# Supplementary material for: Haptic Guidance Needs to Be Intuitive Not Just Informative to Improve Human Motor Accuracy
Source: PLoS One. 2016 Mar 16;11(3):e0150912. doi: 10.1371/journal.pone.0150912 (PMC4794196; doi:10.1371/journal.pone.0150912)
Supplement: S1 Data — (ZIP) [file pone.0150912.s001.zip]

Archive with 1,920 entries (1,920 files):
- Subject6/exp1_0001.txt
- Subject6/exp1_0002.txt
- Subject6/exp1_0003.txt
- Subject6/exp1_0004.txt
- Subject6/exp1_0005.txt
- Subject6/exp1_0006.txt
- Subject6/exp1_0007.txt
- Subject6/exp1_0008.txt
- Subject6/exp1_0009.txt
- Subject6/exp1_0010.txt
- Subject6/exp1_0011.txt
- Subject6/exp1_0012.txt
- Subject6/exp1_0013.txt
- Subject6/exp1_0014.txt
- Subject6/exp1_0015.txt
- Subject6/exp1_0016.txt
- Subject6/exp1_0017.txt
- Subject6/exp1_0018.txt
- Subject6/exp1_0019.txt
- Subject6/exp1_0020.txt
- Subject6/exp1_0021.txt
- Subject6/exp1_0022.txt
- Subject6/exp1_0023.txt
- Subject6/exp1_0024.txt
- Subject6/exp1_0025.txt
- Subject6/exp1_0026.txt
- Subject6/exp1_0027.txt
- Subject6/exp1_0028.txt
- Subject6/exp1_0029.txt
- Subject6/exp1_0030.txt
- Subject6/exp1_0031.txt
- Subject6/exp1_0032.txt
- Subject6/exp1_0033.txt
- Subject6/exp1_0034.txt
- Subject6/exp1_0035.txt
- Subject6/exp1_0036.txt
- Subject6/exp1_0037.txt
- Subject6/exp1_0038.txt
- Subject6/exp1_0039.txt
- Subject6/exp1_0040.txt
- Subject6/exp1_0041.txt
- Subject6/exp1_0042.txt
- Subject6/exp1_0043.txt
- Subject6/exp1_0044.txt
- Subject6/exp1_0045.txt
- Subject6/exp1_0046.txt
- Subject6/exp1_0047.txt
- Subject6/exp1_0048.txt
- Subject6/exp1_0049.txt
- Subject6/exp1_0050.txt
- Subject6/exp1_0051.txt
- Subject6/exp1_0052.txt
- Subject6/exp1_0053.txt
- Subject6/exp1_0054.txt
- Subject6/exp1_0055.txt
- Subject6/exp1_0056.txt
- Subject6/exp1_0057.txt
- Subject6/exp1_0058.txt
- Subject6/exp1_0059.txt
- Subject6/exp1_0060.txt
- Subject6/exp1_0061.txt
- Subject6/exp1_0062.txt
- Subject6/exp1_0063.txt
- Subject6/exp1_0064.txt
- Subject6/exp1_0065.txt
- Subject6/exp1_0066.txt
- Subject6/exp1_0067.txt
- Subject6/exp1_0068.txt
- Subject6/exp1_0069.txt
- Subject6/exp1_0070.txt
- Subject6/exp1_0071.txt
- Subject6/exp1_0072.txt
- Subject6/exp1_0073.txt
- Subject6/exp1_0074.txt
- Subject6/exp1_0075.txt
- Subject6/exp1_0076.txt
- Subject6/exp1_0077.txt
- Subject6/exp1_0078.txt
- Subject6/exp1_0079.txt
- Subject6/exp1_0080.txt
- Subject6/exp1_0081.txt
- Subject6/exp1_0082.txt
- Subject6/exp1_0083.txt
- Subject6/exp1_0084.txt
- Subject6/exp1_0085.txt
- Subject6/exp1_0086.txt
- Subject6/exp1_0087.txt
- Subject6/exp1_0088.txt
- Subject6/exp1_0089.txt
- Subject6/exp1_0090.txt
- Subject6/exp1_0091.txt
- Subject6/exp1_0092.txt
- Subject6/exp1_0093.txt
- Subject6/exp1_0094.txt
- Subject6/exp1_0095.txt
- Subject6/exp1_0096.txt
- Subject6/exp1_0097.txt
- Subject6/exp1_0098.txt
- Subject6/exp1_0099.txt
- Subject6/exp1_0100.txt
- Subject6/exp1_0101.txt
- Subject6/exp1_0102.txt
- Subject6/exp1_0103.txt
- Subject6/exp1_0104.txt
- Subject6/exp1_0105.txt
- Subject6/exp1_0106.txt
- Subject6/exp1_0107.txt
- Subject6/exp1_0108.txt
- Subject6/exp1_0109.txt
- Subject6/exp1_0110.txt
- Subject6/exp1_0111.txt
- Subject6/exp1_0112.txt
- Subject6/exp1_0113.txt
- Subject6/exp1_0114.txt
- Subject6/exp1_0115.txt
- Subject6/exp1_0116.txt
- Subject6/exp1_0117.txt
- Subject6/exp1_0118.txt
- Subject6/exp1_0119.txt
- Subject6/exp1_0120.txt
- Subject6/exp1_0121.txt
- Subject6/exp1_0122.txt
- Subject6/exp1_0123.txt
- Subject6/exp1_0124.txt
- Subject6/exp1_0125.txt
- Subject6/exp1_0126.txt
- Subject6/exp1_0127.txt
- Subject6/exp1_0128.txt
- Subject6/exp1_0129.txt
- Subject6/exp1_0130.txt
- Subject6/exp1_0131.txt
- Subject6/exp1_0132.txt
- Subject6/exp1_0133.txt
- Subject6/exp1_0134.txt
- Subject6/exp1_0135.txt
- Subject6/exp1_0136.txt
- Subject6/exp1_0137.txt
- Subject6/exp1_0138.txt
- Subject6/exp1_0139.txt
- Subject6/exp1_0140.txt
- Subject6/exp1_0141.txt
- Subject6/exp1_0142.txt
- Subject6/exp1_0143.txt
- Subject6/exp1_0144.txt
- Subject6/exp1_0145.txt
- Subject6/exp1_0146.txt
- Subject6/exp1_0147.txt
- Subject6/exp1_0148.txt
- Subject6/exp1_0149.txt
- Subject6/exp1_0150.txt
- Subject6/exp1_0151.txt
- Subject6/exp1_0152.txt
- Subject6/exp1_0153.txt
- Subject6/exp1_0154.txt
- Subject6/exp1_0155.txt
- Subject6/exp1_0156.txt
- Subject6/exp1_0157.txt
- Subject6/exp1_0158.txt
- Subject6/exp1_0159.txt
- Subject6/exp1_0160.txt
- Subject6/exp1_0161.txt
- Subject6/exp1_0162.txt
- Subject6/exp1_0163.txt
- Subject6/exp1_0164.txt
- Subject6/exp1_0165.txt
- Subject6/exp1_0166.txt
- Subject6/exp1_0167.txt
- Subject6/exp1_0168.txt
- Subject6/exp1_0169.txt
- Subject6/exp1_0170.txt
- Subject6/exp1_0171.txt
- Subject6/exp1_0172.txt
- Subject6/exp1_0173.txt
- Subject6/exp1_0174.txt
- Subject6/exp1_0175.txt
- Subject6/exp1_0176.txt
- Subject6/exp1_0177.txt
- Subject6/exp1_0178.txt
- Subject6/exp1_0179.txt
- Subject6/exp1_0180.txt
- Subject6/exp1_0181.txt
- Subject6/exp1_0182.txt
- Subject6/exp1_0183.txt
- Subject6/exp1_0184.txt
- Subject6/exp1_0185.txt
- Subject6/exp1_0186.txt
- Subject6/exp1_0187.txt
- Subject6/exp1_0188.txt
- Subject6/exp1_0189.txt
- Subject6/exp1_0190.txt
- Subject6/exp1_0191.txt
- Subject6/exp1_0192.txt
- Subject7/exp1_0001.txt
- Subject7/exp1_0002.txt
- Subject7/exp1_0003.txt
- Subject7/exp1_0004.txt
- Subject7/exp1_0005.txt
- Subject7/exp1_0006.txt
- Subject7/exp1_0007.txt
- Subject7/exp1_0008.txt
- Subject7/exp1_0009.txt
- Subject7/exp1_0010.txt
- Subject7/exp1_0011.txt
- Subject7/exp1_0012.txt
- Subject7/exp1_0013.txt
- Subject7/exp1_0014.txt
- Subject7/exp1_0015.txt
- Subject7/exp1_0016.txt
- Subject7/exp1_0017.txt
- Subject7/exp1_0018.txt
- Subject7/exp1_0019.txt
- Subject7/exp1_0020.txt
- Subject7/exp1_0021.txt
- Subject7/exp1_0022.txt
- Subject7/exp1_0023.txt
- Subject7/exp1_0024.txt
- Subject7/exp1_0025.txt
- Subject7/exp1_0026.txt
- Subject7/exp1_0027.txt
- Subject7/exp1_0028.txt
- Subject7/exp1_0029.txt
- Subject7/exp1_0030.txt
- Subject7/exp1_0031.txt
- Subject7/exp1_0032.txt
- Subject7/exp1_0033.txt
- Subject7/exp1_0034.txt
- Subject7/exp1_0035.txt
- Subject7/exp1_0036.txt
- Subject7/exp1_0037.txt
- Subject7/exp1_0038.txt
- Subject7/exp1_0039.txt
- Subject7/exp1_0040.txt
- Subject7/exp1_0041.txt
- Subject7/exp1_0042.txt
- Subject7/exp1_0043.txt
- Subject7/exp1_0044.txt
- Subject7/exp1_0045.txt
- Subject7/exp1_0046.txt
- Subject7/exp1_0047.txt
- Subject7/exp1_0048.txt
- Subject7/exp1_0049.txt
- Subject7/exp1_0050.txt
- Subject7/exp1_0051.txt
- Subject7/exp1_0052.txt
- Subject7/exp1_0053.txt
- Subject7/exp1_0054.txt
- Subject7/exp1_0055.txt
- Subject7/exp1_0056.txt
- Subject7/exp1_0057.txt
- Subject7/exp1_0058.txt
- Subject7/exp1_0059.txt
- Subject7/exp1_0060.txt
- Subject7/exp1_0061.txt
- Subject7/exp1_0062.txt
- Subject7/exp1_0063.txt
- Subject7/exp1_0064.txt
- Subject7/exp1_0065.txt
- Subject7/exp1_0066.txt
- Subject7/exp1_0067.txt
- Subject7/exp1_0068.txt
- Subject7/exp1_0069.txt
- Subject7/exp1_0070.txt
- Subject7/exp1_0071.txt
- Subject7/exp1_0072.txt
- Subject7/exp1_0073.txt
- Subject7/exp1_0074.txt
- Subject7/exp1_0075.txt
- Subject7/exp1_0076.txt
- Subject7/exp1_0077.txt
- Subject7/exp1_0078.txt
- Subject7/exp1_0079.txt
- Subject7/exp1_0080.txt
- Subject7/exp1_0081.txt
- Subject7/exp1_0082.txt
- Subject7/exp1_0083.txt
- Subject7/exp1_0084.txt
- Subject7/exp1_0085.txt
- Subject7/exp1_0086.txt
- Subject7/exp1_0087.txt
- Subject7/exp1_0088.txt
- Subject7/exp1_0089.txt
- Subject7/exp1_0090.txt
- Subject7/exp1_0091.txt
- Subject7/exp1_0092.txt
- Subject7/exp1_0093.txt
- Subject7/exp1_0094.txt
- Subject7/exp1_0095.txt
- Subject7/exp1_0096.txt
- Subject7/exp1_0097.txt
- Subject7/exp1_0098.txt
- Subject7/exp1_0099.txt
- Subject7/exp1_0100.txt
- Subject7/exp1_0101.txt
- Subject7/exp1_0102.txt
- Subject7/exp1_0103.txt
- Subject7/exp1_0104.txt
- Subject7/exp1_0105.txt
- Subject7/exp1_0106.txt
- Subject7/exp1_0107.txt
- Subject7/exp1_0108.txt
[truncated: 1,620 more entries]
