# Supplementary material for: Haptic Guidance Needs to Be Intuitive Not Just Informative to Improve Human Motor Accuracy
Source: PLoS One. 2016 Mar 16;11(3):e0150912. doi: 10.1371/journal.pone.0150912 (PMC4794196; doi:10.1371/journal.pone.0150912)
Supplement: S1 Data — (ZIP) [file pone.0150912.s001.zip › Subject6/exp1_0001.txt]

Time	PosX	PosY	PosZ	RotX	RotY	RotZ	ForceX	ForceY	ForceZ	MomentX	MomentY	MomentZ	VelocityX	VelocityY	VelocityZ	CalibratedWeight	ButtonDown	Condition	Trial	Visual
14541.369933	-0.000517	0.527895	0.248402	80.408577	43.874382	109.628922	4.634903	0.000000	1.875544	0.000000	0.000000	0.000000	0.000007	-0.000933	-0.009410	0.000000	1.000000	4.000000	1.000000	1.000000
14541.373266	-0.000517	0.527895	0.248402	80.408577	43.874382	109.628922	4.634903	0.000000	1.875544	0.000000	0.000000	0.000000	0.000007	-0.000933	-0.009410	0.000000	1.000000	4.000000	1.000000	1.000000
14541.376600	0.000052	0.527925	0.248510	80.408577	43.874382	109.628922	4.634903	0.000000	1.875544	0.000000	0.000000	0.000000	0.170825	0.009079	0.032423	0.000000	1.000000	4.000000	1.000000	1.000000
14541.379933	0.000052	0.527925	0.248510	80.367485	43.804119	109.425072	4.634903	0.000000	1.875544	0.000000	0.000000	0.000000	0.170825	0.009079	0.032423	0.000000	1.000000	4.000000	1.000000	1.000000
14541.383266	0.001426	0.528105	0.248744	80.367485	43.804119	109.425072	4.634903	0.000000	1.875544	0.000000	0.000000	0.000000	0.412188	0.053828	0.070198	0.000000	1.000000	4.000000	1.000000	1.000000
14541.386600	0.001426	0.528105	0.248744	80.367485	43.804119	109.425072	4.634903	0.000000	1.875544	0.000000	0.000000	0.000000	0.412188	0.053828	0.070198	0.000000	1.000000	4.000000	1.000000	1.000000
14541.389933	0.001426	0.528105	0.248744	80.353027	43.777618	109.264534	4.648311	0.000000	1.842067	0.000000	0.000000	0.000000	0.412188	0.053828	0.070198	0.000000	1.000000	4.000000	1.000000	1.000000
14541.393266	0.002902	0.528371	0.249061	80.353027	43.777618	109.264534	4.648311	0.000000	1.842067	0.000000	0.000000	0.000000	0.442737	0.079839	0.095096	0.000000	1.000000	4.000000	1.000000	1.000000
14541.396600	0.002902	0.528371	0.249061	80.353027	43.777618	109.264534	4.648311	0.000000	1.842067	0.000000	0.000000	0.000000	0.442737	0.079839	0.095096	0.000000	1.000000	4.000000	1.000000	1.000000
14541.399933	0.002902	0.528371	0.249061	80.484467	42.912968	108.111832	4.658498	0.000000	1.816150	0.000000	0.000000	0.000000	0.442737	0.079839	0.095096	0.000000	1.000000	4.000000	1.000000	1.000000
14541.403266	0.004346	0.528710	0.249509	80.484467	42.912968	108.111832	4.658498	0.000000	1.816150	0.000000	0.000000	0.000000	0.433322	0.101549	0.134617	0.000000	1.000000	4.000000	1.000000	1.000000
14541.406600	0.004346	0.528710	0.249509	80.484467	42.912968	108.111832	4.658498	0.000000	1.816150	0.000000	0.000000	0.000000	0.433322	0.101549	0.134617	0.000000	1.000000	4.000000	1.000000	1.000000
14541.409933	0.004346	0.528710	0.249509	80.970558	40.999592	105.581451	4.668677	0.000000	1.789819	0.000000	0.000000	0.000000	0.433322	0.101549	0.134617	0.000000	1.000000	4.000000	1.000000	1.000000
14541.413266	0.006262	0.529027	0.249937	80.970558	40.999592	105.581451	4.668677	0.000000	1.789819	0.000000	0.000000	0.000000	0.574824	0.095380	0.128240	0.000000	1.000000	4.000000	1.000000	1.000000
14541.416600	0.006262	0.529027	0.249937	80.970558	40.999592	105.581451	4.668677	0.000000	1.789819	0.000000	0.000000	0.000000	0.574824	0.095380	0.128240	0.000000	1.000000	4.000000	1.000000	1.000000
14541.419933	0.006262	0.529027	0.249937	81.657578	37.927376	101.710464	4.681576	0.000000	1.755804	0.000000	0.000000	0.000000	0.574824	0.095380	0.128240	0.000000	1.000000	4.000000	1.000000	1.000000
14541.423266	0.007945	0.529357	0.250281	81.657578	37.927376	101.710464	4.681576	0.000000	1.755804	0.000000	0.000000	0.000000	0.504722	0.098860	0.103275	0.000000	1.000000	4.000000	1.000000	1.000000
14541.426600	0.007945	0.529357	0.250281	81.657578	37.927376	101.710464	4.681576	0.000000	1.755804	0.000000	0.000000	0.000000	0.504722	0.098860	0.103275	0.000000	1.000000	4.000000	1.000000	1.000000
14541.429933	0.007945	0.529357	0.250281	82.441238	33.166637	96.007759	4.692649	0.000000	1.725992	0.000000	0.000000	0.000000	0.504722	0.098860	0.103275	0.000000	1.000000	4.000000	1.000000	1.000000
14541.433266	0.009728	0.529713	0.250491	82.441238	33.166637	96.007759	4.692649	0.000000	1.725992	0.000000	0.000000	0.000000	0.534930	0.106726	0.062879	0.000000	1.000000	4.000000	1.000000	1.000000
14541.436600	0.009728	0.529713	0.250491	82.441238	33.166637	96.007759	4.692649	0.000000	1.725992	0.000000	0.000000	0.000000	0.534930	0.106726	0.062879	0.000000	1.000000	4.000000	1.000000	1.000000
14541.439933	0.009728	0.529713	0.250491	83.163246	26.552563	88.379402	4.703865	0.000000	1.695185	0.000000	0.000000	0.000000	0.534930	0.106726	0.062879	0.000000	1.000000	4.000000	1.000000	1.000000
14541.443266	0.011780	0.530041	0.250615	83.163246	26.552563	88.379402	4.703865	0.000000	1.695185	0.000000	0.000000	0.000000	0.615528	0.098576	0.037302	0.000000	1.000000	4.000000	1.000000	1.000000
14541.446600	0.011780	0.530041	0.250615	83.163246	26.552563	88.379402	4.703865	0.000000	1.695185	0.000000	0.000000	0.000000	0.615528	0.098576	0.037302	0.000000	1.000000	4.000000	1.000000	1.000000
14541.449933	0.011780	0.530041	0.250615	83.676781	19.224792	80.130280	4.716320	0.000000	1.660218	0.000000	0.000000	0.000000	0.615528	0.098576	0.037302	0.000000	1.000000	4.000000	1.000000	1.000000
14541.453266	0.013831	0.530385	0.250684	83.676781	19.224792	80.130280	4.716320	0.000000	1.660218	0.000000	0.000000	0.000000	0.615481	0.102956	0.020816	0.000000	1.000000	4.000000	1.000000	1.000000
14541.456600	0.013831	0.530385	0.250684	83.676781	19.224792	80.130280	4.716320	0.000000	1.660218	0.000000	0.000000	0.000000	0.615481	0.102956	0.020816	0.000000	1.000000	4.000000	1.000000	1.000000
14541.459933	0.013831	0.530385	0.250684	83.960709	12.856828	73.019188	4.728456	0.000000	1.625332	0.000000	0.000000	0.000000	0.615481	0.102956	0.020816	0.000000	1.000000	4.000000	1.000000	1.000000
14541.463266	0.016117	0.530781	0.250690	83.960709	12.856828	73.019188	4.728456	0.000000	1.625332	0.000000	0.000000	0.000000	0.685842	0.118958	0.001541	0.000000	1.000000	4.000000	1.000000	1.000000
14541.466600	0.016117	0.530781	0.250690	83.960709	12.856828	73.019188	4.728456	0.000000	1.625332	0.000000	0.000000	0.000000	0.685842	0.118958	0.001541	0.000000	1.000000	4.000000	1.000000	1.000000
14541.469933	0.016117	0.530781	0.250690	84.076988	8.454001	68.061829	4.741601	0.000000	1.586577	0.000000	0.000000	0.000000	0.685842	0.118958	0.001541	0.000000	1.000000	4.000000	1.000000	1.000000
14541.473266	0.018571	0.531115	0.250642	84.076988	8.454001	68.061829	4.741601	0.000000	1.586577	0.000000	0.000000	0.000000	0.735976	0.100097	-0.014270	0.000000	1.000000	4.000000	1.000000	1.000000
14541.476600	0.018571	0.531115	0.250642	84.076988	8.454001	68.061829	4.741601	0.000000	1.586577	0.000000	0.000000	0.000000	0.735976	0.100097	-0.014270	0.000000	1.000000	4.000000	1.000000	1.000000
14541.479933	0.018571	0.531115	0.250642	84.102760	5.028637	64.167229	4.755334	0.000000	1.544929	0.000000	0.000000	0.000000	0.735976	0.100097	-0.014270	0.000000	1.000000	4.000000	1.000000	1.000000
14541.483266	0.020990	0.531466	0.250569	84.102760	5.028637	64.167229	4.755334	0.000000	1.544929	0.000000	0.000000	0.000000	0.725698	0.105411	-0.021855	0.000000	0.000000	4.000000	1.000000	1.000000
14541.486600	0.020990	0.531466	0.250569	84.102760	5.028637	64.167229	4.755334	0.000000	1.544929	0.000000	0.000000	0.000000	0.725698	0.105411	-0.021855	0.000000	0.000000	4.000000	1.000000	1.000000
14541.489933	0.020990	0.531466	0.250569	84.095978	1.441200	60.134727	4.768550	0.000000	1.503638	0.000000	0.000000	0.000000	0.725698	0.105411	-0.021855	0.000000	0.000000	4.000000	1.000000	1.000000
14541.493266	0.023375	0.531800	0.250507	84.095978	1.441200	60.134727	4.768550	0.000000	1.503638	0.000000	0.000000	0.000000	0.715709	0.100122	-0.018776	0.000000	0.000000	4.000000	1.000000	1.000000
14541.496600	0.023375	0.531800	0.250507	84.095978	1.441200	60.134727	4.768550	0.000000	1.503638	0.000000	0.000000	0.000000	0.715709	0.100122	-0.018776	0.000000	0.000000	4.000000	1.000000	1.000000
14541.499933	0.023375	0.531800	0.250507	84.094925	-3.098115	55.244976	4.781325	0.000000	1.462508	0.000000	0.000000	0.000000	0.715709	0.100122	-0.018776	0.000000	0.000000	4.000000	1.000000	1.000000
14541.503266	0.025758	0.532008	0.250355	84.094925	-3.098115	55.244976	4.781325	0.000000	1.462508	0.000000	0.000000	0.000000	0.714765	0.062352	-0.045590	0.000000	0.000000	4.000000	1.000000	1.000000
14541.506600	0.025758	0.532008	0.250355	84.094925	-3.098115	55.244976	4.781325	0.000000	1.462508	0.000000	0.000000	0.000000	0.714765	0.062352	-0.045590	0.000000	0.000000	4.000000	1.000000	1.000000
14541.509933	0.025758	0.532008	0.250355	84.083412	-8.569400	49.465626	4.793661	0.000000	1.421551	0.000000	0.000000	0.000000	0.714765	0.062352	-0.045590	0.000000	0.000000	4.000000	1.000000	1.000000
14541.513266	0.027935	0.532149	0.250131	84.083412	-8.569400	49.465626	4.793661	0.000000	1.421551	0.000000	0.000000	0.000000	0.653243	0.042461	-0.067141	0.000000	0.000000	4.000000	1.000000	1.000000
14541.516600	0.027935	0.532149	0.250131	84.083412	-8.569400	49.465626	4.793661	0.000000	1.421551	0.000000	0.000000	0.000000	0.653243	0.042461	-0.067141	0.000000	0.000000	4.000000	1.000000	1.000000
14541.519933	0.027935	0.532149	0.250131	84.032776	-14.285699	43.497082	4.804570	0.000000	1.384236	0.000000	0.000000	0.000000	0.653243	0.042461	-0.067141	0.000000	0.000000	4.000000	1.000000	1.000000
14541.523266	0.029909	0.532326	0.249874	84.032776	-14.285699	43.497082	4.804570	0.000000	1.384236	0.000000	0.000000	0.000000	0.592036	0.053020	-0.077185	0.000000	0.000000	4.000000	1.000000	1.000000
14541.526600	0.029909	0.532326	0.249874	84.032776	-14.285699	43.497082	4.804570	0.000000	1.384236	0.000000	0.000000	0.000000	0.592036	0.053020	-0.077185	0.000000	0.000000	4.000000	1.000000	1.000000
14541.529933	0.029909	0.532326	0.249874	83.938705	-19.144611	38.450611	4.814186	0.000000	1.350413	0.000000	0.000000	0.000000	0.592036	0.053020	-0.077185	0.000000	0.000000	4.000000	1.000000	1.000000
14541.533266	0.031745	0.532499	0.249586	83.938705	-19.144611	38.450611	4.814186	0.000000	1.350413	0.000000	0.000000	0.000000	0.550986	0.052022	-0.086403	0.000000	0.000000	4.000000	1.000000	1.000000
14541.536600	0.031745	0.532499	0.249586	83.938705	-19.144611	38.450611	4.814186	0.000000	1.350413	0.000000	0.000000	0.000000	0.550986	0.052022	-0.086403	0.000000	0.000000	4.000000	1.000000	1.000000
14541.539933	0.031745	0.532499	0.249586	83.906189	-21.623402	35.767960	4.822906	0.000000	1.318930	0.000000	0.000000	0.000000	0.550986	0.052022	-0.086403	0.000000	0.000000	4.000000	1.000000	1.000000
14541.543266	0.033413	0.532711	0.249296	83.906189	-21.623402	35.767960	4.822906	0.000000	1.318930	0.000000	0.000000	0.000000	0.500230	0.063580	-0.086718	0.000000	0.000000	4.000000	1.000000	1.000000
14541.546600	0.033413	0.532711	0.249296	83.906189	-21.623402	35.767960	4.822906	0.000000	1.318930	0.000000	0.000000	0.000000	0.500230	0.063580	-0.086718	0.000000	0.000000	4.000000	1.000000	1.000000
14541.549933	0.033413	0.532711	0.249296	83.992729	-20.871330	36.483288	4.830652	0.000000	1.290270	0.000000	0.000000	0.000000	0.500230	0.063580	-0.086718	0.000000	0.000000	4.000000	1.000000	1.000000
14541.553266	0.035011	0.532902	0.248993	83.992729	-20.871330	36.483288	4.830652	0.000000	1.290270	0.000000	0.000000	0.000000	0.479554	0.057232	-0.091002	0.000000	0.000000	4.000000	1.000000	1.000000
14541.556600	0.035011	0.532902	0.248993	83.992729	-20.871330	36.483288	4.830652	0.000000	1.290270	0.000000	0.000000	0.000000	0.479554	0.057232	-0.091002	0.000000	0.000000	4.000000	1.000000	1.000000
14541.559933	0.035011	0.532902	0.248993	84.107384	-18.534227	38.952168	4.837925	0.000000	1.262728	0.000000	0.000000	0.000000	0.479554	0.057232	-0.091002	0.000000	0.000000	4.000000	1.000000	1.000000
14541.563266	0.036508	0.533093	0.248691	84.107384	-18.534227	38.952168	4.837925	0.000000	1.262728	0.000000	0.000000	0.000000	0.449033	0.057196	-0.090567	0.000000	0.000000	4.000000	1.000000	1.000000
14541.566600	0.036508	0.533093	0.248691	84.107384	-18.534227	38.952168	4.837925	0.000000	1.262728	0.000000	0.000000	0.000000	0.449033	0.057196	-0.090567	0.000000	0.000000	4.000000	1.000000	1.000000
14541.569933	0.036508	0.533093	0.248691	84.230614	-15.519053	42.250263	4.844606	0.000000	1.236849	0.000000	0.000000	0.000000	0.449033	0.057196	-0.090567	0.000000	0.000000	4.000000	1.000000	1.000000
14541.573266	0.037802	0.533224	0.248387	84.230614	-15.519053	42.250263	4.844606	0.000000	1.236849	0.000000	0.000000	0.000000	0.388251	0.039270	-0.091134	0.000000	0.000000	4.000000	1.000000	1.000000
14541.576600	0.037802	0.533224	0.248387	84.230614	-15.519053	42.250263	4.844606	0.000000	1.236849	0.000000	0.000000	0.000000	0.388251	0.039270	-0.091134	0.000000	0.000000	4.000000	1.000000	1.000000
14541.579933	0.037802	0.533224	0.248387	84.332825	-12.644748	45.452541	4.850248	0.000000	1.214532	0.000000	0.000000	0.000000	0.388251	0.039270	-0.091134	0.000000	0.000000	4.000000	1.000000	1.000000
14541.583266	0.038962	0.533376	0.248102	84.332825	-12.644748	45.452541	4.850248	0.000000	1.214532	0.000000	0.000000	0.000000	0.347998	0.045540	-0.085603	0.000000	0.000000	4.000000	1.000000	1.000000
14541.586600	0.038962	0.533376	0.248102	84.332825	-12.644748	45.452541	4.850248	0.000000	1.214532	0.000000	0.000000	0.000000	0.347998	0.045540	-0.085603	0.000000	0.000000	4.000000	1.000000	1.000000
14541.589933	0.038962	0.533376	0.248102	84.405388	-10.281140	48.110485	4.855227	0.000000	1.194477	0.000000	0.000000	0.000000	0.347998	0.045540	-0.085603	0.000000	0.000000	4.000000	1.000000	1.000000
14541.593266	0.040021	0.533489	0.247825	84.405388	-10.281140	48.110485	4.855227	0.000000	1.194477	0.000000	0.000000	0.000000	0.317693	0.033926	-0.083250	0.000000	0.000000	4.000000	1.000000	1.000000
14541.596600	0.040021	0.533489	0.247825	84.405388	-10.281140	48.110485	4.855227	0.000000	1.194477	0.000000	0.000000	0.000000	0.317693	0.033926	-0.083250	0.000000	0.000000	4.000000	1.000000	1.000000
14541.599933	0.040021	0.533489	0.247825	84.451469	-8.661582	49.873558	4.859699	0.000000	1.176150	0.000000	0.000000	0.000000	0.317693	0.033926	-0.083250	0.000000	0.000000	4.000000	1.000000	1.000000
14541.603266	0.040021	0.533489	0.247825	84.451469	-8.661582	49.873558	4.859699	0.000000	1.176150	0.000000	0.000000	0.000000	0.317693	0.033926	-0.083250	0.000000	0.000000	4.000000	1.000000	1.000000
14541.606600	0.040914	0.533566	0.247591	84.451469	-8.661582	49.873558	4.859699	0.000000	1.176150	0.000000	0.000000	0.000000	0.267901	0.023351	-0.070215	0.000000	0.000000	4.000000	1.000000	1.000000
14541.609933	0.040914	0.533566	0.247591	84.478981	-7.742317	50.830593	4.859699	0.000000	1.176150	0.000000	0.000000	0.000000	0.267901	0.023351	-0.070215	0.000000	0.000000	4.000000	1.000000	1.000000
14541.613266	0.041808	0.533588	0.247377	84.478981	-7.742317	50.830593	4.859699	0.000000	1.176150	0.000000	0.000000	0.000000	0.268129	0.006498	-0.064017	0.000000	0.000000	4.000000	1.000000	1.000000
14541.616600	0.041808	0.533588	0.247377	84.478981	-7.742317	50.830593	4.859699	0.000000	1.176150	0.000000	0.000000	0.000000	0.268129	0.006498	-0.064017	0.000000	0.000000	4.000000	1.000000	1.000000
14541.619933	0.041808	0.533588	0.247377	84.495979	-7.303710	51.397011	4.867149	0.000000	1.144929	0.000000	0.000000	0.000000	0.268129	0.006498	-0.064017	0.000000	0.000000	4.000000	1.000000	1.000000
14541.623266	0.041808	0.533588	0.247377	84.495979	-7.303710	51.397011	4.867149	0.000000	1.144929	0.000000	0.000000	0.000000	0.268129	0.006498	-0.064017	0.000000	0.000000	4.000000	1.000000	1.000000
14541.626600	0.042637	0.533634	0.247211	84.495979	-7.303710	51.397011	4.867149	0.000000	1.144929	0.000000	0.000000	0.000000	0.248735	0.013795	-0.049720	0.000000	0.000000	4.000000	1.000000	1.000000
14541.629933	0.042637	0.533634	0.247211	84.500175	-7.194149	51.873585	4.867149	0.000000	1.144929	0.000000	0.000000	0.000000	0.248735	0.013795	-0.049720	0.000000	0.000000	4.000000	1.000000	1.000000
14541.633266	0.043368	0.533683	0.247082	84.500175	-7.194149	51.873585	4.867149	0.000000	1.144929	0.000000	0.000000	0.000000	0.219126	0.014822	-0.038787	0.000000	0.000000	4.000000	1.000000	1.000000
14541.636600	0.043368	0.533683	0.247082	84.500175	-7.194149	51.873585	4.867149	0.000000	1.144929	0.000000	0.000000	0.000000	0.219126	0.014822	-0.038787	0.000000	0.000000	4.000000	1.000000	1.000000
14541.639933	0.043368	0.533683	0.247082	84.500069	-7.137095	52.208561	4.873621	0.000000	1.117059	0.000000	0.000000	0.000000	0.219126	0.014822	-0.038787	0.000000	0.000000	4.000000	1.000000	1.000000
14541.643266	0.043368	0.533683	0.247082	84.500069	-7.137095	52.208561	4.873621	0.000000	1.117059	0.000000	0.000000	0.000000	0.219126	0.014822	-0.038787	0.000000	0.000000	4.000000	1.000000	1.000000
14541.646600	0.044034	0.533719	0.247005	84.500069	-7.137095	52.208561	4.873621	0.000000	1.117059	0.000000	0.000000	0.000000	0.199920	0.010526	-0.023078	0.000000	0.000000	4.000000	1.000000	1.000000
14541.649933	0.044034	0.533719	0.247005	84.503212	-7.099589	52.202560	4.873621	0.000000	1.117059	0.000000	0.000000	0.000000	0.199920	0.010526	-0.023078	0.000000	0.000000	4.000000	1.000000	1.000000
14541.653266	0.044600	0.533715	0.246938	84.503212	-7.099589	52.202560	4.873621	0.000000	1.117059	0.000000	0.000000	0.000000	0.169887	-0.001013	-0.020107	0.000000	0.000000	4.000000	1.000000	1.000000
14541.656600	0.044600	0.533715	0.246938	84.503212	-7.099589	52.202560	4.873621	0.000000	1.117059	0.000000	0.000000	0.000000	0.169887	-0.001013	-0.020107	0.000000	0.000000	4.000000	1.000000	1.000000
14541.659933	0.044600	0.533715	0.246938	84.503532	-7.042909	52.222496	4.878730	0.000000	1.094528	0.000000	0.000000	0.000000	0.169887	-0.001013	-0.020107	0.000000	0.000000	4.000000	1.000000	1.000000
14541.663266	0.044600	0.533715	0.246938	84.503532	-7.042909	52.222496	4.878730	0.000000	1.094528	0.000000	0.000000	0.000000	0.169887	-0.001013	-0.020107	0.000000	0.000000	4.000000	1.000000	1.000000
14541.666600	0.045034	0.533733	0.246893	84.503532	-7.042909	52.222496	4.878730	0.000000	1.094528	0.000000	0.000000	0.000000	0.130015	0.005280	-0.013608	0.000000	0.000000	4.000000	1.000000	1.000000
14541.669933	0.045034	0.533733	0.246893	84.506599	-7.024482	52.216377	4.878730	0.000000	1.094528	0.000000	0.000000	0.000000	0.130015	0.005280	-0.013608	0.000000	0.000000	4.000000	1.000000	1.000000
14541.673266	0.045034	0.533733	0.246893	84.506599	-7.024482	52.216377	4.878730	0.000000	1.094528	0.000000	0.000000	0.000000	0.130015	0.005280	-0.013608	0.000000	0.000000	4.000000	1.000000	1.000000
14541.676600	0.045034	0.533733	0.246893	84.506599	-7.024482	52.216377	4.878730	0.000000	1.094528	0.000000	0.000000	0.000000	0.130015	0.005280	-0.013608	0.000000	0.000000	4.000000	1.000000	1.000000
14541.679933	0.045499	0.533729	0.246831	84.506599	-7.010880	52.216404	4.880511	0.000000	1.086561	0.000000	0.000000	0.000000	0.139768	-0.001021	-0.018403	0.000000	0.000000	4.000000	1.000000	1.000000
14541.683266	0.045499	0.533729	0.246831	84.506599	-7.010880	52.216404	4.880511	0.000000	1.086561	0.000000	0.000000	0.000000	0.139768	-0.001021	-0.018403	0.000000	0.000000	4.000000	1.000000	1.000000
14541.686600	0.045499	0.533729	0.246831	84.506599	-7.010880	52.216404	4.880511	0.000000	1.086561	0.000000	0.000000	0.000000	0.139768	-0.001021	-0.018403	0.000000	0.000000	4.000000	1.000000	1.000000
14541.689933	0.045499	0.533729	0.246831	84.510094	-6.995607	52.230309	4.882401	0.000000	1.078037	0.000000	0.000000	0.000000	0.139768	-0.001021	-0.018403	0.000000	0.000000	4.000000	1.000000	1.000000
14541.693266	0.045499	0.533708	0.246818	84.510094	-6.995607	52.230309	4.882401	0.000000	1.078037	0.000000	0.000000	0.000000	-0.000263	-0.006282	-0.004063	0.000000	0.000000	4.000000	1.000000	1.000000
14541.696600	0.045499	0.533708	0.246818	84.510094	-6.995607	52.230309	4.882401	0.000000	1.078037	0.000000	0.000000	0.000000	-0.000263	-0.006282	-0.004063	0.000000	0.000000	4.000000	1.000000	1.000000
14541.699933	0.045499	0.533708	0.246818	84.512199	-6.889246	52.350178	4.882385	0.000000	1.078110	0.000000	0.000000	0.000000	-0.000263	-0.006282	-0.004063	0.000000	0.000000	4.000000	1.000000	1.000000
14541.703266	0.045499	0.533708	0.246818	84.512199	-6.889246	52.350178	4.882385	0.000000	1.078110	0.000000	0.000000	0.000000	-0.000263	-0.006282	-0.004063	0.000000	0.000000	4.000000	1.000000	1.000000
14541.706600	0.045398	0.533708	0.246824	84.512199	-6.889246	52.350178	4.882385	0.000000	1.078110	0.000000	0.000000	0.000000	-0.030077	-0.000005	0.001941	0.000000	0.000000	4.000000	1.000000	1.000000
14541.709933	0.045398	0.533708	0.246824	84.518234	-6.593785	52.690411	4.882385	0.000000	1.078110	0.000000	0.000000	0.000000	-0.030077	-0.000005	0.001941	0.000000	0.000000	4.000000	1.000000	1.000000
14541.713266	0.045398	0.533708	0.246824	84.518234	-6.593785	52.690411	4.882385	0.000000	1.078110	0.000000	0.000000	0.000000	-0.030077	-0.000005	0.001941	0.000000	0.000000	4.000000	1.000000	1.000000
14541.716600	0.045398	0.533708	0.246824	84.518234	-6.593785	52.690411	4.882385	0.000000	1.078110	0.000000	0.000000	0.000000	-0.030077	-0.000005	0.001941	0.000000	0.000000	4.000000	1.000000	1.000000
14541.719933	0.044733	0.533694	0.246916	84.524246	-6.115686	53.237564	4.881972	0.000000	1.079973	0.000000	0.000000	0.000000	-0.199591	-0.004272	0.027531	0.000000	0.000000	4.000000	1.000000	1.000000
14541.723266	0.044733	0.533694	0.246916	84.524246	-6.115686	53.237564	4.881972	0.000000	1.079973	0.000000	0.000000	0.000000	-0.199591	-0.004272	0.027531	0.000000	0.000000	4.000000	1.000000	1.000000
14541.726600	0.044733	0.533694	0.246916	84.524246	-6.115686	53.237564	4.881972	0.000000	1.079973	0.000000	0.000000	0.000000	-0.199591	-0.004272	0.027531	0.000000	0.000000	4.000000	1.000000	1.000000
14541.729933	0.044733	0.533694	0.246916	84.535355	-5.308789	54.148804	4.879270	0.000000	1.092121	0.000000	0.000000	0.000000	-0.199591	-0.004272	0.027531	0.000000	0.000000	4.000000	1.000000	1.000000
14541.733266	0.044201	0.533680	0.246999	84.535355	-5.308789	54.148804	4.879270	0.000000	1.092121	0.000000	0.000000	0.000000	-0.159517	-0.004246	0.024818	0.000000	0.000000	4.000000	1.000000	1.000000
14541.736600	0.044201	0.533680	0.246999	84.535355	-5.308789	54.148804	4.879270	0.000000	1.092121	0.000000	0.000000	0.000000	-0.159517	-0.004246	0.024818	0.000000	0.000000	4.000000	1.000000	1.000000
14541.739933	0.044201	0.533680	0.246999	84.552055	-4.014441	55.598660	4.877100	0.000000	1.101769	0.000000	0.000000	0.000000	-0.159517	-0.004246	0.024818	0.000000	0.000000	4.000000	1.000000	1.000000
14541.743266	0.043535	0.533683	0.247072	84.552055	-4.014441	55.598660	4.877100	0.000000	1.101769	0.000000	0.000000	0.000000	-0.199995	0.001017	0.021871	0.000000	0.000000	4.000000	1.000000	1.000000
14541.746600	0.043535	0.533683	0.247072	84.552055	-4.014441	55.598660	4.877100	0.000000	1.101769	0.000000	0.000000	0.000000	-0.199995	0.001017	0.021871	0.000000	0.000000	4.000000	1.000000	1.000000
14541.749933	0.043535	0.533683	0.247072	84.571831	-2.112332	57.702320	4.874328	0.000000	1.113970	0.000000	0.000000	0.000000	-0.199995	0.001017	0.021871	0.000000	0.000000	4.000000	1.000000	1.000000
14541.753266	0.043535	0.533683	0.247072	84.571831	-2.112332	57.702320	4.874328	0.000000	1.113970	0.000000	0.000000	0.000000	-0.199995	0.001017	0.021871	0.000000	0.000000	4.000000	1.000000	1.000000
14541.756600	0.042768	0.533687	0.247150	84.571831	-2.112332	57.702320	4.874328	0.000000	1.113970	0.000000	0.000000	0.000000	-0.230114	0.001005	0.023512	0.000000	0.000000	4.000000	1.000000	1.000000
14541.759933	0.042768	0.533687	0.247150	84.587563	0.258203	60.312347	4.874328	0.000000	1.113970	0.000000	0.000000	0.000000	-0.230114	0.001005	0.023512	0.000000	0.000000	4.000000	1.000000	1.000000
14541.763266	0.041933	0.533708	0.247214	84.587563	0.258203	60.312347	4.874328	0.000000	1.113970	0.000000	0.000000	0.000000	-0.250531	0.006302	0.019137	0.000000	0.000000	4.000000	1.000000	1.000000
14541.766600	0.041933	0.533708	0.247214	84.587563	0.258203	60.312347	4.874328	0.000000	1.113970	0.000000	0.000000	0.000000	-0.250531	0.006302	0.019137	0.000000	0.000000	4.000000	1.000000	1.000000
14541.769933	0.041933	0.533708	0.247214	84.596222	3.018792	63.344734	4.867527	0.000000	1.143321	0.000000	0.000000	0.000000	-0.250531	0.006302	0.019137	0.000000	0.000000	4.000000	1.000000	1.000000
14541.773266	0.040994	0.533743	0.247234	84.596222	3.018792	63.344734	4.867527	0.000000	1.143321	0.000000	0.000000	0.000000	-0.281511	0.010555	0.005900	0.000000	0.000000	4.000000	1.000000	1.000000
14541.776600	0.040994	0.533743	0.247234	84.596222	3.018792	63.344734	4.867527	0.000000	1.143321	0.000000	0.000000	0.000000	-0.281511	0.010555	0.005900	0.000000	0.000000	4.000000	1.000000	1.000000
14541.779933	0.040994	0.533743	0.247234	84.593323	5.909275	66.524704	4.863406	0.000000	1.160721	0.000000	0.000000	0.000000	-0.281511	0.010555	0.005900	0.000000	0.000000	4.000000	1.000000	1.000000
14541.783266	0.039988	0.533757	0.247242	84.593323	5.909275	66.524704	4.863406	0.000000	1.160721	0.000000	0.000000	0.000000	-0.301798	0.004253	0.002604	0.000000	0.000000	4.000000	1.000000	1.000000
14541.786600	0.039988	0.533757	0.247242	84.593323	5.909275	66.524704	4.863406	0.000000	1.160721	0.000000	0.000000	0.000000	-0.301798	0.004253	0.002604	0.000000	0.000000	4.000000	1.000000	1.000000
14541.789933	0.039988	0.533757	0.247242	84.578850	8.692302	69.593147	4.858916	0.000000	1.179379	0.000000	0.000000	0.000000	-0.301798	0.004253	0.002604	0.000000	0.000000	4.000000	1.000000	1.000000
14541.793266	0.038946	0.533785	0.247202	84.578850	8.692302	69.593147	4.858916	0.000000	1.179379	0.000000	0.000000	0.000000	-0.312625	0.008493	-0.011973	0.000000	0.000000	4.000000	1.000000	1.000000
14541.796600	0.038946	0.533785	0.247202	84.578850	8.692302	69.593147	4.858916	0.000000	1.179379	0.000000	0.000000	0.000000	-0.312625	0.008493	-0.011973	0.000000	0.000000	4.000000	1.000000	1.000000
14541.799933	0.038946	0.533785	0.247202	84.554245	11.162324	72.333878	4.854143	0.000000	1.198874	0.000000	0.000000	0.000000	-0.312625	0.008493	-0.011973	0.000000	0.000000	4.000000	1.000000	1.000000
14541.803266	0.037837	0.533793	0.247151	84.554245	11.162324	72.333878	4.854143	0.000000	1.198874	0.000000	0.000000	0.000000	-0.332845	0.002215	-0.015428	0.000000	0.000000	4.000000	1.000000	1.000000
14541.806600	0.037837	0.533793	0.247151	84.554245	11.162324	72.333878	4.854143	0.000000	1.198874	0.000000	0.000000	0.000000	-0.332845	0.002215	-0.015428	0.000000	0.000000	4.000000	1.000000	1.000000
14541.809933	0.037837	0.533793	0.247151	84.527542	13.275039	74.690323	4.848973	0.000000	1.219614	0.000000	0.000000	0.000000	-0.332845	0.002215	-0.015428	0.000000	0.000000	4.000000	1.000000	1.000000
14541.813266	0.036726	0.533835	0.247062	84.527542	13.275039	74.690323	4.848973	0.000000	1.219614	0.000000	0.000000	0.000000	-0.333323	0.012742	-0.026601	0.000000	0.000000	4.000000	1.000000	1.000000
14541.816600	0.036726	0.533835	0.247062	84.527542	13.275039	74.690323	4.848973	0.000000	1.219614	0.000000	0.000000	0.000000	-0.333323	0.012742	-0.026601	0.000000	0.000000	4.000000	1.000000	1.000000
14541.819933	0.036726	0.533835	0.247062	84.502960	14.881760	76.505745	4.843672	0.000000	1.240500	0.000000	0.000000	0.000000	-0.333323	0.012742	-0.026601	0.000000	0.000000	4.000000	1.000000	1.000000
14541.823266	0.035682	0.533878	0.246968	84.502960	14.881760	76.505745	4.843672	0.000000	1.240500	0.000000	0.000000	0.000000	-0.313156	0.012737	-0.028155	0.000000	0.000000	4.000000	1.000000	1.000000
14541.826600	0.035682	0.533878	0.246968	84.502960	14.881760	76.505745	4.843672	0.000000	1.240500	0.000000	0.000000	0.000000	-0.313156	0.012737	-0.028155	0.000000	0.000000	4.000000	1.000000	1.000000
14541.829933	0.035682	0.533878	0.246968	84.487152	16.041927	77.839439	4.838604	0.000000	1.260124	0.000000	0.000000	0.000000	-0.313156	0.012737	-0.028155	0.000000	0.000000	4.000000	1.000000	1.000000
14541.833266	0.034638	0.533920	0.246873	84.487152	16.041927	77.839439	4.838604	0.000000	1.260124	0.000000	0.000000	0.000000	-0.313051	0.012731	-0.028634	0.000000	0.000000	4.000000	1.000000	1.000000
14541.836600	0.034638	0.533920	0.246873	84.487152	16.041927	77.839439	4.838604	0.000000	1.260124	0.000000	0.000000	0.000000	-0.313051	0.012731	-0.028634	0.000000	0.000000	4.000000	1.000000	1.000000
14541.839933	0.034638	0.533920	0.246873	84.480827	16.608322	78.530769	4.833463	0.000000	1.279702	0.000000	0.000000	0.000000	-0.313051	0.012731	-0.028634	0.000000	0.000000	4.000000	1.000000	1.000000
14541.843266	0.034638	0.533920	0.246873	84.480827	16.608322	78.530769	4.833463	0.000000	1.279702	0.000000	0.000000	0.000000	-0.313051	0.012731	-0.028634	0.000000	0.000000	4.000000	1.000000	1.000000
14541.846600	0.033695	0.533942	0.246758	84.480827	16.608322	78.530769	4.833463	0.000000	1.279702	0.000000	0.000000	0.000000	-0.283062	0.006427	-0.034617	0.000000	0.000000	4.000000	1.000000	1.000000
14541.849933	0.033695	0.533942	0.246758	84.488075	16.634115	78.632797	4.833463	0.000000	1.279702	0.000000	0.000000	0.000000	-0.283062	0.006427	-0.034617	0.000000	0.000000	4.000000	1.000000	1.000000
14541.853266	0.032819	0.534023	0.246647	84.488075	16.634115	78.632797	4.833463	0.000000	1.279702	0.000000	0.000000	0.000000	-0.262776	0.024269	-0.033132	0.000000	0.000000	4.000000	1.000000	1.000000
14541.856600	0.032819	0.534023	0.246647	84.488075	16.634115	78.632797	4.833463	0.000000	1.279702	0.000000	0.000000	0.000000	-0.262776	0.024269	-0.033132	0.000000	0.000000	4.000000	1.000000	1.000000
14541.859933	0.032819	0.534023	0.246647	84.494125	16.584503	78.648514	4.824246	0.000000	1.314019	0.000000	0.000000	0.000000	-0.262776	0.024269	-0.033132	0.000000	0.000000	4.000000	1.000000	1.000000
14541.863266	0.032819	0.534023	0.246647	84.494125	16.584503	78.648514	4.824246	0.000000	1.314019	0.000000	0.000000	0.000000	-0.262776	0.024269	-0.033132	0.000000	0.000000	4.000000	1.000000	1.000000
14541.866600	0.032010	0.534103	0.246533	84.494125	16.584503	78.648514	4.824246	0.000000	1.314019	0.000000	0.000000	0.000000	-0.242635	0.024247	-0.034389	0.000000	0.000000	4.000000	1.000000	1.000000
14541.869933	0.032010	0.534103	0.246533	84.497688	16.511473	78.636719	4.824246	0.000000	1.314019	0.000000	0.000000	0.000000	-0.242635	0.024247	-0.034389	0.000000	0.000000	4.000000	1.000000	1.000000
14541.873266	0.031236	0.534167	0.246433	84.497688	16.511473	78.636719	4.824246	0.000000	1.314019	0.000000	0.000000	0.000000	-0.232288	0.018969	-0.029786	0.000000	0.000000	4.000000	1.000000	1.000000
14541.876600	0.031236	0.534167	0.246433	84.497688	16.511473	78.636719	4.824246	0.000000	1.314019	0.000000	0.000000	0.000000	-0.232288	0.018969	-0.029786	0.000000	0.000000	4.000000	1.000000	1.000000
14541.879933	0.031236	0.534167	0.246433	84.500748	16.462234	78.644653	4.816020	0.000000	1.343855	0.000000	0.000000	0.000000	-0.232288	0.018969	-0.029786	0.000000	0.000000	4.000000	1.000000	1.000000
14541.883266	0.030530	0.534254	0.246375	84.500748	16.462234	78.644653	4.816020	0.000000	1.343855	0.000000	0.000000	0.000000	-0.211589	0.026291	-0.017441	0.000000	0.000000	4.000000	1.000000	1.000000
14541.886600	0.030530	0.534254	0.246375	84.500748	16.462234	78.644653	4.816020	0.000000	1.343855	0.000000	0.000000	0.000000	-0.211589	0.026291	-0.017441	0.000000	0.000000	4.000000	1.000000	1.000000
14541.889933	0.030530	0.534254	0.246375	84.498611	16.363317	78.597359	4.812355	0.000000	1.356925	0.000000	0.000000	0.000000	-0.211589	0.026291	-0.017441	0.000000	0.000000	4.000000	1.000000	1.000000
14541.893266	0.029858	0.534380	0.246311	84.498611	16.363317	78.597359	4.812355	0.000000	1.356925	0.000000	0.000000	0.000000	-0.201580	0.037817	-0.019351	0.000000	0.000000	4.000000	1.000000	1.000000
14541.896600	0.029858	0.534380	0.246311	84.498611	16.363317	78.597359	4.812355	0.000000	1.356925	0.000000	0.000000	0.000000	-0.201580	0.037817	-0.019351	0.000000	0.000000	4.000000	1.000000	1.000000
14541.899933	0.029858	0.534380	0.246311	84.497009	16.248867	78.530510	4.808819	0.000000	1.369402	0.000000	0.000000	0.000000	-0.201580	0.037817	-0.019351	0.000000	0.000000	4.000000	1.000000	1.000000
14541.903266	0.029858	0.534380	0.246311	84.497009	16.248867	78.530510	4.808819	0.000000	1.369402	0.000000	0.000000	0.000000	-0.201580	0.037817	-0.019351	0.000000	0.000000	4.000000	1.000000	1.000000
14541.906600	0.029221	0.534489	0.246262	84.497009	16.248867	78.530510	4.808819	0.000000	1.369402	0.000000	0.000000	0.000000	-0.191296	0.032554	-0.014625	0.000000	0.000000	4.000000	1.000000	1.000000
14541.909933	0.029221	0.534489	0.246262	84.493698	16.071798	78.396919	4.808819	0.000000	1.369402	0.000000	0.000000	0.000000	-0.191296	0.032554	-0.014625	0.000000	0.000000	4.000000	1.000000	1.000000
14541.913266	0.028585	0.534622	0.246258	84.493698	16.071798	78.396919	4.808819	0.000000	1.369402	0.000000	0.000000	0.000000	-0.190715	0.039854	-0.001316	0.000000	0.000000	4.000000	1.000000	1.000000
14541.916600	0.028585	0.534622	0.246258	84.493698	16.071798	78.396919	4.808819	0.000000	1.369402	0.000000	0.000000	0.000000	-0.190715	0.039854	-0.001316	0.000000	0.000000	4.000000	1.000000	1.000000
14541.919933	0.028585	0.534622	0.246258	84.488220	15.855977	78.216408	4.802144	0.000000	1.392627	0.000000	0.000000	0.000000	-0.190715	0.039854	-0.001316	0.000000	0.000000	4.000000	1.000000	1.000000
14541.923266	0.028585	0.534622	0.246258	84.488220	15.855977	78.216408	4.802144	0.000000	1.392627	0.000000	0.000000	0.000000	-0.190715	0.039854	-0.001316	0.000000	0.000000	4.000000	1.000000	1.000000
14541.926600	0.028015	0.534751	0.246218	84.488220	15.855977	78.216408	4.802144	0.000000	1.392627	0.000000	0.000000	0.000000	-0.171045	0.038833	-0.011716	0.000000	0.000000	4.000000	1.000000	1.000000
14541.929933	0.028015	0.534751	0.246218	84.483025	15.760621	78.161827	4.802144	0.000000	1.392627	0.000000	0.000000	0.000000	-0.171045	0.038833	-0.011716	0.000000	0.000000	4.000000	1.000000	1.000000
14541.933266	0.027478	0.534881	0.246178	84.483025	15.760621	78.161827	4.802144	0.000000	1.392627	0.000000	0.000000	0.000000	-0.161004	0.038813	-0.012249	0.000000	0.000000	4.000000	1.000000	1.000000
14541.936600	0.027478	0.534881	0.246178	84.483025	15.760621	78.161827	4.802144	0.000000	1.392627	0.000000	0.000000	0.000000	-0.161004	0.038813	-0.012249	0.000000	0.000000	4.000000	1.000000	1.000000
14541.939933	0.027478	0.534881	0.246178	84.477417	15.689146	78.127022	4.796212	0.000000	1.412923	0.000000	0.000000	0.000000	-0.161004	0.038813	-0.012249	0.000000	0.000000	4.000000	1.000000	1.000000
14541.943266	0.027478	0.534881	0.246178	84.477417	15.689146	78.127022	4.796212	0.000000	1.412923	0.000000	0.000000	0.000000	-0.161004	0.038813	-0.012249	0.000000	0.000000	4.000000	1.000000	1.000000
14541.946600	0.027042	0.534992	0.246150	84.477417	15.689146	78.127022	4.796212	0.000000	1.412923	0.000000	0.000000	0.000000	-0.130728	0.033556	-0.008190	0.000000	0.000000	4.000000	1.000000	1.000000
14541.949933	0.027042	0.534992	0.246150	84.474365	15.648990	78.119453	4.796212	0.000000	1.412923	0.000000	0.000000	0.000000	-0.130728	0.033556	-0.008190	0.000000	0.000000	4.000000	1.000000	1.000000
14541.953266	0.027042	0.534992	0.246150	84.474365	15.648990	78.119453	4.796212	0.000000	1.412923	0.000000	0.000000	0.000000	-0.130728	0.033556	-0.008190	0.000000	0.000000	4.000000	1.000000	1.000000
14541.956600	0.027042	0.534992	0.246150	84.474365	15.648990	78.119453	4.796212	0.000000	1.412923	0.000000	0.000000	0.000000	-0.130728	0.033556	-0.008190	0.000000	0.000000	4.000000	1.000000	1.000000
14541.959933	0.026304	0.535157	0.246081	84.472664	15.559402	78.052971	4.793863	0.000000	1.420874	0.000000	0.000000	0.000000	-0.221458	0.049302	-0.020924	0.000000	0.000000	4.000000	1.000000	1.000000
14541.963266	0.026304	0.535157	0.246081	84.472664	15.559402	78.052971	4.793863	0.000000	1.420874	0.000000	0.000000	0.000000	-0.000000	0.000003	0.000001	0.000000	0.000000	4.000000	1.000000	1.000000
14541.966600	0.026304	0.535157	0.246081	84.472664	15.559402	78.052971	4.793863	0.000000	1.420874	0.000000	0.000000	0.000000	-0.000000	0.000003	0.000001	0.000000	0.000000	4.000000	1.000000	1.000000
14541.969933	0.026304	0.535157	0.246081	84.474480	15.461774	77.974426	4.789819	0.000000	1.434446	0.000000	0.000000	0.000000	-0.000000	0.000003	0.000001	0.000000	0.000000	4.000000	1.000000	1.000000
14541.973266	0.026304	0.535157	0.246081	84.474480	15.461774	77.974426	4.789819	0.000000	1.434446	0.000000	0.000000	0.000000	-0.000000	0.000003	0.000001	0.000000	0.000000	4.000000	1.000000	1.000000
14541.976600	0.026000	0.535244	0.246003	84.474480	15.461774	77.974426	4.789819	0.000000	1.434446	0.000000	0.000000	0.000000	-0.091127	0.026224	-0.023390	0.000000	0.000000	4.000000	1.000000	1.000000
14541.979933	0.026000	0.535244	0.246003	84.480186	15.340322	77.863937	4.789819	0.000000	1.434446	0.000000	0.000000	0.000000	-0.091127	0.026224	-0.023390	0.000000	0.000000	4.000000	1.000000	1.000000
14541.983266	0.026000	0.535244	0.246003	84.480186	15.340322	77.863937	4.789819	0.000000	1.434446	0.000000	0.000000	0.000000	-0.091127	0.026224	-0.023390	0.000000	0.000000	4.000000	1.000000	1.000000
14541.986600	0.026000	0.535244	0.246003	84.480186	15.340322	77.863937	4.789819	0.000000	1.434446	0.000000	0.000000	0.000000	-0.091127	0.026224	-0.023390	0.000000	0.000000	4.000000	1.000000	1.000000
14541.989933	0.025526	0.535339	0.245819	84.488075	15.262743	77.800041	4.788065	0.000000	1.440288	0.000000	0.000000	0.000000	-0.142393	0.028300	-0.055231	0.000000	0.000000	4.000000	1.000000	1.000000
14541.993266	0.025526	0.535339	0.245819	84.488075	15.262743	77.800041	4.788065	0.000000	1.440288	0.000000	0.000000	0.000000	-0.142393	0.028300	-0.055231	0.000000	0.000000	4.000000	1.000000	1.000000
14541.996600	0.025526	0.535339	0.245819	84.488075	15.262743	77.800041	4.788065	0.000000	1.440288	0.000000	0.000000	0.000000	-0.142393	0.028300	-0.055231	0.000000	0.000000	4.000000	1.000000	1.000000
14541.999933	0.025526	0.535339	0.245819	84.497688	15.250232	77.802650	4.785210	0.000000	1.449746	0.000000	0.000000	0.000000	-0.142393	0.028300	-0.055231	0.000000	0.000000	4.000000	1.000000	1.000000
14542.003266	0.025320	0.535342	0.245682	84.497688	15.250232	77.802650	4.785210	0.000000	1.449746	0.000000	0.000000	0.000000	-0.061620	0.001056	-0.040882	0.000000	0.000000	4.000000	1.000000	1.000000
14542.006600	0.025320	0.535342	0.245682	84.497688	15.250232	77.802650	4.785210	0.000000	1.449746	0.000000	0.000000	0.000000	-0.061620	0.001056	-0.040882	0.000000	0.000000	4.000000	1.000000	1.000000
14542.009933	0.025320	0.535342	0.245682	84.512947	15.271122	77.840019	4.783875	0.000000	1.454145	0.000000	0.000000	0.000000	-0.061620	0.001056	-0.040882	0.000000	0.000000	4.000000	1.000000	1.000000
14542.013266	0.025320	0.535342	0.245682	84.512947	15.271122	77.840019	4.783875	0.000000	1.454145	0.000000	0.000000	0.000000	-0.061620	0.001056	-0.040882	0.000000	0.000000	4.000000	1.000000	1.000000
14542.016600	0.025114	0.535342	0.245514	84.512947	15.271122	77.840019	4.783875	0.000000	1.454145	0.000000	0.000000	0.000000	-0.061934	-0.000017	-0.050341	0.000000	0.000000	4.000000	1.000000	1.000000
14542.019933	0.025114	0.535342	0.245514	84.537254	15.314652	77.900101	4.783875	0.000000	1.454145	0.000000	0.000000	0.000000	-0.061934	-0.000017	-0.050341	0.000000	0.000000	4.000000	1.000000	1.000000
14542.023266	0.025114	0.535342	0.245514	84.537254	15.314652	77.900101	4.783875	0.000000	1.454145	0.000000	0.000000	0.000000	-0.061934	-0.000017	-0.050341	0.000000	0.000000	4.000000	1.000000	1.000000
14542.026600	0.025114	0.535342	0.245514	84.537254	15.314652	77.900101	4.783875	0.000000	1.454145	0.000000	0.000000	0.000000	-0.061934	-0.000017	-0.050341	0.000000	0.000000	4.000000	1.000000	1.000000
14542.029933	0.024763	0.535230	0.245045	84.564262	15.390382	77.988396	4.782478	0.000000	1.458736	0.000000	0.000000	0.000000	-0.105163	-0.033526	-0.140781	0.000000	0.000000	4.000000	1.000000	1.000000
14542.033266	0.024763	0.535230	0.245045	84.564262	15.390382	77.988396	4.782478	0.000000	1.458736	0.000000	0.000000	0.000000	-0.105163	-0.033526	-0.140781	0.000000	0.000000	4.000000	1.000000	1.000000
14542.036600	0.024763	0.535230	0.245045	84.564262	15.390382	77.988396	4.782478	0.000000	1.458736	0.000000	0.000000	0.000000	-0.105163	-0.033526	-0.140781	0.000000	0.000000	4.000000	1.000000	1.000000
14542.039933	0.024763	0.535230	0.245045	84.600357	15.490137	78.100815	4.779782	0.000000	1.467543	0.000000	0.000000	0.000000	-0.105163	-0.033526	-0.140781	0.000000	0.000000	4.000000	1.000000	1.000000
14542.043266	0.024652	0.535136	0.244725	84.600357	15.490137	78.100815	4.779782	0.000000	1.467543	0.000000	0.000000	0.000000	-0.033417	-0.028288	-0.096187	0.000000	0.000000	4.000000	1.000000	1.000000
14542.046600	0.024652	0.535136	0.244725	84.600357	15.490137	78.100815	4.779782	0.000000	1.467543	0.000000	0.000000	0.000000	-0.033417	-0.028288	-0.096187	0.000000	0.000000	4.000000	1.000000	1.000000
14542.049933	0.024652	0.535136	0.244725	84.642441	15.612447	78.230392	4.778631	0.000000	1.471287	0.000000	0.000000	0.000000	-0.033417	-0.028288	-0.096187	0.000000	0.000000	4.000000	1.000000	1.000000
14542.053266	0.024652	0.535136	0.244725	84.642441	15.612447	78.230392	4.778631	0.000000	1.471287	0.000000	0.000000	0.000000	-0.033417	-0.028288	-0.096187	0.000000	0.000000	4.000000	1.000000	1.000000
14542.056600	0.024573	0.535000	0.244375	84.642441	15.612447	78.230392	4.778631	0.000000	1.471287	0.000000	0.000000	0.000000	-0.023687	-0.040832	-0.104789	0.000000	0.000000	4.000000	1.000000	1.000000
14542.059933	0.024573	0.535000	0.244375	84.683670	15.780207	78.402718	4.778631	0.000000	1.471287	0.000000	0.000000	0.000000	-0.023687	-0.040832	-0.104789	0.000000	0.000000	4.000000	1.000000	1.000000
14542.063266	0.024573	0.535000	0.244375	84.683670	15.780207	78.402718	4.778631	0.000000	1.471287	0.000000	0.000000	0.000000	-0.023687	-0.040832	-0.104789	0.000000	0.000000	4.000000	1.000000	1.000000
14542.066600	0.024573	0.535000	0.244375	84.683670	15.780207	78.402718	4.778631	0.000000	1.471287	0.000000	0.000000	0.000000	-0.023687	-0.040832	-0.104789	0.000000	0.000000	4.000000	1.000000	1.000000
14542.069933	0.024615	0.534728	0.243669	84.722740	15.909660	78.528496	4.777605	0.000000	1.474617	0.000000	0.000000	0.000000	0.012563	-0.081583	-0.211963	0.000000	0.000000	4.000000	1.000000	1.000000
14542.073266	0.024615	0.534728	0.243669	84.722740	15.909660	78.528496	4.777605	0.000000	1.474617	0.000000	0.000000	0.000000	0.000000	-0.000008	-0.000001	0.000000	0.000000	4.000000	1.000000	1.000000
14542.076600	0.024615	0.534728	0.243669	84.722740	15.909660	78.528496	4.777605	0.000000	1.474617	0.000000	0.000000	0.000000	0.000000	-0.000008	-0.000001	0.000000	0.000000	4.000000	1.000000	1.000000
14542.079933	0.024615	0.534728	0.243669	84.762169	16.029840	78.635521	4.776630	0.000000	1.477770	0.000000	0.000000	0.000000	0.000000	-0.000008	-0.000001	0.000000	0.000000	4.000000	1.000000	1.000000
14542.083266	0.024615	0.534728	0.243669	84.762169	16.029840	78.635521	4.776630	0.000000	1.477770	0.000000	0.000000	0.000000	0.000000	-0.000008	-0.000001	0.000000	0.000000	4.000000	1.000000	1.000000
14542.086600	0.024770	0.534634	0.243338	84.762169	16.029840	78.635521	4.776630	0.000000	1.477770	0.000000	0.000000	0.000000	0.046455	-0.028243	-0.099313	0.000000	0.000000	4.000000	1.000000	1.000000
14542.089933	0.024770	0.534634	0.243338	84.788567	16.096773	78.685196	4.776630	0.000000	1.477770	0.000000	0.000000	0.000000	0.046455	-0.028243	-0.099313	0.000000	0.000000	4.000000	1.000000	1.000000
14542.093266	0.024770	0.534634	0.243338	84.788567	16.096773	78.685196	4.776630	0.000000	1.477770	0.000000	0.000000	0.000000	0.046455	-0.028243	-0.099313	0.000000	0.000000	4.000000	1.000000	1.000000
14542.096600	0.024770	0.534634	0.243338	84.788567	16.096773	78.685196	4.776630	0.000000	1.477770	0.000000	0.000000	0.000000	0.046455	-0.028243	-0.099313	0.000000	0.000000	4.000000	1.000000	1.000000
14542.099933	0.025220	0.534470	0.242891	84.797226	16.136299	78.706154	4.776921	0.000000	1.476831	0.000000	0.000000	0.000000	0.135021	-0.049135	-0.133905	0.000000	0.000000	4.000000	1.000000	1.000000
14542.103266	0.025220	0.534470	0.242891	84.797226	16.136299	78.706154	4.776921	0.000000	1.476831	0.000000	0.000000	0.000000	-0.000000	0.000003	0.000000	0.000000	0.000000	4.000000	1.000000	1.000000
14542.106600	0.025220	0.534470	0.242891	84.797226	16.136299	78.706154	4.776921	0.000000	1.476831	0.000000	0.000000	0.000000	-0.000000	0.000003	0.000000	0.000000	0.000000	4.000000	1.000000	1.000000
14542.109933	0.025220	0.534470	0.242891	84.777718	16.080738	78.625214	4.778650	0.000000	1.471226	0.000000	0.000000	0.000000	-0.000000	0.000003	0.000000	0.000000	0.000000	4.000000	1.000000	1.000000
14542.113266	0.025220	0.534470	0.242891	84.777718	16.080738	78.625214	4.778650	0.000000	1.471226	0.000000	0.000000	0.000000	-0.000000	0.000003	0.000000	0.000000	0.000000	4.000000	1.000000	1.000000
14542.116600	0.025481	0.534456	0.242755	84.777718	16.080738	78.625214	4.778650	0.000000	1.471226	0.000000	0.000000	0.000000	0.078378	-0.004172	-0.040828	0.000000	0.000000	4.000000	1.000000	1.000000
14542.119933	0.025481	0.534456	0.242755	84.752075	16.004002	78.528450	4.778650	0.000000	1.471226	0.000000	0.000000	0.000000	0.078378	-0.004172	-0.040828	0.000000	0.000000	4.000000	1.000000	1.000000
14542.123266	0.025481	0.534456	0.242755	84.752075	16.004002	78.528450	4.778650	0.000000	1.471226	0.000000	0.000000	0.000000	0.078378	-0.004172	-0.040828	0.000000	0.000000	4.000000	1.000000	1.000000
14542.126600	0.025481	0.534456	0.242755	84.752075	16.004002	78.528450	4.778650	0.000000	1.471226	0.000000	0.000000	0.000000	0.078378	-0.004172	-0.040828	0.000000	0.000000	4.000000	1.000000	1.000000
14542.129933	0.026012	0.534533	0.242727	84.727264	15.894069	78.392883	4.779863	0.000000	1.467280	0.000000	0.000000	0.000000	0.159391	0.022956	-0.008400	0.000000	0.000000	4.000000	1.000000	1.000000
14542.133266	0.026012	0.534533	0.242727	84.727264	15.894069	78.392883	4.779863	0.000000	1.467280	0.000000	0.000000	0.000000	0.159391	0.022956	-0.008400	0.000000	0.000000	4.000000	1.000000	1.000000
14542.136600	0.026012	0.534533	0.242727	84.727264	15.894069	78.392883	4.779863	0.000000	1.467280	0.000000	0.000000	0.000000	0.159391	0.022956	-0.008400	0.000000	0.000000	4.000000	1.000000	1.000000
14542.139933	0.026012	0.534533	0.242727	84.713760	15.839144	78.313400	4.782743	0.000000	1.457864	0.000000	0.000000	0.000000	0.159391	0.022956	-0.008400	0.000000	0.000000	4.000000	1.000000	1.000000
14542.143266	0.026280	0.534616	0.242772	84.713760	15.839144	78.313400	4.782743	0.000000	1.457864	0.000000	0.000000	0.000000	0.080357	0.025045	0.013458	0.000000	0.000000	4.000000	1.000000	1.000000
14542.146600	0.026280	0.534616	0.242772	84.713760	15.839144	78.313400	4.782743	0.000000	1.457864	0.000000	0.000000	0.000000	0.080357	0.025045	0.013458	0.000000	0.000000	4.000000	1.000000	1.000000
14542.149933	0.026280	0.534616	0.242772	84.699028	15.801931	78.252892	4.784288	0.000000	1.452787	0.000000	0.000000	0.000000	0.080357	0.025045	0.013458	0.000000	0.000000	4.000000	1.000000	1.000000
14542.153266	0.026280	0.534616	0.242772	84.699028	15.801931	78.252892	4.784288	0.000000	1.452787	0.000000	0.000000	0.000000	0.080357	0.025045	0.013458	0.000000	0.000000	4.000000	1.000000	1.000000
14542.156600	0.026549	0.534703	0.242848	84.699028	15.801931	78.252892	4.784288	0.000000	1.452787	0.000000	0.000000	0.000000	0.080728	0.026104	0.022909	0.000000	0.000000	4.000000	1.000000	1.000000
14542.159933	0.026549	0.534703	0.242848	84.683823	15.781332	78.213081	4.784288	0.000000	1.452787	0.000000	0.000000	0.000000	0.080728	0.026104	0.022909	0.000000	0.000000	4.000000	1.000000	1.000000
14542.163266	0.026549	0.534703	0.242848	84.683823	15.781332	78.213081	4.784288	0.000000	1.452787	0.000000	0.000000	0.000000	0.080728	0.026104	0.022909	0.000000	0.000000	4.000000	1.000000	1.000000
14542.166600	0.026549	0.534703	0.242848	84.683823	15.781332	78.213081	4.784288	0.000000	1.452787	0.000000	0.000000	0.000000	0.080728	0.026104	0.022909	0.000000	0.000000	4.000000	1.000000	1.000000
14542.169933	0.026953	0.534929	0.242952	84.668587	15.758226	78.173439	4.785886	0.000000	1.447513	0.000000	0.000000	0.000000	0.121003	0.067874	0.031098	0.000000	0.000000	4.000000	1.000000	1.000000
14542.173266	0.026953	0.534929	0.242952	84.668587	15.758226	78.173439	4.785886	0.000000	1.447513	0.000000	0.000000	0.000000	0.121003	0.067874	0.031098	0.000000	0.000000	4.000000	1.000000	1.000000
14542.176600	0.026953	0.534929	0.242952	84.668587	15.758226	78.173439	4.785886	0.000000	1.447513	0.000000	0.000000	0.000000	0.121003	0.067874	0.031098	0.000000	0.000000	4.000000	1.000000	1.000000
14542.179933	0.026953	0.534929	0.242952	84.659470	15.745603	78.149857	4.788254	0.000000	1.439661	0.000000	0.000000	0.000000	0.121003	0.067874	0.031098	0.000000	0.000000	4.000000	1.000000	1.000000
14542.183266	0.027120	0.535030	0.242982	84.659470	15.745603	78.149857	4.788254	0.000000	1.439661	0.000000	0.000000	0.000000	0.050281	0.030300	0.009108	0.000000	0.000000	4.000000	1.000000	1.000000
14542.186600	0.027120	0.535030	0.242982	84.659470	15.745603	78.149857	4.788254	0.000000	1.439661	0.000000	0.000000	0.000000	0.050281	0.030300	0.009108	0.000000	0.000000	4.000000	1.000000	1.000000
14542.189933	0.027120	0.535030	0.242982	84.653389	15.740794	78.134071	4.789213	0.000000	1.436466	0.000000	0.000000	0.000000	0.050281	0.030300	0.009108	0.000000	0.000000	4.000000	1.000000	1.000000
14542.193266	0.027253	0.535069	0.242973	84.653389	15.740794	78.134071	4.789213	0.000000	1.436466	0.000000	0.000000	0.000000	0.039835	0.011472	-0.002823	0.000000	0.000000	4.000000	1.000000	1.000000
14542.196600	0.027253	0.535069	0.242973	84.653389	15.740794	78.134071	4.789213	0.000000	1.436466	0.000000	0.000000	0.000000	0.039835	0.011472	-0.002823	0.000000	0.000000	4.000000	1.000000	1.000000
14542.199933	0.027253	0.535069	0.242973	84.650307	15.741167	78.126274	4.789917	0.000000	1.434116	0.000000	0.000000	0.000000	0.039835	0.011472	-0.002823	0.000000	0.000000	4.000000	1.000000	1.000000
14542.203266	0.027253	0.535069	0.242973	84.650307	15.741167	78.126274	4.789917	0.000000	1.434116	0.000000	0.000000	0.000000	0.039835	0.011472	-0.002823	0.000000	0.000000	4.000000	1.000000	1.000000
14542.206600	0.027352	0.535124	0.242947	84.650307	15.741167	78.126274	4.789917	0.000000	1.434116	0.000000	0.000000	0.000000	0.029653	0.016691	-0.007821	0.000000	0.000000	4.000000	1.000000	1.000000
14542.209933	0.027352	0.535124	0.242947	84.650345	15.749318	78.126289	4.789917	0.000000	1.434116	0.000000	0.000000	0.000000	0.029653	0.016691	-0.007821	0.000000	0.000000	4.000000	1.000000	1.000000
14542.213266	0.027352	0.535124	0.242947	84.650345	15.749318	78.126289	4.789917	0.000000	1.434116	0.000000	0.000000	0.000000	0.029653	0.016691	-0.007821	0.000000	0.000000	4.000000	1.000000	1.000000
14542.216600	0.027352	0.535124	0.242947	84.650345	15.749318	78.126289	4.789917	0.000000	1.434116	0.000000	0.000000	0.000000	0.029653	0.016691	-0.007821	0.000000	0.000000	4.000000	1.000000	1.000000
14542.219933	0.027515	0.535194	0.242869	84.650383	15.754778	78.126343	4.790411	0.000000	1.432468	0.000000	0.000000	0.000000	0.049008	0.020864	-0.023467	0.000000	0.000000	4.000000	1.000000	1.000000
14542.223266	0.027515	0.535194	0.242869	84.650383	15.754778	78.126343	4.790411	0.000000	1.432468	0.000000	0.000000	0.000000	0.049008	0.020864	-0.023467	0.000000	0.000000	4.000000	1.000000	1.000000
14542.226600	0.027515	0.535194	0.242869	84.650383	15.754778	78.126343	4.790411	0.000000	1.432468	0.000000	0.000000	0.000000	0.049008	0.020864	-0.023467	0.000000	0.000000	4.000000	1.000000	1.000000
14542.229933	0.027515	0.535194	0.242869	84.653351	15.770735	78.134125	4.791168	0.000000	1.429933	0.000000	0.000000	0.000000	0.049008	0.020864	-0.023467	0.000000	0.000000	4.000000	1.000000	1.000000
14542.233266	0.027581	0.535190	0.242835	84.653351	15.770735	78.134125	4.791168	0.000000	1.429933	0.000000	0.000000	0.000000	0.019565	-0.001066	-0.010265	0.000000	0.000000	4.000000	1.000000	1.000000
14542.236600	0.027581	0.535190	0.242835	84.653351	15.770735	78.134125	4.791168	0.000000	1.429933	0.000000	0.000000	0.000000	0.019565	-0.001066	-0.010265	0.000000	0.000000	4.000000	1.000000	1.000000
14542.239933	0.027581	0.535190	0.242835	84.653389	15.778919	78.134148	4.791465	0.000000	1.428937	0.000000	0.000000	0.000000	0.019565	-0.001066	-0.010265	0.000000	0.000000	4.000000	1.000000	1.000000
14542.243266	0.027581	0.535190	0.242835	84.653389	15.778919	78.134148	4.791465	0.000000	1.428937	0.000000	0.000000	0.000000	0.019565	-0.001066	-0.010265	0.000000	0.000000	4.000000	1.000000	1.000000
14542.246600	0.027680	0.535208	0.242813	84.653389	15.778919	78.134148	4.791465	0.000000	1.428937	0.000000	0.000000	0.000000	0.029694	0.005226	-0.006561	0.000000	0.000000	4.000000	1.000000	1.000000
14542.249933	0.027680	0.535208	0.242813	84.653351	15.784328	78.134117	4.791465	0.000000	1.428937	0.000000	0.000000	0.000000	0.029694	0.005226	-0.006561	0.000000	0.000000	4.000000	1.000000	1.000000
14542.253266	0.027680	0.535208	0.242813	84.653351	15.784328	78.134117	4.791465	0.000000	1.428937	0.000000	0.000000	0.000000	0.029694	0.005226	-0.006561	0.000000	0.000000	4.000000	1.000000	1.000000
14542.256600	0.027680	0.535208	0.242813	84.653351	15.784328	78.134117	4.791465	0.000000	1.428937	0.000000	0.000000	0.000000	0.029694	0.005226	-0.006561	0.000000	0.000000	4.000000	1.000000	1.000000
14542.259933	0.027814	0.535194	0.242857	84.650383	15.781972	78.126289	4.791965	0.000000	1.427261	0.000000	0.000000	0.000000	0.040465	-0.004152	0.013277	0.000000	0.000000	4.000000	1.000000	1.000000
14542.263266	0.027814	0.535194	0.242857	84.650383	15.781972	78.126289	4.791965	0.000000	1.427261	0.000000	0.000000	0.000000	0.040465	-0.004152	0.013277	0.000000	0.000000	4.000000	1.000000	1.000000
14542.266600	0.027814	0.535194	0.242857	84.650383	15.781972	78.126289	4.791965	0.000000	1.427261	0.000000	0.000000	0.000000	0.040465	-0.004152	0.013277	0.000000	0.000000	4.000000	1.000000	1.000000
14542.269933	0.027814	0.535194	0.242857	84.650345	15.787381	78.126266	4.792763	0.000000	1.424577	0.000000	0.000000	0.000000	0.040465	-0.004152	0.013277	0.000000	0.000000	4.000000	1.000000	1.000000
14542.273266	0.027882	0.535176	0.242872	84.650345	15.787381	78.126266	4.792763	0.000000	1.424577	0.000000	0.000000	0.000000	0.020153	-0.005222	0.004587	0.000000	0.000000	4.000000	1.000000	1.000000
14542.276600	0.027882	0.535176	0.242872	84.650345	15.787381	78.126266	4.792763	0.000000	1.424577	0.000000	0.000000	0.000000	0.020153	-0.005222	0.004587	0.000000	0.000000	4.000000	1.000000	1.000000
14542.279933	0.027882	0.535176	0.242872	84.650345	15.787381	78.126266	4.793150	0.000000	1.423276	0.000000	0.000000	0.000000	0.020153	-0.005222	0.004587	0.000000	0.000000	4.000000	1.000000	1.000000
14542.283266	0.027882	0.535176	0.242872	84.650345	15.787381	78.126266	4.793150	0.000000	1.423276	0.000000	0.000000	0.000000	0.020153	-0.005222	0.004587	0.000000	0.000000	4.000000	1.000000	1.000000
14542.286600	0.027882	0.535159	0.242890	84.650345	15.787381	78.126266	4.793150	0.000000	1.423276	0.000000	0.000000	0.000000	0.000214	-0.005220	0.005379	0.000000	0.000000	4.000000	1.000000	1.000000
14542.289933	0.027882	0.535159	0.242890	84.650345	15.787381	78.126266	4.793150	0.000000	1.423276	0.000000	0.000000	0.000000	0.000214	-0.005220	0.005379	0.000000	0.000000	4.000000	1.000000	1.000000
14542.293266	0.027882	0.535159	0.242890	84.650345	15.787381	78.126266	4.793150	0.000000	1.423276	0.000000	0.000000	0.000000	0.000214	-0.005220	0.005379	0.000000	0.000000	4.000000	1.000000	1.000000
14542.296600	0.027882	0.535159	0.242890	84.650345	15.787381	78.126266	4.793150	0.000000	1.423276	0.000000	0.000000	0.000000	0.000214	-0.005220	0.005379	0.000000	0.000000	4.000000	1.000000	1.000000
14542.299933	0.027849	0.535138	0.242878	84.653389	15.792489	78.134140	4.793182	0.000000	1.423167	0.000000	0.000000	0.000000	-0.010133	-0.006260	-0.003702	0.000000	0.000000	4.000000	1.000000	1.000000
14542.303266	0.027849	0.535138	0.242878	84.653389	15.792489	78.134140	4.793182	0.000000	1.423167	0.000000	0.000000	0.000000	-0.010133	-0.006260	-0.003702	0.000000	0.000000	4.000000	1.000000	1.000000
14542.306600	0.027849	0.535138	0.242878	84.653389	15.792489	78.134140	4.793182	0.000000	1.423167	0.000000	0.000000	0.000000	-0.010133	-0.006260	-0.003702	0.000000	0.000000	4.000000	1.000000	1.000000
14542.309933	0.027849	0.535138	0.242878	84.659470	15.805403	78.149841	4.792981	0.000000	1.423846	0.000000	0.000000	0.000000	-0.010133	-0.006260	-0.003702	0.000000	0.000000	4.000000	1.000000	1.000000
14542.313266	0.027781	0.535096	0.242853	84.659470	15.805403	78.149841	4.792981	0.000000	1.423846	0.000000	0.000000	0.000000	-0.020265	-0.012545	-0.007412	0.000000	0.000000	4.000000	1.000000	1.000000
14542.316600	0.027781	0.535096	0.242853	84.659470	15.805403	78.149841	4.792981	0.000000	1.423846	0.000000	0.000000	0.000000	-0.020265	-0.012545	-0.007412	0.000000	0.000000	4.000000	1.000000	1.000000
14542.319933	0.027781	0.535096	0.242853	84.662483	15.805096	78.157700	4.792577	0.000000	1.425204	0.000000	0.000000	0.000000	-0.020265	-0.012545	-0.007412	0.000000	0.000000	4.000000	1.000000	1.000000
14542.323266	0.027781	0.535096	0.242853	84.662483	15.805096	78.157700	4.792577	0.000000	1.425204	0.000000	0.000000	0.000000	-0.020265	-0.012545	-0.007412	0.000000	0.000000	4.000000	1.000000	1.000000
14542.326600	0.027680	0.535072	0.242812	84.662483	15.805096	78.157700	4.792577	0.000000	1.425204	0.000000	0.000000	0.000000	-0.030445	-0.007316	-0.012401	0.000000	0.000000	4.000000	1.000000	1.000000
14542.329933	0.027680	0.535072	0.242812	84.668587	15.809919	78.173462	4.792577	0.000000	1.425204	0.000000	0.000000	0.000000	-0.030445	-0.007316	-0.012401	0.000000	0.000000	4.000000	1.000000	1.000000
14542.333266	0.027680	0.535072	0.242812	84.668587	15.809919	78.173462	4.792577	0.000000	1.425204	0.000000	0.000000	0.000000	-0.030445	-0.007316	-0.012401	0.000000	0.000000	4.000000	1.000000	1.000000
14542.336600	0.027680	0.535072	0.242812	84.668587	15.809919	78.173462	4.792577	0.000000	1.425204	0.000000	0.000000	0.000000	-0.030445	-0.007316	-0.012401	0.000000	0.000000	4.000000	1.000000	1.000000
14542.339933	0.027444	0.535044	0.242744	84.674690	15.814796	78.189278	4.791963	0.000000	1.427266	0.000000	0.000000	0.000000	-0.070686	-0.008370	-0.020316	0.000000	0.000000	4.000000	1.000000	1.000000
14542.343266	0.027444	0.535044	0.242744	84.674690	15.814796	78.189278	4.791963	0.000000	1.427266	0.000000	0.000000	0.000000	-0.070686	-0.008370	-0.020316	0.000000	0.000000	4.000000	1.000000	1.000000
14542.346600	0.027444	0.535044	0.242744	84.674690	15.814796	78.189278	4.791963	0.000000	1.427266	0.000000	0.000000	0.000000	-0.070686	-0.008370	-0.020316	0.000000	0.000000	4.000000	1.000000	1.000000
14542.349933	0.027444	0.535044	0.242744	84.674652	15.803886	78.189278	4.790580	0.000000	1.431903	0.000000	0.000000	0.000000	-0.070686	-0.008370	-0.020316	0.000000	0.000000	4.000000	1.000000	1.000000
14542.353266	0.027278	0.535044	0.242751	84.674652	15.803886	78.189278	4.790580	0.000000	1.431903	0.000000	0.000000	0.000000	-0.049839	-0.000002	0.001947	0.000000	0.000000	4.000000	1.000000	1.000000
14542.356600	0.027278	0.535044	0.242751	84.674652	15.803886	78.189278	4.790580	0.000000	1.431903	0.000000	0.000000	0.000000	-0.049839	-0.000002	0.001947	0.000000	0.000000	4.000000	1.000000	1.000000
14542.359933	0.027278	0.535044	0.242751	84.674652	15.792999	78.189262	4.789690	0.000000	1.434876	0.000000	0.000000	0.000000	-0.049839	-0.000002	0.001947	0.000000	0.000000	4.000000	1.000000	1.000000
14542.363266	0.027278	0.535044	0.242751	84.674652	15.792999	78.189262	4.789690	0.000000	1.434876	0.000000	0.000000	0.000000	-0.049839	-0.000002	0.001947	0.000000	0.000000	4.000000	1.000000	1.000000
14542.366600	0.027177	0.535061	0.242736	84.674652	15.792999	78.189262	4.789690	0.000000	1.434876	0.000000	0.000000	0.000000	-0.030113	0.005198	-0.004218	0.000000	0.000000	4.000000	1.000000	1.000000
14542.369933	0.027177	0.535061	0.242736	84.674652	15.784834	78.189270	4.789690	0.000000	1.434876	0.000000	0.000000	0.000000	-0.030113	0.005198	-0.004218	0.000000	0.000000	4.000000	1.000000	1.000000
14542.373266	0.027177	0.535061	0.242736	84.674652	15.784834	78.189270	4.789690	0.000000	1.434876	0.000000	0.000000	0.000000	-0.030113	0.005198	-0.004218	0.000000	0.000000	4.000000	1.000000	1.000000
14542.376600	0.027177	0.535061	0.242736	84.674652	15.784834	78.189270	4.789690	0.000000	1.434876	0.000000	0.000000	0.000000	-0.030113	0.005198	-0.004218	0.000000	0.000000	4.000000	1.000000	1.000000
14542.379933	0.027012	0.535103	0.242770	84.668587	15.766399	78.173485	4.789123	0.000000	1.436770	0.000000	0.000000	0.000000	-0.049522	0.012537	0.010142	0.000000	0.000000	4.000000	1.000000	1.000000
14542.383266	0.027012	0.535103	0.242770	84.668587	15.766399	78.173485	4.789123	0.000000	1.436770	0.000000	0.000000	0.000000	-0.049522	0.012537	0.010142	0.000000	0.000000	4.000000	1.000000	1.000000
14542.386600	0.027012	0.535103	0.242770	84.668587	15.766399	78.173485	4.789123	0.000000	1.436770	0.000000	0.000000	0.000000	-0.049522	0.012537	0.010142	0.000000	0.000000	4.000000	1.000000	1.000000
14542.389933	0.027012	0.535103	0.242770	84.662483	15.745275	78.157722	4.788280	0.000000	1.439573	0.000000	0.000000	0.000000	-0.049522	0.012537	0.010142	0.000000	0.000000	4.000000	1.000000	1.000000
14542.393266	0.026980	0.535145	0.242799	84.662483	15.745275	78.157722	4.788280	0.000000	1.439573	0.000000	0.000000	0.000000	-0.009652	0.012545	0.008586	0.000000	0.000000	4.000000	1.000000	1.000000
14542.396600	0.026980	0.535145	0.242799	84.662483	15.745275	78.157722	4.788280	0.000000	1.439573	0.000000	0.000000	0.000000	-0.009652	0.012545	0.008586	0.000000	0.000000	4.000000	1.000000	1.000000
14542.399933	0.026980	0.535145	0.242799	84.653389	15.719050	78.134140	4.788152	0.000000	1.439999	0.000000	0.000000	0.000000	-0.009652	0.012545	0.008586	0.000000	0.000000	4.000000	1.000000	1.000000
14542.403266	0.026980	0.535145	0.242799	84.653389	15.719050	78.134140	4.788152	0.000000	1.439999	0.000000	0.000000	0.000000	-0.009652	0.012545	0.008586	0.000000	0.000000	4.000000	1.000000	1.000000
14542.406600	0.026948	0.535225	0.242823	84.653389	15.719050	78.134140	4.788152	0.000000	1.439999	0.000000	0.000000	0.000000	-0.009702	0.023998	0.007309	0.000000	0.000000	4.000000	1.000000	1.000000
14542.409933	0.026948	0.535225	0.242823	84.647308	15.700665	78.118362	4.788152	0.000000	1.439999	0.000000	0.000000	0.000000	-0.009702	0.023998	0.007309	0.000000	0.000000	4.000000	1.000000	1.000000
14542.413266	0.026948	0.535225	0.242823	84.647308	15.700665	78.118362	4.788152	0.000000	1.439999	0.000000	0.000000	0.000000	-0.009702	0.023998	0.007309	0.000000	0.000000	4.000000	1.000000	1.000000
14542.416600	0.026948	0.535225	0.242823	84.647308	15.700665	78.118362	4.788152	0.000000	1.439999	0.000000	0.000000	0.000000	-0.009702	0.023998	0.007309	0.000000	0.000000	4.000000	1.000000	1.000000
14542.419933	0.026815	0.535361	0.242829	84.641159	15.676939	78.102737	4.788016	0.000000	1.440451	0.000000	0.000000	0.000000	-0.039866	0.040724	0.001794	0.000000	0.000000	4.000000	1.000000	1.000000
14542.423266	0.026815	0.535361	0.242829	84.641159	15.676939	78.102737	4.788016	0.000000	1.440451	0.000000	0.000000	0.000000	-0.039866	0.040724	0.001794	0.000000	0.000000	4.000000	1.000000	1.000000
14542.426600	0.026815	0.535361	0.242829	84.641159	15.676939	78.102737	4.788016	0.000000	1.440451	0.000000	0.000000	0.000000	-0.039866	0.040724	0.001794	0.000000	0.000000	4.000000	1.000000	1.000000
14542.429933	0.026815	0.535361	0.242829	84.638161	15.660997	78.094925	4.787303	0.000000	1.442821	0.000000	0.000000	0.000000	-0.039866	0.040724	0.001794	0.000000	0.000000	4.000000	1.000000	1.000000
14542.433266	0.026715	0.535437	0.242825	84.638161	15.660997	78.094925	4.787303	0.000000	1.442821	0.000000	0.000000	0.000000	-0.030005	0.022969	-0.001413	0.000000	0.000000	4.000000	1.000000	1.000000
14542.436600	0.026715	0.535437	0.242825	84.638161	15.660997	78.094925	4.787303	0.000000	1.442821	0.000000	0.000000	0.000000	-0.030005	0.022969	-0.001413	0.000000	0.000000	4.000000	1.000000	1.000000
14542.439933	0.026715	0.535437	0.242825	84.635094	15.645093	78.087151	4.786750	0.000000	1.444654	0.000000	0.000000	0.000000	-0.030005	0.022969	-0.001413	0.000000	0.000000	4.000000	1.000000	1.000000
14542.443266	0.026715	0.535437	0.242825	84.635094	15.645093	78.087151	4.786750	0.000000	1.444654	0.000000	0.000000	0.000000	-0.030005	0.022969	-0.001413	0.000000	0.000000	4.000000	1.000000	1.000000
14542.446600	0.026612	0.535507	0.242757	84.635094	15.645093	78.087151	4.786750	0.000000	1.444654	0.000000	0.000000	0.000000	-0.030725	0.020829	-0.020389	0.000000	0.000000	4.000000	1.000000	1.000000
14542.449933	0.026612	0.535507	0.242757	84.638161	15.644714	78.094986	4.786750	0.000000	1.444654	0.000000	0.000000	0.000000	-0.030725	0.020829	-0.020389	0.000000	0.000000	4.000000	1.000000	1.000000
14542.453266	0.026612	0.535507	0.242757	84.638161	15.644714	78.094986	4.786750	0.000000	1.444654	0.000000	0.000000	0.000000	-0.030725	0.020829	-0.020389	0.000000	0.000000	4.000000	1.000000	1.000000
14542.456600	0.026612	0.535507	0.242757	84.638161	15.644714	78.094986	4.786750	0.000000	1.444654	0.000000	0.000000	0.000000	-0.030725	0.020829	-0.020389	0.000000	0.000000	4.000000	1.000000	1.000000
14542.459933	0.026373	0.535604	0.242595	84.641197	15.641591	78.102753	4.786078	0.000000	1.446875	0.000000	0.000000	0.000000	-0.071708	0.029129	-0.048623	0.000000	0.000000	4.000000	1.000000	1.000000
14542.463266	0.026373	0.535604	0.242595	84.641197	15.641591	78.102753	4.786078	0.000000	1.446875	0.000000	0.000000	0.000000	-0.000000	0.000000	0.000001	0.000000	0.000000	4.000000	1.000000	1.000000
14542.466600	0.026373	0.535604	0.242595	84.641197	15.641591	78.102753	4.786078	0.000000	1.446875	0.000000	0.000000	0.000000	-0.000000	0.000000	0.000001	0.000000	0.000000	4.000000	1.000000	1.000000
14542.469933	0.026373	0.535604	0.242595	84.647308	15.649043	78.118431	4.784503	0.000000	1.452079	0.000000	0.000000	0.000000	-0.000000	0.000000	0.000001	0.000000	0.000000	4.000000	1.000000	1.000000
14542.473266	0.026373	0.535604	0.242595	84.647308	15.649043	78.118431	4.784503	0.000000	1.452079	0.000000	0.000000	0.000000	-0.000000	0.000000	0.000001	0.000000	0.000000	4.000000	1.000000	1.000000
14542.476600	0.026269	0.535649	0.242481	84.647308	15.649043	78.118431	4.784503	0.000000	1.452079	0.000000	0.000000	0.000000	-0.031216	0.013495	-0.034002	0.000000	0.000000	4.000000	1.000000	1.000000
14542.479933	0.026269	0.535649	0.242481	84.653389	15.656507	78.134140	4.784503	0.000000	1.452079	0.000000	0.000000	0.000000	-0.031216	0.013495	-0.034002	0.000000	0.000000	4.000000	1.000000	1.000000
14542.483266	0.026269	0.535649	0.242481	84.653389	15.656507	78.134140	4.784503	0.000000	1.452079	0.000000	0.000000	0.000000	-0.031216	0.013495	-0.034002	0.000000	0.000000	4.000000	1.000000	1.000000
14542.486600	0.026269	0.535649	0.242481	84.653389	15.656507	78.134140	4.784503	0.000000	1.452079	0.000000	0.000000	0.000000	-0.031216	0.013495	-0.034002	0.000000	0.000000	4.000000	1.000000	1.000000
14542.489933	0.026028	0.535756	0.242238	84.659470	15.664026	78.149895	4.783743	0.000000	1.454580	0.000000	0.000000	0.000000	-0.072564	0.032166	-0.073060	0.000000	0.000000	4.000000	1.000000	1.000000
14542.493266	0.026028	0.535756	0.242238	84.659470	15.664026	78.149895	4.783743	0.000000	1.454580	0.000000	0.000000	0.000000	-0.072564	0.032166	-0.073060	0.000000	0.000000	4.000000	1.000000	1.000000
14542.496600	0.026028	0.535756	0.242238	84.659470	15.664026	78.149895	4.783743	0.000000	1.454580	0.000000	0.000000	0.000000	-0.072564	0.032166	-0.073060	0.000000	0.000000	4.000000	1.000000	1.000000
14542.499933	0.026028	0.535756	0.242238	84.662483	15.663668	78.157700	4.782003	0.000000	1.460288	0.000000	0.000000	0.000000	-0.072564	0.032166	-0.073060	0.000000	0.000000	4.000000	1.000000	1.000000
14542.503266	0.025925	0.535805	0.242156	84.662483	15.663668	78.157700	4.782003	0.000000	1.460288	0.000000	0.000000	0.000000	-0.030833	0.014536	-0.024555	0.000000	0.000000	4.000000	1.000000	1.000000
14542.506600	0.025925	0.535805	0.242156	84.662483	15.663668	78.157700	4.782003	0.000000	1.460288	0.000000	0.000000	0.000000	-0.030833	0.014536	-0.024555	0.000000	0.000000	4.000000	1.000000	1.000000
14542.509933	0.025925	0.535805	0.242156	84.668106	15.687401	78.193718	4.781299	0.000000	1.462595	0.000000	0.000000	0.000000	-0.030833	0.014536	-0.024555	0.000000	0.000000	4.000000	1.000000	1.000000
14542.513266	0.025925	0.535805	0.242156	84.668106	15.687401	78.193718	4.781299	0.000000	1.462595	0.000000	0.000000	0.000000	-0.030833	0.014536	-0.024555	0.000000	0.000000	4.000000	1.000000	1.000000
14542.516600	0.025821	0.535849	0.242042	84.668106	15.687401	78.193718	4.781299	0.000000	1.462595	0.000000	0.000000	0.000000	-0.031177	0.013457	-0.034052	0.000000	0.000000	4.000000	1.000000	1.000000
14542.519933	0.025821	0.535849	0.242042	84.668137	15.679263	78.193779	4.781299	0.000000	1.462595	0.000000	0.000000	0.000000	-0.031177	0.013457	-0.034052	0.000000	0.000000	4.000000	1.000000	1.000000
14542.523266	0.025821	0.535849	0.242042	84.668137	15.679263	78.193779	4.781299	0.000000	1.462595	0.000000	0.000000	0.000000	-0.031177	0.013457	-0.034052	0.000000	0.000000	4.000000	1.000000	1.000000
14542.526600	0.025821	0.535849	0.242042	84.668137	15.679263	78.193779	4.781299	0.000000	1.462595	0.000000	0.000000	0.000000	-0.031177	0.013457	-0.034052	0.000000	0.000000	4.000000	1.000000	1.000000
14542.529933	0.025652	0.535936	0.241959	84.668137	15.673813	78.193748	4.780532	0.000000	1.465099	0.000000	0.000000	0.000000	-0.050778	0.025993	-0.025133	0.000000	0.000000	4.000000	1.000000	1.000000
14542.533266	0.025652	0.535936	0.241959	84.668137	15.673813	78.193748	4.780532	0.000000	1.465099	0.000000	0.000000	0.000000	0.000000	-0.000006	-0.000001	0.000000	0.000000	4.000000	1.000000	1.000000
14542.536600	0.025652	0.535936	0.241959	84.668137	15.673813	78.193748	4.780532	0.000000	1.465099	0.000000	0.000000	0.000000	0.000000	-0.000006	-0.000001	0.000000	0.000000	4.000000	1.000000	1.000000
14542.539933	0.025652	0.535936	0.241959	84.665092	15.660546	78.185898	4.779452	0.000000	1.468619	0.000000	0.000000	0.000000	0.000000	-0.000006	-0.000001	0.000000	0.000000	4.000000	1.000000	1.000000
14542.543266	0.025652	0.535936	0.241959	84.665092	15.660546	78.185898	4.779452	0.000000	1.468619	0.000000	0.000000	0.000000	0.000000	-0.000006	-0.000001	0.000000	0.000000	4.000000	1.000000	1.000000
14542.546600	0.025586	0.535957	0.241975	84.665092	15.660546	78.185898	4.779452	0.000000	1.468619	0.000000	0.000000	0.000000	-0.019763	0.006274	0.004833	0.000000	0.000000	4.000000	1.000000	1.000000
14542.549933	0.025586	0.535957	0.241975	84.659035	15.642083	78.170113	4.779452	0.000000	1.468619	0.000000	0.000000	0.000000	-0.019763	0.006274	0.004833	0.000000	0.000000	4.000000	1.000000	1.000000
14542.553266	0.025586	0.535957	0.241975	84.659035	15.642083	78.170113	4.779452	0.000000	1.468619	0.000000	0.000000	0.000000	-0.019763	0.006274	0.004833	0.000000	0.000000	4.000000	1.000000	1.000000
14542.556600	0.025586	0.535957	0.241975	84.659035	15.642083	78.170113	4.779452	0.000000	1.468619	0.000000	0.000000	0.000000	-0.019763	0.006274	0.004833	0.000000	0.000000	4.000000	1.000000	1.000000
14542.559933	0.025454	0.536020	0.242020	84.658958	15.636653	78.170090	4.779114	0.000000	1.469718	0.000000	0.000000	0.000000	-0.039379	0.018803	0.013761	0.000000	0.000000	4.000000	1.000000	1.000000
14542.563266	0.025454	0.536020	0.242020	84.658958	15.636653	78.170090	4.779114	0.000000	1.469718	0.000000	0.000000	0.000000	-0.039379	0.018803	0.013761	0.000000	0.000000	4.000000	1.000000	1.000000
14542.566600	0.025454	0.536020	0.242020	84.658958	15.636653	78.170090	4.779114	0.000000	1.469718	0.000000	0.000000	0.000000	-0.039379	0.018803	0.013761	0.000000	0.000000	4.000000	1.000000	1.000000
14542.569933	0.025454	0.536020	0.242020	84.655952	15.620617	78.162201	4.778463	0.000000	1.471831	0.000000	0.000000	0.000000	-0.039379	0.018803	0.013761	0.000000	0.000000	4.000000	1.000000	1.000000
14542.573266	0.025388	0.536020	0.242023	84.655952	15.620617	78.162201	4.778463	0.000000	1.471831	0.000000	0.000000	0.000000	-0.019915	-0.000008	0.000729	0.000000	0.000000	4.000000	1.000000	1.000000
14542.576600	0.025388	0.536020	0.242023	84.655952	15.620617	78.162201	4.778463	0.000000	1.471831	0.000000	0.000000	0.000000	-0.019915	-0.000008	0.000729	0.000000	0.000000	4.000000	1.000000	1.000000
14542.579933	0.025388	0.536020	0.242023	84.659035	15.620288	78.170052	4.778099	0.000000	1.473015	0.000000	0.000000	0.000000	-0.019915	-0.000008	0.000729	0.000000	0.000000	4.000000	1.000000	1.000000
14542.583266	0.025388	0.536020	0.242023	84.659035	15.620288	78.170052	4.778099	0.000000	1.473015	0.000000	0.000000	0.000000	-0.019915	-0.000008	0.000729	0.000000	0.000000	4.000000	1.000000	1.000000
14542.586600	0.025288	0.535999	0.242013	84.659035	15.620288	78.170052	4.778099	0.000000	1.473015	0.000000	0.000000	0.000000	-0.030021	-0.006289	-0.003021	0.000000	0.000000	4.000000	1.000000	1.000000
14542.589933	0.025288	0.535999	0.242013	84.662041	15.617277	78.177948	4.778099	0.000000	1.473015	0.000000	0.000000	0.000000	-0.030021	-0.006289	-0.003021	0.000000	0.000000	4.000000	1.000000	1.000000
14542.593266	0.025288	0.535999	0.242013	84.662041	15.617277	78.177948	4.778099	0.000000	1.473015	0.000000	0.000000	0.000000	-0.030021	-0.006289	-0.003021	0.000000	0.000000	4.000000	1.000000	1.000000
14542.596600	0.025288	0.535999	0.242013	84.662041	15.617277	78.177948	4.778099	0.000000	1.473015	0.000000	0.000000	0.000000	-0.030021	-0.006289	-0.003021	0.000000	0.000000	4.000000	1.000000	1.000000
14542.599933	0.025019	0.535950	0.241932	84.671158	15.629998	78.201675	4.777525	0.000000	1.474875	0.000000	0.000000	0.000000	-0.080633	-0.014661	-0.024333	0.000000	0.000000	4.000000	1.000000	1.000000
14542.603266	0.025019	0.535950	0.241932	84.671158	15.629998	78.201675	4.777525	0.000000	1.474875	0.000000	0.000000	0.000000	-0.080633	-0.014661	-0.024333	0.000000	0.000000	4.000000	1.000000	1.000000
14542.606600	0.025019	0.535950	0.241932	84.671158	15.629998	78.201675	4.777525	0.000000	1.474875	0.000000	0.000000	0.000000	-0.080633	-0.014661	-0.024333	0.000000	0.000000	4.000000	1.000000	1.000000
14542.609933	0.025019	0.535950	0.241932	84.680359	15.642786	78.225441	4.775887	0.000000	1.480169	0.000000	0.000000	0.000000	-0.080633	-0.014661	-0.024333	0.000000	0.000000	4.000000	1.000000	1.000000
14542.613266	0.024884	0.535905	0.241877	84.680359	15.642786	78.225441	4.775887	0.000000	1.480169	0.000000	0.000000	0.000000	-0.040455	-0.013603	-0.016289	0.000000	0.000000	4.000000	1.000000	1.000000
14542.616600	0.024884	0.535905	0.241877	84.680359	15.642786	78.225441	4.775887	0.000000	1.480169	0.000000	0.000000	0.000000	-0.040455	-0.013603	-0.016289	0.000000	0.000000	4.000000	1.000000	1.000000
14542.619933	0.024884	0.535905	0.241877	84.686440	15.647769	78.241371	4.775040	0.000000	1.482901	0.000000	0.000000	0.000000	-0.040455	-0.013603	-0.016289	0.000000	0.000000	4.000000	1.000000	1.000000
14542.623266	0.024884	0.535905	0.241877	84.686440	15.647769	78.241371	4.775040	0.000000	1.482901	0.000000	0.000000	0.000000	-0.040455	-0.013603	-0.016289	0.000000	0.000000	4.000000	1.000000	1.000000
14542.626600	0.024749	0.535877	0.241805	84.686440	15.647769	78.241371	4.775040	0.000000	1.482901	0.000000	0.000000	0.000000	-0.040640	-0.008400	-0.021687	0.000000	0.000000	4.000000	1.000000	1.000000
14542.629933	0.024749	0.535877	0.241805	84.695557	15.660671	78.265251	4.775040	0.000000	1.482901	0.000000	0.000000	0.000000	-0.040640	-0.008400	-0.021687	0.000000	0.000000	4.000000	1.000000	1.000000
14542.633266	0.024615	0.535852	0.241764	84.695557	15.660671	78.265251	4.775040	0.000000	1.482901	0.000000	0.000000	0.000000	-0.040297	-0.007339	-0.012206	0.000000	0.000000	4.000000	1.000000	1.000000
14542.636600	0.024615	0.535852	0.241764	84.695557	15.660671	78.265251	4.775040	0.000000	1.482901	0.000000	0.000000	0.000000	-0.040297	-0.007339	-0.012206	0.000000	0.000000	4.000000	1.000000	1.000000
14542.639933	0.024615	0.535852	0.241764	84.698517	15.660485	78.273247	4.773332	0.000000	1.488390	0.000000	0.000000	0.000000	-0.040297	-0.007339	-0.012206	0.000000	0.000000	4.000000	1.000000	1.000000
14542.643266	0.024615	0.535852	0.241764	84.698517	15.660485	78.273247	4.773332	0.000000	1.488390	0.000000	0.000000	0.000000	-0.040297	-0.007339	-0.012206	0.000000	0.000000	4.000000	1.000000	1.000000
14542.646600	0.024515	0.535831	0.241754	84.698517	15.660485	78.273247	4.773332	0.000000	1.488390	0.000000	0.000000	0.000000	-0.030005	-0.006269	-0.003060	0.000000	0.000000	4.000000	1.000000	1.000000
14542.649933	0.024515	0.535831	0.241754	84.698578	15.655062	78.273277	4.773332	0.000000	1.488390	0.000000	0.000000	0.000000	-0.030005	-0.006269	-0.003060	0.000000	0.000000	4.000000	1.000000	1.000000
14542.653266	0.024515	0.535831	0.241754	84.698578	15.655062	78.273277	4.773332	0.000000	1.488390	0.000000	0.000000	0.000000	-0.030005	-0.006269	-0.003060	0.000000	0.000000	4.000000	1.000000	1.000000
14542.656600	0.024515	0.535831	0.241754	84.698578	15.655062	78.273277	4.773332	0.000000	1.488390	0.000000	0.000000	0.000000	-0.030005	-0.006269	-0.003060	0.000000	0.000000	4.000000	1.000000	1.000000
14542.659933	0.024382	0.535852	0.241773	84.695511	15.641627	78.265244	4.772753	0.000000	1.490247	0.000000	0.000000	0.000000	-0.039672	0.006269	0.005500	0.000000	0.000000	4.000000	1.000000	1.000000
14542.663266	0.024382	0.535852	0.241773	84.695511	15.641627	78.265244	4.772753	0.000000	1.490247	0.000000	0.000000	0.000000	-0.039672	0.006269	0.005500	0.000000	0.000000	4.000000	1.000000	1.000000
14542.666600	0.024382	0.535852	0.241773	84.695511	15.641627	78.265244	4.772753	0.000000	1.490247	0.000000	0.000000	0.000000	-0.039672	0.006269	0.005500	0.000000	0.000000	4.000000	1.000000	1.000000
14542.669933	0.024382	0.535852	0.241773	84.692520	15.631009	78.257332	4.772042	0.000000	1.492522	0.000000	0.000000	0.000000	-0.039672	0.006269	0.005500	0.000000	0.000000	4.000000	1.000000	1.000000
14542.673266	0.024350	0.535873	0.241787	84.692520	15.631009	78.257332	4.772042	0.000000	1.492522	0.000000	0.000000	0.000000	-0.009810	0.006255	0.004456	0.000000	0.000000	4.000000	1.000000	1.000000
14542.676600	0.024350	0.535873	0.241787	84.692520	15.631009	78.257332	4.772042	0.000000	1.492522	0.000000	0.000000	0.000000	-0.009810	0.006255	0.004456	0.000000	0.000000	4.000000	1.000000	1.000000
14542.679933	0.024350	0.535873	0.241787	84.686401	15.615097	78.241310	4.771883	0.000000	1.493026	0.000000	0.000000	0.000000	-0.009810	0.006255	0.004456	0.000000	0.000000	4.000000	1.000000	1.000000
14542.683266	0.024350	0.535873	0.241787	84.686401	15.615097	78.241310	4.771883	0.000000	1.493026	0.000000	0.000000	0.000000	-0.009810	0.006255	0.004456	0.000000	0.000000	4.000000	1.000000	1.000000
14542.686600	0.024351	0.535915	0.241815	84.686401	15.615097	78.241310	4.771883	0.000000	1.493026	0.000000	0.000000	0.000000	0.000286	0.012539	0.008211	0.000000	0.000000	4.000000	1.000000	1.000000
14542.689933	0.024351	0.535915	0.241815	84.680283	15.599295	78.225441	4.771883	0.000000	1.493026	0.000000	0.000000	0.000000	0.000286	0.012539	0.008211	0.000000	0.000000	4.000000	1.000000	1.000000
14542.693266	0.024351	0.535915	0.241815	84.680283	15.599295	78.225441	4.771883	0.000000	1.493026	0.000000	0.000000	0.000000	0.000286	0.012539	0.008211	0.000000	0.000000	4.000000	1.000000	1.000000
14542.696600	0.024351	0.535915	0.241815	84.680283	15.599295	78.225441	4.771883	0.000000	1.493026	0.000000	0.000000	0.000000	0.000286	0.012539	0.008211	0.000000	0.000000	4.000000	1.000000	1.000000
14542.699933	0.024320	0.536019	0.241884	84.671158	15.572895	78.201668	4.771937	0.000000	1.492855	0.000000	0.000000	0.000000	-0.009241	0.031334	0.020869	0.000000	0.000000	4.000000	1.000000	1.000000
14542.703266	0.024320	0.536019	0.241884	84.671158	15.572895	78.201668	4.771937	0.000000	1.492855	0.000000	0.000000	0.000000	-0.009241	0.031334	0.020869	0.000000	0.000000	4.000000	1.000000	1.000000
14542.706600	0.024320	0.536019	0.241884	84.671158	15.572895	78.201668	4.771937	0.000000	1.492855	0.000000	0.000000	0.000000	-0.009241	0.031334	0.020869	0.000000	0.000000	4.000000	1.000000	1.000000
14542.709933	0.024320	0.536019	0.241884	84.665131	15.557114	78.185837	4.771886	0.000000	1.493017	0.000000	0.000000	0.000000	-0.009241	0.031334	0.020869	0.000000	0.000000	4.000000	1.000000	1.000000
14542.713266	0.024321	0.536061	0.241912	84.665131	15.557114	78.185837	4.771886	0.000000	1.493017	0.000000	0.000000	0.000000	0.000286	0.012548	0.008209	0.000000	0.000000	4.000000	1.000000	1.000000
14542.716600	0.024321	0.536061	0.241912	84.665131	15.557114	78.185837	4.771886	0.000000	1.493017	0.000000	0.000000	0.000000	0.000286	0.012548	0.008209	0.000000	0.000000	4.000000	1.000000	1.000000
14542.719933	0.024321	0.536061	0.241912	84.659035	15.541435	78.170090	4.771940	0.000000	1.492847	0.000000	0.000000	0.000000	0.000286	0.012548	0.008209	0.000000	0.000000	4.000000	1.000000	1.000000
14542.723266	0.024321	0.536061	0.241912	84.659035	15.541435	78.170090	4.771940	0.000000	1.492847	0.000000	0.000000	0.000000	0.000286	0.012548	0.008209	0.000000	0.000000	4.000000	1.000000	1.000000
14542.726600	0.024322	0.536124	0.241953	84.659035	15.541435	78.170090	4.771940	0.000000	1.492847	0.000000	0.000000	0.000000	0.000428	0.018800	0.012311	0.000000	0.000000	4.000000	1.000000	1.000000
14542.729933	0.024322	0.536124	0.241953	84.652908	15.525770	78.154335	4.771940	0.000000	1.492847	0.000000	0.000000	0.000000	0.000428	0.018800	0.012311	0.000000	0.000000	4.000000	1.000000	1.000000
14542.733266	0.024322	0.536124	0.241953	84.652908	15.525770	78.154335	4.771940	0.000000	1.492847	0.000000	0.000000	0.000000	0.000428	0.018800	0.012311	0.000000	0.000000	4.000000	1.000000	1.000000
14542.736600	0.024322	0.536124	0.241953	84.652908	15.525770	78.154335	4.771940	0.000000	1.492847	0.000000	0.000000	0.000000	0.000428	0.018800	0.012311	0.000000	0.000000	4.000000	1.000000	1.000000
14542.739933	0.024323	0.536165	0.241980	84.650307	15.499061	78.126236	4.772020	0.000000	1.492590	0.000000	0.000000	0.000000	0.000286	0.012532	0.008202	0.000000	0.000000	4.000000	1.000000	1.000000
14542.743266	0.024323	0.536165	0.241980	84.650307	15.499061	78.126236	4.772020	0.000000	1.492590	0.000000	0.000000	0.000000	0.000286	0.012532	0.008202	0.000000	0.000000	4.000000	1.000000	1.000000
14542.746600	0.024323	0.536165	0.241980	84.650307	15.499061	78.126236	4.772020	0.000000	1.492590	0.000000	0.000000	0.000000	0.000286	0.012532	0.008202	0.000000	0.000000	4.000000	1.000000	1.000000
14542.749933	0.024323	0.536165	0.241980	84.653419	15.506920	78.134163	4.772073	0.000000	1.492420	0.000000	0.000000	0.000000	0.000286	0.012532	0.008202	0.000000	0.000000	4.000000	1.000000	1.000000
14542.753266	0.024323	0.536145	0.241966	84.653419	15.506920	78.134163	4.772073	0.000000	1.492420	0.000000	0.000000	0.000000	-0.000143	-0.006265	-0.004102	0.000000	0.000000	4.000000	1.000000	1.000000
14542.756600	0.024323	0.536145	0.241966	84.653419	15.506920	78.134163	4.772073	0.000000	1.492420	0.000000	0.000000	0.000000	-0.000143	-0.006265	-0.004102	0.000000	0.000000	4.000000	1.000000	1.000000
14542.759933	0.024323	0.536145	0.241966	84.653419	15.506920	78.134163	4.772047	0.000000	1.492505	0.000000	0.000000	0.000000	-0.000143	-0.006265	-0.004102	0.000000	0.000000	4.000000	1.000000	1.000000
14542.763266	0.024323	0.536145	0.241966	84.653419	15.506920	78.134163	4.772047	0.000000	1.492505	0.000000	0.000000	0.000000	-0.000143	-0.006265	-0.004102	0.000000	0.000000	4.000000	1.000000	1.000000
14542.766600	0.024322	0.536124	0.241953	84.653419	15.506920	78.134163	4.772047	0.000000	1.492505	0.000000	0.000000	0.000000	-0.000143	-0.006269	-0.004100	0.000000	0.000000	4.000000	1.000000	1.000000
14542.769933	0.024322	0.536124	0.241953	84.656395	15.512031	78.141983	4.772047	0.000000	1.492505	0.000000	0.000000	0.000000	-0.000143	-0.006269	-0.004100	0.000000	0.000000	4.000000	1.000000	1.000000
14542.773266	0.024322	0.536124	0.241953	84.656395	15.512031	78.141983	4.772047	0.000000	1.492505	0.000000	0.000000	0.000000	-0.000143	-0.006269	-0.004100	0.000000	0.000000	4.000000	1.000000	1.000000
14542.776600	0.024322	0.536124	0.241953	84.656395	15.512031	78.141983	4.772047	0.000000	1.492505	0.000000	0.000000	0.000000	-0.000143	-0.006269	-0.004100	0.000000	0.000000	4.000000	1.000000	1.000000
14542.779933	0.024157	0.536127	0.241990	84.656433	15.503896	78.142014	4.772020	0.000000	1.492590	0.000000	0.000000	0.000000	-0.049455	0.001069	0.011224	0.000000	0.000000	4.000000	1.000000	1.000000
14542.783266	0.024157	0.536127	0.241990	84.656433	15.503896	78.142014	4.772020	0.000000	1.492590	0.000000	0.000000	0.000000	-0.049455	0.001069	0.011224	0.000000	0.000000	4.000000	1.000000	1.000000
14542.786600	0.024157	0.536127	0.241990	84.656433	15.503896	78.142014	4.772020	0.000000	1.492590	0.000000	0.000000	0.000000	-0.049455	0.001069	0.011224	0.000000	0.000000	4.000000	1.000000	1.000000
14542.789933	0.024157	0.536127	0.241990	84.652870	15.498526	78.154297	4.771159	0.000000	1.495341	0.000000	0.000000	0.000000	-0.049455	0.001069	0.011224	0.000000	0.000000	4.000000	1.000000	1.000000
14542.793266	0.023959	0.536131	0.242029	84.652870	15.498526	78.154297	4.771159	0.000000	1.495341	0.000000	0.000000	0.000000	-0.059418	0.001077	0.011548	0.000000	0.000000	4.000000	1.000000	1.000000
14542.796600	0.023959	0.536131	0.242029	84.652870	15.498526	78.154297	4.771159	0.000000	1.495341	0.000000	0.000000	0.000000	-0.059418	0.001077	0.011548	0.000000	0.000000	4.000000	1.000000	1.000000
14542.799933	0.023959	0.536131	0.242029	84.644966	15.536466	78.219315	4.770112	0.000000	1.498678	0.000000	0.000000	0.000000	-0.059418	0.001077	0.011548	0.000000	0.000000	4.000000	1.000000	1.000000
14542.803266	0.023696	0.536100	0.242105	84.644966	15.536466	78.219315	4.770112	0.000000	1.498678	0.000000	0.000000	0.000000	-0.078974	-0.009316	0.022999	0.000000	0.000000	4.000000	1.000000	1.000000
14542.806600	0.023696	0.536100	0.242105	84.644966	15.536466	78.219315	4.770112	0.000000	1.498678	0.000000	0.000000	0.000000	-0.078974	-0.009316	0.022999	0.000000	0.000000	4.000000	1.000000	1.000000
14542.809933	0.023696	0.536100	0.242105	84.627357	15.968216	78.706688	4.768763	0.000000	1.502965	0.000000	0.000000	0.000000	-0.078974	-0.009316	0.022999	0.000000	0.000000	4.000000	1.000000	1.000000
14542.813266	0.023696	0.536100	0.242105	84.627357	15.968216	78.706688	4.768763	0.000000	1.502965	0.000000	0.000000	0.000000	-0.078974	-0.009316	0.022999	0.000000	0.000000	4.000000	1.000000	1.000000
14542.816600	0.023433	0.536107	0.242178	84.627357	15.968216	78.706688	4.768763	0.000000	1.502965	0.000000	0.000000	0.000000	-0.079033	0.002142	0.021674	0.000000	0.000000	4.000000	1.000000	1.000000
14542.819933	0.023433	0.536107	0.242178	84.590965	17.083330	79.927589	4.768763	0.000000	1.502965	0.000000	0.000000	0.000000	-0.079033	0.002142	0.021674	0.000000	0.000000	4.000000	1.000000	1.000000
14542.823266	0.023433	0.536107	0.242178	84.590965	17.083330	79.927589	4.768763	0.000000	1.502965	0.000000	0.000000	0.000000	-0.079033	0.002142	0.021674	0.000000	0.000000	4.000000	1.000000	1.000000
14542.826600	0.023433	0.536107	0.242178	84.590965	17.083330	79.927589	4.768763	0.000000	1.502965	0.000000	0.000000	0.000000	-0.079033	0.002142	0.021674	0.000000	0.000000	4.000000	1.000000	1.000000
14542.829933	0.022908	0.536090	0.242389	84.531052	18.772696	81.767471	4.767402	0.000000	1.507274	0.000000	0.000000	0.000000	-0.157451	-0.005057	0.063530	0.000000	0.000000	4.000000	1.000000	1.000000
14542.833266	0.022908	0.536090	0.242389	84.531052	18.772696	81.767471	4.767402	0.000000	1.507274	0.000000	0.000000	0.000000	-0.157451	-0.005057	0.063530	0.000000	0.000000	4.000000	1.000000	1.000000
14542.836600	0.022908	0.536090	0.242389	84.531052	18.772696	81.767471	4.767402	0.000000	1.507274	0.000000	0.000000	0.000000	-0.157451	-0.005057	0.063530	0.000000	0.000000	4.000000	1.000000	1.000000
14542.839933	0.022908	0.536090	0.242389	84.465797	20.622526	83.778732	4.764808	0.000000	1.515455	0.000000	0.000000	0.000000	-0.157451	-0.005057	0.063530	0.000000	0.000000	4.000000	1.000000	1.000000
14542.843266	0.022677	0.536059	0.242465	84.465797	20.622526	83.778732	4.764808	0.000000	1.515455	0.000000	0.000000	0.000000	-0.069082	-0.009335	0.022543	0.000000	0.000000	4.000000	1.000000	1.000000
14542.846600	0.022677	0.536059	0.242465	84.465797	20.622526	83.778732	4.764808	0.000000	1.515455	0.000000	0.000000	0.000000	-0.069082	-0.009335	0.022543	0.000000	0.000000	4.000000	1.000000	1.000000
14542.849933	0.022677	0.536059	0.242465	84.409775	22.030481	85.314148	4.763636	0.000000	1.519136	0.000000	0.000000	0.000000	-0.069082	-0.009335	0.022543	0.000000	0.000000	4.000000	1.000000	1.000000
14542.853266	0.022480	0.536028	0.242539	84.409775	22.030481	85.314148	4.763636	0.000000	1.519136	0.000000	0.000000	0.000000	-0.059132	-0.009321	0.022196	0.000000	0.000000	4.000000	1.000000	1.000000
14542.856600	0.022480	0.536028	0.242539	84.409775	22.030481	85.314148	4.763636	0.000000	1.519136	0.000000	0.000000	0.000000	-0.059132	-0.009321	0.022196	0.000000	0.000000	4.000000	1.000000	1.000000
14542.859933	0.022480	0.536028	0.242539	84.379280	22.869209	86.235718	4.762649	0.000000	1.522229	0.000000	0.000000	0.000000	-0.059132	-0.009321	0.022196	0.000000	0.000000	4.000000	1.000000	1.000000
14542.863266	0.022480	0.536028	0.242539	84.379280	22.869209	86.235718	4.762649	0.000000	1.522229	0.000000	0.000000	0.000000	-0.059132	-0.009321	0.022196	0.000000	0.000000	4.000000	1.000000	1.000000
14542.866600	0.022315	0.535972	0.242566	84.379280	22.869209	86.235718	4.762649	0.000000	1.522229	0.000000	0.000000	0.000000	-0.049612	-0.016686	0.008277	0.000000	0.000000	4.000000	1.000000	1.000000
14542.869933	0.022315	0.535972	0.242566	84.373810	23.077625	86.468643	4.762649	0.000000	1.522229	0.000000	0.000000	0.000000	-0.049612	-0.016686	0.008277	0.000000	0.000000	4.000000	1.000000	1.000000
14542.873266	0.022315	0.535972	0.242566	84.373810	23.077625	86.468643	4.762649	0.000000	1.522229	0.000000	0.000000	0.000000	-0.049612	-0.016686	0.008277	0.000000	0.000000	4.000000	1.000000	1.000000
14542.876600	0.022315	0.535972	0.242566	84.373810	23.077625	86.468643	4.762649	0.000000	1.522229	0.000000	0.000000	0.000000	-0.049612	-0.016686	0.008277	0.000000	0.000000	4.000000	1.000000	1.000000
14542.879933	0.022181	0.535854	0.242552	84.383263	23.092379	86.484932	4.761756	0.000000	1.525017	0.000000	0.000000	0.000000	-0.040040	-0.035507	-0.004351	0.000000	0.000000	4.000000	1.000000	1.000000
14542.883266	0.022181	0.535854	0.242552	84.383263	23.092379	86.484932	4.761756	0.000000	1.525017	0.000000	0.000000	0.000000	-0.040040	-0.035507	-0.004351	0.000000	0.000000	4.000000	1.000000	1.000000
14542.886600	0.022181	0.535854	0.242552	84.383263	23.092379	86.484932	4.761756	0.000000	1.525017	0.000000	0.000000	0.000000	-0.040040	-0.035507	-0.004351	0.000000	0.000000	4.000000	1.000000	1.000000
14542.889933	0.022181	0.535854	0.242552	84.389824	23.098457	86.489769	4.760968	0.000000	1.527476	0.000000	0.000000	0.000000	-0.040040	-0.035507	-0.004351	0.000000	0.000000	4.000000	1.000000	1.000000
14542.893266	0.022214	0.535774	0.242527	84.389824	23.098457	86.489769	4.760968	0.000000	1.527476	0.000000	0.000000	0.000000	0.009746	-0.023999	-0.007230	0.000000	0.000000	4.000000	1.000000	1.000000
14542.896600	0.022214	0.535774	0.242527	84.389824	23.098457	86.489769	4.760968	0.000000	1.527476	0.000000	0.000000	0.000000	0.009746	-0.023999	-0.007230	0.000000	0.000000	4.000000	1.000000	1.000000
14542.899933	0.022214	0.535774	0.242527	84.398422	23.058491	86.439026	4.761109	0.000000	1.527035	0.000000	0.000000	0.000000	0.009746	-0.023999	-0.007230	0.000000	0.000000	4.000000	1.000000	1.000000
14542.903266	0.022214	0.535774	0.242527	84.398422	23.058491	86.439026	4.761109	0.000000	1.527035	0.000000	0.000000	0.000000	0.009746	-0.023999	-0.007230	0.000000	0.000000	4.000000	1.000000	1.000000
14542.906600	0.022279	0.535749	0.242480	84.398422	23.058491	86.439026	4.761109	0.000000	1.527035	0.000000	0.000000	0.000000	0.019497	-0.007345	-0.014228	0.000000	0.000000	4.000000	1.000000	1.000000
14542.909933	0.022279	0.535749	0.242480	84.413383	22.866236	86.221092	4.761109	0.000000	1.527035	0.000000	0.000000	0.000000	0.019497	-0.007345	-0.014228	0.000000	0.000000	4.000000	1.000000	1.000000
14542.913266	0.022279	0.535749	0.242480	84.413383	22.866236	86.221092	4.761109	0.000000	1.527035	0.000000	0.000000	0.000000	0.019497	-0.007345	-0.014228	0.000000	0.000000	4.000000	1.000000	1.000000
14542.916600	0.022279	0.535749	0.242480	84.413383	22.866236	86.221092	4.761109	0.000000	1.527035	0.000000	0.000000	0.000000	0.019497	-0.007345	-0.014228	0.000000	0.000000	4.000000	1.000000	1.000000
14542.919933	0.022512	0.535711	0.242477	84.431267	22.427881	85.736580	4.761394	0.000000	1.526149	0.000000	0.000000	0.000000	0.069789	-0.011458	-0.000947	0.000000	0.000000	4.000000	1.000000	1.000000
14542.923266	0.022512	0.535711	0.242477	84.431267	22.427881	85.736580	4.761394	0.000000	1.526149	0.000000	0.000000	0.000000	0.069789	-0.011458	-0.000947	0.000000	0.000000	4.000000	1.000000	1.000000
14542.926600	0.022512	0.535711	0.242477	84.431267	22.427881	85.736580	4.761394	0.000000	1.526149	0.000000	0.000000	0.000000	0.069789	-0.011458	-0.000947	0.000000	0.000000	4.000000	1.000000	1.000000
14542.929933	0.022512	0.535711	0.242477	84.448540	21.905560	85.162598	4.762714	0.000000	1.522022	0.000000	0.000000	0.000000	0.069789	-0.011458	-0.000947	0.000000	0.000000	4.000000	1.000000	1.000000
14542.933266	0.022645	0.535715	0.242504	84.448540	21.905560	85.162598	4.762714	0.000000	1.522022	0.000000	0.000000	0.000000	0.040163	0.001066	0.008209	0.000000	0.000000	4.000000	1.000000	1.000000
14542.936600	0.022645	0.535715	0.242504	84.448540	21.905560	85.162598	4.762714	0.000000	1.522022	0.000000	0.000000	0.000000	0.040163	0.001066	0.008209	0.000000	0.000000	4.000000	1.000000	1.000000
14542.939933	0.022645	0.535715	0.242504	84.464241	21.316380	84.517670	4.763526	0.000000	1.519480	0.000000	0.000000	0.000000	0.040163	0.001066	0.008209	0.000000	0.000000	4.000000	1.000000	1.000000
14542.943266	0.022645	0.535715	0.242504	84.464241	21.316380	84.517670	4.763526	0.000000	1.519480	0.000000	0.000000	0.000000	0.040163	0.001066	0.008209	0.000000	0.000000	4.000000	1.000000	1.000000
14542.946600	0.022780	0.535722	0.242563	84.464241	21.316380	84.517670	4.763526	0.000000	1.519480	0.000000	0.000000	0.000000	0.040475	0.002117	0.017684	0.000000	0.000000	4.000000	1.000000	1.000000
14542.949933	0.022780	0.535722	0.242563	84.476357	20.713202	83.858696	4.763526	0.000000	1.519480	0.000000	0.000000	0.000000	0.040475	0.002117	0.017684	0.000000	0.000000	4.000000	1.000000	1.000000
14542.953266	0.022780	0.535722	0.242563	84.476357	20.713202	83.858696	4.763526	0.000000	1.519480	0.000000	0.000000	0.000000	0.040475	0.002117	0.017684	0.000000	0.000000	4.000000	1.000000	1.000000
14542.956600	0.022780	0.535722	0.242563	84.476357	20.713202	83.858696	4.763526	0.000000	1.519480	0.000000	0.000000	0.000000	0.040475	0.002117	0.017684	0.000000	0.000000	4.000000	1.000000	1.000000
14542.959933	0.023020	0.535726	0.242763	84.486511	20.241962	83.341248	4.764399	0.000000	1.516739	0.000000	0.000000	0.000000	0.071805	0.001197	0.060026	0.000000	0.000000	4.000000	1.000000	1.000000
14542.963266	0.023020	0.535726	0.242763	84.486511	20.241962	83.341248	4.764399	0.000000	1.516739	0.000000	0.000000	0.000000	0.071805	0.001197	0.060026	0.000000	0.000000	4.000000	1.000000	1.000000
14542.966600	0.023020	0.535726	0.242763	84.486511	20.241962	83.341248	4.764399	0.000000	1.516739	0.000000	0.000000	0.000000	0.071805	0.001197	0.060026	0.000000	0.000000	4.000000	1.000000	1.000000
14542.969933	0.023020	0.535726	0.242763	84.490250	19.944811	83.014099	4.766116	0.000000	1.511336	0.000000	0.000000	0.000000	0.071805	0.001197	0.060026	0.000000	0.000000	4.000000	1.000000	1.000000
14542.973266	0.023122	0.535695	0.242828	84.490250	19.944811	83.014099	4.766116	0.000000	1.511336	0.000000	0.000000	0.000000	0.030573	-0.009358	0.019266	0.000000	0.000000	4.000000	1.000000	1.000000
14542.976600	0.023122	0.535695	0.242828	84.490250	19.944811	83.014099	4.766116	0.000000	1.511336	0.000000	0.000000	0.000000	0.030573	-0.009358	0.019266	0.000000	0.000000	4.000000	1.000000	1.000000
14542.979933	0.023122	0.535695	0.242828	84.491493	19.817982	82.869591	4.766807	0.000000	1.509155	0.000000	0.000000	0.000000	0.030573	-0.009358	0.019266	0.000000	0.000000	4.000000	1.000000	1.000000
14542.983266	0.023122	0.535695	0.242828	84.491493	19.817982	82.869591	4.766807	0.000000	1.509155	0.000000	0.000000	0.000000	0.030573	-0.009358	0.019266	0.000000	0.000000	4.000000	1.000000	1.000000
14542.986600	0.023224	0.535663	0.242892	84.491493	19.817982	82.869591	4.766807	0.000000	1.509155	0.000000	0.000000	0.000000	0.030579	-0.009362	0.019261	0.000000	0.000000	4.000000	1.000000	1.000000
14542.989933	0.023224	0.535663	0.242892	84.492630	19.793144	82.831146	4.766807	0.000000	1.509155	0.000000	0.000000	0.000000	0.030579	-0.009362	0.019261	0.000000	0.000000	4.000000	1.000000	1.000000
14542.993266	0.023224	0.535663	0.242892	84.492630	19.793144	82.831146	4.766807	0.000000	1.509155	0.000000	0.000000	0.000000	0.030579	-0.009362	0.019261	0.000000	0.000000	4.000000	1.000000	1.000000
14542.996600	0.023224	0.535663	0.242892	84.492630	19.793144	82.831146	4.766807	0.000000	1.509155	0.000000	0.000000	0.000000	0.030579	-0.009362	0.019261	0.000000	0.000000	4.000000	1.000000	1.000000
14542.999933	0.023423	0.535587	0.242894	84.498611	19.818556	82.851219	4.767497	0.000000	1.506974	0.000000	0.000000	0.000000	0.059905	-0.022954	0.000575	0.000000	0.000000	4.000000	1.000000	1.000000
14543.003266	0.023423	0.535587	0.242894	84.498611	19.818556	82.851219	4.767497	0.000000	1.506974	0.000000	0.000000	0.000000	0.059905	-0.022954	0.000575	0.000000	0.000000	4.000000	1.000000	1.000000
14543.006600	0.023423	0.535587	0.242894	84.498611	19.818556	82.851219	4.767497	0.000000	1.506974	0.000000	0.000000	0.000000	0.059905	-0.022954	0.000575	0.000000	0.000000	4.000000	1.000000	1.000000
14543.009933	0.023423	0.535587	0.242894	84.507523	19.853981	82.881332	4.768626	0.000000	1.503398	0.000000	0.000000	0.000000	0.059905	-0.022954	0.000575	0.000000	0.000000	4.000000	1.000000	1.000000
14543.013266	0.023488	0.535524	0.242850	84.507523	19.853981	82.881332	4.768626	0.000000	1.503398	0.000000	0.000000	0.000000	0.019527	-0.018799	-0.012970	0.000000	0.000000	4.000000	1.000000	1.000000
14543.016600	0.023488	0.535524	0.242850	84.507523	19.853981	82.881332	4.768626	0.000000	1.503398	0.000000	0.000000	0.000000	0.019527	-0.018799	-0.012970	0.000000	0.000000	4.000000	1.000000	1.000000
14543.019933	0.023488	0.535524	0.242850	84.516487	19.889557	82.911621	4.768916	0.000000	1.502479	0.000000	0.000000	0.000000	0.019527	-0.018799	-0.012970	0.000000	0.000000	4.000000	1.000000	1.000000
14543.023266	0.023488	0.535524	0.242850	84.516487	19.889557	82.911621	4.768916	0.000000	1.502479	0.000000	0.000000	0.000000	0.019527	-0.018799	-0.012970	0.000000	0.000000	4.000000	1.000000	1.000000
14543.026600	0.023553	0.535441	0.242794	84.516487	19.889557	82.911621	4.768916	0.000000	1.502479	0.000000	0.000000	0.000000	0.019386	-0.025091	-0.017076	0.000000	0.000000	4.000000	1.000000	1.000000
14543.029933	0.023553	0.535441	0.242794	84.531372	19.945414	82.962280	4.768916	0.000000	1.502479	0.000000	0.000000	0.000000	0.019386	-0.025091	-0.017076	0.000000	0.000000	4.000000	1.000000	1.000000
14543.033266	0.023553	0.535441	0.242794	84.531372	19.945414	82.962280	4.768916	0.000000	1.502479	0.000000	0.000000	0.000000	0.019386	-0.025091	-0.017076	0.000000	0.000000	4.000000	1.000000	1.000000
14543.036600	0.023553	0.535441	0.242794	84.531372	19.945414	82.962280	4.768916	0.000000	1.502479	0.000000	0.000000	0.000000	0.019386	-0.025091	-0.017076	0.000000	0.000000	4.000000	1.000000	1.000000
14543.039933	0.023648	0.535291	0.242663	84.543320	19.988680	83.003036	4.769178	0.000000	1.501645	0.000000	0.000000	0.000000	0.028615	-0.044938	-0.039211	0.000000	0.000000	4.000000	1.000000	1.000000
14543.043266	0.023648	0.535291	0.242663	84.543320	19.988680	83.003036	4.769178	0.000000	1.501645	0.000000	0.000000	0.000000	0.028615	-0.044938	-0.039211	0.000000	0.000000	4.000000	1.000000	1.000000
14543.046600	0.023648	0.535291	0.242663	84.543320	19.988680	83.003036	4.769178	0.000000	1.501645	0.000000	0.000000	0.000000	0.028615	-0.044938	-0.039211	0.000000	0.000000	4.000000	1.000000	1.000000
14543.049933	0.023648	0.535291	0.242663	84.552162	20.024635	83.033638	4.769484	0.000000	1.500675	0.000000	0.000000	0.000000	0.028615	-0.044938	-0.039211	0.000000	0.000000	4.000000	1.000000	1.000000
14543.053266	0.023713	0.535228	0.242619	84.552162	20.024635	83.033638	4.769484	0.000000	1.500675	0.000000	0.000000	0.000000	0.019516	-0.018807	-0.012993	0.000000	0.000000	4.000000	1.000000	1.000000
14543.056600	0.023713	0.535228	0.242619	84.552162	20.024635	83.033638	4.769484	0.000000	1.500675	0.000000	0.000000	0.000000	0.019516	-0.018807	-0.012993	0.000000	0.000000	4.000000	1.000000	1.000000
14543.059933	0.023713	0.535228	0.242619	84.555183	20.040253	83.043861	4.769773	0.000000	1.499755	0.000000	0.000000	0.000000	0.019516	-0.018807	-0.012993	0.000000	0.000000	4.000000	1.000000	1.000000
14543.063266	0.023713	0.535228	0.242619	84.555183	20.040253	83.043861	4.769773	0.000000	1.499755	0.000000	0.000000	0.000000	0.019516	-0.018807	-0.012993	0.000000	0.000000	4.000000	1.000000	1.000000
14543.066600	0.023813	0.535207	0.242602	84.555183	20.040253	83.043861	4.769773	0.000000	1.499755	0.000000	0.000000	0.000000	0.029759	-0.006258	-0.005120	0.000000	0.000000	4.000000	1.000000	1.000000
14543.069933	0.023813	0.535207	0.242602	84.555183	20.048424	83.043877	4.769773	0.000000	1.499755	0.000000	0.000000	0.000000	0.029759	-0.006258	-0.005120	0.000000	0.000000	4.000000	1.000000	1.000000
14543.073266	0.023813	0.535207	0.242602	84.555183	20.048424	83.043877	4.769773	0.000000	1.499755	0.000000	0.000000	0.000000	0.029759	-0.006258	-0.005120	0.000000	0.000000	4.000000	1.000000	1.000000
14543.076600	0.023813	0.535207	0.242602	84.555183	20.048424	83.043877	4.769773	0.000000	1.499755	0.000000	0.000000	0.000000	0.029759	-0.006258	-0.005120	0.000000	0.000000	4.000000	1.000000	1.000000
14543.079933	0.023947	0.535211	0.242630	84.552811	20.025637	83.014244	4.770301	0.000000	1.498076	0.000000	0.000000	0.000000	0.040187	0.001044	0.008128	0.000000	0.000000	4.000000	1.000000	1.000000
14543.083266	0.023947	0.535211	0.242630	84.552811	20.025637	83.014244	4.770301	0.000000	1.498076	0.000000	0.000000	0.000000	0.040187	0.001044	0.008128	0.000000	0.000000	4.000000	1.000000	1.000000
14543.086600	0.023947	0.535211	0.242630	84.552811	20.025637	83.014244	4.770301	0.000000	1.498076	0.000000	0.000000	0.000000	0.040187	0.001044	0.008128	0.000000	0.000000	4.000000	1.000000	1.000000
14543.089933	0.023947	0.535211	0.242630	84.546844	20.013397	82.993767	4.771101	0.000000	1.495526	0.000000	0.000000	0.000000	0.040187	0.001044	0.008128	0.000000	0.000000	4.000000	1.000000	1.000000
14543.093266	0.024047	0.535253	0.242653	84.546844	20.013397	82.993767	4.771101	0.000000	1.495526	0.000000	0.000000	0.000000	0.030180	0.012550	0.007188	0.000000	0.000000	4.000000	1.000000	1.000000
14543.096600	0.024047	0.535253	0.242653	84.546844	20.013397	82.993767	4.771101	0.000000	1.495526	0.000000	0.000000	0.000000	0.030180	0.012550	0.007188	0.000000	0.000000	4.000000	1.000000	1.000000
14543.099933	0.024047	0.535253	0.242653	84.541451	19.980593	82.954063	4.771708	0.000000	1.493590	0.000000	0.000000	0.000000	0.030180	0.012550	0.007188	0.000000	0.000000	4.000000	1.000000	1.000000
14543.103266	0.024047	0.535253	0.242653	84.541451	19.980593	82.954063	4.771708	0.000000	1.493590	0.000000	0.000000	0.000000	0.030180	0.012550	0.007188	0.000000	0.000000	4.000000	1.000000	1.000000
14543.106600	0.024115	0.535277	0.242697	84.541451	19.980593	82.954063	4.771708	0.000000	1.493590	0.000000	0.000000	0.000000	0.020401	0.007322	0.012904	0.000000	0.000000	4.000000	1.000000	1.000000
14543.109933	0.024115	0.535277	0.242697	84.536140	19.945080	82.914421	4.771708	0.000000	1.493590	0.000000	0.000000	0.000000	0.020401	0.007322	0.012904	0.000000	0.000000	4.000000	1.000000	1.000000
14543.113266	0.024115	0.535277	0.242697	84.536140	19.945080	82.914421	4.771708	0.000000	1.493590	0.000000	0.000000	0.000000	0.020401	0.007322	0.012904	0.000000	0.000000	4.000000	1.000000	1.000000
14543.116600	0.024115	0.535277	0.242697	84.536140	19.945080	82.914421	4.771708	0.000000	1.493590	0.000000	0.000000	0.000000	0.020401	0.007322	0.012904	0.000000	0.000000	4.000000	1.000000	1.000000
14543.119933	0.024217	0.535360	0.242748	84.531982	19.876358	82.836067	4.772163	0.000000	1.492131	0.000000	0.000000	0.000000	0.030469	0.025075	0.015379	0.000000	0.000000	4.000000	1.000000	1.000000
14543.123266	0.024217	0.535360	0.242748	84.531982	19.876358	82.836067	4.772163	0.000000	1.492131	0.000000	0.000000	0.000000	0.030469	0.025075	0.015379	0.000000	0.000000	4.000000	1.000000	1.000000
14543.126600	0.024217	0.535360	0.242748	84.531982	19.876358	82.836067	4.772163	0.000000	1.492131	0.000000	0.000000	0.000000	0.030469	0.025075	0.015379	0.000000	0.000000	4.000000	1.000000	1.000000
14543.129933	0.024217	0.535360	0.242748	84.534317	19.807087	82.758621	4.772821	0.000000	1.490025	0.000000	0.000000	0.000000	0.030469	0.025075	0.015379	0.000000	0.000000	4.000000	1.000000	1.000000
14543.133266	0.024250	0.535360	0.242747	84.534317	19.807087	82.758621	4.772821	0.000000	1.490025	0.000000	0.000000	0.000000	0.009968	0.000005	-0.000347	0.000000	0.000000	4.000000	1.000000	1.000000
14543.136600	0.024250	0.535360	0.242747	84.534317	19.807087	82.758621	4.772821	0.000000	1.490025	0.000000	0.000000	0.000000	0.009968	0.000005	-0.000347	0.000000	0.000000	4.000000	1.000000	1.000000
14543.139933	0.024250	0.535360	0.242747	84.538475	19.686304	82.622917	4.773006	0.000000	1.489436	0.000000	0.000000	0.000000	0.009968	0.000005	-0.000347	0.000000	0.000000	4.000000	1.000000	1.000000
14543.143266	0.024250	0.535360	0.242747	84.538475	19.686304	82.622917	4.773006	0.000000	1.489436	0.000000	0.000000	0.000000	0.009968	0.000005	-0.000347	0.000000	0.000000	4.000000	1.000000	1.000000
14543.146600	0.024316	0.535360	0.242744	84.538475	19.686304	82.622917	4.773006	0.000000	1.489436	0.000000	0.000000	0.000000	0.019935	0.000005	-0.000689	0.000000	0.000000	4.000000	1.000000	1.000000
14543.149933	0.024316	0.535360	0.242744	84.546700	19.438829	82.351013	4.773006	0.000000	1.489436	0.000000	0.000000	0.000000	0.019935	0.000005	-0.000689	0.000000	0.000000	4.000000	1.000000	1.000000
14543.153266	0.024316	0.535360	0.242744	84.546700	19.438829	82.351013	4.773006	0.000000	1.489436	0.000000	0.000000	0.000000	0.019935	0.000005	-0.000689	0.000000	0.000000	4.000000	1.000000	1.000000
14543.156600	0.024316	0.535360	0.242744	84.546700	19.438829	82.351013	4.773006	0.000000	1.489436	0.000000	0.000000	0.000000	0.019935	0.000005	-0.000689	0.000000	0.000000	4.000000	1.000000	1.000000
14543.159933	0.024481	0.535374	0.242689	84.561165	19.093962	81.970871	4.773373	0.000000	1.488258	0.000000	0.000000	0.000000	0.049319	0.004162	-0.016604	0.000000	0.000000	4.000000	1.000000	1.000000
14543.163266	0.024481	0.535374	0.242689	84.561165	19.093962	81.970871	4.773373	0.000000	1.488258	0.000000	0.000000	0.000000	0.000000	-0.000004	-0.000001	0.000000	0.000000	4.000000	1.000000	1.000000
14543.166600	0.024481	0.535374	0.242689	84.561165	19.093962	81.970871	4.773373	0.000000	1.488258	0.000000	0.000000	0.000000	0.000000	-0.000004	-0.000001	0.000000	0.000000	4.000000	1.000000	1.000000
14543.169933	0.024481	0.535374	0.242689	84.572487	18.737604	81.579269	4.774195	0.000000	1.485620	0.000000	0.000000	0.000000	0.000000	-0.000004	-0.000001	0.000000	0.000000	4.000000	1.000000	1.000000
14543.173266	0.024481	0.535374	0.242689	84.572487	18.737604	81.579269	4.774195	0.000000	1.485620	0.000000	0.000000	0.000000	0.000000	-0.000004	-0.000001	0.000000	0.000000	4.000000	1.000000	1.000000
14543.176600	0.024580	0.535392	0.242668	84.572487	18.737604	81.579269	4.774195	0.000000	1.485620	0.000000	0.000000	0.000000	0.029712	0.005196	-0.006433	0.000000	0.000000	4.000000	1.000000	1.000000
14543.179933	0.024580	0.535392	0.242668	84.584015	18.361395	81.166344	4.774195	0.000000	1.485620	0.000000	0.000000	0.000000	0.029712	0.005196	-0.006433	0.000000	0.000000	4.000000	1.000000	1.000000
14543.183266	0.024580	0.535392	0.242668	84.584015	18.361395	81.166344	4.774195	0.000000	1.485620	0.000000	0.000000	0.000000	0.029712	0.005196	-0.006433	0.000000	0.000000	4.000000	1.000000	1.000000
14543.186600	0.024580	0.535392	0.242668	84.584015	18.361395	81.166344	4.774195	0.000000	1.485620	0.000000	0.000000	0.000000	0.029712	0.005196	-0.006433	0.000000	0.000000	4.000000	1.000000	1.000000
14543.189933	0.024780	0.535413	0.242674	84.591797	17.990114	80.762466	4.774710	0.000000	1.483963	0.000000	0.000000	0.000000	0.059945	0.006273	0.001991	0.000000	0.000000	4.000000	1.000000	1.000000
14543.193266	0.024780	0.535413	0.242674	84.591797	17.990114	80.762466	4.774710	0.000000	1.483963	0.000000	0.000000	0.000000	0.059945	0.006273	0.001991	0.000000	0.000000	4.000000	1.000000	1.000000
14543.196600	0.024780	0.535413	0.242674	84.591797	17.990114	80.762466	4.774710	0.000000	1.483963	0.000000	0.000000	0.000000	0.059945	0.006273	0.001991	0.000000	0.000000	4.000000	1.000000	1.000000
14543.199933	0.024780	0.535413	0.242674	84.596336	17.611591	80.348564	4.775835	0.000000	1.480339	0.000000	0.000000	0.000000	0.059945	0.006273	0.001991	0.000000	0.000000	4.000000	1.000000	1.000000
14543.203266	0.024848	0.535437	0.242717	84.596336	17.611591	80.348564	4.775835	0.000000	1.480339	0.000000	0.000000	0.000000	0.020416	0.007321	0.012884	0.000000	0.000000	4.000000	1.000000	1.000000
14543.206600	0.024848	0.535437	0.242717	84.596336	17.611591	80.348564	4.775835	0.000000	1.480339	0.000000	0.000000	0.000000	0.020416	0.007321	0.012884	0.000000	0.000000	4.000000	1.000000	1.000000
14543.209933	0.024848	0.535437	0.242717	84.595497	17.294859	80.004585	4.776287	0.000000	1.478878	0.000000	0.000000	0.000000	0.020416	0.007321	0.012884	0.000000	0.000000	4.000000	1.000000	1.000000
14543.213266	0.024848	0.535437	0.242717	84.595497	17.294859	80.004585	4.776287	0.000000	1.478878	0.000000	0.000000	0.000000	0.020416	0.007321	0.012884	0.000000	0.000000	4.000000	1.000000	1.000000
14543.216600	0.024950	0.535503	0.242786	84.595497	17.294859	80.004585	4.776287	0.000000	1.478878	0.000000	0.000000	0.000000	0.030679	0.019874	0.020723	0.000000	0.000000	4.000000	1.000000	1.000000
14543.219933	0.024950	0.535503	0.242786	84.588974	17.065086	79.751556	4.776287	0.000000	1.478878	0.000000	0.000000	0.000000	0.030679	0.019874	0.020723	0.000000	0.000000	4.000000	1.000000	1.000000
14543.223266	0.024950	0.535503	0.242786	84.588974	17.065086	79.751556	4.776287	0.000000	1.478878	0.000000	0.000000	0.000000	0.030679	0.019874	0.020723	0.000000	0.000000	4.000000	1.000000	1.000000
14543.226600	0.024950	0.535503	0.242786	84.588974	17.065086	79.751556	4.776287	0.000000	1.478878	0.000000	0.000000	0.000000	0.030679	0.019874	0.020723	0.000000	0.000000	4.000000	1.000000	1.000000
14543.229933	0.025187	0.535577	0.242914	84.585861	16.831150	79.487640	4.776974	0.000000	1.476658	0.000000	0.000000	0.000000	0.071244	0.022017	0.038240	0.000000	0.000000	4.000000	1.000000	1.000000
14543.233266	0.025187	0.535577	0.242914	84.585861	16.831150	79.487640	4.776974	0.000000	1.476658	0.000000	0.000000	0.000000	0.071244	0.022017	0.038240	0.000000	0.000000	4.000000	1.000000	1.000000
14543.236600	0.025187	0.535577	0.242914	84.585861	16.831150	79.487640	4.776974	0.000000	1.476658	0.000000	0.000000	0.000000	0.071244	0.022017	0.038240	0.000000	0.000000	4.000000	1.000000	1.000000
14543.239933	0.025187	0.535577	0.242914	84.583107	16.576227	79.204071	4.778508	0.000000	1.471686	0.000000	0.000000	0.000000	0.071244	0.022017	0.038240	0.000000	0.000000	4.000000	1.000000	1.000000
14543.243266	0.025356	0.535643	0.242980	84.583107	16.576227	79.204071	4.778508	0.000000	1.471686	0.000000	0.000000	0.000000	0.050640	0.019872	0.019973	0.000000	0.000000	4.000000	1.000000	1.000000
14543.246600	0.025356	0.535643	0.242980	84.583107	16.576227	79.204071	4.778508	0.000000	1.471686	0.000000	0.000000	0.000000	0.050640	0.019872	0.019973	0.000000	0.000000	4.000000	1.000000	1.000000
14543.249933	0.025356	0.535643	0.242980	84.589043	16.112232	78.689827	4.779554	0.000000	1.468284	0.000000	0.000000	0.000000	0.050640	0.019872	0.019973	0.000000	0.000000	4.000000	1.000000	1.000000
14543.253266	0.025557	0.535646	0.243005	84.589043	16.112232	78.689827	4.779554	0.000000	1.468284	0.000000	0.000000	0.000000	0.060173	0.001068	0.007301	0.000000	0.000000	4.000000	1.000000	1.000000
14543.256600	0.025557	0.535646	0.243005	84.589043	16.112232	78.689827	4.779554	0.000000	1.468284	0.000000	0.000000	0.000000	0.060173	0.001068	0.007301	0.000000	0.000000	4.000000	1.000000	1.000000
14543.259933	0.025557	0.535646	0.243005	84.606529	15.283701	77.781166	4.780702	0.000000	1.464543	0.000000	0.000000	0.000000	0.060173	0.001068	0.007301	0.000000	0.000000	4.000000	1.000000	1.000000
14543.263266	0.025557	0.535646	0.243005	84.606529	15.283701	77.781166	4.780702	0.000000	1.464543	0.000000	0.000000	0.000000	0.060173	0.001068	0.007301	0.000000	0.000000	4.000000	1.000000	1.000000
14543.266600	0.025790	0.535667	0.243010	84.606529	15.283701	77.781166	4.780702	0.000000	1.464543	0.000000	0.000000	0.000000	0.069951	0.006276	0.001539	0.000000	0.000000	4.000000	1.000000	1.000000
14543.269933	0.025790	0.535667	0.243010	84.633560	14.100356	76.489334	4.780702	0.000000	1.464543	0.000000	0.000000	0.000000	0.069951	0.006276	0.001539	0.000000	0.000000	4.000000	1.000000	1.000000
14543.273266	0.026055	0.535685	0.242982	84.633560	14.100356	76.489334	4.780702	0.000000	1.464543	0.000000	0.000000	0.000000	0.079572	0.005199	-0.008335	0.000000	0.000000	4.000000	1.000000	1.000000
14543.276600	0.026055	0.535685	0.242982	84.633560	14.100356	76.489334	4.780702	0.000000	1.464543	0.000000	0.000000	0.000000	0.079572	0.005199	-0.008335	0.000000	0.000000	4.000000	1.000000	1.000000
14543.279933	0.026055	0.535685	0.242982	84.666779	12.607801	74.863838	4.783403	0.000000	1.455696	0.000000	0.000000	0.000000	0.079572	0.005199	-0.008335	0.000000	0.000000	4.000000	1.000000	1.000000
14543.283266	0.026055	0.535685	0.242982	84.666779	12.607801	74.863838	4.783403	0.000000	1.455696	0.000000	0.000000	0.000000	0.079572	0.005199	-0.008335	0.000000	0.000000	4.000000	1.000000	1.000000
14543.286600	0.026353	0.535681	0.242939	84.666779	12.607801	74.863838	4.783403	0.000000	1.455696	0.000000	0.000000	0.000000	0.089383	-0.001066	-0.012834	0.000000	0.000000	4.000000	1.000000	1.000000
14543.289933	0.026353	0.535681	0.242939	84.696144	10.875788	72.986702	4.783403	0.000000	1.455696	0.000000	0.000000	0.000000	0.089383	-0.001066	-0.012834	0.000000	0.000000	4.000000	1.000000	1.000000
14543.293266	0.026618	0.535716	0.242893	84.696144	10.875788	72.986702	4.783403	0.000000	1.455696	0.000000	0.000000	0.000000	0.079355	0.010425	-0.013778	0.000000	0.000000	4.000000	1.000000	1.000000
14543.296600	0.026618	0.535716	0.242893	84.696144	10.875788	72.986702	4.783403	0.000000	1.455696	0.000000	0.000000	0.000000	0.079355	0.010425	-0.013778	0.000000	0.000000	4.000000	1.000000	1.000000
14543.299933	0.026618	0.535716	0.242893	84.719208	9.203705	71.174889	4.786333	0.000000	1.446036	0.000000	0.000000	0.000000	0.079355	0.010425	-0.013778	0.000000	0.000000	4.000000	1.000000	1.000000
14543.303266	0.026618	0.535716	0.242893	84.719208	9.203705	71.174889	4.786333	0.000000	1.446036	0.000000	0.000000	0.000000	0.079355	0.010425	-0.013778	0.000000	0.000000	4.000000	1.000000	1.000000
14543.306600	0.026884	0.535716	0.242883	84.719208	9.203705	71.174889	4.786333	0.000000	1.446036	0.000000	0.000000	0.000000	0.079758	0.000001	-0.003049	0.000000	0.000000	4.000000	1.000000	1.000000
14543.309933	0.026884	0.535716	0.242883	84.730690	7.888546	69.745773	4.786333	0.000000	1.446036	0.000000	0.000000	0.000000	0.079758	0.000001	-0.003049	0.000000	0.000000	4.000000	1.000000	1.000000
14543.313266	0.026884	0.535716	0.242883	84.730690	7.888546	69.745773	4.786333	0.000000	1.446036	0.000000	0.000000	0.000000	0.079758	0.000001	-0.003049	0.000000	0.000000	4.000000	1.000000	1.000000
14543.316600	0.026884	0.535716	0.242883	84.730690	7.888546	69.745773	4.786333	0.000000	1.446036	0.000000	0.000000	0.000000	0.079758	0.000001	-0.003049	0.000000	0.000000	4.000000	1.000000	1.000000
14543.319933	0.027350	0.535758	0.242892	84.734261	7.156726	68.943344	4.787765	0.000000	1.441288	0.000000	0.000000	0.000000	0.139895	0.012562	0.002788	0.000000	0.000000	4.000000	1.000000	1.000000
14543.323266	0.027350	0.535758	0.242892	84.734261	7.156726	68.943344	4.787765	0.000000	1.441288	0.000000	0.000000	0.000000	0.139895	0.012562	0.002788	0.000000	0.000000	4.000000	1.000000	1.000000
14543.326600	0.027350	0.535758	0.242892	84.734261	7.156726	68.943344	4.787765	0.000000	1.441288	0.000000	0.000000	0.000000	0.139895	0.012562	0.002788	0.000000	0.000000	4.000000	1.000000	1.000000
14543.329933	0.027350	0.535758	0.242892	84.722290	7.097074	68.868675	4.790310	0.000000	1.432803	0.000000	0.000000	0.000000	0.139895	0.012562	0.002788	0.000000	0.000000	4.000000	1.000000	1.000000
14543.333266	0.027485	0.535841	0.242942	84.722290	7.097074	68.868675	4.790310	0.000000	1.432803	0.000000	0.000000	0.000000	0.040522	0.025094	0.014811	0.000000	0.000000	4.000000	1.000000	1.000000
14543.336600	0.027485	0.535841	0.242942	84.722290	7.097074	68.868675	4.790310	0.000000	1.432803	0.000000	0.000000	0.000000	0.040522	0.025094	0.014811	0.000000	0.000000	4.000000	1.000000	1.000000
14543.339933	0.027485	0.535841	0.242942	84.706573	7.105092	68.875290	4.791121	0.000000	1.430090	0.000000	0.000000	0.000000	0.040522	0.025094	0.014811	0.000000	0.000000	4.000000	1.000000	1.000000
14543.343266	0.027485	0.535841	0.242942	84.706573	7.105092	68.875290	4.791121	0.000000	1.430090	0.000000	0.000000	0.000000	0.040522	0.025094	0.014811	0.000000	0.000000	4.000000	1.000000	1.000000
14543.346600	0.027522	0.535929	0.243027	84.706573	7.105092	68.875290	4.791121	0.000000	1.430090	0.000000	0.000000	0.000000	0.010987	0.026172	0.025457	0.000000	0.000000	4.000000	1.000000	1.000000
14543.349933	0.027522	0.535929	0.243027	84.689835	7.224880	69.007248	4.791121	0.000000	1.430090	0.000000	0.000000	0.000000	0.010987	0.026172	0.025457	0.000000	0.000000	4.000000	1.000000	1.000000
14543.353266	0.027522	0.535929	0.243027	84.689835	7.224880	69.007248	4.791121	0.000000	1.430090	0.000000	0.000000	0.000000	0.010987	0.026172	0.025457	0.000000	0.000000	4.000000	1.000000	1.000000
14543.356600	0.027522	0.535929	0.243027	84.689835	7.224880	69.007248	4.791121	0.000000	1.430090	0.000000	0.000000	0.000000	0.010987	0.026172	0.025457	0.000000	0.000000	4.000000	1.000000	1.000000
14543.359933	0.027398	0.536110	0.243267	84.667480	7.607594	69.426476	4.791456	0.000000	1.428968	0.000000	0.000000	0.000000	-0.037126	0.054468	0.072165	0.000000	0.000000	4.000000	1.000000	1.000000
14543.363266	0.027398	0.536110	0.243267	84.667480	7.607594	69.426476	4.791456	0.000000	1.428968	0.000000	0.000000	0.000000	-0.037126	0.054468	0.072165	0.000000	0.000000	4.000000	1.000000	1.000000
14543.366600	0.027398	0.536110	0.243267	84.667480	7.607594	69.426476	4.791456	0.000000	1.428968	0.000000	0.000000	0.000000	-0.037126	0.054468	0.072165	0.000000	0.000000	4.000000	1.000000	1.000000
14543.369933	0.027398	0.536110	0.243267	84.645111	8.261186	70.135529	4.791175	0.000000	1.429909	0.000000	0.000000	0.000000	-0.037126	0.054468	0.072165	0.000000	0.000000	4.000000	1.000000	1.000000
14543.373266	0.027270	0.536163	0.243394	84.645111	8.261186	70.135529	4.791175	0.000000	1.429909	0.000000	0.000000	0.000000	-0.038477	0.015767	0.038137	0.000000	0.000000	4.000000	1.000000	1.000000
14543.376600	0.027270	0.536163	0.243394	84.645111	8.261186	70.135529	4.791175	0.000000	1.429909	0.000000	0.000000	0.000000	-0.038477	0.015767	0.038137	0.000000	0.000000	4.000000	1.000000	1.000000
14543.379933	0.027270	0.536163	0.243394	84.621269	9.236872	71.192520	4.790688	0.000000	1.431542	0.000000	0.000000	0.000000	-0.038477	0.015767	0.038137	0.000000	0.000000	4.000000	1.000000	1.000000
14543.383266	0.027270	0.536163	0.243394	84.621269	9.236872	71.192520	4.790688	0.000000	1.431542	0.000000	0.000000	0.000000	-0.038477	0.015767	0.038137	0.000000	0.000000	4.000000	1.000000	1.000000
14543.386600	0.027173	0.536212	0.243488	84.621269	9.236872	71.192520	4.790688	0.000000	1.431542	0.000000	0.000000	0.000000	-0.028880	0.014680	0.028262	0.000000	0.000000	4.000000	1.000000	1.000000
14543.389933	0.027173	0.536212	0.243488	84.599380	10.384241	72.433334	4.790688	0.000000	1.431542	0.000000	0.000000	0.000000	-0.028880	0.014680	0.028262	0.000000	0.000000	4.000000	1.000000	1.000000
14543.393266	0.027173	0.536212	0.243488	84.599380	10.384241	72.433334	4.790688	0.000000	1.431542	0.000000	0.000000	0.000000	-0.028880	0.014680	0.028262	0.000000	0.000000	4.000000	1.000000	1.000000
14543.396600	0.027173	0.536212	0.243488	84.599380	10.384241	72.433334	4.790688	0.000000	1.431542	0.000000	0.000000	0.000000	-0.028880	0.014680	0.028262	0.000000	0.000000	4.000000	1.000000	1.000000
14543.399933	0.026909	0.536236	0.243544	84.578270	11.529617	73.669441	4.790320	0.000000	1.432772	0.000000	0.000000	0.000000	-0.079308	0.007342	0.016631	0.000000	0.000000	4.000000	1.000000	1.000000
14543.403266	0.026909	0.536236	0.243544	84.578270	11.529617	73.669441	4.790320	0.000000	1.432772	0.000000	0.000000	0.000000	-0.079308	0.007342	0.016631	0.000000	0.000000	4.000000	1.000000	1.000000
14543.406600	0.026909	0.536236	0.243544	84.578270	11.529617	73.669441	4.790320	0.000000	1.432772	0.000000	0.000000	0.000000	-0.079308	0.007342	0.016631	0.000000	0.000000	4.000000	1.000000	1.000000
14543.409933	0.026909	0.536236	0.243544	84.566856	12.357452	74.565063	4.788980	0.000000	1.437243	0.000000	0.000000	0.000000	-0.079308	0.007342	0.016631	0.000000	0.000000	4.000000	1.000000	1.000000
14543.413266	0.026807	0.536229	0.243485	84.566856	12.357452	74.565063	4.788980	0.000000	1.437243	0.000000	0.000000	0.000000	-0.030661	-0.002131	-0.017778	0.000000	0.000000	4.000000	1.000000	1.000000
14543.416600	0.026807	0.536229	0.243485	84.566856	12.357452	74.565063	4.788980	0.000000	1.437243	0.000000	0.000000	0.000000	-0.030661	-0.002131	-0.017778	0.000000	0.000000	4.000000	1.000000	1.000000
14543.419933	0.026807	0.536229	0.243485	84.572304	12.574028	74.804749	4.788330	0.000000	1.439408	0.000000	0.000000	0.000000	-0.030661	-0.002131	-0.017778	0.000000	0.000000	4.000000	1.000000	1.000000
14543.423266	0.026807	0.536229	0.243485	84.572304	12.574028	74.804749	4.788330	0.000000	1.439408	0.000000	0.000000	0.000000	-0.030661	-0.002131	-0.017778	0.000000	0.000000	4.000000	1.000000	1.000000
14543.426600	0.026738	0.536222	0.243424	84.572304	12.574028	74.804749	4.788330	0.000000	1.439408	0.000000	0.000000	0.000000	-0.020679	-0.002145	-0.018168	0.000000	0.000000	4.000000	1.000000	1.000000
14543.429933	0.026738	0.536222	0.243424	84.581879	12.570346	74.802521	4.788330	0.000000	1.439408	0.000000	0.000000	0.000000	-0.020679	-0.002145	-0.018168	0.000000	0.000000	4.000000	1.000000	1.000000
14543.433266	0.026738	0.536222	0.243424	84.581879	12.570346	74.802521	4.788330	0.000000	1.439408	0.000000	0.000000	0.000000	-0.020679	-0.002145	-0.018168	0.000000	0.000000	4.000000	1.000000	1.000000
14543.436600	0.026738	0.536222	0.243424	84.581879	12.570346	74.802521	4.788330	0.000000	1.439408	0.000000	0.000000	0.000000	-0.020679	-0.002145	-0.018168	0.000000	0.000000	4.000000	1.000000	1.000000
14543.439933	0.026699	0.536166	0.243272	84.591476	12.569276	74.800171	4.787858	0.000000	1.440980	0.000000	0.000000	0.000000	-0.011732	-0.016827	-0.045662	0.000000	0.000000	4.000000	1.000000	1.000000
14543.443266	0.026699	0.536166	0.243272	84.591476	12.569276	74.800171	4.787858	0.000000	1.440980	0.000000	0.000000	0.000000	-0.011732	-0.016827	-0.045662	0.000000	0.000000	4.000000	1.000000	1.000000
14543.446600	0.026699	0.536166	0.243272	84.591476	12.569276	74.800171	4.787858	0.000000	1.440980	0.000000	0.000000	0.000000	-0.011732	-0.016827	-0.045662	0.000000	0.000000	4.000000	1.000000	1.000000
14543.449933	0.026699	0.536166	0.243272	84.598686	12.524446	74.751305	4.787396	0.000000	1.442512	0.000000	0.000000	0.000000	-0.011732	-0.016827	-0.045662	0.000000	0.000000	4.000000	1.000000	1.000000
14543.453266	0.026730	0.536141	0.243225	84.598686	12.524446	74.751305	4.787396	0.000000	1.442512	0.000000	0.000000	0.000000	0.009458	-0.007343	-0.013941	0.000000	0.000000	4.000000	1.000000	1.000000
14543.456600	0.026730	0.536141	0.243225	84.598686	12.524446	74.751305	4.787396	0.000000	1.442512	0.000000	0.000000	0.000000	0.009458	-0.007343	-0.013941	0.000000	0.000000	4.000000	1.000000	1.000000
14543.459933	0.026730	0.536141	0.243225	84.606972	12.251527	74.452675	4.787491	0.000000	1.442196	0.000000	0.000000	0.000000	0.009458	-0.007343	-0.013941	0.000000	0.000000	4.000000	1.000000	1.000000
14543.463266	0.026730	0.536141	0.243225	84.606972	12.251527	74.452675	4.787491	0.000000	1.442196	0.000000	0.000000	0.000000	0.009458	-0.007343	-0.013941	0.000000	0.000000	4.000000	1.000000	1.000000
14543.466600	0.026762	0.536138	0.243193	84.606972	12.251527	74.452675	4.787491	0.000000	1.442196	0.000000	0.000000	0.000000	0.009613	-0.001056	-0.009849	0.000000	0.000000	4.000000	1.000000	1.000000
14543.469933	0.026762	0.536138	0.243193	84.619370	11.531565	73.678535	4.787491	0.000000	1.442196	0.000000	0.000000	0.000000	0.009613	-0.001056	-0.009849	0.000000	0.000000	4.000000	1.000000	1.000000
14543.473266	0.026762	0.536138	0.243193	84.619370	11.531565	73.678535	4.787491	0.000000	1.442196	0.000000	0.000000	0.000000	0.009613	-0.001056	-0.009849	0.000000	0.000000	4.000000	1.000000	1.000000
14543.476600	0.026762	0.536138	0.243193	84.619370	11.531565	73.678535	4.787491	0.000000	1.442196	0.000000	0.000000	0.000000	0.009613	-0.001056	-0.009849	0.000000	0.000000	4.000000	1.000000	1.000000
14543.479933	0.026831	0.536124	0.243239	84.632607	10.477546	72.547188	4.787611	0.000000	1.441796	0.000000	0.000000	0.000000	0.020517	-0.004157	0.014084	0.000000	0.000000	4.000000	1.000000	1.000000
14543.483266	0.026831	0.536124	0.243239	84.632607	10.477546	72.547188	4.787611	0.000000	1.441796	0.000000	0.000000	0.000000	0.020517	-0.004157	0.014084	0.000000	0.000000	4.000000	1.000000	1.000000
14543.486600	0.026831	0.536124	0.243239	84.632607	10.477546	72.547188	4.787611	0.000000	1.441796	0.000000	0.000000	0.000000	0.020517	-0.004157	0.014084	0.000000	0.000000	4.000000	1.000000	1.000000
14543.489933	0.026831	0.536124	0.243239	84.644157	9.396522	71.390350	4.788060	0.000000	1.440306	0.000000	0.000000	0.000000	0.020517	-0.004157	0.014084	0.000000	0.000000	4.000000	1.000000	1.000000
14543.493266	0.026833	0.536093	0.243307	84.644157	9.396522	71.390350	4.788060	0.000000	1.440306	0.000000	0.000000	0.000000	0.000775	-0.009348	0.020232	0.000000	0.000000	4.000000	1.000000	1.000000
14543.496600	0.026833	0.536093	0.243307	84.644157	9.396522	71.390350	4.788060	0.000000	1.440306	0.000000	0.000000	0.000000	0.000775	-0.009348	0.020232	0.000000	0.000000	4.000000	1.000000	1.000000
14543.499933	0.026833	0.536093	0.243307	84.648880	8.464921	70.390984	4.788184	0.000000	1.439893	0.000000	0.000000	0.000000	0.000775	-0.009348	0.020232	0.000000	0.000000	4.000000	1.000000	1.000000
14543.503266	0.026833	0.536093	0.243307	84.648880	8.464921	70.390984	4.788184	0.000000	1.439893	0.000000	0.000000	0.000000	0.000775	-0.009348	0.020232	0.000000	0.000000	4.000000	1.000000	1.000000
14543.506600	0.026869	0.536100	0.243369	84.648880	8.464921	70.390984	4.788184	0.000000	1.439893	0.000000	0.000000	0.000000	0.010702	0.002146	0.018552	0.000000	0.000000	4.000000	1.000000	1.000000
14543.509933	0.026869	0.536100	0.243369	84.652214	7.844979	69.724930	4.788184	0.000000	1.439893	0.000000	0.000000	0.000000	0.010702	0.002146	0.018552	0.000000	0.000000	4.000000	1.000000	1.000000
14543.513266	0.026869	0.536100	0.243369	84.652214	7.844979	69.724930	4.788184	0.000000	1.439893	0.000000	0.000000	0.000000	0.010702	0.002146	0.018552	0.000000	0.000000	4.000000	1.000000	1.000000
14543.516600	0.026869	0.536100	0.243369	84.652214	7.844979	69.724930	4.788184	0.000000	1.439893	0.000000	0.000000	0.000000	0.010702	0.002146	0.018552	0.000000	0.000000	4.000000	1.000000	1.000000
14543.519933	0.026939	0.536072	0.243465	84.652252	7.515173	69.369362	4.788478	0.000000	1.438914	0.000000	0.000000	0.000000	0.021094	-0.008294	0.028921	0.000000	0.000000	4.000000	1.000000	1.000000
14543.523266	0.026939	0.536072	0.243465	84.652252	7.515173	69.369362	4.788478	0.000000	1.438914	0.000000	0.000000	0.000000	0.021094	-0.008294	0.028921	0.000000	0.000000	4.000000	1.000000	1.000000
14543.526600	0.026939	0.536072	0.243465	84.652252	7.515173	69.369362	4.788478	0.000000	1.438914	0.000000	0.000000	0.000000	0.021094	-0.008294	0.028921	0.000000	0.000000	4.000000	1.000000	1.000000
14543.529933	0.026939	0.536072	0.243465	84.652802	7.457007	69.307121	4.789017	0.000000	1.437123	0.000000	0.000000	0.000000	0.021094	-0.008294	0.028921	0.000000	0.000000	4.000000	1.000000	1.000000
14543.533266	0.026941	0.536037	0.243501	84.652802	7.457007	69.307121	4.789017	0.000000	1.437123	0.000000	0.000000	0.000000	0.000413	-0.010434	0.010756	0.000000	0.000000	4.000000	1.000000	1.000000
14543.536600	0.026941	0.536037	0.243501	84.652802	7.457007	69.307121	4.789017	0.000000	1.437123	0.000000	0.000000	0.000000	0.000413	-0.010434	0.010756	0.000000	0.000000	4.000000	1.000000	1.000000
14543.539933	0.026941	0.536037	0.243501	84.658958	7.463107	69.313263	4.789082	0.000000	1.436904	0.000000	0.000000	0.000000	0.000413	-0.010434	0.010756	0.000000	0.000000	4.000000	1.000000	1.000000
14543.543266	0.026941	0.536037	0.243501	84.658958	7.463107	69.313263	4.789082	0.000000	1.436904	0.000000	0.000000	0.000000	0.000413	-0.010434	0.010756	0.000000	0.000000	4.000000	1.000000	1.000000
14543.546600	0.026940	0.535996	0.243474	84.658958	7.463107	69.313263	4.789082	0.000000	1.436904	0.000000	0.000000	0.000000	-0.000314	-0.012534	-0.008171	0.000000	0.000000	4.000000	1.000000	1.000000
14543.549933	0.026940	0.535996	0.243474	84.668358	7.472323	69.322517	4.789082	0.000000	1.436904	0.000000	0.000000	0.000000	-0.000314	-0.012534	-0.008171	0.000000	0.000000	4.000000	1.000000	1.000000
14543.553266	0.026940	0.535996	0.243474	84.668358	7.472323	69.322517	4.789082	0.000000	1.436904	0.000000	0.000000	0.000000	-0.000314	-0.012534	-0.008171	0.000000	0.000000	4.000000	1.000000	1.000000
14543.556600	0.026940	0.535996	0.243474	84.668358	7.472323	69.322517	4.789082	0.000000	1.436904	0.000000	0.000000	0.000000	-0.000314	-0.012534	-0.008171	0.000000	0.000000	4.000000	1.000000	1.000000
14543.559933	0.026902	0.535866	0.243362	84.677666	7.478881	69.331825	4.789032	0.000000	1.437070	0.000000	0.000000	0.000000	-0.011284	-0.038726	-0.033617	0.000000	0.000000	4.000000	1.000000	1.000000
14543.563266	0.026902	0.535866	0.243362	84.677666	7.478881	69.331825	4.789032	0.000000	1.437070	0.000000	0.000000	0.000000	-0.011284	-0.038726	-0.033617	0.000000	0.000000	4.000000	1.000000	1.000000
14543.566600	0.026902	0.535866	0.243362	84.677666	7.478881	69.331825	4.789032	0.000000	1.437070	0.000000	0.000000	0.000000	-0.011284	-0.038726	-0.033617	0.000000	0.000000	4.000000	1.000000	1.000000
14543.569933	0.026902	0.535866	0.243362	84.690163	7.488539	69.344246	4.788646	0.000000	1.438356	0.000000	0.000000	0.000000	-0.011284	-0.038726	-0.033617	0.000000	0.000000	4.000000	1.000000	1.000000
14543.573266	0.026866	0.535821	0.243304	84.690163	7.488539	69.344246	4.788646	0.000000	1.438356	0.000000	0.000000	0.000000	-0.010653	-0.013618	-0.017267	0.000000	0.000000	4.000000	1.000000	1.000000
14543.576600	0.026866	0.535821	0.243304	84.690163	7.488539	69.344246	4.788646	0.000000	1.438356	0.000000	0.000000	0.000000	-0.010653	-0.013618	-0.017267	0.000000	0.000000	4.000000	1.000000	1.000000
14543.579933	0.026866	0.535821	0.243304	84.699547	7.495150	69.353645	4.788360	0.000000	1.439309	0.000000	0.000000	0.000000	-0.010653	-0.013618	-0.017267	0.000000	0.000000	4.000000	1.000000	1.000000
14543.583266	0.026866	0.535821	0.243304	84.699547	7.495150	69.353645	4.788360	0.000000	1.439309	0.000000	0.000000	0.000000	-0.010653	-0.013618	-0.017267	0.000000	0.000000	4.000000	1.000000	1.000000
14543.586600	0.026830	0.535793	0.243229	84.699547	7.495150	69.353645	4.788360	0.000000	1.439309	0.000000	0.000000	0.000000	-0.010858	-0.008397	-0.022648	0.000000	0.000000	4.000000	1.000000	1.000000
14543.589933	0.026830	0.535793	0.243229	84.705757	7.498703	69.359932	4.788360	0.000000	1.439309	0.000000	0.000000	0.000000	-0.010858	-0.008397	-0.022648	0.000000	0.000000	4.000000	1.000000	1.000000
14543.593266	0.026830	0.535793	0.243229	84.705757	7.498703	69.359932	4.788360	0.000000	1.439309	0.000000	0.000000	0.000000	-0.010858	-0.008397	-0.022648	0.000000	0.000000	4.000000	1.000000	1.000000
14543.596600	0.026830	0.535793	0.243229	84.705757	7.498703	69.359932	4.788360	0.000000	1.439309	0.000000	0.000000	0.000000	-0.010858	-0.008397	-0.022648	0.000000	0.000000	4.000000	1.000000	1.000000
14543.599933	0.026795	0.535769	0.243185	84.705757	7.498703	69.359932	4.788040	0.000000	1.440372	0.000000	0.000000	0.000000	-0.010494	-0.007335	-0.013181	0.000000	0.000000	4.000000	1.000000	1.000000
14543.603266	0.026795	0.535769	0.243185	84.705757	7.498703	69.359932	4.788040	0.000000	1.440372	0.000000	0.000000	0.000000	-0.010494	-0.007335	-0.013181	0.000000	0.000000	4.000000	1.000000	1.000000
14543.606600	0.026795	0.535769	0.243185	84.705757	7.498703	69.359932	4.788040	0.000000	1.440372	0.000000	0.000000	0.000000	-0.010494	-0.007335	-0.013181	0.000000	0.000000	4.000000	1.000000	1.000000
14543.609933	0.026795	0.535769	0.243185	84.699547	7.492471	69.353683	4.787778	0.000000	1.441243	0.000000	0.000000	0.000000	-0.010494	-0.007335	-0.013181	0.000000	0.000000	4.000000	1.000000	1.000000
14543.613266	0.026797	0.535793	0.243230	84.699547	7.492471	69.353683	4.787778	0.000000	1.441243	0.000000	0.000000	0.000000	0.000519	0.007339	0.013561	0.000000	0.000000	4.000000	1.000000	1.000000
14543.616600	0.026797	0.535793	0.243230	84.699547	7.492471	69.353683	4.787778	0.000000	1.441243	0.000000	0.000000	0.000000	0.000519	0.007339	0.013561	0.000000	0.000000	4.000000	1.000000	1.000000
14543.619933	0.026797	0.535793	0.243230	84.693115	7.508508	69.368332	4.787862	0.000000	1.440966	0.000000	0.000000	0.000000	0.000519	0.007339	0.013561	0.000000	0.000000	4.000000	1.000000	1.000000
14543.623266	0.026797	0.535793	0.243230	84.693115	7.508508	69.368332	4.787862	0.000000	1.440966	0.000000	0.000000	0.000000	0.000519	0.007339	0.013561	0.000000	0.000000	4.000000	1.000000	1.000000
14543.626600	0.026832	0.535838	0.243288	84.693115	7.508508	69.368332	4.787862	0.000000	1.440966	0.000000	0.000000	0.000000	0.010651	0.013630	0.017270	0.000000	0.000000	4.000000	1.000000	1.000000
14543.629933	0.026832	0.535838	0.243288	84.680611	7.498756	69.355774	4.787862	0.000000	1.440966	0.000000	0.000000	0.000000	0.010651	0.013630	0.017270	0.000000	0.000000	4.000000	1.000000	1.000000
14543.633266	0.026832	0.535838	0.243288	84.680611	7.498756	69.355774	4.787862	0.000000	1.440966	0.000000	0.000000	0.000000	0.010651	0.013630	0.017270	0.000000	0.000000	4.000000	1.000000	1.000000
14543.636600	0.026832	0.535838	0.243288	84.680611	7.498756	69.355774	4.787862	0.000000	1.440966	0.000000	0.000000	0.000000	0.010651	0.013630	0.017270	0.000000	0.000000	4.000000	1.000000	1.000000
14543.639933	0.026905	0.535933	0.243434	84.668213	7.489056	69.343361	4.788148	0.000000	1.440012	0.000000	0.000000	0.000000	0.021670	0.028295	0.043997	0.000000	0.000000	4.000000	1.000000	1.000000
14543.643266	0.026905	0.535933	0.243434	84.668213	7.489056	69.343361	4.788148	0.000000	1.440012	0.000000	0.000000	0.000000	0.021670	0.028295	0.043997	0.000000	0.000000	4.000000	1.000000	1.000000
14543.646600	0.026905	0.535933	0.243434	84.668213	7.489056	69.343361	4.788148	0.000000	1.440012	0.000000	0.000000	0.000000	0.021670	0.028295	0.043997	0.000000	0.000000	4.000000	1.000000	1.000000
14543.649933	0.026905	0.535933	0.243434	84.655739	7.476768	69.330986	4.788779	0.000000	1.437913	0.000000	0.000000	0.000000	0.021670	0.028295	0.043997	0.000000	0.000000	4.000000	1.000000	1.000000
14543.653266	0.026907	0.536017	0.243489	84.655739	7.476768	69.330986	4.788779	0.000000	1.437913	0.000000	0.000000	0.000000	0.000628	0.025128	0.016351	0.000000	0.000000	4.000000	1.000000	1.000000
14543.656600	0.026907	0.536017	0.243489	84.655739	7.476768	69.330986	4.788779	0.000000	1.437913	0.000000	0.000000	0.000000	0.000628	0.025128	0.016351	0.000000	0.000000	4.000000	1.000000	1.000000
14543.659933	0.026907	0.536017	0.243489	84.646355	7.467530	69.321732	4.788879	0.000000	1.437580	0.000000	0.000000	0.000000	0.000628	0.025128	0.016351	0.000000	0.000000	4.000000	1.000000	1.000000
14543.663266	0.026907	0.536017	0.243489	84.646355	7.467530	69.321732	4.788879	0.000000	1.437580	0.000000	0.000000	0.000000	0.000628	0.025128	0.016351	0.000000	0.000000	4.000000	1.000000	1.000000
14543.666600	0.026908	0.536118	0.243525	84.646355	7.467530	69.321732	4.788879	0.000000	1.437580	0.000000	0.000000	0.000000	0.000421	0.030327	0.010966	0.000000	0.000000	4.000000	1.000000	1.000000
14543.669933	0.026908	0.536118	0.243525	84.636993	7.458379	69.312508	4.788879	0.000000	1.437580	0.000000	0.000000	0.000000	0.000421	0.030327	0.010966	0.000000	0.000000	4.000000	1.000000	1.000000
14543.673266	0.026908	0.536118	0.243525	84.636993	7.458379	69.312508	4.788879	0.000000	1.437580	0.000000	0.000000	0.000000	0.000421	0.030327	0.010966	0.000000	0.000000	4.000000	1.000000	1.000000
14543.676600	0.026908	0.536118	0.243525	84.636993	7.458379	69.312508	4.788879	0.000000	1.437580	0.000000	0.000000	0.000000	0.000421	0.030327	0.010966	0.000000	0.000000	4.000000	1.000000	1.000000
14543.679933	0.026876	0.536236	0.243545	84.633926	7.452543	69.309387	4.788946	0.000000	1.437357	0.000000	0.000000	0.000000	-0.009764	0.035541	0.005965	0.000000	0.000000	4.000000	1.000000	1.000000
14543.683266	0.026876	0.536236	0.243545	84.633926	7.452543	69.309387	4.788946	0.000000	1.437357	0.000000	0.000000	0.000000	-0.009764	0.035541	0.005965	0.000000	0.000000	4.000000	1.000000	1.000000
14543.686600	0.026876	0.536236	0.243545	84.633926	7.452543	69.309387	4.788946	0.000000	1.437357	0.000000	0.000000	0.000000	-0.009764	0.035541	0.005965	0.000000	0.000000	4.000000	1.000000	1.000000
14543.689933	0.026876	0.536236	0.243545	84.630783	7.446825	69.306358	4.788802	0.000000	1.437836	0.000000	0.000000	0.000000	-0.009764	0.035541	0.005965	0.000000	0.000000	4.000000	1.000000	1.000000
14543.693266	0.026842	0.536253	0.243528	84.630783	7.446825	69.306358	4.788802	0.000000	1.437836	0.000000	0.000000	0.000000	-0.010185	0.005211	-0.004993	0.000000	0.000000	4.000000	1.000000	1.000000
14543.696600	0.026842	0.536253	0.243528	84.630783	7.446825	69.306358	4.788802	0.000000	1.437836	0.000000	0.000000	0.000000	-0.010185	0.005211	-0.004993	0.000000	0.000000	4.000000	1.000000	1.000000
14543.699933	0.026842	0.536253	0.243528	84.630783	7.446825	69.306358	4.788591	0.000000	1.438539	0.000000	0.000000	0.000000	-0.010185	0.005211	-0.004993	0.000000	0.000000	4.000000	1.000000	1.000000
14543.703266	0.026842	0.536253	0.243528	84.630783	7.446825	69.306358	4.788591	0.000000	1.438539	0.000000	0.000000	0.000000	-0.010185	0.005211	-0.004993	0.000000	0.000000	4.000000	1.000000	1.000000
14543.706600	0.026841	0.536271	0.243511	84.630783	7.446825	69.306358	4.788591	0.000000	1.438539	0.000000	0.000000	0.000000	-0.000206	0.005227	-0.005378	0.000000	0.000000	4.000000	1.000000	1.000000
14543.709933	0.026841	0.536271	0.243511	84.630783	7.444079	69.306358	4.788591	0.000000	1.438539	0.000000	0.000000	0.000000	-0.000206	0.005227	-0.005378	0.000000	0.000000	4.000000	1.000000	1.000000
14543.713266	0.026841	0.536271	0.243511	84.630783	7.444079	69.306358	4.788591	0.000000	1.438539	0.000000	0.000000	0.000000	-0.000206	0.005227	-0.005378	0.000000	0.000000	4.000000	1.000000	1.000000
14543.716600	0.026841	0.536271	0.243511	84.630783	7.444079	69.306358	4.788591	0.000000	1.438539	0.000000	0.000000	0.000000	-0.000206	0.005227	-0.005378	0.000000	0.000000	4.000000	1.000000	1.000000
14543.719933	0.026774	0.536288	0.243495	84.630569	7.460650	69.326996	4.788558	0.000000	1.438649	0.000000	0.000000	0.000000	-0.020163	0.005205	-0.004619	0.000000	0.000000	4.000000	1.000000	1.000000
14543.723266	0.026774	0.536288	0.243495	84.630569	7.460650	69.326996	4.788558	0.000000	1.438649	0.000000	0.000000	0.000000	-0.020163	0.005205	-0.004619	0.000000	0.000000	4.000000	1.000000	1.000000
14543.726600	0.026774	0.536288	0.243495	84.630569	7.460650	69.326996	4.788558	0.000000	1.438649	0.000000	0.000000	0.000000	-0.020163	0.005205	-0.004619	0.000000	0.000000	4.000000	1.000000	1.000000
14543.729933	0.026774	0.536288	0.243495	84.633560	7.483019	69.350754	4.788169	0.000000	1.439944	0.000000	0.000000	0.000000	-0.020163	0.005205	-0.004619	0.000000	0.000000	4.000000	1.000000	1.000000
14543.733266	0.026740	0.536267	0.243483	84.633560	7.483019	69.350754	4.788169	0.000000	1.439944	0.000000	0.000000	0.000000	-0.010134	-0.006279	-0.003704	0.000000	0.000000	4.000000	1.000000	1.000000
14543.736600	0.026740	0.536267	0.243483	84.633560	7.483019	69.350754	4.788169	0.000000	1.439944	0.000000	0.000000	0.000000	-0.010134	-0.006279	-0.003704	0.000000	0.000000	4.000000	1.000000	1.000000
14543.739933	0.026740	0.536267	0.243483	84.633339	7.499593	69.371384	4.787966	0.000000	1.440620	0.000000	0.000000	0.000000	-0.010134	-0.006279	-0.003704	0.000000	0.000000	4.000000	1.000000	1.000000
14543.743266	0.026740	0.536267	0.243483	84.633339	7.499593	69.371384	4.787966	0.000000	1.440620	0.000000	0.000000	0.000000	-0.010134	-0.006279	-0.003704	0.000000	0.000000	4.000000	1.000000	1.000000
14543.746600	0.026741	0.536250	0.243501	84.633339	7.499593	69.371384	4.787966	0.000000	1.440620	0.000000	0.000000	0.000000	0.000206	-0.005202	0.005385	0.000000	0.000000	4.000000	1.000000	1.000000
14543.749933	0.026741	0.536250	0.243501	84.633118	7.516201	69.392044	4.787966	0.000000	1.440620	0.000000	0.000000	0.000000	0.000206	-0.005202	0.005385	0.000000	0.000000	4.000000	1.000000	1.000000
14543.753266	0.026741	0.536250	0.243501	84.633118	7.516201	69.392044	4.787966	0.000000	1.440620	0.000000	0.000000	0.000000	0.000206	-0.005202	0.005385	0.000000	0.000000	4.000000	1.000000	1.000000
14543.756600	0.026741	0.536250	0.243501	84.633118	7.516201	69.392044	4.787966	0.000000	1.440620	0.000000	0.000000	0.000000	0.000206	-0.005202	0.005385	0.000000	0.000000	4.000000	1.000000	1.000000
14543.759933	0.026711	0.536201	0.243587	84.629654	7.551682	69.430214	4.787998	0.000000	1.440511	0.000000	0.000000	0.000000	-0.009003	-0.014574	0.025976	0.000000	0.000000	4.000000	1.000000	1.000000
14543.763266	0.026711	0.536201	0.243587	84.629654	7.551682	69.430214	4.787998	0.000000	1.440511	0.000000	0.000000	0.000000	-0.009003	-0.014574	0.025976	0.000000	0.000000	4.000000	1.000000	1.000000
14543.766600	0.026711	0.536201	0.243587	84.629654	7.551682	69.430214	4.787998	0.000000	1.440511	0.000000	0.000000	0.000000	-0.009003	-0.014574	0.025976	0.000000	0.000000	4.000000	1.000000	1.000000
14543.769933	0.026711	0.536201	0.243587	84.629326	7.587591	69.471550	4.787977	0.000000	1.440582	0.000000	0.000000	0.000000	-0.009003	-0.014574	0.025976	0.000000	0.000000	4.000000	1.000000	1.000000
14543.773266	0.026679	0.536167	0.243624	84.629326	7.587591	69.471550	4.787977	0.000000	1.440582	0.000000	0.000000	0.000000	-0.009571	-0.010438	0.011136	0.000000	0.000000	4.000000	1.000000	1.000000
14543.776600	0.026679	0.536167	0.243624	84.629326	7.587591	69.471550	4.787977	0.000000	1.440582	0.000000	0.000000	0.000000	-0.009571	-0.010438	0.011136	0.000000	0.000000	4.000000	1.000000	1.000000
14543.779933	0.026679	0.536167	0.243624	84.628593	7.662079	69.554192	4.787865	0.000000	1.440956	0.000000	0.000000	0.000000	-0.009571	-0.010438	0.011136	0.000000	0.000000	4.000000	1.000000	1.000000
14543.783266	0.026679	0.536167	0.243624	84.628593	7.662079	69.554192	4.787865	0.000000	1.440956	0.000000	0.000000	0.000000	-0.009571	-0.010438	0.011136	0.000000	0.000000	4.000000	1.000000	1.000000
14543.786600	0.026647	0.536132	0.243662	84.628593	7.662079	69.554192	4.787865	0.000000	1.440956	0.000000	0.000000	0.000000	-0.009571	-0.010414	0.011134	0.000000	0.000000	4.000000	1.000000	1.000000
14543.789933	0.026647	0.536132	0.243662	84.627869	7.736481	69.636711	4.787865	0.000000	1.440956	0.000000	0.000000	0.000000	-0.009571	-0.010414	0.011134	0.000000	0.000000	4.000000	1.000000	1.000000
14543.793266	0.026647	0.536132	0.243662	84.627869	7.736481	69.636711	4.787865	0.000000	1.440956	0.000000	0.000000	0.000000	-0.009571	-0.010414	0.011134	0.000000	0.000000	4.000000	1.000000	1.000000
14543.796600	0.026647	0.536132	0.243662	84.627869	7.736481	69.636711	4.787865	0.000000	1.440956	0.000000	0.000000	0.000000	-0.009571	-0.010414	0.011134	0.000000	0.000000	4.000000	1.000000	1.000000
14543.799933	0.026582	0.536059	0.243704	84.630753	7.756252	69.660561	4.787752	0.000000	1.441329	0.000000	0.000000	0.000000	-0.019505	-0.021943	0.012802	0.000000	0.000000	4.000000	1.000000	1.000000
14543.803266	0.026582	0.536059	0.243704	84.630753	7.756252	69.660561	4.787752	0.000000	1.441329	0.000000	0.000000	0.000000	-0.019505	-0.021943	0.012802	0.000000	0.000000	4.000000	1.000000	1.000000
14543.806600	0.026582	0.536059	0.243704	84.630753	7.756252	69.660561	4.787752	0.000000	1.441329	0.000000	0.000000	0.000000	-0.019505	-0.021943	0.012802	0.000000	0.000000	4.000000	1.000000	1.000000
14543.809933	0.026582	0.536059	0.243704	84.637070	7.762753	69.667175	4.787469	0.000000	1.442268	0.000000	0.000000	0.000000	-0.019505	-0.021943	0.012802	0.000000	0.000000	4.000000	1.000000	1.000000
14543.813266	0.026581	0.536017	0.243677	84.637070	7.762753	69.667175	4.787469	0.000000	1.442268	0.000000	0.000000	0.000000	-0.000310	-0.012563	-0.008173	0.000000	0.000000	4.000000	1.000000	1.000000
14543.816600	0.026581	0.536017	0.243677	84.637070	7.762753	69.667175	4.787469	0.000000	1.442268	0.000000	0.000000	0.000000	-0.000310	-0.012563	-0.008173	0.000000	0.000000	4.000000	1.000000	1.000000
14543.819933	0.026581	0.536017	0.243677	84.646355	7.769794	69.676949	4.787419	0.000000	1.442435	0.000000	0.000000	0.000000	-0.000310	-0.012563	-0.008173	0.000000	0.000000	4.000000	1.000000	1.000000
14543.823266	0.026581	0.536017	0.243677	84.646355	7.769794	69.676949	4.787419	0.000000	1.442435	0.000000	0.000000	0.000000	-0.000310	-0.012563	-0.008173	0.000000	0.000000	4.000000	1.000000	1.000000
14543.826600	0.026546	0.535954	0.243637	84.646355	7.769794	69.676949	4.787419	0.000000	1.442435	0.000000	0.000000	0.000000	-0.010445	-0.018816	-0.011880	0.000000	0.000000	4.000000	1.000000	1.000000
14543.829933	0.026546	0.535954	0.243637	84.658813	7.782868	69.690063	4.787419	0.000000	1.442435	0.000000	0.000000	0.000000	-0.010445	-0.018816	-0.011880	0.000000	0.000000	4.000000	1.000000	1.000000
14543.833266	0.026546	0.535954	0.243637	84.658813	7.782868	69.690063	4.787419	0.000000	1.442435	0.000000	0.000000	0.000000	-0.010445	-0.018816	-0.011880	0.000000	0.000000	4.000000	1.000000	1.000000
14543.836600	0.026546	0.535954	0.243637	84.658813	7.782868	69.690063	4.787419	0.000000	1.442435	0.000000	0.000000	0.000000	-0.010445	-0.018816	-0.011880	0.000000	0.000000	4.000000	1.000000	1.000000
14543.839933	0.026508	0.535842	0.243507	84.668137	7.789961	69.699913	4.787165	0.000000	1.443277	0.000000	0.000000	0.000000	-0.011470	-0.033531	-0.038990	0.000000	0.000000	4.000000	1.000000	1.000000
14543.843266	0.026508	0.535842	0.243507	84.668137	7.789961	69.699913	4.787165	0.000000	1.443277	0.000000	0.000000	0.000000	-0.011470	-0.033531	-0.038990	0.000000	0.000000	4.000000	1.000000	1.000000
14543.846600	0.026508	0.535842	0.243507	84.668137	7.789961	69.699913	4.787165	0.000000	1.443277	0.000000	0.000000	0.000000	-0.011470	-0.033531	-0.038990	0.000000	0.000000	4.000000	1.000000	1.000000
14543.849933	0.026508	0.535842	0.243507	84.677559	7.791713	69.709892	4.786745	0.000000	1.444672	0.000000	0.000000	0.000000	-0.011470	-0.033531	-0.038990	0.000000	0.000000	4.000000	1.000000	1.000000
14543.853266	0.026406	0.535759	0.243457	84.677559	7.791713	69.709892	4.786745	0.000000	1.444672	0.000000	0.000000	0.000000	-0.030552	-0.025108	-0.015229	0.000000	0.000000	4.000000	1.000000	1.000000
14543.856600	0.026406	0.535759	0.243457	84.677559	7.791713	69.709892	4.786745	0.000000	1.444672	0.000000	0.000000	0.000000	-0.030552	-0.025108	-0.015229	0.000000	0.000000	4.000000	1.000000	1.000000
14543.859933	0.026406	0.535759	0.243457	84.686844	7.793474	69.719849	4.786107	0.000000	1.446783	0.000000	0.000000	0.000000	-0.030552	-0.025108	-0.015229	0.000000	0.000000	4.000000	1.000000	1.000000
14543.863266	0.026406	0.535759	0.243457	84.686844	7.793474	69.719849	4.786107	0.000000	1.446783	0.000000	0.000000	0.000000	-0.030552	-0.025108	-0.015229	0.000000	0.000000	4.000000	1.000000	1.000000
14543.866600	0.026272	0.535717	0.243434	84.686844	7.793474	69.719849	4.786107	0.000000	1.446783	0.000000	0.000000	0.000000	-0.040219	-0.012563	-0.006677	0.000000	0.000000	4.000000	1.000000	1.000000
14543.869933	0.026272	0.535717	0.243434	84.693039	7.789207	69.726448	4.786107	0.000000	1.446783	0.000000	0.000000	0.000000	-0.040219	-0.012563	-0.006677	0.000000	0.000000	4.000000	1.000000	1.000000
14543.873266	0.026272	0.535717	0.243434	84.693039	7.789207	69.726448	4.786107	0.000000	1.446783	0.000000	0.000000	0.000000	-0.040219	-0.012563	-0.006677	0.000000	0.000000	4.000000	1.000000	1.000000
14543.876600	0.026272	0.535717	0.243434	84.693039	7.789207	69.726448	4.786107	0.000000	1.446783	0.000000	0.000000	0.000000	-0.040219	-0.012563	-0.006677	0.000000	0.000000	4.000000	1.000000	1.000000
14543.879933	0.026038	0.535654	0.243402	84.693115	7.778315	69.726456	4.785339	0.000000	1.449319	0.000000	0.000000	0.000000	-0.070300	-0.018816	-0.009667	0.000000	0.000000	4.000000	1.000000	1.000000
14543.883266	0.026038	0.535654	0.243402	84.693115	7.778315	69.726456	4.785339	0.000000	1.449319	0.000000	0.000000	0.000000	-0.070300	-0.018816	-0.009667	0.000000	0.000000	4.000000	1.000000	1.000000
14543.886600	0.026038	0.535654	0.243402	84.693115	7.778315	69.726456	4.785339	0.000000	1.449319	0.000000	0.000000	0.000000	-0.070300	-0.018816	-0.009667	0.000000	0.000000	4.000000	1.000000	1.000000
14543.889933	0.026038	0.535654	0.243402	84.693077	7.770151	69.726448	4.784007	0.000000	1.453712	0.000000	0.000000	0.000000	-0.070300	-0.018816	-0.009667	0.000000	0.000000	4.000000	1.000000	1.000000
14543.893266	0.025938	0.535675	0.243420	84.693077	7.770151	69.726448	4.784007	0.000000	1.453712	0.000000	0.000000	0.000000	-0.029780	0.006276	0.005198	0.000000	0.000000	4.000000	1.000000	1.000000
14543.896600	0.025938	0.535675	0.243420	84.693077	7.770151	69.726448	4.784007	0.000000	1.453712	0.000000	0.000000	0.000000	-0.029780	0.006276	0.005198	0.000000	0.000000	4.000000	1.000000	1.000000
14543.899933	0.025938	0.535675	0.243420	84.693115	7.764727	69.726471	4.783493	0.000000	1.455404	0.000000	0.000000	0.000000	-0.029780	0.006276	0.005198	0.000000	0.000000	4.000000	1.000000	1.000000
14543.903266	0.025938	0.535675	0.243420	84.693115	7.764727	69.726471	4.783493	0.000000	1.455404	0.000000	0.000000	0.000000	-0.029780	0.006276	0.005198	0.000000	0.000000	4.000000	1.000000	1.000000
14543.906600	0.025839	0.535658	0.243441	84.693115	7.764727	69.726471	4.783493	0.000000	1.455404	0.000000	0.000000	0.000000	-0.029734	-0.005219	0.006481	0.000000	0.000000	4.000000	1.000000	1.000000
14543.909933	0.025839	0.535658	0.243441	84.693077	7.756546	69.726433	4.783493	0.000000	1.455404	0.000000	0.000000	0.000000	-0.029734	-0.005219	0.006481	0.000000	0.000000	4.000000	1.000000	1.000000
14543.913266	0.025773	0.535658	0.243444	84.693077	7.756546	69.726433	4.783493	0.000000	1.455404	0.000000	0.000000	0.000000	-0.019956	0.000002	0.000736	0.000000	0.000000	4.000000	1.000000	1.000000
14543.916600	0.025773	0.535658	0.243444	84.693077	7.756546	69.726433	4.783493	0.000000	1.455404	0.000000	0.000000	0.000000	-0.019956	0.000002	0.000736	0.000000	0.000000	4.000000	1.000000	1.000000
14543.919933	0.025773	0.535658	0.243444	84.689941	7.750497	69.723114	4.782625	0.000000	1.458250	0.000000	0.000000	0.000000	-0.019956	0.000002	0.000736	0.000000	0.000000	4.000000	1.000000	1.000000
14543.923266	0.025773	0.535658	0.243444	84.689941	7.750497	69.723114	4.782625	0.000000	1.458250	0.000000	0.000000	0.000000	-0.019956	0.000002	0.000736	0.000000	0.000000	4.000000	1.000000	1.000000
14543.926600	0.025707	0.535679	0.243460	84.689941	7.750497	69.723114	4.782625	0.000000	1.458250	0.000000	0.000000	0.000000	-0.019805	0.006283	0.004824	0.000000	0.000000	4.000000	1.000000	1.000000
14543.929933	0.025707	0.535679	0.243460	84.689941	7.745094	69.723106	4.782625	0.000000	1.458250	0.000000	0.000000	0.000000	-0.019805	0.006283	0.004824	0.000000	0.000000	4.000000	1.000000	1.000000
14543.933266	0.025707	0.535679	0.243460	84.689941	7.745094	69.723106	4.782625	0.000000	1.458250	0.000000	0.000000	0.000000	-0.019805	0.006283	0.004824	0.000000	0.000000	4.000000	1.000000	1.000000
14543.936600	0.025707	0.535679	0.243460	84.689941	7.745094	69.723106	4.782625	0.000000	1.458250	0.000000	0.000000	0.000000	-0.019805	0.006283	0.004824	0.000000	0.000000	4.000000	1.000000	1.000000
14543.939933	0.025607	0.535717	0.243459	84.686844	7.736356	69.719833	4.782290	0.000000	1.459348	0.000000	0.000000	0.000000	-0.029981	0.011487	-0.000188	0.000000	0.000000	4.000000	1.000000	1.000000
14543.943266	0.025607	0.535717	0.243459	84.686844	7.736356	69.719833	4.782290	0.000000	1.459348	0.000000	0.000000	0.000000	-0.029981	0.011487	-0.000188	0.000000	0.000000	4.000000	1.000000	1.000000
14543.946600	0.025607	0.535717	0.243459	84.686844	7.736356	69.719833	4.782290	0.000000	1.459348	0.000000	0.000000	0.000000	-0.029981	0.011487	-0.000188	0.000000	0.000000	4.000000	1.000000	1.000000
14543.949933	0.025607	0.535717	0.243459	84.686844	7.733622	69.719795	4.781741	0.000000	1.461147	0.000000	0.000000	0.000000	-0.029981	0.011487	-0.000188	0.000000	0.000000	4.000000	1.000000	1.000000
14543.953266	0.025573	0.535734	0.243442	84.686844	7.733622	69.719795	4.781741	0.000000	1.461147	0.000000	0.000000	0.000000	-0.010174	0.005226	-0.005012	0.000000	0.000000	4.000000	1.000000	1.000000
14543.956600	0.025573	0.535734	0.243442	84.686844	7.733622	69.719795	4.781741	0.000000	1.461147	0.000000	0.000000	0.000000	-0.010174	0.005226	-0.005012	0.000000	0.000000	4.000000	1.000000	1.000000
14543.959933	0.025573	0.535734	0.243442	84.683746	7.727604	69.716492	4.781527	0.000000	1.461848	0.000000	0.000000	0.000000	-0.010174	0.005226	-0.005012	0.000000	0.000000	4.000000	1.000000	1.000000
14543.963266	0.025573	0.535734	0.243442	84.683746	7.727604	69.716492	4.781527	0.000000	1.461848	0.000000	0.000000	0.000000	-0.010174	0.005226	-0.005012	0.000000	0.000000	4.000000	1.000000	1.000000
14543.966600	0.025539	0.535773	0.243439	84.683746	7.727604	69.716492	4.781527	0.000000	1.461848	0.000000	0.000000	0.000000	-0.010025	0.011504	-0.000926	0.000000	0.000000	4.000000	1.000000	1.000000
14543.969933	0.025539	0.535773	0.243439	84.680611	7.724271	69.713142	4.781527	0.000000	1.461848	0.000000	0.000000	0.000000	-0.010025	0.011504	-0.000926	0.000000	0.000000	4.000000	1.000000	1.000000
14543.973266	0.025539	0.535773	0.243439	84.680611	7.724271	69.713142	4.781527	0.000000	1.461848	0.000000	0.000000	0.000000	-0.010025	0.011504	-0.000926	0.000000	0.000000	4.000000	1.000000	1.000000
14543.976600	0.025539	0.535773	0.243439	84.680611	7.724271	69.713142	4.781527	0.000000	1.461848	0.000000	0.000000	0.000000	-0.010025	0.011504	-0.000926	0.000000	0.000000	4.000000	1.000000	1.000000
14543.979933	0.025538	0.535866	0.243413	84.677483	7.721015	69.709869	4.781338	0.000000	1.462465	0.000000	0.000000	0.000000	-0.000290	0.028204	-0.007956	0.000000	0.000000	4.000000	1.000000	1.000000
14543.983266	0.025538	0.535866	0.243413	84.677483	7.721015	69.709869	4.781338	0.000000	1.462465	0.000000	0.000000	0.000000	-0.000290	0.028204	-0.007956	0.000000	0.000000	4.000000	1.000000	1.000000
14543.986600	0.025538	0.535866	0.243413	84.677483	7.721015	69.709869	4.781338	0.000000	1.462465	0.000000	0.000000	0.000000	-0.000290	0.028204	-0.007956	0.000000	0.000000	4.000000	1.000000	1.000000
14543.989933	0.025538	0.535866	0.243413	84.674576	7.698270	69.685760	4.781288	0.000000	1.462628	0.000000	0.000000	0.000000	-0.000290	0.028204	-0.007956	0.000000	0.000000	4.000000	1.000000	1.000000
14543.993266	0.025538	0.535905	0.243408	84.674576	7.698270	69.685760	4.781288	0.000000	1.462628	0.000000	0.000000	0.000000	-0.000047	0.011486	-0.001286	0.000000	0.000000	4.000000	1.000000	1.000000
14543.996600	0.025538	0.535905	0.243408	84.674576	7.698270	69.685760	4.781288	0.000000	1.462628	0.000000	0.000000	0.000000	-0.000047	0.011486	-0.001286	0.000000	0.000000	4.000000	1.000000	1.000000
14543.999933	0.025538	0.535905	0.243408	84.668327	7.694380	69.679131	4.781280	0.000000	1.462655	0.000000	0.000000	0.000000	-0.000047	0.011486	-0.001286	0.000000	0.000000	4.000000	1.000000	1.000000
14544.003266	0.025538	0.535905	0.243408	84.668327	7.694380	69.679131	4.781280	0.000000	1.462655	0.000000	0.000000	0.000000	-0.000047	0.011486	-0.001286	0.000000	0.000000	4.000000	1.000000	1.000000
14544.006600	0.025572	0.535947	0.243435	84.668327	7.694380	69.679131	4.781280	0.000000	1.462655	0.000000	0.000000	0.000000	0.010276	0.012567	0.007816	0.000000	0.000000	4.000000	1.000000	1.000000
14544.009933	0.025572	0.535947	0.243435	84.662117	7.690584	69.672585	4.781280	0.000000	1.462655	0.000000	0.000000	0.000000	0.010276	0.012567	0.007816	0.000000	0.000000	4.000000	1.000000	1.000000
14544.013266	0.025572	0.535947	0.243435	84.662117	7.690584	69.672585	4.781280	0.000000	1.462655	0.000000	0.000000	0.000000	0.010276	0.012567	0.007816	0.000000	0.000000	4.000000	1.000000	1.000000
14544.016600	0.025572	0.535947	0.243435	84.662117	7.690584	69.672585	4.781280	0.000000	1.462655	0.000000	0.000000	0.000000	0.010276	0.012567	0.007816	0.000000	0.000000	4.000000	1.000000	1.000000
14544.019933	0.025674	0.536048	0.243467	84.655876	7.689502	69.666054	4.781512	0.000000	1.461896	0.000000	0.000000	0.000000	0.030335	0.030319	0.009885	0.000000	0.000000	4.000000	1.000000	1.000000
14544.023266	0.025674	0.536048	0.243467	84.655876	7.689502	69.666054	4.781512	0.000000	1.461896	0.000000	0.000000	0.000000	0.030335	0.030319	0.009885	0.000000	0.000000	4.000000	1.000000	1.000000
14544.026600	0.025674	0.536048	0.243467	84.655876	7.689502	69.666054	4.781512	0.000000	1.461896	0.000000	0.000000	0.000000	0.030335	0.030319	0.009885	0.000000	0.000000	4.000000	1.000000	1.000000
14544.029933	0.025674	0.536048	0.243467	84.649651	7.688409	69.659485	4.782123	0.000000	1.459899	0.000000	0.000000	0.000000	0.030335	0.030319	0.009885	0.000000	0.000000	4.000000	1.000000	1.000000
14544.033266	0.025742	0.536110	0.243506	84.649651	7.688409	69.659485	4.782123	0.000000	1.459899	0.000000	0.000000	0.000000	0.020406	0.018815	0.011527	0.000000	0.000000	4.000000	1.000000	1.000000
14544.036600	0.025742	0.536110	0.243506	84.649651	7.688409	69.659485	4.782123	0.000000	1.459899	0.000000	0.000000	0.000000	0.020406	0.018815	0.011527	0.000000	0.000000	4.000000	1.000000	1.000000
14544.039933	0.025742	0.536110	0.243506	84.640320	7.686903	69.649773	4.782559	0.000000	1.458466	0.000000	0.000000	0.000000	0.020406	0.018815	0.011527	0.000000	0.000000	4.000000	1.000000	1.000000
14544.043266	0.025742	0.536110	0.243506	84.640320	7.686903	69.649773	4.782559	0.000000	1.458466	0.000000	0.000000	0.000000	0.020406	0.018815	0.011527	0.000000	0.000000	4.000000	1.000000	1.000000
14544.046600	0.025876	0.536173	0.243542	84.640320	7.686903	69.649773	4.782559	0.000000	1.458466	0.000000	0.000000	0.000000	0.040367	0.018845	0.010788	0.000000	0.000000	4.000000	1.000000	1.000000
14544.049933	0.025876	0.536173	0.243542	84.631111	7.668729	69.619293	4.782559	0.000000	1.458466	0.000000	0.000000	0.000000	0.040367	0.018845	0.010788	0.000000	0.000000	4.000000	1.000000	1.000000
14544.053266	0.025876	0.536173	0.243542	84.631111	7.668729	69.619293	4.782559	0.000000	1.458466	0.000000	0.000000	0.000000	0.040367	0.018845	0.010788	0.000000	0.000000	4.000000	1.000000	1.000000
14544.056600	0.025876	0.536173	0.243542	84.631111	7.668729	69.619293	4.782559	0.000000	1.458466	0.000000	0.000000	0.000000	0.040367	0.018845	0.010788	0.000000	0.000000	4.000000	1.000000	1.000000
14544.059933	0.026112	0.536240	0.243606	84.625099	7.653863	69.592194	4.783357	0.000000	1.455851	0.000000	0.000000	0.000000	0.070663	0.019920	0.019126	0.000000	0.000000	4.000000	1.000000	1.000000
14544.063266	0.026112	0.536240	0.243606	84.625099	7.653863	69.592194	4.783357	0.000000	1.455851	0.000000	0.000000	0.000000	0.070663	0.019920	0.019126	0.000000	0.000000	4.000000	1.000000	1.000000
14544.066600	0.026112	0.536240	0.243606	84.625099	7.653863	69.592194	4.783357	0.000000	1.455851	0.000000	0.000000	0.000000	0.070663	0.019920	0.019126	0.000000	0.000000	4.000000	1.000000	1.000000
14544.069933	0.026112	0.536240	0.243606	84.622322	7.623075	69.547791	4.784750	0.000000	1.451267	0.000000	0.000000	0.000000	0.070663	0.019920	0.019126	0.000000	0.000000	4.000000	1.000000	1.000000
14544.073266	0.026278	0.536278	0.243595	84.622322	7.623075	69.547791	4.784750	0.000000	1.451267	0.000000	0.000000	0.000000	0.049851	0.011481	-0.003156	0.000000	0.000000	4.000000	1.000000	1.000000
14544.076600	0.026278	0.536278	0.243595	84.622322	7.623075	69.547791	4.784750	0.000000	1.451267	0.000000	0.000000	0.000000	0.049851	0.011481	-0.003156	0.000000	0.000000	4.000000	1.000000	1.000000
14544.079933	0.026278	0.536278	0.243595	84.619415	7.614188	69.523949	4.785638	0.000000	1.448335	0.000000	0.000000	0.000000	0.049851	0.011481	-0.003156	0.000000	0.000000	4.000000	1.000000	1.000000
14544.083266	0.026278	0.536278	0.243595	84.619415	7.614188	69.523949	4.785638	0.000000	1.448335	0.000000	0.000000	0.000000	0.049851	0.011481	-0.003156	0.000000	0.000000	4.000000	1.000000	1.000000
14544.086600	0.026411	0.536299	0.243604	84.619415	7.614188	69.523949	4.785638	0.000000	1.448335	0.000000	0.000000	0.000000	0.040073	0.006282	0.002581	0.000000	0.000000	4.000000	1.000000	1.000000
14544.089933	0.026411	0.536299	0.243604	84.619629	7.605856	69.503403	4.785638	0.000000	1.448335	0.000000	0.000000	0.000000	0.040073	0.006282	0.002581	0.000000	0.000000	4.000000	1.000000	1.000000
14544.093266	0.026577	0.536316	0.243579	84.619629	7.605856	69.503403	4.785638	0.000000	1.448335	0.000000	0.000000	0.000000	0.049696	0.005224	-0.007263	0.000000	0.000000	4.000000	1.000000	1.000000
14544.096600	0.026577	0.536316	0.243579	84.619629	7.605856	69.503403	4.785638	0.000000	1.448335	0.000000	0.000000	0.000000	0.049696	0.005224	-0.007263	0.000000	0.000000	4.000000	1.000000	1.000000
14544.099933	0.026577	0.536316	0.243579	84.616531	7.613562	69.500237	4.787239	0.000000	1.443031	0.000000	0.000000	0.000000	0.049696	0.005224	-0.007263	0.000000	0.000000	4.000000	1.000000	1.000000
14544.103266	0.026577	0.536316	0.243579	84.616531	7.613562	69.500237	4.787239	0.000000	1.443031	0.000000	0.000000	0.000000	0.049696	0.005224	-0.007263	0.000000	0.000000	4.000000	1.000000	1.000000
14544.106600	0.026711	0.536337	0.243588	84.616531	7.613562	69.500237	4.787239	0.000000	1.443031	0.000000	0.000000	0.000000	0.040074	0.006283	0.002570	0.000000	0.000000	4.000000	1.000000	1.000000
14544.109933	0.026711	0.536337	0.243588	84.616493	7.624462	69.500206	4.787239	0.000000	1.443031	0.000000	0.000000	0.000000	0.040074	0.006283	0.002570	0.000000	0.000000	4.000000	1.000000	1.000000
14544.113266	0.026711	0.536337	0.243588	84.616493	7.624462	69.500206	4.787239	0.000000	1.443031	0.000000	0.000000	0.000000	0.040074	0.006283	0.002570	0.000000	0.000000	4.000000	1.000000	1.000000
14544.116600	0.026711	0.536337	0.243588	84.616493	7.624462	69.500206	4.787239	0.000000	1.443031	0.000000	0.000000	0.000000	0.040074	0.006283	0.002570	0.000000	0.000000	4.000000	1.000000	1.000000
14544.119933	0.026977	0.536337	0.243578	84.616493	7.638032	69.500191	4.787978	0.000000	1.440578	0.000000	0.000000	0.000000	0.079838	0.000007	-0.003063	0.000000	0.000000	4.000000	1.000000	1.000000
14544.123266	0.026977	0.536337	0.243578	84.616493	7.638032	69.500191	4.787978	0.000000	1.440578	0.000000	0.000000	0.000000	0.079838	0.000007	-0.003063	0.000000	0.000000	4.000000	1.000000	1.000000
14544.126600	0.026977	0.536337	0.243578	84.616493	7.638032	69.500191	4.787978	0.000000	1.440578	0.000000	0.000000	0.000000	0.079838	0.000007	-0.003063	0.000000	0.000000	4.000000	1.000000	1.000000
14544.129933	0.026977	0.536337	0.243578	84.613365	7.645767	69.497032	4.789403	0.000000	1.435834	0.000000	0.000000	0.000000	0.079838	0.000007	-0.003063	0.000000	0.000000	4.000000	1.000000	1.000000
14544.133266	0.027144	0.536358	0.243585	84.613365	7.645767	69.497032	4.789403	0.000000	1.435834	0.000000	0.000000	0.000000	0.050056	0.006287	0.002155	0.000000	0.000000	4.000000	1.000000	1.000000
14544.136600	0.027144	0.536358	0.243585	84.613365	7.645767	69.497032	4.789403	0.000000	1.435834	0.000000	0.000000	0.000000	0.050056	0.006287	0.002155	0.000000	0.000000	4.000000	1.000000	1.000000
14544.139933	0.027144	0.536358	0.243585	84.613365	7.659369	69.497025	4.790317	0.000000	1.432784	0.000000	0.000000	0.000000	0.050056	0.006287	0.002155	0.000000	0.000000	4.000000	1.000000	1.000000
14544.143266	0.027144	0.536358	0.243585	84.613365	7.659369	69.497025	4.790317	0.000000	1.432784	0.000000	0.000000	0.000000	0.050056	0.006287	0.002155	0.000000	0.000000	4.000000	1.000000	1.000000
14544.146600	0.027311	0.536341	0.243596	84.613365	7.659369	69.497025	4.790317	0.000000	1.432784	0.000000	0.000000	0.000000	0.050108	-0.005226	0.003443	0.000000	0.000000	4.000000	1.000000	1.000000
14544.149933	0.027311	0.536341	0.243596	84.610237	7.669845	69.493889	4.790317	0.000000	1.432784	0.000000	0.000000	0.000000	0.050108	-0.005226	0.003443	0.000000	0.000000	4.000000	1.000000	1.000000
14544.153266	0.027311	0.536341	0.243596	84.610237	7.669845	69.493889	4.790317	0.000000	1.432784	0.000000	0.000000	0.000000	0.050108	-0.005226	0.003443	0.000000	0.000000	4.000000	1.000000	1.000000
14544.156600	0.027311	0.536341	0.243596	84.610237	7.669845	69.493889	4.790317	0.000000	1.432784	0.000000	0.000000	0.000000	0.050108	-0.005226	0.003443	0.000000	0.000000	4.000000	1.000000	1.000000
14544.159933	0.027611	0.536344	0.243616	84.610313	7.680726	69.493912	4.791235	0.000000	1.429706	0.000000	0.000000	0.000000	0.090192	0.001076	0.005942	0.000000	0.000000	4.000000	1.000000	1.000000
14544.163266	0.027611	0.536344	0.243616	84.610313	7.680726	69.493912	4.791235	0.000000	1.429706	0.000000	0.000000	0.000000	0.000000	0.000003	0.000001	0.000000	0.000000	4.000000	1.000000	1.000000
14544.166600	0.027611	0.536344	0.243616	84.610313	7.680726	69.493912	4.791235	0.000000	1.429706	0.000000	0.000000	0.000000	0.000000	0.000003	0.000001	0.000000	0.000000	4.000000	1.000000	1.000000
14544.169933	0.027611	0.536344	0.243616	84.607185	7.688436	69.490723	4.792885	0.000000	1.424168	0.000000	0.000000	0.000000	0.000000	0.000003	0.000001	0.000000	0.000000	4.000000	1.000000	1.000000
14544.173266	0.027611	0.536344	0.243616	84.607185	7.688436	69.490723	4.792885	0.000000	1.424168	0.000000	0.000000	0.000000	0.000000	0.000003	0.000001	0.000000	0.000000	4.000000	1.000000	1.000000
14544.176600	0.027745	0.536365	0.243625	84.607185	7.688436	69.490723	4.792885	0.000000	1.424168	0.000000	0.000000	0.000000	0.040082	0.006284	0.002505	0.000000	0.000000	4.000000	1.000000	1.000000
14544.179933	0.027745	0.536365	0.243625	84.607109	7.699346	69.490746	4.792885	0.000000	1.424168	0.000000	0.000000	0.000000	0.040082	0.006284	0.002505	0.000000	0.000000	4.000000	1.000000	1.000000
14544.183266	0.027745	0.536365	0.243625	84.607109	7.699346	69.490746	4.792885	0.000000	1.424168	0.000000	0.000000	0.000000	0.040082	0.006284	0.002505	0.000000	0.000000	4.000000	1.000000	1.000000
14544.186600	0.027745	0.536365	0.243625	84.607109	7.699346	69.490746	4.792885	0.000000	1.424168	0.000000	0.000000	0.000000	0.040082	0.006284	0.002505	0.000000	0.000000	4.000000	1.000000	1.000000
14544.189933	0.027911	0.536365	0.243618	84.607109	7.704773	69.490707	4.793615	0.000000	1.421707	0.000000	0.000000	0.000000	0.049902	0.000007	-0.001980	0.000000	0.000000	4.000000	1.000000	1.000000
14544.193266	0.027911	0.536365	0.243618	84.607109	7.704773	69.490707	4.793615	0.000000	1.421707	0.000000	0.000000	0.000000	0.049902	0.000007	-0.001980	0.000000	0.000000	4.000000	1.000000	1.000000
14544.196600	0.027911	0.536365	0.243618	84.607109	7.704773	69.490707	4.793615	0.000000	1.421707	0.000000	0.000000	0.000000	0.049902	0.000007	-0.001980	0.000000	0.000000	4.000000	1.000000	1.000000
14544.199933	0.027911	0.536365	0.243618	84.603989	7.707085	69.487564	4.794497	0.000000	1.418733	0.000000	0.000000	0.000000	0.049902	0.000007	-0.001980	0.000000	0.000000	4.000000	1.000000	1.000000
14544.203266	0.027978	0.536386	0.243629	84.603989	7.707085	69.487564	4.794497	0.000000	1.418733	0.000000	0.000000	0.000000	0.020124	0.006288	0.003287	0.000000	0.000000	4.000000	1.000000	1.000000
14544.206600	0.027978	0.536386	0.243629	84.603989	7.707085	69.487564	4.794497	0.000000	1.418733	0.000000	0.000000	0.000000	0.020124	0.006288	0.003287	0.000000	0.000000	4.000000	1.000000	1.000000
14544.209933	0.027978	0.536386	0.243629	84.604065	7.709785	69.487587	4.794873	0.000000	1.417461	0.000000	0.000000	0.000000	0.020124	0.006288	0.003287	0.000000	0.000000	4.000000	1.000000	1.000000
14544.213266	0.027978	0.536386	0.243629	84.604065	7.709785	69.487587	4.794873	0.000000	1.417461	0.000000	0.000000	0.000000	0.020124	0.006288	0.003287	0.000000	0.000000	4.000000	1.000000	1.000000
14544.216600	0.028012	0.536407	0.243641	84.604065	7.709785	69.487587	4.794873	0.000000	1.417461	0.000000	0.000000	0.000000	0.010143	0.006274	0.003686	0.000000	0.000000	4.000000	1.000000	1.000000
14544.219933	0.028012	0.536407	0.243641	84.600906	7.706711	69.484482	4.794873	0.000000	1.417461	0.000000	0.000000	0.000000	0.010143	0.006274	0.003686	0.000000	0.000000	4.000000	1.000000	1.000000
14544.223266	0.028012	0.536407	0.243641	84.600906	7.706711	69.484482	4.794873	0.000000	1.417461	0.000000	0.000000	0.000000	0.010143	0.006274	0.003686	0.000000	0.000000	4.000000	1.000000	1.000000
14544.226600	0.028012	0.536407	0.243641	84.600906	7.706711	69.484482	4.794873	0.000000	1.417461	0.000000	0.000000	0.000000	0.010143	0.006274	0.003686	0.000000	0.000000	4.000000	1.000000	1.000000
14544.229933	0.028013	0.536411	0.243673	84.597824	7.703554	69.481308	4.795074	0.000000	1.416783	0.000000	0.000000	0.000000	0.000378	0.001060	0.009456	0.000000	0.000000	4.000000	1.000000	1.000000
14544.233266	0.028013	0.536411	0.243673	84.597824	7.703554	69.481308	4.795074	0.000000	1.416783	0.000000	0.000000	0.000000	0.000378	0.001060	0.009456	0.000000	0.000000	4.000000	1.000000	1.000000
14544.236600	0.028013	0.536411	0.243673	84.597824	7.703554	69.481308	4.795074	0.000000	1.416783	0.000000	0.000000	0.000000	0.000378	0.001060	0.009456	0.000000	0.000000	4.000000	1.000000	1.000000
14544.239933	0.028013	0.536411	0.243673	84.594704	7.700459	69.478226	4.795129	0.000000	1.416591	0.000000	0.000000	0.000000	0.000378	0.001060	0.009456	0.000000	0.000000	4.000000	1.000000	1.000000
14544.243266	0.028015	0.536414	0.243704	84.594704	7.700459	69.478226	4.795129	0.000000	1.416591	0.000000	0.000000	0.000000	0.000378	0.001085	0.009458	0.000000	0.000000	4.000000	1.000000	1.000000
14544.246600	0.028015	0.536414	0.243704	84.594704	7.700459	69.478226	4.795129	0.000000	1.416591	0.000000	0.000000	0.000000	0.000378	0.001085	0.009458	0.000000	0.000000	4.000000	1.000000	1.000000
14544.249933	0.028015	0.536414	0.243704	84.591370	7.713749	69.495575	4.795187	0.000000	1.416400	0.000000	0.000000	0.000000	0.000378	0.001085	0.009458	0.000000	0.000000	4.000000	1.000000	1.000000
14544.253266	0.028015	0.536414	0.243704	84.591370	7.713749	69.495575	4.795187	0.000000	1.416400	0.000000	0.000000	0.000000	0.000378	0.001085	0.009458	0.000000	0.000000	4.000000	1.000000	1.000000
14544.256600	0.027982	0.536435	0.243719	84.591370	7.713749	69.495575	4.795187	0.000000	1.416400	0.000000	0.000000	0.000000	-0.009819	0.006275	0.004476	0.000000	0.000000	4.000000	1.000000	1.000000
14544.259933	0.027982	0.536435	0.243719	84.591400	7.708304	69.495560	4.795187	0.000000	1.416400	0.000000	0.000000	0.000000	-0.009819	0.006275	0.004476	0.000000	0.000000	4.000000	1.000000	1.000000
14544.263266	0.027982	0.536435	0.243719	84.591400	7.708304	69.495560	4.795187	0.000000	1.416400	0.000000	0.000000	0.000000	-0.009819	0.006275	0.004476	0.000000	0.000000	4.000000	1.000000	1.000000
14544.266600	0.027982	0.536435	0.243719	84.591400	7.708304	69.495560	4.795187	0.000000	1.416400	0.000000	0.000000	0.000000	-0.009819	0.006275	0.004476	0.000000	0.000000	4.000000	1.000000	1.000000
14544.269933	0.027847	0.536470	0.243689	84.591370	7.702868	69.495552	4.795035	0.000000	1.416913	0.000000	0.000000	0.000000	-0.040354	0.010417	-0.009163	0.000000	0.000000	4.000000	1.000000	1.000000
14544.273266	0.027847	0.536470	0.243689	84.591370	7.702868	69.495552	4.795035	0.000000	1.416913	0.000000	0.000000	0.000000	-0.040354	0.010417	-0.009163	0.000000	0.000000	4.000000	1.000000	1.000000
14544.276600	0.027847	0.536470	0.243689	84.591370	7.702868	69.495552	4.795035	0.000000	1.416913	0.000000	0.000000	0.000000	-0.040354	0.010417	-0.009163	0.000000	0.000000	4.000000	1.000000	1.000000
14544.279933	0.027847	0.536470	0.243689	84.591370	7.697442	69.495537	4.794267	0.000000	1.419510	0.000000	0.000000	0.000000	-0.040354	0.010417	-0.009163	0.000000	0.000000	4.000000	1.000000	1.000000
14544.283266	0.027780	0.536487	0.243673	84.591370	7.697442	69.495537	4.794267	0.000000	1.419510	0.000000	0.000000	0.000000	-0.020176	0.005211	-0.004586	0.000000	0.000000	4.000000	1.000000	1.000000
14544.286600	0.027780	0.536487	0.243673	84.591370	7.697442	69.495537	4.794267	0.000000	1.419510	0.000000	0.000000	0.000000	-0.020176	0.005211	-0.004586	0.000000	0.000000	4.000000	1.000000	1.000000
14544.289933	0.027780	0.536487	0.243673	84.591370	7.691975	69.495544	4.793882	0.000000	1.420808	0.000000	0.000000	0.000000	-0.020176	0.005211	-0.004586	0.000000	0.000000	4.000000	1.000000	1.000000
14544.293266	0.027780	0.536487	0.243673	84.591370	7.691975	69.495544	4.793882	0.000000	1.420808	0.000000	0.000000	0.000000	-0.020176	0.005211	-0.004586	0.000000	0.000000	4.000000	1.000000	1.000000
14544.296600	0.027712	0.536522	0.243640	84.591370	7.691975	69.495544	4.793882	0.000000	1.420808	0.000000	0.000000	0.000000	-0.020387	0.010426	-0.009965	0.000000	0.000000	4.000000	1.000000	1.000000
14544.299933	0.027712	0.536522	0.243640	84.591438	7.689292	69.495575	4.793882	0.000000	1.420808	0.000000	0.000000	0.000000	-0.020387	0.010426	-0.009965	0.000000	0.000000	4.000000	1.000000	1.000000
14544.303266	0.027712	0.536522	0.243640	84.591438	7.689292	69.495575	4.793882	0.000000	1.420808	0.000000	0.000000	0.000000	-0.020387	0.010426	-0.009965	0.000000	0.000000	4.000000	1.000000	1.000000
14544.306600	0.027712	0.536522	0.243640	84.591438	7.689292	69.495575	4.793882	0.000000	1.420808	0.000000	0.000000	0.000000	-0.020387	0.010426	-0.009965	0.000000	0.000000	4.000000	1.000000	1.000000
14544.309933	0.027612	0.536578	0.243622	84.588257	7.680755	69.492455	4.793465	0.000000	1.422215	0.000000	0.000000	0.000000	-0.030205	0.016719	-0.005498	0.000000	0.000000	4.000000	1.000000	1.000000
14544.313266	0.027612	0.536578	0.243622	84.588257	7.680755	69.492455	4.793465	0.000000	1.422215	0.000000	0.000000	0.000000	-0.030205	0.016719	-0.005498	0.000000	0.000000	4.000000	1.000000	1.000000
14544.316600	0.027612	0.536578	0.243622	84.588257	7.680755	69.492455	4.793465	0.000000	1.422215	0.000000	0.000000	0.000000	-0.030205	0.016719	-0.005498	0.000000	0.000000	4.000000	1.000000	1.000000
14544.319933	0.027612	0.536578	0.243622	84.585136	7.677594	69.489250	4.792895	0.000000	1.424134	0.000000	0.000000	0.000000	-0.030205	0.016719	-0.005498	0.000000	0.000000	4.000000	1.000000	1.000000
14544.323266	0.027611	0.536616	0.243618	84.585136	7.677594	69.489250	4.792895	0.000000	1.424134	0.000000	0.000000	0.000000	-0.000051	0.011499	-0.001300	0.000000	0.000000	4.000000	1.000000	1.000000
14544.326600	0.027611	0.536616	0.243618	84.585136	7.677594	69.489250	4.792895	0.000000	1.424134	0.000000	0.000000	0.000000	-0.000051	0.011499	-0.001300	0.000000	0.000000	4.000000	1.000000	1.000000
14544.329933	0.027611	0.536616	0.243618	84.582062	7.674461	69.486145	4.792887	0.000000	1.424160	0.000000	0.000000	0.000000	-0.000051	0.011499	-0.001300	0.000000	0.000000	4.000000	1.000000	1.000000
14544.333266	0.027611	0.536616	0.243618	84.582062	7.674461	69.486145	4.792887	0.000000	1.424160	0.000000	0.000000	0.000000	-0.000051	0.011499	-0.001300	0.000000	0.000000	4.000000	1.000000	1.000000
14544.336600	0.027612	0.536637	0.243631	84.582062	7.674461	69.486145	4.792887	0.000000	1.424160	0.000000	0.000000	0.000000	0.000161	0.006282	0.004080	0.000000	0.000000	4.000000	1.000000	1.000000
14544.339933	0.027612	0.536637	0.243631	84.578850	7.674061	69.482971	4.792887	0.000000	1.424160	0.000000	0.000000	0.000000	0.000161	0.006282	0.004080	0.000000	0.000000	4.000000	1.000000	1.000000
14544.343266	0.027612	0.536637	0.243631	84.578850	7.674061	69.482971	4.792887	0.000000	1.424160	0.000000	0.000000	0.000000	0.000161	0.006282	0.004080	0.000000	0.000000	4.000000	1.000000	1.000000
14544.346600	0.027612	0.536637	0.243631	84.578850	7.674061	69.482971	4.792887	0.000000	1.424160	0.000000	0.000000	0.000000	0.000161	0.006282	0.004080	0.000000	0.000000	4.000000	1.000000	1.000000
14544.349933	0.027676	0.536727	0.243570	84.579063	7.657680	69.462547	4.792912	0.000000	1.424077	0.000000	0.000000	0.000000	0.019272	0.027123	-0.018230	0.000000	0.000000	4.000000	1.000000	1.000000
14544.353266	0.027676	0.536727	0.243570	84.579063	7.657680	69.462547	4.792912	0.000000	1.424077	0.000000	0.000000	0.000000	0.019272	0.027123	-0.018230	0.000000	0.000000	4.000000	1.000000	1.000000
14544.356600	0.027676	0.536727	0.243570	84.579063	7.657680	69.462547	4.792912	0.000000	1.424077	0.000000	0.000000	0.000000	0.019272	0.027123	-0.018230	0.000000	0.000000	4.000000	1.000000	1.000000
14544.359933	0.027676	0.536727	0.243570	84.575951	7.657290	69.459404	4.793159	0.000000	1.423242	0.000000	0.000000	0.000000	0.019272	0.027123	-0.018230	0.000000	0.000000	4.000000	1.000000	1.000000
14544.363266	0.027709	0.536766	0.243565	84.575951	7.657290	69.459404	4.793159	0.000000	1.423242	0.000000	0.000000	0.000000	0.009928	0.011496	-0.001698	0.000000	0.000000	4.000000	1.000000	1.000000
14544.366600	0.027709	0.536766	0.243565	84.575951	7.657290	69.459404	4.793159	0.000000	1.423242	0.000000	0.000000	0.000000	0.009928	0.011496	-0.001698	0.000000	0.000000	4.000000	1.000000	1.000000
14544.369933	0.027709	0.536766	0.243565	84.572884	7.654193	69.456329	4.793329	0.000000	1.422674	0.000000	0.000000	0.000000	0.009928	0.011496	-0.001698	0.000000	0.000000	4.000000	1.000000	1.000000
14544.373266	0.027709	0.536766	0.243565	84.572884	7.654193	69.456329	4.793329	0.000000	1.422674	0.000000	0.000000	0.000000	0.009928	0.011496	-0.001698	0.000000	0.000000	4.000000	1.000000	1.000000
14544.376600	0.027709	0.536804	0.243560	84.572884	7.654193	69.456329	4.793329	0.000000	1.422674	0.000000	0.000000	0.000000	-0.000051	0.011497	-0.001304	0.000000	0.000000	4.000000	1.000000	1.000000
14544.379933	0.027709	0.536804	0.243560	84.572884	7.654193	69.456329	4.793329	0.000000	1.422674	0.000000	0.000000	0.000000	-0.000051	0.011497	-0.001304	0.000000	0.000000	4.000000	1.000000	1.000000
14544.383266	0.027709	0.536804	0.243560	84.572884	7.654193	69.456329	4.793329	0.000000	1.422674	0.000000	0.000000	0.000000	-0.000051	0.011497	-0.001304	0.000000	0.000000	4.000000	1.000000	1.000000
14544.386600	0.027709	0.536804	0.243560	84.572884	7.654193	69.456329	4.793329	0.000000	1.422674	0.000000	0.000000	0.000000	-0.000051	0.011497	-0.001304	0.000000	0.000000	4.000000	1.000000	1.000000
14544.389933	0.027710	0.536825	0.243574	84.569740	7.651118	69.453224	4.793321	0.000000	1.422700	0.000000	0.000000	0.000000	0.000161	0.006280	0.004080	0.000000	0.000000	4.000000	1.000000	1.000000
14544.393266	0.027710	0.536825	0.243574	84.569740	7.651118	69.453224	4.793321	0.000000	1.422700	0.000000	0.000000	0.000000	0.000161	0.006280	0.004080	0.000000	0.000000	4.000000	1.000000	1.000000
14544.396600	0.027710	0.536825	0.243574	84.569740	7.651118	69.453224	4.793321	0.000000	1.422700	0.000000	0.000000	0.000000	0.000161	0.006280	0.004080	0.000000	0.000000	4.000000	1.000000	1.000000
14544.399933	0.027710	0.536825	0.243574	84.569740	7.651118	69.453224	4.793345	0.000000	1.422618	0.000000	0.000000	0.000000	0.000161	0.006280	0.004080	0.000000	0.000000	4.000000	1.000000	1.000000
14544.403266	0.027710	0.536846	0.243588	84.569740	7.651118	69.453224	4.793345	0.000000	1.422618	0.000000	0.000000	0.000000	0.000161	0.006284	0.004077	0.000000	0.000000	4.000000	1.000000	1.000000
14544.406600	0.027710	0.536846	0.243588	84.569740	7.651118	69.453224	4.793345	0.000000	1.422618	0.000000	0.000000	0.000000	0.000161	0.006284	0.004077	0.000000	0.000000	4.000000	1.000000	1.000000
14544.409933	0.027710	0.536846	0.243588	84.566643	7.650720	69.450104	4.793370	0.000000	1.422535	0.000000	0.000000	0.000000	0.000161	0.006284	0.004077	0.000000	0.000000	4.000000	1.000000	1.000000
14544.413266	0.027710	0.536846	0.243588	84.566643	7.650720	69.450104	4.793370	0.000000	1.422535	0.000000	0.000000	0.000000	0.000161	0.006284	0.004077	0.000000	0.000000	4.000000	1.000000	1.000000
14544.416600	0.027743	0.536846	0.243586	84.566643	7.650720	69.450104	4.793370	0.000000	1.422535	0.000000	0.000000	0.000000	0.009980	0.000008	-0.000398	0.000000	0.000000	4.000000	1.000000	1.000000
14544.419933	0.027743	0.536846	0.243586	84.566643	7.653467	69.450127	4.793370	0.000000	1.422535	0.000000	0.000000	0.000000	0.009980	0.000008	-0.000398	0.000000	0.000000	4.000000	1.000000	1.000000
14544.423266	0.027743	0.536846	0.243586	84.566643	7.653467	69.450127	4.793370	0.000000	1.422535	0.000000	0.000000	0.000000	0.009980	0.000008	-0.000398	0.000000	0.000000	4.000000	1.000000	1.000000
14544.426600	0.027743	0.536846	0.243586	84.566643	7.653467	69.450127	4.793370	0.000000	1.422535	0.000000	0.000000	0.000000	0.009980	0.000008	-0.000398	0.000000	0.000000	4.000000	1.000000	1.000000
14544.429933	0.027844	0.536867	0.243596	84.566605	7.658906	69.450134	4.793546	0.000000	1.421940	0.000000	0.000000	0.000000	0.030102	0.006288	0.002893	0.000000	0.000000	4.000000	1.000000	1.000000
14544.433266	0.027844	0.536867	0.243596	84.566605	7.658906	69.450134	4.793546	0.000000	1.421940	0.000000	0.000000	0.000000	0.030102	0.006288	0.002893	0.000000	0.000000	4.000000	1.000000	1.000000
14544.436600	0.027844	0.536867	0.243596	84.566605	7.658906	69.450134	4.793546	0.000000	1.421940	0.000000	0.000000	0.000000	0.030102	0.006288	0.002893	0.000000	0.000000	4.000000	1.000000	1.000000
14544.439933	0.027844	0.536867	0.243596	84.560364	7.655445	69.443886	4.794099	0.000000	1.420074	0.000000	0.000000	0.000000	0.030102	0.006288	0.002893	0.000000	0.000000	4.000000	1.000000	1.000000
14544.443266	0.027878	0.536888	0.243608	84.560364	7.655445	69.443886	4.794099	0.000000	1.420074	0.000000	0.000000	0.000000	0.010142	0.006293	0.003681	0.000000	0.000000	4.000000	1.000000	1.000000
14544.446600	0.027878	0.536888	0.243608	84.560364	7.655445	69.443886	4.794099	0.000000	1.420074	0.000000	0.000000	0.000000	0.010142	0.006293	0.003681	0.000000	0.000000	4.000000	1.000000	1.000000
14544.449933	0.027878	0.536888	0.243608	84.554176	7.649300	69.437752	4.794301	0.000000	1.419396	0.000000	0.000000	0.000000	0.010142	0.006293	0.003681	0.000000	0.000000	4.000000	1.000000	1.000000
14544.453266	0.027878	0.536888	0.243608	84.554176	7.649300	69.437752	4.794301	0.000000	1.419396	0.000000	0.000000	0.000000	0.010142	0.006293	0.003681	0.000000	0.000000	4.000000	1.000000	1.000000
14544.456600	0.027879	0.536951	0.243649	84.554176	7.649300	69.437752	4.794301	0.000000	1.419396	0.000000	0.000000	0.000000	0.000487	0.018840	0.012229	0.000000	0.000000	4.000000	1.000000	1.000000
14544.459933	0.027879	0.536951	0.243649	84.541740	7.636989	69.425400	4.794301	0.000000	1.419396	0.000000	0.000000	0.000000	0.000487	0.018840	0.012229	0.000000	0.000000	4.000000	1.000000	1.000000
14544.463266	0.027879	0.536951	0.243649	84.541740	7.636989	69.425400	4.794301	0.000000	1.419396	0.000000	0.000000	0.000000	0.000487	0.018840	0.012229	0.000000	0.000000	4.000000	1.000000	1.000000
14544.466600	0.027879	0.536951	0.243649	84.541740	7.636989	69.425400	4.794301	0.000000	1.419396	0.000000	0.000000	0.000000	0.000487	0.018840	0.012229	0.000000	0.000000	4.000000	1.000000	1.000000
14544.469933	0.027851	0.537063	0.243781	84.532341	7.625154	69.416199	4.794374	0.000000	1.419149	0.000000	0.000000	0.000000	-0.008420	0.033593	0.039677	0.000000	0.000000	4.000000	1.000000	1.000000
14544.473266	0.027851	0.537063	0.243781	84.532341	7.625154	69.416199	4.794374	0.000000	1.419149	0.000000	0.000000	0.000000	-0.008420	0.033593	0.039677	0.000000	0.000000	4.000000	1.000000	1.000000
14544.476600	0.027851	0.537063	0.243781	84.532341	7.625154	69.416199	4.794374	0.000000	1.419149	0.000000	0.000000	0.000000	-0.008420	0.033593	0.039677	0.000000	0.000000	4.000000	1.000000	1.000000
14544.479933	0.027851	0.537063	0.243781	84.516525	7.623418	69.421173	4.794433	0.000000	1.418948	0.000000	0.000000	0.000000	-0.008420	0.033593	0.039677	0.000000	0.000000	4.000000	1.000000	1.000000
14544.483266	0.027787	0.537147	0.243838	84.516525	7.623418	69.421173	4.794433	0.000000	1.418948	0.000000	0.000000	0.000000	-0.019320	0.025134	0.017082	0.000000	0.000000	4.000000	1.000000	1.000000
14544.486600	0.027787	0.537147	0.243838	84.516525	7.623418	69.421173	4.794433	0.000000	1.418948	0.000000	0.000000	0.000000	-0.019320	0.025134	0.017082	0.000000	0.000000	4.000000	1.000000	1.000000
14544.489933	0.027787	0.537147	0.243838	84.506744	7.665461	69.472710	4.794178	0.000000	1.419808	0.000000	0.000000	0.000000	-0.019320	0.025134	0.017082	0.000000	0.000000	4.000000	1.000000	1.000000
14544.493266	0.027787	0.537147	0.243838	84.506744	7.665461	69.472710	4.794178	0.000000	1.419808	0.000000	0.000000	0.000000	-0.019320	0.025134	0.017082	0.000000	0.000000	4.000000	1.000000	1.000000
14544.496600	0.027723	0.537213	0.243913	84.506744	7.665461	69.472710	4.794178	0.000000	1.419808	0.000000	0.000000	0.000000	-0.019110	0.019952	0.022459	0.000000	0.000000	4.000000	1.000000	1.000000
14544.499933	0.027723	0.537213	0.243913	84.492775	7.798294	69.621735	4.794178	0.000000	1.419808	0.000000	0.000000	0.000000	-0.019110	0.019952	0.022459	0.000000	0.000000	4.000000	1.000000	1.000000
14544.503266	0.027723	0.537213	0.243913	84.492775	7.798294	69.621735	4.794178	0.000000	1.419808	0.000000	0.000000	0.000000	-0.019110	0.019952	0.022459	0.000000	0.000000	4.000000	1.000000	1.000000
14544.506600	0.027723	0.537213	0.243913	84.492775	7.798294	69.621735	4.794178	0.000000	1.419808	0.000000	0.000000	0.000000	-0.019110	0.019952	0.022459	0.000000	0.000000	4.000000	1.000000	1.000000
14544.509933	0.027593	0.537318	0.243986	84.483635	8.071112	69.917519	4.793956	0.000000	1.420558	0.000000	0.000000	0.000000	-0.039137	0.031435	0.021922	0.000000	0.000000	4.000000	1.000000	1.000000
14544.513266	0.027593	0.537318	0.243986	84.483635	8.071112	69.917519	4.793956	0.000000	1.420558	0.000000	0.000000	0.000000	0.000000	-0.000000	-0.000001	0.000000	0.000000	4.000000	1.000000	1.000000
14544.516600	0.027593	0.537318	0.243986	84.483635	8.071112	69.917519	4.793956	0.000000	1.420558	0.000000	0.000000	0.000000	0.000000	-0.000000	-0.000001	0.000000	0.000000	4.000000	1.000000	1.000000
14544.519933	0.027593	0.537318	0.243986	84.473763	8.396330	70.272461	4.793374	0.000000	1.422523	0.000000	0.000000	0.000000	0.000000	-0.000000	-0.000001	0.000000	0.000000	4.000000	1.000000	1.000000
14544.523266	0.027593	0.537318	0.243986	84.473763	8.396330	70.272461	4.793374	0.000000	1.422523	0.000000	0.000000	0.000000	0.000000	-0.000000	-0.000001	0.000000	0.000000	4.000000	1.000000	1.000000
14544.526600	0.027560	0.537360	0.244014	84.473763	8.396330	70.272461	4.793374	0.000000	1.422523	0.000000	0.000000	0.000000	-0.009666	0.012579	0.008527	0.000000	0.000000	4.000000	1.000000	1.000000
14544.529933	0.027560	0.537360	0.244014	84.470398	8.693037	70.593552	4.793374	0.000000	1.422523	0.000000	0.000000	0.000000	-0.009666	0.012579	0.008527	0.000000	0.000000	4.000000	1.000000	1.000000
14544.533266	0.027560	0.537360	0.244014	84.470398	8.693037	70.593552	4.793374	0.000000	1.422523	0.000000	0.000000	0.000000	-0.009666	0.012579	0.008527	0.000000	0.000000	4.000000	1.000000	1.000000
14544.536600	0.027560	0.537360	0.244014	84.470398	8.693037	70.593552	4.793374	0.000000	1.422523	0.000000	0.000000	0.000000	-0.009666	0.012579	0.008527	0.000000	0.000000	4.000000	1.000000	1.000000
14544.539933	0.027527	0.537360	0.244016	84.468132	8.879991	70.793999	4.793246	0.000000	1.422952	0.000000	0.000000	0.000000	-0.009986	0.000008	0.000392	0.000000	0.000000	4.000000	1.000000	1.000000
14544.543266	0.027527	0.537360	0.244016	84.468132	8.879991	70.793999	4.793246	0.000000	1.422952	0.000000	0.000000	0.000000	-0.009986	0.000008	0.000392	0.000000	0.000000	4.000000	1.000000	1.000000
14544.546600	0.027527	0.537360	0.244016	84.468132	8.879991	70.793999	4.793246	0.000000	1.422952	0.000000	0.000000	0.000000	-0.009986	0.000008	0.000392	0.000000	0.000000	4.000000	1.000000	1.000000
14544.549933	0.027527	0.537360	0.244016	84.467918	8.898675	70.814034	4.793069	0.000000	1.423546	0.000000	0.000000	0.000000	-0.009986	0.000008	0.000392	0.000000	0.000000	4.000000	1.000000	1.000000
14544.553266	0.027527	0.537360	0.244016	84.467918	8.898675	70.814034	4.793069	0.000000	1.423546	0.000000	0.000000	0.000000	-0.000000	0.000008	-0.000002	0.000000	0.000000	4.000000	1.000000	1.000000
14544.556600	0.027527	0.537360	0.244016	84.467918	8.898675	70.814034	4.793069	0.000000	1.423546	0.000000	0.000000	0.000000	-0.000000	0.000008	-0.000002	0.000000	0.000000	4.000000	1.000000	1.000000
14544.559933	0.027527	0.537360	0.244016	84.474121	8.906165	70.821548	4.793069	0.000000	1.423546	0.000000	0.000000	0.000000	-0.000000	0.000008	-0.000002	0.000000	0.000000	4.000000	1.000000	1.000000
14544.563266	0.027527	0.537360	0.244016	84.474121	8.906165	70.821548	4.793069	0.000000	1.423546	0.000000	0.000000	0.000000	-0.000000	0.000008	-0.000002	0.000000	0.000000	4.000000	1.000000	1.000000
14544.566600	0.027526	0.537318	0.243989	84.474121	8.906165	70.821548	4.793069	0.000000	1.423546	0.000000	0.000000	0.000000	-0.000319	-0.012571	-0.008141	0.000000	0.000000	4.000000	1.000000	1.000000
14544.569933	0.027526	0.537318	0.243989	84.480331	8.916395	70.829086	4.793069	0.000000	1.423546	0.000000	0.000000	0.000000	-0.000319	-0.012571	-0.008141	0.000000	0.000000	4.000000	1.000000	1.000000
14544.573266	0.027526	0.537318	0.243989	84.480331	8.916395	70.829086	4.793069	0.000000	1.423546	0.000000	0.000000	0.000000	-0.000319	-0.012571	-0.008141	0.000000	0.000000	4.000000	1.000000	1.000000
14544.576600	0.027526	0.537318	0.243989	84.480331	8.916395	70.829086	4.793069	0.000000	1.423546	0.000000	0.000000	0.000000	-0.000319	-0.012571	-0.008141	0.000000	0.000000	4.000000	1.000000	1.000000
14544.579933	0.027555	0.537248	0.243884	84.489639	8.927675	70.840439	4.793021	0.000000	1.423711	0.000000	0.000000	0.000000	0.008762	-0.021021	-0.031504	0.000000	0.000000	4.000000	1.000000	1.000000
14544.583266	0.027555	0.537248	0.243884	84.489639	8.927675	70.840439	4.793021	0.000000	1.423711	0.000000	0.000000	0.000000	0.008762	-0.021021	-0.031504	0.000000	0.000000	4.000000	1.000000	1.000000
14544.586600	0.027555	0.537248	0.243884	84.489639	8.927675	70.840439	4.793021	0.000000	1.423711	0.000000	0.000000	0.000000	0.008762	-0.021021	-0.031504	0.000000	0.000000	4.000000	1.000000	1.000000
14544.589933	0.027555	0.537248	0.243884	84.499039	8.938998	70.851837	4.793010	0.000000	1.423747	0.000000	0.000000	0.000000	0.008762	-0.021021	-0.031504	0.000000	0.000000	4.000000	1.000000	1.000000
14544.593266	0.027552	0.537199	0.243793	84.499039	8.938998	70.851837	4.793010	0.000000	1.423747	0.000000	0.000000	0.000000	-0.001063	-0.014732	-0.027046	0.000000	0.000000	4.000000	1.000000	1.000000
14544.596600	0.027552	0.537199	0.243793	84.499039	8.938998	70.851837	4.793010	0.000000	1.423747	0.000000	0.000000	0.000000	-0.001063	-0.014732	-0.027046	0.000000	0.000000	4.000000	1.000000	1.000000
14544.599933	0.027552	0.537199	0.243793	84.511444	8.951489	70.867088	4.792847	0.000000	1.424295	0.000000	0.000000	0.000000	-0.001063	-0.014732	-0.027046	0.000000	0.000000	4.000000	1.000000	1.000000
14544.603266	0.027552	0.537199	0.243793	84.511444	8.951489	70.867088	4.792847	0.000000	1.424295	0.000000	0.000000	0.000000	-0.001063	-0.014732	-0.027046	0.000000	0.000000	4.000000	1.000000	1.000000
14544.606600	0.027482	0.537171	0.243719	84.511444	8.951489	70.867088	4.792847	0.000000	1.424295	0.000000	0.000000	0.000000	-0.020866	-0.008439	-0.022202	0.000000	0.000000	4.000000	1.000000	1.000000
14544.609933	0.027482	0.537171	0.243719	84.517593	8.953638	70.874702	4.792847	0.000000	1.424295	0.000000	0.000000	0.000000	-0.020866	-0.008439	-0.022202	0.000000	0.000000	4.000000	1.000000	1.000000
14544.613266	0.027482	0.537171	0.243719	84.517593	8.953638	70.874702	4.792847	0.000000	1.424295	0.000000	0.000000	0.000000	-0.020866	-0.008439	-0.022202	0.000000	0.000000	4.000000	1.000000	1.000000
14544.616600	0.027482	0.537171	0.243719	84.517593	8.953638	70.874702	4.792847	0.000000	1.424295	0.000000	0.000000	0.000000	-0.020866	-0.008439	-0.022202	0.000000	0.000000	4.000000	1.000000	1.000000
14544.619933	0.027341	0.537205	0.243513	84.526962	8.959679	70.886238	4.792356	0.000000	1.425948	0.000000	0.000000	0.000000	-0.042402	0.010218	-0.061878	0.000000	0.000000	4.000000	1.000000	1.000000
14544.623266	0.027341	0.537205	0.243513	84.526962	8.959679	70.886238	4.792356	0.000000	1.425948	0.000000	0.000000	0.000000	-0.042402	0.010218	-0.061878	0.000000	0.000000	4.000000	1.000000	1.000000
14544.626600	0.027341	0.537205	0.243513	84.526962	8.959679	70.886238	4.792356	0.000000	1.425948	0.000000	0.000000	0.000000	-0.042402	0.010218	-0.061878	0.000000	0.000000	4.000000	1.000000	1.000000
14544.629933	0.027341	0.537205	0.243513	84.533203	8.959144	70.893921	4.791264	0.000000	1.429612	0.000000	0.000000	0.000000	-0.042402	0.010218	-0.061878	0.000000	0.000000	4.000000	1.000000	1.000000
14544.633266	0.027236	0.537249	0.243400	84.533203	8.959144	70.893921	4.791264	0.000000	1.429612	0.000000	0.000000	0.000000	-0.031300	0.013466	-0.033910	0.000000	0.000000	4.000000	1.000000	1.000000
14544.636600	0.027236	0.537249	0.243400	84.533203	8.959144	70.893921	4.791264	0.000000	1.429612	0.000000	0.000000	0.000000	-0.031300	0.013466	-0.033910	0.000000	0.000000	4.000000	1.000000	1.000000
14544.639933	0.027236	0.537249	0.243400	84.539406	8.958658	70.901627	4.790519	0.000000	1.432107	0.000000	0.000000	0.000000	-0.031300	0.013466	-0.033910	0.000000	0.000000	4.000000	1.000000	1.000000
14544.643266	0.027236	0.537249	0.243400	84.539406	8.958658	70.901627	4.790519	0.000000	1.432107	0.000000	0.000000	0.000000	-0.031300	0.013466	-0.033910	0.000000	0.000000	4.000000	1.000000	1.000000
14544.646600	0.027131	0.537329	0.243251	84.539406	8.958658	70.901627	4.790519	0.000000	1.432107	0.000000	0.000000	0.000000	-0.031708	0.023860	-0.044704	0.000000	0.000000	4.000000	1.000000	1.000000
14544.649933	0.027131	0.537329	0.243251	84.542534	8.951634	70.905540	4.790519	0.000000	1.432107	0.000000	0.000000	0.000000	-0.031708	0.023860	-0.044704	0.000000	0.000000	4.000000	1.000000	1.000000
14544.653266	0.027025	0.537447	0.243098	84.542534	8.951634	70.905540	4.790519	0.000000	1.432107	0.000000	0.000000	0.000000	-0.031746	0.035327	-0.046033	0.000000	0.000000	4.000000	1.000000	1.000000
14544.656600	0.027025	0.537447	0.243098	84.542534	8.951634	70.905540	4.790519	0.000000	1.432107	0.000000	0.000000	0.000000	-0.031746	0.035327	-0.046033	0.000000	0.000000	4.000000	1.000000	1.000000
14544.659933	0.027025	0.537447	0.243098	84.548744	8.945710	70.913200	4.788883	0.000000	1.437566	0.000000	0.000000	0.000000	-0.031746	0.035327	-0.046033	0.000000	0.000000	4.000000	1.000000	1.000000
14544.663266	0.027025	0.537447	0.243098	84.548744	8.945710	70.913200	4.788883	0.000000	1.437566	0.000000	0.000000	0.000000	-0.031746	0.035327	-0.046033	0.000000	0.000000	4.000000	1.000000	1.000000
14544.666600	0.026851	0.537561	0.242915	84.548744	8.945710	70.913200	4.788883	0.000000	1.437566	0.000000	0.000000	0.000000	-0.052038	0.034216	-0.054768	0.000000	0.000000	4.000000	1.000000	1.000000
14544.669933	0.026851	0.537561	0.242915	84.551834	8.935966	70.917076	4.788883	0.000000	1.437566	0.000000	0.000000	0.000000	-0.052038	0.034216	-0.054768	0.000000	0.000000	4.000000	1.000000	1.000000
14544.673266	0.026851	0.537561	0.242915	84.551834	8.935966	70.917076	4.788883	0.000000	1.437566	0.000000	0.000000	0.000000	-0.052038	0.034216	-0.054768	0.000000	0.000000	4.000000	1.000000	1.000000
14544.676600	0.026851	0.537561	0.242915	84.551834	8.935966	70.917076	4.788883	0.000000	1.437566	0.000000	0.000000	0.000000	-0.052038	0.034216	-0.054768	0.000000	0.000000	4.000000	1.000000	1.000000
14544.679933	0.026536	0.537879	0.242490	84.558067	8.932837	70.924858	4.787643	0.000000	1.441692	0.000000	0.000000	0.000000	-0.094699	0.095426	-0.127535	0.000000	0.000000	4.000000	1.000000	1.000000
14544.683266	0.026536	0.537879	0.242490	84.558067	8.932837	70.924858	4.787643	0.000000	1.441692	0.000000	0.000000	0.000000	-0.094699	0.095426	-0.127535	0.000000	0.000000	4.000000	1.000000	1.000000
14544.686600	0.026536	0.537879	0.242490	84.558067	8.932837	70.924858	4.787643	0.000000	1.441692	0.000000	0.000000	0.000000	-0.094699	0.095426	-0.127535	0.000000	0.000000	4.000000	1.000000	1.000000
14544.689933	0.026536	0.537879	0.242490	84.564331	8.929703	70.932678	4.785219	0.000000	1.449718	0.000000	0.000000	0.000000	-0.094699	0.095426	-0.127535	0.000000	0.000000	4.000000	1.000000	1.000000
14544.693266	0.026392	0.538079	0.242216	84.564331	8.929703	70.932678	4.785219	0.000000	1.449718	0.000000	0.000000	0.000000	-0.043018	0.060070	-0.082270	0.000000	0.000000	4.000000	1.000000	1.000000
14544.696600	0.026392	0.538079	0.242216	84.564331	8.929703	70.932678	4.785219	0.000000	1.449718	0.000000	0.000000	0.000000	-0.043018	0.060070	-0.082270	0.000000	0.000000	4.000000	1.000000	1.000000
14544.699933	0.026392	0.538079	0.242216	84.566933	8.963461	70.977287	4.783976	0.000000	1.453814	0.000000	0.000000	0.000000	-0.043018	0.060070	-0.082270	0.000000	0.000000	4.000000	1.000000	1.000000
14544.703266	0.026392	0.538079	0.242216	84.566933	8.963461	70.977287	4.783976	0.000000	1.453814	0.000000	0.000000	0.000000	-0.043018	0.060070	-0.082270	0.000000	0.000000	4.000000	1.000000	1.000000
14544.706600	0.026249	0.538279	0.241941	84.566933	8.963461	70.977287	4.783976	0.000000	1.453814	0.000000	0.000000	0.000000	-0.042989	0.060046	-0.082340	0.000000	0.000000	4.000000	1.000000	1.000000
14544.709933	0.026249	0.538279	0.241941	84.572701	9.003907	71.025932	4.783976	0.000000	1.453814	0.000000	0.000000	0.000000	-0.042989	0.060046	-0.082340	0.000000	0.000000	4.000000	1.000000	1.000000
14544.713266	0.026249	0.538279	0.241941	84.572701	9.003907	71.025932	4.783976	0.000000	1.453814	0.000000	0.000000	0.000000	-0.042989	0.060046	-0.082340	0.000000	0.000000	4.000000	1.000000	1.000000
14544.716600	0.026249	0.538279	0.241941	84.572701	9.003907	71.025932	4.783976	0.000000	1.453814	0.000000	0.000000	0.000000	-0.042989	0.060046	-0.082340	0.000000	0.000000	4.000000	1.000000	1.000000
14544.719933	0.026159	0.538748	0.241312	84.581734	9.032067	71.058189	4.782727	0.000000	1.457916	0.000000	0.000000	0.000000	-0.027010	0.140571	-0.188769	0.000000	0.000000	4.000000	1.000000	1.000000
14544.723266	0.026159	0.538748	0.241312	84.581734	9.032067	71.058189	4.782727	0.000000	1.457916	0.000000	0.000000	0.000000	-0.000000	0.000005	0.000001	0.000000	0.000000	4.000000	1.000000	1.000000
14544.726600	0.026159	0.538748	0.241312	84.581734	9.032067	71.058189	4.782727	0.000000	1.457916	0.000000	0.000000	0.000000	-0.000000	0.000005	0.000001	0.000000	0.000000	4.000000	1.000000	1.000000
14544.729933	0.026159	0.538748	0.241312	84.591072	9.046698	71.070137	4.781167	0.000000	1.463025	0.000000	0.000000	0.000000	-0.000000	0.000005	0.000001	0.000000	0.000000	4.000000	1.000000	1.000000
14544.733266	0.026159	0.538748	0.241312	84.591072	9.046698	71.070137	4.781167	0.000000	1.463025	0.000000	0.000000	0.000000	-0.000000	0.000005	0.000001	0.000000	0.000000	4.000000	1.000000	1.000000
14544.736600	0.026180	0.538961	0.240981	84.591072	9.046698	71.070137	4.781167	0.000000	1.463025	0.000000	0.000000	0.000000	0.006237	0.063909	-0.099320	0.000000	0.000000	4.000000	1.000000	1.000000
14544.739933	0.026180	0.538961	0.240981	84.606644	9.072002	71.090157	4.781167	0.000000	1.463025	0.000000	0.000000	0.000000	0.006237	0.063909	-0.099320	0.000000	0.000000	4.000000	1.000000	1.000000
14544.743266	0.026180	0.538961	0.240981	84.606644	9.072002	71.090157	4.781167	0.000000	1.463025	0.000000	0.000000	0.000000	0.006237	0.063909	-0.099320	0.000000	0.000000	4.000000	1.000000	1.000000
14544.746600	0.026180	0.538961	0.240981	84.606644	9.072002	71.090157	4.781167	0.000000	1.463025	0.000000	0.000000	0.000000	0.006237	0.063909	-0.099320	0.000000	0.000000	4.000000	1.000000	1.000000
14544.749933	0.026347	0.539364	0.240123	84.628372	9.110982	71.118355	4.780720	0.000000	1.464486	0.000000	0.000000	0.000000	0.050013	0.120832	-0.257458	0.000000	0.000000	4.000000	1.000000	1.000000
14544.753266	0.026347	0.539364	0.240123	84.628372	9.110982	71.118355	4.780720	0.000000	1.464486	0.000000	0.000000	0.000000	-0.000000	0.000007	-0.000002	0.000000	0.000000	4.000000	1.000000	1.000000
14544.756600	0.026347	0.539364	0.240123	84.628372	9.110982	71.118355	4.780720	0.000000	1.464486	0.000000	0.000000	0.000000	-0.000000	0.000007	-0.000002	0.000000	0.000000	4.000000	1.000000	1.000000
14544.759933	0.026347	0.539364	0.240123	84.650162	9.150165	71.146759	4.780183	0.000000	1.466236	0.000000	0.000000	0.000000	-0.000000	0.000007	-0.000002	0.000000	0.000000	4.000000	1.000000	1.000000
14544.763266	0.026347	0.539364	0.240123	84.650162	9.150165	71.146759	4.780183	0.000000	1.466236	0.000000	0.000000	0.000000	-0.000000	0.000007	-0.000002	0.000000	0.000000	4.000000	1.000000	1.000000
14544.766600	0.026493	0.539557	0.239627	84.650162	9.150165	71.146759	4.780183	0.000000	1.466236	0.000000	0.000000	0.000000	0.044069	0.058034	-0.148715	0.000000	0.000000	4.000000	1.000000	1.000000
14544.769933	0.026493	0.539557	0.239627	84.675201	9.177004	71.158798	4.780183	0.000000	1.466236	0.000000	0.000000	0.000000	0.044069	0.058034	-0.148715	0.000000	0.000000	4.000000	1.000000	1.000000
14544.773266	0.026606	0.539767	0.239114	84.675201	9.177004	71.158798	4.780183	0.000000	1.466236	0.000000	0.000000	0.000000	0.033870	0.063052	-0.153933	0.000000	0.000000	4.000000	1.000000	1.000000
14544.776600	0.026606	0.539767	0.239114	84.675201	9.177004	71.158798	4.780183	0.000000	1.466236	0.000000	0.000000	0.000000	0.033870	0.063052	-0.153933	0.000000	0.000000	4.000000	1.000000	1.000000
14544.779933	0.026606	0.539767	0.239114	84.697693	9.155486	71.125206	4.779905	0.000000	1.467143	0.000000	0.000000	0.000000	0.033870	0.063052	-0.153933	0.000000	0.000000	4.000000	1.000000	1.000000
14544.783266	0.026606	0.539767	0.239114	84.697693	9.155486	71.125206	4.779905	0.000000	1.467143	0.000000	0.000000	0.000000	0.033870	0.063052	-0.153933	0.000000	0.000000	4.000000	1.000000	1.000000
14544.786600	0.026719	0.540015	0.238596	84.697693	9.155486	71.125206	4.779905	0.000000	1.467143	0.000000	0.000000	0.000000	0.033753	0.074343	-0.155448	0.000000	0.000000	4.000000	1.000000	1.000000
14544.789933	0.026719	0.540015	0.238596	84.716797	9.149123	71.108040	4.779905	0.000000	1.467143	0.000000	0.000000	0.000000	0.033753	0.074343	-0.155448	0.000000	0.000000	4.000000	1.000000	1.000000
14544.793266	0.026766	0.540283	0.238093	84.716797	9.149123	71.108040	4.779905	0.000000	1.467143	0.000000	0.000000	0.000000	0.014043	0.080448	-0.150765	0.000000	0.000000	4.000000	1.000000	1.000000
14544.796600	0.026766	0.540283	0.238093	84.716797	9.149123	71.108040	4.779905	0.000000	1.467143	0.000000	0.000000	0.000000	0.014043	0.080448	-0.150765	0.000000	0.000000	4.000000	1.000000	1.000000
14544.799933	0.026766	0.540283	0.238093	84.729424	9.148669	71.103592	4.779037	0.000000	1.469967	0.000000	0.000000	0.000000	0.014043	0.080448	-0.150765	0.000000	0.000000	4.000000	1.000000	1.000000
14544.803266	0.026766	0.540283	0.238093	84.729424	9.148669	71.103592	4.779037	0.000000	1.469967	0.000000	0.000000	0.000000	0.014043	0.080448	-0.150765	0.000000	0.000000	4.000000	1.000000	1.000000
14544.806600	0.026783	0.540541	0.237673	84.729424	9.148669	71.103592	4.779037	0.000000	1.469967	0.000000	0.000000	0.000000	0.005061	0.077472	-0.125956	0.000000	0.000000	4.000000	1.000000	1.000000
14544.809933	0.026783	0.540541	0.237673	84.738808	9.163673	71.115921	4.779037	0.000000	1.469967	0.000000	0.000000	0.000000	0.005061	0.077472	-0.125956	0.000000	0.000000	4.000000	1.000000	1.000000
14544.813266	0.026783	0.540541	0.237673	84.738808	9.163673	71.115921	4.779037	0.000000	1.469967	0.000000	0.000000	0.000000	0.005061	0.077472	-0.125956	0.000000	0.000000	4.000000	1.000000	1.000000
14544.816600	0.026783	0.540541	0.237673	84.738808	9.163673	71.115921	4.779037	0.000000	1.469967	0.000000	0.000000	0.000000	0.005061	0.077472	-0.125956	0.000000	0.000000	4.000000	1.000000	1.000000
14544.819933	0.026855	0.541076	0.236991	84.741890	9.173255	71.120110	4.778403	0.000000	1.472029	0.000000	0.000000	0.000000	0.021808	0.160374	-0.204789	0.000000	0.000000	4.000000	1.000000	1.000000
14544.823266	0.026855	0.541076	0.236991	84.741890	9.173255	71.120110	4.778403	0.000000	1.472029	0.000000	0.000000	0.000000	-0.000000	-0.000004	0.000002	0.000000	0.000000	4.000000	1.000000	1.000000
14544.826600	0.026855	0.541076	0.236991	84.741890	9.173255	71.120110	4.778403	0.000000	1.472029	0.000000	0.000000	0.000000	-0.000000	-0.000004	0.000002	0.000000	0.000000	4.000000	1.000000	1.000000
14544.829933	0.026855	0.541076	0.236991	84.741859	9.175988	71.120110	4.777621	0.000000	1.474562	0.000000	0.000000	0.000000	-0.000000	-0.000004	0.000002	0.000000	0.000000	4.000000	1.000000	1.000000
14544.833266	0.026855	0.541076	0.236991	84.741859	9.175988	71.120110	4.777621	0.000000	1.474562	0.000000	0.000000	0.000000	-0.000000	-0.000004	0.000002	0.000000	0.000000	4.000000	1.000000	1.000000
14544.836600	0.026878	0.541315	0.236734	84.741859	9.175988	71.120110	4.777621	0.000000	1.474562	0.000000	0.000000	0.000000	0.006917	0.071572	-0.077017	0.000000	0.000000	4.000000	1.000000	1.000000
14544.839933	0.026878	0.541315	0.236734	84.735680	9.173217	71.111847	4.777621	0.000000	1.474562	0.000000	0.000000	0.000000	0.006917	0.071572	-0.077017	0.000000	0.000000	4.000000	1.000000	1.000000
14544.843266	0.026878	0.541315	0.236734	84.735680	9.173217	71.111847	4.777621	0.000000	1.474562	0.000000	0.000000	0.000000	0.006917	0.071572	-0.077017	0.000000	0.000000	4.000000	1.000000	1.000000
14544.846600	0.026878	0.541315	0.236734	84.735680	9.173217	71.111847	4.777621	0.000000	1.474562	0.000000	0.000000	0.000000	0.006917	0.071572	-0.077017	0.000000	0.000000	4.000000	1.000000	1.000000
14544.849933	0.026999	0.541781	0.236446	84.726379	9.163611	71.099487	4.777302	0.000000	1.475597	0.000000	0.000000	0.000000	0.036220	0.139775	-0.086524	0.000000	0.000000	4.000000	1.000000	1.000000
14544.853266	0.026999	0.541781	0.236446	84.726379	9.163611	71.099487	4.777302	0.000000	1.475597	0.000000	0.000000	0.000000	0.036220	0.139775	-0.086524	0.000000	0.000000	4.000000	1.000000	1.000000
14544.856600	0.026999	0.541781	0.236446	84.726379	9.163611	71.099487	4.777302	0.000000	1.475597	0.000000	0.000000	0.000000	0.036220	0.139775	-0.086524	0.000000	0.000000	4.000000	1.000000	1.000000
14544.859933	0.026999	0.541781	0.236446	84.713905	9.152687	71.083015	4.777482	0.000000	1.475013	0.000000	0.000000	0.000000	0.036220	0.139775	-0.086524	0.000000	0.000000	4.000000	1.000000	1.000000
14544.863266	0.027029	0.541983	0.236371	84.713905	9.152687	71.083015	4.777482	0.000000	1.475013	0.000000	0.000000	0.000000	0.009021	0.060824	-0.022380	0.000000	0.000000	4.000000	1.000000	1.000000
14544.866600	0.027029	0.541983	0.236371	84.713905	9.152687	71.083015	4.777482	0.000000	1.475013	0.000000	0.000000	0.000000	0.009021	0.060824	-0.022380	0.000000	0.000000	4.000000	1.000000	1.000000
14544.869933	0.027029	0.541983	0.236371	84.701538	9.136443	71.066750	4.777523	0.000000	1.474884	0.000000	0.000000	0.000000	0.009021	0.060824	-0.022380	0.000000	0.000000	4.000000	1.000000	1.000000
14544.873266	0.027029	0.541983	0.236371	84.701538	9.136443	71.066750	4.777523	0.000000	1.474884	0.000000	0.000000	0.000000	0.009021	0.060824	-0.022380	0.000000	0.000000	4.000000	1.000000	1.000000
14544.876600	0.027061	0.542152	0.236333	84.701538	9.136443	71.066750	4.777523	0.000000	1.474884	0.000000	0.000000	0.000000	0.009446	0.050583	-0.011432	0.000000	0.000000	4.000000	1.000000	1.000000
14544.879933	0.027061	0.542152	0.236333	84.689095	9.122972	71.050491	4.777523	0.000000	1.474884	0.000000	0.000000	0.000000	0.009446	0.050583	-0.011432	0.000000	0.000000	4.000000	1.000000	1.000000
14544.883266	0.027061	0.542152	0.236333	84.689095	9.122972	71.050491	4.777523	0.000000	1.474884	0.000000	0.000000	0.000000	0.009446	0.050583	-0.011432	0.000000	0.000000	4.000000	1.000000	1.000000
14544.886600	0.027061	0.542152	0.236333	84.689095	9.122972	71.050491	4.777523	0.000000	1.474884	0.000000	0.000000	0.000000	0.009446	0.050583	-0.011432	0.000000	0.000000	4.000000	1.000000	1.000000
14544.889933	0.027059	0.542359	0.236291	84.682861	9.114923	71.042427	4.777635	0.000000	1.474520	0.000000	0.000000	0.000000	-0.000486	0.061978	-0.012453	0.000000	0.000000	4.000000	1.000000	1.000000
14544.893266	0.027059	0.542359	0.236291	84.682861	9.114923	71.042427	4.777635	0.000000	1.474520	0.000000	0.000000	0.000000	-0.000486	0.061978	-0.012453	0.000000	0.000000	4.000000	1.000000	1.000000
14544.896600	0.027059	0.542359	0.236291	84.682861	9.114923	71.042427	4.777635	0.000000	1.474520	0.000000	0.000000	0.000000	-0.000486	0.061978	-0.012453	0.000000	0.000000	4.000000	1.000000	1.000000
14544.899933	0.027059	0.542359	0.236291	84.679764	9.108150	71.038345	4.777553	0.000000	1.474786	0.000000	0.000000	0.000000	-0.000486	0.061978	-0.012453	0.000000	0.000000	4.000000	1.000000	1.000000
14544.903266	0.027025	0.542414	0.236270	84.679764	9.108150	71.038345	4.777553	0.000000	1.474786	0.000000	0.000000	0.000000	-0.010144	0.016481	-0.006494	0.000000	0.000000	4.000000	1.000000	1.000000
14544.906600	0.027025	0.542414	0.236270	84.679764	9.108150	71.038345	4.777553	0.000000	1.474786	0.000000	0.000000	0.000000	-0.010144	0.016481	-0.006494	0.000000	0.000000	4.000000	1.000000	1.000000
14544.909933	0.027025	0.542414	0.236270	84.676636	9.101422	71.034286	4.777321	0.000000	1.475533	0.000000	0.000000	0.000000	-0.010144	0.016481	-0.006494	0.000000	0.000000	4.000000	1.000000	1.000000
14544.913266	0.027025	0.542414	0.236270	84.676636	9.101422	71.034286	4.777321	0.000000	1.475533	0.000000	0.000000	0.000000	-0.010144	0.016481	-0.006494	0.000000	0.000000	4.000000	1.000000	1.000000
14544.916600	0.026991	0.542468	0.236248	84.676636	9.101422	71.034286	4.777321	0.000000	1.475533	0.000000	0.000000	0.000000	-0.010144	0.016455	-0.006499	0.000000	0.000000	4.000000	1.000000	1.000000
14544.919933	0.026991	0.542468	0.236248	84.676674	9.095964	71.034309	4.777321	0.000000	1.475533	0.000000	0.000000	0.000000	-0.010144	0.016455	-0.006499	0.000000	0.000000	4.000000	1.000000	1.000000
14544.923266	0.026991	0.542468	0.236248	84.676674	9.095964	71.034309	4.777321	0.000000	1.475533	0.000000	0.000000	0.000000	-0.010144	0.016455	-0.006499	0.000000	0.000000	4.000000	1.000000	1.000000
14544.926600	0.026991	0.542468	0.236248	84.676674	9.095964	71.034309	4.777321	0.000000	1.475533	0.000000	0.000000	0.000000	-0.010144	0.016455	-0.006499	0.000000	0.000000	4.000000	1.000000	1.000000
14544.929933	0.026825	0.542481	0.236204	84.679764	9.091829	71.038322	4.777091	0.000000	1.476281	0.000000	0.000000	0.000000	-0.049960	0.003923	-0.013150	0.000000	0.000000	4.000000	1.000000	1.000000
14544.933266	0.026825	0.542481	0.236204	84.679764	9.091829	71.038322	4.777091	0.000000	1.476281	0.000000	0.000000	0.000000	-0.049960	0.003923	-0.013150	0.000000	0.000000	4.000000	1.000000	1.000000
14544.936600	0.026825	0.542481	0.236204	84.679764	9.091829	71.038322	4.777091	0.000000	1.476281	0.000000	0.000000	0.000000	-0.049960	0.003923	-0.013150	0.000000	0.000000	4.000000	1.000000	1.000000
14544.939933	0.026825	0.542481	0.236204	84.679733	9.080935	71.038307	4.776062	0.000000	1.479605	0.000000	0.000000	0.000000	-0.049960	0.003923	-0.013150	0.000000	0.000000	4.000000	1.000000	1.000000
14544.943266	0.026694	0.542464	0.236228	84.679733	9.080935	71.038307	4.776062	0.000000	1.479605	0.000000	0.000000	0.000000	-0.039288	-0.005083	0.007014	0.000000	0.000000	4.000000	1.000000	1.000000
14544.946600	0.026694	0.542464	0.236228	84.679733	9.080935	71.038307	4.776062	0.000000	1.479605	0.000000	0.000000	0.000000	-0.039288	-0.005083	0.007014	0.000000	0.000000	4.000000	1.000000	1.000000
14544.949933	0.026694	0.542464	0.236228	84.682793	9.076805	71.042336	4.775355	0.000000	1.481887	0.000000	0.000000	0.000000	-0.039288	-0.005083	0.007014	0.000000	0.000000	4.000000	1.000000	1.000000
14544.953266	0.026694	0.542464	0.236228	84.682793	9.076805	71.042336	4.775355	0.000000	1.481887	0.000000	0.000000	0.000000	-0.039288	-0.005083	0.007014	0.000000	0.000000	4.000000	1.000000	1.000000
14544.956600	0.026564	0.542393	0.236274	84.682793	9.076805	71.042336	4.775355	0.000000	1.481887	0.000000	0.000000	0.000000	-0.039026	-0.021575	0.013889	0.000000	0.000000	4.000000	1.000000	1.000000
14544.959933	0.026564	0.542393	0.236274	84.685921	9.069933	71.046341	4.775355	0.000000	1.481887	0.000000	0.000000	0.000000	-0.039026	-0.021575	0.013889	0.000000	0.000000	4.000000	1.000000	1.000000
14544.963266	0.026564	0.542393	0.236274	84.685921	9.069933	71.046341	4.775355	0.000000	1.481887	0.000000	0.000000	0.000000	-0.039026	-0.021575	0.013889	0.000000	0.000000	4.000000	1.000000	1.000000
14544.966600	0.026564	0.542393	0.236274	84.685921	9.069933	71.046341	4.775355	0.000000	1.481887	0.000000	0.000000	0.000000	-0.039026	-0.021575	0.013889	0.000000	0.000000	4.000000	1.000000	1.000000
14544.969933	0.026369	0.542249	0.236364	84.689056	9.065801	71.050415	4.774693	0.000000	1.484020	0.000000	0.000000	0.000000	-0.058314	-0.043132	0.026994	0.000000	0.000000	4.000000	1.000000	1.000000
14544.973266	0.026369	0.542249	0.236364	84.689056	9.065801	71.050415	4.774693	0.000000	1.484020	0.000000	0.000000	0.000000	-0.058314	-0.043132	0.026994	0.000000	0.000000	4.000000	1.000000	1.000000
14544.976600	0.026369	0.542249	0.236364	84.689056	9.065801	71.050415	4.774693	0.000000	1.484020	0.000000	0.000000	0.000000	-0.058314	-0.043132	0.026994	0.000000	0.000000	4.000000	1.000000	1.000000
14544.979933	0.026369	0.542249	0.236364	84.692154	9.064450	71.054520	4.773739	0.000000	1.487084	0.000000	0.000000	0.000000	-0.058314	-0.043132	0.026994	0.000000	0.000000	4.000000	1.000000	1.000000
14544.983266	0.026305	0.542139	0.236412	84.692154	9.064450	71.054520	4.773739	0.000000	1.487084	0.000000	0.000000	0.000000	-0.019232	-0.032961	0.014508	0.000000	0.000000	4.000000	1.000000	1.000000
14544.986600	0.026305	0.542139	0.236412	84.692154	9.064450	71.054520	4.773739	0.000000	1.487084	0.000000	0.000000	0.000000	-0.019232	-0.032961	0.014508	0.000000	0.000000	4.000000	1.000000	1.000000
14544.989933	0.026305	0.542139	0.236412	84.698364	9.067083	71.062614	4.773458	0.000000	1.487987	0.000000	0.000000	0.000000	-0.019232	-0.032961	0.014508	0.000000	0.000000	4.000000	1.000000	1.000000
14544.993266	0.026305	0.542139	0.236412	84.698364	9.067083	71.062614	4.773458	0.000000	1.487987	0.000000	0.000000	0.000000	-0.019232	-0.032961	0.014508	0.000000	0.000000	4.000000	1.000000	1.000000
14544.996600	0.026209	0.542050	0.236476	84.698364	9.067083	71.062614	4.773458	0.000000	1.487987	0.000000	0.000000	0.000000	-0.028959	-0.026684	0.018967	0.000000	0.000000	4.000000	1.000000	1.000000
14544.999933	0.026209	0.542050	0.236476	84.698441	9.061701	71.062691	4.773458	0.000000	1.487987	0.000000	0.000000	0.000000	-0.028959	-0.026684	0.018967	0.000000	0.000000	4.000000	1.000000	1.000000
14545.003266	0.026209	0.542050	0.236476	84.698441	9.061701	71.062691	4.773458	0.000000	1.487987	0.000000	0.000000	0.000000	-0.028959	-0.026684	0.018967	0.000000	0.000000	4.000000	1.000000	1.000000
14545.006600	0.026209	0.542050	0.236476	84.698441	9.061701	71.062691	4.773458	0.000000	1.487987	0.000000	0.000000	0.000000	-0.028959	-0.026684	0.018967	0.000000	0.000000	4.000000	1.000000	1.000000
14545.009933	0.026148	0.541893	0.236611	84.701469	9.062991	71.066689	4.773017	0.000000	1.489400	0.000000	0.000000	0.000000	-0.018259	-0.047118	0.040507	0.000000	0.000000	4.000000	1.000000	1.000000
14545.013266	0.026148	0.541893	0.236611	84.701469	9.062991	71.066689	4.773017	0.000000	1.489400	0.000000	0.000000	0.000000	-0.018259	-0.047118	0.040507	0.000000	0.000000	4.000000	1.000000	1.000000
14545.016600	0.026148	0.541893	0.236611	84.701469	9.062991	71.066689	4.773017	0.000000	1.489400	0.000000	0.000000	0.000000	-0.018259	-0.047118	0.040507	0.000000	0.000000	4.000000	1.000000	1.000000
14545.019933	0.026148	0.541893	0.236611	84.707718	9.068434	71.074913	4.772909	0.000000	1.489744	0.000000	0.000000	0.000000	-0.018259	-0.047118	0.040507	0.000000	0.000000	4.000000	1.000000	1.000000
14545.023266	0.026117	0.541783	0.236658	84.707718	9.068434	71.074913	4.772909	0.000000	1.489744	0.000000	0.000000	0.000000	-0.009363	-0.032978	0.014110	0.000000	0.000000	4.000000	1.000000	1.000000
14545.026600	0.026117	0.541783	0.236658	84.707718	9.068434	71.074913	4.772909	0.000000	1.489744	0.000000	0.000000	0.000000	-0.009363	-0.032978	0.014110	0.000000	0.000000	4.000000	1.000000	1.000000
14545.029933	0.026117	0.541783	0.236658	84.710793	9.072467	71.078934	4.772814	0.000000	1.490048	0.000000	0.000000	0.000000	-0.009363	-0.032978	0.014110	0.000000	0.000000	4.000000	1.000000	1.000000
14545.033266	0.026119	0.541694	0.236717	84.710793	9.072467	71.078934	4.772814	0.000000	1.490048	0.000000	0.000000	0.000000	0.000671	-0.026701	0.017822	0.000000	0.000000	4.000000	1.000000	1.000000
14545.036600	0.026119	0.541694	0.236717	84.710793	9.072467	71.078934	4.772814	0.000000	1.490048	0.000000	0.000000	0.000000	0.000671	-0.026701	0.017822	0.000000	0.000000	4.000000	1.000000	1.000000
14545.039933	0.026119	0.541694	0.236717	84.717026	9.083322	71.087151	4.772933	0.000000	1.489666	0.000000	0.000000	0.000000	0.000671	-0.026701	0.017822	0.000000	0.000000	4.000000	1.000000	1.000000
14545.043266	0.026119	0.541694	0.236717	84.717026	9.083322	71.087151	4.772933	0.000000	1.489666	0.000000	0.000000	0.000000	0.000671	-0.026701	0.017822	0.000000	0.000000	4.000000	1.000000	1.000000
14545.046600	0.026152	0.541618	0.236725	84.717026	9.083322	71.087151	4.772933	0.000000	1.489666	0.000000	0.000000	0.000000	0.009986	-0.022764	0.002393	0.000000	0.000000	4.000000	1.000000	1.000000
14545.049933	0.026152	0.541618	0.236725	84.723259	9.096972	71.095413	4.772933	0.000000	1.489666	0.000000	0.000000	0.000000	0.009986	-0.022764	0.002393	0.000000	0.000000	4.000000	1.000000	1.000000
14545.053266	0.026152	0.541618	0.236725	84.723259	9.096972	71.095413	4.772933	0.000000	1.489666	0.000000	0.000000	0.000000	0.009986	-0.022764	0.002393	0.000000	0.000000	4.000000	1.000000	1.000000
14545.056600	0.026152	0.541618	0.236725	84.723259	9.096972	71.095413	4.772933	0.000000	1.489666	0.000000	0.000000	0.000000	0.009986	-0.022764	0.002393	0.000000	0.000000	4.000000	1.000000	1.000000
14545.059933	0.026380	0.541552	0.236643	84.729424	9.116035	71.103561	4.773139	0.000000	1.489009	0.000000	0.000000	0.000000	0.068343	-0.019978	-0.024480	0.000000	0.000000	4.000000	1.000000	1.000000
14545.063266	0.026380	0.541552	0.236643	84.729424	9.116035	71.103561	4.773139	0.000000	1.489009	0.000000	0.000000	0.000000	0.068343	-0.019978	-0.024480	0.000000	0.000000	4.000000	1.000000	1.000000
14545.066600	0.026380	0.541552	0.236643	84.729424	9.116035	71.103561	4.773139	0.000000	1.489009	0.000000	0.000000	0.000000	0.068343	-0.019978	-0.024480	0.000000	0.000000	4.000000	1.000000	1.000000
14545.069933	0.026380	0.541552	0.236643	84.735680	9.143304	71.111862	4.774298	0.000000	1.485288	0.000000	0.000000	0.000000	0.068343	-0.019978	-0.024480	0.000000	0.000000	4.000000	1.000000	1.000000
14545.073266	0.026575	0.541561	0.236554	84.735680	9.143304	71.111862	4.774298	0.000000	1.485288	0.000000	0.000000	0.000000	0.058342	0.002760	-0.026894	0.000000	0.000000	4.000000	1.000000	1.000000
14545.076600	0.026575	0.541561	0.236554	84.735680	9.143304	71.111862	4.774298	0.000000	1.485288	0.000000	0.000000	0.000000	0.058342	0.002760	-0.026894	0.000000	0.000000	4.000000	1.000000	1.000000
14545.079933	0.026575	0.541561	0.236554	84.741890	9.173255	71.120110	4.775251	0.000000	1.482221	0.000000	0.000000	0.000000	0.058342	0.002760	-0.026894	0.000000	0.000000	4.000000	1.000000	1.000000
14545.083266	0.026575	0.541561	0.236554	84.741890	9.173255	71.120110	4.775251	0.000000	1.482221	0.000000	0.000000	0.000000	0.058342	0.002760	-0.026894	0.000000	0.000000	4.000000	1.000000	1.000000
14545.086600	0.026866	0.541604	0.236424	84.741890	9.173255	71.120110	4.775251	0.000000	1.482221	0.000000	0.000000	0.000000	0.087537	0.013007	-0.039025	0.000000	0.000000	4.000000	1.000000	1.000000
14545.089933	0.026866	0.541604	0.236424	84.741859	9.203143	71.120033	4.775251	0.000000	1.482221	0.000000	0.000000	0.000000	0.087537	0.013007	-0.039025	0.000000	0.000000	4.000000	1.000000	1.000000
14545.093266	0.027224	0.541706	0.236300	84.741859	9.203143	71.120033	4.775251	0.000000	1.482221	0.000000	0.000000	0.000000	0.107364	0.030623	-0.037123	0.000000	0.000000	4.000000	1.000000	1.000000
14545.096600	0.027224	0.541706	0.236300	84.741859	9.203143	71.120033	4.775251	0.000000	1.482221	0.000000	0.000000	0.000000	0.107364	0.030623	-0.037123	0.000000	0.000000	4.000000	1.000000	1.000000
14545.099933	0.027224	0.541706	0.236300	84.738731	9.237086	71.115898	4.778508	0.000000	1.471688	0.000000	0.000000	0.000000	0.107364	0.030623	-0.037123	0.000000	0.000000	4.000000	1.000000	1.000000
14545.103266	0.027224	0.541706	0.236300	84.738731	9.237086	71.115898	4.778508	0.000000	1.471688	0.000000	0.000000	0.000000	0.107364	0.030623	-0.037123	0.000000	0.000000	4.000000	1.000000	1.000000
14545.106600	0.027682	0.541850	0.236199	84.738731	9.237086	71.115898	4.778508	0.000000	1.471688	0.000000	0.000000	0.000000	0.137276	0.043168	-0.030177	0.000000	0.000000	4.000000	1.000000	1.000000
14545.109933	0.027682	0.541850	0.236199	84.726341	9.264258	71.099495	4.778508	0.000000	1.471688	0.000000	0.000000	0.000000	0.137276	0.043168	-0.030177	0.000000	0.000000	4.000000	1.000000	1.000000
14545.113266	0.028239	0.542015	0.236108	84.726341	9.264258	71.099495	4.778508	0.000000	1.471688	0.000000	0.000000	0.000000	0.167026	0.049422	-0.027381	0.000000	0.000000	4.000000	1.000000	1.000000
14545.116600	0.028239	0.542015	0.236108	84.726341	9.264258	71.099495	4.778508	0.000000	1.471688	0.000000	0.000000	0.000000	0.167026	0.049422	-0.027381	0.000000	0.000000	4.000000	1.000000	1.000000
14545.119933	0.028239	0.542015	0.236108	84.710793	9.295506	71.078949	4.783919	0.000000	1.454000	0.000000	0.000000	0.000000	0.167026	0.049422	-0.027381	0.000000	0.000000	4.000000	1.000000	1.000000
14545.123266	0.028239	0.542015	0.236108	84.710793	9.295506	71.078949	4.783919	0.000000	1.454000	0.000000	0.000000	0.000000	0.167026	0.049422	-0.027381	0.000000	0.000000	4.000000	1.000000	1.000000
14545.126600	0.028862	0.542259	0.236036	84.710793	9.295506	71.078949	4.783919	0.000000	1.454000	0.000000	0.000000	0.000000	0.187013	0.073314	-0.021557	0.000000	0.000000	4.000000	1.000000	1.000000
14545.129933	0.028862	0.542259	0.236036	84.689056	9.324181	71.050438	4.783919	0.000000	1.454000	0.000000	0.000000	0.000000	0.187013	0.073314	-0.021557	0.000000	0.000000	4.000000	1.000000	1.000000
14545.133266	0.029550	0.542521	0.235943	84.689056	9.324181	71.050438	4.783919	0.000000	1.454000	0.000000	0.000000	0.000000	0.206489	0.078424	-0.028084	0.000000	0.000000	4.000000	1.000000	1.000000
14545.136600	0.029550	0.542521	0.235943	84.689056	9.324181	71.050438	4.783919	0.000000	1.454000	0.000000	0.000000	0.000000	0.206489	0.078424	-0.028084	0.000000	0.000000	4.000000	1.000000	1.000000
14545.139933	0.029550	0.542521	0.235943	84.667336	9.355944	71.022209	4.790988	0.000000	1.430535	0.000000	0.000000	0.000000	0.206489	0.078424	-0.028084	0.000000	0.000000	4.000000	1.000000	1.000000
14545.143266	0.029550	0.542521	0.235943	84.667336	9.355944	71.022209	4.790988	0.000000	1.430535	0.000000	0.000000	0.000000	0.206489	0.078424	-0.028084	0.000000	0.000000	4.000000	1.000000	1.000000
14545.146600	0.030305	0.542803	0.235859	84.667336	9.355944	71.022209	4.790988	0.000000	1.430535	0.000000	0.000000	0.000000	0.226358	0.084683	-0.025087	0.000000	0.000000	4.000000	1.000000	1.000000
14545.149933	0.030305	0.542803	0.235859	84.649323	9.339313	70.936150	4.790988	0.000000	1.430535	0.000000	0.000000	0.000000	0.226358	0.084683	-0.025087	0.000000	0.000000	4.000000	1.000000	1.000000
14545.153266	0.031058	0.543081	0.235742	84.649323	9.339313	70.936150	4.790988	0.000000	1.430535	0.000000	0.000000	0.000000	0.225882	0.083492	-0.034950	0.000000	0.000000	4.000000	1.000000	1.000000
14545.156600	0.031058	0.543081	0.235742	84.649323	9.339313	70.936150	4.790988	0.000000	1.430535	0.000000	0.000000	0.000000	0.225882	0.083492	-0.034950	0.000000	0.000000	4.000000	1.000000	1.000000
14545.159933	0.031058	0.543081	0.235742	84.635201	9.269324	70.792702	4.798991	0.000000	1.403454	0.000000	0.000000	0.000000	0.225882	0.083492	-0.034950	0.000000	0.000000	4.000000	1.000000	1.000000
14545.163266	0.031058	0.543081	0.235742	84.635201	9.269324	70.792702	4.798991	0.000000	1.403454	0.000000	0.000000	0.000000	0.225882	0.083492	-0.034950	0.000000	0.000000	4.000000	1.000000	1.000000
14545.166600	0.031874	0.543372	0.235572	84.635201	9.269324	70.792702	4.798991	0.000000	1.403454	0.000000	0.000000	0.000000	0.244855	0.087364	-0.051211	0.000000	0.000000	4.000000	1.000000	1.000000
14545.169933	0.031874	0.543372	0.235572	84.626190	9.016919	70.447800	4.798991	0.000000	1.403454	0.000000	0.000000	0.000000	0.244855	0.087364	-0.051211	0.000000	0.000000	4.000000	1.000000	1.000000
14545.173266	0.032688	0.543660	0.235368	84.626190	9.016919	70.447800	4.798991	0.000000	1.403454	0.000000	0.000000	0.000000	0.244291	0.086146	-0.061124	0.000000	0.000000	4.000000	1.000000	1.000000
14545.176600	0.032688	0.543660	0.235368	84.626190	9.016919	70.447800	4.798991	0.000000	1.403454	0.000000	0.000000	0.000000	0.244291	0.086146	-0.061124	0.000000	0.000000	4.000000	1.000000	1.000000
14545.179933	0.032688	0.543660	0.235368	84.624001	8.403202	69.715965	4.807275	0.000000	1.374811	0.000000	0.000000	0.000000	0.244291	0.086146	-0.061124	0.000000	0.000000	4.000000	1.000000	1.000000
14545.183266	0.033532	0.543960	0.235111	84.624001	8.403202	69.715965	4.807275	0.000000	1.374811	0.000000	0.000000	0.000000	0.253288	0.089972	-0.077024	0.000000	0.000000	4.000000	1.000000	1.000000
14545.186600	0.033532	0.543960	0.235111	84.624001	8.403202	69.715965	4.807275	0.000000	1.374811	0.000000	0.000000	0.000000	0.253288	0.089972	-0.077024	0.000000	0.000000	4.000000	1.000000	1.000000
14545.189933	0.033532	0.543960	0.235111	84.629913	7.467578	68.639191	4.811424	0.000000	1.360222	0.000000	0.000000	0.000000	0.253288	0.089972	-0.077024	0.000000	0.000000	4.000000	1.000000	1.000000
14545.193266	0.034408	0.544217	0.234824	84.629913	7.467578	68.639191	4.811424	0.000000	1.360222	0.000000	0.000000	0.000000	0.262559	0.077355	-0.086041	0.000000	0.000000	4.000000	1.000000	1.000000
14545.196600	0.034408	0.544217	0.234824	84.629913	7.467578	68.639191	4.811424	0.000000	1.360222	0.000000	0.000000	0.000000	0.262559	0.077355	-0.086041	0.000000	0.000000	4.000000	1.000000	1.000000
14545.199933	0.034408	0.544217	0.234824	84.634293	6.491181	67.518951	4.815663	0.000000	1.345135	0.000000	0.000000	0.000000	0.262559	0.077355	-0.086041	0.000000	0.000000	4.000000	1.000000	1.000000
14545.203266	0.034408	0.544217	0.234824	84.634293	6.491181	67.518951	4.815663	0.000000	1.345135	0.000000	0.000000	0.000000	0.262559	0.077355	-0.086041	0.000000	0.000000	4.000000	1.000000	1.000000
14545.206600	0.035248	0.544492	0.234520	84.634293	6.491181	67.518951	4.815663	0.000000	1.345135	0.000000	0.000000	0.000000	0.252220	0.082379	-0.091434	0.000000	0.000000	4.000000	1.000000	1.000000
14545.209933	0.035248	0.544492	0.234520	84.636116	5.646410	66.542557	4.815663	0.000000	1.345135	0.000000	0.000000	0.000000	0.252220	0.082379	-0.091434	0.000000	0.000000	4.000000	1.000000	1.000000
14545.213266	0.036056	0.544766	0.234215	84.636116	5.646410	66.542557	4.815663	0.000000	1.345135	0.000000	0.000000	0.000000	0.242160	0.082305	-0.091289	0.000000	0.000000	4.000000	1.000000	1.000000
14545.216600	0.036056	0.544766	0.234215	84.636116	5.646410	66.542557	4.815663	0.000000	1.345135	0.000000	0.000000	0.000000	0.242160	0.082305	-0.091289	0.000000	0.000000	4.000000	1.000000	1.000000
14545.219933	0.036056	0.544766	0.234215	84.635239	5.164486	65.960129	4.823466	0.000000	1.316881	0.000000	0.000000	0.000000	0.242160	0.082305	-0.091289	0.000000	0.000000	4.000000	1.000000	1.000000
14545.223266	0.036056	0.544766	0.234215	84.635239	5.164486	65.960129	4.823466	0.000000	1.316881	0.000000	0.000000	0.000000	0.242160	0.082305	-0.091289	0.000000	0.000000	4.000000	1.000000	1.000000
14545.226600	0.036765	0.545024	0.233934	84.635239	5.164486	65.960129	4.823466	0.000000	1.316881	0.000000	0.000000	0.000000	0.212724	0.077176	-0.084544	0.000000	0.000000	4.000000	1.000000	1.000000
14545.229933	0.036765	0.545024	0.233934	84.629471	5.094698	65.833298	4.823466	0.000000	1.316881	0.000000	0.000000	0.000000	0.212724	0.077176	-0.084544	0.000000	0.000000	4.000000	1.000000	1.000000
14545.233266	0.037344	0.545285	0.233690	84.629471	5.094698	65.833298	4.823466	0.000000	1.316881	0.000000	0.000000	0.000000	0.173720	0.078351	-0.073088	0.000000	0.000000	4.000000	1.000000	1.000000
14545.236600	0.037344	0.545285	0.233690	84.629471	5.094698	65.833298	4.823466	0.000000	1.316881	0.000000	0.000000	0.000000	0.173720	0.078351	-0.073088	0.000000	0.000000	4.000000	1.000000	1.000000
14545.239933	0.037344	0.545285	0.233690	84.620026	5.121115	65.829727	4.829426	0.000000	1.294852	0.000000	0.000000	0.000000	0.173720	0.078351	-0.073088	0.000000	0.000000	4.000000	1.000000	1.000000
14545.243266	0.037344	0.545285	0.233690	84.620026	5.121115	65.829727	4.829426	0.000000	1.294852	0.000000	0.000000	0.000000	0.173720	0.078351	-0.073088	0.000000	0.000000	4.000000	1.000000	1.000000
14545.246600	0.037632	0.545537	0.233544	84.620026	5.121115	65.829727	4.829426	0.000000	1.294852	0.000000	0.000000	0.000000	0.086430	0.075672	-0.043709	0.000000	0.000000	4.000000	1.000000	1.000000
14545.249933	0.037632	0.545537	0.233544	84.604065	5.214522	65.927200	4.829426	0.000000	1.294852	0.000000	0.000000	0.000000	0.086430	0.075672	-0.043709	0.000000	0.000000	4.000000	1.000000	1.000000
14545.253266	0.037632	0.545537	0.233544	84.604065	5.214522	65.927200	4.829426	0.000000	1.294852	0.000000	0.000000	0.000000	0.086430	0.075672	-0.043709	0.000000	0.000000	4.000000	1.000000	1.000000
14545.256600	0.037632	0.545537	0.233544	84.604065	5.214522	65.927200	4.829426	0.000000	1.294852	0.000000	0.000000	0.000000	0.086430	0.075672	-0.043709	0.000000	0.000000	4.000000	1.000000	1.000000
14545.259933	0.037401	0.545919	0.233540	84.579460	5.820677	66.596931	4.830713	0.000000	1.290045	0.000000	0.000000	0.000000	-0.069122	0.114604	-0.001147	0.000000	0.000000	4.000000	1.000000	1.000000
14545.263266	0.037401	0.545919	0.233540	84.579460	5.820677	66.596931	4.830713	0.000000	1.290045	0.000000	0.000000	0.000000	-0.069122	0.114604	-0.001147	0.000000	0.000000	4.000000	1.000000	1.000000
14545.266600	0.037401	0.545919	0.233540	84.579460	5.820677	66.596931	4.830713	0.000000	1.290045	0.000000	0.000000	0.000000	-0.069122	0.114604	-0.001147	0.000000	0.000000	4.000000	1.000000	1.000000
14545.269933	0.037401	0.545919	0.233540	84.543678	7.847409	68.811874	4.829518	0.000000	1.294512	0.000000	0.000000	0.000000	-0.069122	0.114604	-0.001147	0.000000	0.000000	4.000000	1.000000	1.000000
14545.273266	0.036883	0.546087	0.233677	84.543678	7.847409	68.811874	4.829518	0.000000	1.294512	0.000000	0.000000	0.000000	-0.155652	0.050301	0.041045	0.000000	0.000000	4.000000	1.000000	1.000000
14545.276600	0.036883	0.546087	0.233677	84.543678	7.847409	68.811874	4.829518	0.000000	1.294512	0.000000	0.000000	0.000000	-0.155652	0.050301	0.041045	0.000000	0.000000	4.000000	1.000000	1.000000
14545.279933	0.036883	0.546087	0.233677	84.468094	11.693167	72.991852	4.827018	0.000000	1.303802	0.000000	0.000000	0.000000	-0.155652	0.050301	0.041045	0.000000	0.000000	4.000000	1.000000	1.000000
14545.283266	0.036237	0.546208	0.233908	84.468094	11.693167	72.991852	4.827018	0.000000	1.303802	0.000000	0.000000	0.000000	-0.193698	0.036384	0.069143	0.000000	0.000000	4.000000	1.000000	1.000000
14545.286600	0.036237	0.546208	0.233908	84.468094	11.693167	72.991852	4.827018	0.000000	1.303802	0.000000	0.000000	0.000000	-0.193698	0.036384	0.069143	0.000000	0.000000	4.000000	1.000000	1.000000
14545.289933	0.036237	0.546208	0.233908	84.333099	16.719751	78.468765	4.823976	0.000000	1.315012	0.000000	0.000000	0.000000	-0.193698	0.036384	0.069143	0.000000	0.000000	4.000000	1.000000	1.000000
14545.293266	0.036237	0.546208	0.233908	84.333099	16.719751	78.468765	4.823976	0.000000	1.315012	0.000000	0.000000	0.000000	-0.193698	0.036384	0.069143	0.000000	0.000000	4.000000	1.000000	1.000000
14545.296600	0.035430	0.546279	0.234201	84.333099	16.719751	78.468765	4.823976	0.000000	1.315012	0.000000	0.000000	0.000000	-0.242199	0.021217	0.088028	0.000000	0.000000	4.000000	1.000000	1.000000
14545.299933	0.035430	0.546279	0.234201	84.125710	22.236465	84.518288	4.823976	0.000000	1.315012	0.000000	0.000000	0.000000	-0.242199	0.021217	0.088028	0.000000	0.000000	4.000000	1.000000	1.000000
14545.303266	0.034360	0.546295	0.234530	84.125710	22.236465	84.518288	4.823976	0.000000	1.315012	0.000000	0.000000	0.000000	-0.320851	0.004826	0.098619	0.000000	0.000000	4.000000	1.000000	1.000000
14545.306600	0.034360	0.546295	0.234530	84.125710	22.236465	84.518288	4.823976	0.000000	1.315012	0.000000	0.000000	0.000000	-0.320851	0.004826	0.098619	0.000000	0.000000	4.000000	1.000000	1.000000
14545.309933	0.034360	0.546295	0.234530	83.859306	27.408945	90.249260	4.814972	0.000000	1.347608	0.000000	0.000000	0.000000	-0.320851	0.004826	0.098619	0.000000	0.000000	4.000000	1.000000	1.000000
14545.313266	0.033126	0.546235	0.234874	83.859306	27.408945	90.249260	4.814972	0.000000	1.347608	0.000000	0.000000	0.000000	-0.370275	-0.017910	0.103352	0.000000	0.000000	4.000000	1.000000	1.000000
14545.316600	0.033126	0.546235	0.234874	83.859306	27.408945	90.249260	4.814972	0.000000	1.347608	0.000000	0.000000	0.000000	-0.370275	-0.017910	0.103352	0.000000	0.000000	4.000000	1.000000	1.000000
14545.319933	0.033126	0.546235	0.234874	83.559929	31.965403	95.357582	4.808877	0.000000	1.369198	0.000000	0.000000	0.000000	-0.370275	-0.017910	0.103352	0.000000	0.000000	4.000000	1.000000	1.000000
14545.323266	0.031759	0.546138	0.235227	83.559929	31.965403	95.357582	4.808877	0.000000	1.369198	0.000000	0.000000	0.000000	-0.409991	-0.029271	0.105920	0.000000	0.000000	4.000000	1.000000	1.000000
14545.326600	0.031759	0.546138	0.235227	83.559929	31.965403	95.357582	4.808877	0.000000	1.369198	0.000000	0.000000	0.000000	-0.409991	-0.029271	0.105920	0.000000	0.000000	4.000000	1.000000	1.000000
14545.329933	0.031759	0.546138	0.235227	83.252266	35.739487	99.660843	4.802011	0.000000	1.393090	0.000000	0.000000	0.000000	-0.409991	-0.029271	0.105920	0.000000	0.000000	4.000000	1.000000	1.000000
14545.333266	0.030291	0.545939	0.235546	83.252266	35.739487	99.660843	4.802011	0.000000	1.393090	0.000000	0.000000	0.000000	-0.440442	-0.059582	0.095631	0.000000	0.000000	4.000000	1.000000	1.000000
14545.336600	0.030291	0.545939	0.235546	83.252266	35.739487	99.660843	4.802011	0.000000	1.393090	0.000000	0.000000	0.000000	-0.440442	-0.059582	0.095631	0.000000	0.000000	4.000000	1.000000	1.000000
14545.339933	0.030291	0.545939	0.235546	82.962601	38.778355	103.177910	4.794447	0.000000	1.418897	0.000000	0.000000	0.000000	-0.440442	-0.059582	0.095631	0.000000	0.000000	4.000000	1.000000	1.000000
14545.343266	0.028821	0.545698	0.235835	82.962601	38.778355	103.177910	4.794447	0.000000	1.418897	0.000000	0.000000	0.000000	-0.441148	-0.072218	0.086532	0.000000	0.000000	4.000000	1.000000	1.000000
14545.346600	0.028821	0.545698	0.235835	82.962601	38.778355	103.177910	4.794447	0.000000	1.418897	0.000000	0.000000	0.000000	-0.441148	-0.072218	0.086532	0.000000	0.000000	4.000000	1.000000	1.000000
14545.349933	0.028821	0.545698	0.235835	82.704994	41.160198	105.962822	4.786728	0.000000	1.444726	0.000000	0.000000	0.000000	-0.441148	-0.072218	0.086532	0.000000	0.000000	4.000000	1.000000	1.000000
14545.353266	0.027413	0.545432	0.236072	82.704994	41.160198	105.962822	4.786728	0.000000	1.444726	0.000000	0.000000	0.000000	-0.422270	-0.079792	0.071136	0.000000	0.000000	4.000000	1.000000	1.000000
14545.356600	0.027413	0.545432	0.236072	82.704994	41.160198	105.962822	4.786728	0.000000	1.444726	0.000000	0.000000	0.000000	-0.422270	-0.079792	0.071136	0.000000	0.000000	4.000000	1.000000	1.000000
14545.359933	0.027413	0.545432	0.236072	82.534554	42.618469	107.707779	4.779182	0.000000	1.469496	0.000000	0.000000	0.000000	-0.422270	-0.079792	0.071136	0.000000	0.000000	4.000000	1.000000	1.000000
14545.363266	0.026232	0.545175	0.236215	82.534554	42.618469	107.707779	4.779182	0.000000	1.469496	0.000000	0.000000	0.000000	-0.354325	-0.077166	0.042993	0.000000	0.000000	4.000000	1.000000	1.000000
14545.366600	0.026232	0.545175	0.236215	82.534554	42.618469	107.707779	4.779182	0.000000	1.469496	0.000000	0.000000	0.000000	-0.354325	-0.077166	0.042993	0.000000	0.000000	4.000000	1.000000	1.000000
14545.369933	0.026232	0.545175	0.236215	82.429924	43.559219	108.876205	4.772683	0.000000	1.490470	0.000000	0.000000	0.000000	-0.354325	-0.077166	0.042993	0.000000	0.000000	4.000000	1.000000	1.000000
14545.373266	0.024985	0.544842	0.236368	82.429924	43.559219	108.876205	4.772683	0.000000	1.490470	0.000000	0.000000	0.000000	-0.374099	-0.099947	0.045938	0.000000	0.000000	4.000000	1.000000	1.000000
14545.376600	0.024985	0.544842	0.236368	82.429924	43.559219	108.876205	4.772683	0.000000	1.490470	0.000000	0.000000	0.000000	-0.374099	-0.099947	0.045938	0.000000	0.000000	4.000000	1.000000	1.000000
14545.379933	0.024985	0.544842	0.236368	82.426926	43.732269	109.128189	4.765752	0.000000	1.512484	0.000000	0.000000	0.000000	-0.374099	-0.099947	0.045938	0.000000	0.000000	4.000000	1.000000	1.000000
14545.383266	0.024000	0.544526	0.236492	82.426926	43.732269	109.128189	4.765752	0.000000	1.512484	0.000000	0.000000	0.000000	-0.295399	-0.094893	0.037002	0.000000	0.000000	4.000000	1.000000	1.000000
14545.386600	0.024000	0.544526	0.236492	82.426926	43.732269	109.128189	4.765752	0.000000	1.512484	0.000000	0.000000	0.000000	-0.295399	-0.094893	0.037002	0.000000	0.000000	4.000000	1.000000	1.000000
14545.389933	0.024000	0.544526	0.236492	82.452858	43.636322	109.038155	4.760233	0.000000	1.529765	0.000000	0.000000	0.000000	-0.295399	-0.094893	0.037002	0.000000	0.000000	4.000000	1.000000	1.000000
14545.393266	0.024000	0.544526	0.236492	82.452858	43.636322	109.038155	4.760233	0.000000	1.529765	0.000000	0.000000	0.000000	-0.295399	-0.094893	0.037002	0.000000	0.000000	4.000000	1.000000	1.000000
14545.396600	0.023246	0.544268	0.236614	82.452858	43.636322	109.038155	4.760233	0.000000	1.529765	0.000000	0.000000	0.000000	-0.226239	-0.077230	0.036873	0.000000	0.000000	4.000000	1.000000	1.000000
14545.399933	0.023246	0.544268	0.236614	82.509727	43.324604	108.696739	4.760233	0.000000	1.529765	0.000000	0.000000	0.000000	-0.226239	-0.077230	0.036873	0.000000	0.000000	4.000000	1.000000	1.000000
14545.403266	0.022657	0.544032	0.236745	82.509727	43.324604	108.696739	4.760233	0.000000	1.529765	0.000000	0.000000	0.000000	-0.176768	-0.070954	0.039063	0.000000	0.000000	4.000000	1.000000	1.000000
14545.406600	0.022657	0.544032	0.236745	82.509727	43.324604	108.696739	4.760233	0.000000	1.529765	0.000000	0.000000	0.000000	-0.176768	-0.070954	0.039063	0.000000	0.000000	4.000000	1.000000	1.000000
14545.409933	0.022657	0.544032	0.236745	82.598854	42.661907	107.974983	4.752798	0.000000	1.552711	0.000000	0.000000	0.000000	-0.176768	-0.070954	0.039063	0.000000	0.000000	4.000000	1.000000	1.000000
14545.413266	0.022657	0.544032	0.236745	82.598854	42.661907	107.974983	4.752798	0.000000	1.552711	0.000000	0.000000	0.000000	-0.176768	-0.070954	0.039063	0.000000	0.000000	4.000000	1.000000	1.000000
14545.416600	0.022200	0.543816	0.236884	82.598854	42.661907	107.974983	4.752798	0.000000	1.552711	0.000000	0.000000	0.000000	-0.137164	-0.064710	0.041699	0.000000	0.000000	4.000000	1.000000	1.000000
14545.419933	0.022200	0.543816	0.236884	82.735718	41.546932	106.747795	4.752798	0.000000	1.552711	0.000000	0.000000	0.000000	-0.137164	-0.064710	0.041699	0.000000	0.000000	4.000000	1.000000	1.000000
14545.423266	0.022200	0.543816	0.236884	82.735718	41.546932	106.747795	4.752798	0.000000	1.552711	0.000000	0.000000	0.000000	-0.137164	-0.064710	0.041699	0.000000	0.000000	4.000000	1.000000	1.000000
14545.426600	0.022200	0.543816	0.236884	82.735718	41.546932	106.747795	4.752798	0.000000	1.552711	0.000000	0.000000	0.000000	-0.137164	-0.064710	0.041699	0.000000	0.000000	4.000000	1.000000	1.000000
14545.429933	0.021519	0.543493	0.237253	82.916534	39.931480	104.956337	4.750354	0.000000	1.560171	0.000000	0.000000	0.000000	-0.204342	-0.096824	0.110851	0.000000	0.000000	4.000000	1.000000	1.000000
14545.433266	0.021519	0.543493	0.237253	82.916534	39.931480	104.956337	4.750354	0.000000	1.560171	0.000000	0.000000	0.000000	-0.000000	0.000004	0.000000	0.000000	0.000000	4.000000	1.000000	1.000000
14545.436600	0.021519	0.543493	0.237253	82.916534	39.931480	104.956337	4.750354	0.000000	1.560171	0.000000	0.000000	0.000000	-0.000000	0.000004	0.000000	0.000000	0.000000	4.000000	1.000000	1.000000
14545.439933	0.021519	0.543493	0.237253	83.108978	37.970440	102.786575	4.747023	0.000000	1.570277	0.000000	0.000000	0.000000	-0.000000	0.000004	0.000000	0.000000	0.000000	4.000000	1.000000	1.000000
14545.443266	0.021519	0.543493	0.237253	83.108978	37.970440	102.786575	4.747023	0.000000	1.570277	0.000000	0.000000	0.000000	-0.000000	0.000004	0.000000	0.000000	0.000000	4.000000	1.000000	1.000000
14545.446600	0.021327	0.543365	0.237469	83.108978	37.970440	102.786575	4.747023	0.000000	1.570277	0.000000	0.000000	0.000000	-0.057404	-0.038430	0.064842	0.000000	0.000000	4.000000	1.000000	1.000000
14545.449933	0.021327	0.543365	0.237469	83.271278	36.134720	100.762482	4.747023	0.000000	1.570277	0.000000	0.000000	0.000000	-0.057404	-0.038430	0.064842	0.000000	0.000000	4.000000	1.000000	1.000000
14545.453266	0.021135	0.543254	0.237667	83.271278	36.134720	100.762482	4.747023	0.000000	1.570277	0.000000	0.000000	0.000000	-0.057607	-0.033364	0.059317	0.000000	0.000000	4.000000	1.000000	1.000000
14545.456600	0.021135	0.543254	0.237667	83.271278	36.134720	100.762482	4.747023	0.000000	1.570277	0.000000	0.000000	0.000000	-0.057607	-0.033364	0.059317	0.000000	0.000000	4.000000	1.000000	1.000000
14545.459933	0.021135	0.543254	0.237667	83.384644	34.711567	99.201103	4.745554	0.000000	1.574712	0.000000	0.000000	0.000000	-0.057607	-0.033364	0.059317	0.000000	0.000000	4.000000	1.000000	1.000000
14545.463266	0.021135	0.543254	0.237667	83.384644	34.711567	99.201103	4.745554	0.000000	1.574712	0.000000	0.000000	0.000000	-0.057607	-0.033364	0.059317	0.000000	0.000000	4.000000	1.000000	1.000000
14545.466600	0.021042	0.543143	0.237862	83.384644	34.711567	99.201103	4.745554	0.000000	1.574712	0.000000	0.000000	0.000000	-0.027946	-0.033378	0.058374	0.000000	0.000000	4.000000	1.000000	1.000000
14545.469933	0.021042	0.543143	0.237862	83.453537	33.757339	98.156021	4.745554	0.000000	1.574712	0.000000	0.000000	0.000000	-0.027946	-0.033378	0.058374	0.000000	0.000000	4.000000	1.000000	1.000000
14545.473266	0.020947	0.543082	0.238001	83.453537	33.757339	98.156021	4.745554	0.000000	1.574712	0.000000	0.000000	0.000000	-0.028459	-0.018066	0.041918	0.000000	0.000000	4.000000	1.000000	1.000000
14545.476600	0.020947	0.543082	0.238001	83.453537	33.757339	98.156021	4.745554	0.000000	1.574712	0.000000	0.000000	0.000000	-0.028459	-0.018066	0.041918	0.000000	0.000000	4.000000	1.000000	1.000000
14545.479933	0.020947	0.543082	0.238001	83.482658	33.326508	97.691299	4.745094	0.000000	1.576097	0.000000	0.000000	0.000000	-0.028459	-0.018066	0.041918	0.000000	0.000000	4.000000	1.000000	1.000000
14545.483266	0.020947	0.543082	0.238001	83.482658	33.326508	97.691299	4.745094	0.000000	1.576097	0.000000	0.000000	0.000000	-0.028459	-0.018066	0.041918	0.000000	0.000000	4.000000	1.000000	1.000000
14545.486600	0.020884	0.543035	0.238090	83.482658	33.326508	97.691299	4.745094	0.000000	1.576097	0.000000	0.000000	0.000000	-0.019020	-0.014160	0.026577	0.000000	0.000000	4.000000	1.000000	1.000000
14545.489933	0.020884	0.543035	0.238090	83.485672	33.284054	97.647507	4.745094	0.000000	1.576097	0.000000	0.000000	0.000000	-0.019020	-0.014160	0.026577	0.000000	0.000000	4.000000	1.000000	1.000000
14545.493266	0.020884	0.543035	0.238090	83.485672	33.284054	97.647507	4.745094	0.000000	1.576097	0.000000	0.000000	0.000000	-0.019020	-0.014160	0.026577	0.000000	0.000000	4.000000	1.000000	1.000000
14545.496600	0.020884	0.543035	0.238090	83.485672	33.284054	97.647507	4.745094	0.000000	1.576097	0.000000	0.000000	0.000000	-0.019020	-0.014160	0.026577	0.000000	0.000000	4.000000	1.000000	1.000000
14545.499933	0.020782	0.543044	0.238011	83.493080	33.280842	97.647217	4.744892	0.000000	1.576707	0.000000	0.000000	0.000000	-0.030439	0.002749	-0.023684	0.000000	0.000000	4.000000	1.000000	1.000000
14545.503266	0.020782	0.543044	0.238011	83.493080	33.280842	97.647217	4.744892	0.000000	1.576707	0.000000	0.000000	0.000000	-0.030439	0.002749	-0.023684	0.000000	0.000000	4.000000	1.000000	1.000000
14545.506600	0.020782	0.543044	0.238011	83.493080	33.280842	97.647217	4.744892	0.000000	1.576707	0.000000	0.000000	0.000000	-0.030439	0.002749	-0.023684	0.000000	0.000000	4.000000	1.000000	1.000000
14545.509933	0.020782	0.543044	0.238011	83.499435	33.293579	97.661491	4.744130	0.000000	1.578999	0.000000	0.000000	0.000000	-0.030439	0.002749	-0.023684	0.000000	0.000000	4.000000	1.000000	1.000000
14545.513266	0.020745	0.543084	0.237862	83.499435	33.293579	97.661491	4.744130	0.000000	1.578999	0.000000	0.000000	0.000000	-0.011246	0.011787	-0.044797	0.000000	0.000000	4.000000	1.000000	1.000000
14545.516600	0.020745	0.543084	0.237862	83.499435	33.293579	97.661491	4.744130	0.000000	1.578999	0.000000	0.000000	0.000000	-0.011246	0.011787	-0.044797	0.000000	0.000000	4.000000	1.000000	1.000000
14545.519933	0.020745	0.543084	0.237862	83.507439	33.336815	97.705025	4.743608	0.000000	1.580564	0.000000	0.000000	0.000000	-0.011246	0.011787	-0.044797	0.000000	0.000000	4.000000	1.000000	1.000000
14545.523266	0.020745	0.543084	0.237862	83.507439	33.336815	97.705025	4.743608	0.000000	1.580564	0.000000	0.000000	0.000000	-0.011246	0.011787	-0.044797	0.000000	0.000000	4.000000	1.000000	1.000000
14545.526600	0.020740	0.543178	0.237688	83.507439	33.336815	97.705025	4.743608	0.000000	1.580564	0.000000	0.000000	0.000000	-0.001552	0.028275	-0.051992	0.000000	0.000000	4.000000	1.000000	1.000000
14545.529933	0.020740	0.543178	0.237688	83.512756	33.368416	97.734093	4.743608	0.000000	1.580564	0.000000	0.000000	0.000000	-0.001552	0.028275	-0.051992	0.000000	0.000000	4.000000	1.000000	1.000000
14545.533266	0.020740	0.543178	0.237688	83.512756	33.368416	97.734093	4.743608	0.000000	1.580564	0.000000	0.000000	0.000000	-0.001552	0.028275	-0.051992	0.000000	0.000000	4.000000	1.000000	1.000000
14545.536600	0.020740	0.543178	0.237688	83.512756	33.368416	97.734093	4.743608	0.000000	1.580564	0.000000	0.000000	0.000000	-0.001552	0.028275	-0.051992	0.000000	0.000000	4.000000	1.000000	1.000000
14545.539933	0.020892	0.543510	0.237254	83.512756	33.376572	97.734093	4.743231	0.000000	1.581694	0.000000	0.000000	0.000000	0.045603	0.099687	-0.130305	0.000000	0.000000	4.000000	1.000000	1.000000
14545.543266	0.020892	0.543510	0.237254	83.512756	33.376572	97.734093	4.743231	0.000000	1.581694	0.000000	0.000000	0.000000	0.045603	0.099687	-0.130305	0.000000	0.000000	4.000000	1.000000	1.000000
14545.546600	0.020892	0.543510	0.237254	83.512756	33.376572	97.734093	4.743231	0.000000	1.581694	0.000000	0.000000	0.000000	0.045603	0.099687	-0.130305	0.000000	0.000000	4.000000	1.000000	1.000000
14545.549933	0.020892	0.543510	0.237254	83.506378	33.377296	97.719658	4.743274	0.000000	1.581565	0.000000	0.000000	0.000000	0.045603	0.099687	-0.130305	0.000000	0.000000	4.000000	1.000000	1.000000
14545.553266	0.021084	0.543756	0.237056	83.506378	33.377296	97.719658	4.743274	0.000000	1.581565	0.000000	0.000000	0.000000	0.057584	0.073753	-0.059521	0.000000	0.000000	4.000000	1.000000	1.000000
14545.556600	0.021084	0.543756	0.237056	83.506378	33.377296	97.719658	4.743274	0.000000	1.581565	0.000000	0.000000	0.000000	0.057584	0.073753	-0.059521	0.000000	0.000000	4.000000	1.000000	1.000000
14545.559933	0.021084	0.543756	0.237056	83.498444	33.355850	97.676193	4.744030	0.000000	1.579299	0.000000	0.000000	0.000000	0.057584	0.073753	-0.059521	0.000000	0.000000	4.000000	1.000000	1.000000
14545.563266	0.021084	0.543756	0.237056	83.498444	33.355850	97.676193	4.744030	0.000000	1.579299	0.000000	0.000000	0.000000	0.057584	0.073753	-0.059521	0.000000	0.000000	4.000000	1.000000	1.000000
14545.566600	0.021341	0.544057	0.236832	83.498444	33.355850	97.676193	4.744030	0.000000	1.579299	0.000000	0.000000	0.000000	0.077105	0.090154	-0.067107	0.000000	0.000000	4.000000	1.000000	1.000000
14545.569933	0.021341	0.544057	0.236832	83.490372	33.337193	97.632759	4.744030	0.000000	1.579299	0.000000	0.000000	0.000000	0.077105	0.090154	-0.067107	0.000000	0.000000	4.000000	1.000000	1.000000
14545.573266	0.021341	0.544057	0.236832	83.490372	33.337193	97.632759	4.744030	0.000000	1.579299	0.000000	0.000000	0.000000	0.077105	0.090154	-0.067107	0.000000	0.000000	4.000000	1.000000	1.000000
14545.576600	0.021341	0.544057	0.236832	83.490372	33.337193	97.632759	4.744030	0.000000	1.579299	0.000000	0.000000	0.000000	0.077105	0.090154	-0.067107	0.000000	0.000000	4.000000	1.000000	1.000000
14545.579933	0.021984	0.544767	0.236333	83.480766	33.296539	97.560463	4.745124	0.000000	1.576006	0.000000	0.000000	0.000000	0.193122	0.213094	-0.149586	0.000000	0.000000	4.000000	1.000000	1.000000
14545.583266	0.021984	0.544767	0.236333	83.480766	33.296539	97.560463	4.745124	0.000000	1.576006	0.000000	0.000000	0.000000	0.000000	0.000001	0.000001	0.000000	0.000000	4.000000	1.000000	1.000000
14545.586600	0.021984	0.544767	0.236333	83.480766	33.296539	97.560463	4.745124	0.000000	1.576006	0.000000	0.000000	0.000000	0.000000	0.000001	0.000001	0.000000	0.000000	4.000000	1.000000	1.000000
14545.589933	0.021984	0.544767	0.236333	83.471054	33.258751	97.488319	4.747990	0.000000	1.567352	0.000000	0.000000	0.000000	0.000000	0.000001	0.000001	0.000000	0.000000	4.000000	1.000000	1.000000
14545.593266	0.021984	0.544767	0.236333	83.471054	33.258751	97.488319	4.747990	0.000000	1.567352	0.000000	0.000000	0.000000	0.000000	0.000001	0.000001	0.000000	0.000000	4.000000	1.000000	1.000000
14545.596600	0.022403	0.545135	0.236030	83.471054	33.258751	97.488319	4.747990	0.000000	1.567352	0.000000	0.000000	0.000000	0.125585	0.110286	-0.091016	0.000000	0.000000	4.000000	1.000000	1.000000
14545.599933	0.022403	0.545135	0.236030	83.465050	33.224968	97.416183	4.747990	0.000000	1.567352	0.000000	0.000000	0.000000	0.125585	0.110286	-0.091016	0.000000	0.000000	4.000000	1.000000	1.000000
14545.603266	0.022787	0.545536	0.235690	83.465050	33.224968	97.416183	4.747990	0.000000	1.567352	0.000000	0.000000	0.000000	0.115242	0.120348	-0.101889	0.000000	0.000000	4.000000	1.000000	1.000000
14545.606600	0.022787	0.545536	0.235690	83.465050	33.224968	97.416183	4.747990	0.000000	1.567352	0.000000	0.000000	0.000000	0.115242	0.120348	-0.101889	0.000000	0.000000	4.000000	1.000000	1.000000
14545.609933	0.022787	0.545536	0.235690	83.470490	33.140018	97.284950	4.751521	0.000000	1.556614	0.000000	0.000000	0.000000	0.115242	0.120348	-0.101889	0.000000	0.000000	4.000000	1.000000	1.000000
14545.613266	0.022787	0.545536	0.235690	83.470490	33.140018	97.284950	4.751521	0.000000	1.556614	0.000000	0.000000	0.000000	0.115242	0.120348	-0.101889	0.000000	0.000000	4.000000	1.000000	1.000000
14545.616600	0.023202	0.545928	0.235285	83.470490	33.140018	97.284950	4.751521	0.000000	1.556614	0.000000	0.000000	0.000000	0.124344	0.117762	-0.121574	0.000000	0.000000	4.000000	1.000000	1.000000
14545.619933	0.023202	0.545928	0.235285	83.486572	32.959759	97.050423	4.751521	0.000000	1.556614	0.000000	0.000000	0.000000	0.124344	0.117762	-0.121574	0.000000	0.000000	4.000000	1.000000	1.000000
14545.623266	0.023582	0.546316	0.234848	83.486572	32.959759	97.050423	4.751521	0.000000	1.556614	0.000000	0.000000	0.000000	0.114009	0.116395	-0.131033	0.000000	0.000000	4.000000	1.000000	1.000000
14545.626600	0.023582	0.546316	0.234848	83.486572	32.959759	97.050423	4.751521	0.000000	1.556614	0.000000	0.000000	0.000000	0.114009	0.116395	-0.131033	0.000000	0.000000	4.000000	1.000000	1.000000
14545.629933	0.023582	0.546316	0.234848	83.507256	32.765614	96.799385	4.754619	0.000000	1.547128	0.000000	0.000000	0.000000	0.114009	0.116395	-0.131033	0.000000	0.000000	4.000000	1.000000	1.000000
14545.633266	0.023582	0.546316	0.234848	83.507256	32.765614	96.799385	4.754619	0.000000	1.547128	0.000000	0.000000	0.000000	0.114009	0.116395	-0.131033	0.000000	0.000000	4.000000	1.000000	1.000000
14545.636600	0.023961	0.546683	0.234397	83.507256	32.765614	96.799385	4.754619	0.000000	1.547128	0.000000	0.000000	0.000000	0.113716	0.109923	-0.135313	0.000000	0.000000	4.000000	1.000000	1.000000
14545.639933	0.023961	0.546683	0.234397	83.532188	32.608822	96.589951	4.754619	0.000000	1.547128	0.000000	0.000000	0.000000	0.113716	0.109923	-0.135313	0.000000	0.000000	4.000000	1.000000	1.000000
14545.643266	0.024305	0.547023	0.233901	83.532188	32.608822	96.589951	4.754619	0.000000	1.547128	0.000000	0.000000	0.000000	0.103235	0.102252	-0.148847	0.000000	0.000000	4.000000	1.000000	1.000000
14545.646600	0.024305	0.547023	0.233901	83.532188	32.608822	96.589951	4.754619	0.000000	1.547128	0.000000	0.000000	0.000000	0.103235	0.102252	-0.148847	0.000000	0.000000	4.000000	1.000000	1.000000
14545.649933	0.024305	0.547023	0.233901	83.552872	32.556873	96.497635	4.757095	0.000000	1.539495	0.000000	0.000000	0.000000	0.103235	0.102252	-0.148847	0.000000	0.000000	4.000000	1.000000	1.000000
14545.653266	0.024305	0.547023	0.233901	83.552872	32.556873	96.497635	4.757095	0.000000	1.539495	0.000000	0.000000	0.000000	0.103235	0.102252	-0.148847	0.000000	0.000000	4.000000	1.000000	1.000000
14545.656600	0.024615	0.547322	0.233378	83.552872	32.556873	96.497635	4.757095	0.000000	1.539495	0.000000	0.000000	0.000000	0.092951	0.089490	-0.156850	0.000000	0.000000	4.000000	1.000000	1.000000
14545.659933	0.024615	0.547322	0.233378	83.570015	32.657845	96.567879	4.757095	0.000000	1.539495	0.000000	0.000000	0.000000	0.092951	0.089490	-0.156850	0.000000	0.000000	4.000000	1.000000	1.000000
14545.663266	0.024956	0.547598	0.232840	83.570015	32.657845	96.567879	4.757095	0.000000	1.539495	0.000000	0.000000	0.000000	0.102478	0.083014	-0.161484	0.000000	0.000000	4.000000	1.000000	1.000000
14545.666600	0.024956	0.547598	0.232840	83.570015	32.657845	96.567879	4.757095	0.000000	1.539495	0.000000	0.000000	0.000000	0.102478	0.083014	-0.161484	0.000000	0.000000	4.000000	1.000000	1.000000
14545.669933	0.024956	0.547598	0.232840	83.588829	32.784252	96.667717	4.758936	0.000000	1.533794	0.000000	0.000000	0.000000	0.102478	0.083014	-0.161484	0.000000	0.000000	4.000000	1.000000	1.000000
14545.673266	0.024956	0.547598	0.232840	83.588829	32.784252	96.667717	4.758936	0.000000	1.533794	0.000000	0.000000	0.000000	0.102478	0.083014	-0.161484	0.000000	0.000000	4.000000	1.000000	1.000000
14545.676600	0.025264	0.547854	0.232289	83.588829	32.784252	96.667717	4.758936	0.000000	1.533794	0.000000	0.000000	0.000000	0.092336	0.076565	-0.165419	0.000000	0.000000	4.000000	1.000000	1.000000
14545.679933	0.025264	0.547854	0.232289	83.608673	32.900318	96.753120	4.758936	0.000000	1.533794	0.000000	0.000000	0.000000	0.092336	0.076565	-0.165419	0.000000	0.000000	4.000000	1.000000	1.000000
14545.683266	0.025605	0.548092	0.231754	83.608673	32.900318	96.753120	4.758936	0.000000	1.533794	0.000000	0.000000	0.000000	0.102193	0.071390	-0.160436	0.000000	0.000000	4.000000	1.000000	1.000000
14545.686600	0.025605	0.548092	0.231754	83.608673	32.900318	96.753120	4.758936	0.000000	1.533794	0.000000	0.000000	0.000000	0.102193	0.071390	-0.160436	0.000000	0.000000	4.000000	1.000000	1.000000
14545.689933	0.025605	0.548092	0.231754	83.633202	33.006767	96.823608	4.760723	0.000000	1.528241	0.000000	0.000000	0.000000	0.102193	0.071390	-0.160436	0.000000	0.000000	4.000000	1.000000	1.000000
14545.693266	0.025605	0.548092	0.231754	83.633202	33.006767	96.823608	4.760723	0.000000	1.528241	0.000000	0.000000	0.000000	0.102193	0.071390	-0.160436	0.000000	0.000000	4.000000	1.000000	1.000000
14545.696600	0.025977	0.548329	0.231217	83.633202	33.006767	96.823608	4.760723	0.000000	1.528241	0.000000	0.000000	0.000000	0.111824	0.071253	-0.161013	0.000000	0.000000	4.000000	1.000000	1.000000
14545.699933	0.025977	0.548329	0.231217	83.665627	33.006420	96.773697	4.760723	0.000000	1.528241	0.000000	0.000000	0.000000	0.111824	0.071253	-0.161013	0.000000	0.000000	4.000000	1.000000	1.000000
14545.703266	0.026383	0.548512	0.230702	83.665627	33.006420	96.773697	4.760723	0.000000	1.528241	0.000000	0.000000	0.000000	0.121705	0.054799	-0.154541	0.000000	0.000000	4.000000	1.000000	1.000000
14545.706600	0.026383	0.548512	0.230702	83.665627	33.006420	96.773697	4.760723	0.000000	1.528241	0.000000	0.000000	0.000000	0.121705	0.054799	-0.154541	0.000000	0.000000	4.000000	1.000000	1.000000
14545.709933	0.026383	0.548512	0.230702	83.705307	32.852711	96.556793	4.763364	0.000000	1.519988	0.000000	0.000000	0.000000	0.121705	0.054799	-0.154541	0.000000	0.000000	4.000000	1.000000	1.000000
14545.713266	0.026383	0.548512	0.230702	83.705307	32.852711	96.556793	4.763364	0.000000	1.519988	0.000000	0.000000	0.000000	0.121705	0.054799	-0.154541	0.000000	0.000000	4.000000	1.000000	1.000000
14545.716600	0.026789	0.548715	0.230200	83.705307	32.852711	96.556793	4.763364	0.000000	1.519988	0.000000	0.000000	0.000000	0.121670	0.060967	-0.150669	0.000000	0.000000	4.000000	1.000000	1.000000
14545.719933	0.026789	0.548715	0.230200	83.751953	32.541718	96.168915	4.763364	0.000000	1.519988	0.000000	0.000000	0.000000	0.121670	0.060967	-0.150669	0.000000	0.000000	4.000000	1.000000	1.000000
14545.723266	0.027227	0.548922	0.229728	83.751953	32.541718	96.168915	4.763364	0.000000	1.519988	0.000000	0.000000	0.000000	0.131648	0.062138	-0.141592	0.000000	0.000000	4.000000	1.000000	1.000000
14545.726600	0.027227	0.548922	0.229728	83.751953	32.541718	96.168915	4.763364	0.000000	1.519988	0.000000	0.000000	0.000000	0.131648	0.062138	-0.141592	0.000000	0.000000	4.000000	1.000000	1.000000
14545.729933	0.027227	0.548922	0.229728	83.808090	32.085835	95.619942	4.766559	0.000000	1.509938	0.000000	0.000000	0.000000	0.131648	0.062138	-0.141592	0.000000	0.000000	4.000000	1.000000	1.000000
14545.733266	0.027227	0.548922	0.229728	83.808090	32.085835	95.619942	4.766559	0.000000	1.509938	0.000000	0.000000	0.000000	0.131648	0.062138	-0.141592	0.000000	0.000000	4.000000	1.000000	1.000000
14545.736600	0.027666	0.549129	0.229255	83.808090	32.085835	95.619942	4.766559	0.000000	1.509938	0.000000	0.000000	0.000000	0.131458	0.062018	-0.141795	0.000000	0.000000	4.000000	1.000000	1.000000
14545.739933	0.027666	0.549129	0.229255	83.858032	31.652378	95.094566	4.766559	0.000000	1.509938	0.000000	0.000000	0.000000	0.131458	0.062018	-0.141795	0.000000	0.000000	4.000000	1.000000	1.000000
14545.743266	0.028104	0.549319	0.228800	83.858032	31.652378	95.094566	4.766559	0.000000	1.509938	0.000000	0.000000	0.000000	0.131497	0.056932	-0.136404	0.000000	0.000000	4.000000	1.000000	1.000000
14545.746600	0.028104	0.549319	0.228800	83.858032	31.652378	95.094566	4.766559	0.000000	1.509938	0.000000	0.000000	0.000000	0.131497	0.056932	-0.136404	0.000000	0.000000	4.000000	1.000000	1.000000
14545.749933	0.028104	0.549319	0.228800	83.905609	31.298332	94.655464	4.770044	0.000000	1.498892	0.000000	0.000000	0.000000	0.131497	0.056932	-0.136404	0.000000	0.000000	4.000000	1.000000	1.000000
14545.753266	0.028104	0.549319	0.228800	83.905609	31.298332	94.655464	4.770044	0.000000	1.498892	0.000000	0.000000	0.000000	0.131497	0.056932	-0.136404	0.000000	0.000000	4.000000	1.000000	1.000000
14545.756600	0.028574	0.549546	0.228339	83.905609	31.298332	94.655464	4.770044	0.000000	1.498892	0.000000	0.000000	0.000000	0.141015	0.068077	-0.138520	0.000000	0.000000	4.000000	1.000000	1.000000
14545.759933	0.028574	0.549546	0.228339	83.952820	30.937881	94.209946	4.770044	0.000000	1.498892	0.000000	0.000000	0.000000	0.141015	0.068077	-0.138520	0.000000	0.000000	4.000000	1.000000	1.000000
14545.763266	0.029075	0.549768	0.227842	83.952820	30.937881	94.209946	4.770044	0.000000	1.498892	0.000000	0.000000	0.000000	0.150161	0.066653	-0.148848	0.000000	0.000000	4.000000	1.000000	1.000000
14545.766600	0.029075	0.549768	0.227842	83.952820	30.937881	94.209946	4.770044	0.000000	1.498892	0.000000	0.000000	0.000000	0.150161	0.066653	-0.148848	0.000000	0.000000	4.000000	1.000000	1.000000
14545.769933	0.029075	0.549768	0.227842	84.005280	30.545406	93.722969	4.774039	0.000000	1.486118	0.000000	0.000000	0.000000	0.150161	0.066653	-0.148848	0.000000	0.000000	4.000000	1.000000	1.000000
14545.773266	0.029075	0.549768	0.227842	84.005280	30.545406	93.722969	4.774039	0.000000	1.486118	0.000000	0.000000	0.000000	0.150161	0.066653	-0.148848	0.000000	0.000000	4.000000	1.000000	1.000000
14545.776600	0.029573	0.549985	0.227313	84.005280	30.545406	93.722969	4.774039	0.000000	1.486118	0.000000	0.000000	0.000000	0.149515	0.065212	-0.158792	0.000000	0.000000	4.000000	1.000000	1.000000
14545.779933	0.029573	0.549985	0.227313	84.065254	30.004984	93.078476	4.774039	0.000000	1.486118	0.000000	0.000000	0.000000	0.149515	0.065212	-0.158792	0.000000	0.000000	4.000000	1.000000	1.000000
14545.783266	0.030101	0.550214	0.226730	84.065254	30.004984	93.078476	4.774039	0.000000	1.486118	0.000000	0.000000	0.000000	0.158338	0.068682	-0.174821	0.000000	0.000000	4.000000	1.000000	1.000000
14545.786600	0.030101	0.550214	0.226730	84.065254	30.004984	93.078476	4.774039	0.000000	1.486118	0.000000	0.000000	0.000000	0.158338	0.068682	-0.174821	0.000000	0.000000	4.000000	1.000000	1.000000
14545.789933	0.030101	0.550214	0.226730	84.136330	29.373667	92.331017	4.778089	0.000000	1.473048	0.000000	0.000000	0.000000	0.158338	0.068682	-0.174821	0.000000	0.000000	4.000000	1.000000	1.000000
14545.793266	0.030101	0.550214	0.226730	84.136330	29.373667	92.331017	4.778089	0.000000	1.473048	0.000000	0.000000	0.000000	0.158338	0.068682	-0.174821	0.000000	0.000000	4.000000	1.000000	1.000000
14545.796600	0.030593	0.550455	0.226097	84.136330	29.373667	92.331017	4.778089	0.000000	1.473048	0.000000	0.000000	0.000000	0.147635	0.072161	-0.190035	0.000000	0.000000	4.000000	1.000000	1.000000
14545.799933	0.030593	0.550455	0.226097	84.208168	28.693577	91.532036	4.778089	0.000000	1.473048	0.000000	0.000000	0.000000	0.147635	0.072161	-0.190035	0.000000	0.000000	4.000000	1.000000	1.000000
14545.803266	0.031115	0.550727	0.225423	84.208168	28.693577	91.532036	4.778089	0.000000	1.473048	0.000000	0.000000	0.000000	0.156550	0.081804	-0.202067	0.000000	0.000000	4.000000	1.000000	1.000000
14545.806600	0.031115	0.550727	0.225423	84.208168	28.693577	91.532036	4.778089	0.000000	1.473048	0.000000	0.000000	0.000000	0.156550	0.081804	-0.202067	0.000000	0.000000	4.000000	1.000000	1.000000
14545.809933	0.031115	0.550727	0.225423	84.286255	27.986437	90.706078	4.781723	0.000000	1.461208	0.000000	0.000000	0.000000	0.156550	0.081804	-0.202067	0.000000	0.000000	4.000000	1.000000	1.000000
14545.813266	0.031633	0.550974	0.224702	84.286255	27.986437	90.706078	4.781723	0.000000	1.461208	0.000000	0.000000	0.000000	0.155576	0.073989	-0.216282	0.000000	0.000000	4.000000	1.000000	1.000000
14545.816600	0.031633	0.550974	0.224702	84.286255	27.986437	90.706078	4.781723	0.000000	1.461208	0.000000	0.000000	0.000000	0.155576	0.073989	-0.216282	0.000000	0.000000	4.000000	1.000000	1.000000
14545.819933	0.031633	0.550974	0.224702	84.355484	27.344156	89.953026	4.783494	0.000000	1.455399	0.000000	0.000000	0.000000	0.155576	0.073989	-0.216282	0.000000	0.000000	4.000000	1.000000	1.000000
14545.823266	0.032085	0.551273	0.223959	84.355484	27.344156	89.953026	4.783494	0.000000	1.455399	0.000000	0.000000	0.000000	0.135480	0.089846	-0.222938	0.000000	0.000000	4.000000	1.000000	1.000000
14545.826600	0.032085	0.551273	0.223959	84.355484	27.344156	89.953026	4.783494	0.000000	1.455399	0.000000	0.000000	0.000000	0.135480	0.089846	-0.222938	0.000000	0.000000	4.000000	1.000000	1.000000
14545.829933	0.032085	0.551273	0.223959	84.412506	26.997305	89.522560	4.784833	0.000000	1.450989	0.000000	0.000000	0.000000	0.135480	0.089846	-0.222938	0.000000	0.000000	4.000000	1.000000	1.000000
14545.833266	0.032085	0.551273	0.223959	84.412506	26.997305	89.522560	4.784833	0.000000	1.450989	0.000000	0.000000	0.000000	0.135480	0.089846	-0.222938	0.000000	0.000000	4.000000	1.000000	1.000000
14545.836600	0.032534	0.551588	0.223196	84.412506	26.997305	89.522560	4.784833	0.000000	1.450989	0.000000	0.000000	0.000000	0.134883	0.094474	-0.228980	0.000000	0.000000	4.000000	1.000000	1.000000
14545.839933	0.032534	0.551588	0.223196	84.446640	27.049667	89.527985	4.784833	0.000000	1.450989	0.000000	0.000000	0.000000	0.134883	0.094474	-0.228980	0.000000	0.000000	4.000000	1.000000	1.000000
14545.843266	0.032980	0.551914	0.222380	84.446640	27.049667	89.527985	4.784833	0.000000	1.450989	0.000000	0.000000	0.000000	0.133797	0.097730	-0.244830	0.000000	0.000000	4.000000	1.000000	1.000000
14545.846600	0.032980	0.551914	0.222380	84.446640	27.049667	89.527985	4.784833	0.000000	1.450989	0.000000	0.000000	0.000000	0.133797	0.097730	-0.244830	0.000000	0.000000	4.000000	1.000000	1.000000
14545.849933	0.032980	0.551914	0.222380	84.472275	27.207460	89.648270	4.787317	0.000000	1.442772	0.000000	0.000000	0.000000	0.133797	0.097730	-0.244830	0.000000	0.000000	4.000000	1.000000	1.000000
14545.853266	0.032980	0.551914	0.222380	84.472275	27.207460	89.648270	4.787317	0.000000	1.442772	0.000000	0.000000	0.000000	0.133797	0.097730	-0.244830	0.000000	0.000000	4.000000	1.000000	1.000000
14545.856600	0.033394	0.552280	0.221592	84.472275	27.207460	89.648270	4.787317	0.000000	1.442772	0.000000	0.000000	0.000000	0.124176	0.109908	-0.236552	0.000000	0.000000	4.000000	1.000000	1.000000
14545.859933	0.033394	0.552280	0.221592	84.497894	27.363564	89.769539	4.787317	0.000000	1.442772	0.000000	0.000000	0.000000	0.124176	0.109908	-0.236552	0.000000	0.000000	4.000000	1.000000	1.000000
14545.863266	0.033773	0.552678	0.220765	84.497894	27.363564	89.769539	4.787317	0.000000	1.442772	0.000000	0.000000	0.000000	0.113627	0.119284	-0.247850	0.000000	0.000000	4.000000	1.000000	1.000000
14545.866600	0.033773	0.552678	0.220765	84.497894	27.363564	89.769539	4.787317	0.000000	1.442772	0.000000	0.000000	0.000000	0.113627	0.119284	-0.247850	0.000000	0.000000	4.000000	1.000000	1.000000
14545.869933	0.033773	0.552678	0.220765	84.517845	27.493675	89.864754	4.789148	0.000000	1.436685	0.000000	0.000000	0.000000	0.113627	0.119284	-0.247850	0.000000	0.000000	4.000000	1.000000	1.000000
14545.873266	0.033773	0.552678	0.220765	84.517845	27.493675	89.864754	4.789148	0.000000	1.436685	0.000000	0.000000	0.000000	0.113627	0.119284	-0.247850	0.000000	0.000000	4.000000	1.000000	1.000000
14545.876600	0.034121	0.553137	0.219981	84.517845	27.493675	89.864754	4.789148	0.000000	1.436685	0.000000	0.000000	0.000000	0.104287	0.137675	-0.235424	0.000000	0.000000	4.000000	1.000000	1.000000
14545.879933	0.034121	0.553137	0.219981	84.532883	27.577335	89.914726	4.789148	0.000000	1.436685	0.000000	0.000000	0.000000	0.104287	0.137675	-0.235424	0.000000	0.000000	4.000000	1.000000	1.000000
14545.883266	0.034466	0.553648	0.219170	84.532883	27.577335	89.914726	4.789148	0.000000	1.436685	0.000000	0.000000	0.000000	0.103632	0.153229	-0.243116	0.000000	0.000000	4.000000	1.000000	1.000000
14545.886600	0.034466	0.553648	0.219170	84.532883	27.577335	89.914726	4.789148	0.000000	1.436685	0.000000	0.000000	0.000000	0.103632	0.153229	-0.243116	0.000000	0.000000	4.000000	1.000000	1.000000
14545.889933	0.034466	0.553648	0.219170	84.538544	27.634525	89.942101	4.790437	0.000000	1.432382	0.000000	0.000000	0.000000	0.103632	0.153229	-0.243116	0.000000	0.000000	4.000000	1.000000	1.000000
14545.893266	0.034466	0.553648	0.219170	84.538544	27.634525	89.942101	4.790437	0.000000	1.432382	0.000000	0.000000	0.000000	0.103632	0.153229	-0.243116	0.000000	0.000000	4.000000	1.000000	1.000000
14545.896600	0.034782	0.554203	0.218420	84.538544	27.634525	89.942101	4.790437	0.000000	1.432382	0.000000	0.000000	0.000000	0.094649	0.166684	-0.224959	0.000000	0.000000	4.000000	1.000000	1.000000
14545.899933	0.034782	0.554203	0.218420	84.538582	27.664520	89.942192	4.790437	0.000000	1.432382	0.000000	0.000000	0.000000	0.094649	0.166684	-0.224959	0.000000	0.000000	4.000000	1.000000	1.000000
14545.903266	0.035098	0.554799	0.217697	84.538582	27.664520	89.942192	4.790437	0.000000	1.432382	0.000000	0.000000	0.000000	0.094828	0.178759	-0.217115	0.000000	0.000000	4.000000	1.000000	1.000000
14545.906600	0.035098	0.554799	0.217697	84.538582	27.664520	89.942192	4.790437	0.000000	1.432382	0.000000	0.000000	0.000000	0.094828	0.178759	-0.217115	0.000000	0.000000	4.000000	1.000000	1.000000
14545.909933	0.035098	0.554799	0.217697	84.532913	27.664402	89.914780	4.791589	0.000000	1.428523	0.000000	0.000000	0.000000	0.094828	0.178759	-0.217115	0.000000	0.000000	4.000000	1.000000	1.000000
14545.913266	0.035098	0.554799	0.217697	84.532913	27.664402	89.914780	4.791589	0.000000	1.428523	0.000000	0.000000	0.000000	0.094828	0.178759	-0.217115	0.000000	0.000000	4.000000	1.000000	1.000000
14545.916600	0.035383	0.555456	0.217015	84.532913	27.664402	89.914780	4.791589	0.000000	1.428523	0.000000	0.000000	0.000000	0.085634	0.197094	-0.204633	0.000000	0.000000	4.000000	1.000000	1.000000
14545.919933	0.035383	0.555456	0.217015	84.521454	27.637093	89.860001	4.791589	0.000000	1.428523	0.000000	0.000000	0.000000	0.085634	0.197094	-0.204633	0.000000	0.000000	4.000000	1.000000	1.000000
14545.923266	0.035669	0.556133	0.216345	84.521454	27.637093	89.860001	4.791589	0.000000	1.428523	0.000000	0.000000	0.000000	0.085642	0.202922	-0.200906	0.000000	0.000000	4.000000	1.000000	1.000000
14545.926600	0.035669	0.556133	0.216345	84.521454	27.637093	89.860001	4.791589	0.000000	1.428523	0.000000	0.000000	0.000000	0.085642	0.202922	-0.200906	0.000000	0.000000	4.000000	1.000000	1.000000
14545.929933	0.035669	0.556133	0.216345	84.507278	27.593828	89.791939	4.792606	0.000000	1.425107	0.000000	0.000000	0.000000	0.085642	0.202922	-0.200906	0.000000	0.000000	4.000000	1.000000	1.000000
14545.933266	0.035669	0.556133	0.216345	84.507278	27.593828	89.791939	4.792606	0.000000	1.425107	0.000000	0.000000	0.000000	0.085642	0.202922	-0.200906	0.000000	0.000000	4.000000	1.000000	1.000000
14545.936600	0.035923	0.556812	0.215708	84.507278	27.593828	89.791939	4.792606	0.000000	1.425107	0.000000	0.000000	0.000000	0.076378	0.203947	-0.190915	0.000000	0.000000	4.000000	1.000000	1.000000
14545.939933	0.035923	0.556812	0.215708	84.493057	27.550882	89.724205	4.792606	0.000000	1.425107	0.000000	0.000000	0.000000	0.076378	0.203947	-0.190915	0.000000	0.000000	4.000000	1.000000	1.000000
14545.943266	0.036176	0.557507	0.215052	84.493057	27.550882	89.724205	4.792606	0.000000	1.425107	0.000000	0.000000	0.000000	0.075889	0.208330	-0.197058	0.000000	0.000000	4.000000	1.000000	1.000000
14545.946600	0.036176	0.557507	0.215052	84.493057	27.550882	89.724205	4.792606	0.000000	1.425107	0.000000	0.000000	0.000000	0.075889	0.208330	-0.197058	0.000000	0.000000	4.000000	1.000000	1.000000
14545.949933	0.036176	0.557507	0.215052	84.478775	27.510969	89.656822	4.793354	0.000000	1.422588	0.000000	0.000000	0.000000	0.075889	0.208330	-0.197058	0.000000	0.000000	4.000000	1.000000	1.000000
14545.953266	0.036176	0.557507	0.215052	84.478775	27.510969	89.656822	4.793354	0.000000	1.422588	0.000000	0.000000	0.000000	0.075889	0.208330	-0.197058	0.000000	0.000000	4.000000	1.000000	1.000000
14545.956600	0.036428	0.558179	0.214380	84.478775	27.510969	89.656822	4.793354	0.000000	1.422588	0.000000	0.000000	0.000000	0.075479	0.201629	-0.201568	0.000000	0.000000	4.000000	1.000000	1.000000
14545.959933	0.036428	0.558179	0.214380	84.467354	27.479322	89.603134	4.793354	0.000000	1.422588	0.000000	0.000000	0.000000	0.075479	0.201629	-0.201568	0.000000	0.000000	4.000000	1.000000	1.000000
14545.963266	0.036679	0.558886	0.213701	84.467354	27.479322	89.603134	4.793354	0.000000	1.422588	0.000000	0.000000	0.000000	0.075198	0.212236	-0.203622	0.000000	0.000000	4.000000	1.000000	1.000000
14545.966600	0.036679	0.558886	0.213701	84.467354	27.479322	89.603134	4.793354	0.000000	1.422588	0.000000	0.000000	0.000000	0.075198	0.212236	-0.203622	0.000000	0.000000	4.000000	1.000000	1.000000
14545.969933	0.036679	0.558886	0.213701	84.453056	27.434576	89.536316	4.793974	0.000000	1.420497	0.000000	0.000000	0.000000	0.075198	0.212236	-0.203622	0.000000	0.000000	4.000000	1.000000	1.000000
14545.973266	0.036863	0.559587	0.212991	84.453056	27.434576	89.536316	4.793974	0.000000	1.420497	0.000000	0.000000	0.000000	0.055372	0.210262	-0.212890	0.000000	0.000000	4.000000	1.000000	1.000000
14545.976600	0.036863	0.559587	0.212991	84.453056	27.434576	89.536316	4.793974	0.000000	1.420497	0.000000	0.000000	0.000000	0.055372	0.210262	-0.212890	0.000000	0.000000	4.000000	1.000000	1.000000
14545.979933	0.036863	0.559587	0.212991	84.438026	27.404375	89.488152	4.793817	0.000000	1.421028	0.000000	0.000000	0.000000	0.055372	0.210262	-0.212890	0.000000	0.000000	4.000000	1.000000	1.000000
14545.983266	0.037050	0.560313	0.212327	84.438026	27.404375	89.488152	4.793817	0.000000	1.421028	0.000000	0.000000	0.000000	0.055984	0.217560	-0.199272	0.000000	0.000000	4.000000	1.000000	1.000000
14545.986600	0.037050	0.560313	0.212327	84.438026	27.404375	89.488152	4.793817	0.000000	1.421028	0.000000	0.000000	0.000000	0.055984	0.217560	-0.199272	0.000000	0.000000	4.000000	1.000000	1.000000
14545.989933	0.037050	0.560313	0.212327	84.423744	27.354900	89.422005	4.793753	0.000000	1.421242	0.000000	0.000000	0.000000	0.055984	0.217560	-0.199272	0.000000	0.000000	4.000000	1.000000	1.000000
14545.993266	0.037050	0.560313	0.212327	84.423744	27.354900	89.422005	4.793753	0.000000	1.421242	0.000000	0.000000	0.000000	0.055984	0.217560	-0.199272	0.000000	0.000000	4.000000	1.000000	1.000000
14545.996600	0.037237	0.560984	0.211687	84.423744	27.354900	89.422005	4.793753	0.000000	1.421242	0.000000	0.000000	0.000000	0.056250	0.201414	-0.192166	0.000000	0.000000	4.000000	1.000000	1.000000
14545.999933	0.037237	0.560984	0.211687	84.409492	27.305786	89.356293	4.793753	0.000000	1.421242	0.000000	0.000000	0.000000	0.056250	0.201414	-0.192166	0.000000	0.000000	4.000000	1.000000	1.000000
14546.003266	0.037394	0.561638	0.211066	84.409492	27.305786	89.356293	4.793753	0.000000	1.421242	0.000000	0.000000	0.000000	0.046914	0.196305	-0.186163	0.000000	0.000000	4.000000	1.000000	1.000000
14546.006600	0.037394	0.561638	0.211066	84.409492	27.305786	89.356293	4.793753	0.000000	1.421242	0.000000	0.000000	0.000000	0.046914	0.196305	-0.186163	0.000000	0.000000	4.000000	1.000000	1.000000
14546.009933	0.037394	0.561638	0.211066	84.398071	27.269964	89.303894	4.793568	0.000000	1.421868	0.000000	0.000000	0.000000	0.046914	0.196305	-0.186163	0.000000	0.000000	4.000000	1.000000	1.000000
14546.013266	0.037394	0.561638	0.211066	84.398071	27.269964	89.303894	4.793568	0.000000	1.421868	0.000000	0.000000	0.000000	0.046914	0.196305	-0.186163	0.000000	0.000000	4.000000	1.000000	1.000000
14546.016600	0.037519	0.562239	0.210471	84.398071	27.269964	89.303894	4.793568	0.000000	1.421868	0.000000	0.000000	0.000000	0.037707	0.180270	-0.178418	0.000000	0.000000	4.000000	1.000000	1.000000
14546.019933	0.037519	0.562239	0.210471	84.389473	27.244585	89.264725	4.793568	0.000000	1.421868	0.000000	0.000000	0.000000	0.037707	0.180270	-0.178418	0.000000	0.000000	4.000000	1.000000	1.000000
14546.023266	0.037678	0.562787	0.209899	84.389473	27.244585	89.264725	4.793568	0.000000	1.421868	0.000000	0.000000	0.000000	0.047533	0.164290	-0.171686	0.000000	0.000000	4.000000	1.000000	1.000000
14546.026600	0.037678	0.562787	0.209899	84.389473	27.244585	89.264725	4.793568	0.000000	1.421868	0.000000	0.000000	0.000000	0.047533	0.164290	-0.171686	0.000000	0.000000	4.000000	1.000000	1.000000
14546.029933	0.037678	0.562787	0.209899	84.383751	27.234976	89.238693	4.793181	0.000000	1.423170	0.000000	0.000000	0.000000	0.047533	0.164290	-0.171686	0.000000	0.000000	4.000000	1.000000	1.000000
14546.033266	0.037678	0.562787	0.209899	84.383751	27.234976	89.238693	4.793181	0.000000	1.423170	0.000000	0.000000	0.000000	0.047533	0.164290	-0.171686	0.000000	0.000000	4.000000	1.000000	1.000000
14546.036600	0.037804	0.563276	0.209320	84.383751	27.234976	89.238693	4.793181	0.000000	1.423170	0.000000	0.000000	0.000000	0.037796	0.146773	-0.173774	0.000000	0.000000	4.000000	1.000000	1.000000
14546.039933	0.037804	0.563276	0.209320	84.386612	27.261560	89.251694	4.793181	0.000000	1.423170	0.000000	0.000000	0.000000	0.037796	0.146773	-0.173774	0.000000	0.000000	4.000000	1.000000	1.000000
14546.043266	0.037959	0.563723	0.208711	84.386612	27.261560	89.251694	4.793181	0.000000	1.423170	0.000000	0.000000	0.000000	0.046718	0.133963	-0.182765	0.000000	0.000000	4.000000	1.000000	1.000000
14546.046600	0.037959	0.563723	0.208711	84.386612	27.261560	89.251694	4.793181	0.000000	1.423170	0.000000	0.000000	0.000000	0.046718	0.133963	-0.182765	0.000000	0.000000	4.000000	1.000000	1.000000
14546.049933	0.037959	0.563723	0.208711	84.394440	27.333477	89.308853	4.792735	0.000000	1.424672	0.000000	0.000000	0.000000	0.046718	0.133963	-0.182765	0.000000	0.000000	4.000000	1.000000	1.000000
14546.053266	0.037959	0.563723	0.208711	84.394440	27.333477	89.308853	4.792735	0.000000	1.424672	0.000000	0.000000	0.000000	0.046718	0.133963	-0.182765	0.000000	0.000000	4.000000	1.000000	1.000000
14546.056600	0.038086	0.564064	0.208153	84.394440	27.333477	89.308853	4.792735	0.000000	1.424672	0.000000	0.000000	0.000000	0.037997	0.102498	-0.167247	0.000000	0.000000	4.000000	1.000000	1.000000
14546.059933	0.038086	0.564064	0.208153	84.414398	27.441191	89.400673	4.792735	0.000000	1.424672	0.000000	0.000000	0.000000	0.037997	0.102498	-0.167247	0.000000	0.000000	4.000000	1.000000	1.000000
14546.063266	0.038266	0.564378	0.207425	84.414398	27.441191	89.400673	4.792735	0.000000	1.424672	0.000000	0.000000	0.000000	0.053970	0.094246	-0.218397	0.000000	0.000000	4.000000	1.000000	1.000000
14546.066600	0.038266	0.564378	0.207425	84.414398	27.441191	89.400673	4.792735	0.000000	1.424672	0.000000	0.000000	0.000000	0.053970	0.094246	-0.218397	0.000000	0.000000	4.000000	1.000000	1.000000
14546.069933	0.038266	0.564378	0.207425	84.440071	27.575869	89.519608	4.792258	0.000000	1.426275	0.000000	0.000000	0.000000	0.053970	0.094246	-0.218397	0.000000	0.000000	4.000000	1.000000	1.000000
14546.073266	0.038266	0.564378	0.207425	84.440071	27.575869	89.519608	4.792258	0.000000	1.426275	0.000000	0.000000	0.000000	0.053970	0.094246	-0.218397	0.000000	0.000000	4.000000	1.000000	1.000000
14546.076600	0.038384	0.564640	0.206725	84.440071	27.575869	89.519608	4.792258	0.000000	1.426275	0.000000	0.000000	0.000000	0.035344	0.078399	-0.209947	0.000000	0.000000	4.000000	1.000000	1.000000
14546.079933	0.038384	0.564640	0.206725	84.474297	27.749062	89.679932	4.792258	0.000000	1.426275	0.000000	0.000000	0.000000	0.035344	0.078399	-0.209947	0.000000	0.000000	4.000000	1.000000	1.000000
14546.083266	0.038531	0.564822	0.206001	84.474297	27.749062	89.679932	4.792258	0.000000	1.426275	0.000000	0.000000	0.000000	0.044299	0.054774	-0.217224	0.000000	0.000000	4.000000	1.000000	1.000000
14546.086600	0.038531	0.564822	0.206001	84.474297	27.749062	89.679932	4.792258	0.000000	1.426275	0.000000	0.000000	0.000000	0.044299	0.054774	-0.217224	0.000000	0.000000	4.000000	1.000000	1.000000
14546.089933	0.038531	0.564822	0.206001	84.505592	27.910654	89.828598	4.791250	0.000000	1.429657	0.000000	0.000000	0.000000	0.044299	0.054774	-0.217224	0.000000	0.000000	4.000000	1.000000	1.000000
14546.093266	0.038531	0.564822	0.206001	84.505592	27.910654	89.828598	4.791250	0.000000	1.429657	0.000000	0.000000	0.000000	0.044299	0.054774	-0.217224	0.000000	0.000000	4.000000	1.000000	1.000000
14546.096600	0.038619	0.564994	0.205333	84.505592	27.910654	89.828598	4.791250	0.000000	1.429657	0.000000	0.000000	0.000000	0.026221	0.051547	-0.200483	0.000000	0.000000	4.000000	1.000000	1.000000
14546.099933	0.038619	0.564994	0.205333	84.545479	28.115099	90.020340	4.791250	0.000000	1.429657	0.000000	0.000000	0.000000	0.026221	0.051547	-0.200483	0.000000	0.000000	4.000000	1.000000	1.000000
14546.103266	0.038763	0.565113	0.204566	84.545479	28.115099	90.020340	4.791250	0.000000	1.429657	0.000000	0.000000	0.000000	0.043325	0.035591	-0.230092	0.000000	0.000000	4.000000	1.000000	1.000000
14546.106600	0.038763	0.565113	0.204566	84.545479	28.115099	90.020340	4.791250	0.000000	1.429657	0.000000	0.000000	0.000000	0.043325	0.035591	-0.230092	0.000000	0.000000	4.000000	1.000000	1.000000
14546.109933	0.038763	0.565113	0.204566	84.588112	28.341761	90.228897	4.789988	0.000000	1.433881	0.000000	0.000000	0.000000	0.043325	0.035591	-0.230092	0.000000	0.000000	4.000000	1.000000	1.000000
14546.113266	0.038763	0.565113	0.204566	84.588112	28.341761	90.228897	4.789988	0.000000	1.433881	0.000000	0.000000	0.000000	0.043325	0.035591	-0.230092	0.000000	0.000000	4.000000	1.000000	1.000000
14546.116600	0.038903	0.565313	0.203733	84.588112	28.341761	90.228897	4.789988	0.000000	1.433881	0.000000	0.000000	0.000000	0.042033	0.060066	-0.249846	0.000000	0.000000	4.000000	1.000000	1.000000
14546.119933	0.038903	0.565313	0.203733	84.619301	28.509705	90.383949	4.789988	0.000000	1.433881	0.000000	0.000000	0.000000	0.042033	0.060066	-0.249846	0.000000	0.000000	4.000000	1.000000	1.000000
14546.123266	0.039050	0.565513	0.203019	84.619301	28.509705	90.383949	4.789988	0.000000	1.433881	0.000000	0.000000	0.000000	0.044005	0.060116	-0.214131	0.000000	0.000000	4.000000	1.000000	1.000000
14546.126600	0.039050	0.565513	0.203019	84.619301	28.509705	90.383949	4.789988	0.000000	1.433881	0.000000	0.000000	0.000000	0.044005	0.060116	-0.214131	0.000000	0.000000	4.000000	1.000000	1.000000
14546.129933	0.039050	0.565513	0.203019	84.644745	28.650871	90.512070	4.788845	0.000000	1.437694	0.000000	0.000000	0.000000	0.044005	0.060116	-0.214131	0.000000	0.000000	4.000000	1.000000	1.000000
14546.133266	0.039050	0.565513	0.203019	84.644745	28.650871	90.512070	4.788845	0.000000	1.437694	0.000000	0.000000	0.000000	0.044005	0.060116	-0.214131	0.000000	0.000000	4.000000	1.000000	1.000000
14546.136600	0.039171	0.565730	0.202407	84.644745	28.650871	90.512070	4.788845	0.000000	1.437694	0.000000	0.000000	0.000000	0.036269	0.064854	-0.183661	0.000000	0.000000	4.000000	1.000000	1.000000
14546.139933	0.039171	0.565730	0.202407	84.664543	28.767336	90.612640	4.788845	0.000000	1.437694	0.000000	0.000000	0.000000	0.036269	0.064854	-0.183661	0.000000	0.000000	4.000000	1.000000	1.000000
14546.143266	0.039318	0.566006	0.201713	84.664543	28.767336	90.612640	4.788845	0.000000	1.437694	0.000000	0.000000	0.000000	0.044143	0.082982	-0.208091	0.000000	0.000000	4.000000	1.000000	1.000000
14546.146600	0.039318	0.566006	0.201713	84.664543	28.767336	90.612640	4.788845	0.000000	1.437694	0.000000	0.000000	0.000000	0.044143	0.082982	-0.208091	0.000000	0.000000	4.000000	1.000000	1.000000
14546.149933	0.039318	0.566006	0.201713	84.675865	28.841146	90.670395	4.788033	0.000000	1.440394	0.000000	0.000000	0.000000	0.044143	0.082982	-0.208091	0.000000	0.000000	4.000000	1.000000	1.000000
14546.153266	0.039318	0.566006	0.201713	84.675865	28.841146	90.670395	4.788033	0.000000	1.440394	0.000000	0.000000	0.000000	0.044143	0.082982	-0.208091	0.000000	0.000000	4.000000	1.000000	1.000000
14546.156600	0.039445	0.566294	0.201209	84.675865	28.841146	90.670395	4.788033	0.000000	1.440394	0.000000	0.000000	0.000000	0.038011	0.086493	-0.151484	0.000000	0.000000	4.000000	1.000000	1.000000
14546.159933	0.039445	0.566294	0.201209	84.681534	28.886343	90.699402	4.788033	0.000000	1.440394	0.000000	0.000000	0.000000	0.038011	0.086493	-0.151484	0.000000	0.000000	4.000000	1.000000	1.000000
14546.163266	0.039603	0.566603	0.200715	84.681534	28.886343	90.699402	4.788033	0.000000	1.440394	0.000000	0.000000	0.000000	0.047548	0.092561	-0.148052	0.000000	0.000000	4.000000	1.000000	1.000000
14546.166600	0.039603	0.566603	0.200715	84.681534	28.886343	90.699402	4.788033	0.000000	1.440394	0.000000	0.000000	0.000000	0.047548	0.092561	-0.148052	0.000000	0.000000	4.000000	1.000000	1.000000
14546.169933	0.039603	0.566603	0.200715	84.685150	28.896940	90.695091	4.787933	0.000000	1.440726	0.000000	0.000000	0.000000	0.047548	0.092561	-0.148052	0.000000	0.000000	4.000000	1.000000	1.000000
14546.173266	0.039603	0.566603	0.200715	84.685150	28.896940	90.695091	4.787933	0.000000	1.440726	0.000000	0.000000	0.000000	0.047548	0.092561	-0.148052	0.000000	0.000000	4.000000	1.000000	1.000000
14546.176600	0.039737	0.566856	0.200336	84.685150	28.896940	90.695091	4.787933	0.000000	1.440726	0.000000	0.000000	0.000000	0.040140	0.075867	-0.113794	0.000000	0.000000	4.000000	1.000000	1.000000
14546.179933	0.039737	0.566856	0.200336	84.685181	28.913250	90.695091	4.787933	0.000000	1.440726	0.000000	0.000000	0.000000	0.040140	0.075867	-0.113794	0.000000	0.000000	4.000000	1.000000	1.000000
14546.183266	0.039932	0.567159	0.199926	84.685181	28.913250	90.695091	4.787933	0.000000	1.440726	0.000000	0.000000	0.000000	0.058329	0.091073	-0.122759	0.000000	0.000000	4.000000	1.000000	1.000000
14546.186600	0.039932	0.567159	0.199926	84.685181	28.913250	90.695091	4.787933	0.000000	1.440726	0.000000	0.000000	0.000000	0.058329	0.091073	-0.122759	0.000000	0.000000	4.000000	1.000000	1.000000
14546.189933	0.039932	0.567159	0.199926	84.685150	28.929573	90.695068	4.788534	0.000000	1.438728	0.000000	0.000000	0.000000	0.058329	0.091073	-0.122759	0.000000	0.000000	4.000000	1.000000	1.000000
14546.193266	0.039932	0.567159	0.199926	84.685150	28.929573	90.695068	4.788534	0.000000	1.438728	0.000000	0.000000	0.000000	0.058329	0.091073	-0.122759	0.000000	0.000000	4.000000	1.000000	1.000000
14546.196600	0.040062	0.567478	0.199501	84.685150	28.929573	90.695068	4.788534	0.000000	1.438728	0.000000	0.000000	0.000000	0.039174	0.095511	-0.127683	0.000000	0.000000	4.000000	1.000000	1.000000
14546.199933	0.040062	0.567478	0.199501	84.692490	28.937237	90.686554	4.788534	0.000000	1.438728	0.000000	0.000000	0.000000	0.039174	0.095511	-0.127683	0.000000	0.000000	4.000000	1.000000	1.000000
14546.203266	0.040220	0.567784	0.199006	84.692490	28.937237	90.686554	4.788534	0.000000	1.438728	0.000000	0.000000	0.000000	0.047216	0.091962	-0.148559	0.000000	0.000000	4.000000	1.000000	1.000000
14546.206600	0.040220	0.567784	0.199006	84.692490	28.937237	90.686554	4.788534	0.000000	1.438728	0.000000	0.000000	0.000000	0.047216	0.091962	-0.148559	0.000000	0.000000	4.000000	1.000000	1.000000
14546.209933	0.040220	0.567784	0.199006	84.699806	28.944860	90.677979	4.788610	0.000000	1.438478	0.000000	0.000000	0.000000	0.047216	0.091962	-0.148559	0.000000	0.000000	4.000000	1.000000	1.000000
14546.213266	0.040220	0.567784	0.199006	84.699806	28.944860	90.677979	4.788610	0.000000	1.438478	0.000000	0.000000	0.000000	0.047216	0.091962	-0.148559	0.000000	0.000000	4.000000	1.000000	1.000000
14546.216600	0.040314	0.568090	0.198514	84.699806	28.944860	90.677979	4.788610	0.000000	1.438478	0.000000	0.000000	0.000000	0.028449	0.091789	-0.147556	0.000000	0.000000	4.000000	1.000000	1.000000
14546.219933	0.040314	0.568090	0.198514	84.711617	28.929167	90.646141	4.788610	0.000000	1.438478	0.000000	0.000000	0.000000	0.028449	0.091789	-0.147556	0.000000	0.000000	4.000000	1.000000	1.000000
14546.223266	0.040403	0.568435	0.197928	84.711617	28.929167	90.646141	4.788610	0.000000	1.438478	0.000000	0.000000	0.000000	0.026658	0.103458	-0.175693	0.000000	0.000000	4.000000	1.000000	1.000000
14546.226600	0.040403	0.568435	0.197928	84.711617	28.929167	90.646141	4.788610	0.000000	1.438478	0.000000	0.000000	0.000000	0.026658	0.103458	-0.175693	0.000000	0.000000	4.000000	1.000000	1.000000
14546.229933	0.040403	0.568435	0.197928	84.719772	28.913656	90.618500	4.787675	0.000000	1.441584	0.000000	0.000000	0.000000	0.026658	0.103458	-0.175693	0.000000	0.000000	4.000000	1.000000	1.000000
14546.233266	0.040403	0.568435	0.197928	84.719772	28.913656	90.618500	4.787675	0.000000	1.441584	0.000000	0.000000	0.000000	0.026658	0.103458	-0.175693	0.000000	0.000000	4.000000	1.000000	1.000000
14546.236600	0.040492	0.568779	0.197342	84.719772	28.913656	90.618500	4.787675	0.000000	1.441584	0.000000	0.000000	0.000000	0.026580	0.103231	-0.175881	0.000000	0.000000	4.000000	1.000000	1.000000
14546.239933	0.040492	0.568779	0.197342	84.731133	28.959387	90.654846	4.787675	0.000000	1.441584	0.000000	0.000000	0.000000	0.026580	0.103231	-0.175881	0.000000	0.000000	4.000000	1.000000	1.000000
14546.243266	0.040507	0.569293	0.196573	84.731133	28.959387	90.654846	4.787675	0.000000	1.441584	0.000000	0.000000	0.000000	0.004429	0.154232	-0.230553	0.000000	0.000000	4.000000	1.000000	1.000000
14546.246600	0.040507	0.569293	0.196573	84.731133	28.959387	90.654846	4.787675	0.000000	1.441584	0.000000	0.000000	0.000000	0.004429	0.154232	-0.230553	0.000000	0.000000	4.000000	1.000000	1.000000
14546.249933	0.040507	0.569293	0.196573	84.733887	28.979370	90.669434	4.785624	0.000000	1.448381	0.000000	0.000000	0.000000	0.004429	0.154232	-0.230553	0.000000	0.000000	4.000000	1.000000	1.000000
14546.253266	0.040507	0.569293	0.196573	84.733887	28.979370	90.669434	4.785624	0.000000	1.448381	0.000000	0.000000	0.000000	0.004429	0.154232	-0.230553	0.000000	0.000000	4.000000	1.000000	1.000000
14546.256600	0.040526	0.569782	0.195877	84.733887	28.979370	90.669434	4.785624	0.000000	1.448381	0.000000	0.000000	0.000000	0.005737	0.146562	-0.208776	0.000000	0.000000	4.000000	1.000000	1.000000
14546.259933	0.040526	0.569782	0.195877	84.733887	28.982075	90.669434	4.785624	0.000000	1.448381	0.000000	0.000000	0.000000	0.005737	0.146562	-0.208776	0.000000	0.000000	4.000000	1.000000	1.000000
14546.263266	0.040501	0.570454	0.194976	84.733887	28.982075	90.669434	4.785624	0.000000	1.448381	0.000000	0.000000	0.000000	-0.007451	0.201661	-0.270320	0.000000	0.000000	4.000000	1.000000	1.000000
14546.266600	0.040501	0.570454	0.194976	84.733887	28.982075	90.669434	4.785624	0.000000	1.448381	0.000000	0.000000	0.000000	-0.007451	0.201661	-0.270320	0.000000	0.000000	4.000000	1.000000	1.000000
14546.269933	0.040501	0.570454	0.194976	84.733139	28.981764	90.666283	4.782286	0.000000	1.459366	0.000000	0.000000	0.000000	-0.007451	0.201661	-0.270320	0.000000	0.000000	4.000000	1.000000	1.000000
14546.273266	0.040501	0.570454	0.194976	84.733139	28.981764	90.666283	4.782286	0.000000	1.459366	0.000000	0.000000	0.000000	-0.007451	0.201661	-0.270320	0.000000	0.000000	4.000000	1.000000	1.000000
14546.276600	0.040484	0.571056	0.194208	84.733139	28.981764	90.666283	4.782286	0.000000	1.459366	0.000000	0.000000	0.000000	-0.005009	0.180445	-0.230601	0.000000	0.000000	4.000000	1.000000	1.000000
14546.279933	0.040484	0.571056	0.194208	84.731651	28.983727	90.659851	4.782286	0.000000	1.459366	0.000000	0.000000	0.000000	-0.005009	0.180445	-0.230601	0.000000	0.000000	4.000000	1.000000	1.000000
14546.283266	0.040521	0.571780	0.193307	84.731651	28.983727	90.659851	4.782286	0.000000	1.459366	0.000000	0.000000	0.000000	0.011113	0.217331	-0.270115	0.000000	0.000000	4.000000	1.000000	1.000000
14546.286600	0.040521	0.571780	0.193307	84.731651	28.983727	90.659851	4.782286	0.000000	1.459366	0.000000	0.000000	0.000000	0.011113	0.217331	-0.270115	0.000000	0.000000	4.000000	1.000000	1.000000
14546.289933	0.040521	0.571780	0.193307	84.732178	28.997278	90.665016	4.778897	0.000000	1.470420	0.000000	0.000000	0.000000	0.011113	0.217331	-0.270115	0.000000	0.000000	4.000000	1.000000	1.000000
14546.293266	0.040555	0.572532	0.192365	84.732178	28.997278	90.665016	4.778897	0.000000	1.470420	0.000000	0.000000	0.000000	0.010250	0.225495	-0.282691	0.000000	0.000000	4.000000	1.000000	1.000000
14546.296600	0.040555	0.572532	0.192365	84.732178	28.997278	90.665016	4.778897	0.000000	1.470420	0.000000	0.000000	0.000000	0.010250	0.225495	-0.282691	0.000000	0.000000	4.000000	1.000000	1.000000
14546.299933	0.040555	0.572532	0.192365	84.742233	29.070768	90.732224	4.777109	0.000000	1.476222	0.000000	0.000000	0.000000	0.010250	0.225495	-0.282691	0.000000	0.000000	4.000000	1.000000	1.000000
14546.303266	0.040649	0.573331	0.191391	84.742233	29.070768	90.732224	4.777109	0.000000	1.476222	0.000000	0.000000	0.000000	0.028110	0.239788	-0.292346	0.000000	0.000000	4.000000	1.000000	1.000000
14546.306600	0.040649	0.573331	0.191391	84.742233	29.070768	90.732224	4.777109	0.000000	1.476222	0.000000	0.000000	0.000000	0.028110	0.239788	-0.292346	0.000000	0.000000	4.000000	1.000000	1.000000
14546.309933	0.040649	0.573331	0.191391	84.771606	29.255005	90.899193	4.775646	0.000000	1.480946	0.000000	0.000000	0.000000	0.028110	0.239788	-0.292346	0.000000	0.000000	4.000000	1.000000	1.000000
14546.313266	0.040770	0.574136	0.190358	84.771606	29.255005	90.899193	4.775646	0.000000	1.480946	0.000000	0.000000	0.000000	0.036133	0.241515	-0.309795	0.000000	0.000000	4.000000	1.000000	1.000000
14546.316600	0.040770	0.574136	0.190358	84.771606	29.255005	90.899193	4.775646	0.000000	1.480946	0.000000	0.000000	0.000000	0.036133	0.241515	-0.309795	0.000000	0.000000	4.000000	1.000000	1.000000
14546.319933	0.040770	0.574136	0.190358	84.820099	29.551086	91.177704	4.774227	0.000000	1.485516	0.000000	0.000000	0.000000	0.036133	0.241515	-0.309795	0.000000	0.000000	4.000000	1.000000	1.000000
14546.323266	0.040916	0.574947	0.189267	84.820099	29.551086	91.177704	4.774227	0.000000	1.485516	0.000000	0.000000	0.000000	0.044092	0.243154	-0.327305	0.000000	0.000000	4.000000	1.000000	1.000000
14546.326600	0.040916	0.574947	0.189267	84.820099	29.551086	91.177704	4.774227	0.000000	1.485516	0.000000	0.000000	0.000000	0.044092	0.243154	-0.327305	0.000000	0.000000	4.000000	1.000000	1.000000
14546.329933	0.040916	0.574947	0.189267	84.882584	29.894686	91.495270	4.772848	0.000000	1.489942	0.000000	0.000000	0.000000	0.044092	0.243154	-0.327305	0.000000	0.000000	4.000000	1.000000	1.000000
14546.333266	0.041061	0.575768	0.188153	84.882584	29.894686	91.495270	4.772848	0.000000	1.489942	0.000000	0.000000	0.000000	0.043447	0.246555	-0.334098	0.000000	0.000000	4.000000	1.000000	1.000000
14546.336600	0.041061	0.575768	0.188153	84.882584	29.894686	91.495270	4.772848	0.000000	1.489942	0.000000	0.000000	0.000000	0.043447	0.246555	-0.334098	0.000000	0.000000	4.000000	1.000000	1.000000
14546.339933	0.041061	0.575768	0.188153	84.955307	30.094931	91.667953	4.771382	0.000000	1.494628	0.000000	0.000000	0.000000	0.043447	0.246555	-0.334098	0.000000	0.000000	4.000000	1.000000	1.000000
14546.343266	0.041232	0.576595	0.186981	84.955307	30.094931	91.667953	4.771382	0.000000	1.494628	0.000000	0.000000	0.000000	0.051309	0.247967	-0.351739	0.000000	0.000000	4.000000	1.000000	1.000000
14546.346600	0.041232	0.576595	0.186981	84.955307	30.094931	91.667953	4.771382	0.000000	1.494628	0.000000	0.000000	0.000000	0.051309	0.247967	-0.351739	0.000000	0.000000	4.000000	1.000000	1.000000
14546.349933	0.041232	0.576595	0.186981	85.026421	30.073627	91.599342	4.769952	0.000000	1.499186	0.000000	0.000000	0.000000	0.051309	0.247967	-0.351739	0.000000	0.000000	4.000000	1.000000	1.000000
14546.353266	0.041368	0.577426	0.185753	85.026421	30.073627	91.599342	4.769952	0.000000	1.499186	0.000000	0.000000	0.000000	0.040784	0.249304	-0.368292	0.000000	0.000000	4.000000	1.000000	1.000000
14546.356600	0.041368	0.577426	0.185753	85.026421	30.073627	91.599342	4.769952	0.000000	1.499186	0.000000	0.000000	0.000000	0.040784	0.249304	-0.368292	0.000000	0.000000	4.000000	1.000000	1.000000
14546.359933	0.041368	0.577426	0.185753	85.088531	29.921215	91.395920	4.768114	0.000000	1.505023	0.000000	0.000000	0.000000	0.040784	0.249304	-0.368292	0.000000	0.000000	4.000000	1.000000	1.000000
14546.363266	0.041501	0.578247	0.184489	85.088531	29.921215	91.395920	4.768114	0.000000	1.505023	0.000000	0.000000	0.000000	0.039824	0.246205	-0.379379	0.000000	0.000000	4.000000	1.000000	1.000000
14546.366600	0.041501	0.578247	0.184489	85.088531	29.921215	91.395920	4.768114	0.000000	1.505023	0.000000	0.000000	0.000000	0.039824	0.246205	-0.379379	0.000000	0.000000	4.000000	1.000000	1.000000
14546.369933	0.041501	0.578247	0.184489	85.136108	29.700453	91.123253	4.766134	0.000000	1.511281	0.000000	0.000000	0.000000	0.039824	0.246205	-0.379379	0.000000	0.000000	4.000000	1.000000	1.000000
14546.373266	0.041660	0.579036	0.183171	85.136108	29.700453	91.123253	4.766134	0.000000	1.511281	0.000000	0.000000	0.000000	0.047699	0.236789	-0.395255	0.000000	0.000000	4.000000	1.000000	1.000000
14546.376600	0.041660	0.579036	0.183171	85.136108	29.700453	91.123253	4.766134	0.000000	1.511281	0.000000	0.000000	0.000000	0.047699	0.236789	-0.395255	0.000000	0.000000	4.000000	1.000000	1.000000
14546.379933	0.041660	0.579036	0.183171	85.166977	29.520651	90.897324	4.764191	0.000000	1.517395	0.000000	0.000000	0.000000	0.047699	0.236789	-0.395255	0.000000	0.000000	4.000000	1.000000	1.000000
14546.383266	0.041817	0.579856	0.181844	85.166977	29.520651	90.897324	4.764191	0.000000	1.517395	0.000000	0.000000	0.000000	0.047213	0.246042	-0.398144	0.000000	0.000000	4.000000	1.000000	1.000000
14546.386600	0.041817	0.579856	0.181844	85.166977	29.520651	90.897324	4.764191	0.000000	1.517395	0.000000	0.000000	0.000000	0.047213	0.246042	-0.398144	0.000000	0.000000	4.000000	1.000000	1.000000
14546.389933	0.041817	0.579856	0.181844	85.182732	29.345747	90.689789	4.762177	0.000000	1.523702	0.000000	0.000000	0.000000	0.047213	0.246042	-0.398144	0.000000	0.000000	4.000000	1.000000	1.000000
14546.393266	0.042034	0.580707	0.180503	85.182732	29.345747	90.689789	4.762177	0.000000	1.523702	0.000000	0.000000	0.000000	0.064883	0.255225	-0.402261	0.000000	0.000000	4.000000	1.000000	1.000000
14546.396600	0.042034	0.580707	0.180503	85.182732	29.345747	90.689789	4.762177	0.000000	1.523702	0.000000	0.000000	0.000000	0.064883	0.255225	-0.402261	0.000000	0.000000	4.000000	1.000000	1.000000
14546.399933	0.042034	0.580707	0.180503	85.194618	29.178326	90.477570	4.760546	0.000000	1.528791	0.000000	0.000000	0.000000	0.064883	0.255225	-0.402261	0.000000	0.000000	4.000000	1.000000	1.000000
14546.403266	0.042310	0.581574	0.179169	85.194618	29.178326	90.477570	4.760546	0.000000	1.528791	0.000000	0.000000	0.000000	0.082844	0.260123	-0.400256	0.000000	0.000000	4.000000	1.000000	1.000000
14546.406600	0.042310	0.581574	0.179169	85.194618	29.178326	90.477570	4.760546	0.000000	1.528791	0.000000	0.000000	0.000000	0.082844	0.260123	-0.400256	0.000000	0.000000	4.000000	1.000000	1.000000
14546.409933	0.042310	0.581574	0.179169	85.209808	28.768799	90.010696	4.759367	0.000000	1.532459	0.000000	0.000000	0.000000	0.082844	0.260123	-0.400256	0.000000	0.000000	4.000000	1.000000	1.000000
14546.413266	0.042590	0.582471	0.177914	85.209808	28.768799	90.010696	4.759367	0.000000	1.532459	0.000000	0.000000	0.000000	0.083995	0.269113	-0.376377	0.000000	0.000000	4.000000	1.000000	1.000000
14546.416600	0.042590	0.582471	0.177914	85.209808	28.768799	90.010696	4.759367	0.000000	1.532459	0.000000	0.000000	0.000000	0.083995	0.269113	-0.376377	0.000000	0.000000	4.000000	1.000000	1.000000
14546.419933	0.042590	0.582471	0.177914	85.228821	27.993948	89.156693	4.758398	0.000000	1.535462	0.000000	0.000000	0.000000	0.083995	0.269113	-0.376377	0.000000	0.000000	4.000000	1.000000	1.000000
14546.423266	0.042933	0.583377	0.176722	85.228821	27.993948	89.156693	4.758398	0.000000	1.535462	0.000000	0.000000	0.000000	0.102967	0.271946	-0.357780	0.000000	0.000000	4.000000	1.000000	1.000000
14546.426600	0.042933	0.583377	0.176722	85.228821	27.993948	89.156693	4.758398	0.000000	1.535462	0.000000	0.000000	0.000000	0.102967	0.271946	-0.357780	0.000000	0.000000	4.000000	1.000000	1.000000
14546.429933	0.042933	0.583377	0.176722	85.249557	26.870132	87.930473	4.758071	0.000000	1.536477	0.000000	0.000000	0.000000	0.102967	0.271946	-0.357780	0.000000	0.000000	4.000000	1.000000	1.000000
14546.433266	0.043279	0.584294	0.175595	85.249557	26.870132	87.930473	4.758071	0.000000	1.536477	0.000000	0.000000	0.000000	0.103861	0.274939	-0.337907	0.000000	0.000000	4.000000	1.000000	1.000000
14546.436600	0.043279	0.584294	0.175595	85.249557	26.870132	87.930473	4.758071	0.000000	1.536477	0.000000	0.000000	0.000000	0.103861	0.274939	-0.337907	0.000000	0.000000	4.000000	1.000000	1.000000
14546.439933	0.043279	0.584294	0.175595	85.279510	25.386011	86.312881	4.757932	0.000000	1.536907	0.000000	0.000000	0.000000	0.103861	0.274939	-0.337907	0.000000	0.000000	4.000000	1.000000	1.000000
14546.443266	0.043631	0.585228	0.174570	85.279510	25.386011	86.312881	4.757932	0.000000	1.536907	0.000000	0.000000	0.000000	0.105515	0.280146	-0.307592	0.000000	0.000000	4.000000	1.000000	1.000000
14546.446600	0.043631	0.585228	0.174570	85.279510	25.386011	86.312881	4.757932	0.000000	1.536907	0.000000	0.000000	0.000000	0.105515	0.280146	-0.307592	0.000000	0.000000	4.000000	1.000000	1.000000
14546.449933	0.043631	0.585228	0.174570	85.318130	23.465096	84.244621	4.758096	0.000000	1.536401	0.000000	0.000000	0.000000	0.105515	0.280146	-0.307592	0.000000	0.000000	4.000000	1.000000	1.000000
14546.453266	0.044014	0.586131	0.173582	85.318130	23.465096	84.244621	4.758096	0.000000	1.536401	0.000000	0.000000	0.000000	0.114917	0.270921	-0.296476	0.000000	0.000000	4.000000	1.000000	1.000000
14546.456600	0.044014	0.586131	0.173582	85.318130	23.465096	84.244621	4.758096	0.000000	1.536401	0.000000	0.000000	0.000000	0.114917	0.270921	-0.296476	0.000000	0.000000	4.000000	1.000000	1.000000
14546.459933	0.044014	0.586131	0.173582	85.357758	21.280968	81.890182	4.758608	0.000000	1.534813	0.000000	0.000000	0.000000	0.114917	0.270921	-0.296476	0.000000	0.000000	4.000000	1.000000	1.000000
14546.463266	0.044400	0.587045	0.172660	85.357758	21.280968	81.890182	4.758608	0.000000	1.534813	0.000000	0.000000	0.000000	0.115922	0.274310	-0.276410	0.000000	0.000000	4.000000	1.000000	1.000000
14546.466600	0.044400	0.587045	0.172660	85.357758	21.280968	81.890182	4.758608	0.000000	1.534813	0.000000	0.000000	0.000000	0.115922	0.274310	-0.276410	0.000000	0.000000	4.000000	1.000000	1.000000
14546.469933	0.044400	0.587045	0.172660	85.420372	19.096931	79.539566	4.759326	0.000000	1.532585	0.000000	0.000000	0.000000	0.115922	0.274310	-0.276410	0.000000	0.000000	4.000000	1.000000	1.000000
14546.473266	0.044787	0.587943	0.171758	85.420372	19.096931	79.539566	4.759326	0.000000	1.532585	0.000000	0.000000	0.000000	0.115937	0.269376	-0.270808	0.000000	0.000000	4.000000	1.000000	1.000000
14546.476600	0.044787	0.587943	0.171758	85.420372	19.096931	79.539566	4.759326	0.000000	1.532585	0.000000	0.000000	0.000000	0.115937	0.269376	-0.270808	0.000000	0.000000	4.000000	1.000000	1.000000
14546.479933	0.044787	0.587943	0.171758	85.489761	17.229101	77.524147	4.760099	0.000000	1.530180	0.000000	0.000000	0.000000	0.115937	0.269376	-0.270808	0.000000	0.000000	4.000000	1.000000	1.000000
14546.483266	0.045144	0.588825	0.170876	85.489761	17.229101	77.524147	4.760099	0.000000	1.530180	0.000000	0.000000	0.000000	0.107025	0.264507	-0.264540	0.000000	0.000000	4.000000	1.000000	1.000000
14546.486600	0.045144	0.588825	0.170876	85.489761	17.229101	77.524147	4.760099	0.000000	1.530180	0.000000	0.000000	0.000000	0.107025	0.264507	-0.264540	0.000000	0.000000	4.000000	1.000000	1.000000
14546.489933	0.045144	0.588825	0.170876	85.570076	15.871772	76.054489	4.760695	0.000000	1.528329	0.000000	0.000000	0.000000	0.107025	0.264507	-0.264540	0.000000	0.000000	4.000000	1.000000	1.000000
14546.493266	0.045471	0.589690	0.170015	85.570076	15.871772	76.054489	4.760695	0.000000	1.528329	0.000000	0.000000	0.000000	0.098162	0.259704	-0.258214	0.000000	0.000000	4.000000	1.000000	1.000000
14546.496600	0.045471	0.589690	0.170015	85.570076	15.871772	76.054489	4.760695	0.000000	1.528329	0.000000	0.000000	0.000000	0.098162	0.259704	-0.258214	0.000000	0.000000	4.000000	1.000000	1.000000
14546.499933	0.045471	0.589690	0.170015	85.668716	15.150748	75.277725	4.761109	0.000000	1.527037	0.000000	0.000000	0.000000	0.098162	0.259704	-0.258214	0.000000	0.000000	4.000000	1.000000	1.000000
14546.503266	0.045765	0.590546	0.169120	85.668716	15.150748	75.277725	4.761109	0.000000	1.527037	0.000000	0.000000	0.000000	0.088129	0.256745	-0.268558	0.000000	0.000000	4.000000	1.000000	1.000000
14546.506600	0.045765	0.590546	0.169120	85.668716	15.150748	75.277725	4.761109	0.000000	1.527037	0.000000	0.000000	0.000000	0.088129	0.256745	-0.268558	0.000000	0.000000	4.000000	1.000000	1.000000
14546.509933	0.045765	0.590546	0.169120	85.777428	15.256199	75.406364	4.761164	0.000000	1.526867	0.000000	0.000000	0.000000	0.088129	0.256745	-0.268558	0.000000	0.000000	4.000000	1.000000	1.000000
14546.513266	0.045969	0.591365	0.168237	85.777428	15.256199	75.406364	4.761164	0.000000	1.526867	0.000000	0.000000	0.000000	0.061229	0.245714	-0.264978	0.000000	0.000000	4.000000	1.000000	1.000000
14546.516600	0.045969	0.591365	0.168237	85.777428	15.256199	75.406364	4.761164	0.000000	1.526867	0.000000	0.000000	0.000000	0.061229	0.245714	-0.264978	0.000000	0.000000	4.000000	1.000000	1.000000
14546.519933	0.045969	0.591365	0.168237	85.891151	15.609257	75.959778	4.760511	0.000000	1.528898	0.000000	0.000000	0.000000	0.061229	0.245714	-0.264978	0.000000	0.000000	4.000000	1.000000	1.000000
14546.523266	0.046144	0.592168	0.167375	85.891151	15.609257	75.959778	4.760511	0.000000	1.528898	0.000000	0.000000	0.000000	0.052541	0.240954	-0.258530	0.000000	0.000000	4.000000	1.000000	1.000000
14546.526600	0.046144	0.592168	0.167375	85.891151	15.609257	75.959778	4.760511	0.000000	1.528898	0.000000	0.000000	0.000000	0.052541	0.240954	-0.258530	0.000000	0.000000	4.000000	1.000000	1.000000
14546.529933	0.046144	0.592168	0.167375	85.984383	15.914840	76.851616	4.759670	0.000000	1.531518	0.000000	0.000000	0.000000	0.052541	0.240954	-0.258530	0.000000	0.000000	4.000000	1.000000	1.000000
14546.533266	0.046289	0.592935	0.166521	85.984383	15.914840	76.851616	4.759670	0.000000	1.531518	0.000000	0.000000	0.000000	0.043591	0.229982	-0.256156	0.000000	0.000000	4.000000	1.000000	1.000000
14546.536600	0.046289	0.592935	0.166521	85.984383	15.914840	76.851616	4.759670	0.000000	1.531518	0.000000	0.000000	0.000000	0.043591	0.229982	-0.256156	0.000000	0.000000	4.000000	1.000000	1.000000
14546.539933	0.046289	0.592935	0.166521	86.046608	16.133749	77.649002	4.758590	0.000000	1.534869	0.000000	0.000000	0.000000	0.043591	0.229982	-0.256156	0.000000	0.000000	4.000000	1.000000	1.000000
14546.543266	0.046404	0.593644	0.165662	86.046608	16.133749	77.649002	4.758590	0.000000	1.534869	0.000000	0.000000	0.000000	0.034379	0.212797	-0.257840	0.000000	0.000000	4.000000	1.000000	1.000000
14546.546600	0.046404	0.593644	0.165662	86.046608	16.133749	77.649002	4.758590	0.000000	1.534869	0.000000	0.000000	0.000000	0.034379	0.212797	-0.257840	0.000000	0.000000	4.000000	1.000000	1.000000
14546.549933	0.046404	0.593644	0.165662	86.089340	16.294088	78.037003	4.757224	0.000000	1.539099	0.000000	0.000000	0.000000	0.034379	0.212797	-0.257840	0.000000	0.000000	4.000000	1.000000	1.000000
14546.553266	0.046578	0.594372	0.164810	86.089340	16.294088	78.037003	4.757224	0.000000	1.539099	0.000000	0.000000	0.000000	0.052224	0.218398	-0.255496	0.000000	0.000000	4.000000	1.000000	1.000000
14546.556600	0.046578	0.594372	0.164810	86.089340	16.294088	78.037003	4.757224	0.000000	1.539099	0.000000	0.000000	0.000000	0.052224	0.218398	-0.255496	0.000000	0.000000	4.000000	1.000000	1.000000
14546.559933	0.046578	0.594372	0.164810	86.119858	16.423182	78.141083	4.756365	0.000000	1.541749	0.000000	0.000000	0.000000	0.052224	0.218398	-0.255496	0.000000	0.000000	4.000000	1.000000	1.000000
14546.563266	0.046753	0.595085	0.163978	86.119858	16.423182	78.141083	4.756365	0.000000	1.541749	0.000000	0.000000	0.000000	0.052478	0.213789	-0.249598	0.000000	0.000000	4.000000	1.000000	1.000000
14546.566600	0.046753	0.595085	0.163978	86.119858	16.423182	78.141083	4.756365	0.000000	1.541749	0.000000	0.000000	0.000000	0.052478	0.213789	-0.249598	0.000000	0.000000	4.000000	1.000000	1.000000
14546.569933	0.046753	0.595085	0.163978	86.160233	16.586721	78.279572	4.755558	0.000000	1.544235	0.000000	0.000000	0.000000	0.052478	0.213789	-0.249598	0.000000	0.000000	4.000000	1.000000	1.000000
14546.573266	0.046985	0.595775	0.163126	86.160233	16.586721	78.279572	4.755558	0.000000	1.544235	0.000000	0.000000	0.000000	0.069616	0.206908	-0.255455	0.000000	0.000000	4.000000	1.000000	1.000000
14546.576600	0.046985	0.595775	0.163126	86.160233	16.586721	78.279572	4.755558	0.000000	1.544235	0.000000	0.000000	0.000000	0.069616	0.206908	-0.255455	0.000000	0.000000	4.000000	1.000000	1.000000
14546.579933	0.046985	0.595775	0.163126	86.207390	16.776825	78.452515	4.755178	0.000000	1.545407	0.000000	0.000000	0.000000	0.069616	0.206908	-0.255455	0.000000	0.000000	4.000000	1.000000	1.000000
14546.583266	0.047189	0.596415	0.162305	86.207390	16.776825	78.452515	4.755178	0.000000	1.545407	0.000000	0.000000	0.000000	0.061182	0.192154	-0.246567	0.000000	0.000000	4.000000	1.000000	1.000000
14546.586600	0.047189	0.596415	0.162305	86.207390	16.776825	78.452515	4.755178	0.000000	1.545407	0.000000	0.000000	0.000000	0.061182	0.192154	-0.246567	0.000000	0.000000	4.000000	1.000000	1.000000
14546.589933	0.047189	0.596415	0.162305	86.262833	17.000086	78.666664	4.754633	0.000000	1.547081	0.000000	0.000000	0.000000	0.061182	0.192154	-0.246567	0.000000	0.000000	4.000000	1.000000	1.000000
14546.593266	0.047392	0.597020	0.161489	86.262833	17.000086	78.666664	4.754633	0.000000	1.547081	0.000000	0.000000	0.000000	0.061122	0.181403	-0.244670	0.000000	0.000000	4.000000	1.000000	1.000000
14546.596600	0.047392	0.597020	0.161489	86.262833	17.000086	78.666664	4.754633	0.000000	1.547081	0.000000	0.000000	0.000000	0.061122	0.181403	-0.244670	0.000000	0.000000	4.000000	1.000000	1.000000
14546.599933	0.047392	0.597020	0.161489	86.328003	17.265223	78.930611	4.754099	0.000000	1.548722	0.000000	0.000000	0.000000	0.061122	0.181403	-0.244670	0.000000	0.000000	4.000000	1.000000	1.000000
14546.603266	0.047594	0.597602	0.160659	86.328003	17.265223	78.930611	4.754099	0.000000	1.548722	0.000000	0.000000	0.000000	0.060573	0.174587	-0.249123	0.000000	0.000000	4.000000	1.000000	1.000000
14546.606600	0.047594	0.597602	0.160659	86.328003	17.265223	78.930611	4.754099	0.000000	1.548722	0.000000	0.000000	0.000000	0.060573	0.174587	-0.249123	0.000000	0.000000	4.000000	1.000000	1.000000
14546.609933	0.047594	0.597602	0.160659	86.416466	17.632191	79.293533	4.753501	0.000000	1.550557	0.000000	0.000000	0.000000	0.060573	0.174587	-0.249123	0.000000	0.000000	4.000000	1.000000	1.000000
14546.613266	0.047825	0.598148	0.159832	86.416466	17.632191	79.293533	4.753501	0.000000	1.550557	0.000000	0.000000	0.000000	0.069302	0.163873	-0.247861	0.000000	0.000000	4.000000	1.000000	1.000000
14546.616600	0.047825	0.598148	0.159832	86.416466	17.632191	79.293533	4.753501	0.000000	1.550557	0.000000	0.000000	0.000000	0.069302	0.163873	-0.247861	0.000000	0.000000	4.000000	1.000000	1.000000
14546.619933	0.047825	0.598148	0.159832	86.532814	18.163902	79.814423	4.753163	0.000000	1.551591	0.000000	0.000000	0.000000	0.069302	0.163873	-0.247861	0.000000	0.000000	4.000000	1.000000	1.000000
14546.623266	0.048053	0.598651	0.158978	86.532814	18.163902	79.814423	4.753163	0.000000	1.551591	0.000000	0.000000	0.000000	0.068407	0.150831	-0.256396	0.000000	0.000000	4.000000	1.000000	1.000000
14546.626600	0.048053	0.598651	0.158978	86.532814	18.163902	79.814423	4.753163	0.000000	1.551591	0.000000	0.000000	0.000000	0.068407	0.150831	-0.256396	0.000000	0.000000	4.000000	1.000000	1.000000
14546.629933	0.048053	0.598651	0.158978	86.668221	18.887274	80.518799	4.752714	0.000000	1.552968	0.000000	0.000000	0.000000	0.068407	0.150831	-0.256396	0.000000	0.000000	4.000000	1.000000	1.000000
14546.633266	0.048310	0.599152	0.158120	86.668221	18.887274	80.518799	4.752714	0.000000	1.552968	0.000000	0.000000	0.000000	0.076904	0.150277	-0.257418	0.000000	0.000000	4.000000	1.000000	1.000000
14546.636600	0.048310	0.599152	0.158120	86.668221	18.887274	80.518799	4.752714	0.000000	1.552968	0.000000	0.000000	0.000000	0.076904	0.150277	-0.257418	0.000000	0.000000	4.000000	1.000000	1.000000
14546.639933	0.048310	0.599152	0.158120	86.789291	19.776377	81.392868	4.752501	0.000000	1.553621	0.000000	0.000000	0.000000	0.076904	0.150277	-0.257418	0.000000	0.000000	4.000000	1.000000	1.000000
14546.643266	0.048594	0.599651	0.157258	86.789291	19.776377	81.392868	4.752501	0.000000	1.553621	0.000000	0.000000	0.000000	0.085363	0.149745	-0.258464	0.000000	0.000000	4.000000	1.000000	1.000000
14546.646600	0.048594	0.599651	0.157258	86.789291	19.776377	81.392868	4.752501	0.000000	1.553621	0.000000	0.000000	0.000000	0.085363	0.149745	-0.258464	0.000000	0.000000	4.000000	1.000000	1.000000
14546.649933	0.048594	0.599651	0.157258	86.890953	20.742767	82.342766	4.752526	0.000000	1.553541	0.000000	0.000000	0.000000	0.085363	0.149745	-0.258464	0.000000	0.000000	4.000000	1.000000	1.000000
14546.653266	0.048964	0.600127	0.156375	86.890953	20.742767	82.342766	4.752526	0.000000	1.553541	0.000000	0.000000	0.000000	0.110938	0.142938	-0.265001	0.000000	0.000000	4.000000	1.000000	1.000000
14546.656600	0.048964	0.600127	0.156375	86.890953	20.742767	82.342766	4.752526	0.000000	1.553541	0.000000	0.000000	0.000000	0.110938	0.142938	-0.265001	0.000000	0.000000	4.000000	1.000000	1.000000
14546.659933	0.048964	0.600127	0.156375	86.987923	21.717176	83.294113	4.753253	0.000000	1.551316	0.000000	0.000000	0.000000	0.110938	0.142938	-0.265001	0.000000	0.000000	4.000000	1.000000	1.000000
14546.663266	0.049362	0.600602	0.155488	86.987923	21.717176	83.294113	4.753253	0.000000	1.551316	0.000000	0.000000	0.000000	0.119267	0.142414	-0.266079	0.000000	0.000000	4.000000	1.000000	1.000000
14546.666600	0.049362	0.600602	0.155488	86.987923	21.717176	83.294113	4.753253	0.000000	1.551316	0.000000	0.000000	0.000000	0.119267	0.142414	-0.266079	0.000000	0.000000	4.000000	1.000000	1.000000
14546.669933	0.049362	0.600602	0.155488	87.083153	22.481646	84.028687	4.754228	0.000000	1.548329	0.000000	0.000000	0.000000	0.119267	0.142414	-0.266079	0.000000	0.000000	4.000000	1.000000	1.000000
14546.673266	0.049817	0.601096	0.154608	87.083153	22.481646	84.028687	4.754228	0.000000	1.548329	0.000000	0.000000	0.000000	0.136603	0.148139	-0.263799	0.000000	0.000000	4.000000	1.000000	1.000000
14546.676600	0.049817	0.601096	0.154608	87.083153	22.481646	84.028687	4.754228	0.000000	1.548329	0.000000	0.000000	0.000000	0.136603	0.148139	-0.263799	0.000000	0.000000	4.000000	1.000000	1.000000
14546.679933	0.049817	0.601096	0.154608	87.159996	23.051350	84.570000	4.755755	0.000000	1.543629	0.000000	0.000000	0.000000	0.136603	0.148139	-0.263799	0.000000	0.000000	4.000000	1.000000	1.000000
14546.683266	0.050300	0.601588	0.153725	87.159996	23.051350	84.570000	4.755755	0.000000	1.543629	0.000000	0.000000	0.000000	0.144838	0.147593	-0.264926	0.000000	0.000000	4.000000	1.000000	1.000000
14546.686600	0.050300	0.601588	0.153725	87.159996	23.051350	84.570000	4.755755	0.000000	1.543629	0.000000	0.000000	0.000000	0.144838	0.147593	-0.264926	0.000000	0.000000	4.000000	1.000000	1.000000
14546.689933	0.050300	0.601588	0.153725	87.225471	23.572536	85.092018	4.757535	0.000000	1.538136	0.000000	0.000000	0.000000	0.144838	0.147593	-0.264926	0.000000	0.000000	4.000000	1.000000	1.000000
14546.693266	0.050809	0.602112	0.152831	87.225471	23.572536	85.092018	4.757535	0.000000	1.538136	0.000000	0.000000	0.000000	0.152837	0.157086	-0.268441	0.000000	0.000000	4.000000	1.000000	1.000000
14546.696600	0.050809	0.602112	0.152831	87.225471	23.572536	85.092018	4.757535	0.000000	1.538136	0.000000	0.000000	0.000000	0.152837	0.157086	-0.268441	0.000000	0.000000	4.000000	1.000000	1.000000
14546.699933	0.050809	0.602112	0.152831	87.276955	23.971834	85.599915	4.759538	0.000000	1.531927	0.000000	0.000000	0.000000	0.152837	0.157086	-0.268441	0.000000	0.000000	4.000000	1.000000	1.000000
14546.703266	0.051344	0.602646	0.151910	87.276955	23.971834	85.599915	4.759538	0.000000	1.531927	0.000000	0.000000	0.000000	0.160443	0.160288	-0.276092	0.000000	0.000000	4.000000	1.000000	1.000000
14546.706600	0.051344	0.602646	0.151910	87.276955	23.971834	85.599915	4.759538	0.000000	1.531927	0.000000	0.000000	0.000000	0.160443	0.160288	-0.276092	0.000000	0.000000	4.000000	1.000000	1.000000
14546.709933	0.051344	0.602646	0.151910	87.326141	24.367088	86.510681	4.761714	0.000000	1.525148	0.000000	0.000000	0.000000	0.160443	0.160288	-0.276092	0.000000	0.000000	4.000000	1.000000	1.000000
14546.713266	0.051877	0.603232	0.150994	87.326141	24.367088	86.510681	4.761714	0.000000	1.525148	0.000000	0.000000	0.000000	0.160023	0.175946	-0.274868	0.000000	0.000000	4.000000	1.000000	1.000000
14546.716600	0.051877	0.603232	0.150994	87.326141	24.367088	86.510681	4.761714	0.000000	1.525148	0.000000	0.000000	0.000000	0.160023	0.175946	-0.274868	0.000000	0.000000	4.000000	1.000000	1.000000
14546.719933	0.051877	0.603232	0.150994	87.361519	24.319691	87.340538	4.763908	0.000000	1.518281	0.000000	0.000000	0.000000	0.160023	0.175946	-0.274868	0.000000	0.000000	4.000000	1.000000	1.000000
14546.723266	0.052464	0.603862	0.150042	87.361519	24.319691	87.340538	4.763908	0.000000	1.518281	0.000000	0.000000	0.000000	0.175989	0.189031	-0.285736	0.000000	0.000000	4.000000	1.000000	1.000000
14546.726600	0.052464	0.603862	0.150042	87.361519	24.319691	87.340538	4.763908	0.000000	1.518281	0.000000	0.000000	0.000000	0.175989	0.189031	-0.285736	0.000000	0.000000	4.000000	1.000000	1.000000
14546.729933	0.052464	0.603862	0.150042	87.395866	23.520006	87.063454	4.766503	0.000000	1.510115	0.000000	0.000000	0.000000	0.175989	0.189031	-0.285736	0.000000	0.000000	4.000000	1.000000	1.000000
14546.733266	0.053048	0.604524	0.149079	87.395866	23.520006	87.063454	4.766503	0.000000	1.510115	0.000000	0.000000	0.000000	0.175138	0.198346	-0.288702	0.000000	0.000000	4.000000	1.000000	1.000000
14546.736600	0.053048	0.604524	0.149079	87.395866	23.520006	87.063454	4.766503	0.000000	1.510115	0.000000	0.000000	0.000000	0.175138	0.198346	-0.288702	0.000000	0.000000	4.000000	1.000000	1.000000
14546.739933	0.053048	0.604524	0.149079	87.428764	21.943644	85.444847	4.769065	0.000000	1.502004	0.000000	0.000000	0.000000	0.175138	0.198346	-0.288702	0.000000	0.000000	4.000000	1.000000	1.000000
14546.743266	0.053658	0.605215	0.148104	87.428764	21.943644	85.444847	4.769065	0.000000	1.502004	0.000000	0.000000	0.000000	0.182897	0.207574	-0.292468	0.000000	0.000000	4.000000	1.000000	1.000000
14546.746600	0.053658	0.605215	0.148104	87.428764	21.943644	85.444847	4.769065	0.000000	1.502004	0.000000	0.000000	0.000000	0.182897	0.207574	-0.292468	0.000000	0.000000	4.000000	1.000000	1.000000
14546.749933	0.053658	0.605215	0.148104	87.480835	20.241457	83.608879	4.771851	0.000000	1.493132	0.000000	0.000000	0.000000	0.182897	0.207574	-0.292468	0.000000	0.000000	4.000000	1.000000	1.000000
14546.753266	0.054350	0.605938	0.147112	87.480835	20.241457	83.608879	4.771851	0.000000	1.493132	0.000000	0.000000	0.000000	0.207810	0.216786	-0.297830	0.000000	0.000000	4.000000	1.000000	1.000000
14546.756600	0.054350	0.605938	0.147112	87.480835	20.241457	83.608879	4.771851	0.000000	1.493132	0.000000	0.000000	0.000000	0.207810	0.216786	-0.297830	0.000000	0.000000	4.000000	1.000000	1.000000
14546.759933	0.054350	0.605938	0.147112	87.538361	18.831251	82.108292	4.775372	0.000000	1.481831	0.000000	0.000000	0.000000	0.207810	0.216786	-0.297830	0.000000	0.000000	4.000000	1.000000	1.000000
14546.763266	0.055065	0.606628	0.146065	87.538361	18.831251	82.108292	4.775372	0.000000	1.481831	0.000000	0.000000	0.000000	0.214285	0.207084	-0.313978	0.000000	0.000000	4.000000	1.000000	1.000000
14546.766600	0.055065	0.606628	0.146065	87.538361	18.831251	82.108292	4.775372	0.000000	1.481831	0.000000	0.000000	0.000000	0.214285	0.207084	-0.313978	0.000000	0.000000	4.000000	1.000000	1.000000
14546.769933	0.055065	0.606628	0.146065	87.594742	17.632515	80.949463	4.778965	0.000000	1.470202	0.000000	0.000000	0.000000	0.214285	0.207084	-0.313978	0.000000	0.000000	4.000000	1.000000	1.000000
14546.773266	0.055831	0.607328	0.144989	87.594742	17.632515	80.949463	4.778965	0.000000	1.470202	0.000000	0.000000	0.000000	0.229983	0.209912	-0.322804	0.000000	0.000000	4.000000	1.000000	1.000000
14546.776600	0.055831	0.607328	0.144989	87.594742	17.632515	80.949463	4.778965	0.000000	1.470202	0.000000	0.000000	0.000000	0.229983	0.209912	-0.322804	0.000000	0.000000	4.000000	1.000000	1.000000
14546.779933	0.055831	0.607328	0.144989	87.650642	16.376749	79.970352	4.782985	0.000000	1.457069	0.000000	0.000000	0.000000	0.229983	0.209912	-0.322804	0.000000	0.000000	4.000000	1.000000	1.000000
14546.783266	0.056646	0.608028	0.143848	87.650642	16.376749	79.970352	4.782985	0.000000	1.457069	0.000000	0.000000	0.000000	0.244557	0.210024	-0.342325	0.000000	0.000000	4.000000	1.000000	1.000000
14546.786600	0.056646	0.608028	0.143848	87.650642	16.376749	79.970352	4.782985	0.000000	1.457069	0.000000	0.000000	0.000000	0.244557	0.210024	-0.342325	0.000000	0.000000	4.000000	1.000000	1.000000
14546.789933	0.056646	0.608028	0.143848	87.692680	14.815466	78.898544	4.787302	0.000000	1.442823	0.000000	0.000000	0.000000	0.244557	0.210024	-0.342325	0.000000	0.000000	4.000000	1.000000	1.000000
14546.793266	0.057454	0.608749	0.142660	87.692680	14.815466	78.898544	4.787302	0.000000	1.442823	0.000000	0.000000	0.000000	0.242253	0.216291	-0.356258	0.000000	0.000000	4.000000	1.000000	1.000000
14546.796600	0.057454	0.608749	0.142660	87.692680	14.815466	78.898544	4.787302	0.000000	1.442823	0.000000	0.000000	0.000000	0.242253	0.216291	-0.356258	0.000000	0.000000	4.000000	1.000000	1.000000
14546.799933	0.057454	0.608749	0.142660	87.716896	12.324244	76.715233	4.791454	0.000000	1.428974	0.000000	0.000000	0.000000	0.242253	0.216291	-0.356258	0.000000	0.000000	4.000000	1.000000	1.000000
14546.803266	0.058283	0.609458	0.141432	87.716896	12.324244	76.715233	4.791454	0.000000	1.428974	0.000000	0.000000	0.000000	0.248646	0.212565	-0.368580	0.000000	0.000000	4.000000	1.000000	1.000000
14546.806600	0.058283	0.609458	0.141432	87.716896	12.324244	76.715233	4.791454	0.000000	1.428974	0.000000	0.000000	0.000000	0.248646	0.212565	-0.368580	0.000000	0.000000	4.000000	1.000000	1.000000
14546.809933	0.058283	0.609458	0.141432	87.723251	8.946367	73.527588	4.795727	0.000000	1.414569	0.000000	0.000000	0.000000	0.248646	0.212565	-0.368580	0.000000	0.000000	4.000000	1.000000	1.000000
14546.813266	0.059102	0.610166	0.140143	87.723251	8.946367	73.527588	4.795727	0.000000	1.414569	0.000000	0.000000	0.000000	0.245778	0.212375	-0.386682	0.000000	0.000000	4.000000	1.000000	1.000000
14546.816600	0.059102	0.610166	0.140143	87.723251	8.946367	73.527588	4.795727	0.000000	1.414569	0.000000	0.000000	0.000000	0.245778	0.212375	-0.386682	0.000000	0.000000	4.000000	1.000000	1.000000
14546.819933	0.059102	0.610166	0.140143	87.723846	5.467003	70.163910	4.799787	0.000000	1.400729	0.000000	0.000000	0.000000	0.245778	0.212375	-0.386682	0.000000	0.000000	4.000000	1.000000	1.000000
14546.823266	0.059911	0.610872	0.138793	87.723846	5.467003	70.163910	4.799787	0.000000	1.400729	0.000000	0.000000	0.000000	0.242817	0.212033	-0.404834	0.000000	0.000000	4.000000	1.000000	1.000000
14546.826600	0.059911	0.610872	0.138793	87.723846	5.467003	70.163910	4.799787	0.000000	1.400729	0.000000	0.000000	0.000000	0.242817	0.212033	-0.404834	0.000000	0.000000	4.000000	1.000000	1.000000
14546.829933	0.059911	0.610872	0.138793	87.715958	2.143927	66.909943	4.803638	0.000000	1.387469	0.000000	0.000000	0.000000	0.242817	0.212033	-0.404834	0.000000	0.000000	4.000000	1.000000	1.000000
14546.833266	0.060771	0.611587	0.137413	87.715958	2.143927	66.909943	4.803638	0.000000	1.387469	0.000000	0.000000	0.000000	0.257790	0.214321	-0.414106	0.000000	0.000000	4.000000	1.000000	1.000000
14546.836600	0.060771	0.611587	0.137413	87.715958	2.143927	66.909943	4.803638	0.000000	1.387469	0.000000	0.000000	0.000000	0.257790	0.214321	-0.414106	0.000000	0.000000	4.000000	1.000000	1.000000
14546.839933	0.060771	0.611587	0.137413	87.705780	-0.535346	64.101112	4.807910	0.000000	1.372588	0.000000	0.000000	0.000000	0.257790	0.214321	-0.414106	0.000000	0.000000	4.000000	1.000000	1.000000
14546.843266	0.061676	0.612299	0.135966	87.705780	-0.535346	64.101112	4.807910	0.000000	1.372588	0.000000	0.000000	0.000000	0.271496	0.213770	-0.434148	0.000000	0.000000	4.000000	1.000000	1.000000
14546.846600	0.061676	0.612299	0.135966	87.705780	-0.535346	64.101112	4.807910	0.000000	1.372588	0.000000	0.000000	0.000000	0.271496	0.213770	-0.434148	0.000000	0.000000	4.000000	1.000000	1.000000
14546.849933	0.061676	0.612299	0.135966	87.699471	-2.220497	62.297775	4.812479	0.000000	1.356483	0.000000	0.000000	0.000000	0.271496	0.213770	-0.434148	0.000000	0.000000	4.000000	1.000000	1.000000
14546.853266	0.062574	0.612987	0.134501	87.699471	-2.220497	62.297775	4.812479	0.000000	1.356483	0.000000	0.000000	0.000000	0.269525	0.206156	-0.439321	0.000000	0.000000	4.000000	1.000000	1.000000
14546.856600	0.062574	0.612987	0.134501	87.699471	-2.220497	62.297775	4.812479	0.000000	1.356483	0.000000	0.000000	0.000000	0.269525	0.206156	-0.439321	0.000000	0.000000	4.000000	1.000000	1.000000
14546.859933	0.062574	0.612987	0.134501	87.694115	-2.953346	61.485840	4.816994	0.000000	1.340363	0.000000	0.000000	0.000000	0.269525	0.206156	-0.439321	0.000000	0.000000	4.000000	1.000000	1.000000
14546.863266	0.063492	0.613713	0.133000	87.694115	-2.953346	61.485840	4.816994	0.000000	1.340363	0.000000	0.000000	0.000000	0.275381	0.217989	-0.450487	0.000000	0.000000	4.000000	1.000000	1.000000
14546.866600	0.063492	0.613713	0.133000	87.694115	-2.953346	61.485840	4.816994	0.000000	1.340363	0.000000	0.000000	0.000000	0.275381	0.217989	-0.450487	0.000000	0.000000	4.000000	1.000000	1.000000
14546.869933	0.063492	0.613713	0.133000	87.694710	-3.235838	61.235870	4.821647	0.000000	1.323527	0.000000	0.000000	0.000000	0.275381	0.217989	-0.450487	0.000000	0.000000	4.000000	1.000000	1.000000
14546.873266	0.064375	0.614414	0.131484	87.694710	-3.235838	61.235870	4.821647	0.000000	1.323527	0.000000	0.000000	0.000000	0.264909	0.210257	-0.454790	0.000000	0.000000	4.000000	1.000000	1.000000
14546.876600	0.064375	0.614414	0.131484	87.694710	-3.235838	61.235870	4.821647	0.000000	1.323527	0.000000	0.000000	0.000000	0.264909	0.210257	-0.454790	0.000000	0.000000	4.000000	1.000000	1.000000
14546.879933	0.064375	0.614414	0.131484	87.693192	-3.369258	61.189594	4.825994	0.000000	1.307584	0.000000	0.000000	0.000000	0.264909	0.210257	-0.454790	0.000000	0.000000	4.000000	1.000000	1.000000
14546.883266	0.065198	0.615131	0.129984	87.693192	-3.369258	61.189594	4.825994	0.000000	1.307584	0.000000	0.000000	0.000000	0.247016	0.215101	-0.449990	0.000000	0.000000	4.000000	1.000000	1.000000
14546.886600	0.065198	0.615131	0.129984	87.693192	-3.369258	61.189594	4.825994	0.000000	1.307584	0.000000	0.000000	0.000000	0.247016	0.215101	-0.449990	0.000000	0.000000	4.000000	1.000000	1.000000
14546.889933	0.065198	0.615131	0.129984	87.694206	-3.567431	61.162357	4.829884	0.000000	1.293144	0.000000	0.000000	0.000000	0.247016	0.215101	-0.449990	0.000000	0.000000	4.000000	1.000000	1.000000
14546.893266	0.065985	0.615833	0.128448	87.694206	-3.567431	61.162357	4.829884	0.000000	1.293144	0.000000	0.000000	0.000000	0.235943	0.210742	-0.460826	0.000000	0.000000	4.000000	1.000000	1.000000
14546.896600	0.065985	0.615833	0.128448	87.694206	-3.567431	61.162357	4.829884	0.000000	1.293144	0.000000	0.000000	0.000000	0.235943	0.210742	-0.460826	0.000000	0.000000	4.000000	1.000000	1.000000
14546.899933	0.065985	0.615833	0.128448	87.692001	-3.803645	61.436317	4.833394	0.000000	1.279965	0.000000	0.000000	0.000000	0.235943	0.210742	-0.460826	0.000000	0.000000	4.000000	1.000000	1.000000
14546.903266	0.066738	0.616563	0.126903	87.692001	-3.803645	61.436317	4.833394	0.000000	1.279965	0.000000	0.000000	0.000000	0.225809	0.218876	-0.463520	0.000000	0.000000	4.000000	1.000000	1.000000
14546.906600	0.066738	0.616563	0.126903	87.692001	-3.803645	61.436317	4.833394	0.000000	1.279965	0.000000	0.000000	0.000000	0.225809	0.218876	-0.463520	0.000000	0.000000	4.000000	1.000000	1.000000
14546.909933	0.066738	0.616563	0.126903	87.688614	-4.131096	61.839767	4.836618	0.000000	1.267725	0.000000	0.000000	0.000000	0.225809	0.218876	-0.463520	0.000000	0.000000	4.000000	1.000000	1.000000
14546.913266	0.067459	0.617308	0.125371	87.688614	-4.131096	61.839767	4.836618	0.000000	1.267725	0.000000	0.000000	0.000000	0.216488	0.223635	-0.459543	0.000000	0.000000	4.000000	1.000000	1.000000
14546.916600	0.067459	0.617308	0.125371	87.688614	-4.131096	61.839767	4.836618	0.000000	1.267725	0.000000	0.000000	0.000000	0.216488	0.223635	-0.459543	0.000000	0.000000	4.000000	1.000000	1.000000
14546.919933	0.067459	0.617308	0.125371	87.683792	-4.256395	62.208633	4.839635	0.000000	1.256159	0.000000	0.000000	0.000000	0.216488	0.223635	-0.459543	0.000000	0.000000	4.000000	1.000000	1.000000
14546.923266	0.068171	0.618071	0.123791	87.683792	-4.256395	62.208633	4.839635	0.000000	1.256159	0.000000	0.000000	0.000000	0.213481	0.228673	-0.473916	0.000000	0.000000	4.000000	1.000000	1.000000
14546.926600	0.068171	0.618071	0.123791	87.683792	-4.256395	62.208633	4.839635	0.000000	1.256159	0.000000	0.000000	0.000000	0.213481	0.228673	-0.473916	0.000000	0.000000	4.000000	1.000000	1.000000
14546.929933	0.068171	0.618071	0.123791	87.680664	-4.149248	62.382835	4.842491	0.000000	1.245103	0.000000	0.000000	0.000000	0.213481	0.228673	-0.473916	0.000000	0.000000	4.000000	1.000000	1.000000
14546.933266	0.068958	0.618807	0.122185	87.680664	-4.149248	62.382835	4.842491	0.000000	1.245103	0.000000	0.000000	0.000000	0.236265	0.220757	-0.481971	0.000000	0.000000	4.000000	1.000000	1.000000
14546.936600	0.068958	0.618807	0.122185	87.680664	-4.149248	62.382835	4.842491	0.000000	1.245103	0.000000	0.000000	0.000000	0.236265	0.220757	-0.481971	0.000000	0.000000	4.000000	1.000000	1.000000
14546.939933	0.068958	0.618807	0.122185	87.677628	-4.036785	62.405453	4.846053	0.000000	1.231167	0.000000	0.000000	0.000000	0.236265	0.220757	-0.481971	0.000000	0.000000	4.000000	1.000000	1.000000
14546.943266	0.069767	0.619569	0.120562	87.677628	-4.036785	62.405453	4.846053	0.000000	1.231167	0.000000	0.000000	0.000000	0.242530	0.228638	-0.486709	0.000000	0.000000	4.000000	1.000000	1.000000
14546.946600	0.069767	0.619569	0.120562	87.677628	-4.036785	62.405453	4.846053	0.000000	1.231167	0.000000	0.000000	0.000000	0.242530	0.228638	-0.486709	0.000000	0.000000	4.000000	1.000000	1.000000
14546.949933	0.069767	0.619569	0.120562	87.677292	-3.979037	62.446209	4.849834	0.000000	1.216187	0.000000	0.000000	0.000000	0.242530	0.228638	-0.486709	0.000000	0.000000	4.000000	1.000000	1.000000
14546.953266	0.070618	0.620294	0.118880	87.677292	-3.979037	62.446209	4.849834	0.000000	1.216187	0.000000	0.000000	0.000000	0.255421	0.217609	-0.504677	0.000000	0.000000	4.000000	1.000000	1.000000
14546.956600	0.070618	0.620294	0.118880	87.677292	-3.979037	62.446209	4.849834	0.000000	1.216187	0.000000	0.000000	0.000000	0.255421	0.217609	-0.504677	0.000000	0.000000	4.000000	1.000000	1.000000
14546.959933	0.070618	0.620294	0.118880	87.678894	-4.068066	62.450680	4.853944	0.000000	1.199679	0.000000	0.000000	0.000000	0.255421	0.217609	-0.504677	0.000000	0.000000	4.000000	1.000000	1.000000
14546.963266	0.071514	0.621056	0.117156	87.678894	-4.068066	62.450680	4.853944	0.000000	1.199679	0.000000	0.000000	0.000000	0.268756	0.228526	-0.517291	0.000000	0.000000	4.000000	1.000000	1.000000
14546.966600	0.071514	0.621056	0.117156	87.678894	-4.068066	62.450680	4.853944	0.000000	1.199679	0.000000	0.000000	0.000000	0.268756	0.228526	-0.517291	0.000000	0.000000	4.000000	1.000000	1.000000
14546.969933	0.071514	0.621056	0.117156	87.671402	-4.825219	61.815247	4.858446	0.000000	1.181314	0.000000	0.000000	0.000000	0.268756	0.228526	-0.517291	0.000000	0.000000	4.000000	1.000000	1.000000
14546.973266	0.072395	0.621843	0.115360	87.671402	-4.825219	61.815247	4.858446	0.000000	1.181314	0.000000	0.000000	0.000000	0.264200	0.236226	-0.538758	0.000000	0.000000	4.000000	1.000000	1.000000
14546.976600	0.072395	0.621843	0.115360	87.671402	-4.825219	61.815247	4.858446	0.000000	1.181314	0.000000	0.000000	0.000000	0.264200	0.236226	-0.538758	0.000000	0.000000	4.000000	1.000000	1.000000
14546.979933	0.072395	0.621843	0.115360	87.658905	-6.359271	60.332870	4.862710	0.000000	1.163635	0.000000	0.000000	0.000000	0.264200	0.236226	-0.538758	0.000000	0.000000	4.000000	1.000000	1.000000
14546.983266	0.073264	0.622613	0.113524	87.658905	-6.359271	60.332870	4.862710	0.000000	1.163635	0.000000	0.000000	0.000000	0.260728	0.231037	-0.550880	0.000000	0.000000	4.000000	1.000000	1.000000
14546.986600	0.073264	0.622613	0.113524	87.658905	-6.359271	60.332870	4.862710	0.000000	1.163635	0.000000	0.000000	0.000000	0.260728	0.231037	-0.550880	0.000000	0.000000	4.000000	1.000000	1.000000
14546.989933	0.073264	0.622613	0.113524	87.636940	-8.254022	58.425125	4.866849	0.000000	1.146204	0.000000	0.000000	0.000000	0.260728	0.231037	-0.550880	0.000000	0.000000	4.000000	1.000000	1.000000
14546.993266	0.074098	0.623408	0.111677	87.636940	-8.254022	58.425125	4.866849	0.000000	1.146204	0.000000	0.000000	0.000000	0.250135	0.238359	-0.553852	0.000000	0.000000	4.000000	1.000000	1.000000
14546.996600	0.074098	0.623408	0.111677	87.636940	-8.254022	58.425125	4.866849	0.000000	1.146204	0.000000	0.000000	0.000000	0.250135	0.238359	-0.553852	0.000000	0.000000	4.000000	1.000000	1.000000
14546.999933	0.074098	0.623408	0.111677	87.620682	-9.698787	56.916409	4.870704	0.000000	1.129710	0.000000	0.000000	0.000000	0.250135	0.238359	-0.553852	0.000000	0.000000	4.000000	1.000000	1.000000
14547.003266	0.074893	0.624185	0.109794	87.620682	-9.698787	56.916409	4.870704	0.000000	1.129710	0.000000	0.000000	0.000000	0.238526	0.233038	-0.564922	0.000000	0.000000	4.000000	1.000000	1.000000
14547.006600	0.074893	0.624185	0.109794	87.620682	-9.698787	56.916409	4.870704	0.000000	1.129710	0.000000	0.000000	0.000000	0.238526	0.233038	-0.564922	0.000000	0.000000	4.000000	1.000000	1.000000
14547.009933	0.074893	0.624185	0.109794	87.618950	-9.964402	56.664665	4.874181	0.000000	1.114609	0.000000	0.000000	0.000000	0.238526	0.233038	-0.564922	0.000000	0.000000	4.000000	1.000000	1.000000
14547.013266	0.075708	0.624954	0.107903	87.618950	-9.964402	56.664665	4.874181	0.000000	1.114609	0.000000	0.000000	0.000000	0.244475	0.230830	-0.567294	0.000000	0.000000	4.000000	1.000000	1.000000
14547.016600	0.075708	0.624954	0.107903	87.618950	-9.964402	56.664665	4.874181	0.000000	1.114609	0.000000	0.000000	0.000000	0.244475	0.230830	-0.567294	0.000000	0.000000	4.000000	1.000000	1.000000
14547.019933	0.075708	0.624954	0.107903	87.622002	-9.881050	56.873337	4.877911	0.000000	1.098171	0.000000	0.000000	0.000000	0.244475	0.230830	-0.567294	0.000000	0.000000	4.000000	1.000000	1.000000
14547.023266	0.076485	0.625726	0.105989	87.622002	-9.881050	56.873337	4.877911	0.000000	1.098171	0.000000	0.000000	0.000000	0.233378	0.231646	-0.574299	0.000000	0.000000	4.000000	1.000000	1.000000
14547.026600	0.076485	0.625726	0.105989	87.622002	-9.881050	56.873337	4.877911	0.000000	1.098171	0.000000	0.000000	0.000000	0.233378	0.231646	-0.574299	0.000000	0.000000	4.000000	1.000000	1.000000
14547.029933	0.076485	0.625726	0.105989	87.624962	-9.800535	57.153561	4.881311	0.000000	1.082958	0.000000	0.000000	0.000000	0.233378	0.231646	-0.574299	0.000000	0.000000	4.000000	1.000000	1.000000
14547.033266	0.077280	0.626501	0.104044	87.624962	-9.800535	57.153561	4.881311	0.000000	1.082958	0.000000	0.000000	0.000000	0.238299	0.232354	-0.583487	0.000000	0.000000	4.000000	1.000000	1.000000
14547.036600	0.077280	0.626501	0.104044	87.624962	-9.800535	57.153561	4.881311	0.000000	1.082958	0.000000	0.000000	0.000000	0.238299	0.232354	-0.583487	0.000000	0.000000	4.000000	1.000000	1.000000
14547.039933	0.077280	0.626501	0.104044	87.627930	-9.714639	57.385906	4.884886	0.000000	1.066717	0.000000	0.000000	0.000000	0.238299	0.232354	-0.583487	0.000000	0.000000	4.000000	1.000000	1.000000
14547.043266	0.078093	0.627268	0.102091	87.627930	-9.714639	57.385906	4.884886	0.000000	1.066717	0.000000	0.000000	0.000000	0.244041	0.230038	-0.585916	0.000000	0.000000	4.000000	1.000000	1.000000
14547.046600	0.078093	0.627268	0.102091	87.627930	-9.714639	57.385906	4.884886	0.000000	1.066717	0.000000	0.000000	0.000000	0.244041	0.230038	-0.585916	0.000000	0.000000	4.000000	1.000000	1.000000
14547.049933	0.078093	0.627268	0.102091	87.633217	-9.689808	57.454807	4.888717	0.000000	1.049022	0.000000	0.000000	0.000000	0.244041	0.230038	-0.585916	0.000000	0.000000	4.000000	1.000000	1.000000
14547.053266	0.078950	0.628006	0.100113	87.633217	-9.689808	57.454807	4.888717	0.000000	1.049022	0.000000	0.000000	0.000000	0.257055	0.221405	-0.593537	0.000000	0.000000	4.000000	1.000000	1.000000
14547.056600	0.078950	0.628006	0.100113	87.633217	-9.689808	57.454807	4.888717	0.000000	1.049022	0.000000	0.000000	0.000000	0.257055	0.221405	-0.593537	0.000000	0.000000	4.000000	1.000000	1.000000
14547.059933	0.078950	0.628006	0.100113	87.635780	-9.882832	57.251411	4.893009	0.000000	1.028814	0.000000	0.000000	0.000000	0.257055	0.221405	-0.593537	0.000000	0.000000	4.000000	1.000000	1.000000
14547.063266	0.079797	0.628715	0.098116	87.635780	-9.882832	57.251411	4.893009	0.000000	1.028814	0.000000	0.000000	0.000000	0.254058	0.212785	-0.598936	0.000000	0.000000	4.000000	1.000000	1.000000
14547.066600	0.079797	0.628715	0.098116	87.635780	-9.882832	57.251411	4.893009	0.000000	1.028814	0.000000	0.000000	0.000000	0.254058	0.212785	-0.598936	0.000000	0.000000	4.000000	1.000000	1.000000
14547.069933	0.079797	0.628715	0.098116	87.633049	-10.425370	56.730473	4.897260	0.000000	1.008391	0.000000	0.000000	0.000000	0.254058	0.212785	-0.598936	0.000000	0.000000	4.000000	1.000000	1.000000
14547.073266	0.080608	0.629447	0.096110	87.633049	-10.425370	56.730473	4.897260	0.000000	1.008391	0.000000	0.000000	0.000000	0.243333	0.219595	-0.601919	0.000000	0.000000	4.000000	1.000000	1.000000
14547.076600	0.080608	0.629447	0.096110	87.633049	-10.425370	56.730473	4.897260	0.000000	1.008391	0.000000	0.000000	0.000000	0.243333	0.219595	-0.601919	0.000000	0.000000	4.000000	1.000000	1.000000
14547.079933	0.080608	0.629447	0.096110	87.622322	-11.483083	55.689655	4.805488	0.000000	0.969595	0.000000	0.000000	0.000000	0.243333	0.219595	-0.601919	0.000000	0.000000	4.000000	1.000000	1.000000
14547.083266	0.081364	0.630182	0.094143	87.622322	-11.483083	55.689655	4.805488	0.000000	0.969595	0.000000	0.000000	0.000000	0.226841	0.220580	-0.590009	0.000000	0.000000	4.000000	1.000000	1.000000
14547.086600	0.081364	0.630182	0.094143	87.622322	-11.483083	55.689655	4.805488	0.000000	0.969595	0.000000	0.000000	0.000000	0.226841	0.220580	-0.590009	0.000000	0.000000	4.000000	1.000000	1.000000
14547.089933	0.081364	0.630182	0.094143	87.601997	-12.849610	54.348469	4.707153	0.000000	0.931789	0.000000	0.000000	0.000000	0.226841	0.220580	-0.590009	0.000000	0.000000	4.000000	1.000000	1.000000
14547.093266	0.082035	0.630910	0.092184	87.601997	-12.849610	54.348469	4.707153	0.000000	0.931789	0.000000	0.000000	0.000000	0.201125	0.218239	-0.587735	0.000000	0.000000	4.000000	1.000000	1.000000
14547.096600	0.082035	0.630910	0.092184	87.601997	-12.849610	54.348469	4.707153	0.000000	0.931789	0.000000	0.000000	0.000000	0.201125	0.218239	-0.587735	0.000000	0.000000	4.000000	1.000000	1.000000
14547.099933	0.082035	0.630910	0.092184	87.576500	-14.207834	52.868217	4.609197	0.000000	0.898268	0.000000	0.000000	0.000000	0.201125	0.218239	-0.587735	0.000000	0.000000	4.000000	1.000000	1.000000
14547.103266	0.082648	0.631650	0.090242	87.576500	-14.207834	52.868217	4.609197	0.000000	0.898268	0.000000	0.000000	0.000000	0.184061	0.222140	-0.582494	0.000000	0.000000	4.000000	1.000000	1.000000
14547.106600	0.082648	0.631650	0.090242	87.576500	-14.207834	52.868217	4.609197	0.000000	0.898268	0.000000	0.000000	0.000000	0.184061	0.222140	-0.582494	0.000000	0.000000	4.000000	1.000000	1.000000
14547.109933	0.082648	0.631650	0.090242	87.558403	-14.906285	52.056679	4.512115	0.000000	0.867591	0.000000	0.000000	0.000000	0.184061	0.222140	-0.582494	0.000000	0.000000	4.000000	1.000000	1.000000
14547.113266	0.083205	0.632404	0.088318	87.558403	-14.906285	52.056679	4.512115	0.000000	0.867591	0.000000	0.000000	0.000000	0.167182	0.226061	-0.577181	0.000000	0.000000	4.000000	1.000000	1.000000
14547.116600	0.083205	0.632404	0.088318	87.558403	-14.906285	52.056679	4.512115	0.000000	0.867591	0.000000	0.000000	0.000000	0.167182	0.226061	-0.577181	0.000000	0.000000	4.000000	1.000000	1.000000
14547.119933	0.083205	0.632404	0.088318	87.551033	-14.849530	52.039986	4.415918	0.000000	0.839727	0.000000	0.000000	0.000000	0.167182	0.226061	-0.577181	0.000000	0.000000	4.000000	1.000000	1.000000
14547.123266	0.083692	0.633143	0.086485	87.551033	-14.849530	52.039986	4.415918	0.000000	0.839727	0.000000	0.000000	0.000000	0.145925	0.221746	-0.549940	0.000000	0.000000	4.000000	1.000000	1.000000
14547.126600	0.083692	0.633143	0.086485	87.551033	-14.849530	52.039986	4.415918	0.000000	0.839727	0.000000	0.000000	0.000000	0.145925	0.221746	-0.549940	0.000000	0.000000	4.000000	1.000000	1.000000
14547.129933	0.083692	0.633143	0.086485	87.542503	-14.688447	52.127647	4.324262	0.000000	0.815406	0.000000	0.000000	0.000000	0.145925	0.221746	-0.549940	0.000000	0.000000	4.000000	1.000000	1.000000
14547.133266	0.084098	0.633896	0.084674	87.542503	-14.688447	52.127647	4.324262	0.000000	0.815406	0.000000	0.000000	0.000000	0.121804	0.225822	-0.543249	0.000000	0.000000	4.000000	1.000000	1.000000
14547.136600	0.084098	0.633896	0.084674	87.542503	-14.688447	52.127647	4.324262	0.000000	0.815406	0.000000	0.000000	0.000000	0.121804	0.225822	-0.543249	0.000000	0.000000	4.000000	1.000000	1.000000
14547.139933	0.084098	0.633896	0.084674	87.538200	-14.484836	52.268623	4.233720	0.000000	0.795105	0.000000	0.000000	0.000000	0.121804	0.225822	-0.543249	0.000000	0.000000	4.000000	1.000000	1.000000
14547.143266	0.084455	0.634623	0.082915	87.538200	-14.484836	52.268623	4.233720	0.000000	0.795105	0.000000	0.000000	0.000000	0.107151	0.218260	-0.527914	0.000000	0.000000	4.000000	1.000000	1.000000
14547.146600	0.084455	0.634623	0.082915	87.538200	-14.484836	52.268623	4.233720	0.000000	0.795105	0.000000	0.000000	0.000000	0.107151	0.218260	-0.527914	0.000000	0.000000	4.000000	1.000000	1.000000
14547.149933	0.084455	0.634623	0.082915	87.534233	-14.100632	52.603691	4.145734	0.000000	0.777247	0.000000	0.000000	0.000000	0.107151	0.218260	-0.527914	0.000000	0.000000	4.000000	1.000000	1.000000
14547.153266	0.084733	0.635314	0.081174	87.534233	-14.100632	52.603691	4.145734	0.000000	0.777247	0.000000	0.000000	0.000000	0.083305	0.207238	-0.522237	0.000000	0.000000	4.000000	1.000000	1.000000
14547.156600	0.084733	0.635314	0.081174	87.534233	-14.100632	52.603691	4.145734	0.000000	0.777247	0.000000	0.000000	0.000000	0.083305	0.207238	-0.522237	0.000000	0.000000	4.000000	1.000000	1.000000
14547.159933	0.084733	0.635314	0.081174	87.543373	-13.187098	53.494289	4.058695	0.000000	0.763363	0.000000	0.000000	0.000000	0.083305	0.207238	-0.522237	0.000000	0.000000	4.000000	1.000000	1.000000
14547.163266	0.084938	0.635980	0.079489	87.543373	-13.187098	53.494289	4.058695	0.000000	0.763363	0.000000	0.000000	0.000000	0.061439	0.199944	-0.505511	0.000000	0.000000	4.000000	1.000000	1.000000
14547.166600	0.084938	0.635980	0.079489	87.543373	-13.187098	53.494289	4.058695	0.000000	0.763363	0.000000	0.000000	0.000000	0.061439	0.199944	-0.505511	0.000000	0.000000	4.000000	1.000000	1.000000
14547.169933	0.084938	0.635980	0.079489	87.568680	-11.470087	55.217194	3.974443	0.000000	0.753123	0.000000	0.000000	0.000000	0.061439	0.199944	-0.505511	0.000000	0.000000	4.000000	1.000000	1.000000
14547.173266	0.085090	0.636611	0.077819	87.568680	-11.470087	55.217194	3.974443	0.000000	0.753123	0.000000	0.000000	0.000000	0.045704	0.189124	-0.500884	0.000000	0.000000	4.000000	1.000000	1.000000
14547.176600	0.085090	0.636611	0.077819	87.568680	-11.470087	55.217194	3.974443	0.000000	0.753123	0.000000	0.000000	0.000000	0.045704	0.189124	-0.500884	0.000000	0.000000	4.000000	1.000000	1.000000
14547.179933	0.085090	0.636611	0.077819	87.605263	-9.028378	57.697750	3.890962	0.000000	0.745505	0.000000	0.000000	0.000000	0.045704	0.189124	-0.500884	0.000000	0.000000	4.000000	1.000000	1.000000
14547.183266	0.085172	0.637188	0.076216	87.605263	-9.028378	57.697750	3.890962	0.000000	0.745505	0.000000	0.000000	0.000000	0.024746	0.173247	-0.481095	0.000000	0.000000	4.000000	1.000000	1.000000
14547.186600	0.085172	0.637188	0.076216	87.605263	-9.028378	57.697750	3.890962	0.000000	0.745505	0.000000	0.000000	0.000000	0.024746	0.173247	-0.481095	0.000000	0.000000	4.000000	1.000000	1.000000
14547.189933	0.085172	0.637188	0.076216	87.646149	-5.772003	61.023445	3.810780	0.000000	0.741381	0.000000	0.000000	0.000000	0.024746	0.173247	-0.481095	0.000000	0.000000	4.000000	1.000000	1.000000
14547.193266	0.085181	0.637752	0.074645	87.646149	-5.772003	61.023445	3.810780	0.000000	0.741381	0.000000	0.000000	0.000000	0.002456	0.168982	-0.471088	0.000000	0.000000	4.000000	1.000000	1.000000
14547.196600	0.085181	0.637752	0.074645	87.646149	-5.772003	61.023445	3.810780	0.000000	0.741381	0.000000	0.000000	0.000000	0.002456	0.168982	-0.471088	0.000000	0.000000	4.000000	1.000000	1.000000
14547.199933	0.085181	0.637752	0.074645	87.687592	-1.745021	65.152390	3.732265	0.000000	0.740972	0.000000	0.000000	0.000000	0.002456	0.168982	-0.471088	0.000000	0.000000	4.000000	1.000000	1.000000
14547.203266	0.085146	0.638263	0.073137	87.687592	-1.745021	65.152390	3.732265	0.000000	0.740972	0.000000	0.000000	0.000000	-0.010478	0.153464	-0.452365	0.000000	0.000000	4.000000	1.000000	1.000000
14547.206600	0.085146	0.638263	0.073137	87.687592	-1.745021	65.152390	3.732265	0.000000	0.740972	0.000000	0.000000	0.000000	-0.010478	0.153464	-0.452365	0.000000	0.000000	4.000000	1.000000	1.000000
14547.209933	0.085146	0.638263	0.073137	87.720322	3.105085	70.127045	3.656871	0.000000	0.742718	0.000000	0.000000	0.000000	-0.010478	0.153464	-0.452365	0.000000	0.000000	4.000000	1.000000	1.000000
14547.213266	0.084991	0.638753	0.071695	87.720322	3.105085	70.127045	3.656871	0.000000	0.742718	0.000000	0.000000	0.000000	-0.046319	0.146930	-0.432870	0.000000	0.000000	4.000000	1.000000	1.000000
14547.216600	0.084991	0.638753	0.071695	87.720322	3.105085	70.127045	3.656871	0.000000	0.742718	0.000000	0.000000	0.000000	-0.046319	0.146930	-0.432870	0.000000	0.000000	4.000000	1.000000	1.000000
14547.219933	0.084991	0.638753	0.071695	87.736176	8.626013	75.796280	3.584726	0.000000	0.750438	0.000000	0.000000	0.000000	-0.046319	0.146930	-0.432870	0.000000	0.000000	4.000000	1.000000	1.000000
14547.223266	0.084791	0.639201	0.070291	87.736176	8.626013	75.796280	3.584726	0.000000	0.750438	0.000000	0.000000	0.000000	-0.059948	0.134269	-0.421009	0.000000	0.000000	4.000000	1.000000	1.000000
14547.226600	0.084791	0.639201	0.070291	87.736176	8.626013	75.796280	3.584726	0.000000	0.750438	0.000000	0.000000	0.000000	-0.059948	0.134269	-0.421009	0.000000	0.000000	4.000000	1.000000	1.000000
14547.229933	0.084791	0.639201	0.070291	87.730560	14.978554	82.327560	3.514558	0.000000	0.760429	0.000000	0.000000	0.000000	-0.059948	0.134269	-0.421009	0.000000	0.000000	4.000000	1.000000	1.000000
14547.233266	0.084499	0.639627	0.068949	87.730560	14.978554	82.327560	3.514558	0.000000	0.760429	0.000000	0.000000	0.000000	-0.087788	0.128007	-0.402677	0.000000	0.000000	4.000000	1.000000	1.000000
14547.236600	0.084499	0.639627	0.068949	87.730560	14.978554	82.327560	3.514558	0.000000	0.760429	0.000000	0.000000	0.000000	-0.087788	0.128007	-0.402677	0.000000	0.000000	4.000000	1.000000	1.000000
14547.239933	0.084499	0.639627	0.068949	87.693443	21.531303	89.076195	3.447445	0.000000	0.775061	0.000000	0.000000	0.000000	-0.087788	0.128007	-0.402677	0.000000	0.000000	4.000000	1.000000	1.000000
14547.243266	0.084185	0.640042	0.067632	87.693443	21.531303	89.076195	3.447445	0.000000	0.775061	0.000000	0.000000	0.000000	-0.094091	0.124304	-0.394930	0.000000	0.000000	4.000000	1.000000	1.000000
14547.246600	0.084185	0.640042	0.067632	87.693443	21.531303	89.076195	3.447445	0.000000	0.775061	0.000000	0.000000	0.000000	-0.094091	0.124304	-0.394930	0.000000	0.000000	4.000000	1.000000	1.000000
14547.249933	0.084185	0.640042	0.067632	87.627022	27.981907	95.733475	3.381623	0.000000	0.790742	0.000000	0.000000	0.000000	-0.094091	0.124304	-0.394930	0.000000	0.000000	4.000000	1.000000	1.000000
14547.253266	0.083784	0.640428	0.066401	87.627022	27.981907	95.733475	3.381623	0.000000	0.790742	0.000000	0.000000	0.000000	-0.120466	0.115862	-0.369584	0.000000	0.000000	4.000000	1.000000	1.000000
14547.256600	0.083784	0.640428	0.066401	87.627022	27.981907	95.733475	3.381623	0.000000	0.790742	0.000000	0.000000	0.000000	-0.120466	0.115862	-0.369584	0.000000	0.000000	4.000000	1.000000	1.000000
14547.259933	0.083784	0.640428	0.066401	87.535019	33.987335	101.947014	3.320026	0.000000	0.810820	0.000000	0.000000	0.000000	-0.120466	0.115862	-0.369584	0.000000	0.000000	4.000000	1.000000	1.000000
14547.263266	0.083382	0.640761	0.065164	87.535019	33.987335	101.947014	3.320026	0.000000	0.810820	0.000000	0.000000	0.000000	-0.120412	0.099838	-0.371091	0.000000	0.000000	4.000000	1.000000	1.000000
14547.266600	0.083382	0.640761	0.065164	87.535019	33.987335	101.947014	3.320026	0.000000	0.810820	0.000000	0.000000	0.000000	-0.120412	0.099838	-0.371091	0.000000	0.000000	4.000000	1.000000	1.000000
14547.269933	0.083382	0.640761	0.065164	87.423897	39.241611	107.400414	3.258177	0.000000	0.830889	0.000000	0.000000	0.000000	-0.120412	0.099838	-0.371091	0.000000	0.000000	4.000000	1.000000	1.000000
14547.273266	0.082987	0.641053	0.063958	87.423897	39.241611	107.400414	3.258177	0.000000	0.830889	0.000000	0.000000	0.000000	-0.118591	0.087787	-0.361518	0.000000	0.000000	4.000000	1.000000	1.000000
14547.276600	0.082987	0.641053	0.063958	87.423897	39.241611	107.400414	3.258177	0.000000	0.830889	0.000000	0.000000	0.000000	-0.118591	0.087787	-0.361518	0.000000	0.000000	4.000000	1.000000	1.000000
14547.279933	0.082987	0.641053	0.063958	87.316933	43.395554	111.730202	3.197924	0.000000	0.850654	0.000000	0.000000	0.000000	-0.118591	0.087787	-0.361518	0.000000	0.000000	4.000000	1.000000	1.000000
14547.283266	0.082575	0.641327	0.062803	87.316933	43.395554	111.730202	3.197924	0.000000	0.850654	0.000000	0.000000	0.000000	-0.123536	0.082093	-0.346685	0.000000	0.000000	4.000000	1.000000	1.000000
14547.286600	0.082575	0.641327	0.062803	87.316933	43.395554	111.730202	3.197924	0.000000	0.850654	0.000000	0.000000	0.000000	-0.123536	0.082093	-0.346685	0.000000	0.000000	4.000000	1.000000	1.000000
14547.289933	0.082575	0.641327	0.062803	87.234589	46.334953	114.806480	3.140143	0.000000	0.871243	0.000000	0.000000	0.000000	-0.123536	0.082093	-0.346685	0.000000	0.000000	4.000000	1.000000	1.000000
14547.293266	0.082196	0.641582	0.061689	87.234589	46.334953	114.806480	3.140143	0.000000	0.871243	0.000000	0.000000	0.000000	-0.113667	0.076538	-0.334170	0.000000	0.000000	4.000000	1.000000	1.000000
14547.296600	0.082196	0.641582	0.061689	87.234589	46.334953	114.806480	3.140143	0.000000	0.871243	0.000000	0.000000	0.000000	-0.113667	0.076538	-0.334170	0.000000	0.000000	4.000000	1.000000	1.000000
14547.299933	0.082196	0.641582	0.061689	87.183113	48.100506	116.663116	3.084448	0.000000	0.890188	0.000000	0.000000	0.000000	-0.113667	0.076538	-0.334170	0.000000	0.000000	4.000000	1.000000	1.000000
14547.303266	0.081825	0.641819	0.060621	87.183113	48.100506	116.663116	3.084448	0.000000	0.890188	0.000000	0.000000	0.000000	-0.111230	0.071069	-0.320433	0.000000	0.000000	4.000000	1.000000	1.000000
14547.306600	0.081825	0.641819	0.060621	87.183113	48.100506	116.663116	3.084448	0.000000	0.890188	0.000000	0.000000	0.000000	-0.111230	0.071069	-0.320433	0.000000	0.000000	4.000000	1.000000	1.000000
14547.309933	0.081825	0.641819	0.060621	87.166893	48.853054	117.462341	3.031043	0.000000	0.908726	0.000000	0.000000	0.000000	-0.111230	0.071069	-0.320433	0.000000	0.000000	4.000000	1.000000	1.000000
14547.313266	0.081463	0.642038	0.059599	87.166893	48.853054	117.462341	3.031043	0.000000	0.908726	0.000000	0.000000	0.000000	-0.108802	0.065743	-0.306659	0.000000	0.000000	4.000000	1.000000	1.000000
14547.316600	0.081463	0.642038	0.059599	87.166893	48.853054	117.462341	3.031043	0.000000	0.908726	0.000000	0.000000	0.000000	-0.108802	0.065743	-0.306659	0.000000	0.000000	4.000000	1.000000	1.000000
14547.319933	0.081463	0.642038	0.059599	87.175064	49.121231	117.756439	2.979933	0.000000	0.926860	0.000000	0.000000	0.000000	-0.108802	0.065743	-0.306659	0.000000	0.000000	4.000000	1.000000	1.000000
14547.323266	0.081138	0.642253	0.058656	87.175064	49.121231	117.756439	2.979933	0.000000	0.926860	0.000000	0.000000	0.000000	-0.097293	0.064428	-0.282902	0.000000	0.000000	4.000000	1.000000	1.000000
14547.326600	0.081138	0.642253	0.058656	87.175064	49.121231	117.756439	2.979933	0.000000	0.926860	0.000000	0.000000	0.000000	-0.097293	0.064428	-0.282902	0.000000	0.000000	4.000000	1.000000	1.000000
14547.329933	0.081138	0.642253	0.058656	87.179642	49.381382	118.041054	2.932782	0.000000	0.943075	0.000000	0.000000	0.000000	-0.097293	0.064428	-0.282902	0.000000	0.000000	4.000000	1.000000	1.000000
14547.333266	0.080794	0.642458	0.057739	87.179642	49.381382	118.041054	2.932782	0.000000	0.943075	0.000000	0.000000	0.000000	-0.103359	0.061598	-0.274938	0.000000	0.000000	4.000000	1.000000	1.000000
14547.336600	0.080794	0.642458	0.057739	87.179642	49.381382	118.041054	2.932782	0.000000	0.943075	0.000000	0.000000	0.000000	-0.103359	0.061598	-0.274938	0.000000	0.000000	4.000000	1.000000	1.000000
14547.339933	0.080794	0.642458	0.057739	87.178947	49.854942	118.546906	2.886959	0.000000	0.960302	0.000000	0.000000	0.000000	-0.103359	0.061598	-0.274938	0.000000	0.000000	4.000000	1.000000	1.000000
14547.343266	0.080794	0.642458	0.057739	87.178947	49.854942	118.546906	2.886959	0.000000	0.960302	0.000000	0.000000	0.000000	-0.103359	0.061598	-0.274938	0.000000	0.000000	4.000000	1.000000	1.000000
14547.346600	0.080511	0.642610	0.056895	87.178947	49.854942	118.546906	2.886959	0.000000	0.960302	0.000000	0.000000	0.000000	-0.084748	0.045718	-0.253291	0.000000	0.000000	4.000000	1.000000	1.000000
14547.349933	0.080511	0.642610	0.056895	87.165031	50.611435	119.346085	2.886959	0.000000	0.960302	0.000000	0.000000	0.000000	-0.084748	0.045718	-0.253291	0.000000	0.000000	4.000000	1.000000	1.000000
14547.353266	0.080207	0.642733	0.056064	87.165031	50.611435	119.346085	2.886959	0.000000	0.960302	0.000000	0.000000	0.000000	-0.091463	0.036744	-0.249331	0.000000	0.000000	4.000000	1.000000	1.000000
14547.356600	0.080207	0.642733	0.056064	87.165031	50.611435	119.346085	2.886959	0.000000	0.960302	0.000000	0.000000	0.000000	-0.091463	0.036744	-0.249331	0.000000	0.000000	4.000000	1.000000	1.000000
14547.359933	0.080207	0.642733	0.056064	87.139526	51.772522	120.565681	2.803189	0.000000	0.989670	0.000000	0.000000	0.000000	-0.091463	0.036744	-0.249331	0.000000	0.000000	4.000000	1.000000	1.000000
14547.363266	0.080207	0.642733	0.056064	87.139526	51.772522	120.565681	2.803189	0.000000	0.989670	0.000000	0.000000	0.000000	-0.091463	0.036744	-0.249331	0.000000	0.000000	4.000000	1.000000	1.000000
14547.366600	0.079939	0.642803	0.055309	87.139526	51.772522	120.565681	2.803189	0.000000	0.989670	0.000000	0.000000	0.000000	-0.080246	0.021147	-0.226449	0.000000	0.000000	4.000000	1.000000	1.000000
14547.369933	0.079939	0.642803	0.055309	87.107811	53.181767	122.042610	2.803189	0.000000	0.989670	0.000000	0.000000	0.000000	-0.080246	0.021147	-0.226449	0.000000	0.000000	4.000000	1.000000	1.000000
14547.373266	0.079696	0.642824	0.054546	87.107811	53.181767	122.042610	2.803189	0.000000	0.989670	0.000000	0.000000	0.000000	-0.073009	0.006054	-0.228793	0.000000	0.000000	4.000000	1.000000	1.000000
14547.376600	0.079696	0.642824	0.054546	87.107811	53.181767	122.042610	2.803189	0.000000	0.989670	0.000000	0.000000	0.000000	-0.073009	0.006054	-0.228793	0.000000	0.000000	4.000000	1.000000	1.000000
14547.379933	0.079696	0.642824	0.054546	87.077248	54.673763	123.601097	2.727316	0.000000	1.015213	0.000000	0.000000	0.000000	-0.073009	0.006054	-0.228793	0.000000	0.000000	4.000000	1.000000	1.000000
14547.383266	0.079696	0.642824	0.054546	87.077248	54.673763	123.601097	2.727316	0.000000	1.015213	0.000000	0.000000	0.000000	-0.073009	0.006054	-0.228793	0.000000	0.000000	4.000000	1.000000	1.000000
14547.386600	0.079456	0.642786	0.053803	87.077248	54.673763	123.601097	2.727316	0.000000	1.015213	0.000000	0.000000	0.000000	-0.071983	-0.011177	-0.222929	0.000000	0.000000	4.000000	1.000000	1.000000
14547.389933	0.079456	0.642786	0.053803	87.070290	55.865620	124.831833	2.727316	0.000000	1.015213	0.000000	0.000000	0.000000	-0.071983	-0.011177	-0.222929	0.000000	0.000000	4.000000	1.000000	1.000000
14547.393266	0.079292	0.642692	0.053068	87.070290	55.865620	124.831833	2.727316	0.000000	1.015213	0.000000	0.000000	0.000000	-0.049163	-0.028346	-0.220453	0.000000	0.000000	4.000000	1.000000	1.000000
14547.396600	0.079292	0.642692	0.053068	87.070290	55.865620	124.831833	2.727316	0.000000	1.015213	0.000000	0.000000	0.000000	-0.049163	-0.028346	-0.220453	0.000000	0.000000	4.000000	1.000000	1.000000
14547.399933	0.079292	0.642692	0.053068	87.097137	56.544720	125.517105	2.653419	0.000000	1.035404	0.000000	0.000000	0.000000	-0.049163	-0.028346	-0.220453	0.000000	0.000000	4.000000	1.000000	1.000000
14547.403266	0.079292	0.642692	0.053068	87.097137	56.544720	125.517105	2.653419	0.000000	1.035404	0.000000	0.000000	0.000000	-0.049163	-0.028346	-0.220453	0.000000	0.000000	4.000000	1.000000	1.000000
14547.406600	0.079152	0.642548	0.052326	87.097137	56.544720	125.517105	2.653419	0.000000	1.035404	0.000000	0.000000	0.000000	-0.042051	-0.043217	-0.222787	0.000000	0.000000	4.000000	1.000000	1.000000
14547.409933	0.079152	0.642548	0.052326	87.132561	57.333401	126.304077	2.653419	0.000000	1.035404	0.000000	0.000000	0.000000	-0.042051	-0.043217	-0.222787	0.000000	0.000000	4.000000	1.000000	1.000000
14547.413266	0.079080	0.642362	0.051544	87.132561	57.333401	126.304077	2.653419	0.000000	1.035404	0.000000	0.000000	0.000000	-0.021584	-0.055900	-0.234472	0.000000	0.000000	4.000000	1.000000	1.000000
14547.416600	0.079080	0.642362	0.051544	87.132561	57.333401	126.304077	2.653419	0.000000	1.035404	0.000000	0.000000	0.000000	-0.021584	-0.055900	-0.234472	0.000000	0.000000	4.000000	1.000000	1.000000
14547.419933	0.079080	0.642362	0.051544	87.171188	58.170933	127.133179	2.577209	0.000000	1.046009	0.000000	0.000000	0.000000	-0.021584	-0.055900	-0.234472	0.000000	0.000000	4.000000	1.000000	1.000000
14547.423266	0.079080	0.642362	0.051544	87.171188	58.170933	127.133179	2.577209	0.000000	1.046009	0.000000	0.000000	0.000000	-0.021584	-0.055900	-0.234472	0.000000	0.000000	4.000000	1.000000	1.000000
14547.426600	0.079009	0.642147	0.050772	87.171188	58.170933	127.133179	2.577209	0.000000	1.046009	0.000000	0.000000	0.000000	-0.021189	-0.064456	-0.231632	0.000000	0.000000	4.000000	1.000000	1.000000
14547.429933	0.079009	0.642147	0.050772	87.214981	59.176720	128.133469	2.577209	0.000000	1.046009	0.000000	0.000000	0.000000	-0.021189	-0.064456	-0.231632	0.000000	0.000000	4.000000	1.000000	1.000000
14547.433266	0.078936	0.641862	0.049982	87.214981	59.176720	128.133469	2.577209	0.000000	1.046009	0.000000	0.000000	0.000000	-0.022066	-0.085449	-0.236993	0.000000	0.000000	4.000000	1.000000	1.000000
14547.436600	0.078936	0.641862	0.049982	87.214981	59.176720	128.133469	2.577209	0.000000	1.046009	0.000000	0.000000	0.000000	-0.022066	-0.085449	-0.236993	0.000000	0.000000	4.000000	1.000000	1.000000
14547.439933	0.078936	0.641862	0.049982	87.260048	60.265450	129.216660	2.499104	0.000000	1.053218	0.000000	0.000000	0.000000	-0.022066	-0.085449	-0.236993	0.000000	0.000000	4.000000	1.000000	1.000000
14547.443266	0.078936	0.641862	0.049982	87.260048	60.265450	129.216660	2.499104	0.000000	1.053218	0.000000	0.000000	0.000000	-0.022066	-0.085449	-0.236993	0.000000	0.000000	4.000000	1.000000	1.000000
14547.446600	0.078856	0.641563	0.049154	87.260048	60.265450	129.216660	2.499104	0.000000	1.053218	0.000000	0.000000	0.000000	-0.023886	-0.089624	-0.248380	0.000000	0.000000	4.000000	1.000000	1.000000
14547.449933	0.078856	0.641563	0.049154	87.307755	61.492699	130.441330	2.499104	0.000000	1.053218	0.000000	0.000000	0.000000	-0.023886	-0.089624	-0.248380	0.000000	0.000000	4.000000	1.000000	1.000000
14547.453266	0.078749	0.641195	0.048312	87.307755	61.492699	130.441330	2.499104	0.000000	1.053218	0.000000	0.000000	0.000000	-0.031983	-0.110543	-0.252715	0.000000	0.000000	4.000000	1.000000	1.000000
14547.456600	0.078749	0.641195	0.048312	87.307755	61.492699	130.441330	2.499104	0.000000	1.053218	0.000000	0.000000	0.000000	-0.031983	-0.110543	-0.252715	0.000000	0.000000	4.000000	1.000000	1.000000
14547.459933	0.078749	0.641195	0.048312	87.354401	62.838928	131.788986	2.415588	0.000000	1.062530	0.000000	0.000000	0.000000	-0.031983	-0.110543	-0.252715	0.000000	0.000000	4.000000	1.000000	1.000000
14547.463266	0.078749	0.641195	0.048312	87.354401	62.838928	131.788986	2.415588	0.000000	1.062530	0.000000	0.000000	0.000000	-0.031983	-0.110543	-0.252715	0.000000	0.000000	4.000000	1.000000	1.000000
14547.466600	0.078622	0.640819	0.047496	87.354401	62.838928	131.788986	2.415588	0.000000	1.062530	0.000000	0.000000	0.000000	-0.038129	-0.112720	-0.244759	0.000000	0.000000	4.000000	1.000000	1.000000
14547.469933	0.078622	0.640819	0.047496	87.403244	64.349052	133.297989	2.415588	0.000000	1.062530	0.000000	0.000000	0.000000	-0.038129	-0.112720	-0.244759	0.000000	0.000000	4.000000	1.000000	1.000000
14547.473266	0.078542	0.640395	0.046668	87.403244	64.349052	133.297989	2.415588	0.000000	1.062530	0.000000	0.000000	0.000000	-0.023997	-0.127309	-0.248414	0.000000	0.000000	4.000000	1.000000	1.000000
14547.476600	0.078542	0.640395	0.046668	87.403244	64.349052	133.297989	2.415588	0.000000	1.062530	0.000000	0.000000	0.000000	-0.023997	-0.127309	-0.248414	0.000000	0.000000	4.000000	1.000000	1.000000
14547.479933	0.078542	0.640395	0.046668	87.450249	66.002357	134.946091	2.333393	0.000000	1.072884	0.000000	0.000000	0.000000	-0.023997	-0.127309	-0.248414	0.000000	0.000000	4.000000	1.000000	1.000000
14547.483266	0.078542	0.640395	0.046668	87.450249	66.002357	134.946091	2.333393	0.000000	1.072884	0.000000	0.000000	0.000000	-0.023997	-0.127309	-0.248414	0.000000	0.000000	4.000000	1.000000	1.000000
14547.486600	0.078495	0.639928	0.045892	87.450249	66.002357	134.946091	2.333393	0.000000	1.072884	0.000000	0.000000	0.000000	-0.014251	-0.139886	-0.232657	0.000000	0.000000	4.000000	1.000000	1.000000
14547.489933	0.078495	0.639928	0.045892	87.500015	67.820198	136.754822	2.333393	0.000000	1.072884	0.000000	0.000000	0.000000	-0.014251	-0.139886	-0.232657	0.000000	0.000000	4.000000	1.000000	1.000000
14547.493266	0.078470	0.639414	0.045108	87.500015	67.820198	136.754822	2.333393	0.000000	1.072884	0.000000	0.000000	0.000000	-0.007397	-0.154358	-0.235257	0.000000	0.000000	4.000000	1.000000	1.000000
14547.496600	0.078470	0.639414	0.045108	87.500015	67.820198	136.754822	2.333393	0.000000	1.072884	0.000000	0.000000	0.000000	-0.007397	-0.154358	-0.235257	0.000000	0.000000	4.000000	1.000000	1.000000
14547.499933	0.078470	0.639414	0.045108	87.548645	69.775856	138.698654	2.255407	0.000000	1.076492	0.000000	0.000000	0.000000	-0.007397	-0.154358	-0.235257	0.000000	0.000000	4.000000	1.000000	1.000000
14547.503266	0.078470	0.639414	0.045108	87.548645	69.775856	138.698654	2.255407	0.000000	1.076492	0.000000	0.000000	0.000000	-0.007397	-0.154358	-0.235257	0.000000	0.000000	4.000000	1.000000	1.000000
14547.506600	0.078454	0.638858	0.044380	87.548645	69.775856	138.698654	2.255407	0.000000	1.076492	0.000000	0.000000	0.000000	-0.004853	-0.166796	-0.218433	0.000000	0.000000	4.000000	1.000000	1.000000
14547.509933	0.078454	0.638858	0.044380	87.595802	71.876854	140.785248	2.255407	0.000000	1.076492	0.000000	0.000000	0.000000	-0.004853	-0.166796	-0.218433	0.000000	0.000000	4.000000	1.000000	1.000000
14547.513266	0.078508	0.638254	0.043636	87.595802	71.876854	140.785248	2.255407	0.000000	1.076492	0.000000	0.000000	0.000000	0.016214	-0.181145	-0.223354	0.000000	0.000000	4.000000	1.000000	1.000000
14547.516600	0.078508	0.638254	0.043636	87.595802	71.876854	140.785248	2.255407	0.000000	1.076492	0.000000	0.000000	0.000000	0.016214	-0.181145	-0.223354	0.000000	0.000000	4.000000	1.000000	1.000000
14547.519933	0.078508	0.638254	0.043636	87.642334	74.204239	143.090149	2.181776	0.000000	1.074599	0.000000	0.000000	0.000000	0.016214	-0.181145	-0.223354	0.000000	0.000000	4.000000	1.000000	1.000000
14547.523266	0.078508	0.638254	0.043636	87.642334	74.204239	143.090149	2.181776	0.000000	1.074599	0.000000	0.000000	0.000000	0.016214	-0.181145	-0.223354	0.000000	0.000000	4.000000	1.000000	1.000000
14547.526600	0.078614	0.637616	0.042916	87.642334	74.204239	143.090149	2.181776	0.000000	1.074599	0.000000	0.000000	0.000000	0.031828	-0.191352	-0.215940	0.000000	0.000000	4.000000	1.000000	1.000000
14547.529933	0.078614	0.637616	0.042916	87.684723	76.620308	145.483765	2.181776	0.000000	1.074599	0.000000	0.000000	0.000000	0.031828	-0.191352	-0.215940	0.000000	0.000000	4.000000	1.000000	1.000000
14547.533266	0.078718	0.637007	0.042185	87.684723	76.620308	145.483765	2.181776	0.000000	1.074599	0.000000	0.000000	0.000000	0.031127	-0.182815	-0.219245	0.000000	0.000000	4.000000	1.000000	1.000000
14547.536600	0.078718	0.637007	0.042185	87.684723	76.620308	145.483765	2.181776	0.000000	1.074599	0.000000	0.000000	0.000000	0.031127	-0.182815	-0.219245	0.000000	0.000000	4.000000	1.000000	1.000000
14547.539933	0.078718	0.637007	0.042185	87.721878	79.047310	147.888168	2.109245	0.000000	1.064106	0.000000	0.000000	0.000000	0.031127	-0.182815	-0.219245	0.000000	0.000000	4.000000	1.000000	1.000000
14547.543266	0.078821	0.636398	0.041453	87.721878	79.047310	147.888168	2.109245	0.000000	1.064106	0.000000	0.000000	0.000000	0.030885	-0.182607	-0.219620	0.000000	0.000000	4.000000	1.000000	1.000000
14547.546600	0.078821	0.636398	0.041453	87.721878	79.047310	147.888168	2.109245	0.000000	1.064106	0.000000	0.000000	0.000000	0.030885	-0.182607	-0.219620	0.000000	0.000000	4.000000	1.000000	1.000000
14547.549933	0.078821	0.636398	0.041453	87.752319	81.484261	150.306549	2.072642	0.000000	1.058958	0.000000	0.000000	0.000000	0.030885	-0.182607	-0.219620	0.000000	0.000000	4.000000	1.000000	1.000000
14547.553266	0.078905	0.635804	0.040761	87.752319	81.484261	150.306549	2.072642	0.000000	1.058958	0.000000	0.000000	0.000000	0.025344	-0.178347	-0.207553	0.000000	0.000000	4.000000	1.000000	1.000000
14547.556600	0.078905	0.635804	0.040761	87.752319	81.484261	150.306549	2.072642	0.000000	1.058958	0.000000	0.000000	0.000000	0.025344	-0.178347	-0.207553	0.000000	0.000000	4.000000	1.000000	1.000000
14547.559933	0.078905	0.635804	0.040761	87.775948	83.913536	152.721237	2.038050	0.000000	1.054734	0.000000	0.000000	0.000000	0.025344	-0.178347	-0.207553	0.000000	0.000000	4.000000	1.000000	1.000000
14547.563266	0.078905	0.635804	0.040761	87.775948	83.913536	152.721237	2.038050	0.000000	1.054734	0.000000	0.000000	0.000000	0.025344	-0.178347	-0.207553	0.000000	0.000000	4.000000	1.000000	1.000000
14547.566600	0.078940	0.635237	0.040066	87.775948	83.913536	152.721237	2.038050	0.000000	1.054734	0.000000	0.000000	0.000000	0.010514	-0.169865	-0.208532	0.000000	0.000000	4.000000	1.000000	1.000000
14547.569933	0.078940	0.635237	0.040066	87.787071	86.287178	155.088348	2.038050	0.000000	1.054734	0.000000	0.000000	0.000000	0.010514	-0.169865	-0.208532	0.000000	0.000000	4.000000	1.000000	1.000000
14547.573266	0.079001	0.634692	0.039380	87.787071	86.287178	155.088348	2.038050	0.000000	1.054734	0.000000	0.000000	0.000000	0.018091	-0.163541	-0.205748	0.000000	0.000000	4.000000	1.000000	1.000000
14547.576600	0.079001	0.634692	0.039380	87.787071	86.287178	155.088348	2.038050	0.000000	1.054734	0.000000	0.000000	0.000000	0.018091	-0.163541	-0.205748	0.000000	0.000000	4.000000	1.000000	1.000000
14547.579933	0.079001	0.634692	0.039380	87.781151	88.448135	157.250839	1.969003	0.000000	1.049967	0.000000	0.000000	0.000000	0.018091	-0.163541	-0.205748	0.000000	0.000000	4.000000	1.000000	1.000000
14547.583266	0.079001	0.634692	0.039380	87.781151	88.448135	157.250839	1.969003	0.000000	1.049967	0.000000	0.000000	0.000000	0.018091	-0.163541	-0.205748	0.000000	0.000000	4.000000	1.000000	1.000000
14547.586600	0.079045	0.634181	0.038749	87.781151	88.448135	157.250839	1.969003	0.000000	1.049967	0.000000	0.000000	0.000000	0.013327	-0.153184	-0.189339	0.000000	0.000000	4.000000	1.000000	1.000000
14547.589933	0.079045	0.634181	0.038749	87.765244	89.978813	158.783234	1.969003	0.000000	1.049967	0.000000	0.000000	0.000000	0.013327	-0.153184	-0.189339	0.000000	0.000000	4.000000	1.000000	1.000000
14547.593266	0.079101	0.633698	0.038193	87.765244	89.978813	158.783234	1.969003	0.000000	1.049967	0.000000	0.000000	0.000000	0.016808	-0.144922	-0.166888	0.000000	0.000000	4.000000	1.000000	1.000000
14547.596600	0.079101	0.633698	0.038193	87.765244	89.978813	158.783234	1.969003	0.000000	1.049967	0.000000	0.000000	0.000000	0.016808	-0.144922	-0.166888	0.000000	0.000000	4.000000	1.000000	1.000000
14547.599933	0.079101	0.633698	0.038193	87.747269	90.933868	159.738892	1.909632	0.000000	1.044944	0.000000	0.000000	0.000000	0.016808	-0.144922	-0.166888	0.000000	0.000000	4.000000	1.000000	1.000000
14547.603266	0.079101	0.633698	0.038193	87.747269	90.933868	159.738892	1.909632	0.000000	1.044944	0.000000	0.000000	0.000000	0.016808	-0.144922	-0.166888	0.000000	0.000000	4.000000	1.000000	1.000000
14547.606600	0.079212	0.633250	0.037680	87.747269	90.933868	159.738892	1.909632	0.000000	1.044944	0.000000	0.000000	0.000000	0.033272	-0.134631	-0.153748	0.000000	0.000000	4.000000	1.000000	1.000000
14547.609933	0.079212	0.633250	0.037680	87.733414	91.234497	160.032516	1.909632	0.000000	1.044944	0.000000	0.000000	0.000000	0.033272	-0.134631	-0.153748	0.000000	0.000000	4.000000	1.000000	1.000000
14547.613266	0.079313	0.632801	0.037256	87.733414	91.234497	160.032516	1.909632	0.000000	1.044944	0.000000	0.000000	0.000000	0.030191	-0.134639	-0.127232	0.000000	0.000000	4.000000	1.000000	1.000000
14547.616600	0.079313	0.632801	0.037256	87.733414	91.234497	160.032516	1.909632	0.000000	1.044944	0.000000	0.000000	0.000000	0.030191	-0.134639	-0.127232	0.000000	0.000000	4.000000	1.000000	1.000000
14547.619933	0.079313	0.632801	0.037256	87.732552	91.101875	159.882217	1.862802	0.000000	1.034367	0.000000	0.000000	0.000000	0.030191	-0.134639	-0.127232	0.000000	0.000000	4.000000	1.000000	1.000000
14547.623266	0.079313	0.632801	0.037256	87.732552	91.101875	159.882217	1.862802	0.000000	1.034367	0.000000	0.000000	0.000000	0.030191	-0.134639	-0.127232	0.000000	0.000000	4.000000	1.000000	1.000000
14547.626600	0.079442	0.632366	0.036865	87.732552	91.101875	159.882217	1.862802	0.000000	1.034367	0.000000	0.000000	0.000000	0.038947	-0.130474	-0.117163	0.000000	0.000000	4.000000	1.000000	1.000000
14547.629933	0.079442	0.632366	0.036865	87.735489	91.330635	160.094452	1.862802	0.000000	1.034367	0.000000	0.000000	0.000000	0.038947	-0.130474	-0.117163	0.000000	0.000000	4.000000	1.000000	1.000000
14547.633266	0.079582	0.631938	0.036536	87.735489	91.330635	160.094452	1.862802	0.000000	1.034367	0.000000	0.000000	0.000000	0.041815	-0.128405	-0.098841	0.000000	0.000000	4.000000	1.000000	1.000000
14547.636600	0.079582	0.631938	0.036536	87.735489	91.330635	160.094452	1.862802	0.000000	1.034367	0.000000	0.000000	0.000000	0.041815	-0.128405	-0.098841	0.000000	0.000000	4.000000	1.000000	1.000000
14547.639933	0.079582	0.631938	0.036536	87.742233	92.595123	161.338791	1.826802	0.000000	1.020907	0.000000	0.000000	0.000000	0.041815	-0.128405	-0.098841	0.000000	0.000000	4.000000	1.000000	1.000000
14547.643266	0.079582	0.631938	0.036536	87.742233	92.595123	161.338791	1.826802	0.000000	1.020907	0.000000	0.000000	0.000000	0.041815	-0.128405	-0.098841	0.000000	0.000000	4.000000	1.000000	1.000000
14547.646600	0.079709	0.631489	0.036281	87.742233	92.595123	161.338791	1.826802	0.000000	1.020907	0.000000	0.000000	0.000000	0.038136	-0.134581	-0.076545	0.000000	0.000000	4.000000	1.000000	1.000000
14547.649933	0.079709	0.631489	0.036281	87.748756	94.275490	163.001419	1.826802	0.000000	1.020907	0.000000	0.000000	0.000000	0.038136	-0.134581	-0.076545	0.000000	0.000000	4.000000	1.000000	1.000000
14547.653266	0.079836	0.631041	0.036025	87.748756	94.275490	163.001419	1.826802	0.000000	1.020907	0.000000	0.000000	0.000000	0.038065	-0.134478	-0.076700	0.000000	0.000000	4.000000	1.000000	1.000000
14547.656600	0.079836	0.631041	0.036025	87.748756	94.275490	163.001419	1.826802	0.000000	1.020907	0.000000	0.000000	0.000000	0.038065	-0.134478	-0.076700	0.000000	0.000000	4.000000	1.000000	1.000000
14547.659933	0.079836	0.631041	0.036025	87.753540	96.041100	164.752090	1.801261	0.000000	1.008207	0.000000	0.000000	0.000000	0.038065	-0.134478	-0.076700	0.000000	0.000000	4.000000	1.000000	1.000000
14547.663266	0.079836	0.631041	0.036025	87.753540	96.041100	164.752090	1.801261	0.000000	1.008207	0.000000	0.000000	0.000000	0.038065	-0.134478	-0.076700	0.000000	0.000000	4.000000	1.000000	1.000000
14547.666600	0.079931	0.630559	0.035720	87.753540	96.041100	164.752090	1.801261	0.000000	1.008207	0.000000	0.000000	0.000000	0.028425	-0.144463	-0.091419	0.000000	0.000000	4.000000	1.000000	1.000000
14547.669933	0.079931	0.630559	0.035720	87.756416	97.892410	166.588501	1.801261	0.000000	1.008207	0.000000	0.000000	0.000000	0.028425	-0.144463	-0.091419	0.000000	0.000000	4.000000	1.000000	1.000000
14547.673266	0.080029	0.630071	0.035439	87.756416	97.892410	166.588501	1.801261	0.000000	1.008207	0.000000	0.000000	0.000000	0.029500	-0.146428	-0.084493	0.000000	0.000000	4.000000	1.000000	1.000000
14547.676600	0.080029	0.630071	0.035439	87.756416	97.892410	166.588501	1.801261	0.000000	1.008207	0.000000	0.000000	0.000000	0.029500	-0.146428	-0.084493	0.000000	0.000000	4.000000	1.000000	1.000000
14547.679933	0.080029	0.630071	0.035439	87.756935	99.906563	168.587845	1.771942	0.000000	0.998553	0.000000	0.000000	0.000000	0.029500	-0.146428	-0.084493	0.000000	0.000000	4.000000	1.000000	1.000000
14547.683266	0.080029	0.630071	0.035439	87.756935	99.906563	168.587845	1.771942	0.000000	0.998553	0.000000	0.000000	0.000000	0.029500	-0.146428	-0.084493	0.000000	0.000000	4.000000	1.000000	1.000000
14547.686600	0.080140	0.629577	0.035091	87.756935	99.906563	168.587845	1.771942	0.000000	0.998553	0.000000	0.000000	0.000000	0.033424	-0.148240	-0.104335	0.000000	0.000000	4.000000	1.000000	1.000000
14547.689933	0.080140	0.629577	0.035091	87.754410	102.004028	170.665176	1.771942	0.000000	0.998553	0.000000	0.000000	0.000000	0.033424	-0.148240	-0.104335	0.000000	0.000000	4.000000	1.000000	1.000000
14547.693266	0.080270	0.629043	0.034710	87.754410	102.004028	170.665176	1.771942	0.000000	0.998553	0.000000	0.000000	0.000000	0.038921	-0.160239	-0.114316	0.000000	0.000000	4.000000	1.000000	1.000000
14547.696600	0.080270	0.629043	0.034710	87.754410	102.004028	170.665176	1.771942	0.000000	0.998553	0.000000	0.000000	0.000000	0.038921	-0.160239	-0.114316	0.000000	0.000000	4.000000	1.000000	1.000000
14547.699933	0.080270	0.629043	0.034710	87.748833	104.176598	172.814819	1.735500	0.000000	0.986495	0.000000	0.000000	0.000000	0.038921	-0.160239	-0.114316	0.000000	0.000000	4.000000	1.000000	1.000000
14547.703266	0.080270	0.629043	0.034710	87.748833	104.176598	172.814819	1.735500	0.000000	0.986495	0.000000	0.000000	0.000000	0.038921	-0.160239	-0.114316	0.000000	0.000000	4.000000	1.000000	1.000000
14547.706600	0.080410	0.628483	0.034248	87.748833	104.176598	172.814819	1.735500	0.000000	0.986495	0.000000	0.000000	0.000000	0.042059	-0.168058	-0.138558	0.000000	0.000000	4.000000	1.000000	1.000000
14547.709933	0.080410	0.628483	0.034248	87.738861	106.576752	175.186996	1.735500	0.000000	0.986495	0.000000	0.000000	0.000000	0.042059	-0.168058	-0.138558	0.000000	0.000000	4.000000	1.000000	1.000000
14547.713266	0.080596	0.627876	0.033772	87.738861	106.576752	175.186996	1.735500	0.000000	0.986495	0.000000	0.000000	0.000000	0.055627	-0.182107	-0.142699	0.000000	0.000000	4.000000	1.000000	1.000000
14547.716600	0.080596	0.627876	0.033772	87.738861	106.576752	175.186996	1.735500	0.000000	0.986495	0.000000	0.000000	0.000000	0.055627	-0.182107	-0.142699	0.000000	0.000000	4.000000	1.000000	1.000000
14547.719933	0.080596	0.627876	0.033772	87.725914	109.119720	177.697891	1.688624	0.000000	0.970214	0.000000	0.000000	0.000000	0.055627	-0.182107	-0.142699	0.000000	0.000000	4.000000	1.000000	1.000000
14547.723266	0.080795	0.627236	0.033239	87.725914	109.119720	177.697891	1.688624	0.000000	0.970214	0.000000	0.000000	0.000000	0.059819	-0.191897	-0.159963	0.000000	0.000000	4.000000	1.000000	1.000000
14547.726600	0.080795	0.627236	0.033239	87.725914	109.119720	177.697891	1.688624	0.000000	0.970214	0.000000	0.000000	0.000000	0.059819	-0.191897	-0.159963	0.000000	0.000000	4.000000	1.000000	1.000000
14547.729933	0.080795	0.627236	0.033239	87.705605	111.771179	-179.681412	1.661964	0.000000	0.960245	0.000000	0.000000	0.000000	0.059819	-0.191897	-0.159963	0.000000	0.000000	4.000000	1.000000	1.000000
14547.733266	0.080990	0.626530	0.032685	87.705605	111.771179	-179.681412	1.661964	0.000000	0.960245	0.000000	0.000000	0.000000	0.058602	-0.211902	-0.166302	0.000000	0.000000	4.000000	1.000000	1.000000
14547.736600	0.080990	0.626530	0.032685	87.705605	111.771179	-179.681412	1.661964	0.000000	0.960245	0.000000	0.000000	0.000000	0.058602	-0.211902	-0.166302	0.000000	0.000000	4.000000	1.000000	1.000000
14547.739933	0.080990	0.626530	0.032685	87.679985	114.410248	-177.072479	1.634247	0.000000	0.950478	0.000000	0.000000	0.000000	0.058602	-0.211902	-0.166302	0.000000	0.000000	4.000000	1.000000	1.000000
14547.743266	0.080990	0.626530	0.032685	87.679985	114.410248	-177.072479	1.634247	0.000000	0.950478	0.000000	0.000000	0.000000	0.058602	-0.211902	-0.166302	0.000000	0.000000	4.000000	1.000000	1.000000
14547.746600	0.081210	0.625798	0.032134	87.679985	114.410248	-177.072479	1.634247	0.000000	0.950478	0.000000	0.000000	0.000000	0.065774	-0.219734	-0.165152	0.000000	0.000000	4.000000	1.000000	1.000000
14547.749933	0.081210	0.625798	0.032134	87.658989	116.489494	-175.027191	1.634247	0.000000	0.950478	0.000000	0.000000	0.000000	0.065774	-0.219734	-0.165152	0.000000	0.000000	4.000000	1.000000	1.000000
14547.753266	0.081406	0.625039	0.031595	87.658989	116.489494	-175.027191	1.634247	0.000000	0.950478	0.000000	0.000000	0.000000	0.058998	-0.227534	-0.161725	0.000000	0.000000	4.000000	1.000000	1.000000
14547.756600	0.081406	0.625039	0.031595	87.658989	116.489494	-175.027191	1.634247	0.000000	0.950478	0.000000	0.000000	0.000000	0.058998	-0.227534	-0.161725	0.000000	0.000000	4.000000	1.000000	1.000000
14547.759933	0.081406	0.625039	0.031595	87.650558	117.766258	-173.783554	1.579767	0.000000	0.929682	0.000000	0.000000	0.000000	0.058998	-0.227534	-0.161725	0.000000	0.000000	4.000000	1.000000	1.000000
14547.763266	0.081406	0.625039	0.031595	87.650558	117.766258	-173.783554	1.579767	0.000000	0.929682	0.000000	0.000000	0.000000	0.058998	-0.227534	-0.161725	0.000000	0.000000	4.000000	1.000000	1.000000
14547.766600	0.081606	0.624275	0.031078	87.650558	117.766258	-173.783554	1.579767	0.000000	0.929682	0.000000	0.000000	0.000000	0.059936	-0.229297	-0.155092	0.000000	0.000000	4.000000	1.000000	1.000000
14547.769933	0.081606	0.624275	0.031078	87.654144	118.327660	-173.253403	1.579767	0.000000	0.929682	0.000000	0.000000	0.000000	0.059936	-0.229297	-0.155092	0.000000	0.000000	4.000000	1.000000	1.000000
14547.773266	0.081787	0.623477	0.030596	87.654144	118.327660	-173.253403	1.579767	0.000000	0.929682	0.000000	0.000000	0.000000	0.054384	-0.239176	-0.144610	0.000000	0.000000	4.000000	1.000000	1.000000
14547.776600	0.081787	0.623477	0.030596	87.654144	118.327660	-173.253403	1.579767	0.000000	0.929682	0.000000	0.000000	0.000000	0.054384	-0.239176	-0.144610	0.000000	0.000000	4.000000	1.000000	1.000000
14547.779933	0.081787	0.623477	0.030596	87.657990	118.468147	-173.136978	1.529817	0.000000	0.910629	0.000000	0.000000	0.000000	0.054384	-0.239176	-0.144610	0.000000	0.000000	4.000000	1.000000	1.000000
14547.783266	0.081787	0.623477	0.030596	87.657990	118.468147	-173.136978	1.529817	0.000000	0.910629	0.000000	0.000000	0.000000	0.054384	-0.239176	-0.144610	0.000000	0.000000	4.000000	1.000000	1.000000
14547.786600	0.081926	0.622674	0.030144	87.657990	118.468147	-173.136978	1.529817	0.000000	0.910629	0.000000	0.000000	0.000000	0.041476	-0.240906	-0.135668	0.000000	0.000000	4.000000	1.000000	1.000000
14547.789933	0.081926	0.622674	0.030144	87.671227	117.840324	-173.781326	1.529817	0.000000	0.910629	0.000000	0.000000	0.000000	0.041476	-0.240906	-0.135668	0.000000	0.000000	4.000000	1.000000	1.000000
14547.793266	0.082067	0.621866	0.029714	87.671227	117.840324	-173.781326	1.529817	0.000000	0.910629	0.000000	0.000000	0.000000	0.042478	-0.242678	-0.129055	0.000000	0.000000	4.000000	1.000000	1.000000
14547.796600	0.082067	0.621866	0.029714	87.671227	117.840324	-173.781326	1.529817	0.000000	0.910629	0.000000	0.000000	0.000000	0.042478	-0.242678	-0.129055	0.000000	0.000000	4.000000	1.000000	1.000000
14547.799933	0.082067	0.621866	0.029714	87.691833	116.662476	-174.975403	1.485696	0.000000	0.896637	0.000000	0.000000	0.000000	0.042478	-0.242678	-0.129055	0.000000	0.000000	4.000000	1.000000	1.000000
14547.803266	0.082067	0.621866	0.029714	87.691833	116.662476	-174.975403	1.485696	0.000000	0.896637	0.000000	0.000000	0.000000	0.042478	-0.242678	-0.129055	0.000000	0.000000	4.000000	1.000000	1.000000
14547.806600	0.082185	0.621058	0.029286	87.691833	116.662476	-174.975403	1.485696	0.000000	0.896637	0.000000	0.000000	0.000000	0.035368	-0.242332	-0.128366	0.000000	0.000000	4.000000	1.000000	1.000000
14547.809933	0.082185	0.621058	0.029286	87.714844	115.189491	-176.467102	1.485696	0.000000	0.896637	0.000000	0.000000	0.000000	0.035368	-0.242332	-0.128366	0.000000	0.000000	4.000000	1.000000	1.000000
14547.813266	0.082330	0.620244	0.028876	87.714844	115.189491	-176.467102	1.485696	0.000000	0.896637	0.000000	0.000000	0.000000	0.043316	-0.244119	-0.122923	0.000000	0.000000	4.000000	1.000000	1.000000
14547.816600	0.082330	0.620244	0.028876	87.714844	115.189491	-176.467102	1.485696	0.000000	0.896637	0.000000	0.000000	0.000000	0.043316	-0.244119	-0.122923	0.000000	0.000000	4.000000	1.000000	1.000000
14547.819933	0.082330	0.620244	0.028876	87.739471	113.404648	-178.270508	1.443815	0.000000	0.883523	0.000000	0.000000	0.000000	0.043316	-0.244119	-0.122923	0.000000	0.000000	4.000000	1.000000	1.000000
14547.823266	0.082330	0.620244	0.028876	87.739471	113.404648	-178.270508	1.443815	0.000000	0.883523	0.000000	0.000000	0.000000	0.043316	-0.244119	-0.122923	0.000000	0.000000	4.000000	1.000000	1.000000
14547.826600	0.082476	0.619451	0.028480	87.739471	113.404648	-178.270508	1.443815	0.000000	0.883523	0.000000	0.000000	0.000000	0.043896	-0.237801	-0.118938	0.000000	0.000000	4.000000	1.000000	1.000000
14547.829933	0.082476	0.619451	0.028480	87.760689	111.681999	179.982742	1.443815	0.000000	0.883523	0.000000	0.000000	0.000000	0.043896	-0.237801	-0.118938	0.000000	0.000000	4.000000	1.000000	1.000000
14547.833266	0.082661	0.618647	0.028035	87.760689	111.681999	179.982742	1.443815	0.000000	0.883523	0.000000	0.000000	0.000000	0.055569	-0.241330	-0.133317	0.000000	0.000000	4.000000	1.000000	1.000000
14547.836600	0.082661	0.618647	0.028035	87.760689	111.681999	179.982742	1.443815	0.000000	0.883523	0.000000	0.000000	0.000000	0.055569	-0.241330	-0.133317	0.000000	0.000000	4.000000	1.000000	1.000000
14547.839933	0.082661	0.618647	0.028035	87.783440	109.947388	178.221176	1.401772	0.000000	0.866945	0.000000	0.000000	0.000000	0.055569	-0.241330	-0.133317	0.000000	0.000000	4.000000	1.000000	1.000000
14547.843266	0.082661	0.618647	0.028035	87.783440	109.947388	178.221176	1.401772	0.000000	0.866945	0.000000	0.000000	0.000000	0.055569	-0.241330	-0.133317	0.000000	0.000000	4.000000	1.000000	1.000000
14547.846600	0.082844	0.617870	0.027581	87.783440	109.947388	178.221176	1.401772	0.000000	0.866945	0.000000	0.000000	0.000000	0.054916	-0.232949	-0.136400	0.000000	0.000000	4.000000	1.000000	1.000000
14547.849933	0.082844	0.617870	0.027581	87.809738	108.447762	176.691498	1.401772	0.000000	0.866945	0.000000	0.000000	0.000000	0.054916	-0.232949	-0.136400	0.000000	0.000000	4.000000	1.000000	1.000000
14547.853266	0.082999	0.617102	0.027105	87.809738	108.447762	176.691498	1.401772	0.000000	0.866945	0.000000	0.000000	0.000000	0.046592	-0.230520	-0.142764	0.000000	0.000000	4.000000	1.000000	1.000000
14547.856600	0.082999	0.617102	0.027105	87.809738	108.447762	176.691498	1.401772	0.000000	0.866945	0.000000	0.000000	0.000000	0.046592	-0.230520	-0.142764	0.000000	0.000000	4.000000	1.000000	1.000000
14547.859933	0.082999	0.617102	0.027105	87.850960	106.913139	175.119583	1.355245	0.000000	0.850027	0.000000	0.000000	0.000000	0.046592	-0.230520	-0.142764	0.000000	0.000000	4.000000	1.000000	1.000000
14547.863266	0.082999	0.617102	0.027105	87.850960	106.913139	175.119583	1.355245	0.000000	0.850027	0.000000	0.000000	0.000000	0.046592	-0.230520	-0.142764	0.000000	0.000000	4.000000	1.000000	1.000000
14547.866600	0.083099	0.616376	0.026580	87.850960	106.913139	175.119583	1.355245	0.000000	0.850027	0.000000	0.000000	0.000000	0.029731	-0.217888	-0.157589	0.000000	0.000000	4.000000	1.000000	1.000000
14547.869933	0.083099	0.616376	0.026580	87.911369	104.785912	172.946335	1.355245	0.000000	0.850027	0.000000	0.000000	0.000000	0.029731	-0.217888	-0.157589	0.000000	0.000000	4.000000	1.000000	1.000000
14547.873266	0.083149	0.615631	0.026046	87.911369	104.785912	172.946335	1.355245	0.000000	0.850027	0.000000	0.000000	0.000000	0.015002	-0.223484	-0.160161	0.000000	0.000000	4.000000	1.000000	1.000000
14547.876600	0.083149	0.615631	0.026046	87.911369	104.785912	172.946335	1.355245	0.000000	0.850027	0.000000	0.000000	0.000000	0.015002	-0.223484	-0.160161	0.000000	0.000000	4.000000	1.000000	1.000000
14547.879933	0.083149	0.615631	0.026046	87.981323	101.701691	169.810730	1.302287	0.000000	0.842572	0.000000	0.000000	0.000000	0.015002	-0.223484	-0.160161	0.000000	0.000000	4.000000	1.000000	1.000000
14547.883266	0.083149	0.615631	0.026046	87.981323	101.701691	169.810730	1.302287	0.000000	0.842572	0.000000	0.000000	0.000000	0.015002	-0.223484	-0.160161	0.000000	0.000000	4.000000	1.000000	1.000000
14547.886600	0.083170	0.614921	0.025482	87.981323	101.701691	169.810730	1.302287	0.000000	0.842572	0.000000	0.000000	0.000000	0.006301	-0.213009	-0.169041	0.000000	0.000000	4.000000	1.000000	1.000000
14547.889933	0.083170	0.614921	0.025482	88.031784	97.142807	165.213516	1.302287	0.000000	0.842572	0.000000	0.000000	0.000000	0.006301	-0.213009	-0.169041	0.000000	0.000000	4.000000	1.000000	1.000000
14547.893266	0.083167	0.614212	0.024921	88.031784	97.142807	165.213516	1.302287	0.000000	0.842572	0.000000	0.000000	0.000000	-0.000715	-0.212701	-0.168264	0.000000	0.000000	4.000000	1.000000	1.000000
14547.896600	0.083167	0.614212	0.024921	88.031784	97.142807	165.213516	1.302287	0.000000	0.842572	0.000000	0.000000	0.000000	-0.000715	-0.212701	-0.168264	0.000000	0.000000	4.000000	1.000000	1.000000
14547.899933	0.083167	0.614212	0.024921	88.027313	91.643478	159.703369	1.246069	0.000000	0.841641	0.000000	0.000000	0.000000	-0.000715	-0.212701	-0.168264	0.000000	0.000000	4.000000	1.000000	1.000000
14547.903266	0.083167	0.614212	0.024921	88.027313	91.643478	159.703369	1.246069	0.000000	0.841641	0.000000	0.000000	0.000000	-0.000715	-0.212701	-0.168264	0.000000	0.000000	4.000000	1.000000	1.000000
14547.906600	0.083160	0.613511	0.024336	88.027313	91.643478	159.703369	1.246069	0.000000	0.841641	0.000000	0.000000	0.000000	-0.002068	-0.210243	-0.175755	0.000000	0.000000	4.000000	1.000000	1.000000
14547.909933	0.083160	0.613511	0.024336	87.997482	85.946342	154.002487	1.246069	0.000000	0.841641	0.000000	0.000000	0.000000	-0.002068	-0.210243	-0.175755	0.000000	0.000000	4.000000	1.000000	1.000000
14547.913266	0.083176	0.612811	0.023744	87.997482	85.946342	154.002487	1.246069	0.000000	0.841641	0.000000	0.000000	0.000000	0.004639	-0.209906	-0.177343	0.000000	0.000000	4.000000	1.000000	1.000000
14547.916600	0.083176	0.612811	0.023744	87.997482	85.946342	154.002487	1.246069	0.000000	0.841641	0.000000	0.000000	0.000000	0.004639	-0.209906	-0.177343	0.000000	0.000000	4.000000	1.000000	1.000000
14547.919933	0.083176	0.612811	0.023744	87.949776	80.597847	148.644943	1.187220	0.000000	0.841213	0.000000	0.000000	0.000000	0.004639	-0.209906	-0.177343	0.000000	0.000000	4.000000	1.000000	1.000000
14547.923266	0.083209	0.612120	0.023124	87.949776	80.597847	148.644943	1.187220	0.000000	0.841213	0.000000	0.000000	0.000000	0.010101	-0.207455	-0.186017	0.000000	0.000000	4.000000	1.000000	1.000000
14547.926600	0.083209	0.612120	0.023124	87.949776	80.597847	148.644943	1.187220	0.000000	0.841213	0.000000	0.000000	0.000000	0.010101	-0.207455	-0.186017	0.000000	0.000000	4.000000	1.000000	1.000000
14547.929933	0.083209	0.612120	0.023124	87.897362	76.352905	144.395523	1.156217	0.000000	0.839529	0.000000	0.000000	0.000000	0.010101	-0.207455	-0.186017	0.000000	0.000000	4.000000	1.000000	1.000000
14547.933266	0.083261	0.611436	0.022475	87.897362	76.352905	144.395523	1.156217	0.000000	0.839529	0.000000	0.000000	0.000000	0.015528	-0.205036	-0.194691	0.000000	0.000000	4.000000	1.000000	1.000000
14547.936600	0.083261	0.611436	0.022475	87.897362	76.352905	144.395523	1.156217	0.000000	0.839529	0.000000	0.000000	0.000000	0.015528	-0.205036	-0.194691	0.000000	0.000000	4.000000	1.000000	1.000000
14547.939933	0.083261	0.611436	0.022475	87.847145	73.061600	141.085815	1.123769	0.000000	0.836941	0.000000	0.000000	0.000000	0.015528	-0.205036	-0.194691	0.000000	0.000000	4.000000	1.000000	1.000000
14547.943266	0.083261	0.611436	0.022475	87.847145	73.061600	141.085815	1.123769	0.000000	0.836941	0.000000	0.000000	0.000000	0.015528	-0.205036	-0.194691	0.000000	0.000000	4.000000	1.000000	1.000000
14547.946600	0.083356	0.610781	0.021809	87.847145	73.061600	141.085815	1.123769	0.000000	0.836941	0.000000	0.000000	0.000000	0.028542	-0.196737	-0.199948	0.000000	0.000000	4.000000	1.000000	1.000000
14547.949933	0.083356	0.610781	0.021809	87.805183	70.694656	138.699646	1.123769	0.000000	0.836941	0.000000	0.000000	0.000000	0.028542	-0.196737	-0.199948	0.000000	0.000000	4.000000	1.000000	1.000000
14547.953266	0.083447	0.610133	0.021117	87.805183	70.694656	138.699646	1.123769	0.000000	0.836941	0.000000	0.000000	0.000000	0.027073	-0.194336	-0.207417	0.000000	0.000000	4.000000	1.000000	1.000000
14547.956600	0.083447	0.610133	0.021117	87.805183	70.694656	138.699646	1.123769	0.000000	0.836941	0.000000	0.000000	0.000000	0.027073	-0.194336	-0.207417	0.000000	0.000000	4.000000	1.000000	1.000000
14547.959933	0.083447	0.610133	0.021117	87.772430	68.986206	136.974289	1.055874	0.000000	0.827672	0.000000	0.000000	0.000000	0.027073	-0.194336	-0.207417	0.000000	0.000000	4.000000	1.000000	1.000000
14547.963266	0.083447	0.610133	0.021117	87.772430	68.986206	136.974289	1.055874	0.000000	0.827672	0.000000	0.000000	0.000000	0.027073	-0.194336	-0.207417	0.000000	0.000000	4.000000	1.000000	1.000000
14547.966600	0.083510	0.609539	0.020412	87.772430	68.986206	136.974289	1.055874	0.000000	0.827672	0.000000	0.000000	0.000000	0.019169	-0.178126	-0.211531	0.000000	0.000000	4.000000	1.000000	1.000000
14547.969933	0.083510	0.609539	0.020412	87.750229	67.866127	135.847488	1.055874	0.000000	0.827672	0.000000	0.000000	0.000000	0.019169	-0.178126	-0.211531	0.000000	0.000000	4.000000	1.000000	1.000000
14547.973266	0.083547	0.608953	0.019686	87.750229	67.866127	135.847488	1.055874	0.000000	0.827672	0.000000	0.000000	0.000000	0.010920	-0.175736	-0.217767	0.000000	0.000000	4.000000	1.000000	1.000000
14547.976600	0.083547	0.608953	0.019686	87.750229	67.866127	135.847488	1.055874	0.000000	0.827672	0.000000	0.000000	0.000000	0.010920	-0.175736	-0.217767	0.000000	0.000000	4.000000	1.000000	1.000000
14547.979933	0.083547	0.608953	0.019686	87.735657	67.132965	135.125717	0.984325	0.000000	0.822657	0.000000	0.000000	0.000000	0.010920	-0.175736	-0.217767	0.000000	0.000000	4.000000	1.000000	1.000000
14547.983266	0.083547	0.608953	0.019686	87.735657	67.132965	135.125717	0.984325	0.000000	0.822657	0.000000	0.000000	0.000000	0.010920	-0.175736	-0.217767	0.000000	0.000000	4.000000	1.000000	1.000000
14547.986600	0.083543	0.608407	0.018998	87.735657	67.132965	135.125717	0.984325	0.000000	0.822657	0.000000	0.000000	0.000000	-0.001218	-0.163859	-0.206439	0.000000	0.000000	4.000000	1.000000	1.000000
14547.989933	0.083543	0.608407	0.018998	87.719040	66.340744	134.443359	0.984325	0.000000	0.822657	0.000000	0.000000	0.000000	-0.001218	-0.163859	-0.206439	0.000000	0.000000	4.000000	1.000000	1.000000
14547.993266	0.083541	0.607881	0.018325	87.719040	66.340744	134.443359	0.984325	0.000000	0.822657	0.000000	0.000000	0.000000	-0.000552	-0.157812	-0.202086	0.000000	0.000000	4.000000	1.000000	1.000000
14547.996600	0.083541	0.607881	0.018325	87.719040	66.340744	134.443359	0.984325	0.000000	0.822657	0.000000	0.000000	0.000000	-0.000552	-0.157812	-0.202086	0.000000	0.000000	4.000000	1.000000	1.000000
14547.999933	0.083541	0.607881	0.018325	87.697945	65.416245	133.764084	0.916237	0.000000	0.822952	0.000000	0.000000	0.000000	-0.000552	-0.157812	-0.202086	0.000000	0.000000	4.000000	1.000000	1.000000
14548.003266	0.083541	0.607881	0.018325	87.697945	65.416245	133.764084	0.916237	0.000000	0.822952	0.000000	0.000000	0.000000	-0.000552	-0.157812	-0.202086	0.000000	0.000000	4.000000	1.000000	1.000000
14548.006600	0.083554	0.607426	0.017736	87.697945	65.416245	133.764084	0.916237	0.000000	0.822952	0.000000	0.000000	0.000000	0.003832	-0.136477	-0.176634	0.000000	0.000000	4.000000	1.000000	1.000000
14548.009933	0.083554	0.607426	0.017736	87.684296	64.811127	133.371841	0.916237	0.000000	0.822952	0.000000	0.000000	0.000000	0.003832	-0.136477	-0.176634	0.000000	0.000000	4.000000	1.000000	1.000000
14548.013266	0.083591	0.606991	0.017158	87.684296	64.811127	133.371841	0.916237	0.000000	0.822952	0.000000	0.000000	0.000000	0.011289	-0.130524	-0.173365	0.000000	0.000000	4.000000	1.000000	1.000000
14548.016600	0.083591	0.606991	0.017158	87.684296	64.811127	133.371841	0.916237	0.000000	0.822952	0.000000	0.000000	0.000000	0.011289	-0.130524	-0.173365	0.000000	0.000000	4.000000	1.000000	1.000000
14548.019933	0.083591	0.606991	0.017158	87.670052	64.225327	132.772263	0.857904	0.000000	0.820432	0.000000	0.000000	0.000000	0.011289	-0.130524	-0.173365	0.000000	0.000000	4.000000	1.000000	1.000000
14548.023266	0.083591	0.606991	0.017158	87.670052	64.225327	132.772263	0.857904	0.000000	0.820432	0.000000	0.000000	0.000000	0.011289	-0.130524	-0.173365	0.000000	0.000000	4.000000	1.000000	1.000000
14548.026600	0.083683	0.606588	0.016626	87.670052	64.225327	132.772263	0.857904	0.000000	0.820432	0.000000	0.000000	0.000000	0.027554	-0.120876	-0.159505	0.000000	0.000000	4.000000	1.000000	1.000000
14548.029933	0.083683	0.606588	0.016626	87.660835	63.833500	132.358551	0.857904	0.000000	0.820432	0.000000	0.000000	0.000000	0.027554	-0.120876	-0.159505	0.000000	0.000000	4.000000	1.000000	1.000000
[truncated: 1,523 more rows]
