# Supplementary material for: Haptic Guidance Needs to Be Intuitive Not Just Informative to Improve Human Motor Accuracy
Source: PLoS One. 2016 Mar 16;11(3):e0150912. doi: 10.1371/journal.pone.0150912 (PMC4794196; doi:10.1371/journal.pone.0150912)
Supplement: S1 Data — (ZIP) [file pone.0150912.s001.zip › Subject6/exp1_0002.txt]

Time	PosX	PosY	PosZ	RotX	RotY	RotZ	ForceX	ForceY	ForceZ	MomentX	MomentY	MomentZ	VelocityX	VelocityY	VelocityZ	CalibratedWeight	ButtonDown	Condition	Trial	Visual
14558.416600	-0.002267	0.489746	0.250805	80.275528	69.731239	127.355835	0.000000	0.000000	0.000000	0.000000	0.000000	0.000000	0.020136	0.012037	0.008992	0.000000	1.000000	4.000000	2.000000	0.000000
14558.419933	-0.002267	0.489746	0.250805	80.263626	69.608025	127.164589	4.629900	0.000000	1.887864	0.000000	0.000000	0.000000	0.020136	0.012037	0.008992	0.000000	1.000000	4.000000	2.000000	0.000000
14558.423266	-0.001461	0.490103	0.250980	80.263626	69.608025	127.164589	4.629900	0.000000	1.887864	0.000000	0.000000	0.000000	0.241875	0.107073	0.052549	0.000000	1.000000	4.000000	2.000000	0.000000
14558.426600	-0.001461	0.490103	0.250980	80.263626	69.608025	127.164589	4.629900	0.000000	1.887864	0.000000	0.000000	0.000000	0.241875	0.107073	0.052549	0.000000	1.000000	4.000000	2.000000	0.000000
14558.429933	0.000052	0.490070	0.251109	80.254944	69.577332	127.017860	4.635547	0.000000	1.873956	0.000000	0.000000	0.000000	0.453832	-0.009861	0.038800	0.000000	1.000000	4.000000	2.000000	0.000000
14558.433266	0.000052	0.490070	0.251109	80.254944	69.577332	127.017860	4.635547	0.000000	1.873956	0.000000	0.000000	0.000000	0.453832	-0.009861	0.038800	0.000000	1.000000	4.000000	2.000000	0.000000
14558.436600	0.000052	0.490070	0.251109	80.254944	69.577332	127.017860	4.635547	0.000000	1.873956	0.000000	0.000000	0.000000	0.453832	-0.009861	0.038800	0.000000	1.000000	4.000000	2.000000	0.000000
14558.439933	0.001499	0.490504	0.251671	80.272629	69.206451	126.483818	4.645540	0.000000	1.849042	0.000000	0.000000	0.000000	0.434095	0.130106	0.168587	0.000000	1.000000	4.000000	2.000000	0.000000
14558.443266	0.001499	0.490504	0.251671	80.272629	69.206451	126.483818	4.645540	0.000000	1.849042	0.000000	0.000000	0.000000	0.434095	0.130106	0.168587	0.000000	1.000000	4.000000	2.000000	0.000000
14558.446600	0.001499	0.490504	0.251671	80.272629	69.206451	126.483818	4.645540	0.000000	1.849042	0.000000	0.000000	0.000000	0.434095	0.130106	0.168587	0.000000	1.000000	4.000000	2.000000	0.000000
14558.449933	0.002982	0.490762	0.252190	80.536575	68.489029	125.402168	4.656083	0.000000	1.822330	0.000000	0.000000	0.000000	0.444836	0.077299	0.155705	0.000000	1.000000	4.000000	2.000000	0.000000
14558.453266	0.002982	0.490762	0.252190	80.536575	68.489029	125.402168	4.656083	0.000000	1.822330	0.000000	0.000000	0.000000	0.444836	0.077299	0.155705	0.000000	1.000000	4.000000	2.000000	0.000000
14558.456600	0.002982	0.490762	0.252190	80.536575	68.489029	125.402168	4.656083	0.000000	1.822330	0.000000	0.000000	0.000000	0.444836	0.077299	0.155705	0.000000	1.000000	4.000000	2.000000	0.000000
14558.459933	0.005005	0.491287	0.252595	81.115196	67.062538	123.301582	4.666593	0.000000	1.795247	0.000000	0.000000	0.000000	0.607014	0.157478	0.121329	0.000000	1.000000	4.000000	2.000000	0.000000
14558.463266	0.005005	0.491287	0.252595	81.115196	67.062538	123.301582	4.666593	0.000000	1.795247	0.000000	0.000000	0.000000	0.607014	0.157478	0.121329	0.000000	1.000000	4.000000	2.000000	0.000000
14558.466600	0.005005	0.491287	0.252595	81.115196	67.062538	123.301582	4.666593	0.000000	1.795247	0.000000	0.000000	0.000000	0.607014	0.157478	0.121329	0.000000	1.000000	4.000000	2.000000	0.000000
14558.469933	0.006491	0.491651	0.252880	81.892426	65.079277	120.520836	4.679989	0.000000	1.760029	0.000000	0.000000	0.000000	0.445566	0.109265	0.085518	0.000000	1.000000	4.000000	2.000000	0.000000
14558.473266	0.006491	0.491651	0.252880	81.892426	65.079277	120.520836	4.679989	0.000000	1.760029	0.000000	0.000000	0.000000	0.445566	0.109265	0.085518	0.000000	1.000000	4.000000	2.000000	0.000000
14558.476600	0.006491	0.491651	0.252880	81.892426	65.079277	120.520836	4.679989	0.000000	1.760029	0.000000	0.000000	0.000000	0.445566	0.109265	0.085518	0.000000	1.000000	4.000000	2.000000	0.000000
14558.479933	0.008145	0.492090	0.253093	82.794594	62.243706	116.764519	4.689648	0.000000	1.734130	0.000000	0.000000	0.000000	0.496280	0.131717	0.063927	0.000000	1.000000	4.000000	2.000000	0.000000
14558.483266	0.008145	0.492090	0.253093	82.794594	62.243706	116.764519	4.689648	0.000000	1.734130	0.000000	0.000000	0.000000	0.496280	0.131717	0.063927	0.000000	1.000000	4.000000	2.000000	0.000000
14558.486600	0.008145	0.492090	0.253093	82.794594	62.243706	116.764519	4.689648	0.000000	1.734130	0.000000	0.000000	0.000000	0.496280	0.131717	0.063927	0.000000	1.000000	4.000000	2.000000	0.000000
14558.489933	0.009932	0.492422	0.253101	83.675880	58.636196	112.227577	4.700032	0.000000	1.705786	0.000000	0.000000	0.000000	0.536225	0.099658	0.002405	0.000000	1.000000	4.000000	2.000000	0.000000
14558.493266	0.009932	0.492422	0.253101	83.675880	58.636196	112.227577	4.700032	0.000000	1.705786	0.000000	0.000000	0.000000	0.536225	0.099658	0.002405	0.000000	1.000000	4.000000	2.000000	0.000000
14558.496600	0.009932	0.492422	0.253101	83.675880	58.636196	112.227577	4.700032	0.000000	1.705786	0.000000	0.000000	0.000000	0.536225	0.099658	0.002405	0.000000	1.000000	4.000000	2.000000	0.000000
14558.499933	0.011684	0.492807	0.252992	84.296036	55.035984	107.899857	4.710625	0.000000	1.676310	0.000000	0.000000	0.000000	0.525580	0.115481	-0.032621	0.000000	1.000000	4.000000	2.000000	0.000000
14558.503266	0.011684	0.492807	0.252992	84.296036	55.035984	107.899857	4.710625	0.000000	1.676310	0.000000	0.000000	0.000000	0.525580	0.115481	-0.032621	0.000000	1.000000	4.000000	2.000000	0.000000
14558.506600	0.011684	0.492807	0.252992	84.296036	55.035984	107.899857	4.710625	0.000000	1.676310	0.000000	0.000000	0.000000	0.525580	0.115481	-0.032621	0.000000	1.000000	4.000000	2.000000	0.000000
14558.509933	0.013637	0.493189	0.252812	84.570534	53.092026	105.529251	4.720636	0.000000	1.647905	0.000000	0.000000	0.000000	0.585747	0.114508	-0.053948	0.000000	1.000000	4.000000	2.000000	0.000000
14558.513266	0.013637	0.493189	0.252812	84.570534	53.092026	105.529251	4.720636	0.000000	1.647905	0.000000	0.000000	0.000000	0.585747	0.114508	-0.053948	0.000000	1.000000	4.000000	2.000000	0.000000
14558.516600	0.013637	0.493189	0.252812	84.570534	53.092026	105.529251	4.720636	0.000000	1.647905	0.000000	0.000000	0.000000	0.585747	0.114508	-0.053948	0.000000	1.000000	4.000000	2.000000	0.000000
14558.519933	0.015687	0.493564	0.252499	84.651405	52.533546	104.728844	4.731536	0.000000	1.616343	0.000000	0.000000	0.000000	0.614968	0.112532	-0.093956	0.000000	0.000000	4.000000	2.000000	0.000000
14558.523266	0.015687	0.493564	0.252499	84.651405	52.533546	104.728844	4.731536	0.000000	1.616343	0.000000	0.000000	0.000000	0.614968	0.112532	-0.093956	0.000000	0.000000	4.000000	2.000000	0.000000
14558.526600	0.015687	0.493564	0.252499	84.651405	52.533546	104.728844	4.731536	0.000000	1.616343	0.000000	0.000000	0.000000	0.614968	0.112532	-0.093956	0.000000	0.000000	4.000000	2.000000	0.000000
14558.529933	0.017532	0.493937	0.252153	84.702393	52.291611	104.324867	4.742587	0.000000	1.583625	0.000000	0.000000	0.000000	0.553610	0.111955	-0.103732	0.000000	0.000000	4.000000	2.000000	0.000000
14558.533266	0.017532	0.493937	0.252153	84.702393	52.291611	104.324867	4.742587	0.000000	1.583625	0.000000	0.000000	0.000000	0.553610	0.111955	-0.103732	0.000000	0.000000	4.000000	2.000000	0.000000
14558.536600	0.017532	0.493937	0.252153	84.702393	52.291611	104.324867	4.742587	0.000000	1.583625	0.000000	0.000000	0.000000	0.553610	0.111955	-0.103732	0.000000	0.000000	4.000000	2.000000	0.000000
14558.539933	0.019339	0.494246	0.251696	84.812462	51.681099	103.497650	4.752291	0.000000	1.554262	0.000000	0.000000	0.000000	0.542126	0.092697	-0.137088	0.000000	0.000000	4.000000	2.000000	0.000000
14558.543266	0.019339	0.494246	0.251696	84.812462	51.681099	103.497650	4.752291	0.000000	1.554262	0.000000	0.000000	0.000000	0.542126	0.092697	-0.137088	0.000000	0.000000	4.000000	2.000000	0.000000
14558.546600	0.019339	0.494246	0.251696	84.812462	51.681099	103.497650	4.752291	0.000000	1.554262	0.000000	0.000000	0.000000	0.542126	0.092697	-0.137088	0.000000	0.000000	4.000000	2.000000	0.000000
14558.549933	0.021074	0.494492	0.251161	84.999619	50.563049	102.100815	4.761471	0.000000	1.525906	0.000000	0.000000	0.000000	0.520602	0.073910	-0.160667	0.000000	0.000000	4.000000	2.000000	0.000000
14558.553266	0.021074	0.494492	0.251161	84.999619	50.563049	102.100815	4.761471	0.000000	1.525906	0.000000	0.000000	0.000000	0.520602	0.073910	-0.160667	0.000000	0.000000	4.000000	2.000000	0.000000
14558.556600	0.021074	0.494492	0.251161	84.999619	50.563049	102.100815	4.761471	0.000000	1.525906	0.000000	0.000000	0.000000	0.520602	0.073910	-0.160667	0.000000	0.000000	4.000000	2.000000	0.000000
14558.559933	0.022605	0.494698	0.250597	85.216888	49.092346	100.489548	4.770026	0.000000	1.498950	0.000000	0.000000	0.000000	0.459077	0.061686	-0.168995	0.000000	0.000000	4.000000	2.000000	0.000000
14558.563266	0.022605	0.494698	0.250597	85.216888	49.092346	100.489548	4.770026	0.000000	1.498950	0.000000	0.000000	0.000000	0.459077	0.061686	-0.168995	0.000000	0.000000	4.000000	2.000000	0.000000
14558.566600	0.022605	0.494698	0.250597	85.216888	49.092346	100.489548	4.770026	0.000000	1.498950	0.000000	0.000000	0.000000	0.459077	0.061686	-0.168995	0.000000	0.000000	4.000000	2.000000	0.000000
14558.569933	0.024066	0.494924	0.250047	85.416611	47.552540	99.182045	4.777347	0.000000	1.475452	0.000000	0.000000	0.000000	0.438369	0.067634	-0.165063	0.000000	0.000000	4.000000	2.000000	0.000000
14558.573266	0.024066	0.494924	0.250047	85.416611	47.552540	99.182045	4.777347	0.000000	1.475452	0.000000	0.000000	0.000000	0.438369	0.067634	-0.165063	0.000000	0.000000	4.000000	2.000000	0.000000
14558.576600	0.024066	0.494924	0.250047	85.416611	47.552540	99.182045	4.777347	0.000000	1.475452	0.000000	0.000000	0.000000	0.438369	0.067634	-0.165063	0.000000	0.000000	4.000000	2.000000	0.000000
14558.579933	0.025492	0.495130	0.249511	85.546486	46.649048	98.188248	4.784259	0.000000	1.452880	0.000000	0.000000	0.000000	0.427821	0.061978	-0.160734	0.000000	0.000000	4.000000	2.000000	0.000000
14558.583266	0.025492	0.495130	0.249511	85.546486	46.649048	98.188248	4.784259	0.000000	1.452880	0.000000	0.000000	0.000000	0.427821	0.061978	-0.160734	0.000000	0.000000	4.000000	2.000000	0.000000
14558.586600	0.025492	0.495130	0.249511	85.546486	46.649048	98.188248	4.784259	0.000000	1.452880	0.000000	0.000000	0.000000	0.427821	0.061978	-0.160734	0.000000	0.000000	4.000000	2.000000	0.000000
14558.589933	0.026784	0.495320	0.249026	85.578712	46.808086	98.226280	4.790953	0.000000	1.430655	0.000000	0.000000	0.000000	0.387514	0.056847	-0.145714	0.000000	0.000000	4.000000	2.000000	0.000000
14558.593266	0.026784	0.495320	0.249026	85.578712	46.808086	98.226280	4.790953	0.000000	1.430655	0.000000	0.000000	0.000000	0.387514	0.056847	-0.145714	0.000000	0.000000	4.000000	2.000000	0.000000
14558.596600	0.026784	0.495320	0.249026	85.578712	46.808086	98.226280	4.790953	0.000000	1.430655	0.000000	0.000000	0.000000	0.387514	0.056847	-0.145714	0.000000	0.000000	4.000000	2.000000	0.000000
14558.599933	0.028010	0.495494	0.248620	85.581505	47.206245	98.535660	4.796966	0.000000	1.410362	0.000000	0.000000	0.000000	0.367847	0.052269	-0.121750	0.000000	0.000000	4.000000	2.000000	0.000000
14558.603266	0.028010	0.495494	0.248620	85.581505	47.206245	98.535660	4.796966	0.000000	1.410362	0.000000	0.000000	0.000000	0.367847	0.052269	-0.121750	0.000000	0.000000	4.000000	2.000000	0.000000
14558.606600	0.028010	0.495494	0.248620	85.581505	47.206245	98.535660	4.796966	0.000000	1.410362	0.000000	0.000000	0.000000	0.367847	0.052269	-0.121750	0.000000	0.000000	4.000000	2.000000	0.000000
14558.609933	0.029104	0.495653	0.248297	85.583809	47.492146	98.736549	4.802711	0.000000	1.390670	0.000000	0.000000	0.000000	0.328249	0.047701	-0.096798	0.000000	0.000000	4.000000	2.000000	0.000000
14558.613266	0.029104	0.495653	0.248297	85.583809	47.492146	98.736549	4.802711	0.000000	1.390670	0.000000	0.000000	0.000000	0.328249	0.047701	-0.096798	0.000000	0.000000	4.000000	2.000000	0.000000
14558.616600	0.029104	0.495653	0.248297	85.583809	47.492146	98.736549	4.802711	0.000000	1.390670	0.000000	0.000000	0.000000	0.328249	0.047701	-0.096798	0.000000	0.000000	4.000000	2.000000	0.000000
14558.619933	0.030135	0.495798	0.248087	85.577644	47.759224	98.930832	4.807855	0.000000	1.372782	0.000000	0.000000	0.000000	0.309310	0.043700	-0.063004	0.000000	0.000000	4.000000	2.000000	0.000000
14558.623266	0.030135	0.495798	0.248087	85.577644	47.759224	98.930832	4.807855	0.000000	1.372782	0.000000	0.000000	0.000000	0.309310	0.043700	-0.063004	0.000000	0.000000	4.000000	2.000000	0.000000
14558.626600	0.030135	0.495798	0.248087	85.577644	47.759224	98.930832	4.807855	0.000000	1.372782	0.000000	0.000000	0.000000	0.309310	0.043700	-0.063004	0.000000	0.000000	4.000000	2.000000	0.000000
14558.629933	0.030135	0.495798	0.248087	85.551422	48.088833	99.207024	4.812797	0.000000	1.355355	0.000000	0.000000	0.000000	0.309310	0.043700	-0.063004	0.000000	0.000000	4.000000	2.000000	0.000000
14558.633266	0.031103	0.495911	0.247975	85.551422	48.088833	99.207024	4.812797	0.000000	1.355355	0.000000	0.000000	0.000000	0.290344	0.033671	-0.033507	0.000000	0.000000	4.000000	2.000000	0.000000
14558.636600	0.031103	0.495911	0.247975	85.551422	48.088833	99.207024	4.812797	0.000000	1.355355	0.000000	0.000000	0.000000	0.290344	0.033671	-0.033507	0.000000	0.000000	4.000000	2.000000	0.000000
14558.639933	0.031904	0.496005	0.247887	85.517075	48.495960	99.580147	4.817514	0.000000	1.338492	0.000000	0.000000	0.000000	0.240294	0.028135	-0.026580	0.000000	0.000000	4.000000	2.000000	0.000000
14558.643266	0.031904	0.496005	0.247887	85.517075	48.495960	99.580147	4.817514	0.000000	1.338492	0.000000	0.000000	0.000000	0.240294	0.028135	-0.026580	0.000000	0.000000	4.000000	2.000000	0.000000
14558.646600	0.031904	0.496005	0.247887	85.517075	48.495960	99.580147	4.817514	0.000000	1.338492	0.000000	0.000000	0.000000	0.240294	0.028135	-0.026580	0.000000	0.000000	4.000000	2.000000	0.000000
14558.649933	0.031904	0.496005	0.247887	85.482697	48.884182	99.947975	4.821388	0.000000	1.324468	0.000000	0.000000	0.000000	0.240294	0.028135	-0.026580	0.000000	0.000000	4.000000	2.000000	0.000000
14558.653266	0.032540	0.496043	0.247856	85.482697	48.884182	99.947975	4.821388	0.000000	1.324468	0.000000	0.000000	0.000000	0.190746	0.011571	-0.009351	0.000000	0.000000	4.000000	2.000000	0.000000
14558.656600	0.032540	0.496043	0.247856	85.482697	48.884182	99.947975	4.821388	0.000000	1.324468	0.000000	0.000000	0.000000	0.190746	0.011571	-0.009351	0.000000	0.000000	4.000000	2.000000	0.000000
14558.659933	0.033007	0.496041	0.247802	85.459076	49.233898	100.286682	4.824493	0.000000	1.313111	0.000000	0.000000	0.000000	0.140122	-0.000520	-0.016016	0.000000	0.000000	4.000000	2.000000	0.000000
14558.663266	0.033007	0.496041	0.247802	85.459076	49.233898	100.286682	4.824493	0.000000	1.313111	0.000000	0.000000	0.000000	0.140122	-0.000520	-0.016016	0.000000	0.000000	4.000000	2.000000	0.000000
14558.666600	0.033007	0.496041	0.247802	85.459076	49.233898	100.286682	4.824493	0.000000	1.313111	0.000000	0.000000	0.000000	0.140122	-0.000520	-0.016016	0.000000	0.000000	4.000000	2.000000	0.000000
14558.669933	0.033007	0.496041	0.247802	85.431297	49.605110	100.670151	4.826720	0.000000	1.304903	0.000000	0.000000	0.000000	0.140122	-0.000520	-0.016016	0.000000	0.000000	4.000000	2.000000	0.000000
14558.673266	0.033240	0.496021	0.247776	85.431297	49.605110	100.670151	4.826720	0.000000	1.304903	0.000000	0.000000	0.000000	0.070070	-0.006053	-0.007726	0.000000	0.000000	4.000000	2.000000	0.000000
14558.676600	0.033240	0.496021	0.247776	85.431297	49.605110	100.670151	4.826720	0.000000	1.304903	0.000000	0.000000	0.000000	0.070070	-0.006053	-0.007726	0.000000	0.000000	4.000000	2.000000	0.000000
14558.679933	0.033240	0.496021	0.247776	85.383484	50.218933	101.337967	4.827831	0.000000	1.300788	0.000000	0.000000	0.000000	0.070070	-0.006053	-0.007726	0.000000	0.000000	4.000000	2.000000	0.000000
14558.683266	0.033240	0.496021	0.247776	85.383484	50.218933	101.337967	4.827831	0.000000	1.300788	0.000000	0.000000	0.000000	0.070070	-0.006053	-0.007726	0.000000	0.000000	4.000000	2.000000	0.000000
14558.686600	0.033306	0.495981	0.247744	85.383484	50.218933	101.337967	4.827831	0.000000	1.300788	0.000000	0.000000	0.000000	0.019660	-0.012086	-0.009798	0.000000	0.000000	4.000000	2.000000	0.000000
14558.689933	0.033306	0.495981	0.247744	85.299477	51.209854	102.424194	4.827831	0.000000	1.300788	0.000000	0.000000	0.000000	0.019660	-0.012086	-0.009798	0.000000	0.000000	4.000000	2.000000	0.000000
14558.693266	0.033306	0.495981	0.247744	85.299477	51.209854	102.424194	4.827831	0.000000	1.300788	0.000000	0.000000	0.000000	0.019660	-0.012086	-0.009798	0.000000	0.000000	4.000000	2.000000	0.000000
14558.696600	0.033306	0.495981	0.247744	85.299477	51.209854	102.424194	4.827831	0.000000	1.300788	0.000000	0.000000	0.000000	0.019660	-0.012086	-0.009798	0.000000	0.000000	4.000000	2.000000	0.000000
14558.699933	0.033100	0.495801	0.247652	85.177567	52.532784	103.891777	4.828109	0.000000	1.299757	0.000000	0.000000	0.000000	-0.061658	-0.053867	-0.027506	0.000000	0.000000	4.000000	2.000000	0.000000
14558.703266	0.033100	0.495801	0.247652	85.177567	52.532784	103.891777	4.828109	0.000000	1.299757	0.000000	0.000000	0.000000	-0.061658	-0.053867	-0.027506	0.000000	0.000000	4.000000	2.000000	0.000000
14558.706600	0.033100	0.495801	0.247652	85.177567	52.532784	103.891777	4.828109	0.000000	1.299757	0.000000	0.000000	0.000000	-0.061658	-0.053867	-0.027506	0.000000	0.000000	4.000000	2.000000	0.000000
14558.709933	0.033100	0.495801	0.247652	85.018585	54.107620	105.655128	4.826980	0.000000	1.303940	0.000000	0.000000	0.000000	-0.061658	-0.053867	-0.027506	0.000000	0.000000	4.000000	2.000000	0.000000
14558.713266	0.032796	0.495739	0.247590	85.018585	54.107620	105.655128	4.826980	0.000000	1.303940	0.000000	0.000000	0.000000	-0.091401	-0.018640	-0.018548	0.000000	0.000000	4.000000	2.000000	0.000000
14558.716600	0.032796	0.495739	0.247590	85.018585	54.107620	105.655128	4.826980	0.000000	1.303940	0.000000	0.000000	0.000000	-0.091401	-0.018640	-0.018548	0.000000	0.000000	4.000000	2.000000	0.000000
14558.719933	0.032796	0.495739	0.247590	84.837677	55.699039	107.463058	4.825400	0.000000	1.309777	0.000000	0.000000	0.000000	-0.091401	-0.018640	-0.018548	0.000000	0.000000	4.000000	2.000000	0.000000
14558.723266	0.032796	0.495739	0.247590	84.837677	55.699039	107.463058	4.825400	0.000000	1.309777	0.000000	0.000000	0.000000	-0.091401	-0.018640	-0.018548	0.000000	0.000000	4.000000	2.000000	0.000000
14558.726600	0.032389	0.495655	0.247487	84.837677	55.699039	107.463058	4.825400	0.000000	1.309777	0.000000	0.000000	0.000000	-0.122129	-0.025203	-0.031124	0.000000	0.000000	4.000000	2.000000	0.000000
14558.729933	0.031879	0.495626	0.247336	84.660355	57.151047	109.134277	4.825400	0.000000	1.309777	0.000000	0.000000	0.000000	-0.152881	-0.008623	-0.045032	0.000000	0.000000	4.000000	2.000000	0.000000
14558.733266	0.031879	0.495626	0.247336	84.660355	57.151047	109.134277	4.825400	0.000000	1.309777	0.000000	0.000000	0.000000	-0.152881	-0.008623	-0.045032	0.000000	0.000000	4.000000	2.000000	0.000000
14558.736600	0.031879	0.495626	0.247336	84.660355	57.151047	109.134277	4.825400	0.000000	1.309777	0.000000	0.000000	0.000000	-0.152881	-0.008623	-0.045032	0.000000	0.000000	4.000000	2.000000	0.000000
14558.739933	0.031233	0.495633	0.247126	84.507629	58.393993	110.582161	4.820510	0.000000	1.327659	0.000000	0.000000	0.000000	-0.193806	0.001900	-0.063004	0.000000	0.000000	4.000000	2.000000	0.000000
14558.743266	0.031233	0.495633	0.247126	84.507629	58.393993	110.582161	4.820510	0.000000	1.327659	0.000000	0.000000	0.000000	-0.193806	0.001900	-0.063004	0.000000	0.000000	4.000000	2.000000	0.000000
14558.746600	0.031233	0.495633	0.247126	84.507629	58.393993	110.582161	4.820510	0.000000	1.327659	0.000000	0.000000	0.000000	-0.193806	0.001900	-0.063004	0.000000	0.000000	4.000000	2.000000	0.000000
14558.749933	0.030481	0.495671	0.246791	84.399017	59.317631	111.680603	4.816981	0.000000	1.340406	0.000000	0.000000	0.000000	-0.225442	0.011357	-0.100565	0.000000	0.000000	4.000000	2.000000	0.000000
14558.753266	0.030481	0.495671	0.246791	84.399017	59.317631	111.680603	4.816981	0.000000	1.340406	0.000000	0.000000	0.000000	-0.225442	0.011357	-0.100565	0.000000	0.000000	4.000000	2.000000	0.000000
14558.756600	0.030481	0.495671	0.246791	84.399017	59.317631	111.680603	4.816981	0.000000	1.340406	0.000000	0.000000	0.000000	-0.225442	0.011357	-0.100565	0.000000	0.000000	4.000000	2.000000	0.000000
14558.759933	0.029623	0.495757	0.246282	84.331612	60.100986	112.614777	4.812703	0.000000	1.355689	0.000000	0.000000	0.000000	-0.257532	0.025792	-0.152907	0.000000	0.000000	4.000000	2.000000	0.000000
14558.763266	0.029623	0.495757	0.246282	84.331612	60.100986	112.614777	4.812703	0.000000	1.355689	0.000000	0.000000	0.000000	-0.257532	0.025792	-0.152907	0.000000	0.000000	4.000000	2.000000	0.000000
14558.766600	0.029623	0.495757	0.246282	84.331612	60.100986	112.614777	4.812703	0.000000	1.355689	0.000000	0.000000	0.000000	-0.257532	0.025792	-0.152907	0.000000	0.000000	4.000000	2.000000	0.000000
14558.769933	0.028625	0.495852	0.245600	84.272682	61.014259	113.687912	4.807563	0.000000	1.373802	0.000000	0.000000	0.000000	-0.299355	0.028600	-0.204504	0.000000	0.000000	4.000000	2.000000	0.000000
14558.773266	0.028625	0.495852	0.245600	84.272682	61.014259	113.687912	4.807563	0.000000	1.373802	0.000000	0.000000	0.000000	-0.299355	0.028600	-0.204504	0.000000	0.000000	4.000000	2.000000	0.000000
14558.776600	0.028625	0.495852	0.245600	84.272682	61.014259	113.687912	4.807563	0.000000	1.373802	0.000000	0.000000	0.000000	-0.299355	0.028600	-0.204504	0.000000	0.000000	4.000000	2.000000	0.000000
14558.779933	0.027553	0.495991	0.244676	84.187729	62.221977	115.094536	4.801355	0.000000	1.395343	0.000000	0.000000	0.000000	-0.321634	0.041810	-0.277042	0.000000	0.000000	4.000000	2.000000	0.000000
14558.783266	0.027553	0.495991	0.244676	84.187729	62.221977	115.094536	4.801355	0.000000	1.395343	0.000000	0.000000	0.000000	-0.321634	0.041810	-0.277042	0.000000	0.000000	4.000000	2.000000	0.000000
14558.786600	0.027553	0.495991	0.244676	84.187729	62.221977	115.094536	4.801355	0.000000	1.395343	0.000000	0.000000	0.000000	-0.321634	0.041810	-0.277042	0.000000	0.000000	4.000000	2.000000	0.000000
14558.789933	0.026476	0.496138	0.243541	84.048462	63.780384	116.904152	4.794256	0.000000	1.419546	0.000000	0.000000	0.000000	-0.323185	0.043931	-0.340651	0.000000	0.000000	4.000000	2.000000	0.000000
14558.793266	0.026476	0.496138	0.243541	84.048462	63.780384	116.904152	4.794256	0.000000	1.419546	0.000000	0.000000	0.000000	-0.323185	0.043931	-0.340651	0.000000	0.000000	4.000000	2.000000	0.000000
14558.796600	0.026476	0.496138	0.243541	84.048462	63.780384	116.904152	4.794256	0.000000	1.419546	0.000000	0.000000	0.000000	-0.323185	0.043931	-0.340651	0.000000	0.000000	4.000000	2.000000	0.000000
14558.799933	0.025360	0.496309	0.242176	83.847984	65.659210	119.093956	4.786625	0.000000	1.445068	0.000000	0.000000	0.000000	-0.334618	0.051366	-0.409471	0.000000	0.000000	4.000000	2.000000	0.000000
14558.803266	0.025360	0.496309	0.242176	83.847984	65.659210	119.093956	4.786625	0.000000	1.445068	0.000000	0.000000	0.000000	-0.334618	0.051366	-0.409471	0.000000	0.000000	4.000000	2.000000	0.000000
14558.806600	0.025360	0.496309	0.242176	83.847984	65.659210	119.093956	4.786625	0.000000	1.445068	0.000000	0.000000	0.000000	-0.334618	0.051366	-0.409471	0.000000	0.000000	4.000000	2.000000	0.000000
14558.809933	0.024276	0.496508	0.240641	83.618317	67.581566	121.349091	4.778207	0.000000	1.472663	0.000000	0.000000	0.000000	-0.325155	0.059749	-0.460346	0.000000	0.000000	4.000000	2.000000	0.000000
14558.813266	0.024276	0.496508	0.240641	83.618317	67.581566	121.349091	4.778207	0.000000	1.472663	0.000000	0.000000	0.000000	-0.325155	0.059749	-0.460346	0.000000	0.000000	4.000000	2.000000	0.000000
14558.816600	0.024276	0.496508	0.240641	83.618317	67.581566	121.349091	4.778207	0.000000	1.472663	0.000000	0.000000	0.000000	-0.325155	0.059749	-0.460346	0.000000	0.000000	4.000000	2.000000	0.000000
14558.819933	0.023259	0.496736	0.238967	83.402275	69.043549	123.117332	4.769439	0.000000	1.500816	0.000000	0.000000	0.000000	-0.305315	0.068508	-0.502303	0.000000	0.000000	4.000000	2.000000	0.000000
14558.823266	0.023259	0.496736	0.238967	83.402275	69.043549	123.117332	4.769439	0.000000	1.500816	0.000000	0.000000	0.000000	-0.305315	0.068508	-0.502303	0.000000	0.000000	4.000000	2.000000	0.000000
14558.826600	0.023259	0.496736	0.238967	83.402275	69.043549	123.117332	4.769439	0.000000	1.500816	0.000000	0.000000	0.000000	-0.305315	0.068508	-0.502303	0.000000	0.000000	4.000000	2.000000	0.000000
14558.829933	0.022310	0.497037	0.237247	83.214935	68.711472	123.023453	4.760547	0.000000	1.528789	0.000000	0.000000	0.000000	-0.284546	0.090147	-0.516120	0.000000	0.000000	4.000000	2.000000	0.000000
14558.833266	0.022310	0.497037	0.237247	83.214935	68.711472	123.023453	4.760547	0.000000	1.528789	0.000000	0.000000	0.000000	-0.284546	0.090147	-0.516120	0.000000	0.000000	4.000000	2.000000	0.000000
14558.836600	0.022310	0.497037	0.237247	83.214935	68.711472	123.023453	4.760547	0.000000	1.528789	0.000000	0.000000	0.000000	-0.284546	0.090147	-0.516120	0.000000	0.000000	4.000000	2.000000	0.000000
14558.839933	0.021498	0.497413	0.235543	83.050194	66.183014	120.649368	4.751717	0.000000	1.556015	0.000000	0.000000	0.000000	-0.243547	0.112736	-0.511121	0.000000	0.000000	4.000000	2.000000	0.000000
14558.843266	0.021498	0.497413	0.235543	83.050194	66.183014	120.649368	4.751717	0.000000	1.556015	0.000000	0.000000	0.000000	-0.243547	0.112736	-0.511121	0.000000	0.000000	4.000000	2.000000	0.000000
14558.846600	0.021498	0.497413	0.235543	83.050194	66.183014	120.649368	4.751717	0.000000	1.556015	0.000000	0.000000	0.000000	-0.243547	0.112736	-0.511121	0.000000	0.000000	4.000000	2.000000	0.000000
14558.849933	0.020855	0.497843	0.233840	82.873817	62.429329	116.986946	4.743494	0.000000	1.580907	0.000000	0.000000	0.000000	-0.193155	0.129211	-0.510768	0.000000	0.000000	4.000000	2.000000	0.000000
14558.853266	0.020855	0.497843	0.233840	82.873817	62.429329	116.986946	4.743494	0.000000	1.580907	0.000000	0.000000	0.000000	-0.193155	0.129211	-0.510768	0.000000	0.000000	4.000000	2.000000	0.000000
14558.856600	0.020855	0.497843	0.233840	82.873817	62.429329	116.986946	4.743494	0.000000	1.580907	0.000000	0.000000	0.000000	-0.193155	0.129211	-0.510768	0.000000	0.000000	4.000000	2.000000	0.000000
14558.859933	0.020476	0.498366	0.232134	82.652069	58.609219	113.238716	4.736084	0.000000	1.602970	0.000000	0.000000	0.000000	-0.113701	0.156876	-0.511792	0.000000	0.000000	4.000000	2.000000	0.000000
14558.863266	0.020476	0.498366	0.232134	82.652069	58.609219	113.238716	4.736084	0.000000	1.602970	0.000000	0.000000	0.000000	-0.113701	0.156876	-0.511792	0.000000	0.000000	4.000000	2.000000	0.000000
14558.866600	0.020476	0.498366	0.232134	82.652069	58.609219	113.238716	4.736084	0.000000	1.602970	0.000000	0.000000	0.000000	-0.113701	0.156876	-0.511792	0.000000	0.000000	4.000000	2.000000	0.000000
14558.869933	0.020294	0.498943	0.230430	82.426483	55.194103	109.866234	4.730134	0.000000	1.620444	0.000000	0.000000	0.000000	-0.054396	0.173073	-0.511446	0.000000	0.000000	4.000000	2.000000	0.000000
14558.873266	0.020294	0.498943	0.230430	82.426483	55.194103	109.866234	4.730134	0.000000	1.620444	0.000000	0.000000	0.000000	-0.054396	0.173073	-0.511446	0.000000	0.000000	4.000000	2.000000	0.000000
14558.876600	0.020294	0.498943	0.230430	82.426483	55.194103	109.866234	4.730134	0.000000	1.620444	0.000000	0.000000	0.000000	-0.054396	0.173073	-0.511446	0.000000	0.000000	4.000000	2.000000	0.000000
14558.879933	0.020309	0.499629	0.228706	82.227264	52.226124	106.898163	4.725300	0.000000	1.634483	0.000000	0.000000	0.000000	0.004294	0.205709	-0.517014	0.000000	0.000000	4.000000	2.000000	0.000000
14558.883266	0.020309	0.499629	0.228706	82.227264	52.226124	106.898163	4.725300	0.000000	1.634483	0.000000	0.000000	0.000000	0.004294	0.205709	-0.517014	0.000000	0.000000	4.000000	2.000000	0.000000
14558.886600	0.020309	0.499629	0.228706	82.227264	52.226124	106.898163	4.725300	0.000000	1.634483	0.000000	0.000000	0.000000	0.004294	0.205709	-0.517014	0.000000	0.000000	4.000000	2.000000	0.000000
14558.889933	0.020516	0.500363	0.226918	82.086861	49.479088	104.075554	4.721578	0.000000	1.645207	0.000000	0.000000	0.000000	0.062126	0.220342	-0.536445	0.000000	0.000000	4.000000	2.000000	0.000000
14558.893266	0.020516	0.500363	0.226918	82.086861	49.479088	104.075554	4.721578	0.000000	1.645207	0.000000	0.000000	0.000000	0.062126	0.220342	-0.536445	0.000000	0.000000	4.000000	2.000000	0.000000
14558.896600	0.020516	0.500363	0.226918	82.086861	49.479088	104.075554	4.721578	0.000000	1.645207	0.000000	0.000000	0.000000	0.062126	0.220342	-0.536445	0.000000	0.000000	4.000000	2.000000	0.000000
14558.899933	0.020882	0.501146	0.225065	82.054550	46.545364	100.937004	4.718884	0.000000	1.652919	0.000000	0.000000	0.000000	0.109756	0.234749	-0.555815	0.000000	0.000000	4.000000	2.000000	0.000000
14558.903266	0.020882	0.501146	0.225065	82.054550	46.545364	100.937004	4.718884	0.000000	1.652919	0.000000	0.000000	0.000000	0.109756	0.234749	-0.555815	0.000000	0.000000	4.000000	2.000000	0.000000
14558.906600	0.020882	0.501146	0.225065	82.054550	46.545364	100.937004	4.718884	0.000000	1.652919	0.000000	0.000000	0.000000	0.109756	0.234749	-0.555815	0.000000	0.000000	4.000000	2.000000	0.000000
14558.909933	0.021341	0.502015	0.223180	82.122589	43.253845	97.313133	4.717029	0.000000	1.658203	0.000000	0.000000	0.000000	0.137863	0.260780	-0.565639	0.000000	0.000000	4.000000	2.000000	0.000000
14558.913266	0.021341	0.502015	0.223180	82.122589	43.253845	97.313133	4.717029	0.000000	1.658203	0.000000	0.000000	0.000000	0.137863	0.260780	-0.565639	0.000000	0.000000	4.000000	2.000000	0.000000
14558.916600	0.021341	0.502015	0.223180	82.122589	43.253845	97.313133	4.717029	0.000000	1.658203	0.000000	0.000000	0.000000	0.137863	0.260780	-0.565639	0.000000	0.000000	4.000000	2.000000	0.000000
14558.919933	0.021861	0.502914	0.221249	82.257980	39.682896	93.320724	4.715684	0.000000	1.662024	0.000000	0.000000	0.000000	0.155918	0.269511	-0.579219	0.000000	0.000000	4.000000	2.000000	0.000000
14558.923266	0.021861	0.502914	0.221249	82.257980	39.682896	93.320724	4.715684	0.000000	1.662024	0.000000	0.000000	0.000000	0.155918	0.269511	-0.579219	0.000000	0.000000	4.000000	2.000000	0.000000
14558.926600	0.021861	0.502914	0.221249	82.257980	39.682896	93.320724	4.715684	0.000000	1.662024	0.000000	0.000000	0.000000	0.155918	0.269511	-0.579219	0.000000	0.000000	4.000000	2.000000	0.000000
14558.929933	0.022504	0.503841	0.219271	82.397232	36.063995	89.236221	4.714609	0.000000	1.665071	0.000000	0.000000	0.000000	0.193037	0.278094	-0.593614	0.000000	0.000000	4.000000	2.000000	0.000000
14558.933266	0.022504	0.503841	0.219271	82.397232	36.063995	89.236221	4.714609	0.000000	1.665071	0.000000	0.000000	0.000000	0.193037	0.278094	-0.593614	0.000000	0.000000	4.000000	2.000000	0.000000
14558.936600	0.022504	0.503841	0.219271	82.397232	36.063995	89.236221	4.714609	0.000000	1.665071	0.000000	0.000000	0.000000	0.193037	0.278094	-0.593614	0.000000	0.000000	4.000000	2.000000	0.000000
14558.939933	0.023239	0.504815	0.217260	82.516228	32.876991	85.617622	4.714235	0.000000	1.666130	0.000000	0.000000	0.000000	0.220328	0.292404	-0.603288	0.000000	0.000000	4.000000	2.000000	0.000000
14558.943266	0.023239	0.504815	0.217260	82.516228	32.876991	85.617622	4.714235	0.000000	1.666130	0.000000	0.000000	0.000000	0.220328	0.292404	-0.603288	0.000000	0.000000	4.000000	2.000000	0.000000
14558.946600	0.023239	0.504815	0.217260	82.516228	32.876991	85.617622	4.714235	0.000000	1.666130	0.000000	0.000000	0.000000	0.220328	0.292404	-0.603288	0.000000	0.000000	4.000000	2.000000	0.000000
14558.949933	0.024031	0.505837	0.215217	82.618446	30.286173	82.661690	4.714397	0.000000	1.665672	0.000000	0.000000	0.000000	0.237750	0.306526	-0.612814	0.000000	0.000000	4.000000	2.000000	0.000000
14558.953266	0.024031	0.505837	0.215217	82.618446	30.286173	82.661690	4.714397	0.000000	1.665672	0.000000	0.000000	0.000000	0.237750	0.306526	-0.612814	0.000000	0.000000	4.000000	2.000000	0.000000
14558.956600	0.024031	0.505837	0.215217	82.618446	30.286173	82.661690	4.714397	0.000000	1.665672	0.000000	0.000000	0.000000	0.237750	0.306526	-0.612814	0.000000	0.000000	4.000000	2.000000	0.000000
14558.959933	0.024786	0.506925	0.213161	82.735855	28.494953	80.590996	4.714883	0.000000	1.664294	0.000000	0.000000	0.000000	0.226494	0.326324	-0.616810	0.000000	0.000000	4.000000	2.000000	0.000000
14558.963266	0.024786	0.506925	0.213161	82.735855	28.494953	80.590996	4.714883	0.000000	1.664294	0.000000	0.000000	0.000000	0.226494	0.326324	-0.616810	0.000000	0.000000	4.000000	2.000000	0.000000
14558.966600	0.024786	0.506925	0.213161	82.735855	28.494953	80.590996	4.714883	0.000000	1.664294	0.000000	0.000000	0.000000	0.226494	0.326324	-0.616810	0.000000	0.000000	4.000000	2.000000	0.000000
14558.969933	0.025503	0.508022	0.211079	82.874786	27.385336	79.442940	4.715086	0.000000	1.663719	0.000000	0.000000	0.000000	0.215160	0.329102	-0.624687	0.000000	0.000000	4.000000	2.000000	0.000000
14558.973266	0.025503	0.508022	0.211079	82.874786	27.385336	79.442940	4.715086	0.000000	1.663719	0.000000	0.000000	0.000000	0.215160	0.329102	-0.624687	0.000000	0.000000	4.000000	2.000000	0.000000
14558.976600	0.025503	0.508022	0.211079	82.874786	27.385336	79.442940	4.715086	0.000000	1.663719	0.000000	0.000000	0.000000	0.215160	0.329102	-0.624687	0.000000	0.000000	4.000000	2.000000	0.000000
14558.979933	0.026153	0.509150	0.209021	83.007759	26.637392	79.653717	4.714963	0.000000	1.664067	0.000000	0.000000	0.000000	0.194979	0.338411	-0.617373	0.000000	0.000000	4.000000	2.000000	0.000000
14558.983266	0.026153	0.509150	0.209021	83.007759	26.637392	79.653717	4.714963	0.000000	1.664067	0.000000	0.000000	0.000000	0.194979	0.338411	-0.617373	0.000000	0.000000	4.000000	2.000000	0.000000
14558.986600	0.026153	0.509150	0.209021	83.007759	26.637392	79.653717	4.714963	0.000000	1.664067	0.000000	0.000000	0.000000	0.194979	0.338411	-0.617373	0.000000	0.000000	4.000000	2.000000	0.000000
14558.989933	0.026766	0.510267	0.206921	83.135475	25.856262	80.345909	4.714423	0.000000	1.665599	0.000000	0.000000	0.000000	0.183670	0.335180	-0.629887	0.000000	0.000000	4.000000	2.000000	0.000000
14558.993266	0.026766	0.510267	0.206921	83.135475	25.856262	80.345909	4.714423	0.000000	1.665599	0.000000	0.000000	0.000000	0.183670	0.335180	-0.629887	0.000000	0.000000	4.000000	2.000000	0.000000
14558.996600	0.026766	0.510267	0.206921	83.135475	25.856262	80.345909	4.714423	0.000000	1.665599	0.000000	0.000000	0.000000	0.183670	0.335180	-0.629887	0.000000	0.000000	4.000000	2.000000	0.000000
14558.999933	0.027373	0.511412	0.204809	83.267662	24.989187	80.816681	4.713495	0.000000	1.668222	0.000000	0.000000	0.000000	0.182222	0.343536	-0.633492	0.000000	0.000000	4.000000	2.000000	0.000000
14559.003266	0.027373	0.511412	0.204809	83.267662	24.989187	80.816681	4.713495	0.000000	1.668222	0.000000	0.000000	0.000000	0.182222	0.343536	-0.633492	0.000000	0.000000	4.000000	2.000000	0.000000
14559.006600	0.027373	0.511412	0.204809	83.267662	24.989187	80.816681	4.713495	0.000000	1.668222	0.000000	0.000000	0.000000	0.182222	0.343536	-0.633492	0.000000	0.000000	4.000000	2.000000	0.000000
14559.009933	0.028067	0.512526	0.202635	83.409294	23.929518	80.646385	4.712481	0.000000	1.671084	0.000000	0.000000	0.000000	0.208354	0.334267	-0.652385	0.000000	0.000000	4.000000	2.000000	0.000000
14559.013266	0.028067	0.512526	0.202635	83.409294	23.929518	80.646385	4.712481	0.000000	1.671084	0.000000	0.000000	0.000000	0.208354	0.334267	-0.652385	0.000000	0.000000	4.000000	2.000000	0.000000
14559.016600	0.028067	0.512526	0.202635	83.409294	23.929518	80.646385	4.712481	0.000000	1.671084	0.000000	0.000000	0.000000	0.208354	0.334267	-0.652385	0.000000	0.000000	4.000000	2.000000	0.000000
14559.019933	0.028756	0.513668	0.200448	83.543594	22.839508	79.903343	4.711919	0.000000	1.672667	0.000000	0.000000	0.000000	0.206661	0.342454	-0.656159	0.000000	0.000000	4.000000	2.000000	0.000000
14559.023266	0.028756	0.513668	0.200448	83.543594	22.839508	79.903343	4.711919	0.000000	1.672667	0.000000	0.000000	0.000000	0.206661	0.342454	-0.656159	0.000000	0.000000	4.000000	2.000000	0.000000
14559.026600	0.028756	0.513668	0.200448	83.543594	22.839508	79.903343	4.711919	0.000000	1.672667	0.000000	0.000000	0.000000	0.206661	0.342454	-0.656159	0.000000	0.000000	4.000000	2.000000	0.000000
14559.029933	0.029500	0.514833	0.198210	83.660423	22.037966	79.017593	4.711270	0.000000	1.674494	0.000000	0.000000	0.000000	0.223156	0.349592	-0.671161	0.000000	0.000000	4.000000	2.000000	0.000000
14559.033266	0.029500	0.514833	0.198210	83.660423	22.037966	79.017593	4.711270	0.000000	1.674494	0.000000	0.000000	0.000000	0.223156	0.349592	-0.671161	0.000000	0.000000	4.000000	2.000000	0.000000
14559.036600	0.029500	0.514833	0.198210	83.660423	22.037966	79.017593	4.711270	0.000000	1.674494	0.000000	0.000000	0.000000	0.223156	0.349592	-0.671161	0.000000	0.000000	4.000000	2.000000	0.000000
14559.039933	0.030330	0.515970	0.195943	83.753357	21.748596	78.670609	4.710886	0.000000	1.675577	0.000000	0.000000	0.000000	0.249009	0.340954	-0.680159	0.000000	0.000000	4.000000	2.000000	0.000000
14559.043266	0.030330	0.515970	0.195943	83.753357	21.748596	78.670609	4.710886	0.000000	1.675577	0.000000	0.000000	0.000000	0.249009	0.340954	-0.680159	0.000000	0.000000	4.000000	2.000000	0.000000
14559.046600	0.030330	0.515970	0.195943	83.753357	21.748596	78.670609	4.710886	0.000000	1.675577	0.000000	0.000000	0.000000	0.249009	0.340954	-0.680159	0.000000	0.000000	4.000000	2.000000	0.000000
14559.049933	0.031216	0.517116	0.193679	83.823685	21.996243	79.185310	4.711065	0.000000	1.675072	0.000000	0.000000	0.000000	0.265722	0.343919	-0.679386	0.000000	0.000000	4.000000	2.000000	0.000000
14559.053266	0.031216	0.517116	0.193679	83.823685	21.996243	79.185310	4.711065	0.000000	1.675072	0.000000	0.000000	0.000000	0.265722	0.343919	-0.679386	0.000000	0.000000	4.000000	2.000000	0.000000
14559.056600	0.031216	0.517116	0.193679	83.823685	21.996243	79.185310	4.711065	0.000000	1.675072	0.000000	0.000000	0.000000	0.265722	0.343919	-0.679386	0.000000	0.000000	4.000000	2.000000	0.000000
14559.059933	0.032186	0.518305	0.191377	83.892281	22.296215	79.695747	4.711683	0.000000	1.673333	0.000000	0.000000	0.000000	0.290920	0.356549	-0.690546	0.000000	0.000000	4.000000	2.000000	0.000000
14559.063266	0.032186	0.518305	0.191377	83.892281	22.296215	79.695747	4.711683	0.000000	1.673333	0.000000	0.000000	0.000000	0.290920	0.356549	-0.690546	0.000000	0.000000	4.000000	2.000000	0.000000
14559.066600	0.032186	0.518305	0.191377	83.892281	22.296215	79.695747	4.711683	0.000000	1.673333	0.000000	0.000000	0.000000	0.290920	0.356549	-0.690546	0.000000	0.000000	4.000000	2.000000	0.000000
14559.069933	0.033239	0.519483	0.189059	83.957100	22.616343	79.953568	4.712864	0.000000	1.670003	0.000000	0.000000	0.000000	0.316120	0.353552	-0.695185	0.000000	0.000000	4.000000	2.000000	0.000000
14559.073266	0.033239	0.519483	0.189059	83.957100	22.616343	79.953568	4.712864	0.000000	1.670003	0.000000	0.000000	0.000000	0.316120	0.353552	-0.695185	0.000000	0.000000	4.000000	2.000000	0.000000
14559.076600	0.033239	0.519483	0.189059	83.957100	22.616343	79.953568	4.712864	0.000000	1.670003	0.000000	0.000000	0.000000	0.316120	0.353552	-0.695185	0.000000	0.000000	4.000000	2.000000	0.000000
14559.079933	0.034375	0.520703	0.186704	84.020210	22.909904	80.213493	4.714687	0.000000	1.664848	0.000000	0.000000	0.000000	0.340642	0.365846	-0.706733	0.000000	0.000000	4.000000	2.000000	0.000000
14559.083266	0.034375	0.520703	0.186704	84.020210	22.909904	80.213493	4.714687	0.000000	1.664848	0.000000	0.000000	0.000000	0.340642	0.365846	-0.706733	0.000000	0.000000	4.000000	2.000000	0.000000
14559.086600	0.034375	0.520703	0.186704	84.020210	22.909904	80.213493	4.714687	0.000000	1.664848	0.000000	0.000000	0.000000	0.340642	0.365846	-0.706733	0.000000	0.000000	4.000000	2.000000	0.000000
14559.089933	0.035501	0.521966	0.184349	84.085266	22.994452	80.515274	4.717091	0.000000	1.658027	0.000000	0.000000	0.000000	0.337975	0.379021	-0.706487	0.000000	0.000000	4.000000	2.000000	0.000000
14559.093266	0.035501	0.521966	0.184349	84.085266	22.994452	80.515274	4.717091	0.000000	1.658027	0.000000	0.000000	0.000000	0.337975	0.379021	-0.706487	0.000000	0.000000	4.000000	2.000000	0.000000
14559.096600	0.035501	0.521966	0.184349	84.085266	22.994452	80.515274	4.717091	0.000000	1.658027	0.000000	0.000000	0.000000	0.337975	0.379021	-0.706487	0.000000	0.000000	4.000000	2.000000	0.000000
14559.099933	0.036679	0.523253	0.181975	84.162392	22.695490	80.782791	4.719480	0.000000	1.651216	0.000000	0.000000	0.000000	0.353244	0.386231	-0.712045	0.000000	0.000000	4.000000	2.000000	0.000000
14559.103266	0.036679	0.523253	0.181975	84.162392	22.695490	80.782791	4.719480	0.000000	1.651216	0.000000	0.000000	0.000000	0.353244	0.386231	-0.712045	0.000000	0.000000	4.000000	2.000000	0.000000
14559.106600	0.036679	0.523253	0.181975	84.162392	22.695490	80.782791	4.719480	0.000000	1.651216	0.000000	0.000000	0.000000	0.353244	0.386231	-0.712045	0.000000	0.000000	4.000000	2.000000	0.000000
14559.109933	0.037910	0.524588	0.179634	84.248169	21.888119	80.557121	4.722280	0.000000	1.643189	0.000000	0.000000	0.000000	0.369196	0.400243	-0.702387	0.000000	0.000000	4.000000	2.000000	0.000000
14559.113266	0.037910	0.524588	0.179634	84.248169	21.888119	80.557121	4.722280	0.000000	1.643189	0.000000	0.000000	0.000000	0.369196	0.400243	-0.702387	0.000000	0.000000	4.000000	2.000000	0.000000
14559.116600	0.037910	0.524588	0.179634	84.248169	21.888119	80.557121	4.722280	0.000000	1.643189	0.000000	0.000000	0.000000	0.369196	0.400243	-0.702387	0.000000	0.000000	4.000000	2.000000	0.000000
14559.119933	0.039313	0.525968	0.177317	84.339394	20.656109	79.412613	4.725667	0.000000	1.633425	0.000000	0.000000	0.000000	0.421166	0.414189	-0.695001	0.000000	0.000000	4.000000	2.000000	0.000000
14559.123266	0.039313	0.525968	0.177317	84.339394	20.656109	79.412613	4.725667	0.000000	1.633425	0.000000	0.000000	0.000000	0.421166	0.414189	-0.695001	0.000000	0.000000	4.000000	2.000000	0.000000
14559.126600	0.039313	0.525968	0.177317	84.339394	20.656109	79.412613	4.725667	0.000000	1.633425	0.000000	0.000000	0.000000	0.421166	0.414189	-0.695001	0.000000	0.000000	4.000000	2.000000	0.000000
14559.129933	0.040831	0.527399	0.175064	84.422829	18.974876	77.604317	4.730613	0.000000	1.619044	0.000000	0.000000	0.000000	0.455311	0.429274	-0.676099	0.000000	0.000000	4.000000	2.000000	0.000000
14559.133266	0.040831	0.527399	0.175064	84.422829	18.974876	77.604317	4.730613	0.000000	1.619044	0.000000	0.000000	0.000000	0.455311	0.429274	-0.676099	0.000000	0.000000	4.000000	2.000000	0.000000
14559.136600	0.040831	0.527399	0.175064	84.422829	18.974876	77.604317	4.730613	0.000000	1.619044	0.000000	0.000000	0.000000	0.455311	0.429274	-0.676099	0.000000	0.000000	4.000000	2.000000	0.000000
14559.139933	0.042490	0.528877	0.172835	84.503601	16.835955	75.561218	4.736765	0.000000	1.600954	0.000000	0.000000	0.000000	0.497502	0.443221	-0.668600	0.000000	0.000000	4.000000	2.000000	0.000000
14559.143266	0.042490	0.528877	0.172835	84.503601	16.835955	75.561218	4.736765	0.000000	1.600954	0.000000	0.000000	0.000000	0.497502	0.443221	-0.668600	0.000000	0.000000	4.000000	2.000000	0.000000
14559.146600	0.042490	0.528877	0.172835	84.503601	16.835955	75.561218	4.736765	0.000000	1.600954	0.000000	0.000000	0.000000	0.497502	0.443221	-0.668600	0.000000	0.000000	4.000000	2.000000	0.000000
14559.149933	0.044228	0.530400	0.170634	84.567863	14.135084	73.172722	4.744249	0.000000	1.578639	0.000000	0.000000	0.000000	0.521432	0.457099	-0.660165	0.000000	0.000000	4.000000	2.000000	0.000000
14559.153266	0.044228	0.530400	0.170634	84.567863	14.135084	73.172722	4.744249	0.000000	1.578639	0.000000	0.000000	0.000000	0.521432	0.457099	-0.660165	0.000000	0.000000	4.000000	2.000000	0.000000
14559.156600	0.044228	0.530400	0.170634	84.567863	14.135084	73.172722	4.744249	0.000000	1.578639	0.000000	0.000000	0.000000	0.521432	0.457099	-0.660165	0.000000	0.000000	4.000000	2.000000	0.000000
14559.159933	0.046045	0.531970	0.168461	84.620758	10.816933	70.007980	4.752575	0.000000	1.553393	0.000000	0.000000	0.000000	0.545183	0.471018	-0.651917	0.000000	0.000000	4.000000	2.000000	0.000000
14559.163266	0.046045	0.531970	0.168461	84.620758	10.816933	70.007980	4.752575	0.000000	1.553393	0.000000	0.000000	0.000000	0.545183	0.471018	-0.651917	0.000000	0.000000	4.000000	2.000000	0.000000
14559.166600	0.046045	0.531970	0.168461	84.620758	10.816933	70.007980	4.752575	0.000000	1.553393	0.000000	0.000000	0.000000	0.545183	0.471018	-0.651917	0.000000	0.000000	4.000000	2.000000	0.000000
14559.169933	0.047908	0.533582	0.166282	84.644157	7.040364	66.277031	4.761731	0.000000	1.525095	0.000000	0.000000	0.000000	0.559056	0.483567	-0.653935	0.000000	0.000000	4.000000	2.000000	0.000000
14559.173266	0.047908	0.533582	0.166282	84.644157	7.040364	66.277031	4.761731	0.000000	1.525095	0.000000	0.000000	0.000000	0.559056	0.483567	-0.653935	0.000000	0.000000	4.000000	2.000000	0.000000
14559.176600	0.047908	0.533582	0.166282	84.644157	7.040364	66.277031	4.761731	0.000000	1.525095	0.000000	0.000000	0.000000	0.559056	0.483567	-0.653935	0.000000	0.000000	4.000000	2.000000	0.000000
14559.179933	0.049788	0.535201	0.164101	84.636078	3.129259	62.366062	4.771348	0.000000	1.494736	0.000000	0.000000	0.000000	0.563996	0.485798	-0.654175	0.000000	0.000000	4.000000	2.000000	0.000000
14559.183266	0.049788	0.535201	0.164101	84.636078	3.129259	62.366062	4.771348	0.000000	1.494736	0.000000	0.000000	0.000000	0.563996	0.485798	-0.654175	0.000000	0.000000	4.000000	2.000000	0.000000
14559.186600	0.049788	0.535201	0.164101	84.636078	3.129259	62.366062	4.771348	0.000000	1.494736	0.000000	0.000000	0.000000	0.563996	0.485798	-0.654175	0.000000	0.000000	4.000000	2.000000	0.000000
14559.189933	0.051624	0.536843	0.161904	84.600578	-0.523530	58.600830	4.781191	0.000000	1.462948	0.000000	0.000000	0.000000	0.550723	0.492403	-0.659031	0.000000	0.000000	4.000000	2.000000	0.000000
14559.193266	0.051624	0.536843	0.161904	84.600578	-0.523530	58.600830	4.781191	0.000000	1.462948	0.000000	0.000000	0.000000	0.550723	0.492403	-0.659031	0.000000	0.000000	4.000000	2.000000	0.000000
14559.196600	0.051624	0.536843	0.161904	84.600578	-0.523530	58.600830	4.781191	0.000000	1.462948	0.000000	0.000000	0.000000	0.550723	0.492403	-0.659031	0.000000	0.000000	4.000000	2.000000	0.000000
14559.199933	0.053445	0.538472	0.159693	84.543678	-3.624182	55.247906	4.790720	0.000000	1.431434	0.000000	0.000000	0.000000	0.546394	0.488767	-0.663289	0.000000	0.000000	4.000000	2.000000	0.000000
14559.203266	0.053445	0.538472	0.159693	84.543678	-3.624182	55.247906	4.790720	0.000000	1.431434	0.000000	0.000000	0.000000	0.546394	0.488767	-0.663289	0.000000	0.000000	4.000000	2.000000	0.000000
14559.206600	0.053445	0.538472	0.159693	84.543678	-3.624182	55.247906	4.790720	0.000000	1.431434	0.000000	0.000000	0.000000	0.546394	0.488767	-0.663289	0.000000	0.000000	4.000000	2.000000	0.000000
14559.209933	0.055165	0.540055	0.157481	84.485237	-5.815276	53.079304	4.800183	0.000000	1.399372	0.000000	0.000000	0.000000	0.515900	0.474991	-0.663786	0.000000	0.000000	4.000000	2.000000	0.000000
14559.213266	0.055165	0.540055	0.157481	84.485237	-5.815276	53.079304	4.800183	0.000000	1.399372	0.000000	0.000000	0.000000	0.515900	0.474991	-0.663786	0.000000	0.000000	4.000000	2.000000	0.000000
14559.216600	0.055165	0.540055	0.157481	84.485237	-5.815276	53.079304	4.800183	0.000000	1.399372	0.000000	0.000000	0.000000	0.515900	0.474991	-0.663786	0.000000	0.000000	4.000000	2.000000	0.000000
14559.219933	0.056816	0.541632	0.155296	84.434296	-7.236952	52.171673	4.808906	0.000000	1.369099	0.000000	0.000000	0.000000	0.495283	0.472877	-0.655286	0.000000	0.000000	4.000000	2.000000	0.000000
14559.223266	0.056816	0.541632	0.155296	84.434296	-7.236952	52.171673	4.808906	0.000000	1.369099	0.000000	0.000000	0.000000	0.495283	0.472877	-0.655286	0.000000	0.000000	4.000000	2.000000	0.000000
14559.226600	0.056816	0.541632	0.155296	84.434296	-7.236952	52.171673	4.808906	0.000000	1.369099	0.000000	0.000000	0.000000	0.495283	0.472877	-0.655286	0.000000	0.000000	4.000000	2.000000	0.000000
14559.229933	0.058515	0.543201	0.153130	84.389854	-8.200882	51.772717	4.817221	0.000000	1.339545	0.000000	0.000000	0.000000	0.509698	0.470859	-0.649869	0.000000	0.000000	4.000000	2.000000	0.000000
14559.233266	0.058515	0.543201	0.153130	84.389854	-8.200882	51.772717	4.817221	0.000000	1.339545	0.000000	0.000000	0.000000	0.509698	0.470859	-0.649869	0.000000	0.000000	4.000000	2.000000	0.000000
14559.236600	0.058515	0.543201	0.153130	84.389854	-8.200882	51.772717	4.817221	0.000000	1.339545	0.000000	0.000000	0.000000	0.509698	0.470859	-0.649869	0.000000	0.000000	4.000000	2.000000	0.000000
14559.239933	0.060209	0.544703	0.151033	84.344208	-8.873527	51.610298	4.826035	0.000000	1.307435	0.000000	0.000000	0.000000	0.508050	0.450464	-0.629041	0.000000	0.000000	4.000000	2.000000	0.000000
14559.243266	0.060209	0.544703	0.151033	84.344208	-8.873527	51.610298	4.826035	0.000000	1.307435	0.000000	0.000000	0.000000	0.508050	0.450464	-0.629041	0.000000	0.000000	4.000000	2.000000	0.000000
14559.246600	0.060209	0.544703	0.151033	84.344208	-8.873527	51.610298	4.826035	0.000000	1.307435	0.000000	0.000000	0.000000	0.508050	0.450464	-0.629041	0.000000	0.000000	4.000000	2.000000	0.000000
14559.249933	0.061950	0.546199	0.148955	84.300713	-9.521750	50.896755	4.835011	0.000000	1.273838	0.000000	0.000000	0.000000	0.522487	0.448806	-0.623507	0.000000	0.000000	4.000000	2.000000	0.000000
14559.253266	0.061950	0.546199	0.148955	84.300713	-9.521750	50.896755	4.835011	0.000000	1.273838	0.000000	0.000000	0.000000	0.522487	0.448806	-0.623507	0.000000	0.000000	4.000000	2.000000	0.000000
14559.256600	0.061950	0.546199	0.148955	84.300713	-9.521750	50.896755	4.835011	0.000000	1.273838	0.000000	0.000000	0.000000	0.522487	0.448806	-0.623507	0.000000	0.000000	4.000000	2.000000	0.000000
14559.259933	0.063686	0.547609	0.146931	84.249397	-10.357195	49.957088	4.844442	0.000000	1.237489	0.000000	0.000000	0.000000	0.520592	0.423213	-0.607069	0.000000	0.000000	4.000000	2.000000	0.000000
14559.263266	0.063686	0.547609	0.146931	84.249397	-10.357195	49.957088	4.844442	0.000000	1.237489	0.000000	0.000000	0.000000	0.520592	0.423213	-0.607069	0.000000	0.000000	4.000000	2.000000	0.000000
14559.266600	0.063686	0.547609	0.146931	84.249397	-10.357195	49.957088	4.844442	0.000000	1.237489	0.000000	0.000000	0.000000	0.520592	0.423213	-0.607069	0.000000	0.000000	4.000000	2.000000	0.000000
14559.269933	0.065323	0.548977	0.144911	84.192818	-11.274012	49.469471	4.853947	0.000000	1.199666	0.000000	0.000000	0.000000	0.491145	0.410335	-0.606212	0.000000	0.000000	4.000000	2.000000	0.000000
14559.273266	0.065323	0.548977	0.144911	84.192818	-11.274012	49.469471	4.853947	0.000000	1.199666	0.000000	0.000000	0.000000	0.491145	0.410335	-0.606212	0.000000	0.000000	4.000000	2.000000	0.000000
14559.276600	0.065323	0.548977	0.144911	84.192818	-11.274012	49.469471	4.853947	0.000000	1.199666	0.000000	0.000000	0.000000	0.491145	0.410335	-0.606212	0.000000	0.000000	4.000000	2.000000	0.000000
14559.279933	0.066895	0.550308	0.142927	84.127274	-12.436915	49.039082	4.862706	0.000000	1.163653	0.000000	0.000000	0.000000	0.471726	0.399254	-0.595048	0.000000	0.000000	4.000000	2.000000	0.000000
14559.283266	0.066895	0.550308	0.142927	84.127274	-12.436915	49.039082	4.862706	0.000000	1.163653	0.000000	0.000000	0.000000	0.471726	0.399254	-0.595048	0.000000	0.000000	4.000000	2.000000	0.000000
14559.286600	0.066895	0.550308	0.142927	84.127274	-12.436915	49.039082	4.862706	0.000000	1.163653	0.000000	0.000000	0.000000	0.471726	0.399254	-0.595048	0.000000	0.000000	4.000000	2.000000	0.000000
14559.289933	0.068509	0.551591	0.140896	84.062714	-13.702441	48.175991	4.871046	0.000000	1.128236	0.000000	0.000000	0.000000	0.484139	0.384905	-0.609448	0.000000	0.000000	4.000000	2.000000	0.000000
14559.293266	0.068509	0.551591	0.140896	84.062714	-13.702441	48.175991	4.871046	0.000000	1.128236	0.000000	0.000000	0.000000	0.484139	0.384905	-0.609448	0.000000	0.000000	4.000000	2.000000	0.000000
14559.296600	0.068509	0.551591	0.140896	84.062714	-13.702441	48.175991	4.871046	0.000000	1.128236	0.000000	0.000000	0.000000	0.484139	0.384905	-0.609448	0.000000	0.000000	4.000000	2.000000	0.000000
14559.299933	0.070051	0.552793	0.138834	84.001030	-14.859262	47.143661	4.879604	0.000000	1.090624	0.000000	0.000000	0.000000	0.462511	0.360671	-0.618385	0.000000	0.000000	4.000000	2.000000	0.000000
14559.303266	0.070051	0.552793	0.138834	84.001030	-14.859262	47.143661	4.879604	0.000000	1.090624	0.000000	0.000000	0.000000	0.462511	0.360671	-0.618385	0.000000	0.000000	4.000000	2.000000	0.000000
14559.306600	0.070051	0.552793	0.138834	84.001030	-14.859262	47.143661	4.879604	0.000000	1.090624	0.000000	0.000000	0.000000	0.462511	0.360671	-0.618385	0.000000	0.000000	4.000000	2.000000	0.000000
14559.309933	0.071606	0.554000	0.136739	83.947739	-15.817618	45.973621	4.887571	0.000000	1.054349	0.000000	0.000000	0.000000	0.466541	0.361966	-0.628589	0.000000	0.000000	4.000000	2.000000	0.000000
14559.313266	0.071606	0.554000	0.136739	83.947739	-15.817618	45.973621	4.887571	0.000000	1.054349	0.000000	0.000000	0.000000	0.466541	0.361966	-0.628589	0.000000	0.000000	4.000000	2.000000	0.000000
14559.316600	0.071606	0.554000	0.136739	83.947739	-15.817618	45.973621	4.887571	0.000000	1.054349	0.000000	0.000000	0.000000	0.466541	0.361966	-0.628589	0.000000	0.000000	4.000000	2.000000	0.000000
14559.319933	0.073141	0.555204	0.134576	83.914139	-16.385464	45.214703	4.895566	0.000000	1.016579	0.000000	0.000000	0.000000	0.460614	0.361296	-0.648852	0.000000	0.000000	4.000000	2.000000	0.000000
14559.323266	0.073141	0.555204	0.134576	83.914139	-16.385464	45.214703	4.895566	0.000000	1.016579	0.000000	0.000000	0.000000	0.460614	0.361296	-0.648852	0.000000	0.000000	4.000000	2.000000	0.000000
14559.326600	0.073141	0.555204	0.134576	83.914139	-16.385464	45.214703	4.895566	0.000000	1.016579	0.000000	0.000000	0.000000	0.460614	0.361296	-0.648852	0.000000	0.000000	4.000000	2.000000	0.000000
14559.329933	0.074666	0.556386	0.132425	83.895424	-16.643187	44.898449	4.903298	0.000000	0.978606	0.000000	0.000000	0.000000	0.457494	0.354422	-0.645515	0.000000	0.000000	4.000000	2.000000	0.000000
14559.333266	0.074666	0.556386	0.132425	83.895424	-16.643187	44.898449	4.903298	0.000000	0.978606	0.000000	0.000000	0.000000	0.457494	0.354422	-0.645515	0.000000	0.000000	4.000000	2.000000	0.000000
14559.336600	0.074666	0.556386	0.132425	83.895424	-16.643187	44.898449	4.903298	0.000000	0.978606	0.000000	0.000000	0.000000	0.457494	0.354422	-0.645515	0.000000	0.000000	4.000000	2.000000	0.000000
14559.339933	0.076158	0.557551	0.130325	83.877914	-16.806213	44.952278	4.910940	0.000000	0.939504	0.000000	0.000000	0.000000	0.447487	0.349506	-0.629952	0.000000	0.000000	4.000000	2.000000	0.000000
14559.343266	0.076158	0.557551	0.130325	83.877914	-16.806213	44.952278	4.910940	0.000000	0.939504	0.000000	0.000000	0.000000	0.447487	0.349506	-0.629952	0.000000	0.000000	4.000000	2.000000	0.000000
14559.346600	0.076158	0.557551	0.130325	83.877914	-16.806213	44.952278	4.910940	0.000000	0.939504	0.000000	0.000000	0.000000	0.447487	0.349506	-0.629952	0.000000	0.000000	4.000000	2.000000	0.000000
14559.349933	0.077588	0.558732	0.128276	83.848557	-17.057909	45.580772	4.918371	0.000000	0.899793	0.000000	0.000000	0.000000	0.429168	0.354452	-0.614758	0.000000	0.000000	4.000000	2.000000	0.000000
14559.353266	0.077588	0.558732	0.128276	83.848557	-17.057909	45.580772	4.918371	0.000000	0.899793	0.000000	0.000000	0.000000	0.429168	0.354452	-0.614758	0.000000	0.000000	4.000000	2.000000	0.000000
14559.356600	0.077588	0.558732	0.128276	83.848557	-17.057909	45.580772	4.918371	0.000000	0.899793	0.000000	0.000000	0.000000	0.429168	0.354452	-0.614758	0.000000	0.000000	4.000000	2.000000	0.000000
14559.359933	0.079020	0.559905	0.126313	83.797173	-17.564312	46.097561	4.925390	0.000000	0.860543	0.000000	0.000000	0.000000	0.429491	0.351808	-0.588877	0.000000	0.000000	4.000000	2.000000	0.000000
14559.363266	0.079020	0.559905	0.126313	83.797173	-17.564312	46.097561	4.925390	0.000000	0.860543	0.000000	0.000000	0.000000	0.429491	0.351808	-0.588877	0.000000	0.000000	4.000000	2.000000	0.000000
14559.366600	0.079020	0.559905	0.126313	83.797173	-17.564312	46.097561	4.925390	0.000000	0.860543	0.000000	0.000000	0.000000	0.429491	0.351808	-0.588877	0.000000	0.000000	4.000000	2.000000	0.000000
14559.369933	0.080452	0.561134	0.124425	83.717468	-18.338301	45.902771	4.932425	0.000000	0.819259	0.000000	0.000000	0.000000	0.429602	0.368656	-0.566233	0.000000	0.000000	4.000000	2.000000	0.000000
14559.373266	0.080452	0.561134	0.124425	83.717468	-18.338301	45.902771	4.932425	0.000000	0.819259	0.000000	0.000000	0.000000	0.429602	0.368656	-0.566233	0.000000	0.000000	4.000000	2.000000	0.000000
14559.376600	0.080452	0.561134	0.124425	83.717468	-18.338301	45.902771	4.932425	0.000000	0.819259	0.000000	0.000000	0.000000	0.429602	0.368656	-0.566233	0.000000	0.000000	4.000000	2.000000	0.000000
14559.379933	0.081912	0.562336	0.122605	83.609840	-19.379194	44.737659	4.939413	0.000000	0.776018	0.000000	0.000000	0.000000	0.437990	0.360603	-0.546007	0.000000	0.000000	4.000000	2.000000	0.000000
14559.383266	0.081912	0.562336	0.122605	83.609840	-19.379194	44.737659	4.939413	0.000000	0.776018	0.000000	0.000000	0.000000	0.437990	0.360603	-0.546007	0.000000	0.000000	4.000000	2.000000	0.000000
14559.386600	0.081912	0.562336	0.122605	83.609840	-19.379194	44.737659	4.939413	0.000000	0.776018	0.000000	0.000000	0.000000	0.437990	0.360603	-0.546007	0.000000	0.000000	4.000000	2.000000	0.000000
14559.389933	0.083350	0.563550	0.120892	83.488373	-20.428150	43.366539	4.946459	0.000000	0.729759	0.000000	0.000000	0.000000	0.431404	0.364442	-0.513960	0.000000	0.000000	4.000000	2.000000	0.000000
14559.393266	0.083350	0.563550	0.120892	83.488373	-20.428150	43.366539	4.946459	0.000000	0.729759	0.000000	0.000000	0.000000	0.431404	0.364442	-0.513960	0.000000	0.000000	4.000000	2.000000	0.000000
14559.396600	0.083350	0.563550	0.120892	83.488373	-20.428150	43.366539	4.946459	0.000000	0.729759	0.000000	0.000000	0.000000	0.431404	0.364442	-0.513960	0.000000	0.000000	4.000000	2.000000	0.000000
14559.399933	0.084863	0.564746	0.119180	83.378838	-21.171844	42.502102	4.953242	0.000000	0.682197	0.000000	0.000000	0.000000	0.454056	0.358595	-0.513485	0.000000	0.000000	4.000000	2.000000	0.000000
14559.403266	0.084863	0.564746	0.119180	83.378838	-21.171844	42.502102	4.953242	0.000000	0.682197	0.000000	0.000000	0.000000	0.454056	0.358595	-0.513485	0.000000	0.000000	4.000000	2.000000	0.000000
14559.406600	0.084863	0.564746	0.119180	83.378838	-21.171844	42.502102	4.953242	0.000000	0.682197	0.000000	0.000000	0.000000	0.454056	0.358595	-0.513485	0.000000	0.000000	4.000000	2.000000	0.000000
14559.409933	0.086349	0.565897	0.117529	83.291702	-21.516550	42.351849	4.960155	0.000000	0.629969	0.000000	0.000000	0.000000	0.445743	0.345393	-0.495346	0.000000	0.000000	4.000000	2.000000	0.000000
14559.413266	0.086349	0.565897	0.117529	83.291702	-21.516550	42.351849	4.960155	0.000000	0.629969	0.000000	0.000000	0.000000	0.445743	0.345393	-0.495346	0.000000	0.000000	4.000000	2.000000	0.000000
14559.416600	0.086349	0.565897	0.117529	83.291702	-21.516550	42.351849	4.960155	0.000000	0.629969	0.000000	0.000000	0.000000	0.445743	0.345393	-0.495346	0.000000	0.000000	4.000000	2.000000	0.000000
14559.419933	0.087773	0.567061	0.115894	83.217590	-21.730198	42.447186	4.966611	0.000000	0.576862	0.000000	0.000000	0.000000	0.427263	0.349288	-0.490444	0.000000	0.000000	4.000000	2.000000	0.000000
14559.423266	0.087773	0.567061	0.115894	83.217590	-21.730198	42.447186	4.966611	0.000000	0.576862	0.000000	0.000000	0.000000	0.427263	0.349288	-0.490444	0.000000	0.000000	4.000000	2.000000	0.000000
14559.426600	0.087773	0.567061	0.115894	83.217590	-21.730198	42.447186	4.966611	0.000000	0.576862	0.000000	0.000000	0.000000	0.427263	0.349288	-0.490444	0.000000	0.000000	4.000000	2.000000	0.000000
14559.429933	0.089142	0.568163	0.114310	83.139587	-21.936136	42.296314	4.972405	0.000000	0.524577	0.000000	0.000000	0.000000	0.410525	0.330572	-0.475358	0.000000	0.000000	4.000000	2.000000	0.000000
14559.433266	0.089142	0.568163	0.114310	83.139587	-21.936136	42.296314	4.972405	0.000000	0.524577	0.000000	0.000000	0.000000	0.410525	0.330572	-0.475358	0.000000	0.000000	4.000000	2.000000	0.000000
14559.436600	0.089142	0.568163	0.114310	83.139587	-21.936136	42.296314	4.972405	0.000000	0.524577	0.000000	0.000000	0.000000	0.410525	0.330572	-0.475358	0.000000	0.000000	4.000000	2.000000	0.000000
14559.439933	0.090448	0.569259	0.112727	83.067604	-22.110037	41.912544	4.977594	0.000000	0.472816	0.000000	0.000000	0.000000	0.391706	0.328819	-0.474775	0.000000	0.000000	4.000000	2.000000	0.000000
14559.443266	0.090448	0.569259	0.112727	83.067604	-22.110037	41.912544	4.977594	0.000000	0.472816	0.000000	0.000000	0.000000	0.391706	0.328819	-0.474775	0.000000	0.000000	4.000000	2.000000	0.000000
14559.446600	0.090448	0.569259	0.112727	83.067604	-22.110037	41.912544	4.977594	0.000000	0.472816	0.000000	0.000000	0.000000	0.391706	0.328819	-0.474775	0.000000	0.000000	4.000000	2.000000	0.000000
14559.449933	0.091695	0.570306	0.111175	83.018547	-22.051683	41.800491	4.982144	0.000000	0.422186	0.000000	0.000000	0.000000	0.374362	0.314024	-0.465751	0.000000	0.000000	4.000000	2.000000	0.000000
14559.453266	0.091695	0.570306	0.111175	83.018547	-22.051683	41.800491	4.982144	0.000000	0.422186	0.000000	0.000000	0.000000	0.374362	0.314024	-0.465751	0.000000	0.000000	4.000000	2.000000	0.000000
14559.456600	0.091695	0.570306	0.111175	83.018547	-22.051683	41.800491	4.982144	0.000000	0.422186	0.000000	0.000000	0.000000	0.374362	0.314024	-0.465751	0.000000	0.000000	4.000000	2.000000	0.000000
14559.459933	0.092883	0.571316	0.109631	82.991768	-21.778355	41.957348	4.986109	0.000000	0.372456	0.000000	0.000000	0.000000	0.356149	0.302903	-0.463018	0.000000	0.000000	4.000000	2.000000	0.000000
14559.463266	0.092883	0.571316	0.109631	82.991768	-21.778355	41.957348	4.986109	0.000000	0.372456	0.000000	0.000000	0.000000	0.356149	0.302903	-0.463018	0.000000	0.000000	4.000000	2.000000	0.000000
14559.466600	0.092883	0.571316	0.109631	82.991768	-21.778355	41.957348	4.986109	0.000000	0.372456	0.000000	0.000000	0.000000	0.356149	0.302903	-0.463018	0.000000	0.000000	4.000000	2.000000	0.000000
14559.469933	0.093950	0.572281	0.108069	82.970322	-21.540287	42.190586	4.989496	0.000000	0.323926	0.000000	0.000000	0.000000	0.320138	0.289610	-0.468589	0.000000	0.000000	4.000000	2.000000	0.000000
14559.473266	0.093950	0.572281	0.108069	82.970322	-21.540287	42.190586	4.989496	0.000000	0.323926	0.000000	0.000000	0.000000	0.320138	0.289610	-0.468589	0.000000	0.000000	4.000000	2.000000	0.000000
14559.476600	0.093950	0.572281	0.108069	82.970322	-21.540287	42.190586	4.989496	0.000000	0.323926	0.000000	0.000000	0.000000	0.320138	0.289610	-0.468589	0.000000	0.000000	4.000000	2.000000	0.000000
14559.479933	0.094928	0.573191	0.106507	82.951485	-21.326687	42.665390	4.992183	0.000000	0.279490	0.000000	0.000000	0.000000	0.293443	0.272775	-0.468778	0.000000	0.000000	4.000000	2.000000	0.000000
14559.483266	0.094928	0.573191	0.106507	82.951485	-21.326687	42.665390	4.992183	0.000000	0.279490	0.000000	0.000000	0.000000	0.293443	0.272775	-0.468778	0.000000	0.000000	4.000000	2.000000	0.000000
14559.486600	0.094928	0.573191	0.106507	82.951485	-21.326687	42.665390	4.992183	0.000000	0.279490	0.000000	0.000000	0.000000	0.293443	0.272775	-0.468778	0.000000	0.000000	4.000000	2.000000	0.000000
14559.489933	0.095846	0.574094	0.104949	82.938034	-21.144896	43.209389	4.994340	0.000000	0.237846	0.000000	0.000000	0.000000	0.275411	0.271155	-0.467392	0.000000	0.000000	4.000000	2.000000	0.000000
14559.493266	0.095846	0.574094	0.104949	82.938034	-21.144896	43.209389	4.994340	0.000000	0.237846	0.000000	0.000000	0.000000	0.275411	0.271155	-0.467392	0.000000	0.000000	4.000000	2.000000	0.000000
14559.496600	0.095846	0.574094	0.104949	82.938034	-21.144896	43.209389	4.994340	0.000000	0.237846	0.000000	0.000000	0.000000	0.275411	0.271155	-0.467392	0.000000	0.000000	4.000000	2.000000	0.000000
14559.499933	0.096705	0.574962	0.103402	82.925514	-20.957781	43.510422	4.996088	0.000000	0.197758	0.000000	0.000000	0.000000	0.257835	0.260231	-0.464011	0.000000	0.000000	4.000000	2.000000	0.000000
14559.503266	0.096705	0.574962	0.103402	82.925514	-20.957781	43.510422	4.996088	0.000000	0.197758	0.000000	0.000000	0.000000	0.257835	0.260231	-0.464011	0.000000	0.000000	4.000000	2.000000	0.000000
14559.506600	0.096705	0.574962	0.103402	82.925514	-20.957781	43.510422	4.996088	0.000000	0.197758	0.000000	0.000000	0.000000	0.257835	0.260231	-0.464011	0.000000	0.000000	4.000000	2.000000	0.000000
14559.509933	0.097533	0.575793	0.101862	82.914787	-20.751553	43.620934	4.997464	0.000000	0.159233	0.000000	0.000000	0.000000	0.248366	0.249356	-0.461898	0.000000	0.000000	4.000000	2.000000	0.000000
14559.513266	0.097533	0.575793	0.101862	82.914787	-20.751553	43.620934	4.997464	0.000000	0.159233	0.000000	0.000000	0.000000	0.248366	0.249356	-0.461898	0.000000	0.000000	4.000000	2.000000	0.000000
14559.516600	0.097533	0.575793	0.101862	82.914787	-20.751553	43.620934	4.997464	0.000000	0.159233	0.000000	0.000000	0.000000	0.248366	0.249356	-0.461898	0.000000	0.000000	4.000000	2.000000	0.000000
14559.519933	0.098359	0.576608	0.100341	82.909531	-20.571251	43.721390	4.998535	0.000000	0.121049	0.000000	0.000000	0.000000	0.247732	0.244373	-0.456474	0.000000	0.000000	4.000000	2.000000	0.000000
14559.523266	0.098359	0.576608	0.100341	82.909531	-20.571251	43.721390	4.998535	0.000000	0.121049	0.000000	0.000000	0.000000	0.247732	0.244373	-0.456474	0.000000	0.000000	4.000000	2.000000	0.000000
14559.526600	0.098359	0.576608	0.100341	82.909531	-20.571251	43.721390	4.998535	0.000000	0.121049	0.000000	0.000000	0.000000	0.247732	0.244373	-0.456474	0.000000	0.000000	4.000000	2.000000	0.000000
14559.529933	0.099154	0.577386	0.098827	82.899635	-20.400305	43.889168	4.999331	0.000000	0.081761	0.000000	0.000000	0.000000	0.238398	0.233648	-0.454216	0.000000	0.000000	4.000000	2.000000	0.000000
14559.533266	0.099154	0.577386	0.098827	82.899635	-20.400305	43.889168	4.999331	0.000000	0.081761	0.000000	0.000000	0.000000	0.238398	0.233648	-0.454216	0.000000	0.000000	4.000000	2.000000	0.000000
14559.536600	0.099154	0.577386	0.098827	82.899635	-20.400305	43.889168	4.999331	0.000000	0.081761	0.000000	0.000000	0.000000	0.238398	0.233648	-0.454216	0.000000	0.000000	4.000000	2.000000	0.000000
14559.539933	0.099973	0.578149	0.097326	82.891571	-20.256012	44.167030	4.941340	0.000000	0.042318	0.000000	0.000000	0.000000	0.245767	0.228782	-0.450107	0.000000	0.000000	4.000000	2.000000	0.000000
14559.543266	0.099973	0.578149	0.097326	82.891571	-20.256012	44.167030	4.941340	0.000000	0.042318	0.000000	0.000000	0.000000	0.245767	0.228782	-0.450107	0.000000	0.000000	4.000000	2.000000	0.000000
14559.546600	0.099973	0.578149	0.097326	82.891571	-20.256012	44.167030	4.941340	0.000000	0.042318	0.000000	0.000000	0.000000	0.245767	0.228782	-0.450107	0.000000	0.000000	4.000000	2.000000	0.000000
14559.549933	0.100742	0.578885	0.095876	82.886162	-20.127226	44.408066	4.866323	0.000000	0.001357	0.000000	0.000000	0.000000	0.230684	0.220668	-0.435110	0.000000	0.000000	4.000000	2.000000	0.000000
14559.553266	0.100742	0.578885	0.095876	82.886162	-20.127226	44.408066	4.866323	0.000000	0.001357	0.000000	0.000000	0.000000	0.230684	0.220668	-0.435110	0.000000	0.000000	4.000000	2.000000	0.000000
14559.556600	0.100742	0.578885	0.095876	82.886162	-20.127226	44.408066	4.866323	0.000000	0.001357	0.000000	0.000000	0.000000	0.230684	0.220668	-0.435110	0.000000	0.000000	4.000000	2.000000	0.000000
14559.559933	0.101451	0.579565	0.094423	82.880760	-20.001192	44.457626	4.793805	0.000000	-0.037090	0.000000	0.000000	0.000000	0.212893	0.204285	-0.435809	0.000000	0.000000	4.000000	2.000000	0.000000
14559.563266	0.101451	0.579565	0.094423	82.880760	-20.001192	44.457626	4.793805	0.000000	-0.037090	0.000000	0.000000	0.000000	0.212893	0.204285	-0.435809	0.000000	0.000000	4.000000	2.000000	0.000000
14559.566600	0.101451	0.579565	0.094423	82.880760	-20.001192	44.457626	4.793805	0.000000	-0.037090	0.000000	0.000000	0.000000	0.212893	0.204285	-0.435809	0.000000	0.000000	4.000000	2.000000	0.000000
14559.569933	0.102108	0.580231	0.092999	82.878059	-19.896055	44.518230	4.721169	0.000000	-0.072572	0.000000	0.000000	0.000000	0.196931	0.199721	-0.427168	0.000000	0.000000	4.000000	2.000000	0.000000
14559.573266	0.102108	0.580231	0.092999	82.878059	-19.896055	44.518230	4.721169	0.000000	-0.072572	0.000000	0.000000	0.000000	0.196931	0.199721	-0.427168	0.000000	0.000000	4.000000	2.000000	0.000000
14559.576600	0.102108	0.580231	0.092999	82.878059	-19.896055	44.518230	4.721169	0.000000	-0.072572	0.000000	0.000000	0.000000	0.196931	0.199721	-0.427168	0.000000	0.000000	4.000000	2.000000	0.000000
14559.579933	0.102683	0.580862	0.091594	82.878059	-19.811722	44.637901	4.649975	0.000000	-0.105394	0.000000	0.000000	0.000000	0.172446	0.189316	-0.421593	0.000000	0.000000	4.000000	2.000000	0.000000
14559.583266	0.102683	0.580862	0.091594	82.878059	-19.811722	44.637901	4.649975	0.000000	-0.105394	0.000000	0.000000	0.000000	0.172446	0.189316	-0.421593	0.000000	0.000000	4.000000	2.000000	0.000000
14559.586600	0.102683	0.580862	0.091594	82.878059	-19.811722	44.637901	4.649975	0.000000	-0.105394	0.000000	0.000000	0.000000	0.172446	0.189316	-0.421593	0.000000	0.000000	4.000000	2.000000	0.000000
14559.589933	0.103231	0.581478	0.090213	82.878059	-19.730139	44.821381	4.579709	0.000000	-0.134135	0.000000	0.000000	0.000000	0.164614	0.184833	-0.414236	0.000000	0.000000	4.000000	2.000000	0.000000
14559.593266	0.103231	0.581478	0.090213	82.878059	-19.730139	44.821381	4.579709	0.000000	-0.134135	0.000000	0.000000	0.000000	0.164614	0.184833	-0.414236	0.000000	0.000000	4.000000	2.000000	0.000000
14559.596600	0.103231	0.581478	0.090213	82.878059	-19.730139	44.821381	4.579709	0.000000	-0.134135	0.000000	0.000000	0.000000	0.164614	0.184833	-0.414236	0.000000	0.000000	4.000000	2.000000	0.000000
14559.599933	0.103776	0.582091	0.088830	82.878036	-19.648548	44.980923	4.510670	0.000000	-0.161571	0.000000	0.000000	0.000000	0.163392	0.183666	-0.414922	0.000000	0.000000	4.000000	2.000000	0.000000
14559.603266	0.103776	0.582091	0.088830	82.878036	-19.648548	44.980923	4.510670	0.000000	-0.161571	0.000000	0.000000	0.000000	0.163392	0.183666	-0.414922	0.000000	0.000000	4.000000	2.000000	0.000000
14559.606600	0.103776	0.582091	0.088830	82.878036	-19.648548	44.980923	4.510670	0.000000	-0.161571	0.000000	0.000000	0.000000	0.163392	0.183666	-0.414922	0.000000	0.000000	4.000000	2.000000	0.000000
14559.609933	0.104295	0.582688	0.087472	82.878059	-19.569633	45.060722	4.441516	0.000000	-0.188803	0.000000	0.000000	0.000000	0.155684	0.179284	-0.407490	0.000000	0.000000	4.000000	2.000000	0.000000
14559.613266	0.104295	0.582688	0.087472	82.878059	-19.569633	45.060722	4.441516	0.000000	-0.188803	0.000000	0.000000	0.000000	0.155684	0.179284	-0.407490	0.000000	0.000000	4.000000	2.000000	0.000000
14559.616600	0.104295	0.582688	0.087472	82.878059	-19.569633	45.060722	4.441516	0.000000	-0.188803	0.000000	0.000000	0.000000	0.155684	0.179284	-0.407490	0.000000	0.000000	4.000000	2.000000	0.000000
14559.619933	0.104840	0.583271	0.086129	82.878059	-19.488050	45.116550	4.373601	0.000000	-0.214750	0.000000	0.000000	0.000000	0.163535	0.174926	-0.402985	0.000000	0.000000	4.000000	2.000000	0.000000
14559.623266	0.104840	0.583271	0.086129	82.878059	-19.488050	45.116550	4.373601	0.000000	-0.214750	0.000000	0.000000	0.000000	0.163535	0.174926	-0.402985	0.000000	0.000000	4.000000	2.000000	0.000000
14559.626600	0.104840	0.583271	0.086129	82.878059	-19.488050	45.116550	4.373601	0.000000	-0.214750	0.000000	0.000000	0.000000	0.163535	0.174926	-0.402985	0.000000	0.000000	4.000000	2.000000	0.000000
14559.629933	0.105407	0.583851	0.084778	82.878059	-19.403740	45.172405	4.306437	0.000000	-0.242006	0.000000	0.000000	0.000000	0.170070	0.173851	-0.405126	0.000000	0.000000	4.000000	2.000000	0.000000
14559.633266	0.105407	0.583851	0.084778	82.878059	-19.403740	45.172405	4.306437	0.000000	-0.242006	0.000000	0.000000	0.000000	0.170070	0.173851	-0.405126	0.000000	0.000000	4.000000	2.000000	0.000000
14559.636600	0.105407	0.583851	0.084778	82.878059	-19.403740	45.172405	4.306437	0.000000	-0.242006	0.000000	0.000000	0.000000	0.170070	0.173851	-0.405126	0.000000	0.000000	4.000000	2.000000	0.000000
14559.639933	0.105933	0.584444	0.083511	82.872665	-19.299540	45.381443	4.238916	0.000000	-0.270351	0.000000	0.000000	0.000000	0.157864	0.178078	-0.380236	0.000000	0.000000	4.000000	2.000000	0.000000
14559.643266	0.105933	0.584444	0.083511	82.872665	-19.299540	45.381443	4.238916	0.000000	-0.270351	0.000000	0.000000	0.000000	0.157864	0.178078	-0.380236	0.000000	0.000000	4.000000	2.000000	0.000000
14559.646600	0.105933	0.584444	0.083511	82.872665	-19.299540	45.381443	4.238916	0.000000	-0.270351	0.000000	0.000000	0.000000	0.157864	0.178078	-0.380236	0.000000	0.000000	4.000000	2.000000	0.000000
14559.649933	0.106408	0.585054	0.082267	82.864578	-19.188158	45.738808	4.175543	0.000000	-0.296662	0.000000	0.000000	0.000000	0.142328	0.182902	-0.373186	0.000000	0.000000	4.000000	2.000000	0.000000
14559.653266	0.106408	0.585054	0.082267	82.864578	-19.188158	45.738808	4.175543	0.000000	-0.296662	0.000000	0.000000	0.000000	0.142328	0.182902	-0.373186	0.000000	0.000000	4.000000	2.000000	0.000000
14559.656600	0.106408	0.585054	0.082267	82.864578	-19.188158	45.738808	4.175543	0.000000	-0.296662	0.000000	0.000000	0.000000	0.142328	0.182902	-0.373186	0.000000	0.000000	4.000000	2.000000	0.000000
14559.659933	0.106784	0.585669	0.081079	82.853752	-19.072449	46.005039	4.113346	0.000000	-0.320384	0.000000	0.000000	0.000000	0.112909	0.184600	-0.356389	0.000000	0.000000	4.000000	2.000000	0.000000
14559.663266	0.106784	0.585669	0.081079	82.853752	-19.072449	46.005039	4.113346	0.000000	-0.320384	0.000000	0.000000	0.000000	0.112909	0.184600	-0.356389	0.000000	0.000000	4.000000	2.000000	0.000000
14559.666600	0.106784	0.585669	0.081079	82.853752	-19.072449	46.005039	4.113346	0.000000	-0.320384	0.000000	0.000000	0.000000	0.112909	0.184600	-0.356389	0.000000	0.000000	4.000000	2.000000	0.000000
14559.669933	0.107140	0.586291	0.079932	82.840202	-18.949755	46.084351	4.053947	0.000000	-0.339202	0.000000	0.000000	0.000000	0.106681	0.186339	-0.344086	0.000000	0.000000	4.000000	2.000000	0.000000
14559.673266	0.107140	0.586291	0.079932	82.840202	-18.949755	46.084351	4.053947	0.000000	-0.339202	0.000000	0.000000	0.000000	0.106681	0.186339	-0.344086	0.000000	0.000000	4.000000	2.000000	0.000000
14559.676600	0.107140	0.586291	0.079932	82.840202	-18.949755	46.084351	4.053947	0.000000	-0.339202	0.000000	0.000000	0.000000	0.106681	0.186339	-0.344086	0.000000	0.000000	4.000000	2.000000	0.000000
14559.679933	0.107373	0.586918	0.078847	82.824875	-18.814764	46.180500	3.996599	0.000000	-0.356982	0.000000	0.000000	0.000000	0.070008	0.188156	-0.325630	0.000000	0.000000	4.000000	2.000000	0.000000
14559.683266	0.107373	0.586918	0.078847	82.824875	-18.814764	46.180500	3.996599	0.000000	-0.356982	0.000000	0.000000	0.000000	0.070008	0.188156	-0.325630	0.000000	0.000000	4.000000	2.000000	0.000000
14559.686600	0.107373	0.586918	0.078847	82.824875	-18.814764	46.180500	3.996599	0.000000	-0.356982	0.000000	0.000000	0.000000	0.070008	0.188156	-0.325630	0.000000	0.000000	4.000000	2.000000	0.000000
14559.689933	0.107558	0.587532	0.077792	82.811356	-18.666376	46.293301	3.942328	0.000000	-0.368650	0.000000	0.000000	0.000000	0.055527	0.184175	-0.316297	0.000000	0.000000	4.000000	2.000000	0.000000
14559.693266	0.107558	0.587532	0.077792	82.811356	-18.666376	46.293301	3.942328	0.000000	-0.368650	0.000000	0.000000	0.000000	0.055527	0.184175	-0.316297	0.000000	0.000000	4.000000	2.000000	0.000000
14559.696600	0.107558	0.587532	0.077792	82.811356	-18.666376	46.293301	3.942328	0.000000	-0.368650	0.000000	0.000000	0.000000	0.055527	0.184175	-0.316297	0.000000	0.000000	4.000000	2.000000	0.000000
14559.699933	0.107694	0.588162	0.076762	82.803223	-18.458078	46.488747	3.889612	0.000000	-0.377904	0.000000	0.000000	0.000000	0.040733	0.189182	-0.309027	0.000000	0.000000	4.000000	2.000000	0.000000
14559.703266	0.107694	0.588162	0.076762	82.803223	-18.458078	46.488747	3.889612	0.000000	-0.377904	0.000000	0.000000	0.000000	0.040733	0.189182	-0.309027	0.000000	0.000000	4.000000	2.000000	0.000000
14559.706600	0.107694	0.588162	0.076762	82.803223	-18.458078	46.488747	3.889612	0.000000	-0.377904	0.000000	0.000000	0.000000	0.040733	0.189182	-0.309027	0.000000	0.000000	4.000000	2.000000	0.000000
14559.709933	0.107803	0.588790	0.075736	82.800308	-18.141716	46.800991	3.838107	0.000000	-0.384693	0.000000	0.000000	0.000000	0.032693	0.188320	-0.307876	0.000000	0.000000	4.000000	2.000000	0.000000
14559.713266	0.107803	0.588790	0.075736	82.800308	-18.141716	46.800991	3.838107	0.000000	-0.384693	0.000000	0.000000	0.000000	0.032693	0.188320	-0.307876	0.000000	0.000000	4.000000	2.000000	0.000000
14559.716600	0.107803	0.588790	0.075736	82.800308	-18.141716	46.800991	3.838107	0.000000	-0.384693	0.000000	0.000000	0.000000	0.032693	0.188320	-0.307876	0.000000	0.000000	4.000000	2.000000	0.000000
14559.719933	0.107868	0.589424	0.074756	82.806854	-17.664118	47.301617	3.786795	0.000000	-0.390142	0.000000	0.000000	0.000000	0.019417	0.190277	-0.293885	0.000000	0.000000	4.000000	2.000000	0.000000
14559.723266	0.107868	0.589424	0.074756	82.806854	-17.664118	47.301617	3.786795	0.000000	-0.390142	0.000000	0.000000	0.000000	0.019417	0.190277	-0.293885	0.000000	0.000000	4.000000	2.000000	0.000000
14559.726600	0.107868	0.589424	0.074756	82.806854	-17.664118	47.301617	3.786795	0.000000	-0.390142	0.000000	0.000000	0.000000	0.019417	0.190277	-0.293885	0.000000	0.000000	4.000000	2.000000	0.000000
14559.729933	0.107936	0.590046	0.073798	82.830185	-16.962055	48.057632	3.737814	0.000000	-0.393378	0.000000	0.000000	0.000000	0.020432	0.186439	-0.287531	0.000000	0.000000	4.000000	2.000000	0.000000
14559.733266	0.107936	0.590046	0.073798	82.830185	-16.962055	48.057632	3.737814	0.000000	-0.393378	0.000000	0.000000	0.000000	0.020432	0.186439	-0.287531	0.000000	0.000000	4.000000	2.000000	0.000000
14559.736600	0.107936	0.590046	0.073798	82.830185	-16.962055	48.057632	3.737814	0.000000	-0.393378	0.000000	0.000000	0.000000	0.020432	0.186439	-0.287531	0.000000	0.000000	4.000000	2.000000	0.000000
14559.739933	0.107957	0.590655	0.072871	82.861717	-16.135811	48.960213	3.689892	0.000000	-0.396783	0.000000	0.000000	0.000000	0.006366	0.182673	-0.278076	0.000000	0.000000	4.000000	2.000000	0.000000
14559.743266	0.107957	0.590655	0.072871	82.861717	-16.135811	48.960213	3.689892	0.000000	-0.396783	0.000000	0.000000	0.000000	0.006366	0.182673	-0.278076	0.000000	0.000000	4.000000	2.000000	0.000000
14559.746600	0.107957	0.590655	0.072871	82.861717	-16.135811	48.960213	3.689892	0.000000	-0.396783	0.000000	0.000000	0.000000	0.006366	0.182673	-0.278076	0.000000	0.000000	4.000000	2.000000	0.000000
14559.749933	0.107927	0.591261	0.071953	82.894913	-15.258562	49.922676	3.643546	0.000000	-0.397844	0.000000	0.000000	0.000000	-0.008984	0.181931	-0.275329	0.000000	0.000000	4.000000	2.000000	0.000000
14559.753266	0.107927	0.591261	0.071953	82.894913	-15.258562	49.922676	3.643546	0.000000	-0.397844	0.000000	0.000000	0.000000	-0.008984	0.181931	-0.275329	0.000000	0.000000	4.000000	2.000000	0.000000
14559.756600	0.107927	0.591261	0.071953	82.894913	-15.258562	49.922676	3.643546	0.000000	-0.397844	0.000000	0.000000	0.000000	-0.008984	0.181931	-0.275329	0.000000	0.000000	4.000000	2.000000	0.000000
14559.759933	0.107876	0.591855	0.071062	82.919220	-14.485841	50.774796	3.597658	0.000000	-0.396347	0.000000	0.000000	0.000000	-0.015356	0.178204	-0.267380	0.000000	0.000000	4.000000	2.000000	0.000000
14559.763266	0.107876	0.591855	0.071062	82.919220	-14.485841	50.774796	3.597658	0.000000	-0.396347	0.000000	0.000000	0.000000	-0.015356	0.178204	-0.267380	0.000000	0.000000	4.000000	2.000000	0.000000
14559.766600	0.107876	0.591855	0.071062	82.919220	-14.485841	50.774796	3.597658	0.000000	-0.396347	0.000000	0.000000	0.000000	-0.015356	0.178204	-0.267380	0.000000	0.000000	4.000000	2.000000	0.000000
14559.769933	0.107786	0.592446	0.070240	82.929146	-13.849642	51.470325	3.553095	0.000000	-0.393788	0.000000	0.000000	0.000000	-0.026876	0.177427	-0.246562	0.000000	0.000000	4.000000	2.000000	0.000000
14559.773266	0.107786	0.592446	0.070240	82.929146	-13.849642	51.470325	3.553095	0.000000	-0.393788	0.000000	0.000000	0.000000	-0.026876	0.177427	-0.246562	0.000000	0.000000	4.000000	2.000000	0.000000
14559.776600	0.107786	0.592446	0.070240	82.929146	-13.849642	51.470325	3.553095	0.000000	-0.393788	0.000000	0.000000	0.000000	-0.026876	0.177427	-0.246562	0.000000	0.000000	4.000000	2.000000	0.000000
14559.779933	0.107786	0.592446	0.070240	82.932976	-13.297002	52.074268	3.512001	0.000000	-0.389309	0.000000	0.000000	0.000000	-0.026876	0.177427	-0.246562	0.000000	0.000000	4.000000	2.000000	0.000000
14559.783266	0.107698	0.593006	0.069424	82.932976	-13.297002	52.074268	3.512001	0.000000	-0.389309	0.000000	0.000000	0.000000	-0.026562	0.167989	-0.244675	0.000000	0.000000	4.000000	2.000000	0.000000
14559.786600	0.107698	0.593006	0.069424	82.932976	-13.297002	52.074268	3.512001	0.000000	-0.389309	0.000000	0.000000	0.000000	-0.026562	0.167989	-0.244675	0.000000	0.000000	4.000000	2.000000	0.000000
14559.789933	0.107646	0.593564	0.068663	82.938087	-12.763115	52.654957	3.471222	0.000000	-0.384881	0.000000	0.000000	0.000000	-0.015499	0.167351	-0.228400	0.000000	0.000000	4.000000	2.000000	0.000000
14559.793266	0.107646	0.593564	0.068663	82.938087	-12.763115	52.654957	3.471222	0.000000	-0.384881	0.000000	0.000000	0.000000	-0.015499	0.167351	-0.228400	0.000000	0.000000	4.000000	2.000000	0.000000
14559.796600	0.107646	0.593564	0.068663	82.938087	-12.763115	52.654957	3.471222	0.000000	-0.384881	0.000000	0.000000	0.000000	-0.015499	0.167351	-0.228400	0.000000	0.000000	4.000000	2.000000	0.000000
14559.799933	0.107646	0.593564	0.068663	82.939003	-12.230052	53.233406	3.433155	0.000000	-0.382298	0.000000	0.000000	0.000000	-0.015499	0.167351	-0.228400	0.000000	0.000000	4.000000	2.000000	0.000000
14559.803266	0.107620	0.594091	0.067903	82.939003	-12.230052	53.233406	3.433155	0.000000	-0.382298	0.000000	0.000000	0.000000	-0.007713	0.158038	-0.227988	0.000000	0.000000	4.000000	2.000000	0.000000
14559.806600	0.107620	0.594091	0.067903	82.939003	-12.230052	53.233406	3.433155	0.000000	-0.382298	0.000000	0.000000	0.000000	-0.007713	0.158038	-0.227988	0.000000	0.000000	4.000000	2.000000	0.000000
14559.809933	0.107606	0.594616	0.067203	82.947121	-11.664068	53.848156	3.395157	0.000000	-0.381013	0.000000	0.000000	0.000000	-0.004154	0.157564	-0.210125	0.000000	0.000000	4.000000	2.000000	0.000000
14559.813266	0.107606	0.594616	0.067203	82.947121	-11.664068	53.848156	3.395157	0.000000	-0.381013	0.000000	0.000000	0.000000	-0.004154	0.157564	-0.210125	0.000000	0.000000	4.000000	2.000000	0.000000
14559.816600	0.107606	0.594616	0.067203	82.947121	-11.664068	53.848156	3.395157	0.000000	-0.381013	0.000000	0.000000	0.000000	-0.004154	0.157564	-0.210125	0.000000	0.000000	4.000000	2.000000	0.000000
14559.819933	0.107606	0.594616	0.067203	82.958672	-11.018414	54.546352	3.360136	0.000000	-0.380320	0.000000	0.000000	0.000000	-0.004154	0.157564	-0.210125	0.000000	0.000000	4.000000	2.000000	0.000000
14559.823266	0.107640	0.595091	0.066484	82.958672	-11.018414	54.546352	3.360136	0.000000	-0.380320	0.000000	0.000000	0.000000	0.010134	0.142468	-0.215750	0.000000	0.000000	4.000000	2.000000	0.000000
14559.826600	0.107640	0.595091	0.066484	82.958672	-11.018414	54.546352	3.360136	0.000000	-0.380320	0.000000	0.000000	0.000000	0.010134	0.142468	-0.215750	0.000000	0.000000	4.000000	2.000000	0.000000
14559.829933	0.107706	0.595574	0.065796	82.979820	-10.331717	55.290592	3.324178	0.000000	-0.382009	0.000000	0.000000	0.000000	0.019734	0.145008	-0.206147	0.000000	0.000000	4.000000	2.000000	0.000000
14559.833266	0.107706	0.595574	0.065796	82.979820	-10.331717	55.290592	3.324178	0.000000	-0.382009	0.000000	0.000000	0.000000	0.019734	0.145008	-0.206147	0.000000	0.000000	4.000000	2.000000	0.000000
14559.836600	0.107706	0.595574	0.065796	82.979820	-10.331717	55.290592	3.324178	0.000000	-0.382009	0.000000	0.000000	0.000000	0.019734	0.145008	-0.206147	0.000000	0.000000	4.000000	2.000000	0.000000
14559.839933	0.107706	0.595574	0.065796	83.009758	-9.638226	56.036736	3.289820	0.000000	-0.385298	0.000000	0.000000	0.000000	0.019734	0.145008	-0.206147	0.000000	0.000000	4.000000	2.000000	0.000000
14559.843266	0.107842	0.596037	0.065078	83.009758	-9.638226	56.036736	3.289820	0.000000	-0.385298	0.000000	0.000000	0.000000	0.040914	0.138728	-0.215496	0.000000	0.000000	4.000000	2.000000	0.000000
14559.846600	0.107842	0.596037	0.065078	83.009758	-9.638226	56.036736	3.289820	0.000000	-0.385298	0.000000	0.000000	0.000000	0.040914	0.138728	-0.215496	0.000000	0.000000	4.000000	2.000000	0.000000
14559.849933	0.108012	0.596479	0.064399	83.054909	-9.303090	56.390167	3.253904	0.000000	-0.392117	0.000000	0.000000	0.000000	0.050896	0.132591	-0.203652	0.000000	0.000000	4.000000	2.000000	0.000000
14559.853266	0.108012	0.596479	0.064399	83.054909	-9.303090	56.390167	3.253904	0.000000	-0.392117	0.000000	0.000000	0.000000	0.050896	0.132591	-0.203652	0.000000	0.000000	4.000000	2.000000	0.000000
14559.856600	0.108012	0.596479	0.064399	83.054909	-9.303090	56.390167	3.253904	0.000000	-0.392117	0.000000	0.000000	0.000000	0.050896	0.132591	-0.203652	0.000000	0.000000	4.000000	2.000000	0.000000
14559.859933	0.108012	0.596479	0.064399	83.119972	-9.419463	56.250175	3.219962	0.000000	-0.400600	0.000000	0.000000	0.000000	0.050896	0.132591	-0.203652	0.000000	0.000000	4.000000	2.000000	0.000000
14559.863266	0.108227	0.596900	0.063694	83.119972	-9.419463	56.250175	3.219962	0.000000	-0.400600	0.000000	0.000000	0.000000	0.064532	0.126343	-0.211461	0.000000	0.000000	4.000000	2.000000	0.000000
14559.866600	0.108227	0.596900	0.063694	83.119972	-9.419463	56.250175	3.219962	0.000000	-0.400600	0.000000	0.000000	0.000000	0.064532	0.126343	-0.211461	0.000000	0.000000	4.000000	2.000000	0.000000
14559.869933	0.108472	0.597281	0.063014	83.217827	-9.742359	55.886982	3.184718	0.000000	-0.411355	0.000000	0.000000	0.000000	0.073521	0.114398	-0.204149	0.000000	0.000000	4.000000	2.000000	0.000000
14559.873266	0.108472	0.597281	0.063014	83.217827	-9.742359	55.886982	3.184718	0.000000	-0.411355	0.000000	0.000000	0.000000	0.073521	0.114398	-0.204149	0.000000	0.000000	4.000000	2.000000	0.000000
14559.876600	0.108472	0.597281	0.063014	83.217827	-9.742359	55.886982	3.184718	0.000000	-0.411355	0.000000	0.000000	0.000000	0.073521	0.114398	-0.204149	0.000000	0.000000	4.000000	2.000000	0.000000
14559.879933	0.108472	0.597281	0.063014	83.325348	-10.124323	55.458118	3.150693	0.000000	-0.423609	0.000000	0.000000	0.000000	0.073521	0.114398	-0.204149	0.000000	0.000000	4.000000	2.000000	0.000000
14559.883266	0.108820	0.597652	0.062335	83.325348	-10.124323	55.458118	3.150693	0.000000	-0.423609	0.000000	0.000000	0.000000	0.104235	0.111266	-0.203716	0.000000	0.000000	4.000000	2.000000	0.000000
14559.886600	0.108820	0.597652	0.062335	83.325348	-10.124323	55.458118	3.150693	0.000000	-0.423609	0.000000	0.000000	0.000000	0.104235	0.111266	-0.203716	0.000000	0.000000	4.000000	2.000000	0.000000
14559.889933	0.109215	0.598022	0.061645	83.425377	-10.499960	55.025620	3.116741	0.000000	-0.440981	0.000000	0.000000	0.000000	0.118643	0.110970	-0.207023	0.000000	0.000000	4.000000	2.000000	0.000000
14559.893266	0.109215	0.598022	0.061645	83.425377	-10.499960	55.025620	3.116741	0.000000	-0.440981	0.000000	0.000000	0.000000	0.118643	0.110970	-0.207023	0.000000	0.000000	4.000000	2.000000	0.000000
14559.896600	0.109215	0.598022	0.061645	83.425377	-10.499960	55.025620	3.116741	0.000000	-0.440981	0.000000	0.000000	0.000000	0.118643	0.110970	-0.207023	0.000000	0.000000	4.000000	2.000000	0.000000
14559.899933	0.109215	0.598022	0.061645	83.504082	-10.945004	54.506985	3.082237	0.000000	-0.460755	0.000000	0.000000	0.000000	0.118643	0.110970	-0.207023	0.000000	0.000000	4.000000	2.000000	0.000000
14559.903266	0.109631	0.598371	0.060934	83.504082	-10.945004	54.506985	3.082237	0.000000	-0.460755	0.000000	0.000000	0.000000	0.124654	0.104752	-0.213337	0.000000	0.000000	4.000000	2.000000	0.000000
14559.906600	0.109631	0.598371	0.060934	83.504082	-10.945004	54.506985	3.082237	0.000000	-0.460755	0.000000	0.000000	0.000000	0.124654	0.104752	-0.213337	0.000000	0.000000	4.000000	2.000000	0.000000
14559.909933	0.110053	0.598730	0.060260	83.567940	-11.587635	53.775612	3.046681	0.000000	-0.481531	0.000000	0.000000	0.000000	0.126629	0.107541	-0.202218	0.000000	0.000000	4.000000	2.000000	0.000000
14559.913266	0.110053	0.598730	0.060260	83.567940	-11.587635	53.775612	3.046681	0.000000	-0.481531	0.000000	0.000000	0.000000	0.126629	0.107541	-0.202218	0.000000	0.000000	4.000000	2.000000	0.000000
14559.916600	0.110053	0.598730	0.060260	83.567940	-11.587635	53.775612	3.046681	0.000000	-0.481531	0.000000	0.000000	0.000000	0.126629	0.107541	-0.202218	0.000000	0.000000	4.000000	2.000000	0.000000
14559.919933	0.110053	0.598730	0.060260	83.607208	-12.340267	52.915554	3.012978	0.000000	-0.502636	0.000000	0.000000	0.000000	0.126629	0.107541	-0.202218	0.000000	0.000000	4.000000	2.000000	0.000000
14559.923266	0.110467	0.599048	0.059555	83.607208	-12.340267	52.915554	3.012978	0.000000	-0.502636	0.000000	0.000000	0.000000	0.124276	0.095474	-0.211504	0.000000	0.000000	4.000000	2.000000	0.000000
14559.926600	0.110467	0.599048	0.059555	83.607208	-12.340267	52.915554	3.012978	0.000000	-0.502636	0.000000	0.000000	0.000000	0.124276	0.095474	-0.211504	0.000000	0.000000	4.000000	2.000000	0.000000
14559.929933	0.110885	0.599356	0.058872	83.624306	-12.936676	52.304867	2.977727	0.000000	-0.523348	0.000000	0.000000	0.000000	0.125308	0.092418	-0.204903	0.000000	0.000000	4.000000	2.000000	0.000000
14559.933266	0.110885	0.599356	0.058872	83.624306	-12.936676	52.304867	2.977727	0.000000	-0.523348	0.000000	0.000000	0.000000	0.125308	0.092418	-0.204903	0.000000	0.000000	4.000000	2.000000	0.000000
14559.936600	0.110885	0.599356	0.058872	83.624306	-12.936676	52.304867	2.977727	0.000000	-0.523348	0.000000	0.000000	0.000000	0.125308	0.092418	-0.204903	0.000000	0.000000	4.000000	2.000000	0.000000
14559.939933	0.110885	0.599356	0.058872	83.619797	-13.251286	51.944309	2.943577	0.000000	-0.544233	0.000000	0.000000	0.000000	0.125308	0.092418	-0.204903	0.000000	0.000000	4.000000	2.000000	0.000000
14559.943266	0.111314	0.599665	0.058248	83.619797	-13.251286	51.944309	2.943577	0.000000	-0.544233	0.000000	0.000000	0.000000	0.128815	0.092530	-0.186953	0.000000	0.000000	4.000000	2.000000	0.000000
14559.946600	0.111314	0.599665	0.058248	83.619797	-13.251286	51.944309	2.943577	0.000000	-0.544233	0.000000	0.000000	0.000000	0.128815	0.092530	-0.186953	0.000000	0.000000	4.000000	2.000000	0.000000
14559.949933	0.111752	0.599954	0.057670	83.612724	-13.251413	51.887951	2.912418	0.000000	-0.565702	0.000000	0.000000	0.000000	0.131394	0.086804	-0.173522	0.000000	0.000000	4.000000	2.000000	0.000000
14559.953266	0.111752	0.599954	0.057670	83.612724	-13.251413	51.887951	2.912418	0.000000	-0.565702	0.000000	0.000000	0.000000	0.131394	0.086804	-0.173522	0.000000	0.000000	4.000000	2.000000	0.000000
14559.956600	0.111752	0.599954	0.057670	83.612724	-13.251413	51.887951	2.912418	0.000000	-0.565702	0.000000	0.000000	0.000000	0.131394	0.086804	-0.173522	0.000000	0.000000	4.000000	2.000000	0.000000
14559.959933	0.111752	0.599954	0.057670	83.606308	-13.162563	51.930481	2.883497	0.000000	-0.587601	0.000000	0.000000	0.000000	0.131394	0.086804	-0.173522	0.000000	0.000000	4.000000	2.000000	0.000000
14559.963266	0.112218	0.600233	0.057108	83.606308	-13.162563	51.930481	2.883497	0.000000	-0.587601	0.000000	0.000000	0.000000	0.139864	0.083870	-0.168494	0.000000	0.000000	4.000000	2.000000	0.000000
14559.966600	0.112218	0.600233	0.057108	83.606308	-13.162563	51.930481	2.883497	0.000000	-0.587601	0.000000	0.000000	0.000000	0.139864	0.083870	-0.168494	0.000000	0.000000	4.000000	2.000000	0.000000
14559.969933	0.112747	0.600485	0.056603	83.607269	-13.105031	51.936672	2.855415	0.000000	-0.610912	0.000000	0.000000	0.000000	0.158638	0.075501	-0.151450	0.000000	0.000000	4.000000	2.000000	0.000000
14559.973266	0.112747	0.600485	0.056603	83.607269	-13.105031	51.936672	2.855415	0.000000	-0.610912	0.000000	0.000000	0.000000	0.158638	0.075501	-0.151450	0.000000	0.000000	4.000000	2.000000	0.000000
14559.976600	0.112747	0.600485	0.056603	83.607269	-13.105031	51.936672	2.855415	0.000000	-0.610912	0.000000	0.000000	0.000000	0.158638	0.075501	-0.151450	0.000000	0.000000	4.000000	2.000000	0.000000
14559.979933	0.112747	0.600485	0.056603	83.614388	-13.071440	51.921604	2.830173	0.000000	-0.637351	0.000000	0.000000	0.000000	0.158638	0.075501	-0.151450	0.000000	0.000000	4.000000	2.000000	0.000000
14559.983266	0.113323	0.600736	0.056087	83.614388	-13.071440	51.921604	2.830173	0.000000	-0.637351	0.000000	0.000000	0.000000	0.172935	0.075372	-0.154894	0.000000	0.000000	4.000000	2.000000	0.000000
14559.986600	0.113323	0.600736	0.056087	83.614388	-13.071440	51.921604	2.830173	0.000000	-0.637351	0.000000	0.000000	0.000000	0.172935	0.075372	-0.154894	0.000000	0.000000	4.000000	2.000000	0.000000
14559.989933	0.113925	0.600958	0.055572	83.647232	-13.176472	51.780396	2.804358	0.000000	-0.666174	0.000000	0.000000	0.000000	0.180391	0.066616	-0.154463	0.000000	0.000000	4.000000	2.000000	0.000000
14559.993266	0.113925	0.600958	0.055572	83.647232	-13.176472	51.780396	2.804358	0.000000	-0.666174	0.000000	0.000000	0.000000	0.180391	0.066616	-0.154463	0.000000	0.000000	4.000000	2.000000	0.000000
14559.996600	0.113925	0.600958	0.055572	83.647232	-13.176472	51.780396	2.804358	0.000000	-0.666174	0.000000	0.000000	0.000000	0.180391	0.066616	-0.154463	0.000000	0.000000	4.000000	2.000000	0.000000
14559.999933	0.113925	0.600958	0.055572	83.718681	-13.506249	51.428253	2.778614	0.000000	-0.696239	0.000000	0.000000	0.000000	0.180391	0.066616	-0.154463	0.000000	0.000000	4.000000	2.000000	0.000000
14560.003266	0.114516	0.601169	0.055019	83.718681	-13.506249	51.428253	2.778614	0.000000	-0.696239	0.000000	0.000000	0.000000	0.177496	0.063325	-0.166054	0.000000	0.000000	4.000000	2.000000	0.000000
14560.006600	0.114516	0.601169	0.055019	83.718681	-13.506249	51.428253	2.778614	0.000000	-0.696239	0.000000	0.000000	0.000000	0.177496	0.063325	-0.166054	0.000000	0.000000	4.000000	2.000000	0.000000
14560.009933	0.115136	0.601371	0.054482	83.812836	-14.032736	50.919319	2.750938	0.000000	-0.725821	0.000000	0.000000	0.000000	0.185924	0.060487	-0.161128	0.000000	0.000000	4.000000	2.000000	0.000000
14560.013266	0.115136	0.601371	0.054482	83.812836	-14.032736	50.919319	2.750938	0.000000	-0.725821	0.000000	0.000000	0.000000	0.185924	0.060487	-0.161128	0.000000	0.000000	4.000000	2.000000	0.000000
14560.016600	0.115136	0.601371	0.054482	83.812836	-14.032736	50.919319	2.750938	0.000000	-0.725821	0.000000	0.000000	0.000000	0.185924	0.060487	-0.161128	0.000000	0.000000	4.000000	2.000000	0.000000
14560.019933	0.115136	0.601371	0.054482	83.901787	-14.616552	50.516163	2.724083	0.000000	-0.756809	0.000000	0.000000	0.000000	0.185924	0.060487	-0.161128	0.000000	0.000000	4.000000	2.000000	0.000000
14560.023266	0.115677	0.601581	0.053937	83.901787	-14.616552	50.516163	2.724083	0.000000	-0.756809	0.000000	0.000000	0.000000	0.162154	0.063038	-0.163272	0.000000	0.000000	4.000000	2.000000	0.000000
14560.026600	0.115677	0.601581	0.053937	83.901787	-14.616552	50.516163	2.724083	0.000000	-0.756809	0.000000	0.000000	0.000000	0.162154	0.063038	-0.163272	0.000000	0.000000	4.000000	2.000000	0.000000
14560.029933	0.116197	0.601782	0.053421	83.961288	-15.115839	50.447533	2.696871	0.000000	-0.783834	0.000000	0.000000	0.000000	0.156073	0.060229	-0.155016	0.000000	0.000000	4.000000	2.000000	0.000000
14560.033266	0.116197	0.601782	0.053421	83.961288	-15.115839	50.447533	2.696871	0.000000	-0.783834	0.000000	0.000000	0.000000	0.156073	0.060229	-0.155016	0.000000	0.000000	4.000000	2.000000	0.000000
14560.036600	0.116197	0.601782	0.053421	83.961288	-15.115839	50.447533	2.696871	0.000000	-0.783834	0.000000	0.000000	0.000000	0.156073	0.060229	-0.155016	0.000000	0.000000	4.000000	2.000000	0.000000
14560.039933	0.116720	0.602002	0.052918	83.986176	-15.510795	50.239773	2.671035	0.000000	-0.809847	0.000000	0.000000	0.000000	0.156772	0.065996	-0.150711	0.000000	0.000000	4.000000	2.000000	0.000000
14560.043266	0.116720	0.602002	0.052918	83.986176	-15.510795	50.239773	2.671035	0.000000	-0.809847	0.000000	0.000000	0.000000	0.156772	0.065996	-0.150711	0.000000	0.000000	4.000000	2.000000	0.000000
14560.046600	0.116720	0.602002	0.052918	83.986176	-15.510795	50.239773	2.671035	0.000000	-0.809847	0.000000	0.000000	0.000000	0.156772	0.065996	-0.150711	0.000000	0.000000	4.000000	2.000000	0.000000
14560.049933	0.117298	0.602232	0.052442	83.985359	-15.665512	50.004967	2.645917	0.000000	-0.835975	0.000000	0.000000	0.000000	0.173574	0.069100	-0.142928	0.000000	0.000000	4.000000	2.000000	0.000000
14560.053266	0.117298	0.602232	0.052442	83.985359	-15.665512	50.004967	2.645917	0.000000	-0.835975	0.000000	0.000000	0.000000	0.173574	0.069100	-0.142928	0.000000	0.000000	4.000000	2.000000	0.000000
14560.056600	0.117298	0.602232	0.052442	83.985359	-15.665512	50.004967	2.645917	0.000000	-0.835975	0.000000	0.000000	0.000000	0.173574	0.069100	-0.142928	0.000000	0.000000	4.000000	2.000000	0.000000
14560.059933	0.117298	0.602232	0.052442	83.972733	-15.546233	50.057709	2.622096	0.000000	-0.864904	0.000000	0.000000	0.000000	0.173574	0.069100	-0.142928	0.000000	0.000000	4.000000	2.000000	0.000000
14560.063266	0.117881	0.602453	0.051987	83.972733	-15.546233	50.057709	2.622096	0.000000	-0.864904	0.000000	0.000000	0.000000	0.174836	0.066327	-0.136345	0.000000	0.000000	4.000000	2.000000	0.000000
14560.066600	0.117881	0.602453	0.051987	83.972733	-15.546233	50.057709	2.622096	0.000000	-0.864904	0.000000	0.000000	0.000000	0.174836	0.066327	-0.136345	0.000000	0.000000	4.000000	2.000000	0.000000
14560.069933	0.118457	0.602683	0.051509	83.963692	-15.427553	50.135223	2.599371	0.000000	-0.894044	0.000000	0.000000	0.000000	0.172943	0.068889	-0.143407	0.000000	0.000000	4.000000	2.000000	0.000000
14560.073266	0.118457	0.602683	0.051509	83.963692	-15.427553	50.135223	2.599371	0.000000	-0.894044	0.000000	0.000000	0.000000	0.172943	0.068889	-0.143407	0.000000	0.000000	4.000000	2.000000	0.000000
14560.076600	0.118457	0.602683	0.051509	83.963692	-15.427553	50.135223	2.599371	0.000000	-0.894044	0.000000	0.000000	0.000000	0.172943	0.068889	-0.143407	0.000000	0.000000	4.000000	2.000000	0.000000
14560.079933	0.118457	0.602683	0.051509	83.952660	-15.294930	50.303707	2.575470	0.000000	-0.922868	0.000000	0.000000	0.000000	0.172943	0.068889	-0.143407	0.000000	0.000000	4.000000	2.000000	0.000000
14560.083266	0.119038	0.602903	0.051053	83.952660	-15.294930	50.303707	2.575470	0.000000	-0.922868	0.000000	0.000000	0.000000	0.174224	0.066130	-0.136822	0.000000	0.000000	4.000000	2.000000	0.000000
14560.086600	0.119038	0.602903	0.051053	83.952660	-15.294930	50.303707	2.575470	0.000000	-0.922868	0.000000	0.000000	0.000000	0.174224	0.066130	-0.136822	0.000000	0.000000	4.000000	2.000000	0.000000
14560.089933	0.119655	0.603141	0.050540	83.942818	-15.187590	50.549221	2.552666	0.000000	-0.951905	0.000000	0.000000	0.000000	0.185169	0.071342	-0.154111	0.000000	0.000000	4.000000	2.000000	0.000000
14560.093266	0.119655	0.603141	0.050540	83.942818	-15.187590	50.549221	2.552666	0.000000	-0.951905	0.000000	0.000000	0.000000	0.185169	0.071342	-0.154111	0.000000	0.000000	4.000000	2.000000	0.000000
14560.096600	0.119655	0.603141	0.050540	83.942818	-15.187590	50.549221	2.552666	0.000000	-0.951905	0.000000	0.000000	0.000000	0.185169	0.071342	-0.154111	0.000000	0.000000	4.000000	2.000000	0.000000
14560.099933	0.119655	0.603141	0.050540	83.935699	-15.088851	50.676849	2.526981	0.000000	-0.982766	0.000000	0.000000	0.000000	0.185169	0.071342	-0.154111	0.000000	0.000000	4.000000	2.000000	0.000000
14560.103266	0.120286	0.603368	0.049982	83.935699	-15.088851	50.676849	2.526981	0.000000	-0.982766	0.000000	0.000000	0.000000	0.189338	0.067946	-0.167411	0.000000	0.000000	4.000000	2.000000	0.000000
14560.106600	0.120286	0.603368	0.049982	83.935699	-15.088851	50.676849	2.526981	0.000000	-0.982766	0.000000	0.000000	0.000000	0.189338	0.067946	-0.167411	0.000000	0.000000	4.000000	2.000000	0.000000
14560.109933	0.120914	0.603622	0.049415	83.924911	-14.989839	50.691570	2.499079	0.000000	-1.014323	0.000000	0.000000	0.000000	0.188366	0.076351	-0.170029	0.000000	0.000000	4.000000	2.000000	0.000000
14560.113266	0.120914	0.603622	0.049415	83.924911	-14.989839	50.691570	2.499079	0.000000	-1.014323	0.000000	0.000000	0.000000	0.188366	0.076351	-0.170029	0.000000	0.000000	4.000000	2.000000	0.000000
14560.116600	0.120914	0.603622	0.049415	83.924911	-14.989839	50.691570	2.499079	0.000000	-1.014323	0.000000	0.000000	0.000000	0.188366	0.076351	-0.170029	0.000000	0.000000	4.000000	2.000000	0.000000
14560.119933	0.120914	0.603622	0.049415	83.920883	-14.924667	50.669872	2.470741	0.000000	-1.045717	0.000000	0.000000	0.000000	0.188366	0.076351	-0.170029	0.000000	0.000000	4.000000	2.000000	0.000000
14560.123266	0.121556	0.603865	0.048804	83.920883	-14.924667	50.669872	2.470741	0.000000	-1.045717	0.000000	0.000000	0.000000	0.192427	0.072929	-0.183359	0.000000	0.000000	4.000000	2.000000	0.000000
14560.126600	0.121556	0.603865	0.048804	83.920883	-14.924667	50.669872	2.470741	0.000000	-1.045717	0.000000	0.000000	0.000000	0.192427	0.072929	-0.183359	0.000000	0.000000	4.000000	2.000000	0.000000
14560.129933	0.122210	0.604097	0.048148	83.920647	-14.898376	50.615654	2.440181	0.000000	-1.077788	0.000000	0.000000	0.000000	0.196416	0.069479	-0.196709	0.000000	0.000000	4.000000	2.000000	0.000000
14560.133266	0.122210	0.604097	0.048148	83.920647	-14.898376	50.615654	2.440181	0.000000	-1.077788	0.000000	0.000000	0.000000	0.196416	0.069479	-0.196709	0.000000	0.000000	4.000000	2.000000	0.000000
14560.136600	0.122210	0.604097	0.048148	83.920647	-14.898376	50.615654	2.440181	0.000000	-1.077788	0.000000	0.000000	0.000000	0.196416	0.069479	-0.196709	0.000000	0.000000	4.000000	2.000000	0.000000
14560.139933	0.122210	0.604097	0.048148	83.922493	-14.878001	50.542236	2.407397	0.000000	-1.110524	0.000000	0.000000	0.000000	0.196416	0.069479	-0.196709	0.000000	0.000000	4.000000	2.000000	0.000000
14560.143266	0.122869	0.604319	0.047514	83.922493	-14.878001	50.542236	2.407397	0.000000	-1.110524	0.000000	0.000000	0.000000	0.197545	0.066660	-0.190200	0.000000	0.000000	4.000000	2.000000	0.000000
14560.146600	0.122869	0.604319	0.047514	83.922493	-14.878001	50.542236	2.407397	0.000000	-1.110524	0.000000	0.000000	0.000000	0.197545	0.066660	-0.190200	0.000000	0.000000	4.000000	2.000000	0.000000
14560.149933	0.123535	0.604538	0.046813	83.932724	-14.867145	50.462330	2.375697	0.000000	-1.143448	0.000000	0.000000	0.000000	0.199773	0.065807	-0.210403	0.000000	0.000000	4.000000	2.000000	0.000000
14560.153266	0.123535	0.604538	0.046813	83.932724	-14.867145	50.462330	2.375697	0.000000	-1.143448	0.000000	0.000000	0.000000	0.199773	0.065807	-0.210403	0.000000	0.000000	4.000000	2.000000	0.000000
14560.156600	0.123535	0.604538	0.046813	83.932724	-14.867145	50.462330	2.375697	0.000000	-1.143448	0.000000	0.000000	0.000000	0.199773	0.065807	-0.210403	0.000000	0.000000	4.000000	2.000000	0.000000
14560.159933	0.124237	0.604746	0.046061	83.949677	-14.890910	50.353130	2.340629	0.000000	-1.176744	0.000000	0.000000	0.000000	0.210729	0.062295	-0.225572	0.000000	0.000000	4.000000	2.000000	0.000000
14560.163266	0.124237	0.604746	0.046061	83.949677	-14.890910	50.353130	2.340629	0.000000	-1.176744	0.000000	0.000000	0.000000	0.210729	0.062295	-0.225572	0.000000	0.000000	4.000000	2.000000	0.000000
14560.166600	0.124237	0.604746	0.046061	83.949677	-14.890910	50.353130	2.340629	0.000000	-1.176744	0.000000	0.000000	0.000000	0.210729	0.062295	-0.225572	0.000000	0.000000	4.000000	2.000000	0.000000
14560.169933	0.124902	0.604970	0.045268	83.967461	-14.898931	50.258495	2.303034	0.000000	-1.211865	0.000000	0.000000	0.000000	0.199511	0.067215	-0.237809	0.000000	0.000000	4.000000	2.000000	0.000000
14560.173266	0.124902	0.604970	0.045268	83.967461	-14.898931	50.258495	2.303034	0.000000	-1.211865	0.000000	0.000000	0.000000	0.199511	0.067215	-0.237809	0.000000	0.000000	4.000000	2.000000	0.000000
14560.176600	0.124902	0.604970	0.045268	83.967461	-14.898931	50.258495	2.303034	0.000000	-1.211865	0.000000	0.000000	0.000000	0.199511	0.067215	-0.237809	0.000000	0.000000	4.000000	2.000000	0.000000
14560.179933	0.125559	0.605202	0.044451	83.977348	-14.864062	50.201206	2.263399	0.000000	-1.245117	0.000000	0.000000	0.000000	0.197110	0.069542	-0.244980	0.000000	0.000000	4.000000	2.000000	0.000000
14560.183266	0.125559	0.605202	0.044451	83.977348	-14.864062	50.201206	2.263399	0.000000	-1.245117	0.000000	0.000000	0.000000	0.197110	0.069542	-0.244980	0.000000	0.000000	4.000000	2.000000	0.000000
14560.186600	0.125559	0.605202	0.044451	83.977348	-14.864062	50.201206	2.263399	0.000000	-1.245117	0.000000	0.000000	0.000000	0.197110	0.069542	-0.244980	0.000000	0.000000	4.000000	2.000000	0.000000
14560.189933	0.126185	0.605441	0.043617	83.979301	-14.788548	50.197712	2.222569	0.000000	-1.277969	0.000000	0.000000	0.000000	0.187540	0.071834	-0.250353	0.000000	0.000000	4.000000	2.000000	0.000000
14560.193266	0.126185	0.605441	0.043617	83.979301	-14.788548	50.197712	2.222569	0.000000	-1.277969	0.000000	0.000000	0.000000	0.187540	0.071834	-0.250353	0.000000	0.000000	4.000000	2.000000	0.000000
14560.196600	0.126185	0.605441	0.043617	83.979301	-14.788548	50.197712	2.222569	0.000000	-1.277969	0.000000	0.000000	0.000000	0.187540	0.071834	-0.250353	0.000000	0.000000	4.000000	2.000000	0.000000
14560.199933	0.126756	0.605736	0.042778	83.973839	-14.675569	50.226513	2.180844	0.000000	-1.309225	0.000000	0.000000	0.000000	0.171382	0.088426	-0.251786	0.000000	0.000000	4.000000	2.000000	0.000000
14560.203266	0.126756	0.605736	0.042778	83.973839	-14.675569	50.226513	2.180844	0.000000	-1.309225	0.000000	0.000000	0.000000	0.171382	0.088426	-0.251786	0.000000	0.000000	4.000000	2.000000	0.000000
14560.206600	0.126756	0.605736	0.042778	83.973839	-14.675569	50.226513	2.180844	0.000000	-1.309225	0.000000	0.000000	0.000000	0.171382	0.088426	-0.251786	0.000000	0.000000	4.000000	2.000000	0.000000
14560.209933	0.127257	0.606049	0.041970	83.968437	-14.565341	50.263393	2.138880	0.000000	-1.337789	0.000000	0.000000	0.000000	0.150506	0.093990	-0.242178	0.000000	0.000000	4.000000	2.000000	0.000000
14560.213266	0.127257	0.606049	0.041970	83.968437	-14.565341	50.263393	2.138880	0.000000	-1.337789	0.000000	0.000000	0.000000	0.150506	0.093990	-0.242178	0.000000	0.000000	4.000000	2.000000	0.000000
14560.216600	0.127257	0.606049	0.041970	83.968437	-14.565341	50.263393	2.138880	0.000000	-1.337789	0.000000	0.000000	0.000000	0.150506	0.093990	-0.242178	0.000000	0.000000	4.000000	2.000000	0.000000
14560.219933	0.127257	0.606049	0.041970	83.957397	-14.432089	50.320736	2.098516	0.000000	-1.362874	0.000000	0.000000	0.000000	0.150506	0.093990	-0.242178	0.000000	0.000000	4.000000	2.000000	0.000000
14560.223266	0.127790	0.606373	0.041194	83.957397	-14.432089	50.320736	2.098516	0.000000	-1.362874	0.000000	0.000000	0.000000	0.159893	0.097033	-0.232958	0.000000	0.000000	4.000000	2.000000	0.000000
14560.226600	0.127790	0.606373	0.041194	83.957397	-14.432089	50.320736	2.098516	0.000000	-1.362874	0.000000	0.000000	0.000000	0.159893	0.097033	-0.232958	0.000000	0.000000	4.000000	2.000000	0.000000
14560.229933	0.128317	0.606718	0.040498	83.938187	-14.256528	50.428673	2.059690	0.000000	-1.389523	0.000000	0.000000	0.000000	0.158029	0.103500	-0.208809	0.000000	0.000000	4.000000	2.000000	0.000000
14560.233266	0.128317	0.606718	0.040498	83.938187	-14.256528	50.428673	2.059690	0.000000	-1.389523	0.000000	0.000000	0.000000	0.158029	0.103500	-0.208809	0.000000	0.000000	4.000000	2.000000	0.000000
14560.236600	0.128317	0.606718	0.040498	83.938187	-14.256528	50.428673	2.059690	0.000000	-1.389523	0.000000	0.000000	0.000000	0.158029	0.103500	-0.208809	0.000000	0.000000	4.000000	2.000000	0.000000
14560.239933	0.128317	0.606718	0.040498	83.916206	-14.067505	50.542183	2.024889	0.000000	-1.415862	0.000000	0.000000	0.000000	0.158029	0.103500	-0.208809	0.000000	0.000000	4.000000	2.000000	0.000000
14560.243266	0.128854	0.607121	0.039845	83.916206	-14.067505	50.542183	2.024889	0.000000	-1.415862	0.000000	0.000000	0.000000	0.160984	0.120944	-0.195697	0.000000	0.000000	4.000000	2.000000	0.000000
14560.246600	0.128854	0.607121	0.039845	83.916206	-14.067505	50.542183	2.024889	0.000000	-1.415862	0.000000	0.000000	0.000000	0.160984	0.120944	-0.195697	0.000000	0.000000	4.000000	2.000000	0.000000
14560.249933	0.129385	0.607546	0.039274	83.885925	-13.837498	50.696911	1.992272	0.000000	-1.442693	0.000000	0.000000	0.000000	0.159318	0.127527	-0.171560	0.000000	0.000000	4.000000	2.000000	0.000000
14560.253266	0.129385	0.607546	0.039274	83.885925	-13.837498	50.696911	1.992272	0.000000	-1.442693	0.000000	0.000000	0.000000	0.159318	0.127527	-0.171560	0.000000	0.000000	4.000000	2.000000	0.000000
14560.256600	0.129385	0.607546	0.039274	83.885925	-13.837498	50.696911	1.992272	0.000000	-1.442693	0.000000	0.000000	0.000000	0.159318	0.127527	-0.171560	0.000000	0.000000	4.000000	2.000000	0.000000
14560.259933	0.129385	0.607546	0.039274	83.850182	-13.592418	50.885769	1.963679	0.000000	-1.469246	0.000000	0.000000	0.000000	0.159318	0.127527	-0.171560	0.000000	0.000000	4.000000	2.000000	0.000000
14560.263266	0.129858	0.608002	0.038772	83.850182	-13.592418	50.885769	1.963679	0.000000	-1.469246	0.000000	0.000000	0.000000	0.141842	0.136667	-0.150560	0.000000	0.000000	4.000000	2.000000	0.000000
14560.266600	0.129858	0.608002	0.038772	83.850182	-13.592418	50.885769	1.963679	0.000000	-1.469246	0.000000	0.000000	0.000000	0.141842	0.136667	-0.150560	0.000000	0.000000	4.000000	2.000000	0.000000
14560.269933	0.130280	0.608527	0.038370	83.805962	-13.316796	51.105518	1.938586	0.000000	-1.492887	0.000000	0.000000	0.000000	0.126812	0.157690	-0.120645	0.000000	0.000000	4.000000	2.000000	0.000000
14560.273266	0.130280	0.608527	0.038370	83.805962	-13.316796	51.105518	1.938586	0.000000	-1.492887	0.000000	0.000000	0.000000	0.126812	0.157690	-0.120645	0.000000	0.000000	4.000000	2.000000	0.000000
14560.276600	0.130280	0.608527	0.038370	83.805962	-13.316796	51.105518	1.938586	0.000000	-1.492887	0.000000	0.000000	0.000000	0.126812	0.157690	-0.120645	0.000000	0.000000	4.000000	2.000000	0.000000
14560.279933	0.130280	0.608527	0.038370	83.755402	-13.023158	51.351768	1.918478	0.000000	-1.514022	0.000000	0.000000	0.000000	0.126812	0.157690	-0.120645	0.000000	0.000000	4.000000	2.000000	0.000000
14560.283266	0.130622	0.609084	0.038044	83.755402	-13.023158	51.351768	1.918478	0.000000	-1.514022	0.000000	0.000000	0.000000	0.102513	0.166931	-0.097756	0.000000	0.000000	4.000000	2.000000	0.000000
14560.286600	0.130622	0.609084	0.038044	83.755402	-13.023158	51.351768	1.918478	0.000000	-1.514022	0.000000	0.000000	0.000000	0.102513	0.166931	-0.097756	0.000000	0.000000	4.000000	2.000000	0.000000
14560.289933	0.130907	0.609671	0.037788	83.705238	-12.749928	51.588860	1.902186	0.000000	-1.531107	0.000000	0.000000	0.000000	0.085336	0.176265	-0.076711	0.000000	0.000000	4.000000	2.000000	0.000000
14560.293266	0.130907	0.609671	0.037788	83.705238	-12.749928	51.588860	1.902186	0.000000	-1.531107	0.000000	0.000000	0.000000	0.085336	0.176265	-0.076711	0.000000	0.000000	4.000000	2.000000	0.000000
14560.296600	0.130907	0.609671	0.037788	83.705238	-12.749928	51.588860	1.902186	0.000000	-1.531107	0.000000	0.000000	0.000000	0.085336	0.176265	-0.076711	0.000000	0.000000	4.000000	2.000000	0.000000
14560.299933	0.130907	0.609671	0.037788	83.675102	-12.561913	51.752838	1.889401	0.000000	-1.545330	0.000000	0.000000	0.000000	0.085336	0.176265	-0.076711	0.000000	0.000000	4.000000	2.000000	0.000000
14560.303266	0.131134	0.610290	0.037602	83.675102	-12.561913	51.752838	1.889401	0.000000	-1.545330	0.000000	0.000000	0.000000	0.068222	0.185622	-0.055668	0.000000	0.000000	4.000000	2.000000	0.000000
14560.306600	0.131134	0.610290	0.037602	83.675102	-12.561913	51.752838	1.889401	0.000000	-1.545330	0.000000	0.000000	0.000000	0.068222	0.185622	-0.055668	0.000000	0.000000	4.000000	2.000000	0.000000
14560.309933	0.131339	0.610956	0.037429	83.681427	-12.447219	51.857971	1.880123	0.000000	-1.556700	0.000000	0.000000	0.000000	0.061596	0.199929	-0.052069	0.000000	0.000000	4.000000	2.000000	0.000000
14560.313266	0.131339	0.610956	0.037429	83.681427	-12.447219	51.857971	1.880123	0.000000	-1.556700	0.000000	0.000000	0.000000	0.061596	0.199929	-0.052069	0.000000	0.000000	4.000000	2.000000	0.000000
14560.316600	0.131339	0.610956	0.037429	83.681427	-12.447219	51.857971	1.880123	0.000000	-1.556700	0.000000	0.000000	0.000000	0.061596	0.199929	-0.052069	0.000000	0.000000	4.000000	2.000000	0.000000
14560.319933	0.131339	0.610956	0.037429	83.745201	-12.297268	52.031002	1.871444	0.000000	-1.566966	0.000000	0.000000	0.000000	0.061596	0.199929	-0.052069	0.000000	0.000000	4.000000	2.000000	0.000000
14560.323266	0.131531	0.611634	0.037298	83.745201	-12.297268	52.031002	1.871444	0.000000	-1.566966	0.000000	0.000000	0.000000	0.057440	0.203409	-0.039224	0.000000	0.000000	4.000000	2.000000	0.000000
14560.326600	0.131531	0.611634	0.037298	83.745201	-12.297268	52.031002	1.871444	0.000000	-1.566966	0.000000	0.000000	0.000000	0.057440	0.203409	-0.039224	0.000000	0.000000	4.000000	2.000000	0.000000
14560.329933	0.131714	0.612349	0.037135	83.886307	-12.169934	52.214596	1.864907	0.000000	-1.576540	0.000000	0.000000	0.000000	0.054863	0.214259	-0.048818	0.000000	0.000000	4.000000	2.000000	0.000000
14560.333266	0.131714	0.612349	0.037135	83.886307	-12.169934	52.214596	1.864907	0.000000	-1.576540	0.000000	0.000000	0.000000	0.054863	0.214259	-0.048818	0.000000	0.000000	4.000000	2.000000	0.000000
14560.336600	0.131714	0.612349	0.037135	83.886307	-12.169934	52.214596	1.864907	0.000000	-1.576540	0.000000	0.000000	0.000000	0.054863	0.214259	-0.048818	0.000000	0.000000	4.000000	2.000000	0.000000
14560.339933	0.131714	0.612349	0.037135	84.088318	-12.028324	52.453712	1.856771	0.000000	-1.585684	0.000000	0.000000	0.000000	0.054863	0.214259	-0.048818	0.000000	0.000000	4.000000	2.000000	0.000000
14560.343266	0.131853	0.613083	0.036999	84.088318	-12.028324	52.453712	1.856771	0.000000	-1.585684	0.000000	0.000000	0.000000	0.041843	0.220207	-0.040988	0.000000	0.000000	4.000000	2.000000	0.000000
14560.346600	0.131853	0.613083	0.036999	84.088318	-12.028324	52.453712	1.856771	0.000000	-1.585684	0.000000	0.000000	0.000000	0.041843	0.220207	-0.040988	0.000000	0.000000	4.000000	2.000000	0.000000
14560.349933	0.131984	0.613853	0.036830	84.308868	-11.872211	52.706470	1.849939	0.000000	-1.592657	0.000000	0.000000	0.000000	0.039249	0.231004	-0.050643	0.000000	0.000000	4.000000	2.000000	0.000000
14560.353266	0.131984	0.613853	0.036830	84.308868	-11.872211	52.706470	1.849939	0.000000	-1.592657	0.000000	0.000000	0.000000	0.039249	0.231004	-0.050643	0.000000	0.000000	4.000000	2.000000	0.000000
14560.356600	0.131984	0.613853	0.036830	84.308868	-11.872211	52.706470	1.849939	0.000000	-1.592657	0.000000	0.000000	0.000000	0.039249	0.231004	-0.050643	0.000000	0.000000	4.000000	2.000000	0.000000
14560.359933	0.131984	0.613853	0.036830	84.519455	-11.821334	52.839966	1.841499	0.000000	-1.599199	0.000000	0.000000	0.000000	0.039249	0.231004	-0.050643	0.000000	0.000000	4.000000	2.000000	0.000000
14560.363266	0.132085	0.614631	0.036643	84.519455	-11.821334	52.839966	1.841499	0.000000	-1.599199	0.000000	0.000000	0.000000	0.030257	0.233380	-0.055966	0.000000	0.000000	4.000000	2.000000	0.000000
14560.366600	0.132085	0.614631	0.036643	84.519455	-11.821334	52.839966	1.841499	0.000000	-1.599199	0.000000	0.000000	0.000000	0.030257	0.233380	-0.055966	0.000000	0.000000	4.000000	2.000000	0.000000
14560.369933	0.132196	0.615424	0.036404	84.699989	-11.836705	52.890949	1.832171	0.000000	-1.604242	0.000000	0.000000	0.000000	0.033497	0.238121	-0.071919	0.000000	0.000000	4.000000	2.000000	0.000000
14560.373266	0.132196	0.615424	0.036404	84.699989	-11.836705	52.890949	1.832171	0.000000	-1.604242	0.000000	0.000000	0.000000	0.033497	0.238121	-0.071919	0.000000	0.000000	4.000000	2.000000	0.000000
14560.376600	0.132196	0.615424	0.036404	84.699989	-11.836705	52.890949	1.832171	0.000000	-1.604242	0.000000	0.000000	0.000000	0.033497	0.238121	-0.071919	0.000000	0.000000	4.000000	2.000000	0.000000
14560.379933	0.132196	0.615424	0.036404	84.846870	-11.901209	52.869003	1.820184	0.000000	-1.609824	0.000000	0.000000	0.000000	0.033497	0.238121	-0.071919	0.000000	0.000000	4.000000	2.000000	0.000000
14560.383266	0.132333	0.616266	0.036163	84.846870	-11.901209	52.869003	1.820184	0.000000	-1.609824	0.000000	0.000000	0.000000	0.040874	0.252424	-0.072339	0.000000	0.000000	4.000000	2.000000	0.000000
14560.386600	0.132333	0.616266	0.036163	84.846870	-11.901209	52.869003	1.820184	0.000000	-1.609824	0.000000	0.000000	0.000000	0.040874	0.252424	-0.072339	0.000000	0.000000	4.000000	2.000000	0.000000
14560.389933	0.132482	0.617095	0.035876	84.958412	-12.168073	52.613277	1.808128	0.000000	-1.616636	0.000000	0.000000	0.000000	0.044725	0.248704	-0.085839	0.000000	0.000000	4.000000	2.000000	0.000000
14560.393266	0.132482	0.617095	0.035876	84.958412	-12.168073	52.613277	1.808128	0.000000	-1.616636	0.000000	0.000000	0.000000	0.044725	0.248704	-0.085839	0.000000	0.000000	4.000000	2.000000	0.000000
14560.396600	0.132482	0.617095	0.035876	84.958412	-12.168073	52.613277	1.808128	0.000000	-1.616636	0.000000	0.000000	0.000000	0.044725	0.248704	-0.085839	0.000000	0.000000	4.000000	2.000000	0.000000
14560.399933	0.132658	0.617944	0.035597	85.034264	-12.444234	52.330143	1.793822	0.000000	-1.624091	0.000000	0.000000	0.000000	0.052738	0.254618	-0.083804	0.000000	0.000000	4.000000	2.000000	0.000000
14560.403266	0.132658	0.617944	0.035597	85.034264	-12.444234	52.330143	1.793822	0.000000	-1.624091	0.000000	0.000000	0.000000	0.052738	0.254618	-0.083804	0.000000	0.000000	4.000000	2.000000	0.000000
14560.406600	0.132658	0.617944	0.035597	85.034264	-12.444234	52.330143	1.793822	0.000000	-1.624091	0.000000	0.000000	0.000000	0.052738	0.254618	-0.083804	0.000000	0.000000	4.000000	2.000000	0.000000
14560.409933	0.132907	0.618812	0.035312	85.072800	-12.591491	52.159817	1.779854	0.000000	-1.632880	0.000000	0.000000	0.000000	0.074764	0.260546	-0.085592	0.000000	0.000000	4.000000	2.000000	0.000000
14560.413266	0.132907	0.618812	0.035312	85.072800	-12.591491	52.159817	1.779854	0.000000	-1.632880	0.000000	0.000000	0.000000	0.074764	0.260546	-0.085592	0.000000	0.000000	4.000000	2.000000	0.000000
14560.416600	0.132907	0.618812	0.035312	85.072800	-12.591491	52.159817	1.779854	0.000000	-1.632880	0.000000	0.000000	0.000000	0.074764	0.260546	-0.085592	0.000000	0.000000	4.000000	2.000000	0.000000
14560.419933	0.132907	0.618812	0.035312	85.098434	-12.745967	51.973377	1.765589	0.000000	-1.645340	0.000000	0.000000	0.000000	0.074764	0.260546	-0.085592	0.000000	0.000000	4.000000	2.000000	0.000000
14560.423266	0.133198	0.619660	0.034998	85.098434	-12.745967	51.973377	1.765589	0.000000	-1.645340	0.000000	0.000000	0.000000	0.087412	0.254440	-0.094152	0.000000	0.000000	4.000000	2.000000	0.000000
14560.426600	0.133198	0.619660	0.034998	85.098434	-12.745967	51.973377	1.765589	0.000000	-1.645340	0.000000	0.000000	0.000000	0.087412	0.254440	-0.094152	0.000000	0.000000	4.000000	2.000000	0.000000
14560.429933	0.133556	0.620533	0.034744	85.118492	-12.881124	51.796661	1.749897	0.000000	-1.659909	0.000000	0.000000	0.000000	0.107257	0.261773	-0.076079	0.000000	0.000000	4.000000	2.000000	0.000000
14560.433266	0.133556	0.620533	0.034744	85.118492	-12.881124	51.796661	1.749897	0.000000	-1.659909	0.000000	0.000000	0.000000	0.107257	0.261773	-0.076079	0.000000	0.000000	4.000000	2.000000	0.000000
14560.436600	0.133556	0.620533	0.034744	85.118492	-12.881124	51.796661	1.749897	0.000000	-1.659909	0.000000	0.000000	0.000000	0.107257	0.261773	-0.076079	0.000000	0.000000	4.000000	2.000000	0.000000
14560.439933	0.133556	0.620533	0.034744	85.129349	-12.925826	51.706165	1.737217	0.000000	-1.677786	0.000000	0.000000	0.000000	0.107257	0.261773	-0.076079	0.000000	0.000000	4.000000	2.000000	0.000000
14560.443266	0.133928	0.621365	0.034454	85.129349	-12.925826	51.706165	1.737217	0.000000	-1.677786	0.000000	0.000000	0.000000	0.111713	0.249690	-0.087059	0.000000	0.000000	4.000000	2.000000	0.000000
14560.446600	0.133928	0.621365	0.034454	85.129349	-12.925826	51.706165	1.737217	0.000000	-1.677786	0.000000	0.000000	0.000000	0.111713	0.249690	-0.087059	0.000000	0.000000	4.000000	2.000000	0.000000
14560.449933	0.134357	0.622210	0.034187	85.157257	-13.112878	51.472279	1.722707	0.000000	-1.696404	0.000000	0.000000	0.000000	0.128525	0.253357	-0.080217	0.000000	0.000000	4.000000	2.000000	0.000000
14560.453266	0.134357	0.622210	0.034187	85.157257	-13.112878	51.472279	1.722707	0.000000	-1.696404	0.000000	0.000000	0.000000	0.128525	0.253357	-0.080217	0.000000	0.000000	4.000000	2.000000	0.000000
14560.456600	0.134357	0.622210	0.034187	85.157257	-13.112878	51.472279	1.722707	0.000000	-1.696404	0.000000	0.000000	0.000000	0.128525	0.253357	-0.080217	0.000000	0.000000	4.000000	2.000000	0.000000
14560.459933	0.134357	0.622210	0.034187	85.229561	-13.636905	50.898163	1.709337	0.000000	-1.717826	0.000000	0.000000	0.000000	0.128525	0.253357	-0.080217	0.000000	0.000000	4.000000	2.000000	0.000000
14560.463266	0.134776	0.623014	0.033889	85.229561	-13.636905	50.898163	1.709337	0.000000	-1.717826	0.000000	0.000000	0.000000	0.125961	0.241237	-0.089251	0.000000	0.000000	4.000000	2.000000	0.000000
14560.466600	0.134776	0.623014	0.033889	85.229561	-13.636905	50.898163	1.709337	0.000000	-1.717826	0.000000	0.000000	0.000000	0.125961	0.241237	-0.089251	0.000000	0.000000	4.000000	2.000000	0.000000
14560.469933	0.135168	0.623797	0.033582	85.334610	-14.404411	50.085419	1.694462	0.000000	-1.738819	0.000000	0.000000	0.000000	0.117572	0.235125	-0.092051	0.000000	0.000000	4.000000	2.000000	0.000000
14560.473266	0.135168	0.623797	0.033582	85.334610	-14.404411	50.085419	1.694462	0.000000	-1.738819	0.000000	0.000000	0.000000	0.117572	0.235125	-0.092051	0.000000	0.000000	4.000000	2.000000	0.000000
14560.476600	0.135168	0.623797	0.033582	85.334610	-14.404411	50.085419	1.694462	0.000000	-1.738819	0.000000	0.000000	0.000000	0.117572	0.235125	-0.092051	0.000000	0.000000	4.000000	2.000000	0.000000
14560.479933	0.135168	0.623797	0.033582	85.452873	-15.349506	49.096546	1.679120	0.000000	-1.758414	0.000000	0.000000	0.000000	0.117572	0.235125	-0.092051	0.000000	0.000000	4.000000	2.000000	0.000000
14560.483266	0.135522	0.624548	0.033229	85.452873	-15.349506	49.096546	1.679120	0.000000	-1.758414	0.000000	0.000000	0.000000	0.106111	0.225222	-0.105921	0.000000	0.000000	4.000000	2.000000	0.000000
14560.486600	0.135522	0.624548	0.033229	85.452873	-15.349506	49.096546	1.679120	0.000000	-1.758414	0.000000	0.000000	0.000000	0.106111	0.225222	-0.105921	0.000000	0.000000	4.000000	2.000000	0.000000
14560.489933	0.135857	0.625243	0.032899	85.554016	-16.240965	48.162048	1.661467	0.000000	-1.776100	0.000000	0.000000	0.000000	0.100359	0.208435	-0.099072	0.000000	0.000000	4.000000	2.000000	0.000000
14560.493266	0.135857	0.625243	0.032899	85.554016	-16.240965	48.162048	1.661467	0.000000	-1.776100	0.000000	0.000000	0.000000	0.100359	0.208435	-0.099072	0.000000	0.000000	4.000000	2.000000	0.000000
14560.496600	0.135857	0.625243	0.032899	85.554016	-16.240965	48.162048	1.661467	0.000000	-1.776100	0.000000	0.000000	0.000000	0.100359	0.208435	-0.099072	0.000000	0.000000	4.000000	2.000000	0.000000
14560.499933	0.135857	0.625243	0.032899	85.630943	-16.987747	47.367039	1.644955	0.000000	-1.792826	0.000000	0.000000	0.000000	0.100359	0.208435	-0.099072	0.000000	0.000000	4.000000	2.000000	0.000000
14560.503266	0.136195	0.625884	0.032496	85.630943	-16.987747	47.367039	1.644955	0.000000	-1.792826	0.000000	0.000000	0.000000	0.101691	0.192344	-0.120901	0.000000	0.000000	4.000000	2.000000	0.000000
14560.506600	0.136195	0.625884	0.032496	85.630943	-16.987747	47.367039	1.644955	0.000000	-1.792826	0.000000	0.000000	0.000000	0.101691	0.192344	-0.120901	0.000000	0.000000	4.000000	2.000000	0.000000
14560.509933	0.136515	0.626469	0.032116	85.685616	-17.616798	46.686268	1.624805	0.000000	-1.809775	0.000000	0.000000	0.000000	0.095970	0.175555	-0.113914	0.000000	0.000000	4.000000	2.000000	0.000000
14560.513266	0.136515	0.626469	0.032116	85.685616	-17.616798	46.686268	1.624805	0.000000	-1.809775	0.000000	0.000000	0.000000	0.095970	0.175555	-0.113914	0.000000	0.000000	4.000000	2.000000	0.000000
14560.516600	0.136515	0.626469	0.032116	85.685616	-17.616798	46.686268	1.624805	0.000000	-1.809775	0.000000	0.000000	0.000000	0.095970	0.175555	-0.113914	0.000000	0.000000	4.000000	2.000000	0.000000
14560.519933	0.136515	0.626469	0.032116	85.707367	-18.034971	46.218742	1.605819	0.000000	-1.825770	0.000000	0.000000	0.000000	0.095970	0.175555	-0.113914	0.000000	0.000000	4.000000	2.000000	0.000000
14560.523266	0.136878	0.626958	0.031713	85.707367	-18.034971	46.218742	1.605819	0.000000	-1.825770	0.000000	0.000000	0.000000	0.108829	0.146608	-0.121121	0.000000	0.000000	4.000000	2.000000	0.000000
14560.526600	0.136878	0.626958	0.031713	85.707367	-18.034971	46.218742	1.605819	0.000000	-1.825770	0.000000	0.000000	0.000000	0.108829	0.146608	-0.121121	0.000000	0.000000	4.000000	2.000000	0.000000
14560.529933	0.137284	0.627350	0.031285	85.687698	-18.313349	45.861031	1.585633	0.000000	-1.843908	0.000000	0.000000	0.000000	0.121663	0.117662	-0.128282	0.000000	0.000000	4.000000	2.000000	0.000000
14560.533266	0.137284	0.627350	0.031285	85.687698	-18.313349	45.861031	1.585633	0.000000	-1.843908	0.000000	0.000000	0.000000	0.121663	0.117662	-0.128282	0.000000	0.000000	4.000000	2.000000	0.000000
14560.536600	0.137284	0.627350	0.031285	85.687698	-18.313349	45.861031	1.585633	0.000000	-1.843908	0.000000	0.000000	0.000000	0.121663	0.117662	-0.128282	0.000000	0.000000	4.000000	2.000000	0.000000
14560.539933	0.137284	0.627350	0.031285	85.628700	-18.666473	45.396835	1.564252	0.000000	-1.864186	0.000000	0.000000	0.000000	0.121663	0.117662	-0.128282	0.000000	0.000000	4.000000	2.000000	0.000000
14560.543266	0.137763	0.627687	0.030855	85.628700	-18.666473	45.396835	1.564252	0.000000	-1.864186	0.000000	0.000000	0.000000	0.143791	0.100912	-0.128975	0.000000	0.000000	4.000000	2.000000	0.000000
14560.546600	0.137763	0.627687	0.030855	85.628700	-18.666473	45.396835	1.564252	0.000000	-1.864186	0.000000	0.000000	0.000000	0.143791	0.100912	-0.128975	0.000000	0.000000	4.000000	2.000000	0.000000
14560.549933	0.138285	0.627927	0.030401	85.555916	-19.387709	44.533630	1.542756	0.000000	-1.888150	0.000000	0.000000	0.000000	0.156571	0.072023	-0.136124	0.000000	0.000000	4.000000	2.000000	0.000000
14560.553266	0.138285	0.627927	0.030401	85.555916	-19.387709	44.533630	1.542756	0.000000	-1.888150	0.000000	0.000000	0.000000	0.156571	0.072023	-0.136124	0.000000	0.000000	4.000000	2.000000	0.000000
14560.556600	0.138285	0.627927	0.030401	85.555916	-19.387709	44.533630	1.542756	0.000000	-1.888150	0.000000	0.000000	0.000000	0.156571	0.072023	-0.136124	0.000000	0.000000	4.000000	2.000000	0.000000
14560.559933	0.138285	0.627927	0.030401	85.470001	-20.533104	43.225658	1.520069	0.000000	-1.914245	0.000000	0.000000	0.000000	0.156571	0.072023	-0.136124	0.000000	0.000000	4.000000	2.000000	0.000000
14560.563266	0.138830	0.628091	0.029944	85.470001	-20.533104	43.225658	1.520069	0.000000	-1.914245	0.000000	0.000000	0.000000	0.163565	0.049233	-0.137111	0.000000	0.000000	4.000000	2.000000	0.000000
14560.566600	0.138830	0.628091	0.029944	85.470001	-20.533104	43.225658	1.520069	0.000000	-1.914245	0.000000	0.000000	0.000000	0.163565	0.049233	-0.137111	0.000000	0.000000	4.000000	2.000000	0.000000
14560.569933	0.139329	0.628179	0.029504	85.373230	-21.941303	41.643066	1.497217	0.000000	-1.941506	0.000000	0.000000	0.000000	0.149752	0.026465	-0.132148	0.000000	0.000000	4.000000	2.000000	0.000000
14560.573266	0.139329	0.628179	0.029504	85.373230	-21.941303	41.643066	1.497217	0.000000	-1.941506	0.000000	0.000000	0.000000	0.149752	0.026465	-0.132148	0.000000	0.000000	4.000000	2.000000	0.000000
14560.576600	0.139329	0.628179	0.029504	85.373230	-21.941303	41.643066	1.497217	0.000000	-1.941506	0.000000	0.000000	0.000000	0.149752	0.026465	-0.132148	0.000000	0.000000	4.000000	2.000000	0.000000
14560.579933	0.139329	0.628179	0.029504	85.269814	-23.455343	40.088409	1.475193	0.000000	-1.966465	0.000000	0.000000	0.000000	0.149752	0.026465	-0.132148	0.000000	0.000000	4.000000	2.000000	0.000000
14560.583266	0.139780	0.628219	0.029071	85.269814	-23.455343	40.088409	1.475193	0.000000	-1.966465	0.000000	0.000000	0.000000	0.135214	0.012030	-0.129828	0.000000	0.000000	4.000000	2.000000	0.000000
14560.586600	0.139780	0.628219	0.029071	85.269814	-23.455343	40.088409	1.475193	0.000000	-1.966465	0.000000	0.000000	0.000000	0.135214	0.012030	-0.129828	0.000000	0.000000	4.000000	2.000000	0.000000
14560.589933	0.140224	0.628191	0.028619	85.177200	-24.825270	39.585106	1.453555	0.000000	-1.989001	0.000000	0.000000	0.000000	0.133333	-0.008500	-0.135653	0.000000	0.000000	4.000000	2.000000	0.000000
14560.593266	0.140224	0.628191	0.028619	85.177200	-24.825270	39.585106	1.453555	0.000000	-1.989001	0.000000	0.000000	0.000000	0.133333	-0.008500	-0.135653	0.000000	0.000000	4.000000	2.000000	0.000000
14560.596600	0.140224	0.628191	0.028619	85.177200	-24.825270	39.585106	1.453555	0.000000	-1.989001	0.000000	0.000000	0.000000	0.133333	-0.008500	-0.135653	0.000000	0.000000	4.000000	2.000000	0.000000
14560.599933	0.140648	0.628135	0.028182	85.094833	-26.134399	39.832745	1.430946	0.000000	-2.011223	0.000000	0.000000	0.000000	0.126947	-0.016834	-0.131095	0.000000	0.000000	4.000000	2.000000	0.000000
14560.603266	0.140648	0.628135	0.028182	85.094833	-26.134399	39.832745	1.430946	0.000000	-2.011223	0.000000	0.000000	0.000000	0.126947	-0.016834	-0.131095	0.000000	0.000000	4.000000	2.000000	0.000000
14560.606600	0.140648	0.628135	0.028182	85.094833	-26.134399	39.832745	1.430946	0.000000	-2.011223	0.000000	0.000000	0.000000	0.126947	-0.016834	-0.131095	0.000000	0.000000	4.000000	2.000000	0.000000
14560.609933	0.141170	0.628045	0.027660	85.002998	-27.458195	39.587681	1.409096	0.000000	-2.032381	0.000000	0.000000	0.000000	0.156800	-0.026832	-0.156537	0.000000	0.000000	4.000000	2.000000	0.000000
14560.613266	0.141170	0.628045	0.027660	85.002998	-27.458195	39.587681	1.409096	0.000000	-2.032381	0.000000	0.000000	0.000000	0.156800	-0.026832	-0.156537	0.000000	0.000000	4.000000	2.000000	0.000000
14560.616600	0.141170	0.628045	0.027660	85.002998	-27.458195	39.587681	1.409096	0.000000	-2.032381	0.000000	0.000000	0.000000	0.156800	-0.026832	-0.156537	0.000000	0.000000	4.000000	2.000000	0.000000
14560.619933	0.141824	0.627961	0.027164	84.885498	-28.941750	38.201180	1.383007	0.000000	-2.058515	0.000000	0.000000	0.000000	0.196196	-0.025133	-0.148873	0.000000	0.000000	4.000000	2.000000	0.000000
14560.623266	0.141824	0.627961	0.027164	84.885498	-28.941750	38.201180	1.383007	0.000000	-2.058515	0.000000	0.000000	0.000000	0.196196	-0.025133	-0.148873	0.000000	0.000000	4.000000	2.000000	0.000000
14560.626600	0.141824	0.627961	0.027164	84.885498	-28.941750	38.201180	1.383007	0.000000	-2.058515	0.000000	0.000000	0.000000	0.196196	-0.025133	-0.148873	0.000000	0.000000	4.000000	2.000000	0.000000
14560.629933	0.142526	0.627850	0.026662	84.759254	-30.435511	36.475380	1.358195	0.000000	-2.091214	0.000000	0.000000	0.000000	0.210412	-0.033408	-0.150532	0.000000	0.000000	4.000000	2.000000	0.000000
14560.633266	0.142526	0.627850	0.026662	84.759254	-30.435511	36.475380	1.358195	0.000000	-2.091214	0.000000	0.000000	0.000000	0.210412	-0.033408	-0.150532	0.000000	0.000000	4.000000	2.000000	0.000000
14560.636600	0.142526	0.627850	0.026662	84.759254	-30.435511	36.475380	1.358195	0.000000	-2.091214	0.000000	0.000000	0.000000	0.210412	-0.033408	-0.150532	0.000000	0.000000	4.000000	2.000000	0.000000
14560.639933	0.142526	0.627850	0.026662	84.617729	-31.936777	34.770439	1.333106	0.000000	-2.126282	0.000000	0.000000	0.000000	0.210412	-0.033408	-0.150532	0.000000	0.000000	4.000000	2.000000	0.000000
14560.643266	0.143289	0.627744	0.026205	84.617729	-31.936777	34.770439	1.333106	0.000000	-2.126282	0.000000	0.000000	0.000000	0.229117	-0.031683	-0.136997	0.000000	0.000000	4.000000	2.000000	0.000000
14560.646600	0.143289	0.627744	0.026205	84.617729	-31.936777	34.770439	1.333106	0.000000	-2.126282	0.000000	0.000000	0.000000	0.229117	-0.031683	-0.136997	0.000000	0.000000	4.000000	2.000000	0.000000
14560.649933	0.144128	0.627632	0.025750	84.463387	-33.325836	33.372715	1.310273	0.000000	-2.164469	0.000000	0.000000	0.000000	0.251444	-0.033872	-0.136660	0.000000	0.000000	4.000000	2.000000	0.000000
14560.653266	0.144128	0.627632	0.025750	84.463387	-33.325836	33.372715	1.310273	0.000000	-2.164469	0.000000	0.000000	0.000000	0.251444	-0.033872	-0.136660	0.000000	0.000000	4.000000	2.000000	0.000000
14560.656600	0.144128	0.627632	0.025750	84.463387	-33.325836	33.372715	1.310273	0.000000	-2.164469	0.000000	0.000000	0.000000	0.251444	-0.033872	-0.136660	0.000000	0.000000	4.000000	2.000000	0.000000
14560.659933	0.144128	0.627632	0.025750	84.298889	-34.637463	32.378159	1.287497	0.000000	-2.206376	0.000000	0.000000	0.000000	0.251444	-0.033872	-0.136660	0.000000	0.000000	4.000000	2.000000	0.000000
14560.663266	0.144971	0.627537	0.025396	84.298889	-34.637463	32.378159	1.287497	0.000000	-2.206376	0.000000	0.000000	0.000000	0.252919	-0.028239	-0.106059	0.000000	0.000000	4.000000	2.000000	0.000000
14560.666600	0.144971	0.627537	0.025396	84.298889	-34.637463	32.378159	1.287497	0.000000	-2.206376	0.000000	0.000000	0.000000	0.252919	-0.028239	-0.106059	0.000000	0.000000	4.000000	2.000000	0.000000
14560.669933	0.145835	0.627469	0.025115	84.110939	-35.956070	31.303877	1.269820	0.000000	-2.248529	0.000000	0.000000	0.000000	0.259360	-0.020421	-0.084397	0.000000	0.000000	4.000000	2.000000	0.000000
14560.673266	0.145835	0.627469	0.025115	84.110939	-35.956070	31.303877	1.269820	0.000000	-2.248529	0.000000	0.000000	0.000000	0.259360	-0.020421	-0.084397	0.000000	0.000000	4.000000	2.000000	0.000000
14560.676600	0.145835	0.627469	0.025115	84.110939	-35.956070	31.303877	1.269820	0.000000	-2.248529	0.000000	0.000000	0.000000	0.259360	-0.020421	-0.084397	0.000000	0.000000	4.000000	2.000000	0.000000
14560.679933	0.146703	0.627422	0.024846	83.900238	-37.219177	30.188576	1.255754	0.000000	-2.291756	0.000000	0.000000	0.000000	0.260471	-0.014337	-0.080675	0.000000	0.000000	4.000000	2.000000	0.000000
14560.683266	0.146703	0.627422	0.024846	83.900238	-37.219177	30.188576	1.255754	0.000000	-2.291756	0.000000	0.000000	0.000000	0.260471	-0.014337	-0.080675	0.000000	0.000000	4.000000	2.000000	0.000000
14560.686600	0.146703	0.627422	0.024846	83.900238	-37.219177	30.188576	1.255754	0.000000	-2.291756	0.000000	0.000000	0.000000	0.260471	-0.014337	-0.080675	0.000000	0.000000	4.000000	2.000000	0.000000
14560.689933	0.147537	0.627387	0.024627	83.691795	-38.329353	29.300156	1.242308	0.000000	-2.335167	0.000000	0.000000	0.000000	0.249987	-0.010433	-0.065898	0.000000	0.000000	4.000000	2.000000	0.000000
14560.693266	0.147537	0.627387	0.024627	83.691795	-38.329353	29.300156	1.242308	0.000000	-2.335167	0.000000	0.000000	0.000000	0.249987	-0.010433	-0.065898	0.000000	0.000000	4.000000	2.000000	0.000000
14560.696600	0.147537	0.627387	0.024627	83.691795	-38.329353	29.300156	1.242308	0.000000	-2.335167	0.000000	0.000000	0.000000	0.249987	-0.010433	-0.065898	0.000000	0.000000	4.000000	2.000000	0.000000
14560.699933	0.147537	0.627387	0.024627	83.508347	-39.187885	28.669081	1.231325	0.000000	-2.376832	0.000000	0.000000	0.000000	0.249987	-0.010433	-0.065898	0.000000	0.000000	4.000000	2.000000	0.000000
14560.703266	0.148312	0.627365	0.024463	83.508347	-39.187885	28.669081	1.231325	0.000000	-2.376832	0.000000	0.000000	0.000000	0.232704	-0.006545	-0.048957	0.000000	0.000000	4.000000	2.000000	0.000000
14560.706600	0.148312	0.627365	0.024463	83.508347	-39.187885	28.669081	1.231325	0.000000	-2.376832	0.000000	0.000000	0.000000	0.232704	-0.006545	-0.048957	0.000000	0.000000	4.000000	2.000000	0.000000
14560.709933	0.149062	0.627371	0.024297	83.365341	-39.764988	27.933712	1.223166	0.000000	-2.415616	0.000000	0.000000	0.000000	0.224982	0.001720	-0.049873	0.000000	0.000000	4.000000	2.000000	0.000000
14560.713266	0.149062	0.627371	0.024297	83.365341	-39.764988	27.933712	1.223166	0.000000	-2.415616	0.000000	0.000000	0.000000	0.224982	0.001720	-0.049873	0.000000	0.000000	4.000000	2.000000	0.000000
14560.716600	0.149062	0.627371	0.024297	83.365341	-39.764988	27.933712	1.223166	0.000000	-2.415616	0.000000	0.000000	0.000000	0.224982	0.001720	-0.049873	0.000000	0.000000	4.000000	2.000000	0.000000
14560.719933	0.149062	0.627371	0.024297	83.276779	-40.070778	27.474192	1.214854	0.000000	-2.453113	0.000000	0.000000	0.000000	0.224982	0.001720	-0.049873	0.000000	0.000000	4.000000	2.000000	0.000000
14560.723266	0.149712	0.627362	0.024211	83.276779	-40.070778	27.474192	1.214854	0.000000	-2.453113	0.000000	0.000000	0.000000	0.194914	-0.002651	-0.025871	0.000000	0.000000	4.000000	2.000000	0.000000
14560.726600	0.149712	0.627362	0.024211	83.276779	-40.070778	27.474192	1.214854	0.000000	-2.453113	0.000000	0.000000	0.000000	0.194914	-0.002651	-0.025871	0.000000	0.000000	4.000000	2.000000	0.000000
14560.729933	0.150266	0.627359	0.024219	83.248085	-40.081886	27.388918	1.210542	0.000000	-2.485599	0.000000	0.000000	0.000000	0.166226	-0.000939	0.002432	0.000000	0.000000	4.000000	2.000000	0.000000
14560.733266	0.150266	0.627359	0.024219	83.248085	-40.081886	27.388918	1.210542	0.000000	-2.485599	0.000000	0.000000	0.000000	0.166226	-0.000939	0.002432	0.000000	0.000000	4.000000	2.000000	0.000000
14560.736600	0.150266	0.627359	0.024219	83.248085	-40.081886	27.388918	1.210542	0.000000	-2.485599	0.000000	0.000000	0.000000	0.166226	-0.000939	0.002432	0.000000	0.000000	4.000000	2.000000	0.000000
14560.739933	0.150266	0.627359	0.024219	83.246315	-39.981182	27.458351	1.210947	0.000000	-2.513303	0.000000	0.000000	0.000000	0.166226	-0.000939	0.002432	0.000000	0.000000	4.000000	2.000000	0.000000
14560.743266	0.150743	0.627341	0.024301	83.246315	-39.981182	27.458351	1.210947	0.000000	-2.513303	0.000000	0.000000	0.000000	0.143134	-0.005337	0.024505	0.000000	0.000000	4.000000	2.000000	0.000000
14560.746600	0.150743	0.627341	0.024301	83.246315	-39.981182	27.458351	1.210947	0.000000	-2.513303	0.000000	0.000000	0.000000	0.143134	-0.005337	0.024505	0.000000	0.000000	4.000000	2.000000	0.000000
14560.749933	0.150743	0.627341	0.024301	83.242943	-39.898628	27.503170	1.215031	0.000000	-2.537159	0.000000	0.000000	0.000000	0.143134	-0.005337	0.024505	0.000000	0.000000	4.000000	2.000000	0.000000
14560.753266	0.150743	0.627341	0.024301	83.242943	-39.898628	27.503170	1.215031	0.000000	-2.537159	0.000000	0.000000	0.000000	0.143134	-0.005337	0.024505	0.000000	0.000000	4.000000	2.000000	0.000000
14560.756600	0.151121	0.627309	0.024463	83.242943	-39.898628	27.503170	1.215031	0.000000	-2.537159	0.000000	0.000000	0.000000	0.113203	-0.009750	0.048794	0.000000	0.000000	4.000000	2.000000	0.000000
14560.759933	0.151437	0.627269	0.024670	83.244278	-39.805279	27.581818	1.215031	0.000000	-2.537159	0.000000	0.000000	0.000000	0.094844	-0.011980	0.062002	0.000000	0.000000	4.000000	2.000000	0.000000
14560.763266	0.151437	0.627269	0.024670	83.244278	-39.805279	27.581818	1.215031	0.000000	-2.537159	0.000000	0.000000	0.000000	0.094844	-0.011980	0.062002	0.000000	0.000000	4.000000	2.000000	0.000000
14560.766600	0.151437	0.627269	0.024670	83.244278	-39.805279	27.581818	1.215031	0.000000	-2.537159	0.000000	0.000000	0.000000	0.094844	-0.011980	0.062002	0.000000	0.000000	4.000000	2.000000	0.000000
14560.769933	0.151437	0.627269	0.024670	83.256805	-39.696056	27.682167	1.233497	0.000000	-2.571834	0.000000	0.000000	0.000000	0.094844	-0.011980	0.062002	0.000000	0.000000	4.000000	2.000000	0.000000
14560.773266	0.151717	0.627194	0.024922	83.256805	-39.696056	27.682167	1.233497	0.000000	-2.571834	0.000000	0.000000	0.000000	0.084161	-0.022503	0.075741	0.000000	0.000000	4.000000	2.000000	0.000000
14560.776600	0.151717	0.627194	0.024922	83.256805	-39.696056	27.682167	1.233497	0.000000	-2.571834	0.000000	0.000000	0.000000	0.084161	-0.022503	0.075741	0.000000	0.000000	4.000000	2.000000	0.000000
14560.779933	0.151717	0.627194	0.024922	83.285370	-39.580612	27.807907	1.246121	0.000000	-2.585861	0.000000	0.000000	0.000000	0.084161	-0.022503	0.075741	0.000000	0.000000	4.000000	2.000000	0.000000
14560.783266	0.151717	0.627194	0.024922	83.285370	-39.580612	27.807907	1.246121	0.000000	-2.585861	0.000000	0.000000	0.000000	0.084161	-0.022503	0.075741	0.000000	0.000000	4.000000	2.000000	0.000000
14560.786600	0.151913	0.627085	0.025146	83.285370	-39.580612	27.807907	1.246121	0.000000	-2.585861	0.000000	0.000000	0.000000	0.058830	-0.032527	0.066991	0.000000	0.000000	4.000000	2.000000	0.000000
14560.789933	0.151913	0.627085	0.025146	83.328323	-39.459957	27.951099	1.246121	0.000000	-2.585861	0.000000	0.000000	0.000000	0.058830	-0.032527	0.066991	0.000000	0.000000	4.000000	2.000000	0.000000
14560.793266	0.151913	0.627085	0.025146	83.328323	-39.459957	27.951099	1.246121	0.000000	-2.585861	0.000000	0.000000	0.000000	0.058830	-0.032527	0.066991	0.000000	0.000000	4.000000	2.000000	0.000000
14560.796600	0.151913	0.627085	0.025146	83.328323	-39.459957	27.951099	1.246121	0.000000	-2.585861	0.000000	0.000000	0.000000	0.058830	-0.032527	0.066991	0.000000	0.000000	4.000000	2.000000	0.000000
14560.799933	0.152090	0.626776	0.025468	83.379250	-39.341114	28.108898	1.257286	0.000000	-2.595666	0.000000	0.000000	0.000000	0.053114	-0.092854	0.096682	0.000000	0.000000	4.000000	2.000000	0.000000
14560.803266	0.152090	0.626776	0.025468	83.379250	-39.341114	28.108898	1.257286	0.000000	-2.595666	0.000000	0.000000	0.000000	0.053114	-0.092854	0.096682	0.000000	0.000000	4.000000	2.000000	0.000000
14560.806600	0.152090	0.626776	0.025468	83.379250	-39.341114	28.108898	1.257286	0.000000	-2.595666	0.000000	0.000000	0.000000	0.053114	-0.092854	0.096682	0.000000	0.000000	4.000000	2.000000	0.000000
14560.809933	0.152090	0.626776	0.025468	83.449226	-39.197647	28.313314	1.273400	0.000000	-2.604518	0.000000	0.000000	0.000000	0.053114	-0.092854	0.096682	0.000000	0.000000	4.000000	2.000000	0.000000
14560.813266	0.152045	0.626602	0.025565	83.449226	-39.197647	28.313314	1.273400	0.000000	-2.604518	0.000000	0.000000	0.000000	-0.013461	-0.051979	0.029221	0.000000	0.000000	4.000000	2.000000	0.000000
14560.816600	0.152045	0.626602	0.025565	83.449226	-39.197647	28.313314	1.273400	0.000000	-2.604518	0.000000	0.000000	0.000000	-0.013461	-0.051979	0.029221	0.000000	0.000000	4.000000	2.000000	0.000000
14560.819933	0.152045	0.626602	0.025565	83.555702	-38.968956	28.636244	1.278270	0.000000	-2.602274	0.000000	0.000000	0.000000	-0.013461	-0.051979	0.029221	0.000000	0.000000	4.000000	2.000000	0.000000
14560.823266	0.152045	0.626602	0.025565	83.555702	-38.968956	28.636244	1.278270	0.000000	-2.602274	0.000000	0.000000	0.000000	-0.013461	-0.051979	0.029221	0.000000	0.000000	4.000000	2.000000	0.000000
14560.826600	0.151909	0.626403	0.025611	83.555702	-38.968956	28.636244	1.278270	0.000000	-2.602274	0.000000	0.000000	0.000000	-0.041035	-0.059709	0.013678	0.000000	0.000000	4.000000	2.000000	0.000000
14560.829933	0.151909	0.626403	0.025611	83.691612	-38.585453	29.149141	1.278270	0.000000	-2.602274	0.000000	0.000000	0.000000	-0.041035	-0.059709	0.013678	0.000000	0.000000	4.000000	2.000000	0.000000
14560.833266	0.151909	0.626403	0.025611	83.691612	-38.585453	29.149141	1.278270	0.000000	-2.602274	0.000000	0.000000	0.000000	-0.041035	-0.059709	0.013678	0.000000	0.000000	4.000000	2.000000	0.000000
14560.836600	0.151909	0.626403	0.025611	83.691612	-38.585453	29.149141	1.278270	0.000000	-2.602274	0.000000	0.000000	0.000000	-0.041035	-0.059709	0.013678	0.000000	0.000000	4.000000	2.000000	0.000000
14560.839933	0.151506	0.625897	0.025691	83.849167	-38.130989	29.752363	1.280550	0.000000	-2.595436	0.000000	0.000000	0.000000	-0.120919	-0.151999	0.023927	0.000000	0.000000	4.000000	2.000000	0.000000
14560.843266	0.151506	0.625897	0.025691	83.849167	-38.130989	29.752363	1.280550	0.000000	-2.595436	0.000000	0.000000	0.000000	-0.120919	-0.151999	0.023927	0.000000	0.000000	4.000000	2.000000	0.000000
14560.846600	0.151506	0.625897	0.025691	83.849167	-38.130989	29.752363	1.280550	0.000000	-2.595436	0.000000	0.000000	0.000000	-0.120919	-0.151999	0.023927	0.000000	0.000000	4.000000	2.000000	0.000000
14560.849933	0.151506	0.625897	0.025691	84.030869	-37.539379	30.513865	1.284537	0.000000	-2.575283	0.000000	0.000000	0.000000	-0.120919	-0.151999	0.023927	0.000000	0.000000	4.000000	2.000000	0.000000
14560.853266	0.151290	0.625609	0.025724	84.030869	-37.539379	30.513865	1.284537	0.000000	-2.575283	0.000000	0.000000	0.000000	-0.064820	-0.086195	0.010069	0.000000	0.000000	4.000000	2.000000	0.000000
14560.856600	0.151290	0.625609	0.025724	84.030869	-37.539379	30.513865	1.284537	0.000000	-2.575283	0.000000	0.000000	0.000000	-0.064820	-0.086195	0.010069	0.000000	0.000000	4.000000	2.000000	0.000000
14560.859933	0.151290	0.625609	0.025724	84.226540	-36.773373	31.462921	1.286216	0.000000	-2.564479	0.000000	0.000000	0.000000	-0.064820	-0.086195	0.010069	0.000000	0.000000	4.000000	2.000000	0.000000
14560.863266	0.151290	0.625609	0.025724	84.226540	-36.773373	31.462921	1.286216	0.000000	-2.564479	0.000000	0.000000	0.000000	-0.064820	-0.086195	0.010069	0.000000	0.000000	4.000000	2.000000	0.000000
14560.866600	0.151145	0.625320	0.025826	84.226540	-36.773373	31.462921	1.286216	0.000000	-2.564479	0.000000	0.000000	0.000000	-0.043355	-0.086798	0.030368	0.000000	0.000000	4.000000	2.000000	0.000000
14560.869933	0.151022	0.624983	0.025914	84.421104	-35.975025	32.434654	1.286216	0.000000	-2.564479	0.000000	0.000000	0.000000	-0.037003	-0.101150	0.026580	0.000000	0.000000	4.000000	2.000000	0.000000
14560.873266	0.151022	0.624983	0.025914	84.421104	-35.975025	32.434654	1.286216	0.000000	-2.564479	0.000000	0.000000	0.000000	-0.037003	-0.101150	0.026580	0.000000	0.000000	4.000000	2.000000	0.000000
14560.876600	0.151022	0.624983	0.025914	84.421104	-35.975025	32.434654	1.286216	0.000000	-2.564479	0.000000	0.000000	0.000000	-0.037003	-0.101150	0.026580	0.000000	0.000000	4.000000	2.000000	0.000000
14560.879933	0.151002	0.624659	0.026011	84.590866	-35.315971	33.237694	1.295707	0.000000	-2.551087	0.000000	0.000000	0.000000	-0.006062	-0.097315	0.028941	0.000000	0.000000	4.000000	2.000000	0.000000
14560.883266	0.151002	0.624659	0.026011	84.590866	-35.315971	33.237694	1.295707	0.000000	-2.551087	0.000000	0.000000	0.000000	-0.006062	-0.097315	0.028941	0.000000	0.000000	4.000000	2.000000	0.000000
14560.886600	0.151002	0.624659	0.026011	84.590866	-35.315971	33.237694	1.295707	0.000000	-2.551087	0.000000	0.000000	0.000000	-0.006062	-0.097315	0.028941	0.000000	0.000000	4.000000	2.000000	0.000000
14560.889933	0.151002	0.624659	0.026011	84.718063	-34.913490	33.736328	1.300530	0.000000	-2.550076	0.000000	0.000000	0.000000	-0.006062	-0.097315	0.028941	0.000000	0.000000	4.000000	2.000000	0.000000
14560.893266	0.151030	0.624306	0.026101	84.718063	-34.913490	33.736328	1.300530	0.000000	-2.550076	0.000000	0.000000	0.000000	0.008495	-0.105638	0.027194	0.000000	0.000000	4.000000	2.000000	0.000000
14560.896600	0.151030	0.624306	0.026101	84.718063	-34.913490	33.736328	1.300530	0.000000	-2.550076	0.000000	0.000000	0.000000	0.008495	-0.105638	0.027194	0.000000	0.000000	4.000000	2.000000	0.000000
14560.899933	0.151127	0.623954	0.026170	84.773628	-34.984695	33.686768	1.305063	0.000000	-2.551492	0.000000	0.000000	0.000000	0.029129	-0.105647	0.020668	0.000000	0.000000	4.000000	2.000000	0.000000
14560.903266	0.151127	0.623954	0.026170	84.773628	-34.984695	33.686768	1.305063	0.000000	-2.551492	0.000000	0.000000	0.000000	0.029129	-0.105647	0.020668	0.000000	0.000000	4.000000	2.000000	0.000000
14560.906600	0.151127	0.623954	0.026170	84.773628	-34.984695	33.686768	1.305063	0.000000	-2.551492	0.000000	0.000000	0.000000	0.029129	-0.105647	0.020668	0.000000	0.000000	4.000000	2.000000	0.000000
14560.909933	0.151127	0.623954	0.026170	84.789474	-35.391399	33.256470	1.308507	0.000000	-2.556347	0.000000	0.000000	0.000000	0.029129	-0.105647	0.020668	0.000000	0.000000	4.000000	2.000000	0.000000
14560.913266	0.151263	0.623610	0.026202	84.789474	-35.391399	33.256470	1.308507	0.000000	-2.556347	0.000000	0.000000	0.000000	0.040746	-0.103421	0.009464	0.000000	0.000000	4.000000	2.000000	0.000000
14560.916600	0.151263	0.623610	0.026202	84.789474	-35.391399	33.256470	1.308507	0.000000	-2.556347	0.000000	0.000000	0.000000	0.040746	-0.103421	0.009464	0.000000	0.000000	4.000000	2.000000	0.000000
14560.919933	0.151263	0.623610	0.026202	84.793381	-35.921028	32.684967	1.310085	0.000000	-2.563138	0.000000	0.000000	0.000000	0.040746	-0.103421	0.009464	0.000000	0.000000	4.000000	2.000000	0.000000
14560.923266	0.151263	0.623610	0.026202	84.793381	-35.921028	32.684967	1.310085	0.000000	-2.563138	0.000000	0.000000	0.000000	0.040746	-0.103421	0.009464	0.000000	0.000000	4.000000	2.000000	0.000000
14560.926600	0.151444	0.623265	0.026219	84.793381	-35.921028	32.684967	1.310085	0.000000	-2.563138	0.000000	0.000000	0.000000	0.054505	-0.103413	0.005073	0.000000	0.000000	4.000000	2.000000	0.000000
14560.929933	0.151610	0.622887	0.026184	84.775726	-36.603634	31.943367	1.310085	0.000000	-2.563138	0.000000	0.000000	0.000000	0.049697	-0.113256	-0.010283	0.000000	0.000000	4.000000	2.000000	0.000000
14560.933266	0.151610	0.622887	0.026184	84.775726	-36.603634	31.943367	1.310085	0.000000	-2.563138	0.000000	0.000000	0.000000	0.049697	-0.113256	-0.010283	0.000000	0.000000	4.000000	2.000000	0.000000
14560.936600	0.151610	0.622887	0.026184	84.775726	-36.603634	31.943367	1.310085	0.000000	-2.563138	0.000000	0.000000	0.000000	0.049697	-0.113256	-0.010283	0.000000	0.000000	4.000000	2.000000	0.000000
14560.939933	0.151610	0.622887	0.026184	84.731544	-37.497429	30.967463	1.309216	0.000000	-2.580505	0.000000	0.000000	0.000000	0.049697	-0.113256	-0.010283	0.000000	0.000000	4.000000	2.000000	0.000000
14560.943266	0.151711	0.622530	0.026185	84.731544	-37.497429	30.967463	1.309216	0.000000	-2.580505	0.000000	0.000000	0.000000	0.030346	-0.107204	0.000330	0.000000	0.000000	4.000000	2.000000	0.000000
14560.946600	0.151711	0.622530	0.026185	84.731544	-37.497429	30.967463	1.309216	0.000000	-2.580505	0.000000	0.000000	0.000000	0.030346	-0.107204	0.000330	0.000000	0.000000	4.000000	2.000000	0.000000
14560.949933	0.151711	0.622530	0.026185	84.692230	-38.343426	30.053185	1.309271	0.000000	-2.585563	0.000000	0.000000	0.000000	0.030346	-0.107204	0.000330	0.000000	0.000000	4.000000	2.000000	0.000000
14560.953266	0.151711	0.622530	0.026185	84.692230	-38.343426	30.053185	1.309271	0.000000	-2.585563	0.000000	0.000000	0.000000	0.030346	-0.107204	0.000330	0.000000	0.000000	4.000000	2.000000	0.000000
14560.956600	0.151781	0.622132	0.026165	84.692230	-38.343426	30.053185	1.309271	0.000000	-2.585563	0.000000	0.000000	0.000000	0.020788	-0.119279	-0.006058	0.000000	0.000000	4.000000	2.000000	0.000000
14560.959933	0.151758	0.621735	0.026174	84.689171	-38.987221	29.379025	1.309271	0.000000	-2.585563	0.000000	0.000000	0.000000	-0.006779	-0.119231	0.002494	0.000000	0.000000	4.000000	2.000000	0.000000
14560.963266	0.151758	0.621735	0.026174	84.689171	-38.987221	29.379025	1.309271	0.000000	-2.585563	0.000000	0.000000	0.000000	-0.006779	-0.119231	0.002494	0.000000	0.000000	4.000000	2.000000	0.000000
14560.966600	0.151758	0.621735	0.026174	84.689171	-38.987221	29.379025	1.309271	0.000000	-2.585563	0.000000	0.000000	0.000000	-0.006779	-0.119231	0.002494	0.000000	0.000000	4.000000	2.000000	0.000000
14560.969933	0.151758	0.621735	0.026174	84.718399	-39.466751	28.897455	1.308677	0.000000	-2.587898	0.000000	0.000000	0.000000	-0.006779	-0.119231	0.002494	0.000000	0.000000	4.000000	2.000000	0.000000
14560.973266	0.151735	0.621338	0.026182	84.718399	-39.466751	28.897455	1.308677	0.000000	-2.587898	0.000000	0.000000	0.000000	-0.006809	-0.119218	0.002401	0.000000	0.000000	4.000000	2.000000	0.000000
14560.976600	0.151735	0.621338	0.026182	84.718399	-39.466751	28.897455	1.308677	0.000000	-2.587898	0.000000	0.000000	0.000000	-0.006809	-0.119218	0.002401	0.000000	0.000000	4.000000	2.000000	0.000000
14560.979933	0.151735	0.621338	0.026182	84.745590	-39.928387	28.439297	1.309078	0.000000	-2.586763	0.000000	0.000000	0.000000	-0.006809	-0.119218	0.002401	0.000000	0.000000	4.000000	2.000000	0.000000
14560.983266	0.151735	0.621338	0.026182	84.745590	-39.928387	28.439297	1.309078	0.000000	-2.586763	0.000000	0.000000	0.000000	-0.006809	-0.119218	0.002401	0.000000	0.000000	4.000000	2.000000	0.000000
14560.986600	0.151708	0.620920	0.026175	84.745590	-39.928387	28.439297	1.309078	0.000000	-2.586763	0.000000	0.000000	0.000000	-0.008171	-0.125228	-0.001941	0.000000	0.000000	4.000000	2.000000	0.000000
14560.989933	0.151655	0.620530	0.026167	84.772430	-40.394703	27.976461	1.309078	0.000000	-2.586763	0.000000	0.000000	0.000000	-0.015889	-0.116900	-0.002439	0.000000	0.000000	4.000000	2.000000	0.000000
14560.993266	0.151655	0.620530	0.026167	84.772430	-40.394703	27.976461	1.309078	0.000000	-2.586763	0.000000	0.000000	0.000000	-0.015889	-0.116900	-0.002439	0.000000	0.000000	4.000000	2.000000	0.000000
14560.996600	0.151655	0.620530	0.026167	84.772430	-40.394703	27.976461	1.309078	0.000000	-2.586763	0.000000	0.000000	0.000000	-0.015889	-0.116900	-0.002439	0.000000	0.000000	4.000000	2.000000	0.000000
14560.999933	0.151655	0.620530	0.026167	84.800575	-40.892330	27.479519	1.308347	0.000000	-2.582753	0.000000	0.000000	0.000000	-0.015889	-0.116900	-0.002439	0.000000	0.000000	4.000000	2.000000	0.000000
14561.003266	0.151618	0.620149	0.026129	84.800575	-40.892330	27.479519	1.308347	0.000000	-2.582753	0.000000	0.000000	0.000000	-0.011170	-0.114578	-0.011499	0.000000	0.000000	4.000000	2.000000	0.000000
14561.006600	0.151618	0.620149	0.026129	84.800575	-40.892330	27.479519	1.308347	0.000000	-2.582753	0.000000	0.000000	0.000000	-0.011170	-0.114578	-0.011499	0.000000	0.000000	4.000000	2.000000	0.000000
14561.009933	0.151618	0.620149	0.026129	84.825058	-41.336174	27.036551	1.306431	0.000000	-2.580891	0.000000	0.000000	0.000000	-0.011170	-0.114578	-0.011499	0.000000	0.000000	4.000000	2.000000	0.000000
14561.013266	0.151618	0.620149	0.026129	84.825058	-41.336174	27.036551	1.306431	0.000000	-2.580891	0.000000	0.000000	0.000000	-0.011170	-0.114578	-0.011499	0.000000	0.000000	4.000000	2.000000	0.000000
14561.016600	0.151573	0.619774	0.026067	84.825058	-41.336174	27.036551	1.306431	0.000000	-2.580891	0.000000	0.000000	0.000000	-0.013329	-0.112238	-0.018396	0.000000	0.000000	4.000000	2.000000	0.000000
14561.019933	0.151510	0.619420	0.026027	84.850899	-41.816792	26.559462	1.306431	0.000000	-2.580891	0.000000	0.000000	0.000000	-0.018895	-0.106197	-0.012055	0.000000	0.000000	4.000000	2.000000	0.000000
14561.023266	0.151510	0.619420	0.026027	84.850899	-41.816792	26.559462	1.306431	0.000000	-2.580891	0.000000	0.000000	0.000000	-0.018895	-0.106197	-0.012055	0.000000	0.000000	4.000000	2.000000	0.000000
14561.026600	0.151510	0.619420	0.026027	84.850899	-41.816792	26.559462	1.306431	0.000000	-2.580891	0.000000	0.000000	0.000000	-0.018895	-0.106197	-0.012055	0.000000	0.000000	4.000000	2.000000	0.000000
14561.029933	0.151510	0.619420	0.026027	84.874779	-42.271980	26.107903	1.301356	0.000000	-2.575520	0.000000	0.000000	0.000000	-0.018895	-0.106197	-0.012055	0.000000	0.000000	4.000000	2.000000	0.000000
14561.033266	0.151443	0.619047	0.025972	84.874779	-42.271980	26.107903	1.301356	0.000000	-2.575520	0.000000	0.000000	0.000000	-0.020259	-0.112152	-0.016409	0.000000	0.000000	4.000000	2.000000	0.000000
14561.036600	0.151443	0.619047	0.025972	84.874779	-42.271980	26.107903	1.301356	0.000000	-2.575520	0.000000	0.000000	0.000000	-0.020259	-0.112152	-0.016409	0.000000	0.000000	4.000000	2.000000	0.000000
14561.039933	0.151443	0.619047	0.025972	84.899925	-42.761791	25.621607	1.298621	0.000000	-2.572144	0.000000	0.000000	0.000000	-0.020259	-0.112152	-0.016409	0.000000	0.000000	4.000000	2.000000	0.000000
14561.043266	0.151443	0.619047	0.025972	84.899925	-42.761791	25.621607	1.298621	0.000000	-2.572144	0.000000	0.000000	0.000000	-0.020259	-0.112152	-0.016409	0.000000	0.000000	4.000000	2.000000	0.000000
14561.046600	0.151352	0.618673	0.025925	84.899925	-42.761791	25.621607	1.298621	0.000000	-2.572144	0.000000	0.000000	0.000000	-0.027159	-0.112134	-0.014342	0.000000	0.000000	4.000000	2.000000	0.000000
14561.049933	0.151283	0.618252	0.025863	84.927696	-43.320564	25.068821	1.298621	0.000000	-2.572144	0.000000	0.000000	0.000000	-0.020862	-0.126360	-0.018355	0.000000	0.000000	4.000000	2.000000	0.000000
14561.053266	0.151283	0.618252	0.025863	84.927696	-43.320564	25.068821	1.298621	0.000000	-2.572144	0.000000	0.000000	0.000000	-0.020862	-0.126360	-0.018355	0.000000	0.000000	4.000000	2.000000	0.000000
14561.056600	0.151283	0.618252	0.025863	84.927696	-43.320564	25.068821	1.298621	0.000000	-2.572144	0.000000	0.000000	0.000000	-0.020862	-0.126360	-0.018355	0.000000	0.000000	4.000000	2.000000	0.000000
14561.059933	0.151283	0.618252	0.025863	84.955002	-43.882626	24.509995	1.293172	0.000000	-2.564140	0.000000	0.000000	0.000000	-0.020862	-0.126360	-0.018355	0.000000	0.000000	4.000000	2.000000	0.000000
14561.063266	0.151220	0.617823	0.025825	84.955002	-43.882626	24.509995	1.293172	0.000000	-2.564140	0.000000	0.000000	0.000000	-0.018758	-0.128624	-0.011660	0.000000	0.000000	4.000000	2.000000	0.000000
14561.066600	0.151220	0.617823	0.025825	84.955002	-43.882626	24.509995	1.293172	0.000000	-2.564140	0.000000	0.000000	0.000000	-0.018758	-0.128624	-0.011660	0.000000	0.000000	4.000000	2.000000	0.000000
14561.069933	0.151220	0.617823	0.025825	84.984795	-44.516323	23.882063	1.291228	0.000000	-2.561014	0.000000	0.000000	0.000000	-0.018758	-0.128624	-0.011660	0.000000	0.000000	4.000000	2.000000	0.000000
14561.073266	0.151220	0.617823	0.025825	84.984795	-44.516323	23.882063	1.291228	0.000000	-2.561014	0.000000	0.000000	0.000000	-0.018758	-0.128624	-0.011660	0.000000	0.000000	4.000000	2.000000	0.000000
14561.076600	0.151133	0.617347	0.025787	84.984795	-44.516323	23.882063	1.291228	0.000000	-2.561014	0.000000	0.000000	0.000000	-0.026230	-0.142844	-0.011415	0.000000	0.000000	4.000000	2.000000	0.000000
14561.079933	0.151035	0.616808	0.025794	85.016899	-45.223839	23.182766	1.291228	0.000000	-2.561014	0.000000	0.000000	0.000000	-0.029455	-0.161708	0.002392	0.000000	0.000000	4.000000	2.000000	0.000000
14561.083266	0.151035	0.616808	0.025794	85.016899	-45.223839	23.182766	1.291228	0.000000	-2.561014	0.000000	0.000000	0.000000	-0.029455	-0.161708	0.002392	0.000000	0.000000	4.000000	2.000000	0.000000
14561.086600	0.151035	0.616808	0.025794	85.016899	-45.223839	23.182766	1.291228	0.000000	-2.561014	0.000000	0.000000	0.000000	-0.029455	-0.161708	0.002392	0.000000	0.000000	4.000000	2.000000	0.000000
14561.089933	0.151035	0.616808	0.025794	85.052444	-46.039959	22.377241	1.289724	0.000000	-2.551733	0.000000	0.000000	0.000000	-0.029455	-0.161708	0.002392	0.000000	0.000000	4.000000	2.000000	0.000000
14561.093266	0.150884	0.616201	0.025796	85.052444	-46.039959	22.377241	1.289724	0.000000	-2.551733	0.000000	0.000000	0.000000	-0.045181	-0.181885	0.000372	0.000000	0.000000	4.000000	2.000000	0.000000
14561.096600	0.150884	0.616201	0.025796	85.052444	-46.039959	22.377241	1.289724	0.000000	-2.551733	0.000000	0.000000	0.000000	-0.045181	-0.181885	0.000372	0.000000	0.000000	4.000000	2.000000	0.000000
14561.099933	0.150738	0.615540	0.025813	85.087448	-46.880669	21.552326	1.289786	0.000000	-2.544202	0.000000	0.000000	0.000000	-0.043702	-0.198390	0.005096	0.000000	0.000000	4.000000	2.000000	0.000000
14561.103266	0.150738	0.615540	0.025813	85.087448	-46.880669	21.552326	1.289786	0.000000	-2.544202	0.000000	0.000000	0.000000	-0.043702	-0.198390	0.005096	0.000000	0.000000	4.000000	2.000000	0.000000
14561.106600	0.150738	0.615540	0.025813	85.087448	-46.880669	21.552326	1.289786	0.000000	-2.544202	0.000000	0.000000	0.000000	-0.043702	-0.198390	0.005096	0.000000	0.000000	4.000000	2.000000	0.000000
14561.109933	0.150738	0.615540	0.025813	85.126770	-47.866230	20.582121	1.290636	0.000000	-2.536919	0.000000	0.000000	0.000000	-0.043702	-0.198390	0.005096	0.000000	0.000000	4.000000	2.000000	0.000000
14561.113266	0.150547	0.614804	0.025845	85.126770	-47.866230	20.582121	1.290636	0.000000	-2.536919	0.000000	0.000000	0.000000	-0.057353	-0.220858	0.009713	0.000000	0.000000	4.000000	2.000000	0.000000
14561.116600	0.150547	0.614804	0.025845	85.126770	-47.866230	20.582121	1.290636	0.000000	-2.536919	0.000000	0.000000	0.000000	-0.057353	-0.220858	0.009713	0.000000	0.000000	4.000000	2.000000	0.000000
14561.119933	0.150361	0.614013	0.025893	85.165604	-48.827118	19.640059	1.292255	0.000000	-2.527359	0.000000	0.000000	0.000000	-0.055924	-0.237364	0.014280	0.000000	0.000000	4.000000	2.000000	0.000000
14561.123266	0.150361	0.614013	0.025893	85.165604	-48.827118	19.640059	1.292255	0.000000	-2.527359	0.000000	0.000000	0.000000	-0.055924	-0.237364	0.014280	0.000000	0.000000	4.000000	2.000000	0.000000
14561.126600	0.150361	0.614013	0.025893	85.165604	-48.827118	19.640059	1.292255	0.000000	-2.527359	0.000000	0.000000	0.000000	-0.055924	-0.237364	0.014280	0.000000	0.000000	4.000000	2.000000	0.000000
14561.129933	0.150361	0.614013	0.025893	85.196907	-49.641113	18.839699	1.294635	0.000000	-2.518039	0.000000	0.000000	0.000000	-0.055924	-0.237364	0.014280	0.000000	0.000000	4.000000	2.000000	0.000000
14561.133266	0.150197	0.613147	0.025934	85.196907	-49.641113	18.839699	1.294635	0.000000	-2.518039	0.000000	0.000000	0.000000	-0.048999	-0.259779	0.012282	0.000000	0.000000	4.000000	2.000000	0.000000
14561.136600	0.150197	0.613147	0.025934	85.196907	-49.641113	18.839699	1.294635	0.000000	-2.518039	0.000000	0.000000	0.000000	-0.048999	-0.259779	0.012282	0.000000	0.000000	4.000000	2.000000	0.000000
14561.139933	0.150059	0.612254	0.025974	85.217178	-50.027943	18.465996	1.296682	0.000000	-2.509872	0.000000	0.000000	0.000000	-0.041505	-0.267954	0.012115	0.000000	0.000000	4.000000	2.000000	0.000000
14561.143266	0.150059	0.612254	0.025974	85.217178	-50.027943	18.465996	1.296682	0.000000	-2.509872	0.000000	0.000000	0.000000	-0.041505	-0.267954	0.012115	0.000000	0.000000	4.000000	2.000000	0.000000
14561.146600	0.150059	0.612254	0.025974	85.217178	-50.027943	18.465996	1.296682	0.000000	-2.509872	0.000000	0.000000	0.000000	-0.041505	-0.267954	0.012115	0.000000	0.000000	4.000000	2.000000	0.000000
14561.149933	0.150059	0.612254	0.025974	85.220375	-49.755928	18.744694	1.298701	0.000000	-2.502955	0.000000	0.000000	0.000000	-0.041505	-0.267954	0.012115	0.000000	0.000000	4.000000	2.000000	0.000000
14561.153266	0.149930	0.611325	0.026043	85.220375	-49.755928	18.744694	1.298701	0.000000	-2.502955	0.000000	0.000000	0.000000	-0.038797	-0.278487	0.020841	0.000000	0.000000	4.000000	2.000000	0.000000
14561.156600	0.149930	0.611325	0.026043	85.220375	-49.755928	18.744694	1.298701	0.000000	-2.502955	0.000000	0.000000	0.000000	-0.038797	-0.278487	0.020841	0.000000	0.000000	4.000000	2.000000	0.000000
14561.159933	0.149814	0.610358	0.026075	85.214188	-49.100674	19.406294	1.302174	0.000000	-2.496489	0.000000	0.000000	0.000000	-0.034799	-0.290242	0.009416	0.000000	0.000000	4.000000	2.000000	0.000000
14561.163266	0.149814	0.610358	0.026075	85.214188	-49.100674	19.406294	1.302174	0.000000	-2.496489	0.000000	0.000000	0.000000	-0.034799	-0.290242	0.009416	0.000000	0.000000	4.000000	2.000000	0.000000
14561.166600	0.149814	0.610358	0.026075	85.214188	-49.100674	19.406294	1.302174	0.000000	-2.496489	0.000000	0.000000	0.000000	-0.034799	-0.290242	0.009416	0.000000	0.000000	4.000000	2.000000	0.000000
14561.169933	0.149748	0.609336	0.026106	85.200897	-48.168350	20.342304	1.303744	0.000000	-2.490689	0.000000	0.000000	0.000000	-0.019731	-0.306657	0.009361	0.000000	0.000000	4.000000	2.000000	0.000000
14561.173266	0.149748	0.609336	0.026106	85.200897	-48.168350	20.342304	1.303744	0.000000	-2.490689	0.000000	0.000000	0.000000	-0.019731	-0.306657	0.009361	0.000000	0.000000	4.000000	2.000000	0.000000
14561.176600	0.149748	0.609336	0.026106	85.200897	-48.168350	20.342304	1.303744	0.000000	-2.490689	0.000000	0.000000	0.000000	-0.019731	-0.306657	0.009361	0.000000	0.000000	4.000000	2.000000	0.000000
14561.179933	0.149684	0.608286	0.026143	85.174881	-47.063332	21.440332	1.305304	0.000000	-2.487401	0.000000	0.000000	0.000000	-0.019188	-0.314840	0.011115	0.000000	0.000000	4.000000	2.000000	0.000000
14561.183266	0.149684	0.608286	0.026143	85.174881	-47.063332	21.440332	1.305304	0.000000	-2.487401	0.000000	0.000000	0.000000	-0.019188	-0.314840	0.011115	0.000000	0.000000	4.000000	2.000000	0.000000
14561.186600	0.149684	0.608286	0.026143	85.174881	-47.063332	21.440332	1.305304	0.000000	-2.487401	0.000000	0.000000	0.000000	-0.019188	-0.314840	0.011115	0.000000	0.000000	4.000000	2.000000	0.000000
14561.189933	0.149656	0.607198	0.026134	85.146515	-45.994129	22.500734	1.307156	0.000000	-2.484203	0.000000	0.000000	0.000000	-0.008365	-0.326461	-0.002651	0.000000	0.000000	4.000000	2.000000	0.000000
14561.193266	0.149656	0.607198	0.026134	85.146515	-45.994129	22.500734	1.307156	0.000000	-2.484203	0.000000	0.000000	0.000000	-0.008365	-0.326461	-0.002651	0.000000	0.000000	4.000000	2.000000	0.000000
14561.196600	0.149656	0.607198	0.026134	85.146515	-45.994129	22.500734	1.307156	0.000000	-2.484203	0.000000	0.000000	0.000000	-0.008365	-0.326461	-0.002651	0.000000	0.000000	4.000000	2.000000	0.000000
14561.199933	0.149630	0.606083	0.026131	85.117050	-44.942295	23.540821	1.306714	0.000000	-2.482809	0.000000	0.000000	0.000000	-0.007856	-0.334553	-0.001013	0.000000	0.000000	4.000000	2.000000	0.000000
14561.203266	0.149630	0.606083	0.026131	85.117050	-44.942295	23.540821	1.306714	0.000000	-2.482809	0.000000	0.000000	0.000000	-0.007856	-0.334553	-0.001013	0.000000	0.000000	4.000000	2.000000	0.000000
14561.206600	0.149630	0.606083	0.026131	85.117050	-44.942295	23.540821	1.306714	0.000000	-2.482809	0.000000	0.000000	0.000000	-0.007856	-0.334553	-0.001013	0.000000	0.000000	4.000000	2.000000	0.000000
14561.209933	0.149598	0.604949	0.026110	85.090050	-44.001152	24.470753	1.306545	0.000000	-2.481500	0.000000	0.000000	0.000000	-0.009464	-0.340238	-0.006199	0.000000	0.000000	4.000000	2.000000	0.000000
14561.213266	0.149598	0.604949	0.026110	85.090050	-44.001152	24.470753	1.306545	0.000000	-2.481500	0.000000	0.000000	0.000000	-0.009464	-0.340238	-0.006199	0.000000	0.000000	4.000000	2.000000	0.000000
14561.216600	0.149598	0.604949	0.026110	85.090050	-44.001152	24.470753	1.306545	0.000000	-2.481500	0.000000	0.000000	0.000000	-0.009464	-0.340238	-0.006199	0.000000	0.000000	4.000000	2.000000	0.000000
14561.219933	0.149617	0.603835	0.026088	85.068787	-43.234138	25.221609	1.305512	0.000000	-2.479923	0.000000	0.000000	0.000000	0.005452	-0.334159	-0.006742	0.000000	0.000000	4.000000	2.000000	0.000000
14561.223266	0.149617	0.603835	0.026088	85.068787	-43.234138	25.221609	1.305512	0.000000	-2.479923	0.000000	0.000000	0.000000	0.005452	-0.334159	-0.006742	0.000000	0.000000	4.000000	2.000000	0.000000
14561.226600	0.149617	0.603835	0.026088	85.068787	-43.234138	25.221609	1.305512	0.000000	-2.479923	0.000000	0.000000	0.000000	0.005452	-0.334159	-0.006742	0.000000	0.000000	4.000000	2.000000	0.000000
14561.229933	0.149632	0.602749	0.026055	85.054504	-42.658501	25.782133	1.304389	0.000000	-2.480831	0.000000	0.000000	0.000000	0.004525	-0.325681	-0.009746	0.000000	0.000000	4.000000	2.000000	0.000000
14561.233266	0.149632	0.602749	0.026055	85.054504	-42.658501	25.782133	1.304389	0.000000	-2.480831	0.000000	0.000000	0.000000	0.004525	-0.325681	-0.009746	0.000000	0.000000	4.000000	2.000000	0.000000
14561.236600	0.149632	0.602749	0.026055	85.054504	-42.658501	25.782133	1.304389	0.000000	-2.480831	0.000000	0.000000	0.000000	0.004525	-0.325681	-0.009746	0.000000	0.000000	4.000000	2.000000	0.000000
14561.239933	0.149653	0.601731	0.026043	85.032333	-41.928741	26.496681	1.302764	0.000000	-2.481586	0.000000	0.000000	0.000000	0.006396	-0.305555	-0.003702	0.000000	0.000000	4.000000	2.000000	0.000000
14561.243266	0.149653	0.601731	0.026043	85.032333	-41.928741	26.496681	1.302764	0.000000	-2.481586	0.000000	0.000000	0.000000	0.006396	-0.305555	-0.003702	0.000000	0.000000	4.000000	2.000000	0.000000
14561.246600	0.149653	0.601731	0.026043	85.032333	-41.928741	26.496681	1.302764	0.000000	-2.481586	0.000000	0.000000	0.000000	0.006396	-0.305555	-0.003702	0.000000	0.000000	4.000000	2.000000	0.000000
14561.249933	0.149653	0.601731	0.026043	85.002838	-41.086021	27.327354	1.302148	0.000000	-2.482652	0.000000	0.000000	0.000000	0.006396	-0.305555	-0.003702	0.000000	0.000000	4.000000	2.000000	0.000000
14561.253266	0.149665	0.600771	0.026081	85.002838	-41.086021	27.327354	1.302148	0.000000	-2.482652	0.000000	0.000000	0.000000	0.003515	-0.287931	0.011353	0.000000	0.000000	4.000000	2.000000	0.000000
14561.256600	0.149665	0.600771	0.026081	85.002838	-41.086021	27.327354	1.302148	0.000000	-2.482652	0.000000	0.000000	0.000000	0.003515	-0.287931	0.011353	0.000000	0.000000	4.000000	2.000000	0.000000
14561.259933	0.149644	0.599869	0.026176	84.965027	-40.122555	28.284508	1.304040	0.000000	-2.483237	0.000000	0.000000	0.000000	-0.006215	-0.270433	0.028645	0.000000	0.000000	4.000000	2.000000	0.000000
14561.263266	0.149644	0.599869	0.026176	84.965027	-40.122555	28.284508	1.304040	0.000000	-2.483237	0.000000	0.000000	0.000000	-0.006215	-0.270433	0.028645	0.000000	0.000000	4.000000	2.000000	0.000000
14561.266600	0.149644	0.599869	0.026176	84.965027	-40.122555	28.284508	1.304040	0.000000	-2.483237	0.000000	0.000000	0.000000	-0.006215	-0.270433	0.028645	0.000000	0.000000	4.000000	2.000000	0.000000
14561.269933	0.149644	0.599869	0.026176	84.922943	-39.130909	29.270346	1.308814	0.000000	-2.482202	0.000000	0.000000	0.000000	-0.006215	-0.270433	0.028645	0.000000	0.000000	4.000000	2.000000	0.000000
14561.273266	0.149641	0.599046	0.026331	84.922943	-39.130909	29.270346	1.308814	0.000000	-2.482202	0.000000	0.000000	0.000000	-0.000761	-0.247169	0.046299	0.000000	0.000000	4.000000	2.000000	0.000000
14561.276600	0.149641	0.599046	0.026331	84.922943	-39.130909	29.270346	1.308814	0.000000	-2.482202	0.000000	0.000000	0.000000	-0.000761	-0.247169	0.046299	0.000000	0.000000	4.000000	2.000000	0.000000
14561.279933	0.149671	0.598260	0.026507	84.887108	-38.311756	30.082306	1.316530	0.000000	-2.482075	0.000000	0.000000	0.000000	0.008811	-0.235615	0.052861	0.000000	0.000000	4.000000	2.000000	0.000000
14561.283266	0.149671	0.598260	0.026507	84.887108	-38.311756	30.082306	1.316530	0.000000	-2.482075	0.000000	0.000000	0.000000	0.008811	-0.235615	0.052861	0.000000	0.000000	4.000000	2.000000	0.000000
14561.286600	0.149671	0.598260	0.026507	84.887108	-38.311756	30.082306	1.316530	0.000000	-2.482075	0.000000	0.000000	0.000000	0.008811	-0.235615	0.052861	0.000000	0.000000	4.000000	2.000000	0.000000
14561.289933	0.149671	0.598260	0.026507	84.855171	-37.610619	30.777563	1.325340	0.000000	-2.483543	0.000000	0.000000	0.000000	0.008811	-0.235615	0.052861	0.000000	0.000000	4.000000	2.000000	0.000000
14561.293266	0.149682	0.597568	0.026705	84.855171	-37.610619	30.777563	1.325340	0.000000	-2.483543	0.000000	0.000000	0.000000	0.003263	-0.207487	0.059343	0.000000	0.000000	4.000000	2.000000	0.000000
14561.296600	0.149682	0.597568	0.026705	84.855171	-37.610619	30.777563	1.325340	0.000000	-2.483543	0.000000	0.000000	0.000000	0.003263	-0.207487	0.059343	0.000000	0.000000	4.000000	2.000000	0.000000
14561.299933	0.149741	0.596924	0.026895	84.840302	-37.238808	31.145065	1.335231	0.000000	-2.484087	0.000000	0.000000	0.000000	0.017684	-0.193479	0.057176	0.000000	0.000000	4.000000	2.000000	0.000000
14561.303266	0.149741	0.596924	0.026895	84.840302	-37.238808	31.145065	1.335231	0.000000	-2.484087	0.000000	0.000000	0.000000	0.017684	-0.193479	0.057176	0.000000	0.000000	4.000000	2.000000	0.000000
14561.306600	0.149741	0.596924	0.026895	84.840302	-37.238808	31.145065	1.335231	0.000000	-2.484087	0.000000	0.000000	0.000000	0.017684	-0.193479	0.057176	0.000000	0.000000	4.000000	2.000000	0.000000
14561.309933	0.149741	0.596924	0.026895	84.843071	-37.196411	31.182465	1.344760	0.000000	-2.487035	0.000000	0.000000	0.000000	0.017684	-0.193479	0.057176	0.000000	0.000000	4.000000	2.000000	0.000000
14561.313266	0.149788	0.596342	0.027048	84.843071	-37.196411	31.182465	1.344760	0.000000	-2.487035	0.000000	0.000000	0.000000	0.014180	-0.174447	0.045847	0.000000	0.000000	4.000000	2.000000	0.000000
14561.316600	0.149788	0.596342	0.027048	84.843071	-37.196411	31.182465	1.344760	0.000000	-2.487035	0.000000	0.000000	0.000000	0.014180	-0.174447	0.045847	0.000000	0.000000	4.000000	2.000000	0.000000
14561.319933	0.149828	0.595843	0.027179	84.864197	-37.492680	30.883083	1.352401	0.000000	-2.489398	0.000000	0.000000	0.000000	0.012108	-0.149556	0.039145	0.000000	0.000000	4.000000	2.000000	0.000000
14561.323266	0.149828	0.595843	0.027179	84.864197	-37.492680	30.883083	1.352401	0.000000	-2.489398	0.000000	0.000000	0.000000	0.012108	-0.149556	0.039145	0.000000	0.000000	4.000000	2.000000	0.000000
14561.326600	0.149828	0.595843	0.027179	84.864197	-37.492680	30.883083	1.352401	0.000000	-2.489398	0.000000	0.000000	0.000000	0.012108	-0.149556	0.039145	0.000000	0.000000	4.000000	2.000000	0.000000
14561.329933	0.149828	0.595843	0.027179	84.892128	-37.966286	30.405874	1.358926	0.000000	-2.491416	0.000000	0.000000	0.000000	0.012108	-0.149556	0.039145	0.000000	0.000000	4.000000	2.000000	0.000000
14561.333266	0.149859	0.595381	0.027279	84.892128	-37.966286	30.405874	1.358926	0.000000	-2.491416	0.000000	0.000000	0.000000	0.009314	-0.138735	0.030108	0.000000	0.000000	4.000000	2.000000	0.000000
14561.336600	0.149859	0.595381	0.027279	84.892128	-37.966286	30.405874	1.358926	0.000000	-2.491416	0.000000	0.000000	0.000000	0.009314	-0.138735	0.030108	0.000000	0.000000	4.000000	2.000000	0.000000
14561.339933	0.149859	0.595381	0.027279	84.917625	-38.379871	29.993189	1.363944	0.000000	-2.492969	0.000000	0.000000	0.000000	0.009314	-0.138735	0.030108	0.000000	0.000000	4.000000	2.000000	0.000000
14561.343266	0.149859	0.595381	0.027279	84.917625	-38.379871	29.993189	1.363944	0.000000	-2.492969	0.000000	0.000000	0.000000	0.009314	-0.138735	0.030108	0.000000	0.000000	4.000000	2.000000	0.000000
14561.346600	0.149858	0.594955	0.027356	84.917625	-38.379871	29.993189	1.363944	0.000000	-2.492969	0.000000	0.000000	0.000000	-0.000374	-0.127893	0.023232	0.000000	0.000000	4.000000	2.000000	0.000000
14561.349933	0.149859	0.594575	0.027442	84.939880	-38.745609	29.628365	1.363944	0.000000	-2.492969	0.000000	0.000000	0.000000	0.000345	-0.113842	0.025559	0.000000	0.000000	4.000000	2.000000	0.000000
14561.353266	0.149859	0.594575	0.027442	84.939880	-38.745609	29.628365	1.363944	0.000000	-2.492969	0.000000	0.000000	0.000000	0.000345	-0.113842	0.025559	0.000000	0.000000	4.000000	2.000000	0.000000
14561.356600	0.149859	0.594575	0.027442	84.939880	-38.745609	29.628365	1.363944	0.000000	-2.492969	0.000000	0.000000	0.000000	0.000345	-0.113842	0.025559	0.000000	0.000000	4.000000	2.000000	0.000000
14561.359933	0.149859	0.594575	0.027442	84.960907	-39.089016	29.283182	1.372076	0.000000	-2.492963	0.000000	0.000000	0.000000	0.000345	-0.113842	0.025559	0.000000	0.000000	4.000000	2.000000	0.000000
14561.363266	0.149867	0.594241	0.027467	84.960907	-39.089016	29.283182	1.372076	0.000000	-2.492963	0.000000	0.000000	0.000000	0.002395	-0.100424	0.007741	0.000000	0.000000	4.000000	2.000000	0.000000
14561.366600	0.149867	0.594241	0.027467	84.960907	-39.089016	29.283182	1.372076	0.000000	-2.492963	0.000000	0.000000	0.000000	0.002395	-0.100424	0.007741	0.000000	0.000000	4.000000	2.000000	0.000000
14561.369933	0.149867	0.594241	0.027467	84.974182	-39.290623	29.079332	1.373366	0.000000	-2.493363	0.000000	0.000000	0.000000	0.002395	-0.100424	0.007741	0.000000	0.000000	4.000000	2.000000	0.000000
14561.373266	0.149867	0.594241	0.027467	84.974182	-39.290623	29.079332	1.373366	0.000000	-2.493363	0.000000	0.000000	0.000000	0.002395	-0.100424	0.007741	0.000000	0.000000	4.000000	2.000000	0.000000
14561.376600	0.149863	0.593895	0.027455	84.974182	-39.290623	29.079332	1.373366	0.000000	-2.493363	0.000000	0.000000	0.000000	-0.001127	-0.103603	-0.003638	0.000000	0.000000	4.000000	2.000000	0.000000
14561.379933	0.149863	0.593895	0.027455	84.979408	-39.332180	29.034977	1.373366	0.000000	-2.493363	0.000000	0.000000	0.000000	-0.001127	-0.103603	-0.003638	0.000000	0.000000	4.000000	2.000000	0.000000
14561.383266	0.149863	0.593895	0.027455	84.979408	-39.332180	29.034977	1.373366	0.000000	-2.493363	0.000000	0.000000	0.000000	-0.001127	-0.103603	-0.003638	0.000000	0.000000	4.000000	2.000000	0.000000
14561.386600	0.149863	0.593895	0.027455	84.979408	-39.332180	29.034977	1.373366	0.000000	-2.493363	0.000000	0.000000	0.000000	-0.001127	-0.103603	-0.003638	0.000000	0.000000	4.000000	2.000000	0.000000
14561.389933	0.149925	0.593300	0.027493	84.969627	-39.079536	29.278702	1.372759	0.000000	-2.493175	0.000000	0.000000	0.000000	0.018594	-0.178416	0.011220	0.000000	0.000000	4.000000	2.000000	0.000000
14561.393266	0.149925	0.593300	0.027493	84.969627	-39.079536	29.278702	1.372759	0.000000	-2.493175	0.000000	0.000000	0.000000	0.018594	-0.178416	0.011220	0.000000	0.000000	4.000000	2.000000	0.000000
14561.396600	0.149925	0.593300	0.027493	84.969627	-39.079536	29.278702	1.372759	0.000000	-2.493175	0.000000	0.000000	0.000000	0.018594	-0.178416	0.011220	0.000000	0.000000	4.000000	2.000000	0.000000
14561.399933	0.149925	0.593300	0.027493	84.950417	-38.648720	29.702669	1.374629	0.000000	-2.496274	0.000000	0.000000	0.000000	0.018594	-0.178416	0.011220	0.000000	0.000000	4.000000	2.000000	0.000000
14561.403266	0.149963	0.593032	0.027534	84.950417	-38.648720	29.702669	1.374629	0.000000	-2.496274	0.000000	0.000000	0.000000	0.011409	-0.080580	0.012429	0.000000	0.000000	4.000000	2.000000	0.000000
14561.406600	0.149963	0.593032	0.027534	84.950417	-38.648720	29.702669	1.374629	0.000000	-2.496274	0.000000	0.000000	0.000000	0.011409	-0.080580	0.012429	0.000000	0.000000	4.000000	2.000000	0.000000
14561.409933	0.149963	0.593032	0.027534	84.929199	-38.192020	30.152628	1.376701	0.000000	-2.498175	0.000000	0.000000	0.000000	0.011409	-0.080580	0.012429	0.000000	0.000000	4.000000	2.000000	0.000000
14561.413266	0.149963	0.593032	0.027534	84.929199	-38.192020	30.152628	1.376701	0.000000	-2.498175	0.000000	0.000000	0.000000	0.011409	-0.080580	0.012429	0.000000	0.000000	4.000000	2.000000	0.000000
14561.416600	0.149997	0.592744	0.027560	84.929199	-38.192020	30.152628	1.376701	0.000000	-2.498175	0.000000	0.000000	0.000000	0.009976	-0.086341	0.007788	0.000000	0.000000	4.000000	2.000000	0.000000
14561.419933	0.149997	0.592744	0.027560	84.918358	-37.940212	30.398409	1.376701	0.000000	-2.498175	0.000000	0.000000	0.000000	0.009976	-0.086341	0.007788	0.000000	0.000000	4.000000	2.000000	0.000000
14561.423266	0.149997	0.592744	0.027560	84.918358	-37.940212	30.398409	1.376701	0.000000	-2.498175	0.000000	0.000000	0.000000	0.009976	-0.086341	0.007788	0.000000	0.000000	4.000000	2.000000	0.000000
14561.426600	0.149997	0.592744	0.027560	84.918358	-37.940212	30.398409	1.376701	0.000000	-2.498175	0.000000	0.000000	0.000000	0.009976	-0.086341	0.007788	0.000000	0.000000	4.000000	2.000000	0.000000
14561.429933	0.150077	0.592172	0.027739	84.923096	-37.982796	30.353727	1.377999	0.000000	-2.499837	0.000000	0.000000	0.000000	0.024172	-0.171507	0.053660	0.000000	0.000000	4.000000	2.000000	0.000000
14561.433266	0.150077	0.592172	0.027739	84.923096	-37.982796	30.353727	1.377999	0.000000	-2.499837	0.000000	0.000000	0.000000	0.024172	-0.171507	0.053660	0.000000	0.000000	4.000000	2.000000	0.000000
14561.436600	0.150077	0.592172	0.027739	84.923096	-37.982796	30.353727	1.377999	0.000000	-2.499837	0.000000	0.000000	0.000000	0.024172	-0.171507	0.053660	0.000000	0.000000	4.000000	2.000000	0.000000
14561.439933	0.150077	0.592172	0.027739	84.943283	-38.308746	30.026348	1.386942	0.000000	-2.503866	0.000000	0.000000	0.000000	0.024172	-0.171507	0.053660	0.000000	0.000000	4.000000	2.000000	0.000000
14561.443266	0.150097	0.591848	0.027801	84.943283	-38.308746	30.026348	1.386942	0.000000	-2.503866	0.000000	0.000000	0.000000	0.005760	-0.097272	0.018610	0.000000	0.000000	4.000000	2.000000	0.000000
14561.446600	0.150097	0.591848	0.027801	84.943283	-38.308746	30.026348	1.386942	0.000000	-2.503866	0.000000	0.000000	0.000000	0.005760	-0.097272	0.018610	0.000000	0.000000	4.000000	2.000000	0.000000
14561.449933	0.150097	0.591848	0.027801	84.966194	-38.689465	29.644117	1.390044	0.000000	-2.504825	0.000000	0.000000	0.000000	0.005760	-0.097272	0.018610	0.000000	0.000000	4.000000	2.000000	0.000000
14561.453266	0.150097	0.591848	0.027801	84.966194	-38.689465	29.644117	1.390044	0.000000	-2.504825	0.000000	0.000000	0.000000	0.005760	-0.097272	0.018610	0.000000	0.000000	4.000000	2.000000	0.000000
14561.456600	0.150120	0.591468	0.027877	84.966194	-38.689465	29.644117	1.390044	0.000000	-2.504825	0.000000	0.000000	0.000000	0.007047	-0.113907	0.022756	0.000000	0.000000	4.000000	2.000000	0.000000
14561.459933	0.150139	0.591070	0.027937	84.989487	-39.070839	29.260572	1.390044	0.000000	-2.504825	0.000000	0.000000	0.000000	0.005586	-0.119644	0.018056	0.000000	0.000000	4.000000	2.000000	0.000000
14561.463266	0.150139	0.591070	0.027937	84.989487	-39.070839	29.260572	1.390044	0.000000	-2.504825	0.000000	0.000000	0.000000	0.005586	-0.119644	0.018056	0.000000	0.000000	4.000000	2.000000	0.000000
14561.466600	0.150139	0.591070	0.027937	84.989487	-39.070839	29.260572	1.390044	0.000000	-2.504825	0.000000	0.000000	0.000000	0.005586	-0.119644	0.018056	0.000000	0.000000	4.000000	2.000000	0.000000
14561.469933	0.150139	0.591070	0.027937	85.005745	-39.317001	29.011761	1.396846	0.000000	-2.506931	0.000000	0.000000	0.000000	0.005586	-0.119644	0.018056	0.000000	0.000000	4.000000	2.000000	0.000000
14561.473266	0.150138	0.590615	0.028018	85.005745	-39.317001	29.011761	1.396846	0.000000	-2.506931	0.000000	0.000000	0.000000	-0.000057	-0.136303	0.024283	0.000000	0.000000	4.000000	2.000000	0.000000
14561.476600	0.150138	0.590615	0.028018	85.005745	-39.317001	29.011761	1.396846	0.000000	-2.506931	0.000000	0.000000	0.000000	-0.000057	-0.136303	0.024283	0.000000	0.000000	4.000000	2.000000	0.000000
14561.479933	0.150138	0.590615	0.028018	85.011475	-39.346310	28.978407	1.400893	0.000000	-2.506921	0.000000	0.000000	0.000000	-0.000057	-0.136303	0.024283	0.000000	0.000000	4.000000	2.000000	0.000000
14561.483266	0.150138	0.590615	0.028018	85.011475	-39.346310	28.978407	1.400893	0.000000	-2.506921	0.000000	0.000000	0.000000	-0.000057	-0.136303	0.024283	0.000000	0.000000	4.000000	2.000000	0.000000
14561.486600	0.150186	0.590133	0.028091	85.011475	-39.346310	28.978407	1.400893	0.000000	-2.506921	0.000000	0.000000	0.000000	0.014371	-0.144646	0.021971	0.000000	0.000000	4.000000	2.000000	0.000000
14561.489933	0.150197	0.589615	0.028207	85.009903	-39.220566	29.099421	1.400893	0.000000	-2.506921	0.000000	0.000000	0.000000	0.003226	-0.155589	0.034898	0.000000	0.000000	4.000000	2.000000	0.000000
14561.493266	0.150197	0.589615	0.028207	85.009903	-39.220566	29.099421	1.400893	0.000000	-2.506921	0.000000	0.000000	0.000000	0.003226	-0.155589	0.034898	0.000000	0.000000	4.000000	2.000000	0.000000
14561.496600	0.150197	0.589615	0.028207	85.009903	-39.220566	29.099421	1.400893	0.000000	-2.506921	0.000000	0.000000	0.000000	0.003226	-0.155589	0.034898	0.000000	0.000000	4.000000	2.000000	0.000000
14561.499933	0.150197	0.589615	0.028207	85.005348	-39.037827	29.282288	1.410371	0.000000	-2.509854	0.000000	0.000000	0.000000	0.003226	-0.155589	0.034898	0.000000	0.000000	4.000000	2.000000	0.000000
14561.503266	0.150217	0.589059	0.028352	85.005348	-39.037827	29.282288	1.410371	0.000000	-2.509854	0.000000	0.000000	0.000000	0.005885	-0.166592	0.043516	0.000000	0.000000	4.000000	2.000000	0.000000
14561.506600	0.150217	0.589059	0.028352	85.005348	-39.037827	29.282288	1.410371	0.000000	-2.509854	0.000000	0.000000	0.000000	0.005885	-0.166592	0.043516	0.000000	0.000000	4.000000	2.000000	0.000000
14561.509933	0.150194	0.588448	0.028525	85.001663	-38.832073	29.492231	1.417624	0.000000	-2.510835	0.000000	0.000000	0.000000	-0.006727	-0.183297	0.051733	0.000000	0.000000	4.000000	2.000000	0.000000
14561.513266	0.150194	0.588448	0.028525	85.001663	-38.832073	29.492231	1.417624	0.000000	-2.510835	0.000000	0.000000	0.000000	-0.006727	-0.183297	0.051733	0.000000	0.000000	4.000000	2.000000	0.000000
14561.516600	0.150194	0.588448	0.028525	85.001663	-38.832073	29.492231	1.417624	0.000000	-2.510835	0.000000	0.000000	0.000000	-0.006727	-0.183297	0.051733	0.000000	0.000000	4.000000	2.000000	0.000000
14561.519933	0.150194	0.588448	0.028525	85.002914	-38.757832	29.569365	1.426246	0.000000	-2.509714	0.000000	0.000000	0.000000	-0.006727	-0.183297	0.051733	0.000000	0.000000	4.000000	2.000000	0.000000
14561.523266	0.150190	0.587838	0.028757	85.002914	-38.757832	29.569365	1.426246	0.000000	-2.509714	0.000000	0.000000	0.000000	-0.001231	-0.182936	0.069576	0.000000	0.000000	4.000000	2.000000	0.000000
14561.526600	0.150190	0.587838	0.028757	85.002914	-38.757832	29.569365	1.426246	0.000000	-2.509714	0.000000	0.000000	0.000000	-0.001231	-0.182936	0.069576	0.000000	0.000000	4.000000	2.000000	0.000000
14561.529933	0.150116	0.587154	0.029007	85.025352	-38.988770	29.352413	1.437842	0.000000	-2.509509	0.000000	0.000000	0.000000	-0.022271	-0.205399	0.075194	0.000000	0.000000	4.000000	2.000000	0.000000
14561.533266	0.150116	0.587154	0.029007	85.025352	-38.988770	29.352413	1.437842	0.000000	-2.509509	0.000000	0.000000	0.000000	-0.022271	-0.205399	0.075194	0.000000	0.000000	4.000000	2.000000	0.000000
14561.536600	0.150116	0.587154	0.029007	85.025352	-38.988770	29.352413	1.437842	0.000000	-2.509509	0.000000	0.000000	0.000000	-0.022271	-0.205399	0.075194	0.000000	0.000000	4.000000	2.000000	0.000000
14561.539933	0.150116	0.587154	0.029007	85.081238	-39.578983	28.789747	1.450375	0.000000	-2.505797	0.000000	0.000000	0.000000	-0.022271	-0.205399	0.075194	0.000000	0.000000	4.000000	2.000000	0.000000
14561.543266	0.150071	0.586460	0.029272	85.081238	-39.578983	28.789747	1.450375	0.000000	-2.505797	0.000000	0.000000	0.000000	-0.013394	-0.208168	0.079485	0.000000	0.000000	4.000000	2.000000	0.000000
14561.546600	0.150071	0.586460	0.029272	85.081238	-39.578983	28.789747	1.450375	0.000000	-2.505797	0.000000	0.000000	0.000000	-0.013394	-0.208168	0.079485	0.000000	0.000000	4.000000	2.000000	0.000000
14561.549933	0.150079	0.585757	0.029545	85.160492	-40.075520	28.341772	1.463622	0.000000	-2.503565	0.000000	0.000000	0.000000	0.002407	-0.210967	0.081630	0.000000	0.000000	4.000000	2.000000	0.000000
14561.553266	0.150079	0.585757	0.029545	85.160492	-40.075520	28.341772	1.463622	0.000000	-2.503565	0.000000	0.000000	0.000000	0.002407	-0.210967	0.081630	0.000000	0.000000	4.000000	2.000000	0.000000
14561.556600	0.150079	0.585757	0.029545	85.160492	-40.075520	28.341772	1.463622	0.000000	-2.503565	0.000000	0.000000	0.000000	0.002407	-0.210967	0.081630	0.000000	0.000000	4.000000	2.000000	0.000000
14561.559933	0.150079	0.585757	0.029545	85.263184	-40.473186	28.015875	1.477227	0.000000	-2.503965	0.000000	0.000000	0.000000	0.002407	-0.210967	0.081630	0.000000	0.000000	4.000000	2.000000	0.000000
14561.563266	0.150043	0.585025	0.029837	85.263184	-40.473186	28.015875	1.477227	0.000000	-2.503965	0.000000	0.000000	0.000000	-0.010953	-0.219473	0.087631	0.000000	0.000000	4.000000	2.000000	0.000000
14561.566600	0.150043	0.585025	0.029837	85.263184	-40.473186	28.015875	1.477227	0.000000	-2.503965	0.000000	0.000000	0.000000	-0.010953	-0.219473	0.087631	0.000000	0.000000	4.000000	2.000000	0.000000
14561.569933	0.150006	0.584293	0.030128	85.352150	-40.939301	27.614824	1.491832	0.000000	-2.502140	0.000000	0.000000	0.000000	-0.011087	-0.219613	0.087330	0.000000	0.000000	4.000000	2.000000	0.000000
14561.573266	0.150006	0.584293	0.030128	85.352150	-40.939301	27.614824	1.491832	0.000000	-2.502140	0.000000	0.000000	0.000000	-0.011087	-0.219613	0.087330	0.000000	0.000000	4.000000	2.000000	0.000000
14561.576600	0.150006	0.584293	0.030128	85.352150	-40.939301	27.614824	1.491832	0.000000	-2.502140	0.000000	0.000000	0.000000	-0.011087	-0.219613	0.087330	0.000000	0.000000	4.000000	2.000000	0.000000
14561.579933	0.150006	0.584293	0.030128	85.430824	-41.502213	27.108629	1.506387	0.000000	-2.500292	0.000000	0.000000	0.000000	-0.011087	-0.219613	0.087330	0.000000	0.000000	4.000000	2.000000	0.000000
14561.583266	0.149904	0.583579	0.030455	85.430824	-41.502213	27.108629	1.506387	0.000000	-2.500292	0.000000	0.000000	0.000000	-0.030607	-0.214117	0.098135	0.000000	0.000000	4.000000	2.000000	0.000000
14561.586600	0.149904	0.583579	0.030455	85.430824	-41.502213	27.108629	1.506387	0.000000	-2.500292	0.000000	0.000000	0.000000	-0.030607	-0.214117	0.098135	0.000000	0.000000	4.000000	2.000000	0.000000
14561.589933	0.149785	0.582856	0.030810	85.516510	-41.995750	26.686779	1.522743	0.000000	-2.495191	0.000000	0.000000	0.000000	-0.035663	-0.217022	0.106653	0.000000	0.000000	4.000000	2.000000	0.000000
14561.593266	0.149785	0.582856	0.030810	85.516510	-41.995750	26.686779	1.522743	0.000000	-2.495191	0.000000	0.000000	0.000000	-0.035663	-0.217022	0.106653	0.000000	0.000000	4.000000	2.000000	0.000000
14561.596600	0.149785	0.582856	0.030810	85.516510	-41.995750	26.686779	1.522743	0.000000	-2.495191	0.000000	0.000000	0.000000	-0.035663	-0.217022	0.106653	0.000000	0.000000	4.000000	2.000000	0.000000
14561.599933	0.149785	0.582856	0.030810	85.631302	-42.303356	26.487598	1.540519	0.000000	-2.489247	0.000000	0.000000	0.000000	-0.035663	-0.217022	0.106653	0.000000	0.000000	4.000000	2.000000	0.000000
14561.603266	0.149624	0.582151	0.031195	85.631302	-42.303356	26.487598	1.540519	0.000000	-2.489247	0.000000	0.000000	0.000000	-0.048302	-0.211556	0.115329	0.000000	0.000000	4.000000	2.000000	0.000000
14561.606600	0.149624	0.582151	0.031195	85.631302	-42.303356	26.487598	1.540519	0.000000	-2.489247	0.000000	0.000000	0.000000	-0.048302	-0.211556	0.115329	0.000000	0.000000	4.000000	2.000000	0.000000
14561.609933	0.149455	0.581454	0.031556	85.774506	-42.427269	26.501955	1.559740	0.000000	-2.481196	0.000000	0.000000	0.000000	-0.050537	-0.209016	0.108364	0.000000	0.000000	4.000000	2.000000	0.000000
14561.613266	0.149455	0.581454	0.031556	85.774506	-42.427269	26.501955	1.559740	0.000000	-2.481196	0.000000	0.000000	0.000000	-0.050537	-0.209016	0.108364	0.000000	0.000000	4.000000	2.000000	0.000000
14561.616600	0.149455	0.581454	0.031556	85.774506	-42.427269	26.501955	1.559740	0.000000	-2.481196	0.000000	0.000000	0.000000	-0.050537	-0.209016	0.108364	0.000000	0.000000	4.000000	2.000000	0.000000
14561.619933	0.149455	0.581454	0.031556	85.935432	-42.372795	26.712446	1.577801	0.000000	-2.472774	0.000000	0.000000	0.000000	-0.050537	-0.209016	0.108364	0.000000	0.000000	4.000000	2.000000	0.000000
14561.623266	0.149338	0.580775	0.031918	85.935432	-42.372795	26.712446	1.577801	0.000000	-2.472774	0.000000	0.000000	0.000000	-0.035348	-0.203559	0.108552	0.000000	0.000000	4.000000	2.000000	0.000000
14561.626600	0.149338	0.580775	0.031918	85.935432	-42.372795	26.712446	1.577801	0.000000	-2.472774	0.000000	0.000000	0.000000	-0.035348	-0.203559	0.108552	0.000000	0.000000	4.000000	2.000000	0.000000
14561.629933	0.149213	0.580105	0.032257	86.118492	-42.077415	27.183613	1.595893	0.000000	-2.466882	0.000000	0.000000	0.000000	-0.037542	-0.200992	0.101622	0.000000	0.000000	4.000000	2.000000	0.000000
14561.633266	0.149213	0.580105	0.032257	86.118492	-42.077415	27.183613	1.595893	0.000000	-2.466882	0.000000	0.000000	0.000000	-0.037542	-0.200992	0.101622	0.000000	0.000000	4.000000	2.000000	0.000000
14561.636600	0.149213	0.580105	0.032257	86.118492	-42.077415	27.183613	1.595893	0.000000	-2.466882	0.000000	0.000000	0.000000	-0.037542	-0.200992	0.101622	0.000000	0.000000	4.000000	2.000000	0.000000
14561.639933	0.149213	0.580105	0.032257	86.310287	-41.723907	27.712860	1.612830	0.000000	-2.460625	0.000000	0.000000	0.000000	-0.037542	-0.200992	0.101622	0.000000	0.000000	4.000000	2.000000	0.000000
14561.643266	0.149131	0.579463	0.032574	86.310287	-41.723907	27.712860	1.612830	0.000000	-2.460625	0.000000	0.000000	0.000000	-0.024335	-0.192760	0.095198	0.000000	0.000000	4.000000	2.000000	0.000000
14561.646600	0.149131	0.579463	0.032574	86.310287	-41.723907	27.712860	1.612830	0.000000	-2.460625	0.000000	0.000000	0.000000	-0.024335	-0.192760	0.095198	0.000000	0.000000	4.000000	2.000000	0.000000
14561.649933	0.149040	0.578782	0.032859	86.488434	-41.437061	28.164185	1.628696	0.000000	-2.456569	0.000000	0.000000	0.000000	-0.027354	-0.204161	0.085464	0.000000	0.000000	4.000000	2.000000	0.000000
14561.653266	0.149040	0.578782	0.032859	86.488434	-41.437061	28.164185	1.628696	0.000000	-2.456569	0.000000	0.000000	0.000000	-0.027354	-0.204161	0.085464	0.000000	0.000000	4.000000	2.000000	0.000000
14561.656600	0.149040	0.578782	0.032859	86.488434	-41.437061	28.164185	1.628696	0.000000	-2.456569	0.000000	0.000000	0.000000	-0.027354	-0.204161	0.085464	0.000000	0.000000	4.000000	2.000000	0.000000
14561.659933	0.149040	0.578782	0.032859	86.636925	-41.452911	28.224216	1.642940	0.000000	-2.452010	0.000000	0.000000	0.000000	-0.027354	-0.204161	0.085464	0.000000	0.000000	4.000000	2.000000	0.000000
14561.663266	0.148993	0.578129	0.033122	86.636925	-41.452911	28.224216	1.642940	0.000000	-2.452010	0.000000	0.000000	0.000000	-0.014095	-0.195878	0.079060	0.000000	0.000000	4.000000	2.000000	0.000000
14561.666600	0.148993	0.578129	0.033122	86.636925	-41.452911	28.224216	1.642940	0.000000	-2.452010	0.000000	0.000000	0.000000	-0.014095	-0.195878	0.079060	0.000000	0.000000	4.000000	2.000000	0.000000
14561.669933	0.148956	0.577495	0.033334	86.742317	-41.816689	27.919142	1.656117	0.000000	-2.449661	0.000000	0.000000	0.000000	-0.011251	-0.190398	0.063401	0.000000	0.000000	4.000000	2.000000	0.000000
14561.673266	0.148956	0.577495	0.033334	86.742317	-41.816689	27.919142	1.656117	0.000000	-2.449661	0.000000	0.000000	0.000000	-0.011251	-0.190398	0.063401	0.000000	0.000000	4.000000	2.000000	0.000000
14561.676600	0.148956	0.577495	0.033334	86.742317	-41.816689	27.919142	1.656117	0.000000	-2.449661	0.000000	0.000000	0.000000	-0.011251	-0.190398	0.063401	0.000000	0.000000	4.000000	2.000000	0.000000
14561.679933	0.148956	0.577495	0.033334	86.804382	-42.611622	27.153440	1.666684	0.000000	-2.447786	0.000000	0.000000	0.000000	-0.011251	-0.190398	0.063401	0.000000	0.000000	4.000000	2.000000	0.000000
14561.683266	0.148983	0.576841	0.033507	86.804382	-42.611622	27.153440	1.666684	0.000000	-2.447786	0.000000	0.000000	0.000000	0.008167	-0.196084	0.052042	0.000000	0.000000	4.000000	2.000000	0.000000
14561.686600	0.148983	0.576841	0.033507	86.804382	-42.611622	27.153440	1.666684	0.000000	-2.447786	0.000000	0.000000	0.000000	0.008167	-0.196084	0.052042	0.000000	0.000000	4.000000	2.000000	0.000000
14561.689933	0.149076	0.576243	0.033646	86.838753	-43.680592	26.077314	1.675357	0.000000	-2.449147	0.000000	0.000000	0.000000	0.027932	-0.179349	0.041703	0.000000	0.000000	4.000000	2.000000	0.000000
14561.693266	0.149076	0.576243	0.033646	86.838753	-43.680592	26.077314	1.675357	0.000000	-2.449147	0.000000	0.000000	0.000000	0.027932	-0.179349	0.041703	0.000000	0.000000	4.000000	2.000000	0.000000
14561.696600	0.149076	0.576243	0.033646	86.838753	-43.680592	26.077314	1.675357	0.000000	-2.449147	0.000000	0.000000	0.000000	0.027932	-0.179349	0.041703	0.000000	0.000000	4.000000	2.000000	0.000000
14561.699933	0.149076	0.576243	0.033646	86.869057	-44.724949	25.013443	1.682308	0.000000	-2.453802	0.000000	0.000000	0.000000	0.027932	-0.179349	0.041703	0.000000	0.000000	4.000000	2.000000	0.000000
14561.703266	0.149259	0.575683	0.033661	86.869057	-44.724949	25.013443	1.682308	0.000000	-2.453802	0.000000	0.000000	0.000000	0.054764	-0.168108	0.004315	0.000000	0.000000	4.000000	2.000000	0.000000
14561.706600	0.149259	0.575683	0.033661	86.869057	-44.724949	25.013443	1.682308	0.000000	-2.453802	0.000000	0.000000	0.000000	0.054764	-0.168108	0.004315	0.000000	0.000000	4.000000	2.000000	0.000000
14561.709933	0.149477	0.575188	0.033626	86.874130	-45.719074	23.973028	1.683027	0.000000	-2.462929	0.000000	0.000000	0.000000	0.065549	-0.148448	-0.010473	0.000000	0.000000	4.000000	2.000000	0.000000
14561.713266	0.149477	0.575188	0.033626	86.874130	-45.719074	23.973028	1.683027	0.000000	-2.462929	0.000000	0.000000	0.000000	0.065549	-0.148448	-0.010473	0.000000	0.000000	4.000000	2.000000	0.000000
14561.716600	0.149477	0.575188	0.033626	86.874130	-45.719074	23.973028	1.683027	0.000000	-2.462929	0.000000	0.000000	0.000000	0.065549	-0.148448	-0.010473	0.000000	0.000000	4.000000	2.000000	0.000000
14561.719933	0.149477	0.575188	0.033626	86.808678	-46.749683	22.838392	1.681281	0.000000	-2.473854	0.000000	0.000000	0.000000	0.065549	-0.148448	-0.010473	0.000000	0.000000	4.000000	2.000000	0.000000
14561.723266	0.149650	0.574750	0.033525	86.808678	-46.749683	22.838392	1.681281	0.000000	-2.473854	0.000000	0.000000	0.000000	0.051888	-0.131522	-0.030255	0.000000	0.000000	4.000000	2.000000	0.000000
14561.726600	0.149650	0.574750	0.033525	86.808678	-46.749683	22.838392	1.681281	0.000000	-2.473854	0.000000	0.000000	0.000000	0.051888	-0.131522	-0.030255	0.000000	0.000000	4.000000	2.000000	0.000000
14561.729933	0.149650	0.574750	0.033525	86.653793	-47.418812	21.997955	1.676239	0.000000	-2.482502	0.000000	0.000000	0.000000	0.051888	-0.131522	-0.030255	0.000000	0.000000	4.000000	2.000000	0.000000
14561.733266	0.149650	0.574750	0.033525	86.653793	-47.418812	21.997955	1.676239	0.000000	-2.482502	0.000000	0.000000	0.000000	0.051888	-0.131522	-0.030255	0.000000	0.000000	4.000000	2.000000	0.000000
14561.736600	0.149787	0.574405	0.033390	86.653793	-47.418812	21.997955	1.676239	0.000000	-2.482502	0.000000	0.000000	0.000000	0.041140	-0.103422	-0.040393	0.000000	0.000000	4.000000	2.000000	0.000000
14561.739933	0.149889	0.574154	0.033222	86.443558	-47.788193	21.416542	1.676239	0.000000	-2.482502	0.000000	0.000000	0.000000	0.030404	-0.075326	-0.050470	0.000000	0.000000	4.000000	2.000000	0.000000
14561.743266	0.149889	0.574154	0.033222	86.443558	-47.788193	21.416542	1.676239	0.000000	-2.482502	0.000000	0.000000	0.000000	0.030404	-0.075326	-0.050470	0.000000	0.000000	4.000000	2.000000	0.000000
14561.746600	0.149889	0.574154	0.033222	86.443558	-47.788193	21.416542	1.676239	0.000000	-2.482502	0.000000	0.000000	0.000000	0.030404	-0.075326	-0.050470	0.000000	0.000000	4.000000	2.000000	0.000000
14561.749933	0.149889	0.574154	0.033222	86.214622	-47.686165	21.302034	1.661095	0.000000	-2.494426	0.000000	0.000000	0.000000	0.030404	-0.075326	-0.050470	0.000000	0.000000	4.000000	2.000000	0.000000
14561.753266	0.149933	0.573968	0.033033	86.214622	-47.686165	21.302034	1.661095	0.000000	-2.494426	0.000000	0.000000	0.000000	0.013258	-0.055619	-0.056538	0.000000	0.000000	4.000000	2.000000	0.000000
14561.756600	0.149933	0.573968	0.033033	86.214622	-47.686165	21.302034	1.661095	0.000000	-2.494426	0.000000	0.000000	0.000000	0.013258	-0.055619	-0.056538	0.000000	0.000000	4.000000	2.000000	0.000000
14561.759933	0.149933	0.573968	0.033033	86.015182	-47.283234	21.526417	1.651672	0.000000	-2.496636	0.000000	0.000000	0.000000	0.013258	-0.055619	-0.056538	0.000000	0.000000	4.000000	2.000000	0.000000
14561.763266	0.149933	0.573968	0.033033	86.015182	-47.283234	21.526417	1.651672	0.000000	-2.496636	0.000000	0.000000	0.000000	0.013258	-0.055619	-0.056538	0.000000	0.000000	4.000000	2.000000	0.000000
14561.766600	0.149973	0.573839	0.032833	86.015182	-47.283234	21.526417	1.651672	0.000000	-2.496636	0.000000	0.000000	0.000000	0.012107	-0.038826	-0.060221	0.000000	0.000000	4.000000	2.000000	0.000000
14561.769933	0.149973	0.573839	0.032833	85.863312	-46.761307	21.916307	1.651672	0.000000	-2.496636	0.000000	0.000000	0.000000	0.012107	-0.038826	-0.060221	0.000000	0.000000	4.000000	2.000000	0.000000
14561.773266	0.149973	0.573839	0.032833	85.863312	-46.761307	21.916307	1.651672	0.000000	-2.496636	0.000000	0.000000	0.000000	0.012107	-0.038826	-0.060221	0.000000	0.000000	4.000000	2.000000	0.000000
14561.776600	0.149973	0.573839	0.032833	85.863312	-46.761307	21.916307	1.651672	0.000000	-2.496636	0.000000	0.000000	0.000000	0.012107	-0.038826	-0.060221	0.000000	0.000000	4.000000	2.000000	0.000000
14561.779933	0.149981	0.573831	0.032525	85.780907	-46.188496	22.424040	1.641635	0.000000	-2.498653	0.000000	0.000000	0.000000	0.002281	-0.002276	-0.092247	0.000000	0.000000	4.000000	2.000000	0.000000
14561.783266	0.149981	0.573831	0.032525	85.780907	-46.188496	22.424040	1.641635	0.000000	-2.498653	0.000000	0.000000	0.000000	0.002281	-0.002276	-0.092247	0.000000	0.000000	4.000000	2.000000	0.000000
14561.786600	0.149981	0.573831	0.032525	85.780907	-46.188496	22.424040	1.641635	0.000000	-2.498653	0.000000	0.000000	0.000000	0.002281	-0.002276	-0.092247	0.000000	0.000000	4.000000	2.000000	0.000000
14561.789933	0.149981	0.573831	0.032525	85.754898	-45.613956	22.993494	1.626261	0.000000	-2.499033	0.000000	0.000000	0.000000	0.002281	-0.002276	-0.092247	0.000000	0.000000	4.000000	2.000000	0.000000
14561.793266	0.149933	0.573916	0.032454	85.754898	-45.613956	22.993494	1.626261	0.000000	-2.499033	0.000000	0.000000	0.000000	-0.014185	0.025300	-0.021420	0.000000	0.000000	4.000000	2.000000	0.000000
14561.796600	0.149933	0.573916	0.032454	85.754898	-45.613956	22.993494	1.626261	0.000000	-2.499033	0.000000	0.000000	0.000000	-0.014185	0.025300	-0.021420	0.000000	0.000000	4.000000	2.000000	0.000000
14561.799933	0.149933	0.573916	0.032454	85.741081	-45.230255	23.379881	1.622691	0.000000	-2.496669	0.000000	0.000000	0.000000	-0.014185	0.025300	-0.021420	0.000000	0.000000	4.000000	2.000000	0.000000
14561.803266	0.149933	0.573916	0.032454	85.741081	-45.230255	23.379881	1.622691	0.000000	-2.496669	0.000000	0.000000	0.000000	-0.014185	0.025300	-0.021420	0.000000	0.000000	4.000000	2.000000	0.000000
14561.806600	0.149896	0.574037	0.032414	85.741081	-45.230255	23.379881	1.622691	0.000000	-2.496669	0.000000	0.000000	0.000000	-0.011248	0.036399	-0.011819	0.000000	0.000000	4.000000	2.000000	0.000000
14561.809933	0.149896	0.574037	0.032414	85.730881	-44.975914	23.640381	1.622691	0.000000	-2.496669	0.000000	0.000000	0.000000	-0.011248	0.036399	-0.011819	0.000000	0.000000	4.000000	2.000000	0.000000
14561.813266	0.149896	0.574037	0.032414	85.730881	-44.975914	23.640381	1.622691	0.000000	-2.496669	0.000000	0.000000	0.000000	-0.011248	0.036399	-0.011819	0.000000	0.000000	4.000000	2.000000	0.000000
14561.816600	0.149896	0.574037	0.032414	85.730881	-44.975914	23.640381	1.622691	0.000000	-2.496669	0.000000	0.000000	0.000000	-0.011248	0.036399	-0.011819	0.000000	0.000000	4.000000	2.000000	0.000000
14561.819933	0.149830	0.574438	0.032449	85.719017	-44.683231	23.936543	1.620721	0.000000	-2.494795	0.000000	0.000000	0.000000	-0.019749	0.120110	0.010229	0.000000	0.000000	4.000000	2.000000	0.000000
14561.823266	0.149830	0.574438	0.032449	85.719017	-44.683231	23.936543	1.620721	0.000000	-2.494795	0.000000	0.000000	0.000000	-0.019749	0.120110	0.010229	0.000000	0.000000	4.000000	2.000000	0.000000
14561.826600	0.149830	0.574438	0.032449	85.719017	-44.683231	23.936543	1.620721	0.000000	-2.494795	0.000000	0.000000	0.000000	-0.019749	0.120110	0.010229	0.000000	0.000000	4.000000	2.000000	0.000000
14561.829933	0.149830	0.574438	0.032449	85.704086	-44.316353	24.304497	1.622426	0.000000	-2.491503	0.000000	0.000000	0.000000	-0.019749	0.120110	0.010229	0.000000	0.000000	4.000000	2.000000	0.000000
14561.833266	0.149845	0.574670	0.032498	85.704086	-44.316353	24.304497	1.622426	0.000000	-2.491503	0.000000	0.000000	0.000000	0.004529	0.069801	0.014790	0.000000	0.000000	4.000000	2.000000	0.000000
14561.836600	0.149845	0.574670	0.032498	85.704086	-44.316353	24.304497	1.622426	0.000000	-2.491503	0.000000	0.000000	0.000000	0.004529	0.069801	0.014790	0.000000	0.000000	4.000000	2.000000	0.000000
14561.839933	0.149847	0.574922	0.032503	85.688972	-43.952015	24.669855	1.624891	0.000000	-2.492258	0.000000	0.000000	0.000000	0.000453	0.075449	0.001480	0.000000	0.000000	4.000000	2.000000	0.000000
14561.843266	0.149847	0.574922	0.032503	85.688972	-43.952015	24.669855	1.624891	0.000000	-2.492258	0.000000	0.000000	0.000000	0.000453	0.075449	0.001480	0.000000	0.000000	4.000000	2.000000	0.000000
14561.846600	0.149847	0.574922	0.032503	85.688972	-43.952015	24.669855	1.624891	0.000000	-2.492258	0.000000	0.000000	0.000000	0.000453	0.075449	0.001480	0.000000	0.000000	4.000000	2.000000	0.000000
14561.849933	0.149847	0.574922	0.032503	85.672112	-43.551498	25.068754	1.625138	0.000000	-2.492333	0.000000	0.000000	0.000000	0.000453	0.075449	0.001480	0.000000	0.000000	4.000000	2.000000	0.000000
14561.853266	0.149900	0.575192	0.032509	85.672112	-43.551498	25.068754	1.625138	0.000000	-2.492333	0.000000	0.000000	0.000000	0.015859	0.081050	0.001965	0.000000	0.000000	4.000000	2.000000	0.000000
14561.856600	0.149900	0.575192	0.032509	85.672112	-43.551498	25.068754	1.625138	0.000000	-2.492333	0.000000	0.000000	0.000000	0.015859	0.081050	0.001965	0.000000	0.000000	4.000000	2.000000	0.000000
14561.859933	0.149900	0.575192	0.032509	85.656746	-43.187176	25.428759	1.625465	0.000000	-2.494976	0.000000	0.000000	0.000000	0.015859	0.081050	0.001965	0.000000	0.000000	4.000000	2.000000	0.000000
14561.863266	0.149900	0.575192	0.032509	85.656746	-43.187176	25.428759	1.625465	0.000000	-2.494976	0.000000	0.000000	0.000000	0.015859	0.081050	0.001965	0.000000	0.000000	4.000000	2.000000	0.000000
14561.866600	0.149934	0.575462	0.032455	85.656746	-43.187176	25.428759	1.625465	0.000000	-2.494976	0.000000	0.000000	0.000000	0.010307	0.081110	-0.016143	0.000000	0.000000	4.000000	2.000000	0.000000
14561.869933	0.149934	0.575462	0.032455	85.638023	-42.844879	25.763378	1.625465	0.000000	-2.494976	0.000000	0.000000	0.000000	0.010307	0.081110	-0.016143	0.000000	0.000000	4.000000	2.000000	0.000000
14561.873266	0.149934	0.575462	0.032455	85.638023	-42.844879	25.763378	1.625465	0.000000	-2.494976	0.000000	0.000000	0.000000	0.010307	0.081110	-0.016143	0.000000	0.000000	4.000000	2.000000	0.000000
14561.876600	0.149934	0.575462	0.032455	85.638023	-42.844879	25.763378	1.625465	0.000000	-2.494976	0.000000	0.000000	0.000000	0.010307	0.081110	-0.016143	0.000000	0.000000	4.000000	2.000000	0.000000
14561.879933	0.149908	0.576012	0.032286	85.617958	-42.565990	26.036963	1.622775	0.000000	-2.496695	0.000000	0.000000	0.000000	-0.007903	0.165069	-0.050712	0.000000	0.000000	4.000000	2.000000	0.000000
14561.883266	0.149908	0.576012	0.032286	85.617958	-42.565990	26.036963	1.622775	0.000000	-2.496695	0.000000	0.000000	0.000000	-0.007903	0.165069	-0.050712	0.000000	0.000000	4.000000	2.000000	0.000000
14561.886600	0.149908	0.576012	0.032286	85.617958	-42.565990	26.036963	1.622775	0.000000	-2.496695	0.000000	0.000000	0.000000	-0.007903	0.165069	-0.050712	0.000000	0.000000	4.000000	2.000000	0.000000
14561.889933	0.149908	0.576012	0.032286	85.593269	-42.364025	26.227066	1.614323	0.000000	-2.495377	0.000000	0.000000	0.000000	-0.007903	0.165069	-0.050712	0.000000	0.000000	4.000000	2.000000	0.000000
14561.893266	0.149865	0.576274	0.032148	85.593269	-42.364025	26.227066	1.614323	0.000000	-2.495377	0.000000	0.000000	0.000000	-0.012707	0.078339	-0.041485	0.000000	0.000000	4.000000	2.000000	0.000000
14561.896600	0.149865	0.576274	0.032148	85.593269	-42.364025	26.227066	1.614323	0.000000	-2.495377	0.000000	0.000000	0.000000	-0.012707	0.078339	-0.041485	0.000000	0.000000	4.000000	2.000000	0.000000
14561.899933	0.149865	0.576274	0.032148	85.565659	-42.186779	26.392107	1.607409	0.000000	-2.493260	0.000000	0.000000	0.000000	-0.012707	0.078339	-0.041485	0.000000	0.000000	4.000000	2.000000	0.000000
14561.903266	0.149865	0.576274	0.032148	85.565659	-42.186779	26.392107	1.607409	0.000000	-2.493260	0.000000	0.000000	0.000000	-0.012707	0.078339	-0.041485	0.000000	0.000000	4.000000	2.000000	0.000000
14561.906600	0.149793	0.576544	0.031995	85.565659	-42.186779	26.392107	1.607409	0.000000	-2.493260	0.000000	0.000000	0.000000	-0.021718	0.081098	-0.046037	0.000000	0.000000	4.000000	2.000000	0.000000
14561.909933	0.149793	0.576544	0.031995	85.542442	-41.979446	26.589243	1.607409	0.000000	-2.493260	0.000000	0.000000	0.000000	-0.021718	0.081098	-0.046037	0.000000	0.000000	4.000000	2.000000	0.000000
14561.913266	0.149793	0.576544	0.031995	85.542442	-41.979446	26.589243	1.607409	0.000000	-2.493260	0.000000	0.000000	0.000000	-0.021718	0.081098	-0.046037	0.000000	0.000000	4.000000	2.000000	0.000000
14561.916600	0.149793	0.576544	0.031995	85.542442	-41.979446	26.589243	1.607409	0.000000	-2.493260	0.000000	0.000000	0.000000	-0.021718	0.081098	-0.046037	0.000000	0.000000	4.000000	2.000000	0.000000
14561.919933	0.149685	0.577047	0.031641	85.522285	-41.798546	26.761440	1.599736	0.000000	-2.489640	0.000000	0.000000	0.000000	-0.032466	0.150903	-0.106017	0.000000	0.000000	4.000000	2.000000	0.000000
14561.923266	0.149685	0.577047	0.031641	85.522285	-41.798546	26.761440	1.599736	0.000000	-2.489640	0.000000	0.000000	0.000000	0.000002	0.000002	0.000000	0.000000	0.000000	4.000000	2.000000	0.000000
14561.926600	0.149685	0.577047	0.031641	85.522285	-41.798546	26.761440	1.599736	0.000000	-2.489640	0.000000	0.000000	0.000000	0.000002	0.000002	0.000000	0.000000	0.000000	4.000000	2.000000	0.000000
14561.929933	0.149685	0.577047	0.031641	85.505165	-41.646019	26.909380	1.582066	0.000000	-2.484229	0.000000	0.000000	0.000000	0.000002	0.000002	0.000000	0.000000	0.000000	4.000000	2.000000	0.000000
14561.933266	0.149685	0.577047	0.031641	85.505165	-41.646019	26.909380	1.582066	0.000000	-2.484229	0.000000	0.000000	0.000000	0.000002	0.000002	0.000000	0.000000	0.000000	4.000000	2.000000	0.000000
14561.936600	0.149607	0.577298	0.031472	85.505165	-41.646019	26.909380	1.582066	0.000000	-2.484229	0.000000	0.000000	0.000000	-0.023206	0.075349	-0.050935	0.000000	0.000000	4.000000	2.000000	0.000000
14561.939933	0.149607	0.577298	0.031472	85.484642	-41.427097	27.123938	1.582066	0.000000	-2.484229	0.000000	0.000000	0.000000	-0.023206	0.075349	-0.050935	0.000000	0.000000	4.000000	2.000000	0.000000
14561.943266	0.149607	0.577298	0.031472	85.484642	-41.427097	27.123938	1.582066	0.000000	-2.484229	0.000000	0.000000	0.000000	-0.023206	0.075349	-0.050935	0.000000	0.000000	4.000000	2.000000	0.000000
14561.946600	0.149607	0.577298	0.031472	85.484642	-41.427097	27.123938	1.582066	0.000000	-2.484229	0.000000	0.000000	0.000000	-0.023206	0.075349	-0.050935	0.000000	0.000000	4.000000	2.000000	0.000000
14561.949933	0.149466	0.577800	0.031259	85.467148	-41.190285	27.359636	1.573577	0.000000	-2.480361	0.000000	0.000000	0.000000	-0.042326	0.150675	-0.063712	0.000000	0.000000	4.000000	2.000000	0.000000
14561.953266	0.149466	0.577800	0.031259	85.467148	-41.190285	27.359636	1.573577	0.000000	-2.480361	0.000000	0.000000	0.000000	-0.042326	0.150675	-0.063712	0.000000	0.000000	4.000000	2.000000	0.000000
14561.956600	0.149466	0.577800	0.031259	85.467148	-41.190285	27.359636	1.573577	0.000000	-2.480361	0.000000	0.000000	0.000000	-0.042326	0.150675	-0.063712	0.000000	0.000000	4.000000	2.000000	0.000000
14561.959933	0.149466	0.577800	0.031259	85.452225	-40.894760	27.661581	1.562959	0.000000	-2.473307	0.000000	0.000000	0.000000	-0.042326	0.150675	-0.063712	0.000000	0.000000	4.000000	2.000000	0.000000
14561.963266	0.149426	0.578052	0.031210	85.452225	-40.894760	27.661581	1.562959	0.000000	-2.473307	0.000000	0.000000	0.000000	-0.012168	0.075354	-0.014901	0.000000	0.000000	4.000000	2.000000	0.000000
14561.966600	0.149426	0.578052	0.031210	85.452225	-40.894760	27.661581	1.562959	0.000000	-2.473307	0.000000	0.000000	0.000000	-0.012168	0.075354	-0.014901	0.000000	0.000000	4.000000	2.000000	0.000000
14561.969933	0.149426	0.578052	0.031210	85.437218	-40.598381	27.961615	1.560475	0.000000	-2.471279	0.000000	0.000000	0.000000	-0.012168	0.075354	-0.014901	0.000000	0.000000	4.000000	2.000000	0.000000
14561.973266	0.149426	0.578052	0.031210	85.437218	-40.598381	27.961615	1.560475	0.000000	-2.471279	0.000000	0.000000	0.000000	-0.012168	0.075354	-0.014901	0.000000	0.000000	4.000000	2.000000	0.000000
14561.976600	0.149392	0.578293	0.031182	85.437218	-40.598381	27.961615	1.560475	0.000000	-2.471279	0.000000	0.000000	0.000000	-0.010139	0.072567	-0.008278	0.000000	0.000000	4.000000	2.000000	0.000000
14561.979933	0.149392	0.578293	0.031182	85.418671	-40.235504	28.325621	1.560475	0.000000	-2.471279	0.000000	0.000000	0.000000	-0.010139	0.072567	-0.008278	0.000000	0.000000	4.000000	2.000000	0.000000
14561.983266	0.149392	0.578293	0.031182	85.418671	-40.235504	28.325621	1.560475	0.000000	-2.471279	0.000000	0.000000	0.000000	-0.010139	0.072567	-0.008278	0.000000	0.000000	4.000000	2.000000	0.000000
14561.986600	0.149392	0.578293	0.031182	85.418671	-40.235504	28.325621	1.560475	0.000000	-2.471279	0.000000	0.000000	0.000000	-0.010139	0.072567	-0.008278	0.000000	0.000000	4.000000	2.000000	0.000000
14561.989933	0.149440	0.578815	0.031257	85.401642	-39.905491	28.653955	1.559096	0.000000	-2.469589	0.000000	0.000000	0.000000	0.014525	0.156486	0.022619	0.000000	0.000000	4.000000	2.000000	0.000000
14561.993266	0.149440	0.578815	0.031257	85.401642	-39.905491	28.653955	1.559096	0.000000	-2.469589	0.000000	0.000000	0.000000	0.014525	0.156486	0.022619	0.000000	0.000000	4.000000	2.000000	0.000000
14561.996600	0.149440	0.578815	0.031257	85.401642	-39.905491	28.653955	1.559096	0.000000	-2.469589	0.000000	0.000000	0.000000	0.014525	0.156486	0.022619	0.000000	0.000000	4.000000	2.000000	0.000000
14561.999933	0.149453	0.579076	0.031298	85.381027	-39.515972	29.044783	1.562865	0.000000	-2.472010	0.000000	0.000000	0.000000	0.003768	0.078283	0.012313	0.000000	0.000000	4.000000	2.000000	0.000000
14562.003266	0.149453	0.579076	0.031298	85.381027	-39.515972	29.044783	1.562865	0.000000	-2.472010	0.000000	0.000000	0.000000	0.003768	0.078283	0.012313	0.000000	0.000000	4.000000	2.000000	0.000000
14562.006600	0.149453	0.579076	0.031298	85.381027	-39.515972	29.044783	1.562865	0.000000	-2.472010	0.000000	0.000000	0.000000	0.003768	0.078283	0.012313	0.000000	0.000000	4.000000	2.000000	0.000000
14562.009933	0.149453	0.579076	0.031298	85.361977	-39.159161	29.400017	1.564917	0.000000	-2.472638	0.000000	0.000000	0.000000	0.003768	0.078283	0.012313	0.000000	0.000000	4.000000	2.000000	0.000000
14562.013266	0.149488	0.579337	0.031332	85.361977	-39.159161	29.400017	1.564917	0.000000	-2.472638	0.000000	0.000000	0.000000	0.010711	0.078294	0.010143	0.000000	0.000000	4.000000	2.000000	0.000000
14562.016600	0.149488	0.579337	0.031332	85.361977	-39.159161	29.400017	1.564917	0.000000	-2.472638	0.000000	0.000000	0.000000	0.010711	0.078294	0.010143	0.000000	0.000000	4.000000	2.000000	0.000000
14562.019933	0.149488	0.579337	0.031332	85.342712	-38.808037	29.752274	1.566608	0.000000	-2.474423	0.000000	0.000000	0.000000	0.010711	0.078294	0.010143	0.000000	0.000000	4.000000	2.000000	0.000000
14562.023266	0.149488	0.579337	0.031332	85.342712	-38.808037	29.752274	1.566608	0.000000	-2.474423	0.000000	0.000000	0.000000	0.010711	0.078294	0.010143	0.000000	0.000000	4.000000	2.000000	0.000000
14562.026600	0.149501	0.579598	0.031373	85.342712	-38.808037	29.752274	1.566608	0.000000	-2.474423	0.000000	0.000000	0.000000	0.003745	0.078306	0.012231	0.000000	0.000000	4.000000	2.000000	0.000000
14562.029933	0.149501	0.579598	0.031373	85.323288	-38.459846	30.101627	1.566608	0.000000	-2.474423	0.000000	0.000000	0.000000	0.003745	0.078306	0.012231	0.000000	0.000000	4.000000	2.000000	0.000000
14562.033266	0.149501	0.579598	0.031373	85.323288	-38.459846	30.101627	1.566608	0.000000	-2.474423	0.000000	0.000000	0.000000	0.003745	0.078306	0.012231	0.000000	0.000000	4.000000	2.000000	0.000000
14562.036600	0.149501	0.579598	0.031373	85.323288	-38.459846	30.101627	1.566608	0.000000	-2.474423	0.000000	0.000000	0.000000	0.003745	0.078306	0.012231	0.000000	0.000000	4.000000	2.000000	0.000000
14562.039933	0.149514	0.580130	0.031499	85.301895	-38.085979	30.479498	1.568646	0.000000	-2.475048	0.000000	0.000000	0.000000	0.003976	0.159543	0.037870	0.000000	0.000000	4.000000	2.000000	0.000000
14562.043266	0.149514	0.580130	0.031499	85.301895	-38.085979	30.479498	1.568646	0.000000	-2.475048	0.000000	0.000000	0.000000	0.003976	0.159543	0.037870	0.000000	0.000000	4.000000	2.000000	0.000000
14562.046600	0.149514	0.580130	0.031499	85.301895	-38.085979	30.479498	1.568646	0.000000	-2.475048	0.000000	0.000000	0.000000	0.003976	0.159543	0.037870	0.000000	0.000000	4.000000	2.000000	0.000000
14562.049933	0.149514	0.580130	0.031499	85.280304	-37.718327	30.853827	1.574958	0.000000	-2.475711	0.000000	0.000000	0.000000	0.003976	0.159543	0.037870	0.000000	0.000000	4.000000	2.000000	0.000000
14562.053266	0.149497	0.580419	0.031607	85.280304	-37.718327	30.853827	1.574958	0.000000	-2.475711	0.000000	0.000000	0.000000	-0.005285	0.086889	0.032497	0.000000	0.000000	4.000000	2.000000	0.000000
14562.056600	0.149497	0.580419	0.031607	85.280304	-37.718327	30.853827	1.574958	0.000000	-2.475711	0.000000	0.000000	0.000000	-0.005285	0.086889	0.032497	0.000000	0.000000	4.000000	2.000000	0.000000
14562.059933	0.149497	0.580419	0.031607	85.254837	-37.289993	31.286362	1.580374	0.000000	-2.474830	0.000000	0.000000	0.000000	-0.005285	0.086889	0.032497	0.000000	0.000000	4.000000	2.000000	0.000000
14562.063266	0.149495	0.580718	0.031686	85.254837	-37.289993	31.286362	1.580374	0.000000	-2.474830	0.000000	0.000000	0.000000	-0.000381	0.089670	0.023650	0.000000	0.000000	4.000000	2.000000	0.000000
14562.066600	0.149495	0.580718	0.031686	85.254837	-37.289993	31.286362	1.580374	0.000000	-2.474830	0.000000	0.000000	0.000000	-0.000381	0.089670	0.023650	0.000000	0.000000	4.000000	2.000000	0.000000
14562.069933	0.149495	0.580718	0.031686	85.229111	-36.866367	31.714188	1.584316	0.000000	-2.474767	0.000000	0.000000	0.000000	-0.000381	0.089670	0.023650	0.000000	0.000000	4.000000	2.000000	0.000000
14562.073266	0.149495	0.580718	0.031686	85.229111	-36.866367	31.714188	1.584316	0.000000	-2.474767	0.000000	0.000000	0.000000	-0.000381	0.089670	0.023650	0.000000	0.000000	4.000000	2.000000	0.000000
14562.076600	0.149506	0.581027	0.031803	85.229111	-36.866367	31.714188	1.584316	0.000000	-2.474767	0.000000	0.000000	0.000000	0.003080	0.092573	0.034988	0.000000	0.000000	4.000000	2.000000	0.000000
14562.079933	0.149519	0.581382	0.031929	85.202698	-36.406517	32.179890	1.584316	0.000000	-2.474767	0.000000	0.000000	0.000000	0.003914	0.106623	0.037703	0.000000	0.000000	4.000000	2.000000	0.000000
14562.083266	0.149519	0.581382	0.031929	85.202698	-36.406517	32.179890	1.584316	0.000000	-2.474767	0.000000	0.000000	0.000000	0.003914	0.106623	0.037703	0.000000	0.000000	4.000000	2.000000	0.000000
14562.086600	0.149519	0.581382	0.031929	85.202698	-36.406517	32.179890	1.584316	0.000000	-2.474767	0.000000	0.000000	0.000000	0.003914	0.106623	0.037703	0.000000	0.000000	4.000000	2.000000	0.000000
14562.089933	0.149519	0.581382	0.031929	85.172729	-35.933163	32.657703	1.596431	0.000000	-2.475932	0.000000	0.000000	0.000000	0.003914	0.106623	0.037703	0.000000	0.000000	4.000000	2.000000	0.000000
14562.093266	0.149520	0.581728	0.032016	85.172729	-35.933163	32.657703	1.596431	0.000000	-2.475932	0.000000	0.000000	0.000000	0.000400	0.103799	0.026237	0.000000	0.000000	4.000000	2.000000	0.000000
14562.096600	0.149520	0.581728	0.032016	85.172729	-35.933163	32.657703	1.596431	0.000000	-2.475932	0.000000	0.000000	0.000000	0.000400	0.103799	0.026237	0.000000	0.000000	4.000000	2.000000	0.000000
14562.099933	0.149520	0.581728	0.032016	85.142311	-35.460186	33.129604	1.600804	0.000000	-2.475999	0.000000	0.000000	0.000000	0.000400	0.103799	0.026237	0.000000	0.000000	4.000000	2.000000	0.000000
14562.103266	0.149520	0.581728	0.032016	85.142311	-35.460186	33.129604	1.600804	0.000000	-2.475999	0.000000	0.000000	0.000000	0.000400	0.103799	0.026237	0.000000	0.000000	4.000000	2.000000	0.000000
14562.106600	0.149566	0.582102	0.032083	85.142311	-35.460186	33.129604	1.600804	0.000000	-2.475999	0.000000	0.000000	0.000000	0.013717	0.112223	0.019948	0.000000	0.000000	4.000000	2.000000	0.000000
14562.109933	0.149566	0.582102	0.032083	85.111595	-34.995831	33.595631	1.600804	0.000000	-2.475999	0.000000	0.000000	0.000000	0.013717	0.112223	0.019948	0.000000	0.000000	4.000000	2.000000	0.000000
14562.113266	0.149593	0.582495	0.032172	85.111595	-34.995831	33.595631	1.600804	0.000000	-2.475999	0.000000	0.000000	0.000000	0.008160	0.117919	0.026700	0.000000	0.000000	4.000000	2.000000	0.000000
14562.116600	0.149593	0.582495	0.032172	85.111595	-34.995831	33.595631	1.600804	0.000000	-2.475999	0.000000	0.000000	0.000000	0.008160	0.117919	0.026700	0.000000	0.000000	4.000000	2.000000	0.000000
14562.119933	0.149593	0.582495	0.032172	85.080673	-34.537334	34.055820	1.608579	0.000000	-2.479645	0.000000	0.000000	0.000000	0.008160	0.117919	0.026700	0.000000	0.000000	4.000000	2.000000	0.000000
14562.123266	0.149593	0.582495	0.032172	85.080673	-34.537334	34.055820	1.608579	0.000000	-2.479645	0.000000	0.000000	0.000000	0.008160	0.117919	0.026700	0.000000	0.000000	4.000000	2.000000	0.000000
14562.126600	0.149602	0.582888	0.032200	85.080673	-34.537334	34.055820	1.608579	0.000000	-2.479645	0.000000	0.000000	0.000000	0.002615	0.117783	0.008559	0.000000	0.000000	4.000000	2.000000	0.000000
14562.129933	0.149602	0.582888	0.032200	85.049316	-34.081875	34.510231	1.608579	0.000000	-2.479645	0.000000	0.000000	0.000000	0.002615	0.117783	0.008559	0.000000	0.000000	4.000000	2.000000	0.000000
14562.133266	0.149602	0.582888	0.032200	85.049316	-34.081875	34.510231	1.608579	0.000000	-2.479645	0.000000	0.000000	0.000000	0.002615	0.117783	0.008559	0.000000	0.000000	4.000000	2.000000	0.000000
14562.136600	0.149602	0.582888	0.032200	85.049316	-34.081875	34.510231	1.608579	0.000000	-2.479645	0.000000	0.000000	0.000000	0.002615	0.117783	0.008559	0.000000	0.000000	4.000000	2.000000	0.000000
14562.139933	0.149637	0.583655	0.032234	85.017754	-33.634876	34.958935	1.610005	0.000000	-2.480081	0.000000	0.000000	0.000000	0.010689	0.229997	0.010023	0.000000	0.000000	4.000000	2.000000	0.000000
14562.143266	0.149637	0.583655	0.032234	85.017754	-33.634876	34.958935	1.610005	0.000000	-2.480081	0.000000	0.000000	0.000000	0.010689	0.229997	0.010023	0.000000	0.000000	4.000000	2.000000	0.000000
14562.146600	0.149637	0.583655	0.032234	85.017754	-33.634876	34.958935	1.610005	0.000000	-2.480081	0.000000	0.000000	0.000000	0.010689	0.229997	0.010023	0.000000	0.000000	4.000000	2.000000	0.000000
14562.149933	0.149637	0.583655	0.032234	84.989212	-33.242363	35.353065	1.611676	0.000000	-2.481863	0.000000	0.000000	0.000000	0.010689	0.229997	0.010023	0.000000	0.000000	4.000000	2.000000	0.000000
14562.153266	0.149632	0.584066	0.032217	84.989212	-33.242363	35.353065	1.611676	0.000000	-2.481863	0.000000	0.000000	0.000000	-0.001547	0.123310	-0.005060	0.000000	0.000000	4.000000	2.000000	0.000000
14562.156600	0.149632	0.584066	0.032217	84.989212	-33.242363	35.353065	1.611676	0.000000	-2.481863	0.000000	0.000000	0.000000	-0.001547	0.123310	-0.005060	0.000000	0.000000	4.000000	2.000000	0.000000
14562.159933	0.149632	0.584066	0.032217	84.960403	-32.854336	35.742764	1.610833	0.000000	-2.481605	0.000000	0.000000	0.000000	-0.001547	0.123310	-0.005060	0.000000	0.000000	4.000000	2.000000	0.000000
14562.163266	0.149632	0.584066	0.032217	84.960403	-32.854336	35.742764	1.610833	0.000000	-2.481605	0.000000	0.000000	0.000000	-0.001547	0.123310	-0.005060	0.000000	0.000000	4.000000	2.000000	0.000000
14562.166600	0.149624	0.584430	0.032191	84.960403	-32.854336	35.742764	1.610833	0.000000	-2.481605	0.000000	0.000000	0.000000	-0.002399	0.109277	-0.007845	0.000000	0.000000	4.000000	2.000000	0.000000
14562.169933	0.149581	0.584804	0.032216	84.933418	-32.500317	36.101105	1.610833	0.000000	-2.481605	0.000000	0.000000	0.000000	-0.012889	0.112248	0.007701	0.000000	0.000000	4.000000	2.000000	0.000000
14562.173266	0.149581	0.584804	0.032216	84.933418	-32.500317	36.101105	1.610833	0.000000	-2.481605	0.000000	0.000000	0.000000	-0.012889	0.112248	0.007701	0.000000	0.000000	4.000000	2.000000	0.000000
14562.176600	0.149581	0.584804	0.032216	84.933418	-32.500317	36.101105	1.610833	0.000000	-2.481605	0.000000	0.000000	0.000000	-0.012889	0.112248	0.007701	0.000000	0.000000	4.000000	2.000000	0.000000
14562.179933	0.149581	0.584804	0.032216	84.908989	-32.162205	36.447884	1.610809	0.000000	-2.479057	0.000000	0.000000	0.000000	-0.012889	0.112248	0.007701	0.000000	0.000000	4.000000	2.000000	0.000000
14562.183266	0.149557	0.585159	0.032219	84.908989	-32.162205	36.447884	1.610809	0.000000	-2.479057	0.000000	0.000000	0.000000	-0.007371	0.106574	0.000812	0.000000	0.000000	4.000000	2.000000	0.000000
14562.186600	0.149557	0.585159	0.032219	84.908989	-32.162205	36.447884	1.610809	0.000000	-2.479057	0.000000	0.000000	0.000000	-0.007371	0.106574	0.000812	0.000000	0.000000	4.000000	2.000000	0.000000
14562.189933	0.149557	0.585159	0.032219	84.884384	-31.827351	36.791344	1.610944	0.000000	-2.477828	0.000000	0.000000	0.000000	-0.007371	0.106574	0.000812	0.000000	0.000000	4.000000	2.000000	0.000000
14562.193266	0.149557	0.585159	0.032219	84.884384	-31.827351	36.791344	1.610944	0.000000	-2.477828	0.000000	0.000000	0.000000	-0.007371	0.106574	0.000812	0.000000	0.000000	4.000000	2.000000	0.000000
14562.196600	0.149487	0.585487	0.032242	84.884384	-31.827351	36.791344	1.610944	0.000000	-2.477828	0.000000	0.000000	0.000000	-0.020722	0.098218	0.007010	0.000000	0.000000	4.000000	2.000000	0.000000
14562.199933	0.149487	0.585487	0.032242	84.870583	-31.557213	37.077484	1.610944	0.000000	-2.477828	0.000000	0.000000	0.000000	-0.020722	0.098218	0.007010	0.000000	0.000000	4.000000	2.000000	0.000000
14562.203266	0.149487	0.585487	0.032242	84.870583	-31.557213	37.077484	1.610944	0.000000	-2.477828	0.000000	0.000000	0.000000	-0.020722	0.098218	0.007010	0.000000	0.000000	4.000000	2.000000	0.000000
14562.206600	0.149487	0.585487	0.032242	84.870583	-31.557213	37.077484	1.610944	0.000000	-2.477828	0.000000	0.000000	0.000000	-0.020722	0.098218	0.007010	0.000000	0.000000	4.000000	2.000000	0.000000
14562.209933	0.149425	0.586058	0.032287	84.870773	-31.301037	37.353683	1.612113	0.000000	-2.474374	0.000000	0.000000	0.000000	-0.018734	0.171291	0.013505	0.000000	0.000000	4.000000	2.000000	0.000000
14562.213266	0.149425	0.586058	0.032287	84.870773	-31.301037	37.353683	1.612113	0.000000	-2.474374	0.000000	0.000000	0.000000	0.000001	0.000005	-0.000000	0.000000	0.000000	4.000000	2.000000	0.000000
14562.216600	0.149425	0.586058	0.032287	84.870773	-31.301037	37.353683	1.612113	0.000000	-2.474374	0.000000	0.000000	0.000000	0.000001	0.000005	-0.000000	0.000000	0.000000	4.000000	2.000000	0.000000
14562.219933	0.149425	0.586058	0.032287	84.893356	-31.053442	37.634502	1.614363	0.000000	-2.471251	0.000000	0.000000	0.000000	0.000001	0.000005	-0.000000	0.000000	0.000000	4.000000	2.000000	0.000000
14562.223266	0.149425	0.586058	0.032287	84.893356	-31.053442	37.634502	1.614363	0.000000	-2.471251	0.000000	0.000000	0.000000	0.000001	0.000005	-0.000000	0.000000	0.000000	4.000000	2.000000	0.000000
14562.226600	0.149425	0.586310	0.032287	84.893356	-31.053442	37.634502	1.614363	0.000000	-2.471251	0.000000	0.000000	0.000000	-0.000045	0.075792	-0.000161	0.000000	0.000000	4.000000	2.000000	0.000000
14562.229933	0.149425	0.586310	0.032287	84.926033	-30.822973	37.904491	1.614363	0.000000	-2.471251	0.000000	0.000000	0.000000	-0.000045	0.075792	-0.000161	0.000000	0.000000	4.000000	2.000000	0.000000
14562.233266	0.149425	0.586310	0.032287	84.926033	-30.822973	37.904491	1.614363	0.000000	-2.471251	0.000000	0.000000	0.000000	-0.000045	0.075792	-0.000161	0.000000	0.000000	4.000000	2.000000	0.000000
14562.236600	0.149425	0.586310	0.032287	84.926033	-30.822973	37.904491	1.614363	0.000000	-2.471251	0.000000	0.000000	0.000000	-0.000045	0.075792	-0.000161	0.000000	0.000000	4.000000	2.000000	0.000000
14562.239933	0.149403	0.586693	0.032214	84.955620	-30.718674	38.038429	1.614336	0.000000	-2.471244	0.000000	0.000000	0.000000	-0.006624	0.114709	-0.021689	0.000000	0.000000	4.000000	2.000000	0.000000
14562.243266	0.149403	0.586693	0.032214	84.955620	-30.718674	38.038429	1.614336	0.000000	-2.471244	0.000000	0.000000	0.000000	-0.006624	0.114709	-0.021689	0.000000	0.000000	4.000000	2.000000	0.000000
14562.246600	0.149403	0.586693	0.032214	84.955620	-30.718674	38.038429	1.614336	0.000000	-2.471244	0.000000	0.000000	0.000000	-0.006624	0.114709	-0.021689	0.000000	0.000000	4.000000	2.000000	0.000000
14562.249933	0.149403	0.586693	0.032214	84.976601	-30.637384	38.141304	1.610722	0.000000	-2.470140	0.000000	0.000000	0.000000	-0.006624	0.114709	-0.021689	0.000000	0.000000	4.000000	2.000000	0.000000
14562.253266	0.149386	0.586841	0.032158	84.976601	-30.637384	38.141304	1.610722	0.000000	-2.470140	0.000000	0.000000	0.000000	-0.005139	0.044622	-0.016844	0.000000	0.000000	4.000000	2.000000	0.000000
14562.256600	0.149386	0.586841	0.032158	84.976601	-30.637384	38.141304	1.610722	0.000000	-2.470140	0.000000	0.000000	0.000000	-0.005139	0.044622	-0.016844	0.000000	0.000000	4.000000	2.000000	0.000000
14562.259933	0.149386	0.586841	0.032158	84.981789	-30.539700	38.246338	1.607914	0.000000	-2.469283	0.000000	0.000000	0.000000	-0.005139	0.044622	-0.016844	0.000000	0.000000	4.000000	2.000000	0.000000
14562.263266	0.149386	0.586841	0.032158	84.981789	-30.539700	38.246338	1.607914	0.000000	-2.469283	0.000000	0.000000	0.000000	-0.005139	0.044622	-0.016844	0.000000	0.000000	4.000000	2.000000	0.000000
14562.266600	0.149394	0.586962	0.032102	84.981789	-30.539700	38.246338	1.607914	0.000000	-2.469283	0.000000	0.000000	0.000000	0.002446	0.036245	-0.016949	0.000000	0.000000	4.000000	2.000000	0.000000
14562.269933	0.149394	0.586962	0.032102	84.980774	-30.442564	38.345795	1.607914	0.000000	-2.469283	0.000000	0.000000	0.000000	0.002446	0.036245	-0.016949	0.000000	0.000000	4.000000	2.000000	0.000000
14562.273266	0.149404	0.587055	0.032052	84.980774	-30.442564	38.345795	1.607914	0.000000	-2.469283	0.000000	0.000000	0.000000	0.003059	0.027831	-0.014922	0.000000	0.000000	4.000000	2.000000	0.000000
14562.276600	0.149404	0.587055	0.032052	84.980774	-30.442564	38.345795	1.607914	0.000000	-2.469283	0.000000	0.000000	0.000000	0.003059	0.027831	-0.014922	0.000000	0.000000	4.000000	2.000000	0.000000
14562.279933	0.149404	0.587055	0.032052	84.980385	-30.351137	38.439339	1.602602	0.000000	-2.470200	0.000000	0.000000	0.000000	0.003059	0.027831	-0.014922	0.000000	0.000000	4.000000	2.000000	0.000000
14562.283266	0.149404	0.587055	0.032052	84.980385	-30.351137	38.439339	1.602602	0.000000	-2.470200	0.000000	0.000000	0.000000	0.003059	0.027831	-0.014922	0.000000	0.000000	4.000000	2.000000	0.000000
14562.286600	0.149423	0.587111	0.032031	84.980385	-30.351137	38.439339	1.602602	0.000000	-2.470200	0.000000	0.000000	0.000000	0.005727	0.016780	-0.006199	0.000000	0.000000	4.000000	2.000000	0.000000
14562.289933	0.149423	0.587111	0.032031	84.981361	-30.250393	38.546535	1.602602	0.000000	-2.470200	0.000000	0.000000	0.000000	0.005727	0.016780	-0.006199	0.000000	0.000000	4.000000	2.000000	0.000000
14562.293266	0.149423	0.587111	0.032031	84.981361	-30.250393	38.546535	1.602602	0.000000	-2.470200	0.000000	0.000000	0.000000	0.005727	0.016780	-0.006199	0.000000	0.000000	4.000000	2.000000	0.000000
14562.296600	0.149423	0.587111	0.032031	84.981361	-30.250393	38.546535	1.602602	0.000000	-2.470200	0.000000	0.000000	0.000000	0.005727	0.016780	-0.006199	0.000000	0.000000	4.000000	2.000000	0.000000
14562.299933	0.149440	0.587195	0.032004	84.990974	-30.144808	38.662006	1.601569	0.000000	-2.471155	0.000000	0.000000	0.000000	0.005100	0.025166	-0.008239	0.000000	0.000000	4.000000	2.000000	0.000000
14562.303266	0.149440	0.587195	0.032004	84.990974	-30.144808	38.662006	1.601569	0.000000	-2.471155	0.000000	0.000000	0.000000	0.005100	0.025166	-0.008239	0.000000	0.000000	4.000000	2.000000	0.000000
14562.306600	0.149440	0.587195	0.032004	84.990974	-30.144808	38.662006	1.601569	0.000000	-2.471155	0.000000	0.000000	0.000000	0.005100	0.025166	-0.008239	0.000000	0.000000	4.000000	2.000000	0.000000
14562.309933	0.149440	0.587195	0.032004	85.000679	-30.041553	38.777908	1.600196	0.000000	-2.472005	0.000000	0.000000	0.000000	0.005100	0.025166	-0.008239	0.000000	0.000000	4.000000	2.000000	0.000000
14562.313266	0.149431	0.587232	0.031975	85.000679	-30.041553	38.777908	1.600196	0.000000	-2.472005	0.000000	0.000000	0.000000	-0.002664	0.011067	-0.008729	0.000000	0.000000	4.000000	2.000000	0.000000
14562.316600	0.149431	0.587232	0.031975	85.000679	-30.041553	38.777908	1.600196	0.000000	-2.472005	0.000000	0.000000	0.000000	-0.002664	0.011067	-0.008729	0.000000	0.000000	4.000000	2.000000	0.000000
14562.319933	0.149431	0.587232	0.031975	85.003860	-29.999174	38.825157	1.598741	0.000000	-2.471561	0.000000	0.000000	0.000000	-0.002664	0.011067	-0.008729	0.000000	0.000000	4.000000	2.000000	0.000000
14562.323266	0.149431	0.587232	0.031975	85.003860	-29.999174	38.825157	1.598741	0.000000	-2.471561	0.000000	0.000000	0.000000	-0.002664	0.011067	-0.008729	0.000000	0.000000	4.000000	2.000000	0.000000
14562.326600	0.149429	0.587260	0.031968	85.003860	-29.999174	38.825157	1.598741	0.000000	-2.471561	0.000000	0.000000	0.000000	-0.000627	0.008384	-0.002039	0.000000	0.000000	4.000000	2.000000	0.000000
14562.329933	0.149429	0.587260	0.031968	85.005348	-30.016947	38.804745	1.598741	0.000000	-2.471561	0.000000	0.000000	0.000000	-0.000627	0.008384	-0.002039	0.000000	0.000000	4.000000	2.000000	0.000000
14562.333266	0.149429	0.587260	0.031968	85.005348	-30.016947	38.804745	1.598741	0.000000	-2.471561	0.000000	0.000000	0.000000	-0.000627	0.008384	-0.002039	0.000000	0.000000	4.000000	2.000000	0.000000
14562.336600	0.149429	0.587260	0.031968	85.005348	-30.016947	38.804745	1.598741	0.000000	-2.471561	0.000000	0.000000	0.000000	-0.000627	0.008384	-0.002039	0.000000	0.000000	4.000000	2.000000	0.000000
14562.339933	0.149407	0.587294	0.031812	85.007545	-30.043161	38.778465	1.598402	0.000000	-2.471456	0.000000	0.000000	0.000000	-0.006721	0.010398	-0.046929	0.000000	1.000000	4.000000	2.000000	0.000000
14562.343266	0.149407	0.587294	0.031812	85.007545	-30.043161	38.778465	1.598402	0.000000	-2.471456	0.000000	0.000000	0.000000	-0.006721	0.010398	-0.046929	0.000000	1.000000	4.000000	2.000000	0.000000
