# Supplementary material for: Haptic Guidance Needs to Be Intuitive Not Just Informative to Improve Human Motor Accuracy
Source: PLoS One. 2016 Mar 16;11(3):e0150912. doi: 10.1371/journal.pone.0150912 (PMC4794196; doi:10.1371/journal.pone.0150912)
Supplement: S1 Data — (ZIP) [file pone.0150912.s001.zip › Subject6/exp1_0003.txt]

Time	PosX	PosY	PosZ	RotX	RotY	RotZ	ForceX	ForceY	ForceZ	MomentX	MomentY	MomentZ	VelocityX	VelocityY	VelocityZ	CalibratedWeight	ButtonDown	Condition	Trial	Visual
14565.739933	-0.002029	0.502037	0.250070	82.108597	69.761742	128.101639	4.656763	0.000000	-1.820594	0.000000	0.000000	0.000000	0.050446	-0.013402	-0.027465	0.000000	1.000000	4.000000	3.000000	1.000000
14565.743266	-0.002029	0.502037	0.250070	82.108597	69.761742	128.101639	4.656763	0.000000	-1.820594	0.000000	0.000000	0.000000	0.050446	-0.013402	-0.027465	0.000000	1.000000	4.000000	3.000000	1.000000
14565.746600	-0.002029	0.502037	0.250070	82.108597	69.761742	128.101639	4.656763	0.000000	-1.820594	0.000000	0.000000	0.000000	0.050446	-0.013402	-0.027465	0.000000	1.000000	4.000000	3.000000	1.000000
14565.749933	-0.002029	0.502037	0.250070	82.118904	70.183235	128.389847	4.655474	0.000000	-1.823887	0.000000	0.000000	0.000000	0.050446	-0.013402	-0.027465	0.000000	1.000000	4.000000	3.000000	1.000000
14565.753266	-0.000418	0.502017	0.249758	82.118904	70.183235	128.389847	4.655474	0.000000	-1.823887	0.000000	0.000000	0.000000	0.483519	-0.005979	-0.093708	0.000000	1.000000	4.000000	3.000000	1.000000
14565.756600	-0.000418	0.502017	0.249758	82.118904	70.183235	128.389847	4.655474	0.000000	-1.823887	0.000000	0.000000	0.000000	0.483519	-0.005979	-0.093708	0.000000	1.000000	4.000000	3.000000	1.000000
14565.759933	-0.000418	0.502017	0.249758	82.116707	70.489899	128.589539	4.644437	0.000000	-1.851810	0.000000	0.000000	0.000000	0.483519	-0.005979	-0.093708	0.000000	1.000000	4.000000	3.000000	1.000000
14565.763266	0.001058	0.501958	0.249444	82.116707	70.489899	128.589539	4.644437	0.000000	-1.851810	0.000000	0.000000	0.000000	0.442837	-0.017585	-0.094075	0.000000	1.000000	4.000000	3.000000	1.000000
14565.766600	0.001058	0.501958	0.249444	82.116707	70.489899	128.589539	4.644437	0.000000	-1.851810	0.000000	0.000000	0.000000	0.442837	-0.017585	-0.094075	0.000000	1.000000	4.000000	3.000000	1.000000
14565.769933	0.001058	0.501958	0.249444	82.269852	70.263847	128.160522	4.634133	0.000000	-1.877448	0.000000	0.000000	0.000000	0.442837	-0.017585	-0.094075	0.000000	1.000000	4.000000	3.000000	1.000000
14565.773266	0.002164	0.502249	0.249138	82.269852	70.263847	128.160522	4.634133	0.000000	-1.877448	0.000000	0.000000	0.000000	0.331806	0.087206	-0.091847	0.000000	1.000000	4.000000	3.000000	1.000000
14565.776600	0.002164	0.502249	0.249138	82.269852	70.263847	128.160522	4.634133	0.000000	-1.877448	0.000000	0.000000	0.000000	0.331806	0.087206	-0.091847	0.000000	1.000000	4.000000	3.000000	1.000000
14565.779933	0.002164	0.502249	0.249138	82.703056	69.903358	127.327431	4.626143	0.000000	-1.897051	0.000000	0.000000	0.000000	0.331806	0.087206	-0.091847	0.000000	1.000000	4.000000	3.000000	1.000000
14565.783266	0.003938	0.502369	0.248584	82.703056	69.903358	127.327431	4.626143	0.000000	-1.897051	0.000000	0.000000	0.000000	0.532201	0.035997	-0.166328	0.000000	1.000000	4.000000	3.000000	1.000000
14565.786600	0.003938	0.502369	0.248584	82.703056	69.903358	127.327431	4.626143	0.000000	-1.897051	0.000000	0.000000	0.000000	0.532201	0.035997	-0.166328	0.000000	1.000000	4.000000	3.000000	1.000000
14565.789933	0.003938	0.502369	0.248584	83.292702	69.145012	125.979698	4.612996	0.000000	-1.928799	0.000000	0.000000	0.000000	0.532201	0.035997	-0.166328	0.000000	1.000000	4.000000	3.000000	1.000000
14565.793266	0.005574	0.502497	0.247850	83.292702	69.145012	125.979698	4.612996	0.000000	-1.928799	0.000000	0.000000	0.000000	0.490779	0.038344	-0.220111	0.000000	1.000000	4.000000	3.000000	1.000000
14565.796600	0.005574	0.502497	0.247850	83.292702	69.145012	125.979698	4.612996	0.000000	-1.928799	0.000000	0.000000	0.000000	0.490779	0.038344	-0.220111	0.000000	1.000000	4.000000	3.000000	1.000000
14565.799933	0.005574	0.502497	0.247850	84.010376	67.854813	124.028671	4.600062	0.000000	-1.959448	0.000000	0.000000	0.000000	0.490779	0.038344	-0.220111	0.000000	1.000000	4.000000	3.000000	1.000000
14565.803266	0.007072	0.502576	0.246957	84.010376	67.854813	124.028671	4.600062	0.000000	-1.959448	0.000000	0.000000	0.000000	0.449168	0.023609	-0.267965	0.000000	1.000000	4.000000	3.000000	1.000000
14565.806600	0.007072	0.502576	0.246957	84.010376	67.854813	124.028671	4.600062	0.000000	-1.959448	0.000000	0.000000	0.000000	0.449168	0.023609	-0.267965	0.000000	1.000000	4.000000	3.000000	1.000000
14565.809933	0.007072	0.502576	0.246957	84.766846	65.987175	121.436356	4.587391	0.000000	-1.988930	0.000000	0.000000	0.000000	0.449168	0.023609	-0.267965	0.000000	1.000000	4.000000	3.000000	1.000000
14565.813266	0.008798	0.502729	0.246019	84.766846	65.987175	121.436356	4.587391	0.000000	-1.988930	0.000000	0.000000	0.000000	0.517992	0.045919	-0.281281	0.000000	1.000000	4.000000	3.000000	1.000000
14565.816600	0.008798	0.502729	0.246019	84.766846	65.987175	121.436356	4.587391	0.000000	-1.988930	0.000000	0.000000	0.000000	0.517992	0.045919	-0.281281	0.000000	1.000000	4.000000	3.000000	1.000000
14565.819933	0.008798	0.502729	0.246019	85.379372	64.242805	119.073357	4.572799	0.000000	-2.022253	0.000000	0.000000	0.000000	0.517992	0.045919	-0.281281	0.000000	1.000000	4.000000	3.000000	1.000000
14565.823266	0.010486	0.502857	0.244998	85.379372	64.242805	119.073357	4.572799	0.000000	-2.022253	0.000000	0.000000	0.000000	0.506257	0.038406	-0.306411	0.000000	1.000000	4.000000	3.000000	1.000000
14565.826600	0.010486	0.502857	0.244998	85.379372	64.242805	119.073357	4.572799	0.000000	-2.022253	0.000000	0.000000	0.000000	0.506257	0.038406	-0.306411	0.000000	1.000000	4.000000	3.000000	1.000000
14565.829933	0.010486	0.502857	0.244998	85.748169	63.330074	117.735580	4.557957	0.000000	-2.055487	0.000000	0.000000	0.000000	0.506257	0.038406	-0.306411	0.000000	1.000000	4.000000	3.000000	1.000000
14565.833266	0.012333	0.503016	0.243869	85.748169	63.330074	117.735580	4.557957	0.000000	-2.055487	0.000000	0.000000	0.000000	0.554186	0.047824	-0.338558	0.000000	1.000000	4.000000	3.000000	1.000000
14565.836600	0.012333	0.503016	0.243869	85.748169	63.330074	117.735580	4.557957	0.000000	-2.055487	0.000000	0.000000	0.000000	0.554186	0.047824	-0.338558	0.000000	1.000000	4.000000	3.000000	1.000000
14565.839933	0.012333	0.503016	0.243869	85.882774	62.873348	117.087517	4.541368	0.000000	-2.091884	0.000000	0.000000	0.000000	0.554186	0.047824	-0.338558	0.000000	1.000000	4.000000	3.000000	1.000000
14565.843266	0.014374	0.503195	0.242744	85.882774	62.873348	117.087517	4.541368	0.000000	-2.091884	0.000000	0.000000	0.000000	0.612290	0.053613	-0.337555	0.000000	1.000000	4.000000	3.000000	1.000000
14565.846600	0.014374	0.503195	0.242744	85.882774	62.873348	117.087517	4.541368	0.000000	-2.091884	0.000000	0.000000	0.000000	0.612290	0.053613	-0.337555	0.000000	1.000000	4.000000	3.000000	1.000000
14565.849933	0.014374	0.503195	0.242744	85.874313	60.979248	115.039993	4.523077	0.000000	-2.131145	0.000000	0.000000	0.000000	0.612290	0.053613	-0.337555	0.000000	1.000000	4.000000	3.000000	1.000000
14565.853266	0.016277	0.503415	0.241675	85.874313	60.979248	115.039993	4.523077	0.000000	-2.131145	0.000000	0.000000	0.000000	0.570942	0.066069	-0.320653	0.000000	1.000000	4.000000	3.000000	1.000000
14565.856600	0.016277	0.503415	0.241675	85.874313	60.979248	115.039993	4.523077	0.000000	-2.131145	0.000000	0.000000	0.000000	0.570942	0.066069	-0.320653	0.000000	1.000000	4.000000	3.000000	1.000000
14565.859933	0.016277	0.503415	0.241675	85.811234	56.660183	110.537247	4.505627	0.000000	-2.167793	0.000000	0.000000	0.000000	0.570942	0.066069	-0.320653	0.000000	1.000000	4.000000	3.000000	1.000000
14565.863266	0.018143	0.503695	0.240644	85.811234	56.660183	110.537247	4.505627	0.000000	-2.167793	0.000000	0.000000	0.000000	0.559600	0.083896	-0.309292	0.000000	0.000000	4.000000	3.000000	1.000000
14565.866600	0.018143	0.503695	0.240644	85.811234	56.660183	110.537247	4.505627	0.000000	-2.167793	0.000000	0.000000	0.000000	0.559600	0.083896	-0.309292	0.000000	0.000000	4.000000	3.000000	1.000000
14565.869933	0.018143	0.503695	0.240644	85.700165	50.282410	103.879776	4.488278	0.000000	-2.203488	0.000000	0.000000	0.000000	0.559600	0.083896	-0.309292	0.000000	0.000000	4.000000	3.000000	1.000000
14565.873266	0.020037	0.503996	0.239652	85.700165	50.282410	103.879776	4.488278	0.000000	-2.203488	0.000000	0.000000	0.000000	0.568273	0.090249	-0.297576	0.000000	0.000000	4.000000	3.000000	1.000000
14565.876600	0.020037	0.503996	0.239652	85.700165	50.282410	103.879776	4.488278	0.000000	-2.203488	0.000000	0.000000	0.000000	0.568273	0.090249	-0.297576	0.000000	0.000000	4.000000	3.000000	1.000000
14565.879933	0.020037	0.503996	0.239652	85.557808	43.237785	96.519630	4.470562	0.000000	-2.239211	0.000000	0.000000	0.000000	0.568273	0.090249	-0.297576	0.000000	0.000000	4.000000	3.000000	1.000000
14565.883266	0.021798	0.504304	0.238786	85.557808	43.237785	96.519630	4.470562	0.000000	-2.239211	0.000000	0.000000	0.000000	0.528230	0.092544	-0.259789	0.000000	0.000000	4.000000	3.000000	1.000000
14565.886600	0.021798	0.504304	0.238786	85.557808	43.237785	96.519630	4.470562	0.000000	-2.239211	0.000000	0.000000	0.000000	0.528230	0.092544	-0.259789	0.000000	0.000000	4.000000	3.000000	1.000000
14565.889933	0.021798	0.504304	0.238786	85.380646	36.739933	89.701729	4.454052	0.000000	-2.271876	0.000000	0.000000	0.000000	0.528230	0.092544	-0.259789	0.000000	0.000000	4.000000	3.000000	1.000000
14565.893266	0.023456	0.504614	0.237950	85.380646	36.739933	89.701729	4.454052	0.000000	-2.271876	0.000000	0.000000	0.000000	0.497554	0.092942	-0.250863	0.000000	0.000000	4.000000	3.000000	1.000000
14565.896600	0.023456	0.504614	0.237950	85.380646	36.739933	89.701729	4.454052	0.000000	-2.271876	0.000000	0.000000	0.000000	0.497554	0.092942	-0.250863	0.000000	0.000000	4.000000	3.000000	1.000000
14565.899933	0.023456	0.504614	0.237950	85.140213	31.745638	84.438110	4.438204	0.000000	-2.302682	0.000000	0.000000	0.000000	0.497554	0.092942	-0.250863	0.000000	0.000000	4.000000	3.000000	1.000000
14565.903266	0.025113	0.504927	0.237173	85.140213	31.745638	84.438110	4.438204	0.000000	-2.302682	0.000000	0.000000	0.000000	0.497063	0.093992	-0.233066	0.000000	0.000000	4.000000	3.000000	1.000000
14565.906600	0.025113	0.504927	0.237173	85.140213	31.745638	84.438110	4.438204	0.000000	-2.302682	0.000000	0.000000	0.000000	0.497063	0.093992	-0.233066	0.000000	0.000000	4.000000	3.000000	1.000000
14565.909933	0.025113	0.504927	0.237173	84.853951	28.641470	81.149185	4.422400	0.000000	-2.332892	0.000000	0.000000	0.000000	0.497063	0.093992	-0.233066	0.000000	0.000000	4.000000	3.000000	1.000000
14565.913266	0.026638	0.505246	0.236493	84.853951	28.641470	81.149185	4.422400	0.000000	-2.332892	0.000000	0.000000	0.000000	0.457571	0.095772	-0.203979	0.000000	0.000000	4.000000	3.000000	1.000000
14565.916600	0.026638	0.505246	0.236493	84.853951	28.641470	81.149185	4.422400	0.000000	-2.332892	0.000000	0.000000	0.000000	0.457571	0.095772	-0.203979	0.000000	0.000000	4.000000	3.000000	1.000000
14565.919933	0.026638	0.505246	0.236493	84.547737	27.005878	79.408752	4.407824	0.000000	-2.360316	0.000000	0.000000	0.000000	0.457571	0.095772	-0.203979	0.000000	0.000000	4.000000	3.000000	1.000000
14565.923266	0.028032	0.505552	0.235897	84.547737	27.005878	79.408752	4.407824	0.000000	-2.360316	0.000000	0.000000	0.000000	0.418208	0.091579	-0.178987	0.000000	0.000000	4.000000	3.000000	1.000000
14565.926600	0.028032	0.505552	0.235897	84.547737	27.005878	79.408752	4.407824	0.000000	-2.360316	0.000000	0.000000	0.000000	0.418208	0.091579	-0.178987	0.000000	0.000000	4.000000	3.000000	1.000000
14565.929933	0.028032	0.505552	0.235897	84.274399	25.786068	78.095306	4.394470	0.000000	-2.385086	0.000000	0.000000	0.000000	0.418208	0.091579	-0.178987	0.000000	0.000000	4.000000	3.000000	1.000000
14565.933266	0.029330	0.505883	0.235413	84.274399	25.786068	78.095306	4.394470	0.000000	-2.385086	0.000000	0.000000	0.000000	0.389339	0.099481	-0.145188	0.000000	0.000000	4.000000	3.000000	1.000000
14565.936600	0.029330	0.505883	0.235413	84.274399	25.786068	78.095306	4.394470	0.000000	-2.385086	0.000000	0.000000	0.000000	0.389339	0.099481	-0.145188	0.000000	0.000000	4.000000	3.000000	1.000000
14565.939933	0.029330	0.505883	0.235413	84.048065	24.873035	77.107330	4.382234	0.000000	-2.407493	0.000000	0.000000	0.000000	0.389339	0.099481	-0.145188	0.000000	0.000000	4.000000	3.000000	1.000000
14565.943266	0.030497	0.506199	0.234981	84.048065	24.873035	77.107330	4.382234	0.000000	-2.407493	0.000000	0.000000	0.000000	0.350046	0.094699	-0.129350	0.000000	0.000000	4.000000	3.000000	1.000000
14565.946600	0.030497	0.506199	0.234981	84.048065	24.873035	77.107330	4.382234	0.000000	-2.407493	0.000000	0.000000	0.000000	0.350046	0.094699	-0.129350	0.000000	0.000000	4.000000	3.000000	1.000000
14565.949933	0.030497	0.506199	0.234981	83.883713	24.300966	76.462975	4.371169	0.000000	-2.427526	0.000000	0.000000	0.000000	0.350046	0.094699	-0.129350	0.000000	0.000000	4.000000	3.000000	1.000000
14565.953266	0.031535	0.506501	0.234636	83.883713	24.300966	76.462975	4.371169	0.000000	-2.427526	0.000000	0.000000	0.000000	0.311345	0.090637	-0.103556	0.000000	0.000000	4.000000	3.000000	1.000000
14565.956600	0.031535	0.506501	0.234636	83.883713	24.300966	76.462975	4.371169	0.000000	-2.427526	0.000000	0.000000	0.000000	0.311345	0.090637	-0.103556	0.000000	0.000000	4.000000	3.000000	1.000000
14565.959933	0.031535	0.506501	0.234636	83.813820	24.255257	76.350388	4.361434	0.000000	-2.444974	0.000000	0.000000	0.000000	0.311345	0.090637	-0.103556	0.000000	0.000000	4.000000	3.000000	1.000000
14565.963266	0.032474	0.506785	0.234311	83.813820	24.255257	76.350388	4.361434	0.000000	-2.444974	0.000000	0.000000	0.000000	0.281753	0.085222	-0.097449	0.000000	0.000000	4.000000	3.000000	1.000000
14565.966600	0.032474	0.506785	0.234311	83.813820	24.255257	76.350388	4.361434	0.000000	-2.444974	0.000000	0.000000	0.000000	0.281753	0.085222	-0.097449	0.000000	0.000000	4.000000	3.000000	1.000000
14565.969933	0.032474	0.506785	0.234311	83.816231	24.596415	76.650604	4.352520	0.000000	-2.460806	0.000000	0.000000	0.000000	0.281753	0.085222	-0.097449	0.000000	0.000000	4.000000	3.000000	1.000000
14565.973266	0.032474	0.506785	0.234311	83.816231	24.596415	76.650604	4.352520	0.000000	-2.460806	0.000000	0.000000	0.000000	0.281753	0.085222	-0.097449	0.000000	0.000000	4.000000	3.000000	1.000000
14565.976600	0.033315	0.507051	0.234007	83.816231	24.596415	76.650604	4.352520	0.000000	-2.460806	0.000000	0.000000	0.000000	0.252224	0.079834	-0.091209	0.000000	0.000000	4.000000	3.000000	1.000000
14565.979933	0.033315	0.507051	0.234007	83.818573	25.103592	77.139641	4.352520	0.000000	-2.460806	0.000000	0.000000	0.000000	0.252224	0.079834	-0.091209	0.000000	0.000000	4.000000	3.000000	1.000000
14565.983266	0.034055	0.507297	0.233692	83.818573	25.103592	77.139641	4.352520	0.000000	-2.460806	0.000000	0.000000	0.000000	0.222274	0.073748	-0.094584	0.000000	0.000000	4.000000	3.000000	1.000000
14565.986600	0.034055	0.507297	0.233692	83.818573	25.103592	77.139641	4.352520	0.000000	-2.460806	0.000000	0.000000	0.000000	0.222274	0.073748	-0.094584	0.000000	0.000000	4.000000	3.000000	1.000000
14565.989933	0.034055	0.507297	0.233692	83.811378	25.647720	77.684143	4.337076	0.000000	-2.487926	0.000000	0.000000	0.000000	0.222274	0.073748	-0.094584	0.000000	0.000000	4.000000	3.000000	1.000000
14565.993266	0.034055	0.507297	0.233692	83.811378	25.647720	77.684143	4.337076	0.000000	-2.487926	0.000000	0.000000	0.000000	0.222274	0.073748	-0.094584	0.000000	0.000000	4.000000	3.000000	1.000000
14565.996600	0.034664	0.507523	0.233368	83.811378	25.647720	77.684143	4.337076	0.000000	-2.487926	0.000000	0.000000	0.000000	0.182514	0.067663	-0.097358	0.000000	0.000000	4.000000	3.000000	1.000000
14565.999933	0.034664	0.507523	0.233368	83.804001	26.108280	78.142448	4.337076	0.000000	-2.487926	0.000000	0.000000	0.000000	0.182514	0.067663	-0.097358	0.000000	0.000000	4.000000	3.000000	1.000000
14566.003266	0.035138	0.507725	0.233002	83.804001	26.108280	78.142448	4.337076	0.000000	-2.487926	0.000000	0.000000	0.000000	0.142303	0.060864	-0.109774	0.000000	0.000000	4.000000	3.000000	1.000000
14566.006600	0.035138	0.507725	0.233002	83.804001	26.108280	78.142448	4.337076	0.000000	-2.487926	0.000000	0.000000	0.000000	0.142303	0.060864	-0.109774	0.000000	0.000000	4.000000	3.000000	1.000000
14566.009933	0.035138	0.507725	0.233002	83.808815	26.384750	78.413719	4.325179	0.000000	-2.508552	0.000000	0.000000	0.000000	0.142303	0.060864	-0.109774	0.000000	0.000000	4.000000	3.000000	1.000000
14566.013266	0.035138	0.507725	0.233002	83.808815	26.384750	78.413719	4.325179	0.000000	-2.508552	0.000000	0.000000	0.000000	0.142303	0.060864	-0.109774	0.000000	0.000000	4.000000	3.000000	1.000000
14566.016600	0.035478	0.507923	0.232577	83.808815	26.384750	78.413719	4.325179	0.000000	-2.508552	0.000000	0.000000	0.000000	0.101849	0.059358	-0.127423	0.000000	0.000000	4.000000	3.000000	1.000000
14566.019933	0.035478	0.507923	0.232577	83.824409	26.570652	78.589882	4.325179	0.000000	-2.508552	0.000000	0.000000	0.000000	0.101849	0.059358	-0.127423	0.000000	0.000000	4.000000	3.000000	1.000000
14566.023266	0.035652	0.508139	0.232143	83.824409	26.570652	78.589882	4.325179	0.000000	-2.508552	0.000000	0.000000	0.000000	0.052355	0.064564	-0.130326	0.000000	0.000000	4.000000	3.000000	1.000000
14566.026600	0.035652	0.508139	0.232143	83.824409	26.570652	78.589882	4.325179	0.000000	-2.508552	0.000000	0.000000	0.000000	0.052355	0.064564	-0.130326	0.000000	0.000000	4.000000	3.000000	1.000000
14566.029933	0.035652	0.508139	0.232143	83.840820	26.729443	78.751076	4.316985	0.000000	-2.522625	0.000000	0.000000	0.000000	0.052355	0.064564	-0.130326	0.000000	0.000000	4.000000	3.000000	1.000000
14566.033266	0.035652	0.508139	0.232143	83.840820	26.729443	78.751076	4.316985	0.000000	-2.522625	0.000000	0.000000	0.000000	0.052355	0.064564	-0.130326	0.000000	0.000000	4.000000	3.000000	1.000000
14566.036600	0.035693	0.508369	0.231664	83.840820	26.729443	78.751076	4.316985	0.000000	-2.522625	0.000000	0.000000	0.000000	0.012252	0.069044	-0.143483	0.000000	0.000000	4.000000	3.000000	1.000000
14566.039933	0.035693	0.508369	0.231664	83.847252	27.067911	79.119263	4.316985	0.000000	-2.522625	0.000000	0.000000	0.000000	0.012252	0.069044	-0.143483	0.000000	0.000000	4.000000	3.000000	1.000000
14566.043266	0.035633	0.508614	0.231140	83.847252	27.067911	79.119263	4.316985	0.000000	-2.522625	0.000000	0.000000	0.000000	-0.017973	0.073484	-0.157172	0.000000	0.000000	4.000000	3.000000	1.000000
14566.046600	0.035633	0.508614	0.231140	83.847252	27.067911	79.119263	4.316985	0.000000	-2.522625	0.000000	0.000000	0.000000	-0.017973	0.073484	-0.157172	0.000000	0.000000	4.000000	3.000000	1.000000
14566.049933	0.035633	0.508614	0.231140	83.833855	27.822105	79.956871	4.312374	0.000000	-2.530501	0.000000	0.000000	0.000000	-0.017973	0.073484	-0.157172	0.000000	0.000000	4.000000	3.000000	1.000000
14566.053266	0.035633	0.508614	0.231140	83.833855	27.822105	79.956871	4.312374	0.000000	-2.530501	0.000000	0.000000	0.000000	-0.017973	0.073484	-0.157172	0.000000	0.000000	4.000000	3.000000	1.000000
14566.056600	0.035442	0.508876	0.230605	83.833855	27.822105	79.956871	4.312374	0.000000	-2.530501	0.000000	0.000000	0.000000	-0.057422	0.078608	-0.160642	0.000000	0.000000	4.000000	3.000000	1.000000
14566.059933	0.035442	0.508876	0.230605	83.801003	28.941715	81.206474	4.312374	0.000000	-2.530501	0.000000	0.000000	0.000000	-0.057422	0.078608	-0.160642	0.000000	0.000000	4.000000	3.000000	1.000000
14566.063266	0.035148	0.509187	0.229988	83.801003	28.941715	81.206474	4.312374	0.000000	-2.530501	0.000000	0.000000	0.000000	-0.088033	0.093540	-0.185092	0.000000	0.000000	4.000000	3.000000	1.000000
14566.066600	0.035148	0.509187	0.229988	83.801003	28.941715	81.206474	4.312374	0.000000	-2.530501	0.000000	0.000000	0.000000	-0.088033	0.093540	-0.185092	0.000000	0.000000	4.000000	3.000000	1.000000
14566.069933	0.035148	0.509187	0.229988	83.755341	30.209658	82.632881	4.310807	0.000000	-2.533169	0.000000	0.000000	0.000000	-0.088033	0.093540	-0.185092	0.000000	0.000000	4.000000	3.000000	1.000000
14566.073266	0.035148	0.509187	0.229988	83.755341	30.209658	82.632881	4.310807	0.000000	-2.533169	0.000000	0.000000	0.000000	-0.088033	0.093540	-0.185092	0.000000	0.000000	4.000000	3.000000	1.000000
14566.076600	0.034788	0.509534	0.229338	83.755341	30.209658	82.632881	4.310807	0.000000	-2.533169	0.000000	0.000000	0.000000	-0.107999	0.103842	-0.195055	0.000000	0.000000	4.000000	3.000000	1.000000
14566.079933	0.034788	0.509534	0.229338	83.709137	31.515865	84.102417	4.310807	0.000000	-2.533169	0.000000	0.000000	0.000000	-0.107999	0.103842	-0.195055	0.000000	0.000000	4.000000	3.000000	1.000000
14566.083266	0.034360	0.509874	0.228624	83.709137	31.515865	84.102417	4.310807	0.000000	-2.533169	0.000000	0.000000	0.000000	-0.128344	0.102104	-0.214050	0.000000	0.000000	4.000000	3.000000	1.000000
14566.086600	0.034360	0.509874	0.228624	83.709137	31.515865	84.102417	4.310807	0.000000	-2.533169	0.000000	0.000000	0.000000	-0.128344	0.102104	-0.214050	0.000000	0.000000	4.000000	3.000000	1.000000
14566.089933	0.034360	0.509874	0.228624	83.666550	32.743301	85.491386	4.310696	0.000000	-2.533358	0.000000	0.000000	0.000000	-0.128344	0.102104	-0.214050	0.000000	0.000000	4.000000	3.000000	1.000000
14566.093266	0.033863	0.510243	0.227811	83.666550	32.743301	85.491386	4.310696	0.000000	-2.533358	0.000000	0.000000	0.000000	-0.149128	0.110780	-0.243856	0.000000	0.000000	4.000000	3.000000	1.000000
14566.096600	0.033863	0.510243	0.227811	83.666550	32.743301	85.491386	4.310696	0.000000	-2.533358	0.000000	0.000000	0.000000	-0.149128	0.110780	-0.243856	0.000000	0.000000	4.000000	3.000000	1.000000
14566.099933	0.033863	0.510243	0.227811	83.626984	33.970543	86.876282	4.310855	0.000000	-2.533086	0.000000	0.000000	0.000000	-0.149128	0.110780	-0.243856	0.000000	0.000000	4.000000	3.000000	1.000000
14566.103266	0.033365	0.510664	0.226943	83.626984	33.970543	86.876282	4.310855	0.000000	-2.533086	0.000000	0.000000	0.000000	-0.149604	0.126137	-0.260471	0.000000	0.000000	4.000000	3.000000	1.000000
14566.106600	0.033365	0.510664	0.226943	83.626984	33.970543	86.876282	4.310855	0.000000	-2.533086	0.000000	0.000000	0.000000	-0.149604	0.126137	-0.260471	0.000000	0.000000	4.000000	3.000000	1.000000
14566.109933	0.033365	0.510664	0.226943	83.588432	35.219719	88.287598	4.310760	0.000000	-2.533248	0.000000	0.000000	0.000000	-0.149604	0.126137	-0.260471	0.000000	0.000000	4.000000	3.000000	1.000000
14566.113266	0.032893	0.511072	0.225940	83.588432	35.219719	88.287598	4.310760	0.000000	-2.533248	0.000000	0.000000	0.000000	-0.141445	0.122619	-0.301000	0.000000	0.000000	4.000000	3.000000	1.000000
14566.116600	0.032893	0.511072	0.225940	83.588432	35.219719	88.287598	4.310760	0.000000	-2.533248	0.000000	0.000000	0.000000	-0.141445	0.122619	-0.301000	0.000000	0.000000	4.000000	3.000000	1.000000
14566.119933	0.032893	0.511072	0.225940	83.556274	36.478291	89.700333	4.309775	0.000000	-2.534923	0.000000	0.000000	0.000000	-0.141445	0.122619	-0.301000	0.000000	0.000000	4.000000	3.000000	1.000000
14566.123266	0.032452	0.511474	0.224867	83.556274	36.478291	89.700333	4.309775	0.000000	-2.534923	0.000000	0.000000	0.000000	-0.132328	0.120581	-0.321947	0.000000	0.000000	4.000000	3.000000	1.000000
14566.126600	0.032452	0.511474	0.224867	83.556274	36.478291	89.700333	4.309775	0.000000	-2.534923	0.000000	0.000000	0.000000	-0.132328	0.120581	-0.321947	0.000000	0.000000	4.000000	3.000000	1.000000
14566.129933	0.032452	0.511474	0.224867	83.526917	37.746964	91.116646	4.308183	0.000000	-2.537628	0.000000	0.000000	0.000000	-0.132328	0.120581	-0.321947	0.000000	0.000000	4.000000	3.000000	1.000000
14566.133266	0.032071	0.511884	0.223671	83.526917	37.746964	91.116646	4.308183	0.000000	-2.537628	0.000000	0.000000	0.000000	-0.114247	0.122870	-0.358751	0.000000	0.000000	4.000000	3.000000	1.000000
14566.136600	0.032071	0.511884	0.223671	83.526917	37.746964	91.116646	4.308183	0.000000	-2.537628	0.000000	0.000000	0.000000	-0.114247	0.122870	-0.358751	0.000000	0.000000	4.000000	3.000000	1.000000
14566.139933	0.032071	0.511884	0.223671	83.525978	38.835155	92.320732	4.305457	0.000000	-2.542251	0.000000	0.000000	0.000000	-0.114247	0.122870	-0.358751	0.000000	0.000000	4.000000	3.000000	1.000000
14566.143266	0.031720	0.512303	0.222386	83.525978	38.835155	92.320732	4.305457	0.000000	-2.542251	0.000000	0.000000	0.000000	-0.105445	0.125847	-0.385379	0.000000	0.000000	4.000000	3.000000	1.000000
14566.146600	0.031720	0.512303	0.222386	83.525978	38.835155	92.320732	4.305457	0.000000	-2.542251	0.000000	0.000000	0.000000	-0.105445	0.125847	-0.385379	0.000000	0.000000	4.000000	3.000000	1.000000
14566.149933	0.031720	0.512303	0.222386	83.564980	39.522785	93.068398	4.302006	0.000000	-2.548087	0.000000	0.000000	0.000000	-0.105445	0.125847	-0.385379	0.000000	0.000000	4.000000	3.000000	1.000000
14566.153266	0.031396	0.512730	0.220979	83.564980	39.522785	93.068398	4.302006	0.000000	-2.548087	0.000000	0.000000	0.000000	-0.097131	0.127878	-0.422117	0.000000	0.000000	4.000000	3.000000	1.000000
14566.156600	0.031396	0.512730	0.220979	83.564980	39.522785	93.068398	4.302006	0.000000	-2.548087	0.000000	0.000000	0.000000	-0.097131	0.127878	-0.422117	0.000000	0.000000	4.000000	3.000000	1.000000
14566.159933	0.031396	0.512730	0.220979	83.640968	39.997490	93.563820	4.297653	0.000000	-2.555420	0.000000	0.000000	0.000000	-0.097131	0.127878	-0.422117	0.000000	0.000000	4.000000	3.000000	1.000000
14566.163266	0.031100	0.513162	0.219449	83.640968	39.997490	93.563820	4.297653	0.000000	-2.555420	0.000000	0.000000	0.000000	-0.088850	0.129812	-0.459109	0.000000	0.000000	4.000000	3.000000	1.000000
14566.166600	0.031100	0.513162	0.219449	83.640968	39.997490	93.563820	4.297653	0.000000	-2.555420	0.000000	0.000000	0.000000	-0.088850	0.129812	-0.459109	0.000000	0.000000	4.000000	3.000000	1.000000
14566.169933	0.031100	0.513162	0.219449	83.717247	40.490318	94.074837	4.292370	0.000000	-2.564285	0.000000	0.000000	0.000000	-0.088850	0.129812	-0.459109	0.000000	0.000000	4.000000	3.000000	1.000000
14566.173266	0.030864	0.513621	0.217808	83.717247	40.490318	94.074837	4.292370	0.000000	-2.564285	0.000000	0.000000	0.000000	-0.070790	0.137523	-0.492279	0.000000	0.000000	4.000000	3.000000	1.000000
14566.176600	0.030864	0.513621	0.217808	83.717247	40.490318	94.074837	4.292370	0.000000	-2.564285	0.000000	0.000000	0.000000	-0.070790	0.137523	-0.492279	0.000000	0.000000	4.000000	3.000000	1.000000
14566.179933	0.030864	0.513621	0.217808	83.788208	40.952213	94.553093	4.285908	0.000000	-2.575071	0.000000	0.000000	0.000000	-0.070790	0.137523	-0.492279	0.000000	0.000000	4.000000	3.000000	1.000000
14566.183266	0.030593	0.514107	0.216093	83.788208	40.952213	94.553093	4.285908	0.000000	-2.575071	0.000000	0.000000	0.000000	-0.081167	0.145896	-0.514347	0.000000	0.000000	4.000000	3.000000	1.000000
14566.186600	0.030593	0.514107	0.216093	83.788208	40.952213	94.553093	4.285908	0.000000	-2.575071	0.000000	0.000000	0.000000	-0.081167	0.145896	-0.514347	0.000000	0.000000	4.000000	3.000000	1.000000
14566.189933	0.030593	0.514107	0.216093	83.816261	40.959152	94.574013	4.279254	0.000000	-2.586114	0.000000	0.000000	0.000000	-0.081167	0.145896	-0.514347	0.000000	0.000000	4.000000	3.000000	1.000000
14566.193266	0.030352	0.514601	0.214287	83.816261	40.959152	94.574013	4.279254	0.000000	-2.586114	0.000000	0.000000	0.000000	-0.072541	0.148189	-0.542054	0.000000	0.000000	4.000000	3.000000	1.000000
14566.196600	0.030352	0.514601	0.214287	83.816261	40.959152	94.574013	4.279254	0.000000	-2.586114	0.000000	0.000000	0.000000	-0.072541	0.148189	-0.542054	0.000000	0.000000	4.000000	3.000000	1.000000
14566.199933	0.030352	0.514601	0.214287	83.766525	40.203964	93.828011	4.271734	0.000000	-2.598517	0.000000	0.000000	0.000000	-0.072541	0.148189	-0.542054	0.000000	0.000000	4.000000	3.000000	1.000000
14566.203266	0.030046	0.515144	0.212455	83.766525	40.203964	93.828011	4.271734	0.000000	-2.598517	0.000000	0.000000	0.000000	-0.091726	0.163061	-0.549451	0.000000	0.000000	4.000000	3.000000	1.000000
14566.206600	0.030046	0.515144	0.212455	83.766525	40.203964	93.828011	4.271734	0.000000	-2.598517	0.000000	0.000000	0.000000	-0.091726	0.163061	-0.549451	0.000000	0.000000	4.000000	3.000000	1.000000
14566.209933	0.030046	0.515144	0.212455	83.630493	38.811237	92.451027	4.264513	0.000000	-2.610350	0.000000	0.000000	0.000000	-0.091726	0.163061	-0.549451	0.000000	0.000000	4.000000	3.000000	1.000000
14566.213266	0.029739	0.515681	0.210584	83.630493	38.811237	92.451027	4.264513	0.000000	-2.610350	0.000000	0.000000	0.000000	-0.091891	0.160877	-0.561425	0.000000	0.000000	4.000000	3.000000	1.000000
14566.216600	0.029739	0.515681	0.210584	83.630493	38.811237	92.451027	4.264513	0.000000	-2.610350	0.000000	0.000000	0.000000	-0.091891	0.160877	-0.561425	0.000000	0.000000	4.000000	3.000000	1.000000
14566.219933	0.029739	0.515681	0.210584	83.406769	37.084614	90.763557	4.256942	0.000000	-2.622680	0.000000	0.000000	0.000000	-0.091891	0.160877	-0.561425	0.000000	0.000000	4.000000	3.000000	1.000000
14566.223266	0.029369	0.516246	0.208672	83.406769	37.084614	90.763557	4.256942	0.000000	-2.622680	0.000000	0.000000	0.000000	-0.111056	0.169609	-0.573613	0.000000	0.000000	4.000000	3.000000	1.000000
14566.226600	0.029369	0.516246	0.208672	83.406769	37.084614	90.763557	4.256942	0.000000	-2.622680	0.000000	0.000000	0.000000	-0.111056	0.169609	-0.573613	0.000000	0.000000	4.000000	3.000000	1.000000
14566.229933	0.029369	0.516246	0.208672	83.131584	35.217514	88.943428	4.249578	0.000000	-2.634594	0.000000	0.000000	0.000000	-0.111056	0.169609	-0.573613	0.000000	0.000000	4.000000	3.000000	1.000000
14566.233266	0.028968	0.516860	0.206732	83.131584	35.217514	88.943428	4.249578	0.000000	-2.634594	0.000000	0.000000	0.000000	-0.120391	0.184098	-0.581763	0.000000	0.000000	4.000000	3.000000	1.000000
14566.236600	0.028968	0.516860	0.206732	83.131584	35.217514	88.943428	4.249578	0.000000	-2.634594	0.000000	0.000000	0.000000	-0.120391	0.184098	-0.581763	0.000000	0.000000	4.000000	3.000000	1.000000
14566.239933	0.028968	0.516860	0.206732	82.844482	33.477371	87.254448	4.242201	0.000000	-2.646456	0.000000	0.000000	0.000000	-0.120391	0.184098	-0.581763	0.000000	0.000000	4.000000	3.000000	1.000000
14566.243266	0.028535	0.517465	0.204754	82.844482	33.477371	87.254448	4.242201	0.000000	-2.646456	0.000000	0.000000	0.000000	-0.129791	0.181614	-0.593638	0.000000	0.000000	4.000000	3.000000	1.000000
14566.246600	0.028535	0.517465	0.204754	82.844482	33.477371	87.254448	4.242201	0.000000	-2.646456	0.000000	0.000000	0.000000	-0.129791	0.181614	-0.593638	0.000000	0.000000	4.000000	3.000000	1.000000
14566.249933	0.028535	0.517465	0.204754	82.573837	32.013748	85.854126	4.234737	0.000000	-2.658383	0.000000	0.000000	0.000000	-0.129791	0.181614	-0.593638	0.000000	0.000000	4.000000	3.000000	1.000000
14566.253266	0.027978	0.518062	0.202739	82.573837	32.013748	85.854126	4.234737	0.000000	-2.658383	0.000000	0.000000	0.000000	-0.167284	0.179125	-0.604420	0.000000	0.000000	4.000000	3.000000	1.000000
14566.256600	0.027978	0.518062	0.202739	82.573837	32.013748	85.854126	4.234737	0.000000	-2.658383	0.000000	0.000000	0.000000	-0.167284	0.179125	-0.604420	0.000000	0.000000	4.000000	3.000000	1.000000
14566.259933	0.027978	0.518062	0.202739	82.325630	31.010008	84.946373	4.228083	0.000000	-2.668954	0.000000	0.000000	0.000000	-0.167284	0.179125	-0.604420	0.000000	0.000000	4.000000	3.000000	1.000000
14566.263266	0.027392	0.518674	0.200733	82.325630	31.010008	84.946373	4.228083	0.000000	-2.668954	0.000000	0.000000	0.000000	-0.175683	0.183423	-0.601632	0.000000	0.000000	4.000000	3.000000	1.000000
14566.266600	0.027392	0.518674	0.200733	82.325630	31.010008	84.946373	4.228083	0.000000	-2.668954	0.000000	0.000000	0.000000	-0.175683	0.183423	-0.601632	0.000000	0.000000	4.000000	3.000000	1.000000
14566.269933	0.027392	0.518674	0.200733	82.094307	30.578119	84.658966	4.221612	0.000000	-2.679177	0.000000	0.000000	0.000000	-0.175683	0.183423	-0.601632	0.000000	0.000000	4.000000	3.000000	1.000000
14566.273266	0.026716	0.519335	0.198736	82.094307	30.578119	84.658966	4.221612	0.000000	-2.679177	0.000000	0.000000	0.000000	-0.202723	0.198409	-0.599065	0.000000	0.000000	4.000000	3.000000	1.000000
14566.276600	0.026716	0.519335	0.198736	82.094307	30.578119	84.658966	4.221612	0.000000	-2.679177	0.000000	0.000000	0.000000	-0.202723	0.198409	-0.599065	0.000000	0.000000	4.000000	3.000000	1.000000
14566.279933	0.026716	0.519335	0.198736	81.882690	30.592804	84.865181	4.215925	0.000000	-2.688117	0.000000	0.000000	0.000000	-0.202723	0.198409	-0.599065	0.000000	0.000000	4.000000	3.000000	1.000000
14566.283266	0.025983	0.520030	0.196766	81.882690	30.592804	84.865181	4.215925	0.000000	-2.688117	0.000000	0.000000	0.000000	-0.219972	0.208444	-0.591250	0.000000	0.000000	4.000000	3.000000	1.000000
14566.286600	0.025983	0.520030	0.196766	81.882690	30.592804	84.865181	4.215925	0.000000	-2.688117	0.000000	0.000000	0.000000	-0.219972	0.208444	-0.591250	0.000000	0.000000	4.000000	3.000000	1.000000
14566.289933	0.025983	0.520030	0.196766	81.715492	30.882734	85.355881	4.210840	0.000000	-2.696075	0.000000	0.000000	0.000000	-0.219972	0.208444	-0.591250	0.000000	0.000000	4.000000	3.000000	1.000000
14566.293266	0.025224	0.520722	0.194823	81.715492	30.882734	85.355881	4.210840	0.000000	-2.696075	0.000000	0.000000	0.000000	-0.227746	0.207698	-0.582758	0.000000	0.000000	4.000000	3.000000	1.000000
14566.296600	0.025224	0.520722	0.194823	81.715492	30.882734	85.355881	4.210840	0.000000	-2.696075	0.000000	0.000000	0.000000	-0.227746	0.207698	-0.582758	0.000000	0.000000	4.000000	3.000000	1.000000
14566.299933	0.025224	0.520722	0.194823	81.594261	31.375708	86.059158	4.206083	0.000000	-2.703491	0.000000	0.000000	0.000000	-0.227746	0.207698	-0.582758	0.000000	0.000000	4.000000	3.000000	1.000000
14566.303266	0.024438	0.521428	0.192890	81.594261	31.375708	86.059158	4.206083	0.000000	-2.703491	0.000000	0.000000	0.000000	-0.235674	0.211840	-0.579921	0.000000	0.000000	4.000000	3.000000	1.000000
14566.306600	0.024438	0.521428	0.192890	81.594261	31.375708	86.059158	4.206083	0.000000	-2.703491	0.000000	0.000000	0.000000	-0.235674	0.211840	-0.579921	0.000000	0.000000	4.000000	3.000000	1.000000
14566.309933	0.024438	0.521428	0.192890	81.517052	31.918474	86.797859	4.201550	0.000000	-2.710530	0.000000	0.000000	0.000000	-0.235674	0.211840	-0.579921	0.000000	0.000000	4.000000	3.000000	1.000000
14566.313266	0.023594	0.522180	0.190929	81.517052	31.918474	86.797859	4.201550	0.000000	-2.710530	0.000000	0.000000	0.000000	-0.253177	0.225493	-0.588259	0.000000	0.000000	4.000000	3.000000	1.000000
14566.316600	0.023594	0.522180	0.190929	81.517052	31.918474	86.797859	4.201550	0.000000	-2.710530	0.000000	0.000000	0.000000	-0.253177	0.225493	-0.588259	0.000000	0.000000	4.000000	3.000000	1.000000
14566.319933	0.023594	0.522180	0.190929	81.485664	32.634995	87.710480	4.197329	0.000000	-2.717063	0.000000	0.000000	0.000000	-0.253177	0.225493	-0.588259	0.000000	0.000000	4.000000	3.000000	1.000000
14566.323266	0.022662	0.522977	0.188941	81.485664	32.634995	87.710480	4.197329	0.000000	-2.717063	0.000000	0.000000	0.000000	-0.279686	0.238999	-0.596440	0.000000	0.000000	4.000000	3.000000	1.000000
14566.326600	0.022662	0.522977	0.188941	81.485664	32.634995	87.710480	4.197329	0.000000	-2.717063	0.000000	0.000000	0.000000	-0.279686	0.238999	-0.596440	0.000000	0.000000	4.000000	3.000000	1.000000
14566.329933	0.022662	0.522977	0.188941	81.476723	33.651596	88.953369	4.193734	0.000000	-2.722609	0.000000	0.000000	0.000000	-0.279686	0.238999	-0.596440	0.000000	0.000000	4.000000	3.000000	1.000000
14566.333266	0.021672	0.523779	0.186893	81.476723	33.651596	88.953369	4.193734	0.000000	-2.722609	0.000000	0.000000	0.000000	-0.297052	0.240670	-0.614559	0.000000	0.000000	4.000000	3.000000	1.000000
14566.336600	0.021672	0.523779	0.186893	81.476723	33.651596	88.953369	4.193734	0.000000	-2.722609	0.000000	0.000000	0.000000	-0.297052	0.240670	-0.614559	0.000000	0.000000	4.000000	3.000000	1.000000
14566.339933	0.021672	0.523779	0.186893	81.446777	34.813110	90.375175	4.190251	0.000000	-2.727965	0.000000	0.000000	0.000000	-0.297052	0.240670	-0.614559	0.000000	0.000000	4.000000	3.000000	1.000000
14566.343266	0.020625	0.524621	0.184779	81.446777	34.813110	90.375175	4.190251	0.000000	-2.727965	0.000000	0.000000	0.000000	-0.314204	0.252708	-0.634014	0.000000	0.000000	4.000000	3.000000	1.000000
14566.346600	0.020625	0.524621	0.184779	81.446777	34.813110	90.375175	4.190251	0.000000	-2.727965	0.000000	0.000000	0.000000	-0.314204	0.252708	-0.634014	0.000000	0.000000	4.000000	3.000000	1.000000
14566.349933	0.020625	0.524621	0.184779	81.377457	36.210121	92.091179	4.186844	0.000000	-2.733191	0.000000	0.000000	0.000000	-0.314204	0.252708	-0.634014	0.000000	0.000000	4.000000	3.000000	1.000000
14566.353266	0.019462	0.525526	0.182653	81.377457	36.210121	92.091179	4.186844	0.000000	-2.733191	0.000000	0.000000	0.000000	-0.348848	0.271444	-0.637887	0.000000	0.000000	4.000000	3.000000	1.000000
14566.356600	0.019462	0.525526	0.182653	81.377457	36.210121	92.091179	4.186844	0.000000	-2.733191	0.000000	0.000000	0.000000	-0.348848	0.271444	-0.637887	0.000000	0.000000	4.000000	3.000000	1.000000
14566.359933	0.019462	0.525526	0.182653	81.259239	37.800724	94.058113	4.184481	0.000000	-2.736808	0.000000	0.000000	0.000000	-0.348848	0.271444	-0.637887	0.000000	0.000000	4.000000	3.000000	1.000000
14566.363266	0.018277	0.526446	0.180569	81.259239	37.800724	94.058113	4.184481	0.000000	-2.736808	0.000000	0.000000	0.000000	-0.355357	0.275962	-0.625190	0.000000	0.000000	4.000000	3.000000	1.000000
14566.366600	0.018277	0.526446	0.180569	81.259239	37.800724	94.058113	4.184481	0.000000	-2.736808	0.000000	0.000000	0.000000	-0.355357	0.275962	-0.625190	0.000000	0.000000	4.000000	3.000000	1.000000
14566.369933	0.018277	0.526446	0.180569	81.095497	39.501259	96.182991	4.182586	0.000000	-2.739703	0.000000	0.000000	0.000000	-0.355357	0.275962	-0.625190	0.000000	0.000000	4.000000	3.000000	1.000000
14566.373266	0.017041	0.527416	0.178524	81.095497	39.501259	96.182991	4.182586	0.000000	-2.739703	0.000000	0.000000	0.000000	-0.370925	0.290972	-0.613324	0.000000	0.000000	4.000000	3.000000	1.000000
14566.376600	0.017041	0.527416	0.178524	81.095497	39.501259	96.182991	4.182586	0.000000	-2.739703	0.000000	0.000000	0.000000	-0.370925	0.290972	-0.613324	0.000000	0.000000	4.000000	3.000000	1.000000
14566.379933	0.017041	0.527416	0.178524	80.903183	41.104530	98.222481	4.181483	0.000000	-2.741386	0.000000	0.000000	0.000000	-0.370925	0.290972	-0.613324	0.000000	0.000000	4.000000	3.000000	1.000000
14566.383266	0.015786	0.528448	0.176625	80.903183	41.104530	98.222481	4.181483	0.000000	-2.741386	0.000000	0.000000	0.000000	-0.376561	0.309527	-0.569702	0.000000	0.000000	4.000000	3.000000	1.000000
14566.386600	0.015786	0.528448	0.176625	80.903183	41.104530	98.222481	4.181483	0.000000	-2.741386	0.000000	0.000000	0.000000	-0.376561	0.309527	-0.569702	0.000000	0.000000	4.000000	3.000000	1.000000
14566.389933	0.015786	0.528448	0.176625	80.694664	42.534149	100.084267	4.181594	0.000000	-2.741217	0.000000	0.000000	0.000000	-0.376561	0.309527	-0.569702	0.000000	0.000000	4.000000	3.000000	1.000000
14566.393266	0.014510	0.529503	0.174841	80.694664	42.534149	100.084267	4.181594	0.000000	-2.741217	0.000000	0.000000	0.000000	-0.382577	0.316645	-0.535342	0.000000	0.000000	4.000000	3.000000	1.000000
14566.396600	0.014510	0.529503	0.174841	80.694664	42.534149	100.084267	4.181594	0.000000	-2.741217	0.000000	0.000000	0.000000	-0.382577	0.316645	-0.535342	0.000000	0.000000	4.000000	3.000000	1.000000
14566.399933	0.014510	0.529503	0.174841	80.495995	43.698463	101.642860	4.182750	0.000000	-2.739452	0.000000	0.000000	0.000000	-0.382577	0.316645	-0.535342	0.000000	0.000000	4.000000	3.000000	1.000000
14566.403266	0.013274	0.530598	0.173151	80.495995	43.698463	101.642860	4.182750	0.000000	-2.739452	0.000000	0.000000	0.000000	-0.370885	0.328510	-0.507115	0.000000	0.000000	4.000000	3.000000	1.000000
14566.406600	0.013274	0.530598	0.173151	80.495995	43.698463	101.642860	4.182750	0.000000	-2.739452	0.000000	0.000000	0.000000	-0.370885	0.328510	-0.507115	0.000000	0.000000	4.000000	3.000000	1.000000
14566.409933	0.013274	0.530598	0.173151	80.334442	44.517834	102.795670	4.184180	0.000000	-2.737267	0.000000	0.000000	0.000000	-0.370885	0.328510	-0.507115	0.000000	0.000000	4.000000	3.000000	1.000000
14566.413266	0.012016	0.531714	0.171540	80.334442	44.517834	102.795670	4.184180	0.000000	-2.737267	0.000000	0.000000	0.000000	-0.377426	0.334710	-0.483081	0.000000	0.000000	4.000000	3.000000	1.000000
14566.416600	0.012016	0.531714	0.171540	80.334442	44.517834	102.795670	4.184180	0.000000	-2.737267	0.000000	0.000000	0.000000	-0.377426	0.334710	-0.483081	0.000000	0.000000	4.000000	3.000000	1.000000
14566.419933	0.012016	0.531714	0.171540	80.224205	44.969746	103.489876	4.186468	0.000000	-2.733769	0.000000	0.000000	0.000000	-0.377426	0.334710	-0.483081	0.000000	0.000000	4.000000	3.000000	1.000000
14566.423266	0.010736	0.532870	0.170026	80.224205	44.969746	103.489876	4.186468	0.000000	-2.733769	0.000000	0.000000	0.000000	-0.383957	0.346863	-0.454204	0.000000	0.000000	4.000000	3.000000	1.000000
14566.426600	0.010736	0.532870	0.170026	80.224205	44.969746	103.489876	4.186468	0.000000	-2.733769	0.000000	0.000000	0.000000	-0.383957	0.346863	-0.454204	0.000000	0.000000	4.000000	3.000000	1.000000
14566.429933	0.010736	0.532870	0.170026	80.163170	45.147648	103.747780	4.189749	0.000000	-2.728736	0.000000	0.000000	0.000000	-0.383957	0.346863	-0.454204	0.000000	0.000000	4.000000	3.000000	1.000000
14566.433266	0.009463	0.533990	0.168545	80.163170	45.147648	103.747780	4.189749	0.000000	-2.728736	0.000000	0.000000	0.000000	-0.381972	0.335980	-0.444405	0.000000	0.000000	4.000000	3.000000	1.000000
14566.436600	0.009463	0.533990	0.168545	80.163170	45.147648	103.747780	4.189749	0.000000	-2.728736	0.000000	0.000000	0.000000	-0.381972	0.335980	-0.444405	0.000000	0.000000	4.000000	3.000000	1.000000
14566.439933	0.009463	0.533990	0.168545	80.129921	45.143951	103.878349	4.193255	0.000000	-2.723346	0.000000	0.000000	0.000000	-0.381972	0.335980	-0.444405	0.000000	0.000000	4.000000	3.000000	1.000000
14566.443266	0.008167	0.535127	0.167109	80.129921	45.143951	103.878349	4.193255	0.000000	-2.723346	0.000000	0.000000	0.000000	-0.388891	0.341278	-0.430887	0.000000	0.000000	4.000000	3.000000	1.000000
14566.446600	0.008167	0.535127	0.167109	80.129921	45.143951	103.878349	4.193255	0.000000	-2.723346	0.000000	0.000000	0.000000	-0.388891	0.341278	-0.430887	0.000000	0.000000	4.000000	3.000000	1.000000
14566.449933	0.008167	0.535127	0.167109	80.109421	45.056580	103.914047	4.197421	0.000000	-2.716921	0.000000	0.000000	0.000000	-0.388891	0.341278	-0.430887	0.000000	0.000000	4.000000	3.000000	1.000000
14566.453266	0.006936	0.536298	0.165696	80.109421	45.056580	103.914047	4.197421	0.000000	-2.716921	0.000000	0.000000	0.000000	-0.369289	0.351044	-0.423710	0.000000	0.000000	4.000000	3.000000	1.000000
14566.456600	0.006936	0.536298	0.165696	80.109421	45.056580	103.914047	4.197421	0.000000	-2.716921	0.000000	0.000000	0.000000	-0.369289	0.351044	-0.423710	0.000000	0.000000	4.000000	3.000000	1.000000
14566.459933	0.006936	0.536298	0.165696	80.085732	44.946327	103.892815	4.201080	0.000000	-2.711258	0.000000	0.000000	0.000000	-0.369289	0.351044	-0.423710	0.000000	0.000000	4.000000	3.000000	1.000000
14566.463266	0.005769	0.537447	0.164297	80.085732	44.946327	103.892815	4.201080	0.000000	-2.711258	0.000000	0.000000	0.000000	-0.349886	0.344839	-0.419857	0.000000	0.000000	4.000000	3.000000	1.000000
14566.466600	0.005769	0.537447	0.164297	80.085732	44.946327	103.892815	4.201080	0.000000	-2.711258	0.000000	0.000000	0.000000	-0.349886	0.344839	-0.419857	0.000000	0.000000	4.000000	3.000000	1.000000
14566.469933	0.005769	0.537447	0.164297	80.064507	44.827160	103.800926	4.204145	0.000000	-2.706504	0.000000	0.000000	0.000000	-0.349886	0.344839	-0.419857	0.000000	0.000000	4.000000	3.000000	1.000000
14566.473266	0.004638	0.538615	0.162943	80.064507	44.827160	103.800926	4.204145	0.000000	-2.706504	0.000000	0.000000	0.000000	-0.339386	0.350295	-0.406272	0.000000	0.000000	4.000000	3.000000	1.000000
14566.476600	0.004638	0.538615	0.162943	80.064507	44.827160	103.800926	4.204145	0.000000	-2.706504	0.000000	0.000000	0.000000	-0.339386	0.350295	-0.406272	0.000000	0.000000	4.000000	3.000000	1.000000
14566.479933	0.004638	0.538615	0.162943	80.049835	44.652023	103.620621	4.207191	0.000000	-2.701766	0.000000	0.000000	0.000000	-0.339386	0.350295	-0.406272	0.000000	0.000000	4.000000	3.000000	1.000000
14566.483266	0.003482	0.539762	0.161603	80.049835	44.652023	103.620621	4.207191	0.000000	-2.701766	0.000000	0.000000	0.000000	-0.346700	0.344237	-0.401978	0.000000	0.000000	4.000000	3.000000	1.000000
14566.486600	0.003482	0.539762	0.161603	80.049835	44.652023	103.620621	4.207191	0.000000	-2.701766	0.000000	0.000000	0.000000	-0.346700	0.344237	-0.401978	0.000000	0.000000	4.000000	3.000000	1.000000
14566.489933	0.003482	0.539762	0.161603	80.036400	44.471283	103.520866	4.210685	0.000000	-2.696318	0.000000	0.000000	0.000000	-0.346700	0.344237	-0.401978	0.000000	0.000000	4.000000	3.000000	1.000000
14566.493266	0.002332	0.540870	0.160261	80.036400	44.471283	103.520866	4.210685	0.000000	-2.696318	0.000000	0.000000	0.000000	-0.345206	0.332449	-0.402461	0.000000	0.000000	4.000000	3.000000	1.000000
14566.496600	0.002332	0.540870	0.160261	80.036400	44.471283	103.520866	4.210685	0.000000	-2.696318	0.000000	0.000000	0.000000	-0.345206	0.332449	-0.402461	0.000000	0.000000	4.000000	3.000000	1.000000
14566.499933	0.002332	0.540870	0.160261	80.022652	44.309311	103.464622	4.214164	0.000000	-2.690877	0.000000	0.000000	0.000000	-0.345206	0.332449	-0.402461	0.000000	0.000000	4.000000	3.000000	1.000000
14566.503266	0.001128	0.541964	0.158970	80.022652	44.309311	103.464622	4.214164	0.000000	-2.690877	0.000000	0.000000	0.000000	-0.361231	0.328013	-0.387214	0.000000	0.000000	4.000000	3.000000	1.000000
14566.506600	0.001128	0.541964	0.158970	80.022652	44.309311	103.464622	4.214164	0.000000	-2.690877	0.000000	0.000000	0.000000	-0.361231	0.328013	-0.387214	0.000000	0.000000	4.000000	3.000000	1.000000
14566.509933	0.001128	0.541964	0.158970	80.002922	44.192886	103.447311	4.218732	0.000000	-2.683711	0.000000	0.000000	0.000000	-0.361231	0.328013	-0.387214	0.000000	0.000000	4.000000	3.000000	1.000000
14566.513266	-0.000071	0.543013	0.157642	80.002922	44.192886	103.447311	4.218732	0.000000	-2.683711	0.000000	0.000000	0.000000	-0.359720	0.314865	-0.398507	0.000000	0.000000	4.000000	3.000000	1.000000
14566.516600	-0.000071	0.543013	0.157642	80.002922	44.192886	103.447311	4.218732	0.000000	-2.683711	0.000000	0.000000	0.000000	-0.359720	0.314865	-0.398507	0.000000	0.000000	4.000000	3.000000	1.000000
14566.519933	-0.000071	0.543013	0.157642	79.970375	44.161171	103.499214	4.223022	0.000000	-2.676956	0.000000	0.000000	0.000000	-0.359720	0.314865	-0.398507	0.000000	0.000000	4.000000	3.000000	1.000000
14566.523266	-0.001236	0.544044	0.156328	79.970375	44.161171	103.499214	4.223022	0.000000	-2.676956	0.000000	0.000000	0.000000	-0.349441	0.309073	-0.394105	0.000000	0.000000	4.000000	3.000000	1.000000
14566.526600	-0.001236	0.544044	0.156328	79.970375	44.161171	103.499214	4.223022	0.000000	-2.676956	0.000000	0.000000	0.000000	-0.349441	0.309073	-0.394105	0.000000	0.000000	4.000000	3.000000	1.000000
14566.529933	-0.001236	0.544044	0.156328	79.933907	44.228786	103.590187	4.227077	0.000000	-2.670547	0.000000	0.000000	0.000000	-0.349441	0.309073	-0.394105	0.000000	0.000000	4.000000	3.000000	1.000000
14566.533266	-0.002367	0.545030	0.154977	79.933907	44.228786	103.590187	4.227077	0.000000	-2.670547	0.000000	0.000000	0.000000	-0.339185	0.295947	-0.405266	0.000000	0.000000	4.000000	3.000000	1.000000
14566.536600	-0.002367	0.545030	0.154977	79.933907	44.228786	103.590187	4.227077	0.000000	-2.670547	0.000000	0.000000	0.000000	-0.339185	0.295947	-0.405266	0.000000	0.000000	4.000000	3.000000	1.000000
14566.539933	-0.002367	0.545030	0.154977	79.908035	44.353432	103.656227	4.230490	0.000000	-2.665138	0.000000	0.000000	0.000000	-0.339185	0.295947	-0.405266	0.000000	0.000000	4.000000	3.000000	1.000000
14566.543266	-0.003492	0.545992	0.153605	79.908035	44.353432	103.656227	4.230490	0.000000	-2.665138	0.000000	0.000000	0.000000	-0.337653	0.288621	-0.411674	0.000000	0.000000	4.000000	3.000000	1.000000
14566.546600	-0.003492	0.545992	0.153605	79.908035	44.353432	103.656227	4.230490	0.000000	-2.665138	0.000000	0.000000	0.000000	-0.337653	0.288621	-0.411674	0.000000	0.000000	4.000000	3.000000	1.000000
14566.549933	-0.003492	0.545992	0.153605	79.885994	44.606152	103.754356	4.233731	0.000000	-2.659986	0.000000	0.000000	0.000000	-0.337653	0.288621	-0.411674	0.000000	0.000000	4.000000	3.000000	1.000000
14566.553266	-0.004584	0.546911	0.152196	79.885994	44.606152	103.754356	4.233731	0.000000	-2.659986	0.000000	0.000000	0.000000	-0.327373	0.275516	-0.422744	0.000000	0.000000	4.000000	3.000000	1.000000
14566.556600	-0.004584	0.546911	0.152196	79.885994	44.606152	103.754356	4.233731	0.000000	-2.659986	0.000000	0.000000	0.000000	-0.327373	0.275516	-0.422744	0.000000	0.000000	4.000000	3.000000	1.000000
14566.559933	-0.004584	0.546911	0.152196	79.853783	44.999058	103.904900	4.236311	0.000000	-2.655875	0.000000	0.000000	0.000000	-0.327373	0.275516	-0.422744	0.000000	0.000000	4.000000	3.000000	1.000000
14566.563266	-0.005669	0.547766	0.150734	79.853783	44.999058	103.904900	4.236311	0.000000	-2.655875	0.000000	0.000000	0.000000	-0.325709	0.256604	-0.438594	0.000000	0.000000	4.000000	3.000000	1.000000
14566.566600	-0.005669	0.547766	0.150734	79.853783	44.999058	103.904900	4.236311	0.000000	-2.655875	0.000000	0.000000	0.000000	-0.325709	0.256604	-0.438594	0.000000	0.000000	4.000000	3.000000	1.000000
14566.569933	-0.005669	0.547766	0.150734	79.778900	45.439716	104.182030	4.238450	0.000000	-2.652460	0.000000	0.000000	0.000000	-0.325709	0.256604	-0.438594	0.000000	0.000000	4.000000	3.000000	1.000000
14566.573266	-0.006836	0.548550	0.149276	79.778900	45.439716	104.182030	4.238450	0.000000	-2.652460	0.000000	0.000000	0.000000	-0.350064	0.235205	-0.437488	0.000000	0.000000	4.000000	3.000000	1.000000
14566.576600	-0.006836	0.548550	0.149276	79.778900	45.439716	104.182030	4.238450	0.000000	-2.652460	0.000000	0.000000	0.000000	-0.350064	0.235205	-0.437488	0.000000	0.000000	4.000000	3.000000	1.000000
14566.579933	-0.006836	0.548550	0.149276	79.664253	45.945148	104.756287	4.241695	0.000000	-2.647267	0.000000	0.000000	0.000000	-0.350064	0.235205	-0.437488	0.000000	0.000000	4.000000	3.000000	1.000000
14566.583266	-0.008026	0.549277	0.147801	79.664253	45.945148	104.756287	4.241695	0.000000	-2.647267	0.000000	0.000000	0.000000	-0.356927	0.218035	-0.442481	0.000000	0.000000	4.000000	3.000000	1.000000
14566.586600	-0.008026	0.549277	0.147801	79.664253	45.945148	104.756287	4.241695	0.000000	-2.647267	0.000000	0.000000	0.000000	-0.356927	0.218035	-0.442481	0.000000	0.000000	4.000000	3.000000	1.000000
14566.589933	-0.008026	0.549277	0.147801	79.529770	46.508984	105.464310	4.245165	0.000000	-2.641699	0.000000	0.000000	0.000000	-0.356927	0.218035	-0.442481	0.000000	0.000000	4.000000	3.000000	1.000000
14566.593266	-0.009240	0.549977	0.146399	79.529770	46.508984	105.464310	4.245165	0.000000	-2.641699	0.000000	0.000000	0.000000	-0.364112	0.210176	-0.420687	0.000000	0.000000	4.000000	3.000000	1.000000
14566.596600	-0.009240	0.549977	0.146399	79.529770	46.508984	105.464310	4.245165	0.000000	-2.641699	0.000000	0.000000	0.000000	-0.364112	0.210176	-0.420687	0.000000	0.000000	4.000000	3.000000	1.000000
14566.599933	-0.009240	0.549977	0.146399	79.380775	47.077190	106.088242	4.249600	0.000000	-2.634558	0.000000	0.000000	0.000000	-0.364112	0.210176	-0.420687	0.000000	0.000000	4.000000	3.000000	1.000000
14566.603266	-0.010449	0.550666	0.145049	79.380775	47.077190	106.088242	4.249600	0.000000	-2.634558	0.000000	0.000000	0.000000	-0.362691	0.206522	-0.404942	0.000000	0.000000	4.000000	3.000000	1.000000
14566.606600	-0.010449	0.550666	0.145049	79.380775	47.077190	106.088242	4.249600	0.000000	-2.634558	0.000000	0.000000	0.000000	-0.362691	0.206522	-0.404942	0.000000	0.000000	4.000000	3.000000	1.000000
14566.609933	-0.010449	0.550666	0.145049	79.240608	47.600491	106.440720	4.254482	0.000000	-2.626668	0.000000	0.000000	0.000000	-0.362691	0.206522	-0.404942	0.000000	0.000000	4.000000	3.000000	1.000000
14566.613266	-0.011625	0.551329	0.143773	79.240608	47.600491	106.440720	4.254482	0.000000	-2.626668	0.000000	0.000000	0.000000	-0.352934	0.198955	-0.382645	0.000000	0.000000	4.000000	3.000000	1.000000
14566.616600	-0.011625	0.551329	0.143773	79.240608	47.600491	106.440720	4.254482	0.000000	-2.626668	0.000000	0.000000	0.000000	-0.352934	0.198955	-0.382645	0.000000	0.000000	4.000000	3.000000	1.000000
14566.619933	-0.011625	0.551329	0.143773	79.106621	48.088890	106.670670	4.259625	0.000000	-2.618319	0.000000	0.000000	0.000000	-0.352934	0.198955	-0.382645	0.000000	0.000000	4.000000	3.000000	1.000000
14566.623266	-0.012769	0.551962	0.142536	79.106621	48.088890	106.670670	4.259625	0.000000	-2.618319	0.000000	0.000000	0.000000	-0.343134	0.189795	-0.371234	0.000000	0.000000	4.000000	3.000000	1.000000
14566.626600	-0.012769	0.551962	0.142536	79.106621	48.088890	106.670670	4.259625	0.000000	-2.618319	0.000000	0.000000	0.000000	-0.343134	0.189795	-0.371234	0.000000	0.000000	4.000000	3.000000	1.000000
14566.629933	-0.012769	0.551962	0.142536	78.999069	48.631310	107.288223	4.264731	0.000000	-2.609994	0.000000	0.000000	0.000000	-0.343134	0.189795	-0.371234	0.000000	0.000000	4.000000	3.000000	1.000000
14566.633266	-0.013910	0.552570	0.141373	78.999069	48.631310	107.288223	4.264731	0.000000	-2.609994	0.000000	0.000000	0.000000	-0.342238	0.182522	-0.348818	0.000000	0.000000	4.000000	3.000000	1.000000
14566.636600	-0.013910	0.552570	0.141373	78.999069	48.631310	107.288223	4.264731	0.000000	-2.609994	0.000000	0.000000	0.000000	-0.342238	0.182522	-0.348818	0.000000	0.000000	4.000000	3.000000	1.000000
14566.639933	-0.013910	0.552570	0.141373	78.931534	49.249268	108.118446	4.270494	0.000000	-2.600555	0.000000	0.000000	0.000000	-0.342238	0.182522	-0.348818	0.000000	0.000000	4.000000	3.000000	1.000000
14566.643266	-0.015045	0.553156	0.140190	78.931534	49.249268	108.118446	4.270494	0.000000	-2.600555	0.000000	0.000000	0.000000	-0.340761	0.175861	-0.354805	0.000000	0.000000	4.000000	3.000000	1.000000
14566.646600	-0.015045	0.553156	0.140190	78.931534	49.249268	108.118446	4.270494	0.000000	-2.600555	0.000000	0.000000	0.000000	-0.340761	0.175861	-0.354805	0.000000	0.000000	4.000000	3.000000	1.000000
14566.649933	-0.015045	0.553156	0.140190	78.911728	49.953915	108.913940	4.276115	0.000000	-2.591300	0.000000	0.000000	0.000000	-0.340761	0.175861	-0.354805	0.000000	0.000000	4.000000	3.000000	1.000000
14566.653266	-0.016120	0.553739	0.139005	78.911728	49.953915	108.913940	4.276115	0.000000	-2.591300	0.000000	0.000000	0.000000	-0.322399	0.174936	-0.355566	0.000000	0.000000	4.000000	3.000000	1.000000
14566.656600	-0.016120	0.553739	0.139005	78.911728	49.953915	108.913940	4.276115	0.000000	-2.591300	0.000000	0.000000	0.000000	-0.322399	0.174936	-0.355566	0.000000	0.000000	4.000000	3.000000	1.000000
14566.659933	-0.016120	0.553739	0.139005	78.920914	50.717354	109.501228	4.280973	0.000000	-2.583267	0.000000	0.000000	0.000000	-0.322399	0.174936	-0.355566	0.000000	0.000000	4.000000	3.000000	1.000000
14566.663266	-0.017219	0.554319	0.137815	78.920914	50.717354	109.501228	4.280973	0.000000	-2.583267	0.000000	0.000000	0.000000	-0.329555	0.174062	-0.356963	0.000000	0.000000	4.000000	3.000000	1.000000
14566.666600	-0.017219	0.554319	0.137815	78.920914	50.717354	109.501228	4.280973	0.000000	-2.583267	0.000000	0.000000	0.000000	-0.329555	0.174062	-0.356963	0.000000	0.000000	4.000000	3.000000	1.000000
14566.669933	-0.017219	0.554319	0.137815	78.932816	51.458168	109.921349	4.286199	0.000000	-2.574587	0.000000	0.000000	0.000000	-0.329555	0.174062	-0.356963	0.000000	0.000000	4.000000	3.000000	1.000000
14566.673266	-0.018312	0.554929	0.136616	78.932816	51.458168	109.921349	4.286199	0.000000	-2.574587	0.000000	0.000000	0.000000	-0.328149	0.182891	-0.359744	0.000000	0.000000	4.000000	3.000000	1.000000
14566.676600	-0.018312	0.554929	0.136616	78.932816	51.458168	109.921349	4.286199	0.000000	-2.574587	0.000000	0.000000	0.000000	-0.328149	0.182891	-0.359744	0.000000	0.000000	4.000000	3.000000	1.000000
14566.679933	-0.018312	0.554929	0.136616	78.911057	52.090981	110.397102	4.291370	0.000000	-2.565959	0.000000	0.000000	0.000000	-0.328149	0.182891	-0.359744	0.000000	0.000000	4.000000	3.000000	1.000000
14566.683266	-0.019347	0.555542	0.135452	78.911057	52.090981	110.397102	4.291370	0.000000	-2.565959	0.000000	0.000000	0.000000	-0.310268	0.183801	-0.349248	0.000000	0.000000	4.000000	3.000000	1.000000
14566.686600	-0.019347	0.555542	0.135452	78.911057	52.090981	110.397102	4.291370	0.000000	-2.565959	0.000000	0.000000	0.000000	-0.310268	0.183801	-0.349248	0.000000	0.000000	4.000000	3.000000	1.000000
14566.689933	-0.019347	0.555542	0.135452	78.852951	52.591999	111.050293	4.296087	0.000000	-2.558054	0.000000	0.000000	0.000000	-0.310268	0.183801	-0.349248	0.000000	0.000000	4.000000	3.000000	1.000000
14566.693266	-0.020295	0.556229	0.134351	78.852951	52.591999	111.050293	4.296087	0.000000	-2.558054	0.000000	0.000000	0.000000	-0.284390	0.206029	-0.330429	0.000000	0.000000	4.000000	3.000000	1.000000
14566.696600	-0.020295	0.556229	0.134351	78.852951	52.591999	111.050293	4.296087	0.000000	-2.558054	0.000000	0.000000	0.000000	-0.284390	0.206029	-0.330429	0.000000	0.000000	4.000000	3.000000	1.000000
14566.699933	-0.020295	0.556229	0.134351	78.793663	52.970253	111.594681	4.300191	0.000000	-2.551148	0.000000	0.000000	0.000000	-0.284390	0.206029	-0.330429	0.000000	0.000000	4.000000	3.000000	1.000000
14566.703266	-0.021183	0.556931	0.133264	78.793663	52.970253	111.594681	4.300191	0.000000	-2.551148	0.000000	0.000000	0.000000	-0.266642	0.210900	-0.326069	0.000000	0.000000	4.000000	3.000000	1.000000
14566.706600	-0.021183	0.556931	0.133264	78.793663	52.970253	111.594681	4.300191	0.000000	-2.551148	0.000000	0.000000	0.000000	-0.266642	0.210900	-0.326069	0.000000	0.000000	4.000000	3.000000	1.000000
14566.709933	-0.021183	0.556931	0.133264	78.773193	53.180443	111.898689	4.303645	0.000000	-2.545317	0.000000	0.000000	0.000000	-0.266642	0.210900	-0.326069	0.000000	0.000000	4.000000	3.000000	1.000000
14566.713266	-0.021901	0.557664	0.132174	78.773193	53.180443	111.898689	4.303645	0.000000	-2.545317	0.000000	0.000000	0.000000	-0.215194	0.219678	-0.326795	0.000000	0.000000	4.000000	3.000000	1.000000
14566.716600	-0.021901	0.557664	0.132174	78.773193	53.180443	111.898689	4.303645	0.000000	-2.545317	0.000000	0.000000	0.000000	-0.215194	0.219678	-0.326795	0.000000	0.000000	4.000000	3.000000	1.000000
14566.719933	-0.021901	0.557664	0.132174	78.801910	53.430264	112.182358	4.304687	0.000000	-2.543555	0.000000	0.000000	0.000000	-0.215194	0.219678	-0.326795	0.000000	0.000000	4.000000	3.000000	1.000000
14566.723266	-0.022560	0.558444	0.131095	78.801910	53.430264	112.182358	4.304687	0.000000	-2.543555	0.000000	0.000000	0.000000	-0.197708	0.234161	-0.323885	0.000000	0.000000	4.000000	3.000000	1.000000
14566.726600	-0.022560	0.558444	0.131095	78.801910	53.430264	112.182358	4.304687	0.000000	-2.543555	0.000000	0.000000	0.000000	-0.197708	0.234161	-0.323885	0.000000	0.000000	4.000000	3.000000	1.000000
14566.729933	-0.022560	0.558444	0.131095	78.846313	53.877163	112.664185	4.304990	0.000000	-2.543041	0.000000	0.000000	0.000000	-0.197708	0.234161	-0.323885	0.000000	0.000000	4.000000	3.000000	1.000000
14566.733266	-0.023186	0.559260	0.129949	78.846313	53.877163	112.664185	4.304990	0.000000	-2.543041	0.000000	0.000000	0.000000	-0.187802	0.244706	-0.343651	0.000000	0.000000	4.000000	3.000000	1.000000
14566.736600	-0.023186	0.559260	0.129949	78.846313	53.877163	112.664185	4.304990	0.000000	-2.543041	0.000000	0.000000	0.000000	-0.187802	0.244706	-0.343651	0.000000	0.000000	4.000000	3.000000	1.000000
14566.739933	-0.023186	0.559260	0.129949	78.894249	54.357338	113.185074	4.304255	0.000000	-2.544285	0.000000	0.000000	0.000000	-0.187802	0.244706	-0.343651	0.000000	0.000000	4.000000	3.000000	1.000000
14566.743266	-0.023778	0.560059	0.128727	78.894249	54.357338	113.185074	4.304255	0.000000	-2.544285	0.000000	0.000000	0.000000	-0.177747	0.239684	-0.366570	0.000000	0.000000	4.000000	3.000000	1.000000
14566.746600	-0.023778	0.560059	0.128727	78.894249	54.357338	113.185074	4.304255	0.000000	-2.544285	0.000000	0.000000	0.000000	-0.177747	0.239684	-0.366570	0.000000	0.000000	4.000000	3.000000	1.000000
14566.749933	-0.023778	0.560059	0.128727	78.938362	54.811844	113.672890	4.302354	0.000000	-2.547499	0.000000	0.000000	0.000000	-0.177747	0.239684	-0.366570	0.000000	0.000000	4.000000	3.000000	1.000000
14566.753266	-0.024392	0.560873	0.127421	78.938362	54.811844	113.672890	4.302354	0.000000	-2.547499	0.000000	0.000000	0.000000	-0.184246	0.244118	-0.391907	0.000000	0.000000	4.000000	3.000000	1.000000
14566.756600	-0.024392	0.560873	0.127421	78.938362	54.811844	113.672890	4.302354	0.000000	-2.547499	0.000000	0.000000	0.000000	-0.184246	0.244118	-0.391907	0.000000	0.000000	4.000000	3.000000	1.000000
14566.759933	-0.024392	0.560873	0.127421	78.978500	55.217148	114.076279	4.299994	0.000000	-2.551480	0.000000	0.000000	0.000000	-0.184246	0.244118	-0.391907	0.000000	0.000000	4.000000	3.000000	1.000000
14566.763266	-0.025085	0.561643	0.126076	78.978500	55.217148	114.076279	4.299994	0.000000	-2.551480	0.000000	0.000000	0.000000	-0.207840	0.231227	-0.403448	0.000000	0.000000	4.000000	3.000000	1.000000
14566.766600	-0.025085	0.561643	0.126076	78.978500	55.217148	114.076279	4.299994	0.000000	-2.551480	0.000000	0.000000	0.000000	-0.207840	0.231227	-0.403448	0.000000	0.000000	4.000000	3.000000	1.000000
14566.769933	-0.025085	0.561643	0.126076	79.008751	55.517006	114.400139	4.298419	0.000000	-2.554131	0.000000	0.000000	0.000000	-0.207840	0.231227	-0.403448	0.000000	0.000000	4.000000	3.000000	1.000000
14566.773266	-0.025799	0.562396	0.124652	79.008751	55.517006	114.400139	4.298419	0.000000	-2.554131	0.000000	0.000000	0.000000	-0.214075	0.225863	-0.427290	0.000000	0.000000	4.000000	3.000000	1.000000
14566.776600	-0.025799	0.562396	0.124652	79.008751	55.517006	114.400139	4.298419	0.000000	-2.554131	0.000000	0.000000	0.000000	-0.214075	0.225863	-0.427290	0.000000	0.000000	4.000000	3.000000	1.000000
14566.779933	-0.025799	0.562396	0.124652	79.013786	55.628441	114.560486	4.296410	0.000000	-2.557512	0.000000	0.000000	0.000000	-0.214075	0.225863	-0.427290	0.000000	0.000000	4.000000	3.000000	1.000000
14566.783266	-0.026532	0.563111	0.123132	79.013786	55.628441	114.560486	4.296410	0.000000	-2.557512	0.000000	0.000000	0.000000	-0.219936	0.214567	-0.455983	0.000000	0.000000	4.000000	3.000000	1.000000
14566.786600	-0.026532	0.563111	0.123132	79.013786	55.628441	114.560486	4.296410	0.000000	-2.557512	0.000000	0.000000	0.000000	-0.219936	0.214567	-0.455983	0.000000	0.000000	4.000000	3.000000	1.000000
14566.789933	-0.026532	0.563111	0.123132	78.988419	55.675014	114.655930	4.293777	0.000000	-2.561930	0.000000	0.000000	0.000000	-0.219936	0.214567	-0.455983	0.000000	0.000000	4.000000	3.000000	1.000000
14566.793266	-0.027263	0.563829	0.121646	78.988419	55.675014	114.655930	4.293777	0.000000	-2.561930	0.000000	0.000000	0.000000	-0.219185	0.215138	-0.445868	0.000000	0.000000	4.000000	3.000000	1.000000
14566.796600	-0.027263	0.563829	0.121646	78.988419	55.675014	114.655930	4.293777	0.000000	-2.561930	0.000000	0.000000	0.000000	-0.219185	0.215138	-0.445868	0.000000	0.000000	4.000000	3.000000	1.000000
14566.799933	-0.027263	0.563829	0.121646	78.933968	55.789204	114.763474	4.291350	0.000000	-2.565992	0.000000	0.000000	0.000000	-0.219185	0.215138	-0.445868	0.000000	0.000000	4.000000	3.000000	1.000000
14566.803266	-0.027935	0.564560	0.120174	78.933968	55.789204	114.763474	4.291350	0.000000	-2.565992	0.000000	0.000000	0.000000	-0.201718	0.219478	-0.441423	0.000000	0.000000	4.000000	3.000000	1.000000
14566.806600	-0.027935	0.564560	0.120174	78.933968	55.789204	114.763474	4.291350	0.000000	-2.565992	0.000000	0.000000	0.000000	-0.201718	0.219478	-0.441423	0.000000	0.000000	4.000000	3.000000	1.000000
14566.809933	-0.027935	0.564560	0.120174	78.862617	55.939651	114.873909	4.288087	0.000000	-2.571442	0.000000	0.000000	0.000000	-0.201718	0.219478	-0.441423	0.000000	0.000000	4.000000	3.000000	1.000000
14566.813266	-0.028575	0.565268	0.118685	78.862617	55.939651	114.873909	4.288087	0.000000	-2.571442	0.000000	0.000000	0.000000	-0.192121	0.212221	-0.446833	0.000000	0.000000	4.000000	3.000000	1.000000
14566.816600	-0.028575	0.565268	0.118685	78.862617	55.939651	114.873909	4.288087	0.000000	-2.571442	0.000000	0.000000	0.000000	-0.192121	0.212221	-0.446833	0.000000	0.000000	4.000000	3.000000	1.000000
14566.819933	-0.028575	0.565268	0.118685	78.783302	56.085812	115.105751	4.284057	0.000000	-2.578149	0.000000	0.000000	0.000000	-0.192121	0.212221	-0.446833	0.000000	0.000000	4.000000	3.000000	1.000000
14566.823266	-0.029215	0.565934	0.117257	78.783302	56.085812	115.105751	4.284057	0.000000	-2.578149	0.000000	0.000000	0.000000	-0.191987	0.199845	-0.428247	0.000000	0.000000	4.000000	3.000000	1.000000
14566.826600	-0.029215	0.565934	0.117257	78.783302	56.085812	115.105751	4.284057	0.000000	-2.578149	0.000000	0.000000	0.000000	-0.191987	0.199845	-0.428247	0.000000	0.000000	4.000000	3.000000	1.000000
14566.829933	-0.029215	0.565934	0.117257	78.730003	56.203026	115.331062	4.280519	0.000000	-2.584019	0.000000	0.000000	0.000000	-0.191987	0.199845	-0.428247	0.000000	0.000000	4.000000	3.000000	1.000000
14566.833266	-0.029907	0.566583	0.115846	78.730003	56.203026	115.331062	4.280519	0.000000	-2.584019	0.000000	0.000000	0.000000	-0.207567	0.194900	-0.423503	0.000000	0.000000	4.000000	3.000000	1.000000
14566.836600	-0.029907	0.566583	0.115846	78.730003	56.203026	115.331062	4.280519	0.000000	-2.584019	0.000000	0.000000	0.000000	-0.207567	0.194900	-0.423503	0.000000	0.000000	4.000000	3.000000	1.000000
14566.839933	-0.029907	0.566583	0.115846	78.688835	56.288025	115.397453	4.277898	0.000000	-2.588356	0.000000	0.000000	0.000000	-0.207567	0.194900	-0.423503	0.000000	0.000000	4.000000	3.000000	1.000000
14566.843266	-0.030650	0.567197	0.114434	78.688835	56.288025	115.397453	4.277898	0.000000	-2.588356	0.000000	0.000000	0.000000	-0.222795	0.184216	-0.423539	0.000000	0.000000	4.000000	3.000000	1.000000
14566.846600	-0.030650	0.567197	0.114434	78.688835	56.288025	115.397453	4.277898	0.000000	-2.588356	0.000000	0.000000	0.000000	-0.222795	0.184216	-0.423539	0.000000	0.000000	4.000000	3.000000	1.000000
14566.849933	-0.030650	0.567197	0.114434	78.635246	56.387741	115.291847	4.276051	0.000000	-2.591407	0.000000	0.000000	0.000000	-0.222795	0.184216	-0.423539	0.000000	0.000000	4.000000	3.000000	1.000000
14566.853266	-0.031471	0.567764	0.113042	78.635246	56.387741	115.291847	4.276051	0.000000	-2.591407	0.000000	0.000000	0.000000	-0.246393	0.170033	-0.417476	0.000000	0.000000	4.000000	3.000000	1.000000
14566.856600	-0.031471	0.567764	0.113042	78.635246	56.387741	115.291847	4.276051	0.000000	-2.591407	0.000000	0.000000	0.000000	-0.246393	0.170033	-0.417476	0.000000	0.000000	4.000000	3.000000	1.000000
14566.859933	-0.031471	0.567764	0.113042	78.536827	56.598545	115.423615	4.275681	0.000000	-2.592016	0.000000	0.000000	0.000000	-0.246393	0.170033	-0.417476	0.000000	0.000000	4.000000	3.000000	1.000000
14566.863266	-0.032372	0.568303	0.111687	78.536827	56.598545	115.423615	4.275681	0.000000	-2.592016	0.000000	0.000000	0.000000	-0.270122	0.161755	-0.406688	0.000000	0.000000	4.000000	3.000000	1.000000
14566.866600	-0.032372	0.568303	0.111687	78.536827	56.598545	115.423615	4.275681	0.000000	-2.592016	0.000000	0.000000	0.000000	-0.270122	0.161755	-0.406688	0.000000	0.000000	4.000000	3.000000	1.000000
14566.869933	-0.032372	0.568303	0.111687	78.382217	56.884163	115.961502	4.277015	0.000000	-2.589815	0.000000	0.000000	0.000000	-0.270122	0.161755	-0.406688	0.000000	0.000000	4.000000	3.000000	1.000000
14566.873266	-0.033296	0.568796	0.110354	78.382217	56.884163	115.961502	4.277015	0.000000	-2.589815	0.000000	0.000000	0.000000	-0.277302	0.147820	-0.399768	0.000000	0.000000	4.000000	3.000000	1.000000
14566.876600	-0.033296	0.568796	0.110354	78.382217	56.884163	115.961502	4.277015	0.000000	-2.589815	0.000000	0.000000	0.000000	-0.277302	0.147820	-0.399768	0.000000	0.000000	4.000000	3.000000	1.000000
14566.879933	-0.033296	0.568796	0.110354	78.188057	57.219715	116.578064	4.279032	0.000000	-2.586482	0.000000	0.000000	0.000000	-0.277302	0.147820	-0.399768	0.000000	0.000000	4.000000	3.000000	1.000000
14566.883266	-0.034277	0.569277	0.109135	78.188057	57.219715	116.578064	4.279032	0.000000	-2.586482	0.000000	0.000000	0.000000	-0.294194	0.144264	-0.365806	0.000000	0.000000	4.000000	3.000000	1.000000
14566.886600	-0.034277	0.569277	0.109135	78.188057	57.219715	116.578064	4.279032	0.000000	-2.586482	0.000000	0.000000	0.000000	-0.294194	0.144264	-0.365806	0.000000	0.000000	4.000000	3.000000	1.000000
14566.889933	-0.034277	0.569277	0.109135	77.972679	57.555401	117.125671	4.283258	0.000000	-2.579476	0.000000	0.000000	0.000000	-0.294194	0.144264	-0.365806	0.000000	0.000000	4.000000	3.000000	1.000000
14566.893266	-0.035257	0.569720	0.107978	77.972679	57.555401	117.125671	4.283258	0.000000	-2.579476	0.000000	0.000000	0.000000	-0.294083	0.132876	-0.346955	0.000000	0.000000	4.000000	3.000000	1.000000
14566.896600	-0.035257	0.569720	0.107978	77.972679	57.555401	117.125671	4.283258	0.000000	-2.579476	0.000000	0.000000	0.000000	-0.294083	0.132876	-0.346955	0.000000	0.000000	4.000000	3.000000	1.000000
14566.899933	-0.035257	0.569720	0.107978	77.779839	57.831924	117.386047	4.288231	0.000000	-2.571200	0.000000	0.000000	0.000000	-0.294083	0.132876	-0.346955	0.000000	0.000000	4.000000	3.000000	1.000000
14566.903266	-0.036265	0.570114	0.106905	77.779839	57.831924	117.386047	4.288231	0.000000	-2.571200	0.000000	0.000000	0.000000	-0.302539	0.118158	-0.321924	0.000000	0.000000	4.000000	3.000000	1.000000
14566.906600	-0.036265	0.570114	0.106905	77.779839	57.831924	117.386047	4.288231	0.000000	-2.571200	0.000000	0.000000	0.000000	-0.302539	0.118158	-0.321924	0.000000	0.000000	4.000000	3.000000	1.000000
14566.909933	-0.036265	0.570114	0.106905	77.627136	58.034710	117.433578	4.294686	0.000000	-2.560405	0.000000	0.000000	0.000000	-0.302539	0.118158	-0.321924	0.000000	0.000000	4.000000	3.000000	1.000000
14566.913266	-0.037247	0.570471	0.105897	77.627136	58.034710	117.433578	4.294686	0.000000	-2.560405	0.000000	0.000000	0.000000	-0.294629	0.107078	-0.302407	0.000000	0.000000	4.000000	3.000000	1.000000
14566.916600	-0.037247	0.570471	0.105897	77.627136	58.034710	117.433578	4.294686	0.000000	-2.560405	0.000000	0.000000	0.000000	-0.294629	0.107078	-0.302407	0.000000	0.000000	4.000000	3.000000	1.000000
14566.919933	-0.037247	0.570471	0.105897	77.516464	58.163338	117.375351	4.301480	0.000000	-2.548974	0.000000	0.000000	0.000000	-0.294629	0.107078	-0.302407	0.000000	0.000000	4.000000	3.000000	1.000000
14566.923266	-0.038282	0.570803	0.104927	77.516464	58.163338	117.375351	4.301480	0.000000	-2.548974	0.000000	0.000000	0.000000	-0.310439	0.099631	-0.291045	0.000000	0.000000	4.000000	3.000000	1.000000
14566.926600	-0.038282	0.570803	0.104927	77.516464	58.163338	117.375351	4.301480	0.000000	-2.548974	0.000000	0.000000	0.000000	-0.310439	0.099631	-0.291045	0.000000	0.000000	4.000000	3.000000	1.000000
14566.929933	-0.038282	0.570803	0.104927	77.433937	58.240948	117.219406	4.309742	0.000000	-2.534980	0.000000	0.000000	0.000000	-0.310439	0.099631	-0.291045	0.000000	0.000000	4.000000	3.000000	1.000000
14566.933266	-0.039317	0.571079	0.104004	77.433937	58.240948	117.219406	4.309742	0.000000	-2.534980	0.000000	0.000000	0.000000	-0.310390	0.082980	-0.276749	0.000000	0.000000	4.000000	3.000000	1.000000
14566.936600	-0.039317	0.571079	0.104004	77.433937	58.240948	117.219406	4.309742	0.000000	-2.534980	0.000000	0.000000	0.000000	-0.310390	0.082980	-0.276749	0.000000	0.000000	4.000000	3.000000	1.000000
14566.939933	-0.039317	0.571079	0.104004	77.345299	58.360641	117.118118	4.318644	0.000000	-2.519785	0.000000	0.000000	0.000000	-0.310390	0.082980	-0.276749	0.000000	0.000000	4.000000	3.000000	1.000000
14566.943266	-0.040405	0.571301	0.103126	77.345299	58.360641	117.118118	4.318644	0.000000	-2.519785	0.000000	0.000000	0.000000	-0.326389	0.066496	-0.263549	0.000000	0.000000	4.000000	3.000000	1.000000
14566.946600	-0.040405	0.571301	0.103126	77.345299	58.360641	117.118118	4.318644	0.000000	-2.519785	0.000000	0.000000	0.000000	-0.326389	0.066496	-0.263549	0.000000	0.000000	4.000000	3.000000	1.000000
14566.949933	-0.040405	0.571301	0.103126	77.226906	58.590065	117.229240	4.329120	0.000000	-2.501743	0.000000	0.000000	0.000000	-0.326389	0.066496	-0.263549	0.000000	0.000000	4.000000	3.000000	1.000000
14566.953266	-0.041548	0.571457	0.102313	77.226906	58.590065	117.229240	4.329120	0.000000	-2.501743	0.000000	0.000000	0.000000	-0.342901	0.046669	-0.243761	0.000000	0.000000	4.000000	3.000000	1.000000
14566.956600	-0.041548	0.571457	0.102313	77.226906	58.590065	117.229240	4.329120	0.000000	-2.501743	0.000000	0.000000	0.000000	-0.342901	0.046669	-0.243761	0.000000	0.000000	4.000000	3.000000	1.000000
14566.959933	-0.041548	0.571457	0.102313	77.089844	59.080776	117.683434	4.341446	0.000000	-2.480291	0.000000	0.000000	0.000000	-0.342901	0.046669	-0.243761	0.000000	0.000000	4.000000	3.000000	1.000000
14566.963266	-0.042662	0.571550	0.101513	77.089844	59.080776	117.683434	4.341446	0.000000	-2.480291	0.000000	0.000000	0.000000	-0.334232	0.028068	-0.240268	0.000000	0.000000	4.000000	3.000000	1.000000
14566.966600	-0.042662	0.571550	0.101513	77.089844	59.080776	117.683434	4.341446	0.000000	-2.480291	0.000000	0.000000	0.000000	-0.334232	0.028068	-0.240268	0.000000	0.000000	4.000000	3.000000	1.000000
14566.969933	-0.042662	0.571550	0.101513	76.950363	59.825722	118.297989	4.353523	0.000000	-2.459033	0.000000	0.000000	0.000000	-0.334232	0.028068	-0.240268	0.000000	0.000000	4.000000	3.000000	1.000000
14566.973266	-0.043779	0.571578	0.100782	76.950363	59.825722	118.297989	4.353523	0.000000	-2.459033	0.000000	0.000000	0.000000	-0.334982	0.008436	-0.219260	0.000000	0.000000	4.000000	3.000000	1.000000
14566.976600	-0.043779	0.571578	0.100782	76.950363	59.825722	118.297989	4.353523	0.000000	-2.459033	0.000000	0.000000	0.000000	-0.334982	0.008436	-0.219260	0.000000	0.000000	4.000000	3.000000	1.000000
14566.979933	-0.043779	0.571578	0.100782	76.831932	60.628819	118.845306	4.366519	0.000000	-2.435881	0.000000	0.000000	0.000000	-0.334982	0.008436	-0.219260	0.000000	0.000000	4.000000	3.000000	1.000000
14566.983266	-0.044920	0.571595	0.100068	76.831932	60.628819	118.845306	4.366519	0.000000	-2.435881	0.000000	0.000000	0.000000	-0.342584	0.004903	-0.214035	0.000000	0.000000	4.000000	3.000000	1.000000
14566.986600	-0.044920	0.571595	0.100068	76.831932	60.628819	118.845306	4.366519	0.000000	-2.435881	0.000000	0.000000	0.000000	-0.342584	0.004903	-0.214035	0.000000	0.000000	4.000000	3.000000	1.000000
14566.989933	-0.044920	0.571595	0.100068	76.738083	61.427990	119.453369	4.380303	0.000000	-2.411005	0.000000	0.000000	0.000000	-0.342584	0.004903	-0.214035	0.000000	0.000000	4.000000	3.000000	1.000000
14566.993266	-0.046064	0.571558	0.099403	76.738083	61.427990	119.453369	4.380303	0.000000	-2.411005	0.000000	0.000000	0.000000	-0.342977	-0.011166	-0.199669	0.000000	0.000000	4.000000	3.000000	1.000000
14566.996600	-0.046064	0.571558	0.099403	76.738083	61.427990	119.453369	4.380303	0.000000	-2.411005	0.000000	0.000000	0.000000	-0.342977	-0.011166	-0.199669	0.000000	0.000000	4.000000	3.000000	1.000000
14566.999933	-0.046064	0.571558	0.099403	76.657211	62.103237	120.073563	4.394733	0.000000	-2.384599	0.000000	0.000000	0.000000	-0.342977	-0.011166	-0.199669	0.000000	0.000000	4.000000	3.000000	1.000000
14567.003266	-0.047234	0.571497	0.098777	76.657211	62.103237	120.073563	4.394733	0.000000	-2.384599	0.000000	0.000000	0.000000	-0.351226	-0.018026	-0.187830	0.000000	0.000000	4.000000	3.000000	1.000000
14567.006600	-0.047234	0.571497	0.098777	76.657211	62.103237	120.073563	4.394733	0.000000	-2.384599	0.000000	0.000000	0.000000	-0.351226	-0.018026	-0.187830	0.000000	0.000000	4.000000	3.000000	1.000000
14567.009933	-0.047234	0.571497	0.098777	76.569870	62.619911	120.699799	4.410194	0.000000	-2.355885	0.000000	0.000000	0.000000	-0.351226	-0.018026	-0.187830	0.000000	0.000000	4.000000	3.000000	1.000000
14567.013266	-0.048413	0.571461	0.098262	76.569870	62.619911	120.699799	4.410194	0.000000	-2.355885	0.000000	0.000000	0.000000	-0.353456	-0.011006	-0.154309	0.000000	0.000000	4.000000	3.000000	1.000000
14567.016600	-0.048413	0.571461	0.098262	76.569870	62.619911	120.699799	4.410194	0.000000	-2.355885	0.000000	0.000000	0.000000	-0.353456	-0.011006	-0.154309	0.000000	0.000000	4.000000	3.000000	1.000000
14567.019933	-0.048413	0.571461	0.098262	76.487244	63.001202	121.286255	4.426995	0.000000	-2.324158	0.000000	0.000000	0.000000	-0.353456	-0.011006	-0.154309	0.000000	0.000000	4.000000	3.000000	1.000000
14567.023266	-0.049517	0.571440	0.097829	76.487244	63.001202	121.286255	4.426995	0.000000	-2.324158	0.000000	0.000000	0.000000	-0.331180	-0.006326	-0.130092	0.000000	0.000000	4.000000	3.000000	1.000000
14567.026600	-0.049517	0.571440	0.097829	76.487244	63.001202	121.286255	4.426995	0.000000	-2.324158	0.000000	0.000000	0.000000	-0.331180	-0.006326	-0.130092	0.000000	0.000000	4.000000	3.000000	1.000000
14567.029933	-0.049517	0.571440	0.097829	76.420723	63.371185	121.792709	4.443265	0.000000	-2.292900	0.000000	0.000000	0.000000	-0.331180	-0.006326	-0.130092	0.000000	0.000000	4.000000	3.000000	1.000000
14567.033266	-0.050543	0.571457	0.097432	76.420723	63.371185	121.792709	4.443265	0.000000	-2.292900	0.000000	0.000000	0.000000	-0.307886	0.005149	-0.119037	0.000000	0.000000	4.000000	3.000000	1.000000
14567.036600	-0.050543	0.571457	0.097432	76.420723	63.371185	121.792709	4.443265	0.000000	-2.292900	0.000000	0.000000	0.000000	-0.307886	0.005149	-0.119037	0.000000	0.000000	4.000000	3.000000	1.000000
14567.039933	-0.050543	0.571457	0.097432	76.377823	63.775826	122.213570	4.458487	0.000000	-2.263162	0.000000	0.000000	0.000000	-0.307886	0.005149	-0.119037	0.000000	0.000000	4.000000	3.000000	1.000000
14567.043266	-0.051522	0.571490	0.097114	76.377823	63.775826	122.213570	4.458487	0.000000	-2.263162	0.000000	0.000000	0.000000	-0.293829	0.009832	-0.095261	0.000000	0.000000	4.000000	3.000000	1.000000
14567.046600	-0.051522	0.571490	0.097114	76.377823	63.775826	122.213570	4.458487	0.000000	-2.263162	0.000000	0.000000	0.000000	-0.293829	0.009832	-0.095261	0.000000	0.000000	4.000000	3.000000	1.000000
14567.049933	-0.051522	0.571490	0.097114	76.375587	64.304642	122.618591	4.473599	0.000000	-2.233140	0.000000	0.000000	0.000000	-0.293829	0.009832	-0.095261	0.000000	0.000000	4.000000	3.000000	1.000000
14567.053266	-0.051522	0.571490	0.097114	76.375587	64.304642	122.618591	4.473599	0.000000	-2.233140	0.000000	0.000000	0.000000	-0.293829	0.009832	-0.095261	0.000000	0.000000	4.000000	3.000000	1.000000
14567.056600	-0.052368	0.571583	0.096795	76.375587	64.304642	122.618591	4.473599	0.000000	-2.233140	0.000000	0.000000	0.000000	-0.253733	0.028049	-0.095789	0.000000	0.000000	4.000000	3.000000	1.000000
14567.059933	-0.052368	0.571583	0.096795	76.403366	64.998917	123.102478	4.473599	0.000000	-2.233140	0.000000	0.000000	0.000000	-0.253733	0.028049	-0.095789	0.000000	0.000000	4.000000	3.000000	1.000000
14567.063266	-0.053162	0.571696	0.096495	76.403366	64.998917	123.102478	4.473599	0.000000	-2.233140	0.000000	0.000000	0.000000	-0.238159	0.033758	-0.089890	0.000000	0.000000	4.000000	3.000000	1.000000
14567.066600	-0.053162	0.571696	0.096495	76.403366	64.998917	123.102478	4.473599	0.000000	-2.233140	0.000000	0.000000	0.000000	-0.238159	0.033758	-0.089890	0.000000	0.000000	4.000000	3.000000	1.000000
14567.069933	-0.053162	0.571696	0.096495	76.429810	65.794998	123.591278	4.498111	0.000000	-2.183347	0.000000	0.000000	0.000000	-0.238159	0.033758	-0.089890	0.000000	0.000000	4.000000	3.000000	1.000000
14567.073266	-0.053162	0.571696	0.096495	76.429810	65.794998	123.591278	4.498111	0.000000	-2.183347	0.000000	0.000000	0.000000	-0.238159	0.033758	-0.089890	0.000000	0.000000	4.000000	3.000000	1.000000
14567.076600	-0.053951	0.571831	0.096150	76.429810	65.794998	123.591278	4.498111	0.000000	-2.183347	0.000000	0.000000	0.000000	-0.236628	0.040464	-0.103571	0.000000	0.000000	4.000000	3.000000	1.000000
14567.079933	-0.053951	0.571831	0.096150	76.451485	66.549713	124.033913	4.498111	0.000000	-2.183347	0.000000	0.000000	0.000000	-0.236628	0.040464	-0.103571	0.000000	0.000000	4.000000	3.000000	1.000000
14567.083266	-0.054764	0.571996	0.095795	76.451485	66.549713	124.033913	4.498111	0.000000	-2.183347	0.000000	0.000000	0.000000	-0.244045	0.049510	-0.106586	0.000000	0.000000	4.000000	3.000000	1.000000
14567.086600	-0.054764	0.571996	0.095795	76.451485	66.549713	124.033913	4.498111	0.000000	-2.183347	0.000000	0.000000	0.000000	-0.244045	0.049510	-0.106586	0.000000	0.000000	4.000000	3.000000	1.000000
14567.089933	-0.054764	0.571996	0.095795	76.469360	67.222443	124.477341	4.521255	0.000000	-2.135007	0.000000	0.000000	0.000000	-0.244045	0.049510	-0.106586	0.000000	0.000000	4.000000	3.000000	1.000000
14567.093266	-0.055676	0.572164	0.095367	76.469360	67.222443	124.477341	4.521255	0.000000	-2.135007	0.000000	0.000000	0.000000	-0.273409	0.050424	-0.128260	0.000000	0.000000	4.000000	3.000000	1.000000
14567.096600	-0.055676	0.572164	0.095367	76.469360	67.222443	124.477341	4.521255	0.000000	-2.135007	0.000000	0.000000	0.000000	-0.273409	0.050424	-0.128260	0.000000	0.000000	4.000000	3.000000	1.000000
14567.099933	-0.055676	0.572164	0.095367	76.478676	67.739204	124.902534	4.534195	0.000000	-2.107387	0.000000	0.000000	0.000000	-0.273409	0.050424	-0.128260	0.000000	0.000000	4.000000	3.000000	1.000000
14567.103266	-0.056660	0.572354	0.094886	76.478676	67.739204	124.902534	4.534195	0.000000	-2.107387	0.000000	0.000000	0.000000	-0.295236	0.057073	-0.144501	0.000000	0.000000	4.000000	3.000000	1.000000
14567.106600	-0.056660	0.572354	0.094886	76.478676	67.739204	124.902534	4.534195	0.000000	-2.107387	0.000000	0.000000	0.000000	-0.295236	0.057073	-0.144501	0.000000	0.000000	4.000000	3.000000	1.000000
14567.109933	-0.056660	0.572354	0.094886	76.472610	68.089279	125.317947	4.548024	0.000000	-2.077374	0.000000	0.000000	0.000000	-0.295236	0.057073	-0.144501	0.000000	0.000000	4.000000	3.000000	1.000000
14567.113266	-0.057639	0.572585	0.094373	76.472610	68.089279	125.317947	4.548024	0.000000	-2.077374	0.000000	0.000000	0.000000	-0.293858	0.069374	-0.153627	0.000000	0.000000	4.000000	3.000000	1.000000
14567.116600	-0.057639	0.572585	0.094373	76.472610	68.089279	125.317947	4.548024	0.000000	-2.077374	0.000000	0.000000	0.000000	-0.293858	0.069374	-0.153627	0.000000	0.000000	4.000000	3.000000	1.000000
14567.119933	-0.057639	0.572585	0.094373	76.436745	68.286865	125.581200	4.561546	0.000000	-2.047510	0.000000	0.000000	0.000000	-0.293858	0.069374	-0.153627	0.000000	0.000000	4.000000	3.000000	1.000000
14567.123266	-0.058512	0.572846	0.093864	76.436745	68.286865	125.581200	4.561546	0.000000	-2.047510	0.000000	0.000000	0.000000	-0.261751	0.078345	-0.152762	0.000000	0.000000	4.000000	3.000000	1.000000
14567.126600	-0.058512	0.572846	0.093864	76.436745	68.286865	125.581200	4.561546	0.000000	-2.047510	0.000000	0.000000	0.000000	-0.261751	0.078345	-0.152762	0.000000	0.000000	4.000000	3.000000	1.000000
14567.129933	-0.058512	0.572846	0.093864	76.383286	68.351906	125.614914	4.573192	0.000000	-2.021364	0.000000	0.000000	0.000000	-0.261751	0.078345	-0.152762	0.000000	0.000000	4.000000	3.000000	1.000000
14567.133266	-0.058512	0.572846	0.093864	76.383286	68.351906	125.614914	4.573192	0.000000	-2.021364	0.000000	0.000000	0.000000	-0.261751	0.078345	-0.152762	0.000000	0.000000	4.000000	3.000000	1.000000
14567.136600	-0.059281	0.573176	0.093390	76.383286	68.351906	125.614914	4.573192	0.000000	-2.021364	0.000000	0.000000	0.000000	-0.230748	0.098755	-0.142190	0.000000	0.000000	4.000000	3.000000	1.000000
14567.139933	-0.059281	0.573176	0.093390	76.350395	68.287567	125.345444	4.573192	0.000000	-2.021364	0.000000	0.000000	0.000000	-0.230748	0.098755	-0.142190	0.000000	0.000000	4.000000	3.000000	1.000000
14567.143266	-0.059972	0.573523	0.092939	76.350395	68.287567	125.345444	4.573192	0.000000	-2.021364	0.000000	0.000000	0.000000	-0.207376	0.104348	-0.135252	0.000000	0.000000	4.000000	3.000000	1.000000
14567.146600	-0.059972	0.573523	0.092939	76.350395	68.287567	125.345444	4.573192	0.000000	-2.021364	0.000000	0.000000	0.000000	-0.207376	0.104348	-0.135252	0.000000	0.000000	4.000000	3.000000	1.000000
14567.149933	-0.059972	0.573523	0.092939	76.344498	68.132652	125.024635	4.592200	0.000000	-1.977803	0.000000	0.000000	0.000000	-0.207376	0.104348	-0.135252	0.000000	0.000000	4.000000	3.000000	1.000000
14567.153266	-0.059972	0.573523	0.092939	76.344498	68.132652	125.024635	4.592200	0.000000	-1.977803	0.000000	0.000000	0.000000	-0.207376	0.104348	-0.135252	0.000000	0.000000	4.000000	3.000000	1.000000
14567.156600	-0.060557	0.573901	0.092493	76.344498	68.132652	125.024635	4.592200	0.000000	-1.977803	0.000000	0.000000	0.000000	-0.175517	0.113261	-0.134053	0.000000	0.000000	4.000000	3.000000	1.000000
14567.159933	-0.060557	0.573901	0.092493	76.346458	68.008949	124.909546	4.592200	0.000000	-1.977803	0.000000	0.000000	0.000000	-0.175517	0.113261	-0.134053	0.000000	0.000000	4.000000	3.000000	1.000000
14567.163266	-0.061057	0.574251	0.091999	76.346458	68.008949	124.909546	4.592200	0.000000	-1.977803	0.000000	0.000000	0.000000	-0.149954	0.104902	-0.147964	0.000000	0.000000	4.000000	3.000000	1.000000
14567.166600	-0.061057	0.574251	0.091999	76.346458	68.008949	124.909546	4.592200	0.000000	-1.977803	0.000000	0.000000	0.000000	-0.149954	0.104902	-0.147964	0.000000	0.000000	4.000000	3.000000	1.000000
14567.169933	-0.061057	0.574251	0.091999	76.377296	67.866875	124.790047	4.599970	0.000000	-1.947148	0.000000	0.000000	0.000000	-0.149954	0.104902	-0.147964	0.000000	0.000000	4.000000	3.000000	1.000000
14567.173266	-0.061057	0.574251	0.091999	76.377296	67.866875	124.790047	4.599970	0.000000	-1.947148	0.000000	0.000000	0.000000	-0.149954	0.104902	-0.147964	0.000000	0.000000	4.000000	3.000000	1.000000
14567.176600	-0.061553	0.574641	0.091477	76.377296	67.866875	124.790047	4.599970	0.000000	-1.947148	0.000000	0.000000	0.000000	-0.148700	0.117069	-0.156802	0.000000	0.000000	4.000000	3.000000	1.000000
14567.179933	-0.061553	0.574641	0.091477	76.466293	67.731987	124.627541	4.599970	0.000000	-1.947148	0.000000	0.000000	0.000000	-0.148700	0.117069	-0.156802	0.000000	0.000000	4.000000	3.000000	1.000000
14567.183266	-0.062044	0.574992	0.090921	76.466293	67.731987	124.627541	4.599970	0.000000	-1.947148	0.000000	0.000000	0.000000	-0.147312	0.105340	-0.166599	0.000000	0.000000	4.000000	3.000000	1.000000
14567.186600	-0.062044	0.574992	0.090921	76.466293	67.731987	124.627541	4.599970	0.000000	-1.947148	0.000000	0.000000	0.000000	-0.147312	0.105340	-0.166599	0.000000	0.000000	4.000000	3.000000	1.000000
14567.189933	-0.062044	0.574992	0.090921	76.569778	67.600891	124.459641	4.546070	0.000000	-1.897813	0.000000	0.000000	0.000000	-0.147312	0.105340	-0.166599	0.000000	0.000000	4.000000	3.000000	1.000000
14567.193266	-0.062044	0.574992	0.090921	76.569778	67.600891	124.459641	4.546070	0.000000	-1.897813	0.000000	0.000000	0.000000	-0.147312	0.105340	-0.166599	0.000000	0.000000	4.000000	3.000000	1.000000
14567.196600	-0.062550	0.575356	0.090279	76.569778	67.600891	124.459641	4.546070	0.000000	-1.897813	0.000000	0.000000	0.000000	-0.151943	0.109187	-0.192590	0.000000	0.000000	4.000000	3.000000	1.000000
14567.199933	-0.062550	0.575356	0.090279	76.645874	67.503067	124.351929	4.546070	0.000000	-1.897813	0.000000	0.000000	0.000000	-0.151943	0.109187	-0.192590	0.000000	0.000000	4.000000	3.000000	1.000000
14567.203266	-0.063026	0.575681	0.089608	76.645874	67.503067	124.351929	4.546070	0.000000	-1.897813	0.000000	0.000000	0.000000	-0.142659	0.097415	-0.201513	0.000000	0.000000	4.000000	3.000000	1.000000
14567.206600	-0.063026	0.575681	0.089608	76.645874	67.503067	124.351929	4.546070	0.000000	-1.897813	0.000000	0.000000	0.000000	-0.142659	0.097415	-0.201513	0.000000	0.000000	4.000000	3.000000	1.000000
14567.209933	-0.063026	0.575681	0.089608	76.666405	67.447235	124.326561	4.480387	0.000000	-1.848713	0.000000	0.000000	0.000000	-0.142659	0.097415	-0.201513	0.000000	0.000000	4.000000	3.000000	1.000000
14567.213266	-0.063026	0.575681	0.089608	76.666405	67.447235	124.326561	4.480387	0.000000	-1.848713	0.000000	0.000000	0.000000	-0.142659	0.097415	-0.201513	0.000000	0.000000	4.000000	3.000000	1.000000
14567.216600	-0.063441	0.576007	0.088881	76.666405	67.447235	124.326561	4.480387	0.000000	-1.848713	0.000000	0.000000	0.000000	-0.124593	0.097867	-0.218139	0.000000	0.000000	4.000000	3.000000	1.000000
14567.219933	-0.063441	0.576007	0.088881	76.668991	67.439140	124.365753	4.480387	0.000000	-1.848713	0.000000	0.000000	0.000000	-0.124593	0.097867	-0.218139	0.000000	0.000000	4.000000	3.000000	1.000000
14567.223266	-0.063792	0.576296	0.088066	76.668991	67.439140	124.365753	4.480387	0.000000	-1.848713	0.000000	0.000000	0.000000	-0.105418	0.086794	-0.244294	0.000000	0.000000	4.000000	3.000000	1.000000
14567.226600	-0.063792	0.576296	0.088066	76.668991	67.439140	124.365753	4.480387	0.000000	-1.848713	0.000000	0.000000	0.000000	-0.105418	0.086794	-0.244294	0.000000	0.000000	4.000000	3.000000	1.000000
14567.229933	-0.063792	0.576296	0.088066	76.674103	67.443130	124.415855	4.403315	0.000000	-1.810378	0.000000	0.000000	0.000000	-0.105418	0.086794	-0.244294	0.000000	0.000000	4.000000	3.000000	1.000000
14567.233266	-0.063792	0.576296	0.088066	76.674103	67.443130	124.415855	4.403315	0.000000	-1.810378	0.000000	0.000000	0.000000	-0.105418	0.086794	-0.244294	0.000000	0.000000	4.000000	3.000000	1.000000
14567.236600	-0.064115	0.576565	0.087238	76.674103	67.443130	124.415855	4.403315	0.000000	-1.810378	0.000000	0.000000	0.000000	-0.096702	0.080656	-0.248400	0.000000	0.000000	4.000000	3.000000	1.000000
14567.239933	-0.064115	0.576565	0.087238	76.683495	67.461548	124.474915	4.403315	0.000000	-1.810378	0.000000	0.000000	0.000000	-0.096702	0.080656	-0.248400	0.000000	0.000000	4.000000	3.000000	1.000000
14567.243266	-0.064427	0.576816	0.086333	76.683495	67.461548	124.474915	4.403315	0.000000	-1.810378	0.000000	0.000000	0.000000	-0.093587	0.075213	-0.271617	0.000000	0.000000	4.000000	3.000000	1.000000
14567.246600	-0.064427	0.576816	0.086333	76.683495	67.461548	124.474915	4.403315	0.000000	-1.810378	0.000000	0.000000	0.000000	-0.093587	0.075213	-0.271617	0.000000	0.000000	4.000000	3.000000	1.000000
14567.249933	-0.064427	0.576816	0.086333	76.693733	67.498215	124.547150	4.316645	0.000000	-1.778663	0.000000	0.000000	0.000000	-0.093587	0.075213	-0.271617	0.000000	0.000000	4.000000	3.000000	1.000000
14567.253266	-0.064709	0.577076	0.085407	76.693733	67.498215	124.547150	4.316645	0.000000	-1.778663	0.000000	0.000000	0.000000	-0.084631	0.078007	-0.277678	0.000000	0.000000	4.000000	3.000000	1.000000
14567.256600	-0.064709	0.577076	0.085407	76.693733	67.498215	124.547150	4.316645	0.000000	-1.778663	0.000000	0.000000	0.000000	-0.084631	0.078007	-0.277678	0.000000	0.000000	4.000000	3.000000	1.000000
14567.259933	-0.064709	0.577076	0.085407	76.701332	67.543350	124.636719	4.270365	0.000000	-1.764558	0.000000	0.000000	0.000000	-0.084631	0.078007	-0.277678	0.000000	0.000000	4.000000	3.000000	1.000000
14567.263266	-0.064990	0.577334	0.084481	76.701332	67.543350	124.636719	4.270365	0.000000	-1.764558	0.000000	0.000000	0.000000	-0.084220	0.077590	-0.277940	0.000000	0.000000	4.000000	3.000000	1.000000
14567.266600	-0.064990	0.577334	0.084481	76.701332	67.543350	124.636719	4.270365	0.000000	-1.764558	0.000000	0.000000	0.000000	-0.084220	0.077590	-0.277940	0.000000	0.000000	4.000000	3.000000	1.000000
14567.269933	-0.064990	0.577334	0.084481	76.706383	67.579132	124.715401	4.224042	0.000000	-1.750521	0.000000	0.000000	0.000000	-0.084220	0.077590	-0.277940	0.000000	0.000000	4.000000	3.000000	1.000000
14567.273266	-0.065287	0.577594	0.083490	76.706383	67.579132	124.715401	4.224042	0.000000	-1.750521	0.000000	0.000000	0.000000	-0.089304	0.077731	-0.297380	0.000000	0.000000	4.000000	3.000000	1.000000
14567.276600	-0.065287	0.577594	0.083490	76.706383	67.579132	124.715401	4.224042	0.000000	-1.750521	0.000000	0.000000	0.000000	-0.089304	0.077731	-0.297380	0.000000	0.000000	4.000000	3.000000	1.000000
14567.279933	-0.065287	0.577594	0.083490	76.711418	67.614960	124.794144	4.174479	0.000000	-1.735637	0.000000	0.000000	0.000000	-0.089304	0.077731	-0.297380	0.000000	0.000000	4.000000	3.000000	1.000000
14567.283266	-0.065537	0.577860	0.082542	76.711418	67.614960	124.794144	4.174479	0.000000	-1.735637	0.000000	0.000000	0.000000	-0.074860	0.079834	-0.284286	0.000000	0.000000	4.000000	3.000000	1.000000
14567.286600	-0.065537	0.577860	0.082542	76.711418	67.614960	124.794144	4.174479	0.000000	-1.735637	0.000000	0.000000	0.000000	-0.074860	0.079834	-0.284286	0.000000	0.000000	4.000000	3.000000	1.000000
14567.289933	-0.065537	0.577860	0.082542	76.714706	67.654060	124.874969	4.127098	0.000000	-1.723160	0.000000	0.000000	0.000000	-0.074860	0.079834	-0.284286	0.000000	0.000000	4.000000	3.000000	1.000000
14567.293266	-0.065807	0.578164	0.081561	76.714706	67.654060	124.874969	4.127098	0.000000	-1.723160	0.000000	0.000000	0.000000	-0.081070	0.091400	-0.294199	0.000000	0.000000	4.000000	3.000000	1.000000
14567.296600	-0.065807	0.578164	0.081561	76.714706	67.654060	124.874969	4.127098	0.000000	-1.723160	0.000000	0.000000	0.000000	-0.081070	0.091400	-0.294199	0.000000	0.000000	4.000000	3.000000	1.000000
14567.299933	-0.065807	0.578164	0.081561	76.717201	67.654350	124.914383	4.078065	0.000000	-1.709648	0.000000	0.000000	0.000000	-0.081070	0.091400	-0.294199	0.000000	0.000000	4.000000	3.000000	1.000000
14567.303266	-0.066031	0.578495	0.080640	76.717201	67.654350	124.914383	4.078065	0.000000	-1.709648	0.000000	0.000000	0.000000	-0.067316	0.099215	-0.276293	0.000000	0.000000	4.000000	3.000000	1.000000
14567.306600	-0.066031	0.578495	0.080640	76.717201	67.654350	124.914383	4.078065	0.000000	-1.709648	0.000000	0.000000	0.000000	-0.067316	0.099215	-0.276293	0.000000	0.000000	4.000000	3.000000	1.000000
14567.309933	-0.066031	0.578495	0.080640	76.717125	67.645050	124.942696	4.032017	0.000000	-1.698429	0.000000	0.000000	0.000000	-0.067316	0.099215	-0.276293	0.000000	0.000000	4.000000	3.000000	1.000000
14567.313266	-0.066031	0.578495	0.080640	76.717125	67.645050	124.942696	4.032017	0.000000	-1.698429	0.000000	0.000000	0.000000	-0.067316	0.099215	-0.276293	0.000000	0.000000	4.000000	3.000000	1.000000
14567.316600	-0.066257	0.578843	0.079734	76.717125	67.645050	124.942696	4.032017	0.000000	-1.698429	0.000000	0.000000	0.000000	-0.067543	0.104452	-0.271768	0.000000	0.000000	4.000000	3.000000	1.000000
14567.319933	-0.066257	0.578843	0.079734	76.715446	67.610191	124.944733	4.032017	0.000000	-1.698429	0.000000	0.000000	0.000000	-0.067543	0.104452	-0.271768	0.000000	0.000000	4.000000	3.000000	1.000000
14567.323266	-0.066487	0.579218	0.078882	76.715446	67.610191	124.944733	4.032017	0.000000	-1.698429	0.000000	0.000000	0.000000	-0.069212	0.112324	-0.255700	0.000000	0.000000	4.000000	3.000000	1.000000
14567.326600	-0.066487	0.579218	0.078882	76.715446	67.610191	124.944733	4.032017	0.000000	-1.698429	0.000000	0.000000	0.000000	-0.069212	0.112324	-0.255700	0.000000	0.000000	4.000000	3.000000	1.000000
14567.329933	-0.066487	0.579218	0.078882	76.708626	67.550774	124.924599	3.944105	0.000000	-1.675637	0.000000	0.000000	0.000000	-0.069212	0.112324	-0.255700	0.000000	0.000000	4.000000	3.000000	1.000000
14567.333266	-0.066487	0.579218	0.078882	76.708626	67.550774	124.924599	3.944105	0.000000	-1.675637	0.000000	0.000000	0.000000	-0.069212	0.112324	-0.255700	0.000000	0.000000	4.000000	3.000000	1.000000
14567.336600	-0.066746	0.579629	0.078058	76.708626	67.550774	124.924599	3.944105	0.000000	-1.675637	0.000000	0.000000	0.000000	-0.077691	0.123296	-0.247335	0.000000	0.000000	4.000000	3.000000	1.000000
14567.339933	-0.066746	0.579629	0.078058	76.695877	67.474670	124.897499	3.944105	0.000000	-1.675637	0.000000	0.000000	0.000000	-0.077691	0.123296	-0.247335	0.000000	0.000000	4.000000	3.000000	1.000000
14567.343266	-0.067036	0.580066	0.077284	76.695877	67.474670	124.897499	3.944105	0.000000	-1.675637	0.000000	0.000000	0.000000	-0.086999	0.131236	-0.232212	0.000000	0.000000	4.000000	3.000000	1.000000
14567.346600	-0.067036	0.580066	0.077284	76.695877	67.474670	124.897499	3.944105	0.000000	-1.675637	0.000000	0.000000	0.000000	-0.086999	0.131236	-0.232212	0.000000	0.000000	4.000000	3.000000	1.000000
14567.349933	-0.067036	0.580066	0.077284	76.676323	67.374657	124.850395	3.864181	0.000000	-1.648188	0.000000	0.000000	0.000000	-0.086999	0.131236	-0.232212	0.000000	0.000000	4.000000	3.000000	1.000000
14567.353266	-0.067036	0.580066	0.077284	76.676323	67.374657	124.850395	3.864181	0.000000	-1.648188	0.000000	0.000000	0.000000	-0.086999	0.131236	-0.232212	0.000000	0.000000	4.000000	3.000000	1.000000
14567.356600	-0.067325	0.580502	0.076509	76.676323	67.374657	124.850395	3.864181	0.000000	-1.648188	0.000000	0.000000	0.000000	-0.086654	0.130760	-0.232461	0.000000	0.000000	4.000000	3.000000	1.000000
14567.359933	-0.067325	0.580502	0.076509	76.646484	67.272446	124.815819	3.864181	0.000000	-1.648188	0.000000	0.000000	0.000000	-0.086654	0.130760	-0.232461	0.000000	0.000000	4.000000	3.000000	1.000000
14567.363266	-0.067663	0.580966	0.075720	76.646484	67.272446	124.815819	3.864181	0.000000	-1.648188	0.000000	0.000000	0.000000	-0.101233	0.139117	-0.236655	0.000000	0.000000	4.000000	3.000000	1.000000
14567.366600	-0.067663	0.580966	0.075720	76.646484	67.272446	124.815819	3.864181	0.000000	-1.648188	0.000000	0.000000	0.000000	-0.101233	0.139117	-0.236655	0.000000	0.000000	4.000000	3.000000	1.000000
14567.369933	-0.067663	0.580966	0.075720	76.606369	67.173523	124.785782	3.785995	0.000000	-1.616874	0.000000	0.000000	0.000000	-0.101233	0.139117	-0.236655	0.000000	0.000000	4.000000	3.000000	1.000000
14567.373266	-0.067663	0.580966	0.075720	76.606369	67.173523	124.785782	3.785995	0.000000	-1.616874	0.000000	0.000000	0.000000	-0.101233	0.139117	-0.236655	0.000000	0.000000	4.000000	3.000000	1.000000
14567.376600	-0.067999	0.581428	0.074930	76.606369	67.173523	124.785782	3.785995	0.000000	-1.616874	0.000000	0.000000	0.000000	-0.100831	0.138647	-0.236933	0.000000	0.000000	4.000000	3.000000	1.000000
14567.379933	-0.067999	0.581428	0.074930	76.558502	67.087326	124.787231	3.785995	0.000000	-1.616874	0.000000	0.000000	0.000000	-0.100831	0.138647	-0.236933	0.000000	0.000000	4.000000	3.000000	1.000000
14567.383266	-0.068356	0.581898	0.074114	76.558502	67.087326	124.787231	3.785995	0.000000	-1.616874	0.000000	0.000000	0.000000	-0.107129	0.141187	-0.244984	0.000000	0.000000	4.000000	3.000000	1.000000
14567.386600	-0.068356	0.581898	0.074114	76.558502	67.087326	124.787231	3.785995	0.000000	-1.616874	0.000000	0.000000	0.000000	-0.107129	0.141187	-0.244984	0.000000	0.000000	4.000000	3.000000	1.000000
14567.389933	-0.068356	0.581898	0.074114	76.508942	67.001740	124.782860	3.705675	0.000000	-1.582213	0.000000	0.000000	0.000000	-0.107129	0.141187	-0.244984	0.000000	0.000000	4.000000	3.000000	1.000000
14567.393266	-0.068704	0.582339	0.073241	76.508942	67.001740	124.782860	3.705675	0.000000	-1.582213	0.000000	0.000000	0.000000	-0.104577	0.132216	-0.261619	0.000000	0.000000	4.000000	3.000000	1.000000
14567.396600	-0.068704	0.582339	0.073241	76.508942	67.001740	124.782860	3.705675	0.000000	-1.582213	0.000000	0.000000	0.000000	-0.104577	0.132216	-0.261619	0.000000	0.000000	4.000000	3.000000	1.000000
14567.399933	-0.068704	0.582339	0.073241	76.461929	66.925636	124.773529	3.662072	0.000000	-1.564784	0.000000	0.000000	0.000000	-0.104577	0.132216	-0.261619	0.000000	0.000000	4.000000	3.000000	1.000000
14567.403266	-0.069074	0.582788	0.072342	76.461929	66.925636	124.773529	3.662072	0.000000	-1.564784	0.000000	0.000000	0.000000	-0.110770	0.134675	-0.269711	0.000000	0.000000	4.000000	3.000000	1.000000
14567.406600	-0.069074	0.582788	0.072342	76.461929	66.925636	124.773529	3.662072	0.000000	-1.564784	0.000000	0.000000	0.000000	-0.110770	0.134675	-0.269711	0.000000	0.000000	4.000000	3.000000	1.000000
14567.409933	-0.069074	0.582788	0.072342	76.426872	66.846024	124.686058	3.617121	0.000000	-1.546322	0.000000	0.000000	0.000000	-0.110770	0.134675	-0.269711	0.000000	0.000000	4.000000	3.000000	1.000000
14567.413266	-0.069438	0.583245	0.071420	76.426872	66.846024	124.686058	3.617121	0.000000	-1.546322	0.000000	0.000000	0.000000	-0.109370	0.137102	-0.276845	0.000000	0.000000	4.000000	3.000000	1.000000
14567.416600	-0.069438	0.583245	0.071420	76.426872	66.846024	124.686058	3.617121	0.000000	-1.546322	0.000000	0.000000	0.000000	-0.109370	0.137102	-0.276845	0.000000	0.000000	4.000000	3.000000	1.000000
14567.419933	-0.069438	0.583245	0.071420	76.393539	66.766022	124.556793	3.570980	0.000000	-1.528094	0.000000	0.000000	0.000000	-0.109370	0.137102	-0.276845	0.000000	0.000000	4.000000	3.000000	1.000000
14567.423266	-0.069804	0.583690	0.070518	76.393539	66.766022	124.556793	3.570980	0.000000	-1.528094	0.000000	0.000000	0.000000	-0.109757	0.133526	-0.270356	0.000000	0.000000	4.000000	3.000000	1.000000
14567.426600	-0.069804	0.583690	0.070518	76.393539	66.766022	124.556793	3.570980	0.000000	-1.528094	0.000000	0.000000	0.000000	-0.109757	0.133526	-0.270356	0.000000	0.000000	4.000000	3.000000	1.000000
14567.429933	-0.069804	0.583690	0.070518	76.355896	66.697266	124.510277	3.525921	0.000000	-1.509801	0.000000	0.000000	0.000000	-0.109757	0.133526	-0.270356	0.000000	0.000000	4.000000	3.000000	1.000000
14567.433266	-0.070193	0.584133	0.069613	76.355896	66.697266	124.510277	3.525921	0.000000	-1.509801	0.000000	0.000000	0.000000	-0.116753	0.132976	-0.271672	0.000000	0.000000	4.000000	3.000000	1.000000
14567.436600	-0.070193	0.584133	0.069613	76.355896	66.697266	124.510277	3.525921	0.000000	-1.509801	0.000000	0.000000	0.000000	-0.116753	0.132976	-0.271672	0.000000	0.000000	4.000000	3.000000	1.000000
14567.439933	-0.070193	0.584133	0.069613	76.309715	66.628281	124.481949	3.480642	0.000000	-1.490342	0.000000	0.000000	0.000000	-0.116753	0.132976	-0.271672	0.000000	0.000000	4.000000	3.000000	1.000000
14567.443266	-0.070603	0.584556	0.068687	76.309715	66.628281	124.481949	3.480642	0.000000	-1.490342	0.000000	0.000000	0.000000	-0.123073	0.126628	-0.277762	0.000000	0.000000	4.000000	3.000000	1.000000
14567.446600	-0.070603	0.584556	0.068687	76.309715	66.628281	124.481949	3.480642	0.000000	-1.490342	0.000000	0.000000	0.000000	-0.123073	0.126628	-0.277762	0.000000	0.000000	4.000000	3.000000	1.000000
14567.449933	-0.070603	0.584556	0.068687	76.241272	66.565567	124.456017	3.434349	0.000000	-1.469830	0.000000	0.000000	0.000000	-0.123073	0.126628	-0.277762	0.000000	0.000000	4.000000	3.000000	1.000000
14567.453266	-0.071038	0.584947	0.067764	76.241272	66.565567	124.456017	3.434349	0.000000	-1.469830	0.000000	0.000000	0.000000	-0.130266	0.117363	-0.277033	0.000000	0.000000	4.000000	3.000000	1.000000
14567.456600	-0.071038	0.584947	0.067764	76.241272	66.565567	124.456017	3.434349	0.000000	-1.469830	0.000000	0.000000	0.000000	-0.130266	0.117363	-0.277033	0.000000	0.000000	4.000000	3.000000	1.000000
14567.459933	-0.071038	0.584947	0.067764	76.158287	66.516426	124.380844	3.388176	0.000000	-1.448119	0.000000	0.000000	0.000000	-0.130266	0.117363	-0.277033	0.000000	0.000000	4.000000	3.000000	1.000000
14567.463266	-0.071473	0.585326	0.066862	76.158287	66.516426	124.380844	3.388176	0.000000	-1.448119	0.000000	0.000000	0.000000	-0.130611	0.113936	-0.270521	0.000000	0.000000	4.000000	3.000000	1.000000
14567.466600	-0.071473	0.585326	0.066862	76.158287	66.516426	124.380844	3.388176	0.000000	-1.448119	0.000000	0.000000	0.000000	-0.130611	0.113936	-0.270521	0.000000	0.000000	4.000000	3.000000	1.000000
14567.469933	-0.071473	0.585326	0.066862	76.058167	66.468544	124.325096	3.343090	0.000000	-1.426350	0.000000	0.000000	0.000000	-0.130611	0.113936	-0.270521	0.000000	0.000000	4.000000	3.000000	1.000000
14567.473266	-0.071906	0.585705	0.065959	76.058167	66.468544	124.325096	3.343090	0.000000	-1.426350	0.000000	0.000000	0.000000	-0.130038	0.113411	-0.270836	0.000000	0.000000	4.000000	3.000000	1.000000
14567.476600	-0.071906	0.585705	0.065959	76.058167	66.468544	124.325096	3.343090	0.000000	-1.426350	0.000000	0.000000	0.000000	-0.130038	0.113411	-0.270836	0.000000	0.000000	4.000000	3.000000	1.000000
14567.479933	-0.071906	0.585705	0.065959	75.956306	66.447502	124.409004	3.297950	0.000000	-1.404677	0.000000	0.000000	0.000000	-0.130038	0.113411	-0.270836	0.000000	0.000000	4.000000	3.000000	1.000000
14567.483266	-0.072358	0.586042	0.065020	75.956306	66.447502	124.409004	3.297950	0.000000	-1.404677	0.000000	0.000000	0.000000	-0.135588	0.101393	-0.281696	0.000000	0.000000	4.000000	3.000000	1.000000
14567.486600	-0.072358	0.586042	0.065020	75.956306	66.447502	124.409004	3.297950	0.000000	-1.404677	0.000000	0.000000	0.000000	-0.135588	0.101393	-0.281696	0.000000	0.000000	4.000000	3.000000	1.000000
14567.489933	-0.072358	0.586042	0.065020	75.858734	66.409332	124.497452	3.251001	0.000000	-1.382079	0.000000	0.000000	0.000000	-0.135588	0.101393	-0.281696	0.000000	0.000000	4.000000	3.000000	1.000000
14567.493266	-0.072789	0.586388	0.064122	75.858734	66.409332	124.497452	3.251001	0.000000	-1.382079	0.000000	0.000000	0.000000	-0.129165	0.103753	-0.269373	0.000000	0.000000	4.000000	3.000000	1.000000
14567.496600	-0.072789	0.586388	0.064122	75.858734	66.409332	124.497452	3.251001	0.000000	-1.382079	0.000000	0.000000	0.000000	-0.129165	0.103753	-0.269373	0.000000	0.000000	4.000000	3.000000	1.000000
14567.499933	-0.072789	0.586388	0.064122	75.788490	66.390640	124.548347	3.206105	0.000000	-1.360552	0.000000	0.000000	0.000000	-0.129165	0.103753	-0.269373	0.000000	0.000000	4.000000	3.000000	1.000000
14567.503266	-0.073241	0.586685	0.063211	75.788490	66.390640	124.548347	3.206105	0.000000	-1.360552	0.000000	0.000000	0.000000	-0.135638	0.088902	-0.273371	0.000000	0.000000	4.000000	3.000000	1.000000
14567.506600	-0.073241	0.586685	0.063211	75.788490	66.390640	124.548347	3.206105	0.000000	-1.360552	0.000000	0.000000	0.000000	-0.135638	0.088902	-0.273371	0.000000	0.000000	4.000000	3.000000	1.000000
14567.509933	-0.073241	0.586685	0.063211	75.737961	66.351921	124.491249	3.160544	0.000000	-1.337945	0.000000	0.000000	0.000000	-0.135638	0.088902	-0.273371	0.000000	0.000000	4.000000	3.000000	1.000000
14567.513266	-0.073666	0.587008	0.062295	75.737961	66.351921	124.491249	3.160544	0.000000	-1.337945	0.000000	0.000000	0.000000	-0.127340	0.097024	-0.274728	0.000000	0.000000	4.000000	3.000000	1.000000
14567.516600	-0.073666	0.587008	0.062295	75.737961	66.351921	124.491249	3.160544	0.000000	-1.337945	0.000000	0.000000	0.000000	-0.127340	0.097024	-0.274728	0.000000	0.000000	4.000000	3.000000	1.000000
14567.519933	-0.073666	0.587008	0.062295	75.716537	66.309013	124.329201	3.114756	0.000000	-1.316722	0.000000	0.000000	0.000000	-0.127340	0.097024	-0.274728	0.000000	0.000000	4.000000	3.000000	1.000000
14567.523266	-0.074095	0.587311	0.061424	75.716537	66.309013	124.329201	3.114756	0.000000	-1.316722	0.000000	0.000000	0.000000	-0.128723	0.090856	-0.261289	0.000000	0.000000	4.000000	3.000000	1.000000
14567.526600	-0.074095	0.587311	0.061424	75.716537	66.309013	124.329201	3.114756	0.000000	-1.316722	0.000000	0.000000	0.000000	-0.128723	0.090856	-0.261289	0.000000	0.000000	4.000000	3.000000	1.000000
14567.529933	-0.074095	0.587311	0.061424	75.699417	66.250343	124.204926	3.071208	0.000000	-1.295268	0.000000	0.000000	0.000000	-0.128723	0.090856	-0.261289	0.000000	0.000000	4.000000	3.000000	1.000000
14567.533266	-0.074552	0.587622	0.060587	75.699417	66.250343	124.204926	3.071208	0.000000	-1.295268	0.000000	0.000000	0.000000	-0.137225	0.093366	-0.251002	0.000000	0.000000	4.000000	3.000000	1.000000
14567.536600	-0.074552	0.587622	0.060587	75.699417	66.250343	124.204926	3.071208	0.000000	-1.295268	0.000000	0.000000	0.000000	-0.137225	0.093366	-0.251002	0.000000	0.000000	4.000000	3.000000	1.000000
14567.539933	-0.074552	0.587622	0.060587	75.670303	66.194313	124.165916	3.029374	0.000000	-1.272397	0.000000	0.000000	0.000000	-0.137225	0.093366	-0.251002	0.000000	0.000000	4.000000	3.000000	1.000000
14567.543266	-0.074552	0.587622	0.060587	75.670303	66.194313	124.165916	3.029374	0.000000	-1.272397	0.000000	0.000000	0.000000	-0.137225	0.093366	-0.251002	0.000000	0.000000	4.000000	3.000000	1.000000
14567.546600	-0.075011	0.587923	0.059773	75.670303	66.194313	124.165916	3.029374	0.000000	-1.272397	0.000000	0.000000	0.000000	-0.137676	0.090150	-0.244406	0.000000	0.000000	4.000000	3.000000	1.000000
14567.549933	-0.075011	0.587923	0.059773	75.622398	66.118446	124.137703	3.029374	0.000000	-1.272397	0.000000	0.000000	0.000000	-0.137676	0.090150	-0.244406	0.000000	0.000000	4.000000	3.000000	1.000000
14567.553266	-0.075479	0.588241	0.059035	75.622398	66.118446	124.137703	3.029374	0.000000	-1.272397	0.000000	0.000000	0.000000	-0.140547	0.095628	-0.221417	0.000000	0.000000	4.000000	3.000000	1.000000
14567.556600	-0.075479	0.588241	0.059035	75.622398	66.118446	124.137703	3.029374	0.000000	-1.272397	0.000000	0.000000	0.000000	-0.140547	0.095628	-0.221417	0.000000	0.000000	4.000000	3.000000	1.000000
14567.559933	-0.075479	0.588241	0.059035	75.559059	66.048553	124.070824	2.951736	0.000000	-1.226027	0.000000	0.000000	0.000000	-0.140547	0.095628	-0.221417	0.000000	0.000000	4.000000	3.000000	1.000000
14567.563266	-0.075479	0.588241	0.059035	75.559059	66.048553	124.070824	2.951736	0.000000	-1.226027	0.000000	0.000000	0.000000	-0.140547	0.095628	-0.221417	0.000000	0.000000	4.000000	3.000000	1.000000
14567.566600	-0.075946	0.588559	0.058296	75.559059	66.048553	124.070824	2.951736	0.000000	-1.226027	0.000000	0.000000	0.000000	-0.140071	0.095323	-0.221676	0.000000	0.000000	4.000000	3.000000	1.000000
14567.569933	-0.075946	0.588559	0.058296	75.491386	65.988541	123.981651	2.951736	0.000000	-1.226027	0.000000	0.000000	0.000000	-0.140071	0.095323	-0.221676	0.000000	0.000000	4.000000	3.000000	1.000000
14567.573266	-0.076397	0.588848	0.057629	75.491386	65.988541	123.981651	2.951736	0.000000	-1.226027	0.000000	0.000000	0.000000	-0.135328	0.086625	-0.200193	0.000000	0.000000	4.000000	3.000000	1.000000
14567.576600	-0.076397	0.588848	0.057629	75.491386	65.988541	123.981651	2.951736	0.000000	-1.226027	0.000000	0.000000	0.000000	-0.135328	0.086625	-0.200193	0.000000	0.000000	4.000000	3.000000	1.000000
14567.579933	-0.076397	0.588848	0.057629	75.434959	65.896080	123.888962	2.881425	0.000000	-1.180127	0.000000	0.000000	0.000000	-0.135328	0.086625	-0.200193	0.000000	0.000000	4.000000	3.000000	1.000000
14567.583266	-0.076397	0.588848	0.057629	75.434959	65.896080	123.888962	2.881425	0.000000	-1.180127	0.000000	0.000000	0.000000	-0.135328	0.086625	-0.200193	0.000000	0.000000	4.000000	3.000000	1.000000
14567.586600	-0.076850	0.589155	0.056976	75.434959	65.896080	123.888962	2.881425	0.000000	-1.180127	0.000000	0.000000	0.000000	-0.135625	0.092128	-0.195670	0.000000	0.000000	4.000000	3.000000	1.000000
14567.589933	-0.076850	0.589155	0.056976	75.412704	65.817360	123.839966	2.881425	0.000000	-1.180127	0.000000	0.000000	0.000000	-0.135625	0.092128	-0.195670	0.000000	0.000000	4.000000	3.000000	1.000000
14567.593266	-0.077279	0.589452	0.056350	75.412704	65.817360	123.839966	2.881425	0.000000	-1.180127	0.000000	0.000000	0.000000	-0.128952	0.089084	-0.187905	0.000000	0.000000	4.000000	3.000000	1.000000
14567.596600	-0.077279	0.589452	0.056350	75.412704	65.817360	123.839966	2.881425	0.000000	-1.180127	0.000000	0.000000	0.000000	-0.128952	0.089084	-0.187905	0.000000	0.000000	4.000000	3.000000	1.000000
14567.599933	-0.077279	0.589452	0.056350	75.410179	65.725494	123.764175	2.817496	0.000000	-1.136031	0.000000	0.000000	0.000000	-0.128952	0.089084	-0.187905	0.000000	0.000000	4.000000	3.000000	1.000000
14567.603266	-0.077279	0.589452	0.056350	75.410179	65.725494	123.764175	2.817496	0.000000	-1.136031	0.000000	0.000000	0.000000	-0.128952	0.089084	-0.187905	0.000000	0.000000	4.000000	3.000000	1.000000
14567.606600	-0.077730	0.589729	0.055703	75.410179	65.725494	123.764175	2.817496	0.000000	-1.136031	0.000000	0.000000	0.000000	-0.135168	0.083074	-0.193964	0.000000	0.000000	4.000000	3.000000	1.000000
14567.609933	-0.077730	0.589729	0.055703	75.408501	65.637077	123.700371	2.817496	0.000000	-1.136031	0.000000	0.000000	0.000000	-0.135168	0.083074	-0.193964	0.000000	0.000000	4.000000	3.000000	1.000000
14567.613266	-0.078207	0.589996	0.055075	75.408501	65.637077	123.700371	2.817496	0.000000	-1.136031	0.000000	0.000000	0.000000	-0.143120	0.080087	-0.188398	0.000000	0.000000	4.000000	3.000000	1.000000
14567.616600	-0.078207	0.589996	0.055075	75.408501	65.637077	123.700371	2.817496	0.000000	-1.136031	0.000000	0.000000	0.000000	-0.143120	0.080087	-0.188398	0.000000	0.000000	4.000000	3.000000	1.000000
14567.619933	-0.078207	0.589996	0.055075	75.407616	65.557487	123.648514	2.753769	0.000000	-1.089649	0.000000	0.000000	0.000000	-0.143120	0.080087	-0.188398	0.000000	0.000000	4.000000	3.000000	1.000000
14567.623266	-0.078207	0.589996	0.055075	75.407616	65.557487	123.648514	2.753769	0.000000	-1.089649	0.000000	0.000000	0.000000	-0.143120	0.080087	-0.188398	0.000000	0.000000	4.000000	3.000000	1.000000
14567.626600	-0.078735	0.590253	0.054462	75.407616	65.557487	123.648514	2.753769	0.000000	-1.089649	0.000000	0.000000	0.000000	-0.158356	0.077102	-0.183963	0.000000	0.000000	4.000000	3.000000	1.000000
14567.629933	-0.078735	0.590253	0.054462	75.405937	65.463631	123.608643	2.753769	0.000000	-1.089649	0.000000	0.000000	0.000000	-0.158356	0.077102	-0.183963	0.000000	0.000000	4.000000	3.000000	1.000000
14567.633266	-0.079280	0.590499	0.053806	75.405937	65.463631	123.608643	2.753769	0.000000	-1.089649	0.000000	0.000000	0.000000	-0.163414	0.073862	-0.196980	0.000000	0.000000	4.000000	3.000000	1.000000
14567.636600	-0.079280	0.590499	0.053806	75.405937	65.463631	123.608643	2.753769	0.000000	-1.089649	0.000000	0.000000	0.000000	-0.163414	0.073862	-0.196980	0.000000	0.000000	4.000000	3.000000	1.000000
14567.639933	-0.079280	0.590499	0.053806	75.402550	65.370148	123.562714	2.690278	0.000000	-1.036021	0.000000	0.000000	0.000000	-0.163414	0.073862	-0.196980	0.000000	0.000000	4.000000	3.000000	1.000000
14567.643266	-0.079280	0.590499	0.053806	75.402550	65.370148	123.562714	2.690278	0.000000	-1.036021	0.000000	0.000000	0.000000	-0.163414	0.073862	-0.196980	0.000000	0.000000	4.000000	3.000000	1.000000
14567.646600	-0.079853	0.590755	0.053183	75.402550	65.370148	123.562714	2.690278	0.000000	-1.036021	0.000000	0.000000	0.000000	-0.172037	0.076660	-0.186735	0.000000	0.000000	4.000000	3.000000	1.000000
14567.649933	-0.079853	0.590755	0.053183	75.387985	65.261909	123.476463	2.690278	0.000000	-1.036021	0.000000	0.000000	0.000000	-0.172037	0.076660	-0.186735	0.000000	0.000000	4.000000	3.000000	1.000000
14567.653266	-0.080452	0.591029	0.052572	75.387985	65.261909	123.476463	2.690278	0.000000	-1.036021	0.000000	0.000000	0.000000	-0.179590	0.082199	-0.183418	0.000000	0.000000	4.000000	3.000000	1.000000
14567.656600	-0.080452	0.591029	0.052572	75.387985	65.261909	123.476463	2.690278	0.000000	-1.036021	0.000000	0.000000	0.000000	-0.179590	0.082199	-0.183418	0.000000	0.000000	4.000000	3.000000	1.000000
14567.659933	-0.080452	0.591029	0.052572	75.361465	65.159073	123.323914	2.628586	0.000000	-0.977417	0.000000	0.000000	0.000000	-0.179590	0.082199	-0.183418	0.000000	0.000000	4.000000	3.000000	1.000000
14567.663266	-0.080452	0.591029	0.052572	75.361465	65.159073	123.323914	2.628586	0.000000	-0.977417	0.000000	0.000000	0.000000	-0.179590	0.082199	-0.183418	0.000000	0.000000	4.000000	3.000000	1.000000
14567.666600	-0.081028	0.591293	0.051986	75.361465	65.159073	123.323914	2.628586	0.000000	-0.977417	0.000000	0.000000	0.000000	-0.172980	0.079301	-0.175652	0.000000	0.000000	4.000000	3.000000	1.000000
14567.669933	-0.081028	0.591293	0.051986	75.339188	65.046402	123.161781	2.628586	0.000000	-0.977417	0.000000	0.000000	0.000000	-0.172980	0.079301	-0.175652	0.000000	0.000000	4.000000	3.000000	1.000000
14567.673266	-0.081578	0.591585	0.051396	75.339188	65.046402	123.161781	2.628586	0.000000	-0.977417	0.000000	0.000000	0.000000	-0.164964	0.087540	-0.176935	0.000000	0.000000	4.000000	3.000000	1.000000
14567.676600	-0.081578	0.591585	0.051396	75.339188	65.046402	123.161781	2.628586	0.000000	-0.977417	0.000000	0.000000	0.000000	-0.164964	0.087540	-0.176935	0.000000	0.000000	4.000000	3.000000	1.000000
14567.679933	-0.081578	0.591585	0.051396	75.331497	64.918930	123.074257	2.569821	0.000000	-0.921093	0.000000	0.000000	0.000000	-0.164964	0.087540	-0.176935	0.000000	0.000000	4.000000	3.000000	1.000000
14567.683266	-0.081578	0.591585	0.051396	75.331497	64.918930	123.074257	2.569821	0.000000	-0.921093	0.000000	0.000000	0.000000	-0.164964	0.087540	-0.176935	0.000000	0.000000	4.000000	3.000000	1.000000
14567.686600	-0.082105	0.591895	0.050825	75.331497	64.918930	123.074257	2.569821	0.000000	-0.921093	0.000000	0.000000	0.000000	-0.158079	0.093065	-0.171298	0.000000	0.000000	4.000000	3.000000	1.000000
14567.689933	-0.082105	0.591895	0.050825	75.327202	64.796181	122.998894	2.569821	0.000000	-0.921093	0.000000	0.000000	0.000000	-0.158079	0.093065	-0.171298	0.000000	0.000000	4.000000	3.000000	1.000000
14567.693266	-0.082613	0.592215	0.050296	75.327202	64.796181	122.998894	2.569821	0.000000	-0.921093	0.000000	0.000000	0.000000	-0.152363	0.095958	-0.158731	0.000000	0.000000	4.000000	3.000000	1.000000
14567.696600	-0.082613	0.592215	0.050296	75.327202	64.796181	122.998894	2.569821	0.000000	-0.921093	0.000000	0.000000	0.000000	-0.152363	0.095958	-0.158731	0.000000	0.000000	4.000000	3.000000	1.000000
14567.699933	-0.082613	0.592215	0.050296	75.322037	64.664696	122.879776	2.514817	0.000000	-0.869352	0.000000	0.000000	0.000000	-0.152363	0.095958	-0.158731	0.000000	0.000000	4.000000	3.000000	1.000000
14567.703266	-0.082613	0.592215	0.050296	75.322037	64.664696	122.879776	2.514817	0.000000	-0.869352	0.000000	0.000000	0.000000	-0.152363	0.095958	-0.158731	0.000000	0.000000	4.000000	3.000000	1.000000
14567.706600	-0.083092	0.592543	0.049747	75.322037	64.664696	122.879776	2.514817	0.000000	-0.869352	0.000000	0.000000	0.000000	-0.143667	0.098444	-0.164699	0.000000	0.000000	4.000000	3.000000	1.000000
14567.709933	-0.083092	0.592543	0.049747	75.316818	64.533226	122.752693	2.514817	0.000000	-0.869352	0.000000	0.000000	0.000000	-0.143667	0.098444	-0.164699	0.000000	0.000000	4.000000	3.000000	1.000000
14567.713266	-0.083573	0.592862	0.049221	75.316818	64.533226	122.752693	2.514817	0.000000	-0.869352	0.000000	0.000000	0.000000	-0.144460	0.095569	-0.158007	0.000000	0.000000	4.000000	3.000000	1.000000
14567.716600	-0.083573	0.592862	0.049221	75.316818	64.533226	122.752693	2.514817	0.000000	-0.869352	0.000000	0.000000	0.000000	-0.144460	0.095569	-0.158007	0.000000	0.000000	4.000000	3.000000	1.000000
14567.719933	-0.083573	0.592862	0.049221	75.312439	64.387245	122.579971	2.461032	0.000000	-0.821331	0.000000	0.000000	0.000000	-0.144460	0.095569	-0.158007	0.000000	0.000000	4.000000	3.000000	1.000000
14567.723266	-0.083573	0.592862	0.049221	75.312439	64.387245	122.579971	2.461032	0.000000	-0.821331	0.000000	0.000000	0.000000	-0.144460	0.095569	-0.158007	0.000000	0.000000	4.000000	3.000000	1.000000
14567.726600	-0.084084	0.593190	0.048728	75.312439	64.387245	122.579971	2.461032	0.000000	-0.821331	0.000000	0.000000	0.000000	-0.153271	0.098504	-0.147787	0.000000	0.000000	4.000000	3.000000	1.000000
14567.729933	-0.084084	0.593190	0.048728	75.306328	64.233528	122.417198	2.461032	0.000000	-0.821331	0.000000	0.000000	0.000000	-0.153271	0.098504	-0.147787	0.000000	0.000000	4.000000	3.000000	1.000000
14567.733266	-0.084670	0.593509	0.048246	75.306328	64.233528	122.417198	2.461032	0.000000	-0.821331	0.000000	0.000000	0.000000	-0.175704	0.095705	-0.144718	0.000000	0.000000	4.000000	3.000000	1.000000
14567.736600	-0.084670	0.593509	0.048246	75.306328	64.233528	122.417198	2.461032	0.000000	-0.821331	0.000000	0.000000	0.000000	-0.175704	0.095705	-0.144718	0.000000	0.000000	4.000000	3.000000	1.000000
14567.739933	-0.084670	0.593509	0.048246	75.300186	64.077225	122.302437	2.412281	0.000000	-0.766502	0.000000	0.000000	0.000000	-0.175704	0.095705	-0.144718	0.000000	0.000000	4.000000	3.000000	1.000000
14567.743266	-0.084670	0.593509	0.048246	75.300186	64.077225	122.302437	2.412281	0.000000	-0.766502	0.000000	0.000000	0.000000	-0.175704	0.095705	-0.144718	0.000000	0.000000	4.000000	3.000000	1.000000
14567.746600	-0.085314	0.593801	0.047823	75.300186	64.077225	122.302437	2.412281	0.000000	-0.766502	0.000000	0.000000	0.000000	-0.193251	0.087674	-0.126663	0.000000	0.000000	4.000000	3.000000	1.000000
14567.749933	-0.085314	0.593801	0.047823	75.293999	63.912785	122.187691	2.412281	0.000000	-0.766502	0.000000	0.000000	0.000000	-0.193251	0.087674	-0.126663	0.000000	0.000000	4.000000	3.000000	1.000000
14567.753266	-0.086009	0.594084	0.047415	75.293999	63.912785	122.187691	2.412281	0.000000	-0.766502	0.000000	0.000000	0.000000	-0.208491	0.084963	-0.122495	0.000000	0.000000	4.000000	3.000000	1.000000
14567.756600	-0.086009	0.594084	0.047415	75.293999	63.912785	122.187691	2.412281	0.000000	-0.766502	0.000000	0.000000	0.000000	-0.208491	0.084963	-0.122495	0.000000	0.000000	4.000000	3.000000	1.000000
14567.759933	-0.086009	0.594084	0.047415	75.287781	63.745693	122.033104	2.370755	0.000000	-0.699545	0.000000	0.000000	0.000000	-0.208491	0.084963	-0.122495	0.000000	0.000000	4.000000	3.000000	1.000000
14567.763266	-0.086009	0.594084	0.047415	75.287781	63.745693	122.033104	2.370755	0.000000	-0.699545	0.000000	0.000000	0.000000	-0.208491	0.084963	-0.122495	0.000000	0.000000	4.000000	3.000000	1.000000
14567.766600	-0.086731	0.594358	0.047025	75.287781	63.745693	122.033104	2.370755	0.000000	-0.699545	0.000000	0.000000	0.000000	-0.216550	0.082241	-0.117150	0.000000	0.000000	4.000000	3.000000	1.000000
14567.769933	-0.086731	0.594358	0.047025	75.281548	63.581432	121.766960	2.370755	0.000000	-0.699545	0.000000	0.000000	0.000000	-0.216550	0.082241	-0.117150	0.000000	0.000000	4.000000	3.000000	1.000000
14567.773266	-0.087436	0.594615	0.046683	75.281548	63.581432	121.766960	2.370755	0.000000	-0.699545	0.000000	0.000000	0.000000	-0.211468	0.076945	-0.102420	0.000000	0.000000	4.000000	3.000000	1.000000
14567.776600	-0.087436	0.594615	0.046683	75.281548	63.581432	121.766960	2.370755	0.000000	-0.699545	0.000000	0.000000	0.000000	-0.211468	0.076945	-0.102420	0.000000	0.000000	4.000000	3.000000	1.000000
14567.779933	-0.087436	0.594615	0.046683	75.273743	63.426792	121.368065	2.334160	0.000000	-0.628209	0.000000	0.000000	0.000000	-0.211468	0.076945	-0.102420	0.000000	0.000000	4.000000	3.000000	1.000000
14567.783266	-0.087436	0.594615	0.046683	75.273743	63.426792	121.368065	2.334160	0.000000	-0.628209	0.000000	0.000000	0.000000	-0.211468	0.076945	-0.102420	0.000000	0.000000	4.000000	3.000000	1.000000
14567.786600	-0.088140	0.594871	0.046341	75.273743	63.426792	121.368065	2.334160	0.000000	-0.628209	0.000000	0.000000	0.000000	-0.211220	0.076888	-0.102756	0.000000	0.000000	4.000000	3.000000	1.000000
14567.789933	-0.088140	0.594871	0.046341	75.267876	63.323895	121.040840	2.334160	0.000000	-0.628209	0.000000	0.000000	0.000000	-0.211220	0.076888	-0.102756	0.000000	0.000000	4.000000	3.000000	1.000000
14567.793266	-0.088851	0.595110	0.046043	75.267876	63.323895	121.040840	2.334160	0.000000	-0.628209	0.000000	0.000000	0.000000	-0.213407	0.071629	-0.089249	0.000000	0.000000	4.000000	3.000000	1.000000
14567.796600	-0.088851	0.595110	0.046043	75.267876	63.323895	121.040840	2.334160	0.000000	-0.628209	0.000000	0.000000	0.000000	-0.213407	0.071629	-0.089249	0.000000	0.000000	4.000000	3.000000	1.000000
14567.799933	-0.088851	0.595110	0.046043	75.265457	63.377804	121.017593	2.302159	0.000000	-0.557438	0.000000	0.000000	0.000000	-0.213407	0.071629	-0.089249	0.000000	0.000000	4.000000	3.000000	1.000000
14567.803266	-0.088851	0.595110	0.046043	75.265457	63.377804	121.017593	2.302159	0.000000	-0.557438	0.000000	0.000000	0.000000	-0.213407	0.071629	-0.089249	0.000000	0.000000	4.000000	3.000000	1.000000
14567.806600	-0.089589	0.595368	0.045756	75.265457	63.377804	121.017593	2.302159	0.000000	-0.557438	0.000000	0.000000	0.000000	-0.221196	0.077358	-0.086168	0.000000	0.000000	4.000000	3.000000	1.000000
14567.809933	-0.089589	0.595368	0.045756	75.268112	63.703903	121.332794	2.302159	0.000000	-0.557438	0.000000	0.000000	0.000000	-0.221196	0.077358	-0.086168	0.000000	0.000000	4.000000	3.000000	1.000000
14567.813266	-0.090296	0.595587	0.045441	75.268112	63.703903	121.332794	2.302159	0.000000	-0.557438	0.000000	0.000000	0.000000	-0.212144	0.065756	-0.094625	0.000000	0.000000	4.000000	3.000000	1.000000
14567.816600	-0.090296	0.595587	0.045441	75.268112	63.703903	121.332794	2.302159	0.000000	-0.557438	0.000000	0.000000	0.000000	-0.212144	0.065756	-0.094625	0.000000	0.000000	4.000000	3.000000	1.000000
14567.819933	-0.090296	0.595587	0.045441	75.271133	64.294708	121.902130	2.272027	0.000000	-0.485215	0.000000	0.000000	0.000000	-0.212144	0.065756	-0.094625	0.000000	0.000000	4.000000	3.000000	1.000000
14567.823266	-0.090296	0.595587	0.045441	75.271133	64.294708	121.902130	2.272027	0.000000	-0.485215	0.000000	0.000000	0.000000	-0.212144	0.065756	-0.094625	0.000000	0.000000	4.000000	3.000000	1.000000
14567.826600	-0.091002	0.595806	0.045124	75.271133	64.294708	121.902130	2.272027	0.000000	-0.485215	0.000000	0.000000	0.000000	-0.211919	0.065723	-0.094953	0.000000	0.000000	4.000000	3.000000	1.000000
14567.829933	-0.091002	0.595806	0.045124	75.275154	65.018295	122.545204	2.272027	0.000000	-0.485215	0.000000	0.000000	0.000000	-0.211919	0.065723	-0.094953	0.000000	0.000000	4.000000	3.000000	1.000000
14567.833266	-0.091683	0.596053	0.044803	75.275154	65.018295	122.545204	2.272027	0.000000	-0.485215	0.000000	0.000000	0.000000	-0.204135	0.074057	-0.096213	0.000000	0.000000	4.000000	3.000000	1.000000
14567.836600	-0.091683	0.596053	0.044803	75.275154	65.018295	122.545204	2.272027	0.000000	-0.485215	0.000000	0.000000	0.000000	-0.204135	0.074057	-0.096213	0.000000	0.000000	4.000000	3.000000	1.000000
14567.839933	-0.091683	0.596053	0.044803	75.276024	65.669319	123.165947	2.240166	0.000000	-0.415872	0.000000	0.000000	0.000000	-0.204135	0.074057	-0.096213	0.000000	0.000000	4.000000	3.000000	1.000000
14567.843266	-0.091683	0.596053	0.044803	75.276024	65.669319	123.165947	2.240166	0.000000	-0.415872	0.000000	0.000000	0.000000	-0.204135	0.074057	-0.096213	0.000000	0.000000	4.000000	3.000000	1.000000
14567.846600	-0.092322	0.596310	0.044529	75.276024	65.669319	123.165947	2.240166	0.000000	-0.415872	0.000000	0.000000	0.000000	-0.191756	0.077189	-0.082297	0.000000	0.000000	4.000000	3.000000	1.000000
14567.849933	-0.092322	0.596310	0.044529	75.273605	66.213936	123.741570	2.240166	0.000000	-0.415872	0.000000	0.000000	0.000000	-0.191756	0.077189	-0.082297	0.000000	0.000000	4.000000	3.000000	1.000000
14567.853266	-0.092937	0.596567	0.044258	75.273605	66.213936	123.741570	2.240166	0.000000	-0.415872	0.000000	0.000000	0.000000	-0.184435	0.077137	-0.081255	0.000000	0.000000	4.000000	3.000000	1.000000
14567.856600	-0.092937	0.596567	0.044258	75.273605	66.213936	123.741570	2.240166	0.000000	-0.415872	0.000000	0.000000	0.000000	-0.184435	0.077137	-0.081255	0.000000	0.000000	4.000000	3.000000	1.000000
14567.859933	-0.092937	0.596567	0.044258	75.268715	66.612762	124.172745	2.212908	0.000000	-0.353174	0.000000	0.000000	0.000000	-0.184435	0.077137	-0.081255	0.000000	0.000000	4.000000	3.000000	1.000000
14567.863266	-0.092937	0.596567	0.044258	75.268715	66.612762	124.172745	2.212908	0.000000	-0.353174	0.000000	0.000000	0.000000	-0.184435	0.077137	-0.081255	0.000000	0.000000	4.000000	3.000000	1.000000
14567.866600	-0.093506	0.596844	0.044011	75.268715	66.612762	124.172745	2.212908	0.000000	-0.353174	0.000000	0.000000	0.000000	-0.170863	0.082926	-0.074185	0.000000	0.000000	4.000000	3.000000	1.000000
14567.869933	-0.093506	0.596844	0.044011	75.263596	66.928154	124.502769	2.212908	0.000000	-0.353174	0.000000	0.000000	0.000000	-0.170863	0.082926	-0.074185	0.000000	0.000000	4.000000	3.000000	1.000000
14567.873266	-0.094068	0.597109	0.043724	75.263596	66.928154	124.502769	2.212908	0.000000	-0.353174	0.000000	0.000000	0.000000	-0.168539	0.079624	-0.086014	0.000000	0.000000	4.000000	3.000000	1.000000
14567.876600	-0.094068	0.597109	0.043724	75.263596	66.928154	124.502769	2.212908	0.000000	-0.353174	0.000000	0.000000	0.000000	-0.168539	0.079624	-0.086014	0.000000	0.000000	4.000000	3.000000	1.000000
14567.879933	-0.094068	0.597109	0.043724	75.258461	67.138138	124.727768	2.186208	0.000000	-0.296607	0.000000	0.000000	0.000000	-0.168539	0.079624	-0.086014	0.000000	0.000000	4.000000	3.000000	1.000000
14567.883266	-0.094068	0.597109	0.043724	75.258461	67.138138	124.727768	2.186208	0.000000	-0.296607	0.000000	0.000000	0.000000	-0.168539	0.079624	-0.086014	0.000000	0.000000	4.000000	3.000000	1.000000
14567.886600	-0.094583	0.597422	0.043454	75.258461	67.138138	124.727768	2.186208	0.000000	-0.296607	0.000000	0.000000	0.000000	-0.154564	0.093748	-0.081145	0.000000	0.000000	4.000000	3.000000	1.000000
14567.889933	-0.094583	0.597422	0.043454	75.252289	67.374458	124.966919	2.186208	0.000000	-0.296607	0.000000	0.000000	0.000000	-0.154564	0.093748	-0.081145	0.000000	0.000000	4.000000	3.000000	1.000000
14567.893266	-0.095029	0.597753	0.043212	75.252289	67.374458	124.966919	2.186208	0.000000	-0.296607	0.000000	0.000000	0.000000	-0.133916	0.099477	-0.072638	0.000000	0.000000	4.000000	3.000000	1.000000
14567.896600	-0.095029	0.597753	0.043212	75.252289	67.374458	124.966919	2.186208	0.000000	-0.296607	0.000000	0.000000	0.000000	-0.133916	0.099477	-0.072638	0.000000	0.000000	4.000000	3.000000	1.000000
14567.899933	-0.095029	0.597753	0.043212	75.259842	67.619453	125.186493	2.160577	0.000000	-0.248527	0.000000	0.000000	0.000000	-0.133916	0.099477	-0.072638	0.000000	0.000000	4.000000	3.000000	1.000000
14567.903266	-0.095029	0.597753	0.043212	75.259842	67.619453	125.186493	2.160577	0.000000	-0.248527	0.000000	0.000000	0.000000	-0.133916	0.099477	-0.072638	0.000000	0.000000	4.000000	3.000000	1.000000
14567.906600	-0.095376	0.598093	0.042964	75.259842	67.619453	125.186493	2.160577	0.000000	-0.248527	0.000000	0.000000	0.000000	-0.103978	0.101993	-0.074312	0.000000	0.000000	4.000000	3.000000	1.000000
14567.909933	-0.095376	0.598093	0.042964	75.298462	67.950882	125.452095	2.160577	0.000000	-0.248527	0.000000	0.000000	0.000000	-0.103978	0.101993	-0.074312	0.000000	0.000000	4.000000	3.000000	1.000000
14567.913266	-0.095627	0.598433	0.042734	75.298462	67.950882	125.452095	2.160577	0.000000	-0.248527	0.000000	0.000000	0.000000	-0.075394	0.101932	-0.069000	0.000000	0.000000	4.000000	3.000000	1.000000
14567.916600	-0.095627	0.598433	0.042734	75.298462	67.950882	125.452095	2.160577	0.000000	-0.248527	0.000000	0.000000	0.000000	-0.075394	0.101932	-0.069000	0.000000	0.000000	4.000000	3.000000	1.000000
14567.919933	-0.095627	0.598433	0.042734	75.371429	68.487000	125.897438	2.136692	0.000000	-0.218631	0.000000	0.000000	0.000000	-0.075394	0.101932	-0.069000	0.000000	0.000000	4.000000	3.000000	1.000000
14567.923266	-0.095627	0.598433	0.042734	75.371429	68.487000	125.897438	2.136692	0.000000	-0.218631	0.000000	0.000000	0.000000	-0.075394	0.101932	-0.069000	0.000000	0.000000	4.000000	3.000000	1.000000
14567.926600	-0.095800	0.598762	0.042479	75.371429	68.487000	125.897438	2.136692	0.000000	-0.218631	0.000000	0.000000	0.000000	-0.051740	0.098611	-0.076587	0.000000	0.000000	4.000000	3.000000	1.000000
14567.929933	-0.095800	0.598762	0.042479	75.494629	69.188858	126.466156	2.136692	0.000000	-0.218631	0.000000	0.000000	0.000000	-0.051740	0.098611	-0.076587	0.000000	0.000000	4.000000	3.000000	1.000000
14567.933266	-0.095800	0.598762	0.042479	75.494629	69.188858	126.466156	2.136692	0.000000	-0.218631	0.000000	0.000000	0.000000	-0.051740	0.098611	-0.076587	0.000000	0.000000	4.000000	3.000000	1.000000
14567.936600	-0.095800	0.598762	0.042479	75.494629	69.188858	126.466156	2.136692	0.000000	-0.218631	0.000000	0.000000	0.000000	-0.051740	0.098611	-0.076587	0.000000	0.000000	4.000000	3.000000	1.000000
14567.939933	-0.095864	0.599480	0.041917	75.673912	69.920525	127.012604	2.123928	0.000000	-0.210008	0.000000	0.000000	0.000000	-0.019302	0.215382	-0.168396	0.000000	0.000000	4.000000	3.000000	1.000000
14567.943266	-0.095864	0.599480	0.041917	75.673912	69.920525	127.012604	2.123928	0.000000	-0.210008	0.000000	0.000000	0.000000	0.000001	0.000000	0.000000	0.000000	0.000000	4.000000	3.000000	1.000000
14567.946600	-0.095864	0.599480	0.041917	75.673912	69.920525	127.012604	2.123928	0.000000	-0.210008	0.000000	0.000000	0.000000	0.000001	0.000000	0.000000	0.000000	0.000000	4.000000	3.000000	1.000000
14567.949933	-0.095864	0.599480	0.041917	75.883492	70.598076	127.474785	2.095861	0.000000	-0.206791	0.000000	0.000000	0.000000	0.000001	0.000000	0.000000	0.000000	0.000000	4.000000	3.000000	1.000000
14567.953266	-0.095864	0.599480	0.041917	75.883492	70.598076	127.474785	2.095861	0.000000	-0.206791	0.000000	0.000000	0.000000	0.000001	0.000000	0.000000	0.000000	0.000000	4.000000	3.000000	1.000000
14567.956600	-0.095796	0.599858	0.041563	75.883492	70.598076	127.474785	2.095861	0.000000	-0.206791	0.000000	0.000000	0.000000	0.020385	0.113398	-0.106130	0.000000	0.000000	4.000000	3.000000	1.000000
14567.959933	-0.095796	0.599858	0.041563	76.100502	71.160706	127.815254	2.095861	0.000000	-0.206791	0.000000	0.000000	0.000000	0.020385	0.113398	-0.106130	0.000000	0.000000	4.000000	3.000000	1.000000
14567.963266	-0.095647	0.600205	0.041169	76.100502	71.160706	127.815254	2.095861	0.000000	-0.206791	0.000000	0.000000	0.000000	0.044808	0.104089	-0.118348	0.000000	0.000000	4.000000	3.000000	1.000000
14567.966600	-0.095647	0.600205	0.041169	76.100502	71.160706	127.815254	2.095861	0.000000	-0.206791	0.000000	0.000000	0.000000	0.044808	0.104089	-0.118348	0.000000	0.000000	4.000000	3.000000	1.000000
14567.969933	-0.095647	0.600205	0.041169	76.304207	71.579636	128.031296	2.058449	0.000000	-0.217656	0.000000	0.000000	0.000000	0.044808	0.104089	-0.118348	0.000000	0.000000	4.000000	3.000000	1.000000
14567.973266	-0.095647	0.600205	0.041169	76.304207	71.579636	128.031296	2.058449	0.000000	-0.217656	0.000000	0.000000	0.000000	0.044808	0.104089	-0.118348	0.000000	0.000000	4.000000	3.000000	1.000000
14567.976600	-0.095465	0.600568	0.040732	76.304207	71.579636	128.031296	2.058449	0.000000	-0.217656	0.000000	0.000000	0.000000	0.054542	0.108895	-0.130972	0.000000	0.000000	4.000000	3.000000	1.000000
14567.979933	-0.095465	0.600568	0.040732	76.484749	71.850578	128.125107	2.058449	0.000000	-0.217656	0.000000	0.000000	0.000000	0.054542	0.108895	-0.130972	0.000000	0.000000	4.000000	3.000000	1.000000
14567.983266	-0.095295	0.600927	0.040229	76.484749	71.850578	128.125107	2.058449	0.000000	-0.217656	0.000000	0.000000	0.000000	0.050976	0.107791	-0.150970	0.000000	0.000000	4.000000	3.000000	1.000000
14567.986600	-0.095295	0.600927	0.040229	76.484749	71.850578	128.125107	2.058449	0.000000	-0.217656	0.000000	0.000000	0.000000	0.050976	0.107791	-0.150970	0.000000	0.000000	4.000000	3.000000	1.000000
14567.989933	-0.095295	0.600927	0.040229	76.628769	71.939346	128.079742	2.011458	0.000000	-0.235243	0.000000	0.000000	0.000000	0.050976	0.107791	-0.150970	0.000000	0.000000	4.000000	3.000000	1.000000
14567.993266	-0.095295	0.600927	0.040229	76.628769	71.939346	128.079742	2.011458	0.000000	-0.235243	0.000000	0.000000	0.000000	0.050976	0.107791	-0.150970	0.000000	0.000000	4.000000	3.000000	1.000000
14567.996600	-0.095128	0.601299	0.039613	76.628769	71.939346	128.079742	2.011458	0.000000	-0.235243	0.000000	0.000000	0.000000	0.050087	0.111568	-0.184877	0.000000	0.000000	4.000000	3.000000	1.000000
14567.999933	-0.095128	0.601299	0.039613	76.733818	71.919189	127.963074	2.011458	0.000000	-0.235243	0.000000	0.000000	0.000000	0.050087	0.111568	-0.184877	0.000000	0.000000	4.000000	3.000000	1.000000
14568.003266	-0.094954	0.601658	0.038958	76.733818	71.919189	127.963074	2.011458	0.000000	-0.235243	0.000000	0.000000	0.000000	0.052294	0.107855	-0.196605	0.000000	0.000000	4.000000	3.000000	1.000000
14568.006600	-0.094954	0.601658	0.038958	76.733818	71.919189	127.963074	2.011458	0.000000	-0.235243	0.000000	0.000000	0.000000	0.052294	0.107855	-0.196605	0.000000	0.000000	4.000000	3.000000	1.000000
14568.009933	-0.094954	0.601658	0.038958	76.805107	71.878586	127.854408	1.947878	0.000000	-0.252306	0.000000	0.000000	0.000000	0.052294	0.107855	-0.196605	0.000000	0.000000	4.000000	3.000000	1.000000
14568.013266	-0.094954	0.601658	0.038958	76.805107	71.878586	127.854408	1.947878	0.000000	-0.252306	0.000000	0.000000	0.000000	0.052294	0.107855	-0.196605	0.000000	0.000000	4.000000	3.000000	1.000000
14568.016600	-0.094768	0.602013	0.038240	76.805107	71.878586	127.854408	1.947878	0.000000	-0.252306	0.000000	0.000000	0.000000	0.055831	0.106489	-0.215301	0.000000	0.000000	4.000000	3.000000	1.000000
14568.019933	-0.094768	0.602013	0.038240	76.871384	71.846291	127.761642	1.947878	0.000000	-0.252306	0.000000	0.000000	0.000000	0.055831	0.106489	-0.215301	0.000000	0.000000	4.000000	3.000000	1.000000
14568.023266	-0.094599	0.602403	0.037486	76.871384	71.846291	127.761642	1.947878	0.000000	-0.252306	0.000000	0.000000	0.000000	0.050556	0.116753	-0.226114	0.000000	0.000000	4.000000	3.000000	1.000000
14568.026600	-0.094599	0.602403	0.037486	76.871384	71.846291	127.761642	1.947878	0.000000	-0.252306	0.000000	0.000000	0.000000	0.050556	0.116753	-0.226114	0.000000	0.000000	4.000000	3.000000	1.000000
14568.029933	-0.094599	0.602403	0.037486	76.948021	71.802696	127.648331	1.874309	0.000000	-0.270037	0.000000	0.000000	0.000000	0.050556	0.116753	-0.226114	0.000000	0.000000	4.000000	3.000000	1.000000
14568.033266	-0.094599	0.602403	0.037486	76.948021	71.802696	127.648331	1.874309	0.000000	-0.270037	0.000000	0.000000	0.000000	0.050556	0.116753	-0.226114	0.000000	0.000000	4.000000	3.000000	1.000000
14568.036600	-0.094432	0.602763	0.036740	76.948021	71.802696	127.648331	1.874309	0.000000	-0.270037	0.000000	0.000000	0.000000	0.050117	0.108001	-0.223952	0.000000	0.000000	4.000000	3.000000	1.000000
14568.039933	-0.094432	0.602763	0.036740	77.044693	71.773766	127.536491	1.874309	0.000000	-0.270037	0.000000	0.000000	0.000000	0.050117	0.108001	-0.223952	0.000000	0.000000	4.000000	3.000000	1.000000
14568.043266	-0.094296	0.603132	0.036027	77.044693	71.773766	127.536491	1.874309	0.000000	-0.270037	0.000000	0.000000	0.000000	0.040887	0.110959	-0.213866	0.000000	0.000000	4.000000	3.000000	1.000000
14568.046600	-0.094296	0.603132	0.036027	77.044693	71.773766	127.536491	1.874309	0.000000	-0.270037	0.000000	0.000000	0.000000	0.040887	0.110959	-0.213866	0.000000	0.000000	4.000000	3.000000	1.000000
14568.049933	-0.094296	0.603132	0.036027	77.124878	71.728981	127.419090	1.801339	0.000000	-0.285205	0.000000	0.000000	0.000000	0.040887	0.110959	-0.213866	0.000000	0.000000	4.000000	3.000000	1.000000
14568.053266	-0.094296	0.603132	0.036027	77.124878	71.728981	127.419090	1.801339	0.000000	-0.285205	0.000000	0.000000	0.000000	0.040887	0.110959	-0.213866	0.000000	0.000000	4.000000	3.000000	1.000000
14568.056600	-0.094138	0.603473	0.035326	77.124878	71.728981	127.419090	1.801339	0.000000	-0.285205	0.000000	0.000000	0.000000	0.047481	0.102306	-0.210328	0.000000	0.000000	4.000000	3.000000	1.000000
14568.059933	-0.094138	0.603473	0.035326	77.187607	71.692627	127.325302	1.801339	0.000000	-0.285205	0.000000	0.000000	0.000000	0.047481	0.102306	-0.210328	0.000000	0.000000	4.000000	3.000000	1.000000
14568.063266	-0.093963	0.603824	0.034667	77.187607	71.692627	127.325302	1.801339	0.000000	-0.285205	0.000000	0.000000	0.000000	0.052276	0.105348	-0.197536	0.000000	0.000000	4.000000	3.000000	1.000000
14568.066600	-0.093963	0.603824	0.034667	77.187607	71.692627	127.325302	1.801339	0.000000	-0.285205	0.000000	0.000000	0.000000	0.052276	0.105348	-0.197536	0.000000	0.000000	4.000000	3.000000	1.000000
14568.069933	-0.093963	0.603824	0.034667	77.240974	71.642525	127.222137	1.733362	0.000000	-0.301831	0.000000	0.000000	0.000000	0.052276	0.105348	-0.197536	0.000000	0.000000	4.000000	3.000000	1.000000
14568.073266	-0.093963	0.603824	0.034667	77.240974	71.642525	127.222137	1.733362	0.000000	-0.301831	0.000000	0.000000	0.000000	0.052276	0.105348	-0.197536	0.000000	0.000000	4.000000	3.000000	1.000000
14568.076600	-0.093810	0.604155	0.033988	77.240974	71.642525	127.222137	1.733362	0.000000	-0.301831	0.000000	0.000000	0.000000	0.046151	0.099123	-0.203637	0.000000	0.000000	4.000000	3.000000	1.000000
14568.079933	-0.093810	0.604155	0.033988	77.296524	71.603195	127.131348	1.733362	0.000000	-0.301831	0.000000	0.000000	0.000000	0.046151	0.099123	-0.203637	0.000000	0.000000	4.000000	3.000000	1.000000
14568.083266	-0.093651	0.604492	0.033286	77.296524	71.603195	127.131348	1.733362	0.000000	-0.301831	0.000000	0.000000	0.000000	0.047492	0.101081	-0.210766	0.000000	0.000000	4.000000	3.000000	1.000000
14568.086600	-0.093651	0.604492	0.033286	77.296524	71.603195	127.131348	1.733362	0.000000	-0.301831	0.000000	0.000000	0.000000	0.047492	0.101081	-0.210766	0.000000	0.000000	4.000000	3.000000	1.000000
14568.089933	-0.093651	0.604492	0.033286	77.357437	71.558968	127.036667	1.664294	0.000000	-0.317439	0.000000	0.000000	0.000000	0.047492	0.101081	-0.210766	0.000000	0.000000	4.000000	3.000000	1.000000
14568.093266	-0.093538	0.604855	0.032566	77.357437	71.558968	127.036667	1.664294	0.000000	-0.317439	0.000000	0.000000	0.000000	0.034004	0.108817	-0.215954	0.000000	0.000000	4.000000	3.000000	1.000000
14568.096600	-0.093538	0.604855	0.032566	77.357437	71.558968	127.036667	1.664294	0.000000	-0.317439	0.000000	0.000000	0.000000	0.034004	0.108817	-0.215954	0.000000	0.000000	4.000000	3.000000	1.000000
14568.099933	-0.093538	0.604855	0.032566	77.406792	71.484047	126.919518	1.628302	0.000000	-0.323106	0.000000	0.000000	0.000000	0.034004	0.108817	-0.215954	0.000000	0.000000	4.000000	3.000000	1.000000
14568.103266	-0.093424	0.605216	0.031846	77.406792	71.484047	126.919518	1.628302	0.000000	-0.323106	0.000000	0.000000	0.000000	0.034054	0.108407	-0.216102	0.000000	0.000000	4.000000	3.000000	1.000000
14568.106600	-0.093424	0.605216	0.031846	77.406792	71.484047	126.919518	1.628302	0.000000	-0.323106	0.000000	0.000000	0.000000	0.034054	0.108407	-0.216102	0.000000	0.000000	4.000000	3.000000	1.000000
14568.109933	-0.093424	0.605216	0.031846	77.425728	71.399612	126.820724	1.592285	0.000000	-0.328781	0.000000	0.000000	0.000000	0.034054	0.108407	-0.216102	0.000000	0.000000	4.000000	3.000000	1.000000
14568.113266	-0.093424	0.605216	0.031846	77.425728	71.399612	126.820724	1.592285	0.000000	-0.328781	0.000000	0.000000	0.000000	0.034054	0.108407	-0.216102	0.000000	0.000000	4.000000	3.000000	1.000000
14568.116600	-0.093335	0.605622	0.031128	77.425728	71.399612	126.820724	1.592285	0.000000	-0.328781	0.000000	0.000000	0.000000	0.026725	0.121904	-0.215355	0.000000	0.000000	4.000000	3.000000	1.000000
14568.119933	-0.093335	0.605622	0.031128	77.426323	71.294823	126.718750	1.592285	0.000000	-0.328781	0.000000	0.000000	0.000000	0.026725	0.121904	-0.215355	0.000000	0.000000	4.000000	3.000000	1.000000
14568.123266	-0.093274	0.606019	0.030428	77.426323	71.294823	126.718750	1.592285	0.000000	-0.328781	0.000000	0.000000	0.000000	0.018511	0.119171	-0.209838	0.000000	0.000000	4.000000	3.000000	1.000000
14568.126600	-0.093274	0.606019	0.030428	77.426323	71.294823	126.718750	1.592285	0.000000	-0.328781	0.000000	0.000000	0.000000	0.018511	0.119171	-0.209838	0.000000	0.000000	4.000000	3.000000	1.000000
14568.129933	-0.093274	0.606019	0.030428	77.424202	71.161911	126.589447	1.521420	0.000000	-0.336321	0.000000	0.000000	0.000000	0.018511	0.119171	-0.209838	0.000000	0.000000	4.000000	3.000000	1.000000
14568.133266	-0.093274	0.606019	0.030428	77.424202	71.161911	126.589447	1.521420	0.000000	-0.336321	0.000000	0.000000	0.000000	0.018511	0.119171	-0.209838	0.000000	0.000000	4.000000	3.000000	1.000000
14568.136600	-0.093222	0.606447	0.029783	77.424202	71.161911	126.589447	1.521420	0.000000	-0.336321	0.000000	0.000000	0.000000	0.015495	0.128129	-0.193763	0.000000	0.000000	4.000000	3.000000	1.000000
14568.139933	-0.093222	0.606447	0.029783	77.423393	71.012726	126.444763	1.521420	0.000000	-0.336321	0.000000	0.000000	0.000000	0.015495	0.128129	-0.193763	0.000000	0.000000	4.000000	3.000000	1.000000
14568.143266	-0.093219	0.606892	0.029143	77.423393	71.012726	126.444763	1.521420	0.000000	-0.336321	0.000000	0.000000	0.000000	0.000847	0.133567	-0.191964	0.000000	0.000000	4.000000	3.000000	1.000000
14568.146600	-0.093219	0.606892	0.029143	77.423393	71.012726	126.444763	1.521420	0.000000	-0.336321	0.000000	0.000000	0.000000	0.000847	0.133567	-0.191964	0.000000	0.000000	4.000000	3.000000	1.000000
14568.149933	-0.093219	0.606892	0.029143	77.425194	70.836388	126.269302	1.457132	0.000000	-0.339045	0.000000	0.000000	0.000000	0.000847	0.133567	-0.191964	0.000000	0.000000	4.000000	3.000000	1.000000
14568.153266	-0.093219	0.606892	0.029143	77.425194	70.836388	126.269302	1.457132	0.000000	-0.339045	0.000000	0.000000	0.000000	0.000847	0.133567	-0.191964	0.000000	0.000000	4.000000	3.000000	1.000000
14568.156600	-0.093203	0.607367	0.028561	77.425194	70.836388	126.269302	1.457132	0.000000	-0.339045	0.000000	0.000000	0.000000	0.004775	0.142613	-0.174575	0.000000	0.000000	4.000000	3.000000	1.000000
14568.159933	-0.093203	0.607367	0.028561	77.432236	70.660721	126.090088	1.457132	0.000000	-0.339045	0.000000	0.000000	0.000000	0.004775	0.142613	-0.174575	0.000000	0.000000	4.000000	3.000000	1.000000
14568.163266	-0.093167	0.607861	0.027998	77.432236	70.660721	126.090088	1.457132	0.000000	-0.339045	0.000000	0.000000	0.000000	0.010897	0.148087	-0.168814	0.000000	0.000000	4.000000	3.000000	1.000000
14568.166600	-0.093167	0.607861	0.027998	77.432236	70.660721	126.090088	1.457132	0.000000	-0.339045	0.000000	0.000000	0.000000	0.010897	0.148087	-0.168814	0.000000	0.000000	4.000000	3.000000	1.000000
14568.169933	-0.093167	0.607861	0.027998	77.452553	70.464264	125.872162	1.399900	0.000000	-0.341656	0.000000	0.000000	0.000000	0.010897	0.148087	-0.168814	0.000000	0.000000	4.000000	3.000000	1.000000
14568.173266	-0.093167	0.607861	0.027998	77.452553	70.464264	125.872162	1.399900	0.000000	-0.341656	0.000000	0.000000	0.000000	0.010897	0.148087	-0.168814	0.000000	0.000000	4.000000	3.000000	1.000000
14568.176600	-0.093133	0.608373	0.027450	77.452553	70.464264	125.872162	1.399900	0.000000	-0.341656	0.000000	0.000000	0.000000	0.010099	0.153601	-0.164393	0.000000	0.000000	4.000000	3.000000	1.000000
14568.179933	-0.093133	0.608373	0.027450	77.497223	70.263824	125.631767	1.399900	0.000000	-0.341656	0.000000	0.000000	0.000000	0.010099	0.153601	-0.164393	0.000000	0.000000	4.000000	3.000000	1.000000
14568.183266	-0.093084	0.608896	0.026945	77.497223	70.263824	125.631767	1.399900	0.000000	-0.341656	0.000000	0.000000	0.000000	0.014839	0.156884	-0.151631	0.000000	0.000000	4.000000	3.000000	1.000000
14568.186600	-0.093084	0.608896	0.026945	77.497223	70.263824	125.631767	1.399900	0.000000	-0.341656	0.000000	0.000000	0.000000	0.014839	0.156884	-0.151631	0.000000	0.000000	4.000000	3.000000	1.000000
14568.189933	-0.093084	0.608896	0.026945	77.560898	70.073608	125.381882	1.347230	0.000000	-0.345813	0.000000	0.000000	0.000000	0.014839	0.156884	-0.151631	0.000000	0.000000	4.000000	3.000000	1.000000
14568.193266	-0.093084	0.608896	0.026945	77.560898	70.073608	125.381882	1.347230	0.000000	-0.345813	0.000000	0.000000	0.000000	0.014839	0.156884	-0.151631	0.000000	0.000000	4.000000	3.000000	1.000000
14568.196600	-0.093028	0.609452	0.026407	77.560898	70.073608	125.381882	1.347230	0.000000	-0.345813	0.000000	0.000000	0.000000	0.016729	0.166839	-0.161293	0.000000	0.000000	4.000000	3.000000	1.000000
14568.199933	-0.093028	0.609452	0.026407	77.641998	69.987740	125.221886	1.347230	0.000000	-0.345813	0.000000	0.000000	0.000000	0.016729	0.166839	-0.161293	0.000000	0.000000	4.000000	3.000000	1.000000
14568.203266	-0.092999	0.610000	0.025888	77.641998	69.987740	125.221886	1.347230	0.000000	-0.345813	0.000000	0.000000	0.000000	0.008565	0.164306	-0.155788	0.000000	0.000000	4.000000	3.000000	1.000000
14568.206600	-0.092999	0.610000	0.025888	77.641998	69.987740	125.221886	1.347230	0.000000	-0.345813	0.000000	0.000000	0.000000	0.008565	0.164306	-0.155788	0.000000	0.000000	4.000000	3.000000	1.000000
14568.209933	-0.092999	0.610000	0.025888	77.727180	70.000122	125.154953	1.294383	0.000000	-0.350028	0.000000	0.000000	0.000000	0.008565	0.164306	-0.155788	0.000000	0.000000	4.000000	3.000000	1.000000
14568.213266	-0.092999	0.610000	0.025888	77.727180	70.000122	125.154953	1.294383	0.000000	-0.350028	0.000000	0.000000	0.000000	0.008565	0.164306	-0.155788	0.000000	0.000000	4.000000	3.000000	1.000000
14568.216600	-0.093006	0.610588	0.025304	77.727180	70.000122	125.154953	1.294383	0.000000	-0.350028	0.000000	0.000000	0.000000	-0.001909	0.176379	-0.175178	0.000000	0.000000	4.000000	3.000000	1.000000
14568.219933	-0.093006	0.610588	0.025304	77.785217	70.130844	125.236465	1.294383	0.000000	-0.350028	0.000000	0.000000	0.000000	-0.001909	0.176379	-0.175178	0.000000	0.000000	4.000000	3.000000	1.000000
14568.223266	-0.093082	0.611221	0.024713	77.785217	70.130844	125.236465	1.294383	0.000000	-0.350028	0.000000	0.000000	0.000000	-0.022771	0.189877	-0.177294	0.000000	0.000000	4.000000	3.000000	1.000000
14568.226600	-0.093082	0.611221	0.024713	77.785217	70.130844	125.236465	1.294383	0.000000	-0.350028	0.000000	0.000000	0.000000	-0.022771	0.189877	-0.177294	0.000000	0.000000	4.000000	3.000000	1.000000
14568.229933	-0.093082	0.611221	0.024713	77.803001	70.329933	125.419144	1.235637	0.000000	-0.345915	0.000000	0.000000	0.000000	-0.022771	0.189877	-0.177294	0.000000	0.000000	4.000000	3.000000	1.000000
14568.233266	-0.093082	0.611221	0.024713	77.803001	70.329933	125.419144	1.235637	0.000000	-0.345915	0.000000	0.000000	0.000000	-0.022771	0.189877	-0.177294	0.000000	0.000000	4.000000	3.000000	1.000000
14568.236600	-0.093175	0.611859	0.024093	77.803001	70.329933	125.419144	1.235637	0.000000	-0.345915	0.000000	0.000000	0.000000	-0.028081	0.191633	-0.185928	0.000000	0.000000	4.000000	3.000000	1.000000
14568.239933	-0.093175	0.611859	0.024093	77.791168	70.456947	125.561462	1.235637	0.000000	-0.345915	0.000000	0.000000	0.000000	-0.028081	0.191633	-0.185928	0.000000	0.000000	4.000000	3.000000	1.000000
14568.243266	-0.093350	0.612548	0.023528	77.791168	70.456947	125.561462	1.235637	0.000000	-0.345915	0.000000	0.000000	0.000000	-0.052430	0.206706	-0.169480	0.000000	0.000000	4.000000	3.000000	1.000000
14568.246600	-0.093350	0.612548	0.023528	77.791168	70.456947	125.561462	1.235637	0.000000	-0.345915	0.000000	0.000000	0.000000	-0.052430	0.206706	-0.169480	0.000000	0.000000	4.000000	3.000000	1.000000
14568.249933	-0.093350	0.612548	0.023528	77.778465	70.533165	125.652794	1.176403	0.000000	-0.332496	0.000000	0.000000	0.000000	-0.052430	0.206706	-0.169480	0.000000	0.000000	4.000000	3.000000	1.000000
14568.253266	-0.093350	0.612548	0.023528	77.778465	70.533165	125.652794	1.176403	0.000000	-0.332496	0.000000	0.000000	0.000000	-0.052430	0.206706	-0.169480	0.000000	0.000000	4.000000	3.000000	1.000000
14568.256600	-0.093527	0.613256	0.022977	77.778465	70.533165	125.652794	1.176403	0.000000	-0.332496	0.000000	0.000000	0.000000	-0.053071	0.212216	-0.165252	0.000000	0.000000	4.000000	3.000000	1.000000
14568.259933	-0.093527	0.613256	0.022977	77.766937	70.526222	125.660049	1.176403	0.000000	-0.332496	0.000000	0.000000	0.000000	-0.053071	0.212216	-0.165252	0.000000	0.000000	4.000000	3.000000	1.000000
14568.263266	-0.093720	0.613960	0.022511	77.766937	70.526222	125.660049	1.176403	0.000000	-0.332496	0.000000	0.000000	0.000000	-0.057853	0.211395	-0.139876	0.000000	0.000000	4.000000	3.000000	1.000000
14568.266600	-0.093720	0.613960	0.022511	77.766937	70.526222	125.660049	1.176403	0.000000	-0.332496	0.000000	0.000000	0.000000	-0.057853	0.211395	-0.139876	0.000000	0.000000	4.000000	3.000000	1.000000
14568.269933	-0.093720	0.613960	0.022511	77.761093	70.470642	125.610107	1.125548	0.000000	-0.314009	0.000000	0.000000	0.000000	-0.057853	0.211395	-0.139876	0.000000	0.000000	4.000000	3.000000	1.000000
14568.273266	-0.093720	0.613960	0.022511	77.761093	70.470642	125.610107	1.125548	0.000000	-0.314009	0.000000	0.000000	0.000000	-0.057853	0.211395	-0.139876	0.000000	0.000000	4.000000	3.000000	1.000000
14568.276600	-0.093882	0.614690	0.022130	77.761093	70.470642	125.610107	1.125548	0.000000	-0.314009	0.000000	0.000000	0.000000	-0.048532	0.218739	-0.114356	0.000000	0.000000	4.000000	3.000000	1.000000
14568.279933	-0.093882	0.614690	0.022130	77.774048	70.544968	125.670525	1.125548	0.000000	-0.314009	0.000000	0.000000	0.000000	-0.048532	0.218739	-0.114356	0.000000	0.000000	4.000000	3.000000	1.000000
14568.283266	-0.094044	0.615391	0.021756	77.774048	70.544968	125.670525	1.125548	0.000000	-0.314009	0.000000	0.000000	0.000000	-0.048866	0.210531	-0.112148	0.000000	0.000000	4.000000	3.000000	1.000000
14568.286600	-0.094044	0.615391	0.021756	77.774048	70.544968	125.670525	1.125548	0.000000	-0.314009	0.000000	0.000000	0.000000	-0.048866	0.210531	-0.112148	0.000000	0.000000	4.000000	3.000000	1.000000
14568.289933	-0.094044	0.615391	0.021756	77.812637	70.907700	125.991272	1.087797	0.000000	-0.297776	0.000000	0.000000	0.000000	-0.048866	0.210531	-0.112148	0.000000	0.000000	4.000000	3.000000	1.000000
14568.293266	-0.094044	0.615391	0.021756	77.812637	70.907700	125.991272	1.087797	0.000000	-0.297776	0.000000	0.000000	0.000000	-0.048866	0.210531	-0.112148	0.000000	0.000000	4.000000	3.000000	1.000000
14568.296600	-0.094204	0.616111	0.021486	77.812637	70.907700	125.991272	1.087797	0.000000	-0.297776	0.000000	0.000000	0.000000	-0.047837	0.215931	-0.080907	0.000000	0.000000	4.000000	3.000000	1.000000
14568.299933	-0.094204	0.616111	0.021486	77.872360	71.562874	126.579483	1.087797	0.000000	-0.297776	0.000000	0.000000	0.000000	-0.047837	0.215931	-0.080907	0.000000	0.000000	4.000000	3.000000	1.000000
14568.303266	-0.094412	0.616777	0.021224	77.872360	71.562874	126.579483	1.087797	0.000000	-0.297776	0.000000	0.000000	0.000000	-0.062347	0.199855	-0.078790	0.000000	0.000000	4.000000	3.000000	1.000000
14568.306600	-0.094412	0.616777	0.021224	77.872360	71.562874	126.579483	1.087797	0.000000	-0.297776	0.000000	0.000000	0.000000	-0.062347	0.199855	-0.078790	0.000000	0.000000	4.000000	3.000000	1.000000
14568.309933	-0.094412	0.616777	0.021224	77.948044	72.389839	127.319916	1.061181	0.000000	-0.279412	0.000000	0.000000	0.000000	-0.062347	0.199855	-0.078790	0.000000	0.000000	4.000000	3.000000	1.000000
14568.313266	-0.094412	0.616777	0.021224	77.948044	72.389839	127.319916	1.061181	0.000000	-0.279412	0.000000	0.000000	0.000000	-0.062347	0.199855	-0.078790	0.000000	0.000000	4.000000	3.000000	1.000000
14568.316600	-0.094583	0.617429	0.021016	77.948044	72.389839	127.319916	1.061181	0.000000	-0.279412	0.000000	0.000000	0.000000	-0.051399	0.195643	-0.062254	0.000000	0.000000	4.000000	3.000000	1.000000
14568.319933	-0.094583	0.617429	0.021016	78.022362	73.364342	128.204620	1.061181	0.000000	-0.279412	0.000000	0.000000	0.000000	-0.051399	0.195643	-0.062254	0.000000	0.000000	4.000000	3.000000	1.000000
14568.323266	-0.094738	0.618048	0.020844	78.022362	73.364342	128.204620	1.061181	0.000000	-0.279412	0.000000	0.000000	0.000000	-0.046405	0.185562	-0.051523	0.000000	0.000000	4.000000	3.000000	1.000000
14568.326600	-0.094738	0.618048	0.020844	78.022362	73.364342	128.204620	1.061181	0.000000	-0.279412	0.000000	0.000000	0.000000	-0.046405	0.185562	-0.051523	0.000000	0.000000	4.000000	3.000000	1.000000
14568.329933	-0.094738	0.618048	0.020844	78.105042	74.412308	129.149536	1.042218	0.000000	-0.263111	0.000000	0.000000	0.000000	-0.046405	0.185562	-0.051523	0.000000	0.000000	4.000000	3.000000	1.000000
14568.333266	-0.094903	0.618626	0.020728	78.105042	74.412308	129.149536	1.042218	0.000000	-0.263111	0.000000	0.000000	0.000000	-0.049650	0.173463	-0.035030	0.000000	0.000000	4.000000	3.000000	1.000000
14568.336600	-0.094903	0.618626	0.020728	78.105042	74.412308	129.149536	1.042218	0.000000	-0.263111	0.000000	0.000000	0.000000	-0.049650	0.173463	-0.035030	0.000000	0.000000	4.000000	3.000000	1.000000
14568.339933	-0.094903	0.618626	0.020728	78.194733	75.433456	130.062103	1.036380	0.000000	-0.254836	0.000000	0.000000	0.000000	-0.049650	0.173463	-0.035030	0.000000	0.000000	4.000000	3.000000	1.000000
14568.343266	-0.095045	0.619158	0.020608	78.194733	75.433456	130.062103	1.036380	0.000000	-0.254836	0.000000	0.000000	0.000000	-0.042412	0.159535	-0.035763	0.000000	0.000000	4.000000	3.000000	1.000000
14568.346600	-0.095045	0.619158	0.020608	78.194733	75.433456	130.062103	1.036380	0.000000	-0.254836	0.000000	0.000000	0.000000	-0.042412	0.159535	-0.035763	0.000000	0.000000	4.000000	3.000000	1.000000
14568.349933	-0.095045	0.619158	0.020608	78.300911	76.427483	130.933136	1.030420	0.000000	-0.247767	0.000000	0.000000	0.000000	-0.042412	0.159535	-0.035763	0.000000	0.000000	4.000000	3.000000	1.000000
14568.353266	-0.095045	0.619158	0.020608	78.300911	76.427483	130.933136	1.030420	0.000000	-0.247767	0.000000	0.000000	0.000000	-0.042412	0.159535	-0.035763	0.000000	0.000000	4.000000	3.000000	1.000000
14568.356600	-0.095136	0.619623	0.020477	78.300911	76.427483	130.933136	1.030420	0.000000	-0.247767	0.000000	0.000000	0.000000	-0.027492	0.139633	-0.039552	0.000000	0.000000	4.000000	3.000000	1.000000
14568.359933	-0.095136	0.619623	0.020477	78.407433	77.259911	131.649582	1.030420	0.000000	-0.247767	0.000000	0.000000	0.000000	-0.027492	0.139633	-0.039552	0.000000	0.000000	4.000000	3.000000	1.000000
14568.363266	-0.095136	0.619623	0.020477	78.407433	77.259911	131.649582	1.030420	0.000000	-0.247767	0.000000	0.000000	0.000000	-0.027492	0.139633	-0.039552	0.000000	0.000000	4.000000	3.000000	1.000000
14568.366600	-0.095136	0.619623	0.020477	78.407433	77.259911	131.649582	1.030420	0.000000	-0.247767	0.000000	0.000000	0.000000	-0.027492	0.139633	-0.039552	0.000000	0.000000	4.000000	3.000000	1.000000
14568.369933	-0.095199	0.620395	0.020201	78.564255	78.282646	132.507294	1.023828	0.000000	-0.243185	0.000000	0.000000	0.000000	-0.018878	0.231425	-0.082667	0.000000	0.000000	4.000000	3.000000	1.000000
14568.373266	-0.095199	0.620395	0.020201	78.564255	78.282646	132.507294	1.023828	0.000000	-0.243185	0.000000	0.000000	0.000000	0.000000	0.000004	0.000000	0.000000	0.000000	4.000000	3.000000	1.000000
14568.376600	-0.095199	0.620395	0.020201	78.564255	78.282646	132.507294	1.023828	0.000000	-0.243185	0.000000	0.000000	0.000000	0.000000	0.000004	0.000000	0.000000	0.000000	4.000000	3.000000	1.000000
14568.379933	-0.095199	0.620395	0.020201	78.726120	79.232498	133.288635	1.010050	0.000000	-0.240039	0.000000	0.000000	0.000000	0.000000	0.000004	0.000000	0.000000	0.000000	4.000000	3.000000	1.000000
14568.383266	-0.095139	0.620641	0.020018	78.726120	79.232498	133.288635	1.010050	0.000000	-0.240039	0.000000	0.000000	0.000000	0.018041	0.073905	-0.055033	0.000000	0.000000	4.000000	3.000000	1.000000
14568.386600	-0.095139	0.620641	0.020018	78.726120	79.232498	133.288635	1.010050	0.000000	-0.240039	0.000000	0.000000	0.000000	0.018041	0.073905	-0.055033	0.000000	0.000000	4.000000	3.000000	1.000000
14568.389933	-0.095139	0.620641	0.020018	78.912552	80.229843	134.103638	1.000878	0.000000	-0.243046	0.000000	0.000000	0.000000	0.018041	0.073905	-0.055033	0.000000	0.000000	4.000000	3.000000	1.000000
14568.393266	-0.095139	0.620641	0.020018	78.912552	80.229843	134.103638	1.000878	0.000000	-0.243046	0.000000	0.000000	0.000000	0.018041	0.073905	-0.055033	0.000000	0.000000	4.000000	3.000000	1.000000
14568.396600	-0.095069	0.620781	0.019783	78.912552	80.229843	134.103638	1.000878	0.000000	-0.243046	0.000000	0.000000	0.000000	0.021067	0.042024	-0.070243	0.000000	0.000000	4.000000	3.000000	1.000000
14568.399933	-0.095069	0.620781	0.019783	79.101074	81.290688	134.981918	1.000878	0.000000	-0.243046	0.000000	0.000000	0.000000	0.021067	0.042024	-0.070243	0.000000	0.000000	4.000000	3.000000	1.000000
14568.403266	-0.095069	0.620781	0.019783	79.101074	81.290688	134.981918	1.000878	0.000000	-0.243046	0.000000	0.000000	0.000000	0.021067	0.042024	-0.070243	0.000000	0.000000	4.000000	3.000000	1.000000
14568.406600	-0.095069	0.620781	0.019783	79.101074	81.290688	134.981918	1.000878	0.000000	-0.243046	0.000000	0.000000	0.000000	0.021067	0.042024	-0.070243	0.000000	0.000000	4.000000	3.000000	1.000000
14568.409933	-0.094892	0.620776	0.019131	79.267509	82.346397	135.875595	0.989171	0.000000	-0.246557	0.000000	0.000000	0.000000	0.053126	-0.001609	-0.195776	0.000000	0.000000	4.000000	3.000000	1.000000
14568.413266	-0.094892	0.620776	0.019131	79.267509	82.346397	135.875595	0.989171	0.000000	-0.246557	0.000000	0.000000	0.000000	0.000001	0.000001	0.000000	0.000000	0.000000	4.000000	3.000000	1.000000
14568.416600	-0.094892	0.620776	0.019131	79.267509	82.346397	135.875595	0.989171	0.000000	-0.246557	0.000000	0.000000	0.000000	0.000001	0.000001	0.000000	0.000000	0.000000	4.000000	3.000000	1.000000
14568.419933	-0.094892	0.620776	0.019131	79.403999	83.282120	136.684326	0.956541	0.000000	-0.255411	0.000000	0.000000	0.000000	0.000001	0.000001	0.000000	0.000000	0.000000	4.000000	3.000000	1.000000
14568.423266	-0.094846	0.620664	0.018666	79.403999	83.282120	136.684326	0.956541	0.000000	-0.255411	0.000000	0.000000	0.000000	0.013665	-0.033636	-0.139329	0.000000	0.000000	4.000000	3.000000	1.000000
14568.426600	-0.094846	0.620664	0.018666	79.403999	83.282120	136.684326	0.956541	0.000000	-0.255411	0.000000	0.000000	0.000000	0.013665	-0.033636	-0.139329	0.000000	0.000000	4.000000	3.000000	1.000000
14568.429933	-0.094846	0.620664	0.018666	79.502098	84.128578	137.446487	0.933320	0.000000	-0.257689	0.000000	0.000000	0.000000	0.013665	-0.033636	-0.139329	0.000000	0.000000	4.000000	3.000000	1.000000
14568.433266	-0.094831	0.620452	0.018118	79.502098	84.128578	137.446487	0.933320	0.000000	-0.257689	0.000000	0.000000	0.000000	0.004611	-0.063447	-0.164377	0.000000	0.000000	4.000000	3.000000	1.000000
14568.436600	-0.094831	0.620452	0.018118	79.502098	84.128578	137.446487	0.933320	0.000000	-0.257689	0.000000	0.000000	0.000000	0.004611	-0.063447	-0.164377	0.000000	0.000000	4.000000	3.000000	1.000000
14568.439933	-0.094831	0.620452	0.018118	79.553261	84.844109	138.123703	0.905924	0.000000	-0.258457	0.000000	0.000000	0.000000	0.004611	-0.063447	-0.164377	0.000000	0.000000	4.000000	3.000000	1.000000
14568.443266	-0.094831	0.620452	0.018118	79.553261	84.844109	138.123703	0.905924	0.000000	-0.258457	0.000000	0.000000	0.000000	0.004611	-0.063447	-0.164377	0.000000	0.000000	4.000000	3.000000	1.000000
14568.446600	-0.094844	0.620168	0.017478	79.553261	84.844109	138.123703	0.905924	0.000000	-0.258457	0.000000	0.000000	0.000000	-0.003850	-0.085294	-0.192111	0.000000	0.000000	4.000000	3.000000	1.000000
14568.449933	-0.094844	0.620168	0.017478	79.566742	85.501427	138.782898	0.905924	0.000000	-0.258457	0.000000	0.000000	0.000000	-0.003850	-0.085294	-0.192111	0.000000	0.000000	4.000000	3.000000	1.000000
14568.453266	-0.094913	0.619778	0.016773	79.566742	85.501427	138.782898	0.905924	0.000000	-0.258457	0.000000	0.000000	0.000000	-0.020905	-0.116968	-0.211570	0.000000	0.000000	4.000000	3.000000	1.000000
14568.456600	-0.094913	0.619778	0.016773	79.566742	85.501427	138.782898	0.905924	0.000000	-0.258457	0.000000	0.000000	0.000000	-0.020905	-0.116968	-0.211570	0.000000	0.000000	4.000000	3.000000	1.000000
14568.459933	-0.094913	0.619778	0.016773	79.569771	86.012733	139.318237	0.838644	0.000000	-0.254331	0.000000	0.000000	0.000000	-0.020905	-0.116968	-0.211570	0.000000	0.000000	4.000000	3.000000	1.000000
14568.463266	-0.094913	0.619778	0.016773	79.569771	86.012733	139.318237	0.838644	0.000000	-0.254331	0.000000	0.000000	0.000000	-0.020905	-0.116968	-0.211570	0.000000	0.000000	4.000000	3.000000	1.000000
14568.466600	-0.095041	0.619329	0.016009	79.569771	86.012733	139.318237	0.838644	0.000000	-0.254331	0.000000	0.000000	0.000000	-0.038209	-0.134716	-0.229268	0.000000	0.000000	4.000000	3.000000	1.000000
14568.469933	-0.095041	0.619329	0.016009	79.563721	86.527489	139.871841	0.838644	0.000000	-0.254331	0.000000	0.000000	0.000000	-0.038209	-0.134716	-0.229268	0.000000	0.000000	4.000000	3.000000	1.000000
14568.473266	-0.095179	0.618775	0.015188	79.563721	86.527489	139.871841	0.838644	0.000000	-0.254331	0.000000	0.000000	0.000000	-0.041538	-0.166203	-0.246237	0.000000	0.000000	4.000000	3.000000	1.000000
14568.476600	-0.095179	0.618775	0.015188	79.563721	86.527489	139.871841	0.838644	0.000000	-0.254331	0.000000	0.000000	0.000000	-0.041538	-0.166203	-0.246237	0.000000	0.000000	4.000000	3.000000	1.000000
14568.479933	-0.095179	0.618775	0.015188	79.558029	87.055779	140.443314	0.759393	0.000000	-0.241040	0.000000	0.000000	0.000000	-0.041538	-0.166203	-0.246237	0.000000	0.000000	4.000000	3.000000	1.000000
14568.483266	-0.095342	0.618169	0.014379	79.558029	87.055779	140.443314	0.759393	0.000000	-0.241040	0.000000	0.000000	0.000000	-0.048937	-0.181782	-0.242759	0.000000	0.000000	4.000000	3.000000	1.000000
14568.486600	-0.095342	0.618169	0.014379	79.558029	87.055779	140.443314	0.759393	0.000000	-0.241040	0.000000	0.000000	0.000000	-0.048937	-0.181782	-0.242759	0.000000	0.000000	4.000000	3.000000	1.000000
14568.489933	-0.095342	0.618169	0.014379	79.549385	87.650490	141.082306	0.718933	0.000000	-0.232884	0.000000	0.000000	0.000000	-0.048937	-0.181782	-0.242759	0.000000	0.000000	4.000000	3.000000	1.000000
14568.493266	-0.095520	0.617525	0.013534	79.549385	87.650490	141.082306	0.718933	0.000000	-0.232884	0.000000	0.000000	0.000000	-0.053423	-0.193360	-0.253523	0.000000	0.000000	4.000000	3.000000	1.000000
14568.496600	-0.095520	0.617525	0.013534	79.549385	87.650490	141.082306	0.718933	0.000000	-0.232884	0.000000	0.000000	0.000000	-0.053423	-0.193360	-0.253523	0.000000	0.000000	4.000000	3.000000	1.000000
14568.499933	-0.095520	0.617525	0.013534	79.534538	88.215294	141.697998	0.676679	0.000000	-0.223980	0.000000	0.000000	0.000000	-0.053423	-0.193360	-0.253523	0.000000	0.000000	4.000000	3.000000	1.000000
14568.503266	-0.095748	0.616848	0.012710	79.534538	88.215294	141.697998	0.676679	0.000000	-0.223980	0.000000	0.000000	0.000000	-0.068340	-0.202889	-0.247022	0.000000	0.000000	4.000000	3.000000	1.000000
14568.506600	-0.095748	0.616848	0.012710	79.534538	88.215294	141.697998	0.676679	0.000000	-0.223980	0.000000	0.000000	0.000000	-0.068340	-0.202889	-0.247022	0.000000	0.000000	4.000000	3.000000	1.000000
14568.509933	-0.095748	0.616848	0.012710	79.514915	88.766487	142.308319	0.635509	0.000000	-0.212590	0.000000	0.000000	0.000000	-0.068340	-0.202889	-0.247022	0.000000	0.000000	4.000000	3.000000	1.000000
14568.513266	-0.096003	0.616212	0.011911	79.514915	88.766487	142.308319	0.635509	0.000000	-0.212590	0.000000	0.000000	0.000000	-0.076407	-0.190784	-0.239779	0.000000	0.000000	4.000000	3.000000	1.000000
14568.516600	-0.096003	0.616212	0.011911	79.514915	88.766487	142.308319	0.635509	0.000000	-0.212590	0.000000	0.000000	0.000000	-0.076407	-0.190784	-0.239779	0.000000	0.000000	4.000000	3.000000	1.000000
14568.519933	-0.096003	0.616212	0.011911	79.495918	89.262955	142.865784	0.595546	0.000000	-0.199856	0.000000	0.000000	0.000000	-0.076407	-0.190784	-0.239779	0.000000	0.000000	4.000000	3.000000	1.000000
14568.523266	-0.096003	0.616212	0.011911	79.495918	89.262955	142.865784	0.595546	0.000000	-0.199856	0.000000	0.000000	0.000000	-0.076407	-0.190784	-0.239779	0.000000	0.000000	4.000000	3.000000	1.000000
14568.526600	-0.096299	0.615597	0.011207	79.495918	89.262955	142.865784	0.595546	0.000000	-0.199856	0.000000	0.000000	0.000000	-0.088845	-0.184578	-0.211223	0.000000	0.000000	4.000000	3.000000	1.000000
14568.529933	-0.096299	0.615597	0.011207	79.476570	89.740837	143.404388	0.595546	0.000000	-0.199856	0.000000	0.000000	0.000000	-0.088845	-0.184578	-0.211223	0.000000	0.000000	4.000000	3.000000	1.000000
14568.533266	-0.096602	0.614996	0.010540	79.476570	89.740837	143.404388	0.595546	0.000000	-0.199856	0.000000	0.000000	0.000000	-0.090819	-0.180402	-0.199976	0.000000	0.000000	4.000000	3.000000	1.000000
14568.536600	-0.096602	0.614996	0.010540	79.476570	89.740837	143.404388	0.595546	0.000000	-0.199856	0.000000	0.000000	0.000000	-0.090819	-0.180402	-0.199976	0.000000	0.000000	4.000000	3.000000	1.000000
14568.539933	-0.096602	0.614996	0.010540	79.458893	90.153587	143.866028	0.527012	0.000000	-0.169912	0.000000	0.000000	0.000000	-0.090819	-0.180402	-0.199976	0.000000	0.000000	4.000000	3.000000	1.000000
14568.543266	-0.096602	0.614996	0.010540	79.458893	90.153587	143.866028	0.527012	0.000000	-0.169912	0.000000	0.000000	0.000000	-0.090819	-0.180402	-0.199976	0.000000	0.000000	4.000000	3.000000	1.000000
14568.546600	-0.096884	0.614480	0.010005	79.458893	90.153587	143.866028	0.527012	0.000000	-0.169912	0.000000	0.000000	0.000000	-0.084780	-0.154684	-0.160616	0.000000	0.000000	4.000000	3.000000	1.000000
14568.549933	-0.096884	0.614480	0.010005	79.443169	90.509995	144.267303	0.527012	0.000000	-0.169912	0.000000	0.000000	0.000000	-0.084780	-0.154684	-0.160616	0.000000	0.000000	4.000000	3.000000	1.000000
14568.553266	-0.097141	0.614011	0.009571	79.443169	90.509995	144.267303	0.527012	0.000000	-0.169912	0.000000	0.000000	0.000000	-0.077000	-0.140800	-0.130253	0.000000	0.000000	4.000000	3.000000	1.000000
14568.556600	-0.097141	0.614011	0.009571	79.443169	90.509995	144.267303	0.527012	0.000000	-0.169912	0.000000	0.000000	0.000000	-0.077000	-0.140800	-0.130253	0.000000	0.000000	4.000000	3.000000	1.000000
14568.559933	-0.097141	0.614011	0.009571	79.435028	90.818588	144.607239	0.478534	0.000000	-0.142948	0.000000	0.000000	0.000000	-0.077000	-0.140800	-0.130253	0.000000	0.000000	4.000000	3.000000	1.000000
14568.563266	-0.097141	0.614011	0.009571	79.435028	90.818588	144.607239	0.478534	0.000000	-0.142948	0.000000	0.000000	0.000000	-0.077000	-0.140800	-0.130253	0.000000	0.000000	4.000000	3.000000	1.000000
14568.566600	-0.097309	0.613607	0.009267	79.435028	90.818588	144.607239	0.478534	0.000000	-0.142948	0.000000	0.000000	0.000000	-0.050359	-0.121126	-0.091082	0.000000	0.000000	4.000000	3.000000	1.000000
14568.569933	-0.097309	0.613607	0.009267	79.458557	91.147247	144.934296	0.478534	0.000000	-0.142948	0.000000	0.000000	0.000000	-0.050359	-0.121126	-0.091082	0.000000	0.000000	4.000000	3.000000	1.000000
14568.573266	-0.097309	0.613607	0.009267	79.458557	91.147247	144.934296	0.478534	0.000000	-0.142948	0.000000	0.000000	0.000000	-0.050359	-0.121126	-0.091082	0.000000	0.000000	4.000000	3.000000	1.000000
14568.576600	-0.097309	0.613607	0.009267	79.458557	91.147247	144.934296	0.478534	0.000000	-0.142948	0.000000	0.000000	0.000000	-0.050359	-0.121126	-0.091082	0.000000	0.000000	4.000000	3.000000	1.000000
14568.579933	-0.097622	0.612950	0.008995	79.538414	91.542770	145.283691	0.463354	0.000000	-0.134555	0.000000	0.000000	0.000000	-0.093835	-0.197129	-0.081634	0.000000	0.000000	4.000000	3.000000	1.000000
14568.583266	-0.097622	0.612950	0.008995	79.538414	91.542770	145.283691	0.463354	0.000000	-0.134555	0.000000	0.000000	0.000000	-0.000001	-0.000004	-0.000000	0.000000	0.000000	4.000000	3.000000	1.000000
14568.586600	-0.097622	0.612950	0.008995	79.538414	91.542770	145.283691	0.463354	0.000000	-0.134555	0.000000	0.000000	0.000000	-0.000001	-0.000004	-0.000000	0.000000	0.000000	4.000000	3.000000	1.000000
14568.589933	-0.097622	0.612950	0.008995	79.678963	92.037880	145.686844	0.449748	0.000000	-0.118916	0.000000	0.000000	0.000000	-0.000001	-0.000004	-0.000000	0.000000	0.000000	4.000000	3.000000	1.000000
14568.593266	-0.097622	0.612950	0.008995	79.678963	92.037880	145.686844	0.449748	0.000000	-0.118916	0.000000	0.000000	0.000000	-0.000001	-0.000004	-0.000000	0.000000	0.000000	4.000000	3.000000	1.000000
14568.596600	-0.097812	0.612677	0.008911	79.678963	92.037880	145.686844	0.449748	0.000000	-0.118916	0.000000	0.000000	0.000000	-0.057120	-0.081944	-0.025047	0.000000	0.000000	4.000000	3.000000	1.000000
14568.599933	-0.097812	0.612677	0.008911	79.846535	92.568466	146.106461	0.449748	0.000000	-0.118916	0.000000	0.000000	0.000000	-0.057120	-0.081944	-0.025047	0.000000	0.000000	4.000000	3.000000	1.000000
14568.603266	-0.097812	0.612677	0.008911	79.846535	92.568466	146.106461	0.449748	0.000000	-0.118916	0.000000	0.000000	0.000000	-0.057120	-0.081944	-0.025047	0.000000	0.000000	4.000000	3.000000	1.000000
14568.606600	-0.097812	0.612677	0.008911	79.846535	92.568466	146.106461	0.449748	0.000000	-0.118916	0.000000	0.000000	0.000000	-0.057120	-0.081944	-0.025047	0.000000	0.000000	4.000000	3.000000	1.000000
14568.609933	-0.098309	0.612241	0.008750	80.007156	93.076393	146.514145	0.445574	0.000000	-0.109396	0.000000	0.000000	0.000000	-0.149197	-0.130658	-0.048505	0.000000	0.000000	4.000000	3.000000	1.000000
14568.613266	-0.098309	0.612241	0.008750	80.007156	93.076393	146.514145	0.445574	0.000000	-0.109396	0.000000	0.000000	0.000000	0.000001	0.000002	-0.000000	0.000000	0.000000	4.000000	3.000000	1.000000
14568.616600	-0.098309	0.612241	0.008750	80.007156	93.076393	146.514145	0.445574	0.000000	-0.109396	0.000000	0.000000	0.000000	0.000001	0.000002	-0.000000	0.000000	0.000000	4.000000	3.000000	1.000000
14568.619933	-0.098309	0.612241	0.008750	80.109558	93.452209	146.836380	0.437490	0.000000	-0.084530	0.000000	0.000000	0.000000	0.000001	0.000002	-0.000000	0.000000	0.000000	4.000000	3.000000	1.000000
14568.623266	-0.098309	0.612241	0.008750	80.109558	93.452209	146.836380	0.437490	0.000000	-0.084530	0.000000	0.000000	0.000000	0.000001	0.000002	-0.000000	0.000000	0.000000	4.000000	3.000000	1.000000
14568.626600	-0.098630	0.612066	0.008628	80.109558	93.452209	146.836380	0.437490	0.000000	-0.084530	0.000000	0.000000	0.000000	-0.096242	-0.052623	-0.036534	0.000000	0.000000	4.000000	3.000000	1.000000
14568.629933	-0.098630	0.612066	0.008628	80.141968	93.617470	147.021408	0.437490	0.000000	-0.084530	0.000000	0.000000	0.000000	-0.096242	-0.052623	-0.036534	0.000000	0.000000	4.000000	3.000000	1.000000
14568.633266	-0.098630	0.612066	0.008628	80.141968	93.617470	147.021408	0.437490	0.000000	-0.084530	0.000000	0.000000	0.000000	-0.096242	-0.052623	-0.036534	0.000000	0.000000	4.000000	3.000000	1.000000
14568.636600	-0.098630	0.612066	0.008628	80.141968	93.617470	147.021408	0.437490	0.000000	-0.084530	0.000000	0.000000	0.000000	-0.096242	-0.052623	-0.036534	0.000000	0.000000	4.000000	3.000000	1.000000
14568.639933	-0.099433	0.611787	0.008168	80.136078	93.681747	147.144592	0.431401	0.000000	-0.068489	0.000000	0.000000	0.000000	-0.240925	-0.083659	-0.138046	0.000000	0.000000	4.000000	3.000000	1.000000
14568.643266	-0.099433	0.611787	0.008168	80.136078	93.681747	147.144592	0.431401	0.000000	-0.068489	0.000000	0.000000	0.000000	-0.000000	0.000008	-0.000000	0.000000	0.000000	4.000000	3.000000	1.000000
14568.646600	-0.099433	0.611787	0.008168	80.136078	93.681747	147.144592	0.431401	0.000000	-0.068489	0.000000	0.000000	0.000000	-0.000000	0.000008	-0.000000	0.000000	0.000000	4.000000	3.000000	1.000000
14568.649933	-0.099433	0.611787	0.008168	80.130920	93.720329	147.250046	0.408393	0.000000	-0.028335	0.000000	0.000000	0.000000	-0.000000	0.000008	-0.000000	0.000000	0.000000	4.000000	3.000000	1.000000
14568.653266	-0.099433	0.611787	0.008168	80.130920	93.720329	147.250046	0.408393	0.000000	-0.028335	0.000000	0.000000	0.000000	-0.000000	0.000008	-0.000000	0.000000	0.000000	4.000000	3.000000	1.000000
14568.656600	-0.099932	0.611709	0.007907	80.130920	93.720329	147.250046	0.408393	0.000000	-0.028335	0.000000	0.000000	0.000000	-0.149542	-0.023301	-0.078258	0.000000	0.000000	4.000000	3.000000	1.000000
14568.659933	-0.099932	0.611709	0.007907	80.127510	93.721558	147.312317	0.408393	0.000000	-0.028335	0.000000	0.000000	0.000000	-0.149542	-0.023301	-0.078258	0.000000	0.000000	4.000000	3.000000	1.000000
14568.663266	-0.100447	0.611638	0.007617	80.127510	93.721558	147.312317	0.408393	0.000000	-0.028335	0.000000	0.000000	0.000000	-0.154491	-0.021334	-0.086926	0.000000	0.000000	4.000000	3.000000	1.000000
14568.666600	-0.100447	0.611638	0.007617	80.127510	93.721558	147.312317	0.408393	0.000000	-0.028335	0.000000	0.000000	0.000000	-0.154491	-0.021334	-0.086926	0.000000	0.000000	4.000000	3.000000	1.000000
14568.669933	-0.100447	0.611638	0.007617	80.124084	93.725479	147.382553	0.380862	0.000000	0.022337	0.000000	0.000000	0.000000	-0.154491	-0.021334	-0.086926	0.000000	0.000000	4.000000	3.000000	1.000000
14568.673266	-0.100447	0.611638	0.007617	80.124084	93.725479	147.382553	0.380862	0.000000	0.022337	0.000000	0.000000	0.000000	-0.154491	-0.021334	-0.086926	0.000000	0.000000	4.000000	3.000000	1.000000
14568.676600	-0.100951	0.611600	0.007386	80.124084	93.725479	147.382553	0.380862	0.000000	0.022337	0.000000	0.000000	0.000000	-0.151243	-0.011628	-0.069409	0.000000	0.000000	4.000000	3.000000	1.000000
14568.679933	-0.100951	0.611600	0.007386	80.122398	93.694763	147.409637	0.380862	0.000000	0.022337	0.000000	0.000000	0.000000	-0.151243	-0.011628	-0.069409	0.000000	0.000000	4.000000	3.000000	1.000000
14568.683266	-0.101458	0.611580	0.007169	80.122398	93.694763	147.409637	0.380862	0.000000	0.022337	0.000000	0.000000	0.000000	-0.152129	-0.005810	-0.064982	0.000000	0.000000	4.000000	3.000000	1.000000
14568.686600	-0.101458	0.611580	0.007169	80.122398	93.694763	147.409637	0.380862	0.000000	0.022337	0.000000	0.000000	0.000000	-0.152129	-0.005810	-0.064982	0.000000	0.000000	4.000000	3.000000	1.000000
14568.689933	-0.101458	0.611580	0.007169	80.121483	93.646767	147.411240	0.358464	0.000000	0.072899	0.000000	0.000000	0.000000	-0.152129	-0.005810	-0.064982	0.000000	0.000000	4.000000	3.000000	1.000000
14568.693266	-0.101458	0.611580	0.007169	80.121483	93.646767	147.411240	0.358464	0.000000	0.072899	0.000000	0.000000	0.000000	-0.152129	-0.005810	-0.064982	0.000000	0.000000	4.000000	3.000000	1.000000
14568.696600	-0.101995	0.611574	0.006986	80.121483	93.646767	147.411240	0.358464	0.000000	0.072899	0.000000	0.000000	0.000000	-0.161190	-0.001921	-0.054943	0.000000	0.000000	4.000000	3.000000	1.000000
14568.699933	-0.101995	0.611574	0.006986	80.121483	93.578751	147.379303	0.358464	0.000000	0.072899	0.000000	0.000000	0.000000	-0.161190	-0.001921	-0.054943	0.000000	0.000000	4.000000	3.000000	1.000000
14568.703266	-0.102541	0.611580	0.006841	80.121483	93.578751	147.379303	0.358464	0.000000	0.072899	0.000000	0.000000	0.000000	-0.163679	0.001952	-0.043474	0.000000	0.000000	4.000000	3.000000	1.000000
14568.706600	-0.102541	0.611580	0.006841	80.121483	93.578751	147.379303	0.358464	0.000000	0.072899	0.000000	0.000000	0.000000	-0.163679	0.001952	-0.043474	0.000000	0.000000	4.000000	3.000000	1.000000
14568.709933	-0.102541	0.611580	0.006841	80.122375	93.490791	147.194260	0.342061	0.000000	0.127044	0.000000	0.000000	0.000000	-0.163679	0.001952	-0.043474	0.000000	0.000000	4.000000	3.000000	1.000000
14568.713266	-0.102541	0.611580	0.006841	80.122375	93.490791	147.194260	0.342061	0.000000	0.127044	0.000000	0.000000	0.000000	-0.163679	0.001952	-0.043474	0.000000	0.000000	4.000000	3.000000	1.000000
14568.716600	-0.103117	0.611600	0.006730	80.122375	93.490791	147.194260	0.342061	0.000000	0.127044	0.000000	0.000000	0.000000	-0.172812	0.005844	-0.033482	0.000000	0.000000	4.000000	3.000000	1.000000
14568.719933	-0.103117	0.611600	0.006730	80.122337	93.414619	146.819290	0.342061	0.000000	0.127044	0.000000	0.000000	0.000000	-0.172812	0.005844	-0.033482	0.000000	0.000000	4.000000	3.000000	1.000000
14568.723266	-0.103733	0.611600	0.006592	80.122337	93.414619	146.819290	0.342061	0.000000	0.127044	0.000000	0.000000	0.000000	-0.184961	-0.000004	-0.041240	0.000000	0.000000	4.000000	3.000000	1.000000
14568.726600	-0.103733	0.611600	0.006592	80.122337	93.414619	146.819290	0.342061	0.000000	0.127044	0.000000	0.000000	0.000000	-0.184961	-0.000004	-0.041240	0.000000	0.000000	4.000000	3.000000	1.000000
14568.729933	-0.103733	0.611600	0.006592	80.121483	93.316872	146.320175	0.329608	0.000000	0.186673	0.000000	0.000000	0.000000	-0.184961	-0.000004	-0.041240	0.000000	0.000000	4.000000	3.000000	1.000000
14568.733266	-0.103733	0.611600	0.006592	80.121483	93.316872	146.320175	0.329608	0.000000	0.186673	0.000000	0.000000	0.000000	-0.184961	-0.000004	-0.041240	0.000000	0.000000	4.000000	3.000000	1.000000
14568.736600	-0.104359	0.611613	0.006493	80.121483	93.316872	146.320175	0.329608	0.000000	0.186673	0.000000	0.000000	0.000000	-0.187528	0.003860	-0.029841	0.000000	0.000000	4.000000	3.000000	1.000000
14568.739933	-0.104359	0.611613	0.006493	80.119743	93.239105	146.141754	0.329608	0.000000	0.186673	0.000000	0.000000	0.000000	-0.187528	0.003860	-0.029841	0.000000	0.000000	4.000000	3.000000	1.000000
14568.743266	-0.104943	0.611574	0.006419	80.119743	93.239105	146.141754	0.329608	0.000000	0.186673	0.000000	0.000000	0.000000	-0.175416	-0.011703	-0.022168	0.000000	0.000000	4.000000	3.000000	1.000000
14568.746600	-0.104943	0.611574	0.006419	80.119743	93.239105	146.141754	0.329608	0.000000	0.186673	0.000000	0.000000	0.000000	-0.175416	-0.011703	-0.022168	0.000000	0.000000	4.000000	3.000000	1.000000
14568.749933	-0.104943	0.611574	0.006419	80.117134	93.186813	146.148422	0.320939	0.000000	0.247163	0.000000	0.000000	0.000000	-0.175416	-0.011703	-0.022168	0.000000	0.000000	4.000000	3.000000	1.000000
14568.753266	-0.104943	0.611574	0.006419	80.117134	93.186813	146.148422	0.320939	0.000000	0.247163	0.000000	0.000000	0.000000	-0.175416	-0.011703	-0.022168	0.000000	0.000000	4.000000	3.000000	1.000000
14568.756600	-0.105515	0.611548	0.006388	80.117134	93.186813	146.148422	0.320939	0.000000	0.247163	0.000000	0.000000	0.000000	-0.171455	-0.007827	-0.009250	0.000000	0.000000	4.000000	3.000000	1.000000
14568.759933	-0.105515	0.611548	0.006388	80.116280	93.144257	146.165970	0.320939	0.000000	0.247163	0.000000	0.000000	0.000000	-0.171455	-0.007827	-0.009250	0.000000	0.000000	4.000000	3.000000	1.000000
14568.763266	-0.106000	0.611495	0.006385	80.116280	93.144257	146.165970	0.320939	0.000000	0.247163	0.000000	0.000000	0.000000	-0.145635	-0.015632	-0.000956	0.000000	0.000000	4.000000	3.000000	1.000000
14568.766600	-0.106000	0.611495	0.006385	80.116280	93.144257	146.165970	0.320939	0.000000	0.247163	0.000000	0.000000	0.000000	-0.145635	-0.015632	-0.000956	0.000000	0.000000	4.000000	3.000000	1.000000
14568.769933	-0.106000	0.611495	0.006385	80.114578	93.127068	146.193008	0.319238	0.000000	0.300012	0.000000	0.000000	0.000000	-0.145635	-0.015632	-0.000956	0.000000	0.000000	4.000000	3.000000	1.000000
14568.773266	-0.106000	0.611495	0.006385	80.114578	93.127068	146.193008	0.319238	0.000000	0.300012	0.000000	0.000000	0.000000	-0.145635	-0.015632	-0.000956	0.000000	0.000000	4.000000	3.000000	1.000000
14568.776600	-0.106440	0.611398	0.006384	80.114578	93.127068	146.193008	0.319238	0.000000	0.300012	0.000000	0.000000	0.000000	-0.131975	-0.029282	-0.000200	0.000000	0.000000	4.000000	3.000000	1.000000
14568.779933	-0.106440	0.611398	0.006384	80.111092	93.152596	146.255096	0.319238	0.000000	0.300012	0.000000	0.000000	0.000000	-0.131975	-0.029282	-0.000200	0.000000	0.000000	4.000000	3.000000	1.000000
14568.783266	-0.106440	0.611398	0.006384	80.111092	93.152596	146.255096	0.319238	0.000000	0.300012	0.000000	0.000000	0.000000	-0.131975	-0.029282	-0.000200	0.000000	0.000000	4.000000	3.000000	1.000000
14568.786600	-0.106440	0.611398	0.006384	80.111092	93.152596	146.255096	0.319238	0.000000	0.300012	0.000000	0.000000	0.000000	-0.131975	-0.029282	-0.000200	0.000000	0.000000	4.000000	3.000000	1.000000
14568.789933	-0.107095	0.611138	0.006410	80.106743	93.203461	146.334641	0.319205	0.000000	0.322008	0.000000	0.000000	0.000000	-0.196446	-0.078014	0.007759	0.000000	0.000000	4.000000	3.000000	1.000000
14568.793266	-0.107095	0.611138	0.006410	80.106743	93.203461	146.334641	0.319205	0.000000	0.322008	0.000000	0.000000	0.000000	0.000001	0.000003	0.000000	0.000000	0.000000	4.000000	3.000000	1.000000
14568.796600	-0.107095	0.611138	0.006410	80.106743	93.203461	146.334641	0.319205	0.000000	0.322008	0.000000	0.000000	0.000000	0.000001	0.000003	0.000000	0.000000	0.000000	4.000000	3.000000	1.000000
14568.799933	-0.107095	0.611138	0.006410	80.103226	93.281250	146.434525	0.320498	0.000000	0.354749	0.000000	0.000000	0.000000	0.000001	0.000003	0.000000	0.000000	0.000000	4.000000	3.000000	1.000000
14568.803266	-0.107095	0.611138	0.006410	80.103226	93.281250	146.434525	0.320498	0.000000	0.354749	0.000000	0.000000	0.000000	0.000001	0.000003	0.000000	0.000000	0.000000	4.000000	3.000000	1.000000
14568.806600	-0.107354	0.610975	0.006427	80.103226	93.281250	146.434525	0.320498	0.000000	0.354749	0.000000	0.000000	0.000000	-0.077663	-0.048777	0.004988	0.000000	0.000000	4.000000	3.000000	1.000000
14568.809933	-0.107354	0.610975	0.006427	80.097878	93.398811	146.569244	0.320498	0.000000	0.354749	0.000000	0.000000	0.000000	-0.077663	-0.048777	0.004988	0.000000	0.000000	4.000000	3.000000	1.000000
14568.813266	-0.107354	0.610975	0.006427	80.097878	93.398811	146.569244	0.320498	0.000000	0.354749	0.000000	0.000000	0.000000	-0.077663	-0.048777	0.004988	0.000000	0.000000	4.000000	3.000000	1.000000
14568.816600	-0.107354	0.610975	0.006427	80.097878	93.398811	146.569244	0.320498	0.000000	0.354749	0.000000	0.000000	0.000000	-0.077663	-0.048777	0.004988	0.000000	0.000000	4.000000	3.000000	1.000000
14568.819933	-0.107711	0.610566	0.006366	80.096764	93.552025	146.722229	0.321329	0.000000	0.367693	0.000000	0.000000	0.000000	-0.107133	-0.122714	-0.018029	0.000000	0.000000	4.000000	3.000000	1.000000
14568.823266	-0.107711	0.610566	0.006366	80.096764	93.552025	146.722229	0.321329	0.000000	0.367693	0.000000	0.000000	0.000000	-0.107133	-0.122714	-0.018029	0.000000	0.000000	4.000000	3.000000	1.000000
14568.826600	-0.107711	0.610566	0.006366	80.096764	93.552025	146.722229	0.321329	0.000000	0.367693	0.000000	0.000000	0.000000	-0.107133	-0.122714	-0.018029	0.000000	0.000000	4.000000	3.000000	1.000000
14568.829933	-0.107711	0.610566	0.006366	80.102425	93.722977	146.895279	0.318325	0.000000	0.385548	0.000000	0.000000	0.000000	-0.107133	-0.122714	-0.018029	0.000000	0.000000	4.000000	3.000000	1.000000
14568.833266	-0.107855	0.610365	0.006287	80.102425	93.722977	146.895279	0.318325	0.000000	0.385548	0.000000	0.000000	0.000000	-0.043143	-0.060309	-0.023925	0.000000	0.000000	4.000000	3.000000	1.000000
14568.836600	-0.107855	0.610365	0.006287	80.102425	93.722977	146.895279	0.318325	0.000000	0.385548	0.000000	0.000000	0.000000	-0.043143	-0.060309	-0.023925	0.000000	0.000000	4.000000	3.000000	1.000000
14568.839933	-0.107855	0.610365	0.006287	80.125099	93.977875	147.137238	0.314337	0.000000	0.392739	0.000000	0.000000	0.000000	-0.043143	-0.060309	-0.023925	0.000000	0.000000	4.000000	3.000000	1.000000
14568.843266	-0.107855	0.610365	0.006287	80.125099	93.977875	147.137238	0.314337	0.000000	0.392739	0.000000	0.000000	0.000000	-0.043143	-0.060309	-0.023925	0.000000	0.000000	4.000000	3.000000	1.000000
14568.846600	-0.107982	0.610112	0.006137	80.125099	93.977875	147.137238	0.314337	0.000000	0.392739	0.000000	0.000000	0.000000	-0.038269	-0.075782	-0.044796	0.000000	0.000000	4.000000	3.000000	1.000000
14568.849933	-0.107982	0.610112	0.006137	80.166245	94.323074	147.453003	0.314337	0.000000	0.392739	0.000000	0.000000	0.000000	-0.038269	-0.075782	-0.044796	0.000000	0.000000	4.000000	3.000000	1.000000
14568.853266	-0.108099	0.609873	0.005941	80.166245	94.323074	147.453003	0.314337	0.000000	0.392739	0.000000	0.000000	0.000000	-0.034948	-0.071778	-0.058928	0.000000	0.000000	4.000000	3.000000	1.000000
14568.856600	-0.108099	0.609873	0.005941	80.166245	94.323074	147.453003	0.314337	0.000000	0.392739	0.000000	0.000000	0.000000	-0.034948	-0.071778	-0.058928	0.000000	0.000000	4.000000	3.000000	1.000000
14568.859933	-0.108099	0.609873	0.005941	80.212143	94.685081	147.789307	0.297050	0.000000	0.404942	0.000000	0.000000	0.000000	-0.034948	-0.071778	-0.058928	0.000000	0.000000	4.000000	3.000000	1.000000
14568.863266	-0.108175	0.609608	0.005672	80.212143	94.685081	147.789307	0.297050	0.000000	0.404942	0.000000	0.000000	0.000000	-0.022864	-0.079433	-0.080725	0.000000	0.000000	4.000000	3.000000	1.000000
14568.866600	-0.108175	0.609608	0.005672	80.212143	94.685081	147.789307	0.297050	0.000000	0.404942	0.000000	0.000000	0.000000	-0.022864	-0.079433	-0.080725	0.000000	0.000000	4.000000	3.000000	1.000000
14568.869933	-0.108175	0.609608	0.005672	80.241997	95.052635	148.129517	0.283596	0.000000	0.408752	0.000000	0.000000	0.000000	-0.022864	-0.079433	-0.080725	0.000000	0.000000	4.000000	3.000000	1.000000
14568.873266	-0.108175	0.609608	0.005672	80.241997	95.052635	148.129517	0.283596	0.000000	0.408752	0.000000	0.000000	0.000000	-0.022864	-0.079433	-0.080725	0.000000	0.000000	4.000000	3.000000	1.000000
14568.876600	-0.108247	0.609325	0.005387	80.241997	95.052635	148.129517	0.283596	0.000000	0.408752	0.000000	0.000000	0.000000	-0.021731	-0.085166	-0.085397	0.000000	0.000000	4.000000	3.000000	1.000000
14568.879933	-0.108247	0.609325	0.005387	80.258575	95.403336	148.473679	0.283596	0.000000	0.408752	0.000000	0.000000	0.000000	-0.021731	-0.085166	-0.085397	0.000000	0.000000	4.000000	3.000000	1.000000
14568.883266	-0.108247	0.609325	0.005387	80.258575	95.403336	148.473679	0.283596	0.000000	0.408752	0.000000	0.000000	0.000000	-0.021731	-0.085166	-0.085397	0.000000	0.000000	4.000000	3.000000	1.000000
14568.886600	-0.108247	0.609325	0.005387	80.258575	95.403336	148.473679	0.283596	0.000000	0.408752	0.000000	0.000000	0.000000	-0.021731	-0.085166	-0.085397	0.000000	0.000000	4.000000	3.000000	1.000000
14568.889933	-0.108319	0.608745	0.004703	80.271339	95.750961	148.804169	0.269363	0.000000	0.412374	0.000000	0.000000	0.000000	-0.021346	-0.173874	-0.205305	0.000000	0.000000	4.000000	3.000000	1.000000
14568.893266	-0.108319	0.608745	0.004703	80.271339	95.750961	148.804169	0.269363	0.000000	0.412374	0.000000	0.000000	0.000000	0.000000	0.000004	0.000000	0.000000	0.000000	4.000000	3.000000	1.000000
14568.896600	-0.108319	0.608745	0.004703	80.271339	95.750961	148.804169	0.269363	0.000000	0.412374	0.000000	0.000000	0.000000	0.000000	0.000004	0.000000	0.000000	0.000000	4.000000	3.000000	1.000000
14568.899933	-0.108319	0.608745	0.004703	80.275909	96.094299	149.138992	0.235145	0.000000	0.415932	0.000000	0.000000	0.000000	0.000000	0.000004	0.000000	0.000000	0.000000	4.000000	3.000000	1.000000
14568.903266	-0.108319	0.608745	0.004703	80.275909	96.094299	149.138992	0.235145	0.000000	0.415932	0.000000	0.000000	0.000000	0.000000	0.000004	0.000000	0.000000	0.000000	4.000000	3.000000	1.000000
14568.906600	-0.108326	0.608462	0.004342	80.275909	96.094299	149.138992	0.235145	0.000000	0.415932	0.000000	0.000000	0.000000	-0.002351	-0.084865	-0.108262	0.000000	0.000000	4.000000	3.000000	1.000000
14568.909933	-0.108326	0.608462	0.004342	80.282852	96.428406	149.468140	0.235145	0.000000	0.415932	0.000000	0.000000	0.000000	-0.002351	-0.084865	-0.108262	0.000000	0.000000	4.000000	3.000000	1.000000
14568.913266	-0.108326	0.608462	0.004342	80.282852	96.428406	149.468140	0.235145	0.000000	0.415932	0.000000	0.000000	0.000000	-0.002351	-0.084865	-0.108262	0.000000	0.000000	4.000000	3.000000	1.000000
14568.916600	-0.108326	0.608462	0.004342	80.282852	96.428406	149.468140	0.235145	0.000000	0.415932	0.000000	0.000000	0.000000	-0.002351	-0.084865	-0.108262	0.000000	0.000000	4.000000	3.000000	1.000000
14568.919933	-0.108389	0.607819	0.003724	80.290039	96.782494	149.818787	0.217102	0.000000	0.416324	0.000000	0.000000	0.000000	-0.018834	-0.192956	-0.185342	0.000000	0.000000	4.000000	3.000000	1.000000
14568.923266	-0.108389	0.607819	0.003724	80.290039	96.782494	149.818787	0.217102	0.000000	0.416324	0.000000	0.000000	0.000000	-0.000000	0.000002	0.000000	0.000000	0.000000	4.000000	3.000000	1.000000
14568.926600	-0.108389	0.607819	0.003724	80.290039	96.782494	149.818787	0.217102	0.000000	0.416324	0.000000	0.000000	0.000000	-0.000000	0.000002	0.000000	0.000000	0.000000	4.000000	3.000000	1.000000
14568.929933	-0.108389	0.607819	0.003724	80.291252	97.102234	150.129807	0.186211	0.000000	0.419463	0.000000	0.000000	0.000000	-0.000000	0.000002	0.000000	0.000000	0.000000	4.000000	3.000000	1.000000
14568.933266	-0.108389	0.607819	0.003724	80.291252	97.102234	150.129807	0.186211	0.000000	0.419463	0.000000	0.000000	0.000000	-0.000000	0.000002	0.000000	0.000000	0.000000	4.000000	3.000000	1.000000
14568.936600	-0.108424	0.607504	0.003480	80.291252	97.102234	150.129807	0.186211	0.000000	0.419463	0.000000	0.000000	0.000000	-0.010453	-0.094536	-0.073317	0.000000	0.000000	4.000000	3.000000	1.000000
14568.939933	-0.108424	0.607504	0.003480	80.285416	97.404083	150.433868	0.186211	0.000000	0.419463	0.000000	0.000000	0.000000	-0.010453	-0.094536	-0.073317	0.000000	0.000000	4.000000	3.000000	1.000000
14568.943266	-0.108424	0.607504	0.003480	80.285416	97.404083	150.433868	0.186211	0.000000	0.419463	0.000000	0.000000	0.000000	-0.010453	-0.094536	-0.073317	0.000000	0.000000	4.000000	3.000000	1.000000
14568.946600	-0.108424	0.607504	0.003480	80.285416	97.404083	150.433868	0.186211	0.000000	0.419463	0.000000	0.000000	0.000000	-0.010453	-0.094536	-0.073317	0.000000	0.000000	4.000000	3.000000	1.000000
14568.949933	-0.108475	0.606867	0.003110	80.272614	97.684731	150.722382	0.173992	0.000000	0.421205	0.000000	0.000000	0.000000	-0.015392	-0.190994	-0.110988	0.000000	0.000000	4.000000	3.000000	1.000000
14568.953266	-0.108475	0.606867	0.003110	80.272614	97.684731	150.722382	0.173992	0.000000	0.421205	0.000000	0.000000	0.000000	-0.000000	-0.000003	-0.000000	0.000000	0.000000	4.000000	3.000000	1.000000
14568.956600	-0.108475	0.606867	0.003110	80.272614	97.684731	150.722382	0.173992	0.000000	0.421205	0.000000	0.000000	0.000000	-0.000000	-0.000003	-0.000000	0.000000	0.000000	4.000000	3.000000	1.000000
14568.959933	-0.108475	0.606867	0.003110	80.259079	97.945129	150.989105	0.155494	0.000000	0.423770	0.000000	0.000000	0.000000	-0.000000	-0.000003	-0.000000	0.000000	0.000000	4.000000	3.000000	1.000000
14568.963266	-0.108475	0.606867	0.003110	80.259079	97.945129	150.989105	0.155494	0.000000	0.423770	0.000000	0.000000	0.000000	-0.000000	-0.000003	-0.000000	0.000000	0.000000	4.000000	3.000000	1.000000
14568.966600	-0.108486	0.606552	0.002961	80.259079	97.945129	150.989105	0.155494	0.000000	0.423770	0.000000	0.000000	0.000000	-0.003301	-0.094504	-0.044699	0.000000	0.000000	4.000000	3.000000	1.000000
14568.969933	-0.108486	0.606552	0.002961	80.246956	98.212730	151.258881	0.155494	0.000000	0.423770	0.000000	0.000000	0.000000	-0.003301	-0.094504	-0.044699	0.000000	0.000000	4.000000	3.000000	1.000000
14568.973266	-0.108486	0.606552	0.002961	80.246956	98.212730	151.258881	0.155494	0.000000	0.423770	0.000000	0.000000	0.000000	-0.003301	-0.094504	-0.044699	0.000000	0.000000	4.000000	3.000000	1.000000
14568.976600	-0.108486	0.606552	0.002961	80.246956	98.212730	151.258881	0.155494	0.000000	0.423770	0.000000	0.000000	0.000000	-0.003301	-0.094504	-0.044699	0.000000	0.000000	4.000000	3.000000	1.000000
14568.979933	-0.108445	0.605897	0.002686	80.234673	98.482483	151.520111	0.148044	0.000000	0.424320	0.000000	0.000000	0.000000	0.012562	-0.196582	-0.082603	0.000000	0.000000	4.000000	3.000000	1.000000
14568.983266	-0.108445	0.605897	0.002686	80.234673	98.482483	151.520111	0.148044	0.000000	0.424320	0.000000	0.000000	0.000000	-0.000000	0.000006	0.000000	0.000000	0.000000	4.000000	3.000000	1.000000
14568.986600	-0.108445	0.605897	0.002686	80.234673	98.482483	151.520111	0.148044	0.000000	0.424320	0.000000	0.000000	0.000000	-0.000000	0.000006	0.000000	0.000000	0.000000	4.000000	3.000000	1.000000
14568.989933	-0.108445	0.605897	0.002686	80.224228	98.778938	151.813446	0.134277	0.000000	0.422227	0.000000	0.000000	0.000000	-0.000000	0.000006	0.000000	0.000000	0.000000	4.000000	3.000000	1.000000
14568.993266	-0.108445	0.605897	0.002686	80.224228	98.778938	151.813446	0.134277	0.000000	0.422227	0.000000	0.000000	0.000000	-0.000000	0.000006	0.000000	0.000000	0.000000	4.000000	3.000000	1.000000
14568.996600	-0.108417	0.605576	0.002570	80.224228	98.778938	151.813446	0.134277	0.000000	0.422227	0.000000	0.000000	0.000000	0.008205	-0.096308	-0.034793	0.000000	0.000000	4.000000	3.000000	1.000000
14568.999933	-0.108417	0.605576	0.002570	80.210274	99.064110	152.098282	0.134277	0.000000	0.422227	0.000000	0.000000	0.000000	0.008205	-0.096308	-0.034793	0.000000	0.000000	4.000000	3.000000	1.000000
14569.003266	-0.108417	0.605576	0.002570	80.210274	99.064110	152.098282	0.134277	0.000000	0.422227	0.000000	0.000000	0.000000	0.008205	-0.096308	-0.034793	0.000000	0.000000	4.000000	3.000000	1.000000
14569.006600	-0.108417	0.605576	0.002570	80.210274	99.064110	152.098282	0.134277	0.000000	0.422227	0.000000	0.000000	0.000000	0.008205	-0.096308	-0.034793	0.000000	0.000000	4.000000	3.000000	1.000000
14569.009933	-0.108313	0.604896	0.002225	80.194359	99.345619	152.378220	0.128478	0.000000	0.420859	0.000000	0.000000	0.000000	0.031284	-0.203795	-0.103382	0.000000	0.000000	4.000000	3.000000	1.000000
14569.013266	-0.108313	0.604896	0.002225	80.194359	99.345619	152.378220	0.128478	0.000000	0.420859	0.000000	0.000000	0.000000	0.000000	-0.000001	0.000000	0.000000	0.000000	4.000000	3.000000	1.000000
14569.016600	-0.108313	0.604896	0.002225	80.194359	99.345619	152.378220	0.128478	0.000000	0.420859	0.000000	0.000000	0.000000	0.000000	-0.000001	0.000000	0.000000	0.000000	4.000000	3.000000	1.000000
14569.019933	-0.108313	0.604896	0.002225	80.173805	99.629288	152.666077	0.111248	0.000000	0.415645	0.000000	0.000000	0.000000	0.000000	-0.000001	0.000000	0.000000	0.000000	4.000000	3.000000	1.000000
14569.023266	-0.108313	0.604896	0.002225	80.173805	99.629288	152.666077	0.111248	0.000000	0.415645	0.000000	0.000000	0.000000	0.000000	-0.000001	0.000000	0.000000	0.000000	4.000000	3.000000	1.000000
14569.026600	-0.108261	0.604557	0.002007	80.173805	99.629288	152.666077	0.111248	0.000000	0.415645	0.000000	0.000000	0.000000	0.015438	-0.101698	-0.065479	0.000000	0.000000	4.000000	3.000000	1.000000
14569.029933	-0.108261	0.604557	0.002007	80.155380	99.883392	152.916336	0.111248	0.000000	0.415645	0.000000	0.000000	0.000000	0.015438	-0.101698	-0.065479	0.000000	0.000000	4.000000	3.000000	1.000000
14569.033266	-0.108261	0.604557	0.002007	80.155380	99.883392	152.916336	0.111248	0.000000	0.415645	0.000000	0.000000	0.000000	0.015438	-0.101698	-0.065479	0.000000	0.000000	4.000000	3.000000	1.000000
14569.036600	-0.108261	0.604557	0.002007	80.155380	99.883392	152.916336	0.111248	0.000000	0.415645	0.000000	0.000000	0.000000	0.015438	-0.101698	-0.065479	0.000000	0.000000	4.000000	3.000000	1.000000
14569.039933	-0.108117	0.603925	0.001587	80.137932	100.130302	153.162125	0.100335	0.000000	0.413072	0.000000	0.000000	0.000000	0.043449	-0.189685	-0.125792	0.000000	0.000000	4.000000	3.000000	1.000000
14569.043266	-0.108117	0.603925	0.001587	80.137932	100.130302	153.162125	0.100335	0.000000	0.413072	0.000000	0.000000	0.000000	-0.000001	0.000001	0.000000	0.000000	0.000000	4.000000	3.000000	1.000000
14569.046600	-0.108117	0.603925	0.001587	80.137932	100.130302	153.162125	0.100335	0.000000	0.413072	0.000000	0.000000	0.000000	-0.000001	0.000001	0.000000	0.000000	0.000000	4.000000	3.000000	1.000000
14569.049933	-0.108117	0.603925	0.001587	80.123787	100.341393	153.372604	0.079369	0.000000	0.405831	0.000000	0.000000	0.000000	-0.000001	0.000001	0.000000	0.000000	0.000000	4.000000	3.000000	1.000000
14569.053266	-0.108117	0.603925	0.001587	80.123787	100.341393	153.372604	0.079369	0.000000	0.405831	0.000000	0.000000	0.000000	-0.000001	0.000001	0.000000	0.000000	0.000000	4.000000	3.000000	1.000000
14569.056600	-0.108023	0.603632	0.001386	80.123787	100.341393	153.372604	0.079369	0.000000	0.405831	0.000000	0.000000	0.000000	0.027996	-0.088018	-0.060297	0.000000	0.000000	4.000000	3.000000	1.000000
14569.059933	-0.108023	0.603632	0.001386	80.119225	100.447319	153.475311	0.079369	0.000000	0.405831	0.000000	0.000000	0.000000	0.027996	-0.088018	-0.060297	0.000000	0.000000	4.000000	3.000000	1.000000
14569.063266	-0.108023	0.603632	0.001386	80.119225	100.447319	153.475311	0.079369	0.000000	0.405831	0.000000	0.000000	0.000000	0.027996	-0.088018	-0.060297	0.000000	0.000000	4.000000	3.000000	1.000000
14569.066600	-0.108023	0.603632	0.001386	80.119225	100.447319	153.475311	0.079369	0.000000	0.405831	0.000000	0.000000	0.000000	0.027996	-0.088018	-0.060297	0.000000	0.000000	4.000000	3.000000	1.000000
14569.069933	-0.107744	0.603123	0.000981	80.119370	100.509369	153.532135	0.069320	0.000000	0.401165	0.000000	0.000000	0.000000	0.083746	-0.152734	-0.121655	0.000000	0.000000	4.000000	3.000000	1.000000
14569.073266	-0.107744	0.603123	0.000981	80.119370	100.509369	153.532135	0.069320	0.000000	0.401165	0.000000	0.000000	0.000000	0.000001	0.000009	0.000000	0.000000	0.000000	4.000000	3.000000	1.000000
14569.076600	-0.107744	0.603123	0.000981	80.119370	100.509369	153.532135	0.069320	0.000000	0.401165	0.000000	0.000000	0.000000	0.000001	0.000009	0.000000	0.000000	0.000000	4.000000	3.000000	1.000000
14569.079933	-0.107744	0.603123	0.000981	80.127731	100.492805	153.508804	0.049044	0.000000	0.387207	0.000000	0.000000	0.000000	0.000001	0.000009	0.000000	0.000000	0.000000	4.000000	3.000000	1.000000
14569.083266	-0.107744	0.603123	0.000981	80.127731	100.492805	153.508804	0.049044	0.000000	0.387207	0.000000	0.000000	0.000000	0.000001	0.000009	0.000000	0.000000	0.000000	4.000000	3.000000	1.000000
14569.086600	-0.107607	0.602900	0.000790	80.127731	100.492805	153.508804	0.049044	0.000000	0.387207	0.000000	0.000000	0.000000	0.041025	-0.066697	-0.057381	0.000000	0.000000	4.000000	3.000000	1.000000
14569.089933	-0.107607	0.602900	0.000790	80.143272	100.396065	153.411346	0.049044	0.000000	0.387207	0.000000	0.000000	0.000000	0.041025	-0.066697	-0.057381	0.000000	0.000000	4.000000	3.000000	1.000000
14569.093266	-0.107607	0.602900	0.000790	80.143272	100.396065	153.411346	0.049044	0.000000	0.387207	0.000000	0.000000	0.000000	0.041025	-0.066697	-0.057381	0.000000	0.000000	4.000000	3.000000	1.000000
14569.096600	-0.107607	0.602900	0.000790	80.143272	100.396065	153.411346	0.049044	0.000000	0.387207	0.000000	0.000000	0.000000	0.041025	-0.066697	-0.057381	0.000000	0.000000	4.000000	3.000000	1.000000
14569.099933	-0.107377	0.602456	0.000396	80.158791	100.299004	153.313538	0.039480	0.000000	0.380370	0.000000	0.000000	0.000000	0.068977	-0.133300	-0.117983	0.000000	0.000000	4.000000	3.000000	1.000000
14569.103266	-0.107377	0.602456	0.000396	80.158791	100.299004	153.313538	0.039480	0.000000	0.380370	0.000000	0.000000	0.000000	0.068977	-0.133300	-0.117983	0.000000	0.000000	4.000000	3.000000	1.000000
14569.106600	-0.107377	0.602456	0.000396	80.158791	100.299004	153.313538	0.039480	0.000000	0.380370	0.000000	0.000000	0.000000	0.068977	-0.133300	-0.117983	0.000000	0.000000	4.000000	3.000000	1.000000
14569.109933	-0.107377	0.602456	0.000396	80.169487	100.250626	153.266907	0.019817	0.000000	0.368873	0.000000	0.000000	0.000000	0.068977	-0.133300	-0.117983	0.000000	0.000000	4.000000	3.000000	1.000000
14569.113266	-0.107275	0.602222	0.000155	80.169487	100.250626	153.266907	0.019817	0.000000	0.368873	0.000000	0.000000	0.000000	0.030720	-0.070306	-0.072350	0.000000	0.000000	4.000000	3.000000	1.000000
14569.116600	-0.107275	0.602222	0.000155	80.169487	100.250626	153.266907	0.019817	0.000000	0.368873	0.000000	0.000000	0.000000	0.030720	-0.070306	-0.072350	0.000000	0.000000	4.000000	3.000000	1.000000
14569.119933	-0.107275	0.602222	0.000155	80.179893	100.169701	153.193939	0.007758	0.000000	0.363753	0.000000	0.000000	0.000000	0.030720	-0.070306	-0.072350	0.000000	0.000000	4.000000	3.000000	1.000000
14569.123266	-0.107275	0.602222	0.000155	80.179893	100.169701	153.193939	0.007758	0.000000	0.363753	0.000000	0.000000	0.000000	0.030720	-0.070306	-0.072350	0.000000	0.000000	4.000000	3.000000	1.000000
14569.126600	-0.107229	0.602019	-0.000041	80.179893	100.169701	153.193939	0.007758	0.000000	0.363753	0.000000	0.000000	0.000000	0.013833	-0.060843	-0.058977	0.000000	0.000000	4.000000	3.000000	1.000000
14569.129933	-0.107229	0.602019	-0.000041	80.193092	100.085190	153.113342	0.007758	0.000000	0.363753	0.000000	0.000000	0.000000	0.013833	-0.060843	-0.058977	0.000000	0.000000	4.000000	3.000000	1.000000
14569.133266	-0.107229	0.602019	-0.000041	80.193092	100.085190	153.113342	0.007758	0.000000	0.363753	0.000000	0.000000	0.000000	0.013833	-0.060843	-0.058977	0.000000	0.000000	4.000000	3.000000	1.000000
14569.136600	-0.107229	0.602019	-0.000041	80.193092	100.085190	153.113342	0.007758	0.000000	0.363753	0.000000	0.000000	0.000000	0.013833	-0.060843	-0.058977	0.000000	0.000000	4.000000	3.000000	1.000000
14569.139933	-0.107066	0.601594	-0.000344	80.212044	99.944176	152.974442	-0.002071	0.000000	0.361448	0.000000	0.000000	0.000000	0.048765	-0.127544	-0.090859	0.000000	0.000000	4.000000	3.000000	1.000000
14569.143266	-0.107066	0.601594	-0.000344	80.212044	99.944176	152.974442	-0.002071	0.000000	0.361448	0.000000	0.000000	0.000000	0.048765	-0.127544	-0.090859	0.000000	0.000000	4.000000	3.000000	1.000000
14569.146600	-0.107066	0.601594	-0.000344	80.212044	99.944176	152.974442	-0.002071	0.000000	0.361448	0.000000	0.000000	0.000000	0.048765	-0.127544	-0.090859	0.000000	0.000000	4.000000	3.000000	1.000000
14569.149933	-0.107066	0.601594	-0.000344	80.235596	99.763466	152.788315	-0.017214	0.000000	0.353320	0.000000	0.000000	0.000000	0.048765	-0.127544	-0.090859	0.000000	0.000000	4.000000	3.000000	1.000000
14569.153266	-0.106948	0.601397	-0.000458	80.235596	99.763466	152.788315	-0.017214	0.000000	0.353320	0.000000	0.000000	0.000000	0.035459	-0.059011	-0.034192	0.000000	0.000000	4.000000	3.000000	1.000000
14569.156600	-0.106948	0.601397	-0.000458	80.235596	99.763466	152.788315	-0.017214	0.000000	0.353320	0.000000	0.000000	0.000000	0.035459	-0.059011	-0.034192	0.000000	0.000000	4.000000	3.000000	1.000000
14569.159933	-0.106948	0.601397	-0.000458	80.254578	99.619644	152.637558	-0.022913	0.000000	0.347411	0.000000	0.000000	0.000000	0.035459	-0.059011	-0.034192	0.000000	0.000000	4.000000	3.000000	1.000000
14569.163266	-0.106948	0.601397	-0.000458	80.254578	99.619644	152.637558	-0.022913	0.000000	0.347411	0.000000	0.000000	0.000000	0.035459	-0.059011	-0.034192	0.000000	0.000000	4.000000	3.000000	1.000000
14569.166600	-0.106801	0.601206	-0.000500	80.254578	99.619644	152.637558	-0.022913	0.000000	0.347411	0.000000	0.000000	0.000000	0.044060	-0.057277	-0.012381	0.000000	0.000000	4.000000	3.000000	1.000000
14569.169933	-0.106801	0.601206	-0.000500	80.268982	99.526062	152.527786	-0.022913	0.000000	0.347411	0.000000	0.000000	0.000000	0.044060	-0.057277	-0.012381	0.000000	0.000000	4.000000	3.000000	1.000000
14569.173266	-0.106801	0.601206	-0.000500	80.268982	99.526062	152.527786	-0.022913	0.000000	0.347411	0.000000	0.000000	0.000000	0.044060	-0.057277	-0.012381	0.000000	0.000000	4.000000	3.000000	1.000000
14569.176600	-0.106801	0.601206	-0.000500	80.268982	99.526062	152.527786	-0.022913	0.000000	0.347411	0.000000	0.000000	0.000000	0.044060	-0.057277	-0.012381	0.000000	0.000000	4.000000	3.000000	1.000000
14569.179933	-0.106405	0.600818	-0.000534	80.278694	99.487572	152.470123	-0.024977	0.000000	0.340067	0.000000	0.000000	0.000000	0.118980	-0.116477	-0.010266	0.000000	0.000000	4.000000	3.000000	1.000000
14569.183266	-0.106405	0.600818	-0.000534	80.278694	99.487572	152.470123	-0.024977	0.000000	0.340067	0.000000	0.000000	0.000000	0.118980	-0.116477	-0.010266	0.000000	0.000000	4.000000	3.000000	1.000000
14569.186600	-0.106405	0.600818	-0.000534	80.278694	99.487572	152.470123	-0.024977	0.000000	0.340067	0.000000	0.000000	0.000000	0.118980	-0.116477	-0.010266	0.000000	0.000000	4.000000	3.000000	1.000000
14569.189933	-0.106405	0.600818	-0.000534	80.286148	99.472900	152.435944	-0.026688	0.000000	0.320237	0.000000	0.000000	0.000000	0.118980	-0.116477	-0.010266	0.000000	0.000000	4.000000	3.000000	1.000000
14569.193266	-0.106204	0.600614	-0.000513	80.286148	99.472900	152.435944	-0.026688	0.000000	0.320237	0.000000	0.000000	0.000000	0.060282	-0.061191	0.006100	0.000000	0.000000	4.000000	3.000000	1.000000
14569.196600	-0.106204	0.600614	-0.000513	80.286148	99.472900	152.435944	-0.026688	0.000000	0.320237	0.000000	0.000000	0.000000	0.060282	-0.061191	0.006100	0.000000	0.000000	4.000000	3.000000	1.000000
14569.199933	-0.106204	0.600614	-0.000513	80.295197	99.463608	152.405670	-0.025671	0.000000	0.310190	0.000000	0.000000	0.000000	0.060282	-0.061191	0.006100	0.000000	0.000000	4.000000	3.000000	1.000000
14569.203266	-0.106204	0.600614	-0.000513	80.295197	99.463608	152.405670	-0.025671	0.000000	0.310190	0.000000	0.000000	0.000000	0.060282	-0.061191	0.006100	0.000000	0.000000	4.000000	3.000000	1.000000
14569.206600	-0.106012	0.600422	-0.000454	80.295197	99.463608	152.405670	-0.025671	0.000000	0.310190	0.000000	0.000000	0.000000	0.057552	-0.057496	0.017832	0.000000	0.000000	4.000000	3.000000	1.000000
14569.209933	-0.106012	0.600422	-0.000454	80.308273	99.428154	152.350403	-0.025671	0.000000	0.310190	0.000000	0.000000	0.000000	0.057552	-0.057496	0.017832	0.000000	0.000000	4.000000	3.000000	1.000000
14569.213266	-0.106012	0.600422	-0.000454	80.308273	99.428154	152.350403	-0.025671	0.000000	0.310190	0.000000	0.000000	0.000000	0.057552	-0.057496	0.017832	0.000000	0.000000	4.000000	3.000000	1.000000
14569.216600	-0.106012	0.600422	-0.000454	80.308273	99.428154	152.350403	-0.025671	0.000000	0.310190	0.000000	0.000000	0.000000	0.057552	-0.057496	0.017832	0.000000	0.000000	4.000000	3.000000	1.000000
14569.219933	-0.105756	0.599994	-0.000374	80.332237	99.362938	152.268860	-0.022699	0.000000	0.300598	0.000000	0.000000	0.000000	0.076690	-0.128346	0.024016	0.000000	0.000000	4.000000	3.000000	1.000000
14569.223266	-0.105756	0.599994	-0.000374	80.332237	99.362938	152.268860	-0.022699	0.000000	0.300598	0.000000	0.000000	0.000000	0.076690	-0.128346	0.024016	0.000000	0.000000	4.000000	3.000000	1.000000
14569.226600	-0.105756	0.599994	-0.000374	80.332237	99.362938	152.268860	-0.022699	0.000000	0.300598	0.000000	0.000000	0.000000	0.076690	-0.128346	0.024016	0.000000	0.000000	4.000000	3.000000	1.000000
14569.229933	-0.105756	0.599994	-0.000374	80.371140	99.246681	152.135437	-0.018696	0.000000	0.287817	0.000000	0.000000	0.000000	0.076690	-0.128346	0.024016	0.000000	0.000000	4.000000	3.000000	1.000000
14569.233266	-0.105696	0.599777	-0.000337	80.371140	99.246681	152.135437	-0.018696	0.000000	0.287817	0.000000	0.000000	0.000000	0.018028	-0.065161	0.010952	0.000000	0.000000	4.000000	3.000000	1.000000
14569.236600	-0.105696	0.599777	-0.000337	80.371140	99.246681	152.135437	-0.018696	0.000000	0.287817	0.000000	0.000000	0.000000	0.018028	-0.065161	0.010952	0.000000	0.000000	4.000000	3.000000	1.000000
14569.239933	-0.105696	0.599777	-0.000337	80.414566	99.027847	151.908951	-0.016871	0.000000	0.284812	0.000000	0.000000	0.000000	0.018028	-0.065161	0.010952	0.000000	0.000000	4.000000	3.000000	1.000000
14569.243266	-0.105685	0.599553	-0.000288	80.414566	99.027847	151.908951	-0.016871	0.000000	0.284812	0.000000	0.000000	0.000000	0.003400	-0.067164	0.014944	0.000000	0.000000	4.000000	3.000000	1.000000
14569.246600	-0.105685	0.599553	-0.000288	80.414566	99.027847	151.908951	-0.016871	0.000000	0.284812	0.000000	0.000000	0.000000	0.003400	-0.067164	0.014944	0.000000	0.000000	4.000000	3.000000	1.000000
14569.249933	-0.105685	0.599553	-0.000288	80.448090	98.769661	151.651382	-0.014380	0.000000	0.284246	0.000000	0.000000	0.000000	0.003400	-0.067164	0.014944	0.000000	0.000000	4.000000	3.000000	1.000000
14569.253266	-0.105685	0.599553	-0.000288	80.448090	98.769661	151.651382	-0.014380	0.000000	0.284246	0.000000	0.000000	0.000000	0.003400	-0.067164	0.014944	0.000000	0.000000	4.000000	3.000000	1.000000
14569.256600	-0.105677	0.599348	-0.000222	80.448090	98.769661	151.651382	-0.014380	0.000000	0.284246	0.000000	0.000000	0.000000	0.002305	-0.061507	0.019677	0.000000	0.000000	4.000000	3.000000	1.000000
14569.259933	-0.105677	0.599348	-0.000222	80.473251	98.527748	151.416672	-0.014380	0.000000	0.284246	0.000000	0.000000	0.000000	0.002305	-0.061507	0.019677	0.000000	0.000000	4.000000	3.000000	1.000000
14569.263266	-0.105677	0.599348	-0.000222	80.473251	98.527748	151.416672	-0.014380	0.000000	0.284246	0.000000	0.000000	0.000000	0.002305	-0.061507	0.019677	0.000000	0.000000	4.000000	3.000000	1.000000
14569.266600	-0.105677	0.599348	-0.000222	80.473251	98.527748	151.416672	-0.014380	0.000000	0.284246	0.000000	0.000000	0.000000	0.002305	-0.061507	0.019677	0.000000	0.000000	4.000000	3.000000	1.000000
14569.269933	-0.105698	0.598944	-0.000033	80.498276	98.282318	151.175308	-0.011101	0.000000	0.283862	0.000000	0.000000	0.000000	-0.006230	-0.121357	0.056602	0.000000	0.000000	4.000000	3.000000	1.000000
14569.273266	-0.105698	0.598944	-0.000033	80.498276	98.282318	151.175308	-0.011101	0.000000	0.283862	0.000000	0.000000	0.000000	-0.006230	-0.121357	0.056602	0.000000	0.000000	4.000000	3.000000	1.000000
14569.276600	-0.105698	0.598944	-0.000033	80.498276	98.282318	151.175308	-0.011101	0.000000	0.283862	0.000000	0.000000	0.000000	-0.006230	-0.121357	0.056602	0.000000	0.000000	4.000000	3.000000	1.000000
14569.279933	-0.105698	0.598944	-0.000033	80.516579	98.110008	151.006042	-0.001667	0.000000	0.284900	0.000000	0.000000	0.000000	-0.006230	-0.121357	0.056602	0.000000	0.000000	4.000000	3.000000	1.000000
14569.283266	-0.105708	0.598763	0.000111	80.516579	98.110008	151.006042	-0.001667	0.000000	0.284900	0.000000	0.000000	0.000000	-0.003129	-0.054213	0.043201	0.000000	0.000000	4.000000	3.000000	1.000000
14569.286600	-0.105708	0.598763	0.000111	80.516579	98.110008	151.006042	-0.001667	0.000000	0.284900	0.000000	0.000000	0.000000	-0.003129	-0.054213	0.043201	0.000000	0.000000	4.000000	3.000000	1.000000
14569.289933	-0.105708	0.598763	0.000111	80.528336	98.006615	150.904266	0.005533	0.000000	0.285421	0.000000	0.000000	0.000000	-0.003129	-0.054213	0.043201	0.000000	0.000000	4.000000	3.000000	1.000000
14569.293266	-0.105730	0.598569	0.000301	80.528336	98.006615	150.904266	0.005533	0.000000	0.285421	0.000000	0.000000	0.000000	-0.006367	-0.058298	0.057239	0.000000	0.000000	4.000000	3.000000	1.000000
14569.296600	-0.105730	0.598569	0.000301	80.528336	98.006615	150.904266	0.005533	0.000000	0.285421	0.000000	0.000000	0.000000	-0.006367	-0.058298	0.057239	0.000000	0.000000	4.000000	3.000000	1.000000
14569.299933	-0.105730	0.598569	0.000301	80.530327	98.007202	150.907242	0.015073	0.000000	0.286483	0.000000	0.000000	0.000000	-0.006367	-0.058298	0.057239	0.000000	0.000000	4.000000	3.000000	1.000000
14569.303266	-0.105730	0.598569	0.000301	80.530327	98.007202	150.907242	0.015073	0.000000	0.286483	0.000000	0.000000	0.000000	-0.006367	-0.058298	0.057239	0.000000	0.000000	4.000000	3.000000	1.000000
14569.306600	-0.105773	0.598374	0.000487	80.530327	98.007202	150.907242	0.015073	0.000000	0.286483	0.000000	0.000000	0.000000	-0.012874	-0.058360	0.055707	0.000000	0.000000	4.000000	3.000000	1.000000
14569.309933	-0.105773	0.598374	0.000487	80.524689	98.094749	150.996002	0.015073	0.000000	0.286483	0.000000	0.000000	0.000000	-0.012874	-0.058360	0.055707	0.000000	0.000000	4.000000	3.000000	1.000000
14569.313266	-0.105773	0.598374	0.000487	80.524689	98.094749	150.996002	0.015073	0.000000	0.286483	0.000000	0.000000	0.000000	-0.012874	-0.058360	0.055707	0.000000	0.000000	4.000000	3.000000	1.000000
14569.316600	-0.105773	0.598374	0.000487	80.524689	98.094749	150.996002	0.015073	0.000000	0.286483	0.000000	0.000000	0.000000	-0.012874	-0.058360	0.055707	0.000000	0.000000	4.000000	3.000000	1.000000
14569.319933	-0.105862	0.598074	0.000875	80.521805	98.169960	151.070724	0.024357	0.000000	0.288628	0.000000	0.000000	0.000000	-0.026898	-0.090083	0.116391	0.000000	0.000000	4.000000	3.000000	1.000000
14569.323266	-0.105862	0.598074	0.000875	80.521805	98.169960	151.070724	0.024357	0.000000	0.288628	0.000000	0.000000	0.000000	-0.026898	-0.090083	0.116391	0.000000	0.000000	4.000000	3.000000	1.000000
14569.326600	-0.105862	0.598074	0.000875	80.521805	98.169960	151.070724	0.024357	0.000000	0.288628	0.000000	0.000000	0.000000	-0.026898	-0.090083	0.116391	0.000000	0.000000	4.000000	3.000000	1.000000
14569.329933	-0.105862	0.598074	0.000875	80.518425	98.219688	151.123886	0.043756	0.000000	0.293112	0.000000	0.000000	0.000000	-0.026898	-0.090083	0.116391	0.000000	0.000000	4.000000	3.000000	1.000000
14569.333266	-0.105929	0.597923	0.001064	80.518425	98.219688	151.123886	0.043756	0.000000	0.293112	0.000000	0.000000	0.000000	-0.019967	-0.045096	0.056660	0.000000	0.000000	4.000000	3.000000	1.000000
14569.336600	-0.105929	0.597923	0.001064	80.518425	98.219688	151.123886	0.043756	0.000000	0.293112	0.000000	0.000000	0.000000	-0.019967	-0.045096	0.056660	0.000000	0.000000	4.000000	3.000000	1.000000
14569.339933	-0.105929	0.597923	0.001064	80.514999	98.272095	151.177032	0.053199	0.000000	0.296439	0.000000	0.000000	0.000000	-0.019967	-0.045096	0.056660	0.000000	0.000000	4.000000	3.000000	1.000000
14569.343266	-0.105929	0.597923	0.001064	80.514999	98.272095	151.177032	0.053199	0.000000	0.296439	0.000000	0.000000	0.000000	-0.019967	-0.045096	0.056660	0.000000	0.000000	4.000000	3.000000	1.000000
14569.346600	-0.105972	0.597799	0.001250	80.514999	98.272095	151.177032	0.053199	0.000000	0.296439	0.000000	0.000000	0.000000	-0.012923	-0.037444	0.055905	0.000000	0.000000	4.000000	3.000000	1.000000
14569.349933	-0.105972	0.597799	0.001250	80.511627	98.321716	151.230087	0.053199	0.000000	0.296439	0.000000	0.000000	0.000000	-0.012923	-0.037444	0.055905	0.000000	0.000000	4.000000	3.000000	1.000000
14569.353266	-0.105972	0.597799	0.001250	80.511627	98.321716	151.230087	0.053199	0.000000	0.296439	0.000000	0.000000	0.000000	-0.012923	-0.037444	0.055905	0.000000	0.000000	4.000000	3.000000	1.000000
14569.356600	-0.105972	0.597799	0.001250	80.511627	98.321716	151.230087	0.053199	0.000000	0.296439	0.000000	0.000000	0.000000	-0.012923	-0.037444	0.055905	0.000000	0.000000	4.000000	3.000000	1.000000
14569.359933	-0.106114	0.597607	0.001569	80.509308	98.351158	151.265457	0.062517	0.000000	0.298593	0.000000	0.000000	0.000000	-0.042777	-0.057514	0.095733	0.000000	0.000000	4.000000	3.000000	1.000000
14569.363266	-0.106114	0.597607	0.001569	80.509308	98.351158	151.265457	0.062517	0.000000	0.298593	0.000000	0.000000	0.000000	-0.042777	-0.057514	0.095733	0.000000	0.000000	4.000000	3.000000	1.000000
14569.366600	-0.106114	0.597607	0.001569	80.509308	98.351158	151.265457	0.062517	0.000000	0.298593	0.000000	0.000000	0.000000	-0.042777	-0.057514	0.095733	0.000000	0.000000	4.000000	3.000000	1.000000
14569.369933	-0.106114	0.597607	0.001569	80.507004	98.383278	151.300781	0.078472	0.000000	0.305723	0.000000	0.000000	0.000000	-0.042777	-0.057514	0.095733	0.000000	0.000000	4.000000	3.000000	1.000000
14569.373266	-0.106167	0.597521	0.001696	80.507004	98.383278	151.300781	0.078472	0.000000	0.305723	0.000000	0.000000	0.000000	-0.015693	-0.025715	0.038075	0.000000	0.000000	4.000000	3.000000	1.000000
14569.376600	-0.106167	0.597521	0.001696	80.507004	98.383278	151.300781	0.078472	0.000000	0.305723	0.000000	0.000000	0.000000	-0.015693	-0.025715	0.038075	0.000000	0.000000	4.000000	3.000000	1.000000
14569.379933	-0.106167	0.597521	0.001696	80.504753	98.418152	151.336151	0.084818	0.000000	0.308338	0.000000	0.000000	0.000000	-0.015693	-0.025715	0.038075	0.000000	0.000000	4.000000	3.000000	1.000000
14569.383266	-0.106167	0.597521	0.001696	80.504753	98.418152	151.336151	0.084818	0.000000	0.308338	0.000000	0.000000	0.000000	-0.015693	-0.025715	0.038075	0.000000	0.000000	4.000000	3.000000	1.000000
14569.386600	-0.106197	0.597435	0.001828	80.504753	98.418152	151.336151	0.084818	0.000000	0.308338	0.000000	0.000000	0.000000	-0.009155	-0.025728	0.039580	0.000000	0.000000	4.000000	3.000000	1.000000
14569.389933	-0.106197	0.597435	0.001828	80.501297	98.473068	151.389069	0.084818	0.000000	0.308338	0.000000	0.000000	0.000000	-0.009155	-0.025728	0.039580	0.000000	0.000000	4.000000	3.000000	1.000000
14569.393266	-0.106197	0.597338	0.001926	80.501297	98.473068	151.389069	0.084818	0.000000	0.308338	0.000000	0.000000	0.000000	0.000113	-0.029348	0.029286	0.000000	0.000000	4.000000	3.000000	1.000000
14569.396600	-0.106197	0.597338	0.001926	80.501297	98.473068	151.389069	0.084818	0.000000	0.308338	0.000000	0.000000	0.000000	0.000113	-0.029348	0.029286	0.000000	0.000000	4.000000	3.000000	1.000000
14569.399933	-0.106197	0.597338	0.001926	80.497879	98.530724	151.442001	0.096295	0.000000	0.309846	0.000000	0.000000	0.000000	0.000113	-0.029348	0.029286	0.000000	0.000000	4.000000	3.000000	1.000000
14569.403266	-0.106197	0.597338	0.001926	80.497879	98.530724	151.442001	0.096295	0.000000	0.309846	0.000000	0.000000	0.000000	0.000113	-0.029348	0.029286	0.000000	0.000000	4.000000	3.000000	1.000000
14569.406600	-0.106142	0.597254	0.001987	80.497879	98.530724	151.442001	0.096295	0.000000	0.309846	0.000000	0.000000	0.000000	0.016442	-0.025237	0.018266	0.000000	0.000000	4.000000	3.000000	1.000000
14569.409933	-0.106142	0.597254	0.001987	80.493271	98.611153	151.512512	0.096295	0.000000	0.309846	0.000000	0.000000	0.000000	0.016442	-0.025237	0.018266	0.000000	0.000000	4.000000	3.000000	1.000000
14569.413266	-0.106142	0.597254	0.001987	80.493271	98.611153	151.512512	0.096295	0.000000	0.309846	0.000000	0.000000	0.000000	0.016442	-0.025237	0.018266	0.000000	0.000000	4.000000	3.000000	1.000000
14569.416600	-0.106142	0.597254	0.001987	80.493271	98.611153	151.512512	0.096295	0.000000	0.309846	0.000000	0.000000	0.000000	0.016442	-0.025237	0.018266	0.000000	0.000000	4.000000	3.000000	1.000000
14569.419933	-0.105969	0.597017	0.002031	80.486320	98.728928	151.618149	0.099340	0.000000	0.307105	0.000000	0.000000	0.000000	0.052020	-0.071051	0.013373	0.000000	0.000000	4.000000	3.000000	1.000000
14569.423266	-0.105969	0.597017	0.002031	80.486320	98.728928	151.618149	0.099340	0.000000	0.307105	0.000000	0.000000	0.000000	0.052020	-0.071051	0.013373	0.000000	0.000000	4.000000	3.000000	1.000000
14569.426600	-0.105969	0.597017	0.002031	80.486320	98.728928	151.618149	0.099340	0.000000	0.307105	0.000000	0.000000	0.000000	0.052020	-0.071051	0.013373	0.000000	0.000000	4.000000	3.000000	1.000000
14569.429933	-0.105969	0.597017	0.002031	80.480972	98.854698	151.727585	0.101569	0.000000	0.298435	0.000000	0.000000	0.000000	0.052020	-0.071051	0.013373	0.000000	0.000000	4.000000	3.000000	1.000000
14569.433266	-0.105801	0.596871	0.002002	80.480972	98.854698	151.727585	0.101569	0.000000	0.298435	0.000000	0.000000	0.000000	0.050268	-0.043752	-0.008916	0.000000	0.000000	4.000000	3.000000	1.000000
14569.436600	-0.105801	0.596871	0.002002	80.480972	98.854698	151.727585	0.101569	0.000000	0.298435	0.000000	0.000000	0.000000	0.050268	-0.043752	-0.008916	0.000000	0.000000	4.000000	3.000000	1.000000
14569.439933	-0.105801	0.596871	0.002002	80.473267	99.017670	151.871994	0.100083	0.000000	0.290058	0.000000	0.000000	0.000000	0.050268	-0.043752	-0.008916	0.000000	0.000000	4.000000	3.000000	1.000000
14569.443266	-0.105801	0.596871	0.002002	80.473267	99.017670	151.871994	0.100083	0.000000	0.290058	0.000000	0.000000	0.000000	0.050268	-0.043752	-0.008916	0.000000	0.000000	4.000000	3.000000	1.000000
14569.446600	-0.105628	0.596732	0.001948	80.473267	99.017670	151.871994	0.100083	0.000000	0.290058	0.000000	0.000000	0.000000	0.051877	-0.041653	-0.015969	0.000000	0.000000	4.000000	3.000000	1.000000
14569.449933	-0.105628	0.596732	0.001948	80.469826	99.176277	152.011978	0.100083	0.000000	0.290058	0.000000	0.000000	0.000000	0.051877	-0.041653	-0.015969	0.000000	0.000000	4.000000	3.000000	1.000000
14569.453266	-0.105486	0.596562	0.001830	80.469826	99.176277	152.011978	0.100083	0.000000	0.290058	0.000000	0.000000	0.000000	0.042605	-0.050892	-0.035614	0.000000	0.000000	4.000000	3.000000	1.000000
14569.456600	-0.105486	0.596562	0.001830	80.469826	99.176277	152.011978	0.100083	0.000000	0.290058	0.000000	0.000000	0.000000	0.042605	-0.050892	-0.035614	0.000000	0.000000	4.000000	3.000000	1.000000
14569.459933	-0.105486	0.596562	0.001830	80.463104	99.320786	152.149384	0.091485	0.000000	0.274311	0.000000	0.000000	0.000000	0.042605	-0.050892	-0.035614	0.000000	0.000000	4.000000	3.000000	1.000000
14569.463266	-0.105486	0.596562	0.001830	80.463104	99.320786	152.149384	0.091485	0.000000	0.274311	0.000000	0.000000	0.000000	0.042605	-0.050892	-0.035614	0.000000	0.000000	4.000000	3.000000	1.000000
14569.466600	-0.105388	0.596393	0.001701	80.463104	99.320786	152.149384	0.091485	0.000000	0.274311	0.000000	0.000000	0.000000	0.029524	-0.050869	-0.038652	0.000000	0.000000	4.000000	3.000000	1.000000
14569.469933	-0.105388	0.596393	0.001701	80.458061	99.417656	152.246552	0.091485	0.000000	0.274311	0.000000	0.000000	0.000000	0.029524	-0.050869	-0.038652	0.000000	0.000000	4.000000	3.000000	1.000000
14569.473266	-0.105388	0.596393	0.001701	80.458061	99.417656	152.246552	0.091485	0.000000	0.274311	0.000000	0.000000	0.000000	0.029524	-0.050869	-0.038652	0.000000	0.000000	4.000000	3.000000	1.000000
14569.476600	-0.105388	0.596393	0.001701	80.458061	99.417656	152.246552	0.091485	0.000000	0.274311	0.000000	0.000000	0.000000	0.029524	-0.050869	-0.038652	0.000000	0.000000	4.000000	3.000000	1.000000
14569.479933	-0.105282	0.596100	0.001340	80.463272	99.397057	152.230087	0.085043	0.000000	0.269390	0.000000	0.000000	0.000000	0.031713	-0.087758	-0.108166	0.000000	0.000000	4.000000	3.000000	1.000000
14569.483266	-0.105282	0.596100	0.001340	80.463272	99.397057	152.230087	0.085043	0.000000	0.269390	0.000000	0.000000	0.000000	0.031713	-0.087758	-0.108166	0.000000	0.000000	4.000000	3.000000	1.000000
14569.486600	-0.105282	0.596100	0.001340	80.463272	99.397057	152.230087	0.085043	0.000000	0.269390	0.000000	0.000000	0.000000	0.031713	-0.087758	-0.108166	0.000000	0.000000	4.000000	3.000000	1.000000
14569.489933	-0.105282	0.596100	0.001340	80.476410	99.293663	152.129272	0.067016	0.000000	0.264105	0.000000	0.000000	0.000000	0.031713	-0.087758	-0.108166	0.000000	0.000000	4.000000	3.000000	1.000000
14569.493266	-0.105226	0.595957	0.001194	80.476410	99.293663	152.129272	0.067016	0.000000	0.264105	0.000000	0.000000	0.000000	0.016963	-0.043081	-0.043945	0.000000	0.000000	4.000000	3.000000	1.000000
14569.496600	-0.105226	0.595957	0.001194	80.476410	99.293663	152.129272	0.067016	0.000000	0.264105	0.000000	0.000000	0.000000	0.016963	-0.043081	-0.043945	0.000000	0.000000	4.000000	3.000000	1.000000
14569.499933	-0.105226	0.595957	0.001194	80.486176	99.229515	152.064468	0.059691	0.000000	0.261277	0.000000	0.000000	0.000000	0.016963	-0.043081	-0.043945	0.000000	0.000000	4.000000	3.000000	1.000000
14569.503266	-0.105147	0.595813	0.001052	80.486176	99.229515	152.064468	0.059691	0.000000	0.261277	0.000000	0.000000	0.000000	0.023488	-0.043090	-0.042469	0.000000	0.000000	4.000000	3.000000	1.000000
14569.506600	-0.105147	0.595813	0.001052	80.486176	99.229515	152.064468	0.059691	0.000000	0.261277	0.000000	0.000000	0.000000	0.023488	-0.043090	-0.042469	0.000000	0.000000	4.000000	3.000000	1.000000
14569.509933	-0.105147	0.595813	0.001052	80.482353	99.317520	152.144379	0.052613	0.000000	0.257363	0.000000	0.000000	0.000000	0.023488	-0.043090	-0.042469	0.000000	0.000000	4.000000	3.000000	1.000000
14569.513266	-0.105147	0.595813	0.001052	80.482353	99.317520	152.144379	0.052613	0.000000	0.257363	0.000000	0.000000	0.000000	0.023488	-0.043090	-0.042469	0.000000	0.000000	4.000000	3.000000	1.000000
14569.516600	-0.105029	0.595688	0.000937	80.482353	99.317520	152.144379	0.052613	0.000000	0.257363	0.000000	0.000000	0.000000	0.035432	-0.037422	-0.034690	0.000000	0.000000	4.000000	3.000000	1.000000
14569.519933	-0.105029	0.595688	0.000937	80.474052	99.452019	152.266953	0.052613	0.000000	0.257363	0.000000	0.000000	0.000000	0.035432	-0.037422	-0.034690	0.000000	0.000000	4.000000	3.000000	1.000000
14569.523266	-0.105029	0.595688	0.000937	80.474052	99.452019	152.266953	0.052613	0.000000	0.257363	0.000000	0.000000	0.000000	0.035432	-0.037422	-0.034690	0.000000	0.000000	4.000000	3.000000	1.000000
14569.526600	-0.105029	0.595688	0.000937	80.474052	99.452019	152.266953	0.052613	0.000000	0.257363	0.000000	0.000000	0.000000	0.035432	-0.037422	-0.034690	0.000000	0.000000	4.000000	3.000000	1.000000
14569.529933	-0.104746	0.595393	0.000798	80.466812	99.574059	152.377243	0.046832	0.000000	0.251458	0.000000	0.000000	0.000000	0.085066	-0.088693	-0.041699	0.000000	0.000000	4.000000	3.000000	1.000000
14569.533266	-0.104746	0.595393	0.000798	80.466812	99.574059	152.377243	0.046832	0.000000	0.251458	0.000000	0.000000	0.000000	0.085066	-0.088693	-0.041699	0.000000	0.000000	4.000000	3.000000	1.000000
14569.536600	-0.104746	0.595393	0.000798	80.466812	99.574059	152.377243	0.046832	0.000000	0.251458	0.000000	0.000000	0.000000	0.085066	-0.088693	-0.041699	0.000000	0.000000	4.000000	3.000000	1.000000
14569.539933	-0.104746	0.595393	0.000798	80.458450	99.708183	152.499451	0.039882	0.000000	0.237280	0.000000	0.000000	0.000000	0.085066	-0.088693	-0.041699	0.000000	0.000000	4.000000	3.000000	1.000000
14569.543266	-0.104642	0.595273	0.000745	80.458450	99.708183	152.499451	0.039882	0.000000	0.237280	0.000000	0.000000	0.000000	0.031086	-0.035872	-0.015905	0.000000	0.000000	4.000000	3.000000	1.000000
14569.546600	-0.104642	0.595273	0.000745	80.458450	99.708183	152.499451	0.039882	0.000000	0.237280	0.000000	0.000000	0.000000	0.031086	-0.035872	-0.015905	0.000000	0.000000	4.000000	3.000000	1.000000
14569.549933	-0.104642	0.595273	0.000745	80.451218	99.822136	152.603989	0.037231	0.000000	0.232099	0.000000	0.000000	0.000000	0.031086	-0.035872	-0.015905	0.000000	0.000000	4.000000	3.000000	1.000000
14569.553266	-0.104642	0.595273	0.000745	80.451218	99.822136	152.603989	0.037231	0.000000	0.232099	0.000000	0.000000	0.000000	0.031086	-0.035872	-0.015905	0.000000	0.000000	4.000000	3.000000	1.000000
14569.556600	-0.104545	0.595121	0.000722	80.451218	99.822136	152.603989	0.037231	0.000000	0.232099	0.000000	0.000000	0.000000	0.028974	-0.045631	-0.006696	0.000000	0.000000	4.000000	3.000000	1.000000
14569.559933	-0.104545	0.595121	0.000722	80.443954	99.935951	152.708359	0.037231	0.000000	0.232099	0.000000	0.000000	0.000000	0.028974	-0.045631	-0.006696	0.000000	0.000000	4.000000	3.000000	1.000000
14569.563266	-0.104447	0.594995	0.000693	80.443954	99.935951	152.708359	0.037231	0.000000	0.232099	0.000000	0.000000	0.000000	0.029477	-0.037919	-0.008920	0.000000	0.000000	4.000000	3.000000	1.000000
14569.566600	-0.104447	0.594995	0.000693	80.443954	99.935951	152.708359	0.037231	0.000000	0.232099	0.000000	0.000000	0.000000	0.029477	-0.037919	-0.008920	0.000000	0.000000	4.000000	3.000000	1.000000
14569.569933	-0.104447	0.594995	0.000693	80.434204	100.081093	152.847275	0.034628	0.000000	0.222357	0.000000	0.000000	0.000000	0.029477	-0.037919	-0.008920	0.000000	0.000000	4.000000	3.000000	1.000000
14569.573266	-0.104447	0.594995	0.000693	80.434204	100.081093	152.847275	0.034628	0.000000	0.222357	0.000000	0.000000	0.000000	0.029477	-0.037919	-0.008920	0.000000	0.000000	4.000000	3.000000	1.000000
14569.576600	-0.104369	0.594824	0.000649	80.434204	100.081093	152.847275	0.034628	0.000000	0.222357	0.000000	0.000000	0.000000	0.023554	-0.051226	-0.013046	0.000000	0.000000	4.000000	3.000000	1.000000
14569.579933	-0.104369	0.594824	0.000649	80.424431	100.223244	152.985931	0.034628	0.000000	0.222357	0.000000	0.000000	0.000000	0.023554	-0.051226	-0.013046	0.000000	0.000000	4.000000	3.000000	1.000000
14569.583266	-0.104369	0.594824	0.000649	80.424431	100.223244	152.985931	0.034628	0.000000	0.222357	0.000000	0.000000	0.000000	0.023554	-0.051226	-0.013046	0.000000	0.000000	4.000000	3.000000	1.000000
14569.586600	-0.104369	0.594824	0.000649	80.424431	100.223244	152.985931	0.034628	0.000000	0.222357	0.000000	0.000000	0.000000	0.023554	-0.051226	-0.013046	0.000000	0.000000	4.000000	3.000000	1.000000
14569.589933	-0.104217	0.594433	0.000485	80.410912	100.416229	153.176117	0.032454	0.000000	0.218431	0.000000	0.000000	0.000000	0.045485	-0.117238	-0.049157	0.000000	0.000000	4.000000	3.000000	1.000000
14569.593266	-0.104217	0.594433	0.000485	80.410912	100.416229	153.176117	0.032454	0.000000	0.218431	0.000000	0.000000	0.000000	0.045485	-0.117238	-0.049157	0.000000	0.000000	4.000000	3.000000	1.000000
14569.596600	-0.104217	0.594433	0.000485	80.410912	100.416229	153.176117	0.032454	0.000000	0.218431	0.000000	0.000000	0.000000	0.045485	-0.117238	-0.049157	0.000000	0.000000	4.000000	3.000000	1.000000
14569.599933	-0.104217	0.594433	0.000485	80.397293	100.611374	153.365753	0.024261	0.000000	0.210850	0.000000	0.000000	0.000000	0.045485	-0.117238	-0.049157	0.000000	0.000000	4.000000	3.000000	1.000000
14569.603266	-0.104127	0.594206	0.000393	80.397293	100.611374	153.365753	0.024261	0.000000	0.210850	0.000000	0.000000	0.000000	0.026852	-0.068049	-0.027621	0.000000	0.000000	4.000000	3.000000	1.000000
14569.606600	-0.104127	0.594206	0.000393	80.397293	100.611374	153.365753	0.024261	0.000000	0.210850	0.000000	0.000000	0.000000	0.026852	-0.068049	-0.027621	0.000000	0.000000	4.000000	3.000000	1.000000
14569.609933	-0.104127	0.594206	0.000393	80.379410	100.836914	153.585022	0.019658	0.000000	0.206375	0.000000	0.000000	0.000000	0.026852	-0.068049	-0.027621	0.000000	0.000000	4.000000	3.000000	1.000000
14569.613266	-0.104011	0.593916	0.000281	80.379410	100.836914	153.585022	0.019658	0.000000	0.206375	0.000000	0.000000	0.000000	0.035070	-0.086950	-0.033669	0.000000	0.000000	4.000000	3.000000	1.000000
14569.616600	-0.104011	0.593916	0.000281	80.379410	100.836914	153.585022	0.019658	0.000000	0.206375	0.000000	0.000000	0.000000	0.035070	-0.086950	-0.033669	0.000000	0.000000	4.000000	3.000000	1.000000
14569.619933	-0.104011	0.593916	0.000281	80.364037	101.070824	153.806763	0.014046	0.000000	0.200530	0.000000	0.000000	0.000000	0.035070	-0.086950	-0.033669	0.000000	0.000000	4.000000	3.000000	1.000000
14569.623266	-0.104011	0.593916	0.000281	80.364037	101.070824	153.806763	0.014046	0.000000	0.200530	0.000000	0.000000	0.000000	0.035070	-0.086950	-0.033669	0.000000	0.000000	4.000000	3.000000	1.000000
14569.626600	-0.103845	0.593634	0.000155	80.364037	101.070824	153.806763	0.014046	0.000000	0.200530	0.000000	0.000000	0.000000	0.049690	-0.084807	-0.037801	0.000000	0.000000	4.000000	3.000000	1.000000
14569.629933	-0.103845	0.593634	0.000155	80.353287	101.269928	153.986542	0.014046	0.000000	0.200530	0.000000	0.000000	0.000000	0.049690	-0.084807	-0.037801	0.000000	0.000000	4.000000	3.000000	1.000000
14569.633266	-0.103845	0.593634	0.000155	80.353287	101.269928	153.986542	0.014046	0.000000	0.200530	0.000000	0.000000	0.000000	0.049690	-0.084807	-0.037801	0.000000	0.000000	4.000000	3.000000	1.000000
14569.636600	-0.103845	0.593634	0.000155	80.353287	101.269928	153.986542	0.014046	0.000000	0.200530	0.000000	0.000000	0.000000	0.049690	-0.084807	-0.037801	0.000000	0.000000	4.000000	3.000000	1.000000
14569.639933	-0.103363	0.592903	-0.000060	80.347015	101.433922	154.130081	0.007746	0.000000	0.192248	0.000000	0.000000	0.000000	0.144658	-0.219118	-0.064371	0.000000	0.000000	4.000000	3.000000	1.000000
14569.643266	-0.103363	0.592903	-0.000060	80.347015	101.433922	154.130081	0.007746	0.000000	0.192248	0.000000	0.000000	0.000000	-0.000000	0.000001	-0.000000	0.000000	0.000000	4.000000	3.000000	1.000000
14569.646600	-0.103363	0.592903	-0.000060	80.347015	101.433922	154.130081	0.007746	0.000000	0.192248	0.000000	0.000000	0.000000	-0.000000	0.000001	-0.000000	0.000000	0.000000	4.000000	3.000000	1.000000
14569.649933	-0.103363	0.592903	-0.000060	80.347794	101.536995	154.214432	-0.002982	0.000000	0.168138	0.000000	0.000000	0.000000	-0.000000	0.000001	-0.000000	0.000000	0.000000	4.000000	3.000000	1.000000
14569.653266	-0.103363	0.592903	-0.000060	80.347794	101.536995	154.214432	-0.002982	0.000000	0.168138	0.000000	0.000000	0.000000	-0.000000	0.000001	-0.000000	0.000000	0.000000	4.000000	3.000000	1.000000
14569.656600	-0.103104	0.592488	-0.000194	80.347794	101.536995	154.214432	-0.002982	0.000000	0.168138	0.000000	0.000000	0.000000	0.077508	-0.124493	-0.040285	0.000000	0.000000	4.000000	3.000000	1.000000
14569.659933	-0.103104	0.592488	-0.000194	80.350845	101.621529	154.280991	-0.002982	0.000000	0.168138	0.000000	0.000000	0.000000	0.077508	-0.124493	-0.040285	0.000000	0.000000	4.000000	3.000000	1.000000
14569.663266	-0.102837	0.592062	-0.000368	80.350845	101.621529	154.280991	-0.002982	0.000000	0.168138	0.000000	0.000000	0.000000	0.080169	-0.127901	-0.052340	0.000000	0.000000	4.000000	3.000000	1.000000
14569.666600	-0.102837	0.592062	-0.000368	80.350845	101.621529	154.280991	-0.002982	0.000000	0.168138	0.000000	0.000000	0.000000	0.080169	-0.127901	-0.052340	0.000000	0.000000	4.000000	3.000000	1.000000
14569.669933	-0.102837	0.592062	-0.000368	80.356163	101.692413	154.335052	-0.018420	0.000000	0.141859	0.000000	0.000000	0.000000	0.080169	-0.127901	-0.052340	0.000000	0.000000	4.000000	3.000000	1.000000
14569.673266	-0.102837	0.592062	-0.000368	80.356163	101.692413	154.335052	-0.018420	0.000000	0.141859	0.000000	0.000000	0.000000	0.080169	-0.127901	-0.052340	0.000000	0.000000	4.000000	3.000000	1.000000
14569.676600	-0.102546	0.591592	-0.000548	80.356163	101.692413	154.335052	-0.018420	0.000000	0.141859	0.000000	0.000000	0.000000	0.087257	-0.141042	-0.053782	0.000000	0.000000	4.000000	3.000000	1.000000
14569.679933	-0.102546	0.591592	-0.000548	80.368652	101.703018	154.324783	-0.018420	0.000000	0.141859	0.000000	0.000000	0.000000	0.087257	-0.141042	-0.053782	0.000000	0.000000	4.000000	3.000000	1.000000
14569.683266	-0.102252	0.591103	-0.000744	80.368652	101.703018	154.324783	-0.018420	0.000000	0.141859	0.000000	0.000000	0.000000	0.088324	-0.146478	-0.058878	0.000000	0.000000	4.000000	3.000000	1.000000
14569.686600	-0.102252	0.591103	-0.000744	80.368652	101.703018	154.324783	-0.018420	0.000000	0.141859	0.000000	0.000000	0.000000	0.088324	-0.146478	-0.058878	0.000000	0.000000	4.000000	3.000000	1.000000
14569.689933	-0.102252	0.591103	-0.000744	80.397926	101.552704	154.156326	-0.037197	0.000000	0.112595	0.000000	0.000000	0.000000	0.088324	-0.146478	-0.058878	0.000000	0.000000	4.000000	3.000000	1.000000
14569.693266	-0.102252	0.591103	-0.000744	80.397926	101.552704	154.156326	-0.037197	0.000000	0.112595	0.000000	0.000000	0.000000	0.088324	-0.146478	-0.058878	0.000000	0.000000	4.000000	3.000000	1.000000
14569.696600	-0.101927	0.590604	-0.000976	80.397926	101.552704	154.156326	-0.037197	0.000000	0.112595	0.000000	0.000000	0.000000	0.097449	-0.149847	-0.069569	0.000000	0.000000	4.000000	3.000000	1.000000
14569.699933	-0.101927	0.590604	-0.000976	80.439056	101.279160	153.869003	-0.037197	0.000000	0.112595	0.000000	0.000000	0.000000	0.097449	-0.149847	-0.069569	0.000000	0.000000	4.000000	3.000000	1.000000
14569.703266	-0.101624	0.590105	-0.001213	80.439056	101.279160	153.869003	-0.037197	0.000000	0.112595	0.000000	0.000000	0.000000	0.090910	-0.149671	-0.071271	0.000000	0.000000	4.000000	3.000000	1.000000
14569.706600	-0.101624	0.590105	-0.001213	80.439056	101.279160	153.869003	-0.037197	0.000000	0.112595	0.000000	0.000000	0.000000	0.090910	-0.149671	-0.071271	0.000000	0.000000	4.000000	3.000000	1.000000
14569.709933	-0.101624	0.590105	-0.001213	80.492912	100.865067	153.448364	-0.060670	0.000000	0.081202	0.000000	0.000000	0.000000	0.090910	-0.149671	-0.071271	0.000000	0.000000	4.000000	3.000000	1.000000
14569.713266	-0.101624	0.590105	-0.001213	80.492912	100.865067	153.448364	-0.060670	0.000000	0.081202	0.000000	0.000000	0.000000	0.090910	-0.149671	-0.071271	0.000000	0.000000	4.000000	3.000000	1.000000
14569.716600	-0.101356	0.589595	-0.001501	80.492912	100.865067	153.448364	-0.060670	0.000000	0.081202	0.000000	0.000000	0.000000	0.080542	-0.152989	-0.086332	0.000000	0.000000	4.000000	3.000000	1.000000
14569.719933	-0.101356	0.589595	-0.001501	80.555435	100.355988	152.937561	-0.060670	0.000000	0.081202	0.000000	0.000000	0.000000	0.080542	-0.152989	-0.086332	0.000000	0.000000	4.000000	3.000000	1.000000
14569.723266	-0.101109	0.589086	-0.001795	80.555435	100.355988	152.937561	-0.060670	0.000000	0.081202	0.000000	0.000000	0.000000	0.074023	-0.152797	-0.088018	0.000000	0.000000	4.000000	3.000000	1.000000
14569.726600	-0.101109	0.589086	-0.001795	80.555435	100.355988	152.937561	-0.060670	0.000000	0.081202	0.000000	0.000000	0.000000	0.074023	-0.152797	-0.088018	0.000000	0.000000	4.000000	3.000000	1.000000
14569.729933	-0.101109	0.589086	-0.001795	80.622566	99.747414	152.331635	-0.089728	0.000000	0.055442	0.000000	0.000000	0.000000	0.074023	-0.152797	-0.088018	0.000000	0.000000	4.000000	3.000000	1.000000
14569.733266	-0.101109	0.589086	-0.001795	80.622566	99.747414	152.331635	-0.089728	0.000000	0.055442	0.000000	0.000000	0.000000	0.074023	-0.152797	-0.088018	0.000000	0.000000	4.000000	3.000000	1.000000
14569.736600	-0.100884	0.588577	-0.002094	80.622566	99.747414	152.331635	-0.089728	0.000000	0.055442	0.000000	0.000000	0.000000	0.067514	-0.152619	-0.089692	0.000000	0.000000	4.000000	3.000000	1.000000
14569.739933	-0.100884	0.588577	-0.002094	80.693863	98.995544	151.593857	-0.089728	0.000000	0.055442	0.000000	0.000000	0.000000	0.067514	-0.152619	-0.089692	0.000000	0.000000	4.000000	3.000000	1.000000
14569.743266	-0.100700	0.588094	-0.002410	80.693863	98.995544	151.593857	-0.089728	0.000000	0.055442	0.000000	0.000000	0.000000	0.055007	-0.144801	-0.094886	0.000000	0.000000	4.000000	3.000000	1.000000
14569.746600	-0.100700	0.588094	-0.002410	80.693863	98.995544	151.593857	-0.089728	0.000000	0.055442	0.000000	0.000000	0.000000	0.055007	-0.144801	-0.094886	0.000000	0.000000	4.000000	3.000000	1.000000
14569.749933	-0.100700	0.588094	-0.002410	80.765350	98.134819	150.752350	-0.120491	0.000000	0.035022	0.000000	0.000000	0.000000	0.055007	-0.144801	-0.094886	0.000000	0.000000	4.000000	3.000000	1.000000
14569.753266	-0.100700	0.588094	-0.002410	80.765350	98.134819	150.752350	-0.120491	0.000000	0.035022	0.000000	0.000000	0.000000	0.055007	-0.144801	-0.094886	0.000000	0.000000	4.000000	3.000000	1.000000
14569.756600	-0.100524	0.587649	-0.002694	80.765350	98.134819	150.752350	-0.120491	0.000000	0.035022	0.000000	0.000000	0.000000	0.052814	-0.133573	-0.085217	0.000000	0.000000	4.000000	3.000000	1.000000
14569.759933	-0.100524	0.587649	-0.002694	80.838440	97.180573	149.818878	-0.120491	0.000000	0.035022	0.000000	0.000000	0.000000	0.052814	-0.133573	-0.085217	0.000000	0.000000	4.000000	3.000000	1.000000
14569.763266	-0.100379	0.587216	-0.002943	80.838440	97.180573	149.818878	-0.120491	0.000000	0.035022	0.000000	0.000000	0.000000	0.043697	-0.130004	-0.074854	0.000000	0.000000	4.000000	3.000000	1.000000
14569.766600	-0.100379	0.587216	-0.002943	80.838440	97.180573	149.818878	-0.120491	0.000000	0.035022	0.000000	0.000000	0.000000	0.043697	-0.130004	-0.074854	0.000000	0.000000	4.000000	3.000000	1.000000
14569.769933	-0.100379	0.587216	-0.002943	80.908714	96.237640	148.894485	-0.147169	0.000000	0.018936	0.000000	0.000000	0.000000	0.043697	-0.130004	-0.074854	0.000000	0.000000	4.000000	3.000000	1.000000
14569.773266	-0.100379	0.587216	-0.002943	80.908714	96.237640	148.894485	-0.147169	0.000000	0.018936	0.000000	0.000000	0.000000	0.043697	-0.130004	-0.074854	0.000000	0.000000	4.000000	3.000000	1.000000
14569.776600	-0.100199	0.586794	-0.003144	80.908714	96.237640	148.894485	-0.147169	0.000000	0.018936	0.000000	0.000000	0.000000	0.053986	-0.126477	-0.060183	0.000000	0.000000	4.000000	3.000000	1.000000
14569.779933	-0.100199	0.586794	-0.003144	80.981316	95.371178	148.030380	-0.147169	0.000000	0.018936	0.000000	0.000000	0.000000	0.053986	-0.126477	-0.060183	0.000000	0.000000	4.000000	3.000000	1.000000
14569.783266	-0.100199	0.586794	-0.003144	80.981316	95.371178	148.030380	-0.147169	0.000000	0.018936	0.000000	0.000000	0.000000	0.053986	-0.126477	-0.060183	0.000000	0.000000	4.000000	3.000000	1.000000
14569.786600	-0.100199	0.586794	-0.003144	80.981316	95.371178	148.030380	-0.147169	0.000000	0.018936	0.000000	0.000000	0.000000	0.053986	-0.126477	-0.060183	0.000000	0.000000	4.000000	3.000000	1.000000
14569.789933	-0.099818	0.586062	-0.003438	81.048668	94.552567	147.210938	-0.157200	0.000000	0.009938	0.000000	0.000000	0.000000	0.114324	-0.219545	-0.088209	0.000000	0.000000	4.000000	3.000000	1.000000
14569.793266	-0.099818	0.586062	-0.003438	81.048668	94.552567	147.210938	-0.157200	0.000000	0.009938	0.000000	0.000000	0.000000	-0.000001	0.000002	-0.000000	0.000000	0.000000	4.000000	3.000000	1.000000
14569.796600	-0.099818	0.586062	-0.003438	81.048668	94.552567	147.210938	-0.157200	0.000000	0.009938	0.000000	0.000000	0.000000	-0.000001	0.000002	-0.000000	0.000000	0.000000	4.000000	3.000000	1.000000
14569.799933	-0.099818	0.586062	-0.003438	81.104858	93.856361	146.509109	-0.171901	0.000000	-0.009116	0.000000	0.000000	0.000000	-0.000001	0.000002	-0.000000	0.000000	0.000000	4.000000	3.000000	1.000000
14569.803266	-0.099818	0.586062	-0.003438	81.104858	93.856361	146.509109	-0.171901	0.000000	-0.009116	0.000000	0.000000	0.000000	-0.000001	0.000002	-0.000000	0.000000	0.000000	4.000000	3.000000	1.000000
14569.806600	-0.099623	0.585720	-0.003501	81.104858	93.856361	146.509109	-0.171901	0.000000	-0.009116	0.000000	0.000000	0.000000	0.058341	-0.102866	-0.018889	0.000000	0.000000	4.000000	3.000000	1.000000
14569.809933	-0.099623	0.585720	-0.003501	81.150558	93.284515	145.929565	-0.171901	0.000000	-0.009116	0.000000	0.000000	0.000000	0.058341	-0.102866	-0.018889	0.000000	0.000000	4.000000	3.000000	1.000000
14569.813266	-0.099623	0.585720	-0.003501	81.150558	93.284515	145.929565	-0.171901	0.000000	-0.009116	0.000000	0.000000	0.000000	0.058341	-0.102866	-0.018889	0.000000	0.000000	4.000000	3.000000	1.000000
14569.816600	-0.099623	0.585720	-0.003501	81.150558	93.284515	145.929565	-0.171901	0.000000	-0.009116	0.000000	0.000000	0.000000	0.058341	-0.102866	-0.018889	0.000000	0.000000	4.000000	3.000000	1.000000
14569.819933	-0.099250	0.585082	-0.003555	81.184723	92.874390	145.509750	-0.175050	0.000000	-0.018839	0.000000	0.000000	0.000000	0.111876	-0.191175	-0.016144	0.000000	0.000000	4.000000	3.000000	1.000000
14569.823266	-0.099250	0.585082	-0.003555	81.184723	92.874390	145.509750	-0.175050	0.000000	-0.018839	0.000000	0.000000	0.000000	-0.000001	-0.000005	-0.000000	0.000000	0.000000	4.000000	3.000000	1.000000
14569.826600	-0.099250	0.585082	-0.003555	81.184723	92.874390	145.509750	-0.175050	0.000000	-0.018839	0.000000	0.000000	0.000000	-0.000001	-0.000005	-0.000000	0.000000	0.000000	4.000000	3.000000	1.000000
14569.829933	-0.099250	0.585082	-0.003555	81.203506	92.702194	145.322327	-0.177740	0.000000	-0.037485	0.000000	0.000000	0.000000	-0.000001	-0.000005	-0.000000	0.000000	0.000000	4.000000	3.000000	1.000000
14569.833266	-0.099250	0.585082	-0.003555	81.203506	92.702194	145.322327	-0.177740	0.000000	-0.037485	0.000000	0.000000	0.000000	-0.000001	-0.000005	-0.000000	0.000000	0.000000	4.000000	3.000000	1.000000
14569.836600	-0.099038	0.584758	-0.003597	81.203506	92.702194	145.322327	-0.177740	0.000000	-0.037485	0.000000	0.000000	0.000000	0.063713	-0.097234	-0.012799	0.000000	0.000000	4.000000	3.000000	1.000000
14569.839933	-0.099038	0.584758	-0.003597	81.212486	92.683517	145.286636	-0.177740	0.000000	-0.037485	0.000000	0.000000	0.000000	0.063713	-0.097234	-0.012799	0.000000	0.000000	4.000000	3.000000	1.000000
14569.843266	-0.099038	0.584758	-0.003597	81.212486	92.683517	145.286636	-0.177740	0.000000	-0.037485	0.000000	0.000000	0.000000	0.063713	-0.097234	-0.012799	0.000000	0.000000	4.000000	3.000000	1.000000
14569.846600	-0.099038	0.584758	-0.003597	81.212486	92.683517	145.286636	-0.177740	0.000000	-0.037485	0.000000	0.000000	0.000000	0.063713	-0.097234	-0.012799	0.000000	0.000000	4.000000	3.000000	1.000000
14569.849933	-0.098666	0.584096	-0.003646	81.219688	92.681984	145.272751	-0.179873	0.000000	-0.048104	0.000000	0.000000	0.000000	0.111453	-0.198555	-0.014666	0.000000	0.000000	4.000000	3.000000	1.000000
14569.853266	-0.098666	0.584096	-0.003646	81.219688	92.681984	145.272751	-0.179873	0.000000	-0.048104	0.000000	0.000000	0.000000	0.000001	0.000000	-0.000000	0.000000	0.000000	4.000000	3.000000	1.000000
14569.856600	-0.098666	0.584096	-0.003646	81.219688	92.681984	145.272751	-0.179873	0.000000	-0.048104	0.000000	0.000000	0.000000	0.000001	0.000000	-0.000000	0.000000	0.000000	4.000000	3.000000	1.000000
14569.859933	-0.098666	0.584096	-0.003646	81.230476	92.629761	145.209229	-0.182318	0.000000	-0.066680	0.000000	0.000000	0.000000	0.000001	0.000000	-0.000000	0.000000	0.000000	4.000000	3.000000	1.000000
14569.863266	-0.098666	0.584096	-0.003646	81.230476	92.629761	145.209229	-0.182318	0.000000	-0.066680	0.000000	0.000000	0.000000	0.000001	0.000000	-0.000000	0.000000	0.000000	4.000000	3.000000	1.000000
14569.866600	-0.098529	0.583758	-0.003657	81.230476	92.629761	145.209229	-0.182318	0.000000	-0.066680	0.000000	0.000000	0.000000	0.041296	-0.101367	-0.003261	0.000000	0.000000	4.000000	3.000000	1.000000
14569.869933	-0.098529	0.583758	-0.003657	81.251717	92.400040	144.978363	-0.182318	0.000000	-0.066680	0.000000	0.000000	0.000000	0.041296	-0.101367	-0.003261	0.000000	0.000000	4.000000	3.000000	1.000000
14569.873266	-0.098529	0.583758	-0.003657	81.251717	92.400040	144.978363	-0.182318	0.000000	-0.066680	0.000000	0.000000	0.000000	0.041296	-0.101367	-0.003261	0.000000	0.000000	4.000000	3.000000	1.000000
14569.876600	-0.098529	0.583758	-0.003657	81.251717	92.400040	144.978363	-0.182318	0.000000	-0.066680	0.000000	0.000000	0.000000	0.041296	-0.101367	-0.003261	0.000000	0.000000	4.000000	3.000000	1.000000
14569.879933	-0.098330	0.583112	-0.003637	81.281273	92.016197	144.594193	-0.182861	0.000000	-0.073562	0.000000	0.000000	0.000000	0.059556	-0.193796	0.006043	0.000000	0.000000	4.000000	3.000000	1.000000
14569.883266	-0.098330	0.583112	-0.003637	81.281273	92.016197	144.594193	-0.182861	0.000000	-0.073562	0.000000	0.000000	0.000000	-0.000000	0.000002	0.000000	0.000000	0.000000	4.000000	3.000000	1.000000
14569.886600	-0.098330	0.583112	-0.003637	81.281273	92.016197	144.594193	-0.182861	0.000000	-0.073562	0.000000	0.000000	0.000000	-0.000000	0.000002	0.000000	0.000000	0.000000	4.000000	3.000000	1.000000
14569.889933	-0.098330	0.583112	-0.003637	81.306160	91.701096	144.277954	-0.181854	0.000000	-0.083488	0.000000	0.000000	0.000000	-0.000000	0.000002	0.000000	0.000000	0.000000	4.000000	3.000000	1.000000
14569.893266	-0.098330	0.583112	-0.003637	81.306160	91.701096	144.277954	-0.181854	0.000000	-0.083488	0.000000	0.000000	0.000000	-0.000000	0.000002	0.000000	0.000000	0.000000	4.000000	3.000000	1.000000
14569.896600	-0.098274	0.582797	-0.003583	81.306160	91.701096	144.277954	-0.181854	0.000000	-0.083488	0.000000	0.000000	0.000000	0.016747	-0.094608	0.016347	0.000000	0.000000	4.000000	3.000000	1.000000
14569.899933	-0.098274	0.582797	-0.003583	81.323212	91.499443	144.081436	-0.181854	0.000000	-0.083488	0.000000	0.000000	0.000000	0.016747	-0.094608	0.016347	0.000000	0.000000	4.000000	3.000000	1.000000
14569.903266	-0.098274	0.582797	-0.003583	81.323212	91.499443	144.081436	-0.181854	0.000000	-0.083488	0.000000	0.000000	0.000000	0.016747	-0.094608	0.016347	0.000000	0.000000	4.000000	3.000000	1.000000
14569.906600	-0.098274	0.582797	-0.003583	81.323212	91.499443	144.081436	-0.181854	0.000000	-0.083488	0.000000	0.000000	0.000000	0.016747	-0.094608	0.016347	0.000000	0.000000	4.000000	3.000000	1.000000
14569.909933	-0.098303	0.582290	-0.003449	81.331680	91.423859	144.013977	-0.179130	0.000000	-0.086279	0.000000	0.000000	0.000000	-0.008699	-0.152158	0.040155	0.000000	0.000000	4.000000	3.000000	1.000000
14569.913266	-0.098303	0.582290	-0.003449	81.331680	91.423859	144.013977	-0.179130	0.000000	-0.086279	0.000000	0.000000	0.000000	-0.008699	-0.152158	0.040155	0.000000	0.000000	4.000000	3.000000	1.000000
14569.916600	-0.098303	0.582290	-0.003449	81.331680	91.423859	144.013977	-0.179130	0.000000	-0.086279	0.000000	0.000000	0.000000	-0.008699	-0.152158	0.040155	0.000000	0.000000	4.000000	3.000000	1.000000
14569.919933	-0.098303	0.582290	-0.003449	81.332336	91.460449	144.056061	-0.172437	0.000000	-0.084829	0.000000	0.000000	0.000000	-0.008699	-0.152158	0.040155	0.000000	0.000000	4.000000	3.000000	1.000000
14569.923266	-0.098347	0.582073	-0.003353	81.332336	91.460449	144.056061	-0.172437	0.000000	-0.084829	0.000000	0.000000	0.000000	-0.012973	-0.065191	0.028647	0.000000	0.000000	4.000000	3.000000	1.000000
14569.926600	-0.098347	0.582073	-0.003353	81.332336	91.460449	144.056061	-0.172437	0.000000	-0.084829	0.000000	0.000000	0.000000	-0.012973	-0.065191	0.028647	0.000000	0.000000	4.000000	3.000000	1.000000
14569.929933	-0.098347	0.582073	-0.003353	81.327873	91.571922	144.177078	-0.167663	0.000000	-0.082667	0.000000	0.000000	0.000000	-0.012973	-0.065191	0.028647	0.000000	0.000000	4.000000	3.000000	1.000000
14569.933266	-0.098347	0.582073	-0.003353	81.327873	91.571922	144.177078	-0.167663	0.000000	-0.082667	0.000000	0.000000	0.000000	-0.012973	-0.065191	0.028647	0.000000	0.000000	4.000000	3.000000	1.000000
14569.936600	-0.098444	0.581910	-0.003217	81.327873	91.571922	144.177078	-0.167663	0.000000	-0.082667	0.000000	0.000000	0.000000	-0.029161	-0.048811	0.040863	0.000000	0.000000	4.000000	3.000000	1.000000
14569.939933	-0.098444	0.581910	-0.003217	81.323112	91.595146	144.212021	-0.167663	0.000000	-0.082667	0.000000	0.000000	0.000000	-0.029161	-0.048811	0.040863	0.000000	0.000000	4.000000	3.000000	1.000000
14569.943266	-0.098444	0.581910	-0.003217	81.323112	91.595146	144.212021	-0.167663	0.000000	-0.082667	0.000000	0.000000	0.000000	-0.029161	-0.048811	0.040863	0.000000	0.000000	4.000000	3.000000	1.000000
14569.946600	-0.098444	0.581910	-0.003217	81.323112	91.595146	144.212021	-0.167663	0.000000	-0.082667	0.000000	0.000000	0.000000	-0.029161	-0.048811	0.040863	0.000000	0.000000	4.000000	3.000000	1.000000
14569.949933	-0.098643	0.581740	-0.002921	81.319092	91.598412	144.226791	-0.160852	0.000000	-0.077807	0.000000	0.000000	0.000000	-0.059884	-0.050899	0.088734	0.000000	0.000000	4.000000	3.000000	1.000000
14569.953266	-0.098643	0.581740	-0.002921	81.319092	91.598412	144.226791	-0.160852	0.000000	-0.077807	0.000000	0.000000	0.000000	-0.059884	-0.050899	0.088734	0.000000	0.000000	4.000000	3.000000	1.000000
14569.956600	-0.098643	0.581740	-0.002921	81.319092	91.598412	144.226791	-0.160852	0.000000	-0.077807	0.000000	0.000000	0.000000	-0.059884	-0.050899	0.088734	0.000000	0.000000	4.000000	3.000000	1.000000
14569.959933	-0.098643	0.581740	-0.002921	81.313255	91.556168	144.195984	-0.146063	0.000000	-0.067826	0.000000	0.000000	0.000000	-0.059884	-0.050899	0.088734	0.000000	0.000000	4.000000	3.000000	1.000000
14569.963266	-0.098721	0.581715	-0.002774	81.313255	91.556168	144.195984	-0.146063	0.000000	-0.067826	0.000000	0.000000	0.000000	-0.023166	-0.007515	0.044273	0.000000	0.000000	4.000000	3.000000	1.000000
14569.966600	-0.098721	0.581715	-0.002774	81.313255	91.556168	144.195984	-0.146063	0.000000	-0.067826	0.000000	0.000000	0.000000	-0.023166	-0.007515	0.044273	0.000000	0.000000	4.000000	3.000000	1.000000
14569.969933	-0.098721	0.581715	-0.002774	81.313889	91.486816	144.132935	-0.138684	0.000000	-0.063965	0.000000	0.000000	0.000000	-0.023166	-0.007515	0.044273	0.000000	0.000000	4.000000	3.000000	1.000000
14569.973266	-0.098721	0.581715	-0.002774	81.313889	91.486816	144.132935	-0.138684	0.000000	-0.063965	0.000000	0.000000	0.000000	-0.023166	-0.007515	0.044273	0.000000	0.000000	4.000000	3.000000	1.000000
14569.976600	-0.098804	0.581752	-0.002599	81.313889	91.486816	144.132935	-0.138684	0.000000	-0.063965	0.000000	0.000000	0.000000	-0.024922	0.010999	0.052303	0.000000	0.000000	4.000000	3.000000	1.000000
14569.979933	-0.098804	0.581752	-0.002599	81.317551	91.381783	144.032196	-0.138684	0.000000	-0.063965	0.000000	0.000000	0.000000	-0.024922	0.010999	0.052303	0.000000	0.000000	4.000000	3.000000	1.000000
14569.983266	-0.098882	0.581796	-0.002448	81.317551	91.381783	144.032196	-0.138684	0.000000	-0.063965	0.000000	0.000000	0.000000	-0.023405	0.013186	0.045282	0.000000	0.000000	4.000000	3.000000	1.000000
14569.986600	-0.098882	0.581796	-0.002448	81.317551	91.381783	144.032196	-0.138684	0.000000	-0.063965	0.000000	0.000000	0.000000	-0.023405	0.013186	0.045282	0.000000	0.000000	4.000000	3.000000	1.000000
14569.989933	-0.098882	0.581796	-0.002448	81.321991	91.256805	143.911285	-0.122420	0.000000	-0.055911	0.000000	0.000000	0.000000	-0.023405	0.013186	0.045282	0.000000	0.000000	4.000000	3.000000	1.000000
14569.993266	-0.098882	0.581796	-0.002448	81.321991	91.256805	143.911285	-0.122420	0.000000	-0.055911	0.000000	0.000000	0.000000	-0.023405	0.013186	0.045282	0.000000	0.000000	4.000000	3.000000	1.000000
14569.996600	-0.098962	0.581883	-0.002287	81.321991	91.256805	143.911285	-0.122420	0.000000	-0.055911	0.000000	0.000000	0.000000	-0.024070	0.026283	0.048289	0.000000	0.000000	4.000000	3.000000	1.000000
14569.999933	-0.098962	0.581883	-0.002287	81.326355	91.131653	143.790161	-0.122420	0.000000	-0.055911	0.000000	0.000000	0.000000	-0.024070	0.026283	0.048289	0.000000	0.000000	4.000000	3.000000	1.000000
14570.003266	-0.098962	0.581883	-0.002287	81.326355	91.131653	143.790161	-0.122420	0.000000	-0.055911	0.000000	0.000000	0.000000	-0.024070	0.026283	0.048289	0.000000	0.000000	4.000000	3.000000	1.000000
14570.006600	-0.098962	0.581883	-0.002287	81.326355	91.131653	143.790161	-0.122420	0.000000	-0.055911	0.000000	0.000000	0.000000	-0.024070	0.026283	0.048289	0.000000	0.000000	4.000000	3.000000	1.000000
14570.009933	-0.099119	0.582095	-0.002087	81.330704	91.003708	143.668991	-0.114372	0.000000	-0.051899	0.000000	0.000000	0.000000	-0.047011	0.063388	0.060080	0.000000	0.000000	4.000000	3.000000	1.000000
14570.013266	-0.099119	0.582095	-0.002087	81.330704	91.003708	143.668991	-0.114372	0.000000	-0.051899	0.000000	0.000000	0.000000	-0.047011	0.063388	0.060080	0.000000	0.000000	4.000000	3.000000	1.000000
14570.016600	-0.099119	0.582095	-0.002087	81.330704	91.003708	143.668991	-0.114372	0.000000	-0.051899	0.000000	0.000000	0.000000	-0.047011	0.063388	0.060080	0.000000	0.000000	4.000000	3.000000	1.000000
14570.019933	-0.099119	0.582095	-0.002087	81.334984	90.878258	143.547607	-0.104359	0.000000	-0.044063	0.000000	0.000000	0.000000	-0.047011	0.063388	0.060080	0.000000	0.000000	4.000000	3.000000	1.000000
14570.023266	-0.099179	0.582211	-0.002020	81.334984	90.878258	143.547607	-0.104359	0.000000	-0.044063	0.000000	0.000000	0.000000	-0.017980	0.034972	0.020213	0.000000	0.000000	4.000000	3.000000	1.000000
14570.026600	-0.099179	0.582211	-0.002020	81.334984	90.878258	143.547607	-0.104359	0.000000	-0.044063	0.000000	0.000000	0.000000	-0.017980	0.034972	0.020213	0.000000	0.000000	4.000000	3.000000	1.000000
14570.029933	-0.099179	0.582211	-0.002020	81.338547	90.772827	143.446442	-0.100990	0.000000	-0.041067	0.000000	0.000000	0.000000	-0.017980	0.034972	0.020213	0.000000	0.000000	4.000000	3.000000	1.000000
14570.033266	-0.099179	0.582211	-0.002020	81.338547	90.772827	143.446442	-0.100990	0.000000	-0.041067	0.000000	0.000000	0.000000	-0.017980	0.034972	0.020213	0.000000	0.000000	4.000000	3.000000	1.000000
14570.036600	-0.099230	0.582317	-0.001993	81.338547	90.772827	143.446442	-0.100990	0.000000	-0.041067	0.000000	0.000000	0.000000	-0.015365	0.031673	0.008186	0.000000	0.000000	4.000000	3.000000	1.000000
14570.039933	-0.099230	0.582317	-0.001993	81.342064	90.667259	143.345169	-0.100990	0.000000	-0.041067	0.000000	0.000000	0.000000	-0.015365	0.031673	0.008186	0.000000	0.000000	4.000000	3.000000	1.000000
14570.043266	-0.099230	0.582317	-0.001993	81.342064	90.667259	143.345169	-0.100990	0.000000	-0.041067	0.000000	0.000000	0.000000	-0.015365	0.031673	0.008186	0.000000	0.000000	4.000000	3.000000	1.000000
14570.046600	-0.099230	0.582317	-0.001993	81.342064	90.667259	143.345169	-0.100990	0.000000	-0.041067	0.000000	0.000000	0.000000	-0.015365	0.031673	0.008186	0.000000	0.000000	4.000000	3.000000	1.000000
14570.049933	-0.099280	0.582517	-0.001969	81.344856	90.587097	143.264099	-0.099625	0.000000	-0.038506	0.000000	0.000000	0.000000	-0.015143	0.060064	0.007162	0.000000	0.000000	4.000000	3.000000	1.000000
14570.053266	-0.099280	0.582517	-0.001969	81.344856	90.587097	143.264099	-0.099625	0.000000	-0.038506	0.000000	0.000000	0.000000	-0.015143	0.060064	0.007162	0.000000	0.000000	4.000000	3.000000	1.000000
14570.056600	-0.099280	0.582517	-0.001969	81.344856	90.587097	143.264099	-0.099625	0.000000	-0.038506	0.000000	0.000000	0.000000	-0.015143	0.060064	0.007162	0.000000	0.000000	4.000000	3.000000	1.000000
14570.059933	-0.099280	0.582517	-0.001969	81.346283	90.544319	143.223557	-0.098432	0.000000	-0.035982	0.000000	0.000000	0.000000	-0.015143	0.060064	0.007162	0.000000	0.000000	4.000000	3.000000	1.000000
14570.063266	-0.099298	0.582593	-0.001993	81.346283	90.544319	143.223557	-0.098432	0.000000	-0.035982	0.000000	0.000000	0.000000	-0.005170	0.022907	-0.007436	0.000000	0.000000	4.000000	3.000000	1.000000
14570.066600	-0.099298	0.582593	-0.001993	81.346283	90.544319	143.223557	-0.098432	0.000000	-0.035982	0.000000	0.000000	0.000000	-0.005170	0.022907	-0.007436	0.000000	0.000000	4.000000	3.000000	1.000000
14570.069933	-0.099298	0.582593	-0.001993	81.347641	90.504211	143.182999	-0.099671	0.000000	-0.035120	0.000000	0.000000	0.000000	-0.005170	0.022907	-0.007436	0.000000	0.000000	4.000000	3.000000	1.000000
14570.073266	-0.099298	0.582593	-0.001993	81.347641	90.504211	143.182999	-0.099671	0.000000	-0.035120	0.000000	0.000000	0.000000	-0.005170	0.022907	-0.007436	0.000000	0.000000	4.000000	3.000000	1.000000
14570.076600	-0.099296	0.582619	-0.002000	81.347641	90.504211	143.182999	-0.099671	0.000000	-0.035120	0.000000	0.000000	0.000000	0.000439	0.007636	-0.002008	0.000000	0.000000	4.000000	3.000000	1.000000
14570.079933	-0.099296	0.582619	-0.002000	81.347687	90.501518	143.183014	-0.099671	0.000000	-0.035120	0.000000	0.000000	0.000000	0.000439	0.007636	-0.002008	0.000000	0.000000	4.000000	3.000000	1.000000
14570.083266	-0.099296	0.582619	-0.002000	81.347687	90.501518	143.183014	-0.099671	0.000000	-0.035120	0.000000	0.000000	0.000000	0.000439	0.007636	-0.002008	0.000000	0.000000	4.000000	3.000000	1.000000
14570.086600	-0.099296	0.582619	-0.002000	81.347687	90.501518	143.183014	-0.099671	0.000000	-0.035120	0.000000	0.000000	0.000000	0.000439	0.007636	-0.002008	0.000000	0.000000	4.000000	3.000000	1.000000
14570.089933	-0.099356	0.582626	-0.002038	81.347641	90.496025	143.182968	-0.100006	0.000000	-0.035193	0.000000	0.000000	0.000000	-0.017916	0.002162	-0.011253	0.000000	0.000000	4.000000	3.000000	1.000000
14570.093266	-0.099356	0.582626	-0.002038	81.347641	90.496025	143.182968	-0.100006	0.000000	-0.035193	0.000000	0.000000	0.000000	-0.017916	0.002162	-0.011253	0.000000	0.000000	4.000000	3.000000	1.000000
14570.096600	-0.099356	0.582626	-0.002038	81.347641	90.496025	143.182968	-0.100006	0.000000	-0.035193	0.000000	0.000000	0.000000	-0.017916	0.002162	-0.011253	0.000000	0.000000	4.000000	3.000000	1.000000
14570.099933	-0.099356	0.582626	-0.002038	81.346970	90.510666	143.203278	-0.101881	0.000000	-0.032208	0.000000	0.000000	0.000000	-0.017916	0.002162	-0.011253	0.000000	0.000000	4.000000	3.000000	1.000000
14570.103266	-0.099395	0.582608	-0.002064	81.346970	90.510666	143.203278	-0.101881	0.000000	-0.032208	0.000000	0.000000	0.000000	-0.011873	-0.005477	-0.007831	0.000000	0.000000	4.000000	3.000000	1.000000
14570.106600	-0.099395	0.582608	-0.002064	81.346970	90.510666	143.203278	-0.101881	0.000000	-0.032208	0.000000	0.000000	0.000000	-0.011873	-0.005477	-0.007831	0.000000	0.000000	4.000000	3.000000	1.000000
14570.109933	-0.099395	0.582608	-0.002064	81.346260	90.527954	143.223526	-0.103186	0.000000	-0.030229	0.000000	0.000000	0.000000	-0.011873	-0.005477	-0.007831	0.000000	0.000000	4.000000	3.000000	1.000000
14570.113266	-0.099395	0.582608	-0.002064	81.346260	90.527954	143.223526	-0.103186	0.000000	-0.030229	0.000000	0.000000	0.000000	-0.011873	-0.005477	-0.007831	0.000000	0.000000	4.000000	3.000000	1.000000
14570.116600	-0.099413	0.582590	-0.002085	81.346260	90.527954	143.223526	-0.103186	0.000000	-0.030229	0.000000	0.000000	0.000000	-0.005390	-0.005462	-0.006417	0.000000	0.000000	4.000000	3.000000	1.000000
14570.119933	-0.099413	0.582590	-0.002085	81.346260	90.527954	143.223526	-0.103186	0.000000	-0.030229	0.000000	0.000000	0.000000	-0.005390	-0.005462	-0.006417	0.000000	0.000000	4.000000	3.000000	1.000000
14570.123266	-0.099413	0.582590	-0.002085	81.346260	90.527954	143.223526	-0.103186	0.000000	-0.030229	0.000000	0.000000	0.000000	-0.005390	-0.005462	-0.006417	0.000000	0.000000	4.000000	3.000000	1.000000
14570.126600	-0.099413	0.582590	-0.002085	81.346260	90.527954	143.223526	-0.103186	0.000000	-0.030229	0.000000	0.000000	0.000000	-0.005390	-0.005462	-0.006417	0.000000	0.000000	4.000000	3.000000	1.000000
14570.129933	-0.099392	0.582590	-0.002080	81.346260	90.527954	143.223526	-0.104256	0.000000	-0.029331	0.000000	0.000000	0.000000	0.006481	-0.000008	0.001416	0.000000	0.000000	4.000000	3.000000	1.000000
14570.133266	-0.099392	0.582590	-0.002080	81.346260	90.527954	143.223526	-0.104256	0.000000	-0.029331	0.000000	0.000000	0.000000	0.006481	-0.000008	0.001416	0.000000	0.000000	4.000000	3.000000	1.000000
14570.136600	-0.099392	0.582590	-0.002080	81.346260	90.527954	143.223526	-0.104256	0.000000	-0.029331	0.000000	0.000000	0.000000	0.006481	-0.000008	0.001416	0.000000	0.000000	4.000000	3.000000	1.000000
14570.139933	-0.099392	0.582590	-0.002080	81.346970	90.510666	143.203278	-0.104020	0.000000	-0.030411	0.000000	0.000000	0.000000	0.006481	-0.000008	0.001416	0.000000	0.000000	4.000000	3.000000	1.000000
14570.143266	-0.099374	0.582608	-0.002059	81.346970	90.510666	143.203278	-0.104020	0.000000	-0.030411	0.000000	0.000000	0.000000	0.005391	0.005449	0.006417	0.000000	0.000000	4.000000	3.000000	1.000000
14570.146600	-0.099374	0.582608	-0.002059	81.346970	90.510666	143.203278	-0.104020	0.000000	-0.030411	0.000000	0.000000	0.000000	0.005391	0.005449	0.006417	0.000000	0.000000	4.000000	3.000000	1.000000
14570.149933	-0.099374	0.582608	-0.002059	81.346970	90.516083	143.203247	-0.102951	0.000000	-0.031309	0.000000	0.000000	0.000000	0.005391	0.005449	0.006417	0.000000	0.000000	4.000000	3.000000	1.000000
14570.153266	-0.099374	0.582608	-0.002059	81.346970	90.516083	143.203247	-0.102951	0.000000	-0.031309	0.000000	0.000000	0.000000	0.005391	0.005449	0.006417	0.000000	0.000000	4.000000	3.000000	1.000000
14570.156600	-0.099352	0.582608	-0.002054	81.346970	90.516083	143.203247	-0.102951	0.000000	-0.031309	0.000000	0.000000	0.000000	0.006480	-0.000005	0.001415	0.000000	0.000000	4.000000	3.000000	1.000000
14570.159933	-0.099352	0.582608	-0.002054	81.347672	90.498787	143.182999	-0.102951	0.000000	-0.031309	0.000000	0.000000	0.000000	0.006480	-0.000005	0.001415	0.000000	0.000000	4.000000	3.000000	1.000000
14570.163266	-0.099352	0.582608	-0.002054	81.347672	90.498787	143.182999	-0.102951	0.000000	-0.031309	0.000000	0.000000	0.000000	0.006480	-0.000005	0.001415	0.000000	0.000000	4.000000	3.000000	1.000000
14570.166600	-0.099352	0.582608	-0.002054	81.347672	90.498787	143.182999	-0.102951	0.000000	-0.031309	0.000000	0.000000	0.000000	0.006480	-0.000005	0.001415	0.000000	0.000000	4.000000	3.000000	1.000000
14570.169933	-0.099324	0.582640	-0.002080	81.347672	90.498787	143.182999	-0.102715	0.000000	-0.032389	0.000000	0.000000	0.000000	0.008450	0.009791	-0.007603	0.000000	0.000000	4.000000	3.000000	1.000000
14570.173266	-0.099324	0.582640	-0.002080	81.347672	90.498787	143.182999	-0.102715	0.000000	-0.032389	0.000000	0.000000	0.000000	0.008450	0.009791	-0.007603	0.000000	0.000000	4.000000	3.000000	1.000000
14570.176600	-0.099324	0.582640	-0.002080	81.347672	90.498787	143.182999	-0.102715	0.000000	-0.032389	0.000000	0.000000	0.000000	0.008450	0.009791	-0.007603	0.000000	0.000000	4.000000	3.000000	1.000000
14570.179933	-0.099324	0.582640	-0.002080	81.347672	90.498787	143.182999	-0.103982	0.000000	-0.033798	0.000000	0.000000	0.000000	0.008450	0.009791	-0.007603	0.000000	0.000000	4.000000	3.000000	1.000000
14570.183266	-0.099319	0.582648	-0.002103	81.347672	90.498787	143.182999	-0.103982	0.000000	-0.033798	0.000000	0.000000	0.000000	0.001530	0.002171	-0.007010	0.000000	0.000000	4.000000	3.000000	1.000000
14570.186600	-0.099319	0.582648	-0.002103	81.347672	90.498787	143.182999	-0.103982	0.000000	-0.033798	0.000000	0.000000	0.000000	0.001530	0.002171	-0.007010	0.000000	0.000000	4.000000	3.000000	1.000000
14570.189933	-0.099319	0.582648	-0.002103	81.348343	90.475983	143.162704	-0.105150	0.000000	-0.034053	0.000000	0.000000	0.000000	0.001530	0.002171	-0.007010	0.000000	0.000000	4.000000	3.000000	1.000000
14570.193266	-0.099319	0.582648	-0.002103	81.348343	90.475983	143.162704	-0.105150	0.000000	-0.034053	0.000000	0.000000	0.000000	0.001530	0.002171	-0.007010	0.000000	0.000000	4.000000	3.000000	1.000000
14570.196600	-0.099339	0.582673	-0.002114	81.348343	90.475983	143.162704	-0.105150	0.000000	-0.034053	0.000000	0.000000	0.000000	-0.006043	0.007643	-0.003424	0.000000	0.000000	4.000000	3.000000	1.000000
14570.199933	-0.099339	0.582673	-0.002114	81.349731	90.433090	143.122070	-0.105150	0.000000	-0.034053	0.000000	0.000000	0.000000	-0.006043	0.007643	-0.003424	0.000000	0.000000	4.000000	3.000000	1.000000
14570.203266	-0.099339	0.582673	-0.002114	81.349731	90.433090	143.122070	-0.105150	0.000000	-0.034053	0.000000	0.000000	0.000000	-0.006043	0.007643	-0.003424	0.000000	0.000000	4.000000	3.000000	1.000000
14570.206600	-0.099339	0.582673	-0.002114	81.349731	90.433090	143.122070	-0.105150	0.000000	-0.034053	0.000000	0.000000	0.000000	-0.006043	0.007643	-0.003424	0.000000	0.000000	4.000000	3.000000	1.000000
14570.209933	-0.099365	0.582761	-0.002099	81.349457	90.388969	143.079056	-0.105721	0.000000	-0.033045	0.000000	0.000000	0.000000	-0.007786	0.026210	0.004565	0.000000	0.000000	4.000000	3.000000	1.000000
14570.213266	-0.099365	0.582761	-0.002099	81.349457	90.388969	143.079056	-0.105721	0.000000	-0.033045	0.000000	0.000000	0.000000	-0.007786	0.026210	0.004565	0.000000	0.000000	4.000000	3.000000	1.000000
14570.216600	-0.099365	0.582761	-0.002099	81.349457	90.388969	143.079056	-0.105721	0.000000	-0.033045	0.000000	0.000000	0.000000	-0.007786	0.026210	0.004565	0.000000	0.000000	4.000000	3.000000	1.000000
14570.219933	-0.099365	0.582761	-0.002099	81.346581	90.316673	143.010712	-0.104960	0.000000	-0.031748	0.000000	0.000000	0.000000	-0.007786	0.026210	0.004565	0.000000	0.000000	4.000000	3.000000	1.000000
14570.223266	-0.099380	0.582833	-0.002033	81.346581	90.316673	143.010712	-0.104960	0.000000	-0.031748	0.000000	0.000000	0.000000	-0.004368	0.021895	0.019995	0.000000	0.000000	4.000000	3.000000	1.000000
14570.226600	-0.099380	0.582833	-0.002033	81.346581	90.316673	143.010712	-0.104960	0.000000	-0.031748	0.000000	0.000000	0.000000	-0.004368	0.021895	0.019995	0.000000	0.000000	4.000000	3.000000	1.000000
14570.229933	-0.099380	0.582833	-0.002033	81.344330	90.227104	142.922165	-0.101627	0.000000	-0.031020	0.000000	0.000000	0.000000	-0.004368	0.021895	0.019995	0.000000	0.000000	4.000000	3.000000	1.000000
14570.233266	-0.099380	0.582833	-0.002033	81.344330	90.227104	142.922165	-0.101627	0.000000	-0.031020	0.000000	0.000000	0.000000	-0.004368	0.021895	0.019995	0.000000	0.000000	4.000000	3.000000	1.000000
14570.236600	-0.099378	0.582899	-0.001938	81.344330	90.227104	142.922165	-0.101627	0.000000	-0.031020	0.000000	0.000000	0.000000	0.000588	0.019747	0.028416	0.000000	0.000000	4.000000	3.000000	1.000000
14570.239933	-0.099378	0.582899	-0.001938	81.347740	90.132187	142.820633	-0.101627	0.000000	-0.031020	0.000000	0.000000	0.000000	0.000588	0.019747	0.028416	0.000000	0.000000	4.000000	3.000000	1.000000
14570.243266	-0.099378	0.582899	-0.001938	81.347740	90.132187	142.820633	-0.101627	0.000000	-0.031020	0.000000	0.000000	0.000000	0.000588	0.019747	0.028416	0.000000	0.000000	4.000000	3.000000	1.000000
14570.246600	-0.099378	0.582899	-0.001938	81.347740	90.132187	142.820633	-0.101627	0.000000	-0.031020	0.000000	0.000000	0.000000	0.000588	0.019747	0.028416	0.000000	0.000000	4.000000	3.000000	1.000000
14570.249933	-0.099314	0.583024	-0.001711	81.349731	90.077293	142.759598	-0.096891	0.000000	-0.031118	0.000000	0.000000	0.000000	0.019118	0.037341	0.068072	0.000000	0.000000	4.000000	3.000000	1.000000
14570.253266	-0.099314	0.583024	-0.001711	81.349731	90.077293	142.759598	-0.096891	0.000000	-0.031118	0.000000	0.000000	0.000000	0.019118	0.037341	0.068072	0.000000	0.000000	4.000000	3.000000	1.000000
14570.256600	-0.099314	0.583024	-0.001711	81.349731	90.077293	142.759598	-0.096891	0.000000	-0.031118	0.000000	0.000000	0.000000	0.019118	0.037341	0.068072	0.000000	0.000000	4.000000	3.000000	1.000000
14570.259933	-0.099314	0.583024	-0.001711	81.352417	90.002296	142.678268	-0.085546	0.000000	-0.034304	0.000000	0.000000	0.000000	0.019118	0.037341	0.068072	0.000000	0.000000	4.000000	3.000000	1.000000
14570.263266	-0.099303	0.583079	-0.001656	81.352417	90.002296	142.678268	-0.085546	0.000000	-0.034304	0.000000	0.000000	0.000000	0.003221	0.016448	0.016398	0.000000	0.000000	4.000000	3.000000	1.000000
14570.266600	-0.099303	0.583079	-0.001656	81.352417	90.002296	142.678268	-0.085546	0.000000	-0.034304	0.000000	0.000000	0.000000	0.003221	0.016448	0.016398	0.000000	0.000000	4.000000	3.000000	1.000000
14570.269933	-0.099303	0.583079	-0.001656	81.353729	89.962097	142.637604	-0.082813	0.000000	-0.034841	0.000000	0.000000	0.000000	0.003221	0.016448	0.016398	0.000000	0.000000	4.000000	3.000000	1.000000
14570.273266	-0.099303	0.583079	-0.001656	81.353729	89.962097	142.637604	-0.082813	0.000000	-0.034841	0.000000	0.000000	0.000000	0.003221	0.016448	0.016398	0.000000	0.000000	4.000000	3.000000	1.000000
14570.276600	-0.099316	0.583108	-0.001600	81.353729	89.962097	142.637604	-0.082813	0.000000	-0.034841	0.000000	0.000000	0.000000	-0.003705	0.008786	0.016998	0.000000	0.000000	4.000000	3.000000	1.000000
14570.279933	-0.099316	0.583108	-0.001600	81.354408	89.942009	142.617264	-0.082813	0.000000	-0.034841	0.000000	0.000000	0.000000	-0.003705	0.008786	0.016998	0.000000	0.000000	4.000000	3.000000	1.000000
14570.283266	-0.099316	0.583108	-0.001600	81.354408	89.942009	142.617264	-0.082813	0.000000	-0.034841	0.000000	0.000000	0.000000	-0.003705	0.008786	0.016998	0.000000	0.000000	4.000000	3.000000	1.000000
14570.286600	-0.099316	0.583108	-0.001600	81.354408	89.942009	142.617264	-0.082813	0.000000	-0.034841	0.000000	0.000000	0.000000	-0.003705	0.008786	0.016998	0.000000	0.000000	4.000000	3.000000	1.000000
14570.289933	-0.099346	0.583119	-0.001564	81.354408	89.939285	142.617279	-0.079980	0.000000	-0.034223	0.000000	0.000000	0.000000	-0.009104	0.003320	0.010589	0.000000	0.000000	4.000000	3.000000	1.000000
14570.293266	-0.099346	0.583119	-0.001564	81.354408	89.939285	142.617279	-0.079980	0.000000	-0.034223	0.000000	0.000000	0.000000	-0.009104	0.003320	0.010589	0.000000	0.000000	4.000000	3.000000	1.000000
14570.296600	-0.099346	0.583119	-0.001564	81.354408	89.939285	142.617279	-0.079980	0.000000	-0.034223	0.000000	0.000000	0.000000	-0.009104	0.003320	0.010589	0.000000	0.000000	4.000000	3.000000	1.000000
14570.299933	-0.099346	0.583119	-0.001564	81.351097	89.931351	142.612457	-0.078215	0.000000	-0.032706	0.000000	0.000000	0.000000	-0.009104	0.003320	0.010589	0.000000	0.000000	4.000000	3.000000	1.000000
14570.303266	-0.099368	0.583119	-0.001569	81.351097	89.931351	142.612457	-0.078215	0.000000	-0.032706	0.000000	0.000000	0.000000	-0.006489	-0.000006	-0.001415	0.000000	0.000000	4.000000	3.000000	1.000000
14570.306600	-0.099368	0.583119	-0.001569	81.351097	89.931351	142.612457	-0.078215	0.000000	-0.032706	0.000000	0.000000	0.000000	-0.006489	-0.000006	-0.001415	0.000000	0.000000	4.000000	3.000000	1.000000
14570.309933	-0.099368	0.583119	-0.001569	81.346123	89.916878	142.605347	-0.078451	0.000000	-0.031625	0.000000	0.000000	0.000000	-0.006489	-0.000006	-0.001415	0.000000	0.000000	4.000000	3.000000	1.000000
14570.313266	-0.099368	0.583119	-0.001569	81.346123	89.916878	142.605347	-0.078451	0.000000	-0.031625	0.000000	0.000000	0.000000	-0.006489	-0.000006	-0.001415	0.000000	0.000000	4.000000	3.000000	1.000000
14570.316600	-0.099368	0.583119	-0.001569	81.346123	89.916878	142.605347	-0.078451	0.000000	-0.031625	0.000000	0.000000	0.000000	-0.000000	-0.000006	-0.000000	0.000000	0.000000	4.000000	3.000000	1.000000
14570.319933	-0.099368	0.583119	-0.001569	81.337868	89.897202	142.593445	-0.078451	0.000000	-0.031625	0.000000	0.000000	0.000000	-0.000000	-0.000006	-0.000000	0.000000	0.000000	4.000000	3.000000	1.000000
14570.323266	-0.099368	0.583119	-0.001569	81.337868	89.897202	142.593445	-0.078451	0.000000	-0.031625	0.000000	0.000000	0.000000	-0.000000	-0.000006	-0.000000	0.000000	0.000000	4.000000	3.000000	1.000000
14570.326600	-0.099368	0.583119	-0.001569	81.337868	89.897202	142.593445	-0.078451	0.000000	-0.031625	0.000000	0.000000	0.000000	-0.000000	-0.000006	-0.000000	0.000000	0.000000	4.000000	3.000000	1.000000
14570.329933	-0.099378	0.583104	-0.001522	81.332924	89.885429	142.586304	-0.078451	0.000000	-0.031625	0.000000	0.000000	0.000000	-0.003058	-0.004327	0.014019	0.000000	0.000000	4.000000	3.000000	1.000000
14570.333266	-0.099378	0.583104	-0.001522	81.332924	89.885429	142.586304	-0.078451	0.000000	-0.031625	0.000000	0.000000	0.000000	-0.003058	-0.004327	0.014019	0.000000	0.000000	4.000000	3.000000	1.000000
14570.336600	-0.099378	0.583104	-0.001522	81.332924	89.885429	142.586304	-0.078451	0.000000	-0.031625	0.000000	0.000000	0.000000	-0.003058	-0.004327	0.014019	0.000000	0.000000	4.000000	3.000000	1.000000
14570.339933	-0.099378	0.583104	-0.001522	81.331223	89.881462	142.583908	-0.076115	0.000000	-0.031115	0.000000	0.000000	0.000000	-0.003058	-0.004327	0.014019	0.000000	0.000000	4.000000	3.000000	1.000000
14570.343266	-0.099383	0.583097	-0.001499	81.331223	89.881462	142.583908	-0.076115	0.000000	-0.031115	0.000000	0.000000	0.000000	-0.001529	-0.002160	0.007009	0.000000	0.000000	4.000000	3.000000	1.000000
14570.346600	-0.099383	0.583097	-0.001499	81.331223	89.881462	142.583908	-0.076115	0.000000	-0.031115	0.000000	0.000000	0.000000	-0.001529	-0.002160	0.007009	0.000000	0.000000	4.000000	3.000000	1.000000
14570.349933	-0.099383	0.583097	-0.001499	81.331886	89.866882	142.563660	-0.074947	0.000000	-0.030860	0.000000	0.000000	0.000000	-0.001529	-0.002160	0.007009	0.000000	0.000000	4.000000	3.000000	1.000000
14570.353266	-0.099383	0.583097	-0.001499	81.331886	89.866882	142.563660	-0.074947	0.000000	-0.030860	0.000000	0.000000	0.000000	-0.001529	-0.002160	0.007009	0.000000	0.000000	4.000000	3.000000	1.000000
14570.356600	-0.099348	0.583108	-0.001449	81.331886	89.866882	142.563660	-0.074947	0.000000	-0.030860	0.000000	0.000000	0.000000	0.010363	0.003317	0.014832	0.000000	0.000000	4.000000	3.000000	1.000000
14570.359933	-0.099348	0.583108	-0.001449	81.331909	89.872292	142.563614	-0.074947	0.000000	-0.030860	0.000000	0.000000	0.000000	0.010363	0.003317	0.014832	0.000000	0.000000	4.000000	3.000000	1.000000
14570.363266	-0.099348	0.583108	-0.001449	81.331909	89.872292	142.563614	-0.074947	0.000000	-0.030860	0.000000	0.000000	0.000000	0.010363	0.003317	0.014832	0.000000	0.000000	4.000000	3.000000	1.000000
14570.366600	-0.099348	0.583108	-0.001449	81.331909	89.872292	142.563614	-0.074947	0.000000	-0.030860	0.000000	0.000000	0.000000	0.010363	0.003317	0.014832	0.000000	0.000000	4.000000	3.000000	1.000000
14570.369933	-0.099275	0.583097	-0.001475	81.331223	89.895088	142.583923	-0.072475	0.000000	-0.032587	0.000000	0.000000	0.000000	0.022086	-0.003323	-0.007760	0.000000	0.000000	4.000000	3.000000	1.000000
14570.373266	-0.099275	0.583097	-0.001475	81.331223	89.895088	142.583923	-0.072475	0.000000	-0.032587	0.000000	0.000000	0.000000	0.022086	-0.003323	-0.007760	0.000000	0.000000	4.000000	3.000000	1.000000
14570.376600	-0.099275	0.583097	-0.001475	81.331223	89.895088	142.583923	-0.072475	0.000000	-0.032587	0.000000	0.000000	0.000000	0.022086	-0.003323	-0.007760	0.000000	0.000000	4.000000	3.000000	1.000000
14570.379933	-0.099275	0.583097	-0.001475	81.331223	89.895088	142.583923	-0.073768	0.000000	-0.036268	0.000000	0.000000	0.000000	0.022086	-0.003323	-0.007760	0.000000	0.000000	4.000000	3.000000	1.000000
14570.383266	-0.099270	0.583104	-0.001499	81.331223	89.895088	142.583923	-0.073768	0.000000	-0.036268	0.000000	0.000000	0.000000	0.001527	0.002164	-0.007010	0.000000	0.000000	4.000000	3.000000	1.000000
14570.386600	-0.099270	0.583104	-0.001499	81.331223	89.895088	142.583923	-0.073768	0.000000	-0.036268	0.000000	0.000000	0.000000	0.001527	0.002164	-0.007010	0.000000	0.000000	4.000000	3.000000	1.000000
14570.389933	-0.099270	0.583104	-0.001499	81.330566	89.915138	142.604218	-0.074936	0.000000	-0.036523	0.000000	0.000000	0.000000	0.001527	0.002164	-0.007010	0.000000	0.000000	4.000000	3.000000	1.000000
14570.393266	-0.099270	0.583104	-0.001499	81.330566	89.915138	142.604218	-0.074936	0.000000	-0.036523	0.000000	0.000000	0.000000	0.001527	0.002164	-0.007010	0.000000	0.000000	4.000000	3.000000	1.000000
14570.396600	-0.099277	0.583101	-0.001567	81.330566	89.915138	142.604218	-0.074936	0.000000	-0.036523	0.000000	0.000000	0.000000	-0.002346	-0.001153	-0.020427	0.000000	0.000000	4.000000	3.000000	1.000000
14570.399933	-0.099277	0.583101	-0.001567	81.330566	89.909729	142.604263	-0.074936	0.000000	-0.036523	0.000000	0.000000	0.000000	-0.002346	-0.001153	-0.020427	0.000000	0.000000	4.000000	3.000000	1.000000
14570.403266	-0.099277	0.583101	-0.001567	81.330566	89.909729	142.604263	-0.074936	0.000000	-0.036523	0.000000	0.000000	0.000000	-0.002346	-0.001153	-0.020427	0.000000	0.000000	4.000000	3.000000	1.000000
14570.406600	-0.099277	0.583101	-0.001567	81.330566	89.909729	142.604263	-0.074936	0.000000	-0.036523	0.000000	0.000000	0.000000	-0.002346	-0.001153	-0.020427	0.000000	0.000000	4.000000	3.000000	1.000000
14570.409933	-0.099327	0.583122	-0.001651	81.328911	89.900345	142.601852	-0.078341	0.000000	-0.036132	0.000000	0.000000	0.000000	-0.014879	0.006473	-0.025272	0.000000	0.000000	4.000000	3.000000	1.000000
14570.413266	-0.099327	0.583122	-0.001651	81.328911	89.900345	142.601852	-0.078341	0.000000	-0.036132	0.000000	0.000000	0.000000	-0.014879	0.006473	-0.025272	0.000000	0.000000	4.000000	3.000000	1.000000
14570.416600	-0.099327	0.583122	-0.001651	81.328911	89.900345	142.601852	-0.078341	0.000000	-0.036132	0.000000	0.000000	0.000000	-0.014879	0.006473	-0.025272	0.000000	0.000000	4.000000	3.000000	1.000000
14570.419933	-0.099327	0.583122	-0.001651	81.328911	89.894951	142.601883	-0.082553	0.000000	-0.033652	0.000000	0.000000	0.000000	-0.014879	0.006473	-0.025272	0.000000	0.000000	4.000000	3.000000	1.000000
14570.423266	-0.099365	0.583130	-0.001684	81.328911	89.894951	142.601883	-0.082553	0.000000	-0.033652	0.000000	0.000000	0.000000	-0.011446	0.002179	-0.009839	0.000000	0.000000	4.000000	3.000000	1.000000
14570.426600	-0.099365	0.583130	-0.001684	81.328911	89.894951	142.601883	-0.082553	0.000000	-0.033652	0.000000	0.000000	0.000000	-0.011446	0.002179	-0.009839	0.000000	0.000000	4.000000	3.000000	1.000000
14570.429933	-0.099365	0.583130	-0.001684	81.329597	89.869400	142.581558	-0.084192	0.000000	-0.031744	0.000000	0.000000	0.000000	-0.011446	0.002179	-0.009839	0.000000	0.000000	4.000000	3.000000	1.000000
14570.433266	-0.099365	0.583130	-0.001684	81.329597	89.869400	142.581558	-0.084192	0.000000	-0.031744	0.000000	0.000000	0.000000	-0.011446	0.002179	-0.009839	0.000000	0.000000	4.000000	3.000000	1.000000
14570.436600	-0.099407	0.583155	-0.001700	81.329597	89.869400	142.581558	-0.084192	0.000000	-0.031744	0.000000	0.000000	0.000000	-0.012533	0.007633	-0.004847	0.000000	0.000000	4.000000	3.000000	1.000000
14570.439933	-0.099407	0.583155	-0.001700	81.330223	89.846619	142.561264	-0.084192	0.000000	-0.031744	0.000000	0.000000	0.000000	-0.012533	0.007633	-0.004847	0.000000	0.000000	4.000000	3.000000	1.000000
14570.443266	-0.099407	0.583155	-0.001700	81.330223	89.846619	142.561264	-0.084192	0.000000	-0.031744	0.000000	0.000000	0.000000	-0.012533	0.007633	-0.004847	0.000000	1.000000	4.000000	3.000000	1.000000
14570.446600	-0.099407	0.583155	-0.001700	81.330223	89.846619	142.561264	-0.084192	0.000000	-0.031744	0.000000	0.000000	0.000000	-0.012533	0.007633	-0.004847	0.000000	1.000000	4.000000	3.000000	1.000000
