# Supplementary material for: Haptic Guidance Needs to Be Intuitive Not Just Informative to Improve Human Motor Accuracy
Source: PLoS One. 2016 Mar 16;11(3):e0150912. doi: 10.1371/journal.pone.0150912 (PMC4794196; doi:10.1371/journal.pone.0150912)
Supplement: S1 Data — (ZIP) [file pone.0150912.s001.zip › Subject6/exp1_0004.txt]

Time	PosX	PosY	PosZ	RotX	RotY	RotZ	ForceX	ForceY	ForceZ	MomentX	MomentY	MomentZ	VelocityX	VelocityY	VelocityZ	CalibratedWeight	ButtonDown	Condition	Trial	Visual
14572.876600	-0.003475	0.526403	0.250454	82.569801	91.571823	141.302322	0.000000	0.000000	0.000000	0.000000	0.000000	0.000000	-0.010038	-0.012512	-0.008298	0.000000	1.000000	4.000000	4.000000	0.000000
14572.879933	-0.003475	0.526403	0.250454	82.569168	91.783714	141.447433	4.665359	0.000000	-1.798452	0.000000	0.000000	0.000000	-0.010038	-0.012512	-0.008298	0.000000	1.000000	4.000000	4.000000	0.000000
14572.883266	-0.003475	0.526403	0.250454	82.569168	91.783714	141.447433	4.665359	0.000000	-1.798452	0.000000	0.000000	0.000000	-0.010038	-0.012512	-0.008298	0.000000	1.000000	4.000000	4.000000	0.000000
14572.886600	-0.002601	0.526456	0.250200	82.569168	91.783714	141.447433	4.665359	0.000000	-1.798452	0.000000	0.000000	0.000000	0.262302	0.015844	-0.076191	0.000000	1.000000	4.000000	4.000000	0.000000
14572.889933	-0.000888	0.526233	0.249911	82.565681	92.213242	141.769211	4.665502	0.000000	-1.798082	0.000000	0.000000	0.000000	0.513885	-0.067126	-0.086928	0.000000	1.000000	4.000000	4.000000	0.000000
14572.893266	-0.000888	0.526233	0.249911	82.565681	92.213242	141.769211	4.665502	0.000000	-1.798082	0.000000	0.000000	0.000000	0.513885	-0.067126	-0.086928	0.000000	1.000000	4.000000	4.000000	0.000000
14572.896600	-0.000888	0.526233	0.249911	82.565681	92.213242	141.769211	4.665502	0.000000	-1.798082	0.000000	0.000000	0.000000	0.513885	-0.067126	-0.086928	0.000000	1.000000	4.000000	4.000000	0.000000
14572.899933	0.000354	0.526399	0.249816	82.615784	92.397766	141.825333	4.647827	0.000000	-1.843286	0.000000	0.000000	0.000000	0.372570	0.049842	-0.028434	0.000000	1.000000	4.000000	4.000000	0.000000
14572.903266	0.000354	0.526399	0.249816	82.615784	92.397766	141.825333	4.647827	0.000000	-1.843286	0.000000	0.000000	0.000000	0.372570	0.049842	-0.028434	0.000000	1.000000	4.000000	4.000000	0.000000
14572.906600	0.000354	0.526399	0.249816	82.615784	92.397766	141.825333	4.647827	0.000000	-1.843286	0.000000	0.000000	0.000000	0.372570	0.049842	-0.028434	0.000000	1.000000	4.000000	4.000000	0.000000
14572.909933	0.001863	0.526370	0.249326	82.999718	93.269600	142.634445	4.639638	0.000000	-1.863801	0.000000	0.000000	0.000000	0.452696	-0.008453	-0.146913	0.000000	1.000000	4.000000	4.000000	0.000000
14572.913266	0.001863	0.526370	0.249326	82.999718	93.269600	142.634445	4.639638	0.000000	-1.863801	0.000000	0.000000	0.000000	0.452696	-0.008453	-0.146913	0.000000	1.000000	4.000000	4.000000	0.000000
14572.916600	0.001863	0.526370	0.249326	82.999718	93.269600	142.634445	4.639638	0.000000	-1.863801	0.000000	0.000000	0.000000	0.452696	-0.008453	-0.146913	0.000000	1.000000	4.000000	4.000000	0.000000
14572.919933	0.004106	0.526436	0.248598	83.726585	94.802490	144.184723	4.628605	0.000000	-1.891035	0.000000	0.000000	0.000000	0.672864	0.019762	-0.218494	0.000000	1.000000	4.000000	4.000000	0.000000
14572.923266	0.004106	0.526436	0.248598	83.726585	94.802490	144.184723	4.628605	0.000000	-1.891035	0.000000	0.000000	0.000000	0.672864	0.019762	-0.218494	0.000000	1.000000	4.000000	4.000000	0.000000
14572.926600	0.004106	0.526436	0.248598	83.726585	94.802490	144.184723	4.628605	0.000000	-1.891035	0.000000	0.000000	0.000000	0.672864	0.019762	-0.218494	0.000000	1.000000	4.000000	4.000000	0.000000
14572.929933	0.005875	0.526472	0.247757	84.656250	97.094490	146.132034	4.611928	0.000000	-1.931351	0.000000	0.000000	0.000000	0.530637	0.010642	-0.252165	0.000000	1.000000	4.000000	4.000000	0.000000
14572.933266	0.005875	0.526472	0.247757	84.656250	97.094490	146.132034	4.611928	0.000000	-1.931351	0.000000	0.000000	0.000000	0.530637	0.010642	-0.252165	0.000000	1.000000	4.000000	4.000000	0.000000
14572.936600	0.005875	0.526472	0.247757	84.656250	97.094490	146.132034	4.611928	0.000000	-1.931351	0.000000	0.000000	0.000000	0.530637	0.010642	-0.252165	0.000000	1.000000	4.000000	4.000000	0.000000
14572.939933	0.007905	0.526533	0.246778	85.704811	100.492401	148.997849	4.597785	0.000000	-1.964785	0.000000	0.000000	0.000000	0.609151	0.018331	-0.293735	0.000000	1.000000	4.000000	4.000000	0.000000
14572.943266	0.007905	0.526533	0.246778	85.704811	100.492401	148.997849	4.597785	0.000000	-1.964785	0.000000	0.000000	0.000000	0.609151	0.018331	-0.293735	0.000000	1.000000	4.000000	4.000000	0.000000
14572.946600	0.007905	0.526533	0.246778	85.704811	100.492401	148.997849	4.597785	0.000000	-1.964785	0.000000	0.000000	0.000000	0.609151	0.018331	-0.293735	0.000000	1.000000	4.000000	4.000000	0.000000
14572.949933	0.010261	0.526572	0.245566	86.691628	104.075279	152.476852	4.581197	0.000000	-2.003158	0.000000	0.000000	0.000000	0.706600	0.011593	-0.363777	0.000000	1.000000	4.000000	4.000000	0.000000
14572.953266	0.010261	0.526572	0.245566	86.691628	104.075279	152.476852	4.581197	0.000000	-2.003158	0.000000	0.000000	0.000000	0.706600	0.011593	-0.363777	0.000000	1.000000	4.000000	4.000000	0.000000
14572.956600	0.010261	0.526572	0.245566	86.691628	104.075279	152.476852	4.581197	0.000000	-2.003158	0.000000	0.000000	0.000000	0.706600	0.011593	-0.363777	0.000000	1.000000	4.000000	4.000000	0.000000
14572.959933	0.012641	0.526686	0.244334	87.507149	104.388206	153.418350	4.561301	0.000000	-2.048056	0.000000	0.000000	0.000000	0.714109	0.034375	-0.369446	0.000000	1.000000	4.000000	4.000000	0.000000
14572.963266	0.012641	0.526686	0.244334	87.507149	104.388206	153.418350	4.561301	0.000000	-2.048056	0.000000	0.000000	0.000000	0.714109	0.034375	-0.369446	0.000000	1.000000	4.000000	4.000000	0.000000
14572.966600	0.012641	0.526686	0.244334	87.507149	104.388206	153.418350	4.561301	0.000000	-2.048056	0.000000	0.000000	0.000000	0.714109	0.034375	-0.369446	0.000000	1.000000	4.000000	4.000000	0.000000
14572.969933	0.015212	0.526838	0.243084	88.152420	98.045639	147.780533	4.540706	0.000000	-2.093322	0.000000	0.000000	0.000000	0.771413	0.045527	-0.375154	0.000000	0.000000	4.000000	4.000000	0.000000
14572.973266	0.015212	0.526838	0.243084	88.152420	98.045639	147.780533	4.540706	0.000000	-2.093322	0.000000	0.000000	0.000000	0.771413	0.045527	-0.375154	0.000000	0.000000	4.000000	4.000000	0.000000
14572.976600	0.015212	0.526838	0.243084	88.152420	98.045639	147.780533	4.540706	0.000000	-2.093322	0.000000	0.000000	0.000000	0.771413	0.045527	-0.375154	0.000000	0.000000	4.000000	4.000000	0.000000
14572.979933	0.017970	0.527052	0.241681	88.594170	81.869102	132.044067	4.518203	0.000000	-2.141457	0.000000	0.000000	0.000000	0.827353	0.064271	-0.420811	0.000000	0.000000	4.000000	4.000000	0.000000
14572.983266	0.017970	0.527052	0.241681	88.594170	81.869102	132.044067	4.518203	0.000000	-2.141457	0.000000	0.000000	0.000000	0.827353	0.064271	-0.420811	0.000000	0.000000	4.000000	4.000000	0.000000
14572.986600	0.017970	0.527052	0.241681	88.594170	81.869102	132.044067	4.518203	0.000000	-2.141457	0.000000	0.000000	0.000000	0.827353	0.064271	-0.420811	0.000000	0.000000	4.000000	4.000000	0.000000
14572.989933	0.020583	0.527296	0.240200	88.741196	54.090420	104.656837	4.493277	0.000000	-2.193277	0.000000	0.000000	0.000000	0.783709	0.073303	-0.444227	0.000000	0.000000	4.000000	4.000000	0.000000
14572.993266	0.020583	0.527296	0.240200	88.741196	54.090420	104.656837	4.493277	0.000000	-2.193277	0.000000	0.000000	0.000000	0.783709	0.073303	-0.444227	0.000000	0.000000	4.000000	4.000000	0.000000
14572.996600	0.020583	0.527296	0.240200	88.741196	54.090420	104.656837	4.493277	0.000000	-2.193277	0.000000	0.000000	0.000000	0.783709	0.073303	-0.444227	0.000000	0.000000	4.000000	4.000000	0.000000
14572.999933	0.023150	0.527535	0.238675	88.524750	25.221289	76.028458	4.468539	0.000000	-2.243247	0.000000	0.000000	0.000000	0.770145	0.071747	-0.457589	0.000000	0.000000	4.000000	4.000000	0.000000
14573.003266	0.023150	0.527535	0.238675	88.524750	25.221289	76.028458	4.468539	0.000000	-2.243247	0.000000	0.000000	0.000000	0.770145	0.071747	-0.457589	0.000000	0.000000	4.000000	4.000000	0.000000
14573.006600	0.023150	0.527535	0.238675	88.524750	25.221289	76.028458	4.468539	0.000000	-2.243247	0.000000	0.000000	0.000000	0.770145	0.071747	-0.457589	0.000000	0.000000	4.000000	4.000000	0.000000
14573.009933	0.025572	0.527787	0.237091	88.044151	6.710465	57.985413	4.443386	0.000000	-2.292667	0.000000	0.000000	0.000000	0.726650	0.075410	-0.475181	0.000000	0.000000	4.000000	4.000000	0.000000
14573.013266	0.025572	0.527787	0.237091	88.044151	6.710465	57.985413	4.443386	0.000000	-2.292667	0.000000	0.000000	0.000000	0.726650	0.075410	-0.475181	0.000000	0.000000	4.000000	4.000000	0.000000
14573.016600	0.025572	0.527787	0.237091	88.044151	6.710465	57.985413	4.443386	0.000000	-2.292667	0.000000	0.000000	0.000000	0.726650	0.075410	-0.475181	0.000000	0.000000	4.000000	4.000000	0.000000
14573.019933	0.027783	0.528029	0.235438	87.476089	-3.636369	48.487514	4.418530	0.000000	-2.340214	0.000000	0.000000	0.000000	0.663341	0.072770	-0.495915	0.000000	0.000000	4.000000	4.000000	0.000000
14573.023266	0.027783	0.528029	0.235438	87.476089	-3.636369	48.487514	4.418530	0.000000	-2.340214	0.000000	0.000000	0.000000	0.663341	0.072770	-0.495915	0.000000	0.000000	4.000000	4.000000	0.000000
14573.026600	0.027783	0.528029	0.235438	87.476089	-3.636369	48.487514	4.418530	0.000000	-2.340214	0.000000	0.000000	0.000000	0.663341	0.072770	-0.495915	0.000000	0.000000	4.000000	4.000000	0.000000
14573.029933	0.029886	0.528290	0.233792	86.903450	-9.250774	43.713623	4.394471	0.000000	-2.385084	0.000000	0.000000	0.000000	0.630777	0.078252	-0.493905	0.000000	0.000000	4.000000	4.000000	0.000000
14573.033266	0.029886	0.528290	0.233792	86.903450	-9.250774	43.713623	4.394471	0.000000	-2.385084	0.000000	0.000000	0.000000	0.630777	0.078252	-0.493905	0.000000	0.000000	4.000000	4.000000	0.000000
14573.036600	0.029886	0.528290	0.233792	86.903450	-9.250774	43.713623	4.394471	0.000000	-2.385084	0.000000	0.000000	0.000000	0.630777	0.078252	-0.493905	0.000000	0.000000	4.000000	4.000000	0.000000
14573.039933	0.031752	0.528593	0.232206	86.376259	-11.736726	41.868477	4.370774	0.000000	-2.428236	0.000000	0.000000	0.000000	0.559823	0.090897	-0.475785	0.000000	0.000000	4.000000	4.000000	0.000000
14573.043266	0.031752	0.528593	0.232206	86.376259	-11.736726	41.868477	4.370774	0.000000	-2.428236	0.000000	0.000000	0.000000	0.559823	0.090897	-0.475785	0.000000	0.000000	4.000000	4.000000	0.000000
14573.046600	0.031752	0.528593	0.232206	86.376259	-11.736726	41.868477	4.370774	0.000000	-2.428236	0.000000	0.000000	0.000000	0.559823	0.090897	-0.475785	0.000000	0.000000	4.000000	4.000000	0.000000
14573.049933	0.033257	0.528928	0.230772	85.935333	-11.470189	42.526463	4.348756	0.000000	-2.467453	0.000000	0.000000	0.000000	0.451506	0.100384	-0.430166	0.000000	0.000000	4.000000	4.000000	0.000000
14573.053266	0.033257	0.528928	0.230772	85.935333	-11.470189	42.526463	4.348756	0.000000	-2.467453	0.000000	0.000000	0.000000	0.451506	0.100384	-0.430166	0.000000	0.000000	4.000000	4.000000	0.000000
14573.056600	0.033257	0.528928	0.230772	85.935333	-11.470189	42.526463	4.348756	0.000000	-2.467453	0.000000	0.000000	0.000000	0.451506	0.100384	-0.430166	0.000000	0.000000	4.000000	4.000000	0.000000
14573.059933	0.034473	0.529284	0.229573	85.579994	-9.088182	45.142147	4.329958	0.000000	-2.500291	0.000000	0.000000	0.000000	0.364973	0.106877	-0.359553	0.000000	0.000000	4.000000	4.000000	0.000000
14573.063266	0.034473	0.529284	0.229573	85.579994	-9.088182	45.142147	4.329958	0.000000	-2.500291	0.000000	0.000000	0.000000	0.364973	0.106877	-0.359553	0.000000	0.000000	4.000000	4.000000	0.000000
14573.066600	0.034473	0.529284	0.229573	85.579994	-9.088182	45.142147	4.329958	0.000000	-2.500291	0.000000	0.000000	0.000000	0.364973	0.106877	-0.359553	0.000000	0.000000	4.000000	4.000000	0.000000
14573.069933	0.035277	0.529687	0.228666	85.264267	-5.161938	49.237961	4.314342	0.000000	-2.527143	0.000000	0.000000	0.000000	0.240952	0.120758	-0.272015	0.000000	0.000000	4.000000	4.000000	0.000000
14573.073266	0.035277	0.529687	0.228666	85.264267	-5.161938	49.237961	4.314342	0.000000	-2.527143	0.000000	0.000000	0.000000	0.240952	0.120758	-0.272015	0.000000	0.000000	4.000000	4.000000	0.000000
14573.076600	0.035277	0.529687	0.228666	85.264267	-5.161938	49.237961	4.314342	0.000000	-2.527143	0.000000	0.000000	0.000000	0.240952	0.120758	-0.272015	0.000000	0.000000	4.000000	4.000000	0.000000
14573.079933	0.035277	0.529687	0.228666	84.959122	0.704962	55.429783	4.303350	0.000000	-2.545815	0.000000	0.000000	0.000000	0.240952	0.120758	-0.272015	0.000000	0.000000	4.000000	4.000000	0.000000
14573.083266	0.035703	0.530102	0.228089	84.959122	0.704962	55.429783	4.303350	0.000000	-2.545815	0.000000	0.000000	0.000000	0.128083	0.124608	-0.173226	0.000000	0.000000	4.000000	4.000000	0.000000
14573.086600	0.035703	0.530102	0.228089	84.959122	0.704962	55.429783	4.303350	0.000000	-2.545815	0.000000	0.000000	0.000000	0.128083	0.124608	-0.173226	0.000000	0.000000	4.000000	4.000000	0.000000
14573.089933	0.035820	0.530548	0.227821	84.612747	8.751276	64.053322	4.303350	0.000000	-2.545815	0.000000	0.000000	0.000000	0.034934	0.133769	-0.080479	0.000000	0.000000	4.000000	4.000000	0.000000
14573.093266	0.035820	0.530548	0.227821	84.612747	8.751276	64.053322	4.303350	0.000000	-2.545815	0.000000	0.000000	0.000000	0.034934	0.133769	-0.080479	0.000000	0.000000	4.000000	4.000000	0.000000
14573.096600	0.035820	0.530548	0.227821	84.612747	8.751276	64.053322	4.303350	0.000000	-2.545815	0.000000	0.000000	0.000000	0.034934	0.133769	-0.080479	0.000000	0.000000	4.000000	4.000000	0.000000
14573.099933	0.035721	0.530981	0.227796	84.247314	18.393316	74.497398	4.294704	0.000000	-2.560374	0.000000	0.000000	0.000000	-0.029733	0.129802	-0.007434	0.000000	0.000000	4.000000	4.000000	0.000000
14573.103266	0.035721	0.530981	0.227796	84.247314	18.393316	74.497398	4.294704	0.000000	-2.560374	0.000000	0.000000	0.000000	-0.029733	0.129802	-0.007434	0.000000	0.000000	4.000000	4.000000	0.000000
14573.106600	0.035721	0.530981	0.227796	84.247314	18.393316	74.497398	4.294704	0.000000	-2.560374	0.000000	0.000000	0.000000	-0.029733	0.129802	-0.007434	0.000000	0.000000	4.000000	4.000000	0.000000
14573.109933	0.035270	0.531369	0.227909	84.011879	29.665352	86.719574	4.295403	0.000000	-2.559201	0.000000	0.000000	0.000000	-0.135183	0.116658	0.034031	0.000000	0.000000	4.000000	4.000000	0.000000
14573.113266	0.035270	0.531369	0.227909	84.011879	29.665352	86.719574	4.295403	0.000000	-2.559201	0.000000	0.000000	0.000000	-0.135183	0.116658	0.034031	0.000000	0.000000	4.000000	4.000000	0.000000
14573.116600	0.035270	0.531369	0.227909	84.011879	29.665352	86.719574	4.295403	0.000000	-2.559201	0.000000	0.000000	0.000000	-0.135183	0.116658	0.034031	0.000000	0.000000	4.000000	4.000000	0.000000
14573.119933	0.034494	0.531721	0.228043	83.851967	42.131550	100.147423	4.299696	0.000000	-2.551982	0.000000	0.000000	0.000000	-0.232750	0.105432	0.040020	0.000000	0.000000	4.000000	4.000000	0.000000
14573.123266	0.034494	0.531721	0.228043	83.851967	42.131550	100.147423	4.299696	0.000000	-2.551982	0.000000	0.000000	0.000000	-0.232750	0.105432	0.040020	0.000000	0.000000	4.000000	4.000000	0.000000
14573.126600	0.034494	0.531721	0.228043	83.851967	42.131550	100.147423	4.299696	0.000000	-2.551982	0.000000	0.000000	0.000000	-0.232750	0.105432	0.040020	0.000000	0.000000	4.000000	4.000000	0.000000
14573.129933	0.033494	0.532080	0.228251	83.618134	53.674686	112.522293	4.306767	0.000000	-2.540031	0.000000	0.000000	0.000000	-0.300198	0.107596	0.062560	0.000000	0.000000	4.000000	4.000000	0.000000
14573.133266	0.033494	0.532080	0.228251	83.618134	53.674686	112.522293	4.306767	0.000000	-2.540031	0.000000	0.000000	0.000000	-0.300198	0.107596	0.062560	0.000000	0.000000	4.000000	4.000000	0.000000
14573.136600	0.033494	0.532080	0.228251	83.618134	53.674686	112.522293	4.306767	0.000000	-2.540031	0.000000	0.000000	0.000000	-0.300198	0.107596	0.062560	0.000000	0.000000	4.000000	4.000000	0.000000
14573.139933	0.032169	0.532404	0.228510	83.375313	63.181995	122.503075	4.316035	0.000000	-2.524251	0.000000	0.000000	0.000000	-0.397493	0.097470	0.077638	0.000000	0.000000	4.000000	4.000000	0.000000
14573.143266	0.032169	0.532404	0.228510	83.375313	63.181995	122.503075	4.316035	0.000000	-2.524251	0.000000	0.000000	0.000000	-0.397493	0.097470	0.077638	0.000000	0.000000	4.000000	4.000000	0.000000
14573.146600	0.032169	0.532404	0.228510	83.375313	63.181995	122.503075	4.316035	0.000000	-2.524251	0.000000	0.000000	0.000000	-0.397493	0.097470	0.077638	0.000000	0.000000	4.000000	4.000000	0.000000
14573.149933	0.030619	0.532703	0.228878	83.183701	70.845383	129.983353	4.328170	0.000000	-2.503385	0.000000	0.000000	0.000000	-0.464782	0.089501	0.110336	0.000000	0.000000	4.000000	4.000000	0.000000
14573.153266	0.030619	0.532703	0.228878	83.183701	70.845383	129.983353	4.328170	0.000000	-2.503385	0.000000	0.000000	0.000000	-0.464782	0.089501	0.110336	0.000000	0.000000	4.000000	4.000000	0.000000
14573.156600	0.030619	0.532703	0.228878	83.183701	70.845383	129.983353	4.328170	0.000000	-2.503385	0.000000	0.000000	0.000000	-0.464782	0.089501	0.110336	0.000000	0.000000	4.000000	4.000000	0.000000
14573.159933	0.028940	0.532988	0.229298	82.939949	77.414391	136.121964	4.342587	0.000000	-2.478292	0.000000	0.000000	0.000000	-0.503699	0.085533	0.126077	0.000000	0.000000	4.000000	4.000000	0.000000
14573.163266	0.028940	0.532988	0.229298	82.939949	77.414391	136.121964	4.342587	0.000000	-2.478292	0.000000	0.000000	0.000000	-0.503699	0.085533	0.126077	0.000000	0.000000	4.000000	4.000000	0.000000
14573.166600	0.028940	0.532988	0.229298	82.939949	77.414391	136.121964	4.342587	0.000000	-2.478292	0.000000	0.000000	0.000000	-0.503699	0.085533	0.126077	0.000000	0.000000	4.000000	4.000000	0.000000
14573.169933	0.027163	0.533202	0.229759	82.540939	83.125397	141.434982	4.358201	0.000000	-2.450732	0.000000	0.000000	0.000000	-0.533133	0.064148	0.138111	0.000000	0.000000	4.000000	4.000000	0.000000
14573.173266	0.027163	0.533202	0.229759	82.540939	83.125397	141.434982	4.358201	0.000000	-2.450732	0.000000	0.000000	0.000000	-0.533133	0.064148	0.138111	0.000000	0.000000	4.000000	4.000000	0.000000
14573.176600	0.027163	0.533202	0.229759	82.540939	83.125397	141.434982	4.358201	0.000000	-2.450732	0.000000	0.000000	0.000000	-0.533133	0.064148	0.138111	0.000000	0.000000	4.000000	4.000000	0.000000
14573.179933	0.025320	0.533382	0.230253	82.001022	87.933449	145.974228	4.374663	0.000000	-2.421224	0.000000	0.000000	0.000000	-0.552974	0.054005	0.148315	0.000000	0.000000	4.000000	4.000000	0.000000
14573.183266	0.025320	0.533382	0.230253	82.001022	87.933449	145.974228	4.374663	0.000000	-2.421224	0.000000	0.000000	0.000000	-0.552974	0.054005	0.148315	0.000000	0.000000	4.000000	4.000000	0.000000
14573.186600	0.025320	0.533382	0.230253	82.001022	87.933449	145.974228	4.374663	0.000000	-2.421224	0.000000	0.000000	0.000000	-0.552974	0.054005	0.148315	0.000000	0.000000	4.000000	4.000000	0.000000
14573.189933	0.023342	0.533538	0.230700	81.400108	91.852272	149.641296	4.391660	0.000000	-2.390255	0.000000	0.000000	0.000000	-0.593383	0.046769	0.134082	0.000000	0.000000	4.000000	4.000000	0.000000
14573.193266	0.023342	0.533538	0.230700	81.400108	91.852272	149.641296	4.391660	0.000000	-2.390255	0.000000	0.000000	0.000000	-0.593383	0.046769	0.134082	0.000000	0.000000	4.000000	4.000000	0.000000
14573.196600	0.023342	0.533538	0.230700	81.400108	91.852272	149.641296	4.391660	0.000000	-2.390255	0.000000	0.000000	0.000000	-0.593383	0.046769	0.134082	0.000000	0.000000	4.000000	4.000000	0.000000
14573.199933	0.021197	0.533611	0.231089	80.815384	95.043549	152.511429	4.409364	0.000000	-2.357437	0.000000	0.000000	0.000000	-0.643633	0.022091	0.116865	0.000000	0.000000	4.000000	4.000000	0.000000
14573.203266	0.021197	0.533611	0.231089	80.815384	95.043549	152.511429	4.409364	0.000000	-2.357437	0.000000	0.000000	0.000000	-0.643633	0.022091	0.116865	0.000000	0.000000	4.000000	4.000000	0.000000
14573.206600	0.021197	0.533611	0.231089	80.815384	95.043549	152.511429	4.409364	0.000000	-2.357437	0.000000	0.000000	0.000000	-0.643633	0.022091	0.116865	0.000000	0.000000	4.000000	4.000000	0.000000
14573.209933	0.018882	0.533633	0.231351	80.299034	97.607643	154.828217	4.427977	0.000000	-2.322289	0.000000	0.000000	0.000000	-0.694366	0.006471	0.078549	0.000000	0.000000	4.000000	4.000000	0.000000
14573.213266	0.018882	0.533633	0.231351	80.299034	97.607643	154.828217	4.427977	0.000000	-2.322289	0.000000	0.000000	0.000000	-0.694366	0.006471	0.078549	0.000000	0.000000	4.000000	4.000000	0.000000
14573.216600	0.018882	0.533633	0.231351	80.299034	97.607643	154.828217	4.427977	0.000000	-2.322289	0.000000	0.000000	0.000000	-0.694366	0.006471	0.078549	0.000000	0.000000	4.000000	4.000000	0.000000
14573.219933	0.016432	0.533657	0.231461	79.878731	99.530663	156.795944	4.447208	0.000000	-2.285243	0.000000	0.000000	0.000000	-0.735118	0.007268	0.032804	0.000000	0.000000	4.000000	4.000000	0.000000
14573.223266	0.016432	0.533657	0.231461	79.878731	99.530663	156.795944	4.447208	0.000000	-2.285243	0.000000	0.000000	0.000000	-0.735118	0.007268	0.032804	0.000000	0.000000	4.000000	4.000000	0.000000
14573.226600	0.016432	0.533657	0.231461	79.878731	99.530663	156.795944	4.447208	0.000000	-2.285243	0.000000	0.000000	0.000000	-0.735118	0.007268	0.032804	0.000000	0.000000	4.000000	4.000000	0.000000
14573.229933	0.013814	0.533643	0.231389	79.547638	100.766571	157.992172	4.466708	0.000000	-2.246891	0.000000	0.000000	0.000000	-0.785382	-0.004313	-0.021629	0.000000	0.000000	4.000000	4.000000	0.000000
14573.233266	0.013814	0.533643	0.231389	79.547638	100.766571	157.992172	4.466708	0.000000	-2.246891	0.000000	0.000000	0.000000	-0.785382	-0.004313	-0.021629	0.000000	0.000000	4.000000	4.000000	0.000000
14573.236600	0.013814	0.533643	0.231389	79.547638	100.766571	157.992172	4.466708	0.000000	-2.246891	0.000000	0.000000	0.000000	-0.785382	-0.004313	-0.021629	0.000000	0.000000	4.000000	4.000000	0.000000
14573.239933	0.011259	0.533682	0.231103	79.284798	101.314079	157.954239	4.486625	0.000000	-2.206851	0.000000	0.000000	0.000000	-0.766532	0.011770	-0.085782	0.000000	0.000000	4.000000	4.000000	0.000000
14573.243266	0.011259	0.533682	0.231103	79.284798	101.314079	157.954239	4.486625	0.000000	-2.206851	0.000000	0.000000	0.000000	-0.766532	0.011770	-0.085782	0.000000	0.000000	4.000000	4.000000	0.000000
14573.246600	0.011259	0.533682	0.231103	79.284798	101.314079	157.954239	4.486625	0.000000	-2.206851	0.000000	0.000000	0.000000	-0.766532	0.011770	-0.085782	0.000000	0.000000	4.000000	4.000000	0.000000
14573.249933	0.008638	0.533754	0.230591	79.077339	101.170952	156.919067	4.505106	0.000000	-2.168874	0.000000	0.000000	0.000000	-0.786254	0.021628	-0.153575	0.000000	0.000000	4.000000	4.000000	0.000000
14573.253266	0.008638	0.533754	0.230591	79.077339	101.170952	156.919067	4.505106	0.000000	-2.168874	0.000000	0.000000	0.000000	-0.786254	0.021628	-0.153575	0.000000	0.000000	4.000000	4.000000	0.000000
14573.256600	0.008638	0.533754	0.230591	79.077339	101.170952	156.919067	4.505106	0.000000	-2.168874	0.000000	0.000000	0.000000	-0.786254	0.021628	-0.153575	0.000000	0.000000	4.000000	4.000000	0.000000
14573.259933	0.005987	0.533995	0.229885	78.909065	100.778664	155.997009	4.523151	0.000000	-2.130987	0.000000	0.000000	0.000000	-0.795307	0.072410	-0.211662	0.000000	0.000000	4.000000	4.000000	0.000000
14573.263266	0.005987	0.533995	0.229885	78.909065	100.778664	155.997009	4.523151	0.000000	-2.130987	0.000000	0.000000	0.000000	-0.795307	0.072410	-0.211662	0.000000	0.000000	4.000000	4.000000	0.000000
14573.266600	0.005987	0.533995	0.229885	78.909065	100.778664	155.997009	4.523151	0.000000	-2.130987	0.000000	0.000000	0.000000	-0.795307	0.072410	-0.211662	0.000000	0.000000	4.000000	4.000000	0.000000
14573.269933	0.003308	0.534334	0.229026	78.783562	100.471603	155.588730	4.540653	0.000000	-2.093435	0.000000	0.000000	0.000000	-0.803624	0.101540	-0.257817	0.000000	0.000000	4.000000	4.000000	0.000000
14573.273266	0.003308	0.534334	0.229026	78.783562	100.471603	155.588730	4.540653	0.000000	-2.093435	0.000000	0.000000	0.000000	-0.803624	0.101540	-0.257817	0.000000	0.000000	4.000000	4.000000	0.000000
14573.276600	0.003308	0.534334	0.229026	78.783562	100.471603	155.588730	4.540653	0.000000	-2.093435	0.000000	0.000000	0.000000	-0.803624	0.101540	-0.257817	0.000000	0.000000	4.000000	4.000000	0.000000
14573.279933	0.000604	0.534827	0.228021	78.736313	100.258690	155.097214	4.557770	0.000000	-2.055903	0.000000	0.000000	0.000000	-0.811385	0.147850	-0.301321	0.000000	0.000000	4.000000	4.000000	0.000000
14573.283266	0.000604	0.534827	0.228021	78.736313	100.258690	155.097214	4.557770	0.000000	-2.055903	0.000000	0.000000	0.000000	-0.811385	0.147850	-0.301321	0.000000	0.000000	4.000000	4.000000	0.000000
14573.286600	0.000604	0.534827	0.228021	78.736313	100.258690	155.097214	4.557770	0.000000	-2.055903	0.000000	0.000000	0.000000	-0.811385	0.147850	-0.301321	0.000000	0.000000	4.000000	4.000000	0.000000
14573.289933	-0.002125	0.535439	0.226908	78.740067	100.046104	154.417969	4.574546	0.000000	-2.018300	0.000000	0.000000	0.000000	-0.818647	0.183716	-0.334142	0.000000	0.000000	4.000000	4.000000	0.000000
14573.293266	-0.002125	0.535439	0.226908	78.740067	100.046104	154.417969	4.574546	0.000000	-2.018300	0.000000	0.000000	0.000000	-0.818647	0.183716	-0.334142	0.000000	0.000000	4.000000	4.000000	0.000000
14573.296600	-0.002125	0.535439	0.226908	78.740067	100.046104	154.417969	4.574546	0.000000	-2.018300	0.000000	0.000000	0.000000	-0.818647	0.183716	-0.334142	0.000000	0.000000	4.000000	4.000000	0.000000
14573.299933	-0.004845	0.536174	0.225716	78.750656	99.674965	153.702881	4.591108	0.000000	-1.980336	0.000000	0.000000	0.000000	-0.815837	0.220443	-0.357414	0.000000	0.000000	4.000000	4.000000	0.000000
14573.303266	-0.004845	0.536174	0.225716	78.750656	99.674965	153.702881	4.591108	0.000000	-1.980336	0.000000	0.000000	0.000000	-0.815837	0.220443	-0.357414	0.000000	0.000000	4.000000	4.000000	0.000000
14573.306600	-0.004845	0.536174	0.225716	78.750656	99.674965	153.702881	4.591108	0.000000	-1.980336	0.000000	0.000000	0.000000	-0.815837	0.220443	-0.357414	0.000000	0.000000	4.000000	4.000000	0.000000
14573.309933	-0.007554	0.537026	0.224414	78.764236	99.282356	153.225510	4.607323	0.000000	-1.942311	0.000000	0.000000	0.000000	-0.812664	0.255745	-0.390707	0.000000	0.000000	4.000000	4.000000	0.000000
14573.313266	-0.007554	0.537026	0.224414	78.764236	99.282356	153.225510	4.607323	0.000000	-1.942311	0.000000	0.000000	0.000000	-0.812664	0.255745	-0.390707	0.000000	0.000000	4.000000	4.000000	0.000000
14573.316600	-0.007554	0.537026	0.224414	78.764236	99.282356	153.225510	4.607323	0.000000	-1.942311	0.000000	0.000000	0.000000	-0.812664	0.255745	-0.390707	0.000000	0.000000	4.000000	4.000000	0.000000
14573.319933	-0.010154	0.537995	0.223001	78.773407	98.993301	153.076569	4.623096	0.000000	-1.904466	0.000000	0.000000	0.000000	-0.780054	0.290703	-0.423832	0.000000	0.000000	4.000000	4.000000	0.000000
14573.323266	-0.010154	0.537995	0.223001	78.773407	98.993301	153.076569	4.623096	0.000000	-1.904466	0.000000	0.000000	0.000000	-0.780054	0.290703	-0.423832	0.000000	0.000000	4.000000	4.000000	0.000000
14573.326600	-0.010154	0.537995	0.223001	78.773407	98.993301	153.076569	4.623096	0.000000	-1.904466	0.000000	0.000000	0.000000	-0.780054	0.290703	-0.423832	0.000000	0.000000	4.000000	4.000000	0.000000
14573.329933	-0.012644	0.539075	0.221445	78.772469	98.887093	152.876175	4.637738	0.000000	-1.868525	0.000000	0.000000	0.000000	-0.747074	0.324084	-0.466808	0.000000	0.000000	4.000000	4.000000	0.000000
14573.333266	-0.012644	0.539075	0.221445	78.772469	98.887093	152.876175	4.637738	0.000000	-1.868525	0.000000	0.000000	0.000000	-0.747074	0.324084	-0.466808	0.000000	0.000000	4.000000	4.000000	0.000000
14573.336600	-0.012644	0.539075	0.221445	78.772469	98.887093	152.876175	4.637738	0.000000	-1.868525	0.000000	0.000000	0.000000	-0.747074	0.324084	-0.466808	0.000000	0.000000	4.000000	4.000000	0.000000
14573.339933	-0.015022	0.540257	0.219679	78.788200	98.855873	152.542862	4.651182	0.000000	-1.834805	0.000000	0.000000	0.000000	-0.713383	0.354512	-0.529661	0.000000	0.000000	4.000000	4.000000	0.000000
14573.343266	-0.015022	0.540257	0.219679	78.788200	98.855873	152.542862	4.651182	0.000000	-1.834805	0.000000	0.000000	0.000000	-0.713383	0.354512	-0.529661	0.000000	0.000000	4.000000	4.000000	0.000000
14573.346600	-0.015022	0.540257	0.219679	78.788200	98.855873	152.542862	4.651182	0.000000	-1.834805	0.000000	0.000000	0.000000	-0.713383	0.354512	-0.529661	0.000000	0.000000	4.000000	4.000000	0.000000
14573.349933	-0.017352	0.541546	0.217768	78.835052	98.895126	152.159988	4.663264	0.000000	-1.803877	0.000000	0.000000	0.000000	-0.698979	0.386769	-0.573436	0.000000	0.000000	4.000000	4.000000	0.000000
14573.353266	-0.017352	0.541546	0.217768	78.835052	98.895126	152.159988	4.663264	0.000000	-1.803877	0.000000	0.000000	0.000000	-0.698979	0.386769	-0.573436	0.000000	0.000000	4.000000	4.000000	0.000000
14573.356600	-0.017352	0.541546	0.217768	78.835052	98.895126	152.159988	4.663264	0.000000	-1.803877	0.000000	0.000000	0.000000	-0.698979	0.386769	-0.573436	0.000000	0.000000	4.000000	4.000000	0.000000
14573.359933	-0.019631	0.542916	0.215662	78.924843	99.014778	151.841599	4.674657	0.000000	-1.774142	0.000000	0.000000	0.000000	-0.683780	0.410993	-0.631813	0.000000	0.000000	4.000000	4.000000	0.000000
14573.363266	-0.019631	0.542916	0.215662	78.924843	99.014778	151.841599	4.674657	0.000000	-1.774142	0.000000	0.000000	0.000000	-0.683780	0.410993	-0.631813	0.000000	0.000000	4.000000	4.000000	0.000000
14573.366600	-0.019631	0.542916	0.215662	78.924843	99.014778	151.841599	4.674657	0.000000	-1.774142	0.000000	0.000000	0.000000	-0.683780	0.410993	-0.631813	0.000000	0.000000	4.000000	4.000000	0.000000
14573.369933	-0.021829	0.544357	0.213446	79.046883	99.191666	151.848907	4.685239	0.000000	-1.746005	0.000000	0.000000	0.000000	-0.659344	0.432246	-0.664696	0.000000	0.000000	4.000000	4.000000	0.000000
14573.373266	-0.021829	0.544357	0.213446	79.046883	99.191666	151.848907	4.685239	0.000000	-1.746005	0.000000	0.000000	0.000000	-0.659344	0.432246	-0.664696	0.000000	0.000000	4.000000	4.000000	0.000000
14573.376600	-0.021829	0.544357	0.213446	79.046883	99.191666	151.848907	4.685239	0.000000	-1.746005	0.000000	0.000000	0.000000	-0.659344	0.432246	-0.664696	0.000000	0.000000	4.000000	4.000000	0.000000
14573.379933	-0.023944	0.545863	0.211087	79.191360	99.388397	152.100021	4.695040	0.000000	-1.719476	0.000000	0.000000	0.000000	-0.634401	0.451647	-0.707776	0.000000	0.000000	4.000000	4.000000	0.000000
14573.383266	-0.023944	0.545863	0.211087	79.191360	99.388397	152.100021	4.695040	0.000000	-1.719476	0.000000	0.000000	0.000000	-0.634401	0.451647	-0.707776	0.000000	0.000000	4.000000	4.000000	0.000000
14573.386600	-0.023944	0.545863	0.211087	79.191360	99.388397	152.100021	4.695040	0.000000	-1.719476	0.000000	0.000000	0.000000	-0.634401	0.451647	-0.707776	0.000000	0.000000	4.000000	4.000000	0.000000
14573.389933	-0.025975	0.547415	0.208602	79.336060	99.461075	152.127747	4.703975	0.000000	-1.694879	0.000000	0.000000	0.000000	-0.609450	0.465636	-0.745380	0.000000	0.000000	4.000000	4.000000	0.000000
14573.393266	-0.025975	0.547415	0.208602	79.336060	99.461075	152.127747	4.703975	0.000000	-1.694879	0.000000	0.000000	0.000000	-0.609450	0.465636	-0.745380	0.000000	0.000000	4.000000	4.000000	0.000000
14573.396600	-0.025975	0.547415	0.208602	79.336060	99.461075	152.127747	4.703975	0.000000	-1.694879	0.000000	0.000000	0.000000	-0.609450	0.465636	-0.745380	0.000000	0.000000	4.000000	4.000000	0.000000
14573.399933	-0.027861	0.549016	0.206028	79.472115	99.208488	151.672028	4.712106	0.000000	-1.672141	0.000000	0.000000	0.000000	-0.565876	0.480510	-0.772338	0.000000	0.000000	4.000000	4.000000	0.000000
14573.403266	-0.027861	0.549016	0.206028	79.472115	99.208488	151.672028	4.712106	0.000000	-1.672141	0.000000	0.000000	0.000000	-0.565876	0.480510	-0.772338	0.000000	0.000000	4.000000	4.000000	0.000000
14573.406600	-0.027861	0.549016	0.206028	79.472115	99.208488	151.672028	4.712106	0.000000	-1.672141	0.000000	0.000000	0.000000	-0.565876	0.480510	-0.772338	0.000000	0.000000	4.000000	4.000000	0.000000
14573.409933	-0.029636	0.550671	0.203396	79.632797	98.634705	150.916397	4.719086	0.000000	-1.652339	0.000000	0.000000	0.000000	-0.532343	0.496290	-0.789578	0.000000	0.000000	4.000000	4.000000	0.000000
14573.413266	-0.029636	0.550671	0.203396	79.632797	98.634705	150.916397	4.719086	0.000000	-1.652339	0.000000	0.000000	0.000000	-0.532343	0.496290	-0.789578	0.000000	0.000000	4.000000	4.000000	0.000000
14573.416600	-0.029636	0.550671	0.203396	79.632797	98.634705	150.916397	4.719086	0.000000	-1.652339	0.000000	0.000000	0.000000	-0.532343	0.496290	-0.789578	0.000000	0.000000	4.000000	4.000000	0.000000
14573.419933	-0.031301	0.552381	0.200741	79.839783	97.750992	150.014481	4.725234	0.000000	-1.634676	0.000000	0.000000	0.000000	-0.499471	0.513164	-0.796640	0.000000	0.000000	4.000000	4.000000	0.000000
14573.423266	-0.031301	0.552381	0.200741	79.839783	97.750992	150.014481	4.725234	0.000000	-1.634676	0.000000	0.000000	0.000000	-0.499471	0.513164	-0.796640	0.000000	0.000000	4.000000	4.000000	0.000000
14573.426600	-0.031301	0.552381	0.200741	79.839783	97.750992	150.014481	4.725234	0.000000	-1.634676	0.000000	0.000000	0.000000	-0.499471	0.513164	-0.796640	0.000000	0.000000	4.000000	4.000000	0.000000
14573.429933	-0.032951	0.554076	0.198068	80.083412	96.577148	148.893829	4.730641	0.000000	-1.618961	0.000000	0.000000	0.000000	-0.495025	0.508286	-0.801843	0.000000	0.000000	4.000000	4.000000	0.000000
14573.433266	-0.032951	0.554076	0.198068	80.083412	96.577148	148.893829	4.730641	0.000000	-1.618961	0.000000	0.000000	0.000000	-0.495025	0.508286	-0.801843	0.000000	0.000000	4.000000	4.000000	0.000000
14573.436600	-0.032951	0.554076	0.198068	80.083412	96.577148	148.893829	4.730641	0.000000	-1.618961	0.000000	0.000000	0.000000	-0.495025	0.508286	-0.801843	0.000000	0.000000	4.000000	4.000000	0.000000
14573.439933	-0.034556	0.555774	0.195394	80.342857	95.167496	147.517532	4.736002	0.000000	-1.603212	0.000000	0.000000	0.000000	-0.481484	0.509498	-0.802186	0.000000	0.000000	4.000000	4.000000	0.000000
14573.443266	-0.034556	0.555774	0.195394	80.342857	95.167496	147.517532	4.736002	0.000000	-1.603212	0.000000	0.000000	0.000000	-0.481484	0.509498	-0.802186	0.000000	0.000000	4.000000	4.000000	0.000000
14573.446600	-0.034556	0.555774	0.195394	80.342857	95.167496	147.517532	4.736002	0.000000	-1.603212	0.000000	0.000000	0.000000	-0.481484	0.509498	-0.802186	0.000000	0.000000	4.000000	4.000000	0.000000
14573.449933	-0.036058	0.557431	0.192782	80.572815	93.722527	146.099319	4.741134	0.000000	-1.587970	0.000000	0.000000	0.000000	-0.450536	0.497025	-0.783532	0.000000	0.000000	4.000000	4.000000	0.000000
14573.453266	-0.036058	0.557431	0.192782	80.572815	93.722527	146.099319	4.741134	0.000000	-1.587970	0.000000	0.000000	0.000000	-0.450536	0.497025	-0.783532	0.000000	0.000000	4.000000	4.000000	0.000000
14573.456600	-0.036058	0.557431	0.192782	80.572815	93.722527	146.099319	4.741134	0.000000	-1.587970	0.000000	0.000000	0.000000	-0.450536	0.497025	-0.783532	0.000000	0.000000	4.000000	4.000000	0.000000
14573.459933	-0.037547	0.559112	0.190183	80.730576	92.360550	144.723450	4.745763	0.000000	-1.574084	0.000000	0.000000	0.000000	-0.446948	0.504523	-0.779581	0.000000	0.000000	4.000000	4.000000	0.000000
14573.463266	-0.037547	0.559112	0.190183	80.730576	92.360550	144.723450	4.745763	0.000000	-1.574084	0.000000	0.000000	0.000000	-0.446948	0.504523	-0.779581	0.000000	0.000000	4.000000	4.000000	0.000000
14573.466600	-0.037547	0.559112	0.190183	80.730576	92.360550	144.723450	4.745763	0.000000	-1.574084	0.000000	0.000000	0.000000	-0.446948	0.504523	-0.779581	0.000000	0.000000	4.000000	4.000000	0.000000
14573.469933	-0.038935	0.560713	0.187621	80.824547	91.288177	143.558426	4.750428	0.000000	-1.559947	0.000000	0.000000	0.000000	-0.416157	0.480212	-0.768838	0.000000	0.000000	4.000000	4.000000	0.000000
14573.473266	-0.038935	0.560713	0.187621	80.824547	91.288177	143.558426	4.750428	0.000000	-1.559947	0.000000	0.000000	0.000000	-0.416157	0.480212	-0.768838	0.000000	0.000000	4.000000	4.000000	0.000000
14573.476600	-0.038935	0.560713	0.187621	80.824547	91.288177	143.558426	4.750428	0.000000	-1.559947	0.000000	0.000000	0.000000	-0.416157	0.480212	-0.768838	0.000000	0.000000	4.000000	4.000000	0.000000
14573.479933	-0.040246	0.562293	0.185013	80.868965	90.549858	142.773987	4.754509	0.000000	-1.547461	0.000000	0.000000	0.000000	-0.393416	0.473994	-0.782324	0.000000	0.000000	4.000000	4.000000	0.000000
14573.483266	-0.040246	0.562293	0.185013	80.868965	90.549858	142.773987	4.754509	0.000000	-1.547461	0.000000	0.000000	0.000000	-0.393416	0.473994	-0.782324	0.000000	0.000000	4.000000	4.000000	0.000000
14573.486600	-0.040246	0.562293	0.185013	80.868965	90.549858	142.773987	4.754509	0.000000	-1.547461	0.000000	0.000000	0.000000	-0.393416	0.473994	-0.782324	0.000000	0.000000	4.000000	4.000000	0.000000
14573.489933	-0.041483	0.563872	0.182375	80.899506	90.146729	142.435104	4.757999	0.000000	-1.536700	0.000000	0.000000	0.000000	-0.371078	0.473687	-0.791436	0.000000	0.000000	4.000000	4.000000	0.000000
14573.493266	-0.041483	0.563872	0.182375	80.899506	90.146729	142.435104	4.757999	0.000000	-1.536700	0.000000	0.000000	0.000000	-0.371078	0.473687	-0.791436	0.000000	0.000000	4.000000	4.000000	0.000000
14573.496600	-0.041483	0.563872	0.182375	80.899506	90.146729	142.435104	4.757999	0.000000	-1.536700	0.000000	0.000000	0.000000	-0.371078	0.473687	-0.791436	0.000000	0.000000	4.000000	4.000000	0.000000
14573.499933	-0.042679	0.565476	0.179754	80.945900	90.133652	142.449280	4.760929	0.000000	-1.527598	0.000000	0.000000	0.000000	-0.358956	0.481156	-0.786352	0.000000	0.000000	4.000000	4.000000	0.000000
14573.503266	-0.042679	0.565476	0.179754	80.945900	90.133652	142.449280	4.760929	0.000000	-1.527598	0.000000	0.000000	0.000000	-0.358956	0.481156	-0.786352	0.000000	0.000000	4.000000	4.000000	0.000000
14573.506600	-0.042679	0.565476	0.179754	80.945900	90.133652	142.449280	4.760929	0.000000	-1.527598	0.000000	0.000000	0.000000	-0.358956	0.481156	-0.786352	0.000000	0.000000	4.000000	4.000000	0.000000
14573.509933	-0.043805	0.567050	0.177143	81.017906	90.239578	142.518356	4.763662	0.000000	-1.519054	0.000000	0.000000	0.000000	-0.337771	0.472086	-0.783073	0.000000	0.000000	4.000000	4.000000	0.000000
14573.513266	-0.043805	0.567050	0.177143	81.017906	90.239578	142.518356	4.763662	0.000000	-1.519054	0.000000	0.000000	0.000000	-0.337771	0.472086	-0.783073	0.000000	0.000000	4.000000	4.000000	0.000000
14573.516600	-0.043805	0.567050	0.177143	81.017906	90.239578	142.518356	4.763662	0.000000	-1.519054	0.000000	0.000000	0.000000	-0.337771	0.472086	-0.783073	0.000000	0.000000	4.000000	4.000000	0.000000
14573.519933	-0.044834	0.568634	0.174576	81.109055	90.336914	142.647385	4.765943	0.000000	-1.511884	0.000000	0.000000	0.000000	-0.308452	0.475304	-0.770281	0.000000	0.000000	4.000000	4.000000	0.000000
14573.523266	-0.044834	0.568634	0.174576	81.109055	90.336914	142.647385	4.765943	0.000000	-1.511884	0.000000	0.000000	0.000000	-0.308452	0.475304	-0.770281	0.000000	0.000000	4.000000	4.000000	0.000000
14573.526600	-0.044834	0.568634	0.174576	81.109055	90.336914	142.647385	4.765943	0.000000	-1.511884	0.000000	0.000000	0.000000	-0.308452	0.475304	-0.770281	0.000000	0.000000	4.000000	4.000000	0.000000
14573.529933	-0.045797	0.570215	0.172070	81.200653	90.405716	142.747192	4.767621	0.000000	-1.506582	0.000000	0.000000	0.000000	-0.288944	0.474389	-0.751721	0.000000	0.000000	4.000000	4.000000	0.000000
14573.533266	-0.045797	0.570215	0.172070	81.200653	90.405716	142.747192	4.767621	0.000000	-1.506582	0.000000	0.000000	0.000000	-0.288944	0.474389	-0.751721	0.000000	0.000000	4.000000	4.000000	0.000000
14573.536600	-0.045797	0.570215	0.172070	81.200653	90.405716	142.747192	4.767621	0.000000	-1.506582	0.000000	0.000000	0.000000	-0.288944	0.474389	-0.751721	0.000000	0.000000	4.000000	4.000000	0.000000
14573.539933	-0.046667	0.571760	0.169636	81.275482	90.441467	142.828217	4.768983	0.000000	-1.502264	0.000000	0.000000	0.000000	-0.260975	0.463380	-0.730340	0.000000	0.000000	4.000000	4.000000	0.000000
14573.543266	-0.046667	0.571760	0.169636	81.275482	90.441467	142.828217	4.768983	0.000000	-1.502264	0.000000	0.000000	0.000000	-0.260975	0.463380	-0.730340	0.000000	0.000000	4.000000	4.000000	0.000000
14573.546600	-0.046667	0.571760	0.169636	81.275482	90.441467	142.828217	4.768983	0.000000	-1.502264	0.000000	0.000000	0.000000	-0.260975	0.463380	-0.730340	0.000000	0.000000	4.000000	4.000000	0.000000
14573.549933	-0.047501	0.573262	0.167234	81.323906	90.451134	142.880341	4.769813	0.000000	-1.499628	0.000000	0.000000	0.000000	-0.250417	0.450753	-0.720485	0.000000	0.000000	4.000000	4.000000	0.000000
14573.553266	-0.047501	0.573262	0.167234	81.323906	90.451134	142.880341	4.769813	0.000000	-1.499628	0.000000	0.000000	0.000000	-0.250417	0.450753	-0.720485	0.000000	0.000000	4.000000	4.000000	0.000000
14573.556600	-0.047501	0.573262	0.167234	81.323906	90.451134	142.880341	4.769813	0.000000	-1.499628	0.000000	0.000000	0.000000	-0.250417	0.450753	-0.720485	0.000000	0.000000	4.000000	4.000000	0.000000
14573.559933	-0.048329	0.574683	0.164835	81.347603	90.451073	142.940231	4.770463	0.000000	-1.497560	0.000000	0.000000	0.000000	-0.248211	0.426103	-0.719745	0.000000	0.000000	4.000000	4.000000	0.000000
14573.563266	-0.048329	0.574683	0.164835	81.347603	90.451073	142.940231	4.770463	0.000000	-1.497560	0.000000	0.000000	0.000000	-0.248211	0.426103	-0.719745	0.000000	0.000000	4.000000	4.000000	0.000000
14573.566600	-0.048329	0.574683	0.164835	81.347603	90.451073	142.940231	4.770463	0.000000	-1.497560	0.000000	0.000000	0.000000	-0.248211	0.426103	-0.719745	0.000000	0.000000	4.000000	4.000000	0.000000
14573.569933	-0.049205	0.576069	0.162407	81.350006	90.463203	143.006195	4.771076	0.000000	-1.495604	0.000000	0.000000	0.000000	-0.263017	0.415950	-0.728454	0.000000	0.000000	4.000000	4.000000	0.000000
14573.573266	-0.049205	0.576069	0.162407	81.350006	90.463203	143.006195	4.771076	0.000000	-1.495604	0.000000	0.000000	0.000000	-0.263017	0.415950	-0.728454	0.000000	0.000000	4.000000	4.000000	0.000000
14573.576600	-0.049205	0.576069	0.162407	81.350006	90.463203	143.006195	4.771076	0.000000	-1.495604	0.000000	0.000000	0.000000	-0.263017	0.415950	-0.728454	0.000000	0.000000	4.000000	4.000000	0.000000
14573.579933	-0.050013	0.577367	0.159951	81.347809	90.534637	143.132111	4.772044	0.000000	-1.492512	0.000000	0.000000	0.000000	-0.242235	0.389477	-0.736718	0.000000	0.000000	4.000000	4.000000	0.000000
14573.583266	-0.050013	0.577367	0.159951	81.347809	90.534637	143.132111	4.772044	0.000000	-1.492512	0.000000	0.000000	0.000000	-0.242235	0.389477	-0.736718	0.000000	0.000000	4.000000	4.000000	0.000000
14573.586600	-0.050013	0.577367	0.159951	81.347809	90.534637	143.132111	4.772044	0.000000	-1.492512	0.000000	0.000000	0.000000	-0.242235	0.389477	-0.736718	0.000000	0.000000	4.000000	4.000000	0.000000
14573.589933	-0.050805	0.578618	0.157400	81.344650	90.667450	143.320084	4.772379	0.000000	-1.491441	0.000000	0.000000	0.000000	-0.237564	0.375185	-0.765211	0.000000	0.000000	4.000000	4.000000	0.000000
14573.593266	-0.050805	0.578618	0.157400	81.344650	90.667450	143.320084	4.772379	0.000000	-1.491441	0.000000	0.000000	0.000000	-0.237564	0.375185	-0.765211	0.000000	0.000000	4.000000	4.000000	0.000000
14573.596600	-0.050805	0.578618	0.157400	81.344650	90.667450	143.320084	4.772379	0.000000	-1.491441	0.000000	0.000000	0.000000	-0.237564	0.375185	-0.765211	0.000000	0.000000	4.000000	4.000000	0.000000
14573.599933	-0.051587	0.579834	0.154825	81.339478	90.794815	143.482773	4.772334	0.000000	-1.491586	0.000000	0.000000	0.000000	-0.234543	0.364909	-0.772503	0.000000	0.000000	4.000000	4.000000	0.000000
14573.603266	-0.051587	0.579834	0.154825	81.339478	90.794815	143.482773	4.772334	0.000000	-1.491586	0.000000	0.000000	0.000000	-0.234543	0.364909	-0.772503	0.000000	0.000000	4.000000	4.000000	0.000000
14573.606600	-0.051587	0.579834	0.154825	81.339478	90.794815	143.482773	4.772334	0.000000	-1.491586	0.000000	0.000000	0.000000	-0.234543	0.364909	-0.772503	0.000000	0.000000	4.000000	4.000000	0.000000
14573.609933	-0.052358	0.581017	0.152226	81.331650	90.962883	143.645309	4.772132	0.000000	-1.492232	0.000000	0.000000	0.000000	-0.231487	0.354660	-0.779778	0.000000	0.000000	4.000000	4.000000	0.000000
14573.613266	-0.052358	0.581017	0.152226	81.331650	90.962883	143.645309	4.772132	0.000000	-1.492232	0.000000	0.000000	0.000000	-0.231487	0.354660	-0.779778	0.000000	0.000000	4.000000	4.000000	0.000000
14573.616600	-0.052358	0.581017	0.152226	81.331650	90.962883	143.645309	4.772132	0.000000	-1.492232	0.000000	0.000000	0.000000	-0.231487	0.354660	-0.779778	0.000000	0.000000	4.000000	4.000000	0.000000
14573.619933	-0.053096	0.582159	0.149662	81.315247	91.089882	143.731201	4.771764	0.000000	-1.493407	0.000000	0.000000	0.000000	-0.221256	0.342701	-0.769163	0.000000	0.000000	4.000000	4.000000	0.000000
14573.623266	-0.053096	0.582159	0.149662	81.315247	91.089882	143.731201	4.771764	0.000000	-1.493407	0.000000	0.000000	0.000000	-0.221256	0.342701	-0.769163	0.000000	0.000000	4.000000	4.000000	0.000000
14573.626600	-0.053096	0.582159	0.149662	81.315247	91.089882	143.731201	4.771764	0.000000	-1.493407	0.000000	0.000000	0.000000	-0.221256	0.342701	-0.769163	0.000000	0.000000	4.000000	4.000000	0.000000
14573.629933	-0.053799	0.583295	0.147127	81.289360	91.074921	143.762497	4.771174	0.000000	-1.495291	0.000000	0.000000	0.000000	-0.211011	0.340891	-0.760418	0.000000	0.000000	4.000000	4.000000	0.000000
14573.633266	-0.053799	0.583295	0.147127	81.289360	91.074921	143.762497	4.771174	0.000000	-1.495291	0.000000	0.000000	0.000000	-0.211011	0.340891	-0.760418	0.000000	0.000000	4.000000	4.000000	0.000000
14573.636600	-0.053799	0.583295	0.147127	81.289360	91.074921	143.762497	4.771174	0.000000	-1.495291	0.000000	0.000000	0.000000	-0.211011	0.340891	-0.760418	0.000000	0.000000	4.000000	4.000000	0.000000
14573.639933	-0.054501	0.584433	0.144656	81.263741	90.742744	143.542145	4.770332	0.000000	-1.497978	0.000000	0.000000	0.000000	-0.210467	0.341455	-0.741539	0.000000	0.000000	4.000000	4.000000	0.000000
14573.643266	-0.054501	0.584433	0.144656	81.263741	90.742744	143.542145	4.770332	0.000000	-1.497978	0.000000	0.000000	0.000000	-0.210467	0.341455	-0.741539	0.000000	0.000000	4.000000	4.000000	0.000000
14573.646600	-0.054501	0.584433	0.144656	81.263741	90.742744	143.542145	4.770332	0.000000	-1.497978	0.000000	0.000000	0.000000	-0.210467	0.341455	-0.741539	0.000000	0.000000	4.000000	4.000000	0.000000
14573.649933	-0.055173	0.585541	0.142257	81.237106	90.046280	142.974060	4.769627	0.000000	-1.500218	0.000000	0.000000	0.000000	-0.201681	0.332365	-0.719612	0.000000	0.000000	4.000000	4.000000	0.000000
14573.653266	-0.055173	0.585541	0.142257	81.237106	90.046280	142.974060	4.769627	0.000000	-1.500218	0.000000	0.000000	0.000000	-0.201681	0.332365	-0.719612	0.000000	0.000000	4.000000	4.000000	0.000000
14573.656600	-0.055173	0.585541	0.142257	81.237106	90.046280	142.974060	4.769627	0.000000	-1.500218	0.000000	0.000000	0.000000	-0.201681	0.332365	-0.719612	0.000000	0.000000	4.000000	4.000000	0.000000
14573.659933	-0.055877	0.586628	0.139963	81.216599	89.089691	142.148056	4.768838	0.000000	-1.502726	0.000000	0.000000	0.000000	-0.211133	0.325895	-0.688213	0.000000	0.000000	4.000000	4.000000	0.000000
14573.663266	-0.055877	0.586628	0.139963	81.216599	89.089691	142.148056	4.768838	0.000000	-1.502726	0.000000	0.000000	0.000000	-0.211133	0.325895	-0.688213	0.000000	0.000000	4.000000	4.000000	0.000000
14573.666600	-0.055877	0.586628	0.139963	81.216599	89.089691	142.148056	4.768838	0.000000	-1.502726	0.000000	0.000000	0.000000	-0.211133	0.325895	-0.688213	0.000000	0.000000	4.000000	4.000000	0.000000
14573.669933	-0.056527	0.587726	0.137775	81.212135	88.080673	141.257156	4.768651	0.000000	-1.503318	0.000000	0.000000	0.000000	-0.195038	0.329651	-0.656298	0.000000	0.000000	4.000000	4.000000	0.000000
14573.673266	-0.056527	0.587726	0.137775	81.212135	88.080673	141.257156	4.768651	0.000000	-1.503318	0.000000	0.000000	0.000000	-0.195038	0.329651	-0.656298	0.000000	0.000000	4.000000	4.000000	0.000000
14573.676600	-0.056527	0.587726	0.137775	81.212135	88.080673	141.257156	4.768651	0.000000	-1.503318	0.000000	0.000000	0.000000	-0.195038	0.329651	-0.656298	0.000000	0.000000	4.000000	4.000000	0.000000
14573.679933	-0.057097	0.588806	0.135705	81.206322	87.276215	140.548019	4.768258	0.000000	-1.504562	0.000000	0.000000	0.000000	-0.171044	0.323903	-0.621174	0.000000	0.000000	4.000000	4.000000	0.000000
14573.683266	-0.057097	0.588806	0.135705	81.206322	87.276215	140.548019	4.768258	0.000000	-1.504562	0.000000	0.000000	0.000000	-0.171044	0.323903	-0.621174	0.000000	0.000000	4.000000	4.000000	0.000000
14573.686600	-0.057097	0.588806	0.135705	81.206322	87.276215	140.548019	4.768258	0.000000	-1.504562	0.000000	0.000000	0.000000	-0.171044	0.323903	-0.621174	0.000000	0.000000	4.000000	4.000000	0.000000
14573.689933	-0.057612	0.589892	0.133706	81.199265	86.772041	140.128876	4.767419	0.000000	-1.507220	0.000000	0.000000	0.000000	-0.154609	0.325836	-0.599594	0.000000	0.000000	4.000000	4.000000	0.000000
14573.693266	-0.057612	0.589892	0.133706	81.199265	86.772041	140.128876	4.767419	0.000000	-1.507220	0.000000	0.000000	0.000000	-0.154609	0.325836	-0.599594	0.000000	0.000000	4.000000	4.000000	0.000000
14573.696600	-0.057612	0.589892	0.133706	81.199265	86.772041	140.128876	4.767419	0.000000	-1.507220	0.000000	0.000000	0.000000	-0.154609	0.325836	-0.599594	0.000000	0.000000	4.000000	4.000000	0.000000
14573.699933	-0.058043	0.590945	0.131753	81.199486	86.620552	140.039612	4.766224	0.000000	-1.510996	0.000000	0.000000	0.000000	-0.129183	0.315766	-0.585735	0.000000	0.000000	4.000000	4.000000	0.000000
14573.703266	-0.058043	0.590945	0.131753	81.199486	86.620552	140.039612	4.766224	0.000000	-1.510996	0.000000	0.000000	0.000000	-0.129183	0.315766	-0.585735	0.000000	0.000000	4.000000	4.000000	0.000000
14573.706600	-0.058043	0.590945	0.131753	81.199486	86.620552	140.039612	4.766224	0.000000	-1.510996	0.000000	0.000000	0.000000	-0.129183	0.315766	-0.585735	0.000000	0.000000	4.000000	4.000000	0.000000
14573.709933	-0.058471	0.591976	0.129818	81.199463	86.560699	140.039597	4.764258	0.000000	-1.517184	0.000000	0.000000	0.000000	-0.128484	0.309465	-0.580745	0.000000	0.000000	4.000000	4.000000	0.000000
14573.713266	-0.058471	0.591976	0.129818	81.199463	86.560699	140.039597	4.764258	0.000000	-1.517184	0.000000	0.000000	0.000000	-0.128484	0.309465	-0.580745	0.000000	0.000000	4.000000	4.000000	0.000000
14573.716600	-0.058471	0.591976	0.129818	81.199463	86.560699	140.039597	4.764258	0.000000	-1.517184	0.000000	0.000000	0.000000	-0.128484	0.309465	-0.580745	0.000000	0.000000	4.000000	4.000000	0.000000
14573.719933	-0.058923	0.592999	0.127874	81.199463	86.498161	140.039612	4.762258	0.000000	-1.523450	0.000000	0.000000	0.000000	-0.135475	0.306804	-0.583100	0.000000	0.000000	4.000000	4.000000	0.000000
14573.723266	-0.058923	0.592999	0.127874	81.199463	86.498161	140.039612	4.762258	0.000000	-1.523450	0.000000	0.000000	0.000000	-0.135475	0.306804	-0.583100	0.000000	0.000000	4.000000	4.000000	0.000000
14573.726600	-0.058923	0.592999	0.127874	81.199463	86.498161	140.039612	4.762258	0.000000	-1.523450	0.000000	0.000000	0.000000	-0.135475	0.306804	-0.583100	0.000000	0.000000	4.000000	4.000000	0.000000
14573.729933	-0.059455	0.594001	0.125939	81.199440	86.427444	140.039627	4.760416	0.000000	-1.529197	0.000000	0.000000	0.000000	-0.159663	0.300617	-0.580573	0.000000	0.000000	4.000000	4.000000	0.000000
14573.733266	-0.059455	0.594001	0.125939	81.199440	86.427444	140.039627	4.760416	0.000000	-1.529197	0.000000	0.000000	0.000000	-0.159663	0.300617	-0.580573	0.000000	0.000000	4.000000	4.000000	0.000000
14573.736600	-0.059455	0.594001	0.125939	81.199440	86.427444	140.039627	4.760416	0.000000	-1.529197	0.000000	0.000000	0.000000	-0.159663	0.300617	-0.580573	0.000000	0.000000	4.000000	4.000000	0.000000
14573.739933	-0.060010	0.594994	0.123996	81.199463	86.353989	140.039597	4.759430	0.000000	-1.532261	0.000000	0.000000	0.000000	-0.166389	0.298018	-0.582935	0.000000	0.000000	4.000000	4.000000	0.000000
14573.743266	-0.060010	0.594994	0.123996	81.199463	86.353989	140.039597	4.759430	0.000000	-1.532261	0.000000	0.000000	0.000000	-0.166389	0.298018	-0.582935	0.000000	0.000000	4.000000	4.000000	0.000000
14573.746600	-0.060010	0.594994	0.123996	81.199463	86.353989	140.039597	4.759430	0.000000	-1.532261	0.000000	0.000000	0.000000	-0.166389	0.298018	-0.582935	0.000000	0.000000	4.000000	4.000000	0.000000
14573.749933	-0.060587	0.595947	0.122052	81.199333	86.298035	140.052078	4.758636	0.000000	-1.534728	0.000000	0.000000	0.000000	-0.173267	0.285852	-0.583043	0.000000	0.000000	4.000000	4.000000	0.000000
14573.753266	-0.060587	0.595947	0.122052	81.199333	86.298035	140.052078	4.758636	0.000000	-1.534728	0.000000	0.000000	0.000000	-0.173267	0.285852	-0.583043	0.000000	0.000000	4.000000	4.000000	0.000000
14573.756600	-0.060587	0.595947	0.122052	81.199333	86.298035	140.052078	4.758636	0.000000	-1.534728	0.000000	0.000000	0.000000	-0.173267	0.285852	-0.583043	0.000000	0.000000	4.000000	4.000000	0.000000
14573.759933	-0.061189	0.596880	0.120123	81.199226	86.242104	140.072525	4.758074	0.000000	-1.536466	0.000000	0.000000	0.000000	-0.180531	0.279859	-0.578769	0.000000	0.000000	4.000000	4.000000	0.000000
14573.763266	-0.061189	0.596880	0.120123	81.199226	86.242104	140.072525	4.758074	0.000000	-1.536466	0.000000	0.000000	0.000000	-0.180531	0.279859	-0.578769	0.000000	0.000000	4.000000	4.000000	0.000000
14573.766600	-0.061189	0.596880	0.120123	81.199226	86.242104	140.072525	4.758074	0.000000	-1.536466	0.000000	0.000000	0.000000	-0.180531	0.279859	-0.578769	0.000000	0.000000	4.000000	4.000000	0.000000
14573.769933	-0.061737	0.597802	0.118253	81.199173	86.165901	140.064499	4.757829	0.000000	-1.537227	0.000000	0.000000	0.000000	-0.164338	0.276633	-0.560836	0.000000	0.000000	4.000000	4.000000	0.000000
14573.773266	-0.061737	0.597802	0.118253	81.199173	86.165901	140.064499	4.757829	0.000000	-1.537227	0.000000	0.000000	0.000000	-0.164338	0.276633	-0.560836	0.000000	0.000000	4.000000	4.000000	0.000000
14573.776600	-0.061737	0.597802	0.118253	81.199173	86.165901	140.064499	4.757829	0.000000	-1.537227	0.000000	0.000000	0.000000	-0.164338	0.276633	-0.560836	0.000000	0.000000	4.000000	4.000000	0.000000
14573.779933	-0.062311	0.598725	0.116413	81.197456	86.070473	140.035645	4.757166	0.000000	-1.539275	0.000000	0.000000	0.000000	-0.172163	0.276973	-0.552067	0.000000	0.000000	4.000000	4.000000	0.000000
14573.783266	-0.062311	0.598725	0.116413	81.197456	86.070473	140.035645	4.757166	0.000000	-1.539275	0.000000	0.000000	0.000000	-0.172163	0.276973	-0.552067	0.000000	0.000000	4.000000	4.000000	0.000000
14573.786600	-0.062311	0.598725	0.116413	81.197456	86.070473	140.035645	4.757166	0.000000	-1.539275	0.000000	0.000000	0.000000	-0.172163	0.276973	-0.552067	0.000000	0.000000	4.000000	4.000000	0.000000
14573.789933	-0.062943	0.599628	0.114644	81.197678	85.948456	139.994720	4.756908	0.000000	-1.540072	0.000000	0.000000	0.000000	-0.189563	0.270675	-0.530838	0.000000	0.000000	4.000000	4.000000	0.000000
14573.793266	-0.062943	0.599628	0.114644	81.197678	85.948456	139.994720	4.756908	0.000000	-1.540072	0.000000	0.000000	0.000000	-0.189563	0.270675	-0.530838	0.000000	0.000000	4.000000	4.000000	0.000000
14573.796600	-0.062943	0.599628	0.114644	81.197678	85.948456	139.994720	4.756908	0.000000	-1.540072	0.000000	0.000000	0.000000	-0.189563	0.270675	-0.530838	0.000000	0.000000	4.000000	4.000000	0.000000
14573.799933	-0.063635	0.600499	0.112968	81.192436	85.795418	139.916092	4.757625	0.000000	-1.537856	0.000000	0.000000	0.000000	-0.207672	0.261332	-0.502862	0.000000	0.000000	4.000000	4.000000	0.000000
14573.803266	-0.063635	0.600499	0.112968	81.192436	85.795418	139.916092	4.757625	0.000000	-1.537856	0.000000	0.000000	0.000000	-0.207672	0.261332	-0.502862	0.000000	0.000000	4.000000	4.000000	0.000000
14573.806600	-0.063635	0.600499	0.112968	81.192436	85.795418	139.916092	4.757625	0.000000	-1.537856	0.000000	0.000000	0.000000	-0.207672	0.261332	-0.502862	0.000000	0.000000	4.000000	4.000000	0.000000
14573.809933	-0.064444	0.601329	0.111401	81.159042	85.587303	139.778549	4.759477	0.000000	-1.532117	0.000000	0.000000	0.000000	-0.242745	0.249019	-0.469935	0.000000	0.000000	4.000000	4.000000	0.000000
14573.813266	-0.064444	0.601329	0.111401	81.159042	85.587303	139.778549	4.759477	0.000000	-1.532117	0.000000	0.000000	0.000000	-0.242745	0.249019	-0.469935	0.000000	0.000000	4.000000	4.000000	0.000000
14573.816600	-0.064444	0.601329	0.111401	81.159042	85.587303	139.778549	4.759477	0.000000	-1.532117	0.000000	0.000000	0.000000	-0.242745	0.249019	-0.469935	0.000000	0.000000	4.000000	4.000000	0.000000
14573.819933	-0.065371	0.602088	0.109952	81.086098	85.329605	139.561493	4.763264	0.000000	-1.520299	0.000000	0.000000	0.000000	-0.278030	0.227694	-0.434623	0.000000	0.000000	4.000000	4.000000	0.000000
14573.823266	-0.065371	0.602088	0.109952	81.086098	85.329605	139.561493	4.763264	0.000000	-1.520299	0.000000	0.000000	0.000000	-0.278030	0.227694	-0.434623	0.000000	0.000000	4.000000	4.000000	0.000000
14573.826600	-0.065371	0.602088	0.109952	81.086098	85.329605	139.561493	4.763264	0.000000	-1.520299	0.000000	0.000000	0.000000	-0.278030	0.227694	-0.434623	0.000000	0.000000	4.000000	4.000000	0.000000
14573.829933	-0.066384	0.602768	0.108588	80.975311	85.073669	139.235397	4.769064	0.000000	-1.502009	0.000000	0.000000	0.000000	-0.303965	0.203972	-0.409380	0.000000	0.000000	4.000000	4.000000	0.000000
14573.833266	-0.066384	0.602768	0.108588	80.975311	85.073669	139.235397	4.769064	0.000000	-1.502009	0.000000	0.000000	0.000000	-0.303965	0.203972	-0.409380	0.000000	0.000000	4.000000	4.000000	0.000000
14573.836600	-0.066384	0.602768	0.108588	80.975311	85.073669	139.235397	4.769064	0.000000	-1.502009	0.000000	0.000000	0.000000	-0.303965	0.203972	-0.409380	0.000000	0.000000	4.000000	4.000000	0.000000
14573.839933	-0.067431	0.603339	0.107322	80.819351	84.774628	138.712479	4.776360	0.000000	-1.478643	0.000000	0.000000	0.000000	-0.314119	0.171239	-0.379831	0.000000	0.000000	4.000000	4.000000	0.000000
14573.843266	-0.067431	0.603339	0.107322	80.819351	84.774628	138.712479	4.776360	0.000000	-1.478643	0.000000	0.000000	0.000000	-0.314119	0.171239	-0.379831	0.000000	0.000000	4.000000	4.000000	0.000000
14573.846600	-0.067431	0.603339	0.107322	80.819351	84.774628	138.712479	4.776360	0.000000	-1.478643	0.000000	0.000000	0.000000	-0.314119	0.171239	-0.379831	0.000000	0.000000	4.000000	4.000000	0.000000
14573.849933	-0.068582	0.603844	0.106055	80.640610	84.487305	138.013428	4.784536	0.000000	-1.451969	0.000000	0.000000	0.000000	-0.345230	0.151673	-0.379988	0.000000	0.000000	4.000000	4.000000	0.000000
14573.853266	-0.068582	0.603844	0.106055	80.640610	84.487305	138.013428	4.784536	0.000000	-1.451969	0.000000	0.000000	0.000000	-0.345230	0.151673	-0.379988	0.000000	0.000000	4.000000	4.000000	0.000000
14573.856600	-0.068582	0.603844	0.106055	80.640610	84.487305	138.013428	4.784536	0.000000	-1.451969	0.000000	0.000000	0.000000	-0.345230	0.151673	-0.379988	0.000000	0.000000	4.000000	4.000000	0.000000
14573.859933	-0.069865	0.604274	0.104807	80.433327	84.242889	137.437317	4.794057	0.000000	-1.420215	0.000000	0.000000	0.000000	-0.385001	0.129038	-0.374555	0.000000	0.000000	4.000000	4.000000	0.000000
14573.863266	-0.069865	0.604274	0.104807	80.433327	84.242889	137.437317	4.794057	0.000000	-1.420215	0.000000	0.000000	0.000000	-0.385001	0.129038	-0.374555	0.000000	0.000000	4.000000	4.000000	0.000000
14573.866600	-0.069865	0.604274	0.104807	80.433327	84.242889	137.437317	4.794057	0.000000	-1.420215	0.000000	0.000000	0.000000	-0.385001	0.129038	-0.374555	0.000000	0.000000	4.000000	4.000000	0.000000
14573.869933	-0.071140	0.604630	0.103533	80.207207	83.996513	137.141754	4.805309	0.000000	-1.381667	0.000000	0.000000	0.000000	-0.382403	0.106811	-0.382062	0.000000	0.000000	4.000000	4.000000	0.000000
14573.873266	-0.071140	0.604630	0.103533	80.207207	83.996513	137.141754	4.805309	0.000000	-1.381667	0.000000	0.000000	0.000000	-0.382403	0.106811	-0.382062	0.000000	0.000000	4.000000	4.000000	0.000000
14573.876600	-0.071140	0.604630	0.103533	80.207207	83.996513	137.141754	4.805309	0.000000	-1.381667	0.000000	0.000000	0.000000	-0.382403	0.106811	-0.382062	0.000000	0.000000	4.000000	4.000000	0.000000
14573.879933	-0.072461	0.604933	0.102242	79.960289	83.783997	137.082077	4.816374	0.000000	-1.342585	0.000000	0.000000	0.000000	-0.396248	0.090734	-0.387276	0.000000	0.000000	4.000000	4.000000	0.000000
14573.883266	-0.072461	0.604933	0.102242	79.960289	83.783997	137.082077	4.816374	0.000000	-1.342585	0.000000	0.000000	0.000000	-0.396248	0.090734	-0.387276	0.000000	0.000000	4.000000	4.000000	0.000000
14573.886600	-0.072461	0.604933	0.102242	79.960289	83.783997	137.082077	4.816374	0.000000	-1.342585	0.000000	0.000000	0.000000	-0.396248	0.090734	-0.387276	0.000000	0.000000	4.000000	4.000000	0.000000
14573.889933	-0.073803	0.605253	0.100958	79.713478	83.570152	136.925491	4.827928	0.000000	-1.300428	0.000000	0.000000	0.000000	-0.402849	0.096135	-0.385261	0.000000	0.000000	4.000000	4.000000	0.000000
14573.893266	-0.073803	0.605253	0.100958	79.713478	83.570152	136.925491	4.827928	0.000000	-1.300428	0.000000	0.000000	0.000000	-0.402849	0.096135	-0.385261	0.000000	0.000000	4.000000	4.000000	0.000000
14573.896600	-0.073803	0.605253	0.100958	79.713478	83.570152	136.925491	4.827928	0.000000	-1.300428	0.000000	0.000000	0.000000	-0.402849	0.096135	-0.385261	0.000000	0.000000	4.000000	4.000000	0.000000
14573.899933	-0.075036	0.605510	0.099700	79.493073	83.381912	136.594803	4.839724	0.000000	-1.255815	0.000000	0.000000	0.000000	-0.369837	0.076982	-0.377463	0.000000	0.000000	4.000000	4.000000	0.000000
14573.903266	-0.075036	0.605510	0.099700	79.493073	83.381912	136.594803	4.839724	0.000000	-1.255815	0.000000	0.000000	0.000000	-0.369837	0.076982	-0.377463	0.000000	0.000000	4.000000	4.000000	0.000000
14573.906600	-0.075036	0.605510	0.099700	79.493073	83.381912	136.594803	4.839724	0.000000	-1.255815	0.000000	0.000000	0.000000	-0.369837	0.076982	-0.377463	0.000000	0.000000	4.000000	4.000000	0.000000
14573.909933	-0.076194	0.605784	0.098522	79.332932	83.235374	136.283524	4.850267	0.000000	-1.214460	0.000000	0.000000	0.000000	-0.347366	0.082290	-0.353151	0.000000	0.000000	4.000000	4.000000	0.000000
14573.913266	-0.076194	0.605784	0.098522	79.332932	83.235374	136.283524	4.850267	0.000000	-1.214460	0.000000	0.000000	0.000000	-0.347366	0.082290	-0.353151	0.000000	0.000000	4.000000	4.000000	0.000000
14573.916600	-0.076194	0.605784	0.098522	79.332932	83.235374	136.283524	4.850267	0.000000	-1.214460	0.000000	0.000000	0.000000	-0.347366	0.082290	-0.353151	0.000000	0.000000	4.000000	4.000000	0.000000
14573.919933	-0.077276	0.606056	0.097413	79.293121	83.174698	136.181351	4.860133	0.000000	-1.174352	0.000000	0.000000	0.000000	-0.324600	0.081573	-0.332989	0.000000	0.000000	4.000000	4.000000	0.000000
14573.923266	-0.077276	0.606056	0.097413	79.293121	83.174698	136.181351	4.860133	0.000000	-1.174352	0.000000	0.000000	0.000000	-0.324600	0.081573	-0.332989	0.000000	0.000000	4.000000	4.000000	0.000000
14573.926600	-0.077276	0.606056	0.097413	79.293121	83.174698	136.181351	4.860133	0.000000	-1.174352	0.000000	0.000000	0.000000	-0.324600	0.081573	-0.332989	0.000000	0.000000	4.000000	4.000000	0.000000
14573.929933	-0.078285	0.606346	0.096385	79.311630	83.156151	136.195892	4.869268	0.000000	-1.135881	0.000000	0.000000	0.000000	-0.302713	0.087028	-0.308312	0.000000	0.000000	4.000000	4.000000	0.000000
14573.933266	-0.078285	0.606346	0.096385	79.311630	83.156151	136.195892	4.869268	0.000000	-1.135881	0.000000	0.000000	0.000000	-0.302713	0.087028	-0.308312	0.000000	0.000000	4.000000	4.000000	0.000000
14573.936600	-0.078285	0.606346	0.096385	79.311630	83.156151	136.195892	4.869268	0.000000	-1.135881	0.000000	0.000000	0.000000	-0.302713	0.087028	-0.308312	0.000000	0.000000	4.000000	4.000000	0.000000
14573.939933	-0.079216	0.606675	0.095395	79.328377	83.094650	136.111938	4.819240	0.000000	-1.085745	0.000000	0.000000	0.000000	-0.279155	0.098712	-0.297010	0.000000	0.000000	4.000000	4.000000	0.000000
14573.943266	-0.079216	0.606675	0.095395	79.328377	83.094650	136.111938	4.819240	0.000000	-1.085745	0.000000	0.000000	0.000000	-0.279155	0.098712	-0.297010	0.000000	0.000000	4.000000	4.000000	0.000000
14573.946600	-0.079216	0.606675	0.095395	79.328377	83.094650	136.111938	4.819240	0.000000	-1.085745	0.000000	0.000000	0.000000	-0.279155	0.098712	-0.297010	0.000000	0.000000	4.000000	4.000000	0.000000
14573.949933	-0.080094	0.607043	0.094439	79.345230	83.005394	135.906464	4.769738	0.000000	-1.039219	0.000000	0.000000	0.000000	-0.263633	0.110382	-0.286727	0.000000	0.000000	4.000000	4.000000	0.000000
14573.953266	-0.080094	0.607043	0.094439	79.345230	83.005394	135.906464	4.769738	0.000000	-1.039219	0.000000	0.000000	0.000000	-0.263633	0.110382	-0.286727	0.000000	0.000000	4.000000	4.000000	0.000000
14573.956600	-0.080094	0.607043	0.094439	79.345230	83.005394	135.906464	4.769738	0.000000	-1.039219	0.000000	0.000000	0.000000	-0.263633	0.110382	-0.286727	0.000000	0.000000	4.000000	4.000000	0.000000
14573.959933	-0.080969	0.607440	0.093473	79.369751	82.905914	135.693039	4.721950	0.000000	-0.995280	0.000000	0.000000	0.000000	-0.262285	0.119019	-0.289786	0.000000	0.000000	4.000000	4.000000	0.000000
14573.963266	-0.080969	0.607440	0.093473	79.369751	82.905914	135.693039	4.721950	0.000000	-0.995280	0.000000	0.000000	0.000000	-0.262285	0.119019	-0.289786	0.000000	0.000000	4.000000	4.000000	0.000000
14573.966600	-0.080969	0.607440	0.093473	79.369751	82.905914	135.693039	4.721950	0.000000	-0.995280	0.000000	0.000000	0.000000	-0.262285	0.119019	-0.289786	0.000000	0.000000	4.000000	4.000000	0.000000
14573.969933	-0.081816	0.607855	0.092523	79.407440	82.800606	135.599655	4.673652	0.000000	-0.951566	0.000000	0.000000	0.000000	-0.254101	0.124567	-0.284919	0.000000	0.000000	4.000000	4.000000	0.000000
14573.973266	-0.081816	0.607855	0.092523	79.407440	82.800606	135.599655	4.673652	0.000000	-0.951566	0.000000	0.000000	0.000000	-0.254101	0.124567	-0.284919	0.000000	0.000000	4.000000	4.000000	0.000000
14573.976600	-0.081816	0.607855	0.092523	79.407440	82.800606	135.599655	4.673652	0.000000	-0.951566	0.000000	0.000000	0.000000	-0.254101	0.124567	-0.284919	0.000000	0.000000	4.000000	4.000000	0.000000
14573.979933	-0.082658	0.608299	0.091563	79.441467	82.680756	135.536575	4.626166	0.000000	-0.909216	0.000000	0.000000	0.000000	-0.252772	0.133178	-0.287976	0.000000	0.000000	4.000000	4.000000	0.000000
14573.983266	-0.082658	0.608299	0.091563	79.441467	82.680756	135.536575	4.626166	0.000000	-0.909216	0.000000	0.000000	0.000000	-0.252772	0.133178	-0.287976	0.000000	0.000000	4.000000	4.000000	0.000000
14573.986600	-0.082658	0.608299	0.091563	79.441467	82.680756	135.536575	4.626166	0.000000	-0.909216	0.000000	0.000000	0.000000	-0.252772	0.133178	-0.287976	0.000000	0.000000	4.000000	4.000000	0.000000
14573.989933	-0.083472	0.608741	0.090605	79.462273	82.563805	135.456940	4.578170	0.000000	-0.867087	0.000000	0.000000	0.000000	-0.244000	0.132621	-0.287403	0.000000	0.000000	4.000000	4.000000	0.000000
14573.993266	-0.083472	0.608741	0.090605	79.462273	82.563805	135.456940	4.578170	0.000000	-0.867087	0.000000	0.000000	0.000000	-0.244000	0.132621	-0.287403	0.000000	0.000000	4.000000	4.000000	0.000000
14573.996600	-0.083472	0.608741	0.090605	79.462273	82.563805	135.456940	4.578170	0.000000	-0.867087	0.000000	0.000000	0.000000	-0.244000	0.132621	-0.287403	0.000000	0.000000	4.000000	4.000000	0.000000
14573.999933	-0.084324	0.609181	0.089578	79.471855	82.420517	135.358810	4.530269	0.000000	-0.826421	0.000000	0.000000	0.000000	-0.255865	0.131977	-0.308309	0.000000	0.000000	4.000000	4.000000	0.000000
14574.003266	-0.084324	0.609181	0.089578	79.471855	82.420517	135.358810	4.530269	0.000000	-0.826421	0.000000	0.000000	0.000000	-0.255865	0.131977	-0.308309	0.000000	0.000000	4.000000	4.000000	0.000000
14574.006600	-0.084324	0.609181	0.089578	79.471855	82.420517	135.358810	4.530269	0.000000	-0.826421	0.000000	0.000000	0.000000	-0.255865	0.131977	-0.308309	0.000000	0.000000	4.000000	4.000000	0.000000
14574.009933	-0.085174	0.609619	0.088548	79.473877	82.285034	135.268890	4.478885	0.000000	-0.783776	0.000000	0.000000	0.000000	-0.254793	0.131372	-0.308951	0.000000	0.000000	4.000000	4.000000	0.000000
14574.013266	-0.085174	0.609619	0.088548	79.473877	82.285034	135.268890	4.478885	0.000000	-0.783776	0.000000	0.000000	0.000000	-0.254793	0.131372	-0.308951	0.000000	0.000000	4.000000	4.000000	0.000000
14574.016600	-0.085174	0.609619	0.088548	79.473877	82.285034	135.268890	4.478885	0.000000	-0.783776	0.000000	0.000000	0.000000	-0.254793	0.131372	-0.308951	0.000000	0.000000	4.000000	4.000000	0.000000
14574.019933	-0.086014	0.610044	0.087479	79.473946	82.162117	135.148056	4.427392	0.000000	-0.741311	0.000000	0.000000	0.000000	-0.251964	0.127659	-0.320722	0.000000	0.000000	4.000000	4.000000	0.000000
14574.023266	-0.086014	0.610044	0.087479	79.473946	82.162117	135.148056	4.427392	0.000000	-0.741311	0.000000	0.000000	0.000000	-0.251964	0.127659	-0.320722	0.000000	0.000000	4.000000	4.000000	0.000000
14574.026600	-0.086014	0.610044	0.087479	79.473946	82.162117	135.148056	4.427392	0.000000	-0.741311	0.000000	0.000000	0.000000	-0.251964	0.127659	-0.320722	0.000000	0.000000	4.000000	4.000000	0.000000
14574.029933	-0.086896	0.610457	0.086362	79.473946	82.056023	134.964554	4.373939	0.000000	-0.699317	0.000000	0.000000	0.000000	-0.264550	0.123893	-0.334970	0.000000	0.000000	4.000000	4.000000	0.000000
14574.033266	-0.086896	0.610457	0.086362	79.473946	82.056023	134.964554	4.373939	0.000000	-0.699317	0.000000	0.000000	0.000000	-0.264550	0.123893	-0.334970	0.000000	0.000000	4.000000	4.000000	0.000000
14574.036600	-0.086896	0.610457	0.086362	79.473946	82.056023	134.964554	4.373939	0.000000	-0.699317	0.000000	0.000000	0.000000	-0.264550	0.123893	-0.334970	0.000000	0.000000	4.000000	4.000000	0.000000
14574.039933	-0.087694	0.610848	0.085241	79.473831	81.972214	134.854034	4.318110	0.000000	-0.655225	0.000000	0.000000	0.000000	-0.239453	0.117144	-0.336241	0.000000	0.000000	4.000000	4.000000	0.000000
14574.043266	-0.087694	0.610848	0.085241	79.473831	81.972214	134.854034	4.318110	0.000000	-0.655225	0.000000	0.000000	0.000000	-0.239453	0.117144	-0.336241	0.000000	0.000000	4.000000	4.000000	0.000000
14574.046600	-0.087694	0.610848	0.085241	79.473831	81.972214	134.854034	4.318110	0.000000	-0.655225	0.000000	0.000000	0.000000	-0.239453	0.117144	-0.336241	0.000000	0.000000	4.000000	4.000000	0.000000
14574.049933	-0.088488	0.611236	0.084119	79.471931	81.886940	134.775269	4.262070	0.000000	-0.615316	0.000000	0.000000	0.000000	-0.238308	0.116476	-0.336854	0.000000	0.000000	4.000000	4.000000	0.000000
14574.053266	-0.088488	0.611236	0.084119	79.471931	81.886940	134.775269	4.262070	0.000000	-0.615316	0.000000	0.000000	0.000000	-0.238308	0.116476	-0.336854	0.000000	0.000000	4.000000	4.000000	0.000000
14574.056600	-0.088488	0.611236	0.084119	79.471931	81.886940	134.775269	4.262070	0.000000	-0.615316	0.000000	0.000000	0.000000	-0.238308	0.116476	-0.336854	0.000000	0.000000	4.000000	4.000000	0.000000
14574.059933	-0.089296	0.611591	0.082938	79.471725	81.831352	134.730881	4.205928	0.000000	-0.575598	0.000000	0.000000	0.000000	-0.242295	0.106546	-0.354204	0.000000	0.000000	4.000000	4.000000	0.000000
14574.063266	-0.089296	0.611591	0.082938	79.471725	81.831352	134.730881	4.205928	0.000000	-0.575598	0.000000	0.000000	0.000000	-0.242295	0.106546	-0.354204	0.000000	0.000000	4.000000	4.000000	0.000000
14574.066600	-0.089296	0.611591	0.082938	79.471725	81.831352	134.730881	4.205928	0.000000	-0.575598	0.000000	0.000000	0.000000	-0.242295	0.106546	-0.354204	0.000000	0.000000	4.000000	4.000000	0.000000
14574.069933	-0.090097	0.611924	0.081741	79.469650	81.779655	134.710236	4.146894	0.000000	-0.535216	0.000000	0.000000	0.000000	-0.240333	0.099782	-0.359164	0.000000	0.000000	4.000000	4.000000	0.000000
14574.073266	-0.090097	0.611924	0.081741	79.469650	81.779655	134.710236	4.146894	0.000000	-0.535216	0.000000	0.000000	0.000000	-0.240333	0.099782	-0.359164	0.000000	0.000000	4.000000	4.000000	0.000000
14574.076600	-0.090097	0.611924	0.081741	79.469650	81.779655	134.710236	4.146894	0.000000	-0.535216	0.000000	0.000000	0.000000	-0.240333	0.099782	-0.359164	0.000000	0.000000	4.000000	4.000000	0.000000
14574.079933	-0.090864	0.612264	0.080523	79.465538	81.759995	134.731537	4.087033	0.000000	-0.495160	0.000000	0.000000	0.000000	-0.230264	0.101957	-0.365325	0.000000	0.000000	4.000000	4.000000	0.000000
14574.083266	-0.090864	0.612264	0.080523	79.465538	81.759995	134.731537	4.087033	0.000000	-0.495160	0.000000	0.000000	0.000000	-0.230264	0.101957	-0.365325	0.000000	0.000000	4.000000	4.000000	0.000000
14574.086600	-0.090864	0.612264	0.080523	79.465538	81.759995	134.731537	4.087033	0.000000	-0.495160	0.000000	0.000000	0.000000	-0.230264	0.101957	-0.365325	0.000000	0.000000	4.000000	4.000000	0.000000
14574.089933	-0.091600	0.612581	0.079293	79.453964	81.719788	134.686813	4.026145	0.000000	-0.456783	0.000000	0.000000	0.000000	-0.220632	0.095139	-0.368959	0.000000	0.000000	4.000000	4.000000	0.000000
14574.093266	-0.091600	0.612581	0.079293	79.453964	81.719788	134.686813	4.026145	0.000000	-0.456783	0.000000	0.000000	0.000000	-0.220632	0.095139	-0.368959	0.000000	0.000000	4.000000	4.000000	0.000000
14574.096600	-0.091600	0.612581	0.079293	79.453964	81.719788	134.686813	4.026145	0.000000	-0.456783	0.000000	0.000000	0.000000	-0.220632	0.095139	-0.368959	0.000000	0.000000	4.000000	4.000000	0.000000
14574.099933	-0.092306	0.612895	0.078066	79.429062	81.704391	134.570526	3.964652	0.000000	-0.420011	0.000000	0.000000	0.000000	-0.211775	0.094402	-0.368229	0.000000	0.000000	4.000000	4.000000	0.000000
14574.103266	-0.092306	0.612895	0.078066	79.429062	81.704391	134.570526	3.964652	0.000000	-0.420011	0.000000	0.000000	0.000000	-0.211775	0.094402	-0.368229	0.000000	0.000000	4.000000	4.000000	0.000000
14574.106600	-0.092306	0.612895	0.078066	79.429062	81.704391	134.570526	3.964652	0.000000	-0.420011	0.000000	0.000000	0.000000	-0.211775	0.094402	-0.368229	0.000000	0.000000	4.000000	4.000000	0.000000
14574.109933	-0.092923	0.613177	0.076798	79.398582	81.691856	134.444992	3.903280	0.000000	-0.384715	0.000000	0.000000	0.000000	-0.185064	0.084344	-0.380312	0.000000	0.000000	4.000000	4.000000	0.000000
14574.113266	-0.092923	0.613177	0.076798	79.398582	81.691856	134.444992	3.903280	0.000000	-0.384715	0.000000	0.000000	0.000000	-0.185064	0.084344	-0.380312	0.000000	0.000000	4.000000	4.000000	0.000000
14574.116600	-0.092923	0.613177	0.076798	79.398582	81.691856	134.444992	3.903280	0.000000	-0.384715	0.000000	0.000000	0.000000	-0.185064	0.084344	-0.380312	0.000000	0.000000	4.000000	4.000000	0.000000
14574.119933	-0.093484	0.613485	0.075529	79.375443	81.704796	134.472748	3.839895	0.000000	-0.353871	0.000000	0.000000	0.000000	-0.168302	0.092466	-0.380682	0.000000	0.000000	4.000000	4.000000	0.000000
14574.123266	-0.093484	0.613485	0.075529	79.375443	81.704796	134.472748	3.839895	0.000000	-0.353871	0.000000	0.000000	0.000000	-0.168302	0.092466	-0.380682	0.000000	0.000000	4.000000	4.000000	0.000000
14574.126600	-0.093484	0.613485	0.075529	79.375443	81.704796	134.472748	3.839895	0.000000	-0.353871	0.000000	0.000000	0.000000	-0.168302	0.092466	-0.380682	0.000000	0.000000	4.000000	4.000000	0.000000
14574.129933	-0.094030	0.613789	0.074198	79.374878	81.723312	134.550674	3.776448	0.000000	-0.325821	0.000000	0.000000	0.000000	-0.164023	0.091133	-0.399205	0.000000	0.000000	4.000000	4.000000	0.000000
14574.133266	-0.094030	0.613789	0.074198	79.374878	81.723312	134.550674	3.776448	0.000000	-0.325821	0.000000	0.000000	0.000000	-0.164023	0.091133	-0.399205	0.000000	0.000000	4.000000	4.000000	0.000000
14574.136600	-0.094030	0.613789	0.074198	79.374878	81.723312	134.550674	3.776448	0.000000	-0.325821	0.000000	0.000000	0.000000	-0.164023	0.091133	-0.399205	0.000000	0.000000	4.000000	4.000000	0.000000
14574.139933	-0.094490	0.614108	0.072834	79.374199	81.763863	134.621552	3.709914	0.000000	-0.298483	0.000000	0.000000	0.000000	-0.137789	0.095792	-0.409386	0.000000	0.000000	4.000000	4.000000	0.000000
14574.143266	-0.094490	0.614108	0.072834	79.374199	81.763863	134.621552	3.709914	0.000000	-0.298483	0.000000	0.000000	0.000000	-0.137789	0.095792	-0.409386	0.000000	0.000000	4.000000	4.000000	0.000000
14574.146600	-0.094490	0.614108	0.072834	79.374199	81.763863	134.621552	3.709914	0.000000	-0.298483	0.000000	0.000000	0.000000	-0.137789	0.095792	-0.409386	0.000000	0.000000	4.000000	4.000000	0.000000
14574.149933	-0.094919	0.614453	0.071464	79.373436	81.812576	134.564789	3.641683	0.000000	-0.275518	0.000000	0.000000	0.000000	-0.128732	0.103657	-0.411047	0.000000	0.000000	4.000000	4.000000	0.000000
14574.153266	-0.094919	0.614453	0.071464	79.373436	81.812576	134.564789	3.641683	0.000000	-0.275518	0.000000	0.000000	0.000000	-0.128732	0.103657	-0.411047	0.000000	0.000000	4.000000	4.000000	0.000000
14574.156600	-0.094919	0.614453	0.071464	79.373436	81.812576	134.564789	3.641683	0.000000	-0.275518	0.000000	0.000000	0.000000	-0.128732	0.103657	-0.411047	0.000000	0.000000	4.000000	4.000000	0.000000
14574.159933	-0.095265	0.614805	0.070082	79.374794	81.832405	134.410660	3.573175	0.000000	-0.254063	0.000000	0.000000	0.000000	-0.103918	0.105376	-0.414318	0.000000	0.000000	4.000000	4.000000	0.000000
14574.163266	-0.095265	0.614805	0.070082	79.374794	81.832405	134.410660	3.573175	0.000000	-0.254063	0.000000	0.000000	0.000000	-0.103918	0.105376	-0.414318	0.000000	0.000000	4.000000	4.000000	0.000000
14574.166600	-0.095265	0.614805	0.070082	79.374794	81.832405	134.410660	3.573175	0.000000	-0.254063	0.000000	0.000000	0.000000	-0.103918	0.105376	-0.414318	0.000000	0.000000	4.000000	4.000000	0.000000
14574.169933	-0.095585	0.615202	0.068710	79.379814	81.861092	134.448730	3.504122	0.000000	-0.236743	0.000000	0.000000	0.000000	-0.095810	0.119203	-0.411616	0.000000	0.000000	4.000000	4.000000	0.000000
14574.173266	-0.095585	0.615202	0.068710	79.379814	81.861092	134.448730	3.504122	0.000000	-0.236743	0.000000	0.000000	0.000000	-0.095810	0.119203	-0.411616	0.000000	0.000000	4.000000	4.000000	0.000000
14574.176600	-0.095585	0.615202	0.068710	79.379814	81.861092	134.448730	3.504122	0.000000	-0.236743	0.000000	0.000000	0.000000	-0.095810	0.119203	-0.411616	0.000000	0.000000	4.000000	4.000000	0.000000
14574.179933	-0.095877	0.615645	0.067347	79.400169	81.859276	134.486984	3.435520	0.000000	-0.220775	0.000000	0.000000	0.000000	-0.087760	0.132922	-0.408911	0.000000	0.000000	4.000000	4.000000	0.000000
14574.183266	-0.095877	0.615645	0.067347	79.400169	81.859276	134.486984	3.435520	0.000000	-0.220775	0.000000	0.000000	0.000000	-0.087760	0.132922	-0.408911	0.000000	0.000000	4.000000	4.000000	0.000000
14574.186600	-0.095877	0.615645	0.067347	79.400169	81.859276	134.486984	3.435520	0.000000	-0.220775	0.000000	0.000000	0.000000	-0.087760	0.132922	-0.408911	0.000000	0.000000	4.000000	4.000000	0.000000
14574.189933	-0.096151	0.616116	0.066039	79.441765	81.828232	134.483475	3.367368	0.000000	-0.206148	0.000000	0.000000	0.000000	-0.082306	0.141276	-0.392431	0.000000	0.000000	4.000000	4.000000	0.000000
14574.193266	-0.096151	0.616116	0.066039	79.441765	81.828232	134.483475	3.367368	0.000000	-0.206148	0.000000	0.000000	0.000000	-0.082306	0.141276	-0.392431	0.000000	0.000000	4.000000	4.000000	0.000000
14574.196600	-0.096151	0.616116	0.066039	79.441765	81.828232	134.483475	3.367368	0.000000	-0.206148	0.000000	0.000000	0.000000	-0.082306	0.141276	-0.392431	0.000000	0.000000	4.000000	4.000000	0.000000
14574.199933	-0.096428	0.616624	0.064759	79.510689	81.701347	134.364685	3.301963	0.000000	-0.192431	0.000000	0.000000	0.000000	-0.083110	0.152320	-0.384186	0.000000	0.000000	4.000000	4.000000	0.000000
14574.203266	-0.096428	0.616624	0.064759	79.510689	81.701347	134.364685	3.301963	0.000000	-0.192431	0.000000	0.000000	0.000000	-0.083110	0.152320	-0.384186	0.000000	0.000000	4.000000	4.000000	0.000000
14574.206600	-0.096428	0.616624	0.064759	79.510689	81.701347	134.364685	3.301963	0.000000	-0.192431	0.000000	0.000000	0.000000	-0.083110	0.152320	-0.384186	0.000000	0.000000	4.000000	4.000000	0.000000
14574.209933	-0.096719	0.617171	0.063566	79.607933	81.369896	134.019653	3.237932	0.000000	-0.178579	0.000000	0.000000	0.000000	-0.087308	0.164234	-0.357815	0.000000	0.000000	4.000000	4.000000	0.000000
14574.213266	-0.096719	0.617171	0.063566	79.607933	81.369896	134.019653	3.237932	0.000000	-0.178579	0.000000	0.000000	0.000000	-0.087308	0.164234	-0.357815	0.000000	0.000000	4.000000	4.000000	0.000000
14574.216600	-0.096719	0.617171	0.063566	79.607933	81.369896	134.019653	3.237932	0.000000	-0.178579	0.000000	0.000000	0.000000	-0.087308	0.164234	-0.357815	0.000000	0.000000	4.000000	4.000000	0.000000
14574.219933	-0.097019	0.617718	0.062432	79.711182	80.828728	133.473129	3.178296	0.000000	-0.164027	0.000000	0.000000	0.000000	-0.089971	0.164111	-0.340069	0.000000	0.000000	4.000000	4.000000	0.000000
14574.223266	-0.097019	0.617718	0.062432	79.711182	80.828728	133.473129	3.178296	0.000000	-0.164027	0.000000	0.000000	0.000000	-0.089971	0.164111	-0.340069	0.000000	0.000000	4.000000	4.000000	0.000000
14574.226600	-0.097019	0.617718	0.062432	79.711182	80.828728	133.473129	3.178296	0.000000	-0.164027	0.000000	0.000000	0.000000	-0.089971	0.164111	-0.340069	0.000000	0.000000	4.000000	4.000000	0.000000
14574.229933	-0.097327	0.618294	0.061349	79.791702	80.232979	132.888596	3.121618	0.000000	-0.149032	0.000000	0.000000	0.000000	-0.092209	0.172737	-0.324889	0.000000	0.000000	4.000000	4.000000	0.000000
14574.233266	-0.097327	0.618294	0.061349	79.791702	80.232979	132.888596	3.121618	0.000000	-0.149032	0.000000	0.000000	0.000000	-0.092209	0.172737	-0.324889	0.000000	0.000000	4.000000	4.000000	0.000000
14574.236600	-0.097327	0.618294	0.061349	79.791702	80.232979	132.888596	3.121618	0.000000	-0.149032	0.000000	0.000000	0.000000	-0.092209	0.172737	-0.324889	0.000000	0.000000	4.000000	4.000000	0.000000
14574.239933	-0.097634	0.618838	0.060274	79.823723	79.777809	132.472931	3.067469	0.000000	-0.133664	0.000000	0.000000	0.000000	-0.092043	0.163259	-0.322660	0.000000	0.000000	4.000000	4.000000	0.000000
14574.243266	-0.097634	0.618838	0.060274	79.823723	79.777809	132.472931	3.067469	0.000000	-0.133664	0.000000	0.000000	0.000000	-0.092043	0.163259	-0.322660	0.000000	0.000000	4.000000	4.000000	0.000000
14574.246600	-0.097634	0.618838	0.060274	79.823723	79.777809	132.472931	3.067469	0.000000	-0.133664	0.000000	0.000000	0.000000	-0.092043	0.163259	-0.322660	0.000000	0.000000	4.000000	4.000000	0.000000
14574.249933	-0.097992	0.619371	0.059211	79.825096	79.546623	132.297714	3.013693	0.000000	-0.118323	0.000000	0.000000	0.000000	-0.107420	0.159853	-0.318879	0.000000	0.000000	4.000000	4.000000	0.000000
14574.253266	-0.097992	0.619371	0.059211	79.825096	79.546623	132.297714	3.013693	0.000000	-0.118323	0.000000	0.000000	0.000000	-0.107420	0.159853	-0.318879	0.000000	0.000000	4.000000	4.000000	0.000000
14574.256600	-0.097992	0.619371	0.059211	79.825096	79.546623	132.297714	3.013693	0.000000	-0.118323	0.000000	0.000000	0.000000	-0.107420	0.159853	-0.318879	0.000000	0.000000	4.000000	4.000000	0.000000
14574.259933	-0.098372	0.619901	0.058142	79.825172	79.359238	132.173676	2.960546	0.000000	-0.100420	0.000000	0.000000	0.000000	-0.114065	0.159076	-0.320640	0.000000	0.000000	4.000000	4.000000	0.000000
14574.263266	-0.098372	0.619901	0.058142	79.825172	79.359238	132.173676	2.960546	0.000000	-0.100420	0.000000	0.000000	0.000000	-0.114065	0.159076	-0.320640	0.000000	0.000000	4.000000	4.000000	0.000000
14574.266600	-0.098372	0.619901	0.058142	79.825172	79.359238	132.173676	2.960546	0.000000	-0.100420	0.000000	0.000000	0.000000	-0.114065	0.159076	-0.320640	0.000000	0.000000	4.000000	4.000000	0.000000
14574.269933	-0.098829	0.620392	0.057090	79.825211	79.183891	132.067368	2.907106	0.000000	-0.081409	0.000000	0.000000	0.000000	-0.137151	0.147165	-0.315665	0.000000	0.000000	4.000000	4.000000	0.000000
14574.273266	-0.098829	0.620392	0.057090	79.825211	79.183891	132.067368	2.907106	0.000000	-0.081409	0.000000	0.000000	0.000000	-0.137151	0.147165	-0.315665	0.000000	0.000000	4.000000	4.000000	0.000000
14574.276600	-0.098829	0.620392	0.057090	79.825211	79.183891	132.067368	2.907106	0.000000	-0.081409	0.000000	0.000000	0.000000	-0.137151	0.147165	-0.315665	0.000000	0.000000	4.000000	4.000000	0.000000
14574.279933	-0.099310	0.620852	0.056041	79.825211	79.025993	131.978790	2.854496	0.000000	-0.058551	0.000000	0.000000	0.000000	-0.144182	0.137861	-0.314822	0.000000	0.000000	4.000000	4.000000	0.000000
14574.283266	-0.099310	0.620852	0.056041	79.825211	79.025993	131.978790	2.854496	0.000000	-0.058551	0.000000	0.000000	0.000000	-0.144182	0.137861	-0.314822	0.000000	0.000000	4.000000	4.000000	0.000000
14574.286600	-0.099310	0.620852	0.056041	79.825211	79.025993	131.978790	2.854496	0.000000	-0.058551	0.000000	0.000000	0.000000	-0.144182	0.137861	-0.314822	0.000000	0.000000	4.000000	4.000000	0.000000
14574.289933	-0.099789	0.621280	0.054999	79.825211	78.862587	131.890152	2.802025	0.000000	-0.034520	0.000000	0.000000	0.000000	-0.143889	0.128609	-0.312550	0.000000	0.000000	4.000000	4.000000	0.000000
14574.293266	-0.099789	0.621280	0.054999	79.825211	78.862587	131.890152	2.802025	0.000000	-0.034520	0.000000	0.000000	0.000000	-0.143889	0.128609	-0.312550	0.000000	0.000000	4.000000	4.000000	0.000000
14574.296600	-0.099789	0.621280	0.054999	79.825211	78.862587	131.890152	2.802025	0.000000	-0.034520	0.000000	0.000000	0.000000	-0.143889	0.128609	-0.312550	0.000000	0.000000	4.000000	4.000000	0.000000
14574.299933	-0.100304	0.621682	0.054020	79.825172	78.719452	131.811356	2.749933	0.000000	-0.010539	0.000000	0.000000	0.000000	-0.154458	0.120544	-0.293498	0.000000	0.000000	4.000000	4.000000	0.000000
14574.303266	-0.100304	0.621682	0.054020	79.825172	78.719452	131.811356	2.749933	0.000000	-0.010539	0.000000	0.000000	0.000000	-0.154458	0.120544	-0.293498	0.000000	0.000000	4.000000	4.000000	0.000000
14574.306600	-0.100304	0.621682	0.054020	79.825172	78.719452	131.811356	2.749933	0.000000	-0.010539	0.000000	0.000000	0.000000	-0.154458	0.120544	-0.293498	0.000000	0.000000	4.000000	4.000000	0.000000
14574.309933	-0.100823	0.622045	0.053073	79.823280	78.607056	131.767929	2.701017	0.000000	0.015204	0.000000	0.000000	0.000000	-0.155586	0.109008	-0.284243	0.000000	0.000000	4.000000	4.000000	0.000000
14574.313266	-0.100823	0.622045	0.053073	79.823280	78.607056	131.767929	2.701017	0.000000	0.015204	0.000000	0.000000	0.000000	-0.155586	0.109008	-0.284243	0.000000	0.000000	4.000000	4.000000	0.000000
14574.316600	-0.100823	0.622045	0.053073	79.823280	78.607056	131.767929	2.701017	0.000000	0.015204	0.000000	0.000000	0.000000	-0.155586	0.109008	-0.284243	0.000000	0.000000	4.000000	4.000000	0.000000
14574.319933	-0.101345	0.622370	0.052156	79.821350	78.477310	131.682938	2.653644	0.000000	0.041135	0.000000	0.000000	0.000000	-0.156758	0.097525	-0.274961	0.000000	0.000000	4.000000	4.000000	0.000000
14574.323266	-0.101345	0.622370	0.052156	79.821350	78.477310	131.682938	2.653644	0.000000	0.041135	0.000000	0.000000	0.000000	-0.156758	0.097525	-0.274961	0.000000	0.000000	4.000000	4.000000	0.000000
14574.326600	-0.101345	0.622370	0.052156	79.821350	78.477310	131.682938	2.653644	0.000000	0.041135	0.000000	0.000000	0.000000	-0.156758	0.097525	-0.274961	0.000000	0.000000	4.000000	4.000000	0.000000
14574.329933	-0.101903	0.622670	0.051303	79.811920	78.357071	131.575989	2.607817	0.000000	0.067262	0.000000	0.000000	0.000000	-0.167470	0.089795	-0.255855	0.000000	0.000000	4.000000	4.000000	0.000000
14574.333266	-0.101903	0.622670	0.051303	79.811920	78.357071	131.575989	2.607817	0.000000	0.067262	0.000000	0.000000	0.000000	-0.167470	0.089795	-0.255855	0.000000	0.000000	4.000000	4.000000	0.000000
14574.336600	-0.101903	0.622670	0.051303	79.811920	78.357071	131.575989	2.607817	0.000000	0.067262	0.000000	0.000000	0.000000	-0.167470	0.089795	-0.255855	0.000000	0.000000	4.000000	4.000000	0.000000
14574.339933	-0.102466	0.622931	0.050482	79.794983	78.249168	131.479111	2.565174	0.000000	0.095173	0.000000	0.000000	0.000000	-0.168738	0.078492	-0.246544	0.000000	0.000000	4.000000	4.000000	0.000000
14574.343266	-0.102466	0.622931	0.050482	79.794983	78.249168	131.479111	2.565174	0.000000	0.095173	0.000000	0.000000	0.000000	-0.168738	0.078492	-0.246544	0.000000	0.000000	4.000000	4.000000	0.000000
14574.346600	-0.102466	0.622931	0.050482	79.794983	78.249168	131.479111	2.565174	0.000000	0.095173	0.000000	0.000000	0.000000	-0.168738	0.078492	-0.246544	0.000000	0.000000	4.000000	4.000000	0.000000
14574.349933	-0.103074	0.623192	0.049649	79.763008	78.125587	131.398773	2.524083	0.000000	0.123296	0.000000	0.000000	0.000000	-0.182531	0.078142	-0.249769	0.000000	0.000000	4.000000	4.000000	0.000000
14574.353266	-0.103074	0.623192	0.049649	79.763008	78.125587	131.398773	2.524083	0.000000	0.123296	0.000000	0.000000	0.000000	-0.182531	0.078142	-0.249769	0.000000	0.000000	4.000000	4.000000	0.000000
14574.356600	-0.103074	0.623192	0.049649	79.763008	78.125587	131.398773	2.524083	0.000000	0.123296	0.000000	0.000000	0.000000	-0.182531	0.078142	-0.249769	0.000000	0.000000	4.000000	4.000000	0.000000
14574.359933	-0.103682	0.623423	0.048824	79.714149	78.010719	131.352844	2.482455	0.000000	0.153718	0.000000	0.000000	0.000000	-0.182384	0.069342	-0.247422	0.000000	0.000000	4.000000	4.000000	0.000000
14574.363266	-0.103682	0.623423	0.048824	79.714149	78.010719	131.352844	2.482455	0.000000	0.153718	0.000000	0.000000	0.000000	-0.182384	0.069342	-0.247422	0.000000	0.000000	4.000000	4.000000	0.000000
14574.366600	-0.103682	0.623423	0.048824	79.714149	78.010719	131.352844	2.482455	0.000000	0.153718	0.000000	0.000000	0.000000	-0.182384	0.069342	-0.247422	0.000000	0.000000	4.000000	4.000000	0.000000
14574.369933	-0.104269	0.623645	0.048027	79.655869	77.886909	131.283554	2.441218	0.000000	0.184115	0.000000	0.000000	0.000000	-0.175942	0.066631	-0.239292	0.000000	0.000000	4.000000	4.000000	0.000000
14574.373266	-0.104269	0.623645	0.048027	79.655869	77.886909	131.283554	2.441218	0.000000	0.184115	0.000000	0.000000	0.000000	-0.175942	0.066631	-0.239292	0.000000	0.000000	4.000000	4.000000	0.000000
14574.376600	-0.104269	0.623645	0.048027	79.655869	77.886909	131.283554	2.441218	0.000000	0.184115	0.000000	0.000000	0.000000	-0.175942	0.066631	-0.239292	0.000000	0.000000	4.000000	4.000000	0.000000
14574.379933	-0.104269	0.623645	0.048027	79.608917	77.793427	131.159515	2.401336	0.000000	0.213439	0.000000	0.000000	0.000000	-0.175942	0.066631	-0.239292	0.000000	0.000000	4.000000	4.000000	0.000000
14574.383266	-0.104831	0.623838	0.047242	79.608917	77.793427	131.159515	2.401336	0.000000	0.213439	0.000000	0.000000	0.000000	-0.168677	0.057902	-0.235418	0.000000	0.000000	4.000000	4.000000	0.000000
14574.386600	-0.104831	0.623838	0.047242	79.608917	77.793427	131.159515	2.401336	0.000000	0.213439	0.000000	0.000000	0.000000	-0.168677	0.057902	-0.235418	0.000000	0.000000	4.000000	4.000000	0.000000
14574.389933	-0.105342	0.624058	0.046457	79.593887	77.709846	130.952759	2.362100	0.000000	0.241552	0.000000	0.000000	0.000000	-0.153163	0.066030	-0.235362	0.000000	0.000000	4.000000	4.000000	0.000000
14574.393266	-0.105342	0.624058	0.046457	79.593887	77.709846	130.952759	2.362100	0.000000	0.241552	0.000000	0.000000	0.000000	-0.153163	0.066030	-0.235362	0.000000	0.000000	4.000000	4.000000	0.000000
14574.396600	-0.105342	0.624058	0.046457	79.593887	77.709846	130.952759	2.362100	0.000000	0.241552	0.000000	0.000000	0.000000	-0.153163	0.066030	-0.235362	0.000000	0.000000	4.000000	4.000000	0.000000
14574.399933	-0.105342	0.624058	0.046457	79.593857	77.641815	130.689484	2.322873	0.000000	0.267079	0.000000	0.000000	0.000000	-0.153163	0.066030	-0.235362	0.000000	0.000000	4.000000	4.000000	0.000000
14574.403266	-0.105788	0.624262	0.045734	79.593857	77.641815	130.689484	2.322873	0.000000	0.267079	0.000000	0.000000	0.000000	-0.134038	0.061042	-0.217153	0.000000	0.000000	4.000000	4.000000	0.000000
14574.406600	-0.105788	0.624262	0.045734	79.593857	77.641815	130.689484	2.322873	0.000000	0.267079	0.000000	0.000000	0.000000	-0.134038	0.061042	-0.217153	0.000000	0.000000	4.000000	4.000000	0.000000
14574.409933	-0.106162	0.624464	0.045024	79.593887	77.584763	130.434235	2.286681	0.000000	0.289419	0.000000	0.000000	0.000000	-0.112110	0.060786	-0.212810	0.000000	0.000000	4.000000	4.000000	0.000000
14574.413266	-0.106162	0.624464	0.045024	79.593887	77.584763	130.434235	2.286681	0.000000	0.289419	0.000000	0.000000	0.000000	-0.112110	0.060786	-0.212810	0.000000	0.000000	4.000000	4.000000	0.000000
14574.416600	-0.106162	0.624464	0.045024	79.593887	77.584763	130.434235	2.286681	0.000000	0.289419	0.000000	0.000000	0.000000	-0.112110	0.060786	-0.212810	0.000000	0.000000	4.000000	4.000000	0.000000
14574.419933	-0.106162	0.624464	0.045024	79.595726	77.514565	130.241287	2.251213	0.000000	0.308104	0.000000	0.000000	0.000000	-0.112110	0.060786	-0.212810	0.000000	0.000000	4.000000	4.000000	0.000000
14574.423266	-0.106519	0.624679	0.044357	79.595726	77.514565	130.241287	2.251213	0.000000	0.308104	0.000000	0.000000	0.000000	-0.106945	0.064295	-0.200198	0.000000	0.000000	4.000000	4.000000	0.000000
14574.426600	-0.106519	0.624679	0.044357	79.595726	77.514565	130.241287	2.251213	0.000000	0.308104	0.000000	0.000000	0.000000	-0.106945	0.064295	-0.200198	0.000000	0.000000	4.000000	4.000000	0.000000
14574.429933	-0.106842	0.624880	0.043657	79.608894	77.471725	130.176819	2.217846	0.000000	0.325928	0.000000	0.000000	0.000000	-0.097047	0.060254	-0.210075	0.000000	0.000000	4.000000	4.000000	0.000000
14574.433266	-0.106842	0.624880	0.043657	79.608894	77.471725	130.176819	2.217846	0.000000	0.325928	0.000000	0.000000	0.000000	-0.097047	0.060254	-0.210075	0.000000	0.000000	4.000000	4.000000	0.000000
14574.436600	-0.106842	0.624880	0.043657	79.608894	77.471725	130.176819	2.217846	0.000000	0.325928	0.000000	0.000000	0.000000	-0.097047	0.060254	-0.210075	0.000000	0.000000	4.000000	4.000000	0.000000
14574.439933	-0.106842	0.624880	0.043657	79.659630	77.459702	130.102646	2.182834	0.000000	0.342102	0.000000	0.000000	0.000000	-0.097047	0.060254	-0.210075	0.000000	0.000000	4.000000	4.000000	0.000000
14574.443266	-0.107122	0.625072	0.042989	79.659630	77.459702	130.102646	2.182834	0.000000	0.342102	0.000000	0.000000	0.000000	-0.083922	0.057708	-0.200186	0.000000	0.000000	4.000000	4.000000	0.000000
14574.446600	-0.107122	0.625072	0.042989	79.659630	77.459702	130.102646	2.182834	0.000000	0.342102	0.000000	0.000000	0.000000	-0.083922	0.057708	-0.200186	0.000000	0.000000	4.000000	4.000000	0.000000
14574.449933	-0.107446	0.625291	0.042303	79.749840	77.469307	130.066986	2.149469	0.000000	0.356089	0.000000	0.000000	0.000000	-0.097250	0.065831	-0.206054	0.000000	0.000000	4.000000	4.000000	0.000000
14574.453266	-0.107446	0.625291	0.042303	79.749840	77.469307	130.066986	2.149469	0.000000	0.356089	0.000000	0.000000	0.000000	-0.097250	0.065831	-0.206054	0.000000	0.000000	4.000000	4.000000	0.000000
14574.456600	-0.107446	0.625291	0.042303	79.749840	77.469307	130.066986	2.149469	0.000000	0.356089	0.000000	0.000000	0.000000	-0.097250	0.065831	-0.206054	0.000000	0.000000	4.000000	4.000000	0.000000
14574.459933	-0.107446	0.625291	0.042303	79.851326	77.464249	130.045609	2.115127	0.000000	0.372297	0.000000	0.000000	0.000000	-0.097250	0.065831	-0.206054	0.000000	0.000000	4.000000	4.000000	0.000000
14574.463266	-0.107826	0.625495	0.041652	79.851326	77.464249	130.045609	2.115127	0.000000	0.372297	0.000000	0.000000	0.000000	-0.114111	0.061003	-0.195309	0.000000	0.000000	4.000000	4.000000	0.000000
14574.466600	-0.107826	0.625495	0.041652	79.851326	77.464249	130.045609	2.115127	0.000000	0.372297	0.000000	0.000000	0.000000	-0.114111	0.061003	-0.195309	0.000000	0.000000	4.000000	4.000000	0.000000
14574.469933	-0.108281	0.625690	0.041008	79.900169	77.400200	130.008331	2.082576	0.000000	0.391316	0.000000	0.000000	0.000000	-0.136538	0.058494	-0.193105	0.000000	0.000000	4.000000	4.000000	0.000000
14574.473266	-0.108281	0.625690	0.041008	79.900169	77.400200	130.008331	2.082576	0.000000	0.391316	0.000000	0.000000	0.000000	-0.136538	0.058494	-0.193105	0.000000	0.000000	4.000000	4.000000	0.000000
14574.476600	-0.108281	0.625690	0.041008	79.900169	77.400200	130.008331	2.082576	0.000000	0.391316	0.000000	0.000000	0.000000	-0.136538	0.058494	-0.193105	0.000000	0.000000	4.000000	4.000000	0.000000
14574.479933	-0.108281	0.625690	0.041008	79.902023	77.315926	129.982452	2.050392	0.000000	0.414072	0.000000	0.000000	0.000000	-0.136538	0.058494	-0.193105	0.000000	0.000000	4.000000	4.000000	0.000000
14574.483266	-0.108740	0.625876	0.040387	79.902023	77.315926	129.982452	2.050392	0.000000	0.414072	0.000000	0.000000	0.000000	-0.137649	0.056034	-0.186309	0.000000	0.000000	4.000000	4.000000	0.000000
14574.486600	-0.108740	0.625876	0.040387	79.902023	77.315926	129.982452	2.050392	0.000000	0.414072	0.000000	0.000000	0.000000	-0.137649	0.056034	-0.186309	0.000000	0.000000	4.000000	4.000000	0.000000
14574.489933	-0.109225	0.626083	0.039774	79.902000	77.212761	129.946732	2.019340	0.000000	0.437014	0.000000	0.000000	0.000000	-0.145272	0.061920	-0.183766	0.000000	0.000000	4.000000	4.000000	0.000000
14574.493266	-0.109225	0.626083	0.039774	79.902000	77.212761	129.946732	2.019340	0.000000	0.437014	0.000000	0.000000	0.000000	-0.145272	0.061920	-0.183766	0.000000	0.000000	4.000000	4.000000	0.000000
14574.496600	-0.109225	0.626083	0.039774	79.902000	77.212761	129.946732	2.019340	0.000000	0.437014	0.000000	0.000000	0.000000	-0.145272	0.061920	-0.183766	0.000000	0.000000	4.000000	4.000000	0.000000
14574.499933	-0.109225	0.626083	0.039774	79.901894	77.094749	129.893158	1.988713	0.000000	0.461226	0.000000	0.000000	0.000000	-0.145272	0.061920	-0.183766	0.000000	0.000000	4.000000	4.000000	0.000000
14574.503266	-0.109721	0.626294	0.039222	79.901894	77.094749	129.893158	1.988713	0.000000	0.461226	0.000000	0.000000	0.000000	-0.148898	0.063314	-0.165729	0.000000	0.000000	4.000000	4.000000	0.000000
14574.506600	-0.109721	0.626294	0.039222	79.901894	77.094749	129.893158	1.988713	0.000000	0.461226	0.000000	0.000000	0.000000	-0.148898	0.063314	-0.165729	0.000000	0.000000	4.000000	4.000000	0.000000
14574.509933	-0.110149	0.626525	0.038699	79.901863	76.979507	129.839630	1.961091	0.000000	0.486042	0.000000	0.000000	0.000000	-0.128304	0.069247	-0.156945	0.000000	0.000000	4.000000	4.000000	0.000000
14574.513266	-0.110149	0.626525	0.038699	79.901863	76.979507	129.839630	1.961091	0.000000	0.486042	0.000000	0.000000	0.000000	-0.128304	0.069247	-0.156945	0.000000	0.000000	4.000000	4.000000	0.000000
14574.516600	-0.110149	0.626525	0.038699	79.901863	76.979507	129.839630	1.961091	0.000000	0.486042	0.000000	0.000000	0.000000	-0.128304	0.069247	-0.156945	0.000000	0.000000	4.000000	4.000000	0.000000
14574.519933	-0.110149	0.626525	0.038699	79.901703	76.852089	129.760269	1.934933	0.000000	0.507426	0.000000	0.000000	0.000000	-0.128304	0.069247	-0.156945	0.000000	0.000000	4.000000	4.000000	0.000000
14574.523266	-0.110552	0.626755	0.038180	79.901703	76.852089	129.760269	1.934933	0.000000	0.507426	0.000000	0.000000	0.000000	-0.120944	0.069096	-0.155529	0.000000	0.000000	4.000000	4.000000	0.000000
14574.526600	-0.110552	0.626755	0.038180	79.901703	76.852089	129.760269	1.934933	0.000000	0.507426	0.000000	0.000000	0.000000	-0.120944	0.069096	-0.155529	0.000000	0.000000	4.000000	4.000000	0.000000
14574.529933	-0.110907	0.626985	0.037672	79.901588	76.730125	129.688858	1.909012	0.000000	0.527583	0.000000	0.000000	0.000000	-0.106564	0.068942	-0.152515	0.000000	0.000000	4.000000	4.000000	0.000000
14574.533266	-0.110907	0.626985	0.037672	79.901588	76.730125	129.688858	1.909012	0.000000	0.527583	0.000000	0.000000	0.000000	-0.106564	0.068942	-0.152515	0.000000	0.000000	4.000000	4.000000	0.000000
14574.536600	-0.110907	0.626985	0.037672	79.901588	76.730125	129.688858	1.909012	0.000000	0.527583	0.000000	0.000000	0.000000	-0.106564	0.068942	-0.152515	0.000000	0.000000	4.000000	4.000000	0.000000
14574.539933	-0.110907	0.626985	0.037672	79.902992	76.607590	129.596390	1.883593	0.000000	0.545344	0.000000	0.000000	0.000000	-0.106564	0.068942	-0.152515	0.000000	0.000000	4.000000	4.000000	0.000000
14574.543266	-0.111241	0.627235	0.037183	79.902992	76.607590	129.596390	1.883593	0.000000	0.545344	0.000000	0.000000	0.000000	-0.100220	0.074881	-0.146790	0.000000	0.000000	4.000000	4.000000	0.000000
14574.546600	-0.111241	0.627235	0.037183	79.902992	76.607590	129.596390	1.883593	0.000000	0.545344	0.000000	0.000000	0.000000	-0.100220	0.074881	-0.146790	0.000000	0.000000	4.000000	4.000000	0.000000
14574.549933	-0.111549	0.627511	0.036689	79.917824	76.465538	129.480103	1.859128	0.000000	0.562047	0.000000	0.000000	0.000000	-0.092333	0.083014	-0.148043	0.000000	0.000000	4.000000	4.000000	0.000000
14574.553266	-0.111549	0.627511	0.036689	79.917824	76.465538	129.480103	1.859128	0.000000	0.562047	0.000000	0.000000	0.000000	-0.092333	0.083014	-0.148043	0.000000	0.000000	4.000000	4.000000	0.000000
14574.556600	-0.111549	0.627511	0.036689	79.917824	76.465538	129.480103	1.859128	0.000000	0.562047	0.000000	0.000000	0.000000	-0.092333	0.083014	-0.148043	0.000000	0.000000	4.000000	4.000000	0.000000
14574.559933	-0.111549	0.627511	0.036689	79.966423	76.326729	129.334503	1.834454	0.000000	0.577436	0.000000	0.000000	0.000000	-0.092333	0.083014	-0.148043	0.000000	0.000000	4.000000	4.000000	0.000000
14574.563266	-0.111856	0.627788	0.036195	79.966423	76.326729	129.334503	1.834454	0.000000	0.577436	0.000000	0.000000	0.000000	-0.092100	0.082882	-0.148159	0.000000	0.000000	4.000000	4.000000	0.000000
14574.566600	-0.111856	0.627788	0.036195	79.966423	76.326729	129.334503	1.834454	0.000000	0.577436	0.000000	0.000000	0.000000	-0.092100	0.082882	-0.148159	0.000000	0.000000	4.000000	4.000000	0.000000
14574.569933	-0.112108	0.628098	0.035679	80.047043	76.227142	129.186737	1.809761	0.000000	0.592786	0.000000	0.000000	0.000000	-0.075620	0.093184	-0.154799	0.000000	0.000000	4.000000	4.000000	0.000000
14574.573266	-0.112108	0.628098	0.035679	80.047043	76.227142	129.186737	1.809761	0.000000	0.592786	0.000000	0.000000	0.000000	-0.075620	0.093184	-0.154799	0.000000	0.000000	4.000000	4.000000	0.000000
14574.576600	-0.112108	0.628098	0.035679	80.047043	76.227142	129.186737	1.809761	0.000000	0.592786	0.000000	0.000000	0.000000	-0.075620	0.093184	-0.154799	0.000000	0.000000	4.000000	4.000000	0.000000
14574.579933	-0.112108	0.628098	0.035679	80.144516	76.106003	128.951447	1.783961	0.000000	0.605390	0.000000	0.000000	0.000000	-0.075620	0.093184	-0.154799	0.000000	0.000000	4.000000	4.000000	0.000000
14574.583266	-0.112359	0.628408	0.035163	80.144516	76.106003	128.951447	1.783961	0.000000	0.605390	0.000000	0.000000	0.000000	-0.075400	0.092985	-0.154907	0.000000	0.000000	4.000000	4.000000	0.000000
14574.586600	-0.112359	0.628408	0.035163	80.144516	76.106003	128.951447	1.783961	0.000000	0.605390	0.000000	0.000000	0.000000	-0.075400	0.092985	-0.154907	0.000000	0.000000	4.000000	4.000000	0.000000
14574.589933	-0.112561	0.628745	0.034648	80.245811	76.002884	128.691895	1.758143	0.000000	0.617956	0.000000	0.000000	0.000000	-0.060542	0.101058	-0.154552	0.000000	0.000000	4.000000	4.000000	0.000000
14574.593266	-0.112561	0.628745	0.034648	80.245811	76.002884	128.691895	1.758143	0.000000	0.617956	0.000000	0.000000	0.000000	-0.060542	0.101058	-0.154552	0.000000	0.000000	4.000000	4.000000	0.000000
14574.596600	-0.112561	0.628745	0.034648	80.245811	76.002884	128.691895	1.758143	0.000000	0.617956	0.000000	0.000000	0.000000	-0.060542	0.101058	-0.154552	0.000000	0.000000	4.000000	4.000000	0.000000
14574.599933	-0.112561	0.628745	0.034648	80.326363	75.896141	128.496582	1.732385	0.000000	0.628046	0.000000	0.000000	0.000000	-0.060542	0.101058	-0.154552	0.000000	0.000000	4.000000	4.000000	0.000000
14574.603266	-0.112678	0.629075	0.034087	80.326363	75.896141	128.496582	1.732385	0.000000	0.628046	0.000000	0.000000	0.000000	-0.035172	0.099071	-0.168072	0.000000	0.000000	4.000000	4.000000	0.000000
14574.606600	-0.112678	0.629075	0.034087	80.326363	75.896141	128.496582	1.732385	0.000000	0.628046	0.000000	0.000000	0.000000	-0.035172	0.099071	-0.168072	0.000000	0.000000	4.000000	4.000000	0.000000
14574.609933	-0.112734	0.629399	0.033477	80.399376	75.788589	128.332367	1.704373	0.000000	0.633909	0.000000	0.000000	0.000000	-0.016832	0.097035	-0.183188	0.000000	0.000000	4.000000	4.000000	0.000000
14574.613266	-0.112734	0.629399	0.033477	80.399376	75.788589	128.332367	1.704373	0.000000	0.633909	0.000000	0.000000	0.000000	-0.016832	0.097035	-0.183188	0.000000	0.000000	4.000000	4.000000	0.000000
14574.616600	-0.112734	0.629399	0.033477	80.399376	75.788589	128.332367	1.704373	0.000000	0.633909	0.000000	0.000000	0.000000	-0.016832	0.097035	-0.183188	0.000000	0.000000	4.000000	4.000000	0.000000
14574.619933	-0.112734	0.629399	0.033477	80.495087	75.713669	128.206085	1.673841	0.000000	0.636714	0.000000	0.000000	0.000000	-0.016832	0.097035	-0.183188	0.000000	0.000000	4.000000	4.000000	0.000000
14574.623266	-0.112761	0.629728	0.032848	80.495087	75.713669	128.206085	1.673841	0.000000	0.636714	0.000000	0.000000	0.000000	-0.008087	0.098888	-0.188673	0.000000	0.000000	4.000000	4.000000	0.000000
14574.626600	-0.112761	0.629728	0.032848	80.495087	75.713669	128.206085	1.673841	0.000000	0.636714	0.000000	0.000000	0.000000	-0.008087	0.098888	-0.188673	0.000000	0.000000	4.000000	4.000000	0.000000
14574.629933	-0.112792	0.630058	0.032129	80.636093	75.678787	128.082520	1.642396	0.000000	0.638061	0.000000	0.000000	0.000000	-0.009092	0.098844	-0.215617	0.000000	0.000000	4.000000	4.000000	0.000000
14574.633266	-0.112792	0.630058	0.032129	80.636093	75.678787	128.082520	1.642396	0.000000	0.638061	0.000000	0.000000	0.000000	-0.009092	0.098844	-0.215617	0.000000	0.000000	4.000000	4.000000	0.000000
14574.636600	-0.112792	0.630058	0.032129	80.636093	75.678787	128.082520	1.642396	0.000000	0.638061	0.000000	0.000000	0.000000	-0.009092	0.098844	-0.215617	0.000000	0.000000	4.000000	4.000000	0.000000
14574.639933	-0.112836	0.630373	0.031367	80.797966	75.670250	127.981491	1.606459	0.000000	0.639577	0.000000	0.000000	0.000000	-0.013265	0.094460	-0.228576	0.000000	0.000000	4.000000	4.000000	0.000000
14574.643266	-0.112836	0.630373	0.031367	80.797966	75.670250	127.981491	1.606459	0.000000	0.639577	0.000000	0.000000	0.000000	-0.013265	0.094460	-0.228576	0.000000	0.000000	4.000000	4.000000	0.000000
14574.646600	-0.112836	0.630373	0.031367	80.797966	75.670250	127.981491	1.606459	0.000000	0.639577	0.000000	0.000000	0.000000	-0.013265	0.094460	-0.228576	0.000000	0.000000	4.000000	4.000000	0.000000
14574.649933	-0.112871	0.630673	0.030567	80.933495	75.664734	127.902641	1.568364	0.000000	0.641788	0.000000	0.000000	0.000000	-0.010443	0.090044	-0.239932	0.000000	0.000000	4.000000	4.000000	0.000000
14574.653266	-0.112871	0.630673	0.030567	80.933495	75.664734	127.902641	1.568364	0.000000	0.641788	0.000000	0.000000	0.000000	-0.010443	0.090044	-0.239932	0.000000	0.000000	4.000000	4.000000	0.000000
14574.656600	-0.112871	0.630673	0.030567	80.933495	75.664734	127.902641	1.568364	0.000000	0.641788	0.000000	0.000000	0.000000	-0.010443	0.090044	-0.239932	0.000000	0.000000	4.000000	4.000000	0.000000
14574.659933	-0.112871	0.630673	0.030567	81.018623	75.622353	127.821251	1.528375	0.000000	0.643528	0.000000	0.000000	0.000000	-0.010443	0.090044	-0.239932	0.000000	0.000000	4.000000	4.000000	0.000000
14574.663266	-0.112873	0.630958	0.029735	81.018623	75.622353	127.821251	1.528375	0.000000	0.643528	0.000000	0.000000	0.000000	-0.000673	0.085577	-0.249684	0.000000	0.000000	4.000000	4.000000	0.000000
14574.666600	-0.112873	0.630958	0.029735	81.018623	75.622353	127.821251	1.528375	0.000000	0.643528	0.000000	0.000000	0.000000	-0.000673	0.085577	-0.249684	0.000000	0.000000	4.000000	4.000000	0.000000
14574.669933	-0.112846	0.631249	0.028885	81.040817	75.454086	127.660881	1.486761	0.000000	0.643640	0.000000	0.000000	0.000000	0.008093	0.087173	-0.255207	0.000000	0.000000	4.000000	4.000000	0.000000
14574.673266	-0.112846	0.631249	0.028885	81.040817	75.454086	127.660881	1.486761	0.000000	0.643640	0.000000	0.000000	0.000000	0.008093	0.087173	-0.255207	0.000000	0.000000	4.000000	4.000000	0.000000
14574.676600	-0.112846	0.631249	0.028885	81.040817	75.454086	127.660881	1.486761	0.000000	0.643640	0.000000	0.000000	0.000000	0.008093	0.087173	-0.255207	0.000000	0.000000	4.000000	4.000000	0.000000
14574.679933	-0.112846	0.631249	0.028885	81.047226	75.025597	127.254120	1.444226	0.000000	0.642291	0.000000	0.000000	0.000000	0.008093	0.087173	-0.255207	0.000000	0.000000	4.000000	4.000000	0.000000
14574.683266	-0.112818	0.631538	0.028033	81.047226	75.025597	127.254120	1.444226	0.000000	0.642291	0.000000	0.000000	0.000000	0.008294	0.086665	-0.255330	0.000000	0.000000	4.000000	4.000000	0.000000
14574.686600	-0.112818	0.631538	0.028033	81.047226	75.025597	127.254120	1.444226	0.000000	0.642291	0.000000	0.000000	0.000000	0.008294	0.086665	-0.255330	0.000000	0.000000	4.000000	4.000000	0.000000
14574.689933	-0.112781	0.631811	0.027144	81.072952	74.194298	126.436485	1.401671	0.000000	0.640909	0.000000	0.000000	0.000000	0.011114	0.082098	-0.266706	0.000000	0.000000	4.000000	4.000000	0.000000
14574.693266	-0.112781	0.631811	0.027144	81.072952	74.194298	126.436485	1.401671	0.000000	0.640909	0.000000	0.000000	0.000000	0.011114	0.082098	-0.266706	0.000000	0.000000	4.000000	4.000000	0.000000
14574.696600	-0.112781	0.631811	0.027144	81.072952	74.194298	126.436485	1.401671	0.000000	0.640909	0.000000	0.000000	0.000000	0.011114	0.082098	-0.266706	0.000000	0.000000	4.000000	4.000000	0.000000
14574.699933	-0.112781	0.631811	0.027144	81.119049	72.882256	125.133057	1.357220	0.000000	0.639057	0.000000	0.000000	0.000000	0.011114	0.082098	-0.266706	0.000000	0.000000	4.000000	4.000000	0.000000
14574.703266	-0.112754	0.632070	0.026302	81.119049	72.882256	125.133057	1.357220	0.000000	0.639057	0.000000	0.000000	0.000000	0.008046	0.077495	-0.252784	0.000000	0.000000	4.000000	4.000000	0.000000
14574.706600	-0.112754	0.632070	0.026302	81.119049	72.882256	125.133057	1.357220	0.000000	0.639057	0.000000	0.000000	0.000000	0.008046	0.077495	-0.252784	0.000000	0.000000	4.000000	4.000000	0.000000
14574.709933	-0.112750	0.632326	0.025453	81.163109	71.223206	123.487762	1.315090	0.000000	0.637715	0.000000	0.000000	0.000000	0.001366	0.077011	-0.254501	0.000000	0.000000	4.000000	4.000000	0.000000
14574.713266	-0.112750	0.632326	0.025453	81.163109	71.223206	123.487762	1.315090	0.000000	0.637715	0.000000	0.000000	0.000000	0.001366	0.077011	-0.254501	0.000000	0.000000	4.000000	4.000000	0.000000
14574.716600	-0.112750	0.632326	0.025453	81.163109	71.223206	123.487762	1.315090	0.000000	0.637715	0.000000	0.000000	0.000000	0.001366	0.077011	-0.254501	0.000000	0.000000	4.000000	4.000000	0.000000
14574.719933	-0.112750	0.632326	0.025453	81.185394	69.653244	121.949638	1.272673	0.000000	0.637488	0.000000	0.000000	0.000000	0.001366	0.077011	-0.254501	0.000000	0.000000	4.000000	4.000000	0.000000
14574.723266	-0.112821	0.632548	0.024621	81.185394	69.653244	121.949638	1.272673	0.000000	0.637488	0.000000	0.000000	0.000000	-0.021298	0.066427	-0.249601	0.000000	0.000000	4.000000	4.000000	0.000000
14574.726600	-0.112821	0.632548	0.024621	81.185394	69.653244	121.949638	1.272673	0.000000	0.637488	0.000000	0.000000	0.000000	-0.021298	0.066427	-0.249601	0.000000	0.000000	4.000000	4.000000	0.000000
14574.729933	-0.112945	0.632781	0.023816	81.179665	68.271317	120.615814	1.231073	0.000000	0.641037	0.000000	0.000000	0.000000	-0.037364	0.070090	-0.241653	0.000000	0.000000	4.000000	4.000000	0.000000
14574.733266	-0.112945	0.632781	0.023816	81.179665	68.271317	120.615814	1.231073	0.000000	0.641037	0.000000	0.000000	0.000000	-0.037364	0.070090	-0.241653	0.000000	0.000000	4.000000	4.000000	0.000000
14574.736600	-0.112945	0.632781	0.023816	81.179665	68.271317	120.615814	1.231073	0.000000	0.641037	0.000000	0.000000	0.000000	-0.037364	0.070090	-0.241653	0.000000	0.000000	4.000000	4.000000	0.000000
14574.739933	-0.112945	0.632781	0.023816	81.171944	67.162315	119.557571	1.190797	0.000000	0.647264	0.000000	0.000000	0.000000	-0.037364	0.070090	-0.241653	0.000000	0.000000	4.000000	4.000000	0.000000
14574.743266	-0.113082	0.632973	0.023066	81.171944	67.162315	119.557571	1.190797	0.000000	0.647264	0.000000	0.000000	0.000000	-0.041025	0.057637	-0.224880	0.000000	0.000000	4.000000	4.000000	0.000000
14574.746600	-0.113082	0.632973	0.023066	81.171944	67.162315	119.557571	1.190797	0.000000	0.647264	0.000000	0.000000	0.000000	-0.041025	0.057637	-0.224880	0.000000	0.000000	4.000000	4.000000	0.000000
14574.749933	-0.113292	0.633158	0.022324	81.161865	66.279251	118.726669	1.153317	0.000000	0.654102	0.000000	0.000000	0.000000	-0.062888	0.055358	-0.222767	0.000000	0.000000	4.000000	4.000000	0.000000
14574.753266	-0.113292	0.633158	0.022324	81.161865	66.279251	118.726669	1.153317	0.000000	0.654102	0.000000	0.000000	0.000000	-0.062888	0.055358	-0.222767	0.000000	0.000000	4.000000	4.000000	0.000000
14574.756600	-0.113292	0.633158	0.022324	81.161865	66.279251	118.726669	1.153317	0.000000	0.654102	0.000000	0.000000	0.000000	-0.062888	0.055358	-0.222767	0.000000	0.000000	4.000000	4.000000	0.000000
14574.759933	-0.113292	0.633158	0.022324	81.144341	65.811234	118.317345	1.116189	0.000000	0.664583	0.000000	0.000000	0.000000	-0.062888	0.055358	-0.222767	0.000000	0.000000	4.000000	4.000000	0.000000
14574.763266	-0.113508	0.633308	0.021614	81.144341	65.811234	118.317345	1.116189	0.000000	0.664583	0.000000	0.000000	0.000000	-0.064881	0.045004	-0.213015	0.000000	0.000000	4.000000	4.000000	0.000000
14574.766600	-0.113508	0.633308	0.021614	81.144341	65.811234	118.317345	1.116189	0.000000	0.664583	0.000000	0.000000	0.000000	-0.064881	0.045004	-0.213015	0.000000	0.000000	4.000000	4.000000	0.000000
14574.769933	-0.113755	0.633471	0.020936	81.089676	65.714638	118.310364	1.080687	0.000000	0.675397	0.000000	0.000000	0.000000	-0.074053	0.048886	-0.203455	0.000000	0.000000	4.000000	4.000000	0.000000
14574.773266	-0.113755	0.633471	0.020936	81.089676	65.714638	118.310364	1.080687	0.000000	0.675397	0.000000	0.000000	0.000000	-0.074053	0.048886	-0.203455	0.000000	0.000000	4.000000	4.000000	0.000000
14574.776600	-0.113755	0.633471	0.020936	81.089676	65.714638	118.310364	1.080687	0.000000	0.675397	0.000000	0.000000	0.000000	-0.074053	0.048886	-0.203455	0.000000	0.000000	4.000000	4.000000	0.000000
14574.779933	-0.113755	0.633471	0.020936	80.991455	65.714218	118.431587	1.046778	0.000000	0.687739	0.000000	0.000000	0.000000	-0.074053	0.048886	-0.203455	0.000000	0.000000	4.000000	4.000000	0.000000
14574.783266	-0.114051	0.633627	0.020270	80.991455	65.714218	118.431587	1.046778	0.000000	0.687739	0.000000	0.000000	0.000000	-0.089009	0.046709	-0.199753	0.000000	0.000000	4.000000	4.000000	0.000000
14574.786600	-0.114051	0.633627	0.020270	80.991455	65.714218	118.431587	1.046778	0.000000	0.687739	0.000000	0.000000	0.000000	-0.089009	0.046709	-0.199753	0.000000	0.000000	4.000000	4.000000	0.000000
14574.789933	-0.114321	0.633761	0.019595	80.873444	65.740601	118.594940	1.013486	0.000000	0.702574	0.000000	0.000000	0.000000	-0.080859	0.040377	-0.202455	0.000000	0.000000	4.000000	4.000000	0.000000
14574.793266	-0.114321	0.633761	0.019595	80.873444	65.740601	118.594940	1.013486	0.000000	0.702574	0.000000	0.000000	0.000000	-0.080859	0.040377	-0.202455	0.000000	0.000000	4.000000	4.000000	0.000000
14574.796600	-0.114321	0.633761	0.019595	80.873444	65.740601	118.594940	1.013486	0.000000	0.702574	0.000000	0.000000	0.000000	-0.080859	0.040377	-0.202455	0.000000	0.000000	4.000000	4.000000	0.000000
14574.799933	-0.114321	0.633761	0.019595	80.772758	65.720619	118.695015	0.979743	0.000000	0.716050	0.000000	0.000000	0.000000	-0.080859	0.040377	-0.202455	0.000000	0.000000	4.000000	4.000000	0.000000
14574.803266	-0.114585	0.633923	0.019000	80.772758	65.720619	118.695015	0.979743	0.000000	0.716050	0.000000	0.000000	0.000000	-0.079165	0.048506	-0.178382	0.000000	0.000000	4.000000	4.000000	0.000000
14574.806600	-0.114585	0.633923	0.019000	80.772758	65.720619	118.695015	0.979743	0.000000	0.716050	0.000000	0.000000	0.000000	-0.079165	0.048506	-0.178382	0.000000	0.000000	4.000000	4.000000	0.000000
14574.809933	-0.114808	0.634078	0.018440	80.694305	65.695107	118.767685	0.950013	0.000000	0.729245	0.000000	0.000000	0.000000	-0.067042	0.046392	-0.168153	0.000000	0.000000	4.000000	4.000000	0.000000
14574.813266	-0.114808	0.634078	0.018440	80.694305	65.695107	118.767685	0.950013	0.000000	0.729245	0.000000	0.000000	0.000000	-0.067042	0.046392	-0.168153	0.000000	0.000000	4.000000	4.000000	0.000000
14574.816600	-0.114808	0.634078	0.018440	80.694305	65.695107	118.767685	0.950013	0.000000	0.729245	0.000000	0.000000	0.000000	-0.067042	0.046392	-0.168153	0.000000	0.000000	4.000000	4.000000	0.000000
14574.819933	-0.114808	0.634078	0.018440	80.639977	65.664162	118.811630	0.921987	0.000000	0.740418	0.000000	0.000000	0.000000	-0.067042	0.046392	-0.168153	0.000000	0.000000	4.000000	4.000000	0.000000
14574.823266	-0.114969	0.634225	0.017919	80.639977	65.664162	118.811630	0.921987	0.000000	0.740418	0.000000	0.000000	0.000000	-0.048218	0.044338	-0.156265	0.000000	0.000000	4.000000	4.000000	0.000000
14574.826600	-0.114969	0.634225	0.017919	80.639977	65.664162	118.811630	0.921987	0.000000	0.740418	0.000000	0.000000	0.000000	-0.048218	0.044338	-0.156265	0.000000	0.000000	4.000000	4.000000	0.000000
14574.829933	-0.115074	0.634407	0.017466	80.604843	65.598007	118.793892	0.895943	0.000000	0.748454	0.000000	0.000000	0.000000	-0.031518	0.054466	-0.135908	0.000000	0.000000	4.000000	4.000000	0.000000
14574.833266	-0.115074	0.634407	0.017466	80.604843	65.598007	118.793892	0.895943	0.000000	0.748454	0.000000	0.000000	0.000000	-0.031518	0.054466	-0.135908	0.000000	0.000000	4.000000	4.000000	0.000000
14574.836600	-0.115074	0.634407	0.017466	80.604843	65.598007	118.793892	0.895943	0.000000	0.748454	0.000000	0.000000	0.000000	-0.031518	0.054466	-0.135908	0.000000	0.000000	4.000000	4.000000	0.000000
14574.839933	-0.115074	0.634407	0.017466	80.594521	65.486626	118.708496	0.873292	0.000000	0.753708	0.000000	0.000000	0.000000	-0.031518	0.054466	-0.135908	0.000000	0.000000	4.000000	4.000000	0.000000
14574.843266	-0.115146	0.634622	0.017075	80.594521	65.486626	118.708496	0.873292	0.000000	0.753708	0.000000	0.000000	0.000000	-0.021652	0.064654	-0.117182	0.000000	0.000000	4.000000	4.000000	0.000000
14574.846600	-0.115146	0.634622	0.017075	80.594521	65.486626	118.708496	0.873292	0.000000	0.753708	0.000000	0.000000	0.000000	-0.021652	0.064654	-0.117182	0.000000	0.000000	4.000000	4.000000	0.000000
14574.849933	-0.115146	0.634622	0.017075	80.590904	65.361679	118.595619	0.853761	0.000000	0.757316	0.000000	0.000000	0.000000	-0.021652	0.064654	-0.117182	0.000000	0.000000	4.000000	4.000000	0.000000
14574.853266	-0.115146	0.634622	0.017075	80.590904	65.361679	118.595619	0.853761	0.000000	0.757316	0.000000	0.000000	0.000000	-0.021652	0.064654	-0.117182	0.000000	0.000000	4.000000	4.000000	0.000000
14574.856600	-0.115191	0.634866	0.016771	80.590904	65.361679	118.595619	0.853761	0.000000	0.757316	0.000000	0.000000	0.000000	-0.013548	0.072962	-0.091411	0.000000	0.000000	4.000000	4.000000	0.000000
14574.859933	-0.115229	0.635116	0.016532	80.586166	65.202538	118.445343	0.853761	0.000000	0.757316	0.000000	0.000000	0.000000	-0.011204	0.075244	-0.071499	0.000000	0.000000	4.000000	4.000000	0.000000
14574.863266	-0.115229	0.635116	0.016532	80.586166	65.202538	118.445343	0.853761	0.000000	0.757316	0.000000	0.000000	0.000000	-0.011204	0.075244	-0.071499	0.000000	0.000000	4.000000	4.000000	0.000000
14574.866600	-0.115229	0.635116	0.016532	80.586166	65.202538	118.445343	0.853761	0.000000	0.757316	0.000000	0.000000	0.000000	-0.011204	0.075244	-0.071499	0.000000	0.000000	4.000000	4.000000	0.000000
14574.869933	-0.115229	0.635116	0.016532	80.583092	65.042648	118.292923	0.826610	0.000000	0.761442	0.000000	0.000000	0.000000	-0.011204	0.075244	-0.071499	0.000000	0.000000	4.000000	4.000000	0.000000
14574.873266	-0.115294	0.635361	0.016312	80.583092	65.042648	118.292923	0.826610	0.000000	0.761442	0.000000	0.000000	0.000000	-0.019628	0.073315	-0.066131	0.000000	0.000000	4.000000	4.000000	0.000000
14574.876600	-0.115294	0.635361	0.016312	80.583092	65.042648	118.292923	0.826610	0.000000	0.761442	0.000000	0.000000	0.000000	-0.019628	0.073315	-0.066131	0.000000	0.000000	4.000000	4.000000	0.000000
14574.879933	-0.115294	0.635361	0.016312	80.579407	64.856186	118.121864	0.815588	0.000000	0.764713	0.000000	0.000000	0.000000	-0.019628	0.073315	-0.066131	0.000000	0.000000	4.000000	4.000000	0.000000
14574.883266	-0.115294	0.635361	0.016312	80.579407	64.856186	118.121864	0.815588	0.000000	0.764713	0.000000	0.000000	0.000000	-0.019628	0.073315	-0.066131	0.000000	0.000000	4.000000	4.000000	0.000000
14574.886600	-0.115382	0.635605	0.016086	80.579407	64.856186	118.121864	0.815588	0.000000	0.764713	0.000000	0.000000	0.000000	-0.026329	0.073243	-0.067813	0.000000	0.000000	4.000000	4.000000	0.000000
14574.889933	-0.115537	0.635849	0.015843	80.578125	64.684723	117.967392	0.815588	0.000000	0.764713	0.000000	0.000000	0.000000	-0.046494	0.073188	-0.072788	0.000000	0.000000	4.000000	4.000000	0.000000
14574.893266	-0.115537	0.635849	0.015843	80.578125	64.684723	117.967392	0.815588	0.000000	0.764713	0.000000	0.000000	0.000000	-0.046494	0.073188	-0.072788	0.000000	0.000000	4.000000	4.000000	0.000000
14574.896600	-0.115537	0.635849	0.015843	80.578125	64.684723	117.967392	0.815588	0.000000	0.764713	0.000000	0.000000	0.000000	-0.046494	0.073188	-0.072788	0.000000	0.000000	4.000000	4.000000	0.000000
14574.899933	-0.115537	0.635849	0.015843	80.573730	64.522804	117.836349	0.792154	0.000000	0.776850	0.000000	0.000000	0.000000	-0.046494	0.073188	-0.072788	0.000000	0.000000	4.000000	4.000000	0.000000
14574.903266	-0.115770	0.636105	0.015531	80.573730	64.522804	117.836349	0.792154	0.000000	0.776850	0.000000	0.000000	0.000000	-0.069907	0.076867	-0.093534	0.000000	0.000000	4.000000	4.000000	0.000000
14574.906600	-0.115770	0.636105	0.015531	80.573730	64.522804	117.836349	0.792154	0.000000	0.776850	0.000000	0.000000	0.000000	-0.069907	0.076867	-0.093534	0.000000	0.000000	4.000000	4.000000	0.000000
14574.909933	-0.115770	0.636105	0.015531	80.568596	64.334419	117.686729	0.776565	0.000000	0.788501	0.000000	0.000000	0.000000	-0.069907	0.076867	-0.093534	0.000000	0.000000	4.000000	4.000000	0.000000
14574.913266	-0.115770	0.636105	0.015531	80.568596	64.334419	117.686729	0.776565	0.000000	0.788501	0.000000	0.000000	0.000000	-0.069907	0.076867	-0.093534	0.000000	0.000000	4.000000	4.000000	0.000000
14574.916600	-0.116033	0.636353	0.015147	80.568596	64.334419	117.686729	0.776565	0.000000	0.788501	0.000000	0.000000	0.000000	-0.078754	0.074373	-0.115215	0.000000	0.000000	4.000000	4.000000	0.000000
14574.919933	-0.116303	0.636640	0.014701	80.562202	64.160179	117.558334	0.776565	0.000000	0.788501	0.000000	0.000000	0.000000	-0.081138	0.085935	-0.133914	0.000000	0.000000	4.000000	4.000000	0.000000
14574.923266	-0.116303	0.636640	0.014701	80.562202	64.160179	117.558334	0.776565	0.000000	0.788501	0.000000	0.000000	0.000000	-0.081138	0.085935	-0.133914	0.000000	0.000000	4.000000	4.000000	0.000000
14574.926600	-0.116303	0.636640	0.014701	80.562202	64.160179	117.558334	0.776565	0.000000	0.788501	0.000000	0.000000	0.000000	-0.081138	0.085935	-0.133914	0.000000	0.000000	4.000000	4.000000	0.000000
14574.929933	-0.116303	0.636640	0.014701	80.557602	63.990467	117.419670	0.735044	0.000000	0.815150	0.000000	0.000000	0.000000	-0.081138	0.085935	-0.133914	0.000000	0.000000	4.000000	4.000000	0.000000
14574.933266	-0.116558	0.636917	0.014193	80.557602	63.990467	117.419670	0.735044	0.000000	0.815150	0.000000	0.000000	0.000000	-0.076414	0.083329	-0.152314	0.000000	0.000000	4.000000	4.000000	0.000000
14574.936600	-0.116558	0.636917	0.014193	80.557602	63.990467	117.419670	0.735044	0.000000	0.815150	0.000000	0.000000	0.000000	-0.076414	0.083329	-0.152314	0.000000	0.000000	4.000000	4.000000	0.000000
14574.939933	-0.116736	0.637227	0.013669	80.550484	63.809063	117.272972	0.709658	0.000000	0.827886	0.000000	0.000000	0.000000	-0.053613	0.092927	-0.157339	0.000000	0.000000	4.000000	4.000000	0.000000
14574.943266	-0.116736	0.637227	0.013669	80.550484	63.809063	117.272972	0.709658	0.000000	0.827886	0.000000	0.000000	0.000000	-0.053613	0.092927	-0.157339	0.000000	0.000000	4.000000	4.000000	0.000000
14574.946600	-0.116736	0.637227	0.013669	80.550484	63.809063	117.272972	0.709658	0.000000	0.827886	0.000000	0.000000	0.000000	-0.053613	0.092927	-0.157339	0.000000	0.000000	4.000000	4.000000	0.000000
14574.949933	-0.116736	0.637227	0.013669	80.544456	63.619347	117.105453	0.683435	0.000000	0.836821	0.000000	0.000000	0.000000	-0.053613	0.092927	-0.157339	0.000000	0.000000	4.000000	4.000000	0.000000
14574.953266	-0.116789	0.637575	0.013115	80.544456	63.619347	117.105453	0.683435	0.000000	0.836821	0.000000	0.000000	0.000000	-0.015704	0.104295	-0.166088	0.000000	0.000000	4.000000	4.000000	0.000000
14574.956600	-0.116789	0.637575	0.013115	80.544456	63.619347	117.105453	0.683435	0.000000	0.836821	0.000000	0.000000	0.000000	-0.015704	0.104295	-0.166088	0.000000	0.000000	4.000000	4.000000	0.000000
14574.959933	-0.116723	0.637927	0.012565	80.540192	63.442207	116.935562	0.655754	0.000000	0.839438	0.000000	0.000000	0.000000	0.019646	0.105827	-0.164918	0.000000	0.000000	4.000000	4.000000	0.000000
14574.963266	-0.116723	0.637927	0.012565	80.540192	63.442207	116.935562	0.655754	0.000000	0.839438	0.000000	0.000000	0.000000	0.019646	0.105827	-0.164918	0.000000	0.000000	4.000000	4.000000	0.000000
14574.966600	-0.116723	0.637927	0.012565	80.540192	63.442207	116.935562	0.655754	0.000000	0.839438	0.000000	0.000000	0.000000	0.019646	0.105827	-0.164918	0.000000	0.000000	4.000000	4.000000	0.000000
14574.969933	-0.116723	0.637927	0.012565	80.536995	63.259350	116.744720	0.628267	0.000000	0.836164	0.000000	0.000000	0.000000	0.019646	0.105827	-0.164918	0.000000	0.000000	4.000000	4.000000	0.000000
14574.973266	-0.116570	0.638326	0.012042	80.536995	63.259350	116.744720	0.628267	0.000000	0.836164	0.000000	0.000000	0.000000	0.046123	0.119591	-0.157068	0.000000	0.000000	4.000000	4.000000	0.000000
14574.976600	-0.116570	0.638326	0.012042	80.536995	63.259350	116.744720	0.628267	0.000000	0.836164	0.000000	0.000000	0.000000	0.046123	0.119591	-0.157068	0.000000	0.000000	4.000000	4.000000	0.000000
14574.979933	-0.116340	0.638709	0.011497	80.566292	63.041588	116.488701	0.602089	0.000000	0.828477	0.000000	0.000000	0.000000	0.068953	0.114936	-0.163461	0.000000	0.000000	4.000000	4.000000	0.000000
14574.983266	-0.116340	0.638709	0.011497	80.566292	63.041588	116.488701	0.602089	0.000000	0.828477	0.000000	0.000000	0.000000	0.068953	0.114936	-0.163461	0.000000	0.000000	4.000000	4.000000	0.000000
14574.986600	-0.116340	0.638709	0.011497	80.566292	63.041588	116.488701	0.602089	0.000000	0.828477	0.000000	0.000000	0.000000	0.068953	0.114936	-0.163461	0.000000	0.000000	4.000000	4.000000	0.000000
14574.989933	-0.116340	0.638709	0.011497	80.669968	62.791126	116.142944	0.574846	0.000000	0.816985	0.000000	0.000000	0.000000	0.068953	0.114936	-0.163461	0.000000	0.000000	4.000000	4.000000	0.000000
14574.993266	-0.116132	0.639091	0.010946	80.669968	62.791126	116.142944	0.574846	0.000000	0.816985	0.000000	0.000000	0.000000	0.062249	0.114582	-0.165253	0.000000	0.000000	4.000000	4.000000	0.000000
14574.996600	-0.116132	0.639091	0.010946	80.669968	62.791126	116.142944	0.574846	0.000000	0.816985	0.000000	0.000000	0.000000	0.062249	0.114582	-0.165253	0.000000	0.000000	4.000000	4.000000	0.000000
14574.999933	-0.115945	0.639498	0.010380	80.853546	62.432224	115.634178	0.547304	0.000000	0.806610	0.000000	0.000000	0.000000	0.056293	0.122148	-0.169936	0.000000	0.000000	4.000000	4.000000	0.000000
14575.003266	-0.115945	0.639498	0.010380	80.853546	62.432224	115.634178	0.547304	0.000000	0.806610	0.000000	0.000000	0.000000	0.056293	0.122148	-0.169936	0.000000	0.000000	4.000000	4.000000	0.000000
14575.006600	-0.115945	0.639498	0.010380	80.853546	62.432224	115.634178	0.547304	0.000000	0.806610	0.000000	0.000000	0.000000	0.056293	0.122148	-0.169936	0.000000	0.000000	4.000000	4.000000	0.000000
14575.009933	-0.115945	0.639498	0.010380	81.069191	61.956211	114.991074	0.518981	0.000000	0.797228	0.000000	0.000000	0.000000	0.056293	0.122148	-0.169936	0.000000	0.000000	4.000000	4.000000	0.000000
14575.013266	-0.115800	0.639858	0.009798	81.069191	61.956211	114.991074	0.518981	0.000000	0.797228	0.000000	0.000000	0.000000	0.043302	0.107776	-0.174633	0.000000	0.000000	4.000000	4.000000	0.000000
14575.016600	-0.115800	0.639858	0.009798	81.069191	61.956211	114.991074	0.518981	0.000000	0.797228	0.000000	0.000000	0.000000	0.043302	0.107776	-0.174633	0.000000	0.000000	4.000000	4.000000	0.000000
14575.019933	-0.115691	0.640251	0.009261	81.253082	61.115364	114.005501	0.489876	0.000000	0.790011	0.000000	0.000000	0.000000	0.032867	0.117998	-0.160985	0.000000	0.000000	4.000000	4.000000	0.000000
14575.023266	-0.115691	0.640251	0.009261	81.253082	61.115364	114.005501	0.489876	0.000000	0.790011	0.000000	0.000000	0.000000	0.032867	0.117998	-0.160985	0.000000	0.000000	4.000000	4.000000	0.000000
14575.026600	-0.115691	0.640251	0.009261	81.253082	61.115364	114.005501	0.489876	0.000000	0.790011	0.000000	0.000000	0.000000	0.032867	0.117998	-0.160985	0.000000	0.000000	4.000000	4.000000	0.000000
14575.029933	-0.115639	0.640606	0.008770	81.361275	60.008854	112.809868	0.463045	0.000000	0.784533	0.000000	0.000000	0.000000	0.015405	0.106383	-0.147317	0.000000	0.000000	4.000000	4.000000	0.000000
14575.033266	-0.115639	0.640606	0.008770	81.361275	60.008854	112.809868	0.463045	0.000000	0.784533	0.000000	0.000000	0.000000	0.015405	0.106383	-0.147317	0.000000	0.000000	4.000000	4.000000	0.000000
14575.036600	-0.115639	0.640606	0.008770	81.361275	60.008854	112.809868	0.463045	0.000000	0.784533	0.000000	0.000000	0.000000	0.015405	0.106383	-0.147317	0.000000	0.000000	4.000000	4.000000	0.000000
14575.039933	-0.115577	0.640948	0.008331	81.390068	58.873894	111.640884	0.438492	0.000000	0.781965	0.000000	0.000000	0.000000	0.018583	0.102692	-0.131598	0.000000	0.000000	4.000000	4.000000	0.000000
14575.043266	-0.115577	0.640948	0.008331	81.390068	58.873894	111.640884	0.438492	0.000000	0.781965	0.000000	0.000000	0.000000	0.018583	0.102692	-0.131598	0.000000	0.000000	4.000000	4.000000	0.000000
14575.046600	-0.115577	0.640948	0.008331	81.390068	58.873894	111.640884	0.438492	0.000000	0.781965	0.000000	0.000000	0.000000	0.018583	0.102692	-0.131598	0.000000	0.000000	4.000000	4.000000	0.000000
14575.049933	-0.115577	0.640948	0.008331	81.363029	57.859859	110.633636	0.416559	0.000000	0.778868	0.000000	0.000000	0.000000	0.018583	0.102692	-0.131598	0.000000	0.000000	4.000000	4.000000	0.000000
14575.053266	-0.115520	0.641287	0.008006	81.363029	57.859859	110.633636	0.416559	0.000000	0.778868	0.000000	0.000000	0.000000	0.017185	0.101842	-0.097553	0.000000	0.000000	4.000000	4.000000	0.000000
14575.056600	-0.115520	0.641287	0.008006	81.363029	57.859859	110.633636	0.416559	0.000000	0.778868	0.000000	0.000000	0.000000	0.017185	0.101842	-0.097553	0.000000	0.000000	4.000000	4.000000	0.000000
14575.059933	-0.115520	0.641287	0.008006	81.338112	57.089916	109.868332	0.400300	0.000000	0.776004	0.000000	0.000000	0.000000	0.017185	0.101842	-0.097553	0.000000	0.000000	4.000000	4.000000	0.000000
14575.063266	-0.115520	0.641287	0.008006	81.338112	57.089916	109.868332	0.400300	0.000000	0.776004	0.000000	0.000000	0.000000	0.017185	0.101842	-0.097553	0.000000	0.000000	4.000000	4.000000	0.000000
14575.066600	-0.115473	0.641568	0.007724	81.338112	57.089916	109.868332	0.400300	0.000000	0.776004	0.000000	0.000000	0.000000	0.013999	0.084291	-0.084677	0.000000	0.000000	4.000000	4.000000	0.000000
14575.069933	-0.115428	0.641826	0.007541	81.332314	56.530994	109.299164	0.400300	0.000000	0.776004	0.000000	0.000000	0.000000	0.013598	0.077433	-0.054747	0.000000	0.000000	4.000000	4.000000	0.000000
14575.073266	-0.115428	0.641826	0.007541	81.332314	56.530994	109.299164	0.400300	0.000000	0.776004	0.000000	0.000000	0.000000	0.013598	0.077433	-0.054747	0.000000	0.000000	4.000000	4.000000	0.000000
14575.076600	-0.115428	0.641826	0.007541	81.332314	56.530994	109.299164	0.400300	0.000000	0.776004	0.000000	0.000000	0.000000	0.013598	0.077433	-0.054747	0.000000	0.000000	4.000000	4.000000	0.000000
14575.079933	-0.115428	0.641826	0.007541	81.354774	56.183670	108.924210	0.377063	0.000000	0.771405	0.000000	0.000000	0.000000	0.013598	0.077433	-0.054747	0.000000	0.000000	4.000000	4.000000	0.000000
14575.083266	-0.115397	0.642047	0.007416	81.354774	56.183670	108.924210	0.377063	0.000000	0.771405	0.000000	0.000000	0.000000	0.009356	0.066163	-0.037677	0.000000	0.000000	4.000000	4.000000	0.000000
14575.086600	-0.115397	0.642047	0.007416	81.354774	56.183670	108.924210	0.377063	0.000000	0.771405	0.000000	0.000000	0.000000	0.009356	0.066163	-0.037677	0.000000	0.000000	4.000000	4.000000	0.000000
14575.089933	-0.115397	0.642047	0.007416	81.405609	55.969524	108.667633	0.370783	0.000000	0.769845	0.000000	0.000000	0.000000	0.009356	0.066163	-0.037677	0.000000	0.000000	4.000000	4.000000	0.000000
14575.093266	-0.115397	0.642047	0.007416	81.405609	55.969524	108.667633	0.370783	0.000000	0.769845	0.000000	0.000000	0.000000	0.009356	0.066163	-0.037677	0.000000	0.000000	4.000000	4.000000	0.000000
14575.096600	-0.115393	0.642215	0.007304	81.405609	55.969524	108.667633	0.370783	0.000000	0.769845	0.000000	0.000000	0.000000	0.001288	0.050447	-0.033464	0.000000	0.000000	4.000000	4.000000	0.000000
14575.099933	-0.115393	0.642215	0.007304	81.472763	55.764297	108.412239	0.370783	0.000000	0.769845	0.000000	0.000000	0.000000	0.001288	0.050447	-0.033464	0.000000	0.000000	4.000000	4.000000	0.000000
14575.103266	-0.115393	0.642215	0.007304	81.472763	55.764297	108.412239	0.370783	0.000000	0.769845	0.000000	0.000000	0.000000	0.001288	0.050447	-0.033464	0.000000	0.000000	4.000000	4.000000	0.000000
14575.106600	-0.115393	0.642215	0.007304	81.472763	55.764297	108.412239	0.370783	0.000000	0.769845	0.000000	0.000000	0.000000	0.001288	0.050447	-0.033464	0.000000	0.000000	4.000000	4.000000	0.000000
14575.109933	-0.115526	0.642378	0.007183	81.514137	55.616890	108.240829	0.365206	0.000000	0.769631	0.000000	0.000000	0.000000	-0.040145	0.048765	-0.036260	0.000000	0.000000	4.000000	4.000000	0.000000
14575.113266	-0.115526	0.642378	0.007183	81.514137	55.616890	108.240829	0.365206	0.000000	0.769631	0.000000	0.000000	0.000000	-0.040145	0.048765	-0.036260	0.000000	0.000000	4.000000	4.000000	0.000000
14575.116600	-0.115526	0.642378	0.007183	81.514137	55.616890	108.240829	0.365206	0.000000	0.769631	0.000000	0.000000	0.000000	-0.040145	0.048765	-0.036260	0.000000	0.000000	4.000000	4.000000	0.000000
14575.119933	-0.115526	0.642378	0.007183	81.523743	55.559338	108.193901	0.359163	0.000000	0.776322	0.000000	0.000000	0.000000	-0.040145	0.048765	-0.036260	0.000000	0.000000	4.000000	4.000000	0.000000
14575.123266	-0.115672	0.642409	0.007111	81.523743	55.559338	108.193901	0.359163	0.000000	0.776322	0.000000	0.000000	0.000000	-0.043791	0.009524	-0.021554	0.000000	0.000000	4.000000	4.000000	0.000000
14575.126600	-0.115672	0.642409	0.007111	81.523743	55.559338	108.193901	0.359163	0.000000	0.776322	0.000000	0.000000	0.000000	-0.043791	0.009524	-0.021554	0.000000	0.000000	4.000000	4.000000	0.000000
14575.129933	-0.115672	0.642409	0.007111	81.521935	55.535236	108.198372	0.355570	0.000000	0.783620	0.000000	0.000000	0.000000	-0.043791	0.009524	-0.021554	0.000000	0.000000	4.000000	4.000000	0.000000
14575.133266	-0.115672	0.642409	0.007111	81.521935	55.535236	108.198372	0.355570	0.000000	0.783620	0.000000	0.000000	0.000000	-0.043791	0.009524	-0.021554	0.000000	0.000000	4.000000	4.000000	0.000000
14575.136600	-0.115883	0.642394	0.007019	81.521935	55.535236	108.198372	0.355570	0.000000	0.783620	0.000000	0.000000	0.000000	-0.063315	-0.004493	-0.027713	0.000000	0.000000	4.000000	4.000000	0.000000
14575.139933	-0.116151	0.642365	0.006873	81.521637	55.565178	108.267059	0.355570	0.000000	0.783620	0.000000	0.000000	0.000000	-0.080317	-0.008959	-0.043926	0.000000	0.000000	4.000000	4.000000	0.000000
14575.143266	-0.116151	0.642365	0.006873	81.521637	55.565178	108.267059	0.355570	0.000000	0.783620	0.000000	0.000000	0.000000	-0.080317	-0.008959	-0.043926	0.000000	0.000000	4.000000	4.000000	0.000000
14575.146600	-0.116151	0.642365	0.006873	81.521637	55.565178	108.267059	0.355570	0.000000	0.783620	0.000000	0.000000	0.000000	-0.080317	-0.008959	-0.043926	0.000000	0.000000	4.000000	4.000000	0.000000
14575.149933	-0.116151	0.642365	0.006873	81.504578	55.645863	108.400398	0.343631	0.000000	0.807559	0.000000	0.000000	0.000000	-0.080317	-0.008959	-0.043926	0.000000	0.000000	4.000000	4.000000	0.000000
14575.153266	-0.116434	0.642294	0.006693	81.504578	55.645863	108.400398	0.343631	0.000000	0.807559	0.000000	0.000000	0.000000	-0.084803	-0.021277	-0.053912	0.000000	0.000000	4.000000	4.000000	0.000000
14575.156600	-0.116434	0.642294	0.006693	81.504578	55.645863	108.400398	0.343631	0.000000	0.807559	0.000000	0.000000	0.000000	-0.084803	-0.021277	-0.053912	0.000000	0.000000	4.000000	4.000000	0.000000
14575.159933	-0.116434	0.642294	0.006693	81.454613	55.800789	108.636917	0.334645	0.000000	0.821693	0.000000	0.000000	0.000000	-0.084803	-0.021277	-0.053912	0.000000	0.000000	4.000000	4.000000	0.000000
14575.163266	-0.116434	0.642294	0.006693	81.454613	55.800789	108.636917	0.334645	0.000000	0.821693	0.000000	0.000000	0.000000	-0.084803	-0.021277	-0.053912	0.000000	0.000000	4.000000	4.000000	0.000000
14575.166600	-0.116687	0.642182	0.006491	81.454613	55.800789	108.636917	0.334645	0.000000	0.821693	0.000000	0.000000	0.000000	-0.076058	-0.033580	-0.060590	0.000000	0.000000	4.000000	4.000000	0.000000
14575.169933	-0.116935	0.642075	0.006265	81.388741	56.024296	108.953461	0.334645	0.000000	0.821693	0.000000	0.000000	0.000000	-0.074208	-0.031895	-0.067724	0.000000	0.000000	4.000000	4.000000	0.000000
14575.173266	-0.116935	0.642075	0.006265	81.388741	56.024296	108.953461	0.334645	0.000000	0.821693	0.000000	0.000000	0.000000	-0.074208	-0.031895	-0.067724	0.000000	0.000000	4.000000	4.000000	0.000000
14575.176600	-0.116935	0.642075	0.006265	81.388741	56.024296	108.953461	0.334645	0.000000	0.821693	0.000000	0.000000	0.000000	-0.074208	-0.031895	-0.067724	0.000000	0.000000	4.000000	4.000000	0.000000
14575.179933	-0.116935	0.642075	0.006265	81.325226	56.223751	109.237595	0.313260	0.000000	0.846737	0.000000	0.000000	0.000000	-0.074208	-0.031895	-0.067724	0.000000	0.000000	4.000000	4.000000	0.000000
14575.183266	-0.117128	0.641954	0.006013	81.325226	56.223751	109.237595	0.313260	0.000000	0.846737	0.000000	0.000000	0.000000	-0.058099	-0.036378	-0.075663	0.000000	0.000000	4.000000	4.000000	0.000000
14575.186600	-0.117128	0.641954	0.006013	81.325226	56.223751	109.237595	0.313260	0.000000	0.846737	0.000000	0.000000	0.000000	-0.058099	-0.036378	-0.075663	0.000000	0.000000	4.000000	4.000000	0.000000
14575.189933	-0.117128	0.641954	0.006013	81.266144	56.441231	109.529076	0.300649	0.000000	0.856420	0.000000	0.000000	0.000000	-0.058099	-0.036378	-0.075663	0.000000	0.000000	4.000000	4.000000	0.000000
14575.193266	-0.117128	0.641954	0.006013	81.266144	56.441231	109.529076	0.300649	0.000000	0.856420	0.000000	0.000000	0.000000	-0.058099	-0.036378	-0.075663	0.000000	0.000000	4.000000	4.000000	0.000000
14575.196600	-0.117259	0.641853	0.005791	81.266144	56.441231	109.529076	0.300649	0.000000	0.856420	0.000000	0.000000	0.000000	-0.039299	-0.030220	-0.066546	0.000000	0.000000	4.000000	4.000000	0.000000
14575.199933	-0.117259	0.641853	0.005791	81.214096	56.577538	109.719833	0.300649	0.000000	0.856420	0.000000	0.000000	0.000000	-0.039299	-0.030220	-0.066546	0.000000	0.000000	4.000000	4.000000	0.000000
14575.203266	-0.117259	0.641853	0.005791	81.214096	56.577538	109.719833	0.300649	0.000000	0.856420	0.000000	0.000000	0.000000	-0.039299	-0.030220	-0.066546	0.000000	0.000000	4.000000	4.000000	0.000000
14575.206600	-0.117259	0.641853	0.005791	81.214096	56.577538	109.719833	0.300649	0.000000	0.856420	0.000000	0.000000	0.000000	-0.039299	-0.030220	-0.066546	0.000000	0.000000	4.000000	4.000000	0.000000
14575.209933	-0.117262	0.641769	0.005526	81.177925	56.657833	109.829529	0.289558	0.000000	0.862970	0.000000	0.000000	0.000000	-0.000914	-0.025195	-0.079455	0.000000	0.000000	4.000000	4.000000	0.000000
14575.213266	-0.117262	0.641769	0.005526	81.177925	56.657833	109.829529	0.289558	0.000000	0.862970	0.000000	0.000000	0.000000	-0.000914	-0.025195	-0.079455	0.000000	0.000000	4.000000	4.000000	0.000000
14575.216600	-0.117262	0.641769	0.005526	81.177925	56.657833	109.829529	0.289558	0.000000	0.862970	0.000000	0.000000	0.000000	-0.000914	-0.025195	-0.079455	0.000000	0.000000	4.000000	4.000000	0.000000
14575.219933	-0.117262	0.641769	0.005526	81.170227	56.656631	109.831276	0.276316	0.000000	0.863122	0.000000	0.000000	0.000000	-0.000914	-0.025195	-0.079455	0.000000	0.000000	4.000000	4.000000	0.000000
14575.223266	-0.117235	0.641775	0.005508	81.170227	56.656631	109.831276	0.276316	0.000000	0.863122	0.000000	0.000000	0.000000	0.008382	0.001684	-0.005411	0.000000	0.000000	4.000000	4.000000	0.000000
14575.226600	-0.117235	0.641775	0.005508	81.170227	56.656631	109.831276	0.276316	0.000000	0.863122	0.000000	0.000000	0.000000	0.008382	0.001684	-0.005411	0.000000	0.000000	4.000000	4.000000	0.000000
14575.229933	-0.117235	0.641775	0.005508	81.168709	56.628300	109.797447	0.275414	0.000000	0.861725	0.000000	0.000000	0.000000	0.008382	0.001684	-0.005411	0.000000	0.000000	4.000000	4.000000	0.000000
14575.233266	-0.117235	0.641775	0.005508	81.168709	56.628300	109.797447	0.275414	0.000000	0.861725	0.000000	0.000000	0.000000	0.008382	0.001684	-0.005411	0.000000	0.000000	4.000000	4.000000	0.000000
14575.236600	-0.117194	0.641795	0.005533	81.168709	56.628300	109.797447	0.275414	0.000000	0.861725	0.000000	0.000000	0.000000	0.012129	0.006156	0.007487	0.000000	0.000000	4.000000	4.000000	0.000000
14575.239933	-0.117194	0.641795	0.005533	81.167625	56.611996	109.778198	0.275414	0.000000	0.861725	0.000000	0.000000	0.000000	0.012129	0.006156	0.007487	0.000000	0.000000	4.000000	4.000000	0.000000
14575.243266	-0.117194	0.641795	0.005533	81.167625	56.611996	109.778198	0.275414	0.000000	0.861725	0.000000	0.000000	0.000000	0.012129	0.006156	0.007487	0.000000	0.000000	4.000000	4.000000	0.000000
14575.246600	-0.117194	0.641795	0.005533	81.167625	56.611996	109.778198	0.275414	0.000000	0.861725	0.000000	0.000000	0.000000	0.012129	0.006156	0.007487	0.000000	0.000000	4.000000	4.000000	0.000000
14575.249933	-0.117226	0.641861	0.005659	81.164551	56.552174	109.720413	0.276662	0.000000	0.859704	0.000000	0.000000	0.000000	-0.009580	0.019578	0.037831	0.000000	0.000000	4.000000	4.000000	0.000000
14575.253266	-0.117226	0.641861	0.005659	81.164551	56.552174	109.720413	0.276662	0.000000	0.859704	0.000000	0.000000	0.000000	-0.009580	0.019578	0.037831	0.000000	0.000000	4.000000	4.000000	0.000000
14575.256600	-0.117226	0.641861	0.005659	81.164551	56.552174	109.720413	0.276662	0.000000	0.859704	0.000000	0.000000	0.000000	-0.009580	0.019578	0.037831	0.000000	0.000000	4.000000	4.000000	0.000000
14575.259933	-0.117226	0.641861	0.005659	81.162514	56.511490	109.681984	0.282967	0.000000	0.861301	0.000000	0.000000	0.000000	-0.009580	0.019578	0.037831	0.000000	0.000000	4.000000	4.000000	0.000000
14575.263266	-0.117301	0.641879	0.005770	81.162514	56.511490	109.681984	0.282967	0.000000	0.861301	0.000000	0.000000	0.000000	-0.022458	0.005620	0.033274	0.000000	0.000000	4.000000	4.000000	0.000000
14575.266600	-0.117301	0.641879	0.005770	81.162514	56.511490	109.681984	0.282967	0.000000	0.861301	0.000000	0.000000	0.000000	-0.022458	0.005620	0.033274	0.000000	0.000000	4.000000	4.000000	0.000000
14575.269933	-0.117301	0.641879	0.005770	81.160439	56.467991	109.643471	0.288512	0.000000	0.865044	0.000000	0.000000	0.000000	-0.022458	0.005620	0.033274	0.000000	0.000000	4.000000	4.000000	0.000000
14575.273266	-0.117301	0.641879	0.005770	81.160439	56.467991	109.643471	0.288512	0.000000	0.865044	0.000000	0.000000	0.000000	-0.022458	0.005620	0.033274	0.000000	0.000000	4.000000	4.000000	0.000000
14575.276600	-0.117360	0.641892	0.005910	81.160439	56.467991	109.643471	0.288512	0.000000	0.865044	0.000000	0.000000	0.000000	-0.017664	0.003923	0.042019	0.000000	0.000000	4.000000	4.000000	0.000000
14575.279933	-0.117360	0.641892	0.005910	81.159393	56.449036	109.624290	0.288512	0.000000	0.865044	0.000000	0.000000	0.000000	-0.017664	0.003923	0.042019	0.000000	0.000000	4.000000	4.000000	0.000000
14575.283266	-0.117360	0.641892	0.005910	81.159393	56.449036	109.624290	0.288512	0.000000	0.865044	0.000000	0.000000	0.000000	-0.017664	0.003923	0.042019	0.000000	0.000000	4.000000	4.000000	0.000000
14575.286600	-0.117360	0.641892	0.005910	81.159393	56.449036	109.624290	0.288512	0.000000	0.865044	0.000000	0.000000	0.000000	-0.017664	0.003923	0.042019	0.000000	0.000000	4.000000	4.000000	0.000000
14575.289933	-0.117413	0.641846	0.006213	81.159393	56.451759	109.624290	0.295516	0.000000	0.867988	0.000000	0.000000	0.000000	-0.015978	-0.013982	0.090764	0.000000	0.000000	4.000000	4.000000	0.000000
14575.293266	-0.117413	0.641846	0.006213	81.159393	56.451759	109.624290	0.295516	0.000000	0.867988	0.000000	0.000000	0.000000	-0.015978	-0.013982	0.090764	0.000000	0.000000	4.000000	4.000000	0.000000
14575.296600	-0.117413	0.641846	0.006213	81.159393	56.451759	109.624290	0.295516	0.000000	0.867988	0.000000	0.000000	0.000000	-0.015978	-0.013982	0.090764	0.000000	0.000000	4.000000	4.000000	0.000000
14575.299933	-0.117413	0.641846	0.006213	81.159447	56.457226	109.624321	0.310643	0.000000	0.870651	0.000000	0.000000	0.000000	-0.015978	-0.013982	0.090764	0.000000	0.000000	4.000000	4.000000	0.000000
14575.303266	-0.117395	0.641797	0.006328	81.159447	56.457226	109.624321	0.310643	0.000000	0.870651	0.000000	0.000000	0.000000	0.005284	-0.014574	0.034591	0.000000	0.000000	4.000000	4.000000	0.000000
14575.306600	-0.117395	0.641797	0.006328	81.159447	56.457226	109.624321	0.310643	0.000000	0.870651	0.000000	0.000000	0.000000	0.005284	-0.014574	0.034591	0.000000	0.000000	4.000000	4.000000	0.000000
14575.309933	-0.117395	0.641797	0.006328	81.161446	56.506062	109.662735	0.316408	0.000000	0.869770	0.000000	0.000000	0.000000	0.005284	-0.014574	0.034591	0.000000	0.000000	4.000000	4.000000	0.000000
14575.313266	-0.117395	0.641797	0.006328	81.161446	56.506062	109.662735	0.316408	0.000000	0.869770	0.000000	0.000000	0.000000	0.005284	-0.014574	0.034591	0.000000	0.000000	4.000000	4.000000	0.000000
14575.316600	-0.117318	0.641743	0.006484	81.161446	56.506062	109.662735	0.316408	0.000000	0.869770	0.000000	0.000000	0.000000	0.023309	-0.016260	0.046680	0.000000	0.000000	4.000000	4.000000	0.000000
14575.319933	-0.117318	0.641743	0.006484	81.163536	56.563141	109.701225	0.316408	0.000000	0.869770	0.000000	0.000000	0.000000	0.023309	-0.016260	0.046680	0.000000	0.000000	4.000000	4.000000	0.000000
14575.323266	-0.117318	0.641743	0.006484	81.163536	56.563141	109.701225	0.316408	0.000000	0.869770	0.000000	0.000000	0.000000	0.023309	-0.016260	0.046680	0.000000	0.000000	4.000000	4.000000	0.000000
14575.326600	-0.117318	0.641743	0.006484	81.163536	56.563141	109.701225	0.316408	0.000000	0.869770	0.000000	0.000000	0.000000	0.023309	-0.016260	0.046680	0.000000	0.000000	4.000000	4.000000	0.000000
14575.329933	-0.117057	0.641582	0.006842	81.166359	56.603897	109.716354	0.324188	0.000000	0.865885	0.000000	0.000000	0.000000	0.078244	-0.048254	0.107539	0.000000	0.000000	4.000000	4.000000	0.000000
14575.333266	-0.117057	0.641582	0.006842	81.166359	56.603897	109.716354	0.324188	0.000000	0.865885	0.000000	0.000000	0.000000	0.078244	-0.048254	0.107539	0.000000	0.000000	4.000000	4.000000	0.000000
14575.336600	-0.117057	0.641582	0.006842	81.166359	56.603897	109.716354	0.324188	0.000000	0.865885	0.000000	0.000000	0.000000	0.078244	-0.048254	0.107539	0.000000	0.000000	4.000000	4.000000	0.000000
14575.339933	-0.116857	0.641474	0.007164	81.171227	56.688160	109.770027	0.342111	0.000000	0.852845	0.000000	0.000000	0.000000	0.060017	-0.032622	0.096627	0.000000	0.000000	4.000000	4.000000	0.000000
14575.343266	-0.116857	0.641474	0.007164	81.171227	56.688160	109.770027	0.342111	0.000000	0.852845	0.000000	0.000000	0.000000	0.060017	-0.032622	0.096627	0.000000	0.000000	4.000000	4.000000	0.000000
14575.346600	-0.116857	0.641474	0.007164	81.171227	56.688160	109.770027	0.342111	0.000000	0.852845	0.000000	0.000000	0.000000	0.060017	-0.032622	0.096627	0.000000	0.000000	4.000000	4.000000	0.000000
14575.349933	-0.116857	0.641474	0.007164	81.194084	56.756424	109.783104	0.358216	0.000000	0.842842	0.000000	0.000000	0.000000	0.060017	-0.032622	0.096627	0.000000	0.000000	4.000000	4.000000	0.000000
14575.353266	-0.116607	0.641301	0.007570	81.194084	56.756424	109.783104	0.358216	0.000000	0.842842	0.000000	0.000000	0.000000	0.074955	-0.051807	0.121582	0.000000	0.000000	4.000000	4.000000	0.000000
14575.356600	-0.116607	0.641301	0.007570	81.194084	56.756424	109.783104	0.358216	0.000000	0.842842	0.000000	0.000000	0.000000	0.074955	-0.051807	0.121582	0.000000	0.000000	4.000000	4.000000	0.000000
14575.359933	-0.116338	0.641079	0.008090	81.251320	56.819672	109.761482	0.378479	0.000000	0.830349	0.000000	0.000000	0.000000	0.080555	-0.066600	0.156066	0.000000	0.000000	4.000000	4.000000	0.000000
14575.363266	-0.116338	0.641079	0.008090	81.251320	56.819672	109.761482	0.378479	0.000000	0.830349	0.000000	0.000000	0.000000	0.080555	-0.066600	0.156066	0.000000	0.000000	4.000000	4.000000	0.000000
14575.366600	-0.116338	0.641079	0.008090	81.251320	56.819672	109.761482	0.378479	0.000000	0.830349	0.000000	0.000000	0.000000	0.080555	-0.066600	0.156066	0.000000	0.000000	4.000000	4.000000	0.000000
14575.369933	-0.116338	0.641079	0.008090	81.352142	56.899853	109.727539	0.404490	0.000000	0.816923	0.000000	0.000000	0.000000	0.080555	-0.066600	0.156066	0.000000	0.000000	4.000000	4.000000	0.000000
14575.373266	-0.116073	0.640757	0.008625	81.352142	56.899853	109.727539	0.404490	0.000000	0.816923	0.000000	0.000000	0.000000	0.079648	-0.096507	0.160581	0.000000	0.000000	4.000000	4.000000	0.000000
14575.376600	-0.116073	0.640757	0.008625	81.352142	56.899853	109.727539	0.404490	0.000000	0.816923	0.000000	0.000000	0.000000	0.079648	-0.096507	0.160581	0.000000	0.000000	4.000000	4.000000	0.000000
14575.379933	-0.115862	0.640376	0.009192	81.478271	56.977566	109.679100	0.431254	0.000000	0.803649	0.000000	0.000000	0.000000	0.063416	-0.114222	0.170069	0.000000	0.000000	4.000000	4.000000	0.000000
14575.383266	-0.115862	0.640376	0.009192	81.478271	56.977566	109.679100	0.431254	0.000000	0.803649	0.000000	0.000000	0.000000	0.063416	-0.114222	0.170069	0.000000	0.000000	4.000000	4.000000	0.000000
14575.386600	-0.115862	0.640376	0.009192	81.478271	56.977566	109.679100	0.431254	0.000000	0.803649	0.000000	0.000000	0.000000	0.063416	-0.114222	0.170069	0.000000	0.000000	4.000000	4.000000	0.000000
14575.389933	-0.115862	0.640376	0.009192	81.608475	57.127373	109.711739	0.459599	0.000000	0.793079	0.000000	0.000000	0.000000	0.063416	-0.114222	0.170069	0.000000	0.000000	4.000000	4.000000	0.000000
14575.393266	-0.115708	0.639907	0.009710	81.608475	57.127373	109.711739	0.459599	0.000000	0.793079	0.000000	0.000000	0.000000	0.046094	-0.140767	0.155408	0.000000	0.000000	4.000000	4.000000	0.000000
14575.396600	-0.115708	0.639907	0.009710	81.608475	57.127373	109.711739	0.459599	0.000000	0.793079	0.000000	0.000000	0.000000	0.046094	-0.140767	0.155408	0.000000	0.000000	4.000000	4.000000	0.000000
14575.399933	-0.115640	0.639344	0.010197	81.702133	57.395836	109.901970	0.485500	0.000000	0.785397	0.000000	0.000000	0.000000	0.020305	-0.169103	0.146121	0.000000	0.000000	4.000000	4.000000	0.000000
14575.403266	-0.115640	0.639344	0.010197	81.702133	57.395836	109.901970	0.485500	0.000000	0.785397	0.000000	0.000000	0.000000	0.020305	-0.169103	0.146121	0.000000	0.000000	4.000000	4.000000	0.000000
14575.406600	-0.115640	0.639344	0.010197	81.702133	57.395836	109.901970	0.485500	0.000000	0.785397	0.000000	0.000000	0.000000	0.020305	-0.169103	0.146121	0.000000	0.000000	4.000000	4.000000	0.000000
14575.409933	-0.115640	0.639344	0.010197	81.751884	57.839615	110.313751	0.509854	0.000000	0.782013	0.000000	0.000000	0.000000	0.020305	-0.169103	0.146121	0.000000	0.000000	4.000000	4.000000	0.000000
14575.413266	-0.115609	0.638691	0.010640	81.751884	57.839615	110.313751	0.509854	0.000000	0.782013	0.000000	0.000000	0.000000	0.009517	-0.195665	0.132978	0.000000	0.000000	4.000000	4.000000	0.000000
14575.416600	-0.115609	0.638691	0.010640	81.751884	57.839615	110.313751	0.509854	0.000000	0.782013	0.000000	0.000000	0.000000	0.009517	-0.195665	0.132978	0.000000	0.000000	4.000000	4.000000	0.000000
14575.419933	-0.115632	0.637930	0.011020	81.778542	58.419006	110.890617	0.532017	0.000000	0.780427	0.000000	0.000000	0.000000	-0.006921	-0.228339	0.113899	0.000000	0.000000	4.000000	4.000000	0.000000
14575.423266	-0.115632	0.637930	0.011020	81.778542	58.419006	110.890617	0.532017	0.000000	0.780427	0.000000	0.000000	0.000000	-0.006921	-0.228339	0.113899	0.000000	0.000000	4.000000	4.000000	0.000000
14575.426600	-0.115632	0.637930	0.011020	81.778542	58.419006	110.890617	0.532017	0.000000	0.780427	0.000000	0.000000	0.000000	-0.006921	-0.228339	0.113899	0.000000	0.000000	4.000000	4.000000	0.000000
14575.429933	-0.115632	0.637930	0.011020	81.806625	59.087044	111.564171	0.551000	0.000000	0.781581	0.000000	0.000000	0.000000	-0.006921	-0.228339	0.113899	0.000000	0.000000	4.000000	4.000000	0.000000
14575.433266	-0.115691	0.637081	0.011355	81.806625	59.087044	111.564171	0.551000	0.000000	0.781581	0.000000	0.000000	0.000000	-0.017742	-0.254803	0.100518	0.000000	0.000000	4.000000	4.000000	0.000000
14575.436600	-0.115691	0.637081	0.011355	81.806625	59.087044	111.564171	0.551000	0.000000	0.781581	0.000000	0.000000	0.000000	-0.017742	-0.254803	0.100518	0.000000	0.000000	4.000000	4.000000	0.000000
14575.439933	-0.115760	0.636123	0.011637	81.837135	59.840675	112.326912	0.567753	0.000000	0.784538	0.000000	0.000000	0.000000	-0.020848	-0.287359	0.084434	0.000000	0.000000	4.000000	4.000000	0.000000
14575.443266	-0.115760	0.636123	0.011637	81.837135	59.840675	112.326912	0.567753	0.000000	0.784538	0.000000	0.000000	0.000000	-0.020848	-0.287359	0.084434	0.000000	0.000000	4.000000	4.000000	0.000000
14575.446600	-0.115760	0.636123	0.011637	81.837135	59.840675	112.326912	0.567753	0.000000	0.784538	0.000000	0.000000	0.000000	-0.020848	-0.287359	0.084434	0.000000	0.000000	4.000000	4.000000	0.000000
14575.449933	-0.115815	0.635083	0.011860	81.866768	60.709702	113.208855	0.581825	0.000000	0.788012	0.000000	0.000000	0.000000	-0.016537	-0.311907	0.066975	0.000000	0.000000	4.000000	4.000000	0.000000
14575.453266	-0.115815	0.635083	0.011860	81.866768	60.709702	113.208855	0.581825	0.000000	0.788012	0.000000	0.000000	0.000000	-0.016537	-0.311907	0.066975	0.000000	0.000000	4.000000	4.000000	0.000000
14575.456600	-0.115815	0.635083	0.011860	81.866768	60.709702	113.208855	0.581825	0.000000	0.788012	0.000000	0.000000	0.000000	-0.016537	-0.311907	0.066975	0.000000	0.000000	4.000000	4.000000	0.000000
14575.459933	-0.115850	0.633968	0.012001	81.884827	61.683624	114.206268	0.592988	0.000000	0.790769	0.000000	0.000000	0.000000	-0.010443	-0.334462	0.042304	0.000000	0.000000	4.000000	4.000000	0.000000
14575.463266	-0.115850	0.633968	0.012001	81.884827	61.683624	114.206268	0.592988	0.000000	0.790769	0.000000	0.000000	0.000000	-0.010443	-0.334462	0.042304	0.000000	0.000000	4.000000	4.000000	0.000000
14575.466600	-0.115850	0.633968	0.012001	81.884827	61.683624	114.206268	0.592988	0.000000	0.790769	0.000000	0.000000	0.000000	-0.010443	-0.334462	0.042304	0.000000	0.000000	4.000000	4.000000	0.000000
14575.469933	-0.115874	0.632793	0.012097	81.891068	62.714634	115.261574	0.600038	0.000000	0.792509	0.000000	0.000000	0.000000	-0.007107	-0.352670	0.028776	0.000000	0.000000	4.000000	4.000000	0.000000
14575.473266	-0.115874	0.632793	0.012097	81.891068	62.714634	115.261574	0.600038	0.000000	0.792509	0.000000	0.000000	0.000000	-0.007107	-0.352670	0.028776	0.000000	0.000000	4.000000	4.000000	0.000000
14575.476600	-0.115874	0.632793	0.012097	81.891068	62.714634	115.261574	0.600038	0.000000	0.792509	0.000000	0.000000	0.000000	-0.007107	-0.352670	0.028776	0.000000	0.000000	4.000000	4.000000	0.000000
14575.479933	-0.115906	0.631584	0.012132	81.889328	63.816925	116.394440	0.604834	0.000000	0.793694	0.000000	0.000000	0.000000	-0.009727	-0.362800	0.010684	0.000000	0.000000	4.000000	4.000000	0.000000
14575.483266	-0.115906	0.631584	0.012132	81.889328	63.816925	116.394440	0.604834	0.000000	0.793694	0.000000	0.000000	0.000000	-0.009727	-0.362800	0.010684	0.000000	0.000000	4.000000	4.000000	0.000000
14575.486600	-0.115906	0.631584	0.012132	81.889328	63.816925	116.394440	0.604834	0.000000	0.793694	0.000000	0.000000	0.000000	-0.009727	-0.362800	0.010684	0.000000	0.000000	4.000000	4.000000	0.000000
14575.489933	-0.115901	0.630367	0.012109	81.881508	64.939285	117.545219	0.606615	0.000000	0.795315	0.000000	0.000000	0.000000	0.001715	-0.364916	-0.006948	0.000000	0.000000	4.000000	4.000000	0.000000
14575.493266	-0.115901	0.630367	0.012109	81.881508	64.939285	117.545219	0.606615	0.000000	0.795315	0.000000	0.000000	0.000000	0.001715	-0.364916	-0.006948	0.000000	0.000000	4.000000	4.000000	0.000000
14575.496600	-0.115901	0.630367	0.012109	81.881508	64.939285	117.545219	0.606615	0.000000	0.795315	0.000000	0.000000	0.000000	0.001715	-0.364916	-0.006948	0.000000	0.000000	4.000000	4.000000	0.000000
14575.499933	-0.115900	0.629145	0.012106	81.866844	66.063377	118.673981	0.605457	0.000000	0.795029	0.000000	0.000000	0.000000	0.000207	-0.366533	-0.000831	0.000000	0.000000	4.000000	4.000000	0.000000
14575.503266	-0.115900	0.629145	0.012106	81.866844	66.063377	118.673981	0.605457	0.000000	0.795029	0.000000	0.000000	0.000000	0.000207	-0.366533	-0.000831	0.000000	0.000000	4.000000	4.000000	0.000000
14575.506600	-0.115900	0.629145	0.012106	81.866844	66.063377	118.673981	0.605457	0.000000	0.795029	0.000000	0.000000	0.000000	0.000207	-0.366533	-0.000831	0.000000	0.000000	4.000000	4.000000	0.000000
14575.509933	-0.115873	0.627904	0.012092	81.856911	67.204308	119.731850	0.605318	0.000000	0.794995	0.000000	0.000000	0.000000	0.008186	-0.372308	-0.004432	0.000000	0.000000	4.000000	4.000000	0.000000
14575.513266	-0.115873	0.627904	0.012092	81.856911	67.204308	119.731850	0.605318	0.000000	0.794995	0.000000	0.000000	0.000000	0.008186	-0.372308	-0.004432	0.000000	0.000000	4.000000	4.000000	0.000000
14575.516600	-0.115873	0.627904	0.012092	81.856911	67.204308	119.731850	0.605318	0.000000	0.794995	0.000000	0.000000	0.000000	0.008186	-0.372308	-0.004432	0.000000	0.000000	4.000000	4.000000	0.000000
14575.519933	-0.115815	0.626672	0.012146	81.872322	68.297699	120.530518	0.604580	0.000000	0.793631	0.000000	0.000000	0.000000	0.017247	-0.369818	0.016315	0.000000	0.000000	4.000000	4.000000	0.000000
14575.523266	-0.115815	0.626672	0.012146	81.872322	68.297699	120.530518	0.604580	0.000000	0.793631	0.000000	0.000000	0.000000	0.017247	-0.369818	0.016315	0.000000	0.000000	4.000000	4.000000	0.000000
14575.526600	-0.115815	0.626672	0.012146	81.872322	68.297699	120.530518	0.604580	0.000000	0.793631	0.000000	0.000000	0.000000	0.017247	-0.369818	0.016315	0.000000	0.000000	4.000000	4.000000	0.000000
14575.529933	-0.115699	0.625453	0.012252	81.892570	69.421516	121.277016	0.607299	0.000000	0.790756	0.000000	0.000000	0.000000	0.034729	-0.365547	0.031704	0.000000	0.000000	4.000000	4.000000	0.000000
14575.533266	-0.115699	0.625453	0.012252	81.892570	69.421516	121.277016	0.607299	0.000000	0.790756	0.000000	0.000000	0.000000	0.034729	-0.365547	0.031704	0.000000	0.000000	4.000000	4.000000	0.000000
14575.536600	-0.115699	0.625453	0.012252	81.892570	69.421516	121.277016	0.607299	0.000000	0.790756	0.000000	0.000000	0.000000	0.034729	-0.365547	0.031704	0.000000	0.000000	4.000000	4.000000	0.000000
14575.539933	-0.115553	0.624242	0.012427	81.909096	70.514740	122.151855	0.612583	0.000000	0.784968	0.000000	0.000000	0.000000	0.043809	-0.363279	0.052503	0.000000	0.000000	4.000000	4.000000	0.000000
14575.543266	-0.115553	0.624242	0.012427	81.909096	70.514740	122.151855	0.612583	0.000000	0.784968	0.000000	0.000000	0.000000	0.043809	-0.363279	0.052503	0.000000	0.000000	4.000000	4.000000	0.000000
14575.546600	-0.115553	0.624242	0.012427	81.909096	70.514740	122.151855	0.612583	0.000000	0.784968	0.000000	0.000000	0.000000	0.043809	-0.363279	0.052503	0.000000	0.000000	4.000000	4.000000	0.000000
14575.549933	-0.115442	0.623065	0.012646	81.922554	71.590111	123.200089	0.621333	0.000000	0.777667	0.000000	0.000000	0.000000	0.033489	-0.353174	0.065749	0.000000	0.000000	4.000000	4.000000	0.000000
14575.553266	-0.115442	0.623065	0.012646	81.922554	71.590111	123.200089	0.621333	0.000000	0.777667	0.000000	0.000000	0.000000	0.033489	-0.353174	0.065749	0.000000	0.000000	4.000000	4.000000	0.000000
14575.556600	-0.115442	0.623065	0.012646	81.922554	71.590111	123.200089	0.621333	0.000000	0.777667	0.000000	0.000000	0.000000	0.033489	-0.353174	0.065749	0.000000	0.000000	4.000000	4.000000	0.000000
14575.559933	-0.115314	0.621927	0.012897	81.932770	72.583221	124.184235	0.632291	0.000000	0.772085	0.000000	0.000000	0.000000	0.038271	-0.341252	0.075344	0.000000	0.000000	4.000000	4.000000	0.000000
14575.563266	-0.115314	0.621927	0.012897	81.932770	72.583221	124.184235	0.632291	0.000000	0.772085	0.000000	0.000000	0.000000	0.038271	-0.341252	0.075344	0.000000	0.000000	4.000000	4.000000	0.000000
14575.566600	-0.115314	0.621927	0.012897	81.932770	72.583221	124.184235	0.632291	0.000000	0.772085	0.000000	0.000000	0.000000	0.038271	-0.341252	0.075344	0.000000	0.000000	4.000000	4.000000	0.000000
14575.569933	-0.115187	0.620836	0.013152	81.940193	73.515060	125.103729	0.644849	0.000000	0.765707	0.000000	0.000000	0.000000	0.038075	-0.327396	0.076362	0.000000	0.000000	4.000000	4.000000	0.000000
14575.573266	-0.115187	0.620836	0.013152	81.940193	73.515060	125.103729	0.644849	0.000000	0.765707	0.000000	0.000000	0.000000	0.038075	-0.327396	0.076362	0.000000	0.000000	4.000000	4.000000	0.000000
14575.576600	-0.115187	0.620836	0.013152	81.940193	73.515060	125.103729	0.644849	0.000000	0.765707	0.000000	0.000000	0.000000	0.038075	-0.327396	0.076362	0.000000	0.000000	4.000000	4.000000	0.000000
14575.579933	-0.115091	0.619830	0.013434	81.946358	74.302483	125.866096	0.657576	0.000000	0.759361	0.000000	0.000000	0.000000	0.028986	-0.301672	0.084690	0.000000	0.000000	4.000000	4.000000	0.000000
14575.583266	-0.115091	0.619830	0.013434	81.946358	74.302483	125.866096	0.657576	0.000000	0.759361	0.000000	0.000000	0.000000	0.028986	-0.301672	0.084690	0.000000	0.000000	4.000000	4.000000	0.000000
14575.586600	-0.115091	0.619830	0.013434	81.946358	74.302483	125.866096	0.657576	0.000000	0.759361	0.000000	0.000000	0.000000	0.028986	-0.301672	0.084690	0.000000	0.000000	4.000000	4.000000	0.000000
14575.589933	-0.115091	0.619830	0.013434	81.952286	74.906494	126.456238	0.671691	0.000000	0.754530	0.000000	0.000000	0.000000	0.028986	-0.301672	0.084690	0.000000	0.000000	4.000000	4.000000	0.000000
14575.593266	-0.115043	0.618891	0.013724	81.952286	74.906494	126.456238	0.671691	0.000000	0.754530	0.000000	0.000000	0.000000	0.014232	-0.281941	0.087106	0.000000	0.000000	4.000000	4.000000	0.000000
14575.596600	-0.115043	0.618891	0.013724	81.952286	74.906494	126.456238	0.671691	0.000000	0.754530	0.000000	0.000000	0.000000	0.014232	-0.281941	0.087106	0.000000	0.000000	4.000000	4.000000	0.000000
14575.599933	-0.115013	0.618003	0.013990	81.959877	75.200073	126.713425	0.686208	0.000000	0.752158	0.000000	0.000000	0.000000	0.008941	-0.266185	0.079818	0.000000	0.000000	4.000000	4.000000	0.000000
14575.603266	-0.115013	0.618003	0.013990	81.959877	75.200073	126.713425	0.686208	0.000000	0.752158	0.000000	0.000000	0.000000	0.008941	-0.266185	0.079818	0.000000	0.000000	4.000000	4.000000	0.000000
14575.606600	-0.115013	0.618003	0.013990	81.959877	75.200073	126.713425	0.686208	0.000000	0.752158	0.000000	0.000000	0.000000	0.008941	-0.266185	0.079818	0.000000	0.000000	4.000000	4.000000	0.000000
14575.609933	-0.115013	0.618003	0.013990	81.969795	75.268616	126.680916	0.699511	0.000000	0.750668	0.000000	0.000000	0.000000	0.008941	-0.266185	0.079818	0.000000	0.000000	4.000000	4.000000	0.000000
14575.613266	-0.115066	0.617195	0.014207	81.969795	75.268616	126.680916	0.699511	0.000000	0.750668	0.000000	0.000000	0.000000	-0.015902	-0.242435	0.065153	0.000000	0.000000	4.000000	4.000000	0.000000
14575.616600	-0.115066	0.617195	0.014207	81.969795	75.268616	126.680916	0.699511	0.000000	0.750668	0.000000	0.000000	0.000000	-0.015902	-0.242435	0.065153	0.000000	0.000000	4.000000	4.000000	0.000000
14575.619933	-0.115124	0.616453	0.014445	81.980850	75.168739	126.443085	0.710370	0.000000	0.753318	0.000000	0.000000	0.000000	-0.017371	-0.222747	0.071163	0.000000	0.000000	4.000000	4.000000	0.000000
14575.623266	-0.115124	0.616453	0.014445	81.980850	75.168739	126.443085	0.710370	0.000000	0.753318	0.000000	0.000000	0.000000	-0.017371	-0.222747	0.071163	0.000000	0.000000	4.000000	4.000000	0.000000
14575.626600	-0.115124	0.616453	0.014445	81.980850	75.168739	126.443085	0.710370	0.000000	0.753318	0.000000	0.000000	0.000000	-0.017371	-0.222747	0.071163	0.000000	0.000000	4.000000	4.000000	0.000000
14575.629933	-0.115124	0.616453	0.014445	81.992317	74.971718	126.134827	0.722231	0.000000	0.756213	0.000000	0.000000	0.000000	-0.017371	-0.222747	0.071163	0.000000	0.000000	4.000000	4.000000	0.000000
14575.633266	-0.115191	0.615750	0.014620	81.992317	74.971718	126.134827	0.722231	0.000000	0.756213	0.000000	0.000000	0.000000	-0.019974	-0.210789	0.052665	0.000000	0.000000	4.000000	4.000000	0.000000
14575.636600	-0.115191	0.615750	0.014620	81.992317	74.971718	126.134827	0.722231	0.000000	0.756213	0.000000	0.000000	0.000000	-0.019974	-0.210789	0.052665	0.000000	0.000000	4.000000	4.000000	0.000000
14575.639933	-0.115259	0.615094	0.014801	82.004608	74.607750	125.779572	0.731008	0.000000	0.759542	0.000000	0.000000	0.000000	-0.020389	-0.196988	0.054338	0.000000	0.000000	4.000000	4.000000	0.000000
14575.643266	-0.115259	0.615094	0.014801	82.004608	74.607750	125.779572	0.731008	0.000000	0.759542	0.000000	0.000000	0.000000	-0.020389	-0.196988	0.054338	0.000000	0.000000	4.000000	4.000000	0.000000
14575.646600	-0.115259	0.615094	0.014801	82.004608	74.607750	125.779572	0.731008	0.000000	0.759542	0.000000	0.000000	0.000000	-0.020389	-0.196988	0.054338	0.000000	0.000000	4.000000	4.000000	0.000000
14575.649933	-0.115259	0.615094	0.014801	82.016426	74.200920	125.386261	0.740065	0.000000	0.762940	0.000000	0.000000	0.000000	-0.020389	-0.196988	0.054338	0.000000	0.000000	4.000000	4.000000	0.000000
14575.653266	-0.115307	0.614529	0.015000	82.016426	74.200920	125.386261	0.740065	0.000000	0.762940	0.000000	0.000000	0.000000	-0.014577	-0.169324	0.059695	0.000000	0.000000	4.000000	4.000000	0.000000
14575.656600	-0.115307	0.614529	0.015000	82.016426	74.200920	125.386261	0.740065	0.000000	0.762940	0.000000	0.000000	0.000000	-0.014577	-0.169324	0.059695	0.000000	0.000000	4.000000	4.000000	0.000000
14575.659933	-0.115309	0.613991	0.015201	82.026810	73.836975	125.029129	0.750014	0.000000	0.765370	0.000000	0.000000	0.000000	-0.000466	-0.161449	0.060293	0.000000	0.000000	4.000000	4.000000	0.000000
14575.663266	-0.115309	0.613991	0.015201	82.026810	73.836975	125.029129	0.750014	0.000000	0.765370	0.000000	0.000000	0.000000	-0.000466	-0.161449	0.060293	0.000000	0.000000	4.000000	4.000000	0.000000
14575.666600	-0.115309	0.613991	0.015201	82.026810	73.836975	125.029129	0.750014	0.000000	0.765370	0.000000	0.000000	0.000000	-0.000466	-0.161449	0.060293	0.000000	0.000000	4.000000	4.000000	0.000000
14575.669933	-0.115309	0.613991	0.015201	82.034843	73.588562	124.785088	0.760063	0.000000	0.765448	0.000000	0.000000	0.000000	-0.000466	-0.161449	0.060293	0.000000	0.000000	4.000000	4.000000	0.000000
14575.673266	-0.115316	0.613518	0.015423	82.034843	73.588562	124.785088	0.760063	0.000000	0.765448	0.000000	0.000000	0.000000	-0.002002	-0.141759	0.066640	0.000000	0.000000	4.000000	4.000000	0.000000
14575.676600	-0.115316	0.613518	0.015423	82.034843	73.588562	124.785088	0.760063	0.000000	0.765448	0.000000	0.000000	0.000000	-0.002002	-0.141759	0.066640	0.000000	0.000000	4.000000	4.000000	0.000000
14575.679933	-0.115314	0.613079	0.015614	82.041107	73.501022	124.699944	0.771169	0.000000	0.765782	0.000000	0.000000	0.000000	0.000353	-0.131758	0.057035	0.000000	0.000000	4.000000	4.000000	0.000000
14575.683266	-0.115314	0.613079	0.015614	82.041107	73.501022	124.699944	0.771169	0.000000	0.765782	0.000000	0.000000	0.000000	0.000353	-0.131758	0.057035	0.000000	0.000000	4.000000	4.000000	0.000000
14575.686600	-0.115314	0.613079	0.015614	82.041107	73.501022	124.699944	0.771169	0.000000	0.765782	0.000000	0.000000	0.000000	0.000353	-0.131758	0.057035	0.000000	0.000000	4.000000	4.000000	0.000000
14575.689933	-0.115314	0.613079	0.015614	82.046234	73.549728	124.747017	0.780675	0.000000	0.765723	0.000000	0.000000	0.000000	0.000353	-0.131758	0.057035	0.000000	0.000000	4.000000	4.000000	0.000000
14575.693266	-0.115257	0.612654	0.015768	82.046234	73.549728	124.747017	0.780675	0.000000	0.765723	0.000000	0.000000	0.000000	0.017269	-0.127650	0.046226	0.000000	0.000000	4.000000	4.000000	0.000000
14575.696600	-0.115257	0.612654	0.015768	82.046234	73.549728	124.747017	0.780675	0.000000	0.765723	0.000000	0.000000	0.000000	0.017269	-0.127650	0.046226	0.000000	0.000000	4.000000	4.000000	0.000000
14575.699933	-0.115257	0.612654	0.015768	82.050926	73.651436	124.843895	0.788379	0.000000	0.762845	0.000000	0.000000	0.000000	0.017269	-0.127650	0.046226	0.000000	0.000000	4.000000	4.000000	0.000000
14575.703266	-0.115257	0.612654	0.015768	82.050926	73.651436	124.843895	0.788379	0.000000	0.762845	0.000000	0.000000	0.000000	0.017269	-0.127650	0.046226	0.000000	0.000000	4.000000	4.000000	0.000000
14575.706600	-0.115222	0.612228	0.015916	82.050926	73.651436	124.843895	0.788379	0.000000	0.762845	0.000000	0.000000	0.000000	0.010575	-0.127674	0.044476	0.000000	0.000000	4.000000	4.000000	0.000000
14575.709933	-0.115139	0.611829	0.016066	82.056435	73.655533	124.841408	0.788379	0.000000	0.762845	0.000000	0.000000	0.000000	0.024690	-0.119734	0.045184	0.000000	0.000000	4.000000	4.000000	0.000000
14575.713266	-0.115139	0.611829	0.016066	82.056435	73.655533	124.841408	0.788379	0.000000	0.762845	0.000000	0.000000	0.000000	0.024690	-0.119734	0.045184	0.000000	0.000000	4.000000	4.000000	0.000000
14575.716600	-0.115139	0.611829	0.016066	82.056435	73.655533	124.841408	0.788379	0.000000	0.762845	0.000000	0.000000	0.000000	0.024690	-0.119734	0.045184	0.000000	0.000000	4.000000	4.000000	0.000000
14575.719933	-0.115139	0.611829	0.016066	82.063805	73.500679	124.679192	0.803323	0.000000	0.756967	0.000000	0.000000	0.000000	0.024690	-0.119734	0.045184	0.000000	0.000000	4.000000	4.000000	0.000000
14575.723266	-0.115005	0.611391	0.016197	82.063805	73.500679	124.679192	0.803323	0.000000	0.756967	0.000000	0.000000	0.000000	0.040418	-0.131488	0.039305	0.000000	0.000000	4.000000	4.000000	0.000000
14575.726600	-0.115005	0.611391	0.016197	82.063805	73.500679	124.679192	0.803323	0.000000	0.756967	0.000000	0.000000	0.000000	0.040418	-0.131488	0.039305	0.000000	0.000000	4.000000	4.000000	0.000000
14575.729933	-0.115005	0.611391	0.016197	82.073524	73.307114	124.472275	0.809874	0.000000	0.750231	0.000000	0.000000	0.000000	0.040418	-0.131488	0.039305	0.000000	0.000000	4.000000	4.000000	0.000000
14575.733266	-0.115005	0.611391	0.016197	82.073524	73.307114	124.472275	0.809874	0.000000	0.750231	0.000000	0.000000	0.000000	0.040418	-0.131488	0.039305	0.000000	0.000000	4.000000	4.000000	0.000000
14575.736600	-0.114834	0.610920	0.016280	82.073524	73.307114	124.472275	0.809874	0.000000	0.750231	0.000000	0.000000	0.000000	0.051104	-0.141107	0.024760	0.000000	0.000000	4.000000	4.000000	0.000000
14575.739933	-0.114615	0.610431	0.016358	82.082146	73.056213	124.205009	0.809874	0.000000	0.750231	0.000000	0.000000	0.000000	0.065739	-0.146966	0.023329	0.000000	0.000000	4.000000	4.000000	0.000000
14575.743266	-0.114615	0.610431	0.016358	82.082146	73.056213	124.205009	0.809874	0.000000	0.750231	0.000000	0.000000	0.000000	0.065739	-0.146966	0.023329	0.000000	0.000000	4.000000	4.000000	0.000000
14575.746600	-0.114615	0.610431	0.016358	82.082146	73.056213	124.205009	0.809874	0.000000	0.750231	0.000000	0.000000	0.000000	0.065739	-0.146966	0.023329	0.000000	0.000000	4.000000	4.000000	0.000000
14575.749933	-0.114615	0.610431	0.016358	82.096611	72.587471	123.720352	0.817888	0.000000	0.730757	0.000000	0.000000	0.000000	0.065739	-0.146966	0.023329	0.000000	0.000000	4.000000	4.000000	0.000000
14575.753266	-0.114392	0.609921	0.016420	82.096611	72.587471	123.720352	0.817888	0.000000	0.730757	0.000000	0.000000	0.000000	0.066888	-0.152782	0.018604	0.000000	0.000000	4.000000	4.000000	0.000000
14575.756600	-0.114392	0.609921	0.016420	82.096611	72.587471	123.720352	0.817888	0.000000	0.730757	0.000000	0.000000	0.000000	0.066888	-0.152782	0.018604	0.000000	0.000000	4.000000	4.000000	0.000000
14575.759933	-0.114137	0.609400	0.016448	82.117462	71.783554	122.896591	0.820989	0.000000	0.719609	0.000000	0.000000	0.000000	0.076463	-0.156448	0.008500	0.000000	0.000000	4.000000	4.000000	0.000000
14575.763266	-0.114137	0.609400	0.016448	82.117462	71.783554	122.896591	0.820989	0.000000	0.719609	0.000000	0.000000	0.000000	0.076463	-0.156448	0.008500	0.000000	0.000000	4.000000	4.000000	0.000000
14575.766600	-0.114137	0.609400	0.016448	82.117462	71.783554	122.896591	0.820989	0.000000	0.719609	0.000000	0.000000	0.000000	0.076463	-0.156448	0.008500	0.000000	0.000000	4.000000	4.000000	0.000000
14575.769933	-0.114137	0.609400	0.016448	82.144722	70.846420	121.941147	0.822406	0.000000	0.706865	0.000000	0.000000	0.000000	0.076463	-0.156448	0.008500	0.000000	0.000000	4.000000	4.000000	0.000000
14575.773266	-0.113909	0.608854	0.016388	82.144722	70.846420	121.941147	0.822406	0.000000	0.706865	0.000000	0.000000	0.000000	0.068564	-0.163792	-0.018045	0.000000	0.000000	4.000000	4.000000	0.000000
14575.776600	-0.113909	0.608854	0.016388	82.144722	70.846420	121.941147	0.822406	0.000000	0.706865	0.000000	0.000000	0.000000	0.068564	-0.163792	-0.018045	0.000000	0.000000	4.000000	4.000000	0.000000
14575.779933	-0.113705	0.608282	0.016330	82.158829	69.662895	120.752953	0.819398	0.000000	0.695438	0.000000	0.000000	0.000000	0.061269	-0.171678	-0.017481	0.000000	0.000000	4.000000	4.000000	0.000000
14575.783266	-0.113705	0.608282	0.016330	82.158829	69.662895	120.752953	0.819398	0.000000	0.695438	0.000000	0.000000	0.000000	0.061269	-0.171678	-0.017481	0.000000	0.000000	4.000000	4.000000	0.000000
14575.786600	-0.113705	0.608282	0.016330	82.158829	69.662895	120.752953	0.819398	0.000000	0.695438	0.000000	0.000000	0.000000	0.061269	-0.171678	-0.017481	0.000000	0.000000	4.000000	4.000000	0.000000
14575.789933	-0.113705	0.608282	0.016330	82.164513	68.383148	119.477318	0.816485	0.000000	0.685226	0.000000	0.000000	0.000000	0.061269	-0.171678	-0.017481	0.000000	0.000000	4.000000	4.000000	0.000000
14575.793266	-0.113513	0.607697	0.016227	82.164513	68.383148	119.477318	0.816485	0.000000	0.685226	0.000000	0.000000	0.000000	0.057327	-0.175231	-0.030895	0.000000	0.000000	4.000000	4.000000	0.000000
14575.796600	-0.113513	0.607697	0.016227	82.164513	68.383148	119.477318	0.816485	0.000000	0.685226	0.000000	0.000000	0.000000	0.057327	-0.175231	-0.030895	0.000000	0.000000	4.000000	4.000000	0.000000
14575.799933	-0.113319	0.607094	0.016108	82.166588	67.045235	118.144829	0.811336	0.000000	0.675671	0.000000	0.000000	0.000000	0.058458	-0.180938	-0.035729	0.000000	0.000000	4.000000	4.000000	0.000000
14575.803266	-0.113319	0.607094	0.016108	82.166588	67.045235	118.144829	0.811336	0.000000	0.675671	0.000000	0.000000	0.000000	0.058458	-0.180938	-0.035729	0.000000	0.000000	4.000000	4.000000	0.000000
14575.806600	-0.113319	0.607094	0.016108	82.166588	67.045235	118.144829	0.811336	0.000000	0.675671	0.000000	0.000000	0.000000	0.058458	-0.180938	-0.035729	0.000000	0.000000	4.000000	4.000000	0.000000
14575.809933	-0.113319	0.607094	0.016108	82.164963	65.860527	116.962814	0.805381	0.000000	0.665928	0.000000	0.000000	0.000000	0.058458	-0.180938	-0.035729	0.000000	0.000000	4.000000	4.000000	0.000000
14575.813266	-0.113127	0.606511	0.016003	82.164963	65.860527	116.962814	0.805381	0.000000	0.665928	0.000000	0.000000	0.000000	0.057387	-0.174972	-0.031394	0.000000	0.000000	4.000000	4.000000	0.000000
14575.816600	-0.113127	0.606511	0.016003	82.164963	65.860527	116.962814	0.805381	0.000000	0.665928	0.000000	0.000000	0.000000	0.057387	-0.174972	-0.031394	0.000000	0.000000	4.000000	4.000000	0.000000
14575.819933	-0.112841	0.605863	0.015896	82.160782	64.641396	115.737556	0.805381	0.000000	0.665928	0.000000	0.000000	0.000000	0.085999	-0.194442	-0.032053	0.000000	0.000000	4.000000	4.000000	0.000000
14575.823266	-0.112841	0.605863	0.015896	82.160782	64.641396	115.737556	0.805381	0.000000	0.665928	0.000000	0.000000	0.000000	0.085999	-0.194442	-0.032053	0.000000	0.000000	4.000000	4.000000	0.000000
14575.826600	-0.112841	0.605863	0.015896	82.160782	64.641396	115.737556	0.805381	0.000000	0.665928	0.000000	0.000000	0.000000	0.085999	-0.194442	-0.032053	0.000000	0.000000	4.000000	4.000000	0.000000
14575.829933	-0.112841	0.605863	0.015896	82.155373	63.555561	114.636665	0.794806	0.000000	0.642031	0.000000	0.000000	0.000000	0.085999	-0.194442	-0.032053	0.000000	0.000000	4.000000	4.000000	0.000000
14575.833266	-0.112460	0.605196	0.015794	82.155373	63.555561	114.636665	0.794806	0.000000	0.642031	0.000000	0.000000	0.000000	0.114064	-0.200079	-0.030589	0.000000	0.000000	4.000000	4.000000	0.000000
14575.836600	-0.112460	0.605196	0.015794	82.155373	63.555561	114.636665	0.794806	0.000000	0.642031	0.000000	0.000000	0.000000	0.114064	-0.200079	-0.030589	0.000000	0.000000	4.000000	4.000000	0.000000
14575.839933	-0.112078	0.604484	0.015683	82.150543	62.650295	113.709656	0.794806	0.000000	0.642031	0.000000	0.000000	0.000000	0.114613	-0.213652	-0.033252	0.000000	0.000000	4.000000	4.000000	0.000000
14575.843266	-0.112078	0.604484	0.015683	82.150543	62.650295	113.709656	0.794806	0.000000	0.642031	0.000000	0.000000	0.000000	0.114613	-0.213652	-0.033252	0.000000	0.000000	4.000000	4.000000	0.000000
14575.846600	-0.112078	0.604484	0.015683	82.150543	62.650295	113.709656	0.794806	0.000000	0.642031	0.000000	0.000000	0.000000	0.114613	-0.213652	-0.033252	0.000000	0.000000	4.000000	4.000000	0.000000
14575.849933	-0.112078	0.604484	0.015683	82.148766	61.943634	112.983276	0.784166	0.000000	0.603918	0.000000	0.000000	0.000000	0.114613	-0.213652	-0.033252	0.000000	0.000000	4.000000	4.000000	0.000000
14575.853266	-0.111693	0.603753	0.015556	82.148766	61.943634	112.983276	0.784166	0.000000	0.603918	0.000000	0.000000	0.000000	0.115723	-0.219237	-0.038317	0.000000	0.000000	4.000000	4.000000	0.000000
14575.856600	-0.111693	0.603753	0.015556	82.148766	61.943634	112.983276	0.784166	0.000000	0.603918	0.000000	0.000000	0.000000	0.115723	-0.219237	-0.038317	0.000000	0.000000	4.000000	4.000000	0.000000
14575.859933	-0.111316	0.602992	0.015367	82.144722	61.181755	112.207558	0.784166	0.000000	0.603918	0.000000	0.000000	0.000000	0.112840	-0.228381	-0.056628	0.000000	0.000000	4.000000	4.000000	0.000000
14575.863266	-0.111316	0.602992	0.015367	82.144722	61.181755	112.207558	0.784166	0.000000	0.603918	0.000000	0.000000	0.000000	0.112840	-0.228381	-0.056628	0.000000	0.000000	4.000000	4.000000	0.000000
14575.866600	-0.111316	0.602992	0.015367	82.144722	61.181755	112.207558	0.784166	0.000000	0.603918	0.000000	0.000000	0.000000	0.112840	-0.228381	-0.056628	0.000000	0.000000	4.000000	4.000000	0.000000
14575.869933	-0.111316	0.602992	0.015367	82.138329	60.335857	111.349792	0.768342	0.000000	0.565824	0.000000	0.000000	0.000000	0.112840	-0.228381	-0.056628	0.000000	0.000000	4.000000	4.000000	0.000000
14575.873266	-0.110987	0.602205	0.015174	82.138329	60.335857	111.349792	0.768342	0.000000	0.565824	0.000000	0.000000	0.000000	0.098844	-0.236059	-0.057955	0.000000	0.000000	4.000000	4.000000	0.000000
14575.876600	-0.110987	0.602205	0.015174	82.138329	60.335857	111.349792	0.768342	0.000000	0.565824	0.000000	0.000000	0.000000	0.098844	-0.236059	-0.057955	0.000000	0.000000	4.000000	4.000000	0.000000
14575.879933	-0.110628	0.601381	0.014953	82.124908	59.292038	110.295937	0.768342	0.000000	0.565824	0.000000	0.000000	0.000000	0.107778	-0.247309	-0.066212	0.000000	0.000000	4.000000	4.000000	0.000000
14575.883266	-0.110628	0.601381	0.014953	82.124908	59.292038	110.295937	0.768342	0.000000	0.565824	0.000000	0.000000	0.000000	0.107778	-0.247309	-0.066212	0.000000	0.000000	4.000000	4.000000	0.000000
14575.886600	-0.110628	0.601381	0.014953	82.124908	59.292038	110.295937	0.768342	0.000000	0.565824	0.000000	0.000000	0.000000	0.107778	-0.247309	-0.066212	0.000000	0.000000	4.000000	4.000000	0.000000
14575.889933	-0.110628	0.601381	0.014953	82.104645	58.094879	109.087898	0.747648	0.000000	0.531387	0.000000	0.000000	0.000000	0.107778	-0.247309	-0.066212	0.000000	0.000000	4.000000	4.000000	0.000000
14575.893266	-0.110246	0.600557	0.014736	82.104645	58.094879	109.087898	0.747648	0.000000	0.531387	0.000000	0.000000	0.000000	0.114515	-0.246982	-0.065182	0.000000	0.000000	4.000000	4.000000	0.000000
14575.896600	-0.110246	0.600557	0.014736	82.104645	58.094879	109.087898	0.747648	0.000000	0.531387	0.000000	0.000000	0.000000	0.114515	-0.246982	-0.065182	0.000000	0.000000	4.000000	4.000000	0.000000
14575.899933	-0.109847	0.599728	0.014545	82.077591	56.808903	107.789177	0.747648	0.000000	0.531387	0.000000	0.000000	0.000000	0.119611	-0.248882	-0.057193	0.000000	0.000000	4.000000	4.000000	0.000000
14575.903266	-0.109847	0.599728	0.014545	82.077591	56.808903	107.789177	0.747648	0.000000	0.531387	0.000000	0.000000	0.000000	0.119611	-0.248882	-0.057193	0.000000	0.000000	4.000000	4.000000	0.000000
14575.906600	-0.109847	0.599728	0.014545	82.077591	56.808903	107.789177	0.747648	0.000000	0.531387	0.000000	0.000000	0.000000	0.119611	-0.248882	-0.057193	0.000000	0.000000	4.000000	4.000000	0.000000
14575.909933	-0.109447	0.598926	0.014345	82.043594	55.451511	106.419746	0.727252	0.000000	0.492366	0.000000	0.000000	0.000000	0.120147	-0.240645	-0.060018	0.000000	0.000000	4.000000	4.000000	0.000000
14575.913266	-0.109447	0.598926	0.014345	82.043594	55.451511	106.419746	0.727252	0.000000	0.492366	0.000000	0.000000	0.000000	0.120147	-0.240645	-0.060018	0.000000	0.000000	4.000000	4.000000	0.000000
14575.916600	-0.109447	0.598926	0.014345	82.043594	55.451511	106.419746	0.727252	0.000000	0.492366	0.000000	0.000000	0.000000	0.120147	-0.240645	-0.060018	0.000000	0.000000	4.000000	4.000000	0.000000
14575.919933	-0.109095	0.598144	0.014149	82.000778	54.023434	104.984543	0.717249	0.000000	0.472342	0.000000	0.000000	0.000000	0.105629	-0.234629	-0.058937	0.000000	0.000000	4.000000	4.000000	0.000000
14575.923266	-0.109095	0.598144	0.014149	82.000778	54.023434	104.984543	0.717249	0.000000	0.472342	0.000000	0.000000	0.000000	0.105629	-0.234629	-0.058937	0.000000	0.000000	4.000000	4.000000	0.000000
14575.926600	-0.109095	0.598144	0.014149	82.000778	54.023434	104.984543	0.717249	0.000000	0.472342	0.000000	0.000000	0.000000	0.105629	-0.234629	-0.058937	0.000000	0.000000	4.000000	4.000000	0.000000
14575.929933	-0.109095	0.598144	0.014149	81.952408	52.601685	103.560699	0.707426	0.000000	0.454737	0.000000	0.000000	0.000000	0.105629	-0.234629	-0.058937	0.000000	0.000000	4.000000	4.000000	0.000000
14575.933266	-0.108798	0.597419	0.013987	81.952408	52.601685	103.560699	0.707426	0.000000	0.454737	0.000000	0.000000	0.000000	0.088940	-0.217244	-0.048323	0.000000	0.000000	4.000000	4.000000	0.000000
14575.936600	-0.108798	0.597419	0.013987	81.952408	52.601685	103.560699	0.707426	0.000000	0.454737	0.000000	0.000000	0.000000	0.088940	-0.217244	-0.048323	0.000000	0.000000	4.000000	4.000000	0.000000
14575.939933	-0.108567	0.596722	0.013802	81.901680	51.258877	102.222382	0.707426	0.000000	0.454737	0.000000	0.000000	0.000000	0.069352	-0.209109	-0.055592	0.000000	0.000000	4.000000	4.000000	0.000000
14575.943266	-0.108567	0.596722	0.013802	81.901680	51.258877	102.222382	0.707426	0.000000	0.454737	0.000000	0.000000	0.000000	0.069352	-0.209109	-0.055592	0.000000	0.000000	4.000000	4.000000	0.000000
14575.946600	-0.108567	0.596722	0.013802	81.901680	51.258877	102.222382	0.707426	0.000000	0.454737	0.000000	0.000000	0.000000	0.069352	-0.209109	-0.055592	0.000000	0.000000	4.000000	4.000000	0.000000
14575.949933	-0.108567	0.596722	0.013802	81.850922	50.029659	100.998543	0.690107	0.000000	0.428355	0.000000	0.000000	0.000000	0.069352	-0.209109	-0.055592	0.000000	0.000000	4.000000	4.000000	0.000000
14575.953266	-0.108382	0.596071	0.013614	81.850922	50.029659	100.998543	0.690107	0.000000	0.428355	0.000000	0.000000	0.000000	0.055388	-0.195268	-0.056503	0.000000	0.000000	4.000000	4.000000	0.000000
14575.956600	-0.108382	0.596071	0.013614	81.850922	50.029659	100.998543	0.690107	0.000000	0.428355	0.000000	0.000000	0.000000	0.055388	-0.195268	-0.056503	0.000000	0.000000	4.000000	4.000000	0.000000
14575.959933	-0.108209	0.595478	0.013472	81.800446	48.927868	99.907143	0.690107	0.000000	0.428355	0.000000	0.000000	0.000000	0.052135	-0.178055	-0.042522	0.000000	0.000000	4.000000	4.000000	0.000000
14575.963266	-0.108209	0.595478	0.013472	81.800446	48.927868	99.907143	0.690107	0.000000	0.428355	0.000000	0.000000	0.000000	0.052135	-0.178055	-0.042522	0.000000	0.000000	4.000000	4.000000	0.000000
14575.966600	-0.108209	0.595478	0.013472	81.800446	48.927868	99.907143	0.690107	0.000000	0.428355	0.000000	0.000000	0.000000	0.052135	-0.178055	-0.042522	0.000000	0.000000	4.000000	4.000000	0.000000
14575.969933	-0.108209	0.595478	0.013472	81.757164	48.028854	99.013046	0.673602	0.000000	0.410435	0.000000	0.000000	0.000000	0.052135	-0.178055	-0.042522	0.000000	0.000000	4.000000	4.000000	0.000000
14575.973266	-0.108028	0.594919	0.013299	81.757164	48.028854	99.013046	0.673602	0.000000	0.410435	0.000000	0.000000	0.000000	0.054265	-0.167716	-0.051945	0.000000	0.000000	4.000000	4.000000	0.000000
14575.976600	-0.108028	0.594919	0.013299	81.757164	48.028854	99.013046	0.673602	0.000000	0.410435	0.000000	0.000000	0.000000	0.054265	-0.167716	-0.051945	0.000000	0.000000	4.000000	4.000000	0.000000
14575.979933	-0.107854	0.594398	0.013157	81.718048	47.348503	98.339119	0.673602	0.000000	0.410435	0.000000	0.000000	0.000000	0.052091	-0.156269	-0.042623	0.000000	0.000000	4.000000	4.000000	0.000000
14575.983266	-0.107854	0.594398	0.013157	81.718048	47.348503	98.339119	0.673602	0.000000	0.410435	0.000000	0.000000	0.000000	0.052091	-0.156269	-0.042623	0.000000	0.000000	4.000000	4.000000	0.000000
14575.986600	-0.107854	0.594398	0.013157	81.718048	47.348503	98.339119	0.673602	0.000000	0.410435	0.000000	0.000000	0.000000	0.052091	-0.156269	-0.042623	0.000000	0.000000	4.000000	4.000000	0.000000
14575.989933	-0.107854	0.594398	0.013157	81.690025	46.879093	97.870888	0.657841	0.000000	0.392709	0.000000	0.000000	0.000000	0.052091	-0.156269	-0.042623	0.000000	0.000000	4.000000	4.000000	0.000000
14575.993266	-0.107669	0.593934	0.013067	81.690025	46.879093	97.870888	0.657841	0.000000	0.392709	0.000000	0.000000	0.000000	0.055518	-0.139164	-0.026936	0.000000	0.000000	4.000000	4.000000	0.000000
14575.996600	-0.107669	0.593934	0.013067	81.690025	46.879093	97.870888	0.657841	0.000000	0.392709	0.000000	0.000000	0.000000	0.055518	-0.139164	-0.026936	0.000000	0.000000	4.000000	4.000000	0.000000
14575.999933	-0.107669	0.593934	0.013067	81.682373	46.669861	97.654449	0.657841	0.000000	0.392709	0.000000	0.000000	0.000000	0.055518	-0.139164	-0.026936	0.000000	0.000000	4.000000	4.000000	0.000000
14576.003266	-0.107669	0.593934	0.013067	81.682373	46.669861	97.654449	0.657841	0.000000	0.392709	0.000000	0.000000	0.000000	0.055518	-0.139164	-0.026936	0.000000	0.000000	4.000000	4.000000	0.000000
14576.006600	-0.107482	0.593497	0.012969	81.682373	46.669861	97.654449	0.657841	0.000000	0.392709	0.000000	0.000000	0.000000	0.056026	-0.131151	-0.029278	0.000000	0.000000	4.000000	4.000000	0.000000
14576.009933	-0.107257	0.593124	0.012906	81.687096	46.655804	97.622963	0.653352	0.000000	0.383456	0.000000	0.000000	0.000000	0.067726	-0.111850	-0.018951	0.000000	0.000000	4.000000	4.000000	0.000000
14576.013266	-0.107257	0.593124	0.012906	81.687096	46.655804	97.622963	0.653352	0.000000	0.383456	0.000000	0.000000	0.000000	0.067726	-0.111850	-0.018951	0.000000	0.000000	4.000000	4.000000	0.000000
14576.016600	-0.107257	0.593124	0.012906	81.687096	46.655804	97.622963	0.653352	0.000000	0.383456	0.000000	0.000000	0.000000	0.067726	-0.111850	-0.018951	0.000000	0.000000	4.000000	4.000000	0.000000
14576.019933	-0.107257	0.593124	0.012906	81.701637	46.810581	97.757736	0.645313	0.000000	0.362830	0.000000	0.000000	0.000000	0.067726	-0.111850	-0.018951	0.000000	0.000000	4.000000	4.000000	0.000000
14576.023266	-0.107064	0.592808	0.012886	81.701637	46.810581	97.757736	0.645313	0.000000	0.362830	0.000000	0.000000	0.000000	0.057751	-0.094869	-0.006196	0.000000	0.000000	4.000000	4.000000	0.000000
14576.026600	-0.107064	0.592808	0.012886	81.701637	46.810581	97.757736	0.645313	0.000000	0.362830	0.000000	0.000000	0.000000	0.057751	-0.094869	-0.006196	0.000000	0.000000	4.000000	4.000000	0.000000
14576.029933	-0.107064	0.592808	0.012886	81.715324	46.977390	97.905548	0.645313	0.000000	0.362830	0.000000	0.000000	0.000000	0.057751	-0.094869	-0.006196	0.000000	0.000000	4.000000	4.000000	0.000000
14576.033266	-0.107064	0.592808	0.012886	81.715324	46.977390	97.905548	0.645313	0.000000	0.362830	0.000000	0.000000	0.000000	0.057751	-0.094869	-0.006196	0.000000	0.000000	4.000000	4.000000	0.000000
14576.036600	-0.106882	0.592548	0.012913	81.715324	46.977390	97.905548	0.645313	0.000000	0.362830	0.000000	0.000000	0.000000	0.054482	-0.077920	0.008131	0.000000	0.000000	4.000000	4.000000	0.000000
14576.039933	-0.106882	0.592548	0.012913	81.728584	47.149139	98.060181	0.644281	0.000000	0.353205	0.000000	0.000000	0.000000	0.054482	-0.077920	0.008131	0.000000	0.000000	4.000000	4.000000	0.000000
14576.043266	-0.106882	0.592548	0.012913	81.728584	47.149139	98.060181	0.644281	0.000000	0.353205	0.000000	0.000000	0.000000	0.054482	-0.077920	0.008131	0.000000	0.000000	4.000000	4.000000	0.000000
14576.046600	-0.106882	0.592548	0.012913	81.728584	47.149139	98.060181	0.644281	0.000000	0.353205	0.000000	0.000000	0.000000	0.054482	-0.077920	0.008131	0.000000	0.000000	4.000000	4.000000	0.000000
14576.049933	-0.106636	0.592206	0.013067	81.737015	47.236683	98.133690	0.645636	0.000000	0.344125	0.000000	0.000000	0.000000	0.073974	-0.102715	0.046331	0.000000	0.000000	4.000000	4.000000	0.000000
14576.053266	-0.106636	0.592206	0.013067	81.737015	47.236683	98.133690	0.645636	0.000000	0.344125	0.000000	0.000000	0.000000	0.073974	-0.102715	0.046331	0.000000	0.000000	4.000000	4.000000	0.000000
14576.056600	-0.106636	0.592206	0.013067	81.737015	47.236683	98.133690	0.645636	0.000000	0.344125	0.000000	0.000000	0.000000	0.073974	-0.102715	0.046331	0.000000	0.000000	4.000000	4.000000	0.000000
14576.059933	-0.106636	0.592206	0.013067	81.740105	47.279457	98.171410	0.653358	0.000000	0.331796	0.000000	0.000000	0.000000	0.073974	-0.102715	0.046331	0.000000	0.000000	4.000000	4.000000	0.000000
14576.063266	-0.106610	0.592130	0.013161	81.740105	47.279457	98.171410	0.653358	0.000000	0.331796	0.000000	0.000000	0.000000	0.007680	-0.022599	0.028252	0.000000	0.000000	4.000000	4.000000	0.000000
14576.066600	-0.106610	0.592130	0.013161	81.740105	47.279457	98.171410	0.653358	0.000000	0.331796	0.000000	0.000000	0.000000	0.007680	-0.022599	0.028252	0.000000	0.000000	4.000000	4.000000	0.000000
14576.069933	-0.106610	0.592130	0.013161	81.740105	47.282169	98.171402	0.653358	0.000000	0.331796	0.000000	0.000000	0.000000	0.007680	-0.022599	0.028252	0.000000	0.000000	4.000000	4.000000	0.000000
14576.073266	-0.106610	0.592130	0.013161	81.740105	47.282169	98.171402	0.653358	0.000000	0.331796	0.000000	0.000000	0.000000	0.007680	-0.022599	0.028252	0.000000	0.000000	4.000000	4.000000	0.000000
14576.076600	-0.106614	0.592093	0.013282	81.740105	47.282169	98.171402	0.653358	0.000000	0.331796	0.000000	0.000000	0.000000	-0.001195	-0.011313	0.036350	0.000000	0.000000	4.000000	4.000000	0.000000
14576.079933	-0.106614	0.592093	0.013282	81.738564	47.260784	98.152534	0.658066	0.000000	0.330516	0.000000	0.000000	0.000000	-0.001195	-0.011313	0.036350	0.000000	0.000000	4.000000	4.000000	0.000000
14576.083266	-0.106614	0.592093	0.013282	81.738564	47.260784	98.152534	0.658066	0.000000	0.330516	0.000000	0.000000	0.000000	-0.001195	-0.011313	0.036350	0.000000	0.000000	4.000000	4.000000	0.000000
14576.086600	-0.106614	0.592093	0.013282	81.738564	47.260784	98.152534	0.658066	0.000000	0.330516	0.000000	0.000000	0.000000	-0.001195	-0.011313	0.036350	0.000000	0.000000	4.000000	4.000000	0.000000
14576.089933	-0.106723	0.592074	0.013553	81.735374	47.220692	98.114769	0.664125	0.000000	0.330715	0.000000	0.000000	0.000000	-0.032461	-0.005744	0.081045	0.000000	0.000000	4.000000	4.000000	0.000000
14576.093266	-0.106723	0.592074	0.013553	81.735374	47.220692	98.114769	0.664125	0.000000	0.330715	0.000000	0.000000	0.000000	-0.032461	-0.005744	0.081045	0.000000	0.000000	4.000000	4.000000	0.000000
14576.096600	-0.106723	0.592074	0.013553	81.735374	47.220692	98.114769	0.664125	0.000000	0.330715	0.000000	0.000000	0.000000	-0.032461	-0.005744	0.081045	0.000000	0.000000	4.000000	4.000000	0.000000
14576.099933	-0.106723	0.592074	0.013553	81.732285	47.177975	98.077095	0.677632	0.000000	0.336126	0.000000	0.000000	0.000000	-0.032461	-0.005744	0.081045	0.000000	0.000000	4.000000	4.000000	0.000000
14576.103266	-0.106810	0.592085	0.013730	81.732285	47.177975	98.077095	0.677632	0.000000	0.336126	0.000000	0.000000	0.000000	-0.026157	0.003292	0.053171	0.000000	0.000000	4.000000	4.000000	0.000000
14576.106600	-0.106810	0.592085	0.013730	81.732285	47.177975	98.077095	0.677632	0.000000	0.336126	0.000000	0.000000	0.000000	-0.026157	0.003292	0.053171	0.000000	0.000000	4.000000	4.000000	0.000000
14576.109933	-0.106810	0.592085	0.013730	81.727585	47.119328	98.020584	0.677632	0.000000	0.336126	0.000000	0.000000	0.000000	-0.026157	0.003292	0.053171	0.000000	0.000000	4.000000	4.000000	0.000000
14576.113266	-0.106810	0.592085	0.013730	81.727585	47.119328	98.020584	0.677632	0.000000	0.336126	0.000000	0.000000	0.000000	-0.026157	0.003292	0.053171	0.000000	0.000000	4.000000	4.000000	0.000000
14576.116600	-0.106871	0.592077	0.013896	81.727585	47.119328	98.020584	0.677632	0.000000	0.336126	0.000000	0.000000	0.000000	-0.018366	-0.002342	0.049874	0.000000	0.000000	4.000000	4.000000	0.000000
14576.119933	-0.106887	0.592069	0.014073	81.724434	47.084827	97.982986	0.686494	0.000000	0.340485	0.000000	0.000000	0.000000	-0.004948	-0.002361	0.052913	0.000000	0.000000	4.000000	4.000000	0.000000
14576.123266	-0.106887	0.592069	0.014073	81.724434	47.084827	97.982986	0.686494	0.000000	0.340485	0.000000	0.000000	0.000000	-0.004948	-0.002361	0.052913	0.000000	0.000000	4.000000	4.000000	0.000000
14576.126600	-0.106887	0.592069	0.014073	81.724434	47.084827	97.982986	0.686494	0.000000	0.340485	0.000000	0.000000	0.000000	-0.004948	-0.002361	0.052913	0.000000	0.000000	4.000000	4.000000	0.000000
14576.129933	-0.106887	0.592069	0.014073	81.722862	47.066189	97.964142	0.703625	0.000000	0.344371	0.000000	0.000000	0.000000	-0.004948	-0.002361	0.052913	0.000000	0.000000	4.000000	4.000000	0.000000
14576.133266	-0.106928	0.592035	0.014251	81.722862	47.066189	97.964142	0.703625	0.000000	0.344371	0.000000	0.000000	0.000000	-0.012142	-0.010292	0.053541	0.000000	0.000000	4.000000	4.000000	0.000000
14576.136600	-0.106928	0.592035	0.014251	81.722862	47.066189	97.964142	0.703625	0.000000	0.344371	0.000000	0.000000	0.000000	-0.012142	-0.010292	0.053541	0.000000	0.000000	4.000000	4.000000	0.000000
14576.139933	-0.106928	0.592035	0.014251	81.721321	47.047646	97.945412	0.703625	0.000000	0.344371	0.000000	0.000000	0.000000	-0.012142	-0.010292	0.053541	0.000000	0.000000	4.000000	4.000000	0.000000
14576.143266	-0.106928	0.592035	0.014251	81.721321	47.047646	97.945412	0.703625	0.000000	0.344371	0.000000	0.000000	0.000000	-0.012142	-0.010292	0.053541	0.000000	0.000000	4.000000	4.000000	0.000000
14576.146600	-0.106974	0.591993	0.014453	81.721321	47.047646	97.945412	0.703625	0.000000	0.344371	0.000000	0.000000	0.000000	-0.013722	-0.012590	0.060495	0.000000	0.000000	4.000000	4.000000	0.000000
14576.149933	-0.106974	0.591993	0.014453	81.722885	47.068958	97.964180	0.712549	0.000000	0.346394	0.000000	0.000000	0.000000	-0.013722	-0.012590	0.060495	0.000000	0.000000	4.000000	4.000000	0.000000
14576.153266	-0.106974	0.591993	0.014453	81.722885	47.068958	97.964180	0.712549	0.000000	0.346394	0.000000	0.000000	0.000000	-0.013722	-0.012590	0.060495	0.000000	0.000000	4.000000	4.000000	0.000000
14576.156600	-0.106974	0.591993	0.014453	81.722885	47.068958	97.964180	0.712549	0.000000	0.346394	0.000000	0.000000	0.000000	-0.013722	-0.012590	0.060495	0.000000	0.000000	4.000000	4.000000	0.000000
14576.159933	-0.107042	0.591765	0.014858	81.727562	47.124756	98.020576	0.722631	0.000000	0.348681	0.000000	0.000000	0.000000	-0.020485	-0.068299	0.121486	0.000000	0.000000	4.000000	4.000000	0.000000
14576.163266	-0.107042	0.591765	0.014858	81.727562	47.124756	98.020576	0.722631	0.000000	0.348681	0.000000	0.000000	0.000000	-0.020485	-0.068299	0.121486	0.000000	0.000000	4.000000	4.000000	0.000000
14576.166600	-0.107042	0.591765	0.014858	81.727562	47.124756	98.020576	0.722631	0.000000	0.348681	0.000000	0.000000	0.000000	-0.020485	-0.068299	0.121486	0.000000	0.000000	4.000000	4.000000	0.000000
14576.169933	-0.107064	0.591579	0.015061	81.733879	47.202095	98.095978	0.742879	0.000000	0.352096	0.000000	0.000000	0.000000	-0.006754	-0.055711	0.060974	0.000000	0.000000	4.000000	4.000000	0.000000
14576.173266	-0.107064	0.591579	0.015061	81.733879	47.202095	98.095978	0.742879	0.000000	0.352096	0.000000	0.000000	0.000000	-0.006754	-0.055711	0.060974	0.000000	0.000000	4.000000	4.000000	0.000000
14576.176600	-0.107064	0.591579	0.015061	81.733879	47.202095	98.095978	0.742879	0.000000	0.352096	0.000000	0.000000	0.000000	-0.006754	-0.055711	0.060974	0.000000	0.000000	4.000000	4.000000	0.000000
14576.179933	-0.107064	0.591579	0.015061	81.744766	47.338223	98.228043	0.753041	0.000000	0.353221	0.000000	0.000000	0.000000	-0.006754	-0.055711	0.060974	0.000000	0.000000	4.000000	4.000000	0.000000
14576.183266	-0.107073	0.591333	0.015307	81.744766	47.338223	98.228043	0.753041	0.000000	0.353221	0.000000	0.000000	0.000000	-0.002562	-0.073931	0.073719	0.000000	0.000000	4.000000	4.000000	0.000000
14576.186600	-0.107073	0.591333	0.015307	81.744766	47.338223	98.228043	0.753041	0.000000	0.353221	0.000000	0.000000	0.000000	-0.002562	-0.073931	0.073719	0.000000	0.000000	4.000000	4.000000	0.000000
14576.189933	-0.107073	0.591333	0.015307	81.760384	47.531109	98.417450	0.753041	0.000000	0.353221	0.000000	0.000000	0.000000	-0.002562	-0.073931	0.073719	0.000000	0.000000	4.000000	4.000000	0.000000
14576.193266	-0.107073	0.591333	0.015307	81.760384	47.531109	98.417450	0.753041	0.000000	0.353221	0.000000	0.000000	0.000000	-0.002562	-0.073931	0.073719	0.000000	0.000000	4.000000	4.000000	0.000000
14576.196600	-0.107053	0.591022	0.015532	81.760384	47.531109	98.417450	0.753041	0.000000	0.353221	0.000000	0.000000	0.000000	0.005886	-0.093229	0.067716	0.000000	0.000000	4.000000	4.000000	0.000000
14576.199933	-0.107016	0.590631	0.015784	81.780441	47.786659	98.664658	0.765328	0.000000	0.353648	0.000000	0.000000	0.000000	0.011209	-0.117164	0.075580	0.000000	0.000000	4.000000	4.000000	0.000000
14576.203266	-0.107016	0.590631	0.015784	81.780441	47.786659	98.664658	0.765328	0.000000	0.353648	0.000000	0.000000	0.000000	0.011209	-0.117164	0.075580	0.000000	0.000000	4.000000	4.000000	0.000000
14576.206600	-0.107016	0.590631	0.015784	81.780441	47.786659	98.664658	0.765328	0.000000	0.353648	0.000000	0.000000	0.000000	0.011209	-0.117164	0.075580	0.000000	0.000000	4.000000	4.000000	0.000000
14576.209933	-0.107016	0.590631	0.015784	81.806473	48.124710	98.989723	0.789210	0.000000	0.350799	0.000000	0.000000	0.000000	0.011209	-0.117164	0.075580	0.000000	0.000000	4.000000	4.000000	0.000000
14576.213266	-0.106921	0.590139	0.015989	81.806473	48.124710	98.989723	0.789210	0.000000	0.350799	0.000000	0.000000	0.000000	0.028614	-0.147735	0.061364	0.000000	0.000000	4.000000	4.000000	0.000000
14576.216600	-0.106921	0.590139	0.015989	81.806473	48.124710	98.989723	0.789210	0.000000	0.350799	0.000000	0.000000	0.000000	0.028614	-0.147735	0.061364	0.000000	0.000000	4.000000	4.000000	0.000000
14576.219933	-0.106825	0.589575	0.016191	81.838287	48.544075	99.394157	0.789210	0.000000	0.350799	0.000000	0.000000	0.000000	0.028814	-0.169316	0.060616	0.000000	0.000000	4.000000	4.000000	0.000000
14576.223266	-0.106825	0.589575	0.016191	81.838287	48.544075	99.394157	0.789210	0.000000	0.350799	0.000000	0.000000	0.000000	0.028814	-0.169316	0.060616	0.000000	0.000000	4.000000	4.000000	0.000000
14576.226600	-0.106825	0.589575	0.016191	81.838287	48.544075	99.394157	0.789210	0.000000	0.350799	0.000000	0.000000	0.000000	0.028814	-0.169316	0.060616	0.000000	0.000000	4.000000	4.000000	0.000000
14576.229933	-0.106825	0.589575	0.016191	81.875633	49.046455	99.879669	0.809540	0.000000	0.341228	0.000000	0.000000	0.000000	0.028814	-0.169316	0.060616	0.000000	0.000000	4.000000	4.000000	0.000000
14576.233266	-0.106657	0.588919	0.016389	81.875633	49.046455	99.879669	0.809540	0.000000	0.341228	0.000000	0.000000	0.000000	0.050354	-0.196543	0.059515	0.000000	0.000000	4.000000	4.000000	0.000000
14576.236600	-0.106657	0.588919	0.016389	81.875633	49.046455	99.879669	0.809540	0.000000	0.341228	0.000000	0.000000	0.000000	0.050354	-0.196543	0.059515	0.000000	0.000000	4.000000	4.000000	0.000000
14576.239933	-0.106458	0.588155	0.016557	81.918228	49.636749	100.448448	0.809540	0.000000	0.341228	0.000000	0.000000	0.000000	0.059530	-0.229348	0.050402	0.000000	0.000000	4.000000	4.000000	0.000000
14576.243266	-0.106458	0.588155	0.016557	81.918228	49.636749	100.448448	0.809540	0.000000	0.341228	0.000000	0.000000	0.000000	0.059530	-0.229348	0.050402	0.000000	0.000000	4.000000	4.000000	0.000000
14576.246600	-0.106458	0.588155	0.016557	81.918228	49.636749	100.448448	0.809540	0.000000	0.341228	0.000000	0.000000	0.000000	0.059530	-0.229348	0.050402	0.000000	0.000000	4.000000	4.000000	0.000000
14576.249933	-0.106458	0.588155	0.016557	81.965714	50.320030	101.102837	0.827860	0.000000	0.322914	0.000000	0.000000	0.000000	0.059530	-0.229348	0.050402	0.000000	0.000000	4.000000	4.000000	0.000000
14576.253266	-0.106174	0.587311	0.016765	81.965714	50.320030	101.102837	0.827860	0.000000	0.322914	0.000000	0.000000	0.000000	0.085248	-0.253236	0.062319	0.000000	0.000000	4.000000	4.000000	0.000000
14576.256600	-0.106174	0.587311	0.016765	81.965714	50.320030	101.102837	0.827860	0.000000	0.322914	0.000000	0.000000	0.000000	0.085248	-0.253236	0.062319	0.000000	0.000000	4.000000	4.000000	0.000000
14576.259933	-0.105845	0.586368	0.016986	82.017708	51.099064	101.845589	0.827860	0.000000	0.322914	0.000000	0.000000	0.000000	0.098623	-0.282751	0.066183	0.000000	0.000000	4.000000	4.000000	0.000000
14576.263266	-0.105845	0.586368	0.016986	82.017708	51.099064	101.845589	0.827860	0.000000	0.322914	0.000000	0.000000	0.000000	0.098623	-0.282751	0.066183	0.000000	0.000000	4.000000	4.000000	0.000000
14576.266600	-0.105845	0.586368	0.016986	82.017708	51.099064	101.845589	0.827860	0.000000	0.322914	0.000000	0.000000	0.000000	0.098623	-0.282751	0.066183	0.000000	0.000000	4.000000	4.000000	0.000000
14576.269933	-0.105472	0.585327	0.017218	82.077095	51.945332	102.643227	0.849277	0.000000	0.292269	0.000000	0.000000	0.000000	0.112052	-0.312243	0.069852	0.000000	0.000000	4.000000	4.000000	0.000000
14576.273266	-0.105472	0.585327	0.017218	82.077095	51.945332	102.643227	0.849277	0.000000	0.292269	0.000000	0.000000	0.000000	0.112052	-0.312243	0.069852	0.000000	0.000000	4.000000	4.000000	0.000000
14576.276600	-0.105472	0.585327	0.017218	82.077095	51.945332	102.643227	0.849277	0.000000	0.292269	0.000000	0.000000	0.000000	0.112052	-0.312243	0.069852	0.000000	0.000000	4.000000	4.000000	0.000000
14576.279933	-0.105061	0.584225	0.017495	82.152924	52.832397	103.467842	0.860919	0.000000	0.273594	0.000000	0.000000	0.000000	0.123381	-0.330595	0.083097	0.000000	0.000000	4.000000	4.000000	0.000000
14576.283266	-0.105061	0.584225	0.017495	82.152924	52.832397	103.467842	0.860919	0.000000	0.273594	0.000000	0.000000	0.000000	0.123381	-0.330595	0.083097	0.000000	0.000000	4.000000	4.000000	0.000000
14576.286600	-0.105061	0.584225	0.017495	82.152924	52.832397	103.467842	0.860919	0.000000	0.273594	0.000000	0.000000	0.000000	0.123381	-0.330595	0.083097	0.000000	0.000000	4.000000	4.000000	0.000000
14576.289933	-0.104674	0.583070	0.017778	82.248680	53.710548	104.262863	0.874769	0.000000	0.253030	0.000000	0.000000	0.000000	0.116018	-0.346604	0.084797	0.000000	0.000000	4.000000	4.000000	0.000000
14576.293266	-0.104674	0.583070	0.017778	82.248680	53.710548	104.262863	0.874769	0.000000	0.253030	0.000000	0.000000	0.000000	0.116018	-0.346604	0.084797	0.000000	0.000000	4.000000	4.000000	0.000000
14576.296600	-0.104674	0.583070	0.017778	82.248680	53.710548	104.262863	0.874769	0.000000	0.253030	0.000000	0.000000	0.000000	0.116018	-0.346604	0.084797	0.000000	0.000000	4.000000	4.000000	0.000000
14576.299933	-0.104333	0.581888	0.018054	82.359764	54.578949	105.038116	0.888901	0.000000	0.233694	0.000000	0.000000	0.000000	0.102350	-0.354648	0.082922	0.000000	0.000000	4.000000	4.000000	0.000000
14576.303266	-0.104333	0.581888	0.018054	82.359764	54.578949	105.038116	0.888901	0.000000	0.233694	0.000000	0.000000	0.000000	0.102350	-0.354648	0.082922	0.000000	0.000000	4.000000	4.000000	0.000000
14576.306600	-0.104333	0.581888	0.018054	82.359764	54.578949	105.038116	0.888901	0.000000	0.233694	0.000000	0.000000	0.000000	0.102350	-0.354648	0.082922	0.000000	0.000000	4.000000	4.000000	0.000000
14576.309933	-0.104076	0.580714	0.018285	82.471107	55.422333	105.793457	0.902722	0.000000	0.216635	0.000000	0.000000	0.000000	0.077073	-0.352246	0.069162	0.000000	0.000000	4.000000	4.000000	0.000000
14576.313266	-0.104076	0.580714	0.018285	82.471107	55.422333	105.793457	0.902722	0.000000	0.216635	0.000000	0.000000	0.000000	0.077073	-0.352246	0.069162	0.000000	0.000000	4.000000	4.000000	0.000000
14576.316600	-0.104076	0.580714	0.018285	82.471107	55.422333	105.793457	0.902722	0.000000	0.216635	0.000000	0.000000	0.000000	0.077073	-0.352246	0.069162	0.000000	0.000000	4.000000	4.000000	0.000000
14576.319933	-0.103921	0.579556	0.018442	82.563194	56.243717	106.557228	0.914249	0.000000	0.203790	0.000000	0.000000	0.000000	0.046479	-0.347370	0.047063	0.000000	0.000000	4.000000	4.000000	0.000000
14576.323266	-0.103921	0.579556	0.018442	82.563194	56.243717	106.557228	0.914249	0.000000	0.203790	0.000000	0.000000	0.000000	0.046479	-0.347370	0.047063	0.000000	0.000000	4.000000	4.000000	0.000000
14576.326600	-0.103921	0.579556	0.018442	82.563194	56.243717	106.557228	0.914249	0.000000	0.203790	0.000000	0.000000	0.000000	0.046479	-0.347370	0.047063	0.000000	0.000000	4.000000	4.000000	0.000000
14576.329933	-0.103810	0.578398	0.018586	82.613663	56.943275	107.242287	0.922093	0.000000	0.196043	0.000000	0.000000	0.000000	0.033136	-0.347338	0.043280	0.000000	0.000000	4.000000	4.000000	0.000000
14576.333266	-0.103810	0.578398	0.018586	82.613663	56.943275	107.242287	0.922093	0.000000	0.196043	0.000000	0.000000	0.000000	0.033136	-0.347338	0.043280	0.000000	0.000000	4.000000	4.000000	0.000000
14576.336600	-0.103810	0.578398	0.018586	82.613663	56.943275	107.242287	0.922093	0.000000	0.196043	0.000000	0.000000	0.000000	0.033136	-0.347338	0.043280	0.000000	0.000000	4.000000	4.000000	0.000000
14576.339933	-0.103733	0.577284	0.018665	82.645981	57.430363	107.723495	0.929306	0.000000	0.190521	0.000000	0.000000	0.000000	0.023208	-0.334325	0.023774	0.000000	0.000000	4.000000	4.000000	0.000000
14576.343266	-0.103733	0.577284	0.018665	82.645981	57.430363	107.723495	0.929306	0.000000	0.190521	0.000000	0.000000	0.000000	0.023208	-0.334325	0.023774	0.000000	0.000000	4.000000	4.000000	0.000000
14576.346600	-0.103733	0.577284	0.018665	82.645981	57.430363	107.723495	0.929306	0.000000	0.190521	0.000000	0.000000	0.000000	0.023208	-0.334325	0.023774	0.000000	0.000000	4.000000	4.000000	0.000000
14576.349933	-0.103680	0.576214	0.018747	82.670944	57.713802	108.012680	0.933268	0.000000	0.186653	0.000000	0.000000	0.000000	0.015930	-0.320779	0.024626	0.000000	0.000000	4.000000	4.000000	0.000000
14576.353266	-0.103680	0.576214	0.018747	82.670944	57.713802	108.012680	0.933268	0.000000	0.186653	0.000000	0.000000	0.000000	0.015930	-0.320779	0.024626	0.000000	0.000000	4.000000	4.000000	0.000000
14576.356600	-0.103680	0.576214	0.018747	82.670944	57.713802	108.012680	0.933268	0.000000	0.186653	0.000000	0.000000	0.000000	0.015930	-0.320779	0.024626	0.000000	0.000000	4.000000	4.000000	0.000000
14576.359933	-0.103646	0.575199	0.018810	82.693085	57.988865	108.297119	0.937373	0.000000	0.183998	0.000000	0.000000	0.000000	0.010133	-0.304765	0.018675	0.000000	0.000000	4.000000	4.000000	0.000000
14576.363266	-0.103646	0.575199	0.018810	82.693085	57.988865	108.297119	0.937373	0.000000	0.183998	0.000000	0.000000	0.000000	0.010133	-0.304765	0.018675	0.000000	0.000000	4.000000	4.000000	0.000000
14576.366600	-0.103646	0.575199	0.018810	82.693085	57.988865	108.297119	0.937373	0.000000	0.183998	0.000000	0.000000	0.000000	0.010133	-0.304765	0.018675	0.000000	0.000000	4.000000	4.000000	0.000000
14576.369933	-0.103646	0.575199	0.018810	82.717644	58.326256	108.638298	0.940485	0.000000	0.182309	0.000000	0.000000	0.000000	0.010133	-0.304765	0.018675	0.000000	0.000000	4.000000	4.000000	0.000000
14576.373266	-0.103582	0.574245	0.018839	82.717644	58.326256	108.638298	0.940485	0.000000	0.182309	0.000000	0.000000	0.000000	0.019369	-0.286152	0.008881	0.000000	0.000000	4.000000	4.000000	0.000000
14576.376600	-0.103582	0.574245	0.018839	82.717644	58.326256	108.638298	0.940485	0.000000	0.182309	0.000000	0.000000	0.000000	0.019369	-0.286152	0.008881	0.000000	0.000000	4.000000	4.000000	0.000000
14576.379933	-0.103513	0.573371	0.018848	82.743286	58.757462	109.071396	0.940485	0.000000	0.182309	0.000000	0.000000	0.000000	0.020703	-0.262111	0.002743	0.000000	0.000000	4.000000	4.000000	0.000000
14576.383266	-0.103513	0.573371	0.018848	82.743286	58.757462	109.071396	0.940485	0.000000	0.182309	0.000000	0.000000	0.000000	0.020703	-0.262111	0.002743	0.000000	0.000000	4.000000	4.000000	0.000000
14576.386600	-0.103513	0.573371	0.018848	82.743286	58.757462	109.071396	0.940485	0.000000	0.182309	0.000000	0.000000	0.000000	0.020703	-0.262111	0.002743	0.000000	0.000000	4.000000	4.000000	0.000000
14576.389933	-0.103513	0.573371	0.018848	82.767822	59.216076	109.538307	0.942423	0.000000	0.175631	0.000000	0.000000	0.000000	0.020703	-0.262111	0.002743	0.000000	0.000000	4.000000	4.000000	0.000000
14576.393266	-0.103504	0.572631	0.018810	82.767822	59.216076	109.538307	0.942423	0.000000	0.175631	0.000000	0.000000	0.000000	0.002478	-0.222095	-0.011387	0.000000	0.000000	4.000000	4.000000	0.000000
14576.396600	-0.103504	0.572631	0.018810	82.767822	59.216076	109.538307	0.942423	0.000000	0.175631	0.000000	0.000000	0.000000	0.002478	-0.222095	-0.011387	0.000000	0.000000	4.000000	4.000000	0.000000
14576.399933	-0.103531	0.572006	0.018714	82.791618	59.723045	110.057129	0.942423	0.000000	0.175631	0.000000	0.000000	0.000000	-0.007909	-0.187508	-0.028910	0.000000	0.000000	4.000000	4.000000	0.000000
14576.403266	-0.103531	0.572006	0.018714	82.791618	59.723045	110.057129	0.942423	0.000000	0.175631	0.000000	0.000000	0.000000	-0.007909	-0.187508	-0.028910	0.000000	0.000000	4.000000	4.000000	0.000000
14576.406600	-0.103531	0.572006	0.018714	82.791618	59.723045	110.057129	0.942423	0.000000	0.175631	0.000000	0.000000	0.000000	-0.007909	-0.187508	-0.028910	0.000000	0.000000	4.000000	4.000000	0.000000
14576.409933	-0.103531	0.572006	0.018714	82.812279	60.200611	110.550316	0.935706	0.000000	0.176536	0.000000	0.000000	0.000000	-0.007909	-0.187508	-0.028910	0.000000	0.000000	4.000000	4.000000	0.000000
14576.413266	-0.103614	0.571496	0.018555	82.812279	60.200611	110.550316	0.935706	0.000000	0.176536	0.000000	0.000000	0.000000	-0.025087	-0.152933	-0.047781	0.000000	0.000000	4.000000	4.000000	0.000000
14576.416600	-0.103614	0.571496	0.018555	82.812279	60.200611	110.550316	0.935706	0.000000	0.176536	0.000000	0.000000	0.000000	-0.025087	-0.152933	-0.047781	0.000000	0.000000	4.000000	4.000000	0.000000
14576.419933	-0.103614	0.571496	0.018555	82.825752	60.535221	110.912262	0.935706	0.000000	0.176536	0.000000	0.000000	0.000000	-0.025087	-0.152933	-0.047781	0.000000	0.000000	4.000000	4.000000	0.000000
14576.423266	-0.103614	0.571496	0.018555	82.825752	60.535221	110.912262	0.935706	0.000000	0.176536	0.000000	0.000000	0.000000	-0.025087	-0.152933	-0.047781	0.000000	0.000000	4.000000	4.000000	0.000000
14576.426600	-0.103749	0.571137	0.018304	82.825752	60.535221	110.912262	0.935706	0.000000	0.176536	0.000000	0.000000	0.000000	-0.040353	-0.107806	-0.075264	0.000000	0.000000	4.000000	4.000000	0.000000
14576.429933	-0.103912	0.570928	0.017967	82.829689	60.589870	111.001999	0.927743	0.000000	0.180717	0.000000	0.000000	0.000000	-0.048820	-0.062731	-0.101189	0.000000	0.000000	4.000000	4.000000	0.000000
14576.433266	-0.103912	0.570928	0.017967	82.829689	60.589870	111.001999	0.927743	0.000000	0.180717	0.000000	0.000000	0.000000	-0.048820	-0.062731	-0.101189	0.000000	0.000000	4.000000	4.000000	0.000000
14576.436600	-0.103912	0.570928	0.017967	82.829689	60.589870	111.001999	0.927743	0.000000	0.180717	0.000000	0.000000	0.000000	-0.048820	-0.062731	-0.101189	0.000000	0.000000	4.000000	4.000000	0.000000
14576.439933	-0.103912	0.570928	0.017967	82.821625	60.184540	110.633858	0.898334	0.000000	0.195580	0.000000	0.000000	0.000000	-0.048820	-0.062731	-0.101189	0.000000	0.000000	4.000000	4.000000	0.000000
14576.443266	-0.104069	0.570825	0.017605	82.821625	60.184540	110.633858	0.898334	0.000000	0.195580	0.000000	0.000000	0.000000	-0.047121	-0.030838	-0.108526	0.000000	0.000000	4.000000	4.000000	0.000000
14576.446600	-0.104069	0.570825	0.017605	82.821625	60.184540	110.633858	0.898334	0.000000	0.195580	0.000000	0.000000	0.000000	-0.047121	-0.030838	-0.108526	0.000000	0.000000	4.000000	4.000000	0.000000
14576.449933	-0.104069	0.570825	0.017605	82.803009	59.314987	109.789307	0.898334	0.000000	0.195580	0.000000	0.000000	0.000000	-0.047121	-0.030838	-0.108526	0.000000	0.000000	4.000000	4.000000	0.000000
14576.453266	-0.104069	0.570825	0.017605	82.803009	59.314987	109.789307	0.898334	0.000000	0.195580	0.000000	0.000000	0.000000	-0.047121	-0.030838	-0.108526	0.000000	0.000000	4.000000	4.000000	0.000000
14576.456600	-0.104198	0.570828	0.017224	82.803009	59.314987	109.789307	0.898334	0.000000	0.195580	0.000000	0.000000	0.000000	-0.038669	0.001014	-0.114357	0.000000	0.000000	4.000000	4.000000	0.000000
14576.459933	-0.104347	0.570955	0.016830	82.774773	58.222622	108.732559	0.880246	0.000000	0.203433	0.000000	0.000000	0.000000	-0.044834	0.038209	-0.118089	0.000000	0.000000	4.000000	4.000000	0.000000
14576.463266	-0.104347	0.570955	0.016830	82.774773	58.222622	108.732559	0.880246	0.000000	0.203433	0.000000	0.000000	0.000000	-0.044834	0.038209	-0.118089	0.000000	0.000000	4.000000	4.000000	0.000000
14576.466600	-0.104347	0.570955	0.016830	82.774773	58.222622	108.732559	0.880246	0.000000	0.203433	0.000000	0.000000	0.000000	-0.044834	0.038209	-0.118089	0.000000	0.000000	4.000000	4.000000	0.000000
14576.469933	-0.104347	0.570955	0.016830	82.739693	57.039608	107.571480	0.841505	0.000000	0.217350	0.000000	0.000000	0.000000	-0.044834	0.038209	-0.118089	0.000000	0.000000	4.000000	4.000000	0.000000
14576.473266	-0.104452	0.571154	0.016451	82.739693	57.039608	107.571480	0.841505	0.000000	0.217350	0.000000	0.000000	0.000000	-0.031543	0.059414	-0.113740	0.000000	0.000000	4.000000	4.000000	0.000000
14576.476600	-0.104452	0.571154	0.016451	82.739693	57.039608	107.571480	0.841505	0.000000	0.217350	0.000000	0.000000	0.000000	-0.031543	0.059414	-0.113740	0.000000	0.000000	4.000000	4.000000	0.000000
14576.479933	-0.104452	0.571154	0.016451	82.698784	55.820286	106.370667	0.841505	0.000000	0.217350	0.000000	0.000000	0.000000	-0.031543	0.059414	-0.113740	0.000000	0.000000	4.000000	4.000000	0.000000
14576.483266	-0.104452	0.571154	0.016451	82.698784	55.820286	106.370667	0.841505	0.000000	0.217350	0.000000	0.000000	0.000000	-0.031543	0.059414	-0.113740	0.000000	0.000000	4.000000	4.000000	0.000000
14576.486600	-0.104539	0.571440	0.016098	82.698784	55.820286	106.370667	0.841505	0.000000	0.217350	0.000000	0.000000	0.000000	-0.026141	0.086036	-0.105832	0.000000	0.000000	4.000000	4.000000	0.000000
14576.489933	-0.104602	0.571753	0.015744	82.659599	54.723572	105.281204	0.822549	0.000000	0.222607	0.000000	0.000000	0.000000	-0.018920	0.093850	-0.106240	0.000000	0.000000	4.000000	4.000000	0.000000
14576.493266	-0.104602	0.571753	0.015744	82.659599	54.723572	105.281204	0.822549	0.000000	0.222607	0.000000	0.000000	0.000000	-0.018920	0.093850	-0.106240	0.000000	0.000000	4.000000	4.000000	0.000000
14576.496600	-0.104602	0.571753	0.015744	82.659599	54.723572	105.281204	0.822549	0.000000	0.222607	0.000000	0.000000	0.000000	-0.018920	0.093850	-0.106240	0.000000	0.000000	4.000000	4.000000	0.000000
14576.499933	-0.104602	0.571753	0.015744	82.626236	53.835098	104.409210	0.787203	0.000000	0.230118	0.000000	0.000000	0.000000	-0.018920	0.093850	-0.106240	0.000000	0.000000	4.000000	4.000000	0.000000
14576.503266	-0.104705	0.572085	0.015464	82.626236	53.835098	104.409210	0.787203	0.000000	0.230118	0.000000	0.000000	0.000000	-0.030866	0.099545	-0.083913	0.000000	0.000000	4.000000	4.000000	0.000000
14576.506600	-0.104705	0.572085	0.015464	82.626236	53.835098	104.409210	0.787203	0.000000	0.230118	0.000000	0.000000	0.000000	-0.030866	0.099545	-0.083913	0.000000	0.000000	4.000000	4.000000	0.000000
14576.509933	-0.104705	0.572085	0.015464	82.604668	53.198994	103.781609	0.787203	0.000000	0.230118	0.000000	0.000000	0.000000	-0.030866	0.099545	-0.083913	0.000000	0.000000	4.000000	4.000000	0.000000
14576.513266	-0.104705	0.572085	0.015464	82.604668	53.198994	103.781609	0.787203	0.000000	0.230118	0.000000	0.000000	0.000000	-0.030866	0.099545	-0.083913	0.000000	0.000000	4.000000	4.000000	0.000000
14576.516600	-0.104830	0.572416	0.015179	82.604668	53.198994	103.781609	0.787203	0.000000	0.230118	0.000000	0.000000	0.000000	-0.037528	0.099407	-0.085483	0.000000	0.000000	4.000000	4.000000	0.000000
14576.519933	-0.104960	0.572739	0.014917	82.595886	52.853439	103.448471	0.773218	0.000000	0.235262	0.000000	0.000000	0.000000	-0.038980	0.096830	-0.078668	0.000000	0.000000	4.000000	4.000000	0.000000
14576.523266	-0.104960	0.572739	0.014917	82.595886	52.853439	103.448471	0.773218	0.000000	0.235262	0.000000	0.000000	0.000000	-0.038980	0.096830	-0.078668	0.000000	0.000000	4.000000	4.000000	0.000000
14576.526600	-0.104960	0.572739	0.014917	82.595886	52.853439	103.448471	0.773218	0.000000	0.235262	0.000000	0.000000	0.000000	-0.038980	0.096830	-0.078668	0.000000	0.000000	4.000000	4.000000	0.000000
14576.529933	-0.104960	0.572739	0.014917	82.586029	52.582462	103.189575	0.745859	0.000000	0.248013	0.000000	0.000000	0.000000	-0.038980	0.096830	-0.078668	0.000000	0.000000	4.000000	4.000000	0.000000
14576.533266	-0.105082	0.573063	0.014722	82.586029	52.582462	103.189575	0.745859	0.000000	0.248013	0.000000	0.000000	0.000000	-0.036389	0.097177	-0.058412	0.000000	0.000000	4.000000	4.000000	0.000000
14576.536600	-0.105082	0.573063	0.014722	82.586029	52.582462	103.189575	0.745859	0.000000	0.248013	0.000000	0.000000	0.000000	-0.036389	0.097177	-0.058412	0.000000	0.000000	4.000000	4.000000	0.000000
14576.539933	-0.105082	0.573063	0.014722	82.575691	52.363533	102.986389	0.745859	0.000000	0.248013	0.000000	0.000000	0.000000	-0.036389	0.097177	-0.058412	0.000000	0.000000	4.000000	4.000000	0.000000
14576.543266	-0.105082	0.573063	0.014722	82.575691	52.363533	102.986389	0.745859	0.000000	0.248013	0.000000	0.000000	0.000000	-0.036389	0.097177	-0.058412	0.000000	0.000000	4.000000	4.000000	0.000000
14576.546600	-0.105178	0.573342	0.014522	82.575691	52.363533	102.986389	0.745859	0.000000	0.248013	0.000000	0.000000	0.000000	-0.028910	0.083762	-0.060170	0.000000	0.000000	4.000000	4.000000	0.000000
14576.549933	-0.105281	0.573587	0.014350	82.566521	52.172150	102.805481	0.736124	0.000000	0.254078	0.000000	0.000000	0.000000	-0.030824	0.073321	-0.051463	0.000000	0.000000	4.000000	4.000000	0.000000
14576.553266	-0.105281	0.573587	0.014350	82.566521	52.172150	102.805481	0.736124	0.000000	0.254078	0.000000	0.000000	0.000000	-0.030824	0.073321	-0.051463	0.000000	0.000000	4.000000	4.000000	0.000000
14576.556600	-0.105281	0.573587	0.014350	82.566521	52.172150	102.805481	0.736124	0.000000	0.254078	0.000000	0.000000	0.000000	-0.030824	0.073321	-0.051463	0.000000	0.000000	4.000000	4.000000	0.000000
14576.559933	-0.105281	0.573587	0.014350	82.560036	52.027378	102.668854	0.717518	0.000000	0.264033	0.000000	0.000000	0.000000	-0.030824	0.073321	-0.051463	0.000000	0.000000	4.000000	4.000000	0.000000
14576.563266	-0.105336	0.573786	0.014178	82.560036	52.027378	102.668854	0.717518	0.000000	0.264033	0.000000	0.000000	0.000000	-0.016654	0.059938	-0.051676	0.000000	0.000000	4.000000	4.000000	0.000000
14576.566600	-0.105336	0.573786	0.014178	82.560036	52.027378	102.668854	0.717518	0.000000	0.264033	0.000000	0.000000	0.000000	-0.016654	0.059938	-0.051676	0.000000	0.000000	4.000000	4.000000	0.000000
14576.569933	-0.105336	0.573786	0.014178	82.556351	51.900406	102.548553	0.717518	0.000000	0.264033	0.000000	0.000000	0.000000	-0.016654	0.059938	-0.051676	0.000000	0.000000	4.000000	4.000000	0.000000
14576.573266	-0.105336	0.573786	0.014178	82.556351	51.900406	102.548553	0.717518	0.000000	0.264033	0.000000	0.000000	0.000000	-0.016654	0.059938	-0.051676	0.000000	0.000000	4.000000	4.000000	0.000000
14576.576600	-0.105367	0.573941	0.014000	82.556351	51.900406	102.548553	0.717518	0.000000	0.264033	0.000000	0.000000	0.000000	-0.009210	0.046545	-0.053369	0.000000	0.000000	4.000000	4.000000	0.000000
14576.579933	-0.105367	0.573941	0.014000	82.552284	51.827366	102.483124	0.708906	0.000000	0.266809	0.000000	0.000000	0.000000	-0.009210	0.046545	-0.053369	0.000000	0.000000	4.000000	4.000000	0.000000
14576.583266	-0.105367	0.573941	0.014000	82.552284	51.827366	102.483124	0.708906	0.000000	0.266809	0.000000	0.000000	0.000000	-0.009210	0.046545	-0.053369	0.000000	0.000000	4.000000	4.000000	0.000000
14576.586600	-0.105367	0.573941	0.014000	82.552284	51.827366	102.483124	0.708906	0.000000	0.266809	0.000000	0.000000	0.000000	-0.009210	0.046545	-0.053369	0.000000	0.000000	4.000000	4.000000	0.000000
14576.589933	-0.105441	0.574182	0.013703	82.549599	51.776035	102.439583	0.700011	0.000000	0.268344	0.000000	0.000000	0.000000	-0.022294	0.072216	-0.089241	0.000000	0.000000	4.000000	4.000000	0.000000
14576.593266	-0.105441	0.574182	0.013703	82.549599	51.776035	102.439583	0.700011	0.000000	0.268344	0.000000	0.000000	0.000000	-0.022294	0.072216	-0.089241	0.000000	0.000000	4.000000	4.000000	0.000000
14576.596600	-0.105441	0.574182	0.013703	82.549599	51.776035	102.439583	0.700011	0.000000	0.268344	0.000000	0.000000	0.000000	-0.022294	0.072216	-0.089241	0.000000	0.000000	4.000000	4.000000	0.000000
14576.599933	-0.105445	0.574260	0.013616	82.546890	51.730167	102.396065	0.685138	0.000000	0.272060	0.000000	0.000000	0.000000	-0.001230	0.023229	-0.025954	0.000000	0.000000	4.000000	4.000000	0.000000
14576.603266	-0.105445	0.574260	0.013616	82.546890	51.730167	102.396065	0.685138	0.000000	0.272060	0.000000	0.000000	0.000000	-0.001230	0.023229	-0.025954	0.000000	0.000000	4.000000	4.000000	0.000000
14576.606600	-0.105445	0.574260	0.013616	82.546890	51.730167	102.396065	0.685138	0.000000	0.272060	0.000000	0.000000	0.000000	-0.001230	0.023229	-0.025954	0.000000	0.000000	4.000000	4.000000	0.000000
14576.609933	-0.105445	0.574260	0.013616	82.542809	51.665478	102.330826	0.680812	0.000000	0.272265	0.000000	0.000000	0.000000	-0.001230	0.023229	-0.025954	0.000000	0.000000	4.000000	4.000000	0.000000
14576.613266	-0.105427	0.574337	0.013535	82.542809	51.665478	102.330826	0.680812	0.000000	0.272265	0.000000	0.000000	0.000000	0.005477	0.023219	-0.024457	0.000000	0.000000	4.000000	4.000000	0.000000
14576.616600	-0.105427	0.574337	0.013535	82.542809	51.665478	102.330826	0.680812	0.000000	0.272265	0.000000	0.000000	0.000000	0.005477	0.023219	-0.024457	0.000000	0.000000	4.000000	4.000000	0.000000
14576.619933	-0.105427	0.574337	0.013535	82.538704	51.603588	102.265663	0.680812	0.000000	0.272265	0.000000	0.000000	0.000000	0.005477	0.023219	-0.024457	0.000000	0.000000	4.000000	4.000000	0.000000
14576.623266	-0.105427	0.574337	0.013535	82.538704	51.603588	102.265663	0.680812	0.000000	0.272265	0.000000	0.000000	0.000000	0.005477	0.023219	-0.024457	0.000000	0.000000	4.000000	4.000000	0.000000
14576.626600	-0.105373	0.574424	0.013503	82.538704	51.603588	102.265663	0.680812	0.000000	0.272265	0.000000	0.000000	0.000000	0.016212	0.026175	-0.009525	0.000000	0.000000	4.000000	4.000000	0.000000
14576.629933	-0.105373	0.574424	0.013503	82.533264	51.525730	102.178917	0.676736	0.000000	0.271352	0.000000	0.000000	0.000000	0.016212	0.026175	-0.009525	0.000000	0.000000	4.000000	4.000000	0.000000
14576.633266	-0.105373	0.574424	0.013503	82.533264	51.525730	102.178917	0.676736	0.000000	0.271352	0.000000	0.000000	0.000000	0.016212	0.026175	-0.009525	0.000000	0.000000	4.000000	4.000000	0.000000
14576.636600	-0.105373	0.574424	0.013503	82.533264	51.525730	102.178917	0.676736	0.000000	0.271352	0.000000	0.000000	0.000000	0.016212	0.026175	-0.009525	0.000000	0.000000	4.000000	4.000000	0.000000
14576.639933	-0.105286	0.574637	0.013536	82.527824	51.445248	102.092262	0.675148	0.000000	0.268650	0.000000	0.000000	0.000000	0.025958	0.063754	0.009827	0.000000	0.000000	4.000000	4.000000	0.000000
14576.643266	-0.105286	0.574637	0.013536	82.527824	51.445248	102.092262	0.675148	0.000000	0.268650	0.000000	0.000000	0.000000	0.025958	0.063754	0.009827	0.000000	0.000000	4.000000	4.000000	0.000000
14576.646600	-0.105286	0.574637	0.013536	82.527824	51.445248	102.092262	0.675148	0.000000	0.268650	0.000000	0.000000	0.000000	0.025958	0.063754	0.009827	0.000000	0.000000	4.000000	4.000000	0.000000
14576.649933	-0.105286	0.574637	0.013536	82.519577	51.322136	101.962616	0.676786	0.000000	0.264324	0.000000	0.000000	0.000000	0.025958	0.063754	0.009827	0.000000	0.000000	4.000000	4.000000	0.000000
14576.653266	-0.105249	0.574770	0.013577	82.519577	51.322136	101.962616	0.676786	0.000000	0.264324	0.000000	0.000000	0.000000	0.011298	0.040052	0.012440	0.000000	0.000000	4.000000	4.000000	0.000000
14576.656600	-0.105249	0.574770	0.013577	82.519577	51.322136	101.962616	0.676786	0.000000	0.264324	0.000000	0.000000	0.000000	0.011298	0.040052	0.012440	0.000000	0.000000	4.000000	4.000000	0.000000
14576.659933	-0.105249	0.574770	0.013577	82.508545	51.156513	101.790070	0.676786	0.000000	0.264324	0.000000	0.000000	0.000000	0.011298	0.040052	0.012440	0.000000	0.000000	4.000000	4.000000	0.000000
14576.663266	-0.105249	0.574770	0.013577	82.508545	51.156513	101.790070	0.676786	0.000000	0.264324	0.000000	0.000000	0.000000	0.011298	0.040052	0.012440	0.000000	0.000000	4.000000	4.000000	0.000000
14576.666600	-0.105229	0.574924	0.013698	82.508545	51.156513	101.790070	0.676786	0.000000	0.264324	0.000000	0.000000	0.000000	0.005967	0.046012	0.036289	0.000000	0.000000	4.000000	4.000000	0.000000
14576.669933	-0.105229	0.574924	0.013698	82.496063	50.970139	101.596603	0.678859	0.000000	0.262441	0.000000	0.000000	0.000000	0.005967	0.046012	0.036289	0.000000	0.000000	4.000000	4.000000	0.000000
14576.673266	-0.105229	0.574924	0.013698	82.496063	50.970139	101.596603	0.678859	0.000000	0.262441	0.000000	0.000000	0.000000	0.005967	0.046012	0.036289	0.000000	0.000000	4.000000	4.000000	0.000000
14576.676600	-0.105229	0.574924	0.013698	82.496063	50.970139	101.596603	0.678859	0.000000	0.262441	0.000000	0.000000	0.000000	0.005967	0.046012	0.036289	0.000000	0.000000	4.000000	4.000000	0.000000
14576.679933	-0.105200	0.575285	0.013990	82.483521	50.759014	101.376549	0.684908	0.000000	0.261447	0.000000	0.000000	0.000000	0.008611	0.108439	0.087579	0.000000	0.000000	4.000000	4.000000	0.000000
14576.683266	-0.105200	0.575285	0.013990	82.483521	50.759014	101.376549	0.684908	0.000000	0.261447	0.000000	0.000000	0.000000	0.008611	0.108439	0.087579	0.000000	0.000000	4.000000	4.000000	0.000000
14576.686600	-0.105200	0.575285	0.013990	82.483521	50.759014	101.376549	0.684908	0.000000	0.261447	0.000000	0.000000	0.000000	0.008611	0.108439	0.087579	0.000000	0.000000	4.000000	4.000000	0.000000
14576.689933	-0.105200	0.575285	0.013990	82.469620	50.496773	101.108833	0.699504	0.000000	0.260011	0.000000	0.000000	0.000000	0.008611	0.108439	0.087579	0.000000	0.000000	4.000000	4.000000	0.000000
14576.693266	-0.105244	0.575530	0.014184	82.469620	50.496773	101.108833	0.699504	0.000000	0.260011	0.000000	0.000000	0.000000	-0.013019	0.073340	0.058307	0.000000	0.000000	4.000000	4.000000	0.000000
14576.696600	-0.105244	0.575530	0.014184	82.469620	50.496773	101.108833	0.699504	0.000000	0.260011	0.000000	0.000000	0.000000	-0.013019	0.073340	0.058307	0.000000	0.000000	4.000000	4.000000	0.000000
14576.699933	-0.105244	0.575530	0.014184	82.454285	50.161316	100.766792	0.699504	0.000000	0.260011	0.000000	0.000000	0.000000	-0.013019	0.073340	0.058307	0.000000	0.000000	4.000000	4.000000	0.000000
14576.703266	-0.105244	0.575530	0.014184	82.454285	50.161316	100.766792	0.699504	0.000000	0.260011	0.000000	0.000000	0.000000	-0.013019	0.073340	0.058307	0.000000	0.000000	4.000000	4.000000	0.000000
14576.706600	-0.105313	0.575792	0.014390	82.454285	50.161316	100.766792	0.699504	0.000000	0.260011	0.000000	0.000000	0.000000	-0.020842	0.078872	0.061769	0.000000	0.000000	4.000000	4.000000	0.000000
14576.709933	-0.105411	0.576118	0.014618	82.437195	49.803577	100.405014	0.709222	0.000000	0.262181	0.000000	0.000000	0.000000	-0.029364	0.097738	0.068319	0.000000	0.000000	4.000000	4.000000	0.000000
14576.713266	-0.105411	0.576118	0.014618	82.437195	49.803577	100.405014	0.709222	0.000000	0.262181	0.000000	0.000000	0.000000	-0.029364	0.097738	0.068319	0.000000	0.000000	4.000000	4.000000	0.000000
14576.716600	-0.105411	0.576118	0.014618	82.437195	49.803577	100.405014	0.709222	0.000000	0.262181	0.000000	0.000000	0.000000	-0.029364	0.097738	0.068319	0.000000	0.000000	4.000000	4.000000	0.000000
14576.719933	-0.105411	0.576118	0.014618	82.415375	49.407539	100.008919	0.730903	0.000000	0.270549	0.000000	0.000000	0.000000	-0.029364	0.097738	0.068319	0.000000	0.000000	4.000000	4.000000	0.000000
14576.723266	-0.105535	0.576463	0.014857	82.415375	49.407539	100.008919	0.730903	0.000000	0.270549	0.000000	0.000000	0.000000	-0.037201	0.103307	0.071727	0.000000	0.000000	4.000000	4.000000	0.000000
14576.726600	-0.105535	0.576463	0.014857	82.415375	49.407539	100.008919	0.730903	0.000000	0.270549	0.000000	0.000000	0.000000	-0.037201	0.103307	0.071727	0.000000	0.000000	4.000000	4.000000	0.000000
14576.729933	-0.105535	0.576463	0.014857	82.390266	48.950191	99.546623	0.730903	0.000000	0.270549	0.000000	0.000000	0.000000	-0.037201	0.103307	0.071727	0.000000	0.000000	4.000000	4.000000	0.000000
14576.733266	-0.105535	0.576463	0.014857	82.390266	48.950191	99.546623	0.730903	0.000000	0.270549	0.000000	0.000000	0.000000	-0.037201	0.103307	0.071727	0.000000	0.000000	4.000000	4.000000	0.000000
14576.736600	-0.105675	0.576854	0.015169	82.390266	48.950191	99.546623	0.730903	0.000000	0.270549	0.000000	0.000000	0.000000	-0.042099	0.117358	0.093514	0.000000	0.000000	4.000000	4.000000	0.000000
14576.739933	-0.105818	0.577290	0.015490	82.361649	48.452225	99.046066	0.742858	0.000000	0.276749	0.000000	0.000000	0.000000	-0.042780	0.130887	0.096444	0.000000	0.000000	4.000000	4.000000	0.000000
14576.743266	-0.105818	0.577290	0.015490	82.361649	48.452225	99.046066	0.742858	0.000000	0.276749	0.000000	0.000000	0.000000	-0.042780	0.130887	0.096444	0.000000	0.000000	4.000000	4.000000	0.000000
14576.746600	-0.105818	0.577290	0.015490	82.361649	48.452225	99.046066	0.742858	0.000000	0.276749	0.000000	0.000000	0.000000	-0.042780	0.130887	0.096444	0.000000	0.000000	4.000000	4.000000	0.000000
14576.749933	-0.105818	0.577290	0.015490	82.335327	47.896297	98.483376	0.774517	0.000000	0.290895	0.000000	0.000000	0.000000	-0.042780	0.130887	0.096444	0.000000	0.000000	4.000000	4.000000	0.000000
14576.753266	-0.105968	0.577763	0.015844	82.335327	47.896297	98.483376	0.774517	0.000000	0.290895	0.000000	0.000000	0.000000	-0.045006	0.142011	0.106238	0.000000	0.000000	4.000000	4.000000	0.000000
14576.756600	-0.105968	0.577763	0.015844	82.335327	47.896297	98.483376	0.774517	0.000000	0.290895	0.000000	0.000000	0.000000	-0.045006	0.142011	0.106238	0.000000	0.000000	4.000000	4.000000	0.000000
14576.759933	-0.106125	0.578274	0.016231	82.309616	47.319988	97.891434	0.774517	0.000000	0.290895	0.000000	0.000000	0.000000	-0.047226	0.153165	0.115988	0.000000	0.000000	4.000000	4.000000	0.000000
14576.763266	-0.106125	0.578274	0.016231	82.309616	47.319988	97.891434	0.774517	0.000000	0.290895	0.000000	0.000000	0.000000	-0.047226	0.153165	0.115988	0.000000	0.000000	4.000000	4.000000	0.000000
14576.766600	-0.106125	0.578274	0.016231	82.309616	47.319988	97.891434	0.774517	0.000000	0.290895	0.000000	0.000000	0.000000	-0.047226	0.153165	0.115988	0.000000	0.000000	4.000000	4.000000	0.000000
14576.769933	-0.106125	0.578274	0.016231	82.287460	46.705673	97.257530	0.811555	0.000000	0.306267	0.000000	0.000000	0.000000	-0.047226	0.153165	0.115988	0.000000	0.000000	4.000000	4.000000	0.000000
14576.773266	-0.106260	0.578785	0.016622	82.287460	46.705673	97.257530	0.811555	0.000000	0.306267	0.000000	0.000000	0.000000	-0.040465	0.153380	0.117277	0.000000	0.000000	4.000000	4.000000	0.000000
14576.776600	-0.106260	0.578785	0.016622	82.287460	46.705673	97.257530	0.811555	0.000000	0.306267	0.000000	0.000000	0.000000	-0.040465	0.153380	0.117277	0.000000	0.000000	4.000000	4.000000	0.000000
14576.779933	-0.106409	0.579287	0.016968	82.276047	46.055302	96.574562	0.811555	0.000000	0.306267	0.000000	0.000000	0.000000	-0.044526	0.150507	0.103678	0.000000	0.000000	4.000000	4.000000	0.000000
14576.783266	-0.106409	0.579287	0.016968	82.276047	46.055302	96.574562	0.811555	0.000000	0.306267	0.000000	0.000000	0.000000	-0.044526	0.150507	0.103678	0.000000	0.000000	4.000000	4.000000	0.000000
14576.786600	-0.106409	0.579287	0.016968	82.276047	46.055302	96.574562	0.811555	0.000000	0.306267	0.000000	0.000000	0.000000	-0.044526	0.150507	0.103678	0.000000	0.000000	4.000000	4.000000	0.000000
14576.789933	-0.106583	0.579808	0.017324	82.289932	45.339691	95.798904	0.848381	0.000000	0.320432	0.000000	0.000000	0.000000	-0.052381	0.156224	0.106898	0.000000	0.000000	4.000000	4.000000	0.000000
14576.793266	-0.106583	0.579808	0.017324	82.289932	45.339691	95.798904	0.848381	0.000000	0.320432	0.000000	0.000000	0.000000	-0.052381	0.156224	0.106898	0.000000	0.000000	4.000000	4.000000	0.000000
14576.796600	-0.106583	0.579808	0.017324	82.289932	45.339691	95.798904	0.848381	0.000000	0.320432	0.000000	0.000000	0.000000	-0.052381	0.156224	0.106898	0.000000	0.000000	4.000000	4.000000	0.000000
14576.799933	-0.106724	0.580274	0.017635	82.337326	44.516281	94.880997	0.866197	0.000000	0.329162	0.000000	0.000000	0.000000	-0.042283	0.139851	0.093369	0.000000	0.000000	4.000000	4.000000	0.000000
14576.803266	-0.106724	0.580274	0.017635	82.337326	44.516281	94.880997	0.866197	0.000000	0.329162	0.000000	0.000000	0.000000	-0.042283	0.139851	0.093369	0.000000	0.000000	4.000000	4.000000	0.000000
14576.806600	-0.106724	0.580274	0.017635	82.337326	44.516281	94.880997	0.866197	0.000000	0.329162	0.000000	0.000000	0.000000	-0.042283	0.139851	0.093369	0.000000	0.000000	4.000000	4.000000	0.000000
14576.809933	-0.106724	0.580274	0.017635	82.411415	43.614372	93.858231	0.881759	0.000000	0.336209	0.000000	0.000000	0.000000	-0.042283	0.139851	0.093369	0.000000	0.000000	4.000000	4.000000	0.000000
14576.813266	-0.106900	0.580757	0.017890	82.411415	43.614372	93.858231	0.881759	0.000000	0.336209	0.000000	0.000000	0.000000	-0.052694	0.144910	0.076328	0.000000	0.000000	4.000000	4.000000	0.000000
14576.816600	-0.106900	0.580757	0.017890	82.411415	43.614372	93.858231	0.881759	0.000000	0.336209	0.000000	0.000000	0.000000	-0.052694	0.144910	0.076328	0.000000	0.000000	4.000000	4.000000	0.000000
14576.819933	-0.107091	0.581204	0.018105	82.484619	42.722286	92.847580	0.881759	0.000000	0.336209	0.000000	0.000000	0.000000	-0.057243	0.133977	0.064762	0.000000	0.000000	4.000000	4.000000	0.000000
14576.823266	-0.107091	0.581204	0.018105	82.484619	42.722286	92.847580	0.881759	0.000000	0.336209	0.000000	0.000000	0.000000	-0.057243	0.133977	0.064762	0.000000	0.000000	4.000000	4.000000	0.000000
14576.826600	-0.107091	0.581204	0.018105	82.484619	42.722286	92.847580	0.881759	0.000000	0.336209	0.000000	0.000000	0.000000	-0.057243	0.133977	0.064762	0.000000	0.000000	4.000000	4.000000	0.000000
14576.829933	-0.107091	0.581204	0.018105	82.530846	41.963856	92.005974	0.905274	0.000000	0.354532	0.000000	0.000000	0.000000	-0.057243	0.133977	0.064762	0.000000	0.000000	4.000000	4.000000	0.000000
14576.833266	-0.107267	0.581648	0.018258	82.530846	41.963856	92.005974	0.905274	0.000000	0.354532	0.000000	0.000000	0.000000	-0.053023	0.133458	0.045857	0.000000	0.000000	4.000000	4.000000	0.000000
14576.836600	-0.107267	0.581648	0.018258	82.530846	41.963856	92.005974	0.905274	0.000000	0.354532	0.000000	0.000000	0.000000	-0.053023	0.133458	0.045857	0.000000	0.000000	4.000000	4.000000	0.000000
14576.839933	-0.107267	0.581648	0.018258	82.541206	41.462208	91.472603	0.905274	0.000000	0.354532	0.000000	0.000000	0.000000	-0.053023	0.133458	0.045857	0.000000	0.000000	4.000000	4.000000	0.000000
14576.843266	-0.107267	0.581648	0.018258	82.541206	41.462208	91.472603	0.905274	0.000000	0.354532	0.000000	0.000000	0.000000	-0.053023	0.133458	0.045857	0.000000	0.000000	4.000000	4.000000	0.000000
14576.846600	-0.107423	0.582054	0.018315	82.541206	41.462208	91.472603	0.905274	0.000000	0.354532	0.000000	0.000000	0.000000	-0.046571	0.121811	0.017142	0.000000	0.000000	4.000000	4.000000	0.000000
14576.849933	-0.107597	0.582442	0.018351	82.525696	41.250656	91.271103	0.912917	0.000000	0.363369	0.000000	0.000000	0.000000	-0.052218	0.116311	0.010581	0.000000	0.000000	4.000000	4.000000	0.000000
14576.853266	-0.107597	0.582442	0.018351	82.525696	41.250656	91.271103	0.912917	0.000000	0.363369	0.000000	0.000000	0.000000	-0.052218	0.116311	0.010581	0.000000	0.000000	4.000000	4.000000	0.000000
14576.856600	-0.107597	0.582442	0.018351	82.525696	41.250656	91.271103	0.912917	0.000000	0.363369	0.000000	0.000000	0.000000	-0.052218	0.116311	0.010581	0.000000	0.000000	4.000000	4.000000	0.000000
14576.859933	-0.107597	0.582442	0.018351	82.517693	41.204563	91.239326	0.917537	0.000000	0.379834	0.000000	0.000000	0.000000	-0.052218	0.116311	0.010581	0.000000	0.000000	4.000000	4.000000	0.000000
14576.863266	-0.107763	0.582793	0.018353	82.517693	41.204563	91.239326	0.917537	0.000000	0.379834	0.000000	0.000000	0.000000	-0.049985	0.105242	0.000659	0.000000	0.000000	4.000000	4.000000	0.000000
14576.866600	-0.107763	0.582793	0.018353	82.517693	41.204563	91.239326	0.917537	0.000000	0.379834	0.000000	0.000000	0.000000	-0.049985	0.105242	0.000659	0.000000	0.000000	4.000000	4.000000	0.000000
14576.869933	-0.107763	0.582793	0.018353	82.521500	41.305054	91.353554	0.917537	0.000000	0.379834	0.000000	0.000000	0.000000	-0.049985	0.105242	0.000659	0.000000	0.000000	4.000000	4.000000	0.000000
14576.873266	-0.107763	0.582793	0.018353	82.521500	41.305054	91.353554	0.917537	0.000000	0.379834	0.000000	0.000000	0.000000	-0.049985	0.105242	0.000659	0.000000	0.000000	4.000000	4.000000	0.000000
14576.876600	-0.107922	0.583107	0.018322	82.521500	41.305054	91.353554	0.917537	0.000000	0.379834	0.000000	0.000000	0.000000	-0.047749	0.094145	-0.009233	0.000000	0.000000	4.000000	4.000000	0.000000
14576.879933	-0.108074	0.583384	0.018258	82.528900	41.447048	91.506897	0.917647	0.000000	0.388165	0.000000	0.000000	0.000000	-0.045506	0.083037	-0.019101	0.000000	0.000000	4.000000	4.000000	0.000000
14576.883266	-0.108074	0.583384	0.018258	82.528900	41.447048	91.506897	0.917647	0.000000	0.388165	0.000000	0.000000	0.000000	-0.045506	0.083037	-0.019101	0.000000	0.000000	4.000000	4.000000	0.000000
14576.886600	-0.108074	0.583384	0.018258	82.528900	41.447048	91.506897	0.917647	0.000000	0.388165	0.000000	0.000000	0.000000	-0.045506	0.083037	-0.019101	0.000000	0.000000	4.000000	4.000000	0.000000
14576.889933	-0.108074	0.583384	0.018258	82.536972	41.593304	91.664787	0.912924	0.000000	0.403708	0.000000	0.000000	0.000000	-0.045506	0.083037	-0.019101	0.000000	0.000000	4.000000	4.000000	0.000000
14576.893266	-0.108182	0.583634	0.018212	82.536972	41.593304	91.664787	0.912924	0.000000	0.403708	0.000000	0.000000	0.000000	-0.032407	0.075051	-0.014060	0.000000	0.000000	4.000000	4.000000	0.000000
14576.896600	-0.108182	0.583634	0.018212	82.536972	41.593304	91.664787	0.912924	0.000000	0.403708	0.000000	0.000000	0.000000	-0.032407	0.075051	-0.014060	0.000000	0.000000	4.000000	4.000000	0.000000
14576.899933	-0.108182	0.583634	0.018212	82.549179	41.782738	91.866478	0.912924	0.000000	0.403708	0.000000	0.000000	0.000000	-0.032407	0.075051	-0.014060	0.000000	0.000000	4.000000	4.000000	0.000000
14576.903266	-0.108182	0.583634	0.018212	82.549179	41.782738	91.866478	0.912924	0.000000	0.403708	0.000000	0.000000	0.000000	-0.032407	0.075051	-0.014060	0.000000	0.000000	4.000000	4.000000	0.000000
14576.906600	-0.108296	0.583836	0.018088	82.549179	41.782738	91.866478	0.912924	0.000000	0.403708	0.000000	0.000000	0.000000	-0.034242	0.060794	-0.037230	0.000000	0.000000	4.000000	4.000000	0.000000
14576.909933	-0.108296	0.583836	0.018088	82.550575	41.831169	91.925339	0.910581	0.000000	0.409109	0.000000	0.000000	0.000000	-0.034242	0.060794	-0.037230	0.000000	0.000000	4.000000	4.000000	0.000000
14576.913266	-0.108296	0.583836	0.018088	82.550575	41.831169	91.925339	0.910581	0.000000	0.409109	0.000000	0.000000	0.000000	-0.034242	0.060794	-0.037230	0.000000	0.000000	4.000000	4.000000	0.000000
14576.916600	-0.108296	0.583836	0.018088	82.550575	41.831169	91.925339	0.910581	0.000000	0.409109	0.000000	0.000000	0.000000	-0.034242	0.060794	-0.037230	0.000000	0.000000	4.000000	4.000000	0.000000
14576.919933	-0.108499	0.584236	0.017935	82.540154	41.712143	91.818481	0.904376	0.000000	0.414816	0.000000	0.000000	0.000000	-0.060740	0.119822	-0.045838	0.000000	0.000000	4.000000	4.000000	0.000000
14576.923266	-0.108499	0.584236	0.017935	82.540154	41.712143	91.818481	0.904376	0.000000	0.414816	0.000000	0.000000	0.000000	-0.060740	0.119822	-0.045838	0.000000	0.000000	4.000000	4.000000	0.000000
14576.926600	-0.108499	0.584236	0.017935	82.540154	41.712143	91.818481	0.904376	0.000000	0.414816	0.000000	0.000000	0.000000	-0.060740	0.119822	-0.045838	0.000000	0.000000	4.000000	4.000000	0.000000
14576.929933	-0.108499	0.584236	0.017935	82.527458	41.570568	91.681183	0.896737	0.000000	0.424939	0.000000	0.000000	0.000000	-0.060740	0.119822	-0.045838	0.000000	0.000000	4.000000	4.000000	0.000000
14576.933266	-0.108556	0.584422	0.017872	82.527458	41.570568	91.681183	0.896737	0.000000	0.424939	0.000000	0.000000	0.000000	-0.017049	0.055919	-0.018855	0.000000	0.000000	4.000000	4.000000	0.000000
14576.936600	-0.108556	0.584422	0.017872	82.527458	41.570568	91.681183	0.896737	0.000000	0.424939	0.000000	0.000000	0.000000	-0.017049	0.055919	-0.018855	0.000000	0.000000	4.000000	4.000000	0.000000
14576.939933	-0.108556	0.584422	0.017872	82.512848	41.410152	91.524879	0.896737	0.000000	0.424939	0.000000	0.000000	0.000000	-0.017049	0.055919	-0.018855	0.000000	0.000000	4.000000	4.000000	0.000000
14576.943266	-0.108556	0.584422	0.017872	82.512848	41.410152	91.524879	0.896737	0.000000	0.424939	0.000000	0.000000	0.000000	-0.017049	0.055919	-0.018855	0.000000	0.000000	4.000000	4.000000	0.000000
14576.946600	-0.108576	0.584619	0.017859	82.512848	41.410152	91.524879	0.896737	0.000000	0.424939	0.000000	0.000000	0.000000	-0.006208	0.059055	-0.003988	0.000000	0.000000	4.000000	4.000000	0.000000
14576.949933	-0.108576	0.584619	0.017859	82.496376	41.233788	91.349747	0.893594	0.000000	0.427781	0.000000	0.000000	0.000000	-0.006208	0.059055	-0.003988	0.000000	0.000000	4.000000	4.000000	0.000000
14576.953266	-0.108576	0.584619	0.017859	82.496376	41.233788	91.349747	0.893594	0.000000	0.427781	0.000000	0.000000	0.000000	-0.006208	0.059055	-0.003988	0.000000	0.000000	4.000000	4.000000	0.000000
14576.956600	-0.108576	0.584619	0.017859	82.496376	41.233788	91.349747	0.893594	0.000000	0.427781	0.000000	0.000000	0.000000	-0.006208	0.059055	-0.003988	0.000000	0.000000	4.000000	4.000000	0.000000
14576.959933	-0.108609	0.585016	0.017899	82.483986	41.110744	91.225105	0.892929	0.000000	0.428816	0.000000	0.000000	0.000000	-0.009910	0.118920	0.012209	0.000000	0.000000	4.000000	4.000000	0.000000
14576.963266	-0.108609	0.585016	0.017899	82.483986	41.110744	91.225105	0.892929	0.000000	0.428816	0.000000	0.000000	0.000000	-0.009910	0.118920	0.012209	0.000000	0.000000	4.000000	4.000000	0.000000
14576.966600	-0.108609	0.585016	0.017899	82.483986	41.110744	91.225105	0.892929	0.000000	0.428816	0.000000	0.000000	0.000000	-0.009910	0.118920	0.012209	0.000000	0.000000	4.000000	4.000000	0.000000
14576.969933	-0.108609	0.585016	0.017899	82.475975	41.002598	91.111580	0.894964	0.000000	0.430467	0.000000	0.000000	0.000000	-0.009910	0.118920	0.012209	0.000000	0.000000	4.000000	4.000000	0.000000
14576.973266	-0.108618	0.585196	0.017937	82.475975	41.002598	91.111580	0.894964	0.000000	0.430467	0.000000	0.000000	0.000000	-0.002587	0.054281	0.011323	0.000000	0.000000	4.000000	4.000000	0.000000
14576.976600	-0.108618	0.585196	0.017937	82.475975	41.002598	91.111580	0.894964	0.000000	0.430467	0.000000	0.000000	0.000000	-0.002587	0.054281	0.011323	0.000000	0.000000	4.000000	4.000000	0.000000
14576.979933	-0.108627	0.585377	0.017975	82.479057	40.981728	91.081917	0.894964	0.000000	0.430467	0.000000	0.000000	0.000000	-0.002583	0.054284	0.011301	0.000000	0.000000	4.000000	4.000000	0.000000
14576.983266	-0.108627	0.585377	0.017975	82.479057	40.981728	91.081917	0.894964	0.000000	0.430467	0.000000	0.000000	0.000000	-0.002583	0.054284	0.011301	0.000000	0.000000	4.000000	4.000000	0.000000
14576.986600	-0.108627	0.585377	0.017975	82.479057	40.981728	91.081917	0.894964	0.000000	0.430467	0.000000	0.000000	0.000000	-0.002583	0.054284	0.011301	0.000000	0.000000	4.000000	4.000000	0.000000
14576.989933	-0.108627	0.585377	0.017975	82.493080	40.998573	91.086014	0.898735	0.000000	0.431329	0.000000	0.000000	0.000000	-0.002583	0.054284	0.011301	0.000000	0.000000	4.000000	4.000000	0.000000
14576.993266	-0.108641	0.585511	0.017935	82.493080	40.998573	91.086014	0.898735	0.000000	0.431329	0.000000	0.000000	0.000000	-0.004424	0.039931	-0.011792	0.000000	0.000000	4.000000	4.000000	0.000000
14576.996600	-0.108641	0.585511	0.017935	82.493080	40.998573	91.086014	0.898735	0.000000	0.431329	0.000000	0.000000	0.000000	-0.004424	0.039931	-0.011792	0.000000	0.000000	4.000000	4.000000	0.000000
14576.999933	-0.108641	0.585511	0.017935	82.495667	41.026413	91.118393	0.898735	0.000000	0.431329	0.000000	0.000000	0.000000	-0.004424	0.039931	-0.011792	0.000000	0.000000	4.000000	4.000000	0.000000
14577.003266	-0.108641	0.585511	0.017935	82.495667	41.026413	91.118393	0.898735	0.000000	0.431329	0.000000	0.000000	0.000000	-0.004424	0.039931	-0.011792	0.000000	0.000000	4.000000	4.000000	0.000000
14577.006600	-0.108724	0.585644	0.017881	82.495667	41.026413	91.118393	0.898735	0.000000	0.431329	0.000000	0.000000	0.000000	-0.024719	0.039956	-0.016445	0.000000	0.000000	4.000000	4.000000	0.000000
14577.009933	-0.108724	0.585644	0.017881	82.492477	40.985916	91.090729	0.896769	0.000000	0.432066	0.000000	0.000000	0.000000	-0.024719	0.039956	-0.016445	0.000000	0.000000	4.000000	4.000000	0.000000
14577.013266	-0.108724	0.585644	0.017881	82.492477	40.985916	91.090729	0.896769	0.000000	0.432066	0.000000	0.000000	0.000000	-0.024719	0.039956	-0.016445	0.000000	0.000000	4.000000	4.000000	0.000000
14577.016600	-0.108724	0.585644	0.017881	82.492477	40.985916	91.090729	0.896769	0.000000	0.432066	0.000000	0.000000	0.000000	-0.024719	0.039956	-0.016445	0.000000	0.000000	4.000000	4.000000	0.000000
14577.019933	-0.108884	0.585878	0.017648	82.485062	40.898373	91.013405	0.894029	0.000000	0.436186	0.000000	0.000000	0.000000	-0.048070	0.070285	-0.069842	0.000000	0.000000	4.000000	4.000000	0.000000
14577.023266	-0.108884	0.585878	0.017648	82.485062	40.898373	91.013405	0.894029	0.000000	0.436186	0.000000	0.000000	0.000000	-0.048070	0.070285	-0.069842	0.000000	0.000000	4.000000	4.000000	0.000000
14577.026600	-0.108884	0.585878	0.017648	82.485062	40.898373	91.013405	0.894029	0.000000	0.436186	0.000000	0.000000	0.000000	-0.048070	0.070285	-0.069842	0.000000	0.000000	4.000000	4.000000	0.000000
14577.029933	-0.108884	0.585878	0.017648	82.477722	40.810966	90.936226	0.882388	0.000000	0.444198	0.000000	0.000000	0.000000	-0.048070	0.070285	-0.069842	0.000000	1.000000	4.000000	4.000000	0.000000
14577.033266	-0.108935	0.586000	0.017559	82.477722	40.810966	90.936226	0.882388	0.000000	0.444198	0.000000	0.000000	0.000000	-0.015224	0.036724	-0.026721	0.000000	1.000000	4.000000	4.000000	0.000000
