# Supplementary material for: Haptic Guidance Needs to Be Intuitive Not Just Informative to Improve Human Motor Accuracy
Source: PLoS One. 2016 Mar 16;11(3):e0150912. doi: 10.1371/journal.pone.0150912 (PMC4794196; doi:10.1371/journal.pone.0150912)
Supplement: S1 Data — (ZIP) [file pone.0150912.s001.zip › Subject6/exp1_0005.txt]

Time	PosX	PosY	PosZ	RotX	RotY	RotZ	ForceX	ForceY	ForceZ	MomentX	MomentY	MomentZ	VelocityX	VelocityY	VelocityZ	CalibratedWeight	ButtonDown	Condition	Trial	Visual
14579.706600	0.000957	0.496237	0.248960	80.824013	70.125290	115.846443	0.000000	0.000000	0.000000	0.000000	0.000000	0.000000	-0.000020	0.005002	-0.014548	0.000000	1.000000	4.000000	5.000000	1.000000
14579.709933	0.000957	0.496237	0.248960	80.819687	70.101364	115.772621	4.645980	0.000000	1.847935	0.000000	0.000000	0.000000	-0.000020	0.005002	-0.014548	0.000000	1.000000	4.000000	5.000000	1.000000
14579.713266	0.000957	0.496237	0.248960	80.819687	70.101364	115.772621	4.645980	0.000000	1.847935	0.000000	0.000000	0.000000	-0.000020	0.005002	-0.014548	0.000000	1.000000	4.000000	5.000000	1.000000
14579.716600	0.001795	0.496398	0.249076	80.819687	70.101364	115.772621	4.645980	0.000000	1.847935	0.000000	0.000000	0.000000	0.251497	0.048408	0.034875	0.000000	1.000000	4.000000	5.000000	1.000000
14579.719933	0.003070	0.496365	0.249168	80.806107	70.015610	115.582153	4.645857	0.000000	1.848247	0.000000	0.000000	0.000000	0.382328	-0.009995	0.027775	0.000000	1.000000	4.000000	5.000000	1.000000
14579.723266	0.003070	0.496365	0.249168	80.806107	70.015610	115.582153	4.645857	0.000000	1.848247	0.000000	0.000000	0.000000	0.382328	-0.009995	0.027775	0.000000	1.000000	4.000000	5.000000	1.000000
14579.726600	0.003070	0.496365	0.249168	80.806107	70.015610	115.582153	4.645857	0.000000	1.848247	0.000000	0.000000	0.000000	0.382328	-0.009995	0.027775	0.000000	1.000000	4.000000	5.000000	1.000000
14579.729933	0.004481	0.496696	0.249554	80.813332	69.938744	115.379601	4.659826	0.000000	1.812739	0.000000	0.000000	0.000000	0.423236	0.099500	0.115773	0.000000	1.000000	4.000000	5.000000	1.000000
14579.733266	0.004481	0.496696	0.249554	80.813332	69.938744	115.379601	4.659826	0.000000	1.812739	0.000000	0.000000	0.000000	0.423236	0.099500	0.115773	0.000000	1.000000	4.000000	5.000000	1.000000
14579.736600	0.004481	0.496696	0.249554	80.813332	69.938744	115.379601	4.659826	0.000000	1.812739	0.000000	0.000000	0.000000	0.423236	0.099500	0.115773	0.000000	1.000000	4.000000	5.000000	1.000000
14579.739933	0.005826	0.496874	0.249946	81.023460	69.418228	114.629288	4.669625	0.000000	1.787344	0.000000	0.000000	0.000000	0.403581	0.053237	0.117549	0.000000	1.000000	4.000000	5.000000	1.000000
14579.743266	0.005826	0.496874	0.249946	81.023460	69.418228	114.629288	4.669625	0.000000	1.787344	0.000000	0.000000	0.000000	0.403581	0.053237	0.117549	0.000000	1.000000	4.000000	5.000000	1.000000
14579.746600	0.005826	0.496874	0.249946	81.023460	69.418228	114.629288	4.669625	0.000000	1.787344	0.000000	0.000000	0.000000	0.403581	0.053237	0.117549	0.000000	1.000000	4.000000	5.000000	1.000000
14579.749933	0.007744	0.497206	0.250320	81.514503	68.889793	113.715996	4.678906	0.000000	1.762906	0.000000	0.000000	0.000000	0.575292	0.099678	0.112236	0.000000	1.000000	4.000000	5.000000	1.000000
14579.753266	0.007744	0.497206	0.250320	81.514503	68.889793	113.715996	4.678906	0.000000	1.762906	0.000000	0.000000	0.000000	0.575292	0.099678	0.112236	0.000000	1.000000	4.000000	5.000000	1.000000
14579.756600	0.007744	0.497206	0.250320	81.514503	68.889793	113.715996	4.678906	0.000000	1.762906	0.000000	0.000000	0.000000	0.575292	0.099678	0.112236	0.000000	1.000000	4.000000	5.000000	1.000000
14579.759933	0.009190	0.497489	0.250508	82.211166	68.520058	113.520576	4.691514	0.000000	1.729074	0.000000	0.000000	0.000000	0.434048	0.084941	0.056377	0.000000	1.000000	4.000000	5.000000	1.000000
14579.763266	0.009190	0.497489	0.250508	82.211166	68.520058	113.520576	4.691514	0.000000	1.729074	0.000000	0.000000	0.000000	0.434048	0.084941	0.056377	0.000000	1.000000	4.000000	5.000000	1.000000
14579.766600	0.009190	0.497489	0.250508	82.211166	68.520058	113.520576	4.691514	0.000000	1.729074	0.000000	0.000000	0.000000	0.434048	0.084941	0.056377	0.000000	1.000000	4.000000	5.000000	1.000000
14579.769933	0.010670	0.497765	0.250567	83.088066	68.105629	114.212250	4.700678	0.000000	1.704002	0.000000	0.000000	0.000000	0.443799	0.082823	0.017484	0.000000	1.000000	4.000000	5.000000	1.000000
14579.773266	0.010670	0.497765	0.250567	83.088066	68.105629	114.212250	4.700678	0.000000	1.704002	0.000000	0.000000	0.000000	0.443799	0.082823	0.017484	0.000000	1.000000	4.000000	5.000000	1.000000
14579.776600	0.010670	0.497765	0.250567	83.088066	68.105629	114.212250	4.700678	0.000000	1.704002	0.000000	0.000000	0.000000	0.443799	0.082823	0.017484	0.000000	1.000000	4.000000	5.000000	1.000000
14579.779933	0.012415	0.497973	0.250447	84.017151	67.235771	114.576881	4.709649	0.000000	1.679051	0.000000	0.000000	0.000000	0.523629	0.062444	-0.035838	0.000000	1.000000	4.000000	5.000000	1.000000
14579.783266	0.012415	0.497973	0.250447	84.017151	67.235771	114.576881	4.709649	0.000000	1.679051	0.000000	0.000000	0.000000	0.523629	0.062444	-0.035838	0.000000	1.000000	4.000000	5.000000	1.000000
14579.786600	0.012415	0.497973	0.250447	84.017151	67.235771	114.576881	4.709649	0.000000	1.679051	0.000000	0.000000	0.000000	0.523629	0.062444	-0.035838	0.000000	1.000000	4.000000	5.000000	1.000000
14579.789933	0.014261	0.498298	0.250314	84.824944	65.827789	113.455566	4.719712	0.000000	1.650549	0.000000	0.000000	0.000000	0.553658	0.097231	-0.039774	0.000000	1.000000	4.000000	5.000000	1.000000
14579.793266	0.014261	0.498298	0.250314	84.824944	65.827789	113.455566	4.719712	0.000000	1.650549	0.000000	0.000000	0.000000	0.553658	0.097231	-0.039774	0.000000	1.000000	4.000000	5.000000	1.000000
14579.796600	0.014261	0.498298	0.250314	84.824944	65.827789	113.455566	4.719712	0.000000	1.650549	0.000000	0.000000	0.000000	0.553658	0.097231	-0.039774	0.000000	1.000000	4.000000	5.000000	1.000000
14579.799933	0.016272	0.498598	0.250095	85.347137	64.710152	111.805267	4.730210	0.000000	1.620221	0.000000	0.000000	0.000000	0.603306	0.090016	-0.065700	0.000000	1.000000	4.000000	5.000000	1.000000
14579.803266	0.016272	0.498598	0.250095	85.347137	64.710152	111.805267	4.730210	0.000000	1.620221	0.000000	0.000000	0.000000	0.603306	0.090016	-0.065700	0.000000	1.000000	4.000000	5.000000	1.000000
14579.806600	0.016272	0.498598	0.250095	85.347137	64.710152	111.805267	4.730210	0.000000	1.620221	0.000000	0.000000	0.000000	0.603306	0.090016	-0.065700	0.000000	1.000000	4.000000	5.000000	1.000000
14579.809933	0.018480	0.498969	0.249766	85.586380	64.303215	111.080894	4.741347	0.000000	1.587333	0.000000	0.000000	0.000000	0.662604	0.111485	-0.098775	0.000000	1.000000	4.000000	5.000000	1.000000
14579.813266	0.018480	0.498969	0.249766	85.586380	64.303215	111.080894	4.741347	0.000000	1.587333	0.000000	0.000000	0.000000	0.662604	0.111485	-0.098775	0.000000	1.000000	4.000000	5.000000	1.000000
14579.816600	0.018480	0.498969	0.249766	85.586380	64.303215	111.080894	4.741347	0.000000	1.587333	0.000000	0.000000	0.000000	0.662604	0.111485	-0.098775	0.000000	1.000000	4.000000	5.000000	1.000000
14579.819933	0.020551	0.499316	0.249356	85.670296	64.218376	111.010475	4.753233	0.000000	1.551377	0.000000	0.000000	0.000000	0.621099	0.104190	-0.123073	0.000000	1.000000	4.000000	5.000000	1.000000
14579.823266	0.020551	0.499316	0.249356	85.670296	64.218376	111.010475	4.753233	0.000000	1.551377	0.000000	0.000000	0.000000	0.621099	0.104190	-0.123073	0.000000	1.000000	4.000000	5.000000	1.000000
14579.826600	0.020551	0.499316	0.249356	85.670296	64.218376	111.010475	4.753233	0.000000	1.551377	0.000000	0.000000	0.000000	0.621099	0.104190	-0.123073	0.000000	1.000000	4.000000	5.000000	1.000000
14579.829933	0.022516	0.499639	0.248865	85.746239	64.049736	110.765564	4.764029	0.000000	1.517904	0.000000	0.000000	0.000000	0.589508	0.096876	-0.147368	0.000000	0.000000	4.000000	5.000000	1.000000
14579.833266	0.022516	0.499639	0.248865	85.746239	64.049736	110.765564	4.764029	0.000000	1.517904	0.000000	0.000000	0.000000	0.589508	0.096876	-0.147368	0.000000	0.000000	4.000000	5.000000	1.000000
14579.836600	0.022516	0.499639	0.248865	85.746239	64.049736	110.765564	4.764029	0.000000	1.517904	0.000000	0.000000	0.000000	0.589508	0.096876	-0.147368	0.000000	0.000000	4.000000	5.000000	1.000000
14579.839933	0.024443	0.499919	0.248308	85.903900	63.514683	110.093437	4.773960	0.000000	1.486376	0.000000	0.000000	0.000000	0.578045	0.084022	-0.167059	0.000000	0.000000	4.000000	5.000000	1.000000
14579.843266	0.024443	0.499919	0.248308	85.903900	63.514683	110.093437	4.773960	0.000000	1.486376	0.000000	0.000000	0.000000	0.578045	0.084022	-0.167059	0.000000	0.000000	4.000000	5.000000	1.000000
14579.846600	0.024443	0.499919	0.248308	85.903900	63.514683	110.093437	4.773960	0.000000	1.486376	0.000000	0.000000	0.000000	0.578045	0.084022	-0.167059	0.000000	0.000000	4.000000	5.000000	1.000000
14579.849933	0.026163	0.500136	0.247677	86.137253	62.544048	109.139343	4.783448	0.000000	1.455551	0.000000	0.000000	0.000000	0.516095	0.065091	-0.189228	0.000000	0.000000	4.000000	5.000000	1.000000
14579.853266	0.026163	0.500136	0.247677	86.137253	62.544048	109.139343	4.783448	0.000000	1.455551	0.000000	0.000000	0.000000	0.516095	0.065091	-0.189228	0.000000	0.000000	4.000000	5.000000	1.000000
14579.856600	0.026163	0.500136	0.247677	86.137253	62.544048	109.139343	4.783448	0.000000	1.455551	0.000000	0.000000	0.000000	0.516095	0.065091	-0.189228	0.000000	0.000000	4.000000	5.000000	1.000000
14579.859933	0.027778	0.500311	0.246984	86.420013	61.075306	108.119072	4.791606	0.000000	1.428465	0.000000	0.000000	0.000000	0.484388	0.052261	-0.207795	0.000000	0.000000	4.000000	5.000000	1.000000
14579.863266	0.027778	0.500311	0.246984	86.420013	61.075306	108.119072	4.791606	0.000000	1.428465	0.000000	0.000000	0.000000	0.484388	0.052261	-0.207795	0.000000	0.000000	4.000000	5.000000	1.000000
14579.866600	0.027778	0.500311	0.246984	86.420013	61.075306	108.119072	4.791606	0.000000	1.428465	0.000000	0.000000	0.000000	0.484388	0.052261	-0.207795	0.000000	0.000000	4.000000	5.000000	1.000000
14579.869933	0.029320	0.500442	0.246229	86.693230	59.623455	107.299919	4.799031	0.000000	1.403318	0.000000	0.000000	0.000000	0.462654	0.039407	-0.226634	0.000000	0.000000	4.000000	5.000000	1.000000
14579.873266	0.029320	0.500442	0.246229	86.693230	59.623455	107.299919	4.799031	0.000000	1.403318	0.000000	0.000000	0.000000	0.462654	0.039407	-0.226634	0.000000	0.000000	4.000000	5.000000	1.000000
14579.876600	0.029320	0.500442	0.246229	86.693230	59.623455	107.299919	4.799031	0.000000	1.403318	0.000000	0.000000	0.000000	0.462654	0.039407	-0.226634	0.000000	0.000000	4.000000	5.000000	1.000000
14579.879933	0.030791	0.500571	0.245440	86.908829	58.578140	106.373528	4.805919	0.000000	1.379544	0.000000	0.000000	0.000000	0.441241	0.038705	-0.236587	0.000000	0.000000	4.000000	5.000000	1.000000
14579.883266	0.030791	0.500571	0.245440	86.908829	58.578140	106.373528	4.805919	0.000000	1.379544	0.000000	0.000000	0.000000	0.441241	0.038705	-0.236587	0.000000	0.000000	4.000000	5.000000	1.000000
14579.886600	0.030791	0.500571	0.245440	86.908829	58.578140	106.373528	4.805919	0.000000	1.379544	0.000000	0.000000	0.000000	0.441241	0.038705	-0.236587	0.000000	0.000000	4.000000	5.000000	1.000000
14579.889933	0.032294	0.500683	0.244695	87.007156	58.673504	106.314293	4.812337	0.000000	1.356987	0.000000	0.000000	0.000000	0.450924	0.033702	-0.223630	0.000000	0.000000	4.000000	5.000000	1.000000
14579.893266	0.032294	0.500683	0.244695	87.007156	58.673504	106.314293	4.812337	0.000000	1.356987	0.000000	0.000000	0.000000	0.450924	0.033702	-0.223630	0.000000	0.000000	4.000000	5.000000	1.000000
14579.896600	0.032294	0.500683	0.244695	87.007156	58.673504	106.314293	4.812337	0.000000	1.356987	0.000000	0.000000	0.000000	0.450924	0.033702	-0.223630	0.000000	0.000000	4.000000	5.000000	1.000000
14579.899933	0.033764	0.500781	0.244028	87.012856	59.643890	107.309258	4.818930	0.000000	1.333384	0.000000	0.000000	0.000000	0.441159	0.029329	-0.200171	0.000000	0.000000	4.000000	5.000000	1.000000
14579.903266	0.033764	0.500781	0.244028	87.012856	59.643890	107.309258	4.818930	0.000000	1.333384	0.000000	0.000000	0.000000	0.441159	0.029329	-0.200171	0.000000	0.000000	4.000000	5.000000	1.000000
14579.906600	0.033764	0.500781	0.244028	87.012856	59.643890	107.309258	4.818930	0.000000	1.333384	0.000000	0.000000	0.000000	0.441159	0.029329	-0.200171	0.000000	0.000000	4.000000	5.000000	1.000000
14579.909933	0.035138	0.500866	0.243474	86.992149	59.803127	107.743706	4.825407	0.000000	1.309749	0.000000	0.000000	0.000000	0.412104	0.025592	-0.166006	0.000000	0.000000	4.000000	5.000000	1.000000
14579.913266	0.035138	0.500866	0.243474	86.992149	59.803127	107.743706	4.825407	0.000000	1.309749	0.000000	0.000000	0.000000	0.412104	0.025592	-0.166006	0.000000	0.000000	4.000000	5.000000	1.000000
14579.916600	0.035138	0.500866	0.243474	86.992149	59.803127	107.743706	4.825407	0.000000	1.309749	0.000000	0.000000	0.000000	0.412104	0.025592	-0.166006	0.000000	0.000000	4.000000	5.000000	1.000000
14579.919933	0.036485	0.500923	0.243081	86.951172	58.631191	106.750359	4.831492	0.000000	1.287122	0.000000	0.000000	0.000000	0.404031	0.017033	-0.117915	0.000000	0.000000	4.000000	5.000000	1.000000
14579.923266	0.036485	0.500923	0.243081	86.951172	58.631191	106.750359	4.831492	0.000000	1.287122	0.000000	0.000000	0.000000	0.404031	0.017033	-0.117915	0.000000	0.000000	4.000000	5.000000	1.000000
14579.926600	0.036485	0.500923	0.243081	86.951172	58.631191	106.750359	4.831492	0.000000	1.287122	0.000000	0.000000	0.000000	0.404031	0.017033	-0.117915	0.000000	0.000000	4.000000	5.000000	1.000000
14579.929933	0.037772	0.501028	0.242846	86.886551	56.899437	104.923561	4.837585	0.000000	1.264027	0.000000	0.000000	0.000000	0.386218	0.031477	-0.070574	0.000000	0.000000	4.000000	5.000000	1.000000
14579.933266	0.037772	0.501028	0.242846	86.886551	56.899437	104.923561	4.837585	0.000000	1.264027	0.000000	0.000000	0.000000	0.386218	0.031477	-0.070574	0.000000	0.000000	4.000000	5.000000	1.000000
14579.936600	0.037772	0.501028	0.242846	86.886551	56.899437	104.923561	4.837585	0.000000	1.264027	0.000000	0.000000	0.000000	0.386218	0.031477	-0.070574	0.000000	0.000000	4.000000	5.000000	1.000000
14579.939933	0.038967	0.501123	0.242759	86.818756	55.250156	103.186714	4.843512	0.000000	1.241124	0.000000	0.000000	0.000000	0.358509	0.028433	-0.026249	0.000000	0.000000	4.000000	5.000000	1.000000
14579.943266	0.038967	0.501123	0.242759	86.818756	55.250156	103.186714	4.843512	0.000000	1.241124	0.000000	0.000000	0.000000	0.358509	0.028433	-0.026249	0.000000	0.000000	4.000000	5.000000	1.000000
14579.946600	0.038967	0.501123	0.242759	86.818756	55.250156	103.186714	4.843512	0.000000	1.241124	0.000000	0.000000	0.000000	0.358509	0.028433	-0.026249	0.000000	0.000000	4.000000	5.000000	1.000000
14579.949933	0.040002	0.501206	0.242791	86.759247	53.925816	101.792831	4.849094	0.000000	1.219132	0.000000	0.000000	0.000000	0.310553	0.024784	0.009811	0.000000	0.000000	4.000000	5.000000	1.000000
14579.953266	0.040002	0.501206	0.242791	86.759247	53.925816	101.792831	4.849094	0.000000	1.219132	0.000000	0.000000	0.000000	0.310553	0.024784	0.009811	0.000000	0.000000	4.000000	5.000000	1.000000
14579.956600	0.040002	0.501206	0.242791	86.759247	53.925816	101.792831	4.849094	0.000000	1.219132	0.000000	0.000000	0.000000	0.310553	0.024784	0.009811	0.000000	0.000000	4.000000	5.000000	1.000000
14579.959933	0.040002	0.501206	0.242791	86.717232	53.071018	100.873230	4.853987	0.000000	1.199502	0.000000	0.000000	0.000000	0.310553	0.024784	0.009811	0.000000	0.000000	4.000000	5.000000	1.000000
14579.963266	0.040908	0.501254	0.242896	86.717232	53.071018	100.873230	4.853987	0.000000	1.199502	0.000000	0.000000	0.000000	0.271889	0.014494	0.031506	0.000000	0.000000	4.000000	5.000000	1.000000
14579.966600	0.040908	0.501254	0.242896	86.717232	53.071018	100.873230	4.853987	0.000000	1.199502	0.000000	0.000000	0.000000	0.271889	0.014494	0.031506	0.000000	0.000000	4.000000	5.000000	1.000000
14579.969933	0.041650	0.501284	0.243027	86.702774	52.831509	100.571007	4.853987	0.000000	1.199502	0.000000	0.000000	0.000000	0.222435	0.009046	0.039248	0.000000	0.000000	4.000000	5.000000	1.000000
14579.973266	0.041650	0.501284	0.243027	86.702774	52.831509	100.571007	4.853987	0.000000	1.199502	0.000000	0.000000	0.000000	0.222435	0.009046	0.039248	0.000000	0.000000	4.000000	5.000000	1.000000
14579.976600	0.041650	0.501284	0.243027	86.702774	52.831509	100.571007	4.853987	0.000000	1.199502	0.000000	0.000000	0.000000	0.222435	0.009046	0.039248	0.000000	0.000000	4.000000	5.000000	1.000000
14579.979933	0.041650	0.501284	0.243027	86.696838	52.754360	100.455414	4.861830	0.000000	1.167310	0.000000	0.000000	0.000000	0.222435	0.009046	0.039248	0.000000	0.000000	4.000000	5.000000	1.000000
14579.983266	0.042188	0.501290	0.243091	86.696838	52.754360	100.455414	4.861830	0.000000	1.167310	0.000000	0.000000	0.000000	0.161271	0.001802	0.019096	0.000000	0.000000	4.000000	5.000000	1.000000
14579.986600	0.042188	0.501290	0.243091	86.696838	52.754360	100.455414	4.861830	0.000000	1.167310	0.000000	0.000000	0.000000	0.161271	0.001802	0.019096	0.000000	0.000000	4.000000	5.000000	1.000000
14579.989933	0.042188	0.501290	0.243091	86.691811	52.779835	100.456398	4.861830	0.000000	1.167310	0.000000	0.000000	0.000000	0.161271	0.001802	0.019096	0.000000	0.000000	4.000000	5.000000	1.000000
14579.993266	0.042188	0.501290	0.243091	86.691811	52.779835	100.456398	4.861830	0.000000	1.167310	0.000000	0.000000	0.000000	0.161271	0.001802	0.019096	0.000000	0.000000	4.000000	5.000000	1.000000
14579.996600	0.042489	0.501254	0.243107	86.691811	52.779835	100.456398	4.861830	0.000000	1.167310	0.000000	0.000000	0.000000	0.090376	-0.010899	0.004842	0.000000	0.000000	4.000000	5.000000	1.000000
14579.999933	0.042489	0.501254	0.243107	86.679405	53.166069	100.852898	4.864330	0.000000	1.156848	0.000000	0.000000	0.000000	0.090376	-0.010899	0.004842	0.000000	0.000000	4.000000	5.000000	1.000000
14580.003266	0.042489	0.501254	0.243107	86.679405	53.166069	100.852898	4.864330	0.000000	1.156848	0.000000	0.000000	0.000000	0.090376	-0.010899	0.004842	0.000000	0.000000	4.000000	5.000000	1.000000
14580.006600	0.042489	0.501254	0.243107	86.679405	53.166069	100.852898	4.864330	0.000000	1.156848	0.000000	0.000000	0.000000	0.090376	-0.010899	0.004842	0.000000	0.000000	4.000000	5.000000	1.000000
14580.009933	0.042507	0.501161	0.242855	86.641182	54.081264	101.820305	4.865701	0.000000	1.151067	0.000000	0.000000	0.000000	0.005422	-0.027787	-0.075567	0.000000	0.000000	4.000000	5.000000	1.000000
14580.013266	0.042507	0.501161	0.242855	86.641182	54.081264	101.820305	4.865701	0.000000	1.151067	0.000000	0.000000	0.000000	0.005422	-0.027787	-0.075567	0.000000	0.000000	4.000000	5.000000	1.000000
14580.016600	0.042507	0.501161	0.242855	86.641182	54.081264	101.820305	4.865701	0.000000	1.151067	0.000000	0.000000	0.000000	0.005422	-0.027787	-0.075567	0.000000	0.000000	4.000000	5.000000	1.000000
14580.019933	0.042507	0.501161	0.242855	86.542709	55.809299	103.677399	4.865515	0.000000	1.151855	0.000000	0.000000	0.000000	0.005422	-0.027787	-0.075567	0.000000	0.000000	4.000000	5.000000	1.000000
14580.023266	0.042261	0.501109	0.242649	86.542709	55.809299	103.677399	4.865515	0.000000	1.151855	0.000000	0.000000	0.000000	-0.073783	-0.015691	-0.061940	0.000000	0.000000	4.000000	5.000000	1.000000
14580.026600	0.042261	0.501109	0.242649	86.542709	55.809299	103.677399	4.865515	0.000000	1.151855	0.000000	0.000000	0.000000	-0.073783	-0.015691	-0.061940	0.000000	0.000000	4.000000	5.000000	1.000000
14580.029933	0.042261	0.501109	0.242649	86.384048	58.148285	106.209938	4.865515	0.000000	1.151855	0.000000	0.000000	0.000000	-0.073783	-0.015691	-0.061940	0.000000	0.000000	4.000000	5.000000	1.000000
14580.033266	0.042261	0.501109	0.242649	86.384048	58.148285	106.209938	4.865515	0.000000	1.151855	0.000000	0.000000	0.000000	-0.073783	-0.015691	-0.061940	0.000000	0.000000	4.000000	5.000000	1.000000
14580.036600	0.041878	0.501052	0.242386	86.384048	58.148285	106.209938	4.865515	0.000000	1.151855	0.000000	0.000000	0.000000	-0.114741	-0.016873	-0.078734	0.000000	0.000000	4.000000	5.000000	1.000000
14580.039933	0.041878	0.501052	0.242386	86.192757	60.338734	108.635597	4.864186	0.000000	1.157451	0.000000	0.000000	0.000000	-0.114741	-0.016873	-0.078734	0.000000	0.000000	4.000000	5.000000	1.000000
14580.043266	0.041878	0.501052	0.242386	86.192757	60.338734	108.635597	4.864186	0.000000	1.157451	0.000000	0.000000	0.000000	-0.114741	-0.016873	-0.078734	0.000000	0.000000	4.000000	5.000000	1.000000
14580.046600	0.041878	0.501052	0.242386	86.192757	60.338734	108.635597	4.864186	0.000000	1.157451	0.000000	0.000000	0.000000	-0.114741	-0.016873	-0.078734	0.000000	0.000000	4.000000	5.000000	1.000000
14580.049933	0.040842	0.501029	0.241758	85.999878	62.079384	110.598297	4.862169	0.000000	1.165896	0.000000	0.000000	0.000000	-0.310937	-0.007153	-0.188450	0.000000	0.000000	4.000000	5.000000	1.000000
14580.053266	0.040842	0.501029	0.241758	85.999878	62.079384	110.598297	4.862169	0.000000	1.165896	0.000000	0.000000	0.000000	-0.310937	-0.007153	-0.188450	0.000000	0.000000	4.000000	5.000000	1.000000
14580.056600	0.040842	0.501029	0.241758	85.999878	62.079384	110.598297	4.862169	0.000000	1.165896	0.000000	0.000000	0.000000	-0.310937	-0.007153	-0.188450	0.000000	0.000000	4.000000	5.000000	1.000000
14580.059933	0.040186	0.501097	0.241357	85.804649	63.228729	111.965363	4.856709	0.000000	1.188434	0.000000	0.000000	0.000000	-0.196671	0.020553	-0.120184	0.000000	0.000000	4.000000	5.000000	1.000000
14580.063266	0.040186	0.501097	0.241357	85.804649	63.228729	111.965363	4.856709	0.000000	1.188434	0.000000	0.000000	0.000000	-0.196671	0.020553	-0.120184	0.000000	0.000000	4.000000	5.000000	1.000000
14580.066600	0.040186	0.501097	0.241357	85.804649	63.228729	111.965363	4.856709	0.000000	1.188434	0.000000	0.000000	0.000000	-0.196671	0.020553	-0.120184	0.000000	0.000000	4.000000	5.000000	1.000000
14580.069933	0.039528	0.501238	0.240887	85.609787	63.728191	112.671150	4.853190	0.000000	1.202726	0.000000	0.000000	0.000000	-0.197620	0.042241	-0.141123	0.000000	0.000000	4.000000	5.000000	1.000000
14580.073266	0.039528	0.501238	0.240887	85.609787	63.728191	112.671150	4.853190	0.000000	1.202726	0.000000	0.000000	0.000000	-0.197620	0.042241	-0.141123	0.000000	0.000000	4.000000	5.000000	1.000000
14580.076600	0.039528	0.501238	0.240887	85.609787	63.728191	112.671150	4.853190	0.000000	1.202726	0.000000	0.000000	0.000000	-0.197620	0.042241	-0.141123	0.000000	0.000000	4.000000	5.000000	1.000000
14580.079933	0.039528	0.501238	0.240887	85.430443	64.099205	113.236595	4.849524	0.000000	1.217426	0.000000	0.000000	0.000000	-0.197620	0.042241	-0.141123	0.000000	0.000000	4.000000	5.000000	1.000000
14580.083266	0.038897	0.501410	0.240315	85.430443	64.099205	113.236595	4.849524	0.000000	1.217426	0.000000	0.000000	0.000000	-0.189076	0.051769	-0.171559	0.000000	0.000000	4.000000	5.000000	1.000000
14580.086600	0.038897	0.501410	0.240315	85.430443	64.099205	113.236595	4.849524	0.000000	1.217426	0.000000	0.000000	0.000000	-0.189076	0.051769	-0.171559	0.000000	0.000000	4.000000	5.000000	1.000000
14580.089933	0.038228	0.501651	0.239611	85.274406	64.101494	113.406586	4.849524	0.000000	1.217426	0.000000	0.000000	0.000000	-0.200903	0.072073	-0.211354	0.000000	0.000000	4.000000	5.000000	1.000000
14580.093266	0.038228	0.501651	0.239611	85.274406	64.101494	113.406586	4.849524	0.000000	1.217426	0.000000	0.000000	0.000000	-0.200903	0.072073	-0.211354	0.000000	0.000000	4.000000	5.000000	1.000000
14580.096600	0.038228	0.501651	0.239611	85.274406	64.101494	113.406586	4.849524	0.000000	1.217426	0.000000	0.000000	0.000000	-0.200903	0.072073	-0.211354	0.000000	0.000000	4.000000	5.000000	1.000000
14580.099933	0.037551	0.501938	0.238756	85.145058	63.506294	112.948524	4.841693	0.000000	1.248202	0.000000	0.000000	0.000000	-0.202930	0.086217	-0.256353	0.000000	0.000000	4.000000	5.000000	1.000000
14580.103266	0.037551	0.501938	0.238756	85.145058	63.506294	112.948524	4.841693	0.000000	1.248202	0.000000	0.000000	0.000000	-0.202930	0.086217	-0.256353	0.000000	0.000000	4.000000	5.000000	1.000000
14580.106600	0.037551	0.501938	0.238756	85.145058	63.506294	112.948524	4.841693	0.000000	1.248202	0.000000	0.000000	0.000000	-0.202930	0.086217	-0.256353	0.000000	0.000000	4.000000	5.000000	1.000000
14580.109933	0.036968	0.502292	0.237760	85.055336	62.137714	111.659111	4.837271	0.000000	1.265230	0.000000	0.000000	0.000000	-0.174921	0.106231	-0.298724	0.000000	0.000000	4.000000	5.000000	1.000000
14580.113266	0.036968	0.502292	0.237760	85.055336	62.137714	111.659111	4.837271	0.000000	1.265230	0.000000	0.000000	0.000000	-0.174921	0.106231	-0.298724	0.000000	0.000000	4.000000	5.000000	1.000000
14580.116600	0.036968	0.502292	0.237760	85.055336	62.137714	111.659111	4.837271	0.000000	1.265230	0.000000	0.000000	0.000000	-0.174921	0.106231	-0.298724	0.000000	0.000000	4.000000	5.000000	1.000000
14580.119933	0.036412	0.502730	0.236609	84.967323	60.136116	109.713295	4.833047	0.000000	1.281272	0.000000	0.000000	0.000000	-0.166997	0.131449	-0.345458	0.000000	0.000000	4.000000	5.000000	1.000000
14580.123266	0.036412	0.502730	0.236609	84.967323	60.136116	109.713295	4.833047	0.000000	1.281272	0.000000	0.000000	0.000000	-0.166997	0.131449	-0.345458	0.000000	0.000000	4.000000	5.000000	1.000000
14580.126600	0.036412	0.502730	0.236609	84.967323	60.136116	109.713295	4.833047	0.000000	1.281272	0.000000	0.000000	0.000000	-0.166997	0.131449	-0.345458	0.000000	0.000000	4.000000	5.000000	1.000000
14580.129933	0.035882	0.503234	0.235318	84.838364	57.521267	107.150993	4.828662	0.000000	1.297699	0.000000	0.000000	0.000000	-0.158769	0.151046	-0.387275	0.000000	0.000000	4.000000	5.000000	1.000000
14580.133266	0.035882	0.503234	0.235318	84.838364	57.521267	107.150993	4.828662	0.000000	1.297699	0.000000	0.000000	0.000000	-0.158769	0.151046	-0.387275	0.000000	0.000000	4.000000	5.000000	1.000000
14580.136600	0.035882	0.503234	0.235318	84.838364	57.521267	107.150993	4.828662	0.000000	1.297699	0.000000	0.000000	0.000000	-0.158769	0.151046	-0.387275	0.000000	0.000000	4.000000	5.000000	1.000000
14580.139933	0.035413	0.503782	0.233870	84.659401	54.380291	104.058670	4.824131	0.000000	1.314443	0.000000	0.000000	0.000000	-0.140919	0.164376	-0.434413	0.000000	0.000000	4.000000	5.000000	1.000000
14580.143266	0.035413	0.503782	0.233870	84.659401	54.380291	104.058670	4.824131	0.000000	1.314443	0.000000	0.000000	0.000000	-0.140919	0.164376	-0.434413	0.000000	0.000000	4.000000	5.000000	1.000000
14580.146600	0.035413	0.503782	0.233870	84.659401	54.380291	104.058670	4.824131	0.000000	1.314443	0.000000	0.000000	0.000000	-0.140919	0.164376	-0.434413	0.000000	0.000000	4.000000	5.000000	1.000000
14580.149933	0.034937	0.504373	0.232267	84.445076	50.929760	100.645309	4.819584	0.000000	1.331016	0.000000	0.000000	0.000000	-0.142773	0.177458	-0.480906	0.000000	0.000000	4.000000	5.000000	1.000000
14580.153266	0.034937	0.504373	0.232267	84.445076	50.929760	100.645309	4.819584	0.000000	1.331016	0.000000	0.000000	0.000000	-0.142773	0.177458	-0.480906	0.000000	0.000000	4.000000	5.000000	1.000000
14580.156600	0.034937	0.504373	0.232267	84.445076	50.929760	100.645309	4.819584	0.000000	1.331016	0.000000	0.000000	0.000000	-0.142773	0.177458	-0.480906	0.000000	0.000000	4.000000	5.000000	1.000000
14580.159933	0.034522	0.505047	0.230534	84.208641	47.387455	97.123772	4.814667	0.000000	1.348699	0.000000	0.000000	0.000000	-0.124528	0.202225	-0.519813	0.000000	0.000000	4.000000	5.000000	1.000000
14580.163266	0.034522	0.505047	0.230534	84.208641	47.387455	97.123772	4.814667	0.000000	1.348699	0.000000	0.000000	0.000000	-0.124528	0.202225	-0.519813	0.000000	0.000000	4.000000	5.000000	1.000000
14580.166600	0.034522	0.505047	0.230534	84.208641	47.387455	97.123772	4.814667	0.000000	1.348699	0.000000	0.000000	0.000000	-0.124528	0.202225	-0.519813	0.000000	0.000000	4.000000	5.000000	1.000000
14580.169933	0.034069	0.505783	0.228660	83.956581	44.079674	93.830864	4.809755	0.000000	1.366111	0.000000	0.000000	0.000000	-0.135925	0.220656	-0.562149	0.000000	0.000000	4.000000	5.000000	1.000000
14580.173266	0.034069	0.505783	0.228660	83.956581	44.079674	93.830864	4.809755	0.000000	1.366111	0.000000	0.000000	0.000000	-0.135925	0.220656	-0.562149	0.000000	0.000000	4.000000	5.000000	1.000000
14580.176600	0.034069	0.505783	0.228660	83.956581	44.079674	93.830864	4.809755	0.000000	1.366111	0.000000	0.000000	0.000000	-0.135925	0.220656	-0.562149	0.000000	0.000000	4.000000	5.000000	1.000000
14580.179933	0.033645	0.506544	0.226676	83.673615	41.218159	91.000298	4.804276	0.000000	1.385256	0.000000	0.000000	0.000000	-0.127196	0.228194	-0.595255	0.000000	0.000000	4.000000	5.000000	1.000000
14580.183266	0.033645	0.506544	0.226676	83.673615	41.218159	91.000298	4.804276	0.000000	1.385256	0.000000	0.000000	0.000000	-0.127196	0.228194	-0.595255	0.000000	0.000000	4.000000	5.000000	1.000000
14580.186600	0.033645	0.506544	0.226676	83.673615	41.218159	91.000298	4.804276	0.000000	1.385256	0.000000	0.000000	0.000000	-0.127196	0.228194	-0.595255	0.000000	0.000000	4.000000	5.000000	1.000000
14580.189933	0.033251	0.507406	0.224608	83.383965	38.889008	88.716194	4.798623	0.000000	1.404713	0.000000	0.000000	0.000000	-0.118119	0.258583	-0.620441	0.000000	0.000000	4.000000	5.000000	1.000000
14580.193266	0.033251	0.507406	0.224608	83.383965	38.889008	88.716194	4.798623	0.000000	1.404713	0.000000	0.000000	0.000000	-0.118119	0.258583	-0.620441	0.000000	0.000000	4.000000	5.000000	1.000000
14580.196600	0.033251	0.507406	0.224608	83.383965	38.889008	88.716194	4.798623	0.000000	1.404713	0.000000	0.000000	0.000000	-0.118119	0.258583	-0.620441	0.000000	0.000000	4.000000	5.000000	1.000000
14580.199933	0.032920	0.508276	0.222477	83.099419	36.874104	86.741402	4.792834	0.000000	1.424339	0.000000	0.000000	0.000000	-0.099094	0.261072	-0.639346	0.000000	0.000000	4.000000	5.000000	1.000000
14580.203266	0.032920	0.508276	0.222477	83.099419	36.874104	86.741402	4.792834	0.000000	1.424339	0.000000	0.000000	0.000000	-0.099094	0.261072	-0.639346	0.000000	0.000000	4.000000	5.000000	1.000000
14580.206600	0.032920	0.508276	0.222477	83.099419	36.874104	86.741402	4.792834	0.000000	1.424339	0.000000	0.000000	0.000000	-0.099094	0.261072	-0.639346	0.000000	0.000000	4.000000	5.000000	1.000000
14580.209933	0.032654	0.509230	0.220310	82.827995	35.142406	85.043373	4.787134	0.000000	1.443380	0.000000	0.000000	0.000000	-0.079843	0.286399	-0.650131	0.000000	0.000000	4.000000	5.000000	1.000000
14580.213266	0.032654	0.509230	0.220310	82.827995	35.142406	85.043373	4.787134	0.000000	1.443380	0.000000	0.000000	0.000000	-0.079843	0.286399	-0.650131	0.000000	0.000000	4.000000	5.000000	1.000000
14580.216600	0.032654	0.509230	0.220310	82.827995	35.142406	85.043373	4.787134	0.000000	1.443380	0.000000	0.000000	0.000000	-0.079843	0.286399	-0.650131	0.000000	0.000000	4.000000	5.000000	1.000000
14580.219933	0.032450	0.510192	0.218079	82.572861	33.657612	83.588280	4.781583	0.000000	1.461664	0.000000	0.000000	0.000000	-0.061176	0.288466	-0.669323	0.000000	0.000000	4.000000	5.000000	1.000000
14580.223266	0.032450	0.510192	0.218079	82.572861	33.657612	83.588280	4.781583	0.000000	1.461664	0.000000	0.000000	0.000000	-0.061176	0.288466	-0.669323	0.000000	0.000000	4.000000	5.000000	1.000000
14580.226600	0.032450	0.510192	0.218079	82.572861	33.657612	83.588280	4.781583	0.000000	1.461664	0.000000	0.000000	0.000000	-0.061176	0.288466	-0.669323	0.000000	0.000000	4.000000	5.000000	1.000000
14580.229933	0.032278	0.511219	0.215830	82.343269	32.407482	82.359566	4.776126	0.000000	1.479399	0.000000	0.000000	0.000000	-0.051625	0.308170	-0.674474	0.000000	0.000000	4.000000	5.000000	1.000000
14580.233266	0.032278	0.511219	0.215830	82.343269	32.407482	82.359566	4.776126	0.000000	1.479399	0.000000	0.000000	0.000000	-0.051625	0.308170	-0.674474	0.000000	0.000000	4.000000	5.000000	1.000000
14580.236600	0.032278	0.511219	0.215830	82.343269	32.407482	82.359566	4.776126	0.000000	1.479399	0.000000	0.000000	0.000000	-0.051625	0.308170	-0.674474	0.000000	0.000000	4.000000	5.000000	1.000000
14580.239933	0.032104	0.512252	0.213520	82.142746	31.353571	81.319717	4.770668	0.000000	1.496905	0.000000	0.000000	0.000000	-0.052384	0.309862	-0.693023	0.000000	0.000000	4.000000	5.000000	1.000000
14580.243266	0.032104	0.512252	0.213520	82.142746	31.353571	81.319717	4.770668	0.000000	1.496905	0.000000	0.000000	0.000000	-0.052384	0.309862	-0.693023	0.000000	0.000000	4.000000	5.000000	1.000000
14580.246600	0.032104	0.512252	0.213520	82.142746	31.353571	81.319717	4.770668	0.000000	1.496905	0.000000	0.000000	0.000000	-0.052384	0.309862	-0.693023	0.000000	0.000000	4.000000	5.000000	1.000000
14580.249933	0.032025	0.513332	0.211208	81.980827	30.465527	80.433449	4.764899	0.000000	1.515167	0.000000	0.000000	0.000000	-0.023666	0.324074	-0.693785	0.000000	0.000000	4.000000	5.000000	1.000000
14580.253266	0.032025	0.513332	0.211208	81.980827	30.465527	80.433449	4.764899	0.000000	1.515167	0.000000	0.000000	0.000000	-0.023666	0.324074	-0.693785	0.000000	0.000000	4.000000	5.000000	1.000000
14580.256600	0.032025	0.513332	0.211208	81.980827	30.465527	80.433449	4.764899	0.000000	1.515167	0.000000	0.000000	0.000000	-0.023666	0.324074	-0.693785	0.000000	0.000000	4.000000	5.000000	1.000000
14580.259933	0.031980	0.514446	0.208948	81.866989	29.653044	79.595276	4.759572	0.000000	1.531823	0.000000	0.000000	0.000000	-0.013465	0.333957	-0.677921	0.000000	0.000000	4.000000	5.000000	1.000000
14580.263266	0.031980	0.514446	0.208948	81.866989	29.653044	79.595276	4.759572	0.000000	1.531823	0.000000	0.000000	0.000000	-0.013465	0.333957	-0.677921	0.000000	0.000000	4.000000	5.000000	1.000000
14580.266600	0.031980	0.514446	0.208948	81.866989	29.653044	79.595276	4.759572	0.000000	1.531823	0.000000	0.000000	0.000000	-0.013465	0.333957	-0.677921	0.000000	0.000000	4.000000	5.000000	1.000000
14580.269933	0.032029	0.515569	0.206689	81.805710	28.846153	78.722427	4.754420	0.000000	1.547734	0.000000	0.000000	0.000000	0.014852	0.337083	-0.677606	0.000000	0.000000	4.000000	5.000000	1.000000
14580.273266	0.032029	0.515569	0.206689	81.805710	28.846153	78.722427	4.754420	0.000000	1.547734	0.000000	0.000000	0.000000	0.014852	0.337083	-0.677606	0.000000	0.000000	4.000000	5.000000	1.000000
14580.276600	0.032029	0.515569	0.206689	81.805710	28.846153	78.722427	4.754420	0.000000	1.547734	0.000000	0.000000	0.000000	0.014852	0.337083	-0.677606	0.000000	0.000000	4.000000	5.000000	1.000000
14580.279933	0.032207	0.516746	0.204495	81.801308	28.030470	77.799171	4.749761	0.000000	1.561977	0.000000	0.000000	0.000000	0.053250	0.352882	-0.658223	0.000000	0.000000	4.000000	5.000000	1.000000
14580.283266	0.032207	0.516746	0.204495	81.801308	28.030470	77.799171	4.749761	0.000000	1.561977	0.000000	0.000000	0.000000	0.053250	0.352882	-0.658223	0.000000	0.000000	4.000000	5.000000	1.000000
14580.286600	0.032207	0.516746	0.204495	81.801308	28.030470	77.799171	4.749761	0.000000	1.561977	0.000000	0.000000	0.000000	0.053250	0.352882	-0.658223	0.000000	0.000000	4.000000	5.000000	1.000000
14580.289933	0.032479	0.517919	0.202356	81.849030	27.201704	76.829453	4.746000	0.000000	1.573366	0.000000	0.000000	0.000000	0.081740	0.351940	-0.641862	0.000000	0.000000	4.000000	5.000000	1.000000
14580.293266	0.032479	0.517919	0.202356	81.849030	27.201704	76.829453	4.746000	0.000000	1.573366	0.000000	0.000000	0.000000	0.081740	0.351940	-0.641862	0.000000	0.000000	4.000000	5.000000	1.000000
14580.296600	0.032479	0.517919	0.202356	81.849030	27.201704	76.829453	4.746000	0.000000	1.573366	0.000000	0.000000	0.000000	0.081740	0.351940	-0.641862	0.000000	0.000000	4.000000	5.000000	1.000000
14580.299933	0.032814	0.519106	0.200254	81.954727	26.445864	75.907578	4.742933	0.000000	1.582588	0.000000	0.000000	0.000000	0.100350	0.356065	-0.630515	0.000000	0.000000	4.000000	5.000000	1.000000
14580.303266	0.032814	0.519106	0.200254	81.954727	26.445864	75.907578	4.742933	0.000000	1.582588	0.000000	0.000000	0.000000	0.100350	0.356065	-0.630515	0.000000	0.000000	4.000000	5.000000	1.000000
14580.306600	0.032814	0.519106	0.200254	81.954727	26.445864	75.907578	4.742933	0.000000	1.582588	0.000000	0.000000	0.000000	0.100350	0.356065	-0.630515	0.000000	0.000000	4.000000	5.000000	1.000000
14580.309933	0.033211	0.520290	0.198209	82.080742	25.593840	74.875282	4.740320	0.000000	1.590398	0.000000	0.000000	0.000000	0.119101	0.355346	-0.613393	0.000000	0.000000	4.000000	5.000000	1.000000
14580.313266	0.033211	0.520290	0.198209	82.080742	25.593840	74.875282	4.740320	0.000000	1.590398	0.000000	0.000000	0.000000	0.119101	0.355346	-0.613393	0.000000	0.000000	4.000000	5.000000	1.000000
14580.316600	0.033211	0.520290	0.198209	82.080742	25.593840	74.875282	4.740320	0.000000	1.590398	0.000000	0.000000	0.000000	0.119101	0.355346	-0.613393	0.000000	0.000000	4.000000	5.000000	1.000000
14580.319933	0.033574	0.521485	0.196174	82.190857	24.725491	73.853783	4.738233	0.000000	1.596606	0.000000	0.000000	0.000000	0.108986	0.358637	-0.610720	0.000000	0.000000	4.000000	5.000000	1.000000
14580.323266	0.033574	0.521485	0.196174	82.190857	24.725491	73.853783	4.738233	0.000000	1.596606	0.000000	0.000000	0.000000	0.108986	0.358637	-0.610720	0.000000	0.000000	4.000000	5.000000	1.000000
14580.326600	0.033574	0.521485	0.196174	82.190857	24.725491	73.853783	4.738233	0.000000	1.596606	0.000000	0.000000	0.000000	0.108986	0.358637	-0.610720	0.000000	0.000000	4.000000	5.000000	1.000000
14580.329933	0.033873	0.522727	0.194145	82.281364	24.057287	73.250130	4.735870	0.000000	1.603600	0.000000	0.000000	0.000000	0.089632	0.372536	-0.608605	0.000000	0.000000	4.000000	5.000000	1.000000
14580.333266	0.033873	0.522727	0.194145	82.281364	24.057287	73.250130	4.735870	0.000000	1.603600	0.000000	0.000000	0.000000	0.089632	0.372536	-0.608605	0.000000	0.000000	4.000000	5.000000	1.000000
14580.336600	0.033873	0.522727	0.194145	82.281364	24.057287	73.250130	4.735870	0.000000	1.603600	0.000000	0.000000	0.000000	0.089632	0.372536	-0.608605	0.000000	0.000000	4.000000	5.000000	1.000000
14580.339933	0.034139	0.524015	0.192122	82.343987	23.775587	73.922768	4.732988	0.000000	1.612087	0.000000	0.000000	0.000000	0.079701	0.386347	-0.606970	0.000000	0.000000	4.000000	5.000000	1.000000
14580.343266	0.034139	0.524015	0.192122	82.343987	23.775587	73.922768	4.732988	0.000000	1.612087	0.000000	0.000000	0.000000	0.079701	0.386347	-0.606970	0.000000	0.000000	4.000000	5.000000	1.000000
14580.346600	0.034139	0.524015	0.192122	82.343987	23.775587	73.922768	4.732988	0.000000	1.612087	0.000000	0.000000	0.000000	0.079701	0.386347	-0.606970	0.000000	0.000000	4.000000	5.000000	1.000000
14580.349933	0.034337	0.525306	0.190039	82.385262	23.854570	75.284088	4.729797	0.000000	1.621425	0.000000	0.000000	0.000000	0.059588	0.387197	-0.624645	0.000000	0.000000	4.000000	5.000000	1.000000
14580.353266	0.034337	0.525306	0.190039	82.385262	23.854570	75.284088	4.729797	0.000000	1.621425	0.000000	0.000000	0.000000	0.059588	0.387197	-0.624645	0.000000	0.000000	4.000000	5.000000	1.000000
14580.356600	0.034337	0.525306	0.190039	82.385262	23.854570	75.284088	4.729797	0.000000	1.621425	0.000000	0.000000	0.000000	0.059588	0.387197	-0.624645	0.000000	0.000000	4.000000	5.000000	1.000000
14580.359933	0.034561	0.526634	0.187889	82.423248	23.993214	75.712868	4.725853	0.000000	1.632884	0.000000	0.000000	0.000000	0.067118	0.398467	-0.645052	0.000000	0.000000	4.000000	5.000000	1.000000
14580.363266	0.034561	0.526634	0.187889	82.423248	23.993214	75.712868	4.725853	0.000000	1.632884	0.000000	0.000000	0.000000	0.067118	0.398467	-0.645052	0.000000	0.000000	4.000000	5.000000	1.000000
14580.366600	0.034561	0.526634	0.187889	82.423248	23.993214	75.712868	4.725853	0.000000	1.632884	0.000000	0.000000	0.000000	0.067118	0.398467	-0.645052	0.000000	0.000000	4.000000	5.000000	1.000000
14580.369933	0.034780	0.528053	0.185684	82.455429	24.116001	75.806587	4.721811	0.000000	1.644535	0.000000	0.000000	0.000000	0.065550	0.425828	-0.661682	0.000000	0.000000	4.000000	5.000000	1.000000
14580.373266	0.034780	0.528053	0.185684	82.455429	24.116001	75.806587	4.721811	0.000000	1.644535	0.000000	0.000000	0.000000	0.065550	0.425828	-0.661682	0.000000	0.000000	4.000000	5.000000	1.000000
14580.376600	0.034780	0.528053	0.185684	82.455429	24.116001	75.806587	4.721811	0.000000	1.644535	0.000000	0.000000	0.000000	0.065550	0.425828	-0.661682	0.000000	0.000000	4.000000	5.000000	1.000000
14580.379933	0.034962	0.529528	0.183427	82.484642	24.228271	75.900360	4.717458	0.000000	1.656984	0.000000	0.000000	0.000000	0.054880	0.442255	-0.676904	0.000000	0.000000	4.000000	5.000000	1.000000
14580.383266	0.034962	0.529528	0.183427	82.484642	24.228271	75.900360	4.717458	0.000000	1.656984	0.000000	0.000000	0.000000	0.054880	0.442255	-0.676904	0.000000	0.000000	4.000000	5.000000	1.000000
14580.386600	0.034962	0.529528	0.183427	82.484642	24.228271	75.900360	4.717458	0.000000	1.656984	0.000000	0.000000	0.000000	0.054880	0.442255	-0.676904	0.000000	0.000000	4.000000	5.000000	1.000000
14580.389933	0.035263	0.531040	0.181131	82.510902	24.340834	75.978218	4.712540	0.000000	1.670918	0.000000	0.000000	0.000000	0.090049	0.453712	-0.688956	0.000000	0.000000	4.000000	5.000000	1.000000
14580.393266	0.035263	0.531040	0.181131	82.510902	24.340834	75.978218	4.712540	0.000000	1.670918	0.000000	0.000000	0.000000	0.090049	0.453712	-0.688956	0.000000	0.000000	4.000000	5.000000	1.000000
14580.396600	0.035263	0.531040	0.181131	82.510902	24.340834	75.978218	4.712540	0.000000	1.670918	0.000000	0.000000	0.000000	0.090049	0.453712	-0.688956	0.000000	0.000000	4.000000	5.000000	1.000000
14580.399933	0.035620	0.532594	0.178832	82.533447	24.451939	76.054253	4.708316	0.000000	1.682784	0.000000	0.000000	0.000000	0.107276	0.466212	-0.689584	0.000000	0.000000	4.000000	5.000000	1.000000
14580.403266	0.035620	0.532594	0.178832	82.533447	24.451939	76.054253	4.708316	0.000000	1.682784	0.000000	0.000000	0.000000	0.107276	0.466212	-0.689584	0.000000	0.000000	4.000000	5.000000	1.000000
14580.406600	0.035620	0.532594	0.178832	82.533447	24.451939	76.054253	4.708316	0.000000	1.682784	0.000000	0.000000	0.000000	0.107276	0.466212	-0.689584	0.000000	0.000000	4.000000	5.000000	1.000000
14580.409933	0.036095	0.534189	0.176528	82.554367	24.571438	76.127510	4.704435	0.000000	1.693603	0.000000	0.000000	0.000000	0.142356	0.478573	-0.691316	0.000000	0.000000	4.000000	5.000000	1.000000
14580.413266	0.036095	0.534189	0.176528	82.554367	24.571438	76.127510	4.704435	0.000000	1.693603	0.000000	0.000000	0.000000	0.142356	0.478573	-0.691316	0.000000	0.000000	4.000000	5.000000	1.000000
14580.416600	0.036095	0.534189	0.176528	82.554367	24.571438	76.127510	4.704435	0.000000	1.693603	0.000000	0.000000	0.000000	0.142356	0.478573	-0.691316	0.000000	0.000000	4.000000	5.000000	1.000000
14580.419933	0.036716	0.535810	0.174235	82.575829	24.709236	76.237083	4.701414	0.000000	1.701971	0.000000	0.000000	0.000000	0.186379	0.486232	-0.687730	0.000000	0.000000	4.000000	5.000000	1.000000
14580.423266	0.036716	0.535810	0.174235	82.575829	24.709236	76.237083	4.701414	0.000000	1.701971	0.000000	0.000000	0.000000	0.186379	0.486232	-0.687730	0.000000	0.000000	4.000000	5.000000	1.000000
14580.426600	0.036716	0.535810	0.174235	82.575829	24.709236	76.237083	4.701414	0.000000	1.701971	0.000000	0.000000	0.000000	0.186379	0.486232	-0.687730	0.000000	0.000000	4.000000	5.000000	1.000000
14580.429933	0.037452	0.537491	0.171952	82.603363	24.851606	76.387329	4.699610	0.000000	1.706945	0.000000	0.000000	0.000000	0.220897	0.504255	-0.685032	0.000000	0.000000	4.000000	5.000000	1.000000
14580.433266	0.037452	0.537491	0.171952	82.603363	24.851606	76.387329	4.699610	0.000000	1.706945	0.000000	0.000000	0.000000	0.220897	0.504255	-0.685032	0.000000	0.000000	4.000000	5.000000	1.000000
14580.436600	0.037452	0.537491	0.171952	82.603363	24.851606	76.387329	4.699610	0.000000	1.706945	0.000000	0.000000	0.000000	0.220897	0.504255	-0.685032	0.000000	0.000000	4.000000	5.000000	1.000000
14580.439933	0.038215	0.539182	0.169707	82.648888	24.829540	76.524200	4.698794	0.000000	1.709191	0.000000	0.000000	0.000000	0.228709	0.507385	-0.673512	0.000000	0.000000	4.000000	5.000000	1.000000
14580.443266	0.038215	0.539182	0.169707	82.648888	24.829540	76.524200	4.698794	0.000000	1.709191	0.000000	0.000000	0.000000	0.228709	0.507385	-0.673512	0.000000	0.000000	4.000000	5.000000	1.000000
14580.446600	0.038215	0.539182	0.169707	82.648888	24.829540	76.524200	4.698794	0.000000	1.709191	0.000000	0.000000	0.000000	0.228709	0.507385	-0.673512	0.000000	0.000000	4.000000	5.000000	1.000000
14580.449933	0.039002	0.540865	0.167485	82.715897	24.327578	76.155807	4.698311	0.000000	1.710518	0.000000	0.000000	0.000000	0.236192	0.504749	-0.666596	0.000000	0.000000	4.000000	5.000000	1.000000
14580.453266	0.039002	0.540865	0.167485	82.715897	24.327578	76.155807	4.698311	0.000000	1.710518	0.000000	0.000000	0.000000	0.236192	0.504749	-0.666596	0.000000	0.000000	4.000000	5.000000	1.000000
14580.456600	0.039002	0.540865	0.167485	82.715897	24.327578	76.155807	4.698311	0.000000	1.710518	0.000000	0.000000	0.000000	0.236192	0.504749	-0.666596	0.000000	0.000000	4.000000	5.000000	1.000000
14580.459933	0.039757	0.542544	0.165326	82.811684	23.362165	74.978676	4.698115	0.000000	1.711054	0.000000	0.000000	0.000000	0.226578	0.503698	-0.647740	0.000000	0.000000	4.000000	5.000000	1.000000
14580.463266	0.039757	0.542544	0.165326	82.811684	23.362165	74.978676	4.698115	0.000000	1.711054	0.000000	0.000000	0.000000	0.226578	0.503698	-0.647740	0.000000	0.000000	4.000000	5.000000	1.000000
14580.466600	0.039757	0.542544	0.165326	82.811684	23.362165	74.978676	4.698115	0.000000	1.711054	0.000000	0.000000	0.000000	0.226578	0.503698	-0.647740	0.000000	0.000000	4.000000	5.000000	1.000000
14580.469933	0.040477	0.544229	0.163174	82.933197	22.211073	73.583824	4.697832	0.000000	1.711835	0.000000	0.000000	0.000000	0.216045	0.505679	-0.645543	0.000000	0.000000	4.000000	5.000000	1.000000
14580.473266	0.040477	0.544229	0.163174	82.933197	22.211073	73.583824	4.697832	0.000000	1.711835	0.000000	0.000000	0.000000	0.216045	0.505679	-0.645543	0.000000	0.000000	4.000000	5.000000	1.000000
14580.476600	0.040477	0.544229	0.163174	82.933197	22.211073	73.583824	4.697832	0.000000	1.711835	0.000000	0.000000	0.000000	0.216045	0.505679	-0.645543	0.000000	0.000000	4.000000	5.000000	1.000000
14580.479933	0.041107	0.545893	0.161074	83.078362	21.283939	72.490295	4.697239	0.000000	1.713459	0.000000	0.000000	0.000000	0.188819	0.499029	-0.629881	0.000000	0.000000	4.000000	5.000000	1.000000
14580.483266	0.041107	0.545893	0.161074	83.078362	21.283939	72.490295	4.697239	0.000000	1.713459	0.000000	0.000000	0.000000	0.188819	0.499029	-0.629881	0.000000	0.000000	4.000000	5.000000	1.000000
14580.486600	0.041107	0.545893	0.161074	83.078362	21.283939	72.490295	4.697239	0.000000	1.713459	0.000000	0.000000	0.000000	0.188819	0.499029	-0.629881	0.000000	0.000000	4.000000	5.000000	1.000000
14580.489933	0.041702	0.547510	0.158972	83.234650	20.991524	72.338524	4.695956	0.000000	1.716971	0.000000	0.000000	0.000000	0.178428	0.485170	-0.630647	0.000000	0.000000	4.000000	5.000000	1.000000
14580.493266	0.041702	0.547510	0.158972	83.234650	20.991524	72.338524	4.695956	0.000000	1.716971	0.000000	0.000000	0.000000	0.178428	0.485170	-0.630647	0.000000	0.000000	4.000000	5.000000	1.000000
14580.496600	0.041702	0.547510	0.158972	83.234650	20.991524	72.338524	4.695956	0.000000	1.716971	0.000000	0.000000	0.000000	0.178428	0.485170	-0.630647	0.000000	0.000000	4.000000	5.000000	1.000000
14580.499933	0.042294	0.549140	0.156913	83.378624	21.392513	73.741913	4.694299	0.000000	1.721498	0.000000	0.000000	0.000000	0.177838	0.488922	-0.617886	0.000000	0.000000	4.000000	5.000000	1.000000
14580.503266	0.042294	0.549140	0.156913	83.378624	21.392513	73.741913	4.694299	0.000000	1.721498	0.000000	0.000000	0.000000	0.177838	0.488922	-0.617886	0.000000	0.000000	4.000000	5.000000	1.000000
14580.506600	0.042294	0.549140	0.156913	83.378624	21.392513	73.741913	4.694299	0.000000	1.721498	0.000000	0.000000	0.000000	0.177838	0.488922	-0.617886	0.000000	0.000000	4.000000	5.000000	1.000000
14580.509933	0.042973	0.550749	0.154895	83.495583	21.805687	75.694778	4.692726	0.000000	1.725782	0.000000	0.000000	0.000000	0.203558	0.482767	-0.605351	0.000000	0.000000	4.000000	5.000000	1.000000
14580.513266	0.042973	0.550749	0.154895	83.495583	21.805687	75.694778	4.692726	0.000000	1.725782	0.000000	0.000000	0.000000	0.203558	0.482767	-0.605351	0.000000	0.000000	4.000000	5.000000	1.000000
14580.516600	0.042973	0.550749	0.154895	83.495583	21.805687	75.694778	4.692726	0.000000	1.725782	0.000000	0.000000	0.000000	0.203558	0.482767	-0.605351	0.000000	0.000000	4.000000	5.000000	1.000000
14580.519933	0.043740	0.552397	0.152965	83.581032	21.830938	76.939224	4.692102	0.000000	1.727477	0.000000	0.000000	0.000000	0.230089	0.494372	-0.578781	0.000000	0.000000	4.000000	5.000000	1.000000
14580.523266	0.043740	0.552397	0.152965	83.581032	21.830938	76.939224	4.692102	0.000000	1.727477	0.000000	0.000000	0.000000	0.230089	0.494372	-0.578781	0.000000	0.000000	4.000000	5.000000	1.000000
14580.526600	0.043740	0.552397	0.152965	83.581032	21.830938	76.939224	4.692102	0.000000	1.727477	0.000000	0.000000	0.000000	0.230089	0.494372	-0.578781	0.000000	0.000000	4.000000	5.000000	1.000000
14580.529933	0.044566	0.553998	0.151122	83.644951	21.397797	77.187263	4.692666	0.000000	1.725946	0.000000	0.000000	0.000000	0.247735	0.480364	-0.553062	0.000000	0.000000	4.000000	5.000000	1.000000
14580.533266	0.044566	0.553998	0.151122	83.644951	21.397797	77.187263	4.692666	0.000000	1.725946	0.000000	0.000000	0.000000	0.247735	0.480364	-0.553062	0.000000	0.000000	4.000000	5.000000	1.000000
14580.536600	0.044566	0.553998	0.151122	83.644951	21.397797	77.187263	4.692666	0.000000	1.725946	0.000000	0.000000	0.000000	0.247735	0.480364	-0.553062	0.000000	0.000000	4.000000	5.000000	1.000000
14580.539933	0.045484	0.555599	0.149430	83.681053	20.513824	76.377914	4.694151	0.000000	1.721903	0.000000	0.000000	0.000000	0.275522	0.480211	-0.507609	0.000000	0.000000	4.000000	5.000000	1.000000
14580.543266	0.045484	0.555599	0.149430	83.681053	20.513824	76.377914	4.694151	0.000000	1.721903	0.000000	0.000000	0.000000	0.275522	0.480211	-0.507609	0.000000	0.000000	4.000000	5.000000	1.000000
14580.546600	0.045484	0.555599	0.149430	83.681053	20.513824	76.377914	4.694151	0.000000	1.721903	0.000000	0.000000	0.000000	0.275522	0.480211	-0.507609	0.000000	0.000000	4.000000	5.000000	1.000000
14580.549933	0.046463	0.557109	0.147851	83.714531	19.245571	74.860397	4.697169	0.000000	1.713652	0.000000	0.000000	0.000000	0.293796	0.453064	-0.473658	0.000000	0.000000	4.000000	5.000000	1.000000
14580.553266	0.046463	0.557109	0.147851	83.714531	19.245571	74.860397	4.697169	0.000000	1.713652	0.000000	0.000000	0.000000	0.293796	0.453064	-0.473658	0.000000	0.000000	4.000000	5.000000	1.000000
14580.556600	0.046463	0.557109	0.147851	83.714531	19.245571	74.860397	4.697169	0.000000	1.713652	0.000000	0.000000	0.000000	0.293796	0.453064	-0.473658	0.000000	0.000000	4.000000	5.000000	1.000000
14580.559933	0.047473	0.558577	0.146362	83.774200	17.548088	72.863441	4.701285	0.000000	1.702329	0.000000	0.000000	0.000000	0.302936	0.440353	-0.446715	0.000000	0.000000	4.000000	5.000000	1.000000
14580.563266	0.047473	0.558577	0.146362	83.774200	17.548088	72.863441	4.701285	0.000000	1.702329	0.000000	0.000000	0.000000	0.302936	0.440353	-0.446715	0.000000	0.000000	4.000000	5.000000	1.000000
14580.566600	0.047473	0.558577	0.146362	83.774200	17.548088	72.863441	4.701285	0.000000	1.702329	0.000000	0.000000	0.000000	0.302936	0.440353	-0.446715	0.000000	0.000000	4.000000	5.000000	1.000000
14580.569933	0.048486	0.559937	0.144977	83.907578	15.641418	70.624809	4.706110	0.000000	1.688944	0.000000	0.000000	0.000000	0.303876	0.408185	-0.415569	0.000000	0.000000	4.000000	5.000000	1.000000
14580.573266	0.048486	0.559937	0.144977	83.907578	15.641418	70.624809	4.706110	0.000000	1.688944	0.000000	0.000000	0.000000	0.303876	0.408185	-0.415569	0.000000	0.000000	4.000000	5.000000	1.000000
14580.576600	0.048486	0.559937	0.144977	83.907578	15.641418	70.624809	4.706110	0.000000	1.688944	0.000000	0.000000	0.000000	0.303876	0.408185	-0.415569	0.000000	0.000000	4.000000	5.000000	1.000000
14580.579933	0.049584	0.561252	0.143642	84.178329	14.022607	68.680321	4.711415	0.000000	1.674086	0.000000	0.000000	0.000000	0.329508	0.394360	-0.400563	0.000000	0.000000	4.000000	5.000000	1.000000
14580.583266	0.049584	0.561252	0.143642	84.178329	14.022607	68.680321	4.711415	0.000000	1.674086	0.000000	0.000000	0.000000	0.329508	0.394360	-0.400563	0.000000	0.000000	4.000000	5.000000	1.000000
14580.586600	0.049584	0.561252	0.143642	84.178329	14.022607	68.680321	4.711415	0.000000	1.674086	0.000000	0.000000	0.000000	0.329508	0.394360	-0.400563	0.000000	0.000000	4.000000	5.000000	1.000000
14580.589933	0.050712	0.562455	0.142373	84.650055	13.338324	67.728951	4.717845	0.000000	1.655878	0.000000	0.000000	0.000000	0.338300	0.361015	-0.380673	0.000000	0.000000	4.000000	5.000000	1.000000
14580.593266	0.050712	0.562455	0.142373	84.650055	13.338324	67.728951	4.717845	0.000000	1.655878	0.000000	0.000000	0.000000	0.338300	0.361015	-0.380673	0.000000	0.000000	4.000000	5.000000	1.000000
14580.596600	0.050712	0.562455	0.142373	84.650055	13.338324	67.728951	4.717845	0.000000	1.655878	0.000000	0.000000	0.000000	0.338300	0.361015	-0.380673	0.000000	0.000000	4.000000	5.000000	1.000000
14580.599933	0.051867	0.563627	0.141138	85.251625	14.189239	68.421875	4.724879	0.000000	1.635704	0.000000	0.000000	0.000000	0.346337	0.351643	-0.370405	0.000000	0.000000	4.000000	5.000000	1.000000
14580.603266	0.051867	0.563627	0.141138	85.251625	14.189239	68.421875	4.724879	0.000000	1.635704	0.000000	0.000000	0.000000	0.346337	0.351643	-0.370405	0.000000	0.000000	4.000000	5.000000	1.000000
14580.606600	0.051867	0.563627	0.141138	85.251625	14.189239	68.421875	4.724879	0.000000	1.635704	0.000000	0.000000	0.000000	0.346337	0.351643	-0.370405	0.000000	0.000000	4.000000	5.000000	1.000000
14580.609933	0.053018	0.564749	0.139925	85.863838	16.242764	70.385429	4.732364	0.000000	1.613918	0.000000	0.000000	0.000000	0.345489	0.336462	-0.363937	0.000000	0.000000	4.000000	5.000000	1.000000
14580.613266	0.053018	0.564749	0.139925	85.863838	16.242764	70.385429	4.732364	0.000000	1.613918	0.000000	0.000000	0.000000	0.345489	0.336462	-0.363937	0.000000	0.000000	4.000000	5.000000	1.000000
14580.616600	0.053018	0.564749	0.139925	85.863838	16.242764	70.385429	4.732364	0.000000	1.613918	0.000000	0.000000	0.000000	0.345489	0.336462	-0.363937	0.000000	0.000000	4.000000	5.000000	1.000000
14580.619933	0.054139	0.565820	0.138736	86.432343	18.901716	73.009331	4.739948	0.000000	1.591507	0.000000	0.000000	0.000000	0.336207	0.321429	-0.356604	0.000000	0.000000	4.000000	5.000000	1.000000
14580.623266	0.054139	0.565820	0.138736	86.432343	18.901716	73.009331	4.739948	0.000000	1.591507	0.000000	0.000000	0.000000	0.336207	0.321429	-0.356604	0.000000	0.000000	4.000000	5.000000	1.000000
14580.626600	0.054139	0.565820	0.138736	86.432343	18.901716	73.009331	4.739948	0.000000	1.591507	0.000000	0.000000	0.000000	0.336207	0.321429	-0.356604	0.000000	0.000000	4.000000	5.000000	1.000000
14580.629933	0.055279	0.566881	0.137503	86.950722	22.036100	76.130302	4.747346	0.000000	1.569300	0.000000	0.000000	0.000000	0.342189	0.318157	-0.369836	0.000000	0.000000	4.000000	5.000000	1.000000
14580.633266	0.055279	0.566881	0.137503	86.950722	22.036100	76.130302	4.747346	0.000000	1.569300	0.000000	0.000000	0.000000	0.342189	0.318157	-0.369836	0.000000	0.000000	4.000000	5.000000	1.000000
14580.636600	0.055279	0.566881	0.137503	86.950722	22.036100	76.130302	4.747346	0.000000	1.569300	0.000000	0.000000	0.000000	0.342189	0.318157	-0.369836	0.000000	0.000000	4.000000	5.000000	1.000000
14580.639933	0.056412	0.567898	0.136235	87.415634	25.653145	79.750145	4.754846	0.000000	1.546429	0.000000	0.000000	0.000000	0.339760	0.305029	-0.380529	0.000000	0.000000	4.000000	5.000000	1.000000
14580.643266	0.056412	0.567898	0.136235	87.415634	25.653145	79.750145	4.754846	0.000000	1.546429	0.000000	0.000000	0.000000	0.339760	0.305029	-0.380529	0.000000	0.000000	4.000000	5.000000	1.000000
14580.646600	0.056412	0.567898	0.136235	87.415634	25.653145	79.750145	4.754846	0.000000	1.546429	0.000000	0.000000	0.000000	0.339760	0.305029	-0.380529	0.000000	0.000000	4.000000	5.000000	1.000000
14580.649933	0.057532	0.568929	0.134882	87.829033	30.244513	84.420151	4.762194	0.000000	1.523650	0.000000	0.000000	0.000000	0.335847	0.309310	-0.405807	0.000000	0.000000	4.000000	5.000000	1.000000
14580.653266	0.057532	0.568929	0.134882	87.829033	30.244513	84.420151	4.762194	0.000000	1.523650	0.000000	0.000000	0.000000	0.335847	0.309310	-0.405807	0.000000	0.000000	4.000000	5.000000	1.000000
14580.656600	0.057532	0.568929	0.134882	87.829033	30.244513	84.420151	4.762194	0.000000	1.523650	0.000000	0.000000	0.000000	0.335847	0.309310	-0.405807	0.000000	0.000000	4.000000	5.000000	1.000000
14580.659933	0.058694	0.569941	0.133446	88.192360	36.132118	90.495728	4.769190	0.000000	1.501608	0.000000	0.000000	0.000000	0.348776	0.303659	-0.431015	0.000000	0.000000	4.000000	5.000000	1.000000
14580.663266	0.058694	0.569941	0.133446	88.192360	36.132118	90.495728	4.769190	0.000000	1.501608	0.000000	0.000000	0.000000	0.348776	0.303659	-0.431015	0.000000	0.000000	4.000000	5.000000	1.000000
14580.666600	0.058694	0.569941	0.133446	88.192360	36.132118	90.495728	4.769190	0.000000	1.501608	0.000000	0.000000	0.000000	0.348776	0.303659	-0.431015	0.000000	0.000000	4.000000	5.000000	1.000000
14580.669933	0.059844	0.570986	0.131939	88.504982	43.861336	98.420677	4.776416	0.000000	1.478462	0.000000	0.000000	0.000000	0.344918	0.313474	-0.451933	0.000000	0.000000	4.000000	5.000000	1.000000
14580.673266	0.059844	0.570986	0.131939	88.504982	43.861336	98.420677	4.776416	0.000000	1.478462	0.000000	0.000000	0.000000	0.344918	0.313474	-0.451933	0.000000	0.000000	4.000000	5.000000	1.000000
14580.676600	0.059844	0.570986	0.131939	88.504982	43.861336	98.420677	4.776416	0.000000	1.478462	0.000000	0.000000	0.000000	0.344918	0.313474	-0.451933	0.000000	0.000000	4.000000	5.000000	1.000000
14580.679933	0.061013	0.572037	0.130403	88.751961	53.857082	108.559319	4.783361	0.000000	1.455835	0.000000	0.000000	0.000000	0.350622	0.315504	-0.460935	0.000000	0.000000	4.000000	5.000000	1.000000
14580.683266	0.061013	0.572037	0.130403	88.751961	53.857082	108.559319	4.783361	0.000000	1.455835	0.000000	0.000000	0.000000	0.350622	0.315504	-0.460935	0.000000	0.000000	4.000000	5.000000	1.000000
14580.686600	0.061013	0.572037	0.130403	88.751961	53.857082	108.559319	4.783361	0.000000	1.455835	0.000000	0.000000	0.000000	0.350622	0.315504	-0.460935	0.000000	0.000000	4.000000	5.000000	1.000000
14580.689933	0.062113	0.573056	0.128814	88.926254	66.140244	120.938011	4.790478	0.000000	1.432245	0.000000	0.000000	0.000000	0.330198	0.305645	-0.476497	0.000000	0.000000	4.000000	5.000000	1.000000
14580.693266	0.062113	0.573056	0.128814	88.926254	66.140244	120.938011	4.790478	0.000000	1.432245	0.000000	0.000000	0.000000	0.330198	0.305645	-0.476497	0.000000	0.000000	4.000000	5.000000	1.000000
14580.696600	0.062113	0.573056	0.128814	88.926254	66.140244	120.938011	4.790478	0.000000	1.432245	0.000000	0.000000	0.000000	0.330198	0.305645	-0.476497	0.000000	0.000000	4.000000	5.000000	1.000000
14580.699933	0.063201	0.574074	0.127162	89.026627	79.833931	134.682297	4.796825	0.000000	1.410839	0.000000	0.000000	0.000000	0.326236	0.305327	-0.495667	0.000000	0.000000	4.000000	5.000000	1.000000
14580.703266	0.063201	0.574074	0.127162	89.026627	79.833931	134.682297	4.796825	0.000000	1.410839	0.000000	0.000000	0.000000	0.326236	0.305327	-0.495667	0.000000	0.000000	4.000000	5.000000	1.000000
14580.706600	0.063201	0.574074	0.127162	89.026627	79.833931	134.682297	4.796825	0.000000	1.410839	0.000000	0.000000	0.000000	0.326236	0.305327	-0.495667	0.000000	0.000000	4.000000	5.000000	1.000000
14580.709933	0.064249	0.575078	0.125470	89.063301	93.504776	148.551910	4.802930	0.000000	1.389916	0.000000	0.000000	0.000000	0.314566	0.301137	-0.507506	0.000000	0.000000	4.000000	5.000000	1.000000
14580.713266	0.064249	0.575078	0.125470	89.063301	93.504776	148.551910	4.802930	0.000000	1.389916	0.000000	0.000000	0.000000	0.314566	0.301137	-0.507506	0.000000	0.000000	4.000000	5.000000	1.000000
14580.716600	0.064249	0.575078	0.125470	89.063301	93.504776	148.551910	4.802930	0.000000	1.389916	0.000000	0.000000	0.000000	0.314566	0.301137	-0.507506	0.000000	0.000000	4.000000	5.000000	1.000000
14580.719933	0.065231	0.576067	0.123742	89.051056	105.012688	160.340179	4.808610	0.000000	1.370136	0.000000	0.000000	0.000000	0.294611	0.296884	-0.518386	0.000000	0.000000	4.000000	5.000000	1.000000
14580.723266	0.065231	0.576067	0.123742	89.051056	105.012688	160.340179	4.808610	0.000000	1.370136	0.000000	0.000000	0.000000	0.294611	0.296884	-0.518386	0.000000	0.000000	4.000000	5.000000	1.000000
14580.726600	0.065231	0.576067	0.123742	89.051056	105.012688	160.340179	4.808610	0.000000	1.370136	0.000000	0.000000	0.000000	0.294611	0.296884	-0.518386	0.000000	0.000000	4.000000	5.000000	1.000000
14580.729933	0.066259	0.577030	0.121988	89.019615	113.074028	168.570389	4.813598	0.000000	1.352508	0.000000	0.000000	0.000000	0.308466	0.288903	-0.526460	0.000000	0.000000	4.000000	5.000000	1.000000
14580.733266	0.066259	0.577030	0.121988	89.019615	113.074028	168.570389	4.813598	0.000000	1.352508	0.000000	0.000000	0.000000	0.308466	0.288903	-0.526460	0.000000	0.000000	4.000000	5.000000	1.000000
14580.736600	0.066259	0.577030	0.121988	89.019615	113.074028	168.570389	4.813598	0.000000	1.352508	0.000000	0.000000	0.000000	0.308466	0.288903	-0.526460	0.000000	0.000000	4.000000	5.000000	1.000000
14580.739933	0.067251	0.577967	0.120215	88.994385	117.310768	172.878159	4.819063	0.000000	1.332903	0.000000	0.000000	0.000000	0.297465	0.280895	-0.531730	0.000000	0.000000	4.000000	5.000000	1.000000
14580.743266	0.067251	0.577967	0.120215	88.994385	117.310768	172.878159	4.819063	0.000000	1.332903	0.000000	0.000000	0.000000	0.297465	0.280895	-0.531730	0.000000	0.000000	4.000000	5.000000	1.000000
14580.746600	0.067251	0.577967	0.120215	88.994385	117.310768	172.878159	4.819063	0.000000	1.332903	0.000000	0.000000	0.000000	0.297465	0.280895	-0.531730	0.000000	0.000000	4.000000	5.000000	1.000000
14580.749933	0.068259	0.578857	0.118404	88.996140	117.465729	173.162338	4.824195	0.000000	1.314206	0.000000	0.000000	0.000000	0.302363	0.266982	-0.543434	0.000000	0.000000	4.000000	5.000000	1.000000
14580.753266	0.068259	0.578857	0.118404	88.996140	117.465729	173.162338	4.824195	0.000000	1.314206	0.000000	0.000000	0.000000	0.302363	0.266982	-0.543434	0.000000	0.000000	4.000000	5.000000	1.000000
14580.756600	0.068259	0.578857	0.118404	88.996140	117.465729	173.162338	4.824195	0.000000	1.314206	0.000000	0.000000	0.000000	0.302363	0.266982	-0.543434	0.000000	0.000000	4.000000	5.000000	1.000000
14580.759933	0.069262	0.579728	0.116609	88.999855	117.629959	173.448685	4.829477	0.000000	1.294663	0.000000	0.000000	0.000000	0.300833	0.261360	-0.538509	0.000000	0.000000	4.000000	5.000000	1.000000
14580.763266	0.069262	0.579728	0.116609	88.999855	117.629959	173.448685	4.829477	0.000000	1.294663	0.000000	0.000000	0.000000	0.300833	0.261360	-0.538509	0.000000	0.000000	4.000000	5.000000	1.000000
14580.766600	0.069262	0.579728	0.116609	88.999855	117.629959	173.448685	4.829477	0.000000	1.294663	0.000000	0.000000	0.000000	0.300833	0.261360	-0.538509	0.000000	0.000000	4.000000	5.000000	1.000000
14580.769933	0.070303	0.580545	0.114734	89.009491	117.831841	173.704575	4.834843	0.000000	1.274476	0.000000	0.000000	0.000000	0.312347	0.245111	-0.562328	0.000000	0.000000	4.000000	5.000000	1.000000
14580.773266	0.070303	0.580545	0.114734	89.009491	117.831841	173.704575	4.834843	0.000000	1.274476	0.000000	0.000000	0.000000	0.312347	0.245111	-0.562328	0.000000	0.000000	4.000000	5.000000	1.000000
14580.776600	0.070303	0.580545	0.114734	89.009491	117.831841	173.704575	4.834843	0.000000	1.274476	0.000000	0.000000	0.000000	0.312347	0.245111	-0.562328	0.000000	0.000000	4.000000	5.000000	1.000000
14580.779933	0.071311	0.581343	0.112880	89.026825	117.398811	173.466843	4.840484	0.000000	1.252883	0.000000	0.000000	0.000000	0.302553	0.239494	-0.556389	0.000000	0.000000	4.000000	5.000000	1.000000
14580.783266	0.071311	0.581343	0.112880	89.026825	117.398811	173.466843	4.840484	0.000000	1.252883	0.000000	0.000000	0.000000	0.302553	0.239494	-0.556389	0.000000	0.000000	4.000000	5.000000	1.000000
14580.786600	0.071311	0.581343	0.112880	89.026825	117.398811	173.466843	4.840484	0.000000	1.252883	0.000000	0.000000	0.000000	0.302553	0.239494	-0.556389	0.000000	0.000000	4.000000	5.000000	1.000000
14580.789933	0.072282	0.582146	0.111001	89.062462	117.508690	173.867905	4.845941	0.000000	1.231608	0.000000	0.000000	0.000000	0.291207	0.240957	-0.563524	0.000000	0.000000	4.000000	5.000000	1.000000
14580.793266	0.072282	0.582146	0.111001	89.062462	117.508690	173.867905	4.845941	0.000000	1.231608	0.000000	0.000000	0.000000	0.291207	0.240957	-0.563524	0.000000	0.000000	4.000000	5.000000	1.000000
14580.796600	0.072282	0.582146	0.111001	89.062462	117.508690	173.867905	4.845941	0.000000	1.231608	0.000000	0.000000	0.000000	0.291207	0.240957	-0.563524	0.000000	0.000000	4.000000	5.000000	1.000000
14580.799933	0.073272	0.582943	0.109114	89.099945	118.924644	175.498810	4.851045	0.000000	1.211347	0.000000	0.000000	0.000000	0.296870	0.238867	-0.566129	0.000000	0.000000	4.000000	5.000000	1.000000
14580.803266	0.073272	0.582943	0.109114	89.099945	118.924644	175.498810	4.851045	0.000000	1.211347	0.000000	0.000000	0.000000	0.296870	0.238867	-0.566129	0.000000	0.000000	4.000000	5.000000	1.000000
14580.806600	0.073272	0.582943	0.109114	89.099945	118.924644	175.498810	4.851045	0.000000	1.211347	0.000000	0.000000	0.000000	0.296870	0.238867	-0.566129	0.000000	0.000000	4.000000	5.000000	1.000000
14580.809933	0.074227	0.583783	0.107234	89.130920	120.397125	177.084061	4.856419	0.000000	1.189619	0.000000	0.000000	0.000000	0.286701	0.252015	-0.564136	0.000000	0.000000	4.000000	5.000000	1.000000
14580.813266	0.074227	0.583783	0.107234	89.130920	120.397125	177.084061	4.856419	0.000000	1.189619	0.000000	0.000000	0.000000	0.286701	0.252015	-0.564136	0.000000	0.000000	4.000000	5.000000	1.000000
14580.816600	0.074227	0.583783	0.107234	89.130920	120.397125	177.084061	4.856419	0.000000	1.189619	0.000000	0.000000	0.000000	0.286701	0.252015	-0.564136	0.000000	0.000000	4.000000	5.000000	1.000000
14580.819933	0.075203	0.584666	0.105353	89.152809	120.295067	176.927704	4.861559	0.000000	1.168435	0.000000	0.000000	0.000000	0.292637	0.265058	-0.564274	0.000000	0.000000	4.000000	5.000000	1.000000
14580.823266	0.075203	0.584666	0.105353	89.152809	120.295067	176.927704	4.861559	0.000000	1.168435	0.000000	0.000000	0.000000	0.292637	0.265058	-0.564274	0.000000	0.000000	4.000000	5.000000	1.000000
14580.826600	0.075203	0.584666	0.105353	89.152809	120.295067	176.927704	4.861559	0.000000	1.168435	0.000000	0.000000	0.000000	0.292637	0.265058	-0.564274	0.000000	0.000000	4.000000	5.000000	1.000000
14580.829933	0.076205	0.585621	0.103524	89.169846	117.471115	174.010941	4.867000	0.000000	1.145563	0.000000	0.000000	0.000000	0.300637	0.286526	-0.548733	0.000000	0.000000	4.000000	5.000000	1.000000
14580.833266	0.076205	0.585621	0.103524	89.169846	117.471115	174.010941	4.867000	0.000000	1.145563	0.000000	0.000000	0.000000	0.300637	0.286526	-0.548733	0.000000	0.000000	4.000000	5.000000	1.000000
14580.836600	0.076205	0.585621	0.103524	89.169846	117.471115	174.010941	4.867000	0.000000	1.145563	0.000000	0.000000	0.000000	0.300637	0.286526	-0.548733	0.000000	0.000000	4.000000	5.000000	1.000000
14580.839933	0.077206	0.586597	0.101742	89.198868	111.497993	168.126846	4.872933	0.000000	1.120054	0.000000	0.000000	0.000000	0.300370	0.292798	-0.534597	0.000000	0.000000	4.000000	5.000000	1.000000
14580.843266	0.077206	0.586597	0.101742	89.198868	111.497993	168.126846	4.872933	0.000000	1.120054	0.000000	0.000000	0.000000	0.300370	0.292798	-0.534597	0.000000	0.000000	4.000000	5.000000	1.000000
14580.846600	0.077206	0.586597	0.101742	89.198868	111.497993	168.126846	4.872933	0.000000	1.120054	0.000000	0.000000	0.000000	0.300370	0.292798	-0.534597	0.000000	0.000000	4.000000	5.000000	1.000000
14580.849933	0.078185	0.587634	0.100041	89.227219	103.909569	160.896027	4.879053	0.000000	1.093089	0.000000	0.000000	0.000000	0.293546	0.311050	-0.510222	0.000000	0.000000	4.000000	5.000000	1.000000
14580.853266	0.078185	0.587634	0.100041	89.227219	103.909569	160.896027	4.879053	0.000000	1.093089	0.000000	0.000000	0.000000	0.293546	0.311050	-0.510222	0.000000	0.000000	4.000000	5.000000	1.000000
14580.856600	0.078185	0.587634	0.100041	89.227219	103.909569	160.896027	4.879053	0.000000	1.093089	0.000000	0.000000	0.000000	0.293546	0.311050	-0.510222	0.000000	0.000000	4.000000	5.000000	1.000000
14580.859933	0.079186	0.588703	0.098362	89.272072	96.063202	153.122314	4.885197	0.000000	1.065290	0.000000	0.000000	0.000000	0.300527	0.320785	-0.503818	0.000000	0.000000	4.000000	5.000000	1.000000
14580.863266	0.079186	0.588703	0.098362	89.272072	96.063202	153.122314	4.885197	0.000000	1.065290	0.000000	0.000000	0.000000	0.300527	0.320785	-0.503818	0.000000	0.000000	4.000000	5.000000	1.000000
14580.866600	0.079186	0.588703	0.098362	89.272072	96.063202	153.122314	4.885197	0.000000	1.065290	0.000000	0.000000	0.000000	0.300527	0.320785	-0.503818	0.000000	0.000000	4.000000	5.000000	1.000000
14580.869933	0.080187	0.589825	0.096722	89.318726	87.015762	143.984085	4.891684	0.000000	1.035098	0.000000	0.000000	0.000000	0.300253	0.336486	-0.491797	0.000000	0.000000	4.000000	5.000000	1.000000
14580.873266	0.080187	0.589825	0.096722	89.318726	87.015762	143.984085	4.891684	0.000000	1.035098	0.000000	0.000000	0.000000	0.300253	0.336486	-0.491797	0.000000	0.000000	4.000000	5.000000	1.000000
14580.876600	0.080187	0.589825	0.096722	89.318726	87.015762	143.984085	4.891684	0.000000	1.035098	0.000000	0.000000	0.000000	0.300253	0.336486	-0.491797	0.000000	0.000000	4.000000	5.000000	1.000000
14580.879933	0.081104	0.590960	0.095104	89.345383	78.785538	135.836502	4.836110	0.000000	0.990641	0.000000	0.000000	0.000000	0.275128	0.340332	-0.485400	0.000000	0.000000	4.000000	5.000000	1.000000
14580.883266	0.081104	0.590960	0.095104	89.345383	78.785538	135.836502	4.836110	0.000000	0.990641	0.000000	0.000000	0.000000	0.275128	0.340332	-0.485400	0.000000	0.000000	4.000000	5.000000	1.000000
14580.886600	0.081104	0.590960	0.095104	89.345383	78.785538	135.836502	4.836110	0.000000	0.990641	0.000000	0.000000	0.000000	0.275128	0.340332	-0.485400	0.000000	0.000000	4.000000	5.000000	1.000000
14580.889933	0.081909	0.592118	0.093489	89.355324	71.886879	129.422623	4.755210	0.000000	0.944786	0.000000	0.000000	0.000000	0.241393	0.347401	-0.484433	0.000000	0.000000	4.000000	5.000000	1.000000
14580.893266	0.081909	0.592118	0.093489	89.355324	71.886879	129.422623	4.755210	0.000000	0.944786	0.000000	0.000000	0.000000	0.241393	0.347401	-0.484433	0.000000	0.000000	4.000000	5.000000	1.000000
14580.896600	0.081909	0.592118	0.093489	89.355324	71.886879	129.422623	4.755210	0.000000	0.944786	0.000000	0.000000	0.000000	0.241393	0.347401	-0.484433	0.000000	0.000000	4.000000	5.000000	1.000000
14580.899933	0.082628	0.593299	0.091874	89.351692	66.457733	124.286346	4.674471	0.000000	0.904554	0.000000	0.000000	0.000000	0.215726	0.354366	-0.484545	0.000000	0.000000	4.000000	5.000000	1.000000
14580.903266	0.082628	0.593299	0.091874	89.351692	66.457733	124.286346	4.674471	0.000000	0.904554	0.000000	0.000000	0.000000	0.215726	0.354366	-0.484545	0.000000	0.000000	4.000000	5.000000	1.000000
14580.906600	0.082628	0.593299	0.091874	89.351692	66.457733	124.286346	4.674471	0.000000	0.904554	0.000000	0.000000	0.000000	0.215726	0.354366	-0.484545	0.000000	0.000000	4.000000	5.000000	1.000000
14580.909933	0.083292	0.594493	0.090277	89.321030	62.131733	119.960320	4.593713	0.000000	0.868600	0.000000	0.000000	0.000000	0.199059	0.358147	-0.479060	0.000000	0.000000	4.000000	5.000000	1.000000
14580.913266	0.083292	0.594493	0.090277	89.321030	62.131733	119.960320	4.593713	0.000000	0.868600	0.000000	0.000000	0.000000	0.199059	0.358147	-0.479060	0.000000	0.000000	4.000000	5.000000	1.000000
14580.916600	0.083292	0.594493	0.090277	89.321030	62.131733	119.960320	4.593713	0.000000	0.868600	0.000000	0.000000	0.000000	0.199059	0.358147	-0.479060	0.000000	0.000000	4.000000	5.000000	1.000000
14580.919933	0.083898	0.595679	0.088684	89.283997	58.389702	116.155022	4.513870	0.000000	0.835423	0.000000	0.000000	0.000000	0.181852	0.355957	-0.478026	0.000000	0.000000	4.000000	5.000000	1.000000
14580.923266	0.083898	0.595679	0.088684	89.283997	58.389702	116.155022	4.513870	0.000000	0.835423	0.000000	0.000000	0.000000	0.181852	0.355957	-0.478026	0.000000	0.000000	4.000000	5.000000	1.000000
14580.926600	0.083898	0.595679	0.088684	89.283997	58.389702	116.155022	4.513870	0.000000	0.835423	0.000000	0.000000	0.000000	0.181852	0.355957	-0.478026	0.000000	0.000000	4.000000	5.000000	1.000000
14580.929933	0.084503	0.596898	0.087116	89.238693	54.792160	112.535301	4.434199	0.000000	0.805115	0.000000	0.000000	0.000000	0.181680	0.365709	-0.470348	0.000000	0.000000	4.000000	5.000000	1.000000
14580.933266	0.084503	0.596898	0.087116	89.238693	54.792160	112.535301	4.434199	0.000000	0.805115	0.000000	0.000000	0.000000	0.181680	0.365709	-0.470348	0.000000	0.000000	4.000000	5.000000	1.000000
14580.936600	0.084503	0.596898	0.087116	89.238693	54.792160	112.535301	4.434199	0.000000	0.805115	0.000000	0.000000	0.000000	0.181680	0.365709	-0.470348	0.000000	0.000000	4.000000	5.000000	1.000000
14580.939933	0.085079	0.598080	0.085556	89.194000	51.674976	109.485146	4.355808	0.000000	0.774835	0.000000	0.000000	0.000000	0.172756	0.354527	-0.468178	0.000000	0.000000	4.000000	5.000000	1.000000
14580.943266	0.085079	0.598080	0.085556	89.194000	51.674976	109.485146	4.355808	0.000000	0.774835	0.000000	0.000000	0.000000	0.172756	0.354527	-0.468178	0.000000	0.000000	4.000000	5.000000	1.000000
14580.946600	0.085079	0.598080	0.085556	89.194000	51.674976	109.485146	4.355808	0.000000	0.774835	0.000000	0.000000	0.000000	0.172756	0.354527	-0.468178	0.000000	0.000000	4.000000	5.000000	1.000000
14580.949933	0.085630	0.599265	0.084032	89.144539	48.766296	106.725822	4.277778	0.000000	0.746042	0.000000	0.000000	0.000000	0.165333	0.355364	-0.456964	0.000000	0.000000	4.000000	5.000000	1.000000
14580.953266	0.085630	0.599265	0.084032	89.144539	48.766296	106.725822	4.277778	0.000000	0.746042	0.000000	0.000000	0.000000	0.165333	0.355364	-0.456964	0.000000	0.000000	4.000000	5.000000	1.000000
14580.956600	0.085630	0.599265	0.084032	89.144539	48.766296	106.725822	4.277778	0.000000	0.746042	0.000000	0.000000	0.000000	0.165333	0.355364	-0.456964	0.000000	0.000000	4.000000	5.000000	1.000000
14580.959933	0.086127	0.600412	0.082521	89.094315	46.398342	104.519501	4.201617	0.000000	0.718486	0.000000	0.000000	0.000000	0.148907	0.344374	-0.453411	0.000000	0.000000	4.000000	5.000000	1.000000
14580.963266	0.086127	0.600412	0.082521	89.094315	46.398342	104.519501	4.201617	0.000000	0.718486	0.000000	0.000000	0.000000	0.148907	0.344374	-0.453411	0.000000	0.000000	4.000000	5.000000	1.000000
14580.966600	0.086127	0.600412	0.082521	89.094315	46.398342	104.519501	4.201617	0.000000	0.718486	0.000000	0.000000	0.000000	0.148907	0.344374	-0.453411	0.000000	0.000000	4.000000	5.000000	1.000000
14580.969933	0.086571	0.601544	0.081037	89.043869	44.193607	102.435234	4.126049	0.000000	0.693668	0.000000	0.000000	0.000000	0.133346	0.339382	-0.445291	0.000000	0.000000	4.000000	5.000000	1.000000
14580.973266	0.086571	0.601544	0.081037	89.043869	44.193607	102.435234	4.126049	0.000000	0.693668	0.000000	0.000000	0.000000	0.133346	0.339382	-0.445291	0.000000	0.000000	4.000000	5.000000	1.000000
14580.976600	0.086571	0.601544	0.081037	89.043869	44.193607	102.435234	4.126049	0.000000	0.693668	0.000000	0.000000	0.000000	0.133346	0.339382	-0.445291	0.000000	0.000000	4.000000	5.000000	1.000000
14580.979933	0.086910	0.602668	0.079565	88.988960	42.468483	100.733948	4.051834	0.000000	0.671444	0.000000	0.000000	0.000000	0.101548	0.337420	-0.441421	0.000000	0.000000	4.000000	5.000000	1.000000
14580.983266	0.086910	0.602668	0.079565	88.988960	42.468483	100.733948	4.051834	0.000000	0.671444	0.000000	0.000000	0.000000	0.101548	0.337420	-0.441421	0.000000	0.000000	4.000000	5.000000	1.000000
14580.986600	0.086910	0.602668	0.079565	88.988960	42.468483	100.733948	4.051834	0.000000	0.671444	0.000000	0.000000	0.000000	0.101548	0.337420	-0.441421	0.000000	0.000000	4.000000	5.000000	1.000000
14580.989933	0.087170	0.603757	0.078111	88.926987	41.752209	99.998573	3.978264	0.000000	0.654519	0.000000	0.000000	0.000000	0.078010	0.326566	-0.436355	0.000000	0.000000	4.000000	5.000000	1.000000
14580.993266	0.087170	0.603757	0.078111	88.926987	41.752209	99.998573	3.978264	0.000000	0.654519	0.000000	0.000000	0.000000	0.078010	0.326566	-0.436355	0.000000	0.000000	4.000000	5.000000	1.000000
14580.996600	0.087170	0.603757	0.078111	88.926987	41.752209	99.998573	3.978264	0.000000	0.654519	0.000000	0.000000	0.000000	0.078010	0.326566	-0.436355	0.000000	0.000000	4.000000	5.000000	1.000000
14580.999933	0.087373	0.604819	0.076647	88.851410	42.430695	100.685898	3.905538	0.000000	0.641518	0.000000	0.000000	0.000000	0.061155	0.318657	-0.439265	0.000000	0.000000	4.000000	5.000000	1.000000
14581.003266	0.087373	0.604819	0.076647	88.851410	42.430695	100.685898	3.905538	0.000000	0.641518	0.000000	0.000000	0.000000	0.061155	0.318657	-0.439265	0.000000	0.000000	4.000000	5.000000	1.000000
14581.006600	0.087373	0.604819	0.076647	88.851410	42.430695	100.685898	3.905538	0.000000	0.641518	0.000000	0.000000	0.000000	0.061155	0.318657	-0.439265	0.000000	0.000000	4.000000	5.000000	1.000000
14581.009933	0.087501	0.605816	0.075208	88.749931	44.975426	103.266884	3.832327	0.000000	0.631325	0.000000	0.000000	0.000000	0.038359	0.299041	-0.431641	0.000000	0.000000	4.000000	5.000000	1.000000
14581.013266	0.087501	0.605816	0.075208	88.749931	44.975426	103.266884	3.832327	0.000000	0.631325	0.000000	0.000000	0.000000	0.038359	0.299041	-0.431641	0.000000	0.000000	4.000000	5.000000	1.000000
14581.016600	0.087501	0.605816	0.075208	88.749931	44.975426	103.266884	3.832327	0.000000	0.631325	0.000000	0.000000	0.000000	0.038359	0.299041	-0.431641	0.000000	0.000000	4.000000	5.000000	1.000000
14581.019933	0.087580	0.606797	0.073797	88.622429	48.778286	107.149231	3.760387	0.000000	0.624932	0.000000	0.000000	0.000000	0.023661	0.294371	-0.423134	0.000000	0.000000	4.000000	5.000000	1.000000
14581.023266	0.087580	0.606797	0.073797	88.622429	48.778286	107.149231	3.760387	0.000000	0.624932	0.000000	0.000000	0.000000	0.023661	0.294371	-0.423134	0.000000	0.000000	4.000000	5.000000	1.000000
14581.026600	0.087580	0.606797	0.073797	88.622429	48.778286	107.149231	3.760387	0.000000	0.624932	0.000000	0.000000	0.000000	0.023661	0.294371	-0.423134	0.000000	0.000000	4.000000	5.000000	1.000000
14581.029933	0.087631	0.607723	0.072382	88.470688	52.668461	111.142517	3.689865	0.000000	0.620989	0.000000	0.000000	0.000000	0.015176	0.277778	-0.424678	0.000000	0.000000	4.000000	5.000000	1.000000
14581.033266	0.087631	0.607723	0.072382	88.470688	52.668461	111.142517	3.689865	0.000000	0.620989	0.000000	0.000000	0.000000	0.015176	0.277778	-0.424678	0.000000	0.000000	4.000000	5.000000	1.000000
14581.036600	0.087631	0.607723	0.072382	88.470688	52.668461	111.142517	3.689865	0.000000	0.620989	0.000000	0.000000	0.000000	0.015176	0.277778	-0.424678	0.000000	0.000000	4.000000	5.000000	1.000000
14581.039933	0.087662	0.608625	0.071014	88.319954	55.907394	114.484520	3.619085	0.000000	0.618459	0.000000	0.000000	0.000000	0.009370	0.270492	-0.410447	0.000000	0.000000	4.000000	5.000000	1.000000
14581.043266	0.087662	0.608625	0.071014	88.319954	55.907394	114.484520	3.619085	0.000000	0.618459	0.000000	0.000000	0.000000	0.009370	0.270492	-0.410447	0.000000	0.000000	4.000000	5.000000	1.000000
14581.046600	0.087662	0.608625	0.071014	88.319954	55.907394	114.484520	3.619085	0.000000	0.618459	0.000000	0.000000	0.000000	0.009370	0.270492	-0.410447	0.000000	0.000000	4.000000	5.000000	1.000000
14581.049933	0.087647	0.609483	0.069682	88.175865	58.302319	116.976540	3.550677	0.000000	0.616898	0.000000	0.000000	0.000000	-0.004587	0.257318	-0.399313	0.000000	0.000000	4.000000	5.000000	1.000000
14581.053266	0.087647	0.609483	0.069682	88.175865	58.302319	116.976540	3.550677	0.000000	0.616898	0.000000	0.000000	0.000000	-0.004587	0.257318	-0.399313	0.000000	0.000000	4.000000	5.000000	1.000000
14581.056600	0.087647	0.609483	0.069682	88.175865	58.302319	116.976540	3.550677	0.000000	0.616898	0.000000	0.000000	0.000000	-0.004587	0.257318	-0.399313	0.000000	0.000000	4.000000	5.000000	1.000000
14581.059933	0.087608	0.610277	0.068370	88.062347	59.679611	118.419975	3.484125	0.000000	0.617662	0.000000	0.000000	0.000000	-0.011660	0.238299	-0.393770	0.000000	0.000000	4.000000	5.000000	1.000000
14581.063266	0.087608	0.610277	0.068370	88.062347	59.679611	118.419975	3.484125	0.000000	0.617662	0.000000	0.000000	0.000000	-0.011660	0.238299	-0.393770	0.000000	0.000000	4.000000	5.000000	1.000000
14581.066600	0.087608	0.610277	0.068370	88.062347	59.679611	118.419975	3.484125	0.000000	0.617662	0.000000	0.000000	0.000000	-0.011660	0.238299	-0.393770	0.000000	0.000000	4.000000	5.000000	1.000000
14581.069933	0.087553	0.611068	0.067120	87.982491	60.140423	118.918716	3.418496	0.000000	0.619605	0.000000	0.000000	0.000000	-0.016448	0.237408	-0.374919	0.000000	0.000000	4.000000	5.000000	1.000000
14581.073266	0.087553	0.611068	0.067120	87.982491	60.140423	118.918716	3.418496	0.000000	0.619605	0.000000	0.000000	0.000000	-0.016448	0.237408	-0.374919	0.000000	0.000000	4.000000	5.000000	1.000000
14581.076600	0.087553	0.611068	0.067120	87.982491	60.140423	118.918716	3.418496	0.000000	0.619605	0.000000	0.000000	0.000000	-0.016448	0.237408	-0.374919	0.000000	0.000000	4.000000	5.000000	1.000000
14581.079933	0.087483	0.611857	0.065933	87.913811	60.220490	119.026634	3.356010	0.000000	0.622347	0.000000	0.000000	0.000000	-0.021162	0.236697	-0.356028	0.000000	0.000000	4.000000	5.000000	1.000000
14581.083266	0.087483	0.611857	0.065933	87.913811	60.220490	119.026634	3.356010	0.000000	0.622347	0.000000	0.000000	0.000000	-0.021162	0.236697	-0.356028	0.000000	0.000000	4.000000	5.000000	1.000000
14581.086600	0.087483	0.611857	0.065933	87.913811	60.220490	119.026634	3.356010	0.000000	0.622347	0.000000	0.000000	0.000000	-0.021162	0.236697	-0.356028	0.000000	0.000000	4.000000	5.000000	1.000000
14581.089933	0.087398	0.612615	0.064818	87.850410	60.172436	119.003578	3.296672	0.000000	0.625874	0.000000	0.000000	0.000000	-0.025382	0.227455	-0.334587	0.000000	0.000000	4.000000	5.000000	1.000000
14581.093266	0.087398	0.612615	0.064818	87.850410	60.172436	119.003578	3.296672	0.000000	0.625874	0.000000	0.000000	0.000000	-0.025382	0.227455	-0.334587	0.000000	0.000000	4.000000	5.000000	1.000000
14581.096600	0.087398	0.612615	0.064818	87.850410	60.172436	119.003578	3.296672	0.000000	0.625874	0.000000	0.000000	0.000000	-0.025382	0.227455	-0.334587	0.000000	0.000000	4.000000	5.000000	1.000000
14581.099933	0.087246	0.613352	0.063760	87.793007	60.002060	118.860687	3.240907	0.000000	0.630104	0.000000	0.000000	0.000000	-0.045531	0.221048	-0.317508	0.000000	0.000000	4.000000	5.000000	1.000000
14581.103266	0.087246	0.613352	0.063760	87.793007	60.002060	118.860687	3.240907	0.000000	0.630104	0.000000	0.000000	0.000000	-0.045531	0.221048	-0.317508	0.000000	0.000000	4.000000	5.000000	1.000000
14581.106600	0.087246	0.613352	0.063760	87.793007	60.002060	118.860687	3.240907	0.000000	0.630104	0.000000	0.000000	0.000000	-0.045531	0.221048	-0.317508	0.000000	0.000000	4.000000	5.000000	1.000000
14581.109933	0.087100	0.614097	0.062738	87.734108	59.868885	118.756378	3.187989	0.000000	0.637693	0.000000	0.000000	0.000000	-0.043745	0.223369	-0.306653	0.000000	0.000000	4.000000	5.000000	1.000000
14581.113266	0.087100	0.614097	0.062738	87.734108	59.868885	118.756378	3.187989	0.000000	0.637693	0.000000	0.000000	0.000000	-0.043745	0.223369	-0.306653	0.000000	0.000000	4.000000	5.000000	1.000000
14581.116600	0.087100	0.614097	0.062738	87.734108	59.868885	118.756378	3.187989	0.000000	0.637693	0.000000	0.000000	0.000000	-0.043745	0.223369	-0.306653	0.000000	0.000000	4.000000	5.000000	1.000000
14581.119933	0.086935	0.614801	0.061750	87.662926	59.875214	118.803986	3.136880	0.000000	0.644983	0.000000	0.000000	0.000000	-0.049651	0.211115	-0.296388	0.000000	0.000000	4.000000	5.000000	1.000000
14581.123266	0.086935	0.614801	0.061750	87.662926	59.875214	118.803986	3.136880	0.000000	0.644983	0.000000	0.000000	0.000000	-0.049651	0.211115	-0.296388	0.000000	0.000000	4.000000	5.000000	1.000000
14581.126600	0.086935	0.614801	0.061750	87.662926	59.875214	118.803986	3.136880	0.000000	0.644983	0.000000	0.000000	0.000000	-0.049651	0.211115	-0.296388	0.000000	0.000000	4.000000	5.000000	1.000000
14581.129933	0.086769	0.615501	0.060760	87.575211	60.284985	119.273270	3.087482	0.000000	0.653259	0.000000	0.000000	0.000000	-0.049722	0.210176	-0.296806	0.000000	0.000000	4.000000	5.000000	1.000000
14581.133266	0.086769	0.615501	0.060760	87.575211	60.284985	119.273270	3.087482	0.000000	0.653259	0.000000	0.000000	0.000000	-0.049722	0.210176	-0.296806	0.000000	0.000000	4.000000	5.000000	1.000000
14581.136600	0.086769	0.615501	0.060760	87.575211	60.284985	119.273270	3.087482	0.000000	0.653259	0.000000	0.000000	0.000000	-0.049722	0.210176	-0.296806	0.000000	0.000000	4.000000	5.000000	1.000000
14581.139933	0.086586	0.616181	0.059820	87.469749	60.963264	120.030479	3.038015	0.000000	0.661546	0.000000	0.000000	0.000000	-0.054824	0.204087	-0.282095	0.000000	0.000000	4.000000	5.000000	1.000000
14581.143266	0.086586	0.616181	0.059820	87.469749	60.963264	120.030479	3.038015	0.000000	0.661546	0.000000	0.000000	0.000000	-0.054824	0.204087	-0.282095	0.000000	0.000000	4.000000	5.000000	1.000000
14581.146600	0.086586	0.616181	0.059820	87.469749	60.963264	120.030479	3.038015	0.000000	0.661546	0.000000	0.000000	0.000000	-0.054824	0.204087	-0.282095	0.000000	0.000000	4.000000	5.000000	1.000000
14581.149933	0.086432	0.616850	0.058897	87.350777	61.798553	120.954483	2.990999	0.000000	0.670683	0.000000	0.000000	0.000000	-0.046351	0.200690	-0.276761	0.000000	0.000000	4.000000	5.000000	1.000000
14581.153266	0.086432	0.616850	0.058897	87.350777	61.798553	120.954483	2.990999	0.000000	0.670683	0.000000	0.000000	0.000000	-0.046351	0.200690	-0.276761	0.000000	0.000000	4.000000	5.000000	1.000000
14581.156600	0.086432	0.616850	0.058897	87.350777	61.798553	120.954483	2.990999	0.000000	0.670683	0.000000	0.000000	0.000000	-0.046351	0.200690	-0.276761	0.000000	0.000000	4.000000	5.000000	1.000000
14581.159933	0.086279	0.617488	0.057982	87.252769	62.398705	121.626671	2.944872	0.000000	0.678408	0.000000	0.000000	0.000000	-0.045978	0.191280	-0.274538	0.000000	0.000000	4.000000	5.000000	1.000000
14581.163266	0.086279	0.617488	0.057982	87.252769	62.398705	121.626671	2.944872	0.000000	0.678408	0.000000	0.000000	0.000000	-0.045978	0.191280	-0.274538	0.000000	0.000000	4.000000	5.000000	1.000000
14581.166600	0.086279	0.617488	0.057982	87.252769	62.398705	121.626671	2.944872	0.000000	0.678408	0.000000	0.000000	0.000000	-0.045978	0.191280	-0.274538	0.000000	0.000000	4.000000	5.000000	1.000000
14581.169933	0.086104	0.618066	0.057087	87.187149	62.484722	121.756622	2.899116	0.000000	0.686071	0.000000	0.000000	0.000000	-0.052487	0.173367	-0.268458	0.000000	0.000000	4.000000	5.000000	1.000000
14581.173266	0.086104	0.618066	0.057087	87.187149	62.484722	121.756622	2.899116	0.000000	0.686071	0.000000	0.000000	0.000000	-0.052487	0.173367	-0.268458	0.000000	0.000000	4.000000	5.000000	1.000000
14581.176600	0.086104	0.618066	0.057087	87.187149	62.484722	121.756622	2.899116	0.000000	0.686071	0.000000	0.000000	0.000000	-0.052487	0.173367	-0.268458	0.000000	0.000000	4.000000	5.000000	1.000000
14581.179933	0.085957	0.618633	0.056211	87.156273	62.151962	121.434410	2.854373	0.000000	0.694819	0.000000	0.000000	0.000000	-0.044038	0.170130	-0.263019	0.000000	0.000000	4.000000	5.000000	1.000000
14581.183266	0.085957	0.618633	0.056211	87.156273	62.151962	121.434410	2.854373	0.000000	0.694819	0.000000	0.000000	0.000000	-0.044038	0.170130	-0.263019	0.000000	0.000000	4.000000	5.000000	1.000000
14581.186600	0.085957	0.618633	0.056211	87.156273	62.151962	121.434410	2.854373	0.000000	0.694819	0.000000	0.000000	0.000000	-0.044038	0.170130	-0.263019	0.000000	0.000000	4.000000	5.000000	1.000000
14581.189933	0.085957	0.618633	0.056211	87.142479	61.790974	121.072876	2.810536	0.000000	0.702158	0.000000	0.000000	0.000000	-0.044038	0.170130	-0.263019	0.000000	0.000000	4.000000	5.000000	1.000000
14581.193266	0.085817	0.619133	0.055374	87.142479	61.790974	121.072876	2.810536	0.000000	0.702158	0.000000	0.000000	0.000000	-0.042039	0.149915	-0.251096	0.000000	0.000000	4.000000	5.000000	1.000000
14581.196600	0.085817	0.619133	0.055374	87.142479	61.790974	121.072876	2.810536	0.000000	0.702158	0.000000	0.000000	0.000000	-0.042039	0.149915	-0.251096	0.000000	0.000000	4.000000	5.000000	1.000000
14581.199933	0.085700	0.619582	0.054526	87.123428	61.604893	120.890701	2.810536	0.000000	0.702158	0.000000	0.000000	0.000000	-0.035083	0.134689	-0.254293	0.000000	0.000000	4.000000	5.000000	1.000000
14581.203266	0.085700	0.619582	0.054526	87.123428	61.604893	120.890701	2.810536	0.000000	0.702158	0.000000	0.000000	0.000000	-0.035083	0.134689	-0.254293	0.000000	0.000000	4.000000	5.000000	1.000000
14581.206600	0.085700	0.619582	0.054526	87.123428	61.604893	120.890701	2.810536	0.000000	0.702158	0.000000	0.000000	0.000000	-0.035083	0.134689	-0.254293	0.000000	0.000000	4.000000	5.000000	1.000000
14581.209933	0.085700	0.619582	0.054526	87.099365	61.763783	121.064651	2.726305	0.000000	0.715012	0.000000	0.000000	0.000000	-0.035083	0.134689	-0.254293	0.000000	0.000000	4.000000	5.000000	1.000000
14581.213266	0.085579	0.619960	0.053657	87.099365	61.763783	121.064651	2.726305	0.000000	0.715012	0.000000	0.000000	0.000000	-0.036163	0.113514	-0.260597	0.000000	0.000000	4.000000	5.000000	1.000000
14581.216600	0.085579	0.619960	0.053657	87.099365	61.763783	121.064651	2.726305	0.000000	0.715012	0.000000	0.000000	0.000000	-0.036163	0.113514	-0.260597	0.000000	0.000000	4.000000	5.000000	1.000000
14581.219933	0.085478	0.620296	0.052755	87.062691	62.433319	121.766129	2.726305	0.000000	0.715012	0.000000	0.000000	0.000000	-0.030421	0.100821	-0.270724	0.000000	0.000000	4.000000	5.000000	1.000000
14581.223266	0.085478	0.620296	0.052755	87.062691	62.433319	121.766129	2.726305	0.000000	0.715012	0.000000	0.000000	0.000000	-0.030421	0.100821	-0.270724	0.000000	0.000000	4.000000	5.000000	1.000000
14581.226600	0.085478	0.620296	0.052755	87.062691	62.433319	121.766129	2.726305	0.000000	0.715012	0.000000	0.000000	0.000000	-0.030421	0.100821	-0.270724	0.000000	0.000000	4.000000	5.000000	1.000000
14581.229933	0.085478	0.620296	0.052755	87.008209	63.717094	123.101280	2.637751	0.000000	0.726109	0.000000	0.000000	0.000000	-0.030421	0.100821	-0.270724	0.000000	0.000000	4.000000	5.000000	1.000000
14581.233266	0.085450	0.620602	0.051849	87.008209	63.717094	123.101280	2.637751	0.000000	0.726109	0.000000	0.000000	0.000000	-0.008313	0.091759	-0.271925	0.000000	0.000000	4.000000	5.000000	1.000000
14581.236600	0.085450	0.620602	0.051849	87.008209	63.717094	123.101280	2.637751	0.000000	0.726109	0.000000	0.000000	0.000000	-0.008313	0.091759	-0.271925	0.000000	0.000000	4.000000	5.000000	1.000000
14581.239933	0.085417	0.620865	0.050913	86.950401	65.479523	124.921906	2.637751	0.000000	0.726109	0.000000	0.000000	0.000000	-0.009936	0.079094	-0.280814	0.000000	0.000000	4.000000	5.000000	1.000000
14581.243266	0.085417	0.620865	0.050913	86.950401	65.479523	124.921906	2.637751	0.000000	0.726109	0.000000	0.000000	0.000000	-0.009936	0.079094	-0.280814	0.000000	0.000000	4.000000	5.000000	1.000000
14581.246600	0.085417	0.620865	0.050913	86.950401	65.479523	124.921906	2.637751	0.000000	0.726109	0.000000	0.000000	0.000000	-0.009936	0.079094	-0.280814	0.000000	0.000000	4.000000	5.000000	1.000000
14581.249933	0.085417	0.620865	0.050913	86.883789	67.384438	126.895927	2.545628	0.000000	0.729151	0.000000	0.000000	0.000000	-0.009936	0.079094	-0.280814	0.000000	0.000000	4.000000	5.000000	1.000000
14581.253266	0.085413	0.621091	0.050004	86.883789	67.384438	126.895927	2.545628	0.000000	0.729151	0.000000	0.000000	0.000000	-0.001255	0.067735	-0.272548	0.000000	0.000000	4.000000	5.000000	1.000000
14581.256600	0.085413	0.621091	0.050004	86.883789	67.384438	126.895927	2.545628	0.000000	0.729151	0.000000	0.000000	0.000000	-0.001255	0.067735	-0.272548	0.000000	0.000000	4.000000	5.000000	1.000000
14581.259933	0.085440	0.621300	0.049138	86.827133	69.305054	128.873199	2.545628	0.000000	0.729151	0.000000	0.000000	0.000000	0.008145	0.062494	-0.259898	0.000000	0.000000	4.000000	5.000000	1.000000
14581.263266	0.085440	0.621300	0.049138	86.827133	69.305054	128.873199	2.545628	0.000000	0.729151	0.000000	0.000000	0.000000	0.008145	0.062494	-0.259898	0.000000	0.000000	4.000000	5.000000	1.000000
14581.266600	0.085440	0.621300	0.049138	86.827133	69.305054	128.873199	2.545628	0.000000	0.729151	0.000000	0.000000	0.000000	0.008145	0.062494	-0.259898	0.000000	0.000000	4.000000	5.000000	1.000000
14581.269933	0.085440	0.621300	0.049138	86.782959	71.214485	130.829346	2.456887	0.000000	0.728002	0.000000	0.000000	0.000000	0.008145	0.062494	-0.259898	0.000000	0.000000	4.000000	5.000000	1.000000
14581.273266	0.085467	0.621430	0.048274	86.782959	71.214485	130.829346	2.456887	0.000000	0.728002	0.000000	0.000000	0.000000	0.008107	0.039202	-0.259088	0.000000	0.000000	4.000000	5.000000	1.000000
14581.276600	0.085467	0.621430	0.048274	86.782959	71.214485	130.829346	2.456887	0.000000	0.728002	0.000000	0.000000	0.000000	0.008107	0.039202	-0.259088	0.000000	0.000000	4.000000	5.000000	1.000000
14581.279933	0.085518	0.621608	0.047412	86.749001	72.903854	132.550034	2.456887	0.000000	0.728002	0.000000	0.000000	0.000000	0.015390	0.053253	-0.258730	0.000000	0.000000	4.000000	5.000000	1.000000
14581.283266	0.085518	0.621608	0.047412	86.749001	72.903854	132.550034	2.456887	0.000000	0.728002	0.000000	0.000000	0.000000	0.015390	0.053253	-0.258730	0.000000	0.000000	4.000000	5.000000	1.000000
14581.286600	0.085518	0.621608	0.047412	86.749001	72.903854	132.550034	2.456887	0.000000	0.728002	0.000000	0.000000	0.000000	0.015390	0.053253	-0.258730	0.000000	0.000000	4.000000	5.000000	1.000000
14581.289933	0.085518	0.621608	0.047412	86.720215	74.556404	134.228439	2.370584	0.000000	0.724086	0.000000	0.000000	0.000000	0.015390	0.053253	-0.258730	0.000000	0.000000	4.000000	5.000000	1.000000
14581.293266	0.085573	0.621776	0.046572	86.720215	74.556404	134.228439	2.370584	0.000000	0.724086	0.000000	0.000000	0.000000	0.016366	0.050502	-0.251839	0.000000	0.000000	4.000000	5.000000	1.000000
14581.296600	0.085573	0.621776	0.046572	86.720215	74.556404	134.228439	2.370584	0.000000	0.724086	0.000000	0.000000	0.000000	0.016366	0.050502	-0.251839	0.000000	0.000000	4.000000	5.000000	1.000000
14581.299933	0.085669	0.621979	0.045692	86.691330	75.967094	135.651123	2.370584	0.000000	0.724086	0.000000	0.000000	0.000000	0.028827	0.060778	-0.264092	0.000000	0.000000	4.000000	5.000000	1.000000
14581.303266	0.085669	0.621979	0.045692	86.691330	75.967094	135.651123	2.370584	0.000000	0.724086	0.000000	0.000000	0.000000	0.028827	0.060778	-0.264092	0.000000	0.000000	4.000000	5.000000	1.000000
14581.306600	0.085669	0.621979	0.045692	86.691330	75.967094	135.651123	2.370584	0.000000	0.724086	0.000000	0.000000	0.000000	0.028827	0.060778	-0.264092	0.000000	0.000000	4.000000	5.000000	1.000000
14581.309933	0.085669	0.621979	0.045692	86.647888	76.952843	136.652161	2.284595	0.000000	0.716554	0.000000	0.000000	0.000000	0.028827	0.060778	-0.264092	0.000000	0.000000	4.000000	5.000000	1.000000
14581.313266	0.085814	0.622200	0.044818	86.647888	76.952843	136.652161	2.284595	0.000000	0.716554	0.000000	0.000000	0.000000	0.043605	0.066393	-0.262312	0.000000	0.000000	4.000000	5.000000	1.000000
14581.316600	0.085814	0.622200	0.044818	86.647888	76.952843	136.652161	2.284595	0.000000	0.716554	0.000000	0.000000	0.000000	0.043605	0.066393	-0.262312	0.000000	0.000000	4.000000	5.000000	1.000000
14581.319933	0.085979	0.622475	0.043921	86.581322	77.443443	137.161560	2.284595	0.000000	0.716554	0.000000	0.000000	0.000000	0.049508	0.082580	-0.269020	0.000000	0.000000	4.000000	5.000000	1.000000
14581.323266	0.085979	0.622475	0.043921	86.581322	77.443443	137.161560	2.284595	0.000000	0.716554	0.000000	0.000000	0.000000	0.049508	0.082580	-0.269020	0.000000	0.000000	4.000000	5.000000	1.000000
14581.326600	0.085979	0.622475	0.043921	86.581322	77.443443	137.161560	2.284595	0.000000	0.716554	0.000000	0.000000	0.000000	0.049508	0.082580	-0.269020	0.000000	0.000000	4.000000	5.000000	1.000000
14581.329933	0.085979	0.622475	0.043921	86.527122	77.698563	137.417389	2.196040	0.000000	0.701036	0.000000	0.000000	0.000000	0.049508	0.082580	-0.269020	0.000000	0.000000	4.000000	5.000000	1.000000
14581.333266	0.086227	0.622774	0.043087	86.527122	77.698563	137.417389	2.196040	0.000000	0.701036	0.000000	0.000000	0.000000	0.074459	0.089652	-0.250067	0.000000	0.000000	4.000000	5.000000	1.000000
14581.336600	0.086227	0.622774	0.043087	86.527122	77.698563	137.417389	2.196040	0.000000	0.701036	0.000000	0.000000	0.000000	0.074459	0.089652	-0.250067	0.000000	0.000000	4.000000	5.000000	1.000000
14581.339933	0.086514	0.623117	0.042340	86.493454	77.669724	137.364105	2.196040	0.000000	0.701036	0.000000	0.000000	0.000000	0.085886	0.102790	-0.224309	0.000000	0.000000	4.000000	5.000000	1.000000
14581.343266	0.086514	0.623117	0.042340	86.493454	77.669724	137.364105	2.196040	0.000000	0.701036	0.000000	0.000000	0.000000	0.085886	0.102790	-0.224309	0.000000	0.000000	4.000000	5.000000	1.000000
14581.346600	0.086514	0.623117	0.042340	86.493454	77.669724	137.364105	2.196040	0.000000	0.701036	0.000000	0.000000	0.000000	0.085886	0.102790	-0.224309	0.000000	0.000000	4.000000	5.000000	1.000000
14581.349933	0.086514	0.623117	0.042340	86.480637	77.526176	137.173935	2.116977	0.000000	0.674312	0.000000	0.000000	0.000000	0.085886	0.102790	-0.224309	0.000000	0.000000	4.000000	5.000000	1.000000
14581.353266	0.086841	0.623448	0.041696	86.480637	77.526176	137.173935	2.116977	0.000000	0.674312	0.000000	0.000000	0.000000	0.098279	0.099471	-0.193194	0.000000	0.000000	4.000000	5.000000	1.000000
14581.356600	0.086841	0.623448	0.041696	86.480637	77.526176	137.173935	2.116977	0.000000	0.674312	0.000000	0.000000	0.000000	0.098279	0.099471	-0.193194	0.000000	0.000000	4.000000	5.000000	1.000000
14581.359933	0.087254	0.623777	0.041124	86.473076	77.284386	136.879791	2.116977	0.000000	0.674312	0.000000	0.000000	0.000000	0.123700	0.098489	-0.171602	0.000000	0.000000	4.000000	5.000000	1.000000
14581.363266	0.087254	0.623777	0.041124	86.473076	77.284386	136.879791	2.116977	0.000000	0.674312	0.000000	0.000000	0.000000	0.123700	0.098489	-0.171602	0.000000	0.000000	4.000000	5.000000	1.000000
14581.366600	0.087254	0.623777	0.041124	86.473076	77.284386	136.879791	2.116977	0.000000	0.674312	0.000000	0.000000	0.000000	0.123700	0.098489	-0.171602	0.000000	0.000000	4.000000	5.000000	1.000000
14581.369933	0.087254	0.623777	0.041124	86.476524	77.546448	137.080429	2.056178	0.000000	0.637316	0.000000	0.000000	0.000000	0.123700	0.098489	-0.171602	0.000000	0.000000	4.000000	5.000000	1.000000
14581.373266	0.087698	0.624062	0.040603	86.476524	77.546448	137.080429	2.056178	0.000000	0.637316	0.000000	0.000000	0.000000	0.133414	0.085509	-0.156256	0.000000	0.000000	4.000000	5.000000	1.000000
14581.376600	0.087698	0.624062	0.040603	86.476524	77.546448	137.080429	2.056178	0.000000	0.637316	0.000000	0.000000	0.000000	0.133414	0.085509	-0.156256	0.000000	0.000000	4.000000	5.000000	1.000000
14581.379933	0.088146	0.624339	0.040105	86.511818	79.303909	138.771271	2.056178	0.000000	0.637316	0.000000	0.000000	0.000000	0.134352	0.083112	-0.149394	0.000000	0.000000	4.000000	5.000000	1.000000
14581.383266	0.088146	0.624339	0.040105	86.511818	79.303909	138.771271	2.056178	0.000000	0.637316	0.000000	0.000000	0.000000	0.134352	0.083112	-0.149394	0.000000	0.000000	4.000000	5.000000	1.000000
14581.386600	0.088146	0.624339	0.040105	86.511818	79.303909	138.771271	2.056178	0.000000	0.637316	0.000000	0.000000	0.000000	0.134352	0.083112	-0.149394	0.000000	0.000000	4.000000	5.000000	1.000000
14581.389933	0.088146	0.624339	0.040105	86.565552	82.349007	141.752914	2.005236	0.000000	0.592688	0.000000	0.000000	0.000000	0.134352	0.083112	-0.149394	0.000000	0.000000	4.000000	5.000000	1.000000
14581.393266	0.088584	0.624582	0.039554	86.565552	82.349007	141.752914	2.005236	0.000000	0.592688	0.000000	0.000000	0.000000	0.131250	0.073040	-0.165317	0.000000	0.000000	4.000000	5.000000	1.000000
14581.396600	0.088584	0.624582	0.039554	86.565552	82.349007	141.752914	2.005236	0.000000	0.592688	0.000000	0.000000	0.000000	0.131250	0.073040	-0.165317	0.000000	0.000000	4.000000	5.000000	1.000000
14581.399933	0.088994	0.624805	0.038992	86.609154	86.007561	145.350479	2.005236	0.000000	0.592688	0.000000	0.000000	0.000000	0.123075	0.066809	-0.168568	0.000000	0.000000	4.000000	5.000000	1.000000
14581.403266	0.088994	0.624805	0.038992	86.609154	86.007561	145.350479	2.005236	0.000000	0.592688	0.000000	0.000000	0.000000	0.123075	0.066809	-0.168568	0.000000	0.000000	4.000000	5.000000	1.000000
14581.406600	0.088994	0.624805	0.038992	86.609154	86.007561	145.350479	2.005236	0.000000	0.592688	0.000000	0.000000	0.000000	0.123075	0.066809	-0.168568	0.000000	0.000000	4.000000	5.000000	1.000000
14581.409933	0.089391	0.624974	0.038362	86.626411	89.348778	148.641144	1.949588	0.000000	0.550301	0.000000	0.000000	0.000000	0.119135	0.050670	-0.188806	0.000000	0.000000	4.000000	5.000000	1.000000
14581.413266	0.089391	0.624974	0.038362	86.626411	89.348778	148.641144	1.949588	0.000000	0.550301	0.000000	0.000000	0.000000	0.119135	0.050670	-0.188806	0.000000	0.000000	4.000000	5.000000	1.000000
14581.416600	0.089391	0.624974	0.038362	86.626411	89.348778	148.641144	1.949588	0.000000	0.550301	0.000000	0.000000	0.000000	0.119135	0.050670	-0.188806	0.000000	0.000000	4.000000	5.000000	1.000000
14581.419933	0.089821	0.625164	0.037654	86.603500	92.183891	151.443375	1.918121	0.000000	0.530445	0.000000	0.000000	0.000000	0.129028	0.056995	-0.212668	0.000000	0.000000	4.000000	5.000000	1.000000
14581.423266	0.089821	0.625164	0.037654	86.603500	92.183891	151.443375	1.918121	0.000000	0.530445	0.000000	0.000000	0.000000	0.129028	0.056995	-0.212668	0.000000	0.000000	4.000000	5.000000	1.000000
14581.426600	0.089821	0.625164	0.037654	86.603500	92.183891	151.443375	1.918121	0.000000	0.530445	0.000000	0.000000	0.000000	0.129028	0.056995	-0.212668	0.000000	0.000000	4.000000	5.000000	1.000000
14581.429933	0.089821	0.625164	0.037654	86.554054	94.427971	153.665176	1.882676	0.000000	0.508940	0.000000	0.000000	0.000000	0.129028	0.056995	-0.212668	0.000000	0.000000	4.000000	5.000000	1.000000
14581.433266	0.090239	0.625347	0.036883	86.554054	94.427971	153.665176	1.882676	0.000000	0.508940	0.000000	0.000000	0.000000	0.125212	0.055048	-0.231302	0.000000	0.000000	4.000000	5.000000	1.000000
14581.436600	0.090239	0.625347	0.036883	86.554054	94.427971	153.665176	1.882676	0.000000	0.508940	0.000000	0.000000	0.000000	0.125212	0.055048	-0.231302	0.000000	0.000000	4.000000	5.000000	1.000000
14581.439933	0.090656	0.625502	0.036120	86.490829	95.792778	155.012085	1.882676	0.000000	0.508940	0.000000	0.000000	0.000000	0.125221	0.046518	-0.228778	0.000000	0.000000	4.000000	5.000000	1.000000
14581.443266	0.090656	0.625502	0.036120	86.490829	95.792778	155.012085	1.882676	0.000000	0.508940	0.000000	0.000000	0.000000	0.125221	0.046518	-0.228778	0.000000	0.000000	4.000000	5.000000	1.000000
14581.446600	0.090656	0.625502	0.036120	86.490829	95.792778	155.012085	1.882676	0.000000	0.508940	0.000000	0.000000	0.000000	0.125221	0.046518	-0.228778	0.000000	0.000000	4.000000	5.000000	1.000000
14581.449933	0.090656	0.625502	0.036120	86.421059	96.331612	155.537292	1.805996	0.000000	0.467201	0.000000	0.000000	0.000000	0.125221	0.046518	-0.228778	0.000000	0.000000	4.000000	5.000000	1.000000
14581.453266	0.091088	0.625643	0.035314	86.421059	96.331612	155.537292	1.805996	0.000000	0.467201	0.000000	0.000000	0.000000	0.129646	0.042343	-0.241656	0.000000	0.000000	4.000000	5.000000	1.000000
14581.456600	0.091088	0.625643	0.035314	86.421059	96.331612	155.537292	1.805996	0.000000	0.467201	0.000000	0.000000	0.000000	0.129646	0.042343	-0.241656	0.000000	0.000000	4.000000	5.000000	1.000000
14581.459933	0.091553	0.625789	0.034565	86.369461	96.566216	155.753204	1.805996	0.000000	0.467201	0.000000	0.000000	0.000000	0.139550	0.043799	-0.224698	0.000000	0.000000	4.000000	5.000000	1.000000
14581.463266	0.091553	0.625789	0.034565	86.369461	96.566216	155.753204	1.805996	0.000000	0.467201	0.000000	0.000000	0.000000	0.139550	0.043799	-0.224698	0.000000	0.000000	4.000000	5.000000	1.000000
14581.466600	0.091553	0.625789	0.034565	86.369461	96.566216	155.753204	1.805996	0.000000	0.467201	0.000000	0.000000	0.000000	0.139550	0.043799	-0.224698	0.000000	0.000000	4.000000	5.000000	1.000000
14581.469933	0.091553	0.625789	0.034565	86.344147	96.841736	155.977585	1.728270	0.000000	0.422335	0.000000	0.000000	0.000000	0.139550	0.043799	-0.224698	0.000000	0.000000	4.000000	5.000000	1.000000
14581.473266	0.092016	0.625887	0.033810	86.344147	96.841736	155.977585	1.728270	0.000000	0.422335	0.000000	0.000000	0.000000	0.138736	0.029286	-0.226524	0.000000	0.000000	4.000000	5.000000	1.000000
14581.476600	0.092016	0.625887	0.033810	86.344147	96.841736	155.977585	1.728270	0.000000	0.422335	0.000000	0.000000	0.000000	0.138736	0.029286	-0.226524	0.000000	0.000000	4.000000	5.000000	1.000000
14581.479933	0.092526	0.626004	0.033060	86.339218	97.060669	156.138138	1.728270	0.000000	0.422335	0.000000	0.000000	0.000000	0.153006	0.035097	-0.225014	0.000000	0.000000	4.000000	5.000000	1.000000
14581.483266	0.092526	0.626004	0.033060	86.339218	97.060669	156.138138	1.728270	0.000000	0.422335	0.000000	0.000000	0.000000	0.153006	0.035097	-0.225014	0.000000	0.000000	4.000000	5.000000	1.000000
14581.486600	0.092526	0.626004	0.033060	86.339218	97.060669	156.138138	1.728270	0.000000	0.422335	0.000000	0.000000	0.000000	0.153006	0.035097	-0.225014	0.000000	0.000000	4.000000	5.000000	1.000000
14581.489933	0.092526	0.626004	0.033060	86.337715	97.232063	156.253632	1.653014	0.000000	0.373711	0.000000	0.000000	0.000000	0.153006	0.035097	-0.225014	0.000000	0.000000	4.000000	5.000000	1.000000
14581.493266	0.093032	0.626147	0.032300	86.337715	97.232063	156.253632	1.653014	0.000000	0.373711	0.000000	0.000000	0.000000	0.151943	0.043026	-0.227957	0.000000	0.000000	4.000000	5.000000	1.000000
14581.496600	0.093032	0.626147	0.032300	86.337715	97.232063	156.253632	1.653014	0.000000	0.373711	0.000000	0.000000	0.000000	0.151943	0.043026	-0.227957	0.000000	0.000000	4.000000	5.000000	1.000000
14581.499933	0.093489	0.626317	0.031540	86.326721	97.351349	156.337173	1.653014	0.000000	0.373711	0.000000	0.000000	0.000000	0.136947	0.050925	-0.228243	0.000000	0.000000	4.000000	5.000000	1.000000
14581.503266	0.093489	0.626317	0.031540	86.326721	97.351349	156.337173	1.653014	0.000000	0.373711	0.000000	0.000000	0.000000	0.136947	0.050925	-0.228243	0.000000	0.000000	4.000000	5.000000	1.000000
14581.506600	0.093489	0.626317	0.031540	86.326721	97.351349	156.337173	1.653014	0.000000	0.373711	0.000000	0.000000	0.000000	0.136947	0.050925	-0.228243	0.000000	0.000000	4.000000	5.000000	1.000000
14581.509933	0.093489	0.626317	0.031540	86.304512	97.469704	156.414780	1.576981	0.000000	0.325563	0.000000	0.000000	0.000000	0.136947	0.050925	-0.228243	0.000000	0.000000	4.000000	5.000000	1.000000
14581.513266	0.093893	0.626493	0.030764	86.304512	97.469704	156.414780	1.576981	0.000000	0.325563	0.000000	0.000000	0.000000	0.121173	0.052715	-0.232833	0.000000	0.000000	4.000000	5.000000	1.000000
14581.516600	0.093893	0.626493	0.030764	86.304512	97.469704	156.414780	1.576981	0.000000	0.325563	0.000000	0.000000	0.000000	0.121173	0.052715	-0.232833	0.000000	0.000000	4.000000	5.000000	1.000000
14581.519933	0.094289	0.626702	0.029954	86.259789	97.540596	156.463959	1.576981	0.000000	0.325563	0.000000	0.000000	0.000000	0.118784	0.062622	-0.242805	0.000000	0.000000	4.000000	5.000000	1.000000
14581.523266	0.094289	0.626702	0.029954	86.259789	97.540596	156.463959	1.576981	0.000000	0.325563	0.000000	0.000000	0.000000	0.118784	0.062622	-0.242805	0.000000	0.000000	4.000000	5.000000	1.000000
14581.526600	0.094289	0.626702	0.029954	86.259789	97.540596	156.463959	1.576981	0.000000	0.325563	0.000000	0.000000	0.000000	0.118784	0.062622	-0.242805	0.000000	0.000000	4.000000	5.000000	1.000000
14581.529933	0.094289	0.626702	0.029954	86.196045	97.564178	156.474167	1.497708	0.000000	0.285570	0.000000	0.000000	0.000000	0.118784	0.062622	-0.242805	0.000000	0.000000	4.000000	5.000000	1.000000
14581.533266	0.094658	0.626936	0.029140	86.196045	97.564178	156.474167	1.497708	0.000000	0.285570	0.000000	0.000000	0.000000	0.110811	0.070406	-0.244373	0.000000	0.000000	4.000000	5.000000	1.000000
14581.536600	0.094658	0.626936	0.029140	86.196045	97.564178	156.474167	1.497708	0.000000	0.285570	0.000000	0.000000	0.000000	0.110811	0.070406	-0.244373	0.000000	0.000000	4.000000	5.000000	1.000000
14581.539933	0.095024	0.627197	0.028315	86.119095	97.544334	156.458466	1.497708	0.000000	0.285570	0.000000	0.000000	0.000000	0.109777	0.078138	-0.247285	0.000000	0.000000	4.000000	5.000000	1.000000
14581.543266	0.095024	0.627197	0.028315	86.119095	97.544334	156.458466	1.497708	0.000000	0.285570	0.000000	0.000000	0.000000	0.109777	0.078138	-0.247285	0.000000	0.000000	4.000000	5.000000	1.000000
14581.546600	0.095024	0.627197	0.028315	86.119095	97.544334	156.458466	1.497708	0.000000	0.285570	0.000000	0.000000	0.000000	0.109777	0.078138	-0.247285	0.000000	0.000000	4.000000	5.000000	1.000000
14581.549933	0.095024	0.627197	0.028315	86.043839	97.472977	156.389908	1.415765	0.000000	0.248806	0.000000	0.000000	0.000000	0.109777	0.078138	-0.247285	0.000000	0.000000	4.000000	5.000000	1.000000
14581.553266	0.095327	0.627469	0.027542	86.043839	97.472977	156.389908	1.415765	0.000000	0.248806	0.000000	0.000000	0.000000	0.090805	0.081716	-0.231987	0.000000	0.000000	4.000000	5.000000	1.000000
14581.556600	0.095327	0.627469	0.027542	86.043839	97.472977	156.389908	1.415765	0.000000	0.248806	0.000000	0.000000	0.000000	0.090805	0.081716	-0.231987	0.000000	0.000000	4.000000	5.000000	1.000000
14581.559933	0.095559	0.627740	0.026782	85.983459	97.396568	156.310760	1.415765	0.000000	0.248806	0.000000	0.000000	0.000000	0.069712	0.081352	-0.228056	0.000000	0.000000	4.000000	5.000000	1.000000
14581.563266	0.095559	0.627740	0.026782	85.983459	97.396568	156.310760	1.415765	0.000000	0.248806	0.000000	0.000000	0.000000	0.069712	0.081352	-0.228056	0.000000	0.000000	4.000000	5.000000	1.000000
14581.566600	0.095559	0.627740	0.026782	85.983459	97.396568	156.310760	1.415765	0.000000	0.248806	0.000000	0.000000	0.000000	0.069712	0.081352	-0.228056	0.000000	0.000000	4.000000	5.000000	1.000000
14581.569933	0.095559	0.627740	0.026782	85.954895	97.305122	156.204147	1.339091	0.000000	0.222053	0.000000	0.000000	0.000000	0.069712	0.081352	-0.228056	0.000000	0.000000	4.000000	5.000000	1.000000
14581.573266	0.095726	0.628003	0.026058	85.954895	97.305122	156.204147	1.339091	0.000000	0.222053	0.000000	0.000000	0.000000	0.050117	0.078947	-0.217016	0.000000	0.000000	4.000000	5.000000	1.000000
14581.576600	0.095726	0.628003	0.026058	85.954895	97.305122	156.204147	1.339091	0.000000	0.222053	0.000000	0.000000	0.000000	0.050117	0.078947	-0.217016	0.000000	0.000000	4.000000	5.000000	1.000000
14581.579933	0.095836	0.628272	0.025410	85.943001	97.202759	156.082520	1.339091	0.000000	0.222053	0.000000	0.000000	0.000000	0.032897	0.080640	-0.194536	0.000000	0.000000	4.000000	5.000000	1.000000
14581.583266	0.095836	0.628272	0.025410	85.943001	97.202759	156.082520	1.339091	0.000000	0.222053	0.000000	0.000000	0.000000	0.032897	0.080640	-0.194536	0.000000	0.000000	4.000000	5.000000	1.000000
14581.586600	0.095836	0.628272	0.025410	85.943001	97.202759	156.082520	1.339091	0.000000	0.222053	0.000000	0.000000	0.000000	0.032897	0.080640	-0.194536	0.000000	0.000000	4.000000	5.000000	1.000000
14581.589933	0.095836	0.628272	0.025410	85.914284	97.100594	155.978775	1.270499	0.000000	0.208218	0.000000	0.000000	0.000000	0.032897	0.080640	-0.194536	0.000000	0.000000	4.000000	5.000000	1.000000
14581.593266	0.095878	0.628513	0.024784	85.914284	97.100594	155.978775	1.270499	0.000000	0.208218	0.000000	0.000000	0.000000	0.012657	0.072285	-0.187773	0.000000	0.000000	4.000000	5.000000	1.000000
14581.596600	0.095878	0.628513	0.024784	85.914284	97.100594	155.978775	1.270499	0.000000	0.208218	0.000000	0.000000	0.000000	0.012657	0.072285	-0.187773	0.000000	0.000000	4.000000	5.000000	1.000000
14581.599933	0.095921	0.628726	0.024167	85.850182	97.008003	155.913391	1.270499	0.000000	0.208218	0.000000	0.000000	0.000000	0.013068	0.063967	-0.185089	0.000000	0.000000	4.000000	5.000000	1.000000
14581.603266	0.095921	0.628726	0.024167	85.850182	97.008003	155.913391	1.270499	0.000000	0.208218	0.000000	0.000000	0.000000	0.013068	0.063967	-0.185089	0.000000	0.000000	4.000000	5.000000	1.000000
14581.606600	0.095921	0.628726	0.024167	85.850182	97.008003	155.913391	1.270499	0.000000	0.208218	0.000000	0.000000	0.000000	0.013068	0.063967	-0.185089	0.000000	0.000000	4.000000	5.000000	1.000000
14581.609933	0.095921	0.628726	0.024167	85.748726	96.923889	155.889252	1.208355	0.000000	0.203930	0.000000	0.000000	0.000000	0.013068	0.063967	-0.185089	0.000000	0.000000	4.000000	5.000000	1.000000
14581.613266	0.095922	0.628959	0.023573	85.748726	96.923889	155.889252	1.208355	0.000000	0.203930	0.000000	0.000000	0.000000	0.000104	0.069732	-0.178095	0.000000	0.000000	4.000000	5.000000	1.000000
14581.616600	0.095922	0.628959	0.023573	85.748726	96.923889	155.889252	1.208355	0.000000	0.203930	0.000000	0.000000	0.000000	0.000104	0.069732	-0.178095	0.000000	0.000000	4.000000	5.000000	1.000000
14581.619933	0.095865	0.629151	0.023050	85.615639	96.884315	155.941238	1.208355	0.000000	0.203930	0.000000	0.000000	0.000000	-0.017126	0.057508	-0.157121	0.000000	0.000000	4.000000	5.000000	1.000000
14581.623266	0.095865	0.629151	0.023050	85.615639	96.884315	155.941238	1.208355	0.000000	0.203930	0.000000	0.000000	0.000000	-0.017126	0.057508	-0.157121	0.000000	0.000000	4.000000	5.000000	1.000000
14581.626600	0.095865	0.629151	0.023050	85.615639	96.884315	155.941238	1.208355	0.000000	0.203930	0.000000	0.000000	0.000000	-0.017126	0.057508	-0.157121	0.000000	0.000000	4.000000	5.000000	1.000000
14581.629933	0.095865	0.629151	0.023050	85.481216	96.921227	156.074020	1.152486	0.000000	0.206767	0.000000	0.000000	0.000000	-0.017126	0.057508	-0.157121	0.000000	0.000000	4.000000	5.000000	1.000000
14581.633266	0.095784	0.629295	0.022525	85.481216	96.921227	156.074020	1.152486	0.000000	0.206767	0.000000	0.000000	0.000000	-0.024309	0.043232	-0.157369	0.000000	0.000000	4.000000	5.000000	1.000000
14581.636600	0.095784	0.629295	0.022525	85.481216	96.921227	156.074020	1.152486	0.000000	0.206767	0.000000	0.000000	0.000000	-0.024309	0.043232	-0.157369	0.000000	0.000000	4.000000	5.000000	1.000000
14581.639933	0.095666	0.629425	0.022057	85.344948	96.948341	156.203812	1.152486	0.000000	0.206767	0.000000	0.000000	0.000000	-0.035149	0.039143	-0.140503	0.000000	0.000000	4.000000	5.000000	1.000000
14581.643266	0.095666	0.629425	0.022057	85.344948	96.948341	156.203812	1.152486	0.000000	0.206767	0.000000	0.000000	0.000000	-0.035149	0.039143	-0.140503	0.000000	0.000000	4.000000	5.000000	1.000000
14581.646600	0.095666	0.629425	0.022057	85.344948	96.948341	156.203812	1.152486	0.000000	0.206767	0.000000	0.000000	0.000000	-0.035149	0.039143	-0.140503	0.000000	0.000000	4.000000	5.000000	1.000000
14581.649933	0.095666	0.629425	0.022057	85.213081	97.079414	156.437927	1.102841	0.000000	0.216676	0.000000	0.000000	0.000000	-0.035149	0.039143	-0.140503	0.000000	0.000000	4.000000	5.000000	1.000000
14581.653266	0.095523	0.629488	0.021573	85.213081	97.079414	156.437927	1.102841	0.000000	0.216676	0.000000	0.000000	0.000000	-0.043138	0.018861	-0.145071	0.000000	0.000000	4.000000	5.000000	1.000000
14581.656600	0.095523	0.629488	0.021573	85.213081	97.079414	156.437927	1.102841	0.000000	0.216676	0.000000	0.000000	0.000000	-0.043138	0.018861	-0.145071	0.000000	0.000000	4.000000	5.000000	1.000000
14581.659933	0.095373	0.629510	0.021061	85.109436	97.236832	156.683319	1.102841	0.000000	0.216676	0.000000	0.000000	0.000000	-0.044844	0.006606	-0.153776	0.000000	0.000000	4.000000	5.000000	1.000000
14581.663266	0.095373	0.629510	0.021061	85.109436	97.236832	156.683319	1.102841	0.000000	0.216676	0.000000	0.000000	0.000000	-0.044844	0.006606	-0.153776	0.000000	0.000000	4.000000	5.000000	1.000000
14581.666600	0.095373	0.629510	0.021061	85.109436	97.236832	156.683319	1.102841	0.000000	0.216676	0.000000	0.000000	0.000000	-0.044844	0.006606	-0.153776	0.000000	0.000000	4.000000	5.000000	1.000000
14581.669933	0.095373	0.629510	0.021061	85.026970	97.492767	157.004517	1.053033	0.000000	0.231340	0.000000	0.000000	0.000000	-0.044844	0.006606	-0.153776	0.000000	0.000000	4.000000	5.000000	1.000000
14581.673266	0.095273	0.629478	0.020557	85.026970	97.492767	157.004517	1.053033	0.000000	0.231340	0.000000	0.000000	0.000000	-0.030111	-0.009495	-0.151002	0.000000	0.000000	4.000000	5.000000	1.000000
14581.676600	0.095273	0.629478	0.020557	85.026970	97.492767	157.004517	1.053033	0.000000	0.231340	0.000000	0.000000	0.000000	-0.030111	-0.009495	-0.151002	0.000000	0.000000	4.000000	5.000000	1.000000
14581.679933	0.095165	0.629433	0.020016	84.957565	97.777580	157.342529	1.053033	0.000000	0.231340	0.000000	0.000000	0.000000	-0.032402	-0.013715	-0.162485	0.000000	0.000000	4.000000	5.000000	1.000000
14581.683266	0.095165	0.629433	0.020016	84.957565	97.777580	157.342529	1.053033	0.000000	0.231340	0.000000	0.000000	0.000000	-0.032402	-0.013715	-0.162485	0.000000	0.000000	4.000000	5.000000	1.000000
14581.686600	0.095165	0.629433	0.020016	84.957565	97.777580	157.342529	1.053033	0.000000	0.231340	0.000000	0.000000	0.000000	-0.032402	-0.013715	-0.162485	0.000000	0.000000	4.000000	5.000000	1.000000
14581.689933	0.095165	0.629433	0.020016	84.899422	98.095505	157.700165	1.000785	0.000000	0.241759	0.000000	0.000000	0.000000	-0.032402	-0.013715	-0.162485	0.000000	0.000000	4.000000	5.000000	1.000000
14581.693266	0.095104	0.629360	0.019474	84.899422	98.095505	157.700165	1.000785	0.000000	0.241759	0.000000	0.000000	0.000000	-0.018286	-0.021808	-0.162479	0.000000	0.000000	4.000000	5.000000	1.000000
14581.696600	0.095104	0.629360	0.019474	84.899422	98.095505	157.700165	1.000785	0.000000	0.241759	0.000000	0.000000	0.000000	-0.018286	-0.021808	-0.162479	0.000000	0.000000	4.000000	5.000000	1.000000
14581.699933	0.095060	0.629247	0.018899	84.865761	98.482346	158.106445	1.000785	0.000000	0.241759	0.000000	0.000000	0.000000	-0.013278	-0.033977	-0.172564	0.000000	0.000000	4.000000	5.000000	1.000000
14581.703266	0.095060	0.629247	0.018899	84.865761	98.482346	158.106445	1.000785	0.000000	0.241759	0.000000	0.000000	0.000000	-0.013278	-0.033977	-0.172564	0.000000	0.000000	4.000000	5.000000	1.000000
14581.706600	0.095060	0.629247	0.018899	84.865761	98.482346	158.106445	1.000785	0.000000	0.241759	0.000000	0.000000	0.000000	-0.013278	-0.033977	-0.172564	0.000000	0.000000	4.000000	5.000000	1.000000
14581.709933	0.095060	0.629247	0.018899	84.863632	98.867043	158.492706	0.944944	0.000000	0.247019	0.000000	0.000000	0.000000	-0.013278	-0.033977	-0.172564	0.000000	0.000000	4.000000	5.000000	1.000000
14581.713266	0.094977	0.629100	0.018365	84.863632	98.867043	158.492706	0.944944	0.000000	0.247019	0.000000	0.000000	0.000000	-0.024915	-0.043929	-0.160051	0.000000	0.000000	4.000000	5.000000	1.000000
14581.716600	0.094977	0.629100	0.018365	84.863632	98.867043	158.492706	0.944944	0.000000	0.247019	0.000000	0.000000	0.000000	-0.024915	-0.043929	-0.160051	0.000000	0.000000	4.000000	5.000000	1.000000
14581.719933	0.094898	0.628947	0.017855	84.865196	99.322205	158.946945	0.944944	0.000000	0.247019	0.000000	0.000000	0.000000	-0.023524	-0.045881	-0.153009	0.000000	0.000000	4.000000	5.000000	1.000000
14581.723266	0.094898	0.628947	0.017855	84.865196	99.322205	158.946945	0.944944	0.000000	0.247019	0.000000	0.000000	0.000000	-0.023524	-0.045881	-0.153009	0.000000	0.000000	4.000000	5.000000	1.000000
14581.726600	0.094898	0.628947	0.017855	84.865196	99.322205	158.946945	0.944944	0.000000	0.247019	0.000000	0.000000	0.000000	-0.023524	-0.045881	-0.153009	0.000000	0.000000	4.000000	5.000000	1.000000
14581.729933	0.094898	0.628947	0.017855	84.866531	99.815155	159.436417	0.892768	0.000000	0.255093	0.000000	0.000000	0.000000	-0.023524	-0.045881	-0.153009	0.000000	0.000000	4.000000	5.000000	1.000000
14581.733266	0.094846	0.628741	0.017359	84.866531	99.815155	159.436417	0.892768	0.000000	0.255093	0.000000	0.000000	0.000000	-0.015690	-0.061777	-0.148909	0.000000	0.000000	4.000000	5.000000	1.000000
14581.736600	0.094846	0.628741	0.017359	84.866531	99.815155	159.436417	0.892768	0.000000	0.255093	0.000000	0.000000	0.000000	-0.015690	-0.061777	-0.148909	0.000000	0.000000	4.000000	5.000000	1.000000
14581.739933	0.094795	0.628509	0.016872	84.867485	100.308334	159.926132	0.892768	0.000000	0.255093	0.000000	0.000000	0.000000	-0.015183	-0.069723	-0.146230	0.000000	0.000000	4.000000	5.000000	1.000000
14581.743266	0.094795	0.628509	0.016872	84.867485	100.308334	159.926132	0.892768	0.000000	0.255093	0.000000	0.000000	0.000000	-0.015183	-0.069723	-0.146230	0.000000	0.000000	4.000000	5.000000	1.000000
14581.746600	0.094795	0.628509	0.016872	84.867485	100.308334	159.926132	0.892768	0.000000	0.255093	0.000000	0.000000	0.000000	-0.015183	-0.069723	-0.146230	0.000000	0.000000	4.000000	5.000000	1.000000
14581.749933	0.094795	0.628509	0.016872	84.868095	100.871353	160.485931	0.843578	0.000000	0.260238	0.000000	0.000000	0.000000	-0.015183	-0.069723	-0.146230	0.000000	0.000000	4.000000	5.000000	1.000000
14581.753266	0.094746	0.628250	0.016393	84.868095	100.871353	160.485931	0.843578	0.000000	0.260238	0.000000	0.000000	0.000000	-0.014678	-0.077641	-0.143561	0.000000	0.000000	4.000000	5.000000	1.000000
14581.756600	0.094746	0.628250	0.016393	84.868095	100.871353	160.485931	0.843578	0.000000	0.260238	0.000000	0.000000	0.000000	-0.014678	-0.077641	-0.143561	0.000000	0.000000	4.000000	5.000000	1.000000
14581.759933	0.094726	0.627959	0.015943	84.870079	101.473351	161.080841	0.843578	0.000000	0.260238	0.000000	0.000000	0.000000	-0.006012	-0.087396	-0.135142	0.000000	0.000000	4.000000	5.000000	1.000000
14581.763266	0.094726	0.627959	0.015943	84.870079	101.473351	161.080841	0.843578	0.000000	0.260238	0.000000	0.000000	0.000000	-0.006012	-0.087396	-0.135142	0.000000	0.000000	4.000000	5.000000	1.000000
14581.766600	0.094726	0.627959	0.015943	84.870079	101.473351	161.080841	0.843578	0.000000	0.260238	0.000000	0.000000	0.000000	-0.006012	-0.087396	-0.135142	0.000000	0.000000	4.000000	5.000000	1.000000
14581.769933	0.094726	0.627959	0.015943	84.869583	102.141281	161.745972	0.797127	0.000000	0.263687	0.000000	0.000000	0.000000	-0.006012	-0.087396	-0.135142	0.000000	0.000000	4.000000	5.000000	1.000000
14581.773266	0.094678	0.627628	0.015467	84.869583	102.141281	161.745972	0.797127	0.000000	0.263687	0.000000	0.000000	0.000000	-0.014554	-0.099381	-0.142635	0.000000	0.000000	4.000000	5.000000	1.000000
14581.776600	0.094678	0.627628	0.015467	84.869583	102.141281	161.745972	0.797127	0.000000	0.263687	0.000000	0.000000	0.000000	-0.014554	-0.099381	-0.142635	0.000000	0.000000	4.000000	5.000000	1.000000
14581.779933	0.094621	0.627278	0.015067	84.872147	102.810081	162.411926	0.797127	0.000000	0.263687	0.000000	0.000000	0.000000	-0.017053	-0.104952	-0.120068	0.000000	0.000000	4.000000	5.000000	1.000000
14581.783266	0.094621	0.627278	0.015067	84.872147	102.810081	162.411926	0.797127	0.000000	0.263687	0.000000	0.000000	0.000000	-0.017053	-0.104952	-0.120068	0.000000	0.000000	4.000000	5.000000	1.000000
14581.786600	0.094621	0.627278	0.015067	84.872147	102.810081	162.411926	0.797127	0.000000	0.263687	0.000000	0.000000	0.000000	-0.017053	-0.104952	-0.120068	0.000000	0.000000	4.000000	5.000000	1.000000
14581.789933	0.094621	0.627278	0.015067	84.875542	103.545837	163.149261	0.753344	0.000000	0.268955	0.000000	0.000000	0.000000	-0.017053	-0.104952	-0.120068	0.000000	0.000000	4.000000	5.000000	1.000000
14581.793266	0.094523	0.626875	0.014693	84.875542	103.545837	163.149261	0.753344	0.000000	0.268955	0.000000	0.000000	0.000000	-0.029437	-0.120673	-0.112037	0.000000	0.000000	4.000000	5.000000	1.000000
14581.796600	0.094523	0.626875	0.014693	84.875542	103.545837	163.149261	0.753344	0.000000	0.268955	0.000000	0.000000	0.000000	-0.029437	-0.120673	-0.112037	0.000000	0.000000	4.000000	5.000000	1.000000
14581.799933	0.094446	0.626427	0.014309	84.877800	104.354988	163.957504	0.753344	0.000000	0.268955	0.000000	0.000000	0.000000	-0.023076	-0.134428	-0.115202	0.000000	0.000000	4.000000	5.000000	1.000000
14581.803266	0.094446	0.626427	0.014309	84.877800	104.354988	163.957504	0.753344	0.000000	0.268955	0.000000	0.000000	0.000000	-0.023076	-0.134428	-0.115202	0.000000	0.000000	4.000000	5.000000	1.000000
14581.806600	0.094446	0.626427	0.014309	84.877800	104.354988	163.957504	0.753344	0.000000	0.268955	0.000000	0.000000	0.000000	-0.023076	-0.134428	-0.115202	0.000000	0.000000	4.000000	5.000000	1.000000
14581.809933	0.094301	0.625933	0.013933	84.880516	105.231812	164.837677	0.715470	0.000000	0.277707	0.000000	0.000000	0.000000	-0.043577	-0.148201	-0.113031	0.000000	0.000000	4.000000	5.000000	1.000000
14581.813266	0.094301	0.625933	0.013933	84.880516	105.231812	164.837677	0.715470	0.000000	0.277707	0.000000	0.000000	0.000000	-0.043577	-0.148201	-0.113031	0.000000	0.000000	4.000000	5.000000	1.000000
14581.816600	0.094301	0.625933	0.013933	84.880516	105.231812	164.837677	0.715470	0.000000	0.277707	0.000000	0.000000	0.000000	-0.043577	-0.148201	-0.113031	0.000000	0.000000	4.000000	5.000000	1.000000
14581.819933	0.094149	0.625400	0.013526	84.879829	106.135506	165.751755	0.696632	0.000000	0.284970	0.000000	0.000000	0.000000	-0.045346	-0.160016	-0.122063	0.000000	0.000000	4.000000	5.000000	1.000000
14581.823266	0.094149	0.625400	0.013526	84.879829	106.135506	165.751755	0.696632	0.000000	0.284970	0.000000	0.000000	0.000000	-0.045346	-0.160016	-0.122063	0.000000	0.000000	4.000000	5.000000	1.000000
14581.826600	0.094149	0.625400	0.013526	84.879829	106.135506	165.751755	0.696632	0.000000	0.284970	0.000000	0.000000	0.000000	-0.045346	-0.160016	-0.122063	0.000000	0.000000	4.000000	5.000000	1.000000
14581.829933	0.094149	0.625400	0.013526	84.873253	107.136009	166.765778	0.676288	0.000000	0.292527	0.000000	0.000000	0.000000	-0.045346	-0.160016	-0.122063	0.000000	0.000000	4.000000	5.000000	1.000000
14581.833266	0.093970	0.624827	0.013093	84.873253	107.136009	166.765778	0.676288	0.000000	0.292527	0.000000	0.000000	0.000000	-0.053825	-0.171803	-0.129809	0.000000	0.000000	4.000000	5.000000	1.000000
14581.836600	0.093970	0.624827	0.013093	84.873253	107.136009	166.765778	0.676288	0.000000	0.292527	0.000000	0.000000	0.000000	-0.053825	-0.171803	-0.129809	0.000000	0.000000	4.000000	5.000000	1.000000
14581.839933	0.093830	0.624261	0.012627	84.863213	108.135162	167.774429	0.676288	0.000000	0.292527	0.000000	0.000000	0.000000	-0.041864	-0.169737	-0.139881	0.000000	0.000000	4.000000	5.000000	1.000000
14581.843266	0.093830	0.624261	0.012627	84.863213	108.135162	167.774429	0.676288	0.000000	0.292527	0.000000	0.000000	0.000000	-0.041864	-0.169737	-0.139881	0.000000	0.000000	4.000000	5.000000	1.000000
14581.846600	0.093830	0.624261	0.012627	84.863213	108.135162	167.774429	0.676288	0.000000	0.292527	0.000000	0.000000	0.000000	-0.041864	-0.169737	-0.139881	0.000000	0.000000	4.000000	5.000000	1.000000
14581.849933	0.093830	0.624261	0.012627	84.854408	109.210098	168.853638	0.631340	0.000000	0.308476	0.000000	0.000000	0.000000	-0.041864	-0.169737	-0.139881	0.000000	0.000000	4.000000	5.000000	1.000000
14581.853266	0.093707	0.623657	0.012126	84.854408	109.210098	168.853638	0.631340	0.000000	0.308476	0.000000	0.000000	0.000000	-0.036980	-0.181483	-0.150370	0.000000	0.000000	4.000000	5.000000	1.000000
14581.856600	0.093707	0.623657	0.012126	84.854408	109.210098	168.853638	0.631340	0.000000	0.308476	0.000000	0.000000	0.000000	-0.036980	-0.181483	-0.150370	0.000000	0.000000	4.000000	5.000000	1.000000
14581.859933	0.093601	0.623059	0.011595	84.849266	110.297440	169.938354	0.631340	0.000000	0.308476	0.000000	0.000000	0.000000	-0.031772	-0.179375	-0.159130	0.000000	0.000000	4.000000	5.000000	1.000000
14581.863266	0.093601	0.623059	0.011595	84.849266	110.297440	169.938354	0.631340	0.000000	0.308476	0.000000	0.000000	0.000000	-0.031772	-0.179375	-0.159130	0.000000	0.000000	4.000000	5.000000	1.000000
14581.866600	0.093601	0.623059	0.011595	84.849266	110.297440	169.938354	0.631340	0.000000	0.308476	0.000000	0.000000	0.000000	-0.031772	-0.179375	-0.159130	0.000000	0.000000	4.000000	5.000000	1.000000
14581.869933	0.093601	0.623059	0.011595	84.850792	111.444199	171.072937	0.579756	0.000000	0.319935	0.000000	0.000000	0.000000	-0.031772	-0.179375	-0.159130	0.000000	0.000000	4.000000	5.000000	1.000000
14581.873266	0.093546	0.622429	0.011087	84.850792	111.444199	171.072937	0.579756	0.000000	0.319935	0.000000	0.000000	0.000000	-0.016545	-0.188825	-0.152330	0.000000	0.000000	4.000000	5.000000	1.000000
14581.876600	0.093546	0.622429	0.011087	84.850792	111.444199	171.072937	0.579756	0.000000	0.319935	0.000000	0.000000	0.000000	-0.016545	-0.188825	-0.152330	0.000000	0.000000	4.000000	5.000000	1.000000
14581.879933	0.093475	0.621768	0.010615	84.874855	112.703957	172.298416	0.579756	0.000000	0.319935	0.000000	0.000000	0.000000	-0.021351	-0.198264	-0.141560	0.000000	0.000000	4.000000	5.000000	1.000000
14581.883266	0.093475	0.621768	0.010615	84.874855	112.703957	172.298416	0.579756	0.000000	0.319935	0.000000	0.000000	0.000000	-0.021351	-0.198264	-0.141560	0.000000	0.000000	4.000000	5.000000	1.000000
14581.886600	0.093475	0.621768	0.010615	84.874855	112.703957	172.298416	0.579756	0.000000	0.319935	0.000000	0.000000	0.000000	-0.021351	-0.198264	-0.141560	0.000000	0.000000	4.000000	5.000000	1.000000
14581.889933	0.093475	0.621768	0.010615	84.925453	114.141991	173.681351	0.530775	0.000000	0.326250	0.000000	0.000000	0.000000	-0.021351	-0.198264	-0.141560	0.000000	0.000000	4.000000	5.000000	1.000000
14581.893266	0.093398	0.621069	0.010113	84.925453	114.141991	173.681351	0.530775	0.000000	0.326250	0.000000	0.000000	0.000000	-0.023225	-0.209871	-0.150867	0.000000	0.000000	4.000000	5.000000	1.000000
14581.896600	0.093398	0.621069	0.010113	84.925453	114.141991	173.681351	0.530775	0.000000	0.326250	0.000000	0.000000	0.000000	-0.023225	-0.209871	-0.150867	0.000000	0.000000	4.000000	5.000000	1.000000
14581.899933	0.093317	0.620350	0.009593	84.993431	115.721069	175.188583	0.530775	0.000000	0.326250	0.000000	0.000000	0.000000	-0.024213	-0.215494	-0.155747	0.000000	0.000000	4.000000	5.000000	1.000000
14581.903266	0.093317	0.620350	0.009593	84.993431	115.721069	175.188583	0.530775	0.000000	0.326250	0.000000	0.000000	0.000000	-0.024213	-0.215494	-0.155747	0.000000	0.000000	4.000000	5.000000	1.000000
14581.906600	0.093317	0.620350	0.009593	84.993431	115.721069	175.188583	0.530775	0.000000	0.326250	0.000000	0.000000	0.000000	-0.024213	-0.215494	-0.155747	0.000000	0.000000	4.000000	5.000000	1.000000
14581.909933	0.093317	0.620350	0.009593	85.053154	117.364098	176.759766	0.479672	0.000000	0.334157	0.000000	0.000000	0.000000	-0.024213	-0.215494	-0.155747	0.000000	0.000000	4.000000	5.000000	1.000000
14581.913266	0.093252	0.619594	0.009038	85.053154	117.364098	176.759766	0.479672	0.000000	0.334157	0.000000	0.000000	0.000000	-0.019472	-0.227001	-0.166493	0.000000	0.000000	4.000000	5.000000	1.000000
14581.916600	0.093252	0.619594	0.009038	85.053154	117.364098	176.759766	0.479672	0.000000	0.334157	0.000000	0.000000	0.000000	-0.019472	-0.227001	-0.166493	0.000000	0.000000	4.000000	5.000000	1.000000
14581.919933	0.093177	0.618851	0.008435	85.083389	118.966034	178.312164	0.479672	0.000000	0.334157	0.000000	0.000000	0.000000	-0.022444	-0.222909	-0.181175	0.000000	0.000000	4.000000	5.000000	1.000000
14581.923266	0.093177	0.618851	0.008435	85.083389	118.966034	178.312164	0.479672	0.000000	0.334157	0.000000	0.000000	0.000000	-0.022444	-0.222909	-0.181175	0.000000	0.000000	4.000000	5.000000	1.000000
14581.926600	0.093177	0.618851	0.008435	85.083389	118.966034	178.312164	0.479672	0.000000	0.334157	0.000000	0.000000	0.000000	-0.022444	-0.222909	-0.181175	0.000000	0.000000	4.000000	5.000000	1.000000
14581.929933	0.093177	0.618851	0.008435	85.068428	120.384407	179.714493	0.421728	0.000000	0.341143	0.000000	0.000000	0.000000	-0.022444	-0.222909	-0.181175	0.000000	0.000000	4.000000	5.000000	1.000000
14581.933266	0.093070	0.618121	0.007786	85.068428	120.384407	179.714493	0.421728	0.000000	0.341143	0.000000	0.000000	0.000000	-0.032039	-0.218792	-0.194530	0.000000	0.000000	4.000000	5.000000	1.000000
14581.936600	0.093070	0.618121	0.007786	85.068428	120.384407	179.714493	0.421728	0.000000	0.341143	0.000000	0.000000	0.000000	-0.032039	-0.218792	-0.194530	0.000000	0.000000	4.000000	5.000000	1.000000
14581.939933	0.092933	0.617380	0.007102	85.028229	121.688919	-178.978668	0.421728	0.000000	0.341143	0.000000	0.000000	0.000000	-0.041096	-0.222450	-0.205316	0.000000	0.000000	4.000000	5.000000	1.000000
14581.943266	0.092933	0.617380	0.007102	85.028229	121.688919	-178.978668	0.421728	0.000000	0.341143	0.000000	0.000000	0.000000	-0.041096	-0.222450	-0.205316	0.000000	0.000000	4.000000	5.000000	1.000000
14581.946600	0.092933	0.617380	0.007102	85.028229	121.688919	-178.978668	0.421728	0.000000	0.341143	0.000000	0.000000	0.000000	-0.041096	-0.222450	-0.205316	0.000000	0.000000	4.000000	5.000000	1.000000
14581.949933	0.092774	0.616640	0.006420	84.988037	122.951439	-177.709671	0.355087	0.000000	0.353332	0.000000	0.000000	0.000000	-0.047795	-0.222094	-0.204476	0.000000	0.000000	4.000000	5.000000	1.000000
14581.953266	0.092774	0.616640	0.006420	84.988037	122.951439	-177.709671	0.355087	0.000000	0.353332	0.000000	0.000000	0.000000	-0.047795	-0.222094	-0.204476	0.000000	0.000000	4.000000	5.000000	1.000000
14581.956600	0.092774	0.616640	0.006420	84.988037	122.951439	-177.709671	0.355087	0.000000	0.353332	0.000000	0.000000	0.000000	-0.047795	-0.222094	-0.204476	0.000000	0.000000	4.000000	5.000000	1.000000
14581.959933	0.092774	0.616640	0.006420	84.964249	123.749603	-176.903885	0.321007	0.000000	0.361298	0.000000	0.000000	0.000000	-0.047795	-0.222094	-0.204476	0.000000	0.000000	4.000000	5.000000	1.000000
14581.963266	0.092621	0.615940	0.005767	84.964249	123.749603	-176.903885	0.321007	0.000000	0.361298	0.000000	0.000000	0.000000	-0.046044	-0.209956	-0.195831	0.000000	0.000000	4.000000	5.000000	1.000000
14581.966600	0.092621	0.615940	0.005767	84.964249	123.749603	-176.903885	0.321007	0.000000	0.361298	0.000000	0.000000	0.000000	-0.046044	-0.209956	-0.195831	0.000000	0.000000	4.000000	5.000000	1.000000
14581.969933	0.092479	0.615248	0.005176	84.982567	123.546730	-177.095291	0.321007	0.000000	0.361298	0.000000	0.000000	0.000000	-0.042350	-0.207470	-0.177458	0.000000	0.000000	4.000000	5.000000	1.000000
14581.973266	0.092479	0.615248	0.005176	84.982567	123.546730	-177.095291	0.321007	0.000000	0.361298	0.000000	0.000000	0.000000	-0.042350	-0.207470	-0.177458	0.000000	0.000000	4.000000	5.000000	1.000000
14581.976600	0.092479	0.615248	0.005176	84.982567	123.546730	-177.095291	0.321007	0.000000	0.361298	0.000000	0.000000	0.000000	-0.042350	-0.207470	-0.177458	0.000000	0.000000	4.000000	5.000000	1.000000
14581.979933	0.092479	0.615248	0.005176	85.040741	122.287315	-178.335846	0.258793	0.000000	0.376030	0.000000	0.000000	0.000000	-0.042350	-0.207470	-0.177458	0.000000	0.000000	4.000000	5.000000	1.000000
14581.983266	0.092332	0.614584	0.004665	85.040741	122.287315	-178.335846	0.258793	0.000000	0.376030	0.000000	0.000000	0.000000	-0.044311	-0.199174	-0.153146	0.000000	0.000000	4.000000	5.000000	1.000000
14581.986600	0.092332	0.614584	0.004665	85.040741	122.287315	-178.335846	0.258793	0.000000	0.376030	0.000000	0.000000	0.000000	-0.044311	-0.199174	-0.153146	0.000000	0.000000	4.000000	5.000000	1.000000
14581.989933	0.092187	0.613941	0.004169	85.112038	120.623657	-179.981018	0.258793	0.000000	0.376030	0.000000	0.000000	0.000000	-0.043434	-0.193023	-0.148918	0.000000	0.000000	4.000000	5.000000	1.000000
14581.993266	0.092187	0.613941	0.004169	85.112038	120.623657	-179.981018	0.258793	0.000000	0.376030	0.000000	0.000000	0.000000	-0.043434	-0.193023	-0.148918	0.000000	0.000000	4.000000	5.000000	1.000000
14581.996600	0.092187	0.613941	0.004169	85.112038	120.623657	-179.981018	0.258793	0.000000	0.376030	0.000000	0.000000	0.000000	-0.043434	-0.193023	-0.148918	0.000000	0.000000	4.000000	5.000000	1.000000
14581.999933	0.092187	0.613941	0.004169	85.181068	118.782616	178.197678	0.208448	0.000000	0.390655	0.000000	0.000000	0.000000	-0.043434	-0.193023	-0.148918	0.000000	0.000000	4.000000	5.000000	1.000000
14582.003266	0.092026	0.613337	0.003707	85.181068	118.782616	178.197678	0.208448	0.000000	0.390655	0.000000	0.000000	0.000000	-0.048200	-0.181085	-0.138740	0.000000	0.000000	4.000000	5.000000	1.000000
14582.006600	0.092026	0.613337	0.003707	85.181068	118.782616	178.197678	0.208448	0.000000	0.390655	0.000000	0.000000	0.000000	-0.048200	-0.181085	-0.138740	0.000000	0.000000	4.000000	5.000000	1.000000
14582.009933	0.091894	0.612773	0.003269	85.241325	116.999939	176.436691	0.208448	0.000000	0.390655	0.000000	0.000000	0.000000	-0.039820	-0.169171	-0.131127	0.000000	0.000000	4.000000	5.000000	1.000000
14582.013266	0.091894	0.612773	0.003269	85.241325	116.999939	176.436691	0.208448	0.000000	0.390655	0.000000	0.000000	0.000000	-0.039820	-0.169171	-0.131127	0.000000	0.000000	4.000000	5.000000	1.000000
14582.016600	0.091894	0.612773	0.003269	85.241325	116.999939	176.436691	0.208448	0.000000	0.390655	0.000000	0.000000	0.000000	-0.039820	-0.169171	-0.131127	0.000000	0.000000	4.000000	5.000000	1.000000
14582.019933	0.091894	0.612773	0.003269	85.292557	115.412880	174.868698	0.163471	0.000000	0.405325	0.000000	0.000000	0.000000	-0.039820	-0.169171	-0.131127	0.000000	0.000000	4.000000	5.000000	1.000000
14582.023266	0.091745	0.612249	0.002867	85.292557	115.412880	174.868698	0.163471	0.000000	0.405325	0.000000	0.000000	0.000000	-0.044552	-0.157319	-0.120838	0.000000	0.000000	4.000000	5.000000	1.000000
14582.026600	0.091745	0.612249	0.002867	85.292557	115.412880	174.868698	0.163471	0.000000	0.405325	0.000000	0.000000	0.000000	-0.044552	-0.157319	-0.120838	0.000000	0.000000	4.000000	5.000000	1.000000
14582.029933	0.091578	0.611745	0.002483	85.337463	113.967407	173.442581	0.163471	0.000000	0.405325	0.000000	0.000000	0.000000	-0.050185	-0.151299	-0.115138	0.000000	0.000000	4.000000	5.000000	1.000000
14582.033266	0.091578	0.611745	0.002483	85.337463	113.967407	173.442581	0.163471	0.000000	0.405325	0.000000	0.000000	0.000000	-0.050185	-0.151299	-0.115138	0.000000	0.000000	4.000000	5.000000	1.000000
14582.036600	0.091578	0.611745	0.002483	85.337463	113.967407	173.442581	0.163471	0.000000	0.405325	0.000000	0.000000	0.000000	-0.050185	-0.151299	-0.115138	0.000000	0.000000	4.000000	5.000000	1.000000
14582.039933	0.091578	0.611745	0.002483	85.384674	112.663277	172.146561	0.124141	0.000000	0.421114	0.000000	0.000000	0.000000	-0.050185	-0.151299	-0.115138	0.000000	0.000000	4.000000	5.000000	1.000000
14582.043266	0.091441	0.611299	0.002140	85.384674	112.663277	172.146561	0.124141	0.000000	0.421114	0.000000	0.000000	0.000000	-0.040872	-0.133708	-0.102741	0.000000	0.000000	4.000000	5.000000	1.000000
14582.046600	0.091441	0.611299	0.002140	85.384674	112.663277	172.146561	0.124141	0.000000	0.421114	0.000000	0.000000	0.000000	-0.040872	-0.133708	-0.102741	0.000000	0.000000	4.000000	5.000000	1.000000
14582.049933	0.091311	0.610892	0.001828	85.434082	111.748665	171.225418	0.124141	0.000000	0.421114	0.000000	0.000000	0.000000	-0.039024	-0.121975	-0.093619	0.000000	0.000000	4.000000	5.000000	1.000000
14582.053266	0.091311	0.610892	0.001828	85.434082	111.748665	171.225418	0.124141	0.000000	0.421114	0.000000	0.000000	0.000000	-0.039024	-0.121975	-0.093619	0.000000	0.000000	4.000000	5.000000	1.000000
14582.056600	0.091311	0.610892	0.001828	85.434082	111.748665	171.225418	0.124141	0.000000	0.421114	0.000000	0.000000	0.000000	-0.039024	-0.121975	-0.093619	0.000000	0.000000	4.000000	5.000000	1.000000
14582.059933	0.091311	0.610892	0.001828	85.495285	111.192909	170.648270	0.091415	0.000000	0.434430	0.000000	0.000000	0.000000	-0.039024	-0.121975	-0.093619	0.000000	0.000000	4.000000	5.000000	1.000000
14582.063266	0.091219	0.610512	0.001590	85.495285	111.192909	170.648270	0.091415	0.000000	0.434430	0.000000	0.000000	0.000000	-0.027812	-0.113990	-0.071521	0.000000	0.000000	4.000000	5.000000	1.000000
14582.066600	0.091219	0.610512	0.001590	85.495285	111.192909	170.648270	0.091415	0.000000	0.434430	0.000000	0.000000	0.000000	-0.027812	-0.113990	-0.071521	0.000000	0.000000	4.000000	5.000000	1.000000
14582.069933	0.091219	0.610512	0.001590	85.563187	111.026985	170.442154	0.091415	0.000000	0.434430	0.000000	0.000000	0.000000	-0.027812	-0.113990	-0.071521	0.000000	0.000000	4.000000	5.000000	1.000000
14582.073266	0.091219	0.610512	0.001590	85.563187	111.026985	170.442154	0.091415	0.000000	0.434430	0.000000	0.000000	0.000000	-0.027812	-0.113990	-0.071521	0.000000	0.000000	4.000000	5.000000	1.000000
14582.076600	0.091162	0.610184	0.001417	85.563187	111.026985	170.442154	0.091415	0.000000	0.434430	0.000000	0.000000	0.000000	-0.017095	-0.098360	-0.051841	0.000000	0.000000	4.000000	5.000000	1.000000
14582.079933	0.091108	0.609876	0.001260	85.620468	111.518600	170.889633	0.079494	0.000000	0.439065	0.000000	0.000000	0.000000	-0.016182	-0.092518	-0.047260	0.000000	0.000000	4.000000	5.000000	1.000000
14582.083266	0.091108	0.609876	0.001260	85.620468	111.518600	170.889633	0.079494	0.000000	0.439065	0.000000	0.000000	0.000000	-0.016182	-0.092518	-0.047260	0.000000	0.000000	4.000000	5.000000	1.000000
14582.086600	0.091108	0.609876	0.001260	85.620468	111.518600	170.889633	0.079494	0.000000	0.439065	0.000000	0.000000	0.000000	-0.016182	-0.092518	-0.047260	0.000000	0.000000	4.000000	5.000000	1.000000
14582.089933	0.091108	0.609876	0.001260	85.666862	112.261444	171.591614	0.062978	0.000000	0.444611	0.000000	0.000000	0.000000	-0.016182	-0.092518	-0.047260	0.000000	0.000000	4.000000	5.000000	1.000000
14582.093266	0.091059	0.609562	0.001126	85.666862	112.261444	171.591614	0.062978	0.000000	0.444611	0.000000	0.000000	0.000000	-0.014776	-0.094317	-0.040215	0.000000	0.000000	4.000000	5.000000	1.000000
14582.096600	0.091059	0.609562	0.001126	85.666862	112.261444	171.591614	0.062978	0.000000	0.444611	0.000000	0.000000	0.000000	-0.014776	-0.094317	-0.040215	0.000000	0.000000	4.000000	5.000000	1.000000
14582.099933	0.091059	0.609562	0.001126	85.705505	112.994324	172.289505	0.062978	0.000000	0.444611	0.000000	0.000000	0.000000	-0.014776	-0.094317	-0.040215	0.000000	0.000000	4.000000	5.000000	1.000000
14582.103266	0.091059	0.609562	0.001126	85.705505	112.994324	172.289505	0.062978	0.000000	0.444611	0.000000	0.000000	0.000000	-0.014776	-0.094317	-0.040215	0.000000	0.000000	4.000000	5.000000	1.000000
14582.106600	0.091015	0.609286	0.001022	85.705505	112.994324	172.289505	0.062978	0.000000	0.444611	0.000000	0.000000	0.000000	-0.012929	-0.082701	-0.030943	0.000000	0.000000	4.000000	5.000000	1.000000
14582.109933	0.091015	0.609286	0.001022	85.724335	113.669800	172.943207	0.056275	0.000000	0.447074	0.000000	0.000000	0.000000	-0.012929	-0.082701	-0.030943	0.000000	0.000000	4.000000	5.000000	1.000000
14582.113266	0.091015	0.609286	0.001022	85.724335	113.669800	172.943207	0.056275	0.000000	0.447074	0.000000	0.000000	0.000000	-0.012929	-0.082701	-0.030943	0.000000	0.000000	4.000000	5.000000	1.000000
14582.116600	0.091015	0.609286	0.001022	85.724335	113.669800	172.943207	0.056275	0.000000	0.447074	0.000000	0.000000	0.000000	-0.012929	-0.082701	-0.030943	0.000000	0.000000	4.000000	5.000000	1.000000
14582.119933	0.090966	0.608696	0.000776	85.718147	114.254578	173.526627	0.051118	0.000000	0.449229	0.000000	0.000000	0.000000	-0.014699	-0.176861	-0.074001	0.000000	0.000000	4.000000	5.000000	1.000000
14582.123266	0.090966	0.608696	0.000776	85.718147	114.254578	173.526627	0.051118	0.000000	0.449229	0.000000	0.000000	0.000000	-0.014699	-0.176861	-0.074001	0.000000	0.000000	4.000000	5.000000	1.000000
14582.126600	0.090966	0.608696	0.000776	85.718147	114.254578	173.526627	0.051118	0.000000	0.449229	0.000000	0.000000	0.000000	-0.014699	-0.176861	-0.074001	0.000000	0.000000	4.000000	5.000000	1.000000
14582.129933	0.090966	0.608696	0.000776	85.708099	114.823540	174.097214	0.038784	0.000000	0.451679	0.000000	0.000000	0.000000	-0.014699	-0.176861	-0.074001	0.000000	0.000000	4.000000	5.000000	1.000000
14582.133266	0.090939	0.608383	0.000636	85.708099	114.823540	174.097214	0.038784	0.000000	0.451679	0.000000	0.000000	0.000000	-0.008300	-0.094131	-0.041779	0.000000	0.000000	4.000000	5.000000	1.000000
14582.136600	0.090939	0.608383	0.000636	85.708099	114.823540	174.097214	0.038784	0.000000	0.451679	0.000000	0.000000	0.000000	-0.008300	-0.094131	-0.041779	0.000000	0.000000	4.000000	5.000000	1.000000
14582.139933	0.090939	0.608383	0.000636	85.696800	115.430077	174.705460	0.038784	0.000000	0.451679	0.000000	0.000000	0.000000	-0.008300	-0.094131	-0.041779	0.000000	0.000000	4.000000	5.000000	1.000000
14582.143266	0.090939	0.608383	0.000636	85.696800	115.430077	174.705460	0.038784	0.000000	0.451679	0.000000	0.000000	0.000000	-0.008300	-0.094131	-0.041779	0.000000	0.000000	4.000000	5.000000	1.000000
14582.146600	0.090920	0.608057	0.000544	85.696800	115.430077	174.705460	0.038784	0.000000	0.451679	0.000000	0.000000	0.000000	-0.005487	-0.097837	-0.027621	0.000000	0.000000	4.000000	5.000000	1.000000
14582.149933	0.090924	0.607731	0.000448	85.685028	116.036011	175.310425	0.031821	0.000000	0.453062	0.000000	0.000000	0.000000	0.001016	-0.097804	-0.028988	0.000000	0.000000	4.000000	5.000000	1.000000
14582.153266	0.090924	0.607731	0.000448	85.685028	116.036011	175.310425	0.031821	0.000000	0.453062	0.000000	0.000000	0.000000	0.001016	-0.097804	-0.028988	0.000000	0.000000	4.000000	5.000000	1.000000
14582.156600	0.090924	0.607731	0.000448	85.685028	116.036011	175.310425	0.031821	0.000000	0.453062	0.000000	0.000000	0.000000	0.001016	-0.097804	-0.028988	0.000000	0.000000	4.000000	5.000000	1.000000
14582.159933	0.090924	0.607731	0.000448	85.672745	116.641411	175.912109	0.022386	0.000000	0.453807	0.000000	0.000000	0.000000	0.001016	-0.097804	-0.028988	0.000000	0.000000	4.000000	5.000000	1.000000
14582.163266	0.090958	0.607392	0.000394	85.672745	116.641411	175.912109	0.022386	0.000000	0.453807	0.000000	0.000000	0.000000	0.010343	-0.101525	-0.016130	0.000000	0.000000	4.000000	5.000000	1.000000
14582.166600	0.090958	0.607392	0.000394	85.672745	116.641411	175.912109	0.022386	0.000000	0.453807	0.000000	0.000000	0.000000	0.010343	-0.101525	-0.016130	0.000000	0.000000	4.000000	5.000000	1.000000
14582.169933	0.090958	0.607392	0.000394	85.660851	117.217155	176.481461	0.022386	0.000000	0.453807	0.000000	0.000000	0.000000	0.010343	-0.101525	-0.016130	0.000000	0.000000	4.000000	5.000000	1.000000
14582.173266	0.090958	0.607392	0.000394	85.660851	117.217155	176.481461	0.022386	0.000000	0.453807	0.000000	0.000000	0.000000	0.010343	-0.101525	-0.016130	0.000000	0.000000	4.000000	5.000000	1.000000
14582.176600	0.091014	0.607054	0.000336	85.660851	117.217155	176.481461	0.022386	0.000000	0.453807	0.000000	0.000000	0.000000	0.016842	-0.101471	-0.017502	0.000000	0.000000	4.000000	5.000000	1.000000
14582.179933	0.091106	0.606697	0.000344	85.648453	117.803291	177.058640	0.019698	0.000000	0.452083	0.000000	0.000000	0.000000	0.027584	-0.107130	0.002456	0.000000	0.000000	4.000000	5.000000	1.000000
14582.183266	0.091106	0.606697	0.000344	85.648453	117.803291	177.058640	0.019698	0.000000	0.452083	0.000000	0.000000	0.000000	0.027584	-0.107130	0.002456	0.000000	0.000000	4.000000	5.000000	1.000000
14582.186600	0.091106	0.606697	0.000344	85.648453	117.803291	177.058640	0.019698	0.000000	0.452083	0.000000	0.000000	0.000000	0.027584	-0.107130	0.002456	0.000000	0.000000	4.000000	5.000000	1.000000
14582.189933	0.091106	0.606697	0.000344	85.644051	118.348831	177.592133	0.017190	0.000000	0.444679	0.000000	0.000000	0.000000	0.027584	-0.107130	0.002456	0.000000	0.000000	4.000000	5.000000	1.000000
14582.193266	0.091200	0.606314	0.000360	85.644051	118.348831	177.592133	0.017190	0.000000	0.444679	0.000000	0.000000	0.000000	0.028047	-0.114773	0.004765	0.000000	0.000000	4.000000	5.000000	1.000000
14582.196600	0.091200	0.606314	0.000360	85.644051	118.348831	177.592133	0.017190	0.000000	0.444679	0.000000	0.000000	0.000000	0.028047	-0.114773	0.004765	0.000000	0.000000	4.000000	5.000000	1.000000
14582.199933	0.091200	0.606314	0.000360	85.651840	118.935303	178.156601	0.017190	0.000000	0.444679	0.000000	0.000000	0.000000	0.028047	-0.114773	0.004765	0.000000	0.000000	4.000000	5.000000	1.000000
14582.203266	0.091200	0.606314	0.000360	85.651840	118.935303	178.156601	0.017190	0.000000	0.444679	0.000000	0.000000	0.000000	0.028047	-0.114773	0.004765	0.000000	0.000000	4.000000	5.000000	1.000000
14582.206600	0.091272	0.605932	0.000380	85.651840	118.935303	178.156601	0.017190	0.000000	0.444679	0.000000	0.000000	0.000000	0.021515	-0.114744	0.005966	0.000000	0.000000	4.000000	5.000000	1.000000
14582.209933	0.091351	0.605562	0.000439	85.685478	119.553749	178.729721	0.017985	0.000000	0.440004	0.000000	0.000000	0.000000	0.023860	-0.110906	0.017698	0.000000	0.000000	4.000000	5.000000	1.000000
14582.213266	0.091351	0.605562	0.000439	85.685478	119.553749	178.729721	0.017985	0.000000	0.440004	0.000000	0.000000	0.000000	0.023860	-0.110906	0.017698	0.000000	0.000000	4.000000	5.000000	1.000000
14582.216600	0.091351	0.605562	0.000439	85.685478	119.553749	178.729721	0.017985	0.000000	0.440004	0.000000	0.000000	0.000000	0.023860	-0.110906	0.017698	0.000000	0.000000	4.000000	5.000000	1.000000
14582.219933	0.091351	0.605562	0.000439	85.739883	120.118004	179.234161	0.021929	0.000000	0.432442	0.000000	0.000000	0.000000	0.023860	-0.110906	0.017698	0.000000	0.000000	4.000000	5.000000	1.000000
14582.223266	0.091460	0.605205	0.000532	85.739883	120.118004	179.234161	0.021929	0.000000	0.432442	0.000000	0.000000	0.000000	0.032730	-0.107086	0.028136	0.000000	0.000000	4.000000	5.000000	1.000000
14582.226600	0.091460	0.605205	0.000532	85.739883	120.118004	179.234161	0.021929	0.000000	0.432442	0.000000	0.000000	0.000000	0.032730	-0.107086	0.028136	0.000000	0.000000	4.000000	5.000000	1.000000
14582.229933	0.091460	0.605205	0.000532	85.806839	120.526382	179.580002	0.021929	0.000000	0.432442	0.000000	0.000000	0.000000	0.032730	-0.107086	0.028136	0.000000	0.000000	4.000000	5.000000	1.000000
14582.233266	0.091460	0.605205	0.000532	85.806839	120.526382	179.580002	0.021929	0.000000	0.432442	0.000000	0.000000	0.000000	0.032730	-0.107086	0.028136	0.000000	0.000000	4.000000	5.000000	1.000000
14582.236600	0.091556	0.604861	0.000670	85.806839	120.526382	179.580002	0.021929	0.000000	0.432442	0.000000	0.000000	0.000000	0.028572	-0.103302	0.041185	0.000000	0.000000	4.000000	5.000000	1.000000
14582.239933	0.091624	0.604523	0.000787	85.871895	120.922585	179.917725	0.026618	0.000000	0.426987	0.000000	0.000000	0.000000	0.020626	-0.101424	0.035308	0.000000	0.000000	4.000000	5.000000	1.000000
14582.243266	0.091624	0.604523	0.000787	85.871895	120.922585	179.917725	0.026618	0.000000	0.426987	0.000000	0.000000	0.000000	0.020626	-0.101424	0.035308	0.000000	0.000000	4.000000	5.000000	1.000000
14582.246600	0.091624	0.604523	0.000787	85.871895	120.922585	179.917725	0.026618	0.000000	0.426987	0.000000	0.000000	0.000000	0.020626	-0.101424	0.035308	0.000000	0.000000	4.000000	5.000000	1.000000
14582.249933	0.091624	0.604523	0.000787	85.928017	121.158966	-179.894287	0.039367	0.000000	0.418787	0.000000	0.000000	0.000000	0.020626	-0.101424	0.035308	0.000000	0.000000	4.000000	5.000000	1.000000
14582.253266	0.091696	0.604204	0.000921	85.928017	121.158966	-179.894287	0.039367	0.000000	0.418787	0.000000	0.000000	0.000000	0.021568	-0.095728	0.039971	0.000000	0.000000	4.000000	5.000000	1.000000
14582.256600	0.091696	0.604204	0.000921	85.928017	121.158966	-179.894287	0.039367	0.000000	0.418787	0.000000	0.000000	0.000000	0.021568	-0.095728	0.039971	0.000000	0.000000	4.000000	5.000000	1.000000
14582.259933	0.091696	0.604204	0.000921	85.963768	121.140442	-179.935303	0.039367	0.000000	0.418787	0.000000	0.000000	0.000000	0.021568	-0.095728	0.039971	0.000000	0.000000	4.000000	5.000000	1.000000
14582.263266	0.091696	0.604204	0.000921	85.963768	121.140442	-179.935303	0.039367	0.000000	0.418787	0.000000	0.000000	0.000000	0.021568	-0.095728	0.039971	0.000000	0.000000	4.000000	5.000000	1.000000
14582.266600	0.091731	0.603922	0.001094	85.963768	121.140442	-179.935303	0.039367	0.000000	0.418787	0.000000	0.000000	0.000000	0.010408	-0.084329	0.051998	0.000000	0.000000	4.000000	5.000000	1.000000
14582.269933	0.091766	0.603641	0.001267	85.994545	121.019806	179.927643	0.046029	0.000000	0.415192	0.000000	0.000000	0.000000	0.010399	-0.084357	0.051947	0.000000	0.000000	4.000000	5.000000	1.000000
14582.273266	0.091766	0.603641	0.001267	85.994545	121.019806	179.927643	0.046029	0.000000	0.415192	0.000000	0.000000	0.000000	0.010399	-0.084357	0.051947	0.000000	0.000000	4.000000	5.000000	1.000000
14582.276600	0.091766	0.603641	0.001267	85.994545	121.019806	179.927643	0.046029	0.000000	0.415192	0.000000	0.000000	0.000000	0.010399	-0.084357	0.051947	0.000000	0.000000	4.000000	5.000000	1.000000
14582.279933	0.091766	0.603641	0.001267	86.035530	120.593956	179.483917	0.063353	0.000000	0.411725	0.000000	0.000000	0.000000	0.010399	-0.084357	0.051947	0.000000	0.000000	4.000000	5.000000	1.000000
14582.283266	0.091822	0.603423	0.001551	86.035530	120.593956	179.483917	0.063353	0.000000	0.411725	0.000000	0.000000	0.000000	0.017027	-0.065434	0.085070	0.000000	0.000000	4.000000	5.000000	1.000000
14582.286600	0.091822	0.603423	0.001551	86.035530	120.593956	179.483917	0.063353	0.000000	0.411725	0.000000	0.000000	0.000000	0.017027	-0.065434	0.085070	0.000000	0.000000	4.000000	5.000000	1.000000
14582.289933	0.091822	0.603423	0.001551	86.085037	120.099945	178.965759	0.063353	0.000000	0.411725	0.000000	0.000000	0.000000	0.017027	-0.065434	0.085070	0.000000	0.000000	4.000000	5.000000	1.000000
14582.293266	0.091822	0.603423	0.001551	86.085037	120.099945	178.965759	0.063353	0.000000	0.411725	0.000000	0.000000	0.000000	0.017027	-0.065434	0.085070	0.000000	0.000000	4.000000	5.000000	1.000000
14582.296600	0.091890	0.603236	0.001889	86.085037	120.099945	178.965759	0.063353	0.000000	0.411725	0.000000	0.000000	0.000000	0.020340	-0.056037	0.101620	0.000000	0.000000	4.000000	5.000000	1.000000
14582.299933	0.091970	0.603055	0.002291	86.144310	119.860931	178.688644	0.077531	0.000000	0.408887	0.000000	0.000000	0.000000	0.024122	-0.054342	0.120515	0.000000	0.000000	4.000000	5.000000	1.000000
14582.303266	0.091970	0.603055	0.002291	86.144310	119.860931	178.688644	0.077531	0.000000	0.408887	0.000000	0.000000	0.000000	0.024122	-0.054342	0.120515	0.000000	0.000000	4.000000	5.000000	1.000000
14582.306600	0.091970	0.603055	0.002291	86.144310	119.860931	178.688644	0.077531	0.000000	0.408887	0.000000	0.000000	0.000000	0.024122	-0.054342	0.120515	0.000000	0.000000	4.000000	5.000000	1.000000
14582.309933	0.091970	0.603055	0.002291	86.211884	120.252739	179.021698	0.114554	0.000000	0.401477	0.000000	0.000000	0.000000	0.024122	-0.054342	0.120515	0.000000	0.000000	4.000000	5.000000	1.000000
14582.313266	0.092068	0.602873	0.002779	86.211884	120.252739	179.021698	0.114554	0.000000	0.401477	0.000000	0.000000	0.000000	0.029322	-0.054676	0.146491	0.000000	0.000000	4.000000	5.000000	1.000000
14582.316600	0.092068	0.602873	0.002779	86.211884	120.252739	179.021698	0.114554	0.000000	0.401477	0.000000	0.000000	0.000000	0.029322	-0.054676	0.146491	0.000000	0.000000	4.000000	5.000000	1.000000
14582.319933	0.092200	0.602696	0.003326	86.292603	120.809067	179.503006	0.114554	0.000000	0.401477	0.000000	0.000000	0.000000	0.039655	-0.053113	0.164048	0.000000	0.000000	4.000000	5.000000	1.000000
14582.323266	0.092200	0.602696	0.003326	86.292603	120.809067	179.503006	0.114554	0.000000	0.401477	0.000000	0.000000	0.000000	0.039655	-0.053113	0.164048	0.000000	0.000000	4.000000	5.000000	1.000000
14582.326600	0.092200	0.602696	0.003326	86.292603	120.809067	179.503006	0.114554	0.000000	0.401477	0.000000	0.000000	0.000000	0.039655	-0.053113	0.164048	0.000000	0.000000	4.000000	5.000000	1.000000
14582.329933	0.092200	0.602696	0.003326	86.367081	121.398743	-179.975159	0.166310	0.000000	0.389980	0.000000	0.000000	0.000000	0.039655	-0.053113	0.164048	0.000000	0.000000	4.000000	5.000000	1.000000
14582.333266	0.092308	0.602499	0.003861	86.367081	121.398743	-179.975159	0.166310	0.000000	0.389980	0.000000	0.000000	0.000000	0.032143	-0.059057	0.160549	0.000000	0.000000	4.000000	5.000000	1.000000
14582.336600	0.092308	0.602499	0.003861	86.367081	121.398743	-179.975159	0.166310	0.000000	0.389980	0.000000	0.000000	0.000000	0.032143	-0.059057	0.160549	0.000000	0.000000	4.000000	5.000000	1.000000
14582.339933	0.092463	0.602295	0.004411	86.426147	121.913589	-179.520203	0.166310	0.000000	0.389980	0.000000	0.000000	0.000000	0.046697	-0.061262	0.164935	0.000000	0.000000	4.000000	5.000000	1.000000
14582.343266	0.092463	0.602295	0.004411	86.426147	121.913589	-179.520203	0.166310	0.000000	0.389980	0.000000	0.000000	0.000000	0.046697	-0.061262	0.164935	0.000000	0.000000	4.000000	5.000000	1.000000
14582.346600	0.092463	0.602295	0.004411	86.426147	121.913589	-179.520203	0.166310	0.000000	0.389980	0.000000	0.000000	0.000000	0.046697	-0.061262	0.164935	0.000000	0.000000	4.000000	5.000000	1.000000
14582.349933	0.092463	0.602295	0.004411	86.481750	122.420914	-179.069870	0.220557	0.000000	0.376841	0.000000	0.000000	0.000000	0.046697	-0.061262	0.164935	0.000000	0.000000	4.000000	5.000000	1.000000
14582.353266	0.092619	0.602090	0.004961	86.481750	122.420914	-179.069870	0.220557	0.000000	0.376841	0.000000	0.000000	0.000000	0.046713	-0.061524	0.164859	0.000000	0.000000	4.000000	5.000000	1.000000
14582.356600	0.092619	0.602090	0.004961	86.481750	122.420914	-179.069870	0.220557	0.000000	0.376841	0.000000	0.000000	0.000000	0.046713	-0.061524	0.164859	0.000000	0.000000	4.000000	5.000000	1.000000
14582.359933	0.092759	0.601859	0.005431	86.549004	123.089981	-178.469543	0.220557	0.000000	0.376841	0.000000	0.000000	0.000000	0.041990	-0.069153	0.141130	0.000000	0.000000	4.000000	5.000000	1.000000
14582.363266	0.092759	0.601859	0.005431	86.549004	123.089981	-178.469543	0.220557	0.000000	0.376841	0.000000	0.000000	0.000000	0.041990	-0.069153	0.141130	0.000000	0.000000	4.000000	5.000000	1.000000
14582.366600	0.092759	0.601859	0.005431	86.549004	123.089981	-178.469543	0.220557	0.000000	0.376841	0.000000	0.000000	0.000000	0.041990	-0.069153	0.141130	0.000000	0.000000	4.000000	5.000000	1.000000
14582.369933	0.092759	0.601859	0.005431	86.624954	123.970024	-177.665695	0.271556	0.000000	0.362057	0.000000	0.000000	0.000000	0.041990	-0.069153	0.141130	0.000000	0.000000	4.000000	5.000000	1.000000
14582.373266	0.092864	0.601622	0.005843	86.624954	123.970024	-177.665695	0.271556	0.000000	0.362057	0.000000	0.000000	0.000000	0.031618	-0.071051	0.123485	0.000000	0.000000	4.000000	5.000000	1.000000
14582.376600	0.092864	0.601622	0.005843	86.624954	123.970024	-177.665695	0.271556	0.000000	0.362057	0.000000	0.000000	0.000000	0.031618	-0.071051	0.123485	0.000000	0.000000	4.000000	5.000000	1.000000
14582.379933	0.092864	0.601622	0.005843	86.690620	124.869476	-176.834885	0.271556	0.000000	0.362057	0.000000	0.000000	0.000000	0.031618	-0.071051	0.123485	0.000000	0.000000	4.000000	5.000000	1.000000
14582.383266	0.092864	0.601622	0.005843	86.690620	124.869476	-176.834885	0.271556	0.000000	0.362057	0.000000	0.000000	0.000000	0.031618	-0.071051	0.123485	0.000000	0.000000	4.000000	5.000000	1.000000
14582.386600	0.092957	0.601380	0.006191	86.690620	124.869476	-176.834885	0.271556	0.000000	0.362057	0.000000	0.000000	0.000000	0.027827	-0.072847	0.104530	0.000000	0.000000	4.000000	5.000000	1.000000
14582.389933	0.093062	0.601150	0.006488	86.722130	125.570992	-176.175217	0.292136	0.000000	0.356787	0.000000	0.000000	0.000000	0.031596	-0.068883	0.089014	0.000000	0.000000	4.000000	5.000000	1.000000
14582.393266	0.093062	0.601150	0.006488	86.722130	125.570992	-176.175217	0.292136	0.000000	0.356787	0.000000	0.000000	0.000000	0.031596	-0.068883	0.089014	0.000000	0.000000	4.000000	5.000000	1.000000
14582.396600	0.093062	0.601150	0.006488	86.722130	125.570992	-176.175217	0.292136	0.000000	0.356787	0.000000	0.000000	0.000000	0.031596	-0.068883	0.089014	0.000000	0.000000	4.000000	5.000000	1.000000
14582.399933	0.093062	0.601150	0.006488	86.724281	126.027412	-175.736740	0.324394	0.000000	0.346883	0.000000	0.000000	0.000000	0.031596	-0.068883	0.089014	0.000000	0.000000	4.000000	5.000000	1.000000
14582.403266	0.093196	0.600896	0.006697	86.724281	126.027412	-175.736740	0.324394	0.000000	0.346883	0.000000	0.000000	0.000000	0.040068	-0.076340	0.062662	0.000000	0.000000	4.000000	5.000000	1.000000
14582.406600	0.093196	0.600896	0.006697	86.724281	126.027412	-175.736740	0.324394	0.000000	0.346883	0.000000	0.000000	0.000000	0.040068	-0.076340	0.062662	0.000000	0.000000	4.000000	5.000000	1.000000
14582.409933	0.093196	0.600896	0.006697	86.716988	126.469215	-175.313614	0.324394	0.000000	0.346883	0.000000	0.000000	0.000000	0.040068	-0.076340	0.062662	0.000000	0.000000	4.000000	5.000000	1.000000
14582.413266	0.093196	0.600896	0.006697	86.716988	126.469215	-175.313614	0.324394	0.000000	0.346883	0.000000	0.000000	0.000000	0.040068	-0.076340	0.062662	0.000000	0.000000	4.000000	5.000000	1.000000
14582.416600	0.093369	0.600648	0.006873	86.716988	126.469215	-175.313614	0.324394	0.000000	0.346883	0.000000	0.000000	0.000000	0.051878	-0.074345	0.052883	0.000000	0.000000	4.000000	5.000000	1.000000
14582.419933	0.093542	0.600400	0.007049	86.719017	127.000214	-174.812836	0.334837	0.000000	0.340205	0.000000	0.000000	0.000000	0.051903	-0.074408	0.052824	0.000000	0.000000	4.000000	5.000000	1.000000
14582.423266	0.093542	0.600400	0.007049	86.719017	127.000214	-174.812836	0.334837	0.000000	0.340205	0.000000	0.000000	0.000000	0.051903	-0.074408	0.052824	0.000000	0.000000	4.000000	5.000000	1.000000
14582.426600	0.093542	0.600400	0.007049	86.719017	127.000214	-174.812836	0.334837	0.000000	0.340205	0.000000	0.000000	0.000000	0.051903	-0.074408	0.052824	0.000000	0.000000	4.000000	5.000000	1.000000
14582.429933	0.093542	0.600400	0.007049	86.741539	127.790436	-174.070786	0.352455	0.000000	0.322908	0.000000	0.000000	0.000000	0.051903	-0.074408	0.052824	0.000000	0.000000	4.000000	5.000000	1.000000
14582.433266	0.093724	0.600146	0.007158	86.741539	127.790436	-174.070786	0.352455	0.000000	0.322908	0.000000	0.000000	0.000000	0.054731	-0.076048	0.032541	0.000000	0.000000	4.000000	5.000000	1.000000
14582.436600	0.093724	0.600146	0.007158	86.741539	127.790436	-174.070786	0.352455	0.000000	0.322908	0.000000	0.000000	0.000000	0.054731	-0.076048	0.032541	0.000000	0.000000	4.000000	5.000000	1.000000
14582.439933	0.093724	0.600146	0.007158	86.790146	128.863144	-173.074142	0.352455	0.000000	0.322908	0.000000	0.000000	0.000000	0.054731	-0.076048	0.032541	0.000000	0.000000	4.000000	5.000000	1.000000
14582.443266	0.093724	0.600146	0.007158	86.790146	128.863144	-173.074142	0.352455	0.000000	0.322908	0.000000	0.000000	0.000000	0.054731	-0.076048	0.032541	0.000000	0.000000	4.000000	5.000000	1.000000
14582.446600	0.093905	0.599919	0.007258	86.790146	128.863144	-173.074142	0.352455	0.000000	0.322908	0.000000	0.000000	0.000000	0.054282	-0.068296	0.030187	0.000000	0.000000	4.000000	5.000000	1.000000
14582.449933	0.094073	0.599686	0.007296	86.863815	130.186371	-171.850800	0.357879	0.000000	0.313787	0.000000	0.000000	0.000000	0.050474	-0.069917	0.011247	0.000000	0.000000	4.000000	5.000000	1.000000
14582.453266	0.094073	0.599686	0.007296	86.863815	130.186371	-171.850800	0.357879	0.000000	0.313787	0.000000	0.000000	0.000000	0.050474	-0.069917	0.011247	0.000000	0.000000	4.000000	5.000000	1.000000
14582.456600	0.094073	0.599686	0.007296	86.863815	130.186371	-171.850800	0.357879	0.000000	0.313787	0.000000	0.000000	0.000000	0.050474	-0.069917	0.011247	0.000000	0.000000	4.000000	5.000000	1.000000
14582.459933	0.094210	0.599466	0.007290	86.938873	131.671356	-170.467392	0.364785	0.000000	0.296328	0.000000	0.000000	0.000000	0.041001	-0.065772	-0.001577	0.000000	0.000000	4.000000	5.000000	1.000000
14582.463266	0.094210	0.599466	0.007290	86.938873	131.671356	-170.467392	0.364785	0.000000	0.296328	0.000000	0.000000	0.000000	0.041001	-0.065772	-0.001577	0.000000	0.000000	4.000000	5.000000	1.000000
14582.466600	0.094210	0.599466	0.007290	86.938873	131.671356	-170.467392	0.364785	0.000000	0.296328	0.000000	0.000000	0.000000	0.041001	-0.065772	-0.001577	0.000000	0.000000	4.000000	5.000000	1.000000
14582.469933	0.094210	0.599466	0.007290	86.986435	132.902161	-169.312988	0.364522	0.000000	0.289494	0.000000	0.000000	0.000000	0.041001	-0.065772	-0.001577	0.000000	0.000000	4.000000	5.000000	1.000000
14582.473266	0.094342	0.599254	0.007262	86.986435	132.902161	-169.312988	0.364522	0.000000	0.289494	0.000000	0.000000	0.000000	0.039563	-0.063689	-0.008676	0.000000	0.000000	4.000000	5.000000	1.000000
14582.476600	0.094342	0.599254	0.007262	86.986435	132.902161	-169.312988	0.364522	0.000000	0.289494	0.000000	0.000000	0.000000	0.039563	-0.063689	-0.008676	0.000000	0.000000	4.000000	5.000000	1.000000
14582.479933	0.094342	0.599254	0.007262	87.003174	133.712784	-168.553268	0.364522	0.000000	0.289494	0.000000	0.000000	0.000000	0.039563	-0.063689	-0.008676	0.000000	0.000000	4.000000	5.000000	1.000000
14582.483266	0.094342	0.599254	0.007262	87.003174	133.712784	-168.553268	0.364522	0.000000	0.289494	0.000000	0.000000	0.000000	0.039563	-0.063689	-0.008676	0.000000	0.000000	4.000000	5.000000	1.000000
14582.486600	0.094516	0.599068	0.007216	87.003174	133.712784	-168.553268	0.364522	0.000000	0.289494	0.000000	0.000000	0.000000	0.052316	-0.055916	-0.013685	0.000000	0.000000	4.000000	5.000000	1.000000
14582.489933	0.094516	0.599068	0.007216	87.001472	134.294266	-168.004761	0.363076	0.000000	0.282901	0.000000	0.000000	0.000000	0.052316	-0.055916	-0.013685	0.000000	0.000000	4.000000	5.000000	1.000000
14582.493266	0.094516	0.599068	0.007216	87.001472	134.294266	-168.004761	0.363076	0.000000	0.282901	0.000000	0.000000	0.000000	0.052316	-0.055916	-0.013685	0.000000	0.000000	4.000000	5.000000	1.000000
14582.496600	0.094516	0.599068	0.007216	87.001472	134.294266	-168.004761	0.363076	0.000000	0.282901	0.000000	0.000000	0.000000	0.052316	-0.055916	-0.013685	0.000000	0.000000	4.000000	5.000000	1.000000
14582.499933	0.094922	0.598700	0.007178	87.005783	134.890457	-167.451645	0.360795	0.000000	0.274181	0.000000	0.000000	0.000000	0.121687	-0.110285	-0.011312	0.000000	0.000000	4.000000	5.000000	1.000000
14582.503266	0.094922	0.598700	0.007178	87.005783	134.890457	-167.451645	0.360795	0.000000	0.274181	0.000000	0.000000	0.000000	0.121687	-0.110285	-0.011312	0.000000	0.000000	4.000000	5.000000	1.000000
14582.506600	0.094922	0.598700	0.007178	87.005783	134.890457	-167.451645	0.360795	0.000000	0.274181	0.000000	0.000000	0.000000	0.121687	-0.110285	-0.011312	0.000000	0.000000	4.000000	5.000000	1.000000
14582.509933	0.094922	0.598700	0.007178	87.033043	135.812241	-166.593903	0.358910	0.000000	0.253900	0.000000	0.000000	0.000000	0.121687	-0.110285	-0.011312	0.000000	0.000000	4.000000	5.000000	1.000000
14582.513266	0.095131	0.598519	0.007191	87.033043	135.812241	-166.593903	0.358910	0.000000	0.253900	0.000000	0.000000	0.000000	0.062770	-0.054356	0.003715	0.000000	0.000000	4.000000	5.000000	1.000000
14582.516600	0.095131	0.598519	0.007191	87.033043	135.812241	-166.593903	0.358910	0.000000	0.253900	0.000000	0.000000	0.000000	0.062770	-0.054356	0.003715	0.000000	0.000000	4.000000	5.000000	1.000000
14582.519933	0.095131	0.598519	0.007191	87.086777	137.156540	-165.341827	0.358910	0.000000	0.253900	0.000000	0.000000	0.000000	0.062770	-0.054356	0.003715	0.000000	0.000000	4.000000	5.000000	1.000000
14582.523266	0.095131	0.598519	0.007191	87.086777	137.156540	-165.341827	0.358910	0.000000	0.253900	0.000000	0.000000	0.000000	0.062770	-0.054356	0.003715	0.000000	0.000000	4.000000	5.000000	1.000000
14582.526600	0.095349	0.598350	0.007242	87.086777	137.156540	-165.341827	0.358910	0.000000	0.253900	0.000000	0.000000	0.000000	0.065206	-0.050790	0.015500	0.000000	0.000000	4.000000	5.000000	1.000000
14582.529933	0.095349	0.598350	0.007242	87.160484	138.819443	-163.794769	0.359529	0.000000	0.243438	0.000000	0.000000	0.000000	0.065206	-0.050790	0.015500	0.000000	0.000000	4.000000	5.000000	1.000000
14582.533266	0.095349	0.598350	0.007242	87.160484	138.819443	-163.794769	0.359529	0.000000	0.243438	0.000000	0.000000	0.000000	0.065206	-0.050790	0.015500	0.000000	0.000000	4.000000	5.000000	1.000000
14582.536600	0.095349	0.598350	0.007242	87.160484	138.819443	-163.794769	0.359529	0.000000	0.243438	0.000000	0.000000	0.000000	0.065206	-0.050790	0.015500	0.000000	0.000000	4.000000	5.000000	1.000000
14582.539933	0.095872	0.598011	0.007327	87.227097	140.399200	-162.328995	0.362112	0.000000	0.232571	0.000000	0.000000	0.000000	0.156914	-0.101649	0.025395	0.000000	0.000000	4.000000	5.000000	1.000000
14582.543266	0.095872	0.598011	0.007327	87.227097	140.399200	-162.328995	0.362112	0.000000	0.232571	0.000000	0.000000	0.000000	0.156914	-0.101649	0.025395	0.000000	0.000000	4.000000	5.000000	1.000000
14582.546600	0.095872	0.598011	0.007327	87.227097	140.399200	-162.328995	0.362112	0.000000	0.232571	0.000000	0.000000	0.000000	0.156914	-0.101649	0.025395	0.000000	0.000000	4.000000	5.000000	1.000000
14582.549933	0.095872	0.598011	0.007327	87.284805	141.924149	-160.910553	0.366345	0.000000	0.206418	0.000000	0.000000	0.000000	0.156914	-0.101649	0.025395	0.000000	0.000000	4.000000	5.000000	1.000000
14582.553266	0.096157	0.597886	0.007373	87.284805	141.924149	-160.910553	0.366345	0.000000	0.206418	0.000000	0.000000	0.000000	0.085623	-0.037365	0.013765	0.000000	0.000000	4.000000	5.000000	1.000000
14582.556600	0.096157	0.597886	0.007373	87.284805	141.924149	-160.910553	0.366345	0.000000	0.206418	0.000000	0.000000	0.000000	0.085623	-0.037365	0.013765	0.000000	0.000000	4.000000	5.000000	1.000000
14582.559933	0.096517	0.597773	0.007444	87.346344	143.442566	-159.505783	0.366345	0.000000	0.206418	0.000000	0.000000	0.000000	0.107954	-0.033813	0.021411	0.000000	0.000000	4.000000	5.000000	1.000000
14582.563266	0.096517	0.597773	0.007444	87.346344	143.442566	-159.505783	0.366345	0.000000	0.206418	0.000000	0.000000	0.000000	0.107954	-0.033813	0.021411	0.000000	0.000000	4.000000	5.000000	1.000000
14582.566600	0.096517	0.597773	0.007444	87.346344	143.442566	-159.505783	0.366345	0.000000	0.206418	0.000000	0.000000	0.000000	0.107954	-0.033813	0.021411	0.000000	0.000000	4.000000	5.000000	1.000000
14582.569933	0.096848	0.597694	0.007489	87.415779	145.149353	-157.924271	0.372207	0.000000	0.174155	0.000000	0.000000	0.000000	0.099440	-0.023968	0.013402	0.000000	0.000000	4.000000	5.000000	1.000000
14582.573266	0.096848	0.597694	0.007489	87.415779	145.149353	-157.924271	0.372207	0.000000	0.174155	0.000000	0.000000	0.000000	0.099440	-0.023968	0.013402	0.000000	0.000000	4.000000	5.000000	1.000000
14582.576600	0.096848	0.597694	0.007489	87.415779	145.149353	-157.924271	0.372207	0.000000	0.174155	0.000000	0.000000	0.000000	0.099440	-0.023968	0.013402	0.000000	0.000000	4.000000	5.000000	1.000000
14582.579933	0.096848	0.597694	0.007489	87.485107	146.781296	-156.411987	0.374441	0.000000	0.157582	0.000000	0.000000	0.000000	0.099440	-0.023968	0.013402	0.000000	0.000000	4.000000	5.000000	1.000000
14582.583266	0.097187	0.597651	0.007565	87.485107	146.781296	-156.411987	0.374441	0.000000	0.157582	0.000000	0.000000	0.000000	0.101472	-0.012622	0.022900	0.000000	0.000000	4.000000	5.000000	1.000000
14582.586600	0.097187	0.597651	0.007565	87.485107	146.781296	-156.411987	0.374441	0.000000	0.157582	0.000000	0.000000	0.000000	0.101472	-0.012622	0.022900	0.000000	0.000000	4.000000	5.000000	1.000000
14582.589933	0.097187	0.597651	0.007565	87.553436	148.525879	-154.783096	0.374441	0.000000	0.157582	0.000000	0.000000	0.000000	0.101472	-0.012622	0.022900	0.000000	0.000000	4.000000	5.000000	1.000000
14582.593266	0.097187	0.597651	0.007565	87.553436	148.525879	-154.783096	0.374441	0.000000	0.157582	0.000000	0.000000	0.000000	0.101472	-0.012622	0.022900	0.000000	0.000000	4.000000	5.000000	1.000000
14582.596600	0.097481	0.597609	0.007650	87.553436	148.525879	-154.783096	0.374441	0.000000	0.157582	0.000000	0.000000	0.000000	0.088274	-0.012632	0.025599	0.000000	0.000000	4.000000	5.000000	1.000000
14582.599933	0.097481	0.597609	0.007650	87.611649	150.128540	-153.280518	0.378257	0.000000	0.140670	0.000000	0.000000	0.000000	0.088274	-0.012632	0.025599	0.000000	0.000000	4.000000	5.000000	1.000000
14582.603266	0.097481	0.597609	0.007650	87.611649	150.128540	-153.280518	0.378257	0.000000	0.140670	0.000000	0.000000	0.000000	0.088274	-0.012632	0.025599	0.000000	0.000000	4.000000	5.000000	1.000000
14582.606600	0.097481	0.597609	0.007650	87.611649	150.128540	-153.280518	0.378257	0.000000	0.140670	0.000000	0.000000	0.000000	0.088274	-0.012632	0.025599	0.000000	0.000000	4.000000	5.000000	1.000000
14582.609933	0.097972	0.597539	0.007792	87.648735	151.225174	-152.258636	0.382524	0.000000	0.125958	0.000000	0.000000	0.000000	0.147208	-0.021084	0.042534	0.000000	0.000000	4.000000	5.000000	1.000000
14582.613266	0.097972	0.597539	0.007792	87.648735	151.225174	-152.258636	0.382524	0.000000	0.125958	0.000000	0.000000	0.000000	0.147208	-0.021084	0.042534	0.000000	0.000000	4.000000	5.000000	1.000000
14582.616600	0.097972	0.597539	0.007792	87.648735	151.225174	-152.258636	0.382524	0.000000	0.125958	0.000000	0.000000	0.000000	0.147208	-0.021084	0.042534	0.000000	0.000000	4.000000	5.000000	1.000000
14582.619933	0.097972	0.597539	0.007792	87.662338	151.540878	-151.974197	0.389613	0.000000	0.101423	0.000000	0.000000	0.000000	0.147208	-0.021084	0.042534	0.000000	0.000000	4.000000	5.000000	1.000000
14582.623266	0.098188	0.597537	0.007837	87.662338	151.540878	-151.974197	0.389613	0.000000	0.101423	0.000000	0.000000	0.000000	0.065059	-0.000661	0.013319	0.000000	0.000000	4.000000	5.000000	1.000000
14582.626600	0.098188	0.597537	0.007837	87.662338	151.540878	-151.974197	0.389613	0.000000	0.101423	0.000000	0.000000	0.000000	0.065059	-0.000661	0.013319	0.000000	0.000000	4.000000	5.000000	1.000000
14582.629933	0.098188	0.597537	0.007837	87.662422	151.568054	-151.974258	0.389613	0.000000	0.101423	0.000000	0.000000	0.000000	0.065059	-0.000661	0.013319	0.000000	0.000000	4.000000	5.000000	1.000000
14582.633266	0.098188	0.597537	0.007837	87.662422	151.568054	-151.974258	0.389613	0.000000	0.101423	0.000000	0.000000	0.000000	0.065059	-0.000661	0.013319	0.000000	0.000000	4.000000	5.000000	1.000000
14582.636600	0.098397	0.597523	0.007842	87.662422	151.568054	-151.974258	0.389613	0.000000	0.101423	0.000000	0.000000	0.000000	0.062576	-0.004229	0.001470	0.000000	0.000000	4.000000	5.000000	1.000000
14582.639933	0.098397	0.597523	0.007842	87.664940	151.542877	-152.024017	0.391833	0.000000	0.090580	0.000000	0.000000	0.000000	0.062576	-0.004229	0.001470	0.000000	0.000000	4.000000	5.000000	1.000000
14582.643266	0.098397	0.597523	0.007842	87.664940	151.542877	-152.024017	0.391833	0.000000	0.090580	0.000000	0.000000	0.000000	0.062576	-0.004229	0.001470	0.000000	0.000000	4.000000	5.000000	1.000000
14582.646600	0.098397	0.597523	0.007842	87.664940	151.542877	-152.024017	0.391833	0.000000	0.090580	0.000000	0.000000	0.000000	0.062576	-0.004229	0.001470	0.000000	0.000000	4.000000	5.000000	1.000000
14582.649933	0.098850	0.597554	0.007803	87.671738	151.657593	-151.942383	0.392078	0.000000	0.080150	0.000000	0.000000	0.000000	0.135968	0.009238	-0.011491	0.000000	0.000000	4.000000	5.000000	1.000000
14582.653266	0.098850	0.597554	0.007803	87.671738	151.657593	-151.942383	0.392078	0.000000	0.080150	0.000000	0.000000	0.000000	0.135968	0.009238	-0.011491	0.000000	0.000000	4.000000	5.000000	1.000000
14582.656600	0.098850	0.597554	0.007803	87.671738	151.657593	-151.942383	0.392078	0.000000	0.080150	0.000000	0.000000	0.000000	0.135968	0.009238	-0.011491	0.000000	0.000000	4.000000	5.000000	1.000000
14582.659933	0.099122	0.597591	0.007779	87.692421	152.075714	-151.577805	0.390163	0.000000	0.057489	0.000000	0.000000	0.000000	0.081498	0.011346	-0.007353	0.000000	0.000000	4.000000	5.000000	1.000000
14582.663266	0.099122	0.597591	0.007779	87.692421	152.075714	-151.577805	0.390163	0.000000	0.057489	0.000000	0.000000	0.000000	0.081498	0.011346	-0.007353	0.000000	0.000000	4.000000	5.000000	1.000000
14582.666600	0.099122	0.597591	0.007779	87.692421	152.075714	-151.577805	0.390163	0.000000	0.057489	0.000000	0.000000	0.000000	0.081498	0.011346	-0.007353	0.000000	0.000000	4.000000	5.000000	1.000000
14582.669933	0.099122	0.597591	0.007779	87.720497	152.865082	-150.849792	0.388937	0.000000	0.043906	0.000000	0.000000	0.000000	0.081498	0.011346	-0.007353	0.000000	0.000000	4.000000	5.000000	1.000000
14582.673266	0.099341	0.597617	0.007724	87.720497	152.865082	-150.849792	0.388937	0.000000	0.043906	0.000000	0.000000	0.000000	0.065734	0.007792	-0.016382	0.000000	0.000000	4.000000	5.000000	1.000000
14582.676600	0.099341	0.597617	0.007724	87.720497	152.865082	-150.849792	0.388937	0.000000	0.043906	0.000000	0.000000	0.000000	0.065734	0.007792	-0.016382	0.000000	0.000000	4.000000	5.000000	1.000000
14582.679933	0.099341	0.597617	0.007724	87.755890	153.923798	-149.857407	0.388937	0.000000	0.043906	0.000000	0.000000	0.000000	0.065734	0.007792	-0.016382	0.000000	0.000000	4.000000	5.000000	1.000000
14582.683266	0.099341	0.597617	0.007724	87.755890	153.923798	-149.857407	0.388937	0.000000	0.043906	0.000000	0.000000	0.000000	0.065734	0.007792	-0.016382	0.000000	0.000000	4.000000	5.000000	1.000000
14582.686600	0.099516	0.597643	0.007679	87.755890	153.923798	-149.857407	0.388937	0.000000	0.043906	0.000000	0.000000	0.000000	0.052484	0.007796	-0.013578	0.000000	0.000000	4.000000	5.000000	1.000000
14582.689933	0.099516	0.597643	0.007679	87.787422	154.898590	-148.941818	0.386207	0.000000	0.032950	0.000000	0.000000	0.000000	0.052484	0.007796	-0.013578	0.000000	0.000000	4.000000	5.000000	1.000000
14582.693266	0.099516	0.597643	0.007679	87.787422	154.898590	-148.941818	0.386207	0.000000	0.032950	0.000000	0.000000	0.000000	0.052484	0.007796	-0.013578	0.000000	0.000000	4.000000	5.000000	1.000000
14582.696600	0.099516	0.597643	0.007679	87.787422	154.898590	-148.941818	0.386207	0.000000	0.032950	0.000000	0.000000	0.000000	0.052484	0.007796	-0.013578	0.000000	0.000000	4.000000	5.000000	1.000000
14582.699933	0.099795	0.597702	0.007579	87.799400	155.209595	-148.663208	0.383944	0.000000	0.024203	0.000000	0.000000	0.000000	0.083581	0.017687	-0.029981	0.000000	0.000000	4.000000	5.000000	1.000000
14582.703266	0.099795	0.597702	0.007579	87.799400	155.209595	-148.663208	0.383944	0.000000	0.024203	0.000000	0.000000	0.000000	0.083581	0.017687	-0.029981	0.000000	0.000000	4.000000	5.000000	1.000000
14582.706600	0.099795	0.597702	0.007579	87.799400	155.209595	-148.663208	0.383944	0.000000	0.024203	0.000000	0.000000	0.000000	0.083581	0.017687	-0.029981	0.000000	0.000000	4.000000	5.000000	1.000000
14582.709933	0.099922	0.597709	0.007527	87.799484	155.225906	-148.663239	0.378947	0.000000	0.010273	0.000000	0.000000	0.000000	0.038201	0.002108	-0.015562	0.000000	0.000000	4.000000	5.000000	1.000000
14582.713266	0.099922	0.597709	0.007527	87.799484	155.225906	-148.663239	0.378947	0.000000	0.010273	0.000000	0.000000	0.000000	0.038201	0.002108	-0.015562	0.000000	0.000000	4.000000	5.000000	1.000000
14582.716600	0.099922	0.597709	0.007527	87.799484	155.225906	-148.663239	0.378947	0.000000	0.010273	0.000000	0.000000	0.000000	0.038201	0.002108	-0.015562	0.000000	0.000000	4.000000	5.000000	1.000000
14582.719933	0.099922	0.597709	0.007527	87.796730	155.290985	-148.614273	0.376353	0.000000	0.003906	0.000000	0.000000	0.000000	0.038201	0.002108	-0.015562	0.000000	0.000000	4.000000	5.000000	1.000000
14582.723266	0.100041	0.597705	0.007436	87.796730	155.290985	-148.614273	0.376353	0.000000	0.003906	0.000000	0.000000	0.000000	0.035653	-0.001467	-0.027379	0.000000	0.000000	4.000000	5.000000	1.000000
14582.726600	0.100041	0.597705	0.007436	87.796730	155.290985	-148.614273	0.376353	0.000000	0.003906	0.000000	0.000000	0.000000	0.035653	-0.001467	-0.027379	0.000000	0.000000	4.000000	5.000000	1.000000
14582.729933	0.100160	0.597700	0.007345	87.794418	155.356186	-148.565552	0.376353	0.000000	0.003906	0.000000	0.000000	0.000000	0.035637	-0.001447	-0.027389	0.000000	0.000000	4.000000	5.000000	1.000000
14582.733266	0.100160	0.597700	0.007345	87.794418	155.356186	-148.565552	0.376353	0.000000	0.003906	0.000000	0.000000	0.000000	0.035637	-0.001447	-0.027389	0.000000	0.000000	4.000000	5.000000	1.000000
14582.736600	0.100160	0.597700	0.007345	87.794418	155.356186	-148.565552	0.376353	0.000000	0.003906	0.000000	0.000000	0.000000	0.035637	-0.001447	-0.027389	0.000000	0.000000	4.000000	5.000000	1.000000
14582.739933	0.100160	0.597700	0.007345	87.791855	155.418320	-148.516846	0.367225	0.000000	-0.007976	0.000000	0.000000	0.000000	0.035637	-0.001447	-0.027389	0.000000	0.000000	4.000000	5.000000	1.000000
14582.743266	0.100275	0.597676	0.007237	87.791855	155.418320	-148.516846	0.367225	0.000000	-0.007976	0.000000	0.000000	0.000000	0.034595	-0.007140	-0.032177	0.000000	0.000000	4.000000	5.000000	1.000000
14582.746600	0.100275	0.597676	0.007237	87.791855	155.418320	-148.516846	0.367225	0.000000	-0.007976	0.000000	0.000000	0.000000	0.034595	-0.007140	-0.032177	0.000000	0.000000	4.000000	5.000000	1.000000
14582.749933	0.100275	0.597676	0.007237	87.786896	155.531647	-148.419815	0.367225	0.000000	-0.007976	0.000000	0.000000	0.000000	0.034595	-0.007140	-0.032177	0.000000	0.000000	4.000000	5.000000	1.000000
14582.753266	0.100275	0.597676	0.007237	87.786896	155.531647	-148.419815	0.367225	0.000000	-0.007976	0.000000	0.000000	0.000000	0.034595	-0.007140	-0.032177	0.000000	0.000000	4.000000	5.000000	1.000000
14582.756600	0.100385	0.597659	0.007107	87.786896	155.531647	-148.419815	0.367225	0.000000	-0.007976	0.000000	0.000000	0.000000	0.033058	-0.005040	-0.039215	0.000000	0.000000	4.000000	5.000000	1.000000
14582.759933	0.100385	0.597659	0.007107	87.778244	155.651947	-148.311478	0.361862	0.000000	-0.013741	0.000000	0.000000	0.000000	0.033058	-0.005040	-0.039215	0.000000	0.000000	4.000000	5.000000	1.000000
14582.763266	0.100385	0.597659	0.007107	87.778244	155.651947	-148.311478	0.361862	0.000000	-0.013741	0.000000	0.000000	0.000000	0.033058	-0.005040	-0.039215	0.000000	0.000000	4.000000	5.000000	1.000000
14582.766600	0.100385	0.597659	0.007107	87.778244	155.651947	-148.311478	0.361862	0.000000	-0.013741	0.000000	0.000000	0.000000	0.033058	-0.005040	-0.039215	0.000000	0.000000	4.000000	5.000000	1.000000
14582.769933	0.100558	0.597607	0.006839	87.769623	155.771439	-148.203964	0.355327	0.000000	-0.019251	0.000000	0.000000	0.000000	0.051800	-0.015763	-0.080375	0.000000	0.000000	4.000000	5.000000	1.000000
14582.773266	0.100558	0.597607	0.006839	87.769623	155.771439	-148.203964	0.355327	0.000000	-0.019251	0.000000	0.000000	0.000000	0.051800	-0.015763	-0.080375	0.000000	0.000000	4.000000	5.000000	1.000000
14582.776600	0.100558	0.597607	0.006839	87.769623	155.771439	-148.203964	0.355327	0.000000	-0.019251	0.000000	0.000000	0.000000	0.051800	-0.015763	-0.080375	0.000000	0.000000	4.000000	5.000000	1.000000
14582.779933	0.100558	0.597607	0.006839	87.754318	155.790039	-148.194153	0.341931	0.000000	-0.027884	0.000000	0.000000	0.000000	0.051800	-0.015763	-0.080375	0.000000	0.000000	4.000000	5.000000	1.000000
14582.783266	0.100666	0.597545	0.006699	87.754318	155.790039	-148.194153	0.341931	0.000000	-0.027884	0.000000	0.000000	0.000000	0.032451	-0.018485	-0.041774	0.000000	0.000000	4.000000	5.000000	1.000000
14582.786600	0.100666	0.597545	0.006699	87.754318	155.790039	-148.194153	0.341931	0.000000	-0.027884	0.000000	0.000000	0.000000	0.032451	-0.018485	-0.041774	0.000000	0.000000	4.000000	5.000000	1.000000
14582.789933	0.100798	0.597457	0.006563	87.733849	155.625381	-148.362869	0.341931	0.000000	-0.027884	0.000000	0.000000	0.000000	0.039520	-0.026272	-0.040975	0.000000	0.000000	4.000000	5.000000	1.000000
14582.793266	0.100798	0.597457	0.006563	87.733849	155.625381	-148.362869	0.341931	0.000000	-0.027884	0.000000	0.000000	0.000000	0.039520	-0.026272	-0.040975	0.000000	0.000000	4.000000	5.000000	1.000000
14582.796600	0.100798	0.597457	0.006563	87.733849	155.625381	-148.362869	0.341931	0.000000	-0.027884	0.000000	0.000000	0.000000	0.039520	-0.026272	-0.040975	0.000000	0.000000	4.000000	5.000000	1.000000
14582.799933	0.100798	0.597457	0.006563	87.703224	155.377655	-148.609970	0.328139	0.000000	-0.039879	0.000000	0.000000	0.000000	0.039520	-0.026272	-0.040975	0.000000	0.000000	4.000000	5.000000	1.000000
14582.803266	0.100948	0.597351	0.006405	87.703224	155.377655	-148.609970	0.328139	0.000000	-0.039879	0.000000	0.000000	0.000000	0.045055	-0.031956	-0.047214	0.000000	0.000000	4.000000	5.000000	1.000000
14582.806600	0.100948	0.597351	0.006405	87.703224	155.377655	-148.609970	0.328139	0.000000	-0.039879	0.000000	0.000000	0.000000	0.045055	-0.031956	-0.047214	0.000000	0.000000	4.000000	5.000000	1.000000
14582.809933	0.100948	0.597351	0.006405	87.668709	155.147415	-148.837891	0.328139	0.000000	-0.039879	0.000000	0.000000	0.000000	0.045055	-0.031956	-0.047214	0.000000	0.000000	4.000000	5.000000	1.000000
14582.813266	0.100948	0.597351	0.006405	87.668709	155.147415	-148.837891	0.328139	0.000000	-0.039879	0.000000	0.000000	0.000000	0.045055	-0.031956	-0.047214	0.000000	0.000000	4.000000	5.000000	1.000000
14582.816600	0.101098	0.597244	0.006248	87.668709	155.147415	-148.837891	0.328139	0.000000	-0.039879	0.000000	0.000000	0.000000	0.045022	-0.031935	-0.047239	0.000000	0.000000	4.000000	5.000000	1.000000
14582.819933	0.101098	0.597244	0.006248	87.637024	155.149368	-148.843643	0.320270	0.000000	-0.047388	0.000000	0.000000	0.000000	0.045022	-0.031935	-0.047239	0.000000	0.000000	4.000000	5.000000	1.000000
14582.823266	0.101098	0.597244	0.006248	87.637024	155.149368	-148.843643	0.320270	0.000000	-0.047388	0.000000	0.000000	0.000000	0.045022	-0.031935	-0.047239	0.000000	0.000000	4.000000	5.000000	1.000000
14582.826600	0.101098	0.597244	0.006248	87.637024	155.149368	-148.843643	0.320270	0.000000	-0.047388	0.000000	0.000000	0.000000	0.045022	-0.031935	-0.047239	0.000000	0.000000	4.000000	5.000000	1.000000
14582.829933	0.101388	0.596932	0.005785	87.609436	155.404312	-148.602783	0.312397	0.000000	-0.054892	0.000000	0.000000	0.000000	0.087166	-0.093639	-0.138779	0.000000	0.000000	4.000000	5.000000	1.000000
14582.833266	0.101388	0.596932	0.005785	87.609436	155.404312	-148.602783	0.312397	0.000000	-0.054892	0.000000	0.000000	0.000000	0.087166	-0.093639	-0.138779	0.000000	0.000000	4.000000	5.000000	1.000000
14582.836600	0.101388	0.596932	0.005785	87.609436	155.404312	-148.602783	0.312397	0.000000	-0.054892	0.000000	0.000000	0.000000	0.087166	-0.093639	-0.138779	0.000000	0.000000	4.000000	5.000000	1.000000
14582.839933	0.101388	0.596932	0.005785	87.580788	155.884018	-148.145691	0.289267	0.000000	-0.069419	0.000000	0.000000	0.000000	0.087166	-0.093639	-0.138779	0.000000	0.000000	4.000000	5.000000	1.000000
14582.843266	0.101505	0.596753	0.005477	87.580788	155.884018	-148.145691	0.289267	0.000000	-0.069419	0.000000	0.000000	0.000000	0.035020	-0.053901	-0.092358	0.000000	0.000000	4.000000	5.000000	1.000000
14582.846600	0.101505	0.596753	0.005477	87.580788	155.884018	-148.145691	0.289267	0.000000	-0.069419	0.000000	0.000000	0.000000	0.035020	-0.053901	-0.092358	0.000000	0.000000	4.000000	5.000000	1.000000
14582.849933	0.101505	0.596753	0.005477	87.544174	156.217926	-147.821335	0.289267	0.000000	-0.069419	0.000000	0.000000	0.000000	0.035020	-0.053901	-0.092358	0.000000	0.000000	4.000000	5.000000	1.000000
14582.853266	0.101505	0.596753	0.005477	87.544174	156.217926	-147.821335	0.289267	0.000000	-0.069419	0.000000	0.000000	0.000000	0.035020	-0.053901	-0.092358	0.000000	0.000000	4.000000	5.000000	1.000000
14582.856600	0.101615	0.596535	0.005138	87.544174	156.217926	-147.821335	0.289267	0.000000	-0.069419	0.000000	0.000000	0.000000	0.032839	-0.065228	-0.101993	0.000000	0.000000	4.000000	5.000000	1.000000
14582.859933	0.101670	0.596332	0.004760	87.493134	156.223526	-147.808823	0.273874	0.000000	-0.075256	0.000000	0.000000	0.000000	0.016500	-0.060971	-0.113206	0.000000	0.000000	4.000000	5.000000	1.000000
14582.863266	0.101670	0.596332	0.004760	87.493134	156.223526	-147.808823	0.273874	0.000000	-0.075256	0.000000	0.000000	0.000000	0.016500	-0.060971	-0.113206	0.000000	0.000000	4.000000	5.000000	1.000000
14582.866600	0.101670	0.596332	0.004760	87.493134	156.223526	-147.808823	0.273874	0.000000	-0.075256	0.000000	0.000000	0.000000	0.016500	-0.060971	-0.113206	0.000000	0.000000	4.000000	5.000000	1.000000
14582.869933	0.101670	0.596332	0.004760	87.422760	155.649841	-148.348709	0.238008	0.000000	-0.083479	0.000000	0.000000	0.000000	0.016500	-0.060971	-0.113206	0.000000	0.000000	4.000000	5.000000	1.000000
14582.873266	0.101744	0.596084	0.004369	87.422760	155.649841	-148.348709	0.238008	0.000000	-0.083479	0.000000	0.000000	0.000000	0.022430	-0.074355	-0.117288	0.000000	0.000000	4.000000	5.000000	1.000000
14582.876600	0.101744	0.596084	0.004369	87.422760	155.649841	-148.348709	0.238008	0.000000	-0.083479	0.000000	0.000000	0.000000	0.022430	-0.074355	-0.117288	0.000000	0.000000	4.000000	5.000000	1.000000
14582.879933	0.101744	0.596084	0.004369	87.337288	154.328552	-149.602203	0.238008	0.000000	-0.083479	0.000000	0.000000	0.000000	0.022430	-0.074355	-0.117288	0.000000	0.000000	4.000000	5.000000	1.000000
14582.883266	0.101744	0.596084	0.004369	87.337288	154.328552	-149.602203	0.238008	0.000000	-0.083479	0.000000	0.000000	0.000000	0.022430	-0.074355	-0.117288	0.000000	0.000000	4.000000	5.000000	1.000000
14582.886600	0.101820	0.595811	0.003985	87.337288	154.328552	-149.602203	0.238008	0.000000	-0.083479	0.000000	0.000000	0.000000	0.022831	-0.082053	-0.115140	0.000000	0.000000	4.000000	5.000000	1.000000
14582.889933	0.101876	0.595512	0.003614	87.251488	152.937790	-150.922897	0.218460	0.000000	-0.087217	0.000000	0.000000	0.000000	0.016668	-0.089699	-0.111554	0.000000	0.000000	4.000000	5.000000	1.000000
14582.893266	0.101876	0.595512	0.003614	87.251488	152.937790	-150.922897	0.218460	0.000000	-0.087217	0.000000	0.000000	0.000000	0.016668	-0.089699	-0.111554	0.000000	0.000000	4.000000	5.000000	1.000000
14582.896600	0.101876	0.595512	0.003614	87.251488	152.937790	-150.922897	0.218460	0.000000	-0.087217	0.000000	0.000000	0.000000	0.016668	-0.089699	-0.111554	0.000000	0.000000	4.000000	5.000000	1.000000
14582.899933	0.101876	0.595512	0.003614	87.182411	151.706802	-152.092728	0.180677	0.000000	-0.093800	0.000000	0.000000	0.000000	0.016668	-0.089699	-0.111554	0.000000	0.000000	4.000000	5.000000	1.000000
14582.903266	0.101958	0.595206	0.003260	87.182411	151.706802	-152.092728	0.180677	0.000000	-0.093800	0.000000	0.000000	0.000000	0.024699	-0.091742	-0.106067	0.000000	0.000000	4.000000	5.000000	1.000000
14582.906600	0.101958	0.595206	0.003260	87.182411	151.706802	-152.092728	0.180677	0.000000	-0.093800	0.000000	0.000000	0.000000	0.024699	-0.091742	-0.106067	0.000000	0.000000	4.000000	5.000000	1.000000
14582.909933	0.101958	0.595206	0.003260	87.136726	150.641861	-153.115204	0.180677	0.000000	-0.093800	0.000000	0.000000	0.000000	0.024699	-0.091742	-0.106067	0.000000	0.000000	4.000000	5.000000	1.000000
14582.913266	0.101958	0.595206	0.003260	87.136726	150.641861	-153.115204	0.180677	0.000000	-0.093800	0.000000	0.000000	0.000000	0.024699	-0.091742	-0.106067	0.000000	0.000000	4.000000	5.000000	1.000000
14582.916600	0.102042	0.594875	0.002913	87.136726	150.641861	-153.115204	0.180677	0.000000	-0.093800	0.000000	0.000000	0.000000	0.025102	-0.099364	-0.103952	0.000000	0.000000	4.000000	5.000000	1.000000
14582.919933	0.102149	0.594518	0.002569	87.119614	149.675400	-154.059219	0.162999	0.000000	-0.097917	0.000000	0.000000	0.000000	0.032051	-0.107004	-0.103308	0.000000	0.000000	4.000000	5.000000	1.000000
14582.923266	0.102149	0.594518	0.002569	87.119614	149.675400	-154.059219	0.162999	0.000000	-0.097917	0.000000	0.000000	0.000000	0.032051	-0.107004	-0.103308	0.000000	0.000000	4.000000	5.000000	1.000000
14582.926600	0.102149	0.594518	0.002569	87.119614	149.675400	-154.059219	0.162999	0.000000	-0.097917	0.000000	0.000000	0.000000	0.032051	-0.107004	-0.103308	0.000000	0.000000	4.000000	5.000000	1.000000
14582.929933	0.102149	0.594518	0.002569	87.127243	148.938538	-154.794464	0.128456	0.000000	-0.107442	0.000000	0.000000	0.000000	0.032051	-0.107004	-0.103308	0.000000	0.000000	4.000000	5.000000	1.000000
14582.933266	0.102255	0.594161	0.002224	87.127243	148.938538	-154.794464	0.128456	0.000000	-0.107442	0.000000	0.000000	0.000000	0.031953	-0.106917	-0.103421	0.000000	0.000000	4.000000	5.000000	1.000000
14582.936600	0.102255	0.594161	0.002224	87.127243	148.938538	-154.794464	0.128456	0.000000	-0.107442	0.000000	0.000000	0.000000	0.031953	-0.106917	-0.103421	0.000000	0.000000	4.000000	5.000000	1.000000
14582.939933	0.102340	0.593805	0.001884	87.160271	148.351135	-155.396500	0.128456	0.000000	-0.107442	0.000000	0.000000	0.000000	0.025313	-0.106828	-0.102076	0.000000	0.000000	4.000000	5.000000	1.000000
14582.943266	0.102340	0.593805	0.001884	87.160271	148.351135	-155.396500	0.128456	0.000000	-0.107442	0.000000	0.000000	0.000000	0.025313	-0.106828	-0.102076	0.000000	0.000000	4.000000	5.000000	1.000000
14582.946600	0.102340	0.593805	0.001884	87.160271	148.351135	-155.396500	0.128456	0.000000	-0.107442	0.000000	0.000000	0.000000	0.025313	-0.106828	-0.102076	0.000000	0.000000	4.000000	5.000000	1.000000
14582.949933	0.102340	0.593805	0.001884	87.196625	147.734161	-156.026733	0.094207	0.000000	-0.116986	0.000000	0.000000	0.000000	0.025313	-0.106828	-0.102076	0.000000	0.000000	4.000000	5.000000	1.000000
14582.953266	0.102395	0.593412	0.001516	87.196625	147.734161	-156.026733	0.094207	0.000000	-0.116986	0.000000	0.000000	0.000000	0.016532	-0.117942	-0.110415	0.000000	0.000000	4.000000	5.000000	1.000000
14582.956600	0.102395	0.593412	0.001516	87.196625	147.734161	-156.026733	0.094207	0.000000	-0.116986	0.000000	0.000000	0.000000	0.016532	-0.117942	-0.110415	0.000000	0.000000	4.000000	5.000000	1.000000
14582.959933	0.102431	0.593038	0.001169	87.224770	147.250732	-156.521042	0.094207	0.000000	-0.116986	0.000000	0.000000	0.000000	0.010998	-0.112222	-0.104237	0.000000	0.000000	4.000000	5.000000	1.000000
14582.963266	0.102431	0.593038	0.001169	87.224770	147.250732	-156.521042	0.094207	0.000000	-0.116986	0.000000	0.000000	0.000000	0.010998	-0.112222	-0.104237	0.000000	0.000000	4.000000	5.000000	1.000000
14582.966600	0.102431	0.593038	0.001169	87.224770	147.250732	-156.521042	0.094207	0.000000	-0.116986	0.000000	0.000000	0.000000	0.010998	-0.112222	-0.104237	0.000000	0.000000	4.000000	5.000000	1.000000
14582.969933	0.102431	0.593038	0.001169	87.252625	146.704605	-157.070953	0.058431	0.000000	-0.121575	0.000000	0.000000	0.000000	0.010998	-0.112222	-0.104237	0.000000	0.000000	4.000000	5.000000	1.000000
14582.973266	0.102426	0.592639	0.000838	87.252625	146.704605	-157.070953	0.058431	0.000000	-0.121575	0.000000	0.000000	0.000000	-0.001637	-0.119786	-0.099269	0.000000	0.000000	4.000000	5.000000	1.000000
14582.976600	0.102426	0.592639	0.000838	87.252625	146.704605	-157.070953	0.058431	0.000000	-0.121575	0.000000	0.000000	0.000000	-0.001637	-0.119786	-0.099269	0.000000	0.000000	4.000000	5.000000	1.000000
14582.979933	0.102375	0.592265	0.000509	87.281921	145.948212	-157.823929	0.058431	0.000000	-0.121575	0.000000	0.000000	0.000000	-0.015213	-0.112004	-0.098642	0.000000	0.000000	4.000000	5.000000	1.000000
14582.983266	0.102375	0.592265	0.000509	87.281921	145.948212	-157.823929	0.058431	0.000000	-0.121575	0.000000	0.000000	0.000000	-0.015213	-0.112004	-0.098642	0.000000	0.000000	4.000000	5.000000	1.000000
14582.986600	0.102375	0.592265	0.000509	87.281921	145.948212	-157.823929	0.058431	0.000000	-0.121575	0.000000	0.000000	0.000000	-0.015213	-0.112004	-0.098642	0.000000	0.000000	4.000000	5.000000	1.000000
14582.989933	0.102375	0.592265	0.000509	87.319633	144.806763	-158.951447	0.025446	0.000000	-0.118766	0.000000	0.000000	0.000000	-0.015213	-0.112004	-0.098642	0.000000	0.000000	4.000000	5.000000	1.000000
14582.993266	0.102313	0.591879	0.000231	87.319633	144.806763	-158.951447	0.025446	0.000000	-0.118766	0.000000	0.000000	0.000000	-0.018624	-0.116066	-0.083258	0.000000	0.000000	4.000000	5.000000	1.000000
14582.996600	0.102313	0.591879	0.000231	87.319633	144.806763	-158.951447	0.025446	0.000000	-0.118766	0.000000	0.000000	0.000000	-0.018624	-0.116066	-0.083258	0.000000	0.000000	4.000000	5.000000	1.000000
14582.999933	0.102313	0.591879	0.000231	87.346718	143.460373	-160.273697	0.025446	0.000000	-0.118766	0.000000	0.000000	0.000000	-0.018624	-0.116066	-0.083258	0.000000	0.000000	4.000000	5.000000	1.000000
14583.003266	0.102313	0.591879	0.000231	87.346718	143.460373	-160.273697	0.025446	0.000000	-0.118766	0.000000	0.000000	0.000000	-0.018624	-0.116066	-0.083258	0.000000	0.000000	4.000000	5.000000	1.000000
14583.006600	0.102253	0.591536	-0.000037	87.346718	143.460373	-160.273697	0.025446	0.000000	-0.118766	0.000000	0.000000	0.000000	-0.018039	-0.102683	-0.080652	0.000000	0.000000	4.000000	5.000000	1.000000
14583.009933	0.102198	0.591187	-0.000283	87.359367	142.175919	-161.527893	0.011570	0.000000	-0.115663	0.000000	0.000000	0.000000	-0.016492	-0.104708	-0.073726	0.000000	0.000000	4.000000	5.000000	1.000000
14583.013266	0.102198	0.591187	-0.000283	87.359367	142.175919	-161.527893	0.011570	0.000000	-0.115663	0.000000	0.000000	0.000000	-0.016492	-0.104708	-0.073726	0.000000	0.000000	4.000000	5.000000	1.000000
14583.016600	0.102198	0.591187	-0.000283	87.359367	142.175919	-161.527893	0.011570	0.000000	-0.115663	0.000000	0.000000	0.000000	-0.016492	-0.104708	-0.073726	0.000000	0.000000	4.000000	5.000000	1.000000
14583.019933	0.102198	0.591187	-0.000283	87.366714	140.979218	-162.691788	-0.014160	0.000000	-0.109908	0.000000	0.000000	0.000000	-0.016492	-0.104708	-0.073726	0.000000	0.000000	4.000000	5.000000	1.000000
14583.023266	0.102129	0.590876	-0.000492	87.366714	140.979218	-162.691788	-0.014160	0.000000	-0.109908	0.000000	0.000000	0.000000	-0.020831	-0.093451	-0.062601	0.000000	0.000000	4.000000	5.000000	1.000000
14583.026600	0.102129	0.590876	-0.000492	87.366714	140.979218	-162.691788	-0.014160	0.000000	-0.109908	0.000000	0.000000	0.000000	-0.020831	-0.093451	-0.062601	0.000000	0.000000	4.000000	5.000000	1.000000
14583.029933	0.102129	0.590876	-0.000492	87.391960	139.872238	-163.781128	-0.014160	0.000000	-0.109908	0.000000	0.000000	0.000000	-0.020831	-0.093451	-0.062601	0.000000	0.000000	4.000000	5.000000	1.000000
14583.033266	0.102129	0.590876	-0.000492	87.391960	139.872238	-163.781128	-0.014160	0.000000	-0.109908	0.000000	0.000000	0.000000	-0.020831	-0.093451	-0.062601	0.000000	0.000000	4.000000	5.000000	1.000000
14583.036600	0.102059	0.590564	-0.000701	87.391960	139.872238	-163.781128	-0.014160	0.000000	-0.109908	0.000000	0.000000	0.000000	-0.020842	-0.093387	-0.062679	0.000000	0.000000	4.000000	5.000000	1.000000
14583.039933	0.101981	0.590284	-0.000849	87.417984	139.141159	-164.505798	-0.024593	0.000000	-0.106436	0.000000	0.000000	0.000000	-0.023596	-0.084276	-0.044498	0.000000	0.000000	4.000000	5.000000	1.000000
14583.043266	0.101981	0.590284	-0.000849	87.417984	139.141159	-164.505798	-0.024593	0.000000	-0.106436	0.000000	0.000000	0.000000	-0.023596	-0.084276	-0.044498	0.000000	0.000000	4.000000	5.000000	1.000000
14583.046600	0.101981	0.590284	-0.000849	87.417984	139.141159	-164.505798	-0.024593	0.000000	-0.106436	0.000000	0.000000	0.000000	-0.023596	-0.084276	-0.044498	0.000000	0.000000	4.000000	5.000000	1.000000
14583.049933	0.101981	0.590284	-0.000849	87.433876	138.726303	-164.910614	-0.042456	0.000000	-0.099029	0.000000	0.000000	0.000000	-0.023596	-0.084276	-0.044498	0.000000	0.000000	4.000000	5.000000	1.000000
14583.053266	0.101904	0.590047	-0.000988	87.433876	138.726303	-164.910614	-0.042456	0.000000	-0.099029	0.000000	0.000000	0.000000	-0.022982	-0.070991	-0.041788	0.000000	0.000000	4.000000	5.000000	1.000000
14583.056600	0.101904	0.590047	-0.000988	87.433876	138.726303	-164.910614	-0.042456	0.000000	-0.099029	0.000000	0.000000	0.000000	-0.022982	-0.070991	-0.041788	0.000000	0.000000	4.000000	5.000000	1.000000
14583.059933	0.101904	0.590047	-0.000988	87.440674	138.562927	-165.064423	-0.042456	0.000000	-0.099029	0.000000	0.000000	0.000000	-0.022982	-0.070991	-0.041788	0.000000	0.000000	4.000000	5.000000	1.000000
14583.063266	0.101904	0.590047	-0.000988	87.440674	138.562927	-165.064423	-0.042456	0.000000	-0.099029	0.000000	0.000000	0.000000	-0.022982	-0.070991	-0.041788	0.000000	0.000000	4.000000	5.000000	1.000000
14583.066600	0.101811	0.589803	-0.001100	87.440674	138.562927	-165.064423	-0.042456	0.000000	-0.099029	0.000000	0.000000	0.000000	-0.027907	-0.073061	-0.033363	0.000000	0.000000	4.000000	5.000000	1.000000
14583.069933	0.101811	0.589803	-0.001100	87.440285	138.601349	-165.013885	-0.049421	0.000000	-0.095199	0.000000	0.000000	0.000000	-0.027907	-0.073061	-0.033363	0.000000	0.000000	4.000000	5.000000	1.000000
14583.073266	0.101811	0.589803	-0.001100	87.440285	138.601349	-165.013885	-0.049421	0.000000	-0.095199	0.000000	0.000000	0.000000	-0.027907	-0.073061	-0.033363	0.000000	0.000000	4.000000	5.000000	1.000000
14583.076600	0.101811	0.589803	-0.001100	87.440285	138.601349	-165.013885	-0.049421	0.000000	-0.095199	0.000000	0.000000	0.000000	-0.027907	-0.073061	-0.033363	0.000000	0.000000	4.000000	5.000000	1.000000
14583.079933	0.101539	0.589428	-0.001200	87.435394	138.748322	-164.847076	-0.054982	0.000000	-0.090548	0.000000	0.000000	0.000000	-0.081725	-0.112681	-0.030200	0.000000	0.000000	4.000000	5.000000	1.000000
14583.083266	0.101539	0.589428	-0.001200	87.435394	138.748322	-164.847076	-0.054982	0.000000	-0.090548	0.000000	0.000000	0.000000	-0.081725	-0.112681	-0.030200	0.000000	0.000000	4.000000	5.000000	1.000000
14583.086600	0.101539	0.589428	-0.001200	87.435394	138.748322	-164.847076	-0.054982	0.000000	-0.090548	0.000000	0.000000	0.000000	-0.081725	-0.112681	-0.030200	0.000000	0.000000	4.000000	5.000000	1.000000
14583.089933	0.101539	0.589428	-0.001200	87.426331	139.016205	-164.559631	-0.060015	0.000000	-0.076927	0.000000	0.000000	0.000000	-0.081725	-0.112681	-0.030200	0.000000	0.000000	4.000000	5.000000	1.000000
14583.093266	0.101374	0.589259	-0.001227	87.426331	139.016205	-164.559631	-0.060015	0.000000	-0.076927	0.000000	0.000000	0.000000	-0.049506	-0.050731	-0.008081	0.000000	0.000000	4.000000	5.000000	1.000000
14583.096600	0.101374	0.589259	-0.001227	87.426331	139.016205	-164.559631	-0.060015	0.000000	-0.076927	0.000000	0.000000	0.000000	-0.049506	-0.050731	-0.008081	0.000000	0.000000	4.000000	5.000000	1.000000
14583.099933	0.101374	0.589259	-0.001227	87.418503	139.238678	-164.320557	-0.060015	0.000000	-0.076927	0.000000	0.000000	0.000000	-0.049506	-0.050731	-0.008081	0.000000	0.000000	4.000000	5.000000	1.000000
14583.103266	0.101374	0.589259	-0.001227	87.418503	139.238678	-164.320557	-0.060015	0.000000	-0.076927	0.000000	0.000000	0.000000	-0.049506	-0.050731	-0.008081	0.000000	0.000000	4.000000	5.000000	1.000000
14583.106600	0.101246	0.589138	-0.001187	87.418503	139.238678	-164.320557	-0.060015	0.000000	-0.076927	0.000000	0.000000	0.000000	-0.038176	-0.036183	0.012194	0.000000	0.000000	4.000000	5.000000	1.000000
14583.109933	0.101246	0.589138	-0.001187	87.410942	139.447021	-164.098373	-0.061362	0.000000	-0.068677	0.000000	0.000000	0.000000	-0.038176	-0.036183	0.012194	0.000000	0.000000	4.000000	5.000000	1.000000
14583.113266	0.101246	0.589138	-0.001187	87.410942	139.447021	-164.098373	-0.061362	0.000000	-0.068677	0.000000	0.000000	0.000000	-0.038176	-0.036183	0.012194	0.000000	0.000000	4.000000	5.000000	1.000000
14583.116600	0.101246	0.589138	-0.001187	87.410942	139.447021	-164.098373	-0.061362	0.000000	-0.068677	0.000000	0.000000	0.000000	-0.038176	-0.036183	0.012194	0.000000	0.000000	4.000000	5.000000	1.000000
14583.119933	0.101050	0.588971	-0.001050	87.406708	139.626129	-163.909760	-0.059329	0.000000	-0.062314	0.000000	0.000000	0.000000	-0.059028	-0.050161	0.041106	0.000000	0.000000	4.000000	5.000000	1.000000
14583.123266	0.101050	0.588971	-0.001050	87.406708	139.626129	-163.909760	-0.059329	0.000000	-0.062314	0.000000	0.000000	0.000000	-0.059028	-0.050161	0.041106	0.000000	0.000000	4.000000	5.000000	1.000000
14583.126600	0.101050	0.588971	-0.001050	87.406708	139.626129	-163.909760	-0.059329	0.000000	-0.062314	0.000000	0.000000	0.000000	-0.059028	-0.050161	0.041106	0.000000	0.000000	4.000000	5.000000	1.000000
14583.129933	0.101050	0.588971	-0.001050	87.404747	139.670349	-163.854553	-0.052478	0.000000	-0.052476	0.000000	0.000000	0.000000	-0.059028	-0.050161	0.041106	0.000000	0.000000	4.000000	5.000000	1.000000
14583.133266	0.100996	0.588931	-0.000981	87.404747	139.670349	-163.854553	-0.052478	0.000000	-0.052476	0.000000	0.000000	0.000000	-0.015911	-0.011869	0.020467	0.000000	0.000000	4.000000	5.000000	1.000000
14583.136600	0.100996	0.588931	-0.000981	87.404747	139.670349	-163.854553	-0.052478	0.000000	-0.052476	0.000000	0.000000	0.000000	-0.015911	-0.011869	0.020467	0.000000	0.000000	4.000000	5.000000	1.000000
14583.139933	0.100996	0.588931	-0.000981	87.404747	139.662109	-163.854523	-0.052478	0.000000	-0.052476	0.000000	0.000000	0.000000	-0.015911	-0.011869	0.020467	0.000000	0.000000	4.000000	5.000000	1.000000
14583.143266	0.100996	0.588931	-0.000981	87.404747	139.662109	-163.854523	-0.052478	0.000000	-0.052476	0.000000	0.000000	0.000000	-0.015911	-0.011869	0.020467	0.000000	0.000000	4.000000	5.000000	1.000000
14583.146600	0.100947	0.588910	-0.000897	87.404747	139.662109	-163.854523	-0.052478	0.000000	-0.052476	0.000000	0.000000	0.000000	-0.014831	-0.006313	0.025377	0.000000	0.000000	4.000000	5.000000	1.000000
14583.149933	0.100947	0.588910	-0.000897	87.404747	139.654022	-163.854553	-0.049067	0.000000	-0.049824	0.000000	0.000000	0.000000	-0.014831	-0.006313	0.025377	0.000000	0.000000	4.000000	5.000000	1.000000
14583.153266	0.100947	0.588910	-0.000897	87.404747	139.654022	-163.854553	-0.049067	0.000000	-0.049824	0.000000	0.000000	0.000000	-0.014831	-0.006313	0.025377	0.000000	0.000000	4.000000	5.000000	1.000000
14583.156600	0.100947	0.588910	-0.000897	87.404747	139.654022	-163.854553	-0.049067	0.000000	-0.049824	0.000000	0.000000	0.000000	-0.014831	-0.006313	0.025377	0.000000	0.000000	4.000000	5.000000	1.000000
14583.159933	0.100808	0.588940	-0.000807	87.410027	139.557449	-163.942017	-0.044838	0.000000	-0.047352	0.000000	0.000000	0.000000	-0.041767	0.008989	0.026904	0.000000	0.000000	4.000000	5.000000	1.000000
14583.163266	0.100808	0.588940	-0.000807	87.410027	139.557449	-163.942017	-0.044838	0.000000	-0.047352	0.000000	0.000000	0.000000	-0.041767	0.008989	0.026904	0.000000	0.000000	4.000000	5.000000	1.000000
14583.166600	0.100808	0.588940	-0.000807	87.410027	139.557449	-163.942017	-0.044838	0.000000	-0.047352	0.000000	0.000000	0.000000	-0.041767	0.008989	0.026904	0.000000	0.000000	4.000000	5.000000	1.000000
14583.169933	0.100723	0.588984	-0.000779	87.413589	139.438690	-164.052597	-0.040354	0.000000	-0.040391	0.000000	0.000000	0.000000	-0.025381	0.013215	0.008544	0.000000	0.000000	4.000000	5.000000	1.000000
14583.173266	0.100723	0.588984	-0.000779	87.413589	139.438690	-164.052597	-0.040354	0.000000	-0.040391	0.000000	0.000000	0.000000	-0.025381	0.013215	0.008544	0.000000	0.000000	4.000000	5.000000	1.000000
14583.176600	0.100723	0.588984	-0.000779	87.413589	139.438690	-164.052597	-0.040354	0.000000	-0.040391	0.000000	0.000000	0.000000	-0.025381	0.013215	0.008544	0.000000	0.000000	4.000000	5.000000	1.000000
14583.179933	0.100723	0.588984	-0.000779	87.419350	139.261322	-164.219299	-0.038930	0.000000	-0.036161	0.000000	0.000000	0.000000	-0.025381	0.013215	0.008544	0.000000	0.000000	4.000000	5.000000	1.000000
14583.183266	0.100664	0.589047	-0.000739	87.419350	139.261322	-164.219299	-0.038930	0.000000	-0.036161	0.000000	0.000000	0.000000	-0.017798	0.018769	0.012017	0.000000	0.000000	4.000000	5.000000	1.000000
14583.186600	0.100664	0.589047	-0.000739	87.419350	139.261322	-164.219299	-0.038930	0.000000	-0.036161	0.000000	0.000000	0.000000	-0.017798	0.018769	0.012017	0.000000	0.000000	4.000000	5.000000	1.000000
14583.189933	0.100664	0.589047	-0.000739	87.424957	139.088882	-164.386505	-0.038930	0.000000	-0.036161	0.000000	0.000000	0.000000	-0.017798	0.018769	0.012017	0.000000	0.000000	4.000000	5.000000	1.000000
14583.193266	0.100664	0.589047	-0.000739	87.424957	139.088882	-164.386505	-0.038930	0.000000	-0.036161	0.000000	0.000000	0.000000	-0.017798	0.018769	0.012017	0.000000	0.000000	4.000000	5.000000	1.000000
14583.196600	0.100631	0.589102	-0.000680	87.424957	139.088882	-164.386505	-0.038930	0.000000	-0.036161	0.000000	0.000000	0.000000	-0.009752	0.016656	0.017602	0.000000	0.000000	4.000000	5.000000	1.000000
14583.199933	0.100631	0.589102	-0.000680	87.430435	138.915451	-164.554550	-0.036927	0.000000	-0.033194	0.000000	0.000000	0.000000	-0.009752	0.016656	0.017602	0.000000	0.000000	4.000000	5.000000	1.000000
14583.203266	0.100631	0.589102	-0.000680	87.430435	138.915451	-164.554550	-0.036927	0.000000	-0.033194	0.000000	0.000000	0.000000	-0.009752	0.016656	0.017602	0.000000	0.000000	4.000000	5.000000	1.000000
14583.206600	0.100631	0.589102	-0.000680	87.430435	138.915451	-164.554550	-0.036927	0.000000	-0.033194	0.000000	0.000000	0.000000	-0.009752	0.016656	0.017602	0.000000	0.000000	4.000000	5.000000	1.000000
14583.209933	0.100588	0.589213	-0.000567	87.436005	138.744156	-164.723282	-0.033993	0.000000	-0.031569	0.000000	0.000000	0.000000	-0.013014	0.033334	0.033761	0.000000	0.000000	4.000000	5.000000	1.000000
14583.213266	0.100588	0.589213	-0.000567	87.436005	138.744156	-164.723282	-0.033993	0.000000	-0.031569	0.000000	0.000000	0.000000	-0.013014	0.033334	0.033761	0.000000	0.000000	4.000000	5.000000	1.000000
14583.216600	0.100588	0.589213	-0.000567	87.436005	138.744156	-164.723282	-0.033993	0.000000	-0.031569	0.000000	0.000000	0.000000	-0.013014	0.033334	0.033761	0.000000	0.000000	4.000000	5.000000	1.000000
14583.219933	0.100588	0.589213	-0.000567	87.439827	138.631363	-164.836243	-0.028366	0.000000	-0.029400	0.000000	0.000000	0.000000	-0.013014	0.033334	0.033761	0.000000	0.000000	4.000000	5.000000	1.000000
14583.223266	0.100590	0.589258	-0.000558	87.439827	138.631363	-164.836243	-0.028366	0.000000	-0.029400	0.000000	0.000000	0.000000	0.000617	0.013223	0.002796	0.000000	0.000000	4.000000	5.000000	1.000000
14583.226600	0.100590	0.589258	-0.000558	87.439827	138.631363	-164.836243	-0.028366	0.000000	-0.029400	0.000000	0.000000	0.000000	0.000617	0.013223	0.002796	0.000000	0.000000	4.000000	5.000000	1.000000
14583.229933	0.100590	0.589258	-0.000558	87.443497	138.518250	-164.949493	-0.028366	0.000000	-0.029400	0.000000	0.000000	0.000000	0.000617	0.013223	0.002796	0.000000	0.000000	4.000000	5.000000	1.000000
14583.233266	0.100590	0.589258	-0.000558	87.443497	138.518250	-164.949493	-0.028366	0.000000	-0.029400	0.000000	0.000000	0.000000	0.000617	0.013223	0.002796	0.000000	0.000000	4.000000	5.000000	1.000000
14583.236600	0.100597	0.589295	-0.000525	87.443497	138.518250	-164.949493	-0.028366	0.000000	-0.029400	0.000000	0.000000	0.000000	0.002163	0.011106	0.009818	0.000000	0.000000	4.000000	5.000000	1.000000
14583.239933	0.100597	0.589295	-0.000525	87.443497	138.518250	-164.949493	-0.027900	0.000000	-0.029503	0.000000	0.000000	0.000000	0.002163	0.011106	0.009818	0.000000	0.000000	4.000000	5.000000	1.000000
14583.243266	0.100597	0.589295	-0.000525	87.443497	138.518250	-164.949493	-0.027900	0.000000	-0.029503	0.000000	0.000000	0.000000	0.002163	0.011106	0.009818	0.000000	0.000000	4.000000	5.000000	1.000000
14583.246600	0.100597	0.589295	-0.000525	87.443497	138.518250	-164.949493	-0.027900	0.000000	-0.029503	0.000000	0.000000	0.000000	0.002163	0.011106	0.009818	0.000000	0.000000	4.000000	5.000000	1.000000
14583.249933	0.100578	0.589297	-0.000612	87.441658	138.574875	-164.892838	-0.026264	0.000000	-0.029863	0.000000	0.000000	0.000000	-0.005723	0.000770	-0.025977	0.000000	0.000000	4.000000	5.000000	1.000000
14583.253266	0.100578	0.589297	-0.000612	87.441658	138.574875	-164.892838	-0.026264	0.000000	-0.029863	0.000000	0.000000	0.000000	-0.005723	0.000770	-0.025977	0.000000	0.000000	4.000000	5.000000	1.000000
14583.256600	0.100578	0.589297	-0.000612	87.441658	138.574875	-164.892838	-0.026264	0.000000	-0.029863	0.000000	0.000000	0.000000	-0.005723	0.000770	-0.025977	0.000000	0.000000	4.000000	5.000000	1.000000
14583.259933	0.100578	0.589297	-0.000612	87.439827	138.631363	-164.836243	-0.030594	0.000000	-0.028909	0.000000	0.000000	0.000000	-0.005723	0.000770	-0.025977	0.000000	0.000000	4.000000	5.000000	1.000000
14583.263266	0.100569	0.589286	-0.000652	87.439827	138.631363	-164.836243	-0.030594	0.000000	-0.028909	0.000000	0.000000	0.000000	-0.002628	-0.003459	-0.011932	0.000000	0.000000	4.000000	5.000000	1.000000
14583.266600	0.100569	0.589286	-0.000652	87.439827	138.631363	-164.836243	-0.030594	0.000000	-0.028909	0.000000	0.000000	0.000000	-0.002628	-0.003459	-0.011932	0.000000	0.000000	4.000000	5.000000	1.000000
14583.269933	0.100569	0.589286	-0.000652	87.436005	138.744156	-164.723282	-0.030594	0.000000	-0.028909	0.000000	0.000000	0.000000	-0.002628	-0.003459	-0.011932	0.000000	0.000000	4.000000	5.000000	1.000000
14583.273266	0.100569	0.589286	-0.000652	87.436005	138.744156	-164.723282	-0.030594	0.000000	-0.028909	0.000000	0.000000	0.000000	-0.002628	-0.003459	-0.011932	0.000000	0.000000	4.000000	5.000000	1.000000
14583.276600	0.100552	0.589263	-0.000731	87.436005	138.744156	-164.723282	-0.030594	0.000000	-0.028909	0.000000	0.000000	0.000000	-0.005257	-0.006911	-0.023865	0.000000	0.000000	4.000000	5.000000	1.000000
14583.279933	0.100552	0.589263	-0.000731	87.430435	138.915451	-164.554550	-0.032582	0.000000	-0.028471	0.000000	0.000000	0.000000	-0.005257	-0.006911	-0.023865	0.000000	0.000000	4.000000	5.000000	1.000000
14583.283266	0.100552	0.589263	-0.000731	87.430435	138.915451	-164.554550	-0.032582	0.000000	-0.028471	0.000000	0.000000	0.000000	-0.005257	-0.006911	-0.023865	0.000000	0.000000	4.000000	5.000000	1.000000
14583.286600	0.100552	0.589263	-0.000731	87.430435	138.915451	-164.554550	-0.032582	0.000000	-0.028471	0.000000	0.000000	0.000000	-0.005257	-0.006911	-0.023865	0.000000	0.000000	4.000000	5.000000	1.000000
14583.289933	0.100595	0.589152	-0.000844	87.426865	139.033020	-164.442429	-0.036560	0.000000	-0.027595	0.000000	0.000000	0.000000	0.013005	-0.033316	-0.033760	0.000000	0.000000	4.000000	5.000000	1.000000
14583.293266	0.100595	0.589152	-0.000844	87.426865	139.033020	-164.442429	-0.036560	0.000000	-0.027595	0.000000	0.000000	0.000000	0.013005	-0.033316	-0.033760	0.000000	0.000000	4.000000	5.000000	1.000000
14583.296600	0.100595	0.589152	-0.000844	87.426865	139.033020	-164.442429	-0.036560	0.000000	-0.027595	0.000000	0.000000	0.000000	0.013005	-0.033316	-0.033760	0.000000	0.000000	4.000000	5.000000	1.000000
14583.299933	0.100595	0.589152	-0.000844	87.422607	139.162704	-164.315140	-0.042186	0.000000	-0.029763	0.000000	0.000000	0.000000	0.013005	-0.033316	-0.033760	0.000000	0.000000	4.000000	5.000000	1.000000
14583.303266	0.100610	0.589114	-0.000881	87.422607	139.162704	-164.315140	-0.042186	0.000000	-0.029763	0.000000	0.000000	0.000000	0.004336	-0.011118	-0.011256	0.000000	0.000000	4.000000	5.000000	1.000000
14583.306600	0.100610	0.589114	-0.000881	87.422607	139.162704	-164.315140	-0.042186	0.000000	-0.029763	0.000000	0.000000	0.000000	0.004336	-0.011118	-0.011256	0.000000	0.000000	4.000000	5.000000	1.000000
14583.309933	0.100610	0.589114	-0.000881	87.418961	139.276810	-164.203720	-0.042186	0.000000	-0.029763	0.000000	0.000000	0.000000	0.004336	-0.011118	-0.011256	0.000000	0.000000	4.000000	5.000000	1.000000
14583.313266	0.100610	0.589114	-0.000881	87.418961	139.276810	-164.203720	-0.042186	0.000000	-0.029763	0.000000	0.000000	0.000000	0.004336	-0.011118	-0.011256	0.000000	0.000000	4.000000	5.000000	1.000000
14583.316600	0.100629	0.589070	-0.000895	87.418961	139.276810	-164.203720	-0.042186	0.000000	-0.029763	0.000000	0.000000	0.000000	0.005879	-0.013197	-0.004234	0.000000	0.000000	4.000000	5.000000	1.000000
14583.319933	0.100629	0.589070	-0.000895	87.416916	139.334961	-164.148071	-0.044062	0.000000	-0.030485	0.000000	0.000000	0.000000	0.005879	-0.013197	-0.004234	0.000000	0.000000	4.000000	5.000000	1.000000
14583.323266	0.100629	0.589070	-0.000895	87.416916	139.334961	-164.148071	-0.044062	0.000000	-0.030485	0.000000	0.000000	0.000000	0.005879	-0.013197	-0.004234	0.000000	0.000000	4.000000	5.000000	1.000000
14583.326600	0.100629	0.589070	-0.000895	87.416916	139.334961	-164.148071	-0.044062	0.000000	-0.030485	0.000000	0.000000	0.000000	0.005879	-0.013197	-0.004234	0.000000	0.000000	4.000000	5.000000	1.000000
14583.329933	0.100686	0.589005	-0.000844	87.415176	139.393234	-164.092621	-0.044768	0.000000	-0.031465	0.000000	0.000000	0.000000	0.017027	-0.019538	0.015398	0.000000	0.000000	4.000000	5.000000	1.000000
14583.333266	0.100686	0.589005	-0.000844	87.415176	139.393234	-164.092621	-0.044768	0.000000	-0.031465	0.000000	0.000000	0.000000	0.017027	-0.019538	0.015398	0.000000	0.000000	4.000000	5.000000	1.000000
14583.336600	0.100686	0.589005	-0.000844	87.415176	139.393234	-164.092621	-0.044768	0.000000	-0.031465	0.000000	0.000000	0.000000	0.017027	-0.019538	0.015398	0.000000	0.000000	4.000000	5.000000	1.000000
14583.339933	0.100686	0.589005	-0.000844	87.415100	139.395996	-164.092636	-0.042202	0.000000	-0.034303	0.000000	0.000000	0.000000	0.017027	-0.019538	0.015398	0.000000	0.000000	4.000000	5.000000	1.000000
14583.343266	0.100718	0.588991	-0.000802	87.415100	139.395996	-164.092636	-0.042202	0.000000	-0.034303	0.000000	0.000000	0.000000	0.009597	-0.004205	0.012610	0.000000	0.000000	4.000000	5.000000	1.000000
14583.346600	0.100718	0.588991	-0.000802	87.415100	139.395996	-164.092636	-0.042202	0.000000	-0.034303	0.000000	0.000000	0.000000	0.009597	-0.004205	0.012610	0.000000	0.000000	4.000000	5.000000	1.000000
14583.349933	0.100718	0.588991	-0.000802	87.416916	139.340454	-164.148056	-0.042202	0.000000	-0.034303	0.000000	0.000000	0.000000	0.009597	-0.004205	0.012610	0.000000	0.000000	4.000000	5.000000	1.000000
14583.353266	0.100718	0.588991	-0.000802	87.416916	139.340454	-164.148056	-0.042202	0.000000	-0.034303	0.000000	0.000000	0.000000	0.009597	-0.004205	0.012610	0.000000	0.000000	4.000000	5.000000	1.000000
14583.356600	0.100732	0.588996	-0.000739	87.416916	139.340454	-164.148056	-0.042202	0.000000	-0.034303	0.000000	0.000000	0.000000	0.004183	0.001333	0.018956	0.000000	0.000000	4.000000	5.000000	1.000000
14583.359933	0.100732	0.588996	-0.000739	87.416992	139.343155	-164.148071	-0.040100	0.000000	-0.035903	0.000000	0.000000	0.000000	0.004183	0.001333	0.018956	0.000000	0.000000	4.000000	5.000000	1.000000
14583.363266	0.100732	0.588996	-0.000739	87.416992	139.343155	-164.148071	-0.040100	0.000000	-0.035903	0.000000	0.000000	0.000000	0.004183	0.001333	0.018956	0.000000	0.000000	4.000000	5.000000	1.000000
14583.366600	0.100732	0.588996	-0.000739	87.416992	139.343155	-164.148071	-0.040100	0.000000	-0.035903	0.000000	0.000000	0.000000	0.004183	0.001333	0.018956	0.000000	0.000000	4.000000	5.000000	1.000000
14583.369933	0.100769	0.588975	-0.000673	87.416992	139.343155	-164.148071	-0.036940	0.000000	-0.036600	0.000000	0.000000	0.000000	0.011150	-0.006325	0.019630	0.000000	0.000000	4.000000	5.000000	1.000000
14583.373266	0.100769	0.588975	-0.000673	87.416992	139.343155	-164.148071	-0.036940	0.000000	-0.036600	0.000000	0.000000	0.000000	0.011150	-0.006325	0.019630	0.000000	0.000000	4.000000	5.000000	1.000000
14583.376600	0.100769	0.588975	-0.000673	87.416992	139.343155	-164.148071	-0.036940	0.000000	-0.036600	0.000000	0.000000	0.000000	0.011150	-0.006325	0.019630	0.000000	0.000000	4.000000	5.000000	1.000000
14583.379933	0.100769	0.588975	-0.000673	87.416992	139.345963	-164.148087	-0.033669	0.000000	-0.038458	0.000000	0.000000	0.000000	0.011150	-0.006325	0.019630	0.000000	0.000000	4.000000	5.000000	1.000000
14583.383266	0.100796	0.588968	-0.000655	87.416992	139.345963	-164.148087	-0.033669	0.000000	-0.038458	0.000000	0.000000	0.000000	0.008053	-0.002119	0.005586	0.000000	0.000000	4.000000	5.000000	1.000000
14583.386600	0.100796	0.588968	-0.000655	87.416992	139.345963	-164.148087	-0.033669	0.000000	-0.038458	0.000000	0.000000	0.000000	0.008053	-0.002119	0.005586	0.000000	0.000000	4.000000	5.000000	1.000000
14583.389933	0.100796	0.588968	-0.000655	87.417450	139.265976	-164.226517	-0.033669	0.000000	-0.038458	0.000000	0.000000	0.000000	0.008053	-0.002119	0.005586	0.000000	0.000000	4.000000	5.000000	1.000000
14583.393266	0.100796	0.588968	-0.000655	87.417450	139.265976	-164.226517	-0.033669	0.000000	-0.038458	0.000000	0.000000	0.000000	0.008053	-0.002119	0.005586	0.000000	0.000000	4.000000	5.000000	1.000000
14583.396600	0.100800	0.588986	-0.000638	87.417450	139.265976	-164.226517	-0.033669	0.000000	-0.038458	0.000000	0.000000	0.000000	0.001084	0.005558	0.004912	0.000000	0.000000	4.000000	5.000000	1.000000
14583.399933	0.100800	0.588986	-0.000638	87.417450	139.265976	-164.226517	-0.032738	0.000000	-0.039800	0.000000	0.000000	0.000000	0.001084	0.005558	0.004912	0.000000	0.000000	4.000000	5.000000	1.000000
14583.403266	0.100800	0.588986	-0.000638	87.417450	139.265976	-164.226517	-0.032738	0.000000	-0.039800	0.000000	0.000000	0.000000	0.001084	0.005558	0.004912	0.000000	0.000000	4.000000	5.000000	1.000000
14583.406600	0.100800	0.588986	-0.000638	87.417450	139.265976	-164.226517	-0.032738	0.000000	-0.039800	0.000000	0.000000	0.000000	0.001084	0.005558	0.004912	0.000000	0.000000	4.000000	5.000000	1.000000
14583.409933	0.100789	0.589000	-0.000685	87.417450	139.265976	-164.226517	-0.031919	0.000000	-0.039981	0.000000	0.000000	0.000000	-0.003101	0.004208	-0.014043	0.000000	0.000000	4.000000	5.000000	1.000000
14583.413266	0.100789	0.589000	-0.000685	87.417450	139.265976	-164.226517	-0.031919	0.000000	-0.039981	0.000000	0.000000	0.000000	-0.003101	0.004208	-0.014043	0.000000	0.000000	4.000000	5.000000	1.000000
14583.416600	0.100789	0.589000	-0.000685	87.417450	139.265976	-164.226517	-0.031919	0.000000	-0.039981	0.000000	0.000000	0.000000	-0.003101	0.004208	-0.014043	0.000000	0.000000	4.000000	5.000000	1.000000
14583.419933	0.100789	0.589000	-0.000685	87.419418	139.213074	-164.282181	-0.034260	0.000000	-0.039464	0.000000	0.000000	0.000000	-0.003101	0.004208	-0.014043	0.000000	0.000000	4.000000	5.000000	1.000000
14583.423266	0.100799	0.589040	-0.000744	87.419418	139.213074	-164.282181	-0.034260	0.000000	-0.039464	0.000000	0.000000	0.000000	0.002933	0.011889	-0.017588	0.000000	0.000000	4.000000	5.000000	1.000000
14583.426600	0.100799	0.589040	-0.000744	87.419418	139.213074	-164.282181	-0.034260	0.000000	-0.039464	0.000000	0.000000	0.000000	0.002933	0.011889	-0.017588	0.000000	0.000000	4.000000	5.000000	1.000000
14583.429933	0.100799	0.589040	-0.000744	87.421242	139.162842	-164.337906	-0.034260	0.000000	-0.039464	0.000000	0.000000	0.000000	0.002933	0.011889	-0.017588	0.000000	0.000000	4.000000	5.000000	1.000000
14583.433266	0.100799	0.589040	-0.000744	87.421242	139.162842	-164.337906	-0.034260	0.000000	-0.039464	0.000000	0.000000	0.000000	0.002933	0.011889	-0.017588	0.000000	0.000000	4.000000	5.000000	1.000000
14583.436600	0.100825	0.589086	-0.000831	87.421242	139.162842	-164.337906	-0.034260	0.000000	-0.039464	0.000000	0.000000	0.000000	0.007881	0.013969	-0.026047	0.000000	0.000000	4.000000	5.000000	1.000000
14583.439933	0.100825	0.589086	-0.000831	87.424583	139.069443	-164.434113	-0.037191	0.000000	-0.039953	0.000000	0.000000	0.000000	0.007881	0.013969	-0.026047	0.000000	0.000000	4.000000	5.000000	1.000000
14583.443266	0.100825	0.589086	-0.000831	87.424583	139.069443	-164.434113	-0.037191	0.000000	-0.039953	0.000000	0.000000	0.000000	0.007881	0.013969	-0.026047	0.000000	0.000000	4.000000	5.000000	1.000000
14583.446600	0.100825	0.589086	-0.000831	87.424583	139.069443	-164.434113	-0.037191	0.000000	-0.039953	0.000000	0.000000	0.000000	0.007881	0.013969	-0.026047	0.000000	0.000000	4.000000	5.000000	1.000000
14583.449933	0.100806	0.589212	-0.001020	87.430672	138.891953	-164.611542	-0.041532	0.000000	-0.041266	0.000000	0.000000	0.000000	-0.005763	0.037705	-0.056928	0.000000	0.000000	4.000000	5.000000	1.000000
14583.453266	0.100806	0.589212	-0.001020	87.430672	138.891953	-164.611542	-0.041532	0.000000	-0.041266	0.000000	0.000000	0.000000	-0.005763	0.037705	-0.056928	0.000000	0.000000	4.000000	5.000000	1.000000
14583.456600	0.100806	0.589212	-0.001020	87.430672	138.891953	-164.611542	-0.041532	0.000000	-0.041266	0.000000	0.000000	0.000000	-0.005763	0.037705	-0.056928	0.000000	0.000000	4.000000	5.000000	1.000000
14583.459933	0.100806	0.589212	-0.001020	87.445877	138.449722	-165.050873	-0.051020	0.000000	-0.040306	0.000000	0.000000	0.000000	-0.005763	0.037705	-0.056928	0.000000	0.000000	4.000000	5.000000	1.000000
14583.463266	0.100757	0.589273	-0.001140	87.445877	138.449722	-165.050873	-0.051020	0.000000	-0.040306	0.000000	0.000000	0.000000	-0.014723	0.018157	-0.035795	0.000000	0.000000	4.000000	5.000000	1.000000
14583.466600	0.100757	0.589273	-0.001140	87.445877	138.449722	-165.050873	-0.051020	0.000000	-0.040306	0.000000	0.000000	0.000000	-0.014723	0.018157	-0.035795	0.000000	0.000000	4.000000	5.000000	1.000000
14583.469933	0.100757	0.589273	-0.001140	87.467346	137.804398	-165.687439	-0.051020	0.000000	-0.040306	0.000000	0.000000	0.000000	-0.014723	0.018157	-0.035795	0.000000	0.000000	4.000000	5.000000	1.000000
14583.473266	0.100757	0.589273	-0.001140	87.467346	137.804398	-165.687439	-0.051020	0.000000	-0.040306	0.000000	0.000000	0.000000	-0.014723	0.018157	-0.035795	0.000000	0.000000	4.000000	5.000000	1.000000
14583.476600	0.100670	0.589326	-0.001226	87.467346	137.804398	-165.687439	-0.051020	0.000000	-0.040306	0.000000	0.000000	0.000000	-0.026154	0.016048	-0.025908	0.000000	0.000000	4.000000	5.000000	1.000000
14583.479933	0.100670	0.589326	-0.001226	87.494537	136.956146	-166.521545	-0.056986	0.000000	-0.037852	0.000000	0.000000	0.000000	-0.026154	0.016048	-0.025908	0.000000	0.000000	4.000000	5.000000	1.000000
14583.483266	0.100670	0.589326	-0.001226	87.494537	136.956146	-166.521545	-0.056986	0.000000	-0.037852	0.000000	0.000000	0.000000	-0.026154	0.016048	-0.025908	0.000000	0.000000	4.000000	5.000000	1.000000
14583.486600	0.100670	0.589326	-0.001226	87.494537	136.956146	-166.521545	-0.056986	0.000000	-0.037852	0.000000	0.000000	0.000000	-0.026154	0.016048	-0.025908	0.000000	0.000000	4.000000	5.000000	1.000000
14583.489933	0.100421	0.589463	-0.001324	87.523460	136.019150	-167.444275	-0.061304	0.000000	-0.033493	0.000000	0.000000	0.000000	-0.074540	0.041097	-0.029272	0.000000	1.000000	4.000000	5.000000	1.000000
14583.493266	0.100421	0.589463	-0.001324	87.523460	136.019150	-167.444275	-0.061304	0.000000	-0.033493	0.000000	0.000000	0.000000	-0.074540	0.041097	-0.029272	0.000000	1.000000	4.000000	5.000000	1.000000
