# Supplementary material for: Haptic Guidance Needs to Be Intuitive Not Just Informative to Improve Human Motor Accuracy
Source: PLoS One. 2016 Mar 16;11(3):e0150912. doi: 10.1371/journal.pone.0150912 (PMC4794196; doi:10.1371/journal.pone.0150912)
Supplement: S1 Data — (ZIP) [file pone.0150912.s001.zip › Subject6/exp1_0006.txt]

Time	PosX	PosY	PosZ	RotX	RotY	RotZ	ForceX	ForceY	ForceZ	MomentX	MomentY	MomentZ	VelocityX	VelocityY	VelocityZ	CalibratedWeight	ButtonDown	Condition	Trial	Visual
14585.306600	-0.004918	0.497354	0.250211	79.483467	110.446602	163.008804	0.000000	0.000000	0.000000	0.000000	0.000000	0.000000	-0.010296	0.019274	0.032046	0.000000	1.000000	4.000000	6.000000	0.000000
14585.309933	-0.004918	0.497354	0.250211	79.492355	110.366676	162.880493	4.610964	0.000000	1.933652	0.000000	0.000000	0.000000	-0.010296	0.019274	0.032046	0.000000	1.000000	4.000000	6.000000	0.000000
14585.313266	-0.004918	0.497354	0.250211	79.492355	110.366676	162.880493	4.610964	0.000000	1.933652	0.000000	0.000000	0.000000	-0.010296	0.019274	0.032046	0.000000	1.000000	4.000000	6.000000	0.000000
14585.316600	-0.004147	0.497541	0.250442	79.492355	110.366676	162.880493	4.610964	0.000000	1.933652	0.000000	0.000000	0.000000	0.231308	0.056211	0.069431	0.000000	1.000000	4.000000	6.000000	0.000000
14585.319933	-0.002871	0.497631	0.250665	79.512177	110.190834	162.590988	4.611033	0.000000	1.933488	0.000000	0.000000	0.000000	0.382681	0.026982	0.066721	0.000000	1.000000	4.000000	6.000000	0.000000
14585.323266	-0.002871	0.497631	0.250665	79.512177	110.190834	162.590988	4.611033	0.000000	1.933488	0.000000	0.000000	0.000000	0.382681	0.026982	0.066721	0.000000	1.000000	4.000000	6.000000	0.000000
14585.326600	-0.002871	0.497631	0.250665	79.512177	110.190834	162.590988	4.611033	0.000000	1.933488	0.000000	0.000000	0.000000	0.382681	0.026982	0.066721	0.000000	1.000000	4.000000	6.000000	0.000000
14585.329933	-0.001528	0.497986	0.251106	79.575287	110.260674	162.507858	4.625620	0.000000	1.898325	0.000000	0.000000	0.000000	0.402942	0.106493	0.132524	0.000000	1.000000	4.000000	6.000000	0.000000
14585.333266	-0.001528	0.497986	0.251106	79.575287	110.260674	162.507858	4.625620	0.000000	1.898325	0.000000	0.000000	0.000000	0.402942	0.106493	0.132524	0.000000	1.000000	4.000000	6.000000	0.000000
14585.336600	-0.001528	0.497986	0.251106	79.575287	110.260674	162.507858	4.625620	0.000000	1.898325	0.000000	0.000000	0.000000	0.402942	0.106493	0.132524	0.000000	1.000000	4.000000	6.000000	0.000000
14585.339933	-0.000183	0.498212	0.251663	79.880554	110.917908	162.832443	4.635442	0.000000	1.874215	0.000000	0.000000	0.000000	0.403433	0.067868	0.166924	0.000000	1.000000	4.000000	6.000000	0.000000
14585.343266	-0.000183	0.498212	0.251663	79.880554	110.917908	162.832443	4.635442	0.000000	1.874215	0.000000	0.000000	0.000000	0.403433	0.067868	0.166924	0.000000	1.000000	4.000000	6.000000	0.000000
14585.346600	-0.000183	0.498212	0.251663	79.880554	110.917908	162.832443	4.635442	0.000000	1.874215	0.000000	0.000000	0.000000	0.403433	0.067868	0.166924	0.000000	1.000000	4.000000	6.000000	0.000000
14585.349933	0.001736	0.498531	0.252131	80.362183	112.955475	164.328110	4.645444	0.000000	1.849283	0.000000	0.000000	0.000000	0.575748	0.095644	0.140356	0.000000	1.000000	4.000000	6.000000	0.000000
14585.353266	0.001736	0.498531	0.252131	80.362183	112.955475	164.328110	4.645444	0.000000	1.849283	0.000000	0.000000	0.000000	0.575748	0.095644	0.140356	0.000000	1.000000	4.000000	6.000000	0.000000
14585.356600	0.001736	0.498531	0.252131	80.362183	112.955475	164.328110	4.645444	0.000000	1.849283	0.000000	0.000000	0.000000	0.575748	0.095644	0.140356	0.000000	1.000000	4.000000	6.000000	0.000000
14585.359933	0.003185	0.498800	0.252409	80.890663	116.510269	167.252289	4.658690	0.000000	1.815654	0.000000	0.000000	0.000000	0.434743	0.080801	0.083506	0.000000	1.000000	4.000000	6.000000	0.000000
14585.363266	0.003185	0.498800	0.252409	80.890663	116.510269	167.252289	4.658690	0.000000	1.815654	0.000000	0.000000	0.000000	0.434743	0.080801	0.083506	0.000000	1.000000	4.000000	6.000000	0.000000
14585.366600	0.003185	0.498800	0.252409	80.890663	116.510269	167.252289	4.658690	0.000000	1.815654	0.000000	0.000000	0.000000	0.434743	0.080801	0.083506	0.000000	1.000000	4.000000	6.000000	0.000000
14585.369933	0.004533	0.499079	0.252511	81.410614	121.298065	171.369843	4.668371	0.000000	1.790618	0.000000	0.000000	0.000000	0.404425	0.083638	0.030647	0.000000	1.000000	4.000000	6.000000	0.000000
14585.373266	0.004533	0.499079	0.252511	81.410614	121.298065	171.369843	4.668371	0.000000	1.790618	0.000000	0.000000	0.000000	0.404425	0.083638	0.030647	0.000000	1.000000	4.000000	6.000000	0.000000
14585.376600	0.004533	0.499079	0.252511	81.410614	121.298065	171.369843	4.668371	0.000000	1.790618	0.000000	0.000000	0.000000	0.404425	0.083638	0.030647	0.000000	1.000000	4.000000	6.000000	0.000000
14585.379933	0.006116	0.499369	0.252466	81.773476	125.993156	175.471085	4.676909	0.000000	1.768198	0.000000	0.000000	0.000000	0.474935	0.086954	-0.013432	0.000000	1.000000	4.000000	6.000000	0.000000
14585.383266	0.006116	0.499369	0.252466	81.773476	125.993156	175.471085	4.676909	0.000000	1.768198	0.000000	0.000000	0.000000	0.474935	0.086954	-0.013432	0.000000	1.000000	4.000000	6.000000	0.000000
14585.386600	0.006116	0.499369	0.252466	81.773476	125.993156	175.471085	4.676909	0.000000	1.768198	0.000000	0.000000	0.000000	0.474935	0.086954	-0.013432	0.000000	1.000000	4.000000	6.000000	0.000000
14585.389933	0.007664	0.499653	0.252324	81.796471	128.796707	177.964722	4.686456	0.000000	1.742735	0.000000	0.000000	0.000000	0.464471	0.085260	-0.042649	0.000000	1.000000	4.000000	6.000000	0.000000
14585.393266	0.007664	0.499653	0.252324	81.796471	128.796707	177.964722	4.686456	0.000000	1.742735	0.000000	0.000000	0.000000	0.464471	0.085260	-0.042649	0.000000	1.000000	4.000000	6.000000	0.000000
14585.396600	0.007664	0.499653	0.252324	81.796471	128.796707	177.964722	4.686456	0.000000	1.742735	0.000000	0.000000	0.000000	0.464471	0.085260	-0.042649	0.000000	1.000000	4.000000	6.000000	0.000000
14585.399933	0.009211	0.499930	0.252053	81.602135	129.927841	178.985779	4.695484	0.000000	1.718265	0.000000	0.000000	0.000000	0.463804	0.082976	-0.081355	0.000000	1.000000	4.000000	6.000000	0.000000
14585.403266	0.009211	0.499930	0.252053	81.602135	129.927841	178.985779	4.695484	0.000000	1.718265	0.000000	0.000000	0.000000	0.463804	0.082976	-0.081355	0.000000	1.000000	4.000000	6.000000	0.000000
14585.406600	0.009211	0.499930	0.252053	81.602135	129.927841	178.985779	4.695484	0.000000	1.718265	0.000000	0.000000	0.000000	0.463804	0.082976	-0.081355	0.000000	1.000000	4.000000	6.000000	0.000000
14585.409933	0.010754	0.500200	0.251684	81.424759	130.767868	179.723267	4.704137	0.000000	1.694430	0.000000	0.000000	0.000000	0.463030	0.081186	-0.110686	0.000000	1.000000	4.000000	6.000000	0.000000
14585.413266	0.010754	0.500200	0.251684	81.424759	130.767868	179.723267	4.704137	0.000000	1.694430	0.000000	0.000000	0.000000	0.463030	0.081186	-0.110686	0.000000	1.000000	4.000000	6.000000	0.000000
14585.416600	0.010754	0.500200	0.251684	81.424759	130.767868	179.723267	4.704137	0.000000	1.694430	0.000000	0.000000	0.000000	0.463030	0.081186	-0.110686	0.000000	1.000000	4.000000	6.000000	0.000000
14585.419933	0.012093	0.500467	0.251252	81.320900	131.690796	-179.475418	4.712500	0.000000	1.671032	0.000000	0.000000	0.000000	0.401697	0.079958	-0.129607	0.000000	1.000000	4.000000	6.000000	0.000000
14585.423266	0.012093	0.500467	0.251252	81.320900	131.690796	-179.475418	4.712500	0.000000	1.671032	0.000000	0.000000	0.000000	0.401697	0.079958	-0.129607	0.000000	1.000000	4.000000	6.000000	0.000000
14585.426600	0.012093	0.500467	0.251252	81.320900	131.690796	-179.475418	4.712500	0.000000	1.671032	0.000000	0.000000	0.000000	0.401697	0.079958	-0.129607	0.000000	1.000000	4.000000	6.000000	0.000000
14585.429933	0.013430	0.500674	0.250805	81.276970	132.419830	-178.879639	4.719474	0.000000	1.651231	0.000000	0.000000	0.000000	0.401145	0.062138	-0.134146	0.000000	0.000000	4.000000	6.000000	0.000000
14585.433266	0.013430	0.500674	0.250805	81.276970	132.419830	-178.879639	4.719474	0.000000	1.651231	0.000000	0.000000	0.000000	0.401145	0.062138	-0.134146	0.000000	0.000000	4.000000	6.000000	0.000000
14585.436600	0.013430	0.500674	0.250805	81.276970	132.419830	-178.879639	4.719474	0.000000	1.651231	0.000000	0.000000	0.000000	0.401145	0.062138	-0.134146	0.000000	0.000000	4.000000	6.000000	0.000000
14585.439933	0.014665	0.500844	0.250391	81.255035	132.863525	-178.552200	4.726368	0.000000	1.631393	0.000000	0.000000	0.000000	0.370628	0.051041	-0.124237	0.000000	0.000000	4.000000	6.000000	0.000000
14585.443266	0.014665	0.500844	0.250391	81.255035	132.863525	-178.552200	4.726368	0.000000	1.631393	0.000000	0.000000	0.000000	0.370628	0.051041	-0.124237	0.000000	0.000000	4.000000	6.000000	0.000000
14585.446600	0.014665	0.500844	0.250391	81.255035	132.863525	-178.552200	4.726368	0.000000	1.631393	0.000000	0.000000	0.000000	0.370628	0.051041	-0.124237	0.000000	0.000000	4.000000	6.000000	0.000000
14585.449933	0.015799	0.501034	0.249991	81.240448	133.062225	-178.444748	4.732701	0.000000	1.612929	0.000000	0.000000	0.000000	0.340087	0.057072	-0.119940	0.000000	0.000000	4.000000	6.000000	0.000000
14585.453266	0.015799	0.501034	0.249991	81.240448	133.062225	-178.444748	4.732701	0.000000	1.612929	0.000000	0.000000	0.000000	0.340087	0.057072	-0.119940	0.000000	0.000000	4.000000	6.000000	0.000000
14585.456600	0.015799	0.501034	0.249991	81.240448	133.062225	-178.444748	4.732701	0.000000	1.612929	0.000000	0.000000	0.000000	0.340087	0.057072	-0.119940	0.000000	0.000000	4.000000	6.000000	0.000000
14585.459933	0.016865	0.501149	0.249627	81.226517	133.230530	-178.361130	4.738443	0.000000	1.595982	0.000000	0.000000	0.000000	0.319838	0.034400	-0.109209	0.000000	0.000000	4.000000	6.000000	0.000000
14585.463266	0.016865	0.501149	0.249627	81.226517	133.230530	-178.361130	4.738443	0.000000	1.595982	0.000000	0.000000	0.000000	0.319838	0.034400	-0.109209	0.000000	0.000000	4.000000	6.000000	0.000000
14585.466600	0.016865	0.501149	0.249627	81.226517	133.230530	-178.361130	4.738443	0.000000	1.595982	0.000000	0.000000	0.000000	0.319838	0.034400	-0.109209	0.000000	0.000000	4.000000	6.000000	0.000000
14585.469933	0.017765	0.501211	0.249348	81.199982	133.302414	-178.351776	4.743839	0.000000	1.579869	0.000000	0.000000	0.000000	0.269834	0.018463	-0.083760	0.000000	0.000000	4.000000	6.000000	0.000000
14585.473266	0.017765	0.501211	0.249348	81.199982	133.302414	-178.351776	4.743839	0.000000	1.579869	0.000000	0.000000	0.000000	0.269834	0.018463	-0.083760	0.000000	0.000000	4.000000	6.000000	0.000000
14585.476600	0.017765	0.501211	0.249348	81.199982	133.302414	-178.351776	4.743839	0.000000	1.579869	0.000000	0.000000	0.000000	0.269834	0.018463	-0.083760	0.000000	0.000000	4.000000	6.000000	0.000000
14585.479933	0.018565	0.501296	0.249148	81.131271	133.023514	-178.641312	4.748424	0.000000	1.566038	0.000000	0.000000	0.000000	0.240065	0.025699	-0.060049	0.000000	0.000000	4.000000	6.000000	0.000000
14585.483266	0.018565	0.501296	0.249148	81.131271	133.023514	-178.641312	4.748424	0.000000	1.566038	0.000000	0.000000	0.000000	0.240065	0.025699	-0.060049	0.000000	0.000000	4.000000	6.000000	0.000000
14585.486600	0.018565	0.501296	0.249148	81.131271	133.023514	-178.641312	4.748424	0.000000	1.566038	0.000000	0.000000	0.000000	0.240065	0.025699	-0.060049	0.000000	0.000000	4.000000	6.000000	0.000000
14585.489933	0.018565	0.501296	0.249148	81.000992	132.298004	-179.320038	4.752573	0.000000	1.553401	0.000000	0.000000	0.000000	0.240065	0.025699	-0.060049	0.000000	0.000000	4.000000	6.000000	0.000000
14585.493266	0.019366	0.501347	0.249012	81.000992	132.298004	-179.320038	4.752573	0.000000	1.553401	0.000000	0.000000	0.000000	0.240474	0.015302	-0.040689	0.000000	0.000000	4.000000	6.000000	0.000000
14585.496600	0.019366	0.501347	0.249012	81.000992	132.298004	-179.320038	4.752573	0.000000	1.553401	0.000000	0.000000	0.000000	0.240474	0.015302	-0.040689	0.000000	0.000000	4.000000	6.000000	0.000000
14585.499933	0.020069	0.501422	0.248956	80.814102	131.194138	179.682175	4.752573	0.000000	1.553401	0.000000	0.000000	0.000000	0.210885	0.022563	-0.016809	0.000000	0.000000	4.000000	6.000000	0.000000
14585.503266	0.020069	0.501422	0.248956	80.814102	131.194138	179.682175	4.752573	0.000000	1.553401	0.000000	0.000000	0.000000	0.210885	0.022563	-0.016809	0.000000	0.000000	4.000000	6.000000	0.000000
14585.506600	0.020069	0.501422	0.248956	80.814102	131.194138	179.682175	4.752573	0.000000	1.553401	0.000000	0.000000	0.000000	0.210885	0.022563	-0.016809	0.000000	0.000000	4.000000	6.000000	0.000000
14585.509933	0.020069	0.501422	0.248956	80.607315	129.983276	178.597290	4.760649	0.000000	1.528469	0.000000	0.000000	0.000000	0.210885	0.022563	-0.016809	0.000000	0.000000	4.000000	6.000000	0.000000
14585.513266	0.020740	0.501461	0.248934	80.607315	129.983276	178.597290	4.760649	0.000000	1.528469	0.000000	0.000000	0.000000	0.201101	0.011578	-0.006538	0.000000	0.000000	4.000000	6.000000	0.000000
14585.516600	0.020740	0.501461	0.248934	80.607315	129.983276	178.597290	4.760649	0.000000	1.528469	0.000000	0.000000	0.000000	0.201101	0.011578	-0.006538	0.000000	0.000000	4.000000	6.000000	0.000000
14585.519933	0.021277	0.501481	0.248933	80.427879	129.007721	177.728516	4.760649	0.000000	1.528469	0.000000	0.000000	0.000000	0.161025	0.006070	-0.000419	0.000000	0.000000	4.000000	6.000000	0.000000
14585.523266	0.021277	0.501481	0.248933	80.427879	129.007721	177.728516	4.760649	0.000000	1.528469	0.000000	0.000000	0.000000	0.161025	0.006070	-0.000419	0.000000	0.000000	4.000000	6.000000	0.000000
14585.526600	0.021277	0.501481	0.248933	80.427879	129.007721	177.728516	4.760649	0.000000	1.528469	0.000000	0.000000	0.000000	0.161025	0.006070	-0.000419	0.000000	0.000000	4.000000	6.000000	0.000000
14585.529933	0.021779	0.501481	0.248917	80.297066	128.349060	177.141037	4.767291	0.000000	1.507627	0.000000	0.000000	0.000000	0.150837	0.000009	-0.004599	0.000000	0.000000	4.000000	6.000000	0.000000
14585.533266	0.021779	0.501481	0.248917	80.297066	128.349060	177.141037	4.767291	0.000000	1.507627	0.000000	0.000000	0.000000	0.150837	0.000009	-0.004599	0.000000	0.000000	4.000000	6.000000	0.000000
14585.536600	0.021779	0.501481	0.248917	80.297066	128.349060	177.141037	4.767291	0.000000	1.507627	0.000000	0.000000	0.000000	0.150837	0.000009	-0.004599	0.000000	0.000000	4.000000	6.000000	0.000000
14585.539933	0.021779	0.501481	0.248917	80.219818	127.983932	176.804626	4.770026	0.000000	1.498950	0.000000	0.000000	0.000000	0.150837	0.000009	-0.004599	0.000000	0.000000	4.000000	6.000000	0.000000
14585.543266	0.022182	0.501481	0.248905	80.219818	127.983932	176.804626	4.770026	0.000000	1.498950	0.000000	0.000000	0.000000	0.120668	0.000009	-0.003757	0.000000	0.000000	4.000000	6.000000	0.000000
14585.546600	0.022182	0.501481	0.248905	80.219818	127.983932	176.804626	4.770026	0.000000	1.498950	0.000000	0.000000	0.000000	0.120668	0.000009	-0.003757	0.000000	0.000000	4.000000	6.000000	0.000000
14585.549933	0.022516	0.501461	0.248880	80.172386	127.792953	176.624329	4.770026	0.000000	1.498950	0.000000	0.000000	0.000000	0.100415	-0.006071	-0.007551	0.000000	0.000000	4.000000	6.000000	0.000000
14585.553266	0.022516	0.501461	0.248880	80.172386	127.792953	176.624329	4.770026	0.000000	1.498950	0.000000	0.000000	0.000000	0.100415	-0.006071	-0.007551	0.000000	0.000000	4.000000	6.000000	0.000000
14585.556600	0.022516	0.501461	0.248880	80.172386	127.792953	176.624329	4.770026	0.000000	1.498950	0.000000	0.000000	0.000000	0.100415	-0.006071	-0.007551	0.000000	0.000000	4.000000	6.000000	0.000000
14585.559933	0.022516	0.501461	0.248880	80.128769	127.671318	176.507614	4.773987	0.000000	1.486286	0.000000	0.000000	0.000000	0.100415	-0.006071	-0.007551	0.000000	0.000000	4.000000	6.000000	0.000000
14585.563266	0.022815	0.501437	0.248792	80.128769	127.671318	176.507614	4.773987	0.000000	1.486286	0.000000	0.000000	0.000000	0.089743	-0.007287	-0.026207	0.000000	0.000000	4.000000	6.000000	0.000000
14585.566600	0.022815	0.501437	0.248792	80.128769	127.671318	176.507614	4.773987	0.000000	1.486286	0.000000	0.000000	0.000000	0.089743	-0.007287	-0.026207	0.000000	0.000000	4.000000	6.000000	0.000000
14585.569933	0.022815	0.501437	0.248792	80.090630	127.620392	176.459885	4.773987	0.000000	1.486286	0.000000	0.000000	0.000000	0.089743	-0.007287	-0.026207	0.000000	0.000000	4.000000	6.000000	0.000000
14585.573266	0.022815	0.501437	0.248792	80.090630	127.620392	176.459885	4.773987	0.000000	1.486286	0.000000	0.000000	0.000000	0.089743	-0.007287	-0.026207	0.000000	0.000000	4.000000	6.000000	0.000000
14585.576600	0.023112	0.501370	0.248644	80.090630	127.620392	176.459885	4.773987	0.000000	1.486286	0.000000	0.000000	0.000000	0.089126	-0.020023	-0.044460	0.000000	0.000000	4.000000	6.000000	0.000000
14585.579933	0.023112	0.501370	0.248644	80.048508	127.618279	176.463135	4.775466	0.000000	1.481526	0.000000	0.000000	0.000000	0.089126	-0.020023	-0.044460	0.000000	0.000000	4.000000	6.000000	0.000000
14585.583266	0.023112	0.501370	0.248644	80.048508	127.618279	176.463135	4.775466	0.000000	1.481526	0.000000	0.000000	0.000000	0.089126	-0.020023	-0.044460	0.000000	0.000000	4.000000	6.000000	0.000000
14585.586600	0.023112	0.501370	0.248644	80.048508	127.618279	176.463135	4.775466	0.000000	1.481526	0.000000	0.000000	0.000000	0.089126	-0.020023	-0.044460	0.000000	0.000000	4.000000	6.000000	0.000000
14585.589933	0.023527	0.501292	0.248001	80.005226	127.701523	176.550308	4.776830	0.000000	1.477125	0.000000	0.000000	0.000000	0.124375	-0.023415	-0.193087	0.000000	0.000000	4.000000	6.000000	0.000000
14585.593266	0.023527	0.501292	0.248001	80.005226	127.701523	176.550308	4.776830	0.000000	1.477125	0.000000	0.000000	0.000000	0.124375	-0.023415	-0.193087	0.000000	0.000000	4.000000	6.000000	0.000000
14585.596600	0.023527	0.501292	0.248001	80.005226	127.701523	176.550308	4.776830	0.000000	1.477125	0.000000	0.000000	0.000000	0.124375	-0.023415	-0.193087	0.000000	0.000000	4.000000	6.000000	0.000000
14585.599933	0.023527	0.501292	0.248001	79.951180	127.839996	176.703293	4.778000	0.000000	1.473334	0.000000	0.000000	0.000000	0.124375	-0.023415	-0.193087	0.000000	0.000000	4.000000	6.000000	0.000000
14585.603266	0.023576	0.501258	0.247461	79.951180	127.839996	176.703293	4.778000	0.000000	1.473334	0.000000	0.000000	0.000000	0.014690	-0.010089	-0.161942	0.000000	0.000000	4.000000	6.000000	0.000000
14585.606600	0.023576	0.501258	0.247461	79.951180	127.839996	176.703293	4.778000	0.000000	1.473334	0.000000	0.000000	0.000000	0.014690	-0.010089	-0.161942	0.000000	0.000000	4.000000	6.000000	0.000000
14585.609933	0.023549	0.501247	0.246667	79.882729	128.060577	176.949387	4.778000	0.000000	1.473334	0.000000	0.000000	0.000000	-0.007970	-0.003308	-0.238211	0.000000	0.000000	4.000000	6.000000	0.000000
14585.613266	0.023549	0.501247	0.246667	79.882729	128.060577	176.949387	4.778000	0.000000	1.473334	0.000000	0.000000	0.000000	-0.007970	-0.003308	-0.238211	0.000000	0.000000	4.000000	6.000000	0.000000
14585.616600	0.023549	0.501247	0.246667	79.882729	128.060577	176.949387	4.778000	0.000000	1.473334	0.000000	0.000000	0.000000	-0.007970	-0.003308	-0.238211	0.000000	0.000000	4.000000	6.000000	0.000000
14585.619933	0.023413	0.501218	0.245589	79.781502	128.272705	177.210495	4.775875	0.000000	1.480209	0.000000	0.000000	0.000000	-0.040877	-0.008735	-0.323336	0.000000	0.000000	4.000000	6.000000	0.000000
14585.623266	0.023413	0.501218	0.245589	79.781502	128.272705	177.210495	4.775875	0.000000	1.480209	0.000000	0.000000	0.000000	-0.040877	-0.008735	-0.323336	0.000000	0.000000	4.000000	6.000000	0.000000
14585.626600	0.023413	0.501218	0.245589	79.781502	128.272705	177.210495	4.775875	0.000000	1.480209	0.000000	0.000000	0.000000	-0.040877	-0.008735	-0.323336	0.000000	0.000000	4.000000	6.000000	0.000000
14585.629933	0.023234	0.501227	0.244204	79.616798	128.364777	177.401047	4.773283	0.000000	1.488546	0.000000	0.000000	0.000000	-0.053843	0.002747	-0.415572	0.000000	0.000000	4.000000	6.000000	0.000000
14585.633266	0.023234	0.501227	0.244204	79.616798	128.364777	177.401047	4.773283	0.000000	1.488546	0.000000	0.000000	0.000000	-0.053843	0.002747	-0.415572	0.000000	0.000000	4.000000	6.000000	0.000000
14585.636600	0.023234	0.501227	0.244204	79.616798	128.364777	177.401047	4.773283	0.000000	1.488546	0.000000	0.000000	0.000000	-0.053843	0.002747	-0.415572	0.000000	0.000000	4.000000	6.000000	0.000000
14585.639933	0.023043	0.501272	0.242475	79.370811	128.262146	177.451096	4.769876	0.000000	1.499427	0.000000	0.000000	0.000000	-0.057075	0.013443	-0.518517	0.000000	0.000000	4.000000	6.000000	0.000000
14585.643266	0.023043	0.501272	0.242475	79.370811	128.262146	177.451096	4.769876	0.000000	1.499427	0.000000	0.000000	0.000000	-0.057075	0.013443	-0.518517	0.000000	0.000000	4.000000	6.000000	0.000000
14585.646600	0.023043	0.501272	0.242475	79.370811	128.262146	177.451096	4.769876	0.000000	1.499427	0.000000	0.000000	0.000000	-0.057075	0.013443	-0.518517	0.000000	0.000000	4.000000	6.000000	0.000000
14585.649933	0.022876	0.501410	0.240412	79.069801	128.077133	177.452835	4.765734	0.000000	1.512543	0.000000	0.000000	0.000000	-0.050226	0.041332	-0.619118	0.000000	0.000000	4.000000	6.000000	0.000000
14585.653266	0.022876	0.501410	0.240412	79.069801	128.077133	177.452835	4.765734	0.000000	1.512543	0.000000	0.000000	0.000000	-0.050226	0.041332	-0.619118	0.000000	0.000000	4.000000	6.000000	0.000000
14585.656600	0.022876	0.501410	0.240412	79.069801	128.077133	177.452835	4.765734	0.000000	1.512543	0.000000	0.000000	0.000000	-0.050226	0.041332	-0.619118	0.000000	0.000000	4.000000	6.000000	0.000000
14585.659933	0.022765	0.501603	0.238042	78.756523	127.913513	177.480392	4.761014	0.000000	1.527331	0.000000	0.000000	0.000000	-0.033222	0.057961	-0.710840	0.000000	0.000000	4.000000	6.000000	0.000000
14585.663266	0.022765	0.501603	0.238042	78.756523	127.913513	177.480392	4.761014	0.000000	1.527331	0.000000	0.000000	0.000000	-0.033222	0.057961	-0.710840	0.000000	0.000000	4.000000	6.000000	0.000000
14585.666600	0.022765	0.501603	0.238042	78.756523	127.913513	177.480392	4.761014	0.000000	1.527331	0.000000	0.000000	0.000000	-0.033222	0.057961	-0.710840	0.000000	0.000000	4.000000	6.000000	0.000000
14585.669933	0.022712	0.501872	0.235410	78.539223	127.410378	177.162003	4.755928	0.000000	1.543099	0.000000	0.000000	0.000000	-0.015979	0.080748	-0.789561	0.000000	0.000000	4.000000	6.000000	0.000000
14585.673266	0.022712	0.501872	0.235410	78.539223	127.410378	177.162003	4.755928	0.000000	1.543099	0.000000	0.000000	0.000000	-0.015979	0.080748	-0.789561	0.000000	0.000000	4.000000	6.000000	0.000000
14585.676600	0.022712	0.501872	0.235410	78.539223	127.410378	177.162003	4.755928	0.000000	1.543099	0.000000	0.000000	0.000000	-0.015979	0.080748	-0.789561	0.000000	0.000000	4.000000	6.000000	0.000000
14585.679933	0.022687	0.502262	0.232641	78.558998	125.992294	175.909698	4.750525	0.000000	1.559653	0.000000	0.000000	0.000000	-0.007571	0.116862	-0.830707	0.000000	0.000000	4.000000	6.000000	0.000000
14585.683266	0.022687	0.502262	0.232641	78.558998	125.992294	175.909698	4.750525	0.000000	1.559653	0.000000	0.000000	0.000000	-0.007571	0.116862	-0.830707	0.000000	0.000000	4.000000	6.000000	0.000000
14585.686600	0.022687	0.502262	0.232641	78.558998	125.992294	175.909698	4.750525	0.000000	1.559653	0.000000	0.000000	0.000000	-0.007571	0.116862	-0.830707	0.000000	0.000000	4.000000	6.000000	0.000000
14585.689933	0.022721	0.502768	0.229699	78.827309	123.515762	173.576706	4.744845	0.000000	1.576845	0.000000	0.000000	0.000000	0.010145	0.151719	-0.882596	0.000000	0.000000	4.000000	6.000000	0.000000
14585.693266	0.022721	0.502768	0.229699	78.827309	123.515762	173.576706	4.744845	0.000000	1.576845	0.000000	0.000000	0.000000	0.010145	0.151719	-0.882596	0.000000	0.000000	4.000000	6.000000	0.000000
14585.696600	0.022721	0.502768	0.229699	78.827309	123.515762	173.576706	4.744845	0.000000	1.576845	0.000000	0.000000	0.000000	0.010145	0.151719	-0.882596	0.000000	0.000000	4.000000	6.000000	0.000000
14585.699933	0.022844	0.503367	0.226565	79.251564	120.388275	170.546326	4.738985	0.000000	1.594371	0.000000	0.000000	0.000000	0.037139	0.179934	-0.940175	0.000000	0.000000	4.000000	6.000000	0.000000
14585.703266	0.022844	0.503367	0.226565	79.251564	120.388275	170.546326	4.738985	0.000000	1.594371	0.000000	0.000000	0.000000	0.037139	0.179934	-0.940175	0.000000	0.000000	4.000000	6.000000	0.000000
14585.706600	0.022844	0.503367	0.226565	79.251564	120.388275	170.546326	4.738985	0.000000	1.594371	0.000000	0.000000	0.000000	0.037139	0.179934	-0.940175	0.000000	0.000000	4.000000	6.000000	0.000000
14585.709933	0.023058	0.504061	0.223270	79.701385	116.892036	167.120255	4.733078	0.000000	1.611823	0.000000	0.000000	0.000000	0.063981	0.208120	-0.988717	0.000000	0.000000	4.000000	6.000000	0.000000
14585.713266	0.023058	0.504061	0.223270	79.701385	116.892036	167.120255	4.733078	0.000000	1.611823	0.000000	0.000000	0.000000	0.063981	0.208120	-0.988717	0.000000	0.000000	4.000000	6.000000	0.000000
14585.716600	0.023058	0.504061	0.223270	79.701385	116.892036	167.120255	4.733078	0.000000	1.611823	0.000000	0.000000	0.000000	0.063981	0.208120	-0.988717	0.000000	0.000000	4.000000	6.000000	0.000000
14585.719933	0.023359	0.504866	0.219825	80.096008	113.254715	163.541794	4.727173	0.000000	1.629060	0.000000	0.000000	0.000000	0.090466	0.241505	-1.033453	0.000000	0.000000	4.000000	6.000000	0.000000
14585.723266	0.023359	0.504866	0.219825	80.096008	113.254715	163.541794	4.727173	0.000000	1.629060	0.000000	0.000000	0.000000	0.090466	0.241505	-1.033453	0.000000	0.000000	4.000000	6.000000	0.000000
14585.726600	0.023359	0.504866	0.219825	80.096008	113.254715	163.541794	4.727173	0.000000	1.629060	0.000000	0.000000	0.000000	0.090466	0.241505	-1.033453	0.000000	0.000000	4.000000	6.000000	0.000000
14585.729933	0.023843	0.505760	0.216209	80.435486	109.665680	159.986511	4.721283	0.000000	1.646051	0.000000	0.000000	0.000000	0.145009	0.268185	-1.084605	0.000000	0.000000	4.000000	6.000000	0.000000
14585.733266	0.023843	0.505760	0.216209	80.435486	109.665680	159.986511	4.721283	0.000000	1.646051	0.000000	0.000000	0.000000	0.145009	0.268185	-1.084605	0.000000	0.000000	4.000000	6.000000	0.000000
14585.736600	0.023843	0.505760	0.216209	80.435486	109.665680	159.986511	4.721283	0.000000	1.646051	0.000000	0.000000	0.000000	0.145009	0.268185	-1.084605	0.000000	0.000000	4.000000	6.000000	0.000000
14585.739933	0.024445	0.506731	0.212542	80.769798	106.191582	156.488510	4.715990	0.000000	1.661156	0.000000	0.000000	0.000000	0.180699	0.291156	-1.100148	0.000000	0.000000	4.000000	6.000000	0.000000
14585.743266	0.024445	0.506731	0.212542	80.769798	106.191582	156.488510	4.715990	0.000000	1.661156	0.000000	0.000000	0.000000	0.180699	0.291156	-1.100148	0.000000	0.000000	4.000000	6.000000	0.000000
14585.746600	0.024445	0.506731	0.212542	80.769798	106.191582	156.488510	4.715990	0.000000	1.661156	0.000000	0.000000	0.000000	0.180699	0.291156	-1.100148	0.000000	0.000000	4.000000	6.000000	0.000000
14585.749933	0.025195	0.507813	0.208818	81.125374	102.895317	153.092987	4.711182	0.000000	1.674743	0.000000	0.000000	0.000000	0.225163	0.324547	-1.117140	0.000000	0.000000	4.000000	6.000000	0.000000
14585.753266	0.025195	0.507813	0.208818	81.125374	102.895317	153.092987	4.711182	0.000000	1.674743	0.000000	0.000000	0.000000	0.225163	0.324547	-1.117140	0.000000	0.000000	4.000000	6.000000	0.000000
14585.756600	0.025195	0.507813	0.208818	81.125374	102.895317	153.092987	4.711182	0.000000	1.674743	0.000000	0.000000	0.000000	0.225163	0.324547	-1.117140	0.000000	0.000000	4.000000	6.000000	0.000000
14585.759933	0.026064	0.509011	0.205140	81.497604	99.707901	149.742355	4.707090	0.000000	1.686209	0.000000	0.000000	0.000000	0.260541	0.359628	-1.103389	0.000000	0.000000	4.000000	6.000000	0.000000
14585.763266	0.026064	0.509011	0.205140	81.497604	99.707901	149.742355	4.707090	0.000000	1.686209	0.000000	0.000000	0.000000	0.260541	0.359628	-1.103389	0.000000	0.000000	4.000000	6.000000	0.000000
14585.766600	0.026064	0.509011	0.205140	81.497604	99.707901	149.742355	4.707090	0.000000	1.686209	0.000000	0.000000	0.000000	0.260541	0.359628	-1.103389	0.000000	0.000000	4.000000	6.000000	0.000000
14585.769933	0.026985	0.510251	0.201483	81.890221	96.612930	146.430267	4.703812	0.000000	1.695332	0.000000	0.000000	0.000000	0.276261	0.371812	-1.097282	0.000000	0.000000	4.000000	6.000000	0.000000
14585.773266	0.026985	0.510251	0.201483	81.890221	96.612930	146.430267	4.703812	0.000000	1.695332	0.000000	0.000000	0.000000	0.276261	0.371812	-1.097282	0.000000	0.000000	4.000000	6.000000	0.000000
14585.776600	0.026985	0.510251	0.201483	81.890221	96.612930	146.430267	4.703812	0.000000	1.695332	0.000000	0.000000	0.000000	0.276261	0.371812	-1.097282	0.000000	0.000000	4.000000	6.000000	0.000000
14585.779933	0.027960	0.511607	0.197909	82.310966	93.541199	143.077789	4.700848	0.000000	1.703535	0.000000	0.000000	0.000000	0.292522	0.407029	-1.072077	0.000000	0.000000	4.000000	6.000000	0.000000
14585.783266	0.027960	0.511607	0.197909	82.310966	93.541199	143.077789	4.700848	0.000000	1.703535	0.000000	0.000000	0.000000	0.292522	0.407029	-1.072077	0.000000	0.000000	4.000000	6.000000	0.000000
14585.786600	0.027960	0.511607	0.197909	82.310966	93.541199	143.077789	4.700848	0.000000	1.703535	0.000000	0.000000	0.000000	0.292522	0.407029	-1.072077	0.000000	0.000000	4.000000	6.000000	0.000000
14585.789933	0.028926	0.513006	0.194395	82.726807	90.441200	139.766708	4.698410	0.000000	1.710248	0.000000	0.000000	0.000000	0.289688	0.419627	-1.054315	0.000000	0.000000	4.000000	6.000000	0.000000
14585.793266	0.028926	0.513006	0.194395	82.726807	90.441200	139.766708	4.698410	0.000000	1.710248	0.000000	0.000000	0.000000	0.289688	0.419627	-1.054315	0.000000	0.000000	4.000000	6.000000	0.000000
14585.796600	0.028926	0.513006	0.194395	82.726807	90.441200	139.766708	4.698410	0.000000	1.710248	0.000000	0.000000	0.000000	0.289688	0.419627	-1.054315	0.000000	0.000000	4.000000	6.000000	0.000000
14585.799933	0.029974	0.514482	0.190934	83.106247	87.233063	136.556641	4.695970	0.000000	1.716936	0.000000	0.000000	0.000000	0.314611	0.442826	-1.038406	0.000000	0.000000	4.000000	6.000000	0.000000
14585.803266	0.029974	0.514482	0.190934	83.106247	87.233063	136.556641	4.695970	0.000000	1.716936	0.000000	0.000000	0.000000	0.314611	0.442826	-1.038406	0.000000	0.000000	4.000000	6.000000	0.000000
14585.806600	0.029974	0.514482	0.190934	83.106247	87.233063	136.556641	4.695970	0.000000	1.716936	0.000000	0.000000	0.000000	0.314611	0.442826	-1.038406	0.000000	0.000000	4.000000	6.000000	0.000000
14585.809933	0.031013	0.516035	0.187530	83.412300	84.118393	133.731689	4.694248	0.000000	1.721637	0.000000	0.000000	0.000000	0.311656	0.465796	-1.021035	0.000000	0.000000	4.000000	6.000000	0.000000
14585.813266	0.031013	0.516035	0.187530	83.412300	84.118393	133.731689	4.694248	0.000000	1.721637	0.000000	0.000000	0.000000	0.311656	0.465796	-1.021035	0.000000	0.000000	4.000000	6.000000	0.000000
14585.816600	0.031013	0.516035	0.187530	83.412300	84.118393	133.731689	4.694248	0.000000	1.721637	0.000000	0.000000	0.000000	0.311656	0.465796	-1.021035	0.000000	0.000000	4.000000	6.000000	0.000000
14585.819933	0.032071	0.517660	0.184149	83.649078	81.482994	131.545746	4.692552	0.000000	1.726255	0.000000	0.000000	0.000000	0.317415	0.487577	-1.014453	0.000000	0.000000	4.000000	6.000000	0.000000
14585.823266	0.032071	0.517660	0.184149	83.649078	81.482994	131.545746	4.692552	0.000000	1.726255	0.000000	0.000000	0.000000	0.317415	0.487577	-1.014453	0.000000	0.000000	4.000000	6.000000	0.000000
14585.826600	0.032071	0.517660	0.184149	83.649078	81.482994	131.545746	4.692552	0.000000	1.726255	0.000000	0.000000	0.000000	0.317415	0.487577	-1.014453	0.000000	0.000000	4.000000	6.000000	0.000000
14585.829933	0.033057	0.519357	0.180794	83.855034	79.929001	130.039825	4.691016	0.000000	1.730425	0.000000	0.000000	0.000000	0.295820	0.509056	-1.006418	0.000000	0.000000	4.000000	6.000000	0.000000
14585.833266	0.033057	0.519357	0.180794	83.855034	79.929001	130.039825	4.691016	0.000000	1.730425	0.000000	0.000000	0.000000	0.295820	0.509056	-1.006418	0.000000	0.000000	4.000000	6.000000	0.000000
14585.836600	0.033057	0.519357	0.180794	83.855034	79.929001	130.039825	4.691016	0.000000	1.730425	0.000000	0.000000	0.000000	0.295820	0.509056	-1.006418	0.000000	0.000000	4.000000	6.000000	0.000000
14585.839933	0.034000	0.521102	0.177413	84.040695	79.981438	130.028534	4.688895	0.000000	1.736164	0.000000	0.000000	0.000000	0.282765	0.523471	-1.014175	0.000000	0.000000	4.000000	6.000000	0.000000
14585.843266	0.034000	0.521102	0.177413	84.040695	79.981438	130.028534	4.688895	0.000000	1.736164	0.000000	0.000000	0.000000	0.282765	0.523471	-1.014175	0.000000	0.000000	4.000000	6.000000	0.000000
14585.846600	0.034000	0.521102	0.177413	84.040695	79.981438	130.028534	4.688895	0.000000	1.736164	0.000000	0.000000	0.000000	0.282765	0.523471	-1.014175	0.000000	0.000000	4.000000	6.000000	0.000000
14585.849933	0.034929	0.522894	0.174005	84.183449	80.804962	131.081619	4.686230	0.000000	1.743344	0.000000	0.000000	0.000000	0.278794	0.537499	-1.022493	0.000000	0.000000	4.000000	6.000000	0.000000
14585.853266	0.034929	0.522894	0.174005	84.183449	80.804962	131.081619	4.686230	0.000000	1.743344	0.000000	0.000000	0.000000	0.278794	0.537499	-1.022493	0.000000	0.000000	4.000000	6.000000	0.000000
14585.856600	0.034929	0.522894	0.174005	84.183449	80.804962	131.081619	4.686230	0.000000	1.743344	0.000000	0.000000	0.000000	0.278794	0.537499	-1.022493	0.000000	0.000000	4.000000	6.000000	0.000000
14585.859933	0.035758	0.524700	0.170613	84.284782	81.552078	132.229828	4.683245	0.000000	1.751347	0.000000	0.000000	0.000000	0.248631	0.541976	-1.017535	0.000000	0.000000	4.000000	6.000000	0.000000
14585.863266	0.035758	0.524700	0.170613	84.284782	81.552078	132.229828	4.683245	0.000000	1.751347	0.000000	0.000000	0.000000	0.248631	0.541976	-1.017535	0.000000	0.000000	4.000000	6.000000	0.000000
14585.866600	0.035758	0.524700	0.170613	84.284782	81.552078	132.229828	4.683245	0.000000	1.751347	0.000000	0.000000	0.000000	0.248631	0.541976	-1.017535	0.000000	0.000000	4.000000	6.000000	0.000000
14585.869933	0.036575	0.526571	0.167210	84.377083	82.261383	132.888641	4.679277	0.000000	1.761921	0.000000	0.000000	0.000000	0.245187	0.561209	-1.021022	0.000000	0.000000	4.000000	6.000000	0.000000
14585.873266	0.036575	0.526571	0.167210	84.377083	82.261383	132.888641	4.679277	0.000000	1.761921	0.000000	0.000000	0.000000	0.245187	0.561209	-1.021022	0.000000	0.000000	4.000000	6.000000	0.000000
14585.876600	0.036575	0.526571	0.167210	84.377083	82.261383	132.888641	4.679277	0.000000	1.761921	0.000000	0.000000	0.000000	0.245187	0.561209	-1.021022	0.000000	0.000000	4.000000	6.000000	0.000000
14585.879933	0.037353	0.528455	0.163820	84.451332	82.914459	133.421768	4.674983	0.000000	1.773283	0.000000	0.000000	0.000000	0.233309	0.565303	-1.016903	0.000000	0.000000	4.000000	6.000000	0.000000
14585.883266	0.037353	0.528455	0.163820	84.451332	82.914459	133.421768	4.674983	0.000000	1.773283	0.000000	0.000000	0.000000	0.233309	0.565303	-1.016903	0.000000	0.000000	4.000000	6.000000	0.000000
14585.886600	0.037353	0.528455	0.163820	84.451332	82.914459	133.421768	4.674983	0.000000	1.773283	0.000000	0.000000	0.000000	0.233309	0.565303	-1.016903	0.000000	0.000000	4.000000	6.000000	0.000000
14585.889933	0.038150	0.530353	0.160441	84.497894	83.543243	134.016739	4.670163	0.000000	1.785938	0.000000	0.000000	0.000000	0.239193	0.569367	-1.013728	0.000000	0.000000	4.000000	6.000000	0.000000
14585.893266	0.038150	0.530353	0.160441	84.497894	83.543243	134.016739	4.670163	0.000000	1.785938	0.000000	0.000000	0.000000	0.239193	0.569367	-1.013728	0.000000	0.000000	4.000000	6.000000	0.000000
14585.896600	0.038150	0.530353	0.160441	84.497894	83.543243	134.016739	4.670163	0.000000	1.785938	0.000000	0.000000	0.000000	0.239193	0.569367	-1.013728	0.000000	0.000000	4.000000	6.000000	0.000000
14585.899933	0.038910	0.532216	0.157101	84.532982	84.155090	134.710144	4.665346	0.000000	1.798487	0.000000	0.000000	0.000000	0.227923	0.558880	-1.002087	0.000000	0.000000	4.000000	6.000000	0.000000
14585.903266	0.038910	0.532216	0.157101	84.532982	84.155090	134.710144	4.665346	0.000000	1.798487	0.000000	0.000000	0.000000	0.227923	0.558880	-1.002087	0.000000	0.000000	4.000000	6.000000	0.000000
14585.906600	0.038910	0.532216	0.157101	84.532982	84.155090	134.710144	4.665346	0.000000	1.798487	0.000000	0.000000	0.000000	0.227923	0.558880	-1.002087	0.000000	0.000000	4.000000	6.000000	0.000000
14585.909933	0.039663	0.534097	0.153810	84.568413	84.707245	135.852554	4.660069	0.000000	1.812113	0.000000	0.000000	0.000000	0.225801	0.564365	-0.987085	0.000000	0.000000	4.000000	6.000000	0.000000
14585.913266	0.039663	0.534097	0.153810	84.568413	84.707245	135.852554	4.660069	0.000000	1.812113	0.000000	0.000000	0.000000	0.225801	0.564365	-0.987085	0.000000	0.000000	4.000000	6.000000	0.000000
14585.916600	0.039663	0.534097	0.153810	84.568413	84.707245	135.852554	4.660069	0.000000	1.812113	0.000000	0.000000	0.000000	0.225801	0.564365	-0.987085	0.000000	0.000000	4.000000	6.000000	0.000000
14585.919933	0.040410	0.535949	0.150596	84.631660	85.141998	137.276947	4.654664	0.000000	1.825953	0.000000	0.000000	0.000000	0.224260	0.555644	-0.964454	0.000000	0.000000	4.000000	6.000000	0.000000
14585.923266	0.040410	0.535949	0.150596	84.631660	85.141998	137.276947	4.654664	0.000000	1.825953	0.000000	0.000000	0.000000	0.224260	0.555644	-0.964454	0.000000	0.000000	4.000000	6.000000	0.000000
14585.926600	0.040410	0.535949	0.150596	84.631660	85.141998	137.276947	4.654664	0.000000	1.825953	0.000000	0.000000	0.000000	0.224260	0.555644	-0.964454	0.000000	0.000000	4.000000	6.000000	0.000000
14585.929933	0.041178	0.537783	0.147398	84.739624	85.526535	138.036926	4.649253	0.000000	1.839686	0.000000	0.000000	0.000000	0.230291	0.550120	-0.959219	0.000000	0.000000	4.000000	6.000000	0.000000
14585.933266	0.041178	0.537783	0.147398	84.739624	85.526535	138.036926	4.649253	0.000000	1.839686	0.000000	0.000000	0.000000	0.230291	0.550120	-0.959219	0.000000	0.000000	4.000000	6.000000	0.000000
14585.936600	0.041178	0.537783	0.147398	84.739624	85.526535	138.036926	4.649253	0.000000	1.839686	0.000000	0.000000	0.000000	0.230291	0.550120	-0.959219	0.000000	0.000000	4.000000	6.000000	0.000000
14585.939933	0.042022	0.539599	0.144215	84.867905	85.874924	138.181213	4.643870	0.000000	1.853232	0.000000	0.000000	0.000000	0.253355	0.544646	-0.955040	0.000000	0.000000	4.000000	6.000000	0.000000
14585.943266	0.042022	0.539599	0.144215	84.867905	85.874924	138.181213	4.643870	0.000000	1.853232	0.000000	0.000000	0.000000	0.253355	0.544646	-0.955040	0.000000	0.000000	4.000000	6.000000	0.000000
14585.946600	0.042022	0.539599	0.144215	84.867905	85.874924	138.181213	4.643870	0.000000	1.853232	0.000000	0.000000	0.000000	0.253355	0.544646	-0.955040	0.000000	0.000000	4.000000	6.000000	0.000000
14585.949933	0.042858	0.541415	0.141068	84.969040	86.184090	138.337921	4.639139	0.000000	1.865045	0.000000	0.000000	0.000000	0.250844	0.544973	-0.944114	0.000000	0.000000	4.000000	6.000000	0.000000
14585.953266	0.042858	0.541415	0.141068	84.969040	86.184090	138.337921	4.639139	0.000000	1.865045	0.000000	0.000000	0.000000	0.250844	0.544973	-0.944114	0.000000	0.000000	4.000000	6.000000	0.000000
14585.956600	0.042858	0.541415	0.141068	84.969040	86.184090	138.337921	4.639139	0.000000	1.865045	0.000000	0.000000	0.000000	0.250844	0.544973	-0.944114	0.000000	0.000000	4.000000	6.000000	0.000000
14585.959933	0.043708	0.543236	0.137860	85.024765	86.537094	138.596298	4.634245	0.000000	1.877172	0.000000	0.000000	0.000000	0.254786	0.546297	-0.962145	0.000000	0.000000	4.000000	6.000000	0.000000
14585.963266	0.043708	0.543236	0.137860	85.024765	86.537094	138.596298	4.634245	0.000000	1.877172	0.000000	0.000000	0.000000	0.254786	0.546297	-0.962145	0.000000	0.000000	4.000000	6.000000	0.000000
14585.966600	0.043708	0.543236	0.137860	85.024765	86.537094	138.596298	4.634245	0.000000	1.877172	0.000000	0.000000	0.000000	0.254786	0.546297	-0.962145	0.000000	0.000000	4.000000	6.000000	0.000000
14585.969933	0.044658	0.545052	0.134644	85.043304	86.888283	138.863174	4.628972	0.000000	1.890140	0.000000	0.000000	0.000000	0.285088	0.544888	-0.964797	0.000000	0.000000	4.000000	6.000000	0.000000
14585.973266	0.044658	0.545052	0.134644	85.043304	86.888283	138.863174	4.628972	0.000000	1.890140	0.000000	0.000000	0.000000	0.285088	0.544888	-0.964797	0.000000	0.000000	4.000000	6.000000	0.000000
14585.976600	0.044658	0.545052	0.134644	85.043304	86.888283	138.863174	4.628972	0.000000	1.890140	0.000000	0.000000	0.000000	0.285088	0.544888	-0.964797	0.000000	0.000000	4.000000	6.000000	0.000000
14585.979933	0.045648	0.546890	0.131382	85.061440	87.210701	139.087708	4.624597	0.000000	1.900817	0.000000	0.000000	0.000000	0.297100	0.551410	-0.978884	0.000000	0.000000	4.000000	6.000000	0.000000
14585.983266	0.045648	0.546890	0.131382	85.061440	87.210701	139.087708	4.624597	0.000000	1.900817	0.000000	0.000000	0.000000	0.297100	0.551410	-0.978884	0.000000	0.000000	4.000000	6.000000	0.000000
14585.986600	0.045648	0.546890	0.131382	85.061440	87.210701	139.087708	4.624597	0.000000	1.900817	0.000000	0.000000	0.000000	0.297100	0.551410	-0.978884	0.000000	0.000000	4.000000	6.000000	0.000000
14585.989933	0.046709	0.548723	0.128111	85.115685	87.488174	139.336105	4.620246	0.000000	1.911366	0.000000	0.000000	0.000000	0.318095	0.549721	-0.981114	0.000000	0.000000	4.000000	6.000000	0.000000
14585.993266	0.046709	0.548723	0.128111	85.115685	87.488174	139.336105	4.620246	0.000000	1.911366	0.000000	0.000000	0.000000	0.318095	0.549721	-0.981114	0.000000	0.000000	4.000000	6.000000	0.000000
14585.996600	0.046709	0.548723	0.128111	85.115685	87.488174	139.336105	4.620246	0.000000	1.911366	0.000000	0.000000	0.000000	0.318095	0.549721	-0.981114	0.000000	0.000000	4.000000	6.000000	0.000000
14585.999933	0.047892	0.550581	0.124823	85.232437	87.705589	140.009323	4.616513	0.000000	1.920366	0.000000	0.000000	0.000000	0.355125	0.557549	-0.986293	0.000000	0.000000	4.000000	6.000000	0.000000
14586.003266	0.047892	0.550581	0.124823	85.232437	87.705589	140.009323	4.616513	0.000000	1.920366	0.000000	0.000000	0.000000	0.355125	0.557549	-0.986293	0.000000	0.000000	4.000000	6.000000	0.000000
14586.006600	0.047892	0.550581	0.124823	85.232437	87.705589	140.009323	4.616513	0.000000	1.920366	0.000000	0.000000	0.000000	0.355125	0.557549	-0.986293	0.000000	0.000000	4.000000	6.000000	0.000000
14586.009933	0.049147	0.552459	0.121581	85.403473	87.747940	140.923416	4.614100	0.000000	1.926158	0.000000	0.000000	0.000000	0.376462	0.563221	-0.972643	0.000000	0.000000	4.000000	6.000000	0.000000
14586.013266	0.049147	0.552459	0.121581	85.403473	87.747940	140.923416	4.614100	0.000000	1.926158	0.000000	0.000000	0.000000	0.376462	0.563221	-0.972643	0.000000	0.000000	4.000000	6.000000	0.000000
14586.016600	0.049147	0.552459	0.121581	85.403473	87.747940	140.923416	4.614100	0.000000	1.926158	0.000000	0.000000	0.000000	0.376462	0.563221	-0.972643	0.000000	0.000000	4.000000	6.000000	0.000000
14586.019933	0.050527	0.554355	0.118380	85.636009	87.612564	141.780273	4.612769	0.000000	1.929342	0.000000	0.000000	0.000000	0.413916	0.568993	-0.960425	0.000000	0.000000	4.000000	6.000000	0.000000
14586.023266	0.050527	0.554355	0.118380	85.636009	87.612564	141.780273	4.612769	0.000000	1.929342	0.000000	0.000000	0.000000	0.413916	0.568993	-0.960425	0.000000	0.000000	4.000000	6.000000	0.000000
14586.026600	0.050527	0.554355	0.118380	85.636009	87.612564	141.780273	4.612769	0.000000	1.929342	0.000000	0.000000	0.000000	0.413916	0.568993	-0.960425	0.000000	0.000000	4.000000	6.000000	0.000000
14586.029933	0.052032	0.556259	0.115240	85.936829	87.245270	142.072678	4.613333	0.000000	1.927992	0.000000	0.000000	0.000000	0.451430	0.571205	-0.941885	0.000000	0.000000	4.000000	6.000000	0.000000
14586.033266	0.052032	0.556259	0.115240	85.936829	87.245270	142.072678	4.613333	0.000000	1.927992	0.000000	0.000000	0.000000	0.451430	0.571205	-0.941885	0.000000	0.000000	4.000000	6.000000	0.000000
14586.036600	0.052032	0.556259	0.115240	85.936829	87.245270	142.072678	4.613333	0.000000	1.927992	0.000000	0.000000	0.000000	0.451430	0.571205	-0.941885	0.000000	0.000000	4.000000	6.000000	0.000000
14586.039933	0.053687	0.558203	0.112154	86.294724	86.553726	141.520859	4.616075	0.000000	1.921420	0.000000	0.000000	0.000000	0.496455	0.583028	-0.925853	0.000000	0.000000	4.000000	6.000000	0.000000
14586.043266	0.053687	0.558203	0.112154	86.294724	86.553726	141.520859	4.616075	0.000000	1.921420	0.000000	0.000000	0.000000	0.496455	0.583028	-0.925853	0.000000	0.000000	4.000000	6.000000	0.000000
14586.046600	0.053687	0.558203	0.112154	86.294724	86.553726	141.520859	4.616075	0.000000	1.921420	0.000000	0.000000	0.000000	0.496455	0.583028	-0.925853	0.000000	0.000000	4.000000	6.000000	0.000000
14586.049933	0.055490	0.560155	0.109126	86.660118	85.475075	140.380981	4.621469	0.000000	1.908409	0.000000	0.000000	0.000000	0.541080	0.585704	-0.908454	0.000000	0.000000	4.000000	6.000000	0.000000
14586.053266	0.055490	0.560155	0.109126	86.660118	85.475075	140.380981	4.621469	0.000000	1.908409	0.000000	0.000000	0.000000	0.541080	0.585704	-0.908454	0.000000	0.000000	4.000000	6.000000	0.000000
14586.056600	0.055490	0.560155	0.109126	86.660118	85.475075	140.380981	4.621469	0.000000	1.908409	0.000000	0.000000	0.000000	0.541080	0.585704	-0.908454	0.000000	0.000000	4.000000	6.000000	0.000000
14586.059933	0.057384	0.562110	0.106122	87.002319	83.938393	138.969620	4.629704	0.000000	1.888343	0.000000	0.000000	0.000000	0.567997	0.586541	-0.901072	0.000000	0.000000	4.000000	6.000000	0.000000
14586.063266	0.057384	0.562110	0.106122	87.002319	83.938393	138.969620	4.629704	0.000000	1.888343	0.000000	0.000000	0.000000	0.567997	0.586541	-0.901072	0.000000	0.000000	4.000000	6.000000	0.000000
14586.066600	0.057384	0.562110	0.106122	87.002319	83.938393	138.969620	4.629704	0.000000	1.888343	0.000000	0.000000	0.000000	0.567997	0.586541	-0.901072	0.000000	0.000000	4.000000	6.000000	0.000000
14586.069933	0.059394	0.564057	0.103162	87.333839	81.814407	137.004807	4.639853	0.000000	1.863266	0.000000	0.000000	0.000000	0.603221	0.583992	-0.888160	0.000000	0.000000	4.000000	6.000000	0.000000
14586.073266	0.059394	0.564057	0.103162	87.333839	81.814407	137.004807	4.639853	0.000000	1.863266	0.000000	0.000000	0.000000	0.603221	0.583992	-0.888160	0.000000	0.000000	4.000000	6.000000	0.000000
14586.076600	0.059394	0.564057	0.103162	87.333839	81.814407	137.004807	4.639853	0.000000	1.863266	0.000000	0.000000	0.000000	0.603221	0.583992	-0.888160	0.000000	0.000000	4.000000	6.000000	0.000000
14586.079933	0.061381	0.565951	0.100188	87.662506	78.964760	134.436478	4.652561	0.000000	1.831304	0.000000	0.000000	0.000000	0.596049	0.568125	-0.892170	0.000000	0.000000	4.000000	6.000000	0.000000
14586.083266	0.061381	0.565951	0.100188	87.662506	78.964760	134.436478	4.652561	0.000000	1.831304	0.000000	0.000000	0.000000	0.596049	0.568125	-0.892170	0.000000	0.000000	4.000000	6.000000	0.000000
14586.086600	0.061381	0.565951	0.100188	87.662506	78.964760	134.436478	4.652561	0.000000	1.831304	0.000000	0.000000	0.000000	0.596049	0.568125	-0.892170	0.000000	0.000000	4.000000	6.000000	0.000000
14586.089933	0.063376	0.567818	0.097252	87.991333	74.973610	130.635529	4.665399	0.000000	1.798347	0.000000	0.000000	0.000000	0.598612	0.560319	-0.880646	0.000000	0.000000	4.000000	6.000000	0.000000
14586.093266	0.063376	0.567818	0.097252	87.991333	74.973610	130.635529	4.665399	0.000000	1.798347	0.000000	0.000000	0.000000	0.598612	0.560319	-0.880646	0.000000	0.000000	4.000000	6.000000	0.000000
14586.096600	0.063376	0.567818	0.097252	87.991333	74.973610	130.635529	4.665399	0.000000	1.798347	0.000000	0.000000	0.000000	0.598612	0.560319	-0.880646	0.000000	0.000000	4.000000	6.000000	0.000000
14586.099933	0.065375	0.569604	0.094308	88.303955	69.555595	125.224960	4.679207	0.000000	1.762106	0.000000	0.000000	0.000000	0.599533	0.535662	-0.883429	0.000000	0.000000	4.000000	6.000000	0.000000
14586.103266	0.065375	0.569604	0.094308	88.303955	69.555595	125.224960	4.679207	0.000000	1.762106	0.000000	0.000000	0.000000	0.599533	0.535662	-0.883429	0.000000	0.000000	4.000000	6.000000	0.000000
14586.106600	0.065375	0.569604	0.094308	88.303955	69.555595	125.224960	4.679207	0.000000	1.762106	0.000000	0.000000	0.000000	0.599533	0.535662	-0.883429	0.000000	0.000000	4.000000	6.000000	0.000000
14586.109933	0.067323	0.571338	0.091354	88.561691	62.602215	118.291313	4.693647	0.000000	1.723274	0.000000	0.000000	0.000000	0.584504	0.520301	-0.885973	0.000000	0.000000	4.000000	6.000000	0.000000
14586.113266	0.067323	0.571338	0.091354	88.561691	62.602215	118.291313	4.693647	0.000000	1.723274	0.000000	0.000000	0.000000	0.584504	0.520301	-0.885973	0.000000	0.000000	4.000000	6.000000	0.000000
14586.116600	0.067323	0.571338	0.091354	88.561691	62.602215	118.291313	4.693647	0.000000	1.723274	0.000000	0.000000	0.000000	0.584504	0.520301	-0.885973	0.000000	0.000000	4.000000	6.000000	0.000000
14586.119933	0.069228	0.573000	0.088438	88.744614	54.682209	110.490517	4.567723	0.000000	1.633838	0.000000	0.000000	0.000000	0.571281	0.498474	-0.874900	0.000000	0.000000	4.000000	6.000000	0.000000
14586.123266	0.069228	0.573000	0.088438	88.744614	54.682209	110.490517	4.567723	0.000000	1.633838	0.000000	0.000000	0.000000	0.571281	0.498474	-0.874900	0.000000	0.000000	4.000000	6.000000	0.000000
14586.126600	0.069228	0.573000	0.088438	88.744614	54.682209	110.490517	4.567723	0.000000	1.633838	0.000000	0.000000	0.000000	0.571281	0.498474	-0.874900	0.000000	0.000000	4.000000	6.000000	0.000000
14586.129933	0.071065	0.574609	0.085579	88.849709	47.010162	103.038223	4.421906	0.000000	1.538624	0.000000	0.000000	0.000000	0.551264	0.482752	-0.857661	0.000000	0.000000	4.000000	6.000000	0.000000
14586.133266	0.071065	0.574609	0.085579	88.849709	47.010162	103.038223	4.421906	0.000000	1.538624	0.000000	0.000000	0.000000	0.551264	0.482752	-0.857661	0.000000	0.000000	4.000000	6.000000	0.000000
14586.136600	0.071065	0.574609	0.085579	88.849709	47.010162	103.038223	4.421906	0.000000	1.538624	0.000000	0.000000	0.000000	0.551264	0.482752	-0.857661	0.000000	0.000000	4.000000	6.000000	0.000000
14586.139933	0.072843	0.576176	0.082818	88.889526	41.128529	97.547249	4.278963	0.000000	1.446747	0.000000	0.000000	0.000000	0.533268	0.469985	-0.828520	0.000000	0.000000	4.000000	6.000000	0.000000
14586.143266	0.072843	0.576176	0.082818	88.889526	41.128529	97.547249	4.278963	0.000000	1.446747	0.000000	0.000000	0.000000	0.533268	0.469985	-0.828520	0.000000	0.000000	4.000000	6.000000	0.000000
14586.146600	0.072843	0.576176	0.082818	88.889526	41.128529	97.547249	4.278963	0.000000	1.446747	0.000000	0.000000	0.000000	0.533268	0.469985	-0.828520	0.000000	0.000000	4.000000	6.000000	0.000000
14586.149933	0.074586	0.577653	0.080141	88.886711	37.343292	94.076279	4.140876	0.000000	1.357869	0.000000	0.000000	0.000000	0.523142	0.443124	-0.802839	0.000000	0.000000	4.000000	6.000000	0.000000
14586.153266	0.074586	0.577653	0.080141	88.886711	37.343292	94.076279	4.140876	0.000000	1.357869	0.000000	0.000000	0.000000	0.523142	0.443124	-0.802839	0.000000	0.000000	4.000000	6.000000	0.000000
14586.156600	0.074586	0.577653	0.080141	88.886711	37.343292	94.076279	4.140876	0.000000	1.357869	0.000000	0.000000	0.000000	0.523142	0.443124	-0.802839	0.000000	0.000000	4.000000	6.000000	0.000000
14586.159933	0.076200	0.579110	0.077592	88.858078	35.558941	92.279572	4.007070	0.000000	1.270679	0.000000	0.000000	0.000000	0.484091	0.437169	-0.764845	0.000000	0.000000	4.000000	6.000000	0.000000
14586.163266	0.076200	0.579110	0.077592	88.858078	35.558941	92.279572	4.007070	0.000000	1.270679	0.000000	0.000000	0.000000	0.484091	0.437169	-0.764845	0.000000	0.000000	4.000000	6.000000	0.000000
14586.166600	0.076200	0.579110	0.077592	88.858078	35.558941	92.279572	4.007070	0.000000	1.270679	0.000000	0.000000	0.000000	0.484091	0.437169	-0.764845	0.000000	0.000000	4.000000	6.000000	0.000000
14586.169933	0.077705	0.580492	0.075120	88.818985	34.774429	91.410744	3.879595	0.000000	1.189997	0.000000	0.000000	0.000000	0.451482	0.414537	-0.741698	0.000000	0.000000	4.000000	6.000000	0.000000
14586.173266	0.077705	0.580492	0.075120	88.818985	34.774429	91.410744	3.879595	0.000000	1.189997	0.000000	0.000000	0.000000	0.451482	0.414537	-0.741698	0.000000	0.000000	4.000000	6.000000	0.000000
14586.176600	0.077705	0.580492	0.075120	88.818985	34.774429	91.410744	3.879595	0.000000	1.189997	0.000000	0.000000	0.000000	0.451482	0.414537	-0.741698	0.000000	0.000000	4.000000	6.000000	0.000000
14586.179933	0.079026	0.581780	0.072722	88.782440	34.097160	91.035141	3.755979	0.000000	1.114749	0.000000	0.000000	0.000000	0.396185	0.386583	-0.719422	0.000000	0.000000	4.000000	6.000000	0.000000
14586.183266	0.079026	0.581780	0.072722	88.782440	34.097160	91.035141	3.755979	0.000000	1.114749	0.000000	0.000000	0.000000	0.396185	0.386583	-0.719422	0.000000	0.000000	4.000000	6.000000	0.000000
14586.186600	0.079026	0.581780	0.072722	88.782440	34.097160	91.035141	3.755979	0.000000	1.114749	0.000000	0.000000	0.000000	0.396185	0.386583	-0.719422	0.000000	0.000000	4.000000	6.000000	0.000000
14586.189933	0.080117	0.582996	0.070423	88.751175	33.571194	91.180931	3.636075	0.000000	1.048719	0.000000	0.000000	0.000000	0.327484	0.364843	-0.689467	0.000000	0.000000	4.000000	6.000000	0.000000
14586.193266	0.080117	0.582996	0.070423	88.751175	33.571194	91.180931	3.636075	0.000000	1.048719	0.000000	0.000000	0.000000	0.327484	0.364843	-0.689467	0.000000	0.000000	4.000000	6.000000	0.000000
14586.196600	0.080117	0.582996	0.070423	88.751175	33.571194	91.180931	3.636075	0.000000	1.048719	0.000000	0.000000	0.000000	0.327484	0.364843	-0.689467	0.000000	0.000000	4.000000	6.000000	0.000000
14586.199933	0.081095	0.584152	0.068124	88.724968	33.249599	91.253784	3.521164	0.000000	0.994138	0.000000	0.000000	0.000000	0.293392	0.346665	-0.689803	0.000000	0.000000	4.000000	6.000000	0.000000
14586.203266	0.081095	0.584152	0.068124	88.724968	33.249599	91.253784	3.521164	0.000000	0.994138	0.000000	0.000000	0.000000	0.293392	0.346665	-0.689803	0.000000	0.000000	4.000000	6.000000	0.000000
14586.206600	0.081095	0.584152	0.068124	88.724968	33.249599	91.253784	3.521164	0.000000	0.994138	0.000000	0.000000	0.000000	0.293392	0.346665	-0.689803	0.000000	0.000000	4.000000	6.000000	0.000000
14586.209933	0.081890	0.585237	0.065859	88.703659	33.113781	91.123421	3.406196	0.000000	0.945239	0.000000	0.000000	0.000000	0.238393	0.325633	-0.679554	0.000000	0.000000	4.000000	6.000000	0.000000
14586.213266	0.081890	0.585237	0.065859	88.703659	33.113781	91.123421	3.406196	0.000000	0.945239	0.000000	0.000000	0.000000	0.238393	0.325633	-0.679554	0.000000	0.000000	4.000000	6.000000	0.000000
14586.216600	0.081890	0.585237	0.065859	88.703659	33.113781	91.123421	3.406196	0.000000	0.945239	0.000000	0.000000	0.000000	0.238393	0.325633	-0.679554	0.000000	0.000000	4.000000	6.000000	0.000000
14586.219933	0.082525	0.586263	0.063602	88.671608	34.256989	92.206467	3.292938	0.000000	0.905507	0.000000	0.000000	0.000000	0.190444	0.307704	-0.676945	0.000000	0.000000	4.000000	6.000000	0.000000
14586.223266	0.082525	0.586263	0.063602	88.671608	34.256989	92.206467	3.292938	0.000000	0.905507	0.000000	0.000000	0.000000	0.190444	0.307704	-0.676945	0.000000	0.000000	4.000000	6.000000	0.000000
14586.226600	0.082525	0.586263	0.063602	88.671608	34.256989	92.206467	3.292938	0.000000	0.905507	0.000000	0.000000	0.000000	0.190444	0.307704	-0.676945	0.000000	0.000000	4.000000	6.000000	0.000000
14586.229933	0.083004	0.587249	0.061371	88.611816	38.027958	96.014969	3.180113	0.000000	0.873767	0.000000	0.000000	0.000000	0.143821	0.295643	-0.669349	0.000000	0.000000	4.000000	6.000000	0.000000
14586.233266	0.083004	0.587249	0.061371	88.611816	38.027958	96.014969	3.180113	0.000000	0.873767	0.000000	0.000000	0.000000	0.143821	0.295643	-0.669349	0.000000	0.000000	4.000000	6.000000	0.000000
14586.236600	0.083004	0.587249	0.061371	88.611816	38.027958	96.014969	3.180113	0.000000	0.873767	0.000000	0.000000	0.000000	0.143821	0.295643	-0.669349	0.000000	0.000000	4.000000	6.000000	0.000000
14586.239933	0.083433	0.588156	0.059180	88.494286	44.834026	102.937881	3.068555	0.000000	0.849797	0.000000	0.000000	0.000000	0.128646	0.272233	-0.657336	0.000000	0.000000	4.000000	6.000000	0.000000
14586.243266	0.083433	0.588156	0.059180	88.494286	44.834026	102.937881	3.068555	0.000000	0.849797	0.000000	0.000000	0.000000	0.128646	0.272233	-0.657336	0.000000	0.000000	4.000000	6.000000	0.000000
14586.246600	0.083433	0.588156	0.059180	88.494286	44.834026	102.937881	3.068555	0.000000	0.849797	0.000000	0.000000	0.000000	0.128646	0.272233	-0.657336	0.000000	0.000000	4.000000	6.000000	0.000000
14586.249933	0.083739	0.588987	0.057041	88.311470	52.443195	110.712318	2.958999	0.000000	0.828356	0.000000	0.000000	0.000000	0.091755	0.249195	-0.641566	0.000000	0.000000	4.000000	6.000000	0.000000
14586.253266	0.083739	0.588987	0.057041	88.311470	52.443195	110.712318	2.958999	0.000000	0.828356	0.000000	0.000000	0.000000	0.091755	0.249195	-0.641566	0.000000	0.000000	4.000000	6.000000	0.000000
14586.256600	0.083739	0.588987	0.057041	88.311470	52.443195	110.712318	2.958999	0.000000	0.828356	0.000000	0.000000	0.000000	0.091755	0.249195	-0.641566	0.000000	0.000000	4.000000	6.000000	0.000000
14586.259933	0.083994	0.589798	0.054930	88.081940	59.273296	117.746056	2.852072	0.000000	0.813064	0.000000	0.000000	0.000000	0.076557	0.243439	-0.633472	0.000000	0.000000	4.000000	6.000000	0.000000
14586.263266	0.083994	0.589798	0.054930	88.081940	59.273296	117.746056	2.852072	0.000000	0.813064	0.000000	0.000000	0.000000	0.076557	0.243439	-0.633472	0.000000	0.000000	4.000000	6.000000	0.000000
14586.266600	0.083994	0.589798	0.054930	88.081940	59.273296	117.746056	2.852072	0.000000	0.813064	0.000000	0.000000	0.000000	0.076557	0.243439	-0.633472	0.000000	0.000000	4.000000	6.000000	0.000000
14586.269933	0.084204	0.590553	0.052876	87.840790	64.381943	123.056053	2.746493	0.000000	0.800304	0.000000	0.000000	0.000000	0.063062	0.226576	-0.616258	0.000000	0.000000	4.000000	6.000000	0.000000
14586.273266	0.084204	0.590553	0.052876	87.840790	64.381943	123.056053	2.746493	0.000000	0.800304	0.000000	0.000000	0.000000	0.063062	0.226576	-0.616258	0.000000	0.000000	4.000000	6.000000	0.000000
14586.276600	0.084204	0.590553	0.052876	87.840790	64.381943	123.056053	2.746493	0.000000	0.800304	0.000000	0.000000	0.000000	0.063062	0.226576	-0.616258	0.000000	0.000000	4.000000	6.000000	0.000000
14586.279933	0.084389	0.591290	0.050845	87.634377	67.764488	126.589073	2.643783	0.000000	0.789794	0.000000	0.000000	0.000000	0.055536	0.221119	-0.609176	0.000000	0.000000	4.000000	6.000000	0.000000
14586.283266	0.084389	0.591290	0.050845	87.634377	67.764488	126.589073	2.643783	0.000000	0.789794	0.000000	0.000000	0.000000	0.055536	0.221119	-0.609176	0.000000	0.000000	4.000000	6.000000	0.000000
14586.286600	0.084389	0.591290	0.050845	87.634377	67.764488	126.589073	2.643783	0.000000	0.789794	0.000000	0.000000	0.000000	0.055536	0.221119	-0.609176	0.000000	0.000000	4.000000	6.000000	0.000000
14586.289933	0.084626	0.592001	0.048849	87.497200	69.635284	128.532669	2.542254	0.000000	0.780538	0.000000	0.000000	0.000000	0.070900	0.213132	-0.598740	0.000000	0.000000	4.000000	6.000000	0.000000
14586.293266	0.084626	0.592001	0.048849	87.497200	69.635284	128.532669	2.542254	0.000000	0.780538	0.000000	0.000000	0.000000	0.070900	0.213132	-0.598740	0.000000	0.000000	4.000000	6.000000	0.000000
14586.296600	0.084626	0.592001	0.048849	87.497200	69.635284	128.532669	2.542254	0.000000	0.780538	0.000000	0.000000	0.000000	0.070900	0.213132	-0.598740	0.000000	0.000000	4.000000	6.000000	0.000000
14586.299933	0.084864	0.592713	0.046889	87.436844	70.409515	129.305649	2.442464	0.000000	0.768721	0.000000	0.000000	0.000000	0.071425	0.213688	-0.588021	0.000000	0.000000	4.000000	6.000000	0.000000
14586.303266	0.084864	0.592713	0.046889	87.436844	70.409515	129.305649	2.442464	0.000000	0.768721	0.000000	0.000000	0.000000	0.071425	0.213688	-0.588021	0.000000	0.000000	4.000000	6.000000	0.000000
14586.306600	0.084864	0.592713	0.046889	87.436844	70.409515	129.305649	2.442464	0.000000	0.768721	0.000000	0.000000	0.000000	0.071425	0.213688	-0.588021	0.000000	0.000000	4.000000	6.000000	0.000000
14586.309933	0.085086	0.593438	0.045008	87.427475	70.497490	129.341232	2.344460	0.000000	0.756817	0.000000	0.000000	0.000000	0.066813	0.217498	-0.564384	0.000000	0.000000	4.000000	6.000000	0.000000
14586.313266	0.085086	0.593438	0.045008	87.427475	70.497490	129.341232	2.344460	0.000000	0.756817	0.000000	0.000000	0.000000	0.066813	0.217498	-0.564384	0.000000	0.000000	4.000000	6.000000	0.000000
14586.316600	0.085086	0.593438	0.045008	87.427475	70.497490	129.341232	2.344460	0.000000	0.756817	0.000000	0.000000	0.000000	0.066813	0.217498	-0.564384	0.000000	0.000000	4.000000	6.000000	0.000000
14586.319933	0.085265	0.594138	0.043178	87.422836	70.372292	129.158752	2.250396	0.000000	0.745681	0.000000	0.000000	0.000000	0.053631	0.209992	-0.548919	0.000000	0.000000	4.000000	6.000000	0.000000
14586.323266	0.085265	0.594138	0.043178	87.422836	70.372292	129.158752	2.250396	0.000000	0.745681	0.000000	0.000000	0.000000	0.053631	0.209992	-0.548919	0.000000	0.000000	4.000000	6.000000	0.000000
14586.326600	0.085265	0.594138	0.043178	87.422836	70.372292	129.158752	2.250396	0.000000	0.745681	0.000000	0.000000	0.000000	0.053631	0.209992	-0.548919	0.000000	0.000000	4.000000	6.000000	0.000000
14586.329933	0.085356	0.594907	0.041425	87.414116	70.070686	128.810669	2.158910	0.000000	0.736743	0.000000	0.000000	0.000000	0.027308	0.230724	-0.525932	0.000000	0.000000	4.000000	6.000000	0.000000
14586.333266	0.085356	0.594907	0.041425	87.414116	70.070686	128.810669	2.158910	0.000000	0.736743	0.000000	0.000000	0.000000	0.027308	0.230724	-0.525932	0.000000	0.000000	4.000000	6.000000	0.000000
14586.336600	0.085356	0.594907	0.041425	87.414116	70.070686	128.810669	2.158910	0.000000	0.736743	0.000000	0.000000	0.000000	0.027308	0.230724	-0.525932	0.000000	0.000000	4.000000	6.000000	0.000000
14586.339933	0.085404	0.595680	0.039716	87.398643	69.665634	128.378006	2.071254	0.000000	0.732192	0.000000	0.000000	0.000000	0.014239	0.231702	-0.512589	0.000000	0.000000	4.000000	6.000000	0.000000
14586.343266	0.085404	0.595680	0.039716	87.398643	69.665634	128.378006	2.071254	0.000000	0.732192	0.000000	0.000000	0.000000	0.014239	0.231702	-0.512589	0.000000	0.000000	4.000000	6.000000	0.000000
14586.346600	0.085404	0.595680	0.039716	87.398643	69.665634	128.378006	2.071254	0.000000	0.732192	0.000000	0.000000	0.000000	0.014239	0.231702	-0.512589	0.000000	0.000000	4.000000	6.000000	0.000000
14586.349933	0.085386	0.596502	0.038065	87.381325	69.198692	127.883583	1.985823	0.000000	0.729818	0.000000	0.000000	0.000000	-0.005283	0.246785	-0.495524	0.000000	0.000000	4.000000	6.000000	0.000000
14586.353266	0.085386	0.596502	0.038065	87.381325	69.198692	127.883583	1.985823	0.000000	0.729818	0.000000	0.000000	0.000000	-0.005283	0.246785	-0.495524	0.000000	0.000000	4.000000	6.000000	0.000000
14586.356600	0.085386	0.596502	0.038065	87.381325	69.198692	127.883583	1.985823	0.000000	0.729818	0.000000	0.000000	0.000000	-0.005283	0.246785	-0.495524	0.000000	0.000000	4.000000	6.000000	0.000000
14586.359933	0.085279	0.597328	0.036466	87.358994	68.632187	127.299141	1.903236	0.000000	0.730699	0.000000	0.000000	0.000000	-0.032029	0.247892	-0.479721	0.000000	0.000000	4.000000	6.000000	0.000000
14586.363266	0.085279	0.597328	0.036466	87.358994	68.632187	127.299141	1.903236	0.000000	0.730699	0.000000	0.000000	0.000000	-0.032029	0.247892	-0.479721	0.000000	0.000000	4.000000	6.000000	0.000000
14586.366600	0.085279	0.597328	0.036466	87.358994	68.632187	127.299141	1.903236	0.000000	0.730699	0.000000	0.000000	0.000000	-0.032029	0.247892	-0.479721	0.000000	0.000000	4.000000	6.000000	0.000000
14586.369933	0.085136	0.598197	0.034943	87.333176	67.953293	126.610374	1.823282	0.000000	0.736037	0.000000	0.000000	0.000000	-0.042839	0.260653	-0.456910	0.000000	0.000000	4.000000	6.000000	0.000000
14586.373266	0.085136	0.598197	0.034943	87.333176	67.953293	126.610374	1.823282	0.000000	0.736037	0.000000	0.000000	0.000000	-0.042839	0.260653	-0.456910	0.000000	0.000000	4.000000	6.000000	0.000000
14586.376600	0.085136	0.598197	0.034943	87.333176	67.953293	126.610374	1.823282	0.000000	0.736037	0.000000	0.000000	0.000000	-0.042839	0.260653	-0.456910	0.000000	0.000000	4.000000	6.000000	0.000000
14586.379933	0.084957	0.599063	0.033488	87.306595	67.132240	125.781731	1.747130	0.000000	0.743177	0.000000	0.000000	0.000000	-0.053924	0.259548	-0.436532	0.000000	0.000000	4.000000	6.000000	0.000000
14586.383266	0.084957	0.599063	0.033488	87.306595	67.132240	125.781731	1.747130	0.000000	0.743177	0.000000	0.000000	0.000000	-0.053924	0.259548	-0.436532	0.000000	0.000000	4.000000	6.000000	0.000000
14586.386600	0.084957	0.599063	0.033488	87.306595	67.132240	125.781731	1.747130	0.000000	0.743177	0.000000	0.000000	0.000000	-0.053924	0.259548	-0.436532	0.000000	0.000000	4.000000	6.000000	0.000000
14586.389933	0.084746	0.599963	0.032132	87.275665	66.138367	124.784004	1.674375	0.000000	0.752164	0.000000	0.000000	0.000000	-0.063241	0.270226	-0.406714	0.000000	0.000000	4.000000	6.000000	0.000000
14586.393266	0.084746	0.599963	0.032132	87.275665	66.138367	124.784004	1.674375	0.000000	0.752164	0.000000	0.000000	0.000000	-0.063241	0.270226	-0.406714	0.000000	0.000000	4.000000	6.000000	0.000000
14586.396600	0.084746	0.599963	0.032132	87.275665	66.138367	124.784004	1.674375	0.000000	0.752164	0.000000	0.000000	0.000000	-0.063241	0.270226	-0.406714	0.000000	0.000000	4.000000	6.000000	0.000000
14586.399933	0.084518	0.600869	0.030817	87.242317	65.110954	123.755417	1.606590	0.000000	0.762704	0.000000	0.000000	0.000000	-0.068327	0.271859	-0.394517	0.000000	0.000000	4.000000	6.000000	0.000000
14586.403266	0.084518	0.600869	0.030817	87.242317	65.110954	123.755417	1.606590	0.000000	0.762704	0.000000	0.000000	0.000000	-0.068327	0.271859	-0.394517	0.000000	0.000000	4.000000	6.000000	0.000000
14586.406600	0.084518	0.600869	0.030817	87.242317	65.110954	123.755417	1.606590	0.000000	0.762704	0.000000	0.000000	0.000000	-0.068327	0.271859	-0.394517	0.000000	0.000000	4.000000	6.000000	0.000000
14586.409933	0.084301	0.601774	0.029562	87.206207	64.056351	122.699570	1.540837	0.000000	0.774092	0.000000	0.000000	0.000000	-0.065201	0.271261	-0.376489	0.000000	0.000000	4.000000	6.000000	0.000000
14586.413266	0.084301	0.601774	0.029562	87.206207	64.056351	122.699570	1.540837	0.000000	0.774092	0.000000	0.000000	0.000000	-0.065201	0.271261	-0.376489	0.000000	0.000000	4.000000	6.000000	0.000000
14586.416600	0.084301	0.601774	0.029562	87.206207	64.056351	122.699570	1.540837	0.000000	0.774092	0.000000	0.000000	0.000000	-0.065201	0.271261	-0.376489	0.000000	0.000000	4.000000	6.000000	0.000000
14586.419933	0.084090	0.602684	0.028344	87.167313	62.978416	121.620316	1.478088	0.000000	0.784959	0.000000	0.000000	0.000000	-0.063292	0.273139	-0.365456	0.000000	0.000000	4.000000	6.000000	0.000000
14586.423266	0.084090	0.602684	0.028344	87.167313	62.978416	121.620316	1.478088	0.000000	0.784959	0.000000	0.000000	0.000000	-0.063292	0.273139	-0.365456	0.000000	0.000000	4.000000	6.000000	0.000000
14586.426600	0.084090	0.602684	0.028344	87.167313	62.978416	121.620316	1.478088	0.000000	0.784959	0.000000	0.000000	0.000000	-0.063292	0.273139	-0.365456	0.000000	0.000000	4.000000	6.000000	0.000000
14586.429933	0.083883	0.603582	0.027147	87.127312	61.929832	120.570465	1.417179	0.000000	0.795508	0.000000	0.000000	0.000000	-0.062190	0.269275	-0.359089	0.000000	0.000000	4.000000	6.000000	0.000000
14586.433266	0.083883	0.603582	0.027147	87.127312	61.929832	120.570465	1.417179	0.000000	0.795508	0.000000	0.000000	0.000000	-0.062190	0.269275	-0.359089	0.000000	0.000000	4.000000	6.000000	0.000000
14586.436600	0.083883	0.603582	0.027147	87.127312	61.929832	120.570465	1.417179	0.000000	0.795508	0.000000	0.000000	0.000000	-0.062190	0.269275	-0.359089	0.000000	0.000000	4.000000	6.000000	0.000000
14586.439933	0.083640	0.604479	0.026018	87.086502	60.905304	119.550072	1.357331	0.000000	0.805873	0.000000	0.000000	0.000000	-0.072815	0.269091	-0.338591	0.000000	0.000000	4.000000	6.000000	0.000000
14586.443266	0.083640	0.604479	0.026018	87.086502	60.905304	119.550072	1.357331	0.000000	0.805873	0.000000	0.000000	0.000000	-0.072815	0.269091	-0.338591	0.000000	0.000000	4.000000	6.000000	0.000000
14586.446600	0.083640	0.604479	0.026018	87.086502	60.905304	119.550072	1.357331	0.000000	0.805873	0.000000	0.000000	0.000000	-0.072815	0.269091	-0.338591	0.000000	0.000000	4.000000	6.000000	0.000000
14586.449933	0.083374	0.605371	0.024891	87.042091	59.792435	118.442459	1.300899	0.000000	0.818008	0.000000	0.000000	0.000000	-0.079726	0.267676	-0.338045	0.000000	0.000000	4.000000	6.000000	0.000000
14586.453266	0.083374	0.605371	0.024891	87.042091	59.792435	118.442459	1.300899	0.000000	0.818008	0.000000	0.000000	0.000000	-0.079726	0.267676	-0.338045	0.000000	0.000000	4.000000	6.000000	0.000000
14586.456600	0.083374	0.605371	0.024891	87.042091	59.792435	118.442459	1.300899	0.000000	0.818008	0.000000	0.000000	0.000000	-0.079726	0.267676	-0.338045	0.000000	0.000000	4.000000	6.000000	0.000000
14586.459933	0.083078	0.606256	0.023856	86.997360	58.773376	117.435608	1.244558	0.000000	0.831296	0.000000	0.000000	0.000000	-0.088971	0.265494	-0.310475	0.000000	0.000000	4.000000	6.000000	0.000000
14586.463266	0.083078	0.606256	0.023856	86.997360	58.773376	117.435608	1.244558	0.000000	0.831296	0.000000	0.000000	0.000000	-0.088971	0.265494	-0.310475	0.000000	0.000000	4.000000	6.000000	0.000000
14586.466600	0.083078	0.606256	0.023856	86.997360	58.773376	117.435608	1.244558	0.000000	0.831296	0.000000	0.000000	0.000000	-0.088971	0.265494	-0.310475	0.000000	0.000000	4.000000	6.000000	0.000000
14586.469933	0.082785	0.607129	0.022843	86.949699	57.743233	116.414948	1.192813	0.000000	0.846125	0.000000	0.000000	0.000000	-0.087702	0.262052	-0.304028	0.000000	0.000000	4.000000	6.000000	0.000000
14586.473266	0.082785	0.607129	0.022843	86.949699	57.743233	116.414948	1.192813	0.000000	0.846125	0.000000	0.000000	0.000000	-0.087702	0.262052	-0.304028	0.000000	0.000000	4.000000	6.000000	0.000000
14586.476600	0.082785	0.607129	0.022843	86.949699	57.743233	116.414948	1.192813	0.000000	0.846125	0.000000	0.000000	0.000000	-0.087702	0.262052	-0.304028	0.000000	0.000000	4.000000	6.000000	0.000000
14586.479933	0.082509	0.607970	0.021922	86.898773	56.699638	115.383453	1.142141	0.000000	0.860742	0.000000	0.000000	0.000000	-0.082783	0.252283	-0.276324	0.000000	0.000000	4.000000	6.000000	0.000000
14586.483266	0.082509	0.607970	0.021922	86.898773	56.699638	115.383453	1.142141	0.000000	0.860742	0.000000	0.000000	0.000000	-0.082783	0.252283	-0.276324	0.000000	0.000000	4.000000	6.000000	0.000000
14586.486600	0.082509	0.607970	0.021922	86.898773	56.699638	115.383453	1.142141	0.000000	0.860742	0.000000	0.000000	0.000000	-0.082783	0.252283	-0.276324	0.000000	0.000000	4.000000	6.000000	0.000000
14586.489933	0.082270	0.608833	0.021073	86.848305	55.671246	114.362984	1.096087	0.000000	0.874539	0.000000	0.000000	0.000000	-0.071897	0.258649	-0.254605	0.000000	0.000000	4.000000	6.000000	0.000000
14586.493266	0.082270	0.608833	0.021073	86.848305	55.671246	114.362984	1.096087	0.000000	0.874539	0.000000	0.000000	0.000000	-0.071897	0.258649	-0.254605	0.000000	0.000000	4.000000	6.000000	0.000000
14586.496600	0.082270	0.608833	0.021073	86.848305	55.671246	114.362984	1.096087	0.000000	0.874539	0.000000	0.000000	0.000000	-0.071897	0.258649	-0.254605	0.000000	0.000000	4.000000	6.000000	0.000000
14586.499933	0.082118	0.609657	0.020329	86.794662	54.641064	113.335205	1.053653	0.000000	0.886521	0.000000	0.000000	0.000000	-0.045397	0.247224	-0.223205	0.000000	0.000000	4.000000	6.000000	0.000000
14586.503266	0.082118	0.609657	0.020329	86.794662	54.641064	113.335205	1.053653	0.000000	0.886521	0.000000	0.000000	0.000000	-0.045397	0.247224	-0.223205	0.000000	0.000000	4.000000	6.000000	0.000000
14586.506600	0.082118	0.609657	0.020329	86.794662	54.641064	113.335205	1.053653	0.000000	0.886521	0.000000	0.000000	0.000000	-0.045397	0.247224	-0.223205	0.000000	0.000000	4.000000	6.000000	0.000000
14586.509933	0.082006	0.610450	0.019674	86.746284	53.543182	112.226860	1.016452	0.000000	0.894087	0.000000	0.000000	0.000000	-0.033784	0.238124	-0.196458	0.000000	0.000000	4.000000	6.000000	0.000000
14586.513266	0.082006	0.610450	0.019674	86.746284	53.543182	112.226860	1.016452	0.000000	0.894087	0.000000	0.000000	0.000000	-0.033784	0.238124	-0.196458	0.000000	0.000000	4.000000	6.000000	0.000000
14586.516600	0.082006	0.610450	0.019674	86.746284	53.543182	112.226860	1.016452	0.000000	0.894087	0.000000	0.000000	0.000000	-0.033784	0.238124	-0.196458	0.000000	0.000000	4.000000	6.000000	0.000000
14586.519933	0.081958	0.611208	0.019128	86.707939	52.208088	110.859489	0.983709	0.000000	0.899718	0.000000	0.000000	0.000000	-0.014185	0.227213	-0.163714	0.000000	0.000000	4.000000	6.000000	0.000000
14586.523266	0.081958	0.611208	0.019128	86.707939	52.208088	110.859489	0.983709	0.000000	0.899718	0.000000	0.000000	0.000000	-0.014185	0.227213	-0.163714	0.000000	0.000000	4.000000	6.000000	0.000000
14586.526600	0.081958	0.611208	0.019128	86.707939	52.208088	110.859489	0.983709	0.000000	0.899718	0.000000	0.000000	0.000000	-0.014185	0.227213	-0.163714	0.000000	0.000000	4.000000	6.000000	0.000000
14586.529933	0.081978	0.611903	0.018700	86.696129	50.534889	109.121811	0.956424	0.000000	0.902082	0.000000	0.000000	0.000000	0.005820	0.208588	-0.128402	0.000000	0.000000	4.000000	6.000000	0.000000
14586.533266	0.081978	0.611903	0.018700	86.696129	50.534889	109.121811	0.956424	0.000000	0.902082	0.000000	0.000000	0.000000	0.005820	0.208588	-0.128402	0.000000	0.000000	4.000000	6.000000	0.000000
14586.536600	0.081978	0.611903	0.018700	86.696129	50.534889	109.121811	0.956424	0.000000	0.902082	0.000000	0.000000	0.000000	0.005820	0.208588	-0.128402	0.000000	0.000000	4.000000	6.000000	0.000000
14586.539933	0.081978	0.611903	0.018700	86.714249	48.363987	106.851982	0.935023	0.000000	0.901112	0.000000	0.000000	0.000000	0.005820	0.208588	-0.128402	0.000000	0.000000	4.000000	6.000000	0.000000
14586.543266	0.082033	0.612551	0.018347	86.714249	48.363987	106.851982	0.935023	0.000000	0.901112	0.000000	0.000000	0.000000	0.016598	0.194258	-0.106045	0.000000	0.000000	4.000000	6.000000	0.000000
14586.546600	0.082033	0.612551	0.018347	86.714249	48.363987	106.851982	0.935023	0.000000	0.901112	0.000000	0.000000	0.000000	0.016598	0.194258	-0.106045	0.000000	0.000000	4.000000	6.000000	0.000000
14586.549933	0.082051	0.613112	0.018049	86.761307	46.002110	104.394234	0.935023	0.000000	0.901112	0.000000	0.000000	0.000000	0.005504	0.168324	-0.089304	0.000000	0.000000	4.000000	6.000000	0.000000
14586.553266	0.082051	0.613112	0.018049	86.761307	46.002110	104.394234	0.935023	0.000000	0.901112	0.000000	0.000000	0.000000	0.005504	0.168324	-0.089304	0.000000	0.000000	4.000000	6.000000	0.000000
14586.556600	0.082051	0.613112	0.018049	86.761307	46.002110	104.394234	0.935023	0.000000	0.901112	0.000000	0.000000	0.000000	0.005504	0.168324	-0.089304	0.000000	0.000000	4.000000	6.000000	0.000000
14586.559933	0.082051	0.613112	0.018049	86.838882	43.914501	102.259323	0.902465	0.000000	0.897429	0.000000	0.000000	0.000000	0.005504	0.168324	-0.089304	0.000000	0.000000	4.000000	6.000000	0.000000
14586.563266	0.082077	0.613613	0.017792	86.838882	43.914501	102.259323	0.902465	0.000000	0.897429	0.000000	0.000000	0.000000	0.007547	0.150373	-0.077335	0.000000	0.000000	4.000000	6.000000	0.000000
14586.566600	0.082077	0.613613	0.017792	86.838882	43.914501	102.259323	0.902465	0.000000	0.897429	0.000000	0.000000	0.000000	0.007547	0.150373	-0.077335	0.000000	0.000000	4.000000	6.000000	0.000000
14586.569933	0.082083	0.614035	0.017562	86.958565	42.496437	100.893913	0.902465	0.000000	0.897429	0.000000	0.000000	0.000000	0.002050	0.126570	-0.068720	0.000000	0.000000	4.000000	6.000000	0.000000
14586.573266	0.082083	0.614035	0.017562	86.958565	42.496437	100.893913	0.902465	0.000000	0.897429	0.000000	0.000000	0.000000	0.002050	0.126570	-0.068720	0.000000	0.000000	4.000000	6.000000	0.000000
14586.576600	0.082083	0.614035	0.017562	86.958565	42.496437	100.893913	0.902465	0.000000	0.897429	0.000000	0.000000	0.000000	0.002050	0.126570	-0.068720	0.000000	0.000000	4.000000	6.000000	0.000000
14586.579933	0.082083	0.614035	0.017562	87.123291	42.295712	100.726799	0.878123	0.000000	0.895829	0.000000	0.000000	0.000000	0.002050	0.126570	-0.068720	0.000000	0.000000	4.000000	6.000000	0.000000
14586.583266	0.082100	0.614417	0.017389	87.123291	42.295712	100.726799	0.878123	0.000000	0.895829	0.000000	0.000000	0.000000	0.004921	0.114557	-0.052065	0.000000	0.000000	4.000000	6.000000	0.000000
14586.586600	0.082100	0.614417	0.017389	87.123291	42.295712	100.726799	0.878123	0.000000	0.895829	0.000000	0.000000	0.000000	0.004921	0.114557	-0.052065	0.000000	0.000000	4.000000	6.000000	0.000000
14586.589933	0.082100	0.614417	0.017389	87.282356	43.236492	101.625351	0.878123	0.000000	0.895829	0.000000	0.000000	0.000000	0.004921	0.114557	-0.052065	0.000000	0.000000	4.000000	6.000000	0.000000
14586.593266	0.082100	0.614417	0.017389	87.282356	43.236492	101.625351	0.878123	0.000000	0.895829	0.000000	0.000000	0.000000	0.004921	0.114557	-0.052065	0.000000	0.000000	4.000000	6.000000	0.000000
14586.596600	0.082196	0.614706	0.017276	87.282356	43.236492	101.625351	0.878123	0.000000	0.895829	0.000000	0.000000	0.000000	0.028948	0.086837	-0.033804	0.000000	0.000000	4.000000	6.000000	0.000000
14586.599933	0.082196	0.614706	0.017276	87.446259	45.360901	103.720734	0.869445	0.000000	0.895009	0.000000	0.000000	0.000000	0.028948	0.086837	-0.033804	0.000000	0.000000	4.000000	6.000000	0.000000
14586.603266	0.082196	0.614706	0.017276	87.446259	45.360901	103.720734	0.869445	0.000000	0.895009	0.000000	0.000000	0.000000	0.028948	0.086837	-0.033804	0.000000	0.000000	4.000000	6.000000	0.000000
14586.606600	0.082196	0.614706	0.017276	87.446259	45.360901	103.720734	0.869445	0.000000	0.895009	0.000000	0.000000	0.000000	0.028948	0.086837	-0.033804	0.000000	0.000000	4.000000	6.000000	0.000000
14586.609933	0.082579	0.615113	0.017208	87.614761	48.052788	106.378220	0.863811	0.000000	0.890184	0.000000	0.000000	0.000000	0.114753	0.122136	-0.020557	0.000000	0.000000	4.000000	6.000000	0.000000
14586.613266	0.082579	0.615113	0.017208	87.614761	48.052788	106.378220	0.863811	0.000000	0.890184	0.000000	0.000000	0.000000	0.114753	0.122136	-0.020557	0.000000	0.000000	4.000000	6.000000	0.000000
14586.616600	0.082579	0.615113	0.017208	87.614761	48.052788	106.378220	0.863811	0.000000	0.890184	0.000000	0.000000	0.000000	0.114753	0.122136	-0.020557	0.000000	0.000000	4.000000	6.000000	0.000000
14586.619933	0.082890	0.615251	0.017263	87.799843	51.107834	109.388321	0.860385	0.000000	0.871058	0.000000	0.000000	0.000000	0.093403	0.041242	0.016622	0.000000	0.000000	4.000000	6.000000	0.000000
14586.623266	0.082890	0.615251	0.017263	87.799843	51.107834	109.388321	0.860385	0.000000	0.871058	0.000000	0.000000	0.000000	0.093403	0.041242	0.016622	0.000000	0.000000	4.000000	6.000000	0.000000
14586.626600	0.082890	0.615251	0.017263	87.799843	51.107834	109.388321	0.860385	0.000000	0.871058	0.000000	0.000000	0.000000	0.093403	0.041242	0.016622	0.000000	0.000000	4.000000	6.000000	0.000000
14586.629933	0.082890	0.615251	0.017263	88.002861	53.764214	111.987686	0.863155	0.000000	0.855491	0.000000	0.000000	0.000000	0.093403	0.041242	0.016622	0.000000	0.000000	4.000000	6.000000	0.000000
14586.633266	0.083271	0.615362	0.017315	88.002861	53.764214	111.987686	0.863155	0.000000	0.855491	0.000000	0.000000	0.000000	0.114148	0.033369	0.015542	0.000000	0.000000	4.000000	6.000000	0.000000
14586.636600	0.083271	0.615362	0.017315	88.002861	53.764214	111.987686	0.863155	0.000000	0.855491	0.000000	0.000000	0.000000	0.114148	0.033369	0.015542	0.000000	0.000000	4.000000	6.000000	0.000000
14586.639933	0.083743	0.615447	0.017359	88.221169	55.329418	113.516861	0.863155	0.000000	0.855491	0.000000	0.000000	0.000000	0.141671	0.025454	0.013227	0.000000	0.000000	4.000000	6.000000	0.000000
14586.643266	0.083743	0.615447	0.017359	88.221169	55.329418	113.516861	0.863155	0.000000	0.855491	0.000000	0.000000	0.000000	0.141671	0.025454	0.013227	0.000000	0.000000	4.000000	6.000000	0.000000
14586.646600	0.083743	0.615447	0.017359	88.221169	55.329418	113.516861	0.863155	0.000000	0.855491	0.000000	0.000000	0.000000	0.141671	0.025454	0.013227	0.000000	0.000000	4.000000	6.000000	0.000000
14586.649933	0.083743	0.615447	0.017359	88.466728	55.595581	113.599190	0.867950	0.000000	0.812855	0.000000	0.000000	0.000000	0.141671	0.025454	0.013227	0.000000	0.000000	4.000000	6.000000	0.000000
14586.653266	0.084296	0.615499	0.017333	88.466728	55.595581	113.599190	0.867950	0.000000	0.812855	0.000000	0.000000	0.000000	0.165869	0.015701	-0.007940	0.000000	0.000000	4.000000	6.000000	0.000000
14586.656600	0.084296	0.615499	0.017333	88.466728	55.595581	113.599190	0.867950	0.000000	0.812855	0.000000	0.000000	0.000000	0.165869	0.015701	-0.007940	0.000000	0.000000	4.000000	6.000000	0.000000
14586.659933	0.084908	0.615565	0.017246	88.716095	53.879406	111.656456	0.867950	0.000000	0.812855	0.000000	0.000000	0.000000	0.183608	0.019685	-0.025978	0.000000	0.000000	4.000000	6.000000	0.000000
14586.663266	0.084908	0.615565	0.017246	88.716095	53.879406	111.656456	0.867950	0.000000	0.812855	0.000000	0.000000	0.000000	0.183608	0.019685	-0.025978	0.000000	0.000000	4.000000	6.000000	0.000000
14586.666600	0.084908	0.615565	0.017246	88.716095	53.879406	111.656456	0.867950	0.000000	0.812855	0.000000	0.000000	0.000000	0.183608	0.019685	-0.025978	0.000000	0.000000	4.000000	6.000000	0.000000
14586.669933	0.085536	0.615663	0.017122	88.952263	49.418045	106.976006	0.862297	0.000000	0.754609	0.000000	0.000000	0.000000	0.188598	0.029587	-0.037096	0.000000	0.000000	4.000000	6.000000	0.000000
14586.673266	0.085536	0.615663	0.017122	88.952263	49.418045	106.976006	0.862297	0.000000	0.754609	0.000000	0.000000	0.000000	0.188598	0.029587	-0.037096	0.000000	0.000000	4.000000	6.000000	0.000000
14586.676600	0.085536	0.615663	0.017122	88.952263	49.418045	106.976006	0.862297	0.000000	0.754609	0.000000	0.000000	0.000000	0.188598	0.029587	-0.037096	0.000000	0.000000	4.000000	6.000000	0.000000
14586.679933	0.086252	0.615742	0.016966	89.136787	42.019485	99.503708	0.856114	0.000000	0.723175	0.000000	0.000000	0.000000	0.214727	0.023688	-0.046811	0.000000	0.000000	4.000000	6.000000	0.000000
14586.683266	0.086252	0.615742	0.016966	89.136787	42.019485	99.503708	0.856114	0.000000	0.723175	0.000000	0.000000	0.000000	0.214727	0.023688	-0.046811	0.000000	0.000000	4.000000	6.000000	0.000000
14586.686600	0.086252	0.615742	0.016966	89.136787	42.019485	99.503708	0.856114	0.000000	0.723175	0.000000	0.000000	0.000000	0.214727	0.023688	-0.046811	0.000000	0.000000	4.000000	6.000000	0.000000
14586.689933	0.086252	0.615742	0.016966	89.237671	32.146080	89.956474	0.848313	0.000000	0.687388	0.000000	0.000000	0.000000	0.214727	0.023688	-0.046811	0.000000	0.000000	4.000000	6.000000	0.000000
14586.693266	0.087040	0.615815	0.016820	89.237671	32.146080	89.956474	0.848313	0.000000	0.687388	0.000000	0.000000	0.000000	0.236199	0.021693	-0.043754	0.000000	0.000000	4.000000	6.000000	0.000000
14586.696600	0.087040	0.615815	0.016820	89.237671	32.146080	89.956474	0.848313	0.000000	0.687388	0.000000	0.000000	0.000000	0.236199	0.021693	-0.043754	0.000000	0.000000	4.000000	6.000000	0.000000
14586.699933	0.087896	0.615861	0.016669	89.272873	19.996437	78.802338	0.848313	0.000000	0.687388	0.000000	0.000000	0.000000	0.256842	0.013809	-0.045346	0.000000	0.000000	4.000000	6.000000	0.000000
14586.703266	0.087896	0.615861	0.016669	89.272873	19.996437	78.802338	0.848313	0.000000	0.687388	0.000000	0.000000	0.000000	0.256842	0.013809	-0.045346	0.000000	0.000000	4.000000	6.000000	0.000000
14586.706600	0.087896	0.615861	0.016669	89.272873	19.996437	78.802338	0.848313	0.000000	0.687388	0.000000	0.000000	0.000000	0.256842	0.013809	-0.045346	0.000000	0.000000	4.000000	6.000000	0.000000
14586.709933	0.087896	0.615861	0.016669	89.271530	3.554058	63.132046	0.833463	0.000000	0.605214	0.000000	0.000000	0.000000	0.256842	0.013809	-0.045346	0.000000	0.000000	4.000000	6.000000	0.000000
14586.713266	0.088849	0.615920	0.016538	89.271530	3.554058	63.132046	0.833463	0.000000	0.605214	0.000000	0.000000	0.000000	0.285931	0.017692	-0.039230	0.000000	0.000000	4.000000	6.000000	0.000000
14586.716600	0.088849	0.615920	0.016538	89.271530	3.554058	63.132046	0.833463	0.000000	0.605214	0.000000	0.000000	0.000000	0.285931	0.017692	-0.039230	0.000000	0.000000	4.000000	6.000000	0.000000
14586.719933	0.089946	0.615965	0.016427	89.173859	-16.665253	42.927975	0.833463	0.000000	0.605214	0.000000	0.000000	0.000000	0.329041	0.013704	-0.033298	0.000000	0.000000	4.000000	6.000000	0.000000
14586.723266	0.089946	0.615965	0.016427	89.173859	-16.665253	42.927975	0.833463	0.000000	0.605214	0.000000	0.000000	0.000000	0.329041	0.013704	-0.033298	0.000000	0.000000	4.000000	6.000000	0.000000
14586.726600	0.089946	0.615965	0.016427	89.173859	-16.665253	42.927975	0.833463	0.000000	0.605214	0.000000	0.000000	0.000000	0.329041	0.013704	-0.033298	0.000000	0.000000	4.000000	6.000000	0.000000
14586.729933	0.091197	0.615991	0.016269	88.959763	-33.583801	25.640551	0.821375	0.000000	0.502719	0.000000	0.000000	0.000000	0.375354	0.007807	-0.047682	0.000000	0.000000	4.000000	6.000000	0.000000
14586.733266	0.091197	0.615991	0.016269	88.959763	-33.583801	25.640551	0.821375	0.000000	0.502719	0.000000	0.000000	0.000000	0.375354	0.007807	-0.047682	0.000000	0.000000	4.000000	6.000000	0.000000
14586.736600	0.091197	0.615991	0.016269	88.959763	-33.583801	25.640551	0.821375	0.000000	0.502719	0.000000	0.000000	0.000000	0.375354	0.007807	-0.047682	0.000000	0.000000	4.000000	6.000000	0.000000
14586.739933	0.092544	0.615984	0.016121	88.673820	-44.349529	14.664306	0.813428	0.000000	0.440160	0.000000	0.000000	0.000000	0.404135	-0.002113	-0.044302	0.000000	0.000000	4.000000	6.000000	0.000000
14586.743266	0.092544	0.615984	0.016121	88.673820	-44.349529	14.664306	0.813428	0.000000	0.440160	0.000000	0.000000	0.000000	0.404135	-0.002113	-0.044302	0.000000	0.000000	4.000000	6.000000	0.000000
14586.746600	0.092544	0.615984	0.016121	88.673820	-44.349529	14.664306	0.813428	0.000000	0.440160	0.000000	0.000000	0.000000	0.404135	-0.002113	-0.044302	0.000000	0.000000	4.000000	6.000000	0.000000
14586.749933	0.093870	0.615951	0.015982	88.377068	-50.906162	8.048755	0.806044	0.000000	0.372804	0.000000	0.000000	0.000000	0.397868	-0.010019	-0.041566	0.000000	0.000000	4.000000	6.000000	0.000000
14586.753266	0.093870	0.615951	0.015982	88.377068	-50.906162	8.048755	0.806044	0.000000	0.372804	0.000000	0.000000	0.000000	0.397868	-0.010019	-0.041566	0.000000	0.000000	4.000000	6.000000	0.000000
14586.756600	0.093870	0.615951	0.015982	88.377068	-50.906162	8.048755	0.806044	0.000000	0.372804	0.000000	0.000000	0.000000	0.397868	-0.010019	-0.041566	0.000000	0.000000	4.000000	6.000000	0.000000
14586.759933	0.095171	0.615898	0.015829	88.092278	-55.066006	4.273209	0.799116	0.000000	0.306493	0.000000	0.000000	0.000000	0.390200	-0.015935	-0.045855	0.000000	0.000000	4.000000	6.000000	0.000000
14586.763266	0.095171	0.615898	0.015829	88.092278	-55.066006	4.273209	0.799116	0.000000	0.306493	0.000000	0.000000	0.000000	0.390200	-0.015935	-0.045855	0.000000	0.000000	4.000000	6.000000	0.000000
14586.766600	0.095171	0.615898	0.015829	88.092278	-55.066006	4.273209	0.799116	0.000000	0.306493	0.000000	0.000000	0.000000	0.390200	-0.015935	-0.045855	0.000000	0.000000	4.000000	6.000000	0.000000
14586.769933	0.096435	0.615792	0.015609	87.834816	-58.003887	2.023333	0.791474	0.000000	0.241460	0.000000	0.000000	0.000000	0.379212	-0.031644	-0.066208	0.000000	0.000000	4.000000	6.000000	0.000000
14586.773266	0.096435	0.615792	0.015609	87.834816	-58.003887	2.023333	0.791474	0.000000	0.241460	0.000000	0.000000	0.000000	0.379212	-0.031644	-0.066208	0.000000	0.000000	4.000000	6.000000	0.000000
14586.776600	0.096435	0.615792	0.015609	87.834816	-58.003887	2.023333	0.791474	0.000000	0.241460	0.000000	0.000000	0.000000	0.379212	-0.031644	-0.066208	0.000000	0.000000	4.000000	6.000000	0.000000
14586.779933	0.097682	0.615661	0.015307	87.600693	-60.130573	0.277864	0.780439	0.000000	0.178258	0.000000	0.000000	0.000000	0.374267	-0.039398	-0.090418	0.000000	0.000000	4.000000	6.000000	0.000000
14586.783266	0.097682	0.615661	0.015307	87.600693	-60.130573	0.277864	0.780439	0.000000	0.178258	0.000000	0.000000	0.000000	0.374267	-0.039398	-0.090418	0.000000	0.000000	4.000000	6.000000	0.000000
14586.786600	0.097682	0.615661	0.015307	87.600693	-60.130573	0.277864	0.780439	0.000000	0.178258	0.000000	0.000000	0.000000	0.374267	-0.039398	-0.090418	0.000000	0.000000	4.000000	6.000000	0.000000
14586.789933	0.098925	0.615517	0.014874	87.404594	-61.807400	-1.478395	0.765370	0.000000	0.115880	0.000000	0.000000	0.000000	0.372893	-0.043163	-0.130138	0.000000	0.000000	4.000000	6.000000	0.000000
14586.793266	0.098925	0.615517	0.014874	87.404594	-61.807400	-1.478395	0.765370	0.000000	0.115880	0.000000	0.000000	0.000000	0.372893	-0.043163	-0.130138	0.000000	0.000000	4.000000	6.000000	0.000000
14586.796600	0.098925	0.615517	0.014874	87.404594	-61.807400	-1.478395	0.765370	0.000000	0.115880	0.000000	0.000000	0.000000	0.372893	-0.043163	-0.130138	0.000000	0.000000	4.000000	6.000000	0.000000
14586.799933	0.100126	0.615374	0.014356	87.261261	-63.026718	-2.860226	0.743680	0.000000	0.053731	0.000000	0.000000	0.000000	0.360224	-0.043027	-0.155424	0.000000	0.000000	4.000000	6.000000	0.000000
14586.803266	0.100126	0.615374	0.014356	87.261261	-63.026718	-2.860226	0.743680	0.000000	0.053731	0.000000	0.000000	0.000000	0.360224	-0.043027	-0.155424	0.000000	0.000000	4.000000	6.000000	0.000000
14586.806600	0.100126	0.615374	0.014356	87.261261	-63.026718	-2.860226	0.743680	0.000000	0.053731	0.000000	0.000000	0.000000	0.360224	-0.043027	-0.155424	0.000000	0.000000	4.000000	6.000000	0.000000
14586.809933	0.101244	0.615224	0.013787	87.166756	-63.961937	-3.643750	0.717776	0.000000	-0.006306	0.000000	0.000000	0.000000	0.335469	-0.044884	-0.170684	0.000000	0.000000	4.000000	6.000000	0.000000
14586.813266	0.101244	0.615224	0.013787	87.166756	-63.961937	-3.643750	0.717776	0.000000	-0.006306	0.000000	0.000000	0.000000	0.335469	-0.044884	-0.170684	0.000000	0.000000	4.000000	6.000000	0.000000
14586.816600	0.101244	0.615224	0.013787	87.166756	-63.961937	-3.643750	0.717776	0.000000	-0.006306	0.000000	0.000000	0.000000	0.335469	-0.044884	-0.170684	0.000000	0.000000	4.000000	6.000000	0.000000
14586.819933	0.102288	0.615081	0.013206	87.103218	-64.716072	-4.225314	0.689328	0.000000	-0.062218	0.000000	0.000000	0.000000	0.313161	-0.042885	-0.174197	0.000000	0.000000	4.000000	6.000000	0.000000
14586.823266	0.102288	0.615081	0.013206	87.103218	-64.716072	-4.225314	0.689328	0.000000	-0.062218	0.000000	0.000000	0.000000	0.313161	-0.042885	-0.174197	0.000000	0.000000	4.000000	6.000000	0.000000
14586.826600	0.102288	0.615081	0.013206	87.103218	-64.716072	-4.225314	0.689328	0.000000	-0.062218	0.000000	0.000000	0.000000	0.313161	-0.042885	-0.174197	0.000000	0.000000	4.000000	6.000000	0.000000
14586.829933	0.103268	0.614931	0.012661	87.067490	-65.338951	-4.655123	0.660296	0.000000	-0.114411	0.000000	0.000000	0.000000	0.293973	-0.044884	-0.163458	0.000000	0.000000	4.000000	6.000000	0.000000
14586.833266	0.103268	0.614931	0.012661	87.067490	-65.338951	-4.655123	0.660296	0.000000	-0.114411	0.000000	0.000000	0.000000	0.293973	-0.044884	-0.163458	0.000000	0.000000	4.000000	6.000000	0.000000
14586.836600	0.103268	0.614931	0.012661	87.067490	-65.338951	-4.655123	0.660296	0.000000	-0.114411	0.000000	0.000000	0.000000	0.293973	-0.044884	-0.163458	0.000000	0.000000	4.000000	6.000000	0.000000
14586.839933	0.104188	0.614795	0.012167	87.064484	-65.786636	-4.943226	0.633053	0.000000	-0.163407	0.000000	0.000000	0.000000	0.275909	-0.040981	-0.148071	0.000000	0.000000	4.000000	6.000000	0.000000
14586.843266	0.104188	0.614795	0.012167	87.064484	-65.786636	-4.943226	0.633053	0.000000	-0.163407	0.000000	0.000000	0.000000	0.275909	-0.040981	-0.148071	0.000000	0.000000	4.000000	6.000000	0.000000
14586.846600	0.104188	0.614795	0.012167	87.064484	-65.786636	-4.943226	0.633053	0.000000	-0.163407	0.000000	0.000000	0.000000	0.275909	-0.040981	-0.148071	0.000000	0.000000	4.000000	6.000000	0.000000
14586.849933	0.104188	0.614795	0.012167	87.070160	-66.214172	-5.307464	0.608374	0.000000	-0.209392	0.000000	0.000000	0.000000	0.275909	-0.040981	-0.148071	0.000000	0.000000	4.000000	6.000000	0.000000
14586.853266	0.105044	0.614652	0.011710	87.070160	-66.214172	-5.307464	0.608374	0.000000	-0.209392	0.000000	0.000000	0.000000	0.256967	-0.042972	-0.137100	0.000000	0.000000	4.000000	6.000000	0.000000
14586.856600	0.105044	0.614652	0.011710	87.070160	-66.214172	-5.307464	0.608374	0.000000	-0.209392	0.000000	0.000000	0.000000	0.256967	-0.042972	-0.137100	0.000000	0.000000	4.000000	6.000000	0.000000
14586.859933	0.105883	0.614502	0.011280	87.075371	-66.646309	-5.697541	0.608374	0.000000	-0.209392	0.000000	0.000000	0.000000	0.251466	-0.044955	-0.129041	0.000000	0.000000	4.000000	6.000000	0.000000
14586.863266	0.105883	0.614502	0.011280	87.075371	-66.646309	-5.697541	0.608374	0.000000	-0.209392	0.000000	0.000000	0.000000	0.251466	-0.044955	-0.129041	0.000000	0.000000	4.000000	6.000000	0.000000
14586.866600	0.105883	0.614502	0.011280	87.075371	-66.646309	-5.697541	0.608374	0.000000	-0.209392	0.000000	0.000000	0.000000	0.251466	-0.044955	-0.129041	0.000000	0.000000	4.000000	6.000000	0.000000
14586.869933	0.105883	0.614502	0.011280	87.079254	-66.962288	-5.944657	0.564017	0.000000	-0.294130	0.000000	0.000000	0.000000	0.251466	-0.044955	-0.129041	0.000000	0.000000	4.000000	6.000000	0.000000
14586.873266	0.106699	0.614398	0.010860	87.079254	-66.962288	-5.944657	0.564017	0.000000	-0.294130	0.000000	0.000000	0.000000	0.244880	-0.031202	-0.125976	0.000000	0.000000	4.000000	6.000000	0.000000
14586.876600	0.106699	0.614398	0.010860	87.079254	-66.962288	-5.944657	0.564017	0.000000	-0.294130	0.000000	0.000000	0.000000	0.244880	-0.031202	-0.125976	0.000000	0.000000	4.000000	6.000000	0.000000
14586.879933	0.107517	0.614313	0.010454	87.082611	-67.219002	-6.180163	0.564017	0.000000	-0.294130	0.000000	0.000000	0.000000	0.245557	-0.025323	-0.121887	0.000000	0.000000	4.000000	6.000000	0.000000
14586.883266	0.107517	0.614313	0.010454	87.082611	-67.219002	-6.180163	0.564017	0.000000	-0.294130	0.000000	0.000000	0.000000	0.245557	-0.025323	-0.121887	0.000000	0.000000	4.000000	6.000000	0.000000
14586.886600	0.107517	0.614313	0.010454	87.082611	-67.219002	-6.180163	0.564017	0.000000	-0.294130	0.000000	0.000000	0.000000	0.245557	-0.025323	-0.121887	0.000000	0.000000	4.000000	6.000000	0.000000
14586.889933	0.107517	0.614313	0.010454	87.085701	-67.473633	-6.536159	0.522707	0.000000	-0.375870	0.000000	0.000000	0.000000	0.245557	-0.025323	-0.121887	0.000000	0.000000	4.000000	6.000000	0.000000
14586.893266	0.108355	0.614255	0.010033	87.085701	-67.473633	-6.536159	0.522707	0.000000	-0.375870	0.000000	0.000000	0.000000	0.251286	-0.017453	-0.126379	0.000000	0.000000	4.000000	6.000000	0.000000
14586.896600	0.108355	0.614255	0.010033	87.085701	-67.473633	-6.536159	0.522707	0.000000	-0.375870	0.000000	0.000000	0.000000	0.251286	-0.017453	-0.126379	0.000000	0.000000	4.000000	6.000000	0.000000
14586.899933	0.109173	0.614217	0.009630	87.087715	-67.610222	-6.771260	0.522707	0.000000	-0.375870	0.000000	0.000000	0.000000	0.245333	-0.011591	-0.120753	0.000000	0.000000	4.000000	6.000000	0.000000
14586.903266	0.109173	0.614217	0.009630	87.087715	-67.610222	-6.771260	0.522707	0.000000	-0.375870	0.000000	0.000000	0.000000	0.245333	-0.011591	-0.120753	0.000000	0.000000	4.000000	6.000000	0.000000
14586.906600	0.109173	0.614217	0.009630	87.087715	-67.610222	-6.771260	0.522707	0.000000	-0.375870	0.000000	0.000000	0.000000	0.245333	-0.011591	-0.120753	0.000000	0.000000	4.000000	6.000000	0.000000
14586.909933	0.109173	0.614217	0.009630	87.089867	-67.750114	-6.998693	0.481518	0.000000	-0.458640	0.000000	0.000000	0.000000	0.245333	-0.011591	-0.120753	0.000000	0.000000	4.000000	6.000000	0.000000
14586.913266	0.109962	0.614184	0.009208	87.089867	-67.750114	-6.998693	0.481518	0.000000	-0.458640	0.000000	0.000000	0.000000	0.236693	-0.009617	-0.126657	0.000000	0.000000	4.000000	6.000000	0.000000
14586.916600	0.109962	0.614184	0.009208	87.089867	-67.750114	-6.998693	0.481518	0.000000	-0.458640	0.000000	0.000000	0.000000	0.236693	-0.009617	-0.126657	0.000000	0.000000	4.000000	6.000000	0.000000
14586.919933	0.110685	0.614198	0.008807	87.090805	-67.776566	-7.080631	0.481518	0.000000	-0.458640	0.000000	0.000000	0.000000	0.216916	0.004086	-0.120310	0.000000	0.000000	4.000000	6.000000	0.000000
14586.923266	0.110685	0.614198	0.008807	87.090805	-67.776566	-7.080631	0.481518	0.000000	-0.458640	0.000000	0.000000	0.000000	0.216916	0.004086	-0.120310	0.000000	0.000000	4.000000	6.000000	0.000000
14586.926600	0.110685	0.614198	0.008807	87.090805	-67.776566	-7.080631	0.481518	0.000000	-0.458640	0.000000	0.000000	0.000000	0.216916	0.004086	-0.120310	0.000000	0.000000	4.000000	6.000000	0.000000
14586.929933	0.110685	0.614198	0.008807	87.089462	-67.754402	-6.995492	0.440357	0.000000	-0.534241	0.000000	0.000000	0.000000	0.216916	0.004086	-0.120310	0.000000	0.000000	4.000000	6.000000	0.000000
14586.933266	0.111316	0.614238	0.008418	87.089462	-67.754402	-6.995492	0.440357	0.000000	-0.534241	0.000000	0.000000	0.000000	0.189481	0.011912	-0.116812	0.000000	0.000000	4.000000	6.000000	0.000000
14586.936600	0.111316	0.614238	0.008418	87.089462	-67.754402	-6.995492	0.440357	0.000000	-0.534241	0.000000	0.000000	0.000000	0.189481	0.011912	-0.116812	0.000000	0.000000	4.000000	6.000000	0.000000
14586.939933	0.111879	0.614304	0.008035	87.084084	-67.690315	-6.700750	0.440357	0.000000	-0.534241	0.000000	0.000000	0.000000	0.168732	0.019723	-0.114797	0.000000	0.000000	4.000000	6.000000	0.000000
14586.943266	0.111879	0.614304	0.008035	87.084084	-67.690315	-6.700750	0.440357	0.000000	-0.534241	0.000000	0.000000	0.000000	0.168732	0.019723	-0.114797	0.000000	0.000000	4.000000	6.000000	0.000000
14586.946600	0.111879	0.614304	0.008035	87.084084	-67.690315	-6.700750	0.440357	0.000000	-0.534241	0.000000	0.000000	0.000000	0.168732	0.019723	-0.114797	0.000000	0.000000	4.000000	6.000000	0.000000
14586.949933	0.111879	0.614304	0.008035	87.067955	-67.652824	-6.502391	0.401755	0.000000	-0.593943	0.000000	0.000000	0.000000	0.168732	0.019723	-0.114797	0.000000	0.000000	4.000000	6.000000	0.000000
14586.953266	0.112413	0.614376	0.007634	87.067955	-67.652824	-6.502391	0.401755	0.000000	-0.593943	0.000000	0.000000	0.000000	0.160161	0.021643	-0.120436	0.000000	0.000000	4.000000	6.000000	0.000000
14586.956600	0.112413	0.614376	0.007634	87.067955	-67.652824	-6.502391	0.401755	0.000000	-0.593943	0.000000	0.000000	0.000000	0.160161	0.021643	-0.120436	0.000000	0.000000	4.000000	6.000000	0.000000
14586.959933	0.112966	0.614474	0.007218	87.040512	-67.575432	-6.506844	0.401755	0.000000	-0.593943	0.000000	0.000000	0.000000	0.165912	0.029450	-0.124743	0.000000	0.000000	4.000000	6.000000	0.000000
14586.963266	0.112966	0.614474	0.007218	87.040512	-67.575432	-6.506844	0.401755	0.000000	-0.593943	0.000000	0.000000	0.000000	0.165912	0.029450	-0.124743	0.000000	0.000000	4.000000	6.000000	0.000000
14586.966600	0.112966	0.614474	0.007218	87.040512	-67.575432	-6.506844	0.401755	0.000000	-0.593943	0.000000	0.000000	0.000000	0.165912	0.029450	-0.124743	0.000000	0.000000	4.000000	6.000000	0.000000
14586.969933	0.112966	0.614474	0.007218	87.004608	-67.573601	-6.588870	0.360892	0.000000	-0.648289	0.000000	0.000000	0.000000	0.165912	0.029450	-0.124743	0.000000	0.000000	4.000000	6.000000	0.000000
14586.973266	0.113519	0.614572	0.006711	87.004608	-67.573601	-6.588870	0.360892	0.000000	-0.648289	0.000000	0.000000	0.000000	0.165975	0.029369	-0.152169	0.000000	0.000000	4.000000	6.000000	0.000000
14586.976600	0.113519	0.614572	0.006711	87.004608	-67.573601	-6.588870	0.360892	0.000000	-0.648289	0.000000	0.000000	0.000000	0.165975	0.029369	-0.152169	0.000000	0.000000	4.000000	6.000000	0.000000
14586.979933	0.114025	0.614695	0.006205	86.966492	-67.520569	-6.591623	0.360892	0.000000	-0.648289	0.000000	0.000000	0.000000	0.151801	0.037105	-0.151643	0.000000	0.000000	4.000000	6.000000	0.000000
14586.983266	0.114025	0.614695	0.006205	86.966492	-67.520569	-6.591623	0.360892	0.000000	-0.648289	0.000000	0.000000	0.000000	0.151801	0.037105	-0.151643	0.000000	0.000000	4.000000	6.000000	0.000000
14586.986600	0.114025	0.614695	0.006205	86.966492	-67.520569	-6.591623	0.360892	0.000000	-0.648289	0.000000	0.000000	0.000000	0.151801	0.037105	-0.151643	0.000000	0.000000	4.000000	6.000000	0.000000
14586.989933	0.114025	0.614695	0.006205	86.921204	-67.483620	-6.565746	0.310257	0.000000	-0.701252	0.000000	0.000000	0.000000	0.151801	0.037105	-0.151643	0.000000	0.000000	4.000000	6.000000	0.000000
14586.993266	0.114480	0.614825	0.005686	86.921204	-67.483620	-6.565746	0.310257	0.000000	-0.701252	0.000000	0.000000	0.000000	0.136541	0.038948	-0.155595	0.000000	0.000000	4.000000	6.000000	0.000000
14586.996600	0.114480	0.614825	0.005686	86.921204	-67.483620	-6.565746	0.310257	0.000000	-0.701252	0.000000	0.000000	0.000000	0.136541	0.038948	-0.155595	0.000000	0.000000	4.000000	6.000000	0.000000
14586.999933	0.114928	0.614961	0.005144	86.868622	-67.464767	-6.486481	0.310257	0.000000	-0.701252	0.000000	0.000000	0.000000	0.134467	0.040780	-0.162778	0.000000	0.000000	4.000000	6.000000	0.000000
14587.003266	0.114928	0.614961	0.005144	86.868622	-67.464767	-6.486481	0.310257	0.000000	-0.701252	0.000000	0.000000	0.000000	0.134467	0.040780	-0.162778	0.000000	0.000000	4.000000	6.000000	0.000000
14587.006600	0.114928	0.614961	0.005144	86.868622	-67.464767	-6.486481	0.310257	0.000000	-0.701252	0.000000	0.000000	0.000000	0.134467	0.040780	-0.162778	0.000000	0.000000	4.000000	6.000000	0.000000
14587.009933	0.114928	0.614961	0.005144	86.807510	-67.521660	-6.484918	0.257195	0.000000	-0.746419	0.000000	0.000000	0.000000	0.134467	0.040780	-0.162778	0.000000	0.000000	4.000000	6.000000	0.000000
14587.013266	0.115278	0.615084	0.004584	86.807510	-67.521660	-6.484918	0.257195	0.000000	-0.746419	0.000000	0.000000	0.000000	0.104934	0.036687	-0.167906	0.000000	0.000000	4.000000	6.000000	0.000000
14587.016600	0.115278	0.615084	0.004584	86.807510	-67.521660	-6.484918	0.257195	0.000000	-0.746419	0.000000	0.000000	0.000000	0.104934	0.036687	-0.167906	0.000000	0.000000	4.000000	6.000000	0.000000
14587.019933	0.115615	0.615219	0.004068	86.738953	-67.537231	-6.482002	0.257195	0.000000	-0.746419	0.000000	0.000000	0.000000	0.100946	0.040497	-0.154828	0.000000	0.000000	4.000000	6.000000	0.000000
14587.023266	0.115615	0.615219	0.004068	86.738953	-67.537231	-6.482002	0.257195	0.000000	-0.746419	0.000000	0.000000	0.000000	0.100946	0.040497	-0.154828	0.000000	0.000000	4.000000	6.000000	0.000000
14587.026600	0.115615	0.615219	0.004068	86.738953	-67.537231	-6.482002	0.257195	0.000000	-0.746419	0.000000	0.000000	0.000000	0.100946	0.040497	-0.154828	0.000000	0.000000	4.000000	6.000000	0.000000
14587.029933	0.115615	0.615219	0.004068	86.683174	-67.588547	-6.496773	0.203406	0.000000	-0.780733	0.000000	0.000000	0.000000	0.100946	0.040497	-0.154828	0.000000	0.000000	4.000000	6.000000	0.000000
14587.033266	0.115881	0.615333	0.003553	86.683174	-67.588547	-6.496773	0.203406	0.000000	-0.780733	0.000000	0.000000	0.000000	0.079855	0.034493	-0.154488	0.000000	0.000000	4.000000	6.000000	0.000000
14587.036600	0.115881	0.615333	0.003553	86.683174	-67.588547	-6.496773	0.203406	0.000000	-0.780733	0.000000	0.000000	0.000000	0.079855	0.034493	-0.154488	0.000000	0.000000	4.000000	6.000000	0.000000
14587.039933	0.116118	0.615454	0.003020	86.648994	-67.602867	-6.494360	0.203406	0.000000	-0.780733	0.000000	0.000000	0.000000	0.071293	0.036273	-0.159932	0.000000	0.000000	4.000000	6.000000	0.000000
14587.043266	0.116118	0.615454	0.003020	86.648994	-67.602867	-6.494360	0.203406	0.000000	-0.780733	0.000000	0.000000	0.000000	0.071293	0.036273	-0.159932	0.000000	0.000000	4.000000	6.000000	0.000000
14587.046600	0.116118	0.615454	0.003020	86.648994	-67.602867	-6.494360	0.203406	0.000000	-0.780733	0.000000	0.000000	0.000000	0.071293	0.036273	-0.159932	0.000000	0.000000	4.000000	6.000000	0.000000
14587.049933	0.116118	0.615454	0.003020	86.622574	-67.664680	-6.573359	0.151002	0.000000	-0.805924	0.000000	0.000000	0.000000	0.071293	0.036273	-0.159932	0.000000	0.000000	4.000000	6.000000	0.000000
14587.053266	0.116286	0.615555	0.002488	86.622574	-67.664680	-6.573359	0.151002	0.000000	-0.805924	0.000000	0.000000	0.000000	0.050281	0.030259	-0.159539	0.000000	0.000000	4.000000	6.000000	0.000000
14587.056600	0.116286	0.615555	0.002488	86.622574	-67.664680	-6.573359	0.151002	0.000000	-0.805924	0.000000	0.000000	0.000000	0.050281	0.030259	-0.159539	0.000000	0.000000	4.000000	6.000000	0.000000
14587.059933	0.116368	0.615630	0.001987	86.596481	-67.785065	-6.679040	0.151002	0.000000	-0.805924	0.000000	0.000000	0.000000	0.024571	0.022361	-0.150437	0.000000	0.000000	4.000000	6.000000	0.000000
14587.063266	0.116368	0.615630	0.001987	86.596481	-67.785065	-6.679040	0.151002	0.000000	-0.805924	0.000000	0.000000	0.000000	0.024571	0.022361	-0.150437	0.000000	0.000000	4.000000	6.000000	0.000000
14587.066600	0.116368	0.615630	0.001987	86.596481	-67.785065	-6.679040	0.151002	0.000000	-0.805924	0.000000	0.000000	0.000000	0.024571	0.022361	-0.150437	0.000000	0.000000	4.000000	6.000000	0.000000
14587.069933	0.116368	0.615630	0.001987	86.568520	-67.913864	-6.778364	0.099340	0.000000	-0.818399	0.000000	0.000000	0.000000	0.024571	0.022361	-0.150437	0.000000	0.000000	4.000000	6.000000	0.000000
14587.073266	0.116378	0.615710	0.001478	86.568520	-67.913864	-6.778364	0.099340	0.000000	-0.818399	0.000000	0.000000	0.000000	0.003058	0.024124	-0.152522	0.000000	0.000000	4.000000	6.000000	0.000000
14587.076600	0.116378	0.615710	0.001478	86.568520	-67.913864	-6.778364	0.099340	0.000000	-0.818399	0.000000	0.000000	0.000000	0.003058	0.024124	-0.152522	0.000000	0.000000	4.000000	6.000000	0.000000
14587.079933	0.116378	0.615710	0.001478	86.545998	-68.043182	-6.926896	0.099340	0.000000	-0.818399	0.000000	0.000000	0.000000	0.003058	0.024124	-0.152522	0.000000	0.000000	4.000000	6.000000	0.000000
14587.083266	0.116378	0.615710	0.001478	86.545998	-68.043182	-6.926896	0.099340	0.000000	-0.818399	0.000000	0.000000	0.000000	0.003058	0.024124	-0.152522	0.000000	0.000000	4.000000	6.000000	0.000000
14587.086600	0.116329	0.615784	0.001010	86.545998	-68.043182	-6.926896	0.099340	0.000000	-0.818399	0.000000	0.000000	0.000000	-0.014822	0.022103	-0.140548	0.000000	0.000000	4.000000	6.000000	0.000000
14587.089933	0.116214	0.615857	0.000558	86.541466	-68.153633	-7.033851	0.073919	0.000000	-0.818909	0.000000	0.000000	0.000000	-0.034429	0.021974	-0.135608	0.000000	0.000000	4.000000	6.000000	0.000000
14587.093266	0.116214	0.615857	0.000558	86.541466	-68.153633	-7.033851	0.073919	0.000000	-0.818909	0.000000	0.000000	0.000000	-0.034429	0.021974	-0.135608	0.000000	0.000000	4.000000	6.000000	0.000000
14587.096600	0.116214	0.615857	0.000558	86.541466	-68.153633	-7.033851	0.073919	0.000000	-0.818909	0.000000	0.000000	0.000000	-0.034429	0.021974	-0.135608	0.000000	0.000000	4.000000	6.000000	0.000000
14587.099933	0.116214	0.615857	0.000558	86.542603	-68.310387	-7.188212	0.027893	0.000000	-0.810701	0.000000	0.000000	0.000000	-0.034429	0.021974	-0.135608	0.000000	0.000000	4.000000	6.000000	0.000000
14587.103266	0.116058	0.615904	0.000125	86.542603	-68.310387	-7.188212	0.027893	0.000000	-0.810701	0.000000	0.000000	0.000000	-0.046821	0.014097	-0.129814	0.000000	0.000000	4.000000	6.000000	0.000000
14587.106600	0.116058	0.615904	0.000125	86.542603	-68.310387	-7.188212	0.027893	0.000000	-0.810701	0.000000	0.000000	0.000000	-0.046821	0.014097	-0.129814	0.000000	0.000000	4.000000	6.000000	0.000000
14587.109933	0.116058	0.615904	0.000125	86.543282	-68.383049	-7.252947	0.027893	0.000000	-0.810701	0.000000	0.000000	0.000000	-0.046821	0.014097	-0.129814	0.000000	0.000000	4.000000	6.000000	0.000000
14587.113266	0.116058	0.615904	0.000125	86.543282	-68.383049	-7.252947	0.027893	0.000000	-0.810701	0.000000	0.000000	0.000000	-0.046821	0.014097	-0.129814	0.000000	0.000000	4.000000	6.000000	0.000000
14587.116600	0.115912	0.615964	-0.000269	86.543282	-68.383049	-7.252947	0.027893	0.000000	-0.810701	0.000000	0.000000	0.000000	-0.043875	0.018024	-0.118301	0.000000	0.000000	4.000000	6.000000	0.000000
14587.119933	0.115768	0.615998	-0.000655	86.544304	-68.504440	-7.369244	0.006258	0.000000	-0.802897	0.000000	0.000000	0.000000	-0.043218	0.010180	-0.115811	0.000000	0.000000	4.000000	6.000000	0.000000
14587.123266	0.115768	0.615998	-0.000655	86.544304	-68.504440	-7.369244	0.006258	0.000000	-0.802897	0.000000	0.000000	0.000000	-0.043218	0.010180	-0.115811	0.000000	0.000000	4.000000	6.000000	0.000000
14587.126600	0.115768	0.615998	-0.000655	86.544304	-68.504440	-7.369244	0.006258	0.000000	-0.802897	0.000000	0.000000	0.000000	-0.043218	0.010180	-0.115811	0.000000	0.000000	4.000000	6.000000	0.000000
14587.129933	0.115768	0.615998	-0.000655	86.546112	-68.720642	-7.588704	-0.032761	0.000000	-0.788382	0.000000	0.000000	0.000000	-0.043218	0.010180	-0.115811	0.000000	0.000000	4.000000	6.000000	0.000000
14587.133266	0.115709	0.615987	-0.001070	86.546112	-68.720642	-7.588704	-0.032761	0.000000	-0.788382	0.000000	0.000000	0.000000	-0.017726	-0.003473	-0.124426	0.000000	0.000000	4.000000	6.000000	0.000000
14587.136600	0.115709	0.615987	-0.001070	86.546112	-68.720642	-7.588704	-0.032761	0.000000	-0.788382	0.000000	0.000000	0.000000	-0.017726	-0.003473	-0.124426	0.000000	0.000000	4.000000	6.000000	0.000000
14587.139933	0.115709	0.615987	-0.001070	86.547020	-68.739792	-7.616919	-0.032761	0.000000	-0.788382	0.000000	0.000000	0.000000	-0.017726	-0.003473	-0.124426	0.000000	0.000000	4.000000	6.000000	0.000000
14587.143266	0.115709	0.615987	-0.001070	86.547020	-68.739792	-7.616919	-0.032761	0.000000	-0.788382	0.000000	0.000000	0.000000	-0.017726	-0.003473	-0.124426	0.000000	0.000000	4.000000	6.000000	0.000000
14587.146600	0.115661	0.615961	-0.001529	86.547020	-68.739792	-7.616919	-0.032761	0.000000	-0.788382	0.000000	0.000000	0.000000	-0.014201	-0.007567	-0.137655	0.000000	0.000000	4.000000	6.000000	0.000000
14587.149933	0.115651	0.615943	-0.001931	86.532082	-68.440628	-7.336539	-0.053499	0.000000	-0.785428	0.000000	0.000000	0.000000	-0.003036	-0.005478	-0.120724	0.000000	0.000000	4.000000	6.000000	0.000000
14587.153266	0.115651	0.615943	-0.001931	86.532082	-68.440628	-7.336539	-0.053499	0.000000	-0.785428	0.000000	0.000000	0.000000	-0.003036	-0.005478	-0.120724	0.000000	0.000000	4.000000	6.000000	0.000000
14587.156600	0.115651	0.615943	-0.001931	86.532082	-68.440628	-7.336539	-0.053499	0.000000	-0.785428	0.000000	0.000000	0.000000	-0.003036	-0.005478	-0.120724	0.000000	0.000000	4.000000	6.000000	0.000000
14587.159933	0.115651	0.615943	-0.001931	86.466202	-67.760292	-6.699230	-0.096562	0.000000	-0.782555	0.000000	0.000000	0.000000	-0.003036	-0.005478	-0.120724	0.000000	0.000000	4.000000	6.000000	0.000000
14587.163266	0.115659	0.615905	-0.002354	86.466202	-67.760292	-6.699230	-0.096562	0.000000	-0.782555	0.000000	0.000000	0.000000	0.002238	-0.011377	-0.126910	0.000000	0.000000	4.000000	6.000000	0.000000
14587.166600	0.115659	0.615905	-0.002354	86.466202	-67.760292	-6.699230	-0.096562	0.000000	-0.782555	0.000000	0.000000	0.000000	0.002238	-0.011377	-0.126910	0.000000	0.000000	4.000000	6.000000	0.000000
14587.169933	0.115659	0.615905	-0.002354	86.352509	-67.037369	-6.043911	-0.096562	0.000000	-0.782555	0.000000	0.000000	0.000000	0.002238	-0.011377	-0.126910	0.000000	0.000000	4.000000	6.000000	0.000000
14587.173266	0.115659	0.615905	-0.002354	86.352509	-67.037369	-6.043911	-0.096562	0.000000	-0.782555	0.000000	0.000000	0.000000	0.002238	-0.011377	-0.126910	0.000000	0.000000	4.000000	6.000000	0.000000
14587.176600	0.115656	0.615855	-0.002725	86.352509	-67.037369	-6.043911	-0.096562	0.000000	-0.782555	0.000000	0.000000	0.000000	-0.000711	-0.015092	-0.111197	0.000000	0.000000	4.000000	6.000000	0.000000
14587.179933	0.115613	0.615779	-0.003076	86.218452	-66.600311	-5.667798	-0.117713	0.000000	-0.782928	0.000000	0.000000	0.000000	-0.013051	-0.022815	-0.105403	0.000000	0.000000	4.000000	6.000000	0.000000
14587.183266	0.115613	0.615779	-0.003076	86.218452	-66.600311	-5.667798	-0.117713	0.000000	-0.782928	0.000000	0.000000	0.000000	-0.013051	-0.022815	-0.105403	0.000000	0.000000	4.000000	6.000000	0.000000
14587.186600	0.115613	0.615779	-0.003076	86.218452	-66.600311	-5.667798	-0.117713	0.000000	-0.782928	0.000000	0.000000	0.000000	-0.013051	-0.022815	-0.105403	0.000000	0.000000	4.000000	6.000000	0.000000
14587.189933	0.115613	0.615779	-0.003076	86.063286	-66.450302	-5.517775	-0.153813	0.000000	-0.780635	0.000000	0.000000	0.000000	-0.013051	-0.022815	-0.105403	0.000000	0.000000	4.000000	6.000000	0.000000
14587.193266	0.115593	0.615677	-0.003425	86.063286	-66.450302	-5.517775	-0.153813	0.000000	-0.780635	0.000000	0.000000	0.000000	-0.005974	-0.030504	-0.104552	0.000000	0.000000	4.000000	6.000000	0.000000
14587.196600	0.115593	0.615677	-0.003425	86.063286	-66.450302	-5.517775	-0.153813	0.000000	-0.780635	0.000000	0.000000	0.000000	-0.005974	-0.030504	-0.104552	0.000000	0.000000	4.000000	6.000000	0.000000
14587.199933	0.115579	0.615569	-0.003750	85.904617	-66.539711	-5.515542	-0.153813	0.000000	-0.780635	0.000000	0.000000	0.000000	-0.004213	-0.032335	-0.097530	0.000000	0.000000	4.000000	6.000000	0.000000
14587.203266	0.115579	0.615569	-0.003750	85.904617	-66.539711	-5.515542	-0.153813	0.000000	-0.780635	0.000000	0.000000	0.000000	-0.004213	-0.032335	-0.097530	0.000000	0.000000	4.000000	6.000000	0.000000
14587.206600	0.115579	0.615569	-0.003750	85.904617	-66.539711	-5.515542	-0.153813	0.000000	-0.780635	0.000000	0.000000	0.000000	-0.004213	-0.032335	-0.097530	0.000000	0.000000	4.000000	6.000000	0.000000
14587.209933	0.115543	0.615461	-0.004070	85.773720	-66.708122	-5.679326	-0.187494	0.000000	-0.778937	0.000000	0.000000	0.000000	-0.010700	-0.032360	-0.095907	0.000000	0.000000	4.000000	6.000000	0.000000
14587.213266	0.115543	0.615461	-0.004070	85.773720	-66.708122	-5.679326	-0.187494	0.000000	-0.778937	0.000000	0.000000	0.000000	-0.010700	-0.032360	-0.095907	0.000000	0.000000	4.000000	6.000000	0.000000
14587.216600	0.115543	0.615461	-0.004070	85.773720	-66.708122	-5.679326	-0.187494	0.000000	-0.778937	0.000000	0.000000	0.000000	-0.010700	-0.032360	-0.095907	0.000000	0.000000	4.000000	6.000000	0.000000
14587.219933	0.115543	0.615461	-0.004070	85.679085	-67.091370	-6.136285	-0.203478	0.000000	-0.777153	0.000000	0.000000	0.000000	-0.010700	-0.032360	-0.095907	0.000000	0.000000	4.000000	6.000000	0.000000
14587.223266	0.115463	0.615309	-0.004385	85.679085	-67.091370	-6.136285	-0.203478	0.000000	-0.777153	0.000000	0.000000	0.000000	-0.024138	-0.045844	-0.094664	0.000000	0.000000	4.000000	6.000000	0.000000
14587.226600	0.115463	0.615309	-0.004385	85.679085	-67.091370	-6.136285	-0.203478	0.000000	-0.777153	0.000000	0.000000	0.000000	-0.024138	-0.045844	-0.094664	0.000000	0.000000	4.000000	6.000000	0.000000
14587.229933	0.115463	0.615309	-0.004385	85.628609	-67.370193	-6.449599	-0.203478	0.000000	-0.777153	0.000000	0.000000	0.000000	-0.024138	-0.045844	-0.094664	0.000000	0.000000	4.000000	6.000000	0.000000
14587.233266	0.115463	0.615309	-0.004385	85.628609	-67.370193	-6.449599	-0.203478	0.000000	-0.777153	0.000000	0.000000	0.000000	-0.024138	-0.045844	-0.094664	0.000000	0.000000	4.000000	6.000000	0.000000
14587.236600	0.115370	0.615169	-0.004657	85.628609	-67.370193	-6.449599	-0.203478	0.000000	-0.777153	0.000000	0.000000	0.000000	-0.027638	-0.041818	-0.081471	0.000000	0.000000	4.000000	6.000000	0.000000
14587.239933	0.115370	0.615169	-0.004657	85.627266	-67.471626	-6.542417	-0.219256	0.000000	-0.773130	0.000000	0.000000	0.000000	-0.027638	-0.041818	-0.081471	0.000000	0.000000	4.000000	6.000000	0.000000
14587.243266	0.115370	0.615169	-0.004657	85.627266	-67.471626	-6.542417	-0.219256	0.000000	-0.773130	0.000000	0.000000	0.000000	-0.027638	-0.041818	-0.081471	0.000000	0.000000	4.000000	6.000000	0.000000
14587.246600	0.115370	0.615169	-0.004657	85.627266	-67.471626	-6.542417	-0.219256	0.000000	-0.773130	0.000000	0.000000	0.000000	-0.027638	-0.041818	-0.081471	0.000000	0.000000	4.000000	6.000000	0.000000
14587.249933	0.115101	0.614892	-0.005087	85.626999	-67.201096	-6.263757	-0.232834	0.000000	-0.768524	0.000000	0.000000	0.000000	-0.080919	-0.083159	-0.129146	0.000000	0.000000	4.000000	6.000000	0.000000
14587.253266	0.115101	0.614892	-0.005087	85.626999	-67.201096	-6.263757	-0.232834	0.000000	-0.768524	0.000000	0.000000	0.000000	-0.080919	-0.083159	-0.129146	0.000000	0.000000	4.000000	6.000000	0.000000
14587.256600	0.115101	0.614892	-0.005087	85.626999	-67.201096	-6.263757	-0.232834	0.000000	-0.768524	0.000000	0.000000	0.000000	-0.080919	-0.083159	-0.129146	0.000000	0.000000	4.000000	6.000000	0.000000
14587.259933	0.115101	0.614892	-0.005087	85.623734	-66.563126	-5.612955	-0.254358	0.000000	-0.755038	0.000000	0.000000	0.000000	-0.080919	-0.083159	-0.129146	0.000000	0.000000	4.000000	6.000000	0.000000
14587.263266	0.114955	0.614768	-0.005213	85.623734	-66.563126	-5.612955	-0.254358	0.000000	-0.755038	0.000000	0.000000	0.000000	-0.043873	-0.037310	-0.037725	0.000000	0.000000	4.000000	6.000000	0.000000
14587.266600	0.114955	0.614768	-0.005213	85.623734	-66.563126	-5.612955	-0.254358	0.000000	-0.755038	0.000000	0.000000	0.000000	-0.043873	-0.037310	-0.037725	0.000000	0.000000	4.000000	6.000000	0.000000
14587.269933	0.114955	0.614768	-0.005213	85.618629	-65.772858	-4.813089	-0.254358	0.000000	-0.755038	0.000000	0.000000	0.000000	-0.043873	-0.037310	-0.037725	0.000000	0.000000	4.000000	6.000000	0.000000
14587.273266	0.114955	0.614768	-0.005213	85.618629	-65.772858	-4.813089	-0.254358	0.000000	-0.755038	0.000000	0.000000	0.000000	-0.043873	-0.037310	-0.037725	0.000000	0.000000	4.000000	6.000000	0.000000
14587.276600	0.114830	0.614645	-0.005253	85.618629	-65.772858	-4.813089	-0.254358	0.000000	-0.755038	0.000000	0.000000	0.000000	-0.037327	-0.036851	-0.012055	0.000000	0.000000	4.000000	6.000000	0.000000
14587.279933	0.114830	0.614645	-0.005253	85.616257	-65.369888	-4.404857	-0.260646	0.000000	-0.747726	0.000000	0.000000	0.000000	-0.037327	-0.036851	-0.012055	0.000000	0.000000	4.000000	6.000000	0.000000
14587.283266	0.114830	0.614645	-0.005253	85.616257	-65.369888	-4.404857	-0.260646	0.000000	-0.747726	0.000000	0.000000	0.000000	-0.037327	-0.036851	-0.012055	0.000000	0.000000	4.000000	6.000000	0.000000
14587.286600	0.114830	0.614645	-0.005253	85.616257	-65.369888	-4.404857	-0.260646	0.000000	-0.747726	0.000000	0.000000	0.000000	-0.037327	-0.036851	-0.012055	0.000000	0.000000	4.000000	6.000000	0.000000
14587.289933	0.114677	0.614341	-0.005406	85.618050	-65.415817	-4.446837	-0.262655	0.000000	-0.741505	0.000000	0.000000	0.000000	-0.045929	-0.091184	-0.045996	0.000000	0.000000	4.000000	6.000000	0.000000
14587.293266	0.114677	0.614341	-0.005406	85.618050	-65.415817	-4.446837	-0.262655	0.000000	-0.741505	0.000000	0.000000	0.000000	-0.045929	-0.091184	-0.045996	0.000000	0.000000	4.000000	6.000000	0.000000
14587.296600	0.114677	0.614341	-0.005406	85.618050	-65.415817	-4.446837	-0.262655	0.000000	-0.741505	0.000000	0.000000	0.000000	-0.045929	-0.091184	-0.045996	0.000000	0.000000	4.000000	6.000000	0.000000
14587.299933	0.114677	0.614341	-0.005406	85.621941	-65.697380	-4.729219	-0.270321	0.000000	-0.733850	0.000000	0.000000	0.000000	-0.045929	-0.091184	-0.045996	0.000000	0.000000	4.000000	6.000000	0.000000
14587.303266	0.114656	0.614199	-0.005489	85.621941	-65.697380	-4.729219	-0.270321	0.000000	-0.733850	0.000000	0.000000	0.000000	-0.006304	-0.042670	-0.024833	0.000000	0.000000	4.000000	6.000000	0.000000
14587.306600	0.114656	0.614199	-0.005489	85.621941	-65.697380	-4.729219	-0.270321	0.000000	-0.733850	0.000000	0.000000	0.000000	-0.006304	-0.042670	-0.024833	0.000000	0.000000	4.000000	6.000000	0.000000
14587.309933	0.114635	0.614056	-0.005572	85.625694	-65.979401	-5.012098	-0.270321	0.000000	-0.733850	0.000000	0.000000	0.000000	-0.006309	-0.042650	-0.024848	0.000000	0.000000	4.000000	6.000000	0.000000
14587.313266	0.114635	0.614056	-0.005572	85.625694	-65.979401	-5.012098	-0.270321	0.000000	-0.733850	0.000000	0.000000	0.000000	-0.006309	-0.042650	-0.024848	0.000000	0.000000	4.000000	6.000000	0.000000
14587.316600	0.114635	0.614056	-0.005572	85.625694	-65.979401	-5.012098	-0.270321	0.000000	-0.733850	0.000000	0.000000	0.000000	-0.006309	-0.042650	-0.024848	0.000000	0.000000	4.000000	6.000000	0.000000
14587.319933	0.114635	0.614056	-0.005572	85.629150	-66.231697	-5.265282	-0.278601	0.000000	-0.731748	0.000000	0.000000	0.000000	-0.006309	-0.042650	-0.024848	0.000000	0.000000	4.000000	6.000000	0.000000
14587.323266	0.114618	0.613934	-0.005640	85.629150	-66.231697	-5.265282	-0.278601	0.000000	-0.731748	0.000000	0.000000	0.000000	-0.005151	-0.036807	-0.020303	0.000000	0.000000	4.000000	6.000000	0.000000
14587.326600	0.114618	0.613934	-0.005640	85.629150	-66.231697	-5.265282	-0.278601	0.000000	-0.731748	0.000000	0.000000	0.000000	-0.005151	-0.036807	-0.020303	0.000000	0.000000	4.000000	6.000000	0.000000
14587.329933	0.114618	0.613934	-0.005640	85.631927	-66.446686	-5.478352	-0.278601	0.000000	-0.731748	0.000000	0.000000	0.000000	-0.005151	-0.036807	-0.020303	0.000000	0.000000	4.000000	6.000000	0.000000
14587.333266	0.114618	0.613934	-0.005640	85.631927	-66.446686	-5.478352	-0.278601	0.000000	-0.731748	0.000000	0.000000	0.000000	-0.005151	-0.036807	-0.020303	0.000000	0.000000	4.000000	6.000000	0.000000
14587.336600	0.114607	0.613805	-0.005684	85.631927	-66.446686	-5.478352	-0.278601	0.000000	-0.731748	0.000000	0.000000	0.000000	-0.003366	-0.038606	-0.013265	0.000000	0.000000	4.000000	6.000000	0.000000
14587.339933	0.114607	0.613805	-0.005684	85.633537	-66.525139	-5.560477	-0.281985	0.000000	-0.730889	0.000000	0.000000	0.000000	-0.003366	-0.038606	-0.013265	0.000000	0.000000	4.000000	6.000000	0.000000
14587.343266	0.114607	0.613805	-0.005684	85.633537	-66.525139	-5.560477	-0.281985	0.000000	-0.730889	0.000000	0.000000	0.000000	-0.003366	-0.038606	-0.013265	0.000000	0.000000	4.000000	6.000000	0.000000
14587.346600	0.114607	0.613805	-0.005684	85.633537	-66.525139	-5.560477	-0.281985	0.000000	-0.730889	0.000000	0.000000	0.000000	-0.003366	-0.038606	-0.013265	0.000000	0.000000	4.000000	6.000000	0.000000
14587.349933	0.114598	0.613581	-0.005719	85.634933	-66.576096	-5.612441	-0.284196	0.000000	-0.730328	0.000000	0.000000	0.000000	-0.002637	-0.067310	-0.010386	0.000000	0.000000	4.000000	6.000000	0.000000
14587.353266	0.114598	0.613581	-0.005719	85.634933	-66.576096	-5.612441	-0.284196	0.000000	-0.730328	0.000000	0.000000	0.000000	-0.002637	-0.067310	-0.010386	0.000000	0.000000	4.000000	6.000000	0.000000
14587.356600	0.114598	0.613581	-0.005719	85.634933	-66.576096	-5.612441	-0.284196	0.000000	-0.730328	0.000000	0.000000	0.000000	-0.002637	-0.067310	-0.010386	0.000000	0.000000	4.000000	6.000000	0.000000
14587.359933	0.114598	0.613581	-0.005719	85.634621	-66.455261	-5.492667	-0.285927	0.000000	-0.729888	0.000000	0.000000	0.000000	-0.002637	-0.067310	-0.010386	0.000000	0.000000	4.000000	6.000000	0.000000
14587.363266	0.114610	0.613498	-0.005670	85.634621	-66.455261	-5.492667	-0.285927	0.000000	-0.729888	0.000000	0.000000	0.000000	0.003681	-0.024723	0.014499	0.000000	0.000000	4.000000	6.000000	0.000000
14587.366600	0.114610	0.613498	-0.005670	85.634621	-66.455261	-5.492667	-0.285927	0.000000	-0.729888	0.000000	0.000000	0.000000	0.003681	-0.024723	0.014499	0.000000	0.000000	4.000000	6.000000	0.000000
14587.369933	0.114610	0.613498	-0.005670	85.634666	-66.415070	-5.453075	-0.285927	0.000000	-0.729888	0.000000	0.000000	0.000000	0.003681	-0.024723	0.014499	0.000000	0.000000	4.000000	6.000000	0.000000
14587.373266	0.114610	0.613498	-0.005670	85.634666	-66.415070	-5.453075	-0.285927	0.000000	-0.729888	0.000000	0.000000	0.000000	0.003681	-0.024723	0.014499	0.000000	0.000000	4.000000	6.000000	0.000000
14587.376600	0.114632	0.613429	-0.005583	85.634666	-66.415070	-5.453075	-0.285927	0.000000	-0.729888	0.000000	0.000000	0.000000	0.006626	-0.020684	0.026110	0.000000	0.000000	4.000000	6.000000	0.000000
14587.379933	0.114632	0.613429	-0.005583	85.635155	-66.455559	-5.493693	-0.283510	0.000000	-0.730502	0.000000	0.000000	0.000000	0.006626	-0.020684	0.026110	0.000000	0.000000	4.000000	6.000000	0.000000
14587.383266	0.114632	0.613429	-0.005583	85.635155	-66.455559	-5.493693	-0.283510	0.000000	-0.730502	0.000000	0.000000	0.000000	0.006626	-0.020684	0.026110	0.000000	0.000000	4.000000	6.000000	0.000000
14587.386600	0.114632	0.613429	-0.005583	85.635155	-66.455559	-5.493693	-0.283510	0.000000	-0.730502	0.000000	0.000000	0.000000	0.006626	-0.020684	0.026110	0.000000	0.000000	4.000000	6.000000	0.000000
14587.389933	0.114647	0.613324	-0.005344	85.635696	-66.501427	-5.534234	-0.279159	0.000000	-0.731606	0.000000	0.000000	0.000000	0.004492	-0.031581	0.071656	0.000000	0.000000	4.000000	6.000000	0.000000
14587.393266	0.114647	0.613324	-0.005344	85.635696	-66.501427	-5.534234	-0.279159	0.000000	-0.731606	0.000000	0.000000	0.000000	0.004492	-0.031581	0.071656	0.000000	0.000000	4.000000	6.000000	0.000000
14587.396600	0.114647	0.613324	-0.005344	85.635696	-66.501427	-5.534234	-0.279159	0.000000	-0.731606	0.000000	0.000000	0.000000	0.004492	-0.031581	0.071656	0.000000	0.000000	4.000000	6.000000	0.000000
14587.399933	0.114647	0.613324	-0.005344	85.635155	-66.469177	-5.493676	-0.267216	0.000000	-0.732355	0.000000	0.000000	0.000000	0.004492	-0.031581	0.071656	0.000000	0.000000	4.000000	6.000000	0.000000
14587.403266	0.114628	0.613301	-0.005148	85.635155	-66.469177	-5.493676	-0.267216	0.000000	-0.732355	0.000000	0.000000	0.000000	-0.005638	-0.006887	0.058793	0.000000	0.000000	4.000000	6.000000	0.000000
14587.406600	0.114628	0.613301	-0.005148	85.635155	-66.469177	-5.493676	-0.267216	0.000000	-0.732355	0.000000	0.000000	0.000000	-0.005638	-0.006887	0.058793	0.000000	0.000000	4.000000	6.000000	0.000000
14587.409933	0.114628	0.613301	-0.005148	85.635155	-66.482704	-5.493625	-0.267216	0.000000	-0.732355	0.000000	0.000000	0.000000	-0.005638	-0.006887	0.058793	0.000000	0.000000	4.000000	6.000000	0.000000
14587.413266	0.114628	0.613301	-0.005148	85.635155	-66.482704	-5.493625	-0.267216	0.000000	-0.732355	0.000000	0.000000	0.000000	-0.005638	-0.006887	0.058793	0.000000	0.000000	4.000000	6.000000	0.000000
14587.416600	0.114557	0.613265	-0.004980	85.635155	-66.482704	-5.493625	-0.267216	0.000000	-0.732355	0.000000	0.000000	0.000000	-0.021477	-0.010898	0.050440	0.000000	0.000000	4.000000	6.000000	0.000000
14587.419933	0.114452	0.613241	-0.004854	85.635155	-66.499046	-5.493628	-0.257417	0.000000	-0.731415	0.000000	0.000000	0.000000	-0.031510	-0.007296	0.037970	0.000000	0.000000	4.000000	6.000000	0.000000
14587.423266	0.114452	0.613241	-0.004854	85.635155	-66.499046	-5.493628	-0.257417	0.000000	-0.731415	0.000000	0.000000	0.000000	-0.031510	-0.007296	0.037970	0.000000	0.000000	4.000000	6.000000	0.000000
14587.426600	0.114452	0.613241	-0.004854	85.635155	-66.499046	-5.493628	-0.257417	0.000000	-0.731415	0.000000	0.000000	0.000000	-0.031510	-0.007296	0.037970	0.000000	0.000000	4.000000	6.000000	0.000000
14587.429933	0.114452	0.613241	-0.004854	85.635155	-66.515373	-5.493630	-0.242682	0.000000	-0.722584	0.000000	0.000000	0.000000	-0.031510	-0.007296	0.037970	0.000000	0.000000	4.000000	6.000000	0.000000
14587.433266	0.114319	0.613222	-0.004745	85.635155	-66.515373	-5.493630	-0.242682	0.000000	-0.722584	0.000000	0.000000	0.000000	-0.039753	-0.005457	0.032543	0.000000	0.000000	4.000000	6.000000	0.000000
14587.436600	0.114319	0.613222	-0.004745	85.635155	-66.515373	-5.493630	-0.242682	0.000000	-0.722584	0.000000	0.000000	0.000000	-0.039753	-0.005457	0.032543	0.000000	0.000000	4.000000	6.000000	0.000000
14587.439933	0.114319	0.613222	-0.004745	85.638748	-66.527023	-5.486025	-0.242682	0.000000	-0.722584	0.000000	0.000000	0.000000	-0.039753	-0.005457	0.032543	0.000000	0.000000	4.000000	6.000000	0.000000
14587.443266	0.114319	0.613222	-0.004745	85.638748	-66.527023	-5.486025	-0.242682	0.000000	-0.722584	0.000000	0.000000	0.000000	-0.039753	-0.005457	0.032543	0.000000	0.000000	4.000000	6.000000	0.000000
14587.446600	0.114218	0.613216	-0.004695	85.638748	-66.527023	-5.486025	-0.242682	0.000000	-0.722584	0.000000	0.000000	0.000000	-0.030439	-0.001834	0.015184	0.000000	0.000000	4.000000	6.000000	0.000000
14587.449933	0.114218	0.613216	-0.004695	85.646301	-66.563553	-5.511383	-0.237258	0.000000	-0.715958	0.000000	0.000000	0.000000	-0.030439	-0.001834	0.015184	0.000000	0.000000	4.000000	6.000000	0.000000
14587.453266	0.114218	0.613216	-0.004695	85.646301	-66.563553	-5.511383	-0.237258	0.000000	-0.715958	0.000000	0.000000	0.000000	-0.030439	-0.001834	0.015184	0.000000	0.000000	4.000000	6.000000	0.000000
14587.456600	0.114218	0.613216	-0.004695	85.646301	-66.563553	-5.511383	-0.237258	0.000000	-0.715958	0.000000	0.000000	0.000000	-0.030439	-0.001834	0.015184	0.000000	0.000000	4.000000	6.000000	0.000000
14587.459933	0.114128	0.613194	-0.004870	85.670479	-66.614265	-5.535274	-0.234728	0.000000	-0.710885	0.000000	0.000000	0.000000	-0.027018	-0.006547	-0.052740	0.000000	0.000000	4.000000	6.000000	0.000000
14587.463266	0.114128	0.613194	-0.004870	85.670479	-66.614265	-5.535274	-0.234728	0.000000	-0.710885	0.000000	0.000000	0.000000	-0.027018	-0.006547	-0.052740	0.000000	0.000000	4.000000	6.000000	0.000000
14587.466600	0.114128	0.613194	-0.004870	85.670479	-66.614265	-5.535274	-0.234728	0.000000	-0.710885	0.000000	0.000000	0.000000	-0.027018	-0.006547	-0.052740	0.000000	0.000000	4.000000	6.000000	0.000000
14587.469933	0.114128	0.613194	-0.004870	85.701897	-66.655487	-5.562896	-0.243518	0.000000	-0.706383	0.000000	0.000000	0.000000	-0.027018	-0.006547	-0.052740	0.000000	0.000000	4.000000	6.000000	0.000000
14587.473266	0.114184	0.613153	-0.005099	85.701897	-66.655487	-5.562896	-0.243518	0.000000	-0.706383	0.000000	0.000000	0.000000	0.016909	-0.012381	-0.068696	0.000000	0.000000	4.000000	6.000000	0.000000
14587.476600	0.114184	0.613153	-0.005099	85.701897	-66.655487	-5.562896	-0.243518	0.000000	-0.706383	0.000000	0.000000	0.000000	0.016909	-0.012381	-0.068696	0.000000	0.000000	4.000000	6.000000	0.000000
14587.479933	0.114184	0.613153	-0.005099	85.711296	-66.804985	-5.723440	-0.243518	0.000000	-0.706383	0.000000	0.000000	0.000000	0.016909	-0.012381	-0.068696	0.000000	0.000000	4.000000	6.000000	0.000000
14587.483266	0.114184	0.613153	-0.005099	85.711296	-66.804985	-5.723440	-0.243518	0.000000	-0.706383	0.000000	0.000000	0.000000	0.016909	-0.012381	-0.068696	0.000000	0.000000	4.000000	6.000000	0.000000
14587.486600	0.114246	0.613104	-0.005396	85.711296	-66.804985	-5.723440	-0.243518	0.000000	-0.706383	0.000000	0.000000	0.000000	0.018592	-0.014619	-0.088999	0.000000	0.000000	4.000000	6.000000	0.000000
14587.489933	0.114246	0.613104	-0.005396	85.712669	-66.814720	-5.756249	-0.254967	0.000000	-0.709201	0.000000	0.000000	0.000000	0.018592	-0.014619	-0.088999	0.000000	0.000000	4.000000	6.000000	0.000000
14587.493266	0.114246	0.613104	-0.005396	85.712669	-66.814720	-5.756249	-0.254967	0.000000	-0.709201	0.000000	0.000000	0.000000	0.018592	-0.014619	-0.088999	0.000000	0.000000	4.000000	6.000000	0.000000
14587.496600	0.114246	0.613104	-0.005396	85.712669	-66.814720	-5.756249	-0.254967	0.000000	-0.709201	0.000000	0.000000	0.000000	0.018592	-0.014619	-0.088999	0.000000	0.000000	4.000000	6.000000	0.000000
14587.499933	0.114338	0.612992	-0.006114	85.709648	-66.249779	-5.197182	-0.269800	0.000000	-0.712299	0.000000	0.000000	0.000000	0.027564	-0.033646	-0.215384	0.000000	0.000000	4.000000	6.000000	0.000000
14587.503266	0.114338	0.612992	-0.006114	85.709648	-66.249779	-5.197182	-0.269800	0.000000	-0.712299	0.000000	0.000000	0.000000	0.027564	-0.033646	-0.215384	0.000000	0.000000	4.000000	6.000000	0.000000
14587.506600	0.114338	0.612992	-0.006114	85.709648	-66.249779	-5.197182	-0.269800	0.000000	-0.712299	0.000000	0.000000	0.000000	0.027564	-0.033646	-0.215384	0.000000	0.000000	4.000000	6.000000	0.000000
14587.509933	0.114338	0.612992	-0.006114	85.700348	-65.026245	-3.984098	-0.305698	0.000000	-0.716893	0.000000	0.000000	0.000000	0.027564	-0.033646	-0.215384	0.000000	0.000000	4.000000	6.000000	0.000000
14587.513266	0.114298	0.612936	-0.006451	85.700348	-65.026245	-3.984098	-0.305698	0.000000	-0.716893	0.000000	0.000000	0.000000	-0.011989	-0.016876	-0.101205	0.000000	0.000000	4.000000	6.000000	0.000000
14587.516600	0.114298	0.612936	-0.006451	85.700348	-65.026245	-3.984098	-0.305698	0.000000	-0.716893	0.000000	0.000000	0.000000	-0.011989	-0.016876	-0.101205	0.000000	0.000000	4.000000	6.000000	0.000000
14587.519933	0.114298	0.612936	-0.006451	85.679222	-63.003059	-1.959820	-0.305698	0.000000	-0.716893	0.000000	0.000000	0.000000	-0.011989	-0.016876	-0.101205	0.000000	0.000000	4.000000	6.000000	0.000000
14587.523266	0.114298	0.612936	-0.006451	85.679222	-63.003059	-1.959820	-0.305698	0.000000	-0.716893	0.000000	0.000000	0.000000	-0.011989	-0.016876	-0.101205	0.000000	0.000000	4.000000	6.000000	0.000000
14587.526600	0.114182	0.612892	-0.006819	85.679222	-63.003059	-1.959820	-0.305698	0.000000	-0.716893	0.000000	0.000000	0.000000	-0.034833	-0.013308	-0.110445	0.000000	0.000000	4.000000	6.000000	0.000000
14587.529933	0.114076	0.612861	-0.007149	85.655670	-60.945278	0.096367	-0.322565	0.000000	-0.714895	0.000000	0.000000	0.000000	-0.031879	-0.009342	-0.098840	0.000000	0.000000	4.000000	6.000000	0.000000
14587.533266	0.114076	0.612861	-0.007149	85.655670	-60.945278	0.096367	-0.322565	0.000000	-0.714895	0.000000	0.000000	0.000000	-0.031879	-0.009342	-0.098840	0.000000	0.000000	4.000000	6.000000	0.000000
14587.536600	0.114076	0.612861	-0.007149	85.655670	-60.945278	0.096367	-0.322565	0.000000	-0.714895	0.000000	0.000000	0.000000	-0.031879	-0.009342	-0.098840	0.000000	0.000000	4.000000	6.000000	0.000000
14587.539933	0.114076	0.612861	-0.007149	85.641533	-59.042984	2.008202	-0.357446	0.000000	-0.703777	0.000000	0.000000	0.000000	-0.031879	-0.009342	-0.098840	0.000000	0.000000	4.000000	6.000000	0.000000
14587.543266	0.113938	0.612816	-0.007512	85.641533	-59.042984	2.008202	-0.357446	0.000000	-0.703777	0.000000	0.000000	0.000000	-0.041227	-0.013411	-0.108875	0.000000	0.000000	4.000000	6.000000	0.000000
14587.546600	0.113938	0.612816	-0.007512	85.641533	-59.042984	2.008202	-0.357446	0.000000	-0.703777	0.000000	0.000000	0.000000	-0.041227	-0.013411	-0.108875	0.000000	0.000000	4.000000	6.000000	0.000000
14587.549933	0.113938	0.612816	-0.007512	85.654404	-57.276680	3.810981	-0.357446	0.000000	-0.703777	0.000000	0.000000	0.000000	-0.041227	-0.013411	-0.108875	0.000000	0.000000	4.000000	6.000000	0.000000
14587.553266	0.113938	0.612816	-0.007512	85.654404	-57.276680	3.810981	-0.357446	0.000000	-0.703777	0.000000	0.000000	0.000000	-0.041227	-0.013411	-0.108875	0.000000	0.000000	4.000000	6.000000	0.000000
14587.556600	0.113801	0.612771	-0.007875	85.654404	-57.276680	3.810981	-0.357446	0.000000	-0.703777	0.000000	0.000000	0.000000	-0.041212	-0.013459	-0.108906	0.000000	0.000000	4.000000	6.000000	0.000000
14587.559933	0.113673	0.612738	-0.008290	85.696838	-55.859158	5.286880	-0.375592	0.000000	-0.696905	0.000000	0.000000	0.000000	-0.038379	-0.009937	-0.124669	0.000000	0.000000	4.000000	6.000000	0.000000
14587.563266	0.113673	0.612738	-0.008290	85.696838	-55.859158	5.286880	-0.375592	0.000000	-0.696905	0.000000	0.000000	0.000000	-0.038379	-0.009937	-0.124669	0.000000	0.000000	4.000000	6.000000	0.000000
14587.566600	0.113673	0.612738	-0.008290	85.696838	-55.859158	5.286880	-0.375592	0.000000	-0.696905	0.000000	0.000000	0.000000	-0.038379	-0.009937	-0.124669	0.000000	0.000000	4.000000	6.000000	0.000000
14587.569933	0.113673	0.612738	-0.008290	85.752968	-54.719524	6.488263	-0.414521	0.000000	-0.683640	0.000000	0.000000	0.000000	-0.038379	-0.009937	-0.124669	0.000000	0.000000	4.000000	6.000000	0.000000
14587.573266	0.113529	0.612697	-0.008768	85.752968	-54.719524	6.488263	-0.414521	0.000000	-0.683640	0.000000	0.000000	0.000000	-0.043108	-0.012263	-0.143406	0.000000	0.000000	4.000000	6.000000	0.000000
14587.576600	0.113529	0.612697	-0.008768	85.752968	-54.719524	6.488263	-0.414521	0.000000	-0.683640	0.000000	0.000000	0.000000	-0.043108	-0.012263	-0.143406	0.000000	0.000000	4.000000	6.000000	0.000000
14587.579933	0.113529	0.612697	-0.008768	85.794952	-53.809467	7.448561	-0.414521	0.000000	-0.683640	0.000000	0.000000	0.000000	-0.043108	-0.012263	-0.143406	0.000000	0.000000	4.000000	6.000000	0.000000
14587.583266	0.113529	0.612697	-0.008768	85.794952	-53.809467	7.448561	-0.414521	0.000000	-0.683640	0.000000	0.000000	0.000000	-0.043108	-0.012263	-0.143406	0.000000	0.000000	4.000000	6.000000	0.000000
14587.586600	0.113414	0.612694	-0.009221	85.794952	-53.809467	7.448561	-0.414521	0.000000	-0.683640	0.000000	0.000000	0.000000	-0.034402	-0.000747	-0.135884	0.000000	0.000000	4.000000	6.000000	0.000000
14587.589933	0.113296	0.612672	-0.009690	85.811325	-52.952232	8.332615	-0.438422	0.000000	-0.676456	0.000000	0.000000	0.000000	-0.035573	-0.006661	-0.140507	0.000000	0.000000	4.000000	6.000000	0.000000
14587.593266	0.113296	0.612672	-0.009690	85.811325	-52.952232	8.332615	-0.438422	0.000000	-0.676456	0.000000	0.000000	0.000000	-0.035573	-0.006661	-0.140507	0.000000	0.000000	4.000000	6.000000	0.000000
14587.596600	0.113296	0.612672	-0.009690	85.811325	-52.952232	8.332615	-0.438422	0.000000	-0.676456	0.000000	0.000000	0.000000	-0.035573	-0.006661	-0.140507	0.000000	0.000000	4.000000	6.000000	0.000000
14587.599933	0.113296	0.612672	-0.009690	85.796768	-52.021503	9.262151	-0.484487	0.000000	-0.664793	0.000000	0.000000	0.000000	-0.035573	-0.006661	-0.140507	0.000000	0.000000	4.000000	6.000000	0.000000
14587.603266	0.113249	0.612688	-0.010144	85.796768	-52.021503	9.262151	-0.484487	0.000000	-0.664793	0.000000	0.000000	0.000000	-0.014156	0.004862	-0.136194	0.000000	0.000000	4.000000	6.000000	0.000000
14587.606600	0.113249	0.612688	-0.010144	85.796768	-52.021503	9.262151	-0.484487	0.000000	-0.664793	0.000000	0.000000	0.000000	-0.014156	0.004862	-0.136194	0.000000	0.000000	4.000000	6.000000	0.000000
14587.609933	0.113211	0.612718	-0.010559	85.771729	-51.099720	10.180709	-0.484487	0.000000	-0.664793	0.000000	0.000000	0.000000	-0.011248	0.008824	-0.124559	0.000000	0.000000	4.000000	6.000000	0.000000
14587.613266	0.113211	0.612718	-0.010559	85.771729	-51.099720	10.180709	-0.484487	0.000000	-0.664793	0.000000	0.000000	0.000000	-0.011248	0.008824	-0.124559	0.000000	0.000000	4.000000	6.000000	0.000000
14587.616600	0.113211	0.612718	-0.010559	85.771729	-51.099720	10.180709	-0.484487	0.000000	-0.664793	0.000000	0.000000	0.000000	-0.011248	0.008824	-0.124559	0.000000	0.000000	4.000000	6.000000	0.000000
14587.619933	0.113189	0.612753	-0.011003	85.744576	-50.157188	11.117095	-0.527946	0.000000	-0.660560	0.000000	0.000000	0.000000	-0.006725	0.010482	-0.133253	0.000000	0.000000	4.000000	6.000000	0.000000
14587.623266	0.113189	0.612753	-0.011003	85.744576	-50.157188	11.117095	-0.527946	0.000000	-0.660560	0.000000	0.000000	0.000000	-0.006725	0.010482	-0.133253	0.000000	0.000000	4.000000	6.000000	0.000000
14587.626600	0.113189	0.612753	-0.011003	85.744576	-50.157188	11.117095	-0.527946	0.000000	-0.660560	0.000000	0.000000	0.000000	-0.006725	0.010482	-0.133253	0.000000	0.000000	4.000000	6.000000	0.000000
14587.629933	0.113189	0.612753	-0.011003	85.717323	-49.257992	12.036986	-0.550155	0.000000	-0.659439	0.000000	0.000000	0.000000	-0.006725	0.010482	-0.133253	0.000000	0.000000	4.000000	6.000000	0.000000
14587.633266	0.113155	0.612801	-0.011403	85.717323	-49.257992	12.036986	-0.550155	0.000000	-0.659439	0.000000	0.000000	0.000000	-0.010169	0.014469	-0.120001	0.000000	0.000000	4.000000	6.000000	0.000000
14587.636600	0.113155	0.612801	-0.011403	85.717323	-49.257992	12.036986	-0.550155	0.000000	-0.659439	0.000000	0.000000	0.000000	-0.010169	0.014469	-0.120001	0.000000	0.000000	4.000000	6.000000	0.000000
14587.639933	0.113155	0.612801	-0.011403	85.687065	-48.321827	13.015295	-0.550155	0.000000	-0.659439	0.000000	0.000000	0.000000	-0.010169	0.014469	-0.120001	0.000000	0.000000	4.000000	6.000000	0.000000
14587.643266	0.113155	0.612801	-0.011403	85.687065	-48.321827	13.015295	-0.550155	0.000000	-0.659439	0.000000	0.000000	0.000000	-0.010169	0.014469	-0.120001	0.000000	0.000000	4.000000	6.000000	0.000000
14587.646600	0.113121	0.612849	-0.011803	85.687065	-48.321827	13.015295	-0.550155	0.000000	-0.659439	0.000000	0.000000	0.000000	-0.010207	0.014358	-0.120017	0.000000	0.000000	4.000000	6.000000	0.000000
14587.649933	0.113108	0.612896	-0.012209	85.655258	-47.379650	13.991359	-0.570155	0.000000	-0.657744	0.000000	0.000000	0.000000	-0.003908	0.014263	-0.121644	0.000000	0.000000	4.000000	6.000000	0.000000
14587.653266	0.113108	0.612896	-0.012209	85.655258	-47.379650	13.991359	-0.570155	0.000000	-0.657744	0.000000	0.000000	0.000000	-0.003908	0.014263	-0.121644	0.000000	0.000000	4.000000	6.000000	0.000000
14587.656600	0.113108	0.612896	-0.012209	85.655258	-47.379650	13.991359	-0.570155	0.000000	-0.657744	0.000000	0.000000	0.000000	-0.003908	0.014263	-0.121644	0.000000	0.000000	4.000000	6.000000	0.000000
14587.659933	0.113108	0.612896	-0.012209	85.623863	-46.486912	14.893960	-0.610432	0.000000	-0.655391	0.000000	0.000000	0.000000	-0.003908	0.014263	-0.121644	0.000000	0.000000	4.000000	6.000000	0.000000
14587.663266	0.113089	0.612949	-0.012638	85.623863	-46.486912	14.893960	-0.610432	0.000000	-0.655391	0.000000	0.000000	0.000000	-0.005758	0.015906	-0.128728	0.000000	0.000000	4.000000	6.000000	0.000000
14587.666600	0.113089	0.612949	-0.012638	85.623863	-46.486912	14.893960	-0.610432	0.000000	-0.655391	0.000000	0.000000	0.000000	-0.005758	0.015906	-0.128728	0.000000	0.000000	4.000000	6.000000	0.000000
14587.669933	0.113089	0.612949	-0.012638	85.594559	-45.737961	15.654411	-0.610432	0.000000	-0.655391	0.000000	0.000000	0.000000	-0.005758	0.015906	-0.128728	0.000000	0.000000	4.000000	6.000000	0.000000
14587.673266	0.113089	0.612949	-0.012638	85.594559	-45.737961	15.654411	-0.610432	0.000000	-0.655391	0.000000	0.000000	0.000000	-0.005758	0.015906	-0.128728	0.000000	0.000000	4.000000	6.000000	0.000000
14587.676600	0.113117	0.612996	-0.013054	85.594559	-45.737961	15.654411	-0.610432	0.000000	-0.655391	0.000000	0.000000	0.000000	0.008636	0.014072	-0.124897	0.000000	0.000000	4.000000	6.000000	0.000000
14587.679933	0.113152	0.613037	-0.013447	85.571503	-45.124332	16.300137	-0.631886	0.000000	-0.654431	0.000000	0.000000	0.000000	0.010365	0.012304	-0.117842	0.000000	0.000000	4.000000	6.000000	0.000000
14587.683266	0.113152	0.613037	-0.013447	85.571503	-45.124332	16.300137	-0.631886	0.000000	-0.654431	0.000000	0.000000	0.000000	0.010365	0.012304	-0.117842	0.000000	0.000000	4.000000	6.000000	0.000000
14587.686600	0.113152	0.613037	-0.013447	85.571503	-45.124332	16.300137	-0.631886	0.000000	-0.654431	0.000000	0.000000	0.000000	0.010365	0.012304	-0.117842	0.000000	0.000000	4.000000	6.000000	0.000000
14587.689933	0.113152	0.613037	-0.013447	85.548470	-44.580128	16.906944	-0.672343	0.000000	-0.657598	0.000000	0.000000	0.000000	0.010365	0.012304	-0.117842	0.000000	0.000000	4.000000	6.000000	0.000000
14587.693266	0.113144	0.613078	-0.013829	85.548470	-44.580128	16.906944	-0.672343	0.000000	-0.657598	0.000000	0.000000	0.000000	-0.002329	0.012215	-0.114633	0.000000	0.000000	4.000000	6.000000	0.000000
14587.696600	0.113144	0.613078	-0.013829	85.548470	-44.580128	16.906944	-0.672343	0.000000	-0.657598	0.000000	0.000000	0.000000	-0.002329	0.012215	-0.114633	0.000000	0.000000	4.000000	6.000000	0.000000
14587.699933	0.113144	0.613078	-0.013829	85.522804	-44.133442	17.444033	-0.672343	0.000000	-0.657598	0.000000	0.000000	0.000000	-0.002329	0.012215	-0.114633	0.000000	0.000000	4.000000	6.000000	0.000000
14587.703266	0.113144	0.613078	-0.013829	85.522804	-44.133442	17.444033	-0.672343	0.000000	-0.657598	0.000000	0.000000	0.000000	-0.002329	0.012215	-0.114633	0.000000	0.000000	4.000000	6.000000	0.000000
14587.706600	0.113127	0.613107	-0.014159	85.522804	-44.133442	17.444033	-0.672343	0.000000	-0.657598	0.000000	0.000000	0.000000	-0.005075	0.008754	-0.098890	0.000000	0.000000	4.000000	6.000000	0.000000
14587.709933	0.113043	0.613117	-0.014487	85.492943	-43.788483	17.812403	-0.691448	0.000000	-0.657210	0.000000	0.000000	0.000000	-0.025194	0.002885	-0.098666	0.000000	0.000000	4.000000	6.000000	0.000000
14587.713266	0.113043	0.613117	-0.014487	85.492943	-43.788483	17.812403	-0.691448	0.000000	-0.657210	0.000000	0.000000	0.000000	-0.025194	0.002885	-0.098666	0.000000	0.000000	4.000000	6.000000	0.000000
14587.716600	0.113043	0.613117	-0.014487	85.492943	-43.788483	17.812403	-0.691448	0.000000	-0.657210	0.000000	0.000000	0.000000	-0.025194	0.002885	-0.098666	0.000000	0.000000	4.000000	6.000000	0.000000
14587.719933	0.113043	0.613117	-0.014487	85.455154	-43.586155	17.993113	-0.724374	0.000000	-0.652165	0.000000	0.000000	0.000000	-0.025194	0.002885	-0.098666	0.000000	0.000000	4.000000	6.000000	0.000000
14587.723266	0.112950	0.613115	-0.014764	85.455154	-43.586155	17.993113	-0.724374	0.000000	-0.652165	0.000000	0.000000	0.000000	-0.027886	-0.000506	-0.082924	0.000000	0.000000	4.000000	6.000000	0.000000
14587.726600	0.112950	0.613115	-0.014764	85.455154	-43.586155	17.993113	-0.724374	0.000000	-0.652165	0.000000	0.000000	0.000000	-0.027886	-0.000506	-0.082924	0.000000	0.000000	4.000000	6.000000	0.000000
14587.729933	0.112950	0.613115	-0.014764	85.412514	-43.502991	18.052567	-0.724374	0.000000	-0.652165	0.000000	0.000000	0.000000	-0.027886	-0.000506	-0.082924	0.000000	0.000000	4.000000	6.000000	0.000000
14587.733266	0.112950	0.613115	-0.014764	85.412514	-43.502991	18.052567	-0.724374	0.000000	-0.652165	0.000000	0.000000	0.000000	-0.027886	-0.000506	-0.082924	0.000000	0.000000	4.000000	6.000000	0.000000
14587.736600	0.112809	0.613119	-0.015053	85.412514	-43.502991	18.052567	-0.724374	0.000000	-0.652165	0.000000	0.000000	0.000000	-0.042279	0.001112	-0.086800	0.000000	0.000000	4.000000	6.000000	0.000000
14587.739933	0.112809	0.613119	-0.015053	85.368744	-43.406796	18.135815	-0.738195	0.000000	-0.647517	0.000000	0.000000	0.000000	-0.042279	0.001112	-0.086800	0.000000	0.000000	4.000000	6.000000	0.000000
14587.743266	0.112809	0.613119	-0.015053	85.368744	-43.406796	18.135815	-0.738195	0.000000	-0.647517	0.000000	0.000000	0.000000	-0.042279	0.001112	-0.086800	0.000000	0.000000	4.000000	6.000000	0.000000
14587.746600	0.112809	0.613119	-0.015053	85.368744	-43.406796	18.135815	-0.738195	0.000000	-0.647517	0.000000	0.000000	0.000000	-0.042279	0.001112	-0.086800	0.000000	0.000000	4.000000	6.000000	0.000000
14587.749933	0.112296	0.613084	-0.015489	85.329742	-43.081326	18.468161	-0.752662	0.000000	-0.640471	0.000000	0.000000	0.000000	-0.153928	-0.010398	-0.130747	0.000000	0.000000	4.000000	6.000000	0.000000
14587.753266	0.112296	0.613084	-0.015489	85.329742	-43.081326	18.468161	-0.752662	0.000000	-0.640471	0.000000	0.000000	0.000000	-0.153928	-0.010398	-0.130747	0.000000	0.000000	4.000000	6.000000	0.000000
14587.756600	0.112296	0.613084	-0.015489	85.329742	-43.081326	18.468161	-0.752662	0.000000	-0.640471	0.000000	0.000000	0.000000	-0.153928	-0.010398	-0.130747	0.000000	0.000000	4.000000	6.000000	0.000000
14587.759933	0.112296	0.613084	-0.015489	85.303139	-42.571259	19.007048	-0.774453	0.000000	-0.614816	0.000000	0.000000	0.000000	-0.153928	-0.010398	-0.130747	0.000000	0.000000	4.000000	6.000000	0.000000
14587.763266	0.112001	0.613079	-0.015597	85.303139	-42.571259	19.007048	-0.774453	0.000000	-0.614816	0.000000	0.000000	0.000000	-0.088601	-0.001565	-0.032519	0.000000	0.000000	4.000000	6.000000	0.000000
14587.766600	0.112001	0.613079	-0.015597	85.303139	-42.571259	19.007048	-0.774453	0.000000	-0.614816	0.000000	0.000000	0.000000	-0.088601	-0.001565	-0.032519	0.000000	0.000000	4.000000	6.000000	0.000000
14587.769933	0.112001	0.613079	-0.015597	85.281670	-42.149410	19.462482	-0.774453	0.000000	-0.614816	0.000000	0.000000	0.000000	-0.088601	-0.001565	-0.032519	0.000000	0.000000	4.000000	6.000000	0.000000
14587.773266	0.112001	0.613079	-0.015597	85.281670	-42.149410	19.462482	-0.774453	0.000000	-0.614816	0.000000	0.000000	0.000000	-0.088601	-0.001565	-0.032519	0.000000	0.000000	4.000000	6.000000	0.000000
14587.776600	0.111698	0.613065	-0.015562	85.281670	-42.149410	19.462482	-0.774453	0.000000	-0.614816	0.000000	0.000000	0.000000	-0.091006	-0.004111	0.010614	0.000000	0.000000	4.000000	6.000000	0.000000
14587.779933	0.111698	0.613065	-0.015562	85.262939	-41.807953	19.848955	-0.779873	0.000000	-0.600050	0.000000	0.000000	0.000000	-0.091006	-0.004111	0.010614	0.000000	0.000000	4.000000	6.000000	0.000000
14587.783266	0.111698	0.613065	-0.015562	85.262939	-41.807953	19.848955	-0.779873	0.000000	-0.600050	0.000000	0.000000	0.000000	-0.091006	-0.004111	0.010614	0.000000	0.000000	4.000000	6.000000	0.000000
14587.786600	0.111698	0.613065	-0.015562	85.262939	-41.807953	19.848955	-0.779873	0.000000	-0.600050	0.000000	0.000000	0.000000	-0.091006	-0.004111	0.010614	0.000000	0.000000	4.000000	6.000000	0.000000
14587.789933	0.111003	0.613012	-0.015044	85.250137	-41.562782	20.148977	-0.778104	0.000000	-0.584882	0.000000	0.000000	0.000000	-0.208478	-0.015965	0.155352	0.000000	0.000000	4.000000	6.000000	0.000000
14587.793266	0.111003	0.613012	-0.015044	85.250137	-41.562782	20.148977	-0.778104	0.000000	-0.584882	0.000000	0.000000	0.000000	-0.208478	-0.015965	0.155352	0.000000	0.000000	4.000000	6.000000	0.000000
14587.796600	0.111003	0.613012	-0.015044	85.250137	-41.562782	20.148977	-0.778104	0.000000	-0.584882	0.000000	0.000000	0.000000	-0.208478	-0.015965	0.155352	0.000000	0.000000	4.000000	6.000000	0.000000
14587.799933	0.111003	0.613012	-0.015044	85.246056	-41.467163	20.307432	-0.752212	0.000000	-0.550135	0.000000	0.000000	0.000000	-0.208478	-0.015965	0.155352	0.000000	0.000000	4.000000	6.000000	0.000000
14587.803266	0.110627	0.612953	-0.014583	85.246056	-41.467163	20.307432	-0.752212	0.000000	-0.550135	0.000000	0.000000	0.000000	-0.112600	-0.017703	0.138501	0.000000	0.000000	4.000000	6.000000	0.000000
14587.806600	0.110627	0.612953	-0.014583	85.246056	-41.467163	20.307432	-0.752212	0.000000	-0.550135	0.000000	0.000000	0.000000	-0.112600	-0.017703	0.138501	0.000000	0.000000	4.000000	6.000000	0.000000
14587.809933	0.110241	0.612841	-0.013984	85.256409	-41.454445	20.393290	-0.752212	0.000000	-0.550135	0.000000	0.000000	0.000000	-0.116055	-0.033711	0.179431	0.000000	0.000000	4.000000	6.000000	0.000000
14587.813266	0.110241	0.612841	-0.013984	85.256409	-41.454445	20.393290	-0.752212	0.000000	-0.550135	0.000000	0.000000	0.000000	-0.116055	-0.033711	0.179431	0.000000	0.000000	4.000000	6.000000	0.000000
14587.816600	0.110241	0.612841	-0.013984	85.256409	-41.454445	20.393290	-0.752212	0.000000	-0.550135	0.000000	0.000000	0.000000	-0.116055	-0.033711	0.179431	0.000000	0.000000	4.000000	6.000000	0.000000
14587.819933	0.110241	0.612841	-0.013984	85.290520	-41.306465	20.634165	-0.699223	0.000000	-0.512026	0.000000	0.000000	0.000000	-0.116055	-0.033711	0.179431	0.000000	0.000000	4.000000	6.000000	0.000000
14587.823266	0.109935	0.612686	-0.013323	85.290520	-41.306465	20.634165	-0.699223	0.000000	-0.512026	0.000000	0.000000	0.000000	-0.091590	-0.046458	0.198335	0.000000	0.000000	4.000000	6.000000	0.000000
14587.826600	0.109935	0.612686	-0.013323	85.290520	-41.306465	20.634165	-0.699223	0.000000	-0.512026	0.000000	0.000000	0.000000	-0.091590	-0.046458	0.198335	0.000000	0.000000	4.000000	6.000000	0.000000
14587.829933	0.109702	0.612475	-0.012638	85.341461	-41.107105	20.928965	-0.699223	0.000000	-0.512026	0.000000	0.000000	0.000000	-0.070007	-0.063412	0.205573	0.000000	0.000000	4.000000	6.000000	0.000000
14587.833266	0.109702	0.612475	-0.012638	85.341461	-41.107105	20.928965	-0.699223	0.000000	-0.512026	0.000000	0.000000	0.000000	-0.070007	-0.063412	0.205573	0.000000	0.000000	4.000000	6.000000	0.000000
14587.836600	0.109702	0.612475	-0.012638	85.341461	-41.107105	20.928965	-0.699223	0.000000	-0.512026	0.000000	0.000000	0.000000	-0.070007	-0.063412	0.205573	0.000000	0.000000	4.000000	6.000000	0.000000
14587.839933	0.109702	0.612475	-0.012638	85.391853	-41.034286	21.082796	-0.631905	0.000000	-0.485093	0.000000	0.000000	0.000000	-0.070007	-0.063412	0.205573	0.000000	0.000000	4.000000	6.000000	0.000000
14587.843266	0.109554	0.612168	-0.011965	85.391853	-41.034286	21.082796	-0.631905	0.000000	-0.485093	0.000000	0.000000	0.000000	-0.044302	-0.092033	0.202030	0.000000	0.000000	4.000000	6.000000	0.000000
14587.846600	0.109554	0.612168	-0.011965	85.391853	-41.034286	21.082796	-0.631905	0.000000	-0.485093	0.000000	0.000000	0.000000	-0.044302	-0.092033	0.202030	0.000000	0.000000	4.000000	6.000000	0.000000
14587.849933	0.109456	0.611758	-0.011361	85.420425	-41.347374	20.807566	-0.631905	0.000000	-0.485093	0.000000	0.000000	0.000000	-0.029465	-0.123063	0.181243	0.000000	0.000000	4.000000	6.000000	0.000000
14587.853266	0.109456	0.611758	-0.011361	85.420425	-41.347374	20.807566	-0.631905	0.000000	-0.485093	0.000000	0.000000	0.000000	-0.029465	-0.123063	0.181243	0.000000	0.000000	4.000000	6.000000	0.000000
14587.856600	0.109456	0.611758	-0.011361	85.420425	-41.347374	20.807566	-0.631905	0.000000	-0.485093	0.000000	0.000000	0.000000	-0.029465	-0.123063	0.181243	0.000000	0.000000	4.000000	6.000000	0.000000
14587.859933	0.109456	0.611758	-0.011361	85.447060	-41.855652	20.322157	-0.568026	0.000000	-0.472799	0.000000	0.000000	0.000000	-0.029465	-0.123063	0.181243	0.000000	0.000000	4.000000	6.000000	0.000000
14587.863266	0.109405	0.611271	-0.010743	85.447060	-41.855652	20.322157	-0.568026	0.000000	-0.472799	0.000000	0.000000	0.000000	-0.015157	-0.146011	0.185360	0.000000	0.000000	4.000000	6.000000	0.000000
14587.866600	0.109405	0.611271	-0.010743	85.447060	-41.855652	20.322157	-0.568026	0.000000	-0.472799	0.000000	0.000000	0.000000	-0.015157	-0.146011	0.185360	0.000000	0.000000	4.000000	6.000000	0.000000
14587.869933	0.109376	0.610642	-0.010220	85.484123	-42.605663	19.587450	-0.568026	0.000000	-0.472799	0.000000	0.000000	0.000000	-0.008819	-0.188645	0.156740	0.000000	0.000000	4.000000	6.000000	0.000000
14587.873266	0.109376	0.610642	-0.010220	85.484123	-42.605663	19.587450	-0.568026	0.000000	-0.472799	0.000000	0.000000	0.000000	-0.008819	-0.188645	0.156740	0.000000	0.000000	4.000000	6.000000	0.000000
14587.876600	0.109376	0.610642	-0.010220	85.484123	-42.605663	19.587450	-0.568026	0.000000	-0.472799	0.000000	0.000000	0.000000	-0.008819	-0.188645	0.156740	0.000000	0.000000	4.000000	6.000000	0.000000
14587.879933	0.109376	0.610642	-0.010220	85.528885	-43.535713	18.672186	-0.511010	0.000000	-0.468803	0.000000	0.000000	0.000000	-0.008819	-0.188645	0.156740	0.000000	0.000000	4.000000	6.000000	0.000000
14587.883266	0.109323	0.609896	-0.009791	85.528885	-43.535713	18.672186	-0.511010	0.000000	-0.468803	0.000000	0.000000	0.000000	-0.015788	-0.223642	0.128647	0.000000	0.000000	4.000000	6.000000	0.000000
14587.886600	0.109323	0.609896	-0.009791	85.528885	-43.535713	18.672186	-0.511010	0.000000	-0.468803	0.000000	0.000000	0.000000	-0.015788	-0.223642	0.128647	0.000000	0.000000	4.000000	6.000000	0.000000
14587.889933	0.109253	0.609029	-0.009433	85.576233	-44.732910	17.483032	-0.511010	0.000000	-0.468803	0.000000	0.000000	0.000000	-0.021039	-0.260302	0.107461	0.000000	0.000000	4.000000	6.000000	0.000000
14587.893266	0.109253	0.609029	-0.009433	85.576233	-44.732910	17.483032	-0.511010	0.000000	-0.468803	0.000000	0.000000	0.000000	-0.021039	-0.260302	0.107461	0.000000	0.000000	4.000000	6.000000	0.000000
14587.896600	0.109253	0.609029	-0.009433	85.576233	-44.732910	17.483032	-0.511010	0.000000	-0.468803	0.000000	0.000000	0.000000	-0.021039	-0.260302	0.107461	0.000000	0.000000	4.000000	6.000000	0.000000
14587.899933	0.109166	0.608039	-0.009146	85.632820	-46.157047	16.067869	-0.471658	0.000000	-0.462665	0.000000	0.000000	0.000000	-0.026319	-0.296853	0.086072	0.000000	0.000000	4.000000	6.000000	0.000000
14587.903266	0.109166	0.608039	-0.009146	85.632820	-46.157047	16.067869	-0.471658	0.000000	-0.462665	0.000000	0.000000	0.000000	-0.026319	-0.296853	0.086072	0.000000	0.000000	4.000000	6.000000	0.000000
14587.906600	0.109166	0.608039	-0.009146	85.632820	-46.157047	16.067869	-0.471658	0.000000	-0.462665	0.000000	0.000000	0.000000	-0.026319	-0.296853	0.086072	0.000000	0.000000	4.000000	6.000000	0.000000
14587.909933	0.109068	0.606967	-0.008900	85.700211	-47.809334	14.431128	-0.457313	0.000000	-0.458279	0.000000	0.000000	0.000000	-0.029356	-0.321775	0.073803	0.000000	0.000000	4.000000	6.000000	0.000000
14587.913266	0.109068	0.606967	-0.008900	85.700211	-47.809334	14.431128	-0.457313	0.000000	-0.458279	0.000000	0.000000	0.000000	-0.029356	-0.321775	0.073803	0.000000	0.000000	4.000000	6.000000	0.000000
14587.916600	0.109068	0.606967	-0.008900	85.700211	-47.809334	14.431128	-0.457313	0.000000	-0.458279	0.000000	0.000000	0.000000	-0.029356	-0.321775	0.073803	0.000000	0.000000	4.000000	6.000000	0.000000
14587.919933	0.108944	0.605805	-0.008758	85.768997	-49.581997	12.669789	-0.445012	0.000000	-0.453386	0.000000	0.000000	0.000000	-0.036993	-0.348651	0.042547	0.000000	0.000000	4.000000	6.000000	0.000000
14587.923266	0.108944	0.605805	-0.008758	85.768997	-49.581997	12.669789	-0.445012	0.000000	-0.453386	0.000000	0.000000	0.000000	-0.036993	-0.348651	0.042547	0.000000	0.000000	4.000000	6.000000	0.000000
14587.926600	0.108944	0.605805	-0.008758	85.768997	-49.581997	12.669789	-0.445012	0.000000	-0.453386	0.000000	0.000000	0.000000	-0.036993	-0.348651	0.042547	0.000000	0.000000	4.000000	6.000000	0.000000
14587.929933	0.108845	0.604592	-0.008609	85.826080	-51.201527	11.059026	-0.437921	0.000000	-0.447220	0.000000	0.000000	0.000000	-0.029699	-0.363683	0.044820	0.000000	0.000000	4.000000	6.000000	0.000000
14587.933266	0.108845	0.604592	-0.008609	85.826080	-51.201527	11.059026	-0.437921	0.000000	-0.447220	0.000000	0.000000	0.000000	-0.029699	-0.363683	0.044820	0.000000	0.000000	4.000000	6.000000	0.000000
14587.936600	0.108845	0.604592	-0.008609	85.826080	-51.201527	11.059026	-0.437921	0.000000	-0.447220	0.000000	0.000000	0.000000	-0.029699	-0.363683	0.044820	0.000000	0.000000	4.000000	6.000000	0.000000
14587.939933	0.108774	0.603349	-0.008437	85.853767	-51.890839	10.375507	-0.430451	0.000000	-0.442270	0.000000	0.000000	0.000000	-0.021288	-0.373016	0.051707	0.000000	0.000000	4.000000	6.000000	0.000000
14587.943266	0.108774	0.603349	-0.008437	85.853767	-51.890839	10.375507	-0.430451	0.000000	-0.442270	0.000000	0.000000	0.000000	-0.021288	-0.373016	0.051707	0.000000	0.000000	4.000000	6.000000	0.000000
14587.946600	0.108774	0.603349	-0.008437	85.853767	-51.890839	10.375507	-0.430451	0.000000	-0.442270	0.000000	0.000000	0.000000	-0.021288	-0.373016	0.051707	0.000000	0.000000	4.000000	6.000000	0.000000
14587.949933	0.108675	0.602112	-0.008194	85.848480	-51.351460	10.919028	-0.421833	0.000000	-0.438722	0.000000	0.000000	0.000000	-0.029776	-0.371056	0.072655	0.000000	0.000000	4.000000	6.000000	0.000000
14587.953266	0.108675	0.602112	-0.008194	85.848480	-51.351460	10.919028	-0.421833	0.000000	-0.438722	0.000000	0.000000	0.000000	-0.029776	-0.371056	0.072655	0.000000	0.000000	4.000000	6.000000	0.000000
14587.956600	0.108675	0.602112	-0.008194	85.848480	-51.351460	10.919028	-0.421833	0.000000	-0.438722	0.000000	0.000000	0.000000	-0.029776	-0.371056	0.072655	0.000000	0.000000	4.000000	6.000000	0.000000
14587.959933	0.108602	0.600869	-0.007937	85.810066	-49.747620	12.524531	-0.409724	0.000000	-0.433760	0.000000	0.000000	0.000000	-0.021953	-0.373003	0.077178	0.000000	0.000000	4.000000	6.000000	0.000000
14587.963266	0.108602	0.600869	-0.007937	85.810066	-49.747620	12.524531	-0.409724	0.000000	-0.433760	0.000000	0.000000	0.000000	-0.021953	-0.373003	0.077178	0.000000	0.000000	4.000000	6.000000	0.000000
14587.966600	0.108602	0.600869	-0.007937	85.810066	-49.747620	12.524531	-0.409724	0.000000	-0.433760	0.000000	0.000000	0.000000	-0.021953	-0.373003	0.077178	0.000000	0.000000	4.000000	6.000000	0.000000
14587.969933	0.108565	0.599631	-0.007717	85.749733	-47.632473	14.637099	-0.396861	0.000000	-0.430101	0.000000	0.000000	0.000000	-0.011127	-0.371152	0.066065	0.000000	0.000000	4.000000	6.000000	0.000000
14587.973266	0.108565	0.599631	-0.007717	85.749733	-47.632473	14.637099	-0.396861	0.000000	-0.430101	0.000000	0.000000	0.000000	-0.011127	-0.371152	0.066065	0.000000	0.000000	4.000000	6.000000	0.000000
14587.976600	0.108565	0.599631	-0.007717	85.749733	-47.632473	14.637099	-0.396861	0.000000	-0.430101	0.000000	0.000000	0.000000	-0.011127	-0.371152	0.066065	0.000000	0.000000	4.000000	6.000000	0.000000
14587.979933	0.108595	0.598413	-0.007500	85.674644	-45.341816	16.913916	-0.385851	0.000000	-0.428246	0.000000	0.000000	0.000000	0.008978	-0.365539	0.065244	0.000000	0.000000	4.000000	6.000000	0.000000
14587.983266	0.108595	0.598413	-0.007500	85.674644	-45.341816	16.913916	-0.385851	0.000000	-0.428246	0.000000	0.000000	0.000000	0.008978	-0.365539	0.065244	0.000000	0.000000	4.000000	6.000000	0.000000
14587.986600	0.108595	0.598413	-0.007500	85.674644	-45.341816	16.913916	-0.385851	0.000000	-0.428246	0.000000	0.000000	0.000000	0.008978	-0.365539	0.065244	0.000000	0.000000	4.000000	6.000000	0.000000
14587.989933	0.108649	0.597213	-0.007274	85.597092	-43.226200	19.013546	-0.374976	0.000000	-0.429743	0.000000	0.000000	0.000000	0.016314	-0.359975	0.067561	0.000000	0.000000	4.000000	6.000000	0.000000
14587.993266	0.108649	0.597213	-0.007274	85.597092	-43.226200	19.013546	-0.374976	0.000000	-0.429743	0.000000	0.000000	0.000000	0.016314	-0.359975	0.067561	0.000000	0.000000	4.000000	6.000000	0.000000
14587.996600	0.108649	0.597213	-0.007274	85.597092	-43.226200	19.013546	-0.374976	0.000000	-0.429743	0.000000	0.000000	0.000000	0.016314	-0.359975	0.067561	0.000000	0.000000	4.000000	6.000000	0.000000
14587.999933	0.108734	0.596026	-0.007109	85.529633	-41.508667	20.710669	-0.363716	0.000000	-0.432462	0.000000	0.000000	0.000000	0.025520	-0.356108	0.049498	0.000000	0.000000	4.000000	6.000000	0.000000
14588.003266	0.108734	0.596026	-0.007109	85.529633	-41.508667	20.710669	-0.363716	0.000000	-0.432462	0.000000	0.000000	0.000000	0.025520	-0.356108	0.049498	0.000000	0.000000	4.000000	6.000000	0.000000
14588.006600	0.108734	0.596026	-0.007109	85.529633	-41.508667	20.710669	-0.363716	0.000000	-0.432462	0.000000	0.000000	0.000000	0.025520	-0.356108	0.049498	0.000000	0.000000	4.000000	6.000000	0.000000
14588.009933	0.108805	0.594876	-0.006910	85.478485	-40.249500	21.953812	-0.355467	0.000000	-0.436715	0.000000	0.000000	0.000000	0.021237	-0.344916	0.059813	0.000000	0.000000	4.000000	6.000000	0.000000
14588.013266	0.108805	0.594876	-0.006910	85.478485	-40.249500	21.953812	-0.355467	0.000000	-0.436715	0.000000	0.000000	0.000000	0.021237	-0.344916	0.059813	0.000000	0.000000	4.000000	6.000000	0.000000
14588.016600	0.108805	0.594876	-0.006910	85.478485	-40.249500	21.953812	-0.355467	0.000000	-0.436715	0.000000	0.000000	0.000000	0.021237	-0.344916	0.059813	0.000000	0.000000	4.000000	6.000000	0.000000
14588.019933	0.108899	0.593771	-0.006710	85.442070	-39.376305	22.808292	-0.345498	0.000000	-0.440255	0.000000	0.000000	0.000000	0.028100	-0.331770	0.060094	0.000000	0.000000	4.000000	6.000000	0.000000
14588.023266	0.108899	0.593771	-0.006710	85.442070	-39.376305	22.808292	-0.345498	0.000000	-0.440255	0.000000	0.000000	0.000000	0.028100	-0.331770	0.060094	0.000000	0.000000	4.000000	6.000000	0.000000
14588.026600	0.108899	0.593771	-0.006710	85.442070	-39.376305	22.808292	-0.345498	0.000000	-0.440255	0.000000	0.000000	0.000000	0.028100	-0.331770	0.060094	0.000000	0.000000	4.000000	6.000000	0.000000
14588.029933	0.108977	0.592727	-0.006482	85.420204	-38.923573	23.241861	-0.335482	0.000000	-0.444938	0.000000	0.000000	0.000000	0.023334	-0.313091	0.068425	0.000000	0.000000	4.000000	6.000000	0.000000
14588.033266	0.108977	0.592727	-0.006482	85.420204	-38.923573	23.241861	-0.335482	0.000000	-0.444938	0.000000	0.000000	0.000000	0.023334	-0.313091	0.068425	0.000000	0.000000	4.000000	6.000000	0.000000
14588.036600	0.108977	0.592727	-0.006482	85.420204	-38.923573	23.241861	-0.335482	0.000000	-0.444938	0.000000	0.000000	0.000000	0.023334	-0.313091	0.068425	0.000000	0.000000	4.000000	6.000000	0.000000
14588.039933	0.109033	0.591752	-0.006249	85.403854	-38.741657	23.402256	-0.324078	0.000000	-0.448828	0.000000	0.000000	0.000000	0.016893	-0.292443	0.069872	0.000000	0.000000	4.000000	6.000000	0.000000
14588.043266	0.109033	0.591752	-0.006249	85.403854	-38.741657	23.402256	-0.324078	0.000000	-0.448828	0.000000	0.000000	0.000000	0.016893	-0.292443	0.069872	0.000000	0.000000	4.000000	6.000000	0.000000
14588.046600	0.109033	0.591752	-0.006249	85.403854	-38.741657	23.402256	-0.324078	0.000000	-0.448828	0.000000	0.000000	0.000000	0.016893	-0.292443	0.069872	0.000000	0.000000	4.000000	6.000000	0.000000
14588.049933	0.109033	0.591752	-0.006249	85.395004	-38.976707	23.141802	-0.312433	0.000000	-0.451643	0.000000	0.000000	0.000000	0.016893	-0.292443	0.069872	0.000000	0.000000	4.000000	6.000000	0.000000
14588.053266	0.109058	0.590833	-0.005959	85.395004	-38.976707	23.141802	-0.312433	0.000000	-0.451643	0.000000	0.000000	0.000000	0.007436	-0.275842	0.087017	0.000000	0.000000	4.000000	6.000000	0.000000
14588.056600	0.109058	0.590833	-0.005959	85.395004	-38.976707	23.141802	-0.312433	0.000000	-0.451643	0.000000	0.000000	0.000000	0.007436	-0.275842	0.087017	0.000000	0.000000	4.000000	6.000000	0.000000
14588.059933	0.109059	0.590007	-0.005670	85.386795	-39.539295	22.545280	-0.312433	0.000000	-0.451643	0.000000	0.000000	0.000000	0.000510	-0.247653	0.086585	0.000000	0.000000	4.000000	6.000000	0.000000
14588.063266	0.109059	0.590007	-0.005670	85.386795	-39.539295	22.545280	-0.312433	0.000000	-0.451643	0.000000	0.000000	0.000000	0.000510	-0.247653	0.086585	0.000000	0.000000	4.000000	6.000000	0.000000
14588.066600	0.109059	0.590007	-0.005670	85.386795	-39.539295	22.545280	-0.312433	0.000000	-0.451643	0.000000	0.000000	0.000000	0.000510	-0.247653	0.086585	0.000000	0.000000	4.000000	6.000000	0.000000
14588.069933	0.109059	0.590007	-0.005670	85.396576	-40.431026	21.622791	-0.283499	0.000000	-0.452967	0.000000	0.000000	0.000000	0.000510	-0.247653	0.086585	0.000000	0.000000	4.000000	6.000000	0.000000
14588.073266	0.109045	0.589243	-0.005352	85.396576	-40.431026	21.622791	-0.283499	0.000000	-0.452967	0.000000	0.000000	0.000000	-0.004195	-0.229116	0.095404	0.000000	0.000000	4.000000	6.000000	0.000000
14588.076600	0.109045	0.589243	-0.005352	85.396576	-40.431026	21.622791	-0.283499	0.000000	-0.452967	0.000000	0.000000	0.000000	-0.004195	-0.229116	0.095404	0.000000	0.000000	4.000000	6.000000	0.000000
14588.079933	0.109051	0.588574	-0.005045	85.420296	-41.415649	20.620741	-0.283499	0.000000	-0.452967	0.000000	0.000000	0.000000	0.001788	-0.200887	0.092114	0.000000	0.000000	4.000000	6.000000	0.000000
14588.083266	0.109051	0.588574	-0.005045	85.420296	-41.415649	20.620741	-0.283499	0.000000	-0.452967	0.000000	0.000000	0.000000	0.001788	-0.200887	0.092114	0.000000	0.000000	4.000000	6.000000	0.000000
14588.086600	0.109051	0.588574	-0.005045	85.420296	-41.415649	20.620741	-0.283499	0.000000	-0.452967	0.000000	0.000000	0.000000	0.001788	-0.200887	0.092114	0.000000	0.000000	4.000000	6.000000	0.000000
14588.089933	0.109051	0.588574	-0.005045	85.448090	-42.218323	19.811146	-0.252246	0.000000	-0.452566	0.000000	0.000000	0.000000	0.001788	-0.200887	0.092114	0.000000	0.000000	4.000000	6.000000	0.000000
14588.093266	0.109032	0.587954	-0.004748	85.448090	-42.218323	19.811146	-0.252246	0.000000	-0.452566	0.000000	0.000000	0.000000	-0.005752	-0.185841	0.089221	0.000000	0.000000	4.000000	6.000000	0.000000
14588.096600	0.109032	0.587954	-0.004748	85.448090	-42.218323	19.811146	-0.252246	0.000000	-0.452566	0.000000	0.000000	0.000000	-0.005752	-0.185841	0.089221	0.000000	0.000000	4.000000	6.000000	0.000000
14588.099933	0.109039	0.587422	-0.004437	85.477669	-42.887436	19.143276	-0.252246	0.000000	-0.452566	0.000000	0.000000	0.000000	0.001974	-0.159667	0.093115	0.000000	0.000000	4.000000	6.000000	0.000000
14588.103266	0.109039	0.587422	-0.004437	85.477669	-42.887436	19.143276	-0.252246	0.000000	-0.452566	0.000000	0.000000	0.000000	0.001974	-0.159667	0.093115	0.000000	0.000000	4.000000	6.000000	0.000000
14588.106600	0.109039	0.587422	-0.004437	85.477669	-42.887436	19.143276	-0.252246	0.000000	-0.452566	0.000000	0.000000	0.000000	0.001974	-0.159667	0.093115	0.000000	0.000000	4.000000	6.000000	0.000000
14588.109933	0.109039	0.587422	-0.004437	85.507164	-43.503475	18.531969	-0.221856	0.000000	-0.451936	0.000000	0.000000	0.000000	0.001974	-0.159667	0.093115	0.000000	0.000000	4.000000	6.000000	0.000000
14588.113266	0.109054	0.586929	-0.004186	85.507164	-43.503475	18.531969	-0.221856	0.000000	-0.451936	0.000000	0.000000	0.000000	0.004493	-0.147972	0.075339	0.000000	0.000000	4.000000	6.000000	0.000000
14588.116600	0.109054	0.586929	-0.004186	85.507164	-43.503475	18.531969	-0.221856	0.000000	-0.451936	0.000000	0.000000	0.000000	0.004493	-0.147972	0.075339	0.000000	0.000000	4.000000	6.000000	0.000000
14588.119933	0.109091	0.586505	-0.003938	85.528191	-44.040825	17.990946	-0.221856	0.000000	-0.451936	0.000000	0.000000	0.000000	0.011092	-0.127280	0.074441	0.000000	0.000000	4.000000	6.000000	0.000000
14588.123266	0.109091	0.586505	-0.003938	85.528191	-44.040825	17.990946	-0.221856	0.000000	-0.451936	0.000000	0.000000	0.000000	0.011092	-0.127280	0.074441	0.000000	0.000000	4.000000	6.000000	0.000000
14588.126600	0.109091	0.586505	-0.003938	85.528191	-44.040825	17.990946	-0.221856	0.000000	-0.451936	0.000000	0.000000	0.000000	0.011092	-0.127280	0.074441	0.000000	0.000000	4.000000	6.000000	0.000000
14588.129933	0.109091	0.586505	-0.003938	85.532784	-44.565956	17.446745	-0.196893	0.000000	-0.454534	0.000000	0.000000	0.000000	0.011092	-0.127280	0.074441	0.000000	0.000000	4.000000	6.000000	0.000000
14588.133266	0.109140	0.586138	-0.003732	85.532784	-44.565956	17.446745	-0.196893	0.000000	-0.454534	0.000000	0.000000	0.000000	0.014844	-0.109973	0.061679	0.000000	0.000000	4.000000	6.000000	0.000000
14588.136600	0.109140	0.586138	-0.003732	85.532784	-44.565956	17.446745	-0.196893	0.000000	-0.454534	0.000000	0.000000	0.000000	0.014844	-0.109973	0.061679	0.000000	0.000000	4.000000	6.000000	0.000000
14588.139933	0.109140	0.586138	-0.003732	85.517647	-45.210995	16.761982	-0.196893	0.000000	-0.454534	0.000000	0.000000	0.000000	0.014844	-0.109973	0.061679	0.000000	0.000000	4.000000	6.000000	0.000000
14588.143266	0.109140	0.586138	-0.003732	85.517647	-45.210995	16.761982	-0.196893	0.000000	-0.454534	0.000000	0.000000	0.000000	0.014844	-0.109973	0.061679	0.000000	0.000000	4.000000	6.000000	0.000000
14588.146600	0.109165	0.585822	-0.003535	85.517647	-45.210995	16.761982	-0.196893	0.000000	-0.454534	0.000000	0.000000	0.000000	0.007377	-0.094760	0.059049	0.000000	0.000000	4.000000	6.000000	0.000000
14588.149933	0.109202	0.585564	-0.003381	85.485428	-45.827068	16.096420	-0.186613	0.000000	-0.457008	0.000000	0.000000	0.000000	0.011155	-0.077405	0.046359	0.000000	0.000000	4.000000	6.000000	0.000000
14588.153266	0.109202	0.585564	-0.003381	85.485428	-45.827068	16.096420	-0.186613	0.000000	-0.457008	0.000000	0.000000	0.000000	0.011155	-0.077405	0.046359	0.000000	0.000000	4.000000	6.000000	0.000000
14588.156600	0.109202	0.585564	-0.003381	85.485428	-45.827068	16.096420	-0.186613	0.000000	-0.457008	0.000000	0.000000	0.000000	0.011155	-0.077405	0.046359	0.000000	0.000000	4.000000	6.000000	0.000000
14588.159933	0.109202	0.585564	-0.003381	85.445084	-46.393120	15.476160	-0.169045	0.000000	-0.460097	0.000000	0.000000	0.000000	0.011155	-0.077405	0.046359	0.000000	0.000000	4.000000	6.000000	0.000000
14588.163266	0.109209	0.585364	-0.003258	85.445084	-46.393120	15.476160	-0.169045	0.000000	-0.460097	0.000000	0.000000	0.000000	0.002016	-0.059982	0.036807	0.000000	0.000000	4.000000	6.000000	0.000000
14588.166600	0.109209	0.585364	-0.003258	85.445084	-46.393120	15.476160	-0.169045	0.000000	-0.460097	0.000000	0.000000	0.000000	0.002016	-0.059982	0.036807	0.000000	0.000000	4.000000	6.000000	0.000000
14588.169933	0.109209	0.585364	-0.003258	85.423370	-46.787094	15.047863	-0.169045	0.000000	-0.460097	0.000000	0.000000	0.000000	0.002016	-0.059982	0.036807	0.000000	0.000000	4.000000	6.000000	0.000000
14588.173266	0.109209	0.585364	-0.003258	85.423370	-46.787094	15.047863	-0.169045	0.000000	-0.460097	0.000000	0.000000	0.000000	0.002016	-0.059982	0.036807	0.000000	0.000000	4.000000	6.000000	0.000000
14588.176600	0.109235	0.585190	-0.003148	85.423370	-46.787094	15.047863	-0.169045	0.000000	-0.460097	0.000000	0.000000	0.000000	0.007983	-0.052358	0.033187	0.000000	0.000000	4.000000	6.000000	0.000000
14588.179933	0.109235	0.585190	-0.003148	85.423630	-46.961575	14.869228	-0.162911	0.000000	-0.460433	0.000000	0.000000	0.000000	0.007983	-0.052358	0.033187	0.000000	0.000000	4.000000	6.000000	0.000000
14588.183266	0.109235	0.585190	-0.003148	85.423630	-46.961575	14.869228	-0.162911	0.000000	-0.460433	0.000000	0.000000	0.000000	0.007983	-0.052358	0.033187	0.000000	0.000000	4.000000	6.000000	0.000000
14588.186600	0.109235	0.585190	-0.003148	85.423630	-46.961575	14.869228	-0.162911	0.000000	-0.460433	0.000000	0.000000	0.000000	0.007983	-0.052358	0.033187	0.000000	0.000000	4.000000	6.000000	0.000000
14588.189933	0.109268	0.584979	-0.002916	85.428261	-47.063744	14.766736	-0.157380	0.000000	-0.461763	0.000000	0.000000	0.000000	0.009907	-0.063136	0.069617	0.000000	0.000000	4.000000	6.000000	0.000000
14588.193266	0.109268	0.584979	-0.002916	85.428261	-47.063744	14.766736	-0.157380	0.000000	-0.461763	0.000000	0.000000	0.000000	0.009907	-0.063136	0.069617	0.000000	0.000000	4.000000	6.000000	0.000000
14588.196600	0.109268	0.584979	-0.002916	85.428261	-47.063744	14.766736	-0.157380	0.000000	-0.461763	0.000000	0.000000	0.000000	0.009907	-0.063136	0.069617	0.000000	0.000000	4.000000	6.000000	0.000000
14588.199933	0.109268	0.584979	-0.002916	85.429840	-47.103313	14.732518	-0.145777	0.000000	-0.463414	0.000000	0.000000	0.000000	0.009907	-0.063136	0.069617	0.000000	0.000000	4.000000	6.000000	0.000000
14588.203266	0.109249	0.584925	-0.002805	85.429840	-47.103313	14.732518	-0.145777	0.000000	-0.463414	0.000000	0.000000	0.000000	-0.005737	-0.016275	0.033061	0.000000	0.000000	4.000000	6.000000	0.000000
14588.206600	0.109249	0.584925	-0.002805	85.429840	-47.103313	14.732518	-0.145777	0.000000	-0.463414	0.000000	0.000000	0.000000	-0.005737	-0.016275	0.033061	0.000000	0.000000	4.000000	6.000000	0.000000
14588.209933	0.109249	0.584925	-0.002805	85.429794	-47.108776	14.732498	-0.145777	0.000000	-0.463414	0.000000	0.000000	0.000000	-0.005737	-0.016275	0.033061	0.000000	0.000000	4.000000	6.000000	0.000000
14588.213266	0.109249	0.584925	-0.002805	85.429794	-47.108776	14.732498	-0.145777	0.000000	-0.463414	0.000000	0.000000	0.000000	-0.005737	-0.016275	0.033061	0.000000	0.000000	4.000000	6.000000	0.000000
14588.216600	0.109240	0.584882	-0.002655	85.429794	-47.108776	14.732498	-0.145777	0.000000	-0.463414	0.000000	0.000000	0.000000	-0.002881	-0.012930	0.044978	0.000000	0.000000	4.000000	6.000000	0.000000
14588.219933	0.109198	0.584824	-0.002449	85.429756	-47.116882	14.732498	-0.140267	0.000000	-0.462458	0.000000	0.000000	0.000000	-0.012488	-0.017268	0.062039	0.000000	0.000000	4.000000	6.000000	0.000000
14588.223266	0.109198	0.584824	-0.002449	85.429756	-47.116882	14.732498	-0.140267	0.000000	-0.462458	0.000000	0.000000	0.000000	-0.012488	-0.017268	0.062039	0.000000	0.000000	4.000000	6.000000	0.000000
14588.226600	0.109198	0.584824	-0.002449	85.429756	-47.116882	14.732498	-0.140267	0.000000	-0.462458	0.000000	0.000000	0.000000	-0.012488	-0.017268	0.062039	0.000000	0.000000	4.000000	6.000000	0.000000
14588.229933	0.109198	0.584824	-0.002449	85.428299	-47.096424	14.766747	-0.122431	0.000000	-0.459896	0.000000	0.000000	0.000000	-0.012488	-0.017268	0.062039	0.000000	0.000000	4.000000	6.000000	0.000000
14588.233266	0.109144	0.584778	-0.002197	85.428299	-47.096424	14.766747	-0.122431	0.000000	-0.459896	0.000000	0.000000	0.000000	-0.016134	-0.013947	0.075506	0.000000	0.000000	4.000000	6.000000	0.000000
14588.236600	0.109144	0.584778	-0.002197	85.428299	-47.096424	14.766747	-0.122431	0.000000	-0.459896	0.000000	0.000000	0.000000	-0.016134	-0.013947	0.075506	0.000000	0.000000	4.000000	6.000000	0.000000
14588.239933	0.109144	0.584778	-0.002197	85.434212	-47.117474	14.763924	-0.122431	0.000000	-0.459896	0.000000	0.000000	0.000000	-0.016134	-0.013947	0.075506	0.000000	0.000000	4.000000	6.000000	0.000000
14588.243266	0.109144	0.584778	-0.002197	85.434212	-47.117474	14.763924	-0.122431	0.000000	-0.459896	0.000000	0.000000	0.000000	-0.016134	-0.013947	0.075506	0.000000	0.000000	4.000000	6.000000	0.000000
14588.246600	0.109093	0.584680	-0.001932	85.434212	-47.117474	14.763924	-0.122431	0.000000	-0.459896	0.000000	0.000000	0.000000	-0.015196	-0.029315	0.079561	0.000000	0.000000	4.000000	6.000000	0.000000
14588.249933	0.109093	0.584680	-0.001932	85.447624	-47.093964	14.813820	-0.109846	0.000000	-0.457208	0.000000	0.000000	0.000000	-0.015196	-0.029315	0.079561	0.000000	0.000000	4.000000	6.000000	0.000000
14588.253266	0.109093	0.584680	-0.001932	85.447624	-47.093964	14.813820	-0.109846	0.000000	-0.457208	0.000000	0.000000	0.000000	-0.015196	-0.029315	0.079561	0.000000	0.000000	4.000000	6.000000	0.000000
14588.256600	0.109093	0.584680	-0.001932	85.447624	-47.093964	14.813820	-0.109846	0.000000	-0.457208	0.000000	0.000000	0.000000	-0.015196	-0.029315	0.079561	0.000000	0.000000	4.000000	6.000000	0.000000
14588.259933	0.109088	0.584397	-0.001287	85.484818	-47.007408	14.943471	-0.096586	0.000000	-0.454675	0.000000	0.000000	0.000000	-0.001722	-0.085060	0.193344	0.000000	0.000000	4.000000	6.000000	0.000000
14588.263266	0.109088	0.584397	-0.001287	85.484818	-47.007408	14.943471	-0.096586	0.000000	-0.454675	0.000000	0.000000	0.000000	-0.001722	-0.085060	0.193344	0.000000	0.000000	4.000000	6.000000	0.000000
14588.266600	0.109088	0.584397	-0.001287	85.484818	-47.007408	14.943471	-0.096586	0.000000	-0.454675	0.000000	0.000000	0.000000	-0.001722	-0.085060	0.193344	0.000000	0.000000	4.000000	6.000000	0.000000
14588.269933	0.109088	0.584397	-0.001287	85.541389	-46.882030	15.123992	-0.064362	0.000000	-0.454388	0.000000	0.000000	0.000000	-0.001722	-0.085060	0.193344	0.000000	0.000000	4.000000	6.000000	0.000000
14588.273266	0.109141	0.584181	-0.000969	85.541389	-46.882030	15.123992	-0.064362	0.000000	-0.454388	0.000000	0.000000	0.000000	0.015945	-0.064616	0.095343	0.000000	0.000000	4.000000	6.000000	0.000000
14588.276600	0.109141	0.584181	-0.000969	85.541389	-46.882030	15.123992	-0.064362	0.000000	-0.454388	0.000000	0.000000	0.000000	0.015945	-0.064616	0.095343	0.000000	0.000000	4.000000	6.000000	0.000000
14588.279933	0.109141	0.584181	-0.000969	85.584656	-46.876316	15.163303	-0.064362	0.000000	-0.454388	0.000000	0.000000	0.000000	0.015945	-0.064616	0.095343	0.000000	0.000000	4.000000	6.000000	0.000000
14588.283266	0.109141	0.584181	-0.000969	85.584656	-46.876316	15.163303	-0.064362	0.000000	-0.454388	0.000000	0.000000	0.000000	0.015945	-0.064616	0.095343	0.000000	0.000000	4.000000	6.000000	0.000000
14588.286600	0.109241	0.583914	-0.000649	85.584656	-46.876316	15.163303	-0.064362	0.000000	-0.454388	0.000000	0.000000	0.000000	0.029893	-0.080101	0.096233	0.000000	0.000000	4.000000	6.000000	0.000000
14588.289933	0.109331	0.583636	-0.000368	85.602928	-47.119118	14.923387	-0.048472	0.000000	-0.457045	0.000000	0.000000	0.000000	0.027038	-0.083526	0.084258	0.000000	0.000000	4.000000	6.000000	0.000000
14588.293266	0.109331	0.583636	-0.000368	85.602928	-47.119118	14.923387	-0.048472	0.000000	-0.457045	0.000000	0.000000	0.000000	0.027038	-0.083526	0.084258	0.000000	0.000000	4.000000	6.000000	0.000000
14588.296600	0.109331	0.583636	-0.000368	85.602928	-47.119118	14.923387	-0.048472	0.000000	-0.457045	0.000000	0.000000	0.000000	0.027038	-0.083526	0.084258	0.000000	0.000000	4.000000	6.000000	0.000000
14588.299933	0.109331	0.583636	-0.000368	85.615189	-47.398071	14.638100	-0.018390	0.000000	-0.466534	0.000000	0.000000	0.000000	0.027038	-0.083526	0.084258	0.000000	0.000000	4.000000	6.000000	0.000000
14588.303266	0.109426	0.583379	-0.000162	85.615189	-47.398071	14.638100	-0.018390	0.000000	-0.466534	0.000000	0.000000	0.000000	0.028541	-0.077034	0.061748	0.000000	0.000000	4.000000	6.000000	0.000000
14588.306600	0.109426	0.583379	-0.000162	85.615189	-47.398071	14.638100	-0.018390	0.000000	-0.466534	0.000000	0.000000	0.000000	0.028541	-0.077034	0.061748	0.000000	0.000000	4.000000	6.000000	0.000000
14588.309933	0.109426	0.583379	-0.000162	85.627312	-47.681450	14.351225	-0.018390	0.000000	-0.466534	0.000000	0.000000	0.000000	0.028541	-0.077034	0.061748	0.000000	0.000000	4.000000	6.000000	0.000000
14588.313266	0.109426	0.583379	-0.000162	85.627312	-47.681450	14.351225	-0.018390	0.000000	-0.466534	0.000000	0.000000	0.000000	0.028541	-0.077034	0.061748	0.000000	0.000000	4.000000	6.000000	0.000000
14588.316600	0.109483	0.583144	-0.000021	85.627312	-47.681450	14.351225	-0.018390	0.000000	-0.466534	0.000000	0.000000	0.000000	0.017028	-0.070460	0.042370	0.000000	0.000000	4.000000	6.000000	0.000000
14588.319933	0.109483	0.583144	-0.000021	85.640816	-48.002415	14.026577	-0.008099	0.000000	-0.471291	0.000000	0.000000	0.000000	0.017028	-0.070460	0.042370	0.000000	0.000000	4.000000	6.000000	0.000000
14588.323266	0.109483	0.583144	-0.000021	85.640816	-48.002415	14.026577	-0.008099	0.000000	-0.471291	0.000000	0.000000	0.000000	0.017028	-0.070460	0.042370	0.000000	0.000000	4.000000	6.000000	0.000000
14588.326600	0.109483	0.583144	-0.000021	85.640816	-48.002415	14.026577	-0.008099	0.000000	-0.471291	0.000000	0.000000	0.000000	0.017028	-0.070460	0.042370	0.000000	0.000000	4.000000	6.000000	0.000000
14588.329933	0.109552	0.582733	0.000076	85.651253	-48.252811	13.772739	-0.001037	0.000000	-0.474129	0.000000	0.000000	0.000000	0.020703	-0.123292	0.028946	0.000000	0.000000	4.000000	6.000000	0.000000
14588.333266	0.109552	0.582733	0.000076	85.651253	-48.252811	13.772739	-0.001037	0.000000	-0.474129	0.000000	0.000000	0.000000	0.020703	-0.123292	0.028946	0.000000	0.000000	4.000000	6.000000	0.000000
14588.336600	0.109552	0.582733	0.000076	85.651253	-48.252811	13.772739	-0.001037	0.000000	-0.474129	0.000000	0.000000	0.000000	0.020703	-0.123292	0.028946	0.000000	0.000000	4.000000	6.000000	0.000000
14588.339933	0.109552	0.582733	0.000076	85.661621	-48.501766	13.517612	0.003787	0.000000	-0.477579	0.000000	0.000000	0.000000	0.020703	-0.123292	0.028946	0.000000	0.000000	4.000000	6.000000	0.000000
14588.343266	0.109590	0.582576	0.000042	85.661621	-48.501766	13.517612	0.003787	0.000000	-0.477579	0.000000	0.000000	0.000000	0.011377	-0.047296	-0.010006	0.000000	0.000000	4.000000	6.000000	0.000000
14588.346600	0.109590	0.582576	0.000042	85.661621	-48.501766	13.517612	0.003787	0.000000	-0.477579	0.000000	0.000000	0.000000	0.011377	-0.047296	-0.010006	0.000000	0.000000	4.000000	6.000000	0.000000
14588.349933	0.109590	0.582576	0.000042	85.671883	-48.749111	13.261363	0.003787	0.000000	-0.477579	0.000000	0.000000	0.000000	0.011377	-0.047296	-0.010006	0.000000	0.000000	4.000000	6.000000	0.000000
14588.353266	0.109590	0.582576	0.000042	85.671883	-48.749111	13.261363	0.003787	0.000000	-0.477579	0.000000	0.000000	0.000000	0.011377	-0.047296	-0.010006	0.000000	0.000000	4.000000	6.000000	0.000000
14588.356600	0.109642	0.582451	-0.000026	85.671883	-48.749111	13.261363	0.003787	0.000000	-0.477579	0.000000	0.000000	0.000000	0.015731	-0.037353	-0.020540	0.000000	0.000000	4.000000	6.000000	0.000000
14588.359933	0.109642	0.582451	-0.000026	85.679169	-48.929741	13.077538	0.002120	0.000000	-0.479475	0.000000	0.000000	0.000000	0.015731	-0.037353	-0.020540	0.000000	0.000000	4.000000	6.000000	0.000000
14588.363266	0.109642	0.582451	-0.000026	85.679169	-48.929741	13.077538	0.002120	0.000000	-0.479475	0.000000	0.000000	0.000000	0.015731	-0.037353	-0.020540	0.000000	0.000000	4.000000	6.000000	0.000000
14588.366600	0.109642	0.582451	-0.000026	85.679169	-48.929741	13.077538	0.002120	0.000000	-0.479475	0.000000	0.000000	0.000000	0.015731	-0.037353	-0.020540	0.000000	0.000000	4.000000	6.000000	0.000000
14588.369933	0.109686	0.582290	-0.000128	85.681984	-49.043365	12.956516	-0.001303	0.000000	-0.482097	0.000000	0.000000	0.000000	0.013339	-0.048321	-0.030483	0.000000	0.000000	4.000000	6.000000	0.000000
14588.373266	0.109686	0.582290	-0.000128	85.681984	-49.043365	12.956516	-0.001303	0.000000	-0.482097	0.000000	0.000000	0.000000	0.013339	-0.048321	-0.030483	0.000000	0.000000	4.000000	6.000000	0.000000
14588.376600	0.109686	0.582290	-0.000128	85.681984	-49.043365	12.956516	-0.001303	0.000000	-0.482097	0.000000	0.000000	0.000000	0.013339	-0.048321	-0.030483	0.000000	0.000000	4.000000	6.000000	0.000000
14588.379933	0.109686	0.582290	-0.000128	85.681984	-49.037910	12.956538	-0.006384	0.000000	-0.484320	0.000000	0.000000	0.000000	0.013339	-0.048321	-0.030483	0.000000	0.000000	4.000000	6.000000	0.000000
14588.383266	0.109724	0.582297	-0.000161	85.681984	-49.037910	12.956538	-0.006384	0.000000	-0.484320	0.000000	0.000000	0.000000	0.011347	0.002210	-0.010084	0.000000	0.000000	4.000000	6.000000	0.000000
14588.386600	0.109724	0.582297	-0.000161	85.681984	-49.037910	12.956538	-0.006384	0.000000	-0.484320	0.000000	0.000000	0.000000	0.011347	0.002210	-0.010084	0.000000	0.000000	4.000000	6.000000	0.000000
14588.389933	0.109724	0.582297	-0.000161	85.680527	-49.001076	12.993418	-0.006384	0.000000	-0.484320	0.000000	0.000000	0.000000	0.011347	0.002210	-0.010084	0.000000	0.000000	4.000000	6.000000	0.000000
14588.393266	0.109724	0.582297	-0.000161	85.680527	-49.001076	12.993418	-0.006384	0.000000	-0.484320	0.000000	0.000000	0.000000	0.011347	0.002210	-0.010084	0.000000	0.000000	4.000000	6.000000	0.000000
14588.396600	0.109728	0.582316	-0.000145	85.680527	-49.001076	12.993418	-0.006384	0.000000	-0.484320	0.000000	0.000000	0.000000	0.001192	0.005468	0.004965	0.000000	0.000000	4.000000	6.000000	0.000000
14588.399933	0.109728	0.582316	-0.000145	85.674690	-48.854279	13.140651	-0.008065	0.000000	-0.486212	0.000000	0.000000	0.000000	0.001192	0.005468	0.004965	0.000000	0.000000	4.000000	6.000000	0.000000
14588.403266	0.109728	0.582316	-0.000145	85.674690	-48.854279	13.140651	-0.008065	0.000000	-0.486212	0.000000	0.000000	0.000000	0.001192	0.005468	0.004965	0.000000	0.000000	4.000000	6.000000	0.000000
14588.406600	0.109728	0.582316	-0.000145	85.674690	-48.854279	13.140651	-0.008065	0.000000	-0.486212	0.000000	0.000000	0.000000	0.001192	0.005468	0.004965	0.000000	0.000000	4.000000	6.000000	0.000000
14588.409933	0.109753	0.582495	-0.000042	85.667404	-48.671238	13.324175	-0.007237	0.000000	-0.486410	0.000000	0.000000	0.000000	0.007384	0.053811	0.030757	0.000000	0.000000	4.000000	6.000000	0.000000
14588.413266	0.109753	0.582495	-0.000042	85.667404	-48.671238	13.324175	-0.007237	0.000000	-0.486410	0.000000	0.000000	0.000000	0.007384	0.053811	0.030757	0.000000	0.000000	4.000000	6.000000	0.000000
14588.416600	0.109753	0.582495	-0.000042	85.667404	-48.671238	13.324175	-0.007237	0.000000	-0.486410	0.000000	0.000000	0.000000	0.007384	0.053811	0.030757	0.000000	0.000000	4.000000	6.000000	0.000000
14588.419933	0.109753	0.582495	-0.000042	85.658638	-48.452492	13.543614	-0.002111	0.000000	-0.487641	0.000000	0.000000	0.000000	0.007384	0.053811	0.030757	0.000000	0.000000	4.000000	6.000000	0.000000
14588.423266	0.109769	0.582638	0.000027	85.658638	-48.452492	13.543614	-0.002111	0.000000	-0.487641	0.000000	0.000000	0.000000	0.004995	0.042853	0.020812	0.000000	0.000000	4.000000	6.000000	0.000000
14588.426600	0.109769	0.582638	0.000027	85.658638	-48.452492	13.543614	-0.002111	0.000000	-0.487641	0.000000	0.000000	0.000000	0.004995	0.042853	0.020812	0.000000	0.000000	4.000000	6.000000	0.000000
14588.429933	0.109769	0.582638	0.000027	85.646751	-48.156742	13.834751	-0.002111	0.000000	-0.487641	0.000000	0.000000	0.000000	0.004995	0.042853	0.020812	0.000000	0.000000	4.000000	6.000000	0.000000
14588.433266	0.109769	0.582638	0.000027	85.646751	-48.156742	13.834751	-0.002111	0.000000	-0.487641	0.000000	0.000000	0.000000	0.004995	0.042853	0.020812	0.000000	0.000000	4.000000	6.000000	0.000000
14588.436600	0.109818	0.582795	0.000040	85.646751	-48.156742	13.834751	-0.002111	0.000000	-0.487641	0.000000	0.000000	0.000000	0.014673	0.047305	0.003750	0.000000	0.000000	4.000000	6.000000	0.000000
14588.439933	0.109818	0.582795	0.000040	85.636414	-47.901276	14.088252	0.001358	0.000000	-0.488474	0.000000	0.000000	0.000000	0.014673	0.047305	0.003750	0.000000	0.000000	4.000000	6.000000	0.000000
14588.443266	0.109818	0.582795	0.000040	85.636414	-47.901276	14.088252	0.001358	0.000000	-0.488474	0.000000	0.000000	0.000000	0.014673	0.047305	0.003750	0.000000	0.000000	4.000000	6.000000	0.000000
14588.446600	0.109818	0.582795	0.000040	85.636414	-47.901276	14.088252	0.001358	0.000000	-0.488474	0.000000	0.000000	0.000000	0.014673	0.047305	0.003750	0.000000	0.000000	4.000000	6.000000	0.000000
14588.449933	0.109889	0.583118	0.000046	85.625832	-47.644306	14.340502	0.001983	0.000000	-0.490919	0.000000	0.000000	0.000000	0.021155	0.096835	0.002052	0.000000	0.000000	4.000000	6.000000	0.000000
14588.453266	0.109889	0.583118	0.000046	85.625832	-47.644306	14.340502	0.001983	0.000000	-0.490919	0.000000	0.000000	0.000000	0.021155	0.096835	0.002052	0.000000	0.000000	4.000000	6.000000	0.000000
14588.456600	0.109889	0.583118	0.000046	85.625832	-47.644306	14.340502	0.001983	0.000000	-0.490919	0.000000	0.000000	0.000000	0.021155	0.096835	0.002052	0.000000	0.000000	4.000000	6.000000	0.000000
14588.459933	0.109889	0.583118	0.000046	85.618225	-47.415081	14.566501	0.002325	0.000000	-0.494445	0.000000	0.000000	0.000000	0.021155	0.096835	0.002052	0.000000	0.000000	4.000000	6.000000	0.000000
14588.463266	0.109927	0.583291	0.000012	85.618225	-47.415081	14.566501	0.002325	0.000000	-0.494445	0.000000	0.000000	0.000000	0.011317	0.051753	-0.010225	0.000000	0.000000	4.000000	6.000000	0.000000
14588.466600	0.109927	0.583291	0.000012	85.618225	-47.415081	14.566501	0.002325	0.000000	-0.494445	0.000000	0.000000	0.000000	0.011317	0.051753	-0.010225	0.000000	0.000000	4.000000	6.000000	0.000000
14588.469933	0.109927	0.583291	0.000012	85.609032	-47.198566	14.780905	0.002325	0.000000	-0.494445	0.000000	0.000000	0.000000	0.011317	0.051753	-0.010225	0.000000	0.000000	4.000000	6.000000	0.000000
14588.473266	0.109927	0.583291	0.000012	85.609032	-47.198566	14.780905	0.002325	0.000000	-0.494445	0.000000	0.000000	0.000000	0.011317	0.051753	-0.010225	0.000000	0.000000	4.000000	6.000000	0.000000
14588.476600	0.109939	0.583445	-0.000033	85.609032	-47.198566	14.780905	0.002325	0.000000	-0.494445	0.000000	0.000000	0.000000	0.003610	0.046238	-0.013629	0.000000	0.000000	4.000000	6.000000	0.000000
14588.479933	0.109939	0.583445	-0.000033	85.598335	-46.944851	15.029960	0.000621	0.000000	-0.496331	0.000000	0.000000	0.000000	0.003610	0.046238	-0.013629	0.000000	0.000000	4.000000	6.000000	0.000000
14588.483266	0.109939	0.583445	-0.000033	85.598335	-46.944851	15.029960	0.000621	0.000000	-0.496331	0.000000	0.000000	0.000000	0.003610	0.046238	-0.013629	0.000000	0.000000	4.000000	6.000000	0.000000
14588.486600	0.109939	0.583445	-0.000033	85.598335	-46.944851	15.029960	0.000621	0.000000	-0.496331	0.000000	0.000000	0.000000	0.003610	0.046238	-0.013629	0.000000	0.000000	4.000000	6.000000	0.000000
14588.489933	0.109961	0.583779	-0.000131	85.588997	-46.733002	15.242423	-0.001651	0.000000	-0.496933	0.000000	0.000000	0.000000	0.006720	0.100174	-0.029318	0.000000	0.000000	4.000000	6.000000	0.000000
14588.493266	0.109961	0.583779	-0.000131	85.588997	-46.733002	15.242423	-0.001651	0.000000	-0.496933	0.000000	0.000000	0.000000	0.006720	0.100174	-0.029318	0.000000	0.000000	4.000000	6.000000	0.000000
14588.496600	0.109961	0.583779	-0.000131	85.588997	-46.733002	15.242423	-0.001651	0.000000	-0.496933	0.000000	0.000000	0.000000	0.006720	0.100174	-0.029318	0.000000	0.000000	4.000000	6.000000	0.000000
14588.499933	0.109961	0.583779	-0.000131	85.578094	-46.484196	15.489241	-0.006537	0.000000	-0.498053	0.000000	0.000000	0.000000	0.006720	0.100174	-0.029318	0.000000	0.000000	4.000000	6.000000	0.000000
14588.503266	0.109967	0.583940	-0.000200	85.578094	-46.484196	15.489241	-0.006537	0.000000	-0.498053	0.000000	0.000000	0.000000	0.001919	0.048434	-0.020639	0.000000	0.000000	4.000000	6.000000	0.000000
14588.506600	0.109967	0.583940	-0.000200	85.578094	-46.484196	15.489241	-0.006537	0.000000	-0.498053	0.000000	0.000000	0.000000	0.001919	0.048434	-0.020639	0.000000	0.000000	4.000000	6.000000	0.000000
14588.509933	0.109967	0.583940	-0.000200	85.568710	-46.274334	15.699709	-0.006537	0.000000	-0.498053	0.000000	0.000000	0.000000	0.001919	0.048434	-0.020639	0.000000	0.000000	4.000000	6.000000	0.000000
14588.513266	0.109967	0.583940	-0.000200	85.568710	-46.274334	15.699709	-0.006537	0.000000	-0.498053	0.000000	0.000000	0.000000	0.001919	0.048434	-0.020639	0.000000	0.000000	4.000000	6.000000	0.000000
14588.516600	0.109962	0.584113	-0.000223	85.568710	-46.274334	15.699709	-0.006537	0.000000	-0.498053	0.000000	0.000000	0.000000	-0.001729	0.051720	-0.007182	0.000000	0.000000	4.000000	6.000000	0.000000
14588.519933	0.109962	0.584113	-0.000223	85.559090	-46.021057	15.955325	-0.009977	0.000000	-0.498373	0.000000	0.000000	0.000000	-0.001729	0.051720	-0.007182	0.000000	0.000000	4.000000	6.000000	0.000000
14588.523266	0.109962	0.584113	-0.000223	85.559090	-46.021057	15.955325	-0.009977	0.000000	-0.498373	0.000000	0.000000	0.000000	-0.001729	0.051720	-0.007182	0.000000	0.000000	4.000000	6.000000	0.000000
14588.526600	0.109962	0.584113	-0.000223	85.559090	-46.021057	15.955325	-0.009977	0.000000	-0.498373	0.000000	0.000000	0.000000	-0.001729	0.051720	-0.007182	0.000000	0.000000	4.000000	6.000000	0.000000
14588.529933	0.109941	0.584446	-0.000311	85.553970	-45.784187	16.197634	-0.011174	0.000000	-0.498085	0.000000	0.000000	0.000000	-0.006336	0.100129	-0.026325	0.000000	0.000000	4.000000	6.000000	0.000000
14588.533266	0.109941	0.584446	-0.000311	85.553970	-45.784187	16.197634	-0.011174	0.000000	-0.498085	0.000000	0.000000	0.000000	-0.006336	0.100129	-0.026325	0.000000	0.000000	4.000000	6.000000	0.000000
14588.536600	0.109941	0.584446	-0.000311	85.553970	-45.784187	16.197634	-0.011174	0.000000	-0.498085	0.000000	0.000000	0.000000	-0.006336	0.100129	-0.026325	0.000000	0.000000	4.000000	6.000000	0.000000
14588.539933	0.109941	0.584446	-0.000311	85.550186	-45.538246	16.450632	-0.015561	0.000000	-0.497029	0.000000	0.000000	0.000000	-0.006336	0.100129	-0.026325	0.000000	0.000000	4.000000	6.000000	0.000000
14588.543266	0.109931	0.584600	-0.000352	85.550186	-45.538246	16.450632	-0.015561	0.000000	-0.497029	0.000000	0.000000	0.000000	-0.002927	0.046209	-0.012173	0.000000	0.000000	4.000000	6.000000	0.000000
14588.546600	0.109931	0.584600	-0.000352	85.550186	-45.538246	16.450632	-0.015561	0.000000	-0.497029	0.000000	0.000000	0.000000	-0.002927	0.046209	-0.012173	0.000000	0.000000	4.000000	6.000000	0.000000
14588.549933	0.109912	0.584743	-0.000432	85.543411	-45.312222	16.680492	-0.015561	0.000000	-0.497029	0.000000	0.000000	0.000000	-0.005797	0.042887	-0.024091	0.000000	0.000000	4.000000	6.000000	0.000000
14588.553266	0.109912	0.584743	-0.000432	85.543411	-45.312222	16.680492	-0.015561	0.000000	-0.497029	0.000000	0.000000	0.000000	-0.005797	0.042887	-0.024091	0.000000	0.000000	4.000000	6.000000	0.000000
14588.556600	0.109912	0.584743	-0.000432	85.543411	-45.312222	16.680492	-0.015561	0.000000	-0.497029	0.000000	0.000000	0.000000	-0.005797	0.042887	-0.024091	0.000000	0.000000	4.000000	6.000000	0.000000
14588.559933	0.109912	0.584743	-0.000432	85.538139	-45.123821	16.875278	-0.021605	0.000000	-0.495575	0.000000	0.000000	0.000000	-0.005797	0.042887	-0.024091	0.000000	0.000000	4.000000	6.000000	0.000000
14588.563266	0.109876	0.584879	-0.000484	85.538139	-45.123821	16.875278	-0.021605	0.000000	-0.495575	0.000000	0.000000	0.000000	-0.010628	0.040693	-0.015570	0.000000	0.000000	4.000000	6.000000	0.000000
14588.566600	0.109876	0.584879	-0.000484	85.538139	-45.123821	16.875278	-0.021605	0.000000	-0.495575	0.000000	0.000000	0.000000	-0.010628	0.040693	-0.015570	0.000000	0.000000	4.000000	6.000000	0.000000
14588.569933	0.109876	0.584879	-0.000484	85.530029	-44.952843	17.046814	-0.021605	0.000000	-0.495575	0.000000	0.000000	0.000000	-0.010628	0.040693	-0.015570	0.000000	0.000000	4.000000	6.000000	0.000000
14588.573266	0.109876	0.584879	-0.000484	85.530029	-44.952843	17.046814	-0.021605	0.000000	-0.495575	0.000000	0.000000	0.000000	-0.010628	0.040693	-0.015570	0.000000	0.000000	4.000000	6.000000	0.000000
14588.576600	0.109857	0.585022	-0.000564	85.530029	-44.952843	17.046814	-0.021605	0.000000	-0.495575	0.000000	0.000000	0.000000	-0.005802	0.042842	-0.024116	0.000000	0.000000	4.000000	6.000000	0.000000
14588.579933	0.109857	0.585022	-0.000564	85.521843	-44.785297	17.217634	-0.024200	0.000000	-0.493804	0.000000	0.000000	0.000000	-0.005802	0.042842	-0.024116	0.000000	0.000000	4.000000	6.000000	0.000000
14588.583266	0.109857	0.585022	-0.000564	85.521843	-44.785297	17.217634	-0.024200	0.000000	-0.493804	0.000000	0.000000	0.000000	-0.005802	0.042842	-0.024116	0.000000	0.000000	4.000000	6.000000	0.000000
14588.586600	0.109857	0.585022	-0.000564	85.521843	-44.785297	17.217634	-0.024200	0.000000	-0.493804	0.000000	0.000000	0.000000	-0.005802	0.042842	-0.024116	0.000000	0.000000	4.000000	6.000000	0.000000
14588.589933	0.109773	0.585333	-0.000722	85.513626	-44.618240	17.387966	-0.028220	0.000000	-0.492837	0.000000	0.000000	0.000000	-0.025105	0.093382	-0.047186	0.000000	0.000000	4.000000	6.000000	0.000000
14588.593266	0.109773	0.585333	-0.000722	85.513626	-44.618240	17.387966	-0.028220	0.000000	-0.492837	0.000000	0.000000	0.000000	-0.025105	0.093382	-0.047186	0.000000	0.000000	4.000000	6.000000	0.000000
14588.596600	0.109773	0.585333	-0.000722	85.513626	-44.618240	17.387966	-0.028220	0.000000	-0.492837	0.000000	0.000000	0.000000	-0.025105	0.093382	-0.047186	0.000000	0.000000	4.000000	6.000000	0.000000
14588.599933	0.109773	0.585333	-0.000722	85.503593	-44.418068	17.591381	-0.036084	0.000000	-0.488652	0.000000	0.000000	0.000000	-0.025105	0.093382	-0.047186	0.000000	0.000000	4.000000	6.000000	0.000000
14588.603266	0.109726	0.585483	-0.000820	85.503593	-44.418068	17.591381	-0.036084	0.000000	-0.488652	0.000000	0.000000	0.000000	-0.013984	0.045013	-0.029568	0.000000	0.000000	4.000000	6.000000	0.000000
14588.606600	0.109726	0.585483	-0.000820	85.503593	-44.418068	17.591381	-0.036084	0.000000	-0.488652	0.000000	0.000000	0.000000	-0.013984	0.045013	-0.029568	0.000000	0.000000	4.000000	6.000000	0.000000
14588.609933	0.109684	0.585651	-0.000902	85.493675	-44.218876	17.793999	-0.036084	0.000000	-0.488652	0.000000	0.000000	0.000000	-0.012802	0.050487	-0.024657	0.000000	0.000000	4.000000	6.000000	0.000000
14588.613266	0.109684	0.585651	-0.000902	85.493675	-44.218876	17.793999	-0.036084	0.000000	-0.488652	0.000000	0.000000	0.000000	-0.012802	0.050487	-0.024657	0.000000	0.000000	4.000000	6.000000	0.000000
14588.616600	0.109684	0.585651	-0.000902	85.493675	-44.218876	17.793999	-0.036084	0.000000	-0.488652	0.000000	0.000000	0.000000	-0.012802	0.050487	-0.024657	0.000000	0.000000	4.000000	6.000000	0.000000
14588.619933	0.109684	0.585651	-0.000902	85.483604	-44.020531	17.995640	-0.045122	0.000000	-0.484188	0.000000	0.000000	0.000000	-0.012802	0.050487	-0.024657	0.000000	0.000000	4.000000	6.000000	0.000000
14588.623266	0.109641	0.585820	-0.000985	85.483604	-44.020531	17.995640	-0.045122	0.000000	-0.484188	0.000000	0.000000	0.000000	-0.012803	0.050490	-0.024676	0.000000	0.000000	4.000000	6.000000	0.000000
14588.626600	0.109641	0.585820	-0.000985	85.483604	-44.020531	17.995640	-0.045122	0.000000	-0.484188	0.000000	0.000000	0.000000	-0.012803	0.050490	-0.024676	0.000000	0.000000	4.000000	6.000000	0.000000
14588.629933	0.109641	0.585820	-0.000985	85.473465	-43.825825	18.196463	-0.045122	0.000000	-0.484188	0.000000	0.000000	0.000000	-0.012803	0.050490	-0.024676	0.000000	0.000000	4.000000	6.000000	0.000000
14588.633266	0.109641	0.585820	-0.000985	85.473465	-43.825825	18.196463	-0.045122	0.000000	-0.484188	0.000000	0.000000	0.000000	-0.012803	0.050490	-0.024676	0.000000	0.000000	4.000000	6.000000	0.000000
14588.636600	0.109577	0.585988	-0.001062	85.473465	-43.825825	18.196463	-0.045122	0.000000	-0.484188	0.000000	0.000000	0.000000	-0.019302	0.050476	-0.023134	0.000000	0.000000	4.000000	6.000000	0.000000
14588.639933	0.109577	0.585988	-0.001062	85.464989	-43.662483	18.363024	-0.049234	0.000000	-0.482054	0.000000	0.000000	0.000000	-0.019302	0.050476	-0.023134	0.000000	0.000000	4.000000	6.000000	0.000000
14588.643266	0.109577	0.585988	-0.001062	85.464989	-43.662483	18.363024	-0.049234	0.000000	-0.482054	0.000000	0.000000	0.000000	-0.019302	0.050476	-0.023134	0.000000	0.000000	4.000000	6.000000	0.000000
14588.646600	0.109577	0.585988	-0.001062	85.464989	-43.662483	18.363024	-0.049234	0.000000	-0.482054	0.000000	0.000000	0.000000	-0.019302	0.050476	-0.023134	0.000000	0.000000	4.000000	6.000000	0.000000
14588.649933	0.109487	0.586306	-0.001243	85.454765	-43.466599	18.562222	-0.053090	0.000000	-0.478837	0.000000	0.000000	0.000000	-0.026798	0.095358	-0.054367	0.000000	0.000000	4.000000	6.000000	0.000000
14588.653266	0.109487	0.586306	-0.001243	85.454765	-43.466599	18.562222	-0.053090	0.000000	-0.478837	0.000000	0.000000	0.000000	-0.026798	0.095358	-0.054367	0.000000	0.000000	4.000000	6.000000	0.000000
14588.656600	0.109487	0.586306	-0.001243	85.454765	-43.466599	18.562222	-0.053090	0.000000	-0.478837	0.000000	0.000000	0.000000	-0.026798	0.095358	-0.054367	0.000000	0.000000	4.000000	6.000000	0.000000
14588.659933	0.109487	0.586306	-0.001243	85.446243	-43.301876	18.727470	-0.062151	0.000000	-0.474371	0.000000	0.000000	0.000000	-0.026798	0.095358	-0.054367	0.000000	0.000000	4.000000	6.000000	0.000000
14588.663266	0.109457	0.586462	-0.001370	85.446243	-43.301876	18.727470	-0.062151	0.000000	-0.474371	0.000000	0.000000	0.000000	-0.009174	0.047036	-0.038205	0.000000	0.000000	4.000000	6.000000	0.000000
14588.666600	0.109457	0.586462	-0.001370	85.446243	-43.301876	18.727470	-0.062151	0.000000	-0.474371	0.000000	0.000000	0.000000	-0.009174	0.047036	-0.038205	0.000000	0.000000	4.000000	6.000000	0.000000
14588.669933	0.109389	0.586612	-0.001464	85.439407	-43.173271	18.859247	-0.062151	0.000000	-0.474371	0.000000	0.000000	0.000000	-0.020482	0.044887	-0.028126	0.000000	0.000000	4.000000	6.000000	0.000000
14588.673266	0.109389	0.586612	-0.001464	85.439407	-43.173271	18.859247	-0.062151	0.000000	-0.474371	0.000000	0.000000	0.000000	-0.020482	0.044887	-0.028126	0.000000	0.000000	4.000000	6.000000	0.000000
14588.676600	0.109389	0.586612	-0.001464	85.439407	-43.173271	18.859247	-0.062151	0.000000	-0.474371	0.000000	0.000000	0.000000	-0.020482	0.044887	-0.028126	0.000000	0.000000	4.000000	6.000000	0.000000
14588.679933	0.109389	0.586612	-0.001464	85.429024	-42.982407	19.056137	-0.073206	0.000000	-0.469428	0.000000	0.000000	0.000000	-0.020482	0.044887	-0.028126	0.000000	0.000000	4.000000	6.000000	0.000000
14588.683266	0.109348	0.586754	-0.001540	85.429024	-42.982407	19.056137	-0.073206	0.000000	-0.469428	0.000000	0.000000	0.000000	-0.012317	0.042705	-0.022720	0.000000	0.000000	4.000000	6.000000	0.000000
14588.686600	0.109348	0.586754	-0.001540	85.429024	-42.982407	19.056137	-0.073206	0.000000	-0.469428	0.000000	0.000000	0.000000	-0.012317	0.042705	-0.022720	0.000000	0.000000	4.000000	6.000000	0.000000
14588.689933	0.109348	0.586754	-0.001540	85.420372	-42.822212	19.219559	-0.073206	0.000000	-0.469428	0.000000	0.000000	0.000000	-0.012317	0.042705	-0.022720	0.000000	0.000000	4.000000	6.000000	0.000000
14588.693266	0.109348	0.586754	-0.001540	85.420372	-42.822212	19.219559	-0.073206	0.000000	-0.469428	0.000000	0.000000	0.000000	-0.012317	0.042705	-0.022720	0.000000	0.000000	4.000000	6.000000	0.000000
14588.696600	0.109301	0.586904	-0.001639	85.420372	-42.822212	19.219559	-0.073206	0.000000	-0.469428	0.000000	0.000000	0.000000	-0.013993	0.044847	-0.029715	0.000000	0.000000	4.000000	6.000000	0.000000
14588.699933	0.109301	0.586904	-0.001639	85.411751	-42.662712	19.382404	-0.076993	0.000000	-0.467376	0.000000	0.000000	0.000000	-0.013993	0.044847	-0.029715	0.000000	0.000000	4.000000	6.000000	0.000000
14588.703266	0.109301	0.586904	-0.001639	85.411751	-42.662712	19.382404	-0.076993	0.000000	-0.467376	0.000000	0.000000	0.000000	-0.013993	0.044847	-0.029715	0.000000	0.000000	4.000000	6.000000	0.000000
14588.706600	0.109301	0.586904	-0.001639	85.411751	-42.662712	19.382404	-0.076993	0.000000	-0.467376	0.000000	0.000000	0.000000	-0.013993	0.044847	-0.029715	0.000000	0.000000	4.000000	6.000000	0.000000
14588.709933	0.109219	0.587188	-0.001791	85.402962	-42.503727	19.544565	-0.081946	0.000000	-0.465044	0.000000	0.000000	0.000000	-0.024637	0.085346	-0.045511	0.000000	0.000000	4.000000	6.000000	0.000000
14588.713266	0.109219	0.587188	-0.001791	85.402962	-42.503727	19.544565	-0.081946	0.000000	-0.465044	0.000000	0.000000	0.000000	-0.024637	0.085346	-0.045511	0.000000	0.000000	4.000000	6.000000	0.000000
14588.716600	0.109219	0.587188	-0.001791	85.402962	-42.503727	19.544565	-0.081946	0.000000	-0.465044	0.000000	0.000000	0.000000	-0.024637	0.085346	-0.045511	0.000000	0.000000	4.000000	6.000000	0.000000
14588.719933	0.109219	0.587188	-0.001791	85.394150	-42.345425	19.706076	-0.089531	0.000000	-0.460937	0.000000	0.000000	0.000000	-0.024637	0.085346	-0.045511	0.000000	0.000000	4.000000	6.000000	0.000000
14588.723266	0.109167	0.587345	-0.001913	85.394150	-42.345425	19.706076	-0.089531	0.000000	-0.460937	0.000000	0.000000	0.000000	-0.015668	0.046909	-0.036744	0.000000	0.000000	4.000000	6.000000	0.000000
14588.726600	0.109167	0.587345	-0.001913	85.394150	-42.345425	19.706076	-0.089531	0.000000	-0.460937	0.000000	0.000000	0.000000	-0.015668	0.046909	-0.036744	0.000000	0.000000	4.000000	6.000000	0.000000
14588.729933	0.109098	0.587494	-0.002007	85.385353	-42.190422	19.867075	-0.089531	0.000000	-0.460937	0.000000	0.000000	0.000000	-0.020475	0.044776	-0.028223	0.000000	1.000000	4.000000	6.000000	0.000000
14588.733266	0.109098	0.587494	-0.002007	85.385353	-42.190422	19.867075	-0.089531	0.000000	-0.460937	0.000000	0.000000	0.000000	-0.020475	0.044776	-0.028223	0.000000	1.000000	4.000000	6.000000	0.000000
