# Supplementary material for: Haptic Guidance Needs to Be Intuitive Not Just Informative to Improve Human Motor Accuracy
Source: PLoS One. 2016 Mar 16;11(3):e0150912. doi: 10.1371/journal.pone.0150912 (PMC4794196; doi:10.1371/journal.pone.0150912)
Supplement: S1 Data — (ZIP) [file pone.0150912.s001.zip › Subject6/exp1_0007.txt]

Time	PosX	PosY	PosZ	RotX	RotY	RotZ	ForceX	ForceY	ForceZ	MomentX	MomentY	MomentZ	VelocityX	VelocityY	VelocityZ	CalibratedWeight	ButtonDown	Condition	Trial	Visual
14590.426924	-0.001682	0.481875	0.245117	80.393517	62.022659	115.217850	0.000000	0.000000	0.000000	0.000000	0.000000	0.000000	-0.040039	-0.016762	0.014888	0.000000	1.000000	4.000000	7.000000	1.000000
14590.430257	-0.001682	0.481875	0.245117	80.346161	62.202492	115.369125	4.639607	0.000000	-1.863880	0.000000	0.000000	0.000000	-0.040039	-0.016762	0.014888	0.000000	1.000000	4.000000	7.000000	1.000000
14590.433591	-0.001682	0.481875	0.245117	80.346161	62.202492	115.369125	4.639607	0.000000	-1.863880	0.000000	0.000000	0.000000	-0.040039	-0.016762	0.014888	0.000000	1.000000	4.000000	7.000000	1.000000
14590.436924	-0.000982	0.481909	0.244990	80.346161	62.202492	115.369125	4.639607	0.000000	-1.863880	0.000000	0.000000	0.000000	0.210088	0.010164	-0.038336	0.000000	1.000000	4.000000	7.000000	1.000000
14590.440257	0.000218	0.481712	0.244837	80.331184	62.487167	115.434868	4.640611	0.000000	-1.861380	0.000000	0.000000	0.000000	0.359978	-0.059218	-0.045720	0.000000	1.000000	4.000000	7.000000	1.000000
14590.443591	0.000218	0.481712	0.244837	80.331184	62.487167	115.434868	4.640611	0.000000	-1.861380	0.000000	0.000000	0.000000	0.359978	-0.059218	-0.045720	0.000000	1.000000	4.000000	7.000000	1.000000
14590.446924	0.000218	0.481712	0.244837	80.331184	62.487167	115.434868	4.640611	0.000000	-1.861380	0.000000	0.000000	0.000000	0.359978	-0.059218	-0.045720	0.000000	1.000000	4.000000	7.000000	1.000000
14590.450257	0.001351	0.481898	0.244669	80.326691	62.736427	115.157043	4.627352	0.000000	-1.894099	0.000000	0.000000	0.000000	0.339822	0.055834	-0.050347	0.000000	1.000000	4.000000	7.000000	1.000000
14590.453591	0.001351	0.481898	0.244669	80.326691	62.736427	115.157043	4.627352	0.000000	-1.894099	0.000000	0.000000	0.000000	0.339822	0.055834	-0.050347	0.000000	1.000000	4.000000	7.000000	1.000000
14590.456924	0.001351	0.481898	0.244669	80.326691	62.736427	115.157043	4.627352	0.000000	-1.894099	0.000000	0.000000	0.000000	0.339822	0.055834	-0.050347	0.000000	1.000000	4.000000	7.000000	1.000000
14590.460257	0.002482	0.481957	0.244152	80.514938	62.587307	114.615616	4.619359	0.000000	-1.913510	0.000000	0.000000	0.000000	0.339290	0.017587	-0.155284	0.000000	1.000000	4.000000	7.000000	1.000000
14590.463591	0.002482	0.481957	0.244152	80.514938	62.587307	114.615616	4.619359	0.000000	-1.913510	0.000000	0.000000	0.000000	0.339290	0.017587	-0.155284	0.000000	1.000000	4.000000	7.000000	1.000000
14590.466924	0.002482	0.481957	0.244152	80.514938	62.587307	114.615616	4.619359	0.000000	-1.913510	0.000000	0.000000	0.000000	0.339290	0.017587	-0.155284	0.000000	1.000000	4.000000	7.000000	1.000000
14590.470257	0.004143	0.482012	0.243533	80.905342	62.096939	113.663483	4.610326	0.000000	-1.935173	0.000000	0.000000	0.000000	0.498305	0.016526	-0.185708	0.000000	1.000000	4.000000	7.000000	1.000000
14590.473591	0.004143	0.482012	0.243533	80.905342	62.096939	113.663483	4.610326	0.000000	-1.935173	0.000000	0.000000	0.000000	0.498305	0.016526	-0.185708	0.000000	1.000000	4.000000	7.000000	1.000000
14590.476924	0.004143	0.482012	0.243533	80.905342	62.096939	113.663483	4.610326	0.000000	-1.935173	0.000000	0.000000	0.000000	0.498305	0.016526	-0.185708	0.000000	1.000000	4.000000	7.000000	1.000000
14590.480257	0.005368	0.482023	0.242753	81.408058	61.406898	112.435760	4.597282	0.000000	-1.965959	0.000000	0.000000	0.000000	0.367448	0.003308	-0.233803	0.000000	1.000000	4.000000	7.000000	1.000000
14590.483591	0.005368	0.482023	0.242753	81.408058	61.406898	112.435760	4.597282	0.000000	-1.965959	0.000000	0.000000	0.000000	0.367448	0.003308	-0.233803	0.000000	1.000000	4.000000	7.000000	1.000000
14590.486924	0.005368	0.482023	0.242753	81.408058	61.406898	112.435760	4.597282	0.000000	-1.965959	0.000000	0.000000	0.000000	0.367448	0.003308	-0.233803	0.000000	1.000000	4.000000	7.000000	1.000000
14590.490257	0.006688	0.482046	0.241792	81.991020	60.475685	110.894783	4.586572	0.000000	-1.990818	0.000000	0.000000	0.000000	0.395988	0.007096	-0.288340	0.000000	1.000000	4.000000	7.000000	1.000000
14590.493591	0.006688	0.482046	0.241792	81.991020	60.475685	110.894783	4.586572	0.000000	-1.990818	0.000000	0.000000	0.000000	0.395988	0.007096	-0.288340	0.000000	1.000000	4.000000	7.000000	1.000000
14590.496924	0.006688	0.482046	0.241792	81.991020	60.475685	110.894783	4.586572	0.000000	-1.990818	0.000000	0.000000	0.000000	0.395988	0.007096	-0.288340	0.000000	1.000000	4.000000	7.000000	1.000000
14590.500257	0.008301	0.482009	0.240713	82.570381	59.357506	109.148399	4.574485	0.000000	-2.018436	0.000000	0.000000	0.000000	0.483962	-0.011328	-0.323889	0.000000	1.000000	4.000000	7.000000	1.000000
14590.503591	0.008301	0.482009	0.240713	82.570381	59.357506	109.148399	4.574485	0.000000	-2.018436	0.000000	0.000000	0.000000	0.483962	-0.011328	-0.323889	0.000000	1.000000	4.000000	7.000000	1.000000
14590.506924	0.008301	0.482009	0.240713	82.570381	59.357506	109.148399	4.574485	0.000000	-2.018436	0.000000	0.000000	0.000000	0.483962	-0.011328	-0.323889	0.000000	1.000000	4.000000	7.000000	1.000000
14590.510257	0.009943	0.482010	0.239657	83.028893	58.497673	107.769234	4.559746	0.000000	-2.051516	0.000000	0.000000	0.000000	0.492512	0.000411	-0.316552	0.000000	1.000000	4.000000	7.000000	1.000000
14590.513591	0.009943	0.482010	0.239657	83.028893	58.497673	107.769234	4.559746	0.000000	-2.051516	0.000000	0.000000	0.000000	0.492512	0.000411	-0.316552	0.000000	1.000000	4.000000	7.000000	1.000000
14590.516924	0.009943	0.482010	0.239657	83.028893	58.497673	107.769234	4.559746	0.000000	-2.051516	0.000000	0.000000	0.000000	0.492512	0.000411	-0.316552	0.000000	1.000000	4.000000	7.000000	1.000000
14590.520257	0.011744	0.482010	0.238561	83.355095	58.020496	106.873619	4.544607	0.000000	-2.084838	0.000000	0.000000	0.000000	0.540392	0.000019	-0.328882	0.000000	1.000000	4.000000	7.000000	1.000000
14590.523591	0.011744	0.482010	0.238561	83.355095	58.020496	106.873619	4.544607	0.000000	-2.084838	0.000000	0.000000	0.000000	0.540392	0.000019	-0.328882	0.000000	1.000000	4.000000	7.000000	1.000000
14590.526924	0.011744	0.482010	0.238561	83.355095	58.020496	106.873619	4.544607	0.000000	-2.084838	0.000000	0.000000	0.000000	0.540392	0.000019	-0.328882	0.000000	1.000000	4.000000	7.000000	1.000000
14590.530257	0.013704	0.482028	0.237438	83.557671	56.979378	105.492989	4.527888	0.000000	-2.120902	0.000000	0.000000	0.000000	0.588045	0.005475	-0.336986	0.000000	1.000000	4.000000	7.000000	1.000000
14590.533591	0.013704	0.482028	0.237438	83.557671	56.979378	105.492989	4.527888	0.000000	-2.120902	0.000000	0.000000	0.000000	0.588045	0.005475	-0.336986	0.000000	1.000000	4.000000	7.000000	1.000000
14590.536924	0.013704	0.482028	0.237438	83.557671	56.979378	105.492989	4.527888	0.000000	-2.120902	0.000000	0.000000	0.000000	0.588045	0.005475	-0.336986	0.000000	1.000000	4.000000	7.000000	1.000000
14590.540257	0.015594	0.482086	0.236372	83.642044	54.253677	102.523705	4.509583	0.000000	-2.159550	0.000000	0.000000	0.000000	0.566815	0.017463	-0.319814	0.000000	0.000000	4.000000	7.000000	1.000000
14590.543591	0.015594	0.482086	0.236372	83.642044	54.253677	102.523705	4.509583	0.000000	-2.159550	0.000000	0.000000	0.000000	0.566815	0.017463	-0.319814	0.000000	0.000000	4.000000	7.000000	1.000000
14590.546924	0.015594	0.482086	0.236372	83.642044	54.253677	102.523705	4.509583	0.000000	-2.159550	0.000000	0.000000	0.000000	0.566815	0.017463	-0.319814	0.000000	0.000000	4.000000	7.000000	1.000000
14590.550257	0.017414	0.482167	0.235414	83.626030	49.723934	98.037300	4.491666	0.000000	-2.196574	0.000000	0.000000	0.000000	0.546200	0.024263	-0.287504	0.000000	0.000000	4.000000	7.000000	1.000000
14590.553591	0.017414	0.482167	0.235414	83.626030	49.723934	98.037300	4.491666	0.000000	-2.196574	0.000000	0.000000	0.000000	0.546200	0.024263	-0.287504	0.000000	0.000000	4.000000	7.000000	1.000000
14590.556924	0.017414	0.482167	0.235414	83.626030	49.723934	98.037300	4.491666	0.000000	-2.196574	0.000000	0.000000	0.000000	0.546200	0.024263	-0.287504	0.000000	0.000000	4.000000	7.000000	1.000000
14590.560257	0.019166	0.482288	0.234514	83.488945	44.350647	92.562477	4.474357	0.000000	-2.231621	0.000000	0.000000	0.000000	0.525523	0.036207	-0.269726	0.000000	0.000000	4.000000	7.000000	1.000000
14590.563591	0.019166	0.482288	0.234514	83.488945	44.350647	92.562477	4.474357	0.000000	-2.231621	0.000000	0.000000	0.000000	0.525523	0.036207	-0.269726	0.000000	0.000000	4.000000	7.000000	1.000000
14590.566924	0.019166	0.482288	0.234514	83.488945	44.350647	92.562477	4.474357	0.000000	-2.231621	0.000000	0.000000	0.000000	0.525523	0.036207	-0.269726	0.000000	0.000000	4.000000	7.000000	1.000000
14590.570257	0.020850	0.482392	0.233694	83.212509	39.419342	87.393990	4.457529	0.000000	-2.265048	0.000000	0.000000	0.000000	0.505230	0.031308	-0.246198	0.000000	0.000000	4.000000	7.000000	1.000000
14590.573591	0.020850	0.482392	0.233694	83.212509	39.419342	87.393990	4.457529	0.000000	-2.265048	0.000000	0.000000	0.000000	0.505230	0.031308	-0.246198	0.000000	0.000000	4.000000	7.000000	1.000000
14590.576924	0.020850	0.482392	0.233694	83.212509	39.419342	87.393990	4.457529	0.000000	-2.265048	0.000000	0.000000	0.000000	0.505230	0.031308	-0.246198	0.000000	0.000000	4.000000	7.000000	1.000000
14590.580257	0.022468	0.482462	0.232969	82.846832	35.714336	83.712914	4.441289	0.000000	-2.296726	0.000000	0.000000	0.000000	0.485355	0.020973	-0.217303	0.000000	0.000000	4.000000	7.000000	1.000000
14590.583591	0.022468	0.482462	0.232969	82.846832	35.714336	83.712914	4.441289	0.000000	-2.296726	0.000000	0.000000	0.000000	0.485355	0.020973	-0.217303	0.000000	0.000000	4.000000	7.000000	1.000000
14590.586924	0.022468	0.482462	0.232969	82.846832	35.714336	83.712914	4.441289	0.000000	-2.296726	0.000000	0.000000	0.000000	0.485355	0.020973	-0.217303	0.000000	0.000000	4.000000	7.000000	1.000000
14590.590257	0.023922	0.482573	0.232343	82.441551	33.184704	81.570724	4.425745	0.000000	-2.326539	0.000000	0.000000	0.000000	0.436266	0.033287	-0.187966	0.000000	0.000000	4.000000	7.000000	1.000000
14590.593591	0.023922	0.482573	0.232343	82.441551	33.184704	81.570724	4.425745	0.000000	-2.326539	0.000000	0.000000	0.000000	0.436266	0.033287	-0.187966	0.000000	0.000000	4.000000	7.000000	1.000000
14590.596924	0.023922	0.482573	0.232343	82.441551	33.184704	81.570724	4.425745	0.000000	-2.326539	0.000000	0.000000	0.000000	0.436266	0.033287	-0.187966	0.000000	0.000000	4.000000	7.000000	1.000000
14590.600257	0.025216	0.482671	0.231867	82.040726	31.277889	80.163528	4.411717	0.000000	-2.353031	0.000000	0.000000	0.000000	0.388058	0.029215	-0.142869	0.000000	0.000000	4.000000	7.000000	1.000000
14590.603591	0.025216	0.482671	0.231867	82.040726	31.277889	80.163528	4.411717	0.000000	-2.353031	0.000000	0.000000	0.000000	0.388058	0.029215	-0.142869	0.000000	0.000000	4.000000	7.000000	1.000000
14590.606924	0.025216	0.482671	0.231867	82.040726	31.277889	80.163528	4.411717	0.000000	-2.353031	0.000000	0.000000	0.000000	0.388058	0.029215	-0.142869	0.000000	0.000000	4.000000	7.000000	1.000000
14590.610257	0.026382	0.482773	0.231524	81.663208	29.708536	78.643448	4.399465	0.000000	-2.375859	0.000000	0.000000	0.000000	0.349818	0.030612	-0.102893	0.000000	0.000000	4.000000	7.000000	1.000000
14590.613591	0.026382	0.482773	0.231524	81.663208	29.708536	78.643448	4.399465	0.000000	-2.375859	0.000000	0.000000	0.000000	0.349818	0.030612	-0.102893	0.000000	0.000000	4.000000	7.000000	1.000000
14590.616924	0.026382	0.482773	0.231524	81.663208	29.708536	78.643448	4.399465	0.000000	-2.375859	0.000000	0.000000	0.000000	0.349818	0.030612	-0.102893	0.000000	0.000000	4.000000	7.000000	1.000000
14590.620257	0.027359	0.482864	0.231400	81.331566	28.484701	77.355927	4.388711	0.000000	-2.395666	0.000000	0.000000	0.000000	0.293214	0.027327	-0.037092	0.000000	0.000000	4.000000	7.000000	1.000000
14590.623591	0.027359	0.482864	0.231400	81.331566	28.484701	77.355927	4.388711	0.000000	-2.395666	0.000000	0.000000	0.000000	0.293214	0.027327	-0.037092	0.000000	0.000000	4.000000	7.000000	1.000000
14590.626924	0.027359	0.482864	0.231400	81.331566	28.484701	77.355927	4.388711	0.000000	-2.395666	0.000000	0.000000	0.000000	0.293214	0.027327	-0.037092	0.000000	0.000000	4.000000	7.000000	1.000000
14590.630257	0.028178	0.482903	0.231398	81.118980	27.940784	76.776047	4.380366	0.000000	-2.410891	0.000000	0.000000	0.000000	0.245535	0.011650	-0.000482	0.000000	0.000000	4.000000	7.000000	1.000000
14590.633591	0.028178	0.482903	0.231398	81.118980	27.940784	76.776047	4.380366	0.000000	-2.410891	0.000000	0.000000	0.000000	0.245535	0.011650	-0.000482	0.000000	0.000000	4.000000	7.000000	1.000000
14590.636924	0.028178	0.482903	0.231398	81.118980	27.940784	76.776047	4.380366	0.000000	-2.410891	0.000000	0.000000	0.000000	0.245535	0.011650	-0.000482	0.000000	0.000000	4.000000	7.000000	1.000000
14590.640257	0.028178	0.482903	0.231398	81.087730	28.504473	77.360970	4.373808	0.000000	-2.422768	0.000000	0.000000	0.000000	0.245535	0.011650	-0.000482	0.000000	0.000000	4.000000	7.000000	1.000000
14590.643591	0.028868	0.482906	0.231468	81.087730	28.504473	77.360970	4.373808	0.000000	-2.422768	0.000000	0.000000	0.000000	0.207162	0.001108	0.020944	0.000000	0.000000	4.000000	7.000000	1.000000
14590.646924	0.028868	0.482906	0.231468	81.087730	28.504473	77.360970	4.373808	0.000000	-2.422768	0.000000	0.000000	0.000000	0.207162	0.001108	0.020944	0.000000	0.000000	4.000000	7.000000	1.000000
14590.650257	0.029496	0.482893	0.231590	81.145454	29.921358	78.869255	4.373808	0.000000	-2.422768	0.000000	0.000000	0.000000	0.188235	-0.004001	0.036511	0.000000	0.000000	4.000000	7.000000	1.000000
14590.653591	0.029496	0.482893	0.231590	81.145454	29.921358	78.869255	4.373808	0.000000	-2.422768	0.000000	0.000000	0.000000	0.188235	-0.004001	0.036511	0.000000	0.000000	4.000000	7.000000	1.000000
14590.656924	0.029496	0.482893	0.231590	81.145454	29.921358	78.869255	4.373808	0.000000	-2.422768	0.000000	0.000000	0.000000	0.188235	-0.004001	0.036511	0.000000	0.000000	4.000000	7.000000	1.000000
14590.660257	0.029496	0.482893	0.231590	81.250732	31.866129	80.948326	4.364093	0.000000	-2.440223	0.000000	0.000000	0.000000	0.188235	-0.004001	0.036511	0.000000	0.000000	4.000000	7.000000	1.000000
14590.663591	0.029960	0.482804	0.231721	81.250732	31.866129	80.948326	4.364093	0.000000	-2.440223	0.000000	0.000000	0.000000	0.139291	-0.026601	0.039310	0.000000	0.000000	4.000000	7.000000	1.000000
14590.666924	0.029960	0.482804	0.231721	81.250732	31.866129	80.948326	4.364093	0.000000	-2.440223	0.000000	0.000000	0.000000	0.139291	-0.026601	0.039310	0.000000	0.000000	4.000000	7.000000	1.000000
14590.670257	0.029960	0.482804	0.231721	81.333244	34.046570	83.300003	4.364093	0.000000	-2.440223	0.000000	0.000000	0.000000	0.139291	-0.026601	0.039310	0.000000	0.000000	4.000000	7.000000	1.000000
14590.673591	0.029960	0.482804	0.231721	81.333244	34.046570	83.300003	4.364093	0.000000	-2.440223	0.000000	0.000000	0.000000	0.139291	-0.026601	0.039310	0.000000	0.000000	4.000000	7.000000	1.000000
14590.676924	0.030328	0.482679	0.231890	81.333244	34.046570	83.300003	4.364093	0.000000	-2.440223	0.000000	0.000000	0.000000	0.110357	-0.037566	0.050723	0.000000	0.000000	4.000000	7.000000	1.000000
14590.680257	0.030596	0.482515	0.232032	81.377777	36.252071	85.704781	4.360955	0.000000	-2.445828	0.000000	0.000000	0.000000	0.080549	-0.049244	0.042560	0.000000	0.000000	4.000000	7.000000	1.000000
14590.683591	0.030596	0.482515	0.232032	81.377777	36.252071	85.704781	4.360955	0.000000	-2.445828	0.000000	0.000000	0.000000	0.080549	-0.049244	0.042560	0.000000	0.000000	4.000000	7.000000	1.000000
14590.686924	0.030596	0.482515	0.232032	81.377777	36.252071	85.704781	4.360955	0.000000	-2.445828	0.000000	0.000000	0.000000	0.080549	-0.049244	0.042560	0.000000	0.000000	4.000000	7.000000	1.000000
14590.690257	0.030596	0.482515	0.232032	81.381630	38.287838	87.948997	4.357248	0.000000	-2.452424	0.000000	0.000000	0.000000	0.080549	-0.049244	0.042560	0.000000	0.000000	4.000000	7.000000	1.000000
14590.693591	0.030667	0.482312	0.232151	81.381630	38.287838	87.948997	4.357248	0.000000	-2.452424	0.000000	0.000000	0.000000	0.021258	-0.060945	0.035731	0.000000	0.000000	4.000000	7.000000	1.000000
14590.696924	0.030667	0.482312	0.232151	81.381630	38.287838	87.948997	4.357248	0.000000	-2.452424	0.000000	0.000000	0.000000	0.021258	-0.060945	0.035731	0.000000	0.000000	4.000000	7.000000	1.000000
14590.700257	0.030667	0.482312	0.232151	81.363327	40.123066	89.987656	4.357248	0.000000	-2.452424	0.000000	0.000000	0.000000	0.021258	-0.060945	0.035731	0.000000	0.000000	4.000000	7.000000	1.000000
14590.703591	0.030667	0.482312	0.232151	81.363327	40.123066	89.987656	4.357248	0.000000	-2.452424	0.000000	0.000000	0.000000	0.021258	-0.060945	0.035731	0.000000	0.000000	4.000000	7.000000	1.000000
14590.706924	0.030673	0.482071	0.232274	81.363327	40.123066	89.987656	4.357248	0.000000	-2.452424	0.000000	0.000000	0.000000	0.001646	-0.072268	0.036983	0.000000	0.000000	4.000000	7.000000	1.000000
14590.710257	0.030673	0.482071	0.232274	81.321533	41.591908	91.636162	4.357218	0.000000	-2.452479	0.000000	0.000000	0.000000	0.001646	-0.072268	0.036983	0.000000	0.000000	4.000000	7.000000	1.000000
14590.713591	0.030673	0.482071	0.232274	81.321533	41.591908	91.636162	4.357218	0.000000	-2.452479	0.000000	0.000000	0.000000	0.001646	-0.072268	0.036983	0.000000	0.000000	4.000000	7.000000	1.000000
14590.716924	0.030673	0.482071	0.232274	81.321533	41.591908	91.636162	4.357218	0.000000	-2.452479	0.000000	0.000000	0.000000	0.001646	-0.072268	0.036983	0.000000	0.000000	4.000000	7.000000	1.000000
14590.720257	0.030588	0.481591	0.232590	81.266212	42.704571	92.903481	4.357730	0.000000	-2.451568	0.000000	0.000000	0.000000	-0.025311	-0.143930	0.094788	0.000000	0.000000	4.000000	7.000000	1.000000
14590.723591	0.030588	0.481591	0.232590	81.266212	42.704571	92.903481	4.357730	0.000000	-2.451568	0.000000	0.000000	0.000000	-0.025311	-0.143930	0.094788	0.000000	0.000000	4.000000	7.000000	1.000000
14590.726924	0.030588	0.481591	0.232590	81.266212	42.704571	92.903481	4.357730	0.000000	-2.451568	0.000000	0.000000	0.000000	-0.025311	-0.143930	0.094788	0.000000	0.000000	4.000000	7.000000	1.000000
14590.730257	0.030588	0.481591	0.232590	81.184769	43.460117	93.805222	4.359828	0.000000	-2.447835	0.000000	0.000000	0.000000	-0.025311	-0.143930	0.094788	0.000000	0.000000	4.000000	7.000000	1.000000
14590.733591	0.030434	0.481372	0.232801	81.184769	43.460117	93.805222	4.359828	0.000000	-2.447835	0.000000	0.000000	0.000000	-0.046418	-0.065839	0.063354	0.000000	0.000000	4.000000	7.000000	1.000000
14590.736924	0.030434	0.481372	0.232801	81.184769	43.460117	93.805222	4.359828	0.000000	-2.447835	0.000000	0.000000	0.000000	-0.046418	-0.065839	0.063354	0.000000	0.000000	4.000000	7.000000	1.000000
14590.740257	0.030434	0.481372	0.232801	81.086563	44.035011	94.524025	4.359828	0.000000	-2.447835	0.000000	0.000000	0.000000	-0.046418	-0.065839	0.063354	0.000000	0.000000	4.000000	7.000000	1.000000
14590.743591	0.030434	0.481372	0.232801	81.086563	44.035011	94.524025	4.359828	0.000000	-2.447835	0.000000	0.000000	0.000000	-0.046418	-0.065839	0.063354	0.000000	0.000000	4.000000	7.000000	1.000000
14590.746924	0.030248	0.481135	0.233063	81.086563	44.035011	94.524025	4.359828	0.000000	-2.447835	0.000000	0.000000	0.000000	-0.055626	-0.071026	0.078621	0.000000	0.000000	4.000000	7.000000	1.000000
14590.750257	0.029996	0.480954	0.233310	80.982147	44.575768	95.212944	4.362013	0.000000	-2.443941	0.000000	0.000000	0.000000	-0.075578	-0.054264	0.073925	0.000000	0.000000	4.000000	7.000000	1.000000
14590.753591	0.029996	0.480954	0.233310	80.982147	44.575768	95.212944	4.362013	0.000000	-2.443941	0.000000	0.000000	0.000000	-0.075578	-0.054264	0.073925	0.000000	0.000000	4.000000	7.000000	1.000000
14590.756924	0.029996	0.480954	0.233310	80.982147	44.575768	95.212944	4.362013	0.000000	-2.443941	0.000000	0.000000	0.000000	-0.075578	-0.054264	0.073925	0.000000	0.000000	4.000000	7.000000	1.000000
14590.760257	0.029996	0.480954	0.233310	80.869225	45.164417	95.967857	4.367766	0.000000	-2.433643	0.000000	0.000000	0.000000	-0.075578	-0.054264	0.073925	0.000000	0.000000	4.000000	7.000000	1.000000
14590.763591	0.029712	0.480755	0.233574	80.869225	45.164417	95.967857	4.367766	0.000000	-2.433643	0.000000	0.000000	0.000000	-0.085253	-0.059806	0.079361	0.000000	0.000000	4.000000	7.000000	1.000000
14590.766924	0.029712	0.480755	0.233574	80.869225	45.164417	95.967857	4.367766	0.000000	-2.433643	0.000000	0.000000	0.000000	-0.085253	-0.059806	0.079361	0.000000	0.000000	4.000000	7.000000	1.000000
14590.770257	0.029712	0.480755	0.233574	80.752785	45.720398	96.692673	4.367766	0.000000	-2.433643	0.000000	0.000000	0.000000	-0.085253	-0.059806	0.079361	0.000000	0.000000	4.000000	7.000000	1.000000
14590.773591	0.029712	0.480755	0.233574	80.752785	45.720398	96.692673	4.367766	0.000000	-2.433643	0.000000	0.000000	0.000000	-0.085253	-0.059806	0.079361	0.000000	0.000000	4.000000	7.000000	1.000000
14590.776924	0.029393	0.480572	0.233791	80.752785	45.720398	96.692673	4.367766	0.000000	-2.433643	0.000000	0.000000	0.000000	-0.095794	-0.054677	0.064828	0.000000	0.000000	4.000000	7.000000	1.000000
14590.780257	0.029005	0.480388	0.233944	80.644661	46.257973	97.395897	4.371196	0.000000	-2.427478	0.000000	0.000000	0.000000	-0.116363	-0.055366	0.046018	0.000000	0.000000	4.000000	7.000000	1.000000
14590.783591	0.029005	0.480388	0.233944	80.644661	46.257973	97.395897	4.371196	0.000000	-2.427478	0.000000	0.000000	0.000000	-0.116363	-0.055366	0.046018	0.000000	0.000000	4.000000	7.000000	1.000000
14590.786924	0.029005	0.480388	0.233944	80.644661	46.257973	97.395897	4.371196	0.000000	-2.427478	0.000000	0.000000	0.000000	-0.116363	-0.055366	0.046018	0.000000	0.000000	4.000000	7.000000	1.000000
14590.790257	0.029005	0.480388	0.233944	80.560104	46.703999	97.985725	4.378424	0.000000	-2.414416	0.000000	0.000000	0.000000	-0.116363	-0.055366	0.046018	0.000000	0.000000	4.000000	7.000000	1.000000
14590.793591	0.028648	0.480258	0.234045	80.560104	46.703999	97.985725	4.378424	0.000000	-2.414416	0.000000	0.000000	0.000000	-0.107200	-0.038861	0.030286	0.000000	0.000000	4.000000	7.000000	1.000000
14590.796924	0.028648	0.480258	0.234045	80.560104	46.703999	97.985725	4.378424	0.000000	-2.414416	0.000000	0.000000	0.000000	-0.107200	-0.038861	0.030286	0.000000	0.000000	4.000000	7.000000	1.000000
14590.800257	0.028648	0.480258	0.234045	80.495361	47.015926	98.413193	4.378424	0.000000	-2.414416	0.000000	0.000000	0.000000	-0.107200	-0.038861	0.030286	0.000000	0.000000	4.000000	7.000000	1.000000
14590.803591	0.028648	0.480258	0.234045	80.495361	47.015926	98.413193	4.378424	0.000000	-2.414416	0.000000	0.000000	0.000000	-0.107200	-0.038861	0.030286	0.000000	0.000000	4.000000	7.000000	1.000000
14590.806924	0.028256	0.480128	0.234114	80.495361	47.015926	98.413193	4.378424	0.000000	-2.414416	0.000000	0.000000	0.000000	-0.117475	-0.039207	0.020846	0.000000	0.000000	4.000000	7.000000	1.000000
14590.810257	0.027830	0.480034	0.234151	80.454041	47.231644	98.718094	4.381690	0.000000	-2.408484	0.000000	0.000000	0.000000	-0.127751	-0.028191	0.011019	0.000000	0.000000	4.000000	7.000000	1.000000
14590.813591	0.027830	0.480034	0.234151	80.454041	47.231644	98.718094	4.381690	0.000000	-2.408484	0.000000	0.000000	0.000000	-0.127751	-0.028191	0.011019	0.000000	0.000000	4.000000	7.000000	1.000000
14590.816924	0.027830	0.480034	0.234151	80.454041	47.231644	98.718094	4.381690	0.000000	-2.408484	0.000000	0.000000	0.000000	-0.127751	-0.028191	0.011019	0.000000	0.000000	4.000000	7.000000	1.000000
14590.820257	0.027830	0.480034	0.234151	80.426277	47.400696	98.965210	4.388600	0.000000	-2.395868	0.000000	0.000000	0.000000	-0.127751	-0.028191	0.011019	0.000000	0.000000	4.000000	7.000000	1.000000
14590.823591	0.027404	0.479940	0.234188	80.426277	47.400696	98.965210	4.388600	0.000000	-2.395868	0.000000	0.000000	0.000000	-0.127761	-0.028190	0.010935	0.000000	0.000000	4.000000	7.000000	1.000000
14590.826924	0.027404	0.479940	0.234188	80.426277	47.400696	98.965210	4.388600	0.000000	-2.395868	0.000000	0.000000	0.000000	-0.127761	-0.028190	0.010935	0.000000	0.000000	4.000000	7.000000	1.000000
14590.830257	0.027404	0.479940	0.234188	80.393562	47.561897	99.212860	4.388600	0.000000	-2.395868	0.000000	0.000000	0.000000	-0.127761	-0.028190	0.010935	0.000000	0.000000	4.000000	7.000000	1.000000
14590.833591	0.027404	0.479940	0.234188	80.393562	47.561897	99.212860	4.388600	0.000000	-2.395868	0.000000	0.000000	0.000000	-0.127761	-0.028190	0.010935	0.000000	0.000000	4.000000	7.000000	1.000000
14590.836924	0.026945	0.479864	0.234208	80.393562	47.561897	99.212860	4.388600	0.000000	-2.395868	0.000000	0.000000	0.000000	-0.137816	-0.022678	0.006162	0.000000	0.000000	4.000000	7.000000	1.000000
14590.840257	0.026388	0.479770	0.234249	80.354309	47.748711	99.496674	4.392112	0.000000	-2.389425	0.000000	0.000000	0.000000	-0.167167	-0.028203	0.012270	0.000000	0.000000	4.000000	7.000000	1.000000
14590.843591	0.026388	0.479770	0.234249	80.354309	47.748711	99.496674	4.392112	0.000000	-2.389425	0.000000	0.000000	0.000000	-0.167167	-0.028203	0.012270	0.000000	0.000000	4.000000	7.000000	1.000000
14590.846924	0.026388	0.479770	0.234249	80.354309	47.748711	99.496674	4.392112	0.000000	-2.389425	0.000000	0.000000	0.000000	-0.167167	-0.028203	0.012270	0.000000	0.000000	4.000000	7.000000	1.000000
14590.850257	0.026388	0.479770	0.234249	80.294189	48.019497	99.897591	4.400366	0.000000	-2.374191	0.000000	0.000000	0.000000	-0.167167	-0.028203	0.012270	0.000000	0.000000	4.000000	7.000000	1.000000
14590.853591	0.025765	0.479676	0.234292	80.294189	48.019497	99.897591	4.400366	0.000000	-2.374191	0.000000	0.000000	0.000000	-0.186876	-0.028193	0.012867	0.000000	0.000000	4.000000	7.000000	1.000000
14590.856924	0.025765	0.479676	0.234292	80.294189	48.019497	99.897591	4.400366	0.000000	-2.374191	0.000000	0.000000	0.000000	-0.186876	-0.028193	0.012867	0.000000	0.000000	4.000000	7.000000	1.000000
14590.860257	0.025108	0.479563	0.234320	80.210220	48.389736	100.426125	4.400366	0.000000	-2.374191	0.000000	0.000000	0.000000	-0.196912	-0.034024	0.008346	0.000000	0.000000	4.000000	7.000000	1.000000
14590.863591	0.025108	0.479563	0.234320	80.210220	48.389736	100.426125	4.400366	0.000000	-2.374191	0.000000	0.000000	0.000000	-0.196912	-0.034024	0.008346	0.000000	0.000000	4.000000	7.000000	1.000000
14590.866924	0.025108	0.479563	0.234320	80.210220	48.389736	100.426125	4.400366	0.000000	-2.374191	0.000000	0.000000	0.000000	-0.196912	-0.034024	0.008346	0.000000	0.000000	4.000000	7.000000	1.000000
14590.870257	0.024452	0.479469	0.234363	80.104172	48.860748	101.081200	4.410687	0.000000	-2.354961	0.000000	0.000000	0.000000	-0.196755	-0.028203	0.012863	0.000000	0.000000	4.000000	7.000000	1.000000
14590.873591	0.024452	0.479469	0.234363	80.104172	48.860748	101.081200	4.410687	0.000000	-2.354961	0.000000	0.000000	0.000000	-0.196755	-0.028203	0.012863	0.000000	0.000000	4.000000	7.000000	1.000000
14590.876924	0.024452	0.479469	0.234363	80.104172	48.860748	101.081200	4.410687	0.000000	-2.354961	0.000000	0.000000	0.000000	-0.196755	-0.028203	0.012863	0.000000	0.000000	4.000000	7.000000	1.000000
14590.880257	0.023762	0.479354	0.234358	79.983330	49.397461	101.805069	4.415989	0.000000	-2.345003	0.000000	0.000000	0.000000	-0.207119	-0.034345	-0.001477	0.000000	0.000000	4.000000	7.000000	1.000000
14590.883591	0.023762	0.479354	0.234358	79.983330	49.397461	101.805069	4.415989	0.000000	-2.345003	0.000000	0.000000	0.000000	-0.207119	-0.034345	-0.001477	0.000000	0.000000	4.000000	7.000000	1.000000
14590.886924	0.023762	0.479354	0.234358	79.983330	49.397461	101.805069	4.415989	0.000000	-2.345003	0.000000	0.000000	0.000000	-0.207119	-0.034345	-0.001477	0.000000	0.000000	4.000000	7.000000	1.000000
14590.890257	0.023762	0.479354	0.234358	79.844521	50.010197	102.605690	4.421352	0.000000	-2.334875	0.000000	0.000000	0.000000	-0.207119	-0.034345	-0.001477	0.000000	0.000000	4.000000	7.000000	1.000000
14590.893591	0.023135	0.479238	0.234285	79.844521	50.010197	102.605690	4.421352	0.000000	-2.334875	0.000000	0.000000	0.000000	-0.188067	-0.034959	-0.021914	0.000000	0.000000	4.000000	7.000000	1.000000
14590.896924	0.023135	0.479238	0.234285	79.844521	50.010197	102.605690	4.421352	0.000000	-2.334875	0.000000	0.000000	0.000000	-0.188067	-0.034959	-0.021914	0.000000	0.000000	4.000000	7.000000	1.000000
14590.900257	0.022507	0.479120	0.234178	79.708183	50.628223	103.308426	4.421352	0.000000	-2.334875	0.000000	0.000000	0.000000	-0.188340	-0.035258	-0.031875	0.000000	0.000000	4.000000	7.000000	1.000000
14590.903591	0.022507	0.479120	0.234178	79.708183	50.628223	103.308426	4.421352	0.000000	-2.334875	0.000000	0.000000	0.000000	-0.188340	-0.035258	-0.031875	0.000000	0.000000	4.000000	7.000000	1.000000
14590.906924	0.022507	0.479120	0.234178	79.708183	50.628223	103.308426	4.421352	0.000000	-2.334875	0.000000	0.000000	0.000000	-0.188340	-0.035258	-0.031875	0.000000	0.000000	4.000000	7.000000	1.000000
14590.910257	0.022507	0.479120	0.234178	79.594742	51.178226	103.824471	4.430381	0.000000	-2.317697	0.000000	0.000000	0.000000	-0.188340	-0.035258	-0.031875	0.000000	0.000000	4.000000	7.000000	1.000000
14590.913591	0.021845	0.479001	0.234007	79.594742	51.178226	103.824471	4.430381	0.000000	-2.317697	0.000000	0.000000	0.000000	-0.198741	-0.035866	-0.051330	0.000000	0.000000	4.000000	7.000000	1.000000
14590.916924	0.021845	0.479001	0.234007	79.594742	51.178226	103.824471	4.430381	0.000000	-2.317697	0.000000	0.000000	0.000000	-0.198741	-0.035866	-0.051330	0.000000	0.000000	4.000000	7.000000	1.000000
14590.920257	0.021148	0.478860	0.233755	79.525932	51.604755	104.092812	4.430381	0.000000	-2.317697	0.000000	0.000000	0.000000	-0.209223	-0.042283	-0.075556	0.000000	0.000000	4.000000	7.000000	1.000000
14590.923591	0.021148	0.478860	0.233755	79.525932	51.604755	104.092812	4.430381	0.000000	-2.317697	0.000000	0.000000	0.000000	-0.209223	-0.042283	-0.075556	0.000000	0.000000	4.000000	7.000000	1.000000
14590.926924	0.021148	0.478860	0.233755	79.525932	51.604755	104.092812	4.430381	0.000000	-2.317697	0.000000	0.000000	0.000000	-0.209223	-0.042283	-0.075556	0.000000	0.000000	4.000000	7.000000	1.000000
14590.930257	0.021148	0.478860	0.233755	79.485130	51.962177	104.203262	4.439230	0.000000	-2.300703	0.000000	0.000000	0.000000	-0.209223	-0.042283	-0.075556	0.000000	0.000000	4.000000	7.000000	1.000000
14590.933591	0.020351	0.478699	0.233457	79.485130	51.962177	104.203262	4.439230	0.000000	-2.300703	0.000000	0.000000	0.000000	-0.239004	-0.048379	-0.089463	0.000000	0.000000	4.000000	7.000000	1.000000
14590.936924	0.020351	0.478699	0.233457	79.485130	51.962177	104.203262	4.439230	0.000000	-2.300703	0.000000	0.000000	0.000000	-0.239004	-0.048379	-0.089463	0.000000	0.000000	4.000000	7.000000	1.000000
14590.940257	0.019554	0.478536	0.233125	79.430389	52.374279	104.662613	4.439230	0.000000	-2.300703	0.000000	0.000000	0.000000	-0.239072	-0.048625	-0.099621	0.000000	0.000000	4.000000	7.000000	1.000000
14590.943591	0.019554	0.478536	0.233125	79.430389	52.374279	104.662613	4.439230	0.000000	-2.300703	0.000000	0.000000	0.000000	-0.239072	-0.048625	-0.099621	0.000000	0.000000	4.000000	7.000000	1.000000
14590.946924	0.019554	0.478536	0.233125	79.430389	52.374279	104.662613	4.439230	0.000000	-2.300703	0.000000	0.000000	0.000000	-0.239072	-0.048625	-0.099621	0.000000	0.000000	4.000000	7.000000	1.000000
14590.950257	0.019554	0.478536	0.233125	79.337051	52.902386	105.368187	4.449068	0.000000	-2.281622	0.000000	0.000000	0.000000	-0.239072	-0.048625	-0.099621	0.000000	0.000000	4.000000	7.000000	1.000000
14590.953591	0.018692	0.478375	0.232794	79.337051	52.902386	105.368187	4.449068	0.000000	-2.281622	0.000000	0.000000	0.000000	-0.258491	-0.048584	-0.099453	0.000000	0.000000	4.000000	7.000000	1.000000
14590.956924	0.018692	0.478375	0.232794	79.337051	52.902386	105.368187	4.449068	0.000000	-2.281622	0.000000	0.000000	0.000000	-0.258491	-0.048584	-0.099453	0.000000	0.000000	4.000000	7.000000	1.000000
14590.960257	0.017930	0.478270	0.232473	79.184792	53.562580	106.156006	4.449068	0.000000	-2.281622	0.000000	0.000000	0.000000	-0.228661	-0.031439	-0.096232	0.000000	0.000000	4.000000	7.000000	1.000000
14590.963591	0.017930	0.478270	0.232473	79.184792	53.562580	106.156006	4.449068	0.000000	-2.281622	0.000000	0.000000	0.000000	-0.228661	-0.031439	-0.096232	0.000000	0.000000	4.000000	7.000000	1.000000
14590.966924	0.017930	0.478270	0.232473	79.184792	53.562580	106.156006	4.449068	0.000000	-2.281622	0.000000	0.000000	0.000000	-0.228661	-0.031439	-0.096232	0.000000	0.000000	4.000000	7.000000	1.000000
14590.970257	0.017930	0.478270	0.232473	78.989578	54.283264	106.890564	4.459066	0.000000	-2.262019	0.000000	0.000000	0.000000	-0.228661	-0.031439	-0.096232	0.000000	0.000000	4.000000	7.000000	1.000000
14590.973591	0.017235	0.478185	0.232198	78.989578	54.283264	106.890564	4.459066	0.000000	-2.262019	0.000000	0.000000	0.000000	-0.208448	-0.025309	-0.082475	0.000000	0.000000	4.000000	7.000000	1.000000
14590.976924	0.017235	0.478185	0.232198	78.989578	54.283264	106.890564	4.459066	0.000000	-2.262019	0.000000	0.000000	0.000000	-0.208448	-0.025309	-0.082475	0.000000	0.000000	4.000000	7.000000	1.000000
14590.980257	0.016607	0.478196	0.231934	78.789276	54.934097	107.463707	4.459066	0.000000	-2.262019	0.000000	0.000000	0.000000	-0.188555	0.003106	-0.079158	0.000000	0.000000	4.000000	7.000000	1.000000
14590.983591	0.016607	0.478196	0.231934	78.789276	54.934097	107.463707	4.459066	0.000000	-2.262019	0.000000	0.000000	0.000000	-0.188555	0.003106	-0.079158	0.000000	0.000000	4.000000	7.000000	1.000000
14590.986924	0.016607	0.478196	0.231934	78.789276	54.934097	107.463707	4.459066	0.000000	-2.262019	0.000000	0.000000	0.000000	-0.188555	0.003106	-0.079158	0.000000	0.000000	4.000000	7.000000	1.000000
14590.990257	0.016607	0.478196	0.231934	78.639145	55.426258	107.712593	4.467197	0.000000	-2.245919	0.000000	0.000000	0.000000	-0.188555	0.003106	-0.079158	0.000000	0.000000	4.000000	7.000000	1.000000
14590.993591	0.016044	0.478225	0.231684	78.639145	55.426258	107.712593	4.467197	0.000000	-2.245919	0.000000	0.000000	0.000000	-0.168677	0.008903	-0.075079	0.000000	0.000000	4.000000	7.000000	1.000000
14590.996924	0.016044	0.478225	0.231684	78.639145	55.426258	107.712593	4.467197	0.000000	-2.245919	0.000000	0.000000	0.000000	-0.168677	0.008903	-0.075079	0.000000	0.000000	4.000000	7.000000	1.000000
14591.000257	0.015482	0.478273	0.231416	78.584732	55.623711	107.486084	4.467197	0.000000	-2.245919	0.000000	0.000000	0.000000	-0.168669	0.014381	-0.080346	0.000000	0.000000	4.000000	7.000000	1.000000
14591.003591	0.015482	0.478273	0.231416	78.584732	55.623711	107.486084	4.467197	0.000000	-2.245919	0.000000	0.000000	0.000000	-0.168669	0.014381	-0.080346	0.000000	0.000000	4.000000	7.000000	1.000000
14591.006924	0.015482	0.478273	0.231416	78.584732	55.623711	107.486084	4.467197	0.000000	-2.245919	0.000000	0.000000	0.000000	-0.168669	0.014381	-0.080346	0.000000	0.000000	4.000000	7.000000	1.000000
14591.010257	0.014953	0.478339	0.231130	78.594971	55.692154	107.285667	4.473880	0.000000	-2.232576	0.000000	0.000000	0.000000	-0.158845	0.019862	-0.085845	0.000000	0.000000	4.000000	7.000000	1.000000
14591.013591	0.014953	0.478339	0.231130	78.594971	55.692154	107.285667	4.473880	0.000000	-2.232576	0.000000	0.000000	0.000000	-0.158845	0.019862	-0.085845	0.000000	0.000000	4.000000	7.000000	1.000000
14591.016924	0.014953	0.478339	0.231130	78.594971	55.692154	107.285667	4.473880	0.000000	-2.232576	0.000000	0.000000	0.000000	-0.158845	0.019862	-0.085845	0.000000	0.000000	4.000000	7.000000	1.000000
14591.020257	0.014488	0.478423	0.230792	78.603279	55.750885	107.375748	4.476869	0.000000	-2.226577	0.000000	0.000000	0.000000	-0.139431	0.025017	-0.101386	0.000000	0.000000	4.000000	7.000000	1.000000
14591.023591	0.014488	0.478423	0.230792	78.603279	55.750885	107.375748	4.476869	0.000000	-2.226577	0.000000	0.000000	0.000000	-0.139431	0.025017	-0.101386	0.000000	0.000000	4.000000	7.000000	1.000000
14591.026924	0.014488	0.478423	0.230792	78.603279	55.750885	107.375748	4.476869	0.000000	-2.226577	0.000000	0.000000	0.000000	-0.139431	0.025017	-0.101386	0.000000	0.000000	4.000000	7.000000	1.000000
14591.030257	0.014488	0.478423	0.230792	78.611595	55.815170	107.465942	4.479162	0.000000	-2.221960	0.000000	0.000000	0.000000	-0.139431	0.025017	-0.101386	0.000000	0.000000	4.000000	7.000000	1.000000
14591.033591	0.014056	0.478544	0.230452	78.611595	55.815170	107.465942	4.479162	0.000000	-2.221960	0.000000	0.000000	0.000000	-0.129511	0.036265	-0.102099	0.000000	0.000000	4.000000	7.000000	1.000000
14591.036924	0.014056	0.478544	0.230452	78.611595	55.815170	107.465942	4.479162	0.000000	-2.221960	0.000000	0.000000	0.000000	-0.129511	0.036265	-0.102099	0.000000	0.000000	4.000000	7.000000	1.000000
14591.040257	0.013690	0.478720	0.230091	78.622841	55.877743	107.529869	4.479162	0.000000	-2.221960	0.000000	0.000000	0.000000	-0.109917	0.052964	-0.108106	0.000000	0.000000	4.000000	7.000000	1.000000
14591.043591	0.013690	0.478720	0.230091	78.622841	55.877743	107.529869	4.479162	0.000000	-2.221960	0.000000	0.000000	0.000000	-0.109917	0.052964	-0.108106	0.000000	0.000000	4.000000	7.000000	1.000000
14591.046924	0.013690	0.478720	0.230091	78.622841	55.877743	107.529869	4.479162	0.000000	-2.221960	0.000000	0.000000	0.000000	-0.109917	0.052964	-0.108106	0.000000	0.000000	4.000000	7.000000	1.000000
14591.050257	0.013690	0.478720	0.230091	78.633636	55.929520	107.472031	4.482651	0.000000	-2.214914	0.000000	0.000000	0.000000	-0.109917	0.052964	-0.108106	0.000000	0.000000	4.000000	7.000000	1.000000
14591.053591	0.013421	0.478877	0.229713	78.633636	55.929520	107.472031	4.482651	0.000000	-2.214914	0.000000	0.000000	0.000000	-0.080551	0.047122	-0.113589	0.000000	0.000000	4.000000	7.000000	1.000000
14591.056924	0.013421	0.478877	0.229713	78.633636	55.929520	107.472031	4.482651	0.000000	-2.214914	0.000000	0.000000	0.000000	-0.080551	0.047122	-0.113589	0.000000	0.000000	4.000000	7.000000	1.000000
14591.060257	0.013421	0.478877	0.229713	78.644470	55.989624	107.294685	4.482651	0.000000	-2.214914	0.000000	0.000000	0.000000	-0.080551	0.047122	-0.113589	0.000000	0.000000	4.000000	7.000000	1.000000
14591.063591	0.013421	0.478877	0.229713	78.644470	55.989624	107.294685	4.482651	0.000000	-2.214914	0.000000	0.000000	0.000000	-0.080551	0.047122	-0.113589	0.000000	0.000000	4.000000	7.000000	1.000000
14591.066924	0.013185	0.479090	0.229315	78.644470	55.989624	107.294685	4.482651	0.000000	-2.214914	0.000000	0.000000	0.000000	-0.070794	0.063780	-0.119377	0.000000	0.000000	4.000000	7.000000	1.000000
14591.070257	0.012983	0.479323	0.228965	78.653473	56.034424	107.152374	4.483281	0.000000	-2.213636	0.000000	0.000000	0.000000	-0.060668	0.069797	-0.105035	0.000000	0.000000	4.000000	7.000000	1.000000
14591.073591	0.012983	0.479323	0.228965	78.653473	56.034424	107.152374	4.483281	0.000000	-2.213636	0.000000	0.000000	0.000000	-0.060668	0.069797	-0.105035	0.000000	0.000000	4.000000	7.000000	1.000000
14591.076924	0.012983	0.479323	0.228965	78.653473	56.034424	107.152374	4.483281	0.000000	-2.213636	0.000000	0.000000	0.000000	-0.060668	0.069797	-0.105035	0.000000	0.000000	4.000000	7.000000	1.000000
14591.080257	0.012983	0.479323	0.228965	78.657051	56.043613	107.122543	4.483817	0.000000	-2.212552	0.000000	0.000000	0.000000	-0.060668	0.069797	-0.105035	0.000000	0.000000	4.000000	7.000000	1.000000
14591.083591	0.012749	0.479594	0.228646	78.657051	56.043613	107.122543	4.483817	0.000000	-2.212552	0.000000	0.000000	0.000000	-0.070199	0.081296	-0.095439	0.000000	0.000000	4.000000	7.000000	1.000000
14591.086924	0.012749	0.479594	0.228646	78.657051	56.043613	107.122543	4.483817	0.000000	-2.212552	0.000000	0.000000	0.000000	-0.070199	0.081296	-0.095439	0.000000	0.000000	4.000000	7.000000	1.000000
14591.090257	0.012749	0.479594	0.228646	78.657066	56.027306	107.122566	4.483817	0.000000	-2.212552	0.000000	0.000000	0.000000	-0.070199	0.081296	-0.095439	0.000000	0.000000	4.000000	7.000000	1.000000
14591.093591	0.012749	0.479594	0.228646	78.657066	56.027306	107.122566	4.483817	0.000000	-2.212552	0.000000	0.000000	0.000000	-0.070199	0.081296	-0.095439	0.000000	0.000000	4.000000	7.000000	1.000000
14591.096924	0.012549	0.479904	0.228392	78.657066	56.027306	107.122566	4.483817	0.000000	-2.212552	0.000000	0.000000	0.000000	-0.060019	0.093098	-0.076297	0.000000	0.000000	4.000000	7.000000	1.000000
14591.100257	0.012350	0.480215	0.228170	78.651649	55.972687	107.075516	4.484416	0.000000	-2.211337	0.000000	0.000000	0.000000	-0.059798	0.093364	-0.066487	0.000000	0.000000	4.000000	7.000000	1.000000
14591.103591	0.012350	0.480215	0.228170	78.651649	55.972687	107.075516	4.484416	0.000000	-2.211337	0.000000	0.000000	0.000000	-0.059798	0.093364	-0.066487	0.000000	0.000000	4.000000	7.000000	1.000000
14591.106924	0.012350	0.480215	0.228170	78.651649	55.972687	107.075516	4.484416	0.000000	-2.211337	0.000000	0.000000	0.000000	-0.059798	0.093364	-0.066487	0.000000	0.000000	4.000000	7.000000	1.000000
14591.110257	0.012350	0.480215	0.228170	78.644485	55.905342	107.023468	4.485700	0.000000	-2.208733	0.000000	0.000000	0.000000	-0.059798	0.093364	-0.066487	0.000000	0.000000	4.000000	7.000000	1.000000
14591.113591	0.012184	0.480547	0.227997	78.644485	55.905342	107.023468	4.485700	0.000000	-2.208733	0.000000	0.000000	0.000000	-0.049743	0.099413	-0.052070	0.000000	0.000000	4.000000	7.000000	1.000000
14591.116924	0.012184	0.480547	0.227997	78.644485	55.905342	107.023468	4.485700	0.000000	-2.208733	0.000000	0.000000	0.000000	-0.049743	0.099413	-0.052070	0.000000	0.000000	4.000000	7.000000	1.000000
14591.120257	0.012184	0.480547	0.227997	78.635796	55.847153	106.968742	4.485700	0.000000	-2.208733	0.000000	0.000000	0.000000	-0.049743	0.099413	-0.052070	0.000000	0.000000	4.000000	7.000000	1.000000
14591.123591	0.012184	0.480547	0.227997	78.635796	55.847153	106.968742	4.485700	0.000000	-2.208733	0.000000	0.000000	0.000000	-0.049743	0.099413	-0.052070	0.000000	0.000000	4.000000	7.000000	1.000000
14591.126924	0.012051	0.480915	0.227821	78.635796	55.847153	106.968742	4.485700	0.000000	-2.208733	0.000000	0.000000	0.000000	-0.039971	0.110607	-0.052711	0.000000	0.000000	4.000000	7.000000	1.000000
14591.130257	0.011917	0.481264	0.227629	78.628555	55.788059	106.916794	4.486326	0.000000	-2.207460	0.000000	0.000000	0.000000	-0.040035	0.104765	-0.057551	0.000000	0.000000	4.000000	7.000000	1.000000
14591.133591	0.011917	0.481264	0.227629	78.628555	55.788059	106.916794	4.486326	0.000000	-2.207460	0.000000	0.000000	0.000000	-0.040035	0.104765	-0.057551	0.000000	0.000000	4.000000	7.000000	1.000000
14591.136924	0.011917	0.481264	0.227629	78.628555	55.788059	106.916794	4.486326	0.000000	-2.207460	0.000000	0.000000	0.000000	-0.040035	0.104765	-0.057551	0.000000	0.000000	4.000000	7.000000	1.000000
14591.140257	0.011917	0.481264	0.227629	78.623192	55.741795	106.861961	4.486996	0.000000	-2.206098	0.000000	0.000000	0.000000	-0.040035	0.104765	-0.057551	0.000000	0.000000	4.000000	7.000000	1.000000
14591.143591	0.011847	0.481629	0.227353	78.623192	55.741795	106.861961	4.486996	0.000000	-2.206098	0.000000	0.000000	0.000000	-0.020947	0.109422	-0.082960	0.000000	0.000000	4.000000	7.000000	1.000000
14591.146924	0.011847	0.481629	0.227353	78.623192	55.741795	106.861961	4.486996	0.000000	-2.206098	0.000000	0.000000	0.000000	-0.020947	0.109422	-0.082960	0.000000	0.000000	4.000000	7.000000	1.000000
14591.150257	0.011847	0.481629	0.227353	78.623169	55.736332	106.830025	4.486996	0.000000	-2.206098	0.000000	0.000000	0.000000	-0.020947	0.109422	-0.082960	0.000000	0.000000	4.000000	7.000000	1.000000
14591.153591	0.011847	0.481629	0.227353	78.623169	55.736332	106.830025	4.486996	0.000000	-2.206098	0.000000	0.000000	0.000000	-0.020947	0.109422	-0.082960	0.000000	0.000000	4.000000	7.000000	1.000000
14591.156924	0.011744	0.481973	0.227028	78.623169	55.736332	106.830025	4.486996	0.000000	-2.206098	0.000000	0.000000	0.000000	-0.030929	0.103186	-0.097572	0.000000	0.000000	4.000000	7.000000	1.000000
14591.160257	0.011639	0.482331	0.226585	78.626778	55.753597	106.776192	4.486479	0.000000	-2.207149	0.000000	0.000000	0.000000	-0.031499	0.107411	-0.132653	0.000000	0.000000	4.000000	7.000000	1.000000
14591.163591	0.011639	0.482331	0.226585	78.626778	55.753597	106.776192	4.486479	0.000000	-2.207149	0.000000	0.000000	0.000000	-0.031499	0.107411	-0.132653	0.000000	0.000000	4.000000	7.000000	1.000000
14591.166924	0.011639	0.482331	0.226585	78.626778	55.753597	106.776192	4.486479	0.000000	-2.207149	0.000000	0.000000	0.000000	-0.031499	0.107411	-0.132653	0.000000	0.000000	4.000000	7.000000	1.000000
14591.170257	0.011639	0.482331	0.226585	78.637589	55.819050	106.734367	4.485150	0.000000	-2.209848	0.000000	0.000000	0.000000	-0.031499	0.107411	-0.132653	0.000000	0.000000	4.000000	7.000000	1.000000
14591.173591	0.011501	0.482668	0.226094	78.637589	55.819050	106.734367	4.485150	0.000000	-2.209848	0.000000	0.000000	0.000000	-0.041442	0.101108	-0.147349	0.000000	0.000000	4.000000	7.000000	1.000000
14591.176924	0.011501	0.482668	0.226094	78.637589	55.819050	106.734367	4.485150	0.000000	-2.209848	0.000000	0.000000	0.000000	-0.041442	0.101108	-0.147349	0.000000	0.000000	4.000000	7.000000	1.000000
14591.180257	0.011297	0.483002	0.225537	78.648407	55.879238	106.740616	4.485150	0.000000	-2.209848	0.000000	0.000000	0.000000	-0.061166	0.100202	-0.167113	0.000000	0.000000	4.000000	7.000000	1.000000
14591.183591	0.011297	0.483002	0.225537	78.648407	55.879238	106.740616	4.485150	0.000000	-2.209848	0.000000	0.000000	0.000000	-0.061166	0.100202	-0.167113	0.000000	0.000000	4.000000	7.000000	1.000000
14591.186924	0.011297	0.483002	0.225537	78.648407	55.879238	106.740616	4.485150	0.000000	-2.209848	0.000000	0.000000	0.000000	-0.061166	0.100202	-0.167113	0.000000	0.000000	4.000000	7.000000	1.000000
14591.190257	0.011297	0.483002	0.225537	78.659531	55.953266	106.829063	4.483774	0.000000	-2.212639	0.000000	0.000000	0.000000	-0.061166	0.100202	-0.167113	0.000000	0.000000	4.000000	7.000000	1.000000
14591.193591	0.011061	0.483336	0.224980	78.659531	55.953266	106.829063	4.483774	0.000000	-2.212639	0.000000	0.000000	0.000000	-0.070788	0.100025	-0.167187	0.000000	0.000000	4.000000	7.000000	1.000000
14591.196924	0.011061	0.483336	0.224980	78.659531	55.953266	106.829063	4.483774	0.000000	-2.212639	0.000000	0.000000	0.000000	-0.070788	0.100025	-0.167187	0.000000	0.000000	4.000000	7.000000	1.000000
14591.200257	0.010793	0.483668	0.224422	78.658859	56.053711	106.927330	4.483774	0.000000	-2.212639	0.000000	0.000000	0.000000	-0.080387	0.099835	-0.167272	0.000000	0.000000	4.000000	7.000000	1.000000
14591.203591	0.010793	0.483668	0.224422	78.658859	56.053711	106.927330	4.483774	0.000000	-2.212639	0.000000	0.000000	0.000000	-0.080387	0.099835	-0.167272	0.000000	0.000000	4.000000	7.000000	1.000000
14591.206924	0.010793	0.483668	0.224422	78.658859	56.053711	106.927330	4.483774	0.000000	-2.212639	0.000000	0.000000	0.000000	-0.080387	0.099835	-0.167272	0.000000	0.000000	4.000000	7.000000	1.000000
14591.210257	0.010793	0.483668	0.224422	78.632889	56.198776	106.983505	4.483408	0.000000	-2.213382	0.000000	0.000000	0.000000	-0.080387	0.099835	-0.167272	0.000000	0.000000	4.000000	7.000000	1.000000
14591.213591	0.010558	0.484038	0.223862	78.632889	56.198776	106.983505	4.483408	0.000000	-2.213382	0.000000	0.000000	0.000000	-0.070571	0.110837	-0.168110	0.000000	0.000000	4.000000	7.000000	1.000000
14591.216924	0.010558	0.484038	0.223862	78.632889	56.198776	106.983505	4.483408	0.000000	-2.213382	0.000000	0.000000	0.000000	-0.070571	0.110837	-0.168110	0.000000	0.000000	4.000000	7.000000	1.000000
14591.220257	0.010258	0.484425	0.223284	78.570297	56.447586	107.065002	4.483408	0.000000	-2.213382	0.000000	0.000000	0.000000	-0.089923	0.116006	-0.173284	0.000000	0.000000	4.000000	7.000000	1.000000
14591.223591	0.010258	0.484425	0.223284	78.570297	56.447586	107.065002	4.483408	0.000000	-2.213382	0.000000	0.000000	0.000000	-0.089923	0.116006	-0.173284	0.000000	0.000000	4.000000	7.000000	1.000000
14591.226924	0.010258	0.484425	0.223284	78.570297	56.447586	107.065002	4.483408	0.000000	-2.213382	0.000000	0.000000	0.000000	-0.089923	0.116006	-0.173284	0.000000	0.000000	4.000000	7.000000	1.000000
14591.230257	0.010258	0.484425	0.223284	78.489670	56.731499	107.283066	4.483194	0.000000	-2.213814	0.000000	0.000000	0.000000	-0.089923	0.116006	-0.173284	0.000000	0.000000	4.000000	7.000000	1.000000
14591.233591	0.009958	0.484863	0.222620	78.489670	56.731499	107.283066	4.483194	0.000000	-2.213814	0.000000	0.000000	0.000000	-0.090154	0.131488	-0.199246	0.000000	0.000000	4.000000	7.000000	1.000000
14591.236924	0.009958	0.484863	0.222620	78.489670	56.731499	107.283066	4.483194	0.000000	-2.213814	0.000000	0.000000	0.000000	-0.090154	0.131488	-0.199246	0.000000	0.000000	4.000000	7.000000	1.000000
14591.240257	0.009592	0.485333	0.221854	78.414848	57.007431	107.661713	4.483194	0.000000	-2.213814	0.000000	0.000000	0.000000	-0.109762	0.141098	-0.229828	0.000000	0.000000	4.000000	7.000000	1.000000
14591.243591	0.009592	0.485333	0.221854	78.414848	57.007431	107.661713	4.483194	0.000000	-2.213814	0.000000	0.000000	0.000000	-0.109762	0.141098	-0.229828	0.000000	0.000000	4.000000	7.000000	1.000000
14591.246924	0.009592	0.485333	0.221854	78.414848	57.007431	107.661713	4.483194	0.000000	-2.213814	0.000000	0.000000	0.000000	-0.109762	0.141098	-0.229828	0.000000	0.000000	4.000000	7.000000	1.000000
14591.250257	0.009129	0.485890	0.220967	78.354958	57.272144	108.038490	4.482874	0.000000	-2.214462	0.000000	0.000000	0.000000	-0.138993	0.167052	-0.266183	0.000000	0.000000	4.000000	7.000000	1.000000
14591.253591	0.009129	0.485890	0.220967	78.354958	57.272144	108.038490	4.482874	0.000000	-2.214462	0.000000	0.000000	0.000000	-0.138993	0.167052	-0.266183	0.000000	0.000000	4.000000	7.000000	1.000000
14591.256924	0.009129	0.485890	0.220967	78.354958	57.272144	108.038490	4.482874	0.000000	-2.214462	0.000000	0.000000	0.000000	-0.138993	0.167052	-0.266183	0.000000	0.000000	4.000000	7.000000	1.000000
14591.260257	0.008633	0.486531	0.219923	78.302605	57.543327	108.367210	4.483075	0.000000	-2.214054	0.000000	0.000000	0.000000	-0.148881	0.192375	-0.313111	0.000000	0.000000	4.000000	7.000000	1.000000
14591.263591	0.008633	0.486531	0.219923	78.302605	57.543327	108.367210	4.483075	0.000000	-2.214054	0.000000	0.000000	0.000000	-0.148881	0.192375	-0.313111	0.000000	0.000000	4.000000	7.000000	1.000000
14591.266924	0.008633	0.486531	0.219923	78.302605	57.543327	108.367210	4.483075	0.000000	-2.214054	0.000000	0.000000	0.000000	-0.148881	0.192375	-0.313111	0.000000	0.000000	4.000000	7.000000	1.000000
14591.270257	0.008072	0.487219	0.218724	78.256287	57.824718	108.517532	4.482920	0.000000	-2.214369	0.000000	0.000000	0.000000	-0.168249	0.206331	-0.359783	0.000000	0.000000	4.000000	7.000000	1.000000
14591.273591	0.008072	0.487219	0.218724	78.256287	57.824718	108.517532	4.482920	0.000000	-2.214369	0.000000	0.000000	0.000000	-0.168249	0.206331	-0.359783	0.000000	0.000000	4.000000	7.000000	1.000000
14591.276924	0.008072	0.487219	0.218724	78.256287	57.824718	108.517532	4.482920	0.000000	-2.214369	0.000000	0.000000	0.000000	-0.168249	0.206331	-0.359783	0.000000	0.000000	4.000000	7.000000	1.000000
14591.280257	0.007479	0.488026	0.217364	78.179832	58.193630	108.665848	4.482663	0.000000	-2.214889	0.000000	0.000000	0.000000	-0.177809	0.242145	-0.407941	0.000000	0.000000	4.000000	7.000000	1.000000
14591.283591	0.007479	0.488026	0.217364	78.179832	58.193630	108.665848	4.482663	0.000000	-2.214889	0.000000	0.000000	0.000000	-0.177809	0.242145	-0.407941	0.000000	0.000000	4.000000	7.000000	1.000000
14591.286924	0.007479	0.488026	0.217364	78.179832	58.193630	108.665848	4.482663	0.000000	-2.214889	0.000000	0.000000	0.000000	-0.177809	0.242145	-0.407941	0.000000	0.000000	4.000000	7.000000	1.000000
14591.290257	0.006855	0.488915	0.215844	78.060738	58.667919	109.074089	4.482015	0.000000	-2.216201	0.000000	0.000000	0.000000	-0.187186	0.266505	-0.456051	0.000000	0.000000	4.000000	7.000000	1.000000
14591.293591	0.006855	0.488915	0.215844	78.060738	58.667919	109.074089	4.482015	0.000000	-2.216201	0.000000	0.000000	0.000000	-0.187186	0.266505	-0.456051	0.000000	0.000000	4.000000	7.000000	1.000000
14591.296924	0.006855	0.488915	0.215844	78.060738	58.667919	109.074089	4.482015	0.000000	-2.216201	0.000000	0.000000	0.000000	-0.187186	0.266505	-0.456051	0.000000	0.000000	4.000000	7.000000	1.000000
14591.300257	0.006169	0.489865	0.214180	77.917961	59.197571	109.770279	4.480960	0.000000	-2.218331	0.000000	0.000000	0.000000	-0.205885	0.285206	-0.499223	0.000000	0.000000	4.000000	7.000000	1.000000
14591.303591	0.006169	0.489865	0.214180	77.917961	59.197571	109.770279	4.480960	0.000000	-2.218331	0.000000	0.000000	0.000000	-0.205885	0.285206	-0.499223	0.000000	0.000000	4.000000	7.000000	1.000000
14591.306924	0.006169	0.489865	0.214180	77.917961	59.197571	109.770279	4.480960	0.000000	-2.218331	0.000000	0.000000	0.000000	-0.205885	0.285206	-0.499223	0.000000	0.000000	4.000000	7.000000	1.000000
14591.310257	0.005421	0.490912	0.212334	77.779953	59.724506	110.530663	4.479816	0.000000	-2.220641	0.000000	0.000000	0.000000	-0.224402	0.313987	-0.553598	0.000000	0.000000	4.000000	7.000000	1.000000
14591.313591	0.005421	0.490912	0.212334	77.779953	59.724506	110.530663	4.479816	0.000000	-2.220641	0.000000	0.000000	0.000000	-0.224402	0.313987	-0.553598	0.000000	0.000000	4.000000	7.000000	1.000000
14591.316924	0.005421	0.490912	0.212334	77.779953	59.724506	110.530663	4.479816	0.000000	-2.220641	0.000000	0.000000	0.000000	-0.224402	0.313987	-0.553598	0.000000	0.000000	4.000000	7.000000	1.000000
14591.320257	0.004581	0.492075	0.210390	77.674179	60.158150	111.166710	4.478416	0.000000	-2.223464	0.000000	0.000000	0.000000	-0.251920	0.349016	-0.583341	0.000000	0.000000	4.000000	7.000000	1.000000
14591.323591	0.004581	0.492075	0.210390	77.674179	60.158150	111.166710	4.478416	0.000000	-2.223464	0.000000	0.000000	0.000000	-0.251920	0.349016	-0.583341	0.000000	0.000000	4.000000	7.000000	1.000000
14591.326924	0.004581	0.492075	0.210390	77.674179	60.158150	111.166710	4.478416	0.000000	-2.223464	0.000000	0.000000	0.000000	-0.251920	0.349016	-0.583341	0.000000	0.000000	4.000000	7.000000	1.000000
14591.330257	0.003745	0.493335	0.208328	77.601151	60.523502	111.710442	4.477350	0.000000	-2.225609	0.000000	0.000000	0.000000	-0.250674	0.377809	-0.618600	0.000000	0.000000	4.000000	7.000000	1.000000
14591.333591	0.003745	0.493335	0.208328	77.601151	60.523502	111.710442	4.477350	0.000000	-2.225609	0.000000	0.000000	0.000000	-0.250674	0.377809	-0.618600	0.000000	0.000000	4.000000	7.000000	1.000000
14591.336924	0.003745	0.493335	0.208328	77.601151	60.523502	111.710442	4.477350	0.000000	-2.225609	0.000000	0.000000	0.000000	-0.250674	0.377809	-0.618600	0.000000	0.000000	4.000000	7.000000	1.000000
14591.340257	0.002946	0.494747	0.206229	77.552002	60.787163	112.124939	4.475727	0.000000	-2.228871	0.000000	0.000000	0.000000	-0.239744	0.423845	-0.629605	0.000000	0.000000	4.000000	7.000000	1.000000
14591.343591	0.002946	0.494747	0.206229	77.552002	60.787163	112.124939	4.475727	0.000000	-2.228871	0.000000	0.000000	0.000000	-0.239744	0.423845	-0.629605	0.000000	0.000000	4.000000	7.000000	1.000000
14591.346924	0.002946	0.494747	0.206229	77.552002	60.787163	112.124939	4.475727	0.000000	-2.228871	0.000000	0.000000	0.000000	-0.239744	0.423845	-0.629605	0.000000	0.000000	4.000000	7.000000	1.000000
14591.350257	0.002183	0.496276	0.204095	77.525650	60.982185	112.443268	4.473596	0.000000	-2.233145	0.000000	0.000000	0.000000	-0.228864	0.458508	-0.640271	0.000000	0.000000	4.000000	7.000000	1.000000
14591.353591	0.002183	0.496276	0.204095	77.525650	60.982185	112.443268	4.473596	0.000000	-2.233145	0.000000	0.000000	0.000000	-0.228864	0.458508	-0.640271	0.000000	0.000000	4.000000	7.000000	1.000000
14591.356924	0.002183	0.496276	0.204095	77.525650	60.982185	112.443268	4.473596	0.000000	-2.233145	0.000000	0.000000	0.000000	-0.228864	0.458508	-0.640271	0.000000	0.000000	4.000000	7.000000	1.000000
14591.360257	0.001457	0.497901	0.201943	77.519218	61.091496	112.642265	4.470945	0.000000	-2.238449	0.000000	0.000000	0.000000	-0.218029	0.487676	-0.645695	0.000000	0.000000	4.000000	7.000000	1.000000
14591.363591	0.001457	0.497901	0.201943	77.519218	61.091496	112.642265	4.470945	0.000000	-2.238449	0.000000	0.000000	0.000000	-0.218029	0.487676	-0.645695	0.000000	0.000000	4.000000	7.000000	1.000000
14591.366924	0.001457	0.497901	0.201943	77.519218	61.091496	112.642265	4.470945	0.000000	-2.238449	0.000000	0.000000	0.000000	-0.218029	0.487676	-0.645695	0.000000	0.000000	4.000000	7.000000	1.000000
14591.370257	0.000735	0.499621	0.199737	77.529816	61.147800	112.764282	4.467834	0.000000	-2.244653	0.000000	0.000000	0.000000	-0.216636	0.515823	-0.661677	0.000000	0.000000	4.000000	7.000000	1.000000
14591.373591	0.000735	0.499621	0.199737	77.529816	61.147800	112.764282	4.467834	0.000000	-2.244653	0.000000	0.000000	0.000000	-0.216636	0.515823	-0.661677	0.000000	0.000000	4.000000	7.000000	1.000000
14591.376924	0.000735	0.499621	0.199737	77.529816	61.147800	112.764282	4.467834	0.000000	-2.244653	0.000000	0.000000	0.000000	-0.216636	0.515823	-0.661677	0.000000	0.000000	4.000000	7.000000	1.000000
14591.380257	0.000079	0.501414	0.197461	77.543449	61.184830	112.861938	4.464368	0.000000	-2.251538	0.000000	0.000000	0.000000	-0.196545	0.537825	-0.682826	0.000000	0.000000	4.000000	7.000000	1.000000
14591.383591	0.000079	0.501414	0.197461	77.543449	61.184830	112.861938	4.464368	0.000000	-2.251538	0.000000	0.000000	0.000000	-0.196545	0.537825	-0.682826	0.000000	0.000000	4.000000	7.000000	1.000000
14591.386924	0.000079	0.501414	0.197461	77.543449	61.184830	112.861938	4.464368	0.000000	-2.251538	0.000000	0.000000	0.000000	-0.196545	0.537825	-0.682826	0.000000	0.000000	4.000000	7.000000	1.000000
14591.390257	-0.000602	0.503273	0.195044	77.558533	61.237183	112.972519	4.459884	0.000000	-2.260407	0.000000	0.000000	0.000000	-0.204435	0.557892	-0.725192	0.000000	0.000000	4.000000	7.000000	1.000000
14591.393591	-0.000602	0.503273	0.195044	77.558533	61.237183	112.972519	4.459884	0.000000	-2.260407	0.000000	0.000000	0.000000	-0.204435	0.557892	-0.725192	0.000000	0.000000	4.000000	7.000000	1.000000
14591.396924	-0.000602	0.503273	0.195044	77.558533	61.237183	112.972519	4.459884	0.000000	-2.260407	0.000000	0.000000	0.000000	-0.204435	0.557892	-0.725192	0.000000	0.000000	4.000000	7.000000	1.000000
14591.400257	-0.001309	0.505162	0.192486	77.584396	61.280109	113.072571	4.454865	0.000000	-2.270282	0.000000	0.000000	0.000000	-0.212090	0.566622	-0.767375	0.000000	0.000000	4.000000	7.000000	1.000000
14591.403591	-0.001309	0.505162	0.192486	77.584396	61.280109	113.072571	4.454865	0.000000	-2.270282	0.000000	0.000000	0.000000	-0.212090	0.566622	-0.767375	0.000000	0.000000	4.000000	7.000000	1.000000
14591.406924	-0.001309	0.505162	0.192486	77.584396	61.280109	113.072571	4.454865	0.000000	-2.270282	0.000000	0.000000	0.000000	-0.212090	0.566622	-0.767375	0.000000	0.000000	4.000000	7.000000	1.000000
14591.410257	-0.002133	0.507097	0.189801	77.625557	61.339340	113.184120	4.449273	0.000000	-2.281222	0.000000	0.000000	0.000000	-0.247153	0.580459	-0.805325	0.000000	0.000000	4.000000	7.000000	1.000000
14591.413591	-0.002133	0.507097	0.189801	77.625557	61.339340	113.184120	4.449273	0.000000	-2.281222	0.000000	0.000000	0.000000	-0.247153	0.580459	-0.805325	0.000000	0.000000	4.000000	7.000000	1.000000
14591.416924	-0.002133	0.507097	0.189801	77.625557	61.339340	113.184120	4.449273	0.000000	-2.281222	0.000000	0.000000	0.000000	-0.247153	0.580459	-0.805325	0.000000	0.000000	4.000000	7.000000	1.000000
14591.420257	-0.003072	0.509060	0.187007	77.657326	61.399727	113.319962	4.444009	0.000000	-2.291460	0.000000	0.000000	0.000000	-0.281637	0.588814	-0.838207	0.000000	0.000000	4.000000	7.000000	1.000000
14591.423591	-0.003072	0.509060	0.187007	77.657326	61.399727	113.319962	4.444009	0.000000	-2.291460	0.000000	0.000000	0.000000	-0.281637	0.588814	-0.838207	0.000000	0.000000	4.000000	7.000000	1.000000
14591.426924	-0.003072	0.509060	0.187007	77.657326	61.399727	113.319962	4.444009	0.000000	-2.291460	0.000000	0.000000	0.000000	-0.281637	0.588814	-0.838207	0.000000	0.000000	4.000000	7.000000	1.000000
14591.430257	-0.004032	0.511048	0.184103	77.678062	61.489269	113.500702	4.439146	0.000000	-2.300866	0.000000	0.000000	0.000000	-0.288100	0.596638	-0.871471	0.000000	0.000000	4.000000	7.000000	1.000000
14591.433591	-0.004032	0.511048	0.184103	77.678062	61.489269	113.500702	4.439146	0.000000	-2.300866	0.000000	0.000000	0.000000	-0.288100	0.596638	-0.871471	0.000000	0.000000	4.000000	7.000000	1.000000
14591.436924	-0.004032	0.511048	0.184103	77.678062	61.489269	113.500702	4.439146	0.000000	-2.300866	0.000000	0.000000	0.000000	-0.288100	0.596638	-0.871471	0.000000	0.000000	4.000000	7.000000	1.000000
14591.440257	-0.005013	0.513049	0.181140	77.697197	61.566738	113.669083	4.433769	0.000000	-2.311212	0.000000	0.000000	0.000000	-0.294414	0.600081	-0.888747	0.000000	0.000000	4.000000	7.000000	1.000000
14591.443591	-0.005013	0.513049	0.181140	77.697197	61.566738	113.669083	4.433769	0.000000	-2.311212	0.000000	0.000000	0.000000	-0.294414	0.600081	-0.888747	0.000000	0.000000	4.000000	7.000000	1.000000
14591.446924	-0.005013	0.513049	0.181140	77.697197	61.566738	113.669083	4.433769	0.000000	-2.311212	0.000000	0.000000	0.000000	-0.294414	0.600081	-0.888747	0.000000	0.000000	4.000000	7.000000	1.000000
14591.450257	-0.005955	0.515066	0.178191	77.716293	61.644733	113.837982	4.428115	0.000000	-2.322025	0.000000	0.000000	0.000000	-0.282626	0.605126	-0.884676	0.000000	0.000000	4.000000	7.000000	1.000000
14591.453591	-0.005955	0.515066	0.178191	77.716293	61.644733	113.837982	4.428115	0.000000	-2.322025	0.000000	0.000000	0.000000	-0.282626	0.605126	-0.884676	0.000000	0.000000	4.000000	7.000000	1.000000
14591.456924	-0.005955	0.515066	0.178191	77.716293	61.644733	113.837982	4.428115	0.000000	-2.322025	0.000000	0.000000	0.000000	-0.282626	0.605126	-0.884676	0.000000	0.000000	4.000000	7.000000	1.000000
14591.460257	-0.006888	0.517131	0.175217	77.730843	61.684982	113.968246	4.421931	0.000000	-2.333778	0.000000	0.000000	0.000000	-0.279863	0.619502	-0.892299	0.000000	0.000000	4.000000	7.000000	1.000000
14591.463591	-0.006888	0.517131	0.175217	77.730843	61.684982	113.968246	4.421931	0.000000	-2.333778	0.000000	0.000000	0.000000	-0.279863	0.619502	-0.892299	0.000000	0.000000	4.000000	7.000000	1.000000
14591.466924	-0.006888	0.517131	0.175217	77.730843	61.684982	113.968246	4.421931	0.000000	-2.333778	0.000000	0.000000	0.000000	-0.279863	0.619502	-0.892299	0.000000	0.000000	4.000000	7.000000	1.000000
14591.470257	-0.007842	0.519174	0.172223	77.750061	61.713383	114.087311	4.415289	0.000000	-2.346321	0.000000	0.000000	0.000000	-0.286054	0.612892	-0.898141	0.000000	0.000000	4.000000	7.000000	1.000000
14591.473591	-0.007842	0.519174	0.172223	77.750061	61.713383	114.087311	4.415289	0.000000	-2.346321	0.000000	0.000000	0.000000	-0.286054	0.612892	-0.898141	0.000000	0.000000	4.000000	7.000000	1.000000
14591.476924	-0.007842	0.519174	0.172223	77.750061	61.713383	114.087311	4.415289	0.000000	-2.346321	0.000000	0.000000	0.000000	-0.286054	0.612892	-0.898141	0.000000	0.000000	4.000000	7.000000	1.000000
14591.480257	-0.008875	0.521210	0.169189	77.778641	61.710964	114.166809	4.408510	0.000000	-2.359035	0.000000	0.000000	0.000000	-0.309849	0.610829	-0.910152	0.000000	0.000000	4.000000	7.000000	1.000000
14591.483591	-0.008875	0.521210	0.169189	77.778641	61.710964	114.166809	4.408510	0.000000	-2.359035	0.000000	0.000000	0.000000	-0.309849	0.610829	-0.910152	0.000000	0.000000	4.000000	7.000000	1.000000
14591.486924	-0.008875	0.521210	0.169189	77.778641	61.710964	114.166809	4.408510	0.000000	-2.359035	0.000000	0.000000	0.000000	-0.309849	0.610829	-0.910152	0.000000	0.000000	4.000000	7.000000	1.000000
14591.490257	-0.009955	0.523234	0.166079	77.811562	61.739460	114.286270	4.402101	0.000000	-2.370972	0.000000	0.000000	0.000000	-0.324146	0.607416	-0.933044	0.000000	0.000000	4.000000	7.000000	1.000000
14591.493591	-0.009955	0.523234	0.166079	77.811562	61.739460	114.286270	4.402101	0.000000	-2.370972	0.000000	0.000000	0.000000	-0.324146	0.607416	-0.933044	0.000000	0.000000	4.000000	7.000000	1.000000
14591.496924	-0.009955	0.523234	0.166079	77.811562	61.739460	114.286270	4.402101	0.000000	-2.370972	0.000000	0.000000	0.000000	-0.324146	0.607416	-0.933044	0.000000	0.000000	4.000000	7.000000	1.000000
14591.500257	-0.011111	0.525194	0.162879	77.831627	61.808418	114.470901	4.395514	0.000000	-2.383162	0.000000	0.000000	0.000000	-0.346817	0.587863	-0.960129	0.000000	0.000000	4.000000	7.000000	1.000000
14591.503591	-0.011111	0.525194	0.162879	77.831627	61.808418	114.470901	4.395514	0.000000	-2.383162	0.000000	0.000000	0.000000	-0.346817	0.587863	-0.960129	0.000000	0.000000	4.000000	7.000000	1.000000
14591.506924	-0.011111	0.525194	0.162879	77.831627	61.808418	114.470901	4.395514	0.000000	-2.383162	0.000000	0.000000	0.000000	-0.346817	0.587863	-0.960129	0.000000	0.000000	4.000000	7.000000	1.000000
14591.510257	-0.012342	0.527092	0.159624	77.851440	61.887718	114.673195	4.388958	0.000000	-2.395214	0.000000	0.000000	0.000000	-0.369141	0.569361	-0.976502	0.000000	0.000000	4.000000	7.000000	1.000000
14591.513591	-0.012342	0.527092	0.159624	77.851440	61.887718	114.673195	4.388958	0.000000	-2.395214	0.000000	0.000000	0.000000	-0.369141	0.569361	-0.976502	0.000000	0.000000	4.000000	7.000000	1.000000
14591.516924	-0.012342	0.527092	0.159624	77.851440	61.887718	114.673195	4.388958	0.000000	-2.395214	0.000000	0.000000	0.000000	-0.369141	0.569361	-0.976502	0.000000	0.000000	4.000000	7.000000	1.000000
14591.520257	-0.013557	0.528976	0.156291	77.872360	61.993057	114.906448	4.382640	0.000000	-2.406755	0.000000	0.000000	0.000000	-0.364581	0.565319	-0.999655	0.000000	0.000000	4.000000	7.000000	1.000000
14591.523591	-0.013557	0.528976	0.156291	77.872360	61.993057	114.906448	4.382640	0.000000	-2.406755	0.000000	0.000000	0.000000	-0.364581	0.565319	-0.999655	0.000000	0.000000	4.000000	7.000000	1.000000
14591.526924	-0.013557	0.528976	0.156291	77.872360	61.993057	114.906448	4.382640	0.000000	-2.406755	0.000000	0.000000	0.000000	-0.364581	0.565319	-0.999655	0.000000	0.000000	4.000000	7.000000	1.000000
14591.530257	-0.014759	0.530807	0.152979	77.886833	62.105038	115.155449	4.375360	0.000000	-2.419963	0.000000	0.000000	0.000000	-0.360584	0.549261	-0.993631	0.000000	0.000000	4.000000	7.000000	1.000000
14591.533591	-0.014759	0.530807	0.152979	77.886833	62.105038	115.155449	4.375360	0.000000	-2.419963	0.000000	0.000000	0.000000	-0.360584	0.549261	-0.993631	0.000000	0.000000	4.000000	7.000000	1.000000
14591.536924	-0.014759	0.530807	0.152979	77.886833	62.105038	115.155449	4.375360	0.000000	-2.419963	0.000000	0.000000	0.000000	-0.360584	0.549261	-0.993631	0.000000	0.000000	4.000000	7.000000	1.000000
14591.540257	-0.015920	0.532656	0.149718	77.898315	62.196804	115.378220	4.367722	0.000000	-2.433724	0.000000	0.000000	0.000000	-0.348218	0.554716	-0.978522	0.000000	0.000000	4.000000	7.000000	1.000000
14591.543591	-0.015920	0.532656	0.149718	77.898315	62.196804	115.378220	4.367722	0.000000	-2.433724	0.000000	0.000000	0.000000	-0.348218	0.554716	-0.978522	0.000000	0.000000	4.000000	7.000000	1.000000
14591.546924	-0.015920	0.532656	0.149718	77.898315	62.196804	115.378220	4.367722	0.000000	-2.433724	0.000000	0.000000	0.000000	-0.348218	0.554716	-0.978522	0.000000	0.000000	4.000000	7.000000	1.000000
14591.550257	-0.016982	0.534472	0.146497	77.914726	62.263191	115.556160	4.359566	0.000000	-2.448303	0.000000	0.000000	0.000000	-0.318794	0.544683	-0.966301	0.000000	0.000000	4.000000	7.000000	1.000000
14591.553591	-0.016982	0.534472	0.146497	77.914726	62.263191	115.556160	4.359566	0.000000	-2.448303	0.000000	0.000000	0.000000	-0.318794	0.544683	-0.966301	0.000000	0.000000	4.000000	7.000000	1.000000
14591.556924	-0.016982	0.534472	0.146497	77.914726	62.263191	115.556160	4.359566	0.000000	-2.448303	0.000000	0.000000	0.000000	-0.318794	0.544683	-0.966301	0.000000	0.000000	4.000000	7.000000	1.000000
14591.560257	-0.018007	0.536246	0.143374	77.929840	62.298943	115.703964	4.350072	0.000000	-2.465131	0.000000	0.000000	0.000000	-0.307481	0.532194	-0.936854	0.000000	0.000000	4.000000	7.000000	1.000000
14591.563591	-0.018007	0.536246	0.143374	77.929840	62.298943	115.703964	4.350072	0.000000	-2.465131	0.000000	0.000000	0.000000	-0.307481	0.532194	-0.936854	0.000000	0.000000	4.000000	7.000000	1.000000
14591.566924	-0.018007	0.536246	0.143374	77.929840	62.298943	115.703964	4.350072	0.000000	-2.465131	0.000000	0.000000	0.000000	-0.307481	0.532194	-0.936854	0.000000	0.000000	4.000000	7.000000	1.000000
14591.570257	-0.019049	0.537984	0.140254	77.945122	62.319836	115.835022	4.340368	0.000000	-2.482177	0.000000	0.000000	0.000000	-0.312592	0.521346	-0.935988	0.000000	0.000000	4.000000	7.000000	1.000000
14591.573591	-0.019049	0.537984	0.140254	77.945122	62.319836	115.835022	4.340368	0.000000	-2.482177	0.000000	0.000000	0.000000	-0.312592	0.521346	-0.935988	0.000000	0.000000	4.000000	7.000000	1.000000
14591.576924	-0.019049	0.537984	0.140254	77.945122	62.319836	115.835022	4.340368	0.000000	-2.482177	0.000000	0.000000	0.000000	-0.312592	0.521346	-0.935988	0.000000	0.000000	4.000000	7.000000	1.000000
14591.580257	-0.020055	0.539682	0.137234	77.960289	62.343746	115.958405	4.330458	0.000000	-2.499428	0.000000	0.000000	0.000000	-0.301620	0.509597	-0.905791	0.000000	0.000000	4.000000	7.000000	1.000000
14591.583591	-0.020055	0.539682	0.137234	77.960289	62.343746	115.958405	4.330458	0.000000	-2.499428	0.000000	0.000000	0.000000	-0.301620	0.509597	-0.905791	0.000000	0.000000	4.000000	7.000000	1.000000
14591.586924	-0.020055	0.539682	0.137234	77.960289	62.343746	115.958405	4.330458	0.000000	-2.499428	0.000000	0.000000	0.000000	-0.301620	0.509597	-0.905791	0.000000	0.000000	4.000000	7.000000	1.000000
14591.590257	-0.021134	0.541314	0.134222	77.981728	62.354477	116.075623	4.320374	0.000000	-2.516818	0.000000	0.000000	0.000000	-0.323678	0.489509	-0.903676	0.000000	0.000000	4.000000	7.000000	1.000000
14591.593591	-0.021134	0.541314	0.134222	77.981728	62.354477	116.075623	4.320374	0.000000	-2.516818	0.000000	0.000000	0.000000	-0.323678	0.489509	-0.903676	0.000000	0.000000	4.000000	7.000000	1.000000
14591.596924	-0.021134	0.541314	0.134222	77.981728	62.354477	116.075623	4.320374	0.000000	-2.516818	0.000000	0.000000	0.000000	-0.323678	0.489509	-0.903676	0.000000	0.000000	4.000000	7.000000	1.000000
14591.600257	-0.022260	0.542923	0.131289	78.000420	62.330940	116.150169	4.310902	0.000000	-2.533007	0.000000	0.000000	0.000000	-0.337797	0.482654	-0.880054	0.000000	0.000000	4.000000	7.000000	1.000000
14591.603591	-0.022260	0.542923	0.131289	78.000420	62.330940	116.150169	4.310902	0.000000	-2.533007	0.000000	0.000000	0.000000	-0.337797	0.482654	-0.880054	0.000000	0.000000	4.000000	7.000000	1.000000
14591.606924	-0.022260	0.542923	0.131289	78.000420	62.330940	116.150169	4.310902	0.000000	-2.533007	0.000000	0.000000	0.000000	-0.337797	0.482654	-0.880054	0.000000	0.000000	4.000000	7.000000	1.000000
14591.610257	-0.023404	0.544459	0.128424	78.011185	62.314945	116.242966	4.302322	0.000000	-2.547552	0.000000	0.000000	0.000000	-0.343352	0.460876	-0.859373	0.000000	0.000000	4.000000	7.000000	1.000000
14591.613591	-0.023404	0.544459	0.128424	78.011185	62.314945	116.242966	4.302322	0.000000	-2.547552	0.000000	0.000000	0.000000	-0.343352	0.460876	-0.859373	0.000000	0.000000	4.000000	7.000000	1.000000
14591.616924	-0.023404	0.544459	0.128424	78.011185	62.314945	116.242966	4.302322	0.000000	-2.547552	0.000000	0.000000	0.000000	-0.343352	0.460876	-0.859373	0.000000	0.000000	4.000000	7.000000	1.000000
14591.620257	-0.024595	0.545975	0.125640	78.019211	62.267067	116.292793	4.294213	0.000000	-2.561198	0.000000	0.000000	0.000000	-0.357385	0.454816	-0.835247	0.000000	0.000000	4.000000	7.000000	1.000000
14591.623591	-0.024595	0.545975	0.125640	78.019211	62.267067	116.292793	4.294213	0.000000	-2.561198	0.000000	0.000000	0.000000	-0.357385	0.454816	-0.835247	0.000000	0.000000	4.000000	7.000000	1.000000
14591.626924	-0.024595	0.545975	0.125640	78.019211	62.267067	116.292793	4.294213	0.000000	-2.561198	0.000000	0.000000	0.000000	-0.357385	0.454816	-0.835247	0.000000	0.000000	4.000000	7.000000	1.000000
14591.630257	-0.025751	0.547472	0.122941	78.024574	62.195320	116.291512	4.287152	0.000000	-2.572999	0.000000	0.000000	0.000000	-0.346577	0.449106	-0.809812	0.000000	0.000000	4.000000	7.000000	1.000000
14591.633591	-0.025751	0.547472	0.122941	78.024574	62.195320	116.291512	4.287152	0.000000	-2.572999	0.000000	0.000000	0.000000	-0.346577	0.449106	-0.809812	0.000000	0.000000	4.000000	7.000000	1.000000
14591.636924	-0.025751	0.547472	0.122941	78.024574	62.195320	116.291512	4.287152	0.000000	-2.572999	0.000000	0.000000	0.000000	-0.346577	0.449106	-0.809812	0.000000	0.000000	4.000000	7.000000	1.000000
14591.640257	-0.026815	0.548964	0.120308	78.028572	62.115665	116.212746	4.279995	0.000000	-2.584886	0.000000	0.000000	0.000000	-0.319316	0.447598	-0.789728	0.000000	0.000000	4.000000	7.000000	1.000000
14591.643591	-0.026815	0.548964	0.120308	78.028572	62.115665	116.212746	4.279995	0.000000	-2.584886	0.000000	0.000000	0.000000	-0.319316	0.447598	-0.789728	0.000000	0.000000	4.000000	7.000000	1.000000
14591.646924	-0.026815	0.548964	0.120308	78.028572	62.115665	116.212746	4.279995	0.000000	-2.584886	0.000000	0.000000	0.000000	-0.319316	0.447598	-0.789728	0.000000	0.000000	4.000000	7.000000	1.000000
14591.650257	-0.027898	0.550433	0.117722	78.029922	62.009377	116.034943	4.271718	0.000000	-2.598544	0.000000	0.000000	0.000000	-0.325033	0.440670	-0.775828	0.000000	0.000000	4.000000	7.000000	1.000000
14591.653591	-0.027898	0.550433	0.117722	78.029922	62.009377	116.034943	4.271718	0.000000	-2.598544	0.000000	0.000000	0.000000	-0.325033	0.440670	-0.775828	0.000000	0.000000	4.000000	7.000000	1.000000
14591.656924	-0.027898	0.550433	0.117722	78.029922	62.009377	116.034943	4.271718	0.000000	-2.598544	0.000000	0.000000	0.000000	-0.325033	0.440670	-0.775828	0.000000	0.000000	4.000000	7.000000	1.000000
14591.660257	-0.029001	0.551880	0.115183	78.029907	61.886971	115.827507	4.263822	0.000000	-2.611478	0.000000	0.000000	0.000000	-0.330741	0.433980	-0.761791	0.000000	0.000000	4.000000	7.000000	1.000000
14591.663591	-0.029001	0.551880	0.115183	78.029907	61.886971	115.827507	4.263822	0.000000	-2.611478	0.000000	0.000000	0.000000	-0.330741	0.433980	-0.761791	0.000000	0.000000	4.000000	7.000000	1.000000
14591.666924	-0.029001	0.551880	0.115183	78.029907	61.886971	115.827507	4.263822	0.000000	-2.611478	0.000000	0.000000	0.000000	-0.330741	0.433980	-0.761791	0.000000	0.000000	4.000000	7.000000	1.000000
14591.670257	-0.030122	0.553305	0.112691	78.028587	61.751244	115.646332	4.256352	0.000000	-2.623635	0.000000	0.000000	0.000000	-0.336444	0.427495	-0.747623	0.000000	0.000000	4.000000	7.000000	1.000000
14591.673591	-0.030122	0.553305	0.112691	78.028587	61.751244	115.646332	4.256352	0.000000	-2.623635	0.000000	0.000000	0.000000	-0.336444	0.427495	-0.747623	0.000000	0.000000	4.000000	7.000000	1.000000
14591.676924	-0.030122	0.553305	0.112691	78.028587	61.751244	115.646332	4.256352	0.000000	-2.623635	0.000000	0.000000	0.000000	-0.336444	0.427495	-0.747623	0.000000	0.000000	4.000000	7.000000	1.000000
14591.680257	-0.031236	0.554709	0.110248	78.025887	61.599415	115.499359	4.249353	0.000000	-2.634957	0.000000	0.000000	0.000000	-0.334067	0.421257	-0.732891	0.000000	0.000000	4.000000	7.000000	1.000000
14591.683591	-0.031236	0.554709	0.110248	78.025887	61.599415	115.499359	4.249353	0.000000	-2.634957	0.000000	0.000000	0.000000	-0.334067	0.421257	-0.732891	0.000000	0.000000	4.000000	7.000000	1.000000
14591.686924	-0.031236	0.554709	0.110248	78.025887	61.599415	115.499359	4.249353	0.000000	-2.634957	0.000000	0.000000	0.000000	-0.334067	0.421257	-0.732891	0.000000	0.000000	4.000000	7.000000	1.000000
14591.690257	-0.032421	0.556074	0.107833	78.023224	61.439472	115.280632	4.242423	0.000000	-2.646101	0.000000	0.000000	0.000000	-0.355656	0.409595	-0.724299	0.000000	0.000000	4.000000	7.000000	1.000000
14591.693591	-0.032421	0.556074	0.107833	78.023224	61.439472	115.280632	4.242423	0.000000	-2.646101	0.000000	0.000000	0.000000	-0.355656	0.409595	-0.724299	0.000000	0.000000	4.000000	7.000000	1.000000
14591.696924	-0.032421	0.556074	0.107833	78.023224	61.439472	115.280632	4.242423	0.000000	-2.646101	0.000000	0.000000	0.000000	-0.355656	0.409595	-0.724299	0.000000	0.000000	4.000000	7.000000	1.000000
14591.700257	-0.033599	0.557389	0.105474	78.020538	61.279503	114.886353	4.236761	0.000000	-2.655157	0.000000	0.000000	0.000000	-0.353374	0.394560	-0.707700	0.000000	0.000000	4.000000	7.000000	1.000000
14591.703591	-0.033599	0.557389	0.105474	78.020538	61.279503	114.886353	4.236761	0.000000	-2.655157	0.000000	0.000000	0.000000	-0.353374	0.394560	-0.707700	0.000000	0.000000	4.000000	7.000000	1.000000
14591.706924	-0.033599	0.557389	0.105474	78.020538	61.279503	114.886353	4.236761	0.000000	-2.655157	0.000000	0.000000	0.000000	-0.353374	0.394560	-0.707700	0.000000	0.000000	4.000000	7.000000	1.000000
14591.710257	-0.034821	0.558648	0.103130	78.019226	61.127460	114.465874	4.231328	0.000000	-2.663805	0.000000	0.000000	0.000000	-0.366467	0.377753	-0.703378	0.000000	0.000000	4.000000	7.000000	1.000000
14591.713591	-0.034821	0.558648	0.103130	78.019226	61.127460	114.465874	4.231328	0.000000	-2.663805	0.000000	0.000000	0.000000	-0.366467	0.377753	-0.703378	0.000000	0.000000	4.000000	7.000000	1.000000
14591.716924	-0.034821	0.558648	0.103130	78.019226	61.127460	114.465874	4.231328	0.000000	-2.663805	0.000000	0.000000	0.000000	-0.366467	0.377753	-0.703378	0.000000	0.000000	4.000000	7.000000	1.000000
14591.720257	-0.036085	0.559883	0.100794	78.017891	60.972710	114.133133	4.226620	0.000000	-2.671270	0.000000	0.000000	0.000000	-0.379304	0.370322	-0.700683	0.000000	0.000000	4.000000	7.000000	1.000000
14591.723591	-0.036085	0.559883	0.100794	78.017891	60.972710	114.133133	4.226620	0.000000	-2.671270	0.000000	0.000000	0.000000	-0.379304	0.370322	-0.700683	0.000000	0.000000	4.000000	7.000000	1.000000
14591.726924	-0.036085	0.559883	0.100794	78.017891	60.972710	114.133133	4.226620	0.000000	-2.671270	0.000000	0.000000	0.000000	-0.379304	0.370322	-0.700683	0.000000	0.000000	4.000000	7.000000	1.000000
14591.730257	-0.037369	0.561039	0.098519	78.011597	60.831108	113.948082	4.222608	0.000000	-2.677606	0.000000	0.000000	0.000000	-0.385070	0.346928	-0.682540	0.000000	0.000000	4.000000	7.000000	1.000000
14591.733591	-0.037369	0.561039	0.098519	78.011597	60.831108	113.948082	4.222608	0.000000	-2.677606	0.000000	0.000000	0.000000	-0.385070	0.346928	-0.682540	0.000000	0.000000	4.000000	7.000000	1.000000
14591.736924	-0.037369	0.561039	0.098519	78.011597	60.831108	113.948082	4.222608	0.000000	-2.677606	0.000000	0.000000	0.000000	-0.385070	0.346928	-0.682540	0.000000	0.000000	4.000000	7.000000	1.000000
14591.740257	-0.038693	0.562184	0.096231	77.989502	60.706585	113.894600	4.219523	0.000000	-2.682466	0.000000	0.000000	0.000000	-0.397276	0.343353	-0.686371	0.000000	0.000000	4.000000	7.000000	1.000000
14591.743591	-0.038693	0.562184	0.096231	77.989502	60.706585	113.894600	4.219523	0.000000	-2.682466	0.000000	0.000000	0.000000	-0.397276	0.343353	-0.686371	0.000000	0.000000	4.000000	7.000000	1.000000
14591.746924	-0.038693	0.562184	0.096231	77.989502	60.706585	113.894600	4.219523	0.000000	-2.682466	0.000000	0.000000	0.000000	-0.397276	0.343353	-0.686371	0.000000	0.000000	4.000000	7.000000	1.000000
14591.750257	-0.040011	0.563301	0.094017	77.950340	60.591061	113.863106	4.216938	0.000000	-2.686528	0.000000	0.000000	0.000000	-0.395377	0.335205	-0.664270	0.000000	0.000000	4.000000	7.000000	1.000000
14591.753591	-0.040011	0.563301	0.094017	77.950340	60.591061	113.863106	4.216938	0.000000	-2.686528	0.000000	0.000000	0.000000	-0.395377	0.335205	-0.664270	0.000000	0.000000	4.000000	7.000000	1.000000
14591.756924	-0.040011	0.563301	0.094017	77.950340	60.591061	113.863106	4.216938	0.000000	-2.686528	0.000000	0.000000	0.000000	-0.395377	0.335205	-0.664270	0.000000	0.000000	4.000000	7.000000	1.000000
14591.760257	-0.041271	0.564392	0.091881	77.894012	60.484127	113.661758	4.215054	0.000000	-2.689485	0.000000	0.000000	0.000000	-0.378038	0.327339	-0.640811	0.000000	0.000000	4.000000	7.000000	1.000000
14591.763591	-0.041271	0.564392	0.091881	77.894012	60.484127	113.661758	4.215054	0.000000	-2.689485	0.000000	0.000000	0.000000	-0.378038	0.327339	-0.640811	0.000000	0.000000	4.000000	7.000000	1.000000
14591.766924	-0.041271	0.564392	0.091881	77.894012	60.484127	113.661758	4.215054	0.000000	-2.689485	0.000000	0.000000	0.000000	-0.378038	0.327339	-0.640811	0.000000	0.000000	4.000000	7.000000	1.000000
14591.770257	-0.042450	0.565477	0.089842	77.831627	60.374680	113.321350	4.212914	0.000000	-2.692834	0.000000	0.000000	0.000000	-0.353658	0.325435	-0.611558	0.000000	0.000000	4.000000	7.000000	1.000000
14591.773591	-0.042450	0.565477	0.089842	77.831627	60.374680	113.321350	4.212914	0.000000	-2.692834	0.000000	0.000000	0.000000	-0.353658	0.325435	-0.611558	0.000000	0.000000	4.000000	7.000000	1.000000
14591.776924	-0.042450	0.565477	0.089842	77.831627	60.374680	113.321350	4.212914	0.000000	-2.692834	0.000000	0.000000	0.000000	-0.353658	0.325435	-0.611558	0.000000	0.000000	4.000000	7.000000	1.000000
14591.780257	-0.043548	0.566538	0.087886	77.789185	60.230564	113.066383	4.210272	0.000000	-2.696963	0.000000	0.000000	0.000000	-0.329366	0.318158	-0.586914	0.000000	0.000000	4.000000	7.000000	1.000000
14591.783591	-0.043548	0.566538	0.087886	77.789185	60.230564	113.066383	4.210272	0.000000	-2.696963	0.000000	0.000000	0.000000	-0.329366	0.318158	-0.586914	0.000000	0.000000	4.000000	7.000000	1.000000
14591.786924	-0.043548	0.566538	0.087886	77.789185	60.230564	113.066383	4.210272	0.000000	-2.696963	0.000000	0.000000	0.000000	-0.329366	0.318158	-0.586914	0.000000	0.000000	4.000000	7.000000	1.000000
14591.790257	-0.044611	0.567559	0.085931	77.785034	60.074356	112.969772	4.206892	0.000000	-2.702232	0.000000	0.000000	0.000000	-0.319058	0.306458	-0.586498	0.000000	0.000000	4.000000	7.000000	1.000000
14591.793591	-0.044611	0.567559	0.085931	77.785034	60.074356	112.969772	4.206892	0.000000	-2.702232	0.000000	0.000000	0.000000	-0.319058	0.306458	-0.586498	0.000000	0.000000	4.000000	7.000000	1.000000
14591.796924	-0.044611	0.567559	0.085931	77.785034	60.074356	112.969772	4.206892	0.000000	-2.702232	0.000000	0.000000	0.000000	-0.319058	0.306458	-0.586498	0.000000	0.000000	4.000000	7.000000	1.000000
14591.800257	-0.045645	0.568520	0.084023	77.792023	59.938427	112.930977	4.202612	0.000000	-2.708884	0.000000	0.000000	0.000000	-0.309974	0.288343	-0.572511	0.000000	0.000000	4.000000	7.000000	1.000000
14591.803591	-0.045645	0.568520	0.084023	77.792023	59.938427	112.930977	4.202612	0.000000	-2.708884	0.000000	0.000000	0.000000	-0.309974	0.288343	-0.572511	0.000000	0.000000	4.000000	7.000000	1.000000
14591.806924	-0.045645	0.568520	0.084023	77.792023	59.938427	112.930977	4.202612	0.000000	-2.708884	0.000000	0.000000	0.000000	-0.309974	0.288343	-0.572511	0.000000	0.000000	4.000000	7.000000	1.000000
14591.810257	-0.046748	0.569462	0.082124	77.821388	59.841835	112.849899	4.198128	0.000000	-2.715828	0.000000	0.000000	0.000000	-0.331058	0.282574	-0.569568	0.000000	0.000000	4.000000	7.000000	1.000000
14591.813591	-0.046748	0.569462	0.082124	77.821388	59.841835	112.849899	4.198128	0.000000	-2.715828	0.000000	0.000000	0.000000	-0.331058	0.282574	-0.569568	0.000000	0.000000	4.000000	7.000000	1.000000
14591.816924	-0.046748	0.569462	0.082124	77.821388	59.841835	112.849899	4.198128	0.000000	-2.715828	0.000000	0.000000	0.000000	-0.331058	0.282574	-0.569568	0.000000	0.000000	4.000000	7.000000	1.000000
14591.820257	-0.047919	0.570318	0.080208	77.858582	59.779285	112.723335	4.106199	0.000000	-2.662592	0.000000	0.000000	0.000000	-0.351229	0.256763	-0.574661	0.000000	0.000000	4.000000	7.000000	1.000000
14591.823591	-0.047919	0.570318	0.080208	77.858582	59.779285	112.723335	4.106199	0.000000	-2.662592	0.000000	0.000000	0.000000	-0.351229	0.256763	-0.574661	0.000000	0.000000	4.000000	7.000000	1.000000
14591.826924	-0.047919	0.570318	0.080208	77.858582	59.779285	112.723335	4.106199	0.000000	-2.662592	0.000000	0.000000	0.000000	-0.351229	0.256763	-0.574661	0.000000	0.000000	4.000000	7.000000	1.000000
14591.830257	-0.049135	0.571145	0.078327	77.870766	59.765480	112.617126	4.010422	0.000000	-2.604054	0.000000	0.000000	0.000000	-0.364868	0.248057	-0.564393	0.000000	0.000000	4.000000	7.000000	1.000000
14591.833591	-0.049135	0.571145	0.078327	77.870766	59.765480	112.617126	4.010422	0.000000	-2.604054	0.000000	0.000000	0.000000	-0.364868	0.248057	-0.564393	0.000000	0.000000	4.000000	7.000000	1.000000
14591.836924	-0.049135	0.571145	0.078327	77.870766	59.765480	112.617126	4.010422	0.000000	-2.604054	0.000000	0.000000	0.000000	-0.364868	0.248057	-0.564393	0.000000	0.000000	4.000000	7.000000	1.000000
14591.840257	-0.050423	0.571914	0.076484	77.877319	59.753864	112.584076	3.916357	0.000000	-2.543242	0.000000	0.000000	0.000000	-0.386225	0.230737	-0.552977	0.000000	0.000000	4.000000	7.000000	1.000000
14591.843591	-0.050423	0.571914	0.076484	77.877319	59.753864	112.584076	3.916357	0.000000	-2.543242	0.000000	0.000000	0.000000	-0.386225	0.230737	-0.552977	0.000000	0.000000	4.000000	7.000000	1.000000
14591.846924	-0.050423	0.571914	0.076484	77.877319	59.753864	112.584076	3.916357	0.000000	-2.543242	0.000000	0.000000	0.000000	-0.386225	0.230737	-0.552977	0.000000	0.000000	4.000000	7.000000	1.000000
14591.850257	-0.051703	0.572637	0.074663	77.882408	59.736118	112.666931	3.824194	0.000000	-2.478872	0.000000	0.000000	0.000000	-0.384092	0.216774	-0.546177	0.000000	0.000000	4.000000	7.000000	1.000000
14591.853591	-0.051703	0.572637	0.074663	77.882408	59.736118	112.666931	3.824194	0.000000	-2.478872	0.000000	0.000000	0.000000	-0.384092	0.216774	-0.546177	0.000000	0.000000	4.000000	7.000000	1.000000
14591.856924	-0.051703	0.572637	0.074663	77.882408	59.736118	112.666931	3.824194	0.000000	-2.478872	0.000000	0.000000	0.000000	-0.384092	0.216774	-0.546177	0.000000	0.000000	4.000000	7.000000	1.000000
14591.860257	-0.052963	0.573339	0.072985	77.875648	59.645828	112.612434	3.733164	0.000000	-2.414857	0.000000	0.000000	0.000000	-0.377983	0.210679	-0.503452	0.000000	0.000000	4.000000	7.000000	1.000000
14591.863591	-0.052963	0.573339	0.072985	77.875648	59.645828	112.612434	3.733164	0.000000	-2.414857	0.000000	0.000000	0.000000	-0.377983	0.210679	-0.503452	0.000000	0.000000	4.000000	7.000000	1.000000
14591.866924	-0.052963	0.573339	0.072985	77.875648	59.645828	112.612434	3.733164	0.000000	-2.414857	0.000000	0.000000	0.000000	-0.377983	0.210679	-0.503452	0.000000	0.000000	4.000000	7.000000	1.000000
14591.870257	-0.054197	0.574053	0.071382	77.856499	59.560734	112.416992	3.649255	0.000000	-2.351860	0.000000	0.000000	0.000000	-0.370210	0.214106	-0.480926	0.000000	0.000000	4.000000	7.000000	1.000000
14591.873591	-0.054197	0.574053	0.071382	77.856499	59.560734	112.416992	3.649255	0.000000	-2.351860	0.000000	0.000000	0.000000	-0.370210	0.214106	-0.480926	0.000000	0.000000	4.000000	7.000000	1.000000
14591.876924	-0.054197	0.574053	0.071382	77.856499	59.560734	112.416992	3.649255	0.000000	-2.351860	0.000000	0.000000	0.000000	-0.370210	0.214106	-0.480926	0.000000	0.000000	4.000000	7.000000	1.000000
14591.880257	-0.055382	0.574720	0.069870	77.835617	59.524689	112.250916	3.569101	0.000000	-2.290158	0.000000	0.000000	0.000000	-0.355584	0.200348	-0.453668	0.000000	0.000000	4.000000	7.000000	1.000000
14591.883591	-0.055382	0.574720	0.069870	77.835617	59.524689	112.250916	3.569101	0.000000	-2.290158	0.000000	0.000000	0.000000	-0.355584	0.200348	-0.453668	0.000000	0.000000	4.000000	7.000000	1.000000
14591.886924	-0.055382	0.574720	0.069870	77.835617	59.524689	112.250916	3.569101	0.000000	-2.290158	0.000000	0.000000	0.000000	-0.355584	0.200348	-0.453668	0.000000	0.000000	4.000000	7.000000	1.000000
14591.890257	-0.056565	0.575363	0.068398	77.822975	59.599499	112.348846	3.493489	0.000000	-2.230894	0.000000	0.000000	0.000000	-0.354805	0.192888	-0.441446	0.000000	0.000000	4.000000	7.000000	1.000000
14591.893591	-0.056565	0.575363	0.068398	77.822975	59.599499	112.348846	3.493489	0.000000	-2.230894	0.000000	0.000000	0.000000	-0.354805	0.192888	-0.441446	0.000000	0.000000	4.000000	7.000000	1.000000
14591.896924	-0.056565	0.575363	0.068398	77.822975	59.599499	112.348846	3.493489	0.000000	-2.230894	0.000000	0.000000	0.000000	-0.354805	0.192888	-0.441446	0.000000	0.000000	4.000000	7.000000	1.000000
14591.900257	-0.057825	0.576038	0.067008	77.824303	59.728256	112.540588	3.419915	0.000000	-2.171760	0.000000	0.000000	0.000000	-0.378140	0.202480	-0.416953	0.000000	0.000000	4.000000	7.000000	1.000000
14591.903591	-0.057825	0.576038	0.067008	77.824303	59.728256	112.540588	3.419915	0.000000	-2.171760	0.000000	0.000000	0.000000	-0.378140	0.202480	-0.416953	0.000000	0.000000	4.000000	7.000000	1.000000
14591.906924	-0.057825	0.576038	0.067008	77.824303	59.728256	112.540588	3.419915	0.000000	-2.171760	0.000000	0.000000	0.000000	-0.378140	0.202480	-0.416953	0.000000	0.000000	4.000000	7.000000	1.000000
14591.910257	-0.059111	0.576679	0.065679	77.830429	59.865311	112.548775	3.350423	0.000000	-2.108737	0.000000	0.000000	0.000000	-0.385746	0.192343	-0.398737	0.000000	0.000000	4.000000	7.000000	1.000000
14591.913591	-0.059111	0.576679	0.065679	77.830429	59.865311	112.548775	3.350423	0.000000	-2.108737	0.000000	0.000000	0.000000	-0.385746	0.192343	-0.398737	0.000000	0.000000	4.000000	7.000000	1.000000
14591.916924	-0.059111	0.576679	0.065679	77.830429	59.865311	112.548775	3.350423	0.000000	-2.108737	0.000000	0.000000	0.000000	-0.385746	0.192343	-0.398737	0.000000	0.000000	4.000000	7.000000	1.000000
14591.920257	-0.060404	0.577315	0.064469	77.823914	60.053928	112.419754	3.283966	0.000000	-2.044445	0.000000	0.000000	0.000000	-0.387957	0.190679	-0.363031	0.000000	0.000000	4.000000	7.000000	1.000000
14591.923591	-0.060404	0.577315	0.064469	77.823914	60.053928	112.419754	3.283966	0.000000	-2.044445	0.000000	0.000000	0.000000	-0.387957	0.190679	-0.363031	0.000000	0.000000	4.000000	7.000000	1.000000
14591.926924	-0.060404	0.577315	0.064469	77.823914	60.053928	112.419754	3.283966	0.000000	-2.044445	0.000000	0.000000	0.000000	-0.387957	0.190679	-0.363031	0.000000	0.000000	4.000000	7.000000	1.000000
14591.930257	-0.061773	0.577918	0.063314	77.797226	60.407642	112.549316	3.223461	0.000000	-1.979786	0.000000	0.000000	0.000000	-0.410743	0.180900	-0.346508	0.000000	0.000000	4.000000	7.000000	1.000000
14591.933591	-0.061773	0.577918	0.063314	77.797226	60.407642	112.549316	3.223461	0.000000	-1.979786	0.000000	0.000000	0.000000	-0.410743	0.180900	-0.346508	0.000000	0.000000	4.000000	7.000000	1.000000
14591.936924	-0.061773	0.577918	0.063314	77.797226	60.407642	112.549316	3.223461	0.000000	-1.979786	0.000000	0.000000	0.000000	-0.410743	0.180900	-0.346508	0.000000	0.000000	4.000000	7.000000	1.000000
14591.940257	-0.063176	0.578517	0.062275	77.755409	60.984173	113.214371	3.165710	0.000000	-1.911329	0.000000	0.000000	0.000000	-0.420786	0.179693	-0.311699	0.000000	0.000000	4.000000	7.000000	1.000000
14591.943591	-0.063176	0.578517	0.062275	77.755409	60.984173	113.214371	3.165710	0.000000	-1.911329	0.000000	0.000000	0.000000	-0.420786	0.179693	-0.311699	0.000000	0.000000	4.000000	7.000000	1.000000
14591.946924	-0.063176	0.578517	0.062275	77.755409	60.984173	113.214371	3.165710	0.000000	-1.911329	0.000000	0.000000	0.000000	-0.420786	0.179693	-0.311699	0.000000	0.000000	4.000000	7.000000	1.000000
14591.950257	-0.064608	0.579104	0.061313	77.688263	61.637959	114.073311	3.113760	0.000000	-1.841197	0.000000	0.000000	0.000000	-0.429647	0.175949	-0.288636	0.000000	0.000000	4.000000	7.000000	1.000000
14591.953591	-0.064608	0.579104	0.061313	77.688263	61.637959	114.073311	3.113760	0.000000	-1.841197	0.000000	0.000000	0.000000	-0.429647	0.175949	-0.288636	0.000000	0.000000	4.000000	7.000000	1.000000
14591.956924	-0.064608	0.579104	0.061313	77.688263	61.637959	114.073311	3.113760	0.000000	-1.841197	0.000000	0.000000	0.000000	-0.429647	0.175949	-0.288636	0.000000	0.000000	4.000000	7.000000	1.000000
14591.960257	-0.066026	0.579716	0.060466	77.610092	62.287693	114.807930	3.065654	0.000000	-1.769590	0.000000	0.000000	0.000000	-0.425193	0.183669	-0.253991	0.000000	0.000000	4.000000	7.000000	1.000000
14591.963591	-0.066026	0.579716	0.060466	77.610092	62.287693	114.807930	3.065654	0.000000	-1.769590	0.000000	0.000000	0.000000	-0.425193	0.183669	-0.253991	0.000000	0.000000	4.000000	7.000000	1.000000
14591.966924	-0.066026	0.579716	0.060466	77.610092	62.287693	114.807930	3.065654	0.000000	-1.769590	0.000000	0.000000	0.000000	-0.425193	0.183669	-0.253991	0.000000	0.000000	4.000000	7.000000	1.000000
14591.970257	-0.067377	0.580288	0.059716	77.549004	62.969002	115.185173	3.023323	0.000000	-1.698724	0.000000	0.000000	0.000000	-0.405346	0.171653	-0.225100	0.000000	0.000000	4.000000	7.000000	1.000000
14591.973591	-0.067377	0.580288	0.059716	77.549004	62.969002	115.185173	3.023323	0.000000	-1.698724	0.000000	0.000000	0.000000	-0.405346	0.171653	-0.225100	0.000000	0.000000	4.000000	7.000000	1.000000
14591.976924	-0.067377	0.580288	0.059716	77.549004	62.969002	115.185173	3.023323	0.000000	-1.698724	0.000000	0.000000	0.000000	-0.405346	0.171653	-0.225100	0.000000	0.000000	4.000000	7.000000	1.000000
14591.980257	-0.068734	0.580878	0.059040	77.533195	63.676842	115.239769	2.985806	0.000000	-1.631166	0.000000	0.000000	0.000000	-0.407345	0.176872	-0.202948	0.000000	0.000000	4.000000	7.000000	1.000000
14591.983591	-0.068734	0.580878	0.059040	77.533195	63.676842	115.239769	2.985806	0.000000	-1.631166	0.000000	0.000000	0.000000	-0.407345	0.176872	-0.202948	0.000000	0.000000	4.000000	7.000000	1.000000
14591.986924	-0.068734	0.580878	0.059040	77.533195	63.676842	115.239769	2.985806	0.000000	-1.631166	0.000000	0.000000	0.000000	-0.407345	0.176872	-0.202948	0.000000	0.000000	4.000000	7.000000	1.000000
14591.990257	-0.070096	0.581419	0.058411	77.548897	64.406540	115.650597	2.951981	0.000000	-1.563276	0.000000	0.000000	0.000000	-0.408492	0.162348	-0.188492	0.000000	0.000000	4.000000	7.000000	1.000000
14591.993591	-0.070096	0.581419	0.058411	77.548897	64.406540	115.650597	2.951981	0.000000	-1.563276	0.000000	0.000000	0.000000	-0.408492	0.162348	-0.188492	0.000000	0.000000	4.000000	7.000000	1.000000
14591.996924	-0.070096	0.581419	0.058411	77.548897	64.406540	115.650597	2.951981	0.000000	-1.563276	0.000000	0.000000	0.000000	-0.408492	0.162348	-0.188492	0.000000	0.000000	4.000000	7.000000	1.000000
14592.000257	-0.071433	0.581949	0.057805	77.561523	65.130226	116.443810	2.920566	0.000000	-1.495194	0.000000	0.000000	0.000000	-0.401203	0.159213	-0.181872	0.000000	0.000000	4.000000	7.000000	1.000000
14592.003591	-0.071433	0.581949	0.057805	77.561523	65.130226	116.443810	2.920566	0.000000	-1.495194	0.000000	0.000000	0.000000	-0.401203	0.159213	-0.181872	0.000000	0.000000	4.000000	7.000000	1.000000
14592.006924	-0.071433	0.581949	0.057805	77.561523	65.130226	116.443810	2.920566	0.000000	-1.495194	0.000000	0.000000	0.000000	-0.401203	0.159213	-0.181872	0.000000	0.000000	4.000000	7.000000	1.000000
14592.010257	-0.072730	0.582423	0.057277	77.570763	65.825996	117.167213	2.890254	0.000000	-1.428326	0.000000	0.000000	0.000000	-0.388896	0.141959	-0.158378	0.000000	0.000000	4.000000	7.000000	1.000000
14592.013591	-0.072730	0.582423	0.057277	77.570763	65.825996	117.167213	2.890254	0.000000	-1.428326	0.000000	0.000000	0.000000	-0.388896	0.141959	-0.158378	0.000000	0.000000	4.000000	7.000000	1.000000
14592.016924	-0.072730	0.582423	0.057277	77.570763	65.825996	117.167213	2.890254	0.000000	-1.428326	0.000000	0.000000	0.000000	-0.388896	0.141959	-0.158378	0.000000	0.000000	4.000000	7.000000	1.000000
14592.020257	-0.074026	0.582914	0.056762	77.576698	66.445412	117.476318	2.863858	0.000000	-1.363511	0.000000	0.000000	0.000000	-0.388893	0.147472	-0.154666	0.000000	0.000000	4.000000	7.000000	1.000000
14592.023591	-0.074026	0.582914	0.056762	77.576698	66.445412	117.476318	2.863858	0.000000	-1.363511	0.000000	0.000000	0.000000	-0.388893	0.147472	-0.154666	0.000000	0.000000	4.000000	7.000000	1.000000
14592.026924	-0.074026	0.582914	0.056762	77.576698	66.445412	117.476318	2.863858	0.000000	-1.363511	0.000000	0.000000	0.000000	-0.388893	0.147472	-0.154666	0.000000	0.000000	4.000000	7.000000	1.000000
14592.030257	-0.075252	0.583339	0.056290	77.579903	67.027794	117.456726	2.838080	0.000000	-1.298695	0.000000	0.000000	0.000000	-0.367882	0.127482	-0.141613	0.000000	0.000000	4.000000	7.000000	1.000000
14592.033591	-0.075252	0.583339	0.056290	77.579903	67.027794	117.456726	2.838080	0.000000	-1.298695	0.000000	0.000000	0.000000	-0.367882	0.127482	-0.141613	0.000000	0.000000	4.000000	7.000000	1.000000
14592.036924	-0.075252	0.583339	0.056290	77.579903	67.027794	117.456726	2.838080	0.000000	-1.298695	0.000000	0.000000	0.000000	-0.367882	0.127482	-0.141613	0.000000	0.000000	4.000000	7.000000	1.000000
14592.040257	-0.076529	0.583754	0.055830	77.580887	67.521965	117.699997	2.814478	0.000000	-1.237382	0.000000	0.000000	0.000000	-0.382939	0.124554	-0.137908	0.000000	0.000000	4.000000	7.000000	1.000000
14592.043591	-0.076529	0.583754	0.055830	77.580887	67.521965	117.699997	2.814478	0.000000	-1.237382	0.000000	0.000000	0.000000	-0.382939	0.124554	-0.137908	0.000000	0.000000	4.000000	7.000000	1.000000
14592.046924	-0.076529	0.583754	0.055830	77.580887	67.521965	117.699997	2.814478	0.000000	-1.237382	0.000000	0.000000	0.000000	-0.382939	0.124554	-0.137908	0.000000	0.000000	4.000000	7.000000	1.000000
14592.050257	-0.077829	0.584141	0.055370	77.580460	67.949280	118.226944	2.791493	0.000000	-1.173558	0.000000	0.000000	0.000000	-0.389973	0.115916	-0.138013	0.000000	0.000000	4.000000	7.000000	1.000000
14592.053591	-0.077829	0.584141	0.055370	77.580460	67.949280	118.226944	2.791493	0.000000	-1.173558	0.000000	0.000000	0.000000	-0.389973	0.115916	-0.138013	0.000000	0.000000	4.000000	7.000000	1.000000
14592.056924	-0.077829	0.584141	0.055370	77.580460	67.949280	118.226944	2.791493	0.000000	-1.173558	0.000000	0.000000	0.000000	-0.389973	0.115916	-0.138013	0.000000	0.000000	4.000000	7.000000	1.000000
14592.060257	-0.079182	0.584508	0.054944	77.578888	68.387222	118.716393	2.768491	0.000000	-1.108563	0.000000	0.000000	0.000000	-0.406107	0.110257	-0.127606	0.000000	0.000000	4.000000	7.000000	1.000000
14592.063591	-0.079182	0.584508	0.054944	77.578888	68.387222	118.716393	2.768491	0.000000	-1.108563	0.000000	0.000000	0.000000	-0.406107	0.110257	-0.127606	0.000000	0.000000	4.000000	7.000000	1.000000
14592.066924	-0.079182	0.584508	0.054944	77.578888	68.387222	118.716393	2.768491	0.000000	-1.108563	0.000000	0.000000	0.000000	-0.406107	0.110257	-0.127606	0.000000	0.000000	4.000000	7.000000	1.000000
14592.070257	-0.080514	0.584866	0.054542	77.571632	68.850235	119.012207	2.747223	0.000000	-1.040878	0.000000	0.000000	0.000000	-0.399370	0.107373	-0.120740	0.000000	0.000000	4.000000	7.000000	1.000000
14592.073591	-0.080514	0.584866	0.054542	77.571632	68.850235	119.012207	2.747223	0.000000	-1.040878	0.000000	0.000000	0.000000	-0.399370	0.107373	-0.120740	0.000000	0.000000	4.000000	7.000000	1.000000
14592.076924	-0.080514	0.584866	0.054542	77.571632	68.850235	119.012207	2.747223	0.000000	-1.040878	0.000000	0.000000	0.000000	-0.399370	0.107373	-0.120740	0.000000	0.000000	4.000000	7.000000	1.000000
14592.080257	-0.081802	0.585205	0.054189	77.544815	69.428001	119.192169	2.727100	0.000000	-0.974317	0.000000	0.000000	0.000000	-0.386515	0.101729	-0.105784	0.000000	0.000000	4.000000	7.000000	1.000000
14592.083591	-0.081802	0.585205	0.054189	77.544815	69.428001	119.192169	2.727100	0.000000	-0.974317	0.000000	0.000000	0.000000	-0.386515	0.101729	-0.105784	0.000000	0.000000	4.000000	7.000000	1.000000
14592.086924	-0.081802	0.585205	0.054189	77.544815	69.428001	119.192169	2.727100	0.000000	-0.974317	0.000000	0.000000	0.000000	-0.386515	0.101729	-0.105784	0.000000	0.000000	4.000000	7.000000	1.000000
14592.090257	-0.083017	0.585516	0.053852	77.496262	70.180168	119.726868	2.709469	0.000000	-0.909898	0.000000	0.000000	0.000000	-0.364627	0.093220	-0.101198	0.000000	0.000000	4.000000	7.000000	1.000000
14592.093591	-0.083017	0.585516	0.053852	77.496262	70.180168	119.726868	2.709469	0.000000	-0.909898	0.000000	0.000000	0.000000	-0.364627	0.093220	-0.101198	0.000000	0.000000	4.000000	7.000000	1.000000
14592.096924	-0.083017	0.585516	0.053852	77.496262	70.180168	119.726868	2.709469	0.000000	-0.909898	0.000000	0.000000	0.000000	-0.364627	0.093220	-0.101198	0.000000	0.000000	4.000000	7.000000	1.000000
14592.100257	-0.084139	0.585817	0.053551	77.447861	70.979050	120.628166	2.692603	0.000000	-0.849127	0.000000	0.000000	0.000000	-0.336311	0.090404	-0.090457	0.000000	0.000000	4.000000	7.000000	1.000000
14592.103591	-0.084139	0.585817	0.053551	77.447861	70.979050	120.628166	2.692603	0.000000	-0.849127	0.000000	0.000000	0.000000	-0.336311	0.090404	-0.090457	0.000000	0.000000	4.000000	7.000000	1.000000
14592.106924	-0.084139	0.585817	0.053551	77.447861	70.979050	120.628166	2.692603	0.000000	-0.849127	0.000000	0.000000	0.000000	-0.336311	0.090404	-0.090457	0.000000	0.000000	4.000000	7.000000	1.000000
14592.110257	-0.085183	0.586100	0.053243	77.419518	71.753960	121.494560	2.677527	0.000000	-0.793075	0.000000	0.000000	0.000000	-0.313414	0.084645	-0.092389	0.000000	0.000000	4.000000	7.000000	1.000000
14592.113591	-0.085183	0.586100	0.053243	77.419518	71.753960	121.494560	2.677527	0.000000	-0.793075	0.000000	0.000000	0.000000	-0.313414	0.084645	-0.092389	0.000000	0.000000	4.000000	7.000000	1.000000
14592.116924	-0.085183	0.586100	0.053243	77.419518	71.753960	121.494560	2.677527	0.000000	-0.793075	0.000000	0.000000	0.000000	-0.313414	0.084645	-0.092389	0.000000	0.000000	4.000000	7.000000	1.000000
14592.120257	-0.085183	0.586100	0.053243	77.408203	72.421638	122.197128	2.662129	0.000000	-0.740839	0.000000	0.000000	0.000000	-0.313414	0.084645	-0.092389	0.000000	0.000000	4.000000	7.000000	1.000000
14592.123591	-0.086076	0.586344	0.052925	77.408203	72.421638	122.197128	2.662129	0.000000	-0.740839	0.000000	0.000000	0.000000	-0.267930	0.073200	-0.095274	0.000000	0.000000	4.000000	7.000000	1.000000
14592.126924	-0.086076	0.586344	0.052925	77.408203	72.421638	122.197128	2.662129	0.000000	-0.740839	0.000000	0.000000	0.000000	-0.267930	0.073200	-0.095274	0.000000	0.000000	4.000000	7.000000	1.000000
14592.130257	-0.086810	0.586568	0.052553	77.400154	73.002495	122.581245	2.662129	0.000000	-0.740839	0.000000	0.000000	0.000000	-0.220136	0.067230	-0.111644	0.000000	0.000000	4.000000	7.000000	1.000000
14592.133591	-0.086810	0.586568	0.052553	77.400154	73.002495	122.581245	2.662129	0.000000	-0.740839	0.000000	0.000000	0.000000	-0.220136	0.067230	-0.111644	0.000000	0.000000	4.000000	7.000000	1.000000
14592.136924	-0.086810	0.586568	0.052553	77.400154	73.002495	122.581245	2.662129	0.000000	-0.740839	0.000000	0.000000	0.000000	-0.220136	0.067230	-0.111644	0.000000	0.000000	4.000000	7.000000	1.000000
14592.140257	-0.086810	0.586568	0.052553	77.413811	73.456024	122.627113	2.627642	0.000000	-0.659495	0.000000	0.000000	0.000000	-0.220136	0.067230	-0.111644	0.000000	0.000000	4.000000	7.000000	1.000000
14592.143591	-0.087388	0.586763	0.052150	77.413811	73.456024	122.627113	2.627642	0.000000	-0.659495	0.000000	0.000000	0.000000	-0.173506	0.058498	-0.120941	0.000000	0.000000	4.000000	7.000000	1.000000
14592.146924	-0.087388	0.586763	0.052150	77.413811	73.456024	122.627113	2.627642	0.000000	-0.659495	0.000000	0.000000	0.000000	-0.173506	0.058498	-0.120941	0.000000	0.000000	4.000000	7.000000	1.000000
14592.150257	-0.087924	0.586947	0.051649	77.499069	73.765961	122.550041	2.627642	0.000000	-0.659495	0.000000	0.000000	0.000000	-0.160783	0.055233	-0.150076	0.000000	0.000000	4.000000	7.000000	1.000000
14592.153591	-0.087924	0.586947	0.051649	77.499069	73.765961	122.550041	2.627642	0.000000	-0.659495	0.000000	0.000000	0.000000	-0.160783	0.055233	-0.150076	0.000000	0.000000	4.000000	7.000000	1.000000
14592.156924	-0.087924	0.586947	0.051649	77.499069	73.765961	122.550041	2.627642	0.000000	-0.659495	0.000000	0.000000	0.000000	-0.160783	0.055233	-0.150076	0.000000	0.000000	4.000000	7.000000	1.000000
14592.160257	-0.087924	0.586947	0.051649	77.651161	73.940712	122.517105	2.582473	0.000000	-0.603780	0.000000	0.000000	0.000000	-0.160783	0.055233	-0.150076	0.000000	0.000000	4.000000	7.000000	1.000000
14592.163591	-0.088446	0.587111	0.051071	77.651161	73.940712	122.517105	2.582473	0.000000	-0.603780	0.000000	0.000000	0.000000	-0.156405	0.049161	-0.173580	0.000000	0.000000	4.000000	7.000000	1.000000
14592.166924	-0.088446	0.587111	0.051071	77.651161	73.940712	122.517105	2.582473	0.000000	-0.603780	0.000000	0.000000	0.000000	-0.156405	0.049161	-0.173580	0.000000	0.000000	4.000000	7.000000	1.000000
14592.170257	-0.088856	0.587254	0.050431	77.829262	74.009216	122.492615	2.582473	0.000000	-0.603780	0.000000	0.000000	0.000000	-0.123020	0.043035	-0.192023	0.000000	0.000000	4.000000	7.000000	1.000000
14592.173591	-0.088856	0.587254	0.050431	77.829262	74.009216	122.492615	2.582473	0.000000	-0.603780	0.000000	0.000000	0.000000	-0.123020	0.043035	-0.192023	0.000000	0.000000	4.000000	7.000000	1.000000
14592.176924	-0.088856	0.587254	0.050431	77.829262	74.009216	122.492615	2.582473	0.000000	-0.603780	0.000000	0.000000	0.000000	-0.123020	0.043035	-0.192023	0.000000	0.000000	4.000000	7.000000	1.000000
14592.180257	-0.088856	0.587254	0.050431	77.995361	74.063400	122.446098	2.521539	0.000000	-0.557209	0.000000	0.000000	0.000000	-0.123020	0.043035	-0.192023	0.000000	0.000000	4.000000	7.000000	1.000000
14592.183591	-0.089158	0.587396	0.049745	77.995361	74.063400	122.446098	2.521539	0.000000	-0.557209	0.000000	0.000000	0.000000	-0.090514	0.042566	-0.205634	0.000000	0.000000	4.000000	7.000000	1.000000
14592.186924	-0.089158	0.587396	0.049745	77.995361	74.063400	122.446098	2.521539	0.000000	-0.557209	0.000000	0.000000	0.000000	-0.090514	0.042566	-0.205634	0.000000	0.000000	4.000000	7.000000	1.000000
14592.190257	-0.089361	0.587565	0.049069	78.122818	74.118073	122.427834	2.521539	0.000000	-0.557209	0.000000	0.000000	0.000000	-0.060973	0.050802	-0.202782	0.000000	0.000000	4.000000	7.000000	1.000000
14592.193591	-0.089361	0.587565	0.049069	78.122818	74.118073	122.427834	2.521539	0.000000	-0.557209	0.000000	0.000000	0.000000	-0.060973	0.050802	-0.202782	0.000000	0.000000	4.000000	7.000000	1.000000
14592.196924	-0.089361	0.587565	0.049069	78.122818	74.118073	122.427834	2.521539	0.000000	-0.557209	0.000000	0.000000	0.000000	-0.060973	0.050802	-0.202782	0.000000	0.000000	4.000000	7.000000	1.000000
14592.200257	-0.089361	0.587565	0.049069	78.232704	74.180733	122.419151	2.453470	0.000000	-0.531962	0.000000	0.000000	0.000000	-0.060973	0.050802	-0.202782	0.000000	0.000000	4.000000	7.000000	1.000000
14592.203591	-0.089442	0.587762	0.048407	78.232704	74.180733	122.419151	2.453470	0.000000	-0.531962	0.000000	0.000000	0.000000	-0.024341	0.058979	-0.198626	0.000000	0.000000	4.000000	7.000000	1.000000
14592.206924	-0.089442	0.587762	0.048407	78.232704	74.180733	122.419151	2.453470	0.000000	-0.531962	0.000000	0.000000	0.000000	-0.024341	0.058979	-0.198626	0.000000	0.000000	4.000000	7.000000	1.000000
14592.210257	-0.089372	0.587947	0.047732	78.370377	74.252930	122.381798	2.453470	0.000000	-0.531962	0.000000	0.000000	0.000000	0.021034	0.055689	-0.202740	0.000000	0.000000	4.000000	7.000000	1.000000
14592.213591	-0.089372	0.587947	0.047732	78.370377	74.252930	122.381798	2.453470	0.000000	-0.531962	0.000000	0.000000	0.000000	0.021034	0.055689	-0.202740	0.000000	0.000000	4.000000	7.000000	1.000000
14592.216924	-0.089372	0.587947	0.047732	78.370377	74.252930	122.381798	2.453470	0.000000	-0.531962	0.000000	0.000000	0.000000	0.021034	0.055689	-0.202740	0.000000	0.000000	4.000000	7.000000	1.000000
14592.220257	-0.089372	0.587947	0.047732	78.562828	74.366562	122.333755	2.386575	0.000000	-0.531411	0.000000	0.000000	0.000000	0.021034	0.055689	-0.202740	0.000000	0.000000	4.000000	7.000000	1.000000
14592.223591	-0.089280	0.588151	0.047076	78.562828	74.366562	122.333755	2.386575	0.000000	-0.531411	0.000000	0.000000	0.000000	0.027424	0.061145	-0.196795	0.000000	0.000000	4.000000	7.000000	1.000000
14592.226924	-0.089280	0.588151	0.047076	78.562828	74.366562	122.333755	2.386575	0.000000	-0.531411	0.000000	0.000000	0.000000	0.027424	0.061145	-0.196795	0.000000	0.000000	4.000000	7.000000	1.000000
14592.230257	-0.089137	0.588363	0.046405	78.832245	74.499641	122.232750	2.386575	0.000000	-0.531411	0.000000	0.000000	0.000000	0.043028	0.063528	-0.201254	0.000000	0.000000	4.000000	7.000000	1.000000
14592.233591	-0.089137	0.588363	0.046405	78.832245	74.499641	122.232750	2.386575	0.000000	-0.531411	0.000000	0.000000	0.000000	0.043028	0.063528	-0.201254	0.000000	0.000000	4.000000	7.000000	1.000000
14592.236924	-0.089137	0.588363	0.046405	78.832245	74.499641	122.232750	2.386575	0.000000	-0.531411	0.000000	0.000000	0.000000	0.043028	0.063528	-0.201254	0.000000	0.000000	4.000000	7.000000	1.000000
14592.240257	-0.089137	0.588363	0.046405	79.141861	74.634857	122.096069	2.320234	0.000000	-0.543152	0.000000	0.000000	0.000000	0.043028	0.063528	-0.201254	0.000000	0.000000	4.000000	7.000000	1.000000
14592.243591	-0.088962	0.588591	0.045692	79.141861	74.634857	122.096069	2.320234	0.000000	-0.543152	0.000000	0.000000	0.000000	0.052632	0.068532	-0.213899	0.000000	0.000000	4.000000	7.000000	1.000000
14592.246924	-0.088962	0.588591	0.045692	79.141861	74.634857	122.096069	2.320234	0.000000	-0.543152	0.000000	0.000000	0.000000	0.052632	0.068532	-0.213899	0.000000	0.000000	4.000000	7.000000	1.000000
14592.250257	-0.088788	0.588866	0.044987	79.428619	74.758766	121.970612	2.320234	0.000000	-0.543152	0.000000	0.000000	0.000000	0.052147	0.082262	-0.211385	0.000000	0.000000	4.000000	7.000000	1.000000
14592.253591	-0.088788	0.588866	0.044987	79.428619	74.758766	121.970612	2.320234	0.000000	-0.543152	0.000000	0.000000	0.000000	0.052147	0.082262	-0.211385	0.000000	0.000000	4.000000	7.000000	1.000000
14592.256924	-0.088788	0.588866	0.044987	79.428619	74.758766	121.970612	2.320234	0.000000	-0.543152	0.000000	0.000000	0.000000	0.052147	0.082262	-0.211385	0.000000	0.000000	4.000000	7.000000	1.000000
14592.260257	-0.088788	0.588866	0.044987	79.643257	74.869240	121.893692	2.249353	0.000000	-0.560616	0.000000	0.000000	0.000000	0.052147	0.082262	-0.211385	0.000000	0.000000	4.000000	7.000000	1.000000
14592.263591	-0.088655	0.589128	0.044235	79.643257	74.869240	121.893692	2.249353	0.000000	-0.560616	0.000000	0.000000	0.000000	0.039910	0.078834	-0.225740	0.000000	0.000000	4.000000	7.000000	1.000000
14592.266924	-0.088655	0.589128	0.044235	79.643257	74.869240	121.893692	2.249353	0.000000	-0.560616	0.000000	0.000000	0.000000	0.039910	0.078834	-0.225740	0.000000	0.000000	4.000000	7.000000	1.000000
14592.270257	-0.088523	0.589437	0.043490	79.771301	74.898605	121.812256	2.249353	0.000000	-0.560616	0.000000	0.000000	0.000000	0.039470	0.092482	-0.223241	0.000000	0.000000	4.000000	7.000000	1.000000
14592.273591	-0.088523	0.589437	0.043490	79.771301	74.898605	121.812256	2.249353	0.000000	-0.560616	0.000000	0.000000	0.000000	0.039470	0.092482	-0.223241	0.000000	0.000000	4.000000	7.000000	1.000000
14592.276924	-0.088523	0.589437	0.043490	79.771301	74.898605	121.812256	2.249353	0.000000	-0.560616	0.000000	0.000000	0.000000	0.039470	0.092482	-0.223241	0.000000	0.000000	4.000000	7.000000	1.000000
14592.280257	-0.088523	0.589437	0.043490	79.820259	74.890839	121.769981	2.174523	0.000000	-0.573846	0.000000	0.000000	0.000000	0.039470	0.092482	-0.223241	0.000000	0.000000	4.000000	7.000000	1.000000
14592.283591	-0.088482	0.589752	0.042706	79.820259	74.890839	121.769981	2.174523	0.000000	-0.573846	0.000000	0.000000	0.000000	0.012244	0.094665	-0.235350	0.000000	0.000000	4.000000	7.000000	1.000000
14592.286924	-0.088482	0.589752	0.042706	79.820259	74.890839	121.769981	2.174523	0.000000	-0.573846	0.000000	0.000000	0.000000	0.012244	0.094665	-0.235350	0.000000	0.000000	4.000000	7.000000	1.000000
14592.290257	-0.088519	0.590077	0.041947	79.823242	74.838333	121.732948	2.174523	0.000000	-0.573846	0.000000	0.000000	0.000000	-0.011039	0.097339	-0.227584	0.000000	0.000000	4.000000	7.000000	1.000000
14592.293591	-0.088519	0.590077	0.041947	79.823242	74.838333	121.732948	2.174523	0.000000	-0.573846	0.000000	0.000000	0.000000	-0.011039	0.097339	-0.227584	0.000000	0.000000	4.000000	7.000000	1.000000
14592.296924	-0.088519	0.590077	0.041947	79.823242	74.838333	121.732948	2.174523	0.000000	-0.573846	0.000000	0.000000	0.000000	-0.011039	0.097339	-0.227584	0.000000	0.000000	4.000000	7.000000	1.000000
14592.300257	-0.088519	0.590077	0.041947	79.822678	74.773674	121.697632	2.097367	0.000000	-0.574046	0.000000	0.000000	0.000000	-0.011039	0.097339	-0.227584	0.000000	0.000000	4.000000	7.000000	1.000000
14592.303591	-0.088674	0.590400	0.041167	79.822678	74.773674	121.697632	2.097367	0.000000	-0.574046	0.000000	0.000000	0.000000	-0.046348	0.096911	-0.234039	0.000000	0.000000	4.000000	7.000000	1.000000
14592.306924	-0.088674	0.590400	0.041167	79.822678	74.773674	121.697632	2.097367	0.000000	-0.574046	0.000000	0.000000	0.000000	-0.046348	0.096911	-0.234039	0.000000	0.000000	4.000000	7.000000	1.000000
14592.310257	-0.088905	0.590732	0.040413	79.821823	74.680801	121.644730	2.097367	0.000000	-0.574046	0.000000	0.000000	0.000000	-0.069413	0.099640	-0.226289	0.000000	0.000000	4.000000	7.000000	1.000000
14592.313591	-0.088905	0.590732	0.040413	79.821823	74.680801	121.644730	2.097367	0.000000	-0.574046	0.000000	0.000000	0.000000	-0.069413	0.099640	-0.226289	0.000000	0.000000	4.000000	7.000000	1.000000
14592.316924	-0.088905	0.590732	0.040413	79.821823	74.680801	121.644730	2.097367	0.000000	-0.574046	0.000000	0.000000	0.000000	-0.069413	0.099640	-0.226289	0.000000	0.000000	4.000000	7.000000	1.000000
14592.320257	-0.088905	0.590732	0.040413	79.818954	74.567261	121.575104	2.020646	0.000000	-0.554753	0.000000	0.000000	0.000000	-0.069413	0.099640	-0.226289	0.000000	0.000000	4.000000	7.000000	1.000000
14592.323591	-0.089166	0.591073	0.039693	79.818954	74.567261	121.575104	2.020646	0.000000	-0.554753	0.000000	0.000000	0.000000	-0.078252	0.102415	-0.216023	0.000000	0.000000	4.000000	7.000000	1.000000
14592.326924	-0.089166	0.591073	0.039693	79.818954	74.567261	121.575104	2.020646	0.000000	-0.554753	0.000000	0.000000	0.000000	-0.078252	0.102415	-0.216023	0.000000	0.000000	4.000000	7.000000	1.000000
14592.330257	-0.089480	0.591424	0.039003	79.812187	74.429779	121.489738	2.020646	0.000000	-0.554753	0.000000	0.000000	0.000000	-0.094160	0.105221	-0.207035	0.000000	0.000000	4.000000	7.000000	1.000000
14592.333591	-0.089480	0.591424	0.039003	79.812187	74.429779	121.489738	2.020646	0.000000	-0.554753	0.000000	0.000000	0.000000	-0.094160	0.105221	-0.207035	0.000000	0.000000	4.000000	7.000000	1.000000
14592.336924	-0.089480	0.591424	0.039003	79.812187	74.429779	121.489738	2.020646	0.000000	-0.554753	0.000000	0.000000	0.000000	-0.094160	0.105221	-0.207035	0.000000	0.000000	4.000000	7.000000	1.000000
14592.340257	-0.089480	0.591424	0.039003	79.794891	74.288994	121.410141	1.950136	0.000000	-0.526017	0.000000	0.000000	0.000000	-0.094160	0.105221	-0.207035	0.000000	0.000000	4.000000	7.000000	1.000000
14592.343591	-0.089799	0.591784	0.038351	79.794891	74.288994	121.410141	1.950136	0.000000	-0.526017	0.000000	0.000000	0.000000	-0.095919	0.108057	-0.195513	0.000000	0.000000	4.000000	7.000000	1.000000
14592.346924	-0.089799	0.591784	0.038351	79.794891	74.288994	121.410141	1.950136	0.000000	-0.526017	0.000000	0.000000	0.000000	-0.095919	0.108057	-0.195513	0.000000	0.000000	4.000000	7.000000	1.000000
14592.350257	-0.090106	0.592146	0.037765	79.762878	74.112366	121.303505	1.950136	0.000000	-0.526017	0.000000	0.000000	0.000000	-0.091931	0.108399	-0.175767	0.000000	0.000000	4.000000	7.000000	1.000000
14592.353591	-0.090106	0.592146	0.037765	79.762878	74.112366	121.303505	1.950136	0.000000	-0.526017	0.000000	0.000000	0.000000	-0.091931	0.108399	-0.175767	0.000000	0.000000	4.000000	7.000000	1.000000
14592.356924	-0.090106	0.592146	0.037765	79.762878	74.112366	121.303505	1.950136	0.000000	-0.526017	0.000000	0.000000	0.000000	-0.091931	0.108399	-0.175767	0.000000	0.000000	4.000000	7.000000	1.000000
14592.360257	-0.090106	0.592146	0.037765	79.726700	73.898354	121.164650	1.888257	0.000000	-0.494709	0.000000	0.000000	0.000000	-0.091931	0.108399	-0.175767	0.000000	0.000000	4.000000	7.000000	1.000000
14592.363591	-0.090445	0.592536	0.037229	79.726700	73.898354	121.164650	1.888257	0.000000	-0.494709	0.000000	0.000000	0.000000	-0.101698	0.117061	-0.160754	0.000000	0.000000	4.000000	7.000000	1.000000
14592.366924	-0.090445	0.592536	0.037229	79.726700	73.898354	121.164650	1.888257	0.000000	-0.494709	0.000000	0.000000	0.000000	-0.101698	0.117061	-0.160754	0.000000	0.000000	4.000000	7.000000	1.000000
14592.370257	-0.090783	0.592925	0.036693	79.690422	73.685417	121.026871	1.888257	0.000000	-0.494709	0.000000	0.000000	0.000000	-0.101419	0.116794	-0.160937	0.000000	0.000000	4.000000	7.000000	1.000000
14592.373591	-0.090783	0.592925	0.036693	79.690422	73.685417	121.026871	1.888257	0.000000	-0.494709	0.000000	0.000000	0.000000	-0.101419	0.116794	-0.160937	0.000000	0.000000	4.000000	7.000000	1.000000
14592.376924	-0.090783	0.592925	0.036693	79.690422	73.685417	121.026871	1.888257	0.000000	-0.494709	0.000000	0.000000	0.000000	-0.101419	0.116794	-0.160937	0.000000	0.000000	4.000000	7.000000	1.000000
14592.380257	-0.090783	0.592925	0.036693	79.655487	73.454247	120.871773	1.834641	0.000000	-0.460856	0.000000	0.000000	0.000000	-0.101419	0.116794	-0.160937	0.000000	0.000000	4.000000	7.000000	1.000000
14592.383591	-0.091142	0.593341	0.036144	79.655487	73.454247	120.871773	1.834641	0.000000	-0.460856	0.000000	0.000000	0.000000	-0.107763	0.124798	-0.164608	0.000000	0.000000	4.000000	7.000000	1.000000
14592.386924	-0.091142	0.593341	0.036144	79.655487	73.454247	120.871773	1.834641	0.000000	-0.460856	0.000000	0.000000	0.000000	-0.107763	0.124798	-0.164608	0.000000	0.000000	4.000000	7.000000	1.000000
14592.390257	-0.091481	0.593748	0.035622	79.615143	73.225609	120.721016	1.834641	0.000000	-0.460856	0.000000	0.000000	0.000000	-0.101736	0.122062	-0.156558	0.000000	0.000000	4.000000	7.000000	1.000000
14592.393591	-0.091481	0.593748	0.035622	79.615143	73.225609	120.721016	1.834641	0.000000	-0.460856	0.000000	0.000000	0.000000	-0.101736	0.122062	-0.156558	0.000000	0.000000	4.000000	7.000000	1.000000
14592.396924	-0.091481	0.593748	0.035622	79.615143	73.225609	120.721016	1.834641	0.000000	-0.460856	0.000000	0.000000	0.000000	-0.101736	0.122062	-0.156558	0.000000	0.000000	4.000000	7.000000	1.000000
14592.400257	-0.091481	0.593748	0.035622	79.581406	72.980316	120.549957	1.781113	0.000000	-0.425940	0.000000	0.000000	0.000000	-0.101736	0.122062	-0.156558	0.000000	0.000000	4.000000	7.000000	1.000000
14592.403591	-0.091846	0.594173	0.035111	79.581406	72.980316	120.549957	1.781113	0.000000	-0.425940	0.000000	0.000000	0.000000	-0.109364	0.127555	-0.153307	0.000000	0.000000	4.000000	7.000000	1.000000
14592.406924	-0.091846	0.594173	0.035111	79.581406	72.980316	120.549957	1.781113	0.000000	-0.425940	0.000000	0.000000	0.000000	-0.109364	0.127555	-0.153307	0.000000	0.000000	4.000000	7.000000	1.000000
14592.410257	-0.092225	0.594587	0.034556	79.553185	72.751480	120.393822	1.781113	0.000000	-0.425940	0.000000	0.000000	0.000000	-0.113893	0.124061	-0.166520	0.000000	0.000000	4.000000	7.000000	1.000000
14592.413591	-0.092225	0.594587	0.034556	79.553185	72.751480	120.393822	1.781113	0.000000	-0.425940	0.000000	0.000000	0.000000	-0.113893	0.124061	-0.166520	0.000000	0.000000	4.000000	7.000000	1.000000
14592.416924	-0.092225	0.594587	0.034556	79.553185	72.751480	120.393822	1.781113	0.000000	-0.425940	0.000000	0.000000	0.000000	-0.113893	0.124061	-0.166520	0.000000	0.000000	4.000000	7.000000	1.000000
14592.420257	-0.092225	0.594587	0.034556	79.531906	72.519516	120.217995	1.727809	0.000000	-0.388730	0.000000	0.000000	0.000000	-0.113893	0.124061	-0.166520	0.000000	0.000000	4.000000	7.000000	1.000000
14592.423591	-0.092651	0.594999	0.033992	79.531906	72.519516	120.217995	1.727809	0.000000	-0.388730	0.000000	0.000000	0.000000	-0.127570	0.123797	-0.169369	0.000000	0.000000	4.000000	7.000000	1.000000
14592.426924	-0.092651	0.594999	0.033992	79.531906	72.519516	120.217995	1.727809	0.000000	-0.388730	0.000000	0.000000	0.000000	-0.127570	0.123797	-0.169369	0.000000	0.000000	4.000000	7.000000	1.000000
14592.430257	-0.093075	0.595411	0.033426	79.515823	72.289253	120.015404	1.727809	0.000000	-0.388730	0.000000	0.000000	0.000000	-0.127221	0.123545	-0.169602	0.000000	0.000000	4.000000	7.000000	1.000000
14592.433591	-0.093075	0.595411	0.033426	79.515823	72.289253	120.015404	1.727809	0.000000	-0.388730	0.000000	0.000000	0.000000	-0.127221	0.123545	-0.169602	0.000000	0.000000	4.000000	7.000000	1.000000
14592.436924	-0.093075	0.595411	0.033426	79.515823	72.289253	120.015404	1.727809	0.000000	-0.388730	0.000000	0.000000	0.000000	-0.127221	0.123545	-0.169602	0.000000	0.000000	4.000000	7.000000	1.000000
14592.440257	-0.093075	0.595411	0.033426	79.503174	72.060112	119.778976	1.671314	0.000000	-0.346265	0.000000	0.000000	0.000000	-0.127221	0.123545	-0.169602	0.000000	0.000000	4.000000	7.000000	1.000000
14592.443591	-0.093495	0.595803	0.032844	79.503174	72.060112	119.778976	1.671314	0.000000	-0.346265	0.000000	0.000000	0.000000	-0.125971	0.117557	-0.174563	0.000000	0.000000	4.000000	7.000000	1.000000
14592.446924	-0.093495	0.595803	0.032844	79.503174	72.060112	119.778976	1.671314	0.000000	-0.346265	0.000000	0.000000	0.000000	-0.125971	0.117557	-0.174563	0.000000	0.000000	4.000000	7.000000	1.000000
14592.450257	-0.093960	0.596194	0.032253	79.484200	71.861038	119.526100	1.671314	0.000000	-0.346265	0.000000	0.000000	0.000000	-0.139555	0.117283	-0.177459	0.000000	0.000000	4.000000	7.000000	1.000000
14592.453591	-0.093960	0.596194	0.032253	79.484200	71.861038	119.526100	1.671314	0.000000	-0.346265	0.000000	0.000000	0.000000	-0.139555	0.117283	-0.177459	0.000000	0.000000	4.000000	7.000000	1.000000
14592.456924	-0.093960	0.596194	0.032253	79.484200	71.861038	119.526100	1.671314	0.000000	-0.346265	0.000000	0.000000	0.000000	-0.139555	0.117283	-0.177459	0.000000	0.000000	4.000000	7.000000	1.000000
14592.460257	-0.093960	0.596194	0.032253	79.456314	71.655670	119.255989	1.612644	0.000000	-0.302010	0.000000	0.000000	0.000000	-0.139555	0.117283	-0.177459	0.000000	0.000000	4.000000	7.000000	1.000000
14592.463591	-0.094413	0.596554	0.031606	79.456314	71.655670	119.255989	1.612644	0.000000	-0.302010	0.000000	0.000000	0.000000	-0.135992	0.107958	-0.194118	0.000000	0.000000	4.000000	7.000000	1.000000
14592.466924	-0.094413	0.596554	0.031606	79.456314	71.655670	119.255989	1.612644	0.000000	-0.302010	0.000000	0.000000	0.000000	-0.135992	0.107958	-0.194118	0.000000	0.000000	4.000000	7.000000	1.000000
14592.470257	-0.094864	0.596940	0.030950	79.414764	71.468544	119.021690	1.612644	0.000000	-0.302010	0.000000	0.000000	0.000000	-0.135129	0.115804	-0.196600	0.000000	0.000000	4.000000	7.000000	1.000000
14592.473591	-0.094864	0.596940	0.030950	79.414764	71.468544	119.021690	1.612644	0.000000	-0.302010	0.000000	0.000000	0.000000	-0.135129	0.115804	-0.196600	0.000000	0.000000	4.000000	7.000000	1.000000
14592.476924	-0.094864	0.596940	0.030950	79.414764	71.468544	119.021690	1.612644	0.000000	-0.302010	0.000000	0.000000	0.000000	-0.135129	0.115804	-0.196600	0.000000	0.000000	4.000000	7.000000	1.000000
14592.480257	-0.094864	0.596940	0.030950	79.363846	71.267296	118.905441	1.547524	0.000000	-0.256823	0.000000	0.000000	0.000000	-0.135129	0.115804	-0.196600	0.000000	0.000000	4.000000	7.000000	1.000000
14592.483591	-0.095294	0.597317	0.030322	79.363846	71.267296	118.905441	1.547524	0.000000	-0.256823	0.000000	0.000000	0.000000	-0.129114	0.113109	-0.188519	0.000000	0.000000	4.000000	7.000000	1.000000
14592.486924	-0.095294	0.597317	0.030322	79.363846	71.267296	118.905441	1.547524	0.000000	-0.256823	0.000000	0.000000	0.000000	-0.129114	0.113109	-0.188519	0.000000	0.000000	4.000000	7.000000	1.000000
14592.490257	-0.095698	0.597720	0.029690	79.331886	71.055664	118.767181	1.547524	0.000000	-0.256823	0.000000	0.000000	0.000000	-0.121332	0.120968	-0.189643	0.000000	0.000000	4.000000	7.000000	1.000000
14592.493591	-0.095698	0.597720	0.029690	79.331886	71.055664	118.767181	1.547524	0.000000	-0.256823	0.000000	0.000000	0.000000	-0.121332	0.120968	-0.189643	0.000000	0.000000	4.000000	7.000000	1.000000
14592.496924	-0.095698	0.597720	0.029690	79.331886	71.055664	118.767181	1.547524	0.000000	-0.256823	0.000000	0.000000	0.000000	-0.121332	0.120968	-0.189643	0.000000	0.000000	4.000000	7.000000	1.000000
14592.500257	-0.096115	0.598098	0.029127	79.328033	70.847763	118.592575	1.484497	0.000000	-0.215082	0.000000	0.000000	0.000000	-0.125077	0.113526	-0.168947	0.000000	0.000000	4.000000	7.000000	1.000000
14592.503591	-0.096115	0.598098	0.029127	79.328033	70.847763	118.592575	1.484497	0.000000	-0.215082	0.000000	0.000000	0.000000	-0.125077	0.113526	-0.168947	0.000000	0.000000	4.000000	7.000000	1.000000
14592.506924	-0.096115	0.598098	0.029127	79.328033	70.847763	118.592575	1.484497	0.000000	-0.215082	0.000000	0.000000	0.000000	-0.125077	0.113526	-0.168947	0.000000	0.000000	4.000000	7.000000	1.000000
14592.510257	-0.096551	0.598457	0.028543	79.324524	70.656372	118.386902	1.456339	0.000000	-0.194236	0.000000	0.000000	0.000000	-0.130716	0.107553	-0.175240	0.000000	0.000000	4.000000	7.000000	1.000000
14592.513591	-0.096551	0.598457	0.028543	79.324524	70.656372	118.386902	1.456339	0.000000	-0.194236	0.000000	0.000000	0.000000	-0.130716	0.107553	-0.175240	0.000000	0.000000	4.000000	7.000000	1.000000
14592.516924	-0.096551	0.598457	0.028543	79.324524	70.656372	118.386902	1.456339	0.000000	-0.194236	0.000000	0.000000	0.000000	-0.130716	0.107553	-0.175240	0.000000	0.000000	4.000000	7.000000	1.000000
14592.520257	-0.096551	0.598457	0.028543	79.320511	70.440491	118.068878	1.427132	0.000000	-0.172450	0.000000	0.000000	0.000000	-0.130716	0.107553	-0.175240	0.000000	0.000000	4.000000	7.000000	1.000000
14592.523591	-0.097044	0.598818	0.028011	79.320511	70.440491	118.068878	1.427132	0.000000	-0.172450	0.000000	0.000000	0.000000	-0.147897	0.108340	-0.159564	0.000000	0.000000	4.000000	7.000000	1.000000
14592.526924	-0.097044	0.598818	0.028011	79.320511	70.440491	118.068878	1.427132	0.000000	-0.172450	0.000000	0.000000	0.000000	-0.147897	0.108340	-0.159564	0.000000	0.000000	4.000000	7.000000	1.000000
14592.530257	-0.097559	0.599178	0.027473	79.315094	70.238251	117.753067	1.427132	0.000000	-0.172450	0.000000	0.000000	0.000000	-0.154440	0.108139	-0.161196	0.000000	0.000000	4.000000	7.000000	1.000000
14592.533591	-0.097559	0.599178	0.027473	79.315094	70.238251	117.753067	1.427132	0.000000	-0.172450	0.000000	0.000000	0.000000	-0.154440	0.108139	-0.161196	0.000000	0.000000	4.000000	7.000000	1.000000
14592.536924	-0.097559	0.599178	0.027473	79.315094	70.238251	117.753067	1.427132	0.000000	-0.172450	0.000000	0.000000	0.000000	-0.154440	0.108139	-0.161196	0.000000	0.000000	4.000000	7.000000	1.000000
14592.540257	-0.097559	0.599178	0.027473	79.301704	70.000412	117.465637	1.373672	0.000000	-0.122061	0.000000	0.000000	0.000000	-0.154440	0.108139	-0.161196	0.000000	0.000000	4.000000	7.000000	1.000000
14592.543591	-0.098100	0.599531	0.026954	79.301704	70.000412	117.465637	1.373672	0.000000	-0.122061	0.000000	0.000000	0.000000	-0.162379	0.105607	-0.155871	0.000000	0.000000	4.000000	7.000000	1.000000
14592.546924	-0.098100	0.599531	0.026954	79.301704	70.000412	117.465637	1.373672	0.000000	-0.122061	0.000000	0.000000	0.000000	-0.162379	0.105607	-0.155871	0.000000	0.000000	4.000000	7.000000	1.000000
14592.550257	-0.098645	0.599874	0.026457	79.282074	69.795395	117.193695	1.373672	0.000000	-0.122061	0.000000	0.000000	0.000000	-0.163429	0.103107	-0.149158	0.000000	0.000000	4.000000	7.000000	1.000000
14592.553591	-0.098645	0.599874	0.026457	79.282074	69.795395	117.193695	1.373672	0.000000	-0.122061	0.000000	0.000000	0.000000	-0.163429	0.103107	-0.149158	0.000000	0.000000	4.000000	7.000000	1.000000
14592.556924	-0.098645	0.599874	0.026457	79.282074	69.795395	117.193695	1.373672	0.000000	-0.122061	0.000000	0.000000	0.000000	-0.163429	0.103107	-0.149158	0.000000	0.000000	4.000000	7.000000	1.000000
14592.560257	-0.098645	0.599874	0.026457	79.245598	69.560738	116.862465	1.322834	0.000000	-0.067759	0.000000	0.000000	0.000000	-0.163429	0.103107	-0.149158	0.000000	0.000000	4.000000	7.000000	1.000000
14592.563591	-0.099146	0.600237	0.025984	79.245598	69.560738	116.862465	1.322834	0.000000	-0.067759	0.000000	0.000000	0.000000	-0.150279	0.108712	-0.141915	0.000000	0.000000	4.000000	7.000000	1.000000
14592.566924	-0.099146	0.600237	0.025984	79.245598	69.560738	116.862465	1.322834	0.000000	-0.067759	0.000000	0.000000	0.000000	-0.150279	0.108712	-0.141915	0.000000	0.000000	4.000000	7.000000	1.000000
14592.570257	-0.099609	0.600583	0.025566	79.206764	69.343773	116.581398	1.322834	0.000000	-0.067759	0.000000	0.000000	0.000000	-0.139095	0.103924	-0.125356	0.000000	0.000000	4.000000	7.000000	1.000000
14592.573591	-0.099609	0.600583	0.025566	79.206764	69.343773	116.581398	1.322834	0.000000	-0.067759	0.000000	0.000000	0.000000	-0.139095	0.103924	-0.125356	0.000000	0.000000	4.000000	7.000000	1.000000
14592.576924	-0.099609	0.600583	0.025566	79.206764	69.343773	116.581398	1.322834	0.000000	-0.067759	0.000000	0.000000	0.000000	-0.139095	0.103924	-0.125356	0.000000	0.000000	4.000000	7.000000	1.000000
14592.580257	-0.099609	0.600583	0.025566	79.188972	69.215355	116.475601	1.278289	0.000000	-0.019530	0.000000	0.000000	0.000000	-0.139095	0.103924	-0.125356	0.000000	0.000000	4.000000	7.000000	1.000000
14592.583591	-0.099974	0.600952	0.025249	79.188972	69.215355	116.475601	1.278289	0.000000	-0.019530	0.000000	0.000000	0.000000	-0.109330	0.110739	-0.095127	0.000000	0.000000	4.000000	7.000000	1.000000
14592.586924	-0.099974	0.600952	0.025249	79.188972	69.215355	116.475601	1.278289	0.000000	-0.019530	0.000000	0.000000	0.000000	-0.109330	0.110739	-0.095127	0.000000	0.000000	4.000000	7.000000	1.000000
14592.590257	-0.100267	0.601275	0.024937	79.183441	69.475296	116.751320	1.278289	0.000000	-0.019530	0.000000	0.000000	0.000000	-0.088082	0.096808	-0.093366	0.000000	0.000000	4.000000	7.000000	1.000000
14592.593591	-0.100267	0.601275	0.024937	79.183441	69.475296	116.751320	1.278289	0.000000	-0.019530	0.000000	0.000000	0.000000	-0.088082	0.096808	-0.093366	0.000000	0.000000	4.000000	7.000000	1.000000
14592.596924	-0.100267	0.601275	0.024937	79.183441	69.475296	116.751320	1.278289	0.000000	-0.019530	0.000000	0.000000	0.000000	-0.088082	0.096808	-0.093366	0.000000	0.000000	4.000000	7.000000	1.000000
14592.600257	-0.100267	0.601275	0.024937	79.181496	70.379227	117.644981	1.246874	0.000000	0.013372	0.000000	0.000000	0.000000	-0.088082	0.096808	-0.093366	0.000000	0.000000	4.000000	7.000000	1.000000
14592.603591	-0.100502	0.601582	0.024687	79.181496	70.379227	117.644981	1.246874	0.000000	0.013372	0.000000	0.000000	0.000000	-0.070278	0.092155	-0.075220	0.000000	0.000000	4.000000	7.000000	1.000000
14592.606924	-0.100502	0.601582	0.024687	79.181496	70.379227	117.644981	1.246874	0.000000	0.013372	0.000000	0.000000	0.000000	-0.070278	0.092155	-0.075220	0.000000	0.000000	4.000000	7.000000	1.000000
14592.610257	-0.100502	0.601582	0.024687	79.195839	71.719917	118.945641	1.246874	0.000000	0.013372	0.000000	0.000000	0.000000	-0.070278	0.092155	-0.075220	0.000000	0.000000	4.000000	7.000000	1.000000
14592.613591	-0.100502	0.601582	0.024687	79.195839	71.719917	118.945641	1.246874	0.000000	0.013372	0.000000	0.000000	0.000000	-0.070278	0.092155	-0.075220	0.000000	0.000000	4.000000	7.000000	1.000000
14592.616924	-0.100693	0.601835	0.024461	79.195839	71.719917	118.945641	1.246874	0.000000	0.013372	0.000000	0.000000	0.000000	-0.057442	0.075946	-0.067801	0.000000	0.000000	4.000000	7.000000	1.000000
14592.620257	-0.100878	0.602050	0.024203	79.258667	73.198929	120.337181	1.234337	0.000000	0.025085	0.000000	0.000000	0.000000	-0.055424	0.064347	-0.077189	0.000000	0.000000	4.000000	7.000000	1.000000
14592.623591	-0.100878	0.602050	0.024203	79.258667	73.198929	120.337181	1.234337	0.000000	0.025085	0.000000	0.000000	0.000000	-0.055424	0.064347	-0.077189	0.000000	0.000000	4.000000	7.000000	1.000000
14592.626924	-0.100878	0.602050	0.024203	79.258667	73.198929	120.337181	1.234337	0.000000	0.025085	0.000000	0.000000	0.000000	-0.055424	0.064347	-0.077189	0.000000	0.000000	4.000000	7.000000	1.000000
14592.630257	-0.100878	0.602050	0.024203	79.363998	74.671776	121.703506	1.210172	0.000000	0.043896	0.000000	0.000000	0.000000	-0.055424	0.064347	-0.077189	0.000000	0.000000	4.000000	7.000000	1.000000
14592.633591	-0.101061	0.602218	0.023938	79.363998	74.671776	121.703506	1.210172	0.000000	0.043896	0.000000	0.000000	0.000000	-0.054859	0.050438	-0.079576	0.000000	0.000000	4.000000	7.000000	1.000000
14592.636924	-0.101061	0.602218	0.023938	79.363998	74.671776	121.703506	1.210172	0.000000	0.043896	0.000000	0.000000	0.000000	-0.054859	0.050438	-0.079576	0.000000	0.000000	4.000000	7.000000	1.000000
14592.640257	-0.101225	0.602316	0.023587	79.470116	76.057442	122.975510	1.210172	0.000000	0.043896	0.000000	0.000000	0.000000	-0.049387	0.029511	-0.105249	0.000000	0.000000	4.000000	7.000000	1.000000
14592.643591	-0.101225	0.602316	0.023587	79.470116	76.057442	122.975510	1.210172	0.000000	0.043896	0.000000	0.000000	0.000000	-0.049387	0.029511	-0.105249	0.000000	0.000000	4.000000	7.000000	1.000000
14592.646924	-0.101225	0.602316	0.023587	79.470116	76.057442	122.975510	1.210172	0.000000	0.043896	0.000000	0.000000	0.000000	-0.049387	0.029511	-0.105249	0.000000	0.000000	4.000000	7.000000	1.000000
14592.650257	-0.101393	0.602372	0.023138	79.540611	77.293030	124.142921	1.179368	0.000000	0.061270	0.000000	0.000000	0.000000	-0.050232	0.016633	-0.134690	0.000000	0.000000	4.000000	7.000000	1.000000
14592.653591	-0.101393	0.602372	0.023138	79.540611	77.293030	124.142921	1.179368	0.000000	0.061270	0.000000	0.000000	0.000000	-0.050232	0.016633	-0.134690	0.000000	0.000000	4.000000	7.000000	1.000000
14592.656924	-0.101393	0.602372	0.023138	79.540611	77.293030	124.142921	1.179368	0.000000	0.061270	0.000000	0.000000	0.000000	-0.050232	0.016633	-0.134690	0.000000	0.000000	4.000000	7.000000	1.000000
14592.660257	-0.101393	0.602372	0.023138	79.560364	78.298172	125.132675	1.156920	0.000000	0.069642	0.000000	0.000000	0.000000	-0.050232	0.016633	-0.134690	0.000000	0.000000	4.000000	7.000000	1.000000
14592.663591	-0.101565	0.602357	0.022599	79.560364	78.298172	125.132675	1.156920	0.000000	0.069642	0.000000	0.000000	0.000000	-0.051499	-0.004318	-0.161820	0.000000	0.000000	4.000000	7.000000	1.000000
14592.666924	-0.101565	0.602357	0.022599	79.560364	78.298172	125.132675	1.156920	0.000000	0.069642	0.000000	0.000000	0.000000	-0.051499	-0.004318	-0.161820	0.000000	0.000000	4.000000	7.000000	1.000000
14592.670257	-0.101751	0.602315	0.021910	79.544281	79.022568	125.875511	1.156920	0.000000	0.069642	0.000000	0.000000	0.000000	-0.056052	-0.012771	-0.206739	0.000000	0.000000	4.000000	7.000000	1.000000
14592.673591	-0.101751	0.602315	0.021910	79.544281	79.022568	125.875511	1.156920	0.000000	0.069642	0.000000	0.000000	0.000000	-0.056052	-0.012771	-0.206739	0.000000	0.000000	4.000000	7.000000	1.000000
14592.676924	-0.101751	0.602315	0.021910	79.544281	79.022568	125.875511	1.156920	0.000000	0.069642	0.000000	0.000000	0.000000	-0.056052	-0.012771	-0.206739	0.000000	0.000000	4.000000	7.000000	1.000000
14592.680257	-0.101751	0.602315	0.021910	79.531929	79.566635	126.450066	1.095493	0.000000	0.087567	0.000000	0.000000	0.000000	-0.056052	-0.012771	-0.206739	0.000000	0.000000	4.000000	7.000000	1.000000
14592.683591	-0.101917	0.602229	0.021127	79.531929	79.566635	126.450066	1.095493	0.000000	0.087567	0.000000	0.000000	0.000000	-0.049809	-0.025749	-0.234823	0.000000	0.000000	4.000000	7.000000	1.000000
14592.686924	-0.101917	0.602229	0.021127	79.531929	79.566635	126.450066	1.095493	0.000000	0.087567	0.000000	0.000000	0.000000	-0.049809	-0.025749	-0.234823	0.000000	0.000000	4.000000	7.000000	1.000000
14592.690257	-0.102090	0.602092	0.020269	79.528954	79.953529	126.858208	1.095493	0.000000	0.087567	0.000000	0.000000	0.000000	-0.051797	-0.040960	-0.257402	0.000000	0.000000	4.000000	7.000000	1.000000
14592.693591	-0.102090	0.602092	0.020269	79.528954	79.953529	126.858208	1.095493	0.000000	0.087567	0.000000	0.000000	0.000000	-0.051797	-0.040960	-0.257402	0.000000	0.000000	4.000000	7.000000	1.000000
14592.696924	-0.102090	0.602092	0.020269	79.528954	79.953529	126.858208	1.095493	0.000000	0.087567	0.000000	0.000000	0.000000	-0.051797	-0.040960	-0.257402	0.000000	0.000000	4.000000	7.000000	1.000000
14592.700257	-0.102090	0.602092	0.020269	79.532280	80.214203	127.128044	1.013455	0.000000	0.104501	0.000000	0.000000	0.000000	-0.051797	-0.040960	-0.257402	0.000000	0.000000	4.000000	7.000000	1.000000
14592.703591	-0.102164	0.601917	0.019399	79.532280	80.214203	127.128044	1.013455	0.000000	0.104501	0.000000	0.000000	0.000000	-0.022260	-0.052655	-0.261078	0.000000	0.000000	4.000000	7.000000	1.000000
14592.706924	-0.102164	0.601917	0.019399	79.532280	80.214203	127.128044	1.013455	0.000000	0.104501	0.000000	0.000000	0.000000	-0.022260	-0.052655	-0.261078	0.000000	0.000000	4.000000	7.000000	1.000000
14592.710257	-0.102191	0.601695	0.018530	79.547516	80.530502	127.435608	1.013455	0.000000	0.104501	0.000000	0.000000	0.000000	-0.007901	-0.066498	-0.260682	0.000000	0.000000	4.000000	7.000000	1.000000
14592.713591	-0.102191	0.601695	0.018530	79.547516	80.530502	127.435608	1.013455	0.000000	0.104501	0.000000	0.000000	0.000000	-0.007901	-0.066498	-0.260682	0.000000	0.000000	4.000000	7.000000	1.000000
14592.716924	-0.102191	0.601695	0.018530	79.547516	80.530502	127.435608	1.013455	0.000000	0.104501	0.000000	0.000000	0.000000	-0.007901	-0.066498	-0.260682	0.000000	0.000000	4.000000	7.000000	1.000000
14592.720257	-0.102191	0.601695	0.018530	79.597404	80.952324	127.822418	0.926496	0.000000	0.109528	0.000000	0.000000	0.000000	-0.007901	-0.066498	-0.260682	0.000000	0.000000	4.000000	7.000000	1.000000
14592.723591	-0.102082	0.601447	0.017697	79.597404	80.952324	127.822418	0.926496	0.000000	0.109528	0.000000	0.000000	0.000000	0.032436	-0.074540	-0.249803	0.000000	0.000000	4.000000	7.000000	1.000000
14592.726924	-0.102082	0.601447	0.017697	79.597404	80.952324	127.822418	0.926496	0.000000	0.109528	0.000000	0.000000	0.000000	0.032436	-0.074540	-0.249803	0.000000	0.000000	4.000000	7.000000	1.000000
14592.730257	-0.101901	0.601133	0.016855	79.701576	81.471016	128.257645	0.926496	0.000000	0.109528	0.000000	0.000000	0.000000	0.054321	-0.094053	-0.252711	0.000000	0.000000	4.000000	7.000000	1.000000
14592.733591	-0.101901	0.601133	0.016855	79.701576	81.471016	128.257645	0.926496	0.000000	0.109528	0.000000	0.000000	0.000000	0.054321	-0.094053	-0.252711	0.000000	0.000000	4.000000	7.000000	1.000000
14592.736924	-0.101901	0.601133	0.016855	79.701576	81.471016	128.257645	0.926496	0.000000	0.109528	0.000000	0.000000	0.000000	0.054321	-0.094053	-0.252711	0.000000	0.000000	4.000000	7.000000	1.000000
14592.740257	-0.101696	0.600774	0.016009	79.867851	82.134018	128.782089	0.842743	0.000000	0.095069	0.000000	0.000000	0.000000	0.061626	-0.107718	-0.253890	0.000000	0.000000	4.000000	7.000000	1.000000
14592.743591	-0.101696	0.600774	0.016009	79.867851	82.134018	128.782089	0.842743	0.000000	0.095069	0.000000	0.000000	0.000000	0.061626	-0.107718	-0.253890	0.000000	0.000000	4.000000	7.000000	1.000000
14592.746924	-0.101696	0.600774	0.016009	79.867851	82.134018	128.782089	0.842743	0.000000	0.095069	0.000000	0.000000	0.000000	0.061626	-0.107718	-0.253890	0.000000	0.000000	4.000000	7.000000	1.000000
14592.750257	-0.101456	0.600384	0.015111	80.058891	82.890617	129.375580	0.800428	0.000000	0.084798	0.000000	0.000000	0.000000	0.071913	-0.116987	-0.269137	0.000000	0.000000	4.000000	7.000000	1.000000
14592.753591	-0.101456	0.600384	0.015111	80.058891	82.890617	129.375580	0.800428	0.000000	0.084798	0.000000	0.000000	0.000000	0.071913	-0.116987	-0.269137	0.000000	0.000000	4.000000	7.000000	1.000000
14592.756924	-0.101456	0.600384	0.015111	80.058891	82.890617	129.375580	0.800428	0.000000	0.084798	0.000000	0.000000	0.000000	0.071913	-0.116987	-0.269137	0.000000	0.000000	4.000000	7.000000	1.000000
14592.760257	-0.101248	0.599990	0.014141	80.233803	83.665924	130.005051	0.755572	0.000000	0.072812	0.000000	0.000000	0.000000	0.062524	-0.118329	-0.291065	0.000000	0.000000	4.000000	7.000000	1.000000
14592.763591	-0.101248	0.599990	0.014141	80.233803	83.665924	130.005051	0.755572	0.000000	0.072812	0.000000	0.000000	0.000000	0.062524	-0.118329	-0.291065	0.000000	0.000000	4.000000	7.000000	1.000000
14592.766924	-0.101248	0.599990	0.014141	80.233803	83.665924	130.005051	0.755572	0.000000	0.072812	0.000000	0.000000	0.000000	0.062524	-0.118329	-0.291065	0.000000	0.000000	4.000000	7.000000	1.000000
14592.770257	-0.101024	0.599545	0.013099	80.337769	84.398697	130.649902	0.707061	0.000000	0.062392	0.000000	0.000000	0.000000	0.067147	-0.133291	-0.312590	0.000000	0.000000	4.000000	7.000000	1.000000
14592.773591	-0.101024	0.599545	0.013099	80.337769	84.398697	130.649902	0.707061	0.000000	0.062392	0.000000	0.000000	0.000000	0.067147	-0.133291	-0.312590	0.000000	0.000000	4.000000	7.000000	1.000000
14592.776924	-0.101024	0.599545	0.013099	80.337769	84.398697	130.649902	0.707061	0.000000	0.062392	0.000000	0.000000	0.000000	0.067147	-0.133291	-0.312590	0.000000	0.000000	4.000000	7.000000	1.000000
14592.780257	-0.100766	0.599070	0.012006	80.354881	85.069122	131.301392	0.654963	0.000000	0.051200	0.000000	0.000000	0.000000	0.077453	-0.142495	-0.328032	0.000000	0.000000	4.000000	7.000000	1.000000
14592.783591	-0.100766	0.599070	0.012006	80.354881	85.069122	131.301392	0.654963	0.000000	0.051200	0.000000	0.000000	0.000000	0.077453	-0.142495	-0.328032	0.000000	0.000000	4.000000	7.000000	1.000000
14592.786924	-0.100766	0.599070	0.012006	80.354881	85.069122	131.301392	0.654963	0.000000	0.051200	0.000000	0.000000	0.000000	0.077453	-0.142495	-0.328032	0.000000	0.000000	4.000000	7.000000	1.000000
14592.790257	-0.100455	0.598584	0.010881	80.340538	85.713188	131.949173	0.600291	0.000000	0.038292	0.000000	0.000000	0.000000	0.093373	-0.145970	-0.337370	0.000000	0.000000	4.000000	7.000000	1.000000
14592.793591	-0.100455	0.598584	0.010881	80.340538	85.713188	131.949173	0.600291	0.000000	0.038292	0.000000	0.000000	0.000000	0.093373	-0.145970	-0.337370	0.000000	0.000000	4.000000	7.000000	1.000000
14592.796924	-0.100455	0.598584	0.010881	80.340538	85.713188	131.949173	0.600291	0.000000	0.038292	0.000000	0.000000	0.000000	0.093373	-0.145970	-0.337370	0.000000	0.000000	4.000000	7.000000	1.000000
14592.800257	-0.100195	0.598048	0.009670	80.330635	86.419212	132.656509	0.544062	0.000000	0.022730	0.000000	0.000000	0.000000	0.077999	-0.160826	-0.363437	0.000000	0.000000	4.000000	7.000000	1.000000
14592.803591	-0.100195	0.598048	0.009670	80.330635	86.419212	132.656509	0.544062	0.000000	0.022730	0.000000	0.000000	0.000000	0.077999	-0.160826	-0.363437	0.000000	0.000000	4.000000	7.000000	1.000000
14592.806924	-0.100195	0.598048	0.009670	80.330635	86.419212	132.656509	0.544062	0.000000	0.022730	0.000000	0.000000	0.000000	0.077999	-0.160826	-0.363437	0.000000	0.000000	4.000000	7.000000	1.000000
14592.810257	-0.099937	0.597460	0.008472	80.339119	87.147522	133.373108	0.483489	0.000000	0.009730	0.000000	0.000000	0.000000	0.077142	-0.176313	-0.359457	0.000000	0.000000	4.000000	7.000000	1.000000
14592.813591	-0.099937	0.597460	0.008472	80.339119	87.147522	133.373108	0.483489	0.000000	0.009730	0.000000	0.000000	0.000000	0.077142	-0.176313	-0.359457	0.000000	0.000000	4.000000	7.000000	1.000000
14592.816924	-0.099937	0.597460	0.008472	80.339119	87.147522	133.373108	0.483489	0.000000	0.009730	0.000000	0.000000	0.000000	0.077142	-0.176313	-0.359457	0.000000	0.000000	4.000000	7.000000	1.000000
14592.820257	-0.099729	0.596866	0.007286	80.372849	87.670631	133.882217	0.423580	0.000000	-0.003127	0.000000	0.000000	0.000000	0.062524	-0.178237	-0.355819	0.000000	0.000000	4.000000	7.000000	1.000000
14592.823591	-0.099729	0.596866	0.007286	80.372849	87.670631	133.882217	0.423580	0.000000	-0.003127	0.000000	0.000000	0.000000	0.062524	-0.178237	-0.355819	0.000000	0.000000	4.000000	7.000000	1.000000
14592.826924	-0.099729	0.596866	0.007286	80.372849	87.670631	133.882217	0.423580	0.000000	-0.003127	0.000000	0.000000	0.000000	0.062524	-0.178237	-0.355819	0.000000	0.000000	4.000000	7.000000	1.000000
14592.830257	-0.099576	0.596233	0.006143	80.459213	87.138931	133.357925	0.364277	0.000000	-0.013548	0.000000	0.000000	0.000000	0.046009	-0.189986	-0.342898	0.000000	0.000000	4.000000	7.000000	1.000000
14592.833591	-0.099576	0.596233	0.006143	80.459213	87.138931	133.357925	0.364277	0.000000	-0.013548	0.000000	0.000000	0.000000	0.046009	-0.189986	-0.342898	0.000000	0.000000	4.000000	7.000000	1.000000
14592.836924	-0.099576	0.596233	0.006143	80.459213	87.138931	133.357925	0.364277	0.000000	-0.013548	0.000000	0.000000	0.000000	0.046009	-0.189986	-0.342898	0.000000	0.000000	4.000000	7.000000	1.000000
14592.840257	-0.099457	0.595605	0.005056	80.576416	85.473213	131.730057	0.307127	0.000000	-0.021216	0.000000	0.000000	0.000000	0.035616	-0.188247	-0.325966	0.000000	0.000000	4.000000	7.000000	1.000000
14592.843591	-0.099457	0.595605	0.005056	80.576416	85.473213	131.730057	0.307127	0.000000	-0.021216	0.000000	0.000000	0.000000	0.035616	-0.188247	-0.325966	0.000000	0.000000	4.000000	7.000000	1.000000
14592.846924	-0.099457	0.595605	0.005056	80.576416	85.473213	131.730057	0.307127	0.000000	-0.021216	0.000000	0.000000	0.000000	0.035616	-0.188247	-0.325966	0.000000	0.000000	4.000000	7.000000	1.000000
14592.850257	-0.099346	0.594990	0.004007	80.686920	83.202797	129.523071	0.252799	0.000000	-0.027152	0.000000	0.000000	0.000000	0.033329	-0.184397	-0.314602	0.000000	0.000000	4.000000	7.000000	1.000000
14592.853591	-0.099346	0.594990	0.004007	80.686920	83.202797	129.523071	0.252799	0.000000	-0.027152	0.000000	0.000000	0.000000	0.033329	-0.184397	-0.314602	0.000000	0.000000	4.000000	7.000000	1.000000
14592.856924	-0.099346	0.594990	0.004007	80.686920	83.202797	129.523071	0.252799	0.000000	-0.027152	0.000000	0.000000	0.000000	0.033329	-0.184397	-0.314602	0.000000	0.000000	4.000000	7.000000	1.000000
14592.860257	-0.099253	0.594375	0.003044	80.788040	80.726379	127.111954	0.200366	0.000000	-0.032707	0.000000	0.000000	0.000000	0.027985	-0.184739	-0.289127	0.000000	0.000000	4.000000	7.000000	1.000000
14592.863591	-0.099253	0.594375	0.003044	80.788040	80.726379	127.111954	0.200366	0.000000	-0.032707	0.000000	0.000000	0.000000	0.027985	-0.184739	-0.289127	0.000000	0.000000	4.000000	7.000000	1.000000
14592.866924	-0.099253	0.594375	0.003044	80.788040	80.726379	127.111954	0.200366	0.000000	-0.032707	0.000000	0.000000	0.000000	0.027985	-0.184739	-0.289127	0.000000	0.000000	4.000000	7.000000	1.000000
14592.870257	-0.099150	0.593765	0.002146	80.868042	78.352242	124.797356	0.152178	0.000000	-0.037371	0.000000	0.000000	0.000000	0.030678	-0.183002	-0.269231	0.000000	0.000000	4.000000	7.000000	1.000000
14592.873591	-0.099150	0.593765	0.002146	80.868042	78.352242	124.797356	0.152178	0.000000	-0.037371	0.000000	0.000000	0.000000	0.030678	-0.183002	-0.269231	0.000000	0.000000	4.000000	7.000000	1.000000
14592.876924	-0.099150	0.593765	0.002146	80.868042	78.352242	124.797356	0.152178	0.000000	-0.037371	0.000000	0.000000	0.000000	0.030678	-0.183002	-0.269231	0.000000	0.000000	4.000000	7.000000	1.000000
14592.880257	-0.099081	0.593186	0.001298	80.928009	76.161934	122.665375	0.107306	0.000000	-0.042484	0.000000	0.000000	0.000000	0.020721	-0.173533	-0.254299	0.000000	0.000000	4.000000	7.000000	1.000000
14592.883591	-0.099081	0.593186	0.001298	80.928009	76.161934	122.665375	0.107306	0.000000	-0.042484	0.000000	0.000000	0.000000	0.020721	-0.173533	-0.254299	0.000000	0.000000	4.000000	7.000000	1.000000
14592.886924	-0.099081	0.593186	0.001298	80.928009	76.161934	122.665375	0.107306	0.000000	-0.042484	0.000000	0.000000	0.000000	0.020721	-0.173533	-0.254299	0.000000	0.000000	4.000000	7.000000	1.000000
14592.890257	-0.099081	0.593186	0.001298	80.968712	74.271301	120.832169	0.064923	0.000000	-0.045937	0.000000	0.000000	0.000000	0.020721	-0.173533	-0.254299	0.000000	0.000000	4.000000	7.000000	1.000000
14592.893591	-0.099057	0.592600	0.000555	80.968712	74.271301	120.832169	0.064923	0.000000	-0.045937	0.000000	0.000000	0.000000	0.007261	-0.175958	-0.223056	0.000000	0.000000	4.000000	7.000000	1.000000
14592.896924	-0.099057	0.592600	0.000555	80.968712	74.271301	120.832169	0.064923	0.000000	-0.045937	0.000000	0.000000	0.000000	0.007261	-0.175958	-0.223056	0.000000	0.000000	4.000000	7.000000	1.000000
14592.900257	-0.099054	0.592031	-0.000087	80.998596	72.716461	119.328308	0.064923	0.000000	-0.045937	0.000000	0.000000	0.000000	0.000775	-0.170715	-0.192527	0.000000	0.000000	4.000000	7.000000	1.000000
14592.903591	-0.099054	0.592031	-0.000087	80.998596	72.716461	119.328308	0.064923	0.000000	-0.045937	0.000000	0.000000	0.000000	0.000775	-0.170715	-0.192527	0.000000	0.000000	4.000000	7.000000	1.000000
14592.906924	-0.099054	0.592031	-0.000087	80.998596	72.716461	119.328308	0.064923	0.000000	-0.045937	0.000000	0.000000	0.000000	0.000775	-0.170715	-0.192527	0.000000	0.000000	4.000000	7.000000	1.000000
14592.910257	-0.099054	0.592031	-0.000087	81.019653	71.502899	118.171112	-0.004341	0.000000	-0.047276	0.000000	0.000000	0.000000	0.000775	-0.170715	-0.192527	0.000000	0.000000	4.000000	7.000000	1.000000
14592.913591	-0.099159	0.591505	-0.000653	81.019653	71.502899	118.171112	-0.004341	0.000000	-0.047276	0.000000	0.000000	0.000000	-0.031296	-0.157838	-0.169738	0.000000	0.000000	4.000000	7.000000	1.000000
14592.916924	-0.099159	0.591505	-0.000653	81.019653	71.502899	118.171112	-0.004341	0.000000	-0.047276	0.000000	0.000000	0.000000	-0.031296	-0.157838	-0.169738	0.000000	0.000000	4.000000	7.000000	1.000000
14592.920257	-0.099323	0.591003	-0.001149	81.033752	70.581184	117.308060	-0.004341	0.000000	-0.047276	0.000000	0.000000	0.000000	-0.049268	-0.150621	-0.148959	0.000000	0.000000	4.000000	7.000000	1.000000
14592.923591	-0.099323	0.591003	-0.001149	81.033752	70.581184	117.308060	-0.004341	0.000000	-0.047276	0.000000	0.000000	0.000000	-0.049268	-0.150621	-0.148959	0.000000	0.000000	4.000000	7.000000	1.000000
14592.926924	-0.099323	0.591003	-0.001149	81.033752	70.581184	117.308060	-0.004341	0.000000	-0.047276	0.000000	0.000000	0.000000	-0.049268	-0.150621	-0.148959	0.000000	0.000000	4.000000	7.000000	1.000000
14592.930257	-0.099323	0.591003	-0.001149	81.040459	69.929779	116.718506	-0.057457	0.000000	-0.033849	0.000000	0.000000	0.000000	-0.049268	-0.150621	-0.148959	0.000000	0.000000	4.000000	7.000000	1.000000
14592.933591	-0.099542	0.590531	-0.001600	81.040459	69.929779	116.718506	-0.057457	0.000000	-0.033849	0.000000	0.000000	0.000000	-0.065715	-0.141364	-0.135188	0.000000	0.000000	4.000000	7.000000	1.000000
14592.936924	-0.099542	0.590531	-0.001600	81.040459	69.929779	116.718506	-0.057457	0.000000	-0.033849	0.000000	0.000000	0.000000	-0.065715	-0.141364	-0.135188	0.000000	0.000000	4.000000	7.000000	1.000000
14592.940257	-0.099815	0.590133	-0.001904	81.033447	69.562721	116.422554	-0.057457	0.000000	-0.033849	0.000000	0.000000	0.000000	-0.081991	-0.119598	-0.091197	0.000000	0.000000	4.000000	7.000000	1.000000
14592.943591	-0.099815	0.590133	-0.001904	81.033447	69.562721	116.422554	-0.057457	0.000000	-0.033849	0.000000	0.000000	0.000000	-0.081991	-0.119598	-0.091197	0.000000	0.000000	4.000000	7.000000	1.000000
14592.946924	-0.099815	0.590133	-0.001904	81.033447	69.562721	116.422554	-0.057457	0.000000	-0.033849	0.000000	0.000000	0.000000	-0.081991	-0.119598	-0.091197	0.000000	0.000000	4.000000	7.000000	1.000000
14592.950257	-0.099815	0.590133	-0.001904	81.012093	69.456993	116.390663	-0.095188	0.000000	-0.009232	0.000000	0.000000	0.000000	-0.081991	-0.119598	-0.091197	0.000000	0.000000	4.000000	7.000000	1.000000
14592.953591	-0.100084	0.589758	-0.002124	81.012093	69.456993	116.390663	-0.095188	0.000000	-0.009232	0.000000	0.000000	0.000000	-0.080621	-0.112544	-0.066059	0.000000	0.000000	4.000000	7.000000	1.000000
14592.956924	-0.100084	0.589758	-0.002124	81.012093	69.456993	116.390663	-0.095188	0.000000	-0.009232	0.000000	0.000000	0.000000	-0.080621	-0.112544	-0.066059	0.000000	0.000000	4.000000	7.000000	1.000000
14592.960257	-0.100084	0.589758	-0.002124	80.996101	69.680412	116.673485	-0.095188	0.000000	-0.009232	0.000000	0.000000	0.000000	-0.080621	-0.112544	-0.066059	0.000000	0.000000	4.000000	7.000000	1.000000
14592.963591	-0.100084	0.589758	-0.002124	80.996101	69.680412	116.673485	-0.095188	0.000000	-0.009232	0.000000	0.000000	0.000000	-0.080621	-0.112544	-0.066059	0.000000	0.000000	4.000000	7.000000	1.000000
14592.966924	-0.100359	0.589461	-0.002211	80.996101	69.680412	116.673485	-0.095188	0.000000	-0.009232	0.000000	0.000000	0.000000	-0.082568	-0.088878	-0.026153	0.000000	0.000000	4.000000	7.000000	1.000000
14592.970257	-0.100652	0.589188	-0.002219	80.996971	69.843315	116.866638	-0.106198	0.000000	0.004205	0.000000	0.000000	0.000000	-0.087818	-0.081929	-0.002375	0.000000	0.000000	4.000000	7.000000	1.000000
14592.973591	-0.100652	0.589188	-0.002219	80.996971	69.843315	116.866638	-0.106198	0.000000	0.004205	0.000000	0.000000	0.000000	-0.087818	-0.081929	-0.002375	0.000000	0.000000	4.000000	7.000000	1.000000
14592.976924	-0.100652	0.589188	-0.002219	80.996971	69.843315	116.866638	-0.106198	0.000000	0.004205	0.000000	0.000000	0.000000	-0.087818	-0.081929	-0.002375	0.000000	0.000000	4.000000	7.000000	1.000000
14592.980257	-0.100652	0.589188	-0.002219	81.000679	69.984253	117.037148	-0.110953	0.000000	0.032603	0.000000	0.000000	0.000000	-0.087818	-0.081929	-0.002375	0.000000	0.000000	4.000000	7.000000	1.000000
14592.983591	-0.100970	0.588975	-0.002115	81.000679	69.984253	117.037148	-0.110953	0.000000	0.032603	0.000000	0.000000	0.000000	-0.095295	-0.063900	0.031238	0.000000	0.000000	4.000000	7.000000	1.000000
14592.986924	-0.100970	0.588975	-0.002115	81.000679	69.984253	117.037148	-0.110953	0.000000	0.032603	0.000000	0.000000	0.000000	-0.095295	-0.063900	0.031238	0.000000	0.000000	4.000000	7.000000	1.000000
14592.990257	-0.100970	0.588975	-0.002115	81.003128	70.061043	117.108337	-0.110953	0.000000	0.032603	0.000000	0.000000	0.000000	-0.095295	-0.063900	0.031238	0.000000	0.000000	4.000000	7.000000	1.000000
14592.993591	-0.100970	0.588975	-0.002115	81.003128	70.061043	117.108337	-0.110953	0.000000	0.032603	0.000000	0.000000	0.000000	-0.095295	-0.063900	0.031238	0.000000	0.000000	4.000000	7.000000	1.000000
14592.996924	-0.101326	0.588769	-0.002044	81.003128	70.061043	117.108337	-0.110953	0.000000	0.032603	0.000000	0.000000	0.000000	-0.106742	-0.061863	0.021234	0.000000	0.000000	4.000000	7.000000	1.000000
14593.000257	-0.101754	0.588600	-0.001955	81.005119	70.110115	117.063995	-0.105746	0.000000	0.048485	0.000000	0.000000	0.000000	-0.128427	-0.050787	0.026615	0.000000	0.000000	4.000000	7.000000	1.000000
14593.003591	-0.101754	0.588600	-0.001955	81.005119	70.110115	117.063995	-0.105746	0.000000	0.048485	0.000000	0.000000	0.000000	-0.128427	-0.050787	0.026615	0.000000	0.000000	4.000000	7.000000	1.000000
14593.006924	-0.101754	0.588600	-0.001955	81.005119	70.110115	117.063995	-0.105746	0.000000	0.048485	0.000000	0.000000	0.000000	-0.128427	-0.050787	0.026615	0.000000	0.000000	4.000000	7.000000	1.000000
14593.010257	-0.101754	0.588600	-0.001955	81.003288	70.133804	117.026535	-0.097772	0.000000	0.087680	0.000000	0.000000	0.000000	-0.128427	-0.050787	0.026615	0.000000	0.000000	4.000000	7.000000	1.000000
14593.013591	-0.102250	0.588449	-0.001865	81.003288	70.133804	117.026535	-0.097772	0.000000	0.087680	0.000000	0.000000	0.000000	-0.149048	-0.045304	0.027026	0.000000	0.000000	4.000000	7.000000	1.000000
14593.016924	-0.102250	0.588449	-0.001865	81.003288	70.133804	117.026535	-0.097772	0.000000	0.087680	0.000000	0.000000	0.000000	-0.149048	-0.045304	0.027026	0.000000	0.000000	4.000000	7.000000	1.000000
14593.020257	-0.102764	0.588374	-0.001802	80.992172	70.109032	117.019981	-0.097772	0.000000	0.087680	0.000000	0.000000	0.000000	-0.154193	-0.022387	0.019093	0.000000	0.000000	4.000000	7.000000	1.000000
14593.023591	-0.102764	0.588374	-0.001802	80.992172	70.109032	117.019981	-0.097772	0.000000	0.087680	0.000000	0.000000	0.000000	-0.154193	-0.022387	0.019093	0.000000	0.000000	4.000000	7.000000	1.000000
14593.026924	-0.102764	0.588374	-0.001802	80.992172	70.109032	117.019981	-0.097772	0.000000	0.087680	0.000000	0.000000	0.000000	-0.154193	-0.022387	0.019093	0.000000	0.000000	4.000000	7.000000	1.000000
14593.030257	-0.102764	0.588374	-0.001802	80.958145	70.045013	116.983482	-0.090085	0.000000	0.138220	0.000000	0.000000	0.000000	-0.154193	-0.022387	0.019093	0.000000	0.000000	4.000000	7.000000	1.000000
14593.033591	-0.103282	0.588318	-0.001722	80.958145	70.045013	116.983482	-0.090085	0.000000	0.138220	0.000000	0.000000	0.000000	-0.155378	-0.016881	0.023829	0.000000	0.000000	4.000000	7.000000	1.000000
14593.036924	-0.103282	0.588318	-0.001722	80.958145	70.045013	116.983482	-0.090085	0.000000	0.138220	0.000000	0.000000	0.000000	-0.155378	-0.016881	0.023829	0.000000	0.000000	4.000000	7.000000	1.000000
14593.040257	-0.103282	0.588318	-0.001722	80.908089	69.951057	116.951759	-0.090085	0.000000	0.138220	0.000000	0.000000	0.000000	-0.155378	-0.016881	0.023829	0.000000	0.000000	4.000000	7.000000	1.000000
14593.043591	-0.103282	0.588318	-0.001722	80.908089	69.951057	116.951759	-0.090085	0.000000	0.138220	0.000000	0.000000	0.000000	-0.155378	-0.016881	0.023829	0.000000	0.000000	4.000000	7.000000	1.000000
14593.046924	-0.103704	0.588317	-0.001570	80.908089	69.951057	116.951759	-0.090085	0.000000	0.138220	0.000000	0.000000	0.000000	-0.126380	-0.000258	0.045778	0.000000	0.000000	4.000000	7.000000	1.000000
14593.050257	-0.104064	0.588334	-0.001386	80.867393	69.830841	116.888908	-0.086114	0.000000	0.164116	0.000000	0.000000	0.000000	-0.108120	0.005248	0.055012	0.000000	0.000000	4.000000	7.000000	1.000000
14593.053591	-0.104064	0.588334	-0.001386	80.867393	69.830841	116.888908	-0.086114	0.000000	0.164116	0.000000	0.000000	0.000000	-0.108120	0.005248	0.055012	0.000000	0.000000	4.000000	7.000000	1.000000
14593.056924	-0.104064	0.588334	-0.001386	80.867393	69.830841	116.888908	-0.086114	0.000000	0.164116	0.000000	0.000000	0.000000	-0.108120	0.005248	0.055012	0.000000	0.000000	4.000000	7.000000	1.000000
14593.060257	-0.104064	0.588334	-0.001386	80.856857	69.706139	116.758141	-0.069315	0.000000	0.203199	0.000000	0.000000	0.000000	-0.108120	0.005248	0.055012	0.000000	0.000000	4.000000	7.000000	1.000000
14593.063591	-0.104347	0.588363	-0.001144	80.856857	69.706139	116.758141	-0.069315	0.000000	0.203199	0.000000	0.000000	0.000000	-0.084956	0.008688	0.072780	0.000000	0.000000	4.000000	7.000000	1.000000
14593.066924	-0.104347	0.588363	-0.001144	80.856857	69.706139	116.758141	-0.069315	0.000000	0.203199	0.000000	0.000000	0.000000	-0.084956	0.008688	0.072780	0.000000	0.000000	4.000000	7.000000	1.000000
14593.070257	-0.104347	0.588363	-0.001144	80.854431	69.568687	116.585114	-0.069315	0.000000	0.203199	0.000000	0.000000	0.000000	-0.084956	0.008688	0.072780	0.000000	0.000000	4.000000	7.000000	1.000000
14593.073591	-0.104347	0.588363	-0.001144	80.854431	69.568687	116.585114	-0.069315	0.000000	0.203199	0.000000	0.000000	0.000000	-0.084956	0.008688	0.072780	0.000000	0.000000	4.000000	7.000000	1.000000
14593.076924	-0.104569	0.588411	-0.000870	80.854431	69.568687	116.585114	-0.069315	0.000000	0.203199	0.000000	0.000000	0.000000	-0.066657	0.014188	0.082091	0.000000	0.000000	4.000000	7.000000	1.000000
14593.080257	-0.104756	0.588453	-0.000655	80.851936	69.436745	116.428116	-0.057185	0.000000	0.217359	0.000000	0.000000	0.000000	-0.055867	0.012880	0.064621	0.000000	0.000000	4.000000	7.000000	1.000000
14593.083591	-0.104756	0.588453	-0.000655	80.851936	69.436745	116.428116	-0.057185	0.000000	0.217359	0.000000	0.000000	0.000000	-0.055867	0.012880	0.064621	0.000000	0.000000	4.000000	7.000000	1.000000
14593.086924	-0.104756	0.588453	-0.000655	80.851936	69.436745	116.428116	-0.057185	0.000000	0.217359	0.000000	0.000000	0.000000	-0.055867	0.012880	0.064621	0.000000	0.000000	4.000000	7.000000	1.000000
14593.090257	-0.104756	0.588453	-0.000655	80.852432	69.365509	116.336235	-0.032733	0.000000	0.237780	0.000000	0.000000	0.000000	-0.055867	0.012880	0.064621	0.000000	0.000000	4.000000	7.000000	1.000000
14593.093591	-0.104938	0.588478	-0.000456	80.852432	69.365509	116.336235	-0.032733	0.000000	0.237780	0.000000	0.000000	0.000000	-0.054777	0.007312	0.059683	0.000000	0.000000	4.000000	7.000000	1.000000
14593.096924	-0.104938	0.588478	-0.000456	80.852432	69.365509	116.336235	-0.032733	0.000000	0.237780	0.000000	0.000000	0.000000	-0.054777	0.007312	0.059683	0.000000	0.000000	4.000000	7.000000	1.000000
14593.100257	-0.104938	0.588478	-0.000456	80.852432	69.269539	116.224854	-0.032733	0.000000	0.237780	0.000000	0.000000	0.000000	-0.054777	0.007312	0.059683	0.000000	0.000000	4.000000	7.000000	1.000000
14593.103591	-0.104938	0.588478	-0.000456	80.852432	69.269539	116.224854	-0.032733	0.000000	0.237780	0.000000	0.000000	0.000000	-0.054777	0.007312	0.059683	0.000000	0.000000	4.000000	7.000000	1.000000
14593.106924	-0.105133	0.588491	-0.000302	80.852432	69.269539	116.224854	-0.032733	0.000000	0.237780	0.000000	0.000000	0.000000	-0.058580	0.003880	0.046251	0.000000	0.000000	4.000000	7.000000	1.000000
14593.110257	-0.105133	0.588491	-0.000302	80.857094	69.228874	116.192978	-0.022786	0.000000	0.246909	0.000000	0.000000	0.000000	-0.058580	0.003880	0.046251	0.000000	0.000000	4.000000	7.000000	1.000000
14593.113591	-0.105133	0.588491	-0.000302	80.857094	69.228874	116.192978	-0.022786	0.000000	0.246909	0.000000	0.000000	0.000000	-0.058580	0.003880	0.046251	0.000000	0.000000	4.000000	7.000000	1.000000
14593.116924	-0.105133	0.588491	-0.000302	80.857094	69.228874	116.192978	-0.022786	0.000000	0.246909	0.000000	0.000000	0.000000	-0.058580	0.003880	0.046251	0.000000	0.000000	4.000000	7.000000	1.000000
14593.120257	-0.105519	0.588482	-0.000118	80.861328	69.171577	116.149513	-0.015078	0.000000	0.256673	0.000000	0.000000	0.000000	-0.115529	-0.002545	0.055207	0.000000	0.000000	4.000000	7.000000	1.000000
14593.123591	-0.105519	0.588482	-0.000118	80.861328	69.171577	116.149513	-0.015078	0.000000	0.256673	0.000000	0.000000	0.000000	-0.115529	-0.002545	0.055207	0.000000	0.000000	4.000000	7.000000	1.000000
14593.126924	-0.105519	0.588482	-0.000118	80.861328	69.171577	116.149513	-0.015078	0.000000	0.256673	0.000000	0.000000	0.000000	-0.115529	-0.002545	0.055207	0.000000	0.000000	4.000000	7.000000	1.000000
14593.130257	-0.105667	0.588477	0.000030	80.862640	69.138802	116.128517	-0.005877	0.000000	0.275927	0.000000	0.000000	0.000000	-0.044514	-0.001727	0.044273	0.000000	0.000000	4.000000	7.000000	1.000000
14593.133591	-0.105667	0.588477	0.000030	80.862640	69.138802	116.128517	-0.005877	0.000000	0.275927	0.000000	0.000000	0.000000	-0.044514	-0.001727	0.044273	0.000000	0.000000	4.000000	7.000000	1.000000
14593.136924	-0.105667	0.588477	0.000030	80.862640	69.138802	116.128517	-0.005877	0.000000	0.275927	0.000000	0.000000	0.000000	-0.044514	-0.001727	0.044273	0.000000	0.000000	4.000000	7.000000	1.000000
14593.140257	-0.105667	0.588477	0.000030	80.862206	69.114105	116.109009	0.001502	0.000000	0.283346	0.000000	0.000000	0.000000	-0.044514	-0.001727	0.044273	0.000000	0.000000	4.000000	7.000000	1.000000
14593.143591	-0.105732	0.588420	0.000212	80.862206	69.114105	116.109009	0.001502	0.000000	0.283346	0.000000	0.000000	0.000000	-0.019451	-0.017095	0.054471	0.000000	0.000000	4.000000	7.000000	1.000000
14593.146924	-0.105732	0.588420	0.000212	80.862206	69.114105	116.109009	0.001502	0.000000	0.283346	0.000000	0.000000	0.000000	-0.019451	-0.017095	0.054471	0.000000	0.000000	4.000000	7.000000	1.000000
14593.150257	-0.105732	0.588420	0.000212	80.866859	69.097794	116.085007	0.001502	0.000000	0.283346	0.000000	0.000000	0.000000	-0.019451	-0.017095	0.054471	0.000000	0.000000	4.000000	7.000000	1.000000
14593.153591	-0.105732	0.588420	0.000212	80.866859	69.097794	116.085007	0.001502	0.000000	0.283346	0.000000	0.000000	0.000000	-0.019451	-0.017095	0.054471	0.000000	0.000000	4.000000	7.000000	1.000000
14593.156924	-0.105741	0.588374	0.000448	80.866859	69.097794	116.085007	0.001502	0.000000	0.283346	0.000000	0.000000	0.000000	-0.002654	-0.013733	0.070877	0.000000	0.000000	4.000000	7.000000	1.000000
14593.160257	-0.105741	0.588374	0.000448	80.888985	69.109840	116.065704	0.010581	0.000000	0.286588	0.000000	0.000000	0.000000	-0.002654	-0.013733	0.070877	0.000000	0.000000	4.000000	7.000000	1.000000
14593.163591	-0.105741	0.588374	0.000448	80.888985	69.109840	116.065704	0.010581	0.000000	0.286588	0.000000	0.000000	0.000000	-0.002654	-0.013733	0.070877	0.000000	0.000000	4.000000	7.000000	1.000000
14593.166924	-0.105741	0.588374	0.000448	80.888985	69.109840	116.065704	0.010581	0.000000	0.286588	0.000000	0.000000	0.000000	-0.002654	-0.013733	0.070877	0.000000	0.000000	4.000000	7.000000	1.000000
14593.170257	-0.105737	0.588186	0.000930	80.940842	69.156570	116.060280	0.022393	0.000000	0.287030	0.000000	0.000000	0.000000	0.000947	-0.056214	0.144614	0.000000	0.000000	4.000000	7.000000	1.000000
14593.173591	-0.105737	0.588186	0.000930	80.940842	69.156570	116.060280	0.022393	0.000000	0.287030	0.000000	0.000000	0.000000	0.000947	-0.056214	0.144614	0.000000	0.000000	4.000000	7.000000	1.000000
14593.176924	-0.105737	0.588186	0.000930	80.940842	69.156570	116.060280	0.022393	0.000000	0.287030	0.000000	0.000000	0.000000	0.000947	-0.056214	0.144614	0.000000	0.000000	4.000000	7.000000	1.000000
14593.180257	-0.105758	0.588059	0.001119	81.011833	69.221375	116.058586	0.046496	0.000000	0.286872	0.000000	0.000000	0.000000	-0.006219	-0.038209	0.056730	0.000000	0.000000	4.000000	7.000000	1.000000
14593.183591	-0.105758	0.588059	0.001119	81.011833	69.221375	116.058586	0.046496	0.000000	0.286872	0.000000	0.000000	0.000000	-0.006219	-0.038209	0.056730	0.000000	0.000000	4.000000	7.000000	1.000000
14593.186924	-0.105758	0.588059	0.001119	81.011833	69.221375	116.058586	0.046496	0.000000	0.286872	0.000000	0.000000	0.000000	-0.006219	-0.038209	0.056730	0.000000	0.000000	4.000000	7.000000	1.000000
14593.190257	-0.105758	0.588059	0.001119	81.071365	69.300392	116.079819	0.055951	0.000000	0.287909	0.000000	0.000000	0.000000	-0.006219	-0.038209	0.056730	0.000000	0.000000	4.000000	7.000000	1.000000
14593.193591	-0.105820	0.587887	0.001289	81.071365	69.300392	116.079819	0.055951	0.000000	0.287909	0.000000	0.000000	0.000000	-0.018621	-0.051504	0.050887	0.000000	0.000000	4.000000	7.000000	1.000000
14593.196924	-0.105820	0.587887	0.001289	81.071365	69.300392	116.079819	0.055951	0.000000	0.287909	0.000000	0.000000	0.000000	-0.018621	-0.051504	0.050887	0.000000	0.000000	4.000000	7.000000	1.000000
14593.200257	-0.105820	0.587887	0.001289	81.095589	69.395119	116.160728	0.055951	0.000000	0.287909	0.000000	0.000000	0.000000	-0.018621	-0.051504	0.050887	0.000000	0.000000	4.000000	7.000000	1.000000
14593.203591	-0.105820	0.587887	0.001289	81.095589	69.395119	116.160728	0.055951	0.000000	0.287909	0.000000	0.000000	0.000000	-0.018621	-0.051504	0.050887	0.000000	0.000000	4.000000	7.000000	1.000000
14593.206924	-0.105893	0.587730	0.001407	81.095589	69.395119	116.160728	0.055951	0.000000	0.287909	0.000000	0.000000	0.000000	-0.021922	-0.047210	0.035376	0.000000	0.000000	4.000000	7.000000	1.000000
14593.210257	-0.105893	0.587730	0.001407	81.098030	69.511261	116.265091	0.064432	0.000000	0.291012	0.000000	0.000000	0.000000	-0.021922	-0.047210	0.035376	0.000000	0.000000	4.000000	7.000000	1.000000
14593.213591	-0.105893	0.587730	0.001407	81.098030	69.511261	116.265091	0.064432	0.000000	0.291012	0.000000	0.000000	0.000000	-0.021922	-0.047210	0.035376	0.000000	0.000000	4.000000	7.000000	1.000000
14593.216924	-0.105893	0.587730	0.001407	81.098030	69.511261	116.265091	0.064432	0.000000	0.291012	0.000000	0.000000	0.000000	-0.021922	-0.047210	0.035376	0.000000	0.000000	4.000000	7.000000	1.000000
14593.220257	-0.105985	0.587400	0.001704	81.099625	69.587769	116.345291	0.070328	0.000000	0.294666	0.000000	0.000000	0.000000	-0.027479	-0.098862	0.089198	0.000000	0.000000	4.000000	7.000000	1.000000
14593.223591	-0.105985	0.587400	0.001704	81.099625	69.587769	116.345291	0.070328	0.000000	0.294666	0.000000	0.000000	0.000000	-0.027479	-0.098862	0.089198	0.000000	0.000000	4.000000	7.000000	1.000000
14593.226924	-0.105985	0.587400	0.001704	81.099625	69.587769	116.345291	0.070328	0.000000	0.294666	0.000000	0.000000	0.000000	-0.027479	-0.098862	0.089198	0.000000	0.000000	4.000000	7.000000	1.000000
14593.230257	-0.106002	0.587254	0.001876	81.099953	69.692200	116.439072	0.085194	0.000000	0.299246	0.000000	0.000000	0.000000	-0.005065	-0.043922	0.051744	0.000000	0.000000	4.000000	7.000000	1.000000
14593.233591	-0.106002	0.587254	0.001876	81.099953	69.692200	116.439072	0.085194	0.000000	0.299246	0.000000	0.000000	0.000000	-0.005065	-0.043922	0.051744	0.000000	0.000000	4.000000	7.000000	1.000000
14593.236924	-0.106002	0.587254	0.001876	81.099953	69.692200	116.439072	0.085194	0.000000	0.299246	0.000000	0.000000	0.000000	-0.005065	-0.043922	0.051744	0.000000	0.000000	4.000000	7.000000	1.000000
14593.240257	-0.106002	0.587254	0.001876	81.101128	69.759850	116.499290	0.093818	0.000000	0.300090	0.000000	0.000000	0.000000	-0.005065	-0.043922	0.051744	0.000000	0.000000	4.000000	7.000000	1.000000
14593.243591	-0.105979	0.587126	0.002075	81.101128	69.759850	116.499290	0.093818	0.000000	0.300090	0.000000	0.000000	0.000000	0.006892	-0.038421	0.059659	0.000000	0.000000	4.000000	7.000000	1.000000
14593.246924	-0.105979	0.587126	0.002075	81.101128	69.759850	116.499290	0.093818	0.000000	0.300090	0.000000	0.000000	0.000000	0.006892	-0.038421	0.059659	0.000000	0.000000	4.000000	7.000000	1.000000
14593.250257	-0.105979	0.587126	0.002075	81.102295	69.830231	116.559517	0.093818	0.000000	0.300090	0.000000	0.000000	0.000000	0.006892	-0.038421	0.059659	0.000000	0.000000	4.000000	7.000000	1.000000
14593.253591	-0.105979	0.587126	0.002075	81.102295	69.830231	116.559517	0.093818	0.000000	0.300090	0.000000	0.000000	0.000000	0.006892	-0.038421	0.059659	0.000000	0.000000	4.000000	7.000000	1.000000
14593.256924	-0.105912	0.586998	0.002284	81.102295	69.830231	116.559517	0.093818	0.000000	0.300090	0.000000	0.000000	0.000000	0.019998	-0.038446	0.062662	0.000000	0.000000	4.000000	7.000000	1.000000
14593.260257	-0.105912	0.586998	0.002284	81.103088	69.880775	116.599663	0.103761	0.000000	0.298942	0.000000	0.000000	0.000000	0.019998	-0.038446	0.062662	0.000000	0.000000	4.000000	7.000000	1.000000
14593.263591	-0.105912	0.586998	0.002284	81.103088	69.880775	116.599663	0.103761	0.000000	0.298942	0.000000	0.000000	0.000000	0.019998	-0.038446	0.062662	0.000000	0.000000	4.000000	7.000000	1.000000
14593.266924	-0.105912	0.586998	0.002284	81.103088	69.880775	116.599663	0.103761	0.000000	0.298942	0.000000	0.000000	0.000000	0.019998	-0.038446	0.062662	0.000000	0.000000	4.000000	7.000000	1.000000
14593.270257	-0.105886	0.586796	0.002572	81.104233	69.943008	116.659904	0.114205	0.000000	0.295609	0.000000	0.000000	0.000000	0.007704	-0.060518	0.086231	0.000000	0.000000	4.000000	7.000000	1.000000
14593.273591	-0.105886	0.586796	0.002572	81.104233	69.943008	116.659904	0.114205	0.000000	0.295609	0.000000	0.000000	0.000000	0.007704	-0.060518	0.086231	0.000000	0.000000	4.000000	7.000000	1.000000
14593.276924	-0.105886	0.586796	0.002572	81.104233	69.943008	116.659904	0.114205	0.000000	0.295609	0.000000	0.000000	0.000000	0.007704	-0.060518	0.086231	0.000000	0.000000	4.000000	7.000000	1.000000
14593.280257	-0.105886	0.586796	0.002572	81.104660	69.962875	116.664055	0.128577	0.000000	0.294324	0.000000	0.000000	0.000000	0.007704	-0.060518	0.086231	0.000000	0.000000	4.000000	7.000000	1.000000
14593.283591	-0.105900	0.586730	0.002632	81.104660	69.962875	116.664055	0.128577	0.000000	0.294324	0.000000	0.000000	0.000000	-0.004168	-0.019856	0.018105	0.000000	0.000000	4.000000	7.000000	1.000000
14593.286924	-0.105900	0.586730	0.002632	81.104660	69.962875	116.664055	0.128577	0.000000	0.294324	0.000000	0.000000	0.000000	-0.004168	-0.019856	0.018105	0.000000	0.000000	4.000000	7.000000	1.000000
14593.290257	-0.105900	0.586730	0.002632	81.105392	69.999855	116.672333	0.128577	0.000000	0.294324	0.000000	0.000000	0.000000	-0.004168	-0.019856	0.018105	0.000000	0.000000	4.000000	7.000000	1.000000
14593.293591	-0.105900	0.586730	0.002632	81.105392	69.999855	116.672333	0.128577	0.000000	0.294324	0.000000	0.000000	0.000000	-0.004168	-0.019856	0.018105	0.000000	0.000000	4.000000	7.000000	1.000000
14593.296924	-0.105944	0.586701	0.002720	81.103310	69.979790	116.621681	0.131594	0.000000	0.295019	0.000000	0.000000	0.000000	-0.012982	-0.008760	0.026422	0.000000	0.000000	4.000000	7.000000	1.000000
14593.300257	-0.105944	0.586701	0.002720	81.103310	69.979790	116.621681	0.131594	0.000000	0.295019	0.000000	0.000000	0.000000	0.000000	0.000002	0.000000	0.000000	0.000000	4.000000	7.000000	1.000000
14593.303591	-0.105944	0.586701	0.002720	81.103310	69.979790	116.621681	0.131594	0.000000	0.295019	0.000000	0.000000	0.000000	0.000000	0.000002	0.000000	0.000000	0.000000	4.000000	7.000000	1.000000
14593.306924	-0.105944	0.586701	0.002720	81.101234	69.959679	116.602913	0.135998	0.000000	0.297183	0.000000	0.000000	0.000000	0.000000	0.000002	0.000000	0.000000	0.000000	4.000000	7.000000	1.000000
14593.310257	-0.105944	0.586701	0.002720	81.101234	69.959679	116.602913	0.135998	0.000000	0.297183	0.000000	0.000000	0.000000	0.000000	0.000002	0.000000	0.000000	0.000000	4.000000	7.000000	1.000000
14593.313591	-0.105953	0.586712	0.002760	81.101234	69.959679	116.602913	0.135998	0.000000	0.297183	0.000000	0.000000	0.000000	-0.002742	0.003335	0.011896	0.000000	0.000000	4.000000	7.000000	1.000000
14593.316924	-0.105953	0.586712	0.002760	81.100090	69.902916	116.542702	0.135998	0.000000	0.297183	0.000000	0.000000	0.000000	-0.002742	0.003335	0.011896	0.000000	0.000000	4.000000	7.000000	1.000000
14593.320257	-0.105953	0.586712	0.002760	81.100090	69.902916	116.542702	0.135998	0.000000	0.297183	0.000000	0.000000	0.000000	-0.002742	0.003335	0.011896	0.000000	0.000000	4.000000	7.000000	1.000000
14593.323591	-0.105953	0.586712	0.002760	81.100090	69.902916	116.542702	0.135998	0.000000	0.297183	0.000000	0.000000	0.000000	-0.002742	0.003335	0.011896	0.000000	0.000000	4.000000	7.000000	1.000000
14593.326924	-0.105934	0.586867	0.002877	81.098518	69.826363	116.462456	0.137981	0.000000	0.297640	0.000000	0.000000	0.000000	0.005661	0.046554	0.035337	0.000000	0.000000	4.000000	7.000000	1.000000
14593.330257	-0.105934	0.586867	0.002877	81.098518	69.826363	116.462456	0.137981	0.000000	0.297640	0.000000	0.000000	0.000000	0.005661	0.046554	0.035337	0.000000	0.000000	4.000000	7.000000	1.000000
14593.333591	-0.105934	0.586867	0.002877	81.098518	69.826363	116.462456	0.137981	0.000000	0.297640	0.000000	0.000000	0.000000	0.005661	0.046554	0.035337	0.000000	0.000000	4.000000	7.000000	1.000000
14593.336924	-0.105934	0.586867	0.002877	81.096115	69.710083	116.342018	0.143870	0.000000	0.296696	0.000000	0.000000	0.000000	0.005661	0.046554	0.035337	0.000000	0.000000	4.000000	7.000000	1.000000
14593.340257	-0.105926	0.586967	0.002941	81.096115	69.710083	116.342018	0.143870	0.000000	0.296696	0.000000	0.000000	0.000000	0.002506	0.029928	0.019080	0.000000	0.000000	4.000000	7.000000	1.000000
14593.343591	-0.105926	0.586967	0.002941	81.096115	69.710083	116.342018	0.143870	0.000000	0.296696	0.000000	0.000000	0.000000	0.002506	0.029928	0.019080	0.000000	0.000000	4.000000	7.000000	1.000000
14593.346924	-0.105926	0.586967	0.002941	81.094124	69.613777	116.241776	0.147050	0.000000	0.296279	0.000000	0.000000	0.000000	0.002506	0.029928	0.019080	0.000000	0.000000	4.000000	7.000000	1.000000
14593.350257	-0.105926	0.586967	0.002941	81.094124	69.613777	116.241776	0.147050	0.000000	0.296279	0.000000	0.000000	0.000000	0.002506	0.029928	0.019080	0.000000	0.000000	4.000000	7.000000	1.000000
14593.353591	-0.105910	0.587100	0.002974	81.094124	69.613777	116.241776	0.147050	0.000000	0.296279	0.000000	0.000000	0.000000	0.004596	0.039857	0.010015	0.000000	0.000000	4.000000	7.000000	1.000000
14593.356924	-0.105910	0.587100	0.002974	81.092094	69.517471	116.141548	0.147050	0.000000	0.296279	0.000000	0.000000	0.000000	0.004596	0.039857	0.010015	0.000000	0.000000	4.000000	7.000000	1.000000
14593.360257	-0.105910	0.587100	0.002974	81.092094	69.517471	116.141548	0.147050	0.000000	0.296279	0.000000	0.000000	0.000000	0.004596	0.039857	0.010015	0.000000	0.000000	4.000000	7.000000	1.000000
14593.363591	-0.105910	0.587100	0.002974	81.092094	69.517471	116.141548	0.147050	0.000000	0.296279	0.000000	0.000000	0.000000	0.004596	0.039857	0.010015	0.000000	0.000000	4.000000	7.000000	1.000000
14593.366924	-0.105861	0.587343	0.002962	81.090027	69.421219	116.041367	0.148720	0.000000	0.295513	0.000000	0.000000	0.000000	0.014669	0.073022	-0.003784	0.000000	0.000000	4.000000	7.000000	1.000000
14593.370257	-0.105861	0.587343	0.002962	81.090027	69.421219	116.041367	0.148720	0.000000	0.295513	0.000000	0.000000	0.000000	0.014669	0.073022	-0.003784	0.000000	0.000000	4.000000	7.000000	1.000000
14593.373591	-0.105861	0.587343	0.002962	81.090027	69.421219	116.041367	0.148720	0.000000	0.295513	0.000000	0.000000	0.000000	0.014669	0.073022	-0.003784	0.000000	0.000000	4.000000	7.000000	1.000000
14593.376924	-0.105861	0.587343	0.002962	81.087532	69.305260	115.921249	0.148089	0.000000	0.293068	0.000000	0.000000	0.000000	0.014669	0.073022	-0.003784	0.000000	0.000000	4.000000	7.000000	1.000000
14593.380257	-0.105837	0.587465	0.002955	81.087532	69.305260	115.921249	0.148089	0.000000	0.293068	0.000000	0.000000	0.000000	0.007340	0.036487	-0.001906	0.000000	0.000000	4.000000	7.000000	1.000000
14593.383591	-0.105837	0.587465	0.002955	81.087532	69.305260	115.921249	0.148089	0.000000	0.293068	0.000000	0.000000	0.000000	0.007340	0.036487	-0.001906	0.000000	0.000000	4.000000	7.000000	1.000000
14593.386924	-0.105837	0.587465	0.002955	81.085861	69.231613	115.841187	0.147771	0.000000	0.291845	0.000000	0.000000	0.000000	0.007340	0.036487	-0.001906	0.000000	0.000000	4.000000	7.000000	1.000000
14593.390257	-0.105837	0.587465	0.002955	81.085861	69.231613	115.841187	0.147771	0.000000	0.291845	0.000000	0.000000	0.000000	0.007340	0.036487	-0.001906	0.000000	0.000000	4.000000	7.000000	1.000000
14593.393591	-0.105781	0.587575	0.002914	81.085861	69.231613	115.841187	0.147771	0.000000	0.291845	0.000000	0.000000	0.000000	0.016626	0.033133	-0.012298	0.000000	0.000000	4.000000	7.000000	1.000000
14593.396924	-0.105781	0.587575	0.002914	81.084122	69.157959	115.761131	0.147771	0.000000	0.291845	0.000000	0.000000	0.000000	0.016626	0.033133	-0.012298	0.000000	0.000000	4.000000	7.000000	1.000000
14593.400257	-0.105710	0.587678	0.002902	81.084122	69.157959	115.761131	0.147771	0.000000	0.291845	0.000000	0.000000	0.000000	0.021573	0.030944	-0.003816	0.000000	0.000000	4.000000	7.000000	1.000000
14593.403591	-0.105710	0.587678	0.002902	81.084122	69.157959	115.761131	0.147771	0.000000	0.291845	0.000000	0.000000	0.000000	0.021573	0.030944	-0.003816	0.000000	0.000000	4.000000	7.000000	1.000000
14593.406924	-0.105710	0.587678	0.002902	81.082825	69.106834	115.701111	0.145086	0.000000	0.285478	0.000000	0.000000	0.000000	0.021573	0.030944	-0.003816	0.000000	0.000000	4.000000	7.000000	1.000000
14593.410257	-0.105710	0.587678	0.002902	81.082825	69.106834	115.701111	0.145086	0.000000	0.285478	0.000000	0.000000	0.000000	0.021573	0.030944	-0.003816	0.000000	0.000000	4.000000	7.000000	1.000000
14593.413591	-0.105659	0.587781	0.002884	81.082825	69.106834	115.701111	0.145086	0.000000	0.285478	0.000000	0.000000	0.000000	0.015020	0.030954	-0.005330	0.000000	0.000000	4.000000	7.000000	1.000000
14593.416924	-0.105659	0.587781	0.002884	81.081543	69.053040	115.641159	0.145086	0.000000	0.285478	0.000000	0.000000	0.000000	0.015020	0.030954	-0.005330	0.000000	0.000000	4.000000	7.000000	1.000000
14593.420257	-0.105659	0.587781	0.002884	81.081543	69.053040	115.641159	0.145086	0.000000	0.285478	0.000000	0.000000	0.000000	0.015020	0.030954	-0.005330	0.000000	0.000000	4.000000	7.000000	1.000000
14593.423591	-0.105659	0.587781	0.002884	81.081543	69.053040	115.641159	0.145086	0.000000	0.285478	0.000000	0.000000	0.000000	0.015020	0.030954	-0.005330	0.000000	0.000000	4.000000	7.000000	1.000000
14593.426924	-0.105577	0.587899	0.002825	81.080635	69.016235	115.601128	0.144197	0.000000	0.282975	0.000000	0.000000	0.000000	0.024779	0.035304	-0.017810	0.000000	0.000000	4.000000	7.000000	1.000000
14593.430257	-0.105577	0.587899	0.002825	81.080635	69.016235	115.601128	0.144197	0.000000	0.282975	0.000000	0.000000	0.000000	0.024779	0.035304	-0.017810	0.000000	0.000000	4.000000	7.000000	1.000000
14593.433591	-0.105577	0.587899	0.002825	81.080635	69.016235	115.601128	0.144197	0.000000	0.282975	0.000000	0.000000	0.000000	0.024779	0.035304	-0.017810	0.000000	0.000000	4.000000	7.000000	1.000000
14593.436924	-0.105577	0.587899	0.002825	81.080200	68.996490	115.581161	0.141229	0.000000	0.278845	0.000000	0.000000	0.000000	0.024779	0.035304	-0.017810	0.000000	0.000000	4.000000	7.000000	1.000000
14593.440257	-0.105574	0.587951	0.002811	81.080200	68.996490	115.581161	0.141229	0.000000	0.278845	0.000000	0.000000	0.000000	0.000959	0.015479	-0.004176	0.000000	0.000000	4.000000	7.000000	1.000000
14593.443591	-0.105574	0.587951	0.002811	81.080200	68.996490	115.581161	0.141229	0.000000	0.278845	0.000000	0.000000	0.000000	0.000959	0.015479	-0.004176	0.000000	0.000000	4.000000	7.000000	1.000000
14593.446924	-0.105574	0.587951	0.002811	81.079758	68.979424	115.561134	0.140533	0.000000	0.278685	0.000000	0.000000	0.000000	0.000959	0.015479	-0.004176	0.000000	0.000000	4.000000	7.000000	1.000000
14593.450257	-0.105574	0.587951	0.002811	81.079758	68.979424	115.561134	0.140533	0.000000	0.278685	0.000000	0.000000	0.000000	0.000959	0.015479	-0.004176	0.000000	0.000000	4.000000	7.000000	1.000000
14593.453591	-0.105547	0.587958	0.002792	81.079758	68.979424	115.561134	0.140533	0.000000	0.278685	0.000000	0.000000	0.000000	0.008155	0.002173	-0.005485	0.000000	0.000000	4.000000	7.000000	1.000000
14593.456924	-0.105547	0.587958	0.002792	81.079758	68.979424	115.561134	0.140533	0.000000	0.278685	0.000000	0.000000	0.000000	0.008155	0.002173	-0.005485	0.000000	0.000000	4.000000	7.000000	1.000000
14593.460257	-0.105547	0.587958	0.002792	81.079758	68.979424	115.561134	0.140533	0.000000	0.278685	0.000000	0.000000	0.000000	0.008155	0.002173	-0.005485	0.000000	0.000000	4.000000	7.000000	1.000000
14593.463591	-0.105547	0.587958	0.002792	81.079758	68.979424	115.561134	0.140533	0.000000	0.278685	0.000000	0.000000	0.000000	0.008155	0.002173	-0.005485	0.000000	0.000000	4.000000	7.000000	1.000000
14593.466924	-0.105499	0.587939	0.002786	81.080177	69.004623	115.581131	0.139619	0.000000	0.277326	0.000000	0.000000	0.000000	0.014226	-0.005558	-0.001894	0.000000	0.000000	4.000000	7.000000	1.000000
14593.470257	-0.105499	0.587939	0.002786	81.080177	69.004623	115.581131	0.139619	0.000000	0.277326	0.000000	0.000000	0.000000	0.014226	-0.005558	-0.001894	0.000000	0.000000	4.000000	7.000000	1.000000
14593.473591	-0.105499	0.587939	0.002786	81.080177	69.004623	115.581131	0.139619	0.000000	0.277326	0.000000	0.000000	0.000000	0.014226	-0.005558	-0.001894	0.000000	0.000000	4.000000	7.000000	1.000000
14593.476924	-0.105499	0.587939	0.002786	81.082314	69.027092	115.599556	0.139303	0.000000	0.274955	0.000000	0.000000	0.000000	0.014226	-0.005558	-0.001894	0.000000	0.000000	4.000000	7.000000	1.000000
14593.480257	-0.105474	0.587921	0.002775	81.082314	69.027092	115.599556	0.139303	0.000000	0.274955	0.000000	0.000000	0.000000	0.007673	-0.005545	-0.003398	0.000000	0.000000	4.000000	7.000000	1.000000
14593.483591	-0.105474	0.587921	0.002775	81.082314	69.027092	115.599556	0.139303	0.000000	0.274955	0.000000	0.000000	0.000000	0.007673	-0.005545	-0.003398	0.000000	0.000000	4.000000	7.000000	1.000000
14593.486924	-0.105474	0.587921	0.002775	81.083221	69.069359	115.639587	0.138737	0.000000	0.273676	0.000000	0.000000	0.000000	0.007673	-0.005545	-0.003398	0.000000	0.000000	4.000000	7.000000	1.000000
14593.490257	-0.105474	0.587921	0.002775	81.083221	69.069359	115.639587	0.138737	0.000000	0.273676	0.000000	0.000000	0.000000	0.007673	-0.005545	-0.003398	0.000000	0.000000	4.000000	7.000000	1.000000
14593.493591	-0.105450	0.587877	0.002770	81.083221	69.069359	115.639587	0.138737	0.000000	0.273676	0.000000	0.000000	0.000000	0.007194	-0.013295	-0.001311	0.000000	0.000000	4.000000	7.000000	1.000000
14593.496924	-0.105450	0.587877	0.002770	81.084099	69.108864	115.679565	0.138737	0.000000	0.273676	0.000000	0.000000	0.000000	0.007194	-0.013295	-0.001311	0.000000	0.000000	4.000000	7.000000	1.000000
14593.500257	-0.105450	0.587877	0.002770	81.084099	69.108864	115.679565	0.138737	0.000000	0.273676	0.000000	0.000000	0.000000	0.007194	-0.013295	-0.001311	0.000000	0.000000	4.000000	7.000000	1.000000
14593.503591	-0.105450	0.587877	0.002770	81.084099	69.108864	115.679565	0.138737	0.000000	0.273676	0.000000	0.000000	0.000000	0.007194	-0.013295	-0.001311	0.000000	0.000000	4.000000	7.000000	1.000000
14593.506924	-0.105447	0.587762	0.002759	81.085381	69.168121	115.739548	0.138518	0.000000	0.272478	0.000000	0.000000	0.000000	0.000813	-0.034323	-0.003543	0.000000	0.000000	4.000000	7.000000	1.000000
14593.510257	-0.105447	0.587762	0.002759	81.085381	69.168121	115.739548	0.138518	0.000000	0.272478	0.000000	0.000000	0.000000	0.000813	-0.034323	-0.003543	0.000000	0.000000	4.000000	7.000000	1.000000
14593.513591	-0.105447	0.587762	0.002759	81.085381	69.168121	115.739548	0.138518	0.000000	0.272478	0.000000	0.000000	0.000000	0.000813	-0.034323	-0.003543	0.000000	0.000000	4.000000	7.000000	1.000000
14593.516924	-0.105447	0.587762	0.002759	81.086632	69.227455	115.791626	0.137928	0.000000	0.272342	0.000000	0.000000	0.000000	0.000813	-0.034323	-0.003543	0.000000	0.000000	4.000000	7.000000	1.000000
14593.520257	-0.105441	0.587699	0.002733	81.086632	69.227455	115.791626	0.137928	0.000000	0.272342	0.000000	0.000000	0.000000	0.001771	-0.018850	-0.007720	0.000000	0.000000	4.000000	7.000000	1.000000
14593.523591	-0.105441	0.587699	0.002733	81.086632	69.227455	115.791626	0.137928	0.000000	0.272342	0.000000	0.000000	0.000000	0.001771	-0.018850	-0.007720	0.000000	0.000000	4.000000	7.000000	1.000000
14593.526924	-0.105441	0.587699	0.002733	81.087120	69.247208	115.811623	0.136641	0.000000	0.272046	0.000000	0.000000	0.000000	0.001771	-0.018850	-0.007720	0.000000	0.000000	4.000000	7.000000	1.000000
14593.530257	-0.105441	0.587699	0.002733	81.087120	69.247208	115.811623	0.136641	0.000000	0.272046	0.000000	0.000000	0.000000	0.001771	-0.018850	-0.007720	0.000000	0.000000	4.000000	7.000000	1.000000
14593.533591	-0.105437	0.587681	0.002716	81.087120	69.247208	115.811623	0.136641	0.000000	0.272046	0.000000	0.000000	0.000000	0.001123	-0.005551	-0.004903	0.000000	0.000000	4.000000	7.000000	1.000000
14593.536924	-0.105437	0.587681	0.002716	81.087532	69.266975	115.831635	0.136641	0.000000	0.272046	0.000000	0.000000	0.000000	0.001123	-0.005551	-0.004903	0.000000	0.000000	4.000000	7.000000	1.000000
14593.540257	-0.105437	0.587681	0.002716	81.087532	69.266975	115.831635	0.136641	0.000000	0.272046	0.000000	0.000000	0.000000	0.001123	-0.005551	-0.004903	0.000000	0.000000	4.000000	7.000000	1.000000
14593.543591	-0.105437	0.587681	0.002716	81.087532	69.266975	115.831635	0.136641	0.000000	0.272046	0.000000	0.000000	0.000000	0.001123	-0.005551	-0.004903	0.000000	0.000000	4.000000	7.000000	1.000000
14593.546924	-0.105435	0.587637	0.002707	81.087982	69.286804	115.851700	0.135824	0.000000	0.271859	0.000000	0.000000	0.000000	0.000646	-0.013301	-0.002820	0.000000	0.000000	4.000000	7.000000	1.000000
14593.550257	-0.105435	0.587637	0.002707	81.087982	69.286804	115.851700	0.135824	0.000000	0.271859	0.000000	0.000000	0.000000	0.000646	-0.013301	-0.002820	0.000000	0.000000	4.000000	7.000000	1.000000
14593.553591	-0.105435	0.587637	0.002707	81.087982	69.286804	115.851700	0.135824	0.000000	0.271859	0.000000	0.000000	0.000000	0.000646	-0.013301	-0.002820	0.000000	0.000000	4.000000	7.000000	1.000000
14593.556924	-0.105435	0.587637	0.002707	81.091354	69.286903	115.848656	0.135354	0.000000	0.271752	0.000000	0.000000	0.000000	0.000646	-0.013301	-0.002820	0.000000	0.000000	4.000000	7.000000	1.000000
14593.560257	-0.105435	0.587637	0.002707	81.091354	69.286903	115.848656	0.135354	0.000000	0.271752	0.000000	0.000000	0.000000	0.000000	0.000002	0.000000	0.000000	0.000000	4.000000	7.000000	1.000000
14593.563591	-0.105435	0.587637	0.002707	81.091354	69.286903	115.848656	0.135354	0.000000	0.271752	0.000000	0.000000	0.000000	0.000000	0.000002	0.000000	0.000000	0.000000	4.000000	7.000000	1.000000
14593.566924	-0.105435	0.587637	0.002707	81.099861	69.287270	115.841156	0.135354	0.000000	0.271752	0.000000	0.000000	0.000000	0.000000	0.000002	0.000000	0.000000	0.000000	4.000000	7.000000	1.000000
14593.570257	-0.105435	0.587637	0.002707	81.099861	69.287270	115.841156	0.135354	0.000000	0.271752	0.000000	0.000000	0.000000	0.000000	0.000002	0.000000	0.000000	0.000000	4.000000	7.000000	1.000000
14593.573591	-0.105430	0.587644	0.002684	81.099861	69.287270	115.841156	0.135354	0.000000	0.271752	0.000000	0.000000	0.000000	0.001602	0.002181	-0.006988	0.000000	0.000000	4.000000	7.000000	1.000000
14593.576924	-0.105430	0.587644	0.002684	81.116440	69.268089	115.806007	0.135354	0.000000	0.271752	0.000000	0.000000	0.000000	0.001602	0.002181	-0.006988	0.000000	0.000000	4.000000	7.000000	1.000000
14593.580257	-0.105430	0.587644	0.002684	81.116440	69.268089	115.806007	0.135354	0.000000	0.271752	0.000000	0.000000	0.000000	0.001602	0.002181	-0.006988	0.000000	0.000000	4.000000	7.000000	1.000000
14593.583591	-0.105430	0.587644	0.002684	81.116440	69.268089	115.806007	0.135354	0.000000	0.271752	0.000000	0.000000	0.000000	0.001602	0.002181	-0.006988	0.000000	0.000000	4.000000	7.000000	1.000000
14593.586924	-0.105405	0.587695	0.002675	81.133018	69.251511	115.770737	0.134189	0.000000	0.271485	0.000000	0.000000	0.000000	0.007505	0.015472	-0.002667	0.000000	0.000000	4.000000	7.000000	1.000000
14593.590257	-0.105405	0.587695	0.002675	81.133018	69.251511	115.770737	0.134189	0.000000	0.271485	0.000000	0.000000	0.000000	0.007505	0.015472	-0.002667	0.000000	0.000000	4.000000	7.000000	1.000000
14593.593591	-0.105405	0.587695	0.002675	81.133018	69.251511	115.770737	0.134189	0.000000	0.271485	0.000000	0.000000	0.000000	0.007505	0.015472	-0.002667	0.000000	0.000000	4.000000	7.000000	1.000000
14593.596924	-0.105405	0.587695	0.002675	81.147919	69.232109	115.736931	0.133745	0.000000	0.270234	0.000000	0.000000	0.000000	0.007505	0.015472	-0.002667	0.000000	0.000000	4.000000	7.000000	1.000000
14593.600257	-0.105403	0.587721	0.002668	81.147919	69.232109	115.736931	0.133745	0.000000	0.270234	0.000000	0.000000	0.000000	0.000477	0.007732	-0.002085	0.000000	0.000000	4.000000	7.000000	1.000000
14593.603591	-0.105403	0.587721	0.002668	81.147919	69.232109	115.736931	0.133745	0.000000	0.270234	0.000000	0.000000	0.000000	0.000477	0.007732	-0.002085	0.000000	0.000000	4.000000	7.000000	1.000000
14593.606924	-0.105403	0.587721	0.002668	81.159378	69.217934	115.706070	0.133397	0.000000	0.270154	0.000000	0.000000	0.000000	0.000477	0.007732	-0.002085	0.000000	0.000000	4.000000	7.000000	1.000000
14593.610257	-0.105403	0.587721	0.002668	81.159378	69.217934	115.706070	0.133397	0.000000	0.270154	0.000000	0.000000	0.000000	0.000477	0.007732	-0.002085	0.000000	0.000000	4.000000	7.000000	1.000000
14593.613591	-0.105352	0.587754	0.002648	81.159378	69.217934	115.706070	0.133397	0.000000	0.270154	0.000000	0.000000	0.000000	0.015176	0.009913	-0.006073	0.000000	0.000000	4.000000	7.000000	1.000000
14593.616924	-0.105352	0.587754	0.002648	81.172562	69.203720	115.673599	0.133397	0.000000	0.270154	0.000000	0.000000	0.000000	0.015176	0.009913	-0.006073	0.000000	0.000000	4.000000	7.000000	1.000000
14593.620257	-0.105352	0.587754	0.002648	81.172562	69.203720	115.673599	0.133397	0.000000	0.270154	0.000000	0.000000	0.000000	0.015176	0.009913	-0.006073	0.000000	0.000000	4.000000	7.000000	1.000000
14593.623591	-0.105352	0.587754	0.002648	81.172562	69.203720	115.673599	0.133397	0.000000	0.270154	0.000000	0.000000	0.000000	0.015176	0.009913	-0.006073	0.000000	0.000000	4.000000	7.000000	1.000000
14593.626924	-0.105264	0.587780	0.002661	81.196342	69.209602	115.652016	0.132385	0.000000	0.267625	0.000000	0.000000	0.000000	0.026671	0.007734	0.003913	0.000000	0.000000	4.000000	7.000000	1.000000
14593.630257	-0.105264	0.587780	0.002661	81.196342	69.209602	115.652016	0.132385	0.000000	0.267625	0.000000	0.000000	0.000000	0.026671	0.007734	0.003913	0.000000	0.000000	4.000000	7.000000	1.000000
14593.633591	-0.105264	0.587780	0.002661	81.196342	69.209602	115.652016	0.132385	0.000000	0.267625	0.000000	0.000000	0.000000	0.026671	0.007734	0.003913	0.000000	0.000000	4.000000	7.000000	1.000000
14593.636924	-0.105264	0.587780	0.002661	81.226959	69.215584	115.624245	0.133037	0.000000	0.263180	0.000000	0.000000	0.000000	0.026671	0.007734	0.003913	0.000000	0.000000	4.000000	7.000000	1.000000
14593.640257	-0.105220	0.587780	0.002671	81.226959	69.215584	115.624245	0.133037	0.000000	0.263180	0.000000	0.000000	0.000000	0.013097	-0.000009	0.002997	0.000000	0.000000	4.000000	7.000000	1.000000
14593.643591	-0.105220	0.587780	0.002671	81.226959	69.215584	115.624245	0.133037	0.000000	0.263180	0.000000	0.000000	0.000000	0.013097	-0.000009	0.002997	0.000000	0.000000	4.000000	7.000000	1.000000
14593.646924	-0.105220	0.587780	0.002671	81.260994	69.221481	115.593246	0.133537	0.000000	0.260997	0.000000	0.000000	0.000000	0.013097	-0.000009	0.002997	0.000000	0.000000	4.000000	7.000000	1.000000
14593.650257	-0.105220	0.587780	0.002671	81.260994	69.221481	115.593246	0.133537	0.000000	0.260997	0.000000	0.000000	0.000000	0.013097	-0.000009	0.002997	0.000000	0.000000	4.000000	7.000000	1.000000
14593.653591	-0.105176	0.587780	0.002681	81.260994	69.221481	115.593246	0.133537	0.000000	0.260997	0.000000	0.000000	0.000000	0.013098	-0.000009	0.002996	0.000000	0.000000	4.000000	7.000000	1.000000
14593.656924	-0.105176	0.587780	0.002681	81.285645	69.270355	115.612411	0.133537	0.000000	0.260997	0.000000	0.000000	0.000000	0.013098	-0.000009	0.002996	0.000000	0.000000	4.000000	7.000000	1.000000
14593.660257	-0.105176	0.587780	0.002681	81.285645	69.270355	115.612411	0.133537	0.000000	0.260997	0.000000	0.000000	0.000000	0.013098	-0.000009	0.002996	0.000000	0.000000	4.000000	7.000000	1.000000
14593.663591	-0.105176	0.587780	0.002681	81.285645	69.270355	115.612411	0.133537	0.000000	0.260997	0.000000	0.000000	0.000000	0.013098	-0.000009	0.002996	0.000000	0.000000	4.000000	7.000000	1.000000
14593.666924	-0.105029	0.587732	0.002638	81.292877	69.298859	115.626701	0.134036	0.000000	0.258814	0.000000	0.000000	0.000000	0.044252	-0.014492	-0.012721	0.000000	0.000000	4.000000	7.000000	1.000000
14593.670257	-0.105029	0.587732	0.002638	81.292877	69.298859	115.626701	0.134036	0.000000	0.258814	0.000000	0.000000	0.000000	0.044252	-0.014492	-0.012721	0.000000	0.000000	4.000000	7.000000	1.000000
14593.673591	-0.105029	0.587732	0.002638	81.292877	69.298859	115.626701	0.134036	0.000000	0.258814	0.000000	0.000000	0.000000	0.044252	-0.014492	-0.012721	0.000000	0.000000	4.000000	7.000000	1.000000
14593.676924	-0.105029	0.587732	0.002638	81.295860	69.365128	115.686661	0.131916	0.000000	0.251438	0.000000	0.000000	0.000000	0.044252	-0.014492	-0.012721	0.000000	0.000000	4.000000	7.000000	1.000000
14593.680257	-0.104969	0.587683	0.002576	81.295860	69.365128	115.686661	0.131916	0.000000	0.251438	0.000000	0.000000	0.000000	0.018054	-0.014492	-0.018714	0.000000	0.000000	4.000000	7.000000	1.000000
14593.683591	-0.104969	0.587683	0.002576	81.295860	69.365128	115.686661	0.131916	0.000000	0.251438	0.000000	0.000000	0.000000	0.018054	-0.014492	-0.018714	0.000000	0.000000	4.000000	7.000000	1.000000
14593.686924	-0.104969	0.587683	0.002576	81.297096	69.431305	115.748100	0.128797	0.000000	0.248429	0.000000	0.000000	0.000000	0.018054	-0.014492	-0.018714	0.000000	0.000000	4.000000	7.000000	1.000000
14593.690257	-0.104969	0.587683	0.002576	81.297096	69.431305	115.748100	0.128797	0.000000	0.248429	0.000000	0.000000	0.000000	0.018054	-0.014492	-0.018714	0.000000	0.000000	4.000000	7.000000	1.000000
14593.693591	-0.104908	0.587635	0.002514	81.297096	69.431305	115.748100	0.128797	0.000000	0.248429	0.000000	0.000000	0.000000	0.018048	-0.014473	-0.018719	0.000000	0.000000	4.000000	7.000000	1.000000
14593.696924	-0.104908	0.587635	0.002514	81.297913	69.474541	115.789101	0.128797	0.000000	0.248429	0.000000	0.000000	0.000000	0.018048	-0.014473	-0.018719	0.000000	0.000000	4.000000	7.000000	1.000000
14593.700257	-0.104908	0.587635	0.002514	81.297913	69.474541	115.789101	0.128797	0.000000	0.248429	0.000000	0.000000	0.000000	0.018048	-0.014473	-0.018719	0.000000	0.000000	4.000000	7.000000	1.000000
14593.703591	-0.104908	0.587635	0.002514	81.297913	69.474541	115.789101	0.128797	0.000000	0.248429	0.000000	0.000000	0.000000	0.018048	-0.014473	-0.018719	0.000000	0.000000	4.000000	7.000000	1.000000
14593.706924	-0.104750	0.587560	0.002324	81.299652	69.566544	115.871155	0.125677	0.000000	0.245421	0.000000	0.000000	0.000000	0.047414	-0.022438	-0.056935	0.000000	0.000000	4.000000	7.000000	1.000000
14593.710257	-0.104750	0.587560	0.002324	81.299652	69.566544	115.871155	0.125677	0.000000	0.245421	0.000000	0.000000	0.000000	-0.000000	0.000003	0.000000	0.000000	0.000000	4.000000	7.000000	1.000000
14593.713591	-0.104750	0.587560	0.002324	81.299652	69.566544	115.871155	0.125677	0.000000	0.245421	0.000000	0.000000	0.000000	-0.000000	0.000003	0.000000	0.000000	0.000000	4.000000	7.000000	1.000000
14593.716924	-0.104750	0.587560	0.002324	81.300850	69.643684	115.932693	0.116188	0.000000	0.237519	0.000000	0.000000	0.000000	-0.000000	0.000003	0.000000	0.000000	0.000000	4.000000	7.000000	1.000000
14593.720257	-0.104750	0.587560	0.002324	81.300850	69.643684	115.932693	0.116188	0.000000	0.237519	0.000000	0.000000	0.000000	-0.000000	0.000003	0.000000	0.000000	0.000000	4.000000	7.000000	1.000000
14593.723591	-0.104594	0.587501	0.002242	81.300850	69.643684	115.932693	0.116188	0.000000	0.237519	0.000000	0.000000	0.000000	0.046920	-0.017849	-0.024677	0.000000	0.000000	4.000000	7.000000	1.000000
14593.726924	-0.104594	0.587501	0.002242	81.304596	69.764305	116.033875	0.116188	0.000000	0.237519	0.000000	0.000000	0.000000	0.046920	-0.017849	-0.024677	0.000000	0.000000	4.000000	7.000000	1.000000
14593.730257	-0.104594	0.587501	0.002242	81.304596	69.764305	116.033875	0.116188	0.000000	0.237519	0.000000	0.000000	0.000000	0.046920	-0.017849	-0.024677	0.000000	0.000000	4.000000	7.000000	1.000000
14593.733591	-0.104594	0.587501	0.002242	81.304596	69.764305	116.033875	0.116188	0.000000	0.237519	0.000000	0.000000	0.000000	0.046920	-0.017849	-0.024677	0.000000	0.000000	4.000000	7.000000	1.000000
14593.736924	-0.104153	0.587385	0.002015	81.319817	69.870934	116.104393	0.112075	0.000000	0.229698	0.000000	0.000000	0.000000	0.132369	-0.034739	-0.067890	0.000000	0.000000	4.000000	7.000000	1.000000
14593.740257	-0.104153	0.587385	0.002015	81.319817	69.870934	116.104393	0.112075	0.000000	0.229698	0.000000	0.000000	0.000000	0.132369	-0.034739	-0.067890	0.000000	0.000000	4.000000	7.000000	1.000000
14593.743591	-0.104153	0.587385	0.002015	81.319817	69.870934	116.104393	0.112075	0.000000	0.229698	0.000000	0.000000	0.000000	0.132369	-0.034739	-0.067890	0.000000	0.000000	4.000000	7.000000	1.000000
14593.746924	-0.104153	0.587385	0.002015	81.352417	70.002312	116.181412	0.100760	0.000000	0.207637	0.000000	0.000000	0.000000	0.132369	-0.034739	-0.067890	0.000000	0.000000	4.000000	7.000000	1.000000
14593.750257	-0.103890	0.587329	0.001866	81.352417	70.002312	116.181412	0.100760	0.000000	0.207637	0.000000	0.000000	0.000000	0.078875	-0.016878	-0.044734	0.000000	0.000000	4.000000	7.000000	1.000000
14593.753591	-0.103890	0.587329	0.001866	81.352417	70.002312	116.181412	0.100760	0.000000	0.207637	0.000000	0.000000	0.000000	0.078875	-0.016878	-0.044734	0.000000	0.000000	4.000000	7.000000	1.000000
14593.756924	-0.103890	0.587329	0.001866	81.421051	70.158142	116.250053	0.093305	0.000000	0.194491	0.000000	0.000000	0.000000	0.078875	-0.016878	-0.044734	0.000000	0.000000	4.000000	7.000000	1.000000
14593.760257	-0.103890	0.587329	0.001866	81.421051	70.158142	116.250053	0.093305	0.000000	0.194491	0.000000	0.000000	0.000000	0.078875	-0.016878	-0.044734	0.000000	0.000000	4.000000	7.000000	1.000000
14593.763591	-0.103618	0.587261	0.001677	81.421051	70.158142	116.250053	0.093305	0.000000	0.194491	0.000000	0.000000	0.000000	0.081521	-0.020249	-0.056702	0.000000	0.000000	4.000000	7.000000	1.000000
14593.766924	-0.103618	0.587261	0.001677	81.527504	70.340057	116.310364	0.093305	0.000000	0.194491	0.000000	0.000000	0.000000	0.081521	-0.020249	-0.056702	0.000000	0.000000	4.000000	7.000000	1.000000
14593.770257	-0.103618	0.587261	0.001677	81.527504	70.340057	116.310364	0.093305	0.000000	0.194491	0.000000	0.000000	0.000000	0.081521	-0.020249	-0.056702	0.000000	0.000000	4.000000	7.000000	1.000000
14593.773591	-0.103618	0.587261	0.001677	81.527504	70.340057	116.310364	0.093305	0.000000	0.194491	0.000000	0.000000	0.000000	0.081521	-0.020249	-0.056702	0.000000	0.000000	4.000000	7.000000	1.000000
14593.776924	-0.103096	0.587111	0.001186	81.644051	70.520409	116.365074	0.083854	0.000000	0.180904	0.000000	0.000000	0.000000	0.156744	-0.045143	-0.147370	0.000000	0.000000	4.000000	7.000000	1.000000
14593.780257	-0.103096	0.587111	0.001186	81.644051	70.520409	116.365074	0.083854	0.000000	0.180904	0.000000	0.000000	0.000000	0.000001	0.000008	0.000000	0.000000	0.000000	4.000000	7.000000	1.000000
14593.783591	-0.103096	0.587111	0.001186	81.644051	70.520409	116.365074	0.083854	0.000000	0.180904	0.000000	0.000000	0.000000	0.000001	0.000008	0.000000	0.000000	0.000000	4.000000	7.000000	1.000000
14593.786924	-0.103096	0.587111	0.001186	81.742195	70.723137	116.459671	0.059293	0.000000	0.154780	0.000000	0.000000	0.000000	0.000001	0.000008	0.000000	0.000000	0.000000	4.000000	7.000000	1.000000
14593.790257	-0.102850	0.587021	0.000907	81.742195	70.723137	116.459671	0.059293	0.000000	0.154780	0.000000	0.000000	0.000000	0.073643	-0.027019	-0.083670	0.000000	0.000000	4.000000	7.000000	1.000000
14593.793591	-0.102850	0.587021	0.000907	81.742195	70.723137	116.459671	0.059293	0.000000	0.154780	0.000000	0.000000	0.000000	0.073643	-0.027019	-0.083670	0.000000	0.000000	4.000000	7.000000	1.000000
14593.796924	-0.102850	0.587021	0.000907	81.796036	70.923347	116.592659	0.045348	0.000000	0.142507	0.000000	0.000000	0.000000	0.073643	-0.027019	-0.083670	0.000000	0.000000	4.000000	7.000000	1.000000
14593.800257	-0.102850	0.587021	0.000907	81.796036	70.923347	116.592659	0.045348	0.000000	0.142507	0.000000	0.000000	0.000000	0.073643	-0.027019	-0.083670	0.000000	0.000000	4.000000	7.000000	1.000000
14593.803591	-0.102621	0.586938	0.000600	81.796036	70.923347	116.592659	0.045348	0.000000	0.142507	0.000000	0.000000	0.000000	0.068634	-0.024902	-0.092197	0.000000	0.000000	4.000000	7.000000	1.000000
14593.806924	-0.102621	0.586938	0.000600	81.807297	71.116348	116.760544	0.045348	0.000000	0.142507	0.000000	0.000000	0.000000	0.068634	-0.024902	-0.092197	0.000000	0.000000	4.000000	7.000000	1.000000
14593.810257	-0.102366	0.586862	0.000274	81.807297	71.116348	116.760544	0.045348	0.000000	0.142507	0.000000	0.000000	0.000000	0.076657	-0.022735	-0.097802	0.000000	0.000000	4.000000	7.000000	1.000000
14593.813591	-0.102366	0.586862	0.000274	81.807297	71.116348	116.760544	0.045348	0.000000	0.142507	0.000000	0.000000	0.000000	0.076657	-0.022735	-0.097802	0.000000	0.000000	4.000000	7.000000	1.000000
14593.816924	-0.102366	0.586862	0.000274	81.811752	71.308655	116.933998	0.013681	0.000000	0.118291	0.000000	0.000000	0.000000	0.076657	-0.022735	-0.097802	0.000000	0.000000	4.000000	7.000000	1.000000
14593.820257	-0.102366	0.586862	0.000274	81.811752	71.308655	116.933998	0.013681	0.000000	0.118291	0.000000	0.000000	0.000000	0.076657	-0.022735	-0.097802	0.000000	0.000000	4.000000	7.000000	1.000000
14593.823591	-0.102158	0.586805	-0.000046	81.811752	71.308655	116.933998	0.013681	0.000000	0.118291	0.000000	0.000000	0.000000	0.062462	-0.017257	-0.095846	0.000000	0.000000	4.000000	7.000000	1.000000
14593.826924	-0.102158	0.586805	-0.000046	81.817390	71.477013	117.084457	0.013681	0.000000	0.118291	0.000000	0.000000	0.000000	0.062462	-0.017257	-0.095846	0.000000	0.000000	4.000000	7.000000	1.000000
14593.830257	-0.102158	0.586805	-0.000046	81.817390	71.477013	117.084457	0.013681	0.000000	0.118291	0.000000	0.000000	0.000000	0.062462	-0.017257	-0.095846	0.000000	0.000000	4.000000	7.000000	1.000000
14593.833591	-0.102158	0.586805	-0.000046	81.817390	71.477013	117.084457	0.013681	0.000000	0.118291	0.000000	0.000000	0.000000	0.062462	-0.017257	-0.095846	0.000000	0.000000	4.000000	7.000000	1.000000
14593.836924	-0.101720	0.586689	-0.000681	81.829849	71.649887	117.230408	-0.002293	0.000000	0.107881	0.000000	0.000000	0.000000	0.131270	-0.034571	-0.190395	0.000000	0.000000	4.000000	7.000000	1.000000
14593.840257	-0.101720	0.586689	-0.000681	81.829849	71.649887	117.230408	-0.002293	0.000000	0.107881	0.000000	0.000000	0.000000	0.000001	-0.000007	-0.000000	0.000000	0.000000	4.000000	7.000000	1.000000
14593.843591	-0.101720	0.586689	-0.000681	81.829849	71.649887	117.230408	-0.002293	0.000000	0.107881	0.000000	0.000000	0.000000	0.000001	-0.000007	-0.000000	0.000000	0.000000	4.000000	7.000000	1.000000
14593.846924	-0.101720	0.586689	-0.000681	81.845291	71.796761	117.352394	-0.034026	0.000000	0.086003	0.000000	0.000000	0.000000	0.000001	-0.000007	-0.000000	0.000000	0.000000	4.000000	7.000000	1.000000
14593.850257	-0.101720	0.586689	-0.000681	81.845291	71.796761	117.352394	-0.034026	0.000000	0.086003	0.000000	0.000000	0.000000	0.000001	-0.000007	-0.000000	0.000000	0.000000	4.000000	7.000000	1.000000
14593.853591	-0.101526	0.586636	-0.000937	81.845291	71.796761	117.352394	-0.034026	0.000000	0.086003	0.000000	0.000000	0.000000	0.058084	-0.016065	-0.077037	0.000000	0.000000	4.000000	7.000000	1.000000
14593.856924	-0.101526	0.586636	-0.000937	81.858742	71.921982	117.454079	-0.034026	0.000000	0.086003	0.000000	0.000000	0.000000	0.058084	-0.016065	-0.077037	0.000000	0.000000	4.000000	7.000000	1.000000
14593.860257	-0.101526	0.586636	-0.000937	81.858742	71.921982	117.454079	-0.034026	0.000000	0.086003	0.000000	0.000000	0.000000	0.058084	-0.016065	-0.077037	0.000000	0.000000	4.000000	7.000000	1.000000
14593.863591	-0.101526	0.586636	-0.000937	81.858742	71.921982	117.454079	-0.034026	0.000000	0.086003	0.000000	0.000000	0.000000	0.058084	-0.016065	-0.077037	0.000000	0.000000	4.000000	7.000000	1.000000
14593.866924	-0.101244	0.586551	-0.001391	81.863342	72.020859	117.539810	-0.046865	0.000000	0.076322	0.000000	0.000000	0.000000	0.084767	-0.025404	-0.136042	0.000000	0.000000	4.000000	7.000000	1.000000
14593.870257	-0.101244	0.586551	-0.001391	81.863342	72.020859	117.539810	-0.046865	0.000000	0.076322	0.000000	0.000000	0.000000	0.084767	-0.025404	-0.136042	0.000000	0.000000	4.000000	7.000000	1.000000
14593.873591	-0.101244	0.586551	-0.001391	81.863342	72.020859	117.539810	-0.046865	0.000000	0.076322	0.000000	0.000000	0.000000	0.084767	-0.025404	-0.136042	0.000000	0.000000	4.000000	7.000000	1.000000
14593.876924	-0.101244	0.586551	-0.001391	81.864532	72.116173	117.627853	-0.069539	0.000000	0.062195	0.000000	0.000000	0.000000	0.084767	-0.025404	-0.136042	0.000000	0.000000	4.000000	7.000000	1.000000
14593.880257	-0.101142	0.586531	-0.001543	81.864532	72.116173	117.627853	-0.069539	0.000000	0.062195	0.000000	0.000000	0.000000	0.030552	-0.005909	-0.045578	0.000000	0.000000	4.000000	7.000000	1.000000
14593.883591	-0.101142	0.586531	-0.001543	81.864532	72.116173	117.627853	-0.069539	0.000000	0.062195	0.000000	0.000000	0.000000	0.030552	-0.005909	-0.045578	0.000000	0.000000	4.000000	7.000000	1.000000
14593.886924	-0.101142	0.586531	-0.001543	81.865417	72.189789	117.693985	-0.077135	0.000000	0.057102	0.000000	0.000000	0.000000	0.030552	-0.005909	-0.045578	0.000000	0.000000	4.000000	7.000000	1.000000
14593.890257	-0.101142	0.586531	-0.001543	81.865417	72.189789	117.693985	-0.077135	0.000000	0.057102	0.000000	0.000000	0.000000	0.030552	-0.005909	-0.045578	0.000000	0.000000	4.000000	7.000000	1.000000
14593.893591	-0.101045	0.586505	-0.001671	81.865417	72.189789	117.693985	-0.077135	0.000000	0.057102	0.000000	0.000000	0.000000	0.028980	-0.008065	-0.038575	0.000000	0.000000	4.000000	7.000000	1.000000
14593.896924	-0.101045	0.586505	-0.001671	81.866264	72.260612	117.760017	-0.077135	0.000000	0.057102	0.000000	0.000000	0.000000	0.028980	-0.008065	-0.038575	0.000000	0.000000	4.000000	7.000000	1.000000
14593.900257	-0.101045	0.586505	-0.001671	81.866264	72.260612	117.760017	-0.077135	0.000000	0.057102	0.000000	0.000000	0.000000	0.028980	-0.008065	-0.038575	0.000000	0.000000	4.000000	7.000000	1.000000
14593.903591	-0.101045	0.586505	-0.001671	81.866264	72.260612	117.760017	-0.077135	0.000000	0.057102	0.000000	0.000000	0.000000	0.028980	-0.008065	-0.038575	0.000000	0.000000	4.000000	7.000000	1.000000
14593.906924	-0.100861	0.586462	-0.001889	81.866844	72.315155	117.804138	-0.083565	0.000000	0.052272	0.000000	0.000000	0.000000	0.055281	-0.012726	-0.065216	0.000000	0.000000	4.000000	7.000000	1.000000
14593.910257	-0.100861	0.586462	-0.001889	81.866844	72.315155	117.804138	-0.083565	0.000000	0.052272	0.000000	0.000000	0.000000	0.055281	-0.012726	-0.065216	0.000000	0.000000	4.000000	7.000000	1.000000
14593.913591	-0.100861	0.586462	-0.001889	81.866844	72.315155	117.804138	-0.083565	0.000000	0.052272	0.000000	0.000000	0.000000	0.055281	-0.012726	-0.065216	0.000000	0.000000	4.000000	7.000000	1.000000
14593.916924	-0.100861	0.586462	-0.001889	81.867378	72.366898	117.848152	-0.094434	0.000000	0.043059	0.000000	0.000000	0.000000	0.055281	-0.012726	-0.065216	0.000000	0.000000	4.000000	7.000000	1.000000
14593.920257	-0.100779	0.586439	-0.001954	81.867378	72.366898	117.848152	-0.094434	0.000000	0.043059	0.000000	0.000000	0.000000	0.024749	-0.006788	-0.019621	0.000000	0.000000	4.000000	7.000000	1.000000
14593.923591	-0.100779	0.586439	-0.001954	81.867378	72.366898	117.848152	-0.094434	0.000000	0.043059	0.000000	0.000000	0.000000	0.024749	-0.006788	-0.019621	0.000000	0.000000	4.000000	7.000000	1.000000
14593.926924	-0.100779	0.586439	-0.001954	81.867950	72.413284	117.892273	-0.097704	0.000000	0.038934	0.000000	0.000000	0.000000	0.024749	-0.006788	-0.019621	0.000000	0.000000	4.000000	7.000000	1.000000
14593.930257	-0.100779	0.586439	-0.001954	81.867950	72.413284	117.892273	-0.097704	0.000000	0.038934	0.000000	0.000000	0.000000	0.024749	-0.006788	-0.019621	0.000000	0.000000	4.000000	7.000000	1.000000
14593.933591	-0.100739	0.586417	-0.002029	81.867950	72.413284	117.892273	-0.097704	0.000000	0.038934	0.000000	0.000000	0.000000	0.011780	-0.006786	-0.022496	0.000000	0.000000	4.000000	7.000000	1.000000
14593.936924	-0.100739	0.586417	-0.002029	81.868248	72.432419	117.914337	-0.097704	0.000000	0.038934	0.000000	0.000000	0.000000	0.011780	-0.006786	-0.022496	0.000000	0.000000	4.000000	7.000000	1.000000
14593.940257	-0.100739	0.586417	-0.002029	81.868248	72.432419	117.914337	-0.097704	0.000000	0.038934	0.000000	0.000000	0.000000	0.011780	-0.006786	-0.022496	0.000000	0.000000	4.000000	7.000000	1.000000
14593.943591	-0.100739	0.586417	-0.002029	81.868248	72.432419	117.914337	-0.097704	0.000000	0.038934	0.000000	0.000000	0.000000	0.011780	-0.006786	-0.022496	0.000000	0.000000	4.000000	7.000000	1.000000
14593.946924	-0.100806	0.586391	-0.002037	81.868248	72.426956	117.914322	-0.101453	0.000000	0.036971	0.000000	0.000000	0.000000	-0.019903	-0.007645	-0.002238	0.000000	0.000000	4.000000	7.000000	1.000000
14593.950257	-0.100806	0.586391	-0.002037	81.868248	72.426956	117.914322	-0.101453	0.000000	0.036971	0.000000	0.000000	0.000000	-0.019903	-0.007645	-0.002238	0.000000	0.000000	4.000000	7.000000	1.000000
14593.953591	-0.100806	0.586391	-0.002037	81.868248	72.426956	117.914322	-0.101453	0.000000	0.036971	0.000000	0.000000	0.000000	-0.019903	-0.007645	-0.002238	0.000000	0.000000	4.000000	7.000000	1.000000
14593.956924	-0.100806	0.586391	-0.002037	81.866264	72.393745	117.893341	-0.101826	0.000000	0.040288	0.000000	0.000000	0.000000	-0.019903	-0.007645	-0.002238	0.000000	0.000000	4.000000	7.000000	1.000000
14593.960257	-0.100928	0.586396	-0.001997	81.866264	72.393745	117.893341	-0.101826	0.000000	0.040288	0.000000	0.000000	0.000000	-0.036618	0.001290	0.011799	0.000000	0.000000	4.000000	7.000000	1.000000
14593.963591	-0.100928	0.586396	-0.001997	81.866264	72.393745	117.893341	-0.101826	0.000000	0.040288	0.000000	0.000000	0.000000	-0.036618	0.001290	0.011799	0.000000	0.000000	4.000000	7.000000	1.000000
14593.966924	-0.100928	0.586396	-0.001997	81.863754	72.314255	117.828377	-0.099860	0.000000	0.046390	0.000000	0.000000	0.000000	-0.036618	0.001290	0.011799	0.000000	0.000000	4.000000	7.000000	1.000000
14593.970257	-0.100928	0.586396	-0.001997	81.863754	72.314255	117.828377	-0.099860	0.000000	0.046390	0.000000	0.000000	0.000000	-0.036618	0.001290	0.011799	0.000000	0.000000	4.000000	7.000000	1.000000
14593.973591	-0.101041	0.586430	-0.001897	81.863754	72.314255	117.828377	-0.099860	0.000000	0.046390	0.000000	0.000000	0.000000	-0.033896	0.010183	0.030139	0.000000	0.000000	4.000000	7.000000	1.000000
14593.976924	-0.101041	0.586430	-0.001897	81.857796	72.239250	117.765587	-0.099860	0.000000	0.046390	0.000000	0.000000	0.000000	-0.033896	0.010183	0.030139	0.000000	0.000000	4.000000	7.000000	1.000000
14593.980257	-0.101041	0.586430	-0.001897	81.857796	72.239250	117.765587	-0.099860	0.000000	0.046390	0.000000	0.000000	0.000000	-0.033896	0.010183	0.030139	0.000000	0.000000	4.000000	7.000000	1.000000
14593.983591	-0.101041	0.586430	-0.001897	81.857796	72.239250	117.765587	-0.099860	0.000000	0.046390	0.000000	0.000000	0.000000	-0.033896	0.010183	0.030139	0.000000	0.000000	4.000000	7.000000	1.000000
14593.986924	-0.101189	0.586509	-0.001637	81.851822	72.169807	117.702927	-0.094837	0.000000	0.052040	0.000000	0.000000	0.000000	-0.044531	0.023776	0.077968	0.000000	0.000000	4.000000	7.000000	1.000000
14593.990257	-0.101189	0.586509	-0.001637	81.851822	72.169807	117.702927	-0.094837	0.000000	0.052040	0.000000	0.000000	0.000000	-0.044531	0.023776	0.077968	0.000000	0.000000	4.000000	7.000000	1.000000
14593.993591	-0.101189	0.586509	-0.001637	81.851822	72.169807	117.702927	-0.094837	0.000000	0.052040	0.000000	0.000000	0.000000	-0.044531	0.023776	0.077968	0.000000	0.000000	4.000000	7.000000	1.000000
14593.996924	-0.101189	0.586509	-0.001637	81.850639	72.085419	117.614944	-0.081842	0.000000	0.059462	0.000000	0.000000	0.000000	-0.044531	0.023776	0.077968	0.000000	0.000000	4.000000	7.000000	1.000000
14594.000257	-0.101198	0.586561	-0.001496	81.850639	72.085419	117.614944	-0.081842	0.000000	0.059462	0.000000	0.000000	0.000000	-0.002577	0.015704	0.042262	0.000000	0.000000	4.000000	7.000000	1.000000
14594.003591	-0.101198	0.586561	-0.001496	81.850639	72.085419	117.614944	-0.081842	0.000000	0.059462	0.000000	0.000000	0.000000	-0.002577	0.015704	0.042262	0.000000	0.000000	4.000000	7.000000	1.000000
14594.006924	-0.101198	0.586561	-0.001496	81.849434	72.003807	117.527000	-0.074799	0.000000	0.059891	0.000000	0.000000	0.000000	-0.002577	0.015704	0.042262	0.000000	0.000000	4.000000	7.000000	1.000000
14594.010257	-0.101198	0.586561	-0.001496	81.849434	72.003807	117.527000	-0.074799	0.000000	0.059891	0.000000	0.000000	0.000000	-0.002577	0.015704	0.042262	0.000000	0.000000	4.000000	7.000000	1.000000
14594.013591	-0.101180	0.586621	-0.001374	81.849434	72.003807	117.527000	-0.074799	0.000000	0.059891	0.000000	0.000000	0.000000	0.005475	0.017839	0.036684	0.000000	0.000000	4.000000	7.000000	1.000000
14594.016924	-0.101180	0.586621	-0.001374	81.848541	71.946686	117.461060	-0.074799	0.000000	0.059891	0.000000	0.000000	0.000000	0.005475	0.017839	0.036684	0.000000	0.000000	4.000000	7.000000	1.000000
14594.020257	-0.101180	0.586621	-0.001374	81.848541	71.946686	117.461060	-0.074799	0.000000	0.059891	0.000000	0.000000	0.000000	0.005475	0.017839	0.036684	0.000000	0.000000	4.000000	7.000000	1.000000
14594.023591	-0.101180	0.586621	-0.001374	81.848541	71.946686	117.461060	-0.074799	0.000000	0.059891	0.000000	0.000000	0.000000	0.005475	0.017839	0.036684	0.000000	0.000000	4.000000	7.000000	1.000000
14594.026924	-0.101038	0.586701	-0.001298	81.847969	71.911400	117.417152	-0.068685	0.000000	0.058978	0.000000	0.000000	0.000000	0.042615	0.024218	0.022836	0.000000	0.000000	4.000000	7.000000	1.000000
14594.030257	-0.101038	0.586701	-0.001298	81.847969	71.911400	117.417152	-0.068685	0.000000	0.058978	0.000000	0.000000	0.000000	0.042615	0.024218	0.022836	0.000000	0.000000	4.000000	7.000000	1.000000
14594.033591	-0.101038	0.586701	-0.001298	81.847969	71.911400	117.417152	-0.068685	0.000000	0.058978	0.000000	0.000000	0.000000	0.042615	0.024218	0.022836	0.000000	0.000000	4.000000	7.000000	1.000000
14594.036924	-0.101038	0.586701	-0.001298	81.849655	71.917198	117.415955	-0.064879	0.000000	0.051876	0.000000	0.000000	0.000000	0.042615	0.024218	0.022836	0.000000	0.000000	4.000000	7.000000	1.000000
14594.040257	-0.101006	0.586716	-0.001340	81.849655	71.917198	117.415955	-0.064879	0.000000	0.051876	0.000000	0.000000	0.000000	0.009600	0.004254	-0.012590	0.000000	0.000000	4.000000	7.000000	1.000000
14594.043591	-0.101006	0.586716	-0.001340	81.849655	71.917198	117.415955	-0.064879	0.000000	0.051876	0.000000	0.000000	0.000000	0.009600	0.004254	-0.012590	0.000000	0.000000	4.000000	7.000000	1.000000
14594.046924	-0.101006	0.586716	-0.001340	81.849655	71.919945	117.415977	-0.066977	0.000000	0.050276	0.000000	0.000000	0.000000	0.009600	0.004254	-0.012590	0.000000	0.000000	4.000000	7.000000	1.000000
14594.050257	-0.101006	0.586716	-0.001340	81.849655	71.919945	117.415977	-0.066977	0.000000	0.050276	0.000000	0.000000	0.000000	0.009600	0.004254	-0.012590	0.000000	0.000000	4.000000	7.000000	1.000000
14594.053591	-0.100990	0.586737	-0.001410	81.849655	71.919945	117.415977	-0.066977	0.000000	0.050276	0.000000	0.000000	0.000000	0.004665	0.006389	-0.021045	0.000000	0.000000	4.000000	7.000000	1.000000
14594.056924	-0.100990	0.586737	-0.001410	81.849945	71.936249	117.437943	-0.066977	0.000000	0.050276	0.000000	0.000000	0.000000	0.004665	0.006389	-0.021045	0.000000	0.000000	4.000000	7.000000	1.000000
14594.060257	-0.100990	0.586737	-0.001410	81.849945	71.936249	117.437943	-0.066977	0.000000	0.050276	0.000000	0.000000	0.000000	0.004665	0.006389	-0.021045	0.000000	0.000000	4.000000	7.000000	1.000000
14594.063591	-0.100990	0.586737	-0.001410	81.849945	71.936249	117.437943	-0.066977	0.000000	0.050276	0.000000	0.000000	0.000000	0.004665	0.006389	-0.021045	0.000000	0.000000	4.000000	7.000000	1.000000
14594.066924	-0.101070	0.586728	-0.001560	81.850258	71.947136	117.459923	-0.070484	0.000000	0.049499	0.000000	0.000000	0.000000	-0.024037	-0.002540	-0.045139	0.000000	0.000000	4.000000	7.000000	1.000000
14594.070257	-0.101070	0.586728	-0.001560	81.850258	71.947136	117.459923	-0.070484	0.000000	0.049499	0.000000	0.000000	0.000000	-0.024037	-0.002540	-0.045139	0.000000	0.000000	4.000000	7.000000	1.000000
14594.073591	-0.101070	0.586728	-0.001560	81.850258	71.947136	117.459923	-0.070484	0.000000	0.049499	0.000000	0.000000	0.000000	-0.024037	-0.002540	-0.045139	0.000000	0.000000	4.000000	7.000000	1.000000
14594.076924	-0.101070	0.586728	-0.001560	81.850273	71.936272	117.459938	-0.078008	0.000000	0.053505	0.000000	0.000000	0.000000	-0.024037	-0.002540	-0.045139	0.000000	0.000000	4.000000	7.000000	1.000000
14594.080257	-0.101189	0.586714	-0.001537	81.850273	71.936272	117.459938	-0.078008	0.000000	0.053505	0.000000	0.000000	0.000000	-0.035559	-0.004249	0.006829	0.000000	0.000000	4.000000	7.000000	1.000000
14594.083591	-0.101189	0.586714	-0.001537	81.850273	71.936272	117.459938	-0.078008	0.000000	0.053505	0.000000	0.000000	0.000000	-0.035559	-0.004249	0.006829	0.000000	0.000000	4.000000	7.000000	1.000000
14594.086924	-0.101189	0.586714	-0.001537	81.850258	71.925362	117.459915	-0.076870	0.000000	0.059431	0.000000	0.000000	0.000000	-0.035559	-0.004249	0.006829	0.000000	0.000000	4.000000	7.000000	1.000000
14594.090257	-0.101189	0.586714	-0.001537	81.850258	71.925362	117.459915	-0.076870	0.000000	0.059431	0.000000	0.000000	0.000000	-0.035559	-0.004249	0.006829	0.000000	0.000000	4.000000	7.000000	1.000000
14594.093591	-0.101269	0.586693	-0.001482	81.850258	71.925362	117.459915	-0.076870	0.000000	0.059431	0.000000	0.000000	0.000000	-0.024142	-0.006383	0.016718	0.000000	0.000000	4.000000	7.000000	1.000000
14594.096924	-0.101269	0.586693	-0.001482	81.850227	71.919930	117.459923	-0.076870	0.000000	0.059431	0.000000	0.000000	0.000000	-0.024142	-0.006383	0.016718	0.000000	0.000000	4.000000	7.000000	1.000000
14594.100257	-0.101269	0.586693	-0.001482	81.850227	71.919930	117.459923	-0.076870	0.000000	0.059431	0.000000	0.000000	0.000000	-0.024142	-0.006383	0.016718	0.000000	0.000000	4.000000	7.000000	1.000000
14594.103591	-0.101269	0.586693	-0.001482	81.850227	71.919930	117.459923	-0.076870	0.000000	0.059431	0.000000	0.000000	0.000000	-0.024142	-0.006383	0.016718	0.000000	0.000000	4.000000	7.000000	1.000000
14594.106924	-0.101384	0.586647	-0.001269	81.849945	71.895454	117.437943	-0.074083	0.000000	0.063455	0.000000	0.000000	0.000000	-0.034605	-0.013623	0.063733	0.000000	0.000000	4.000000	7.000000	1.000000
14594.110257	-0.101384	0.586647	-0.001269	81.849945	71.895454	117.437943	-0.074083	0.000000	0.063455	0.000000	0.000000	0.000000	-0.034605	-0.013623	0.063733	0.000000	0.000000	4.000000	7.000000	1.000000
14594.113591	-0.101384	0.586647	-0.001269	81.849945	71.895454	117.437943	-0.074083	0.000000	0.063455	0.000000	0.000000	0.000000	-0.034605	-0.013623	0.063733	0.000000	0.000000	4.000000	7.000000	1.000000
14594.116924	-0.101384	0.586647	-0.001269	81.849945	71.895454	117.437943	-0.063461	0.000000	0.069223	0.000000	0.000000	0.000000	-0.034605	-0.013623	0.063733	0.000000	0.000000	4.000000	7.000000	1.000000
14594.120257	-0.101405	0.586619	-0.001176	81.849945	71.895454	117.437943	-0.063461	0.000000	0.069223	0.000000	0.000000	0.000000	-0.006237	-0.008530	0.028050	0.000000	0.000000	4.000000	7.000000	1.000000
14594.123591	-0.101405	0.586619	-0.001176	81.849945	71.895454	117.437943	-0.063461	0.000000	0.069223	0.000000	0.000000	0.000000	-0.006237	-0.008530	0.028050	0.000000	0.000000	4.000000	7.000000	1.000000
14594.126924	-0.101405	0.586619	-0.001176	81.849945	71.898132	117.437904	-0.058786	0.000000	0.070262	0.000000	0.000000	0.000000	-0.006237	-0.008530	0.028050	0.000000	0.000000	4.000000	7.000000	1.000000
14594.130257	-0.101405	0.586619	-0.001176	81.849945	71.898132	117.437904	-0.058786	0.000000	0.070262	0.000000	0.000000	0.000000	-0.006237	-0.008530	0.028050	0.000000	0.000000	4.000000	7.000000	1.000000
14594.133591	-0.101399	0.586598	-0.001101	81.849945	71.898132	117.437904	-0.058786	0.000000	0.070262	0.000000	0.000000	0.000000	0.001817	-0.006391	0.022481	0.000000	0.000000	4.000000	7.000000	1.000000
14594.136924	-0.101399	0.586598	-0.001101	81.849960	71.900879	117.437935	-0.058786	0.000000	0.070262	0.000000	0.000000	0.000000	0.001817	-0.006391	0.022481	0.000000	0.000000	4.000000	7.000000	1.000000
14594.140257	-0.101399	0.586598	-0.001101	81.849960	71.900879	117.437935	-0.058786	0.000000	0.070262	0.000000	0.000000	0.000000	0.001817	-0.006391	0.022481	0.000000	0.000000	4.000000	7.000000	1.000000
14594.143591	-0.101399	0.586598	-0.001101	81.849960	71.900879	117.437935	-0.058786	0.000000	0.070262	0.000000	0.000000	0.000000	0.001817	-0.006391	0.022481	0.000000	0.000000	4.000000	7.000000	1.000000
14594.146924	-0.101368	0.586558	-0.001038	81.850227	71.922607	117.459885	-0.055039	0.000000	0.069959	0.000000	0.000000	0.000000	0.009413	-0.011945	0.018981	0.000000	0.000000	4.000000	7.000000	1.000000
14594.150257	-0.101368	0.586558	-0.001038	81.850227	71.922607	117.459885	-0.055039	0.000000	0.069959	0.000000	0.000000	0.000000	0.009413	-0.011945	0.018981	0.000000	0.000000	4.000000	7.000000	1.000000
14594.153591	-0.101368	0.586558	-0.001038	81.850227	71.922607	117.459885	-0.055039	0.000000	0.069959	0.000000	0.000000	0.000000	0.009413	-0.011945	0.018981	0.000000	0.000000	4.000000	7.000000	1.000000
14594.156924	-0.101368	0.586558	-0.001038	81.850540	71.947098	117.481865	-0.051876	0.000000	0.068390	0.000000	0.000000	0.000000	0.009413	-0.011945	0.018981	0.000000	0.000000	4.000000	7.000000	1.000000
14594.160257	-0.101359	0.586547	-0.001077	81.850540	71.947098	117.481865	-0.051876	0.000000	0.068390	0.000000	0.000000	0.000000	0.002658	-0.003388	-0.011954	0.000000	0.000000	4.000000	7.000000	1.000000
14594.163591	-0.101359	0.586547	-0.001077	81.850540	71.947098	117.481865	-0.051876	0.000000	0.068390	0.000000	0.000000	0.000000	0.002658	-0.003388	-0.011954	0.000000	0.000000	4.000000	7.000000	1.000000
14594.166924	-0.101359	0.586547	-0.001077	81.850876	71.968903	117.503899	-0.053868	0.000000	0.067948	0.000000	0.000000	0.000000	0.002658	-0.003388	-0.011954	0.000000	0.000000	4.000000	7.000000	1.000000
14594.170257	-0.101359	0.586547	-0.001077	81.850876	71.968903	117.503899	-0.053868	0.000000	0.067948	0.000000	0.000000	0.000000	0.002658	-0.003388	-0.011954	0.000000	0.000000	4.000000	7.000000	1.000000
14594.173591	-0.101341	0.586524	-0.001157	81.850876	71.968903	117.503899	-0.053868	0.000000	0.067948	0.000000	0.000000	0.000000	0.005313	-0.006783	-0.023910	0.000000	0.000000	4.000000	7.000000	1.000000
14594.176924	-0.101341	0.586524	-0.001157	81.851456	72.015129	117.547859	-0.053868	0.000000	0.067948	0.000000	0.000000	0.000000	0.005313	-0.006783	-0.023910	0.000000	0.000000	4.000000	7.000000	1.000000
14594.180257	-0.101341	0.586524	-0.001157	81.851456	72.015129	117.547859	-0.053868	0.000000	0.067948	0.000000	0.000000	0.000000	0.005313	-0.006783	-0.023910	0.000000	0.000000	4.000000	7.000000	1.000000
14594.183591	-0.101341	0.586524	-0.001157	81.851456	72.015129	117.547859	-0.053868	0.000000	0.067948	0.000000	0.000000	0.000000	0.005313	-0.006783	-0.023910	0.000000	0.000000	4.000000	7.000000	1.000000
14594.186924	-0.101263	0.586548	-0.001304	81.851456	72.017807	117.547806	-0.057853	0.000000	0.067062	0.000000	0.000000	0.000000	0.023433	0.007263	-0.044134	0.000000	0.000000	4.000000	7.000000	1.000000
14594.190257	-0.101263	0.586548	-0.001304	81.851456	72.017807	117.547806	-0.057853	0.000000	0.067062	0.000000	0.000000	0.000000	0.023433	0.007263	-0.044134	0.000000	0.000000	4.000000	7.000000	1.000000
14594.193591	-0.101263	0.586548	-0.001304	81.851456	72.017807	117.547806	-0.057853	0.000000	0.067062	0.000000	0.000000	0.000000	0.023433	0.007263	-0.044134	0.000000	0.000000	4.000000	7.000000	1.000000
14594.196924	-0.101263	0.586548	-0.001304	81.851456	72.020561	117.547844	-0.065209	0.000000	0.063156	0.000000	0.000000	0.000000	0.023433	0.007263	-0.044134	0.000000	0.000000	4.000000	7.000000	1.000000
14594.200257	-0.101226	0.586570	-0.001369	81.851456	72.020561	117.547844	-0.065209	0.000000	0.063156	0.000000	0.000000	0.000000	0.011164	0.006393	-0.019598	0.000000	1.000000	4.000000	7.000000	1.000000
14594.203591	-0.101226	0.586570	-0.001369	81.851456	72.020561	117.547844	-0.065209	0.000000	0.063156	0.000000	0.000000	0.000000	0.011164	0.006393	-0.019598	0.000000	1.000000	4.000000	7.000000	1.000000
