# Supplementary material for: Haptic Guidance Needs to Be Intuitive Not Just Informative to Improve Human Motor Accuracy
Source: PLoS One. 2016 Mar 16;11(3):e0150912. doi: 10.1371/journal.pone.0150912 (PMC4794196; doi:10.1371/journal.pone.0150912)
Supplement: S1 Data — (ZIP) [file pone.0150912.s001.zip › Subject6/exp1_0008.txt]

Time	PosX	PosY	PosZ	RotX	RotY	RotZ	ForceX	ForceY	ForceZ	MomentX	MomentY	MomentZ	VelocityX	VelocityY	VelocityZ	CalibratedWeight	ButtonDown	Condition	Trial	Visual
14596.587386	-0.005747	0.532248	0.253070	84.650566	92.724411	128.988541	4.685579	0.000000	-1.745091	0.000000	0.000000	0.000000	0.000268	0.002383	-0.033180	0.000000	1.000000	4.000000	8.000000	0.000000
14596.590719	-0.005747	0.532248	0.253070	84.650566	92.724411	128.988541	4.685579	0.000000	-1.745091	0.000000	0.000000	0.000000	0.000268	0.002383	-0.033180	0.000000	1.000000	4.000000	8.000000	0.000000
14596.594052	-0.005577	0.532270	0.252912	84.650566	92.724411	128.988541	4.685579	0.000000	-1.745091	0.000000	0.000000	0.000000	0.050949	0.006725	-0.047361	0.000000	1.000000	4.000000	8.000000	0.000000
14596.597386	-0.005577	0.532270	0.252912	84.644012	93.338615	129.454971	4.685579	0.000000	-1.745091	0.000000	0.000000	0.000000	0.050949	0.006725	-0.047361	0.000000	1.000000	4.000000	8.000000	0.000000
14596.600719	-0.003788	0.532358	0.252459	84.644012	93.338615	129.454971	4.685579	0.000000	-1.745091	0.000000	0.000000	0.000000	0.536716	0.026424	-0.135816	0.000000	1.000000	4.000000	8.000000	0.000000
14596.604052	-0.003788	0.532358	0.252459	84.644012	93.338615	129.454971	4.685579	0.000000	-1.745091	0.000000	0.000000	0.000000	0.536716	0.026424	-0.135816	0.000000	1.000000	4.000000	8.000000	0.000000
14596.607386	-0.003788	0.532358	0.252459	84.643906	93.799545	129.798996	4.672212	0.000000	-1.780574	0.000000	0.000000	0.000000	0.536716	0.026424	-0.135816	0.000000	1.000000	4.000000	8.000000	0.000000
14596.610719	-0.002237	0.532330	0.252013	84.643906	93.799545	129.798996	4.672212	0.000000	-1.780574	0.000000	0.000000	0.000000	0.465313	-0.008501	-0.133816	0.000000	1.000000	4.000000	8.000000	0.000000
14596.614052	-0.002237	0.532330	0.252013	84.643906	93.799545	129.798996	4.672212	0.000000	-1.780574	0.000000	0.000000	0.000000	0.465313	-0.008501	-0.133816	0.000000	1.000000	4.000000	8.000000	0.000000
14596.617386	-0.002237	0.532330	0.252013	84.824265	94.215775	130.153595	4.661535	0.000000	-1.808339	0.000000	0.000000	0.000000	0.465313	-0.008501	-0.133816	0.000000	1.000000	4.000000	8.000000	0.000000
14596.620719	-0.000991	0.532692	0.251553	84.824265	94.215775	130.153595	4.661535	0.000000	-1.808339	0.000000	0.000000	0.000000	0.373887	0.108611	-0.138080	0.000000	1.000000	4.000000	8.000000	0.000000
14596.624052	-0.000991	0.532692	0.251553	84.824265	94.215775	130.153595	4.661535	0.000000	-1.808339	0.000000	0.000000	0.000000	0.373887	0.108611	-0.138080	0.000000	1.000000	4.000000	8.000000	0.000000
14596.627386	-0.000991	0.532692	0.251553	85.367645	95.855118	131.406265	4.652593	0.000000	-1.831223	0.000000	0.000000	0.000000	0.373887	0.108611	-0.138080	0.000000	1.000000	4.000000	8.000000	0.000000
14596.630719	0.000893	0.532911	0.250853	85.367645	95.855118	131.406265	4.652593	0.000000	-1.831223	0.000000	0.000000	0.000000	0.564957	0.065642	-0.210100	0.000000	1.000000	4.000000	8.000000	0.000000
14596.634052	0.000893	0.532911	0.250853	85.367645	95.855118	131.406265	4.652593	0.000000	-1.831223	0.000000	0.000000	0.000000	0.564957	0.065642	-0.210100	0.000000	1.000000	4.000000	8.000000	0.000000
14596.637386	0.000893	0.532911	0.250853	86.175766	98.076180	132.976379	4.638859	0.000000	-1.865740	0.000000	0.000000	0.000000	0.564957	0.065642	-0.210100	0.000000	1.000000	4.000000	8.000000	0.000000
14596.640719	0.002805	0.533239	0.249898	86.175766	98.076180	132.976379	4.638859	0.000000	-1.865740	0.000000	0.000000	0.000000	0.573614	0.098474	-0.286540	0.000000	1.000000	4.000000	8.000000	0.000000
14596.644052	0.002805	0.533239	0.249898	86.175766	98.076180	132.976379	4.638859	0.000000	-1.865740	0.000000	0.000000	0.000000	0.573614	0.098474	-0.286540	0.000000	1.000000	4.000000	8.000000	0.000000
14596.647386	0.002805	0.533239	0.249898	87.118805	99.453186	133.650208	4.624006	0.000000	-1.902254	0.000000	0.000000	0.000000	0.573614	0.098474	-0.286540	0.000000	1.000000	4.000000	8.000000	0.000000
14596.650719	0.004577	0.533440	0.248855	87.118805	99.453186	133.650208	4.624006	0.000000	-1.902254	0.000000	0.000000	0.000000	0.531679	0.060316	-0.312794	0.000000	1.000000	4.000000	8.000000	0.000000
14596.654052	0.004577	0.533440	0.248855	87.118805	99.453186	133.650208	4.624006	0.000000	-1.902254	0.000000	0.000000	0.000000	0.531679	0.060316	-0.312794	0.000000	1.000000	4.000000	8.000000	0.000000
14596.657386	0.004577	0.533440	0.248855	88.047859	97.299454	130.810257	4.609529	0.000000	-1.937070	0.000000	0.000000	0.000000	0.531679	0.060316	-0.312794	0.000000	1.000000	4.000000	8.000000	0.000000
14596.660719	0.006645	0.533850	0.247764	88.047859	97.299454	130.810257	4.609529	0.000000	-1.937070	0.000000	0.000000	0.000000	0.620354	0.123031	-0.327218	0.000000	1.000000	4.000000	8.000000	0.000000
14596.664052	0.006645	0.533850	0.247764	88.047859	97.299454	130.810257	4.609529	0.000000	-1.937070	0.000000	0.000000	0.000000	0.620354	0.123031	-0.327218	0.000000	1.000000	4.000000	8.000000	0.000000
14596.667386	0.006645	0.533850	0.247764	88.733902	83.252777	116.181274	4.592633	0.000000	-1.976797	0.000000	0.000000	0.000000	0.620354	0.123031	-0.327218	0.000000	1.000000	4.000000	8.000000	0.000000
14596.670719	0.008705	0.534189	0.246561	88.733902	83.252777	116.181274	4.592633	0.000000	-1.976797	0.000000	0.000000	0.000000	0.618047	0.101575	-0.360866	0.000000	1.000000	4.000000	8.000000	0.000000
14596.674052	0.008705	0.534189	0.246561	88.733902	83.252777	116.181274	4.592633	0.000000	-1.976797	0.000000	0.000000	0.000000	0.618047	0.101575	-0.360866	0.000000	1.000000	4.000000	8.000000	0.000000
14596.677386	0.008705	0.534189	0.246561	88.894119	53.008564	85.538795	4.575085	0.000000	-2.017078	0.000000	0.000000	0.000000	0.618047	0.101575	-0.360866	0.000000	1.000000	4.000000	8.000000	0.000000
14596.680719	0.010856	0.534592	0.245245	88.894119	53.008564	85.538795	4.575085	0.000000	-2.017078	0.000000	0.000000	0.000000	0.645464	0.120914	-0.394873	0.000000	0.000000	4.000000	8.000000	0.000000
14596.684052	0.010856	0.534592	0.245245	88.894119	53.008564	85.538795	4.575085	0.000000	-2.017078	0.000000	0.000000	0.000000	0.645464	0.120914	-0.394873	0.000000	0.000000	4.000000	8.000000	0.000000
14596.687386	0.010856	0.534592	0.245245	88.579071	31.109394	63.395889	4.556153	0.000000	-2.059484	0.000000	0.000000	0.000000	0.645464	0.120914	-0.394873	0.000000	0.000000	4.000000	8.000000	0.000000
14596.690719	0.013066	0.535010	0.243900	88.579071	31.109394	63.395889	4.556153	0.000000	-2.059484	0.000000	0.000000	0.000000	0.662902	0.125464	-0.403599	0.000000	0.000000	4.000000	8.000000	0.000000
14596.694052	0.013066	0.535010	0.243900	88.579071	31.109394	63.395889	4.556153	0.000000	-2.059484	0.000000	0.000000	0.000000	0.662902	0.125464	-0.403599	0.000000	0.000000	4.000000	8.000000	0.000000
14596.697386	0.013066	0.535010	0.243900	88.127380	20.903719	53.104176	4.536274	0.000000	-2.102906	0.000000	0.000000	0.000000	0.662902	0.125464	-0.403599	0.000000	0.000000	4.000000	8.000000	0.000000
14596.700719	0.015100	0.535401	0.242502	88.127380	20.903719	53.104176	4.536274	0.000000	-2.102906	0.000000	0.000000	0.000000	0.610226	0.117434	-0.419255	0.000000	0.000000	4.000000	8.000000	0.000000
14596.704052	0.015100	0.535401	0.242502	88.127380	20.903719	53.104176	4.536274	0.000000	-2.102906	0.000000	0.000000	0.000000	0.610226	0.117434	-0.419255	0.000000	0.000000	4.000000	8.000000	0.000000
14596.707386	0.015100	0.535401	0.242502	87.694542	13.814685	47.161339	4.517026	0.000000	-2.143939	0.000000	0.000000	0.000000	0.610226	0.117434	-0.419255	0.000000	0.000000	4.000000	8.000000	0.000000
14596.710719	0.017057	0.535741	0.241006	87.694542	13.814685	47.161339	4.517026	0.000000	-2.143939	0.000000	0.000000	0.000000	0.587210	0.102051	-0.448923	0.000000	0.000000	4.000000	8.000000	0.000000
14596.714052	0.017057	0.535741	0.241006	87.694542	13.814685	47.161339	4.517026	0.000000	-2.143939	0.000000	0.000000	0.000000	0.587210	0.102051	-0.448923	0.000000	0.000000	4.000000	8.000000	0.000000
14596.717386	0.017057	0.535741	0.241006	87.308266	6.415733	43.960693	4.497560	0.000000	-2.184481	0.000000	0.000000	0.000000	0.587210	0.102051	-0.448923	0.000000	0.000000	4.000000	8.000000	0.000000
14596.720719	0.018807	0.536055	0.239460	87.308266	6.415733	43.960693	4.497560	0.000000	-2.184481	0.000000	0.000000	0.000000	0.524757	0.093953	-0.463881	0.000000	0.000000	4.000000	8.000000	0.000000
14596.724052	0.018807	0.536055	0.239460	87.308266	6.415733	43.960693	4.497560	0.000000	-2.184481	0.000000	0.000000	0.000000	0.524757	0.093953	-0.463881	0.000000	0.000000	4.000000	8.000000	0.000000
14596.727386	0.018807	0.536055	0.239460	86.939125	-2.310658	40.187241	4.479022	0.000000	-2.222244	0.000000	0.000000	0.000000	0.524757	0.093953	-0.463881	0.000000	0.000000	4.000000	8.000000	0.000000
14596.730719	0.020612	0.536379	0.237853	86.939125	-2.310658	40.187241	4.479022	0.000000	-2.222244	0.000000	0.000000	0.000000	0.541725	0.097289	-0.482114	0.000000	0.000000	4.000000	8.000000	0.000000
14596.734052	0.020612	0.536379	0.237853	86.939125	-2.310658	40.187241	4.479022	0.000000	-2.222244	0.000000	0.000000	0.000000	0.541725	0.097289	-0.482114	0.000000	0.000000	4.000000	8.000000	0.000000
14596.737386	0.020612	0.536379	0.237853	86.566414	-10.590039	35.238861	4.459419	0.000000	-2.261322	0.000000	0.000000	0.000000	0.541725	0.097289	-0.482114	0.000000	0.000000	4.000000	8.000000	0.000000
14596.740719	0.022539	0.536655	0.236172	86.566414	-10.590039	35.238861	4.459419	0.000000	-2.261322	0.000000	0.000000	0.000000	0.578075	0.082888	-0.504117	0.000000	0.000000	4.000000	8.000000	0.000000
14596.744052	0.022539	0.536655	0.236172	86.566414	-10.590039	35.238861	4.459419	0.000000	-2.261322	0.000000	0.000000	0.000000	0.578075	0.082888	-0.504117	0.000000	0.000000	4.000000	8.000000	0.000000
14596.747386	0.022539	0.536655	0.236172	86.194092	-16.959127	28.634508	4.438161	0.000000	-2.302766	0.000000	0.000000	0.000000	0.578075	0.082888	-0.504117	0.000000	0.000000	4.000000	8.000000	0.000000
14596.750719	0.024425	0.536912	0.234501	86.194092	-16.959127	28.634508	4.438161	0.000000	-2.302766	0.000000	0.000000	0.000000	0.565543	0.076985	-0.501403	0.000000	0.000000	4.000000	8.000000	0.000000
14596.754052	0.024425	0.536912	0.234501	86.194092	-16.959127	28.634508	4.438161	0.000000	-2.302766	0.000000	0.000000	0.000000	0.565543	0.076985	-0.501403	0.000000	0.000000	4.000000	8.000000	0.000000
14596.757386	0.024425	0.536912	0.234501	85.889862	-20.554293	24.605795	4.416780	0.000000	-2.343512	0.000000	0.000000	0.000000	0.565543	0.076985	-0.501403	0.000000	0.000000	4.000000	8.000000	0.000000
14596.760719	0.026367	0.537111	0.232840	85.889862	-20.554293	24.605795	4.416780	0.000000	-2.343512	0.000000	0.000000	0.000000	0.582645	0.059790	-0.498358	0.000000	0.000000	4.000000	8.000000	0.000000
14596.764052	0.026367	0.537111	0.232840	85.889862	-20.554293	24.605795	4.416780	0.000000	-2.343512	0.000000	0.000000	0.000000	0.582645	0.059790	-0.498358	0.000000	0.000000	4.000000	8.000000	0.000000
14596.767386	0.026367	0.537111	0.232840	85.709740	-21.009214	23.906050	4.394521	0.000000	-2.384992	0.000000	0.000000	0.000000	0.582645	0.059790	-0.498358	0.000000	0.000000	4.000000	8.000000	0.000000
14596.770719	0.028108	0.537227	0.231300	85.709740	-21.009214	23.906050	4.394521	0.000000	-2.384992	0.000000	0.000000	0.000000	0.522462	0.034821	-0.461805	0.000000	0.000000	4.000000	8.000000	0.000000
14596.774052	0.028108	0.537227	0.231300	85.709740	-21.009214	23.906050	4.394521	0.000000	-2.384992	0.000000	0.000000	0.000000	0.522462	0.034821	-0.461805	0.000000	0.000000	4.000000	8.000000	0.000000
14596.777386	0.028108	0.537227	0.231300	85.605507	-19.760710	25.022848	4.373930	0.000000	-2.422548	0.000000	0.000000	0.000000	0.522462	0.034821	-0.461805	0.000000	0.000000	4.000000	8.000000	0.000000
14596.780719	0.029847	0.537336	0.229868	85.605507	-19.760710	25.022848	4.373930	0.000000	-2.422548	0.000000	0.000000	0.000000	0.521558	0.032672	-0.429675	0.000000	0.000000	4.000000	8.000000	0.000000
14596.784052	0.029847	0.537336	0.229868	85.605507	-19.760710	25.022848	4.373930	0.000000	-2.422548	0.000000	0.000000	0.000000	0.521558	0.032672	-0.429675	0.000000	0.000000	4.000000	8.000000	0.000000
14596.787386	0.029847	0.537336	0.229868	85.497543	-18.217035	26.462610	4.353453	0.000000	-2.459156	0.000000	0.000000	0.000000	0.521558	0.032672	-0.429675	0.000000	0.000000	4.000000	8.000000	0.000000
14596.790719	0.031488	0.537387	0.228604	85.497543	-18.217035	26.462610	4.353453	0.000000	-2.459156	0.000000	0.000000	0.000000	0.492388	0.015420	-0.379361	0.000000	0.000000	4.000000	8.000000	0.000000
14596.794052	0.031488	0.537387	0.228604	85.497543	-18.217035	26.462610	4.353453	0.000000	-2.459156	0.000000	0.000000	0.000000	0.492388	0.015420	-0.379361	0.000000	0.000000	4.000000	8.000000	0.000000
14596.797386	0.031488	0.537387	0.228604	85.367691	-16.509991	28.092386	4.334196	0.000000	-2.492939	0.000000	0.000000	0.000000	0.492388	0.015420	-0.379361	0.000000	0.000000	4.000000	8.000000	0.000000
14596.800719	0.032939	0.537539	0.227561	85.367691	-16.509991	28.092386	4.334196	0.000000	-2.492939	0.000000	0.000000	0.000000	0.435200	0.045618	-0.312853	0.000000	0.000000	4.000000	8.000000	0.000000
14596.804052	0.032939	0.537539	0.227561	85.367691	-16.509991	28.092386	4.334196	0.000000	-2.492939	0.000000	0.000000	0.000000	0.435200	0.045618	-0.312853	0.000000	0.000000	4.000000	8.000000	0.000000
14596.807386	0.032939	0.537539	0.227561	85.238068	-14.443952	30.121763	4.317284	0.000000	-2.522114	0.000000	0.000000	0.000000	0.435200	0.045618	-0.312853	0.000000	0.000000	4.000000	8.000000	0.000000
14596.810719	0.034232	0.537656	0.226707	85.238068	-14.443952	30.121763	4.317284	0.000000	-2.522114	0.000000	0.000000	0.000000	0.387956	0.034829	-0.256160	0.000000	0.000000	4.000000	8.000000	0.000000
14596.814052	0.034232	0.537656	0.226707	85.238068	-14.443952	30.121763	4.317284	0.000000	-2.522114	0.000000	0.000000	0.000000	0.387956	0.034829	-0.256160	0.000000	0.000000	4.000000	8.000000	0.000000
14596.817386	0.034232	0.537656	0.226707	85.137794	-11.594280	33.017387	4.302397	0.000000	-2.547425	0.000000	0.000000	0.000000	0.387956	0.034829	-0.256160	0.000000	0.000000	4.000000	8.000000	0.000000
14596.820719	0.035336	0.537811	0.226037	85.137794	-11.594280	33.017387	4.302397	0.000000	-2.547425	0.000000	0.000000	0.000000	0.331362	0.046578	-0.201095	0.000000	0.000000	4.000000	8.000000	0.000000
14596.824052	0.035336	0.537811	0.226037	85.137794	-11.594280	33.017387	4.302397	0.000000	-2.547425	0.000000	0.000000	0.000000	0.331362	0.046578	-0.201095	0.000000	0.000000	4.000000	8.000000	0.000000
14596.827386	0.035336	0.537811	0.226037	85.074745	-7.702459	37.067158	4.289853	0.000000	-2.568493	0.000000	0.000000	0.000000	0.331362	0.046578	-0.201095	0.000000	0.000000	4.000000	8.000000	0.000000
14596.830719	0.036187	0.538002	0.225522	85.074745	-7.702459	37.067158	4.289853	0.000000	-2.568493	0.000000	0.000000	0.000000	0.255246	0.057272	-0.154341	0.000000	0.000000	4.000000	8.000000	0.000000
14596.834052	0.036187	0.538002	0.225522	85.074745	-7.702459	37.067158	4.289853	0.000000	-2.568493	0.000000	0.000000	0.000000	0.255246	0.057272	-0.154341	0.000000	0.000000	4.000000	8.000000	0.000000
14596.837386	0.036187	0.538002	0.225522	85.024330	-2.641138	42.401463	4.280129	0.000000	-2.584665	0.000000	0.000000	0.000000	0.255246	0.057272	-0.154341	0.000000	0.000000	4.000000	8.000000	0.000000
14596.840719	0.036187	0.538002	0.225522	85.024330	-2.641138	42.401463	4.280129	0.000000	-2.584665	0.000000	0.000000	0.000000	0.255246	0.057272	-0.154341	0.000000	0.000000	4.000000	8.000000	0.000000
14596.844052	0.036753	0.538170	0.225157	85.024330	-2.641138	42.401463	4.280129	0.000000	-2.584665	0.000000	0.000000	0.000000	0.169604	0.050590	-0.109577	0.000000	0.000000	4.000000	8.000000	0.000000
14596.847386	0.036753	0.538170	0.225157	84.980034	3.907940	49.366013	4.280129	0.000000	-2.584665	0.000000	0.000000	0.000000	0.169604	0.050590	-0.109577	0.000000	0.000000	4.000000	8.000000	0.000000
14596.850719	0.036999	0.538351	0.224906	84.980034	3.907940	49.366013	4.280129	0.000000	-2.584665	0.000000	0.000000	0.000000	0.073891	0.054038	-0.075123	0.000000	0.000000	4.000000	8.000000	0.000000
14596.854052	0.036999	0.538351	0.224906	84.980034	3.907940	49.366013	4.280129	0.000000	-2.584665	0.000000	0.000000	0.000000	0.073891	0.054038	-0.075123	0.000000	0.000000	4.000000	8.000000	0.000000
14596.857386	0.036999	0.538351	0.224906	84.895813	11.723683	57.722626	4.270155	0.000000	-2.601110	0.000000	0.000000	0.000000	0.073891	0.054038	-0.075123	0.000000	0.000000	4.000000	8.000000	0.000000
14596.860719	0.036999	0.538351	0.224906	84.895813	11.723683	57.722626	4.270155	0.000000	-2.601110	0.000000	0.000000	0.000000	0.073891	0.054038	-0.075123	0.000000	0.000000	4.000000	8.000000	0.000000
14596.864052	0.036957	0.538501	0.224741	84.895813	11.723683	57.722626	4.270155	0.000000	-2.601110	0.000000	0.000000	0.000000	-0.012426	0.045118	-0.049515	0.000000	0.000000	4.000000	8.000000	0.000000
14596.867386	0.036957	0.538501	0.224741	84.711830	19.892570	66.508430	4.270155	0.000000	-2.601110	0.000000	0.000000	0.000000	-0.012426	0.045118	-0.049515	0.000000	0.000000	4.000000	8.000000	0.000000
14596.870719	0.036663	0.538626	0.224693	84.711830	19.892570	66.508430	4.270155	0.000000	-2.601110	0.000000	0.000000	0.000000	-0.088444	0.037430	-0.014632	0.000000	0.000000	4.000000	8.000000	0.000000
14596.874052	0.036663	0.538626	0.224693	84.711830	19.892570	66.508430	4.270155	0.000000	-2.601110	0.000000	0.000000	0.000000	-0.088444	0.037430	-0.014632	0.000000	0.000000	4.000000	8.000000	0.000000
14596.877386	0.036663	0.538626	0.224693	84.407524	27.466429	74.741699	4.271894	0.000000	-2.598253	0.000000	0.000000	0.000000	-0.088444	0.037430	-0.014632	0.000000	0.000000	4.000000	8.000000	0.000000
14596.880719	0.036016	0.538721	0.224732	84.407524	27.466429	74.741699	4.271894	0.000000	-2.598253	0.000000	0.000000	0.000000	-0.194136	0.028569	0.011911	0.000000	0.000000	4.000000	8.000000	0.000000
14596.884052	0.036016	0.538721	0.224732	84.407524	27.466429	74.741699	4.271894	0.000000	-2.598253	0.000000	0.000000	0.000000	-0.194136	0.028569	0.011911	0.000000	0.000000	4.000000	8.000000	0.000000
14596.887386	0.036016	0.538721	0.224732	84.038002	33.589630	81.505440	4.277557	0.000000	-2.588921	0.000000	0.000000	0.000000	-0.194136	0.028569	0.011911	0.000000	0.000000	4.000000	8.000000	0.000000
14596.890719	0.035114	0.538807	0.224869	84.038002	33.589630	81.505440	4.277557	0.000000	-2.588921	0.000000	0.000000	0.000000	-0.270551	0.025885	0.040894	0.000000	0.000000	4.000000	8.000000	0.000000
14596.894052	0.035114	0.538807	0.224869	84.038002	33.589630	81.505440	4.277557	0.000000	-2.588921	0.000000	0.000000	0.000000	-0.270551	0.025885	0.040894	0.000000	0.000000	4.000000	8.000000	0.000000
14596.897386	0.035114	0.538807	0.224869	83.679161	37.949623	86.392632	4.285845	0.000000	-2.575176	0.000000	0.000000	0.000000	-0.270551	0.025885	0.040894	0.000000	0.000000	4.000000	8.000000	0.000000
14596.900719	0.033923	0.538806	0.225078	83.679161	37.949623	86.392632	4.285845	0.000000	-2.575176	0.000000	0.000000	0.000000	-0.357181	-0.000337	0.062914	0.000000	0.000000	4.000000	8.000000	0.000000
14596.904052	0.033923	0.538806	0.225078	83.679161	37.949623	86.392632	4.285845	0.000000	-2.575176	0.000000	0.000000	0.000000	-0.357181	-0.000337	0.062914	0.000000	0.000000	4.000000	8.000000	0.000000
14596.907386	0.033923	0.538806	0.225078	83.374184	40.989056	89.624306	4.296902	0.000000	-2.556684	0.000000	0.000000	0.000000	-0.357181	-0.000337	0.062914	0.000000	0.000000	4.000000	8.000000	0.000000
14596.910719	0.032506	0.538751	0.225320	83.374184	40.989056	89.624306	4.296902	0.000000	-2.556684	0.000000	0.000000	0.000000	-0.425075	-0.016531	0.072430	0.000000	0.000000	4.000000	8.000000	0.000000
14596.914052	0.032506	0.538751	0.225320	83.374184	40.989056	89.624306	4.296902	0.000000	-2.556684	0.000000	0.000000	0.000000	-0.425075	-0.016531	0.072430	0.000000	0.000000	4.000000	8.000000	0.000000
14596.917386	0.032506	0.538751	0.225320	83.103683	43.636501	91.880966	4.309963	0.000000	-2.534605	0.000000	0.000000	0.000000	-0.425075	-0.016531	0.072430	0.000000	0.000000	4.000000	8.000000	0.000000
14596.920719	0.030892	0.538634	0.225525	83.103683	43.636501	91.880966	4.309963	0.000000	-2.534605	0.000000	0.000000	0.000000	-0.484249	-0.035110	0.061498	0.000000	0.000000	4.000000	8.000000	0.000000
14596.924052	0.030892	0.538634	0.225525	83.103683	43.636501	91.880966	4.309963	0.000000	-2.534605	0.000000	0.000000	0.000000	-0.484249	-0.035110	0.061498	0.000000	0.000000	4.000000	8.000000	0.000000
14596.927386	0.030892	0.538634	0.225525	82.862846	46.588989	94.593597	4.324427	0.000000	-2.509848	0.000000	0.000000	0.000000	-0.484249	-0.035110	0.061498	0.000000	0.000000	4.000000	8.000000	0.000000
14596.930719	0.029079	0.538431	0.225645	82.862846	46.588989	94.593597	4.324427	0.000000	-2.509848	0.000000	0.000000	0.000000	-0.543976	-0.061020	0.036130	0.000000	0.000000	4.000000	8.000000	0.000000
14596.934052	0.029079	0.538431	0.225645	82.862846	46.588989	94.593597	4.324427	0.000000	-2.509848	0.000000	0.000000	0.000000	-0.543976	-0.061020	0.036130	0.000000	0.000000	4.000000	8.000000	0.000000
14596.937386	0.029079	0.538431	0.225645	82.619347	50.151653	98.313911	4.340066	0.000000	-2.482704	0.000000	0.000000	0.000000	-0.543976	-0.061020	0.036130	0.000000	0.000000	4.000000	8.000000	0.000000
14596.940719	0.027098	0.538174	0.225641	82.619347	50.151653	98.313911	4.340066	0.000000	-2.482704	0.000000	0.000000	0.000000	-0.594234	-0.076895	-0.001231	0.000000	0.000000	4.000000	8.000000	0.000000
14596.944052	0.027098	0.538174	0.225641	82.619347	50.151653	98.313911	4.340066	0.000000	-2.482704	0.000000	0.000000	0.000000	-0.594234	-0.076895	-0.001231	0.000000	0.000000	4.000000	8.000000	0.000000
14596.947386	0.027098	0.538174	0.225641	82.334763	54.000195	102.325500	4.356434	0.000000	-2.453870	0.000000	0.000000	0.000000	-0.594234	-0.076895	-0.001231	0.000000	0.000000	4.000000	8.000000	0.000000
14596.950719	0.025047	0.537882	0.225489	82.334763	54.000195	102.325500	4.356434	0.000000	-2.453870	0.000000	0.000000	0.000000	-0.615197	-0.087657	-0.045709	0.000000	0.000000	4.000000	8.000000	0.000000
14596.954052	0.025047	0.537882	0.225489	82.334763	54.000195	102.325500	4.356434	0.000000	-2.453870	0.000000	0.000000	0.000000	-0.615197	-0.087657	-0.045709	0.000000	0.000000	4.000000	8.000000	0.000000
14596.957386	0.025047	0.537882	0.225489	82.002327	57.670765	105.831848	4.372631	0.000000	-2.424891	0.000000	0.000000	0.000000	-0.615197	-0.087657	-0.045709	0.000000	0.000000	4.000000	8.000000	0.000000
14596.960719	0.022830	0.537533	0.225176	82.002327	57.670765	105.831848	4.372631	0.000000	-2.424891	0.000000	0.000000	0.000000	-0.665049	-0.104593	-0.093718	0.000000	0.000000	4.000000	8.000000	0.000000
14596.964052	0.022830	0.537533	0.225176	82.002327	57.670765	105.831848	4.372631	0.000000	-2.424891	0.000000	0.000000	0.000000	-0.665049	-0.104593	-0.093718	0.000000	0.000000	4.000000	8.000000	0.000000
14596.967386	0.022830	0.537533	0.225176	81.625435	60.834766	108.551353	4.389420	0.000000	-2.394366	0.000000	0.000000	0.000000	-0.665049	-0.104593	-0.093718	0.000000	0.000000	4.000000	8.000000	0.000000
14596.970719	0.020448	0.537104	0.224655	81.625435	60.834766	108.551353	4.389420	0.000000	-2.394366	0.000000	0.000000	0.000000	-0.714792	-0.128746	-0.156433	0.000000	0.000000	4.000000	8.000000	0.000000
14596.974052	0.020448	0.537104	0.224655	81.625435	60.834766	108.551353	4.389420	0.000000	-2.394366	0.000000	0.000000	0.000000	-0.714792	-0.128746	-0.156433	0.000000	0.000000	4.000000	8.000000	0.000000
14596.977386	0.020448	0.537104	0.224655	81.254341	63.497101	110.690170	4.406608	0.000000	-2.362585	0.000000	0.000000	0.000000	-0.714792	-0.128746	-0.156433	0.000000	0.000000	4.000000	8.000000	0.000000
14596.980719	0.017869	0.536612	0.223904	81.254341	63.497101	110.690170	4.406608	0.000000	-2.362585	0.000000	0.000000	0.000000	-0.773622	-0.147766	-0.225267	0.000000	0.000000	4.000000	8.000000	0.000000
14596.984052	0.017869	0.536612	0.223904	81.254341	63.497101	110.690170	4.406608	0.000000	-2.362585	0.000000	0.000000	0.000000	-0.773622	-0.147766	-0.225267	0.000000	0.000000	4.000000	8.000000	0.000000
14596.987386	0.017869	0.536612	0.223904	80.899879	65.706314	112.491386	4.424389	0.000000	-2.329117	0.000000	0.000000	0.000000	-0.773622	-0.147766	-0.225267	0.000000	0.000000	4.000000	8.000000	0.000000
14596.990719	0.015064	0.536069	0.222869	80.899879	65.706314	112.491386	4.424389	0.000000	-2.329117	0.000000	0.000000	0.000000	-0.841521	-0.162830	-0.310370	0.000000	0.000000	4.000000	8.000000	0.000000
14596.994052	0.015064	0.536069	0.222869	80.899879	65.706314	112.491386	4.424389	0.000000	-2.329117	0.000000	0.000000	0.000000	-0.841521	-0.162830	-0.310370	0.000000	0.000000	4.000000	8.000000	0.000000
14596.997386	0.015064	0.536069	0.222869	80.544518	67.455856	114.064819	4.442822	0.000000	-2.293760	0.000000	0.000000	0.000000	-0.841521	-0.162830	-0.310370	0.000000	0.000000	4.000000	8.000000	0.000000
14597.000719	0.012004	0.535510	0.221510	80.544518	67.455856	114.064819	4.442822	0.000000	-2.293760	0.000000	0.000000	0.000000	-0.917945	-0.167781	-0.407893	0.000000	0.000000	4.000000	8.000000	0.000000
14597.004052	0.012004	0.535510	0.221510	80.544518	67.455856	114.064819	4.442822	0.000000	-2.293760	0.000000	0.000000	0.000000	-0.917945	-0.167781	-0.407893	0.000000	0.000000	4.000000	8.000000	0.000000
14597.007386	0.012004	0.535510	0.221510	80.146111	69.026405	115.548714	4.462024	0.000000	-2.256177	0.000000	0.000000	0.000000	-0.917945	-0.167781	-0.407893	0.000000	0.000000	4.000000	8.000000	0.000000
14597.010719	0.008857	0.534979	0.219879	80.146111	69.026405	115.548714	4.462024	0.000000	-2.256177	0.000000	0.000000	0.000000	-0.944167	-0.159320	-0.489295	0.000000	0.000000	4.000000	8.000000	0.000000
14597.014052	0.008857	0.534979	0.219879	80.146111	69.026405	115.548714	4.462024	0.000000	-2.256177	0.000000	0.000000	0.000000	-0.944167	-0.159320	-0.489295	0.000000	0.000000	4.000000	8.000000	0.000000
14597.017386	0.008857	0.534979	0.219879	79.680183	70.604744	116.724831	4.480924	0.000000	-2.218403	0.000000	0.000000	0.000000	-0.944167	-0.159320	-0.489295	0.000000	0.000000	4.000000	8.000000	0.000000
14597.020719	0.005659	0.534455	0.217958	79.680183	70.604744	116.724831	4.480924	0.000000	-2.218403	0.000000	0.000000	0.000000	-0.959516	-0.157047	-0.576180	0.000000	0.000000	4.000000	8.000000	0.000000
14597.024052	0.005659	0.534455	0.217958	79.680183	70.604744	116.724831	4.480924	0.000000	-2.218403	0.000000	0.000000	0.000000	-0.959516	-0.157047	-0.576180	0.000000	0.000000	4.000000	8.000000	0.000000
14597.027386	0.005659	0.534455	0.217958	79.168747	72.062721	117.588173	4.499217	0.000000	-2.181065	0.000000	0.000000	0.000000	-0.959516	-0.157047	-0.576180	0.000000	0.000000	4.000000	8.000000	0.000000
14597.030719	0.002510	0.534004	0.215821	79.168747	72.062721	117.588173	4.499217	0.000000	-2.181065	0.000000	0.000000	0.000000	-0.944679	-0.135474	-0.641164	0.000000	0.000000	4.000000	8.000000	0.000000
14597.034052	0.002510	0.534004	0.215821	79.168747	72.062721	117.588173	4.499217	0.000000	-2.181065	0.000000	0.000000	0.000000	-0.944679	-0.135474	-0.641164	0.000000	0.000000	4.000000	8.000000	0.000000
14597.037386	0.002510	0.534004	0.215821	78.657089	72.958748	118.172302	4.516431	0.000000	-2.145193	0.000000	0.000000	0.000000	-0.944679	-0.135474	-0.641164	0.000000	0.000000	4.000000	8.000000	0.000000
14597.040719	-0.000715	0.533537	0.213526	78.657089	72.958748	118.172302	4.516431	0.000000	-2.145193	0.000000	0.000000	0.000000	-0.967293	-0.139952	-0.688403	0.000000	0.000000	4.000000	8.000000	0.000000
14597.044052	-0.000715	0.533537	0.213526	78.657089	72.958748	118.172302	4.516431	0.000000	-2.145193	0.000000	0.000000	0.000000	-0.967293	-0.139952	-0.688403	0.000000	0.000000	4.000000	8.000000	0.000000
14597.047386	-0.000715	0.533537	0.213526	78.204453	72.204994	117.390503	4.533843	0.000000	-2.108143	0.000000	0.000000	0.000000	-0.967293	-0.139952	-0.688403	0.000000	0.000000	4.000000	8.000000	0.000000
14597.050719	-0.003916	0.533136	0.211131	78.204453	72.204994	117.390503	4.533843	0.000000	-2.108143	0.000000	0.000000	0.000000	-0.960524	-0.120240	-0.718644	0.000000	0.000000	4.000000	8.000000	0.000000
14597.054052	-0.003916	0.533136	0.211131	78.204453	72.204994	117.390503	4.533843	0.000000	-2.108143	0.000000	0.000000	0.000000	-0.960524	-0.120240	-0.718644	0.000000	0.000000	4.000000	8.000000	0.000000
14597.057386	-0.003916	0.533136	0.211131	77.843430	69.907593	114.958916	4.550898	0.000000	-2.071069	0.000000	0.000000	0.000000	-0.960524	-0.120240	-0.718644	0.000000	0.000000	4.000000	8.000000	0.000000
14597.060719	-0.007158	0.532881	0.208693	77.843430	69.907593	114.958916	4.550898	0.000000	-2.071069	0.000000	0.000000	0.000000	-0.972519	-0.076672	-0.731474	0.000000	0.000000	4.000000	8.000000	0.000000
14597.064052	-0.007158	0.532881	0.208693	77.843430	69.907593	114.958916	4.550898	0.000000	-2.071069	0.000000	0.000000	0.000000	-0.972519	-0.076672	-0.731474	0.000000	0.000000	4.000000	8.000000	0.000000
14597.067386	-0.007158	0.532881	0.208693	77.521935	66.829247	111.535355	4.568330	0.000000	-2.032330	0.000000	0.000000	0.000000	-0.972519	-0.076672	-0.731474	0.000000	0.000000	4.000000	8.000000	0.000000
14597.070719	-0.010375	0.532765	0.206178	77.521935	66.829247	111.535355	4.568330	0.000000	-2.032330	0.000000	0.000000	0.000000	-0.965110	-0.034695	-0.754335	0.000000	0.000000	4.000000	8.000000	0.000000
14597.074052	-0.010375	0.532765	0.206178	77.521935	66.829247	111.535355	4.568330	0.000000	-2.032330	0.000000	0.000000	0.000000	-0.965110	-0.034695	-0.754335	0.000000	0.000000	4.000000	8.000000	0.000000
14597.077386	-0.010375	0.532765	0.206178	77.182793	63.740856	108.201599	4.585495	0.000000	-1.993297	0.000000	0.000000	0.000000	-0.965110	-0.034695	-0.754335	0.000000	0.000000	4.000000	8.000000	0.000000
14597.080719	-0.013410	0.532791	0.203625	77.182793	63.740856	108.201599	4.585495	0.000000	-1.993297	0.000000	0.000000	0.000000	-0.910567	0.007887	-0.766062	0.000000	0.000000	4.000000	8.000000	0.000000
14597.084052	-0.013410	0.532791	0.203625	77.182793	63.740856	108.201599	4.585495	0.000000	-1.993297	0.000000	0.000000	0.000000	-0.910567	0.007887	-0.766062	0.000000	0.000000	4.000000	8.000000	0.000000
14597.087386	-0.013410	0.532791	0.203625	76.844276	60.935131	105.175911	4.601254	0.000000	-1.956644	0.000000	0.000000	0.000000	-0.910567	0.007887	-0.766062	0.000000	0.000000	4.000000	8.000000	0.000000
14597.090719	-0.016233	0.532974	0.201016	76.844276	60.935131	105.175911	4.601254	0.000000	-1.956644	0.000000	0.000000	0.000000	-0.846922	0.054841	-0.782598	0.000000	0.000000	4.000000	8.000000	0.000000
14597.094052	-0.016233	0.532974	0.201016	76.844276	60.935131	105.175911	4.601254	0.000000	-1.956644	0.000000	0.000000	0.000000	-0.846922	0.054841	-0.782598	0.000000	0.000000	4.000000	8.000000	0.000000
14597.097386	-0.016233	0.532974	0.201016	76.556526	58.319347	102.513893	4.615304	0.000000	-1.923270	0.000000	0.000000	0.000000	-0.846922	0.054841	-0.782598	0.000000	0.000000	4.000000	8.000000	0.000000
14597.100719	-0.018941	0.533371	0.198397	76.556526	58.319347	102.513893	4.615304	0.000000	-1.923270	0.000000	0.000000	0.000000	-0.812147	0.119073	-0.785688	0.000000	0.000000	4.000000	8.000000	0.000000
14597.104052	-0.018941	0.533371	0.198397	76.556526	58.319347	102.513893	4.615304	0.000000	-1.923270	0.000000	0.000000	0.000000	-0.812147	0.119073	-0.785688	0.000000	0.000000	4.000000	8.000000	0.000000
14597.107386	-0.018941	0.533371	0.198397	76.404449	55.763920	99.847694	4.628576	0.000000	-1.891105	0.000000	0.000000	0.000000	-0.812147	0.119073	-0.785688	0.000000	0.000000	4.000000	8.000000	0.000000
14597.110719	-0.021377	0.533960	0.195759	76.404449	55.763920	99.847694	4.628576	0.000000	-1.891105	0.000000	0.000000	0.000000	-0.731046	0.176661	-0.791375	0.000000	0.000000	4.000000	8.000000	0.000000
14597.114052	-0.021377	0.533960	0.195759	76.404449	55.763920	99.847694	4.628576	0.000000	-1.891105	0.000000	0.000000	0.000000	-0.731046	0.176661	-0.791375	0.000000	0.000000	4.000000	8.000000	0.000000
14597.117386	-0.021377	0.533960	0.195759	76.343903	53.227226	97.120644	4.639772	0.000000	-1.863468	0.000000	0.000000	0.000000	-0.731046	0.176661	-0.791375	0.000000	0.000000	4.000000	8.000000	0.000000
14597.120719	-0.023606	0.534730	0.193033	76.343903	53.227226	97.120644	4.639772	0.000000	-1.863468	0.000000	0.000000	0.000000	-0.668548	0.231090	-0.817692	0.000000	0.000000	4.000000	8.000000	0.000000
14597.124052	-0.023606	0.534730	0.193033	76.343903	53.227226	97.120644	4.639772	0.000000	-1.863468	0.000000	0.000000	0.000000	-0.668548	0.231090	-0.817692	0.000000	0.000000	4.000000	8.000000	0.000000
14597.127386	-0.023606	0.534730	0.193033	76.359940	50.858448	94.666130	4.649157	0.000000	-1.839930	0.000000	0.000000	0.000000	-0.668548	0.231090	-0.817692	0.000000	0.000000	4.000000	8.000000	0.000000
14597.130719	-0.025658	0.535679	0.190220	76.359940	50.858448	94.666130	4.649157	0.000000	-1.839930	0.000000	0.000000	0.000000	-0.615671	0.284701	-0.844138	0.000000	0.000000	4.000000	8.000000	0.000000
14597.134052	-0.025658	0.535679	0.190220	76.359940	50.858448	94.666130	4.649157	0.000000	-1.839930	0.000000	0.000000	0.000000	-0.615671	0.284701	-0.844138	0.000000	0.000000	4.000000	8.000000	0.000000
14597.137386	-0.025658	0.535679	0.190220	76.508621	49.028576	92.787621	4.656977	0.000000	-1.820045	0.000000	0.000000	0.000000	-0.615671	0.284701	-0.844138	0.000000	0.000000	4.000000	8.000000	0.000000
14597.140719	-0.027596	0.536819	0.187296	76.508621	49.028576	92.787621	4.656977	0.000000	-1.820045	0.000000	0.000000	0.000000	-0.581219	0.342053	-0.877187	0.000000	0.000000	4.000000	8.000000	0.000000
14597.144052	-0.027596	0.536819	0.187296	76.508621	49.028576	92.787621	4.656977	0.000000	-1.820045	0.000000	0.000000	0.000000	-0.581219	0.342053	-0.877187	0.000000	0.000000	4.000000	8.000000	0.000000
14597.147386	-0.027596	0.536819	0.187296	76.842834	48.246666	91.870644	4.663654	0.000000	-1.802867	0.000000	0.000000	0.000000	-0.581219	0.342053	-0.877187	0.000000	0.000000	4.000000	8.000000	0.000000
14597.150719	-0.029508	0.538108	0.184226	76.842834	48.246666	91.870644	4.663654	0.000000	-1.802867	0.000000	0.000000	0.000000	-0.573784	0.386554	-0.920926	0.000000	0.000000	4.000000	8.000000	0.000000
14597.154052	-0.029508	0.538108	0.184226	76.842834	48.246666	91.870644	4.663654	0.000000	-1.802867	0.000000	0.000000	0.000000	-0.573784	0.386554	-0.920926	0.000000	0.000000	4.000000	8.000000	0.000000
14597.157386	-0.029508	0.538108	0.184226	77.207672	47.866528	91.370316	4.669815	0.000000	-1.786849	0.000000	0.000000	0.000000	-0.573784	0.386554	-0.920926	0.000000	0.000000	4.000000	8.000000	0.000000
14597.160719	-0.031430	0.539590	0.181108	77.207672	47.866528	91.370316	4.669815	0.000000	-1.786849	0.000000	0.000000	0.000000	-0.576489	0.444555	-0.935475	0.000000	0.000000	4.000000	8.000000	0.000000
14597.164052	-0.031430	0.539590	0.181108	77.207672	47.866528	91.370316	4.669815	0.000000	-1.786849	0.000000	0.000000	0.000000	-0.576489	0.444555	-0.935475	0.000000	0.000000	4.000000	8.000000	0.000000
14597.167386	-0.031430	0.539590	0.181108	77.477600	47.602890	91.081741	4.676064	0.000000	-1.770431	0.000000	0.000000	0.000000	-0.576489	0.444555	-0.935475	0.000000	0.000000	4.000000	8.000000	0.000000
14597.170719	-0.033390	0.541192	0.177947	77.477600	47.602890	91.081741	4.676064	0.000000	-1.770431	0.000000	0.000000	0.000000	-0.588104	0.480768	-0.948199	0.000000	0.000000	4.000000	8.000000	0.000000
14597.174052	-0.033390	0.541192	0.177947	77.477600	47.602890	91.081741	4.676064	0.000000	-1.770431	0.000000	0.000000	0.000000	-0.588104	0.480768	-0.948199	0.000000	0.000000	4.000000	8.000000	0.000000
14597.177386	-0.033390	0.541192	0.177947	77.600533	47.535587	91.127647	4.682686	0.000000	-1.752842	0.000000	0.000000	0.000000	-0.588104	0.480768	-0.948199	0.000000	0.000000	4.000000	8.000000	0.000000
14597.180719	-0.035331	0.542938	0.174797	77.600533	47.535587	91.127647	4.682686	0.000000	-1.752842	0.000000	0.000000	0.000000	-0.582181	0.523690	-0.945092	0.000000	0.000000	4.000000	8.000000	0.000000
14597.184052	-0.035331	0.542938	0.174797	77.600533	47.535587	91.127647	4.682686	0.000000	-1.752842	0.000000	0.000000	0.000000	-0.582181	0.523690	-0.945092	0.000000	0.000000	4.000000	8.000000	0.000000
14597.187386	-0.035331	0.542938	0.174797	77.626945	47.504036	91.280540	4.689357	0.000000	-1.734914	0.000000	0.000000	0.000000	-0.582181	0.523690	-0.945092	0.000000	0.000000	4.000000	8.000000	0.000000
14597.190719	-0.037253	0.544810	0.171676	77.626945	47.504036	91.280540	4.689357	0.000000	-1.734914	0.000000	0.000000	0.000000	-0.576648	0.561674	-0.936084	0.000000	0.000000	4.000000	8.000000	0.000000
14597.194052	-0.037253	0.544810	0.171676	77.626945	47.504036	91.280540	4.689357	0.000000	-1.734914	0.000000	0.000000	0.000000	-0.576648	0.561674	-0.936084	0.000000	0.000000	4.000000	8.000000	0.000000
14597.197386	-0.037253	0.544810	0.171676	77.645622	47.376961	91.312340	4.696156	0.000000	-1.716428	0.000000	0.000000	0.000000	-0.576648	0.561674	-0.936084	0.000000	0.000000	4.000000	8.000000	0.000000
14597.200719	-0.039130	0.546744	0.168633	77.645622	47.376961	91.312340	4.696156	0.000000	-1.716428	0.000000	0.000000	0.000000	-0.563152	0.580281	-0.912979	0.000000	0.000000	4.000000	8.000000	0.000000
14597.204052	-0.039130	0.546744	0.168633	77.645622	47.376961	91.312340	4.696156	0.000000	-1.716428	0.000000	0.000000	0.000000	-0.563152	0.580281	-0.912979	0.000000	0.000000	4.000000	8.000000	0.000000
14597.207386	-0.039130	0.546744	0.168633	77.675644	47.147820	91.174721	4.702996	0.000000	-1.697596	0.000000	0.000000	0.000000	-0.563152	0.580281	-0.912979	0.000000	0.000000	4.000000	8.000000	0.000000
14597.210719	-0.040845	0.548775	0.165671	77.675644	47.147820	91.174721	4.702996	0.000000	-1.697596	0.000000	0.000000	0.000000	-0.514453	0.609168	-0.888762	0.000000	0.000000	4.000000	8.000000	0.000000
14597.214052	-0.040845	0.548775	0.165671	77.675644	47.147820	91.174721	4.702996	0.000000	-1.697596	0.000000	0.000000	0.000000	-0.514453	0.609168	-0.888762	0.000000	0.000000	4.000000	8.000000	0.000000
14597.217386	-0.040845	0.548775	0.165671	77.746819	46.806343	90.884567	4.708827	0.000000	-1.681354	0.000000	0.000000	0.000000	-0.514453	0.609168	-0.888762	0.000000	0.000000	4.000000	8.000000	0.000000
14597.220719	-0.042605	0.550795	0.162756	77.746819	46.806343	90.884567	4.708827	0.000000	-1.681354	0.000000	0.000000	0.000000	-0.527976	0.605880	-0.874501	0.000000	0.000000	4.000000	8.000000	0.000000
14597.224052	-0.042605	0.550795	0.162756	77.746819	46.806343	90.884567	4.708827	0.000000	-1.681354	0.000000	0.000000	0.000000	-0.527976	0.605880	-0.874501	0.000000	0.000000	4.000000	8.000000	0.000000
14597.227386	-0.042605	0.550795	0.162756	77.871628	46.348572	90.473869	4.715388	0.000000	-1.662864	0.000000	0.000000	0.000000	-0.527976	0.605880	-0.874501	0.000000	0.000000	4.000000	8.000000	0.000000
14597.230719	-0.044349	0.552852	0.159867	77.871628	46.348572	90.473869	4.715388	0.000000	-1.662864	0.000000	0.000000	0.000000	-0.523289	0.617180	-0.866604	0.000000	0.000000	4.000000	8.000000	0.000000
14597.234052	-0.044349	0.552852	0.159867	77.871628	46.348572	90.473869	4.715388	0.000000	-1.662864	0.000000	0.000000	0.000000	-0.523289	0.617180	-0.866604	0.000000	0.000000	4.000000	8.000000	0.000000
14597.237386	-0.044349	0.552852	0.159867	78.023720	45.901878	90.047401	4.722072	0.000000	-1.643788	0.000000	0.000000	0.000000	-0.523289	0.617180	-0.866604	0.000000	0.000000	4.000000	8.000000	0.000000
14597.240719	-0.046076	0.554874	0.156979	78.023720	45.901878	90.047401	4.722072	0.000000	-1.643788	0.000000	0.000000	0.000000	-0.518121	0.606577	-0.866259	0.000000	0.000000	4.000000	8.000000	0.000000
14597.244052	-0.046076	0.554874	0.156979	78.023720	45.901878	90.047401	4.722072	0.000000	-1.643788	0.000000	0.000000	0.000000	-0.518121	0.606577	-0.866259	0.000000	0.000000	4.000000	8.000000	0.000000
14597.247386	-0.046076	0.554874	0.156979	78.154259	45.753490	89.949837	4.728784	0.000000	-1.624378	0.000000	0.000000	0.000000	-0.518121	0.606577	-0.866259	0.000000	0.000000	4.000000	8.000000	0.000000
14597.250719	-0.047847	0.556900	0.154120	78.154259	45.753490	89.949837	4.728784	0.000000	-1.624378	0.000000	0.000000	0.000000	-0.531105	0.607878	-0.857912	0.000000	0.000000	4.000000	8.000000	0.000000
14597.254052	-0.047847	0.556900	0.154120	78.154259	45.753490	89.949837	4.728784	0.000000	-1.624378	0.000000	0.000000	0.000000	-0.531105	0.607878	-0.857912	0.000000	0.000000	4.000000	8.000000	0.000000
14597.257386	-0.047847	0.556900	0.154120	78.228096	46.091881	90.388222	4.736175	0.000000	-1.602701	0.000000	0.000000	0.000000	-0.531105	0.607878	-0.857912	0.000000	0.000000	4.000000	8.000000	0.000000
14597.260719	-0.049660	0.558931	0.151288	78.228096	46.091881	90.388222	4.736175	0.000000	-1.602701	0.000000	0.000000	0.000000	-0.543959	0.609320	-0.849571	0.000000	0.000000	4.000000	8.000000	0.000000
14597.264052	-0.049660	0.558931	0.151288	78.228096	46.091881	90.388222	4.736175	0.000000	-1.602701	0.000000	0.000000	0.000000	-0.543959	0.609320	-0.849571	0.000000	0.000000	4.000000	8.000000	0.000000
14597.267386	-0.049660	0.558931	0.151288	78.288902	46.700211	91.022133	4.744253	0.000000	-1.578626	0.000000	0.000000	0.000000	-0.543959	0.609320	-0.849571	0.000000	0.000000	4.000000	8.000000	0.000000
14597.270719	-0.051458	0.560967	0.148488	78.288902	46.700211	91.022133	4.744253	0.000000	-1.578626	0.000000	0.000000	0.000000	-0.539437	0.610834	-0.839790	0.000000	0.000000	4.000000	8.000000	0.000000
14597.274052	-0.051458	0.560967	0.148488	78.288902	46.700211	91.022133	4.744253	0.000000	-1.578626	0.000000	0.000000	0.000000	-0.539437	0.610834	-0.839790	0.000000	0.000000	4.000000	8.000000	0.000000
14597.277386	-0.051458	0.560967	0.148488	78.306458	47.385265	91.573448	4.752497	0.000000	-1.553631	0.000000	0.000000	0.000000	-0.539437	0.610834	-0.839790	0.000000	0.000000	4.000000	8.000000	0.000000
14597.280719	-0.053189	0.563002	0.145785	78.306458	47.385265	91.573448	4.752497	0.000000	-1.553631	0.000000	0.000000	0.000000	-0.519381	0.610442	-0.811161	0.000000	0.000000	4.000000	8.000000	0.000000
14597.284052	-0.053189	0.563002	0.145785	78.306458	47.385265	91.573448	4.752497	0.000000	-1.553631	0.000000	0.000000	0.000000	-0.519381	0.610442	-0.811161	0.000000	0.000000	4.000000	8.000000	0.000000
14597.287386	-0.053189	0.563002	0.145785	78.296280	48.046257	92.120834	4.760604	0.000000	-1.528611	0.000000	0.000000	0.000000	-0.519381	0.610442	-0.811161	0.000000	0.000000	4.000000	8.000000	0.000000
14597.290719	-0.054830	0.565076	0.143211	78.296280	48.046257	92.120834	4.760604	0.000000	-1.528611	0.000000	0.000000	0.000000	-0.492136	0.622273	-0.772191	0.000000	0.000000	4.000000	8.000000	0.000000
14597.294052	-0.054830	0.565076	0.143211	78.296280	48.046257	92.120834	4.760604	0.000000	-1.528611	0.000000	0.000000	0.000000	-0.492136	0.622273	-0.772191	0.000000	0.000000	4.000000	8.000000	0.000000
14597.297386	-0.054830	0.565076	0.143211	78.294281	48.685036	92.789558	4.768429	0.000000	-1.504021	0.000000	0.000000	0.000000	-0.492136	0.622273	-0.772191	0.000000	0.000000	4.000000	8.000000	0.000000
14597.300719	-0.056348	0.567080	0.140716	78.294281	48.685036	92.789558	4.768429	0.000000	-1.504021	0.000000	0.000000	0.000000	-0.455523	0.600989	-0.748495	0.000000	0.000000	4.000000	8.000000	0.000000
14597.304052	-0.056348	0.567080	0.140716	78.294281	48.685036	92.789558	4.768429	0.000000	-1.504021	0.000000	0.000000	0.000000	-0.455523	0.600989	-0.748495	0.000000	0.000000	4.000000	8.000000	0.000000
14597.307386	-0.056348	0.567080	0.140716	78.322784	49.226608	93.454071	4.775497	0.000000	-1.481427	0.000000	0.000000	0.000000	-0.455523	0.600989	-0.748495	0.000000	0.000000	4.000000	8.000000	0.000000
14597.310719	-0.057718	0.569046	0.138298	78.322784	49.226608	93.454071	4.775497	0.000000	-1.481427	0.000000	0.000000	0.000000	-0.410900	0.590016	-0.725182	0.000000	0.000000	4.000000	8.000000	0.000000
14597.314052	-0.057718	0.569046	0.138298	78.322784	49.226608	93.454071	4.775497	0.000000	-1.481427	0.000000	0.000000	0.000000	-0.410900	0.590016	-0.725182	0.000000	0.000000	4.000000	8.000000	0.000000
14597.317386	-0.057718	0.569046	0.138298	78.377716	49.730019	94.047073	4.781521	0.000000	-1.461867	0.000000	0.000000	0.000000	-0.410900	0.590016	-0.725182	0.000000	0.000000	4.000000	8.000000	0.000000
14597.320719	-0.058879	0.570983	0.135908	78.377716	49.730019	94.047073	4.781521	0.000000	-1.461867	0.000000	0.000000	0.000000	-0.348358	0.581160	-0.717025	0.000000	0.000000	4.000000	8.000000	0.000000
14597.324052	-0.058879	0.570983	0.135908	78.377716	49.730019	94.047073	4.781521	0.000000	-1.461867	0.000000	0.000000	0.000000	-0.348358	0.581160	-0.717025	0.000000	0.000000	4.000000	8.000000	0.000000
14597.327386	-0.058879	0.570983	0.135908	78.440605	50.250221	94.625221	4.785739	0.000000	-1.447998	0.000000	0.000000	0.000000	-0.348358	0.581160	-0.717025	0.000000	0.000000	4.000000	8.000000	0.000000
14597.330719	-0.059948	0.572827	0.133548	78.440605	50.250221	94.625221	4.785739	0.000000	-1.447998	0.000000	0.000000	0.000000	-0.320597	0.552939	-0.708036	0.000000	0.000000	4.000000	8.000000	0.000000
14597.334052	-0.059948	0.572827	0.133548	78.440605	50.250221	94.625221	4.785739	0.000000	-1.447998	0.000000	0.000000	0.000000	-0.320597	0.552939	-0.708036	0.000000	0.000000	4.000000	8.000000	0.000000
14597.337386	-0.059948	0.572827	0.133548	78.534401	50.710342	95.137962	4.789249	0.000000	-1.436345	0.000000	0.000000	0.000000	-0.320597	0.552939	-0.708036	0.000000	0.000000	4.000000	8.000000	0.000000
14597.340719	-0.060949	0.574654	0.131182	78.534401	50.710342	95.137962	4.789249	0.000000	-1.436345	0.000000	0.000000	0.000000	-0.300529	0.548174	-0.709771	0.000000	0.000000	4.000000	8.000000	0.000000
14597.344052	-0.060949	0.574654	0.131182	78.534401	50.710342	95.137962	4.789249	0.000000	-1.436345	0.000000	0.000000	0.000000	-0.300529	0.548174	-0.709771	0.000000	0.000000	4.000000	8.000000	0.000000
14597.347386	-0.060949	0.574654	0.131182	78.661652	51.033169	95.475372	4.792177	0.000000	-1.426548	0.000000	0.000000	0.000000	-0.300529	0.548174	-0.709771	0.000000	0.000000	4.000000	8.000000	0.000000
14597.350719	-0.061970	0.576369	0.128822	78.661652	51.033169	95.475372	4.792177	0.000000	-1.426548	0.000000	0.000000	0.000000	-0.306299	0.514455	-0.708202	0.000000	0.000000	4.000000	8.000000	0.000000
14597.354052	-0.061970	0.576369	0.128822	78.661652	51.033169	95.475372	4.792177	0.000000	-1.426548	0.000000	0.000000	0.000000	-0.306299	0.514455	-0.708202	0.000000	0.000000	4.000000	8.000000	0.000000
14597.357386	-0.061970	0.576369	0.128822	78.781563	51.268478	95.739113	4.795404	0.000000	-1.415662	0.000000	0.000000	0.000000	-0.306299	0.514455	-0.708202	0.000000	0.000000	4.000000	8.000000	0.000000
14597.360719	-0.062982	0.578004	0.126463	78.781563	51.268478	95.739113	4.795404	0.000000	-1.415662	0.000000	0.000000	0.000000	-0.303491	0.490638	-0.707452	0.000000	0.000000	4.000000	8.000000	0.000000
14597.364052	-0.062982	0.578004	0.126463	78.781563	51.268478	95.739113	4.795404	0.000000	-1.415662	0.000000	0.000000	0.000000	-0.303491	0.490638	-0.707452	0.000000	0.000000	4.000000	8.000000	0.000000
14597.367386	-0.062982	0.578004	0.126463	78.842300	51.529037	96.083008	4.798642	0.000000	-1.404647	0.000000	0.000000	0.000000	-0.303491	0.490638	-0.707452	0.000000	0.000000	4.000000	8.000000	0.000000
14597.370719	-0.064012	0.579561	0.124105	78.842300	51.529037	96.083008	4.798642	0.000000	-1.404647	0.000000	0.000000	0.000000	-0.308988	0.467037	-0.707422	0.000000	0.000000	4.000000	8.000000	0.000000
14597.374052	-0.064012	0.579561	0.124105	78.842300	51.529037	96.083008	4.798642	0.000000	-1.404647	0.000000	0.000000	0.000000	-0.308988	0.467037	-0.707422	0.000000	0.000000	4.000000	8.000000	0.000000
14597.377386	-0.064012	0.579561	0.124105	78.858887	51.686985	96.356651	4.802171	0.000000	-1.392535	0.000000	0.000000	0.000000	-0.308988	0.467037	-0.707422	0.000000	0.000000	4.000000	8.000000	0.000000
14597.380719	-0.065036	0.581079	0.121781	78.858887	51.686985	96.356651	4.802171	0.000000	-1.392535	0.000000	0.000000	0.000000	-0.307187	0.455523	-0.697289	0.000000	0.000000	4.000000	8.000000	0.000000
14597.384052	-0.065036	0.581079	0.121781	78.858887	51.686985	96.356651	4.802171	0.000000	-1.392535	0.000000	0.000000	0.000000	-0.307187	0.455523	-0.697289	0.000000	0.000000	4.000000	8.000000	0.000000
14597.387386	-0.065036	0.581079	0.121781	78.859238	51.635857	96.396988	4.805848	0.000000	-1.379791	0.000000	0.000000	0.000000	-0.307187	0.455523	-0.697289	0.000000	0.000000	4.000000	8.000000	0.000000
14597.390719	-0.066002	0.582548	0.119519	78.859238	51.635857	96.396988	4.805848	0.000000	-1.379791	0.000000	0.000000	0.000000	-0.289794	0.440729	-0.678563	0.000000	0.000000	4.000000	8.000000	0.000000
14597.394052	-0.066002	0.582548	0.119519	78.859238	51.635857	96.396988	4.805848	0.000000	-1.379791	0.000000	0.000000	0.000000	-0.289794	0.440729	-0.678563	0.000000	0.000000	4.000000	8.000000	0.000000
14597.397386	-0.066002	0.582548	0.119519	78.843094	51.400986	96.195351	4.809213	0.000000	-1.368018	0.000000	0.000000	0.000000	-0.289794	0.440729	-0.678563	0.000000	0.000000	4.000000	8.000000	0.000000
14597.400719	-0.066940	0.583989	0.117333	78.843094	51.400986	96.195351	4.809213	0.000000	-1.368018	0.000000	0.000000	0.000000	-0.281435	0.432191	-0.656003	0.000000	0.000000	4.000000	8.000000	0.000000
14597.404052	-0.066940	0.583989	0.117333	78.843094	51.400986	96.195351	4.809213	0.000000	-1.368018	0.000000	0.000000	0.000000	-0.281435	0.432191	-0.656003	0.000000	0.000000	4.000000	8.000000	0.000000
14597.407386	-0.066940	0.583989	0.117333	78.823257	51.150604	95.850235	4.812610	0.000000	-1.356019	0.000000	0.000000	0.000000	-0.281435	0.432191	-0.656003	0.000000	0.000000	4.000000	8.000000	0.000000
14597.410719	-0.067769	0.585351	0.115223	78.823257	51.150604	95.850235	4.812610	0.000000	-1.356019	0.000000	0.000000	0.000000	-0.248584	0.408579	-0.632741	0.000000	0.000000	4.000000	8.000000	0.000000
14597.414052	-0.067769	0.585351	0.115223	78.823257	51.150604	95.850235	4.812610	0.000000	-1.356019	0.000000	0.000000	0.000000	-0.248584	0.408579	-0.632741	0.000000	0.000000	4.000000	8.000000	0.000000
14597.417386	-0.067769	0.585351	0.115223	78.803261	50.889244	95.463020	4.815158	0.000000	-1.346944	0.000000	0.000000	0.000000	-0.248584	0.408579	-0.632741	0.000000	0.000000	4.000000	8.000000	0.000000
14597.420719	-0.068517	0.586687	0.113198	78.803261	50.889244	95.463020	4.815158	0.000000	-1.346944	0.000000	0.000000	0.000000	-0.224644	0.400752	-0.607676	0.000000	0.000000	4.000000	8.000000	0.000000
14597.424052	-0.068517	0.586687	0.113198	78.803261	50.889244	95.463020	4.815158	0.000000	-1.346944	0.000000	0.000000	0.000000	-0.224644	0.400752	-0.607676	0.000000	0.000000	4.000000	8.000000	0.000000
14597.427386	-0.068517	0.586687	0.113198	78.783157	50.625729	95.211975	4.817163	0.000000	-1.339752	0.000000	0.000000	0.000000	-0.224644	0.400752	-0.607676	0.000000	0.000000	4.000000	8.000000	0.000000
14597.430719	-0.069350	0.587966	0.111244	78.783157	50.625729	95.211975	4.817163	0.000000	-1.339752	0.000000	0.000000	0.000000	-0.249928	0.383838	-0.586149	0.000000	0.000000	4.000000	8.000000	0.000000
14597.434052	-0.069350	0.587966	0.111244	78.783157	50.625729	95.211975	4.817163	0.000000	-1.339752	0.000000	0.000000	0.000000	-0.249928	0.383838	-0.586149	0.000000	0.000000	4.000000	8.000000	0.000000
14597.437386	-0.069350	0.587966	0.111244	78.766563	50.392315	95.084099	4.820390	0.000000	-1.328097	0.000000	0.000000	0.000000	-0.249928	0.383838	-0.586149	0.000000	0.000000	4.000000	8.000000	0.000000
14597.440719	-0.070236	0.589182	0.109328	78.766563	50.392315	95.084099	4.820390	0.000000	-1.328097	0.000000	0.000000	0.000000	-0.265676	0.364760	-0.574646	0.000000	0.000000	4.000000	8.000000	0.000000
14597.444052	-0.070236	0.589182	0.109328	78.766563	50.392315	95.084099	4.820390	0.000000	-1.328097	0.000000	0.000000	0.000000	-0.265676	0.364760	-0.574646	0.000000	0.000000	4.000000	8.000000	0.000000
14597.447386	-0.070236	0.589182	0.109328	78.749657	50.196190	94.998581	4.824411	0.000000	-1.313414	0.000000	0.000000	0.000000	-0.265676	0.364760	-0.574646	0.000000	0.000000	4.000000	8.000000	0.000000
14597.450719	-0.071095	0.590355	0.107477	78.749657	50.196190	94.998581	4.824411	0.000000	-1.313414	0.000000	0.000000	0.000000	-0.257807	0.351890	-0.555532	0.000000	0.000000	4.000000	8.000000	0.000000
14597.454052	-0.071095	0.590355	0.107477	78.749657	50.196190	94.998581	4.824411	0.000000	-1.313414	0.000000	0.000000	0.000000	-0.257807	0.351890	-0.555532	0.000000	0.000000	4.000000	8.000000	0.000000
14597.457386	-0.071095	0.590355	0.107477	78.740768	50.306332	95.221581	4.828434	0.000000	-1.298550	0.000000	0.000000	0.000000	-0.257807	0.351890	-0.555532	0.000000	0.000000	4.000000	8.000000	0.000000
14597.460719	-0.071901	0.591466	0.105678	78.740768	50.306332	95.221581	4.828434	0.000000	-1.298550	0.000000	0.000000	0.000000	-0.241552	0.333345	-0.539686	0.000000	0.000000	4.000000	8.000000	0.000000
14597.464052	-0.071901	0.591466	0.105678	78.740768	50.306332	95.221581	4.828434	0.000000	-1.298550	0.000000	0.000000	0.000000	-0.241552	0.333345	-0.539686	0.000000	0.000000	4.000000	8.000000	0.000000
14597.467386	-0.071901	0.591466	0.105678	78.754128	50.984264	96.010437	4.832099	0.000000	-1.284842	0.000000	0.000000	0.000000	-0.241552	0.333345	-0.539686	0.000000	0.000000	4.000000	8.000000	0.000000
14597.470719	-0.072648	0.592507	0.103895	78.754128	50.984264	96.010437	4.832099	0.000000	-1.284842	0.000000	0.000000	0.000000	-0.224102	0.312360	-0.534777	0.000000	0.000000	4.000000	8.000000	0.000000
14597.474052	-0.072648	0.592507	0.103895	78.754128	50.984264	96.010437	4.832099	0.000000	-1.284842	0.000000	0.000000	0.000000	-0.224102	0.312360	-0.534777	0.000000	0.000000	4.000000	8.000000	0.000000
14597.477386	-0.072648	0.592507	0.103895	78.807220	52.068268	97.174797	4.835240	0.000000	-1.272970	0.000000	0.000000	0.000000	-0.224102	0.312360	-0.534777	0.000000	0.000000	4.000000	8.000000	0.000000
14597.480719	-0.073285	0.593530	0.102144	78.807220	52.068268	97.174797	4.835240	0.000000	-1.272970	0.000000	0.000000	0.000000	-0.191200	0.306764	-0.525348	0.000000	0.000000	4.000000	8.000000	0.000000
14597.484052	-0.073285	0.593530	0.102144	78.807220	52.068268	97.174797	4.835240	0.000000	-1.272970	0.000000	0.000000	0.000000	-0.191200	0.306764	-0.525348	0.000000	0.000000	4.000000	8.000000	0.000000
14597.487386	-0.073285	0.593530	0.102144	78.891739	53.154648	98.279236	4.837289	0.000000	-1.265160	0.000000	0.000000	0.000000	-0.191200	0.306764	-0.525348	0.000000	0.000000	4.000000	8.000000	0.000000
14597.490719	-0.073861	0.594474	0.100373	78.891739	53.154648	98.279236	4.837289	0.000000	-1.265160	0.000000	0.000000	0.000000	-0.172740	0.283274	-0.531264	0.000000	0.000000	4.000000	8.000000	0.000000
14597.494052	-0.073861	0.594474	0.100373	78.891739	53.154648	98.279236	4.837289	0.000000	-1.265160	0.000000	0.000000	0.000000	-0.172740	0.283274	-0.531264	0.000000	0.000000	4.000000	8.000000	0.000000
14597.497386	-0.073861	0.594474	0.100373	78.966934	54.152775	99.267097	4.838616	0.000000	-1.260077	0.000000	0.000000	0.000000	-0.172740	0.283274	-0.531264	0.000000	0.000000	4.000000	8.000000	0.000000
14597.500719	-0.074458	0.595411	0.098595	78.966934	54.152775	99.267097	4.838616	0.000000	-1.260077	0.000000	0.000000	0.000000	-0.179040	0.281027	-0.533550	0.000000	0.000000	4.000000	8.000000	0.000000
14597.504052	-0.074458	0.595411	0.098595	78.966934	54.152775	99.267097	4.838616	0.000000	-1.260077	0.000000	0.000000	0.000000	-0.179040	0.281027	-0.533550	0.000000	0.000000	4.000000	8.000000	0.000000
14597.507386	-0.074458	0.595411	0.098595	79.025352	54.963478	100.045135	4.840212	0.000000	-1.253932	0.000000	0.000000	0.000000	-0.179040	0.281027	-0.533550	0.000000	0.000000	4.000000	8.000000	0.000000
14597.510719	-0.075020	0.596320	0.096801	79.025352	54.963478	100.045135	4.840212	0.000000	-1.253932	0.000000	0.000000	0.000000	-0.168879	0.272812	-0.538175	0.000000	0.000000	4.000000	8.000000	0.000000
14597.514052	-0.075020	0.596320	0.096801	79.025352	54.963478	100.045135	4.840212	0.000000	-1.253932	0.000000	0.000000	0.000000	-0.168879	0.272812	-0.538175	0.000000	0.000000	4.000000	8.000000	0.000000
14597.517386	-0.075020	0.596320	0.096801	79.068832	55.586174	100.566948	4.840034	0.000000	-1.248977	0.000000	0.000000	0.000000	-0.168879	0.272812	-0.538175	0.000000	0.000000	4.000000	8.000000	0.000000
14597.520719	-0.075584	0.597201	0.095048	79.068832	55.586174	100.566948	4.840034	0.000000	-1.248977	0.000000	0.000000	0.000000	-0.169093	0.264271	-0.525894	0.000000	0.000000	4.000000	8.000000	0.000000
14597.524052	-0.075584	0.597201	0.095048	79.068832	55.586174	100.566948	4.840034	0.000000	-1.248977	0.000000	0.000000	0.000000	-0.169093	0.264271	-0.525894	0.000000	0.000000	4.000000	8.000000	0.000000
14597.527386	-0.075584	0.597201	0.095048	79.092430	55.972244	100.790405	4.752385	0.000000	-1.220795	0.000000	0.000000	0.000000	-0.169093	0.264271	-0.525894	0.000000	0.000000	4.000000	8.000000	0.000000
14597.530719	-0.076177	0.598074	0.093347	79.092430	55.972244	100.790405	4.752385	0.000000	-1.220795	0.000000	0.000000	0.000000	-0.177828	0.261861	-0.510152	0.000000	0.000000	4.000000	8.000000	0.000000
14597.534052	-0.076177	0.598074	0.093347	79.092430	55.972244	100.790405	4.752385	0.000000	-1.220795	0.000000	0.000000	0.000000	-0.177828	0.261861	-0.510152	0.000000	0.000000	4.000000	8.000000	0.000000
14597.537386	-0.076177	0.598074	0.093347	79.086906	56.105701	100.842422	4.667359	0.000000	-1.191157	0.000000	0.000000	0.000000	-0.177828	0.261861	-0.510152	0.000000	0.000000	4.000000	8.000000	0.000000
14597.540719	-0.076826	0.598909	0.091703	79.086906	56.105701	100.842422	4.667359	0.000000	-1.191157	0.000000	0.000000	0.000000	-0.194716	0.250568	-0.493158	0.000000	0.000000	4.000000	8.000000	0.000000
14597.544052	-0.076826	0.598909	0.091703	79.086906	56.105701	100.842422	4.667359	0.000000	-1.191157	0.000000	0.000000	0.000000	-0.194716	0.250568	-0.493158	0.000000	0.000000	4.000000	8.000000	0.000000
14597.547386	-0.076826	0.598909	0.091703	79.042229	56.048363	100.841057	4.585166	0.000000	-1.158704	0.000000	0.000000	0.000000	-0.194716	0.250568	-0.493158	0.000000	0.000000	4.000000	8.000000	0.000000
14597.550719	-0.077504	0.599738	0.090112	79.042229	56.048363	100.841057	4.585166	0.000000	-1.158704	0.000000	0.000000	0.000000	-0.203449	0.248525	-0.477322	0.000000	0.000000	4.000000	8.000000	0.000000
14597.554052	-0.077504	0.599738	0.090112	79.042229	56.048363	100.841057	4.585166	0.000000	-1.158704	0.000000	0.000000	0.000000	-0.203449	0.248525	-0.477322	0.000000	0.000000	4.000000	8.000000	0.000000
14597.557386	-0.077504	0.599738	0.090112	78.955719	55.996315	100.863853	4.505613	0.000000	-1.124796	0.000000	0.000000	0.000000	-0.203449	0.248525	-0.477322	0.000000	0.000000	4.000000	8.000000	0.000000
14597.560719	-0.078219	0.600510	0.088627	78.955719	55.996315	100.863853	4.505613	0.000000	-1.124796	0.000000	0.000000	0.000000	-0.214478	0.231547	-0.445574	0.000000	0.000000	4.000000	8.000000	0.000000
14597.564052	-0.078219	0.600510	0.088627	78.955719	55.996315	100.863853	4.505613	0.000000	-1.124796	0.000000	0.000000	0.000000	-0.214478	0.231547	-0.445574	0.000000	0.000000	4.000000	8.000000	0.000000
14597.567386	-0.078219	0.600510	0.088627	78.842728	55.969398	100.781929	4.431351	0.000000	-1.089049	0.000000	0.000000	0.000000	-0.214478	0.231547	-0.445574	0.000000	0.000000	4.000000	8.000000	0.000000
14597.570719	-0.078938	0.601276	0.087199	78.842728	55.969398	100.781929	4.431351	0.000000	-1.089049	0.000000	0.000000	0.000000	-0.215579	0.229999	-0.428495	0.000000	0.000000	4.000000	8.000000	0.000000
14597.574052	-0.078938	0.601276	0.087199	78.842728	55.969398	100.781929	4.431351	0.000000	-1.089049	0.000000	0.000000	0.000000	-0.215579	0.229999	-0.428495	0.000000	0.000000	4.000000	8.000000	0.000000
14597.577386	-0.078938	0.601276	0.087199	78.718750	55.964745	100.586166	4.359934	0.000000	-1.053120	0.000000	0.000000	0.000000	-0.215579	0.229999	-0.428495	0.000000	0.000000	4.000000	8.000000	0.000000
14597.580719	-0.079742	0.601998	0.085847	78.718750	55.964745	100.586166	4.359934	0.000000	-1.053120	0.000000	0.000000	0.000000	-0.241313	0.216568	-0.405628	0.000000	0.000000	4.000000	8.000000	0.000000
14597.584052	-0.079742	0.601998	0.085847	78.718750	55.964745	100.586166	4.359934	0.000000	-1.053120	0.000000	0.000000	0.000000	-0.241313	0.216568	-0.405628	0.000000	0.000000	4.000000	8.000000	0.000000
14597.587386	-0.079742	0.601998	0.085847	78.598297	55.932835	100.488258	4.292330	0.000000	-1.012901	0.000000	0.000000	0.000000	-0.241313	0.216568	-0.405628	0.000000	0.000000	4.000000	8.000000	0.000000
14597.590719	-0.080631	0.602706	0.084563	78.598297	55.932835	100.488258	4.292330	0.000000	-1.012901	0.000000	0.000000	0.000000	-0.266681	0.212372	-0.385126	0.000000	0.000000	4.000000	8.000000	0.000000
14597.594052	-0.080631	0.602706	0.084563	78.598297	55.932835	100.488258	4.292330	0.000000	-1.012901	0.000000	0.000000	0.000000	-0.266681	0.212372	-0.385126	0.000000	0.000000	4.000000	8.000000	0.000000
14597.597386	-0.080631	0.602706	0.084563	78.493179	55.958332	100.666656	4.228142	0.000000	-0.968454	0.000000	0.000000	0.000000	-0.266681	0.212372	-0.385126	0.000000	0.000000	4.000000	8.000000	0.000000
14597.600719	-0.081582	0.603391	0.083374	78.493179	55.958332	100.666656	4.228142	0.000000	-0.968454	0.000000	0.000000	0.000000	-0.285370	0.205420	-0.356708	0.000000	0.000000	4.000000	8.000000	0.000000
14597.604052	-0.081582	0.603391	0.083374	78.493179	55.958332	100.666656	4.228142	0.000000	-0.968454	0.000000	0.000000	0.000000	-0.285370	0.205420	-0.356708	0.000000	0.000000	4.000000	8.000000	0.000000
14597.607386	-0.081582	0.603391	0.083374	78.409660	56.216728	101.019119	4.168691	0.000000	-0.920892	0.000000	0.000000	0.000000	-0.285370	0.205420	-0.356708	0.000000	0.000000	4.000000	8.000000	0.000000
14597.610719	-0.082643	0.604013	0.082242	78.409660	56.216728	101.019119	4.168691	0.000000	-0.920892	0.000000	0.000000	0.000000	-0.318169	0.186693	-0.339523	0.000000	0.000000	4.000000	8.000000	0.000000
14597.614052	-0.082643	0.604013	0.082242	78.409660	56.216728	101.019119	4.168691	0.000000	-0.920892	0.000000	0.000000	0.000000	-0.318169	0.186693	-0.339523	0.000000	0.000000	4.000000	8.000000	0.000000
14597.617386	-0.082643	0.604013	0.082242	78.343819	56.993816	101.693108	4.112103	0.000000	-0.867864	0.000000	0.000000	0.000000	-0.318169	0.186693	-0.339523	0.000000	0.000000	4.000000	8.000000	0.000000
14597.620719	-0.083816	0.604644	0.081189	78.343819	56.993816	101.693108	4.112103	0.000000	-0.867864	0.000000	0.000000	0.000000	-0.351941	0.189105	-0.315969	0.000000	0.000000	4.000000	8.000000	0.000000
14597.624052	-0.083816	0.604644	0.081189	78.343819	56.993816	101.693108	4.112103	0.000000	-0.867864	0.000000	0.000000	0.000000	-0.351941	0.189105	-0.315969	0.000000	0.000000	4.000000	8.000000	0.000000
14597.627386	-0.083816	0.604644	0.081189	78.249222	58.196423	102.752441	4.059442	0.000000	-0.809207	0.000000	0.000000	0.000000	-0.351941	0.189105	-0.315969	0.000000	0.000000	4.000000	8.000000	0.000000
14597.630719	-0.085032	0.605263	0.080271	78.249222	58.196423	102.752441	4.059442	0.000000	-0.809207	0.000000	0.000000	0.000000	-0.364952	0.185862	-0.275322	0.000000	0.000000	4.000000	8.000000	0.000000
14597.634052	-0.085032	0.605263	0.080271	78.249222	58.196423	102.752441	4.059442	0.000000	-0.809207	0.000000	0.000000	0.000000	-0.364952	0.185862	-0.275322	0.000000	0.000000	4.000000	8.000000	0.000000
14597.637386	-0.085032	0.605263	0.080271	78.112854	59.658985	104.281174	4.013555	0.000000	-0.748382	0.000000	0.000000	0.000000	-0.364952	0.185862	-0.275322	0.000000	0.000000	4.000000	8.000000	0.000000
14597.640719	-0.086242	0.605873	0.079497	78.112854	59.658985	104.281174	4.013555	0.000000	-0.748382	0.000000	0.000000	0.000000	-0.362960	0.182888	-0.232244	0.000000	0.000000	4.000000	8.000000	0.000000
14597.644052	-0.086242	0.605873	0.079497	78.112854	59.658985	104.281174	4.013555	0.000000	-0.748382	0.000000	0.000000	0.000000	-0.362960	0.182888	-0.232244	0.000000	0.000000	4.000000	8.000000	0.000000
14597.647386	-0.086242	0.605873	0.079497	77.961403	61.249348	106.095177	3.974848	0.000000	-0.687888	0.000000	0.000000	0.000000	-0.362960	0.182888	-0.232244	0.000000	0.000000	4.000000	8.000000	0.000000
14597.650719	-0.087449	0.606493	0.078881	77.961403	61.249348	106.095177	3.974848	0.000000	-0.687888	0.000000	0.000000	0.000000	-0.362038	0.186088	-0.184699	0.000000	0.000000	4.000000	8.000000	0.000000
14597.654052	-0.087449	0.606493	0.078881	77.961403	61.249348	106.095177	3.974848	0.000000	-0.687888	0.000000	0.000000	0.000000	-0.362038	0.186088	-0.184699	0.000000	0.000000	4.000000	8.000000	0.000000
14597.657386	-0.087449	0.606493	0.078881	77.844597	62.835083	107.748268	3.944065	0.000000	-0.627549	0.000000	0.000000	0.000000	-0.362038	0.186088	-0.184699	0.000000	0.000000	4.000000	8.000000	0.000000
14597.660719	-0.088648	0.607114	0.078387	77.844597	62.835083	107.748268	3.944065	0.000000	-0.627549	0.000000	0.000000	0.000000	-0.359623	0.186397	-0.148363	0.000000	0.000000	4.000000	8.000000	0.000000
14597.664052	-0.088648	0.607114	0.078387	77.844597	62.835083	107.748268	3.944065	0.000000	-0.627549	0.000000	0.000000	0.000000	-0.359623	0.186397	-0.148363	0.000000	0.000000	4.000000	8.000000	0.000000
14597.667386	-0.088648	0.607114	0.078387	77.816483	64.453522	109.297310	3.919337	0.000000	-0.567611	0.000000	0.000000	0.000000	-0.359623	0.186397	-0.148363	0.000000	0.000000	4.000000	8.000000	0.000000
14597.670719	-0.089786	0.607717	0.078007	77.816483	64.453522	109.297310	3.919337	0.000000	-0.567611	0.000000	0.000000	0.000000	-0.341496	0.180782	-0.113838	0.000000	0.000000	4.000000	8.000000	0.000000
14597.674052	-0.089786	0.607717	0.078007	77.816483	64.453522	109.297310	3.919337	0.000000	-0.567611	0.000000	0.000000	0.000000	-0.341496	0.180782	-0.113838	0.000000	0.000000	4.000000	8.000000	0.000000
14597.677386	-0.089786	0.607717	0.078007	77.850922	66.066750	110.831177	3.900364	0.000000	-0.510695	0.000000	0.000000	0.000000	-0.341496	0.180782	-0.113838	0.000000	0.000000	4.000000	8.000000	0.000000
14597.680719	-0.090933	0.608320	0.077685	77.850922	66.066750	110.831177	3.900364	0.000000	-0.510695	0.000000	0.000000	0.000000	-0.344157	0.181037	-0.096724	0.000000	0.000000	4.000000	8.000000	0.000000
14597.684052	-0.090933	0.608320	0.077685	77.850922	66.066750	110.831177	3.900364	0.000000	-0.510695	0.000000	0.000000	0.000000	-0.344157	0.181037	-0.096724	0.000000	0.000000	4.000000	8.000000	0.000000
14597.687386	-0.090933	0.608320	0.077685	77.873077	67.704994	112.377823	3.884243	0.000000	-0.453336	0.000000	0.000000	0.000000	-0.344157	0.181037	-0.096724	0.000000	0.000000	4.000000	8.000000	0.000000
14597.690719	-0.091992	0.608915	0.077460	77.873077	67.704994	112.377823	3.884243	0.000000	-0.453336	0.000000	0.000000	0.000000	-0.317659	0.178479	-0.067556	0.000000	0.000000	4.000000	8.000000	0.000000
14597.694052	-0.091992	0.608915	0.077460	77.873077	67.704994	112.377823	3.884243	0.000000	-0.453336	0.000000	0.000000	0.000000	-0.317659	0.178479	-0.067556	0.000000	0.000000	4.000000	8.000000	0.000000
14597.697386	-0.091992	0.608915	0.077460	77.889992	69.232689	113.822792	3.872984	0.000000	-0.400393	0.000000	0.000000	0.000000	-0.317659	0.178479	-0.067556	0.000000	0.000000	4.000000	8.000000	0.000000
14597.700719	-0.093057	0.609521	0.077269	77.889992	69.232689	113.822792	3.872984	0.000000	-0.400393	0.000000	0.000000	0.000000	-0.319412	0.181682	-0.057188	0.000000	0.000000	4.000000	8.000000	0.000000
14597.704052	-0.093057	0.609521	0.077269	77.889992	69.232689	113.822792	3.872984	0.000000	-0.400393	0.000000	0.000000	0.000000	-0.319412	0.181682	-0.057188	0.000000	0.000000	4.000000	8.000000	0.000000
14597.707386	-0.093057	0.609521	0.077269	77.907417	70.571396	115.054756	3.863453	0.000000	-0.347157	0.000000	0.000000	0.000000	-0.319412	0.181682	-0.057188	0.000000	0.000000	4.000000	8.000000	0.000000
14597.710719	-0.094102	0.610137	0.077117	77.907417	70.571396	115.054756	3.863453	0.000000	-0.347157	0.000000	0.000000	0.000000	-0.313617	0.184925	-0.045503	0.000000	0.000000	4.000000	8.000000	0.000000
14597.714052	-0.094102	0.610137	0.077117	77.907417	70.571396	115.054756	3.863453	0.000000	-0.347157	0.000000	0.000000	0.000000	-0.313617	0.184925	-0.045503	0.000000	0.000000	4.000000	8.000000	0.000000
14597.717386	-0.094102	0.610137	0.077117	77.933105	71.751076	116.197395	3.855869	0.000000	-0.294888	0.000000	0.000000	0.000000	-0.313617	0.184925	-0.045503	0.000000	0.000000	4.000000	8.000000	0.000000
14597.720719	-0.095129	0.610765	0.077005	77.933105	71.751076	116.197395	3.855869	0.000000	-0.294888	0.000000	0.000000	0.000000	-0.307892	0.188192	-0.033803	0.000000	0.000000	4.000000	8.000000	0.000000
14597.724052	-0.095129	0.610765	0.077005	77.933105	71.751076	116.197395	3.855869	0.000000	-0.294888	0.000000	0.000000	0.000000	-0.307892	0.188192	-0.033803	0.000000	0.000000	4.000000	8.000000	0.000000
14597.727386	-0.095129	0.610765	0.077005	77.975281	72.733200	117.174492	3.850235	0.000000	-0.243572	0.000000	0.000000	0.000000	-0.307892	0.188192	-0.033803	0.000000	0.000000	4.000000	8.000000	0.000000
14597.730719	-0.096112	0.611373	0.076944	77.975281	72.733200	117.174492	3.850235	0.000000	-0.243572	0.000000	0.000000	0.000000	-0.295067	0.182619	-0.018233	0.000000	0.000000	4.000000	8.000000	0.000000
14597.734052	-0.096112	0.611373	0.076944	77.975281	72.733200	117.174492	3.850235	0.000000	-0.243572	0.000000	0.000000	0.000000	-0.295067	0.182619	-0.018233	0.000000	0.000000	4.000000	8.000000	0.000000
14597.737386	-0.096112	0.611373	0.076944	78.034058	73.584000	117.948738	3.847196	0.000000	-0.194394	0.000000	0.000000	0.000000	-0.295067	0.182619	-0.018233	0.000000	0.000000	4.000000	8.000000	0.000000
14597.740719	-0.096976	0.611993	0.076941	78.034058	73.584000	117.948738	3.847196	0.000000	-0.194394	0.000000	0.000000	0.000000	-0.259050	0.185958	-0.000937	0.000000	0.000000	4.000000	8.000000	0.000000
14597.744052	-0.096976	0.611993	0.076941	78.034058	73.584000	117.948738	3.847196	0.000000	-0.194394	0.000000	0.000000	0.000000	-0.259050	0.185958	-0.000937	0.000000	0.000000	4.000000	8.000000	0.000000
14597.747386	-0.096976	0.611993	0.076941	78.099030	74.315582	118.560913	3.847040	0.000000	-0.151219	0.000000	0.000000	0.000000	-0.259050	0.185958	-0.000937	0.000000	0.000000	4.000000	8.000000	0.000000
14597.750719	-0.096976	0.611993	0.076941	78.099030	74.315582	118.560913	3.847040	0.000000	-0.151219	0.000000	0.000000	0.000000	-0.259050	0.185958	-0.000937	0.000000	0.000000	4.000000	8.000000	0.000000
14597.754052	-0.097734	0.612623	0.076931	78.099030	74.315582	118.560913	3.847040	0.000000	-0.151219	0.000000	0.000000	0.000000	-0.227398	0.188901	-0.002843	0.000000	0.000000	4.000000	8.000000	0.000000
14597.757386	-0.097734	0.612623	0.076931	78.193214	75.049202	119.173264	3.847040	0.000000	-0.151219	0.000000	0.000000	0.000000	-0.227398	0.188901	-0.002843	0.000000	0.000000	4.000000	8.000000	0.000000
14597.760719	-0.098358	0.613242	0.076906	78.193214	75.049202	119.173264	3.847040	0.000000	-0.151219	0.000000	0.000000	0.000000	-0.187322	0.185763	-0.007532	0.000000	0.000000	4.000000	8.000000	0.000000
14597.764052	-0.098358	0.613242	0.076906	78.193214	75.049202	119.173264	3.847040	0.000000	-0.151219	0.000000	0.000000	0.000000	-0.187322	0.185763	-0.007532	0.000000	0.000000	4.000000	8.000000	0.000000
14597.767386	-0.098358	0.613242	0.076906	78.347267	75.779198	119.782890	3.845311	0.000000	-0.082099	0.000000	0.000000	0.000000	-0.187322	0.185763	-0.007532	0.000000	0.000000	4.000000	8.000000	0.000000
14597.770719	-0.098358	0.613242	0.076906	78.347267	75.779198	119.782890	3.845311	0.000000	-0.082099	0.000000	0.000000	0.000000	-0.187322	0.185763	-0.007532	0.000000	0.000000	4.000000	8.000000	0.000000
14597.774052	-0.098878	0.613841	0.076884	78.347267	75.779198	119.782890	3.845311	0.000000	-0.082099	0.000000	0.000000	0.000000	-0.156076	0.179784	-0.006647	0.000000	0.000000	4.000000	8.000000	0.000000
14597.777386	-0.098878	0.613841	0.076884	78.560570	76.498428	120.337502	3.845311	0.000000	-0.082099	0.000000	0.000000	0.000000	-0.156076	0.179784	-0.006647	0.000000	0.000000	4.000000	8.000000	0.000000
14597.780719	-0.099330	0.614429	0.076773	78.560570	76.498428	120.337502	3.845311	0.000000	-0.082099	0.000000	0.000000	0.000000	-0.135437	0.176134	-0.033247	0.000000	0.000000	4.000000	8.000000	0.000000
14597.784052	-0.099330	0.614429	0.076773	78.560570	76.498428	120.337502	3.845311	0.000000	-0.082099	0.000000	0.000000	0.000000	-0.135437	0.176134	-0.033247	0.000000	0.000000	4.000000	8.000000	0.000000
14597.787386	-0.099330	0.614429	0.076773	78.809631	77.148552	120.815804	3.838662	0.000000	-0.033514	0.000000	0.000000	0.000000	-0.135437	0.176134	-0.033247	0.000000	0.000000	4.000000	8.000000	0.000000
14597.790719	-0.099330	0.614429	0.076773	78.809631	77.148552	120.815804	3.838662	0.000000	-0.033514	0.000000	0.000000	0.000000	-0.135437	0.176134	-0.033247	0.000000	0.000000	4.000000	8.000000	0.000000
14597.794052	-0.099746	0.614984	0.076615	78.809631	77.148552	120.815804	3.838662	0.000000	-0.033514	0.000000	0.000000	0.000000	-0.124883	0.166775	-0.047537	0.000000	0.000000	4.000000	8.000000	0.000000
14597.797386	-0.099746	0.614984	0.076615	79.051933	77.724335	121.225288	3.838662	0.000000	-0.033514	0.000000	0.000000	0.000000	-0.124883	0.166775	-0.047537	0.000000	0.000000	4.000000	8.000000	0.000000
14597.800719	-0.100100	0.615539	0.076405	79.051933	77.724335	121.225288	3.838662	0.000000	-0.033514	0.000000	0.000000	0.000000	-0.106226	0.166273	-0.062894	0.000000	0.000000	4.000000	8.000000	0.000000
14597.804052	-0.100100	0.615539	0.076405	79.051933	77.724335	121.225288	3.838662	0.000000	-0.033514	0.000000	0.000000	0.000000	-0.106226	0.166273	-0.062894	0.000000	0.000000	4.000000	8.000000	0.000000
14597.807386	-0.100100	0.615539	0.076405	79.245010	78.153595	121.527916	3.820257	0.000000	0.005005	0.000000	0.000000	0.000000	-0.106226	0.166273	-0.062894	0.000000	0.000000	4.000000	8.000000	0.000000
14597.810719	-0.100100	0.615539	0.076405	79.245010	78.153595	121.527916	3.820257	0.000000	0.005005	0.000000	0.000000	0.000000	-0.106226	0.166273	-0.062894	0.000000	0.000000	4.000000	8.000000	0.000000
14597.814052	-0.100382	0.616060	0.076093	79.245010	78.153595	121.527916	3.820257	0.000000	0.005005	0.000000	0.000000	0.000000	-0.084658	0.156311	-0.093595	0.000000	0.000000	4.000000	8.000000	0.000000
14597.817386	-0.100382	0.616060	0.076093	79.398849	78.436974	121.714905	3.820257	0.000000	0.005005	0.000000	0.000000	0.000000	-0.084658	0.156311	-0.093595	0.000000	0.000000	4.000000	8.000000	0.000000
14597.820719	-0.100650	0.616558	0.075706	79.398849	78.436974	121.714905	3.820257	0.000000	0.005005	0.000000	0.000000	0.000000	-0.080331	0.149571	-0.115996	0.000000	0.000000	4.000000	8.000000	0.000000
14597.824052	-0.100650	0.616558	0.075706	79.398849	78.436974	121.714905	3.820257	0.000000	0.005005	0.000000	0.000000	0.000000	-0.080331	0.149571	-0.115996	0.000000	0.000000	4.000000	8.000000	0.000000
14597.827386	-0.100650	0.616558	0.075706	79.537247	78.521515	121.725792	3.785325	0.000000	0.032503	0.000000	0.000000	0.000000	-0.080331	0.149571	-0.115996	0.000000	0.000000	4.000000	8.000000	0.000000
14597.830719	-0.100862	0.617042	0.075167	79.537247	78.521515	121.725792	3.785325	0.000000	0.032503	0.000000	0.000000	0.000000	-0.063683	0.144958	-0.161735	0.000000	0.000000	4.000000	8.000000	0.000000
14597.834052	-0.100862	0.617042	0.075167	79.537247	78.521515	121.725792	3.785325	0.000000	0.032503	0.000000	0.000000	0.000000	-0.063683	0.144958	-0.161735	0.000000	0.000000	4.000000	8.000000	0.000000
14597.837386	-0.100862	0.617042	0.075167	79.678024	78.488091	121.619057	3.758369	0.000000	0.043117	0.000000	0.000000	0.000000	-0.063683	0.144958	-0.161735	0.000000	0.000000	4.000000	8.000000	0.000000
14597.840719	-0.101025	0.617470	0.074507	79.678024	78.488091	121.619057	3.758369	0.000000	0.043117	0.000000	0.000000	0.000000	-0.048769	0.128533	-0.198051	0.000000	0.000000	4.000000	8.000000	0.000000
14597.844052	-0.101025	0.617470	0.074507	79.678024	78.488091	121.619057	3.758369	0.000000	0.043117	0.000000	0.000000	0.000000	-0.048769	0.128533	-0.198051	0.000000	0.000000	4.000000	8.000000	0.000000
14597.847386	-0.101025	0.617470	0.074507	79.834595	78.491745	121.537300	3.725360	0.000000	0.051245	0.000000	0.000000	0.000000	-0.048769	0.128533	-0.198051	0.000000	0.000000	4.000000	8.000000	0.000000
14597.850719	-0.101025	0.617470	0.074507	79.834595	78.491745	121.537300	3.725360	0.000000	0.051245	0.000000	0.000000	0.000000	-0.048769	0.128533	-0.198051	0.000000	0.000000	4.000000	8.000000	0.000000
14597.854052	-0.101138	0.617843	0.073726	79.834595	78.491745	121.537300	3.725360	0.000000	0.051245	0.000000	0.000000	0.000000	-0.033815	0.111989	-0.234363	0.000000	0.000000	4.000000	8.000000	0.000000
14597.857386	-0.101138	0.617843	0.073726	79.997009	78.571831	121.526375	3.725360	0.000000	0.051245	0.000000	0.000000	0.000000	-0.033815	0.111989	-0.234363	0.000000	0.000000	4.000000	8.000000	0.000000
14597.860719	-0.101169	0.618200	0.072797	79.997009	78.571831	121.526375	3.725360	0.000000	0.051245	0.000000	0.000000	0.000000	-0.009488	0.106895	-0.278696	0.000000	0.000000	4.000000	8.000000	0.000000
14597.864052	-0.101169	0.618200	0.072797	79.997009	78.571831	121.526375	3.725360	0.000000	0.051245	0.000000	0.000000	0.000000	-0.009488	0.106895	-0.278696	0.000000	0.000000	4.000000	8.000000	0.000000
14597.867386	-0.101169	0.618200	0.072797	80.167046	78.720772	121.571602	3.639851	0.000000	0.058462	0.000000	0.000000	0.000000	-0.009488	0.106895	-0.278696	0.000000	0.000000	4.000000	8.000000	0.000000
14597.870719	-0.101124	0.618529	0.071743	80.167046	78.720772	121.571602	3.639851	0.000000	0.058462	0.000000	0.000000	0.000000	0.013520	0.098858	-0.316242	0.000000	0.000000	4.000000	8.000000	0.000000
14597.874052	-0.101124	0.618529	0.071743	80.167046	78.720772	121.571602	3.639851	0.000000	0.058462	0.000000	0.000000	0.000000	0.013520	0.098858	-0.316242	0.000000	0.000000	4.000000	8.000000	0.000000
14597.877386	-0.101124	0.618529	0.071743	80.338997	78.929939	121.676498	3.587144	0.000000	0.056208	0.000000	0.000000	0.000000	0.013520	0.098858	-0.316242	0.000000	0.000000	4.000000	8.000000	0.000000
14597.880719	-0.101054	0.618802	0.070562	80.338997	78.929939	121.676498	3.587144	0.000000	0.056208	0.000000	0.000000	0.000000	0.020961	0.081804	-0.354143	0.000000	0.000000	4.000000	8.000000	0.000000
14597.884052	-0.101054	0.618802	0.070562	80.338997	78.929939	121.676498	3.587144	0.000000	0.056208	0.000000	0.000000	0.000000	0.020961	0.081804	-0.354143	0.000000	0.000000	4.000000	8.000000	0.000000
14597.887386	-0.101054	0.618802	0.070562	80.495728	79.209106	121.863174	3.528120	0.000000	0.052715	0.000000	0.000000	0.000000	0.020961	0.081804	-0.354143	0.000000	0.000000	4.000000	8.000000	0.000000
14597.890719	-0.100967	0.619029	0.069292	80.495728	79.209106	121.863174	3.528120	0.000000	0.052715	0.000000	0.000000	0.000000	0.026312	0.068075	-0.380985	0.000000	0.000000	4.000000	8.000000	0.000000
14597.894052	-0.100967	0.619029	0.069292	80.495728	79.209106	121.863174	3.528120	0.000000	0.052715	0.000000	0.000000	0.000000	0.026312	0.068075	-0.380985	0.000000	0.000000	4.000000	8.000000	0.000000
14597.897386	-0.100967	0.619029	0.069292	80.635147	79.521591	122.095695	3.464622	0.000000	0.048329	0.000000	0.000000	0.000000	0.026312	0.068075	-0.380985	0.000000	0.000000	4.000000	8.000000	0.000000
14597.900719	-0.100880	0.619248	0.067896	80.635147	79.521591	122.095695	3.464622	0.000000	0.048329	0.000000	0.000000	0.000000	0.026041	0.065662	-0.418812	0.000000	0.000000	4.000000	8.000000	0.000000
14597.904052	-0.100880	0.619248	0.067896	80.635147	79.521591	122.095695	3.464622	0.000000	0.048329	0.000000	0.000000	0.000000	0.026041	0.065662	-0.418812	0.000000	0.000000	4.000000	8.000000	0.000000
14597.907386	-0.100880	0.619248	0.067896	80.736603	79.826584	122.353226	3.394820	0.000000	0.043989	0.000000	0.000000	0.000000	0.026041	0.065662	-0.418812	0.000000	0.000000	4.000000	8.000000	0.000000
14597.910719	-0.100805	0.619461	0.066434	80.736603	79.826584	122.353226	3.394820	0.000000	0.043989	0.000000	0.000000	0.000000	0.022418	0.063851	-0.438694	0.000000	0.000000	4.000000	8.000000	0.000000
14597.914052	-0.100805	0.619461	0.066434	80.736603	79.826584	122.353226	3.394820	0.000000	0.043989	0.000000	0.000000	0.000000	0.022418	0.063851	-0.438694	0.000000	0.000000	4.000000	8.000000	0.000000
14597.917386	-0.100805	0.619461	0.066434	80.796860	80.091705	122.603729	3.321705	0.000000	0.040253	0.000000	0.000000	0.000000	0.022418	0.063851	-0.438694	0.000000	0.000000	4.000000	8.000000	0.000000
14597.920719	-0.100751	0.619649	0.064951	80.796860	80.091705	122.603729	3.321705	0.000000	0.040253	0.000000	0.000000	0.000000	0.016225	0.056667	-0.444835	0.000000	0.000000	4.000000	8.000000	0.000000
14597.924052	-0.100751	0.619649	0.064951	80.796860	80.091705	122.603729	3.321705	0.000000	0.040253	0.000000	0.000000	0.000000	0.016225	0.056667	-0.444835	0.000000	0.000000	4.000000	8.000000	0.000000
14597.927386	-0.100751	0.619649	0.064951	80.842880	80.025421	122.541611	3.247566	0.000000	0.037548	0.000000	0.000000	0.000000	0.016225	0.056667	-0.444835	0.000000	0.000000	4.000000	8.000000	0.000000
14597.930719	-0.100684	0.619832	0.063407	80.842880	80.025421	122.541611	3.247566	0.000000	0.037548	0.000000	0.000000	0.000000	0.020192	0.054695	-0.463350	0.000000	0.000000	4.000000	8.000000	0.000000
14597.934052	-0.100684	0.619832	0.063407	80.842880	80.025421	122.541611	3.247566	0.000000	0.037548	0.000000	0.000000	0.000000	0.020192	0.054695	-0.463350	0.000000	0.000000	4.000000	8.000000	0.000000
14597.937386	-0.100684	0.619832	0.063407	80.895729	79.067055	121.606941	3.170341	0.000000	0.034183	0.000000	0.000000	0.000000	0.020192	0.054695	-0.463350	0.000000	0.000000	4.000000	8.000000	0.000000
14597.940719	-0.100632	0.620054	0.061950	80.895729	79.067055	121.606941	3.170341	0.000000	0.034183	0.000000	0.000000	0.000000	0.015506	0.066664	-0.437138	0.000000	0.000000	4.000000	8.000000	0.000000
14597.944052	-0.100632	0.620054	0.061950	80.895729	79.067055	121.606941	3.170341	0.000000	0.034183	0.000000	0.000000	0.000000	0.015506	0.066664	-0.437138	0.000000	0.000000	4.000000	8.000000	0.000000
14597.947386	-0.100632	0.620054	0.061950	80.960663	77.172485	119.742920	3.097485	0.000000	0.031599	0.000000	0.000000	0.000000	0.015506	0.066664	-0.437138	0.000000	0.000000	4.000000	8.000000	0.000000
14597.950719	-0.100593	0.620296	0.060566	80.960663	77.172485	119.742920	3.097485	0.000000	0.031599	0.000000	0.000000	0.000000	0.011612	0.072640	-0.415137	0.000000	0.000000	4.000000	8.000000	0.000000
14597.954052	-0.100593	0.620296	0.060566	80.960663	77.172485	119.742920	3.097485	0.000000	0.031599	0.000000	0.000000	0.000000	0.011612	0.072640	-0.415137	0.000000	0.000000	4.000000	8.000000	0.000000
14597.957386	-0.100593	0.620296	0.060566	81.023354	74.778076	117.375954	3.028295	0.000000	0.029663	0.000000	0.000000	0.000000	0.011612	0.072640	-0.415137	0.000000	0.000000	4.000000	8.000000	0.000000
14597.960719	-0.100566	0.620587	0.059247	81.023354	74.778076	117.375954	3.028295	0.000000	0.029663	0.000000	0.000000	0.000000	0.008182	0.087347	-0.395705	0.000000	0.000000	4.000000	8.000000	0.000000
14597.964052	-0.100566	0.620587	0.059247	81.023354	74.778076	117.375954	3.028295	0.000000	0.029663	0.000000	0.000000	0.000000	0.008182	0.087347	-0.395705	0.000000	0.000000	4.000000	8.000000	0.000000
14597.967386	-0.100566	0.620587	0.059247	81.075577	72.304733	114.925774	2.962344	0.000000	0.028300	0.000000	0.000000	0.000000	0.008182	0.087347	-0.395705	0.000000	0.000000	4.000000	8.000000	0.000000
14597.970719	-0.100523	0.620907	0.057983	81.075577	72.304733	114.925774	2.962344	0.000000	0.028300	0.000000	0.000000	0.000000	0.012897	0.095999	-0.379092	0.000000	0.000000	4.000000	8.000000	0.000000
14597.974052	-0.100523	0.620907	0.057983	81.075577	72.304733	114.925774	2.962344	0.000000	0.028300	0.000000	0.000000	0.000000	0.012897	0.095999	-0.379092	0.000000	0.000000	4.000000	8.000000	0.000000
14597.977386	-0.100523	0.620907	0.057983	81.110420	69.907990	112.548729	2.899162	0.000000	0.026150	0.000000	0.000000	0.000000	0.012897	0.095999	-0.379092	0.000000	0.000000	4.000000	8.000000	0.000000
14597.980719	-0.100472	0.621268	0.056812	81.110420	69.907990	112.548729	2.899162	0.000000	0.026150	0.000000	0.000000	0.000000	0.015337	0.108282	-0.351228	0.000000	0.000000	4.000000	8.000000	0.000000
14597.984052	-0.100472	0.621268	0.056812	81.110420	69.907990	112.548729	2.899162	0.000000	0.026150	0.000000	0.000000	0.000000	0.015337	0.108282	-0.351228	0.000000	0.000000	4.000000	8.000000	0.000000
14597.987386	-0.100472	0.621268	0.056812	81.145546	67.742340	110.386665	2.840624	0.000000	0.023594	0.000000	0.000000	0.000000	0.015337	0.108282	-0.351228	0.000000	0.000000	4.000000	8.000000	0.000000
14597.990719	-0.100456	0.621630	0.055697	81.145546	67.742340	110.386665	2.840624	0.000000	0.023594	0.000000	0.000000	0.000000	0.004765	0.108501	-0.334770	0.000000	0.000000	4.000000	8.000000	0.000000
14597.994052	-0.100456	0.621630	0.055697	81.145546	67.742340	110.386665	2.840624	0.000000	0.023594	0.000000	0.000000	0.000000	0.004765	0.108501	-0.334770	0.000000	0.000000	4.000000	8.000000	0.000000
14597.997386	-0.100456	0.621630	0.055697	81.182961	65.834946	108.474861	2.784829	0.000000	0.022800	0.000000	0.000000	0.000000	0.004765	0.108501	-0.334770	0.000000	0.000000	4.000000	8.000000	0.000000
14598.000719	-0.100485	0.622025	0.054687	81.182961	65.834946	108.474861	2.784829	0.000000	0.022800	0.000000	0.000000	0.000000	-0.008833	0.118557	-0.302748	0.000000	0.000000	4.000000	8.000000	0.000000
14598.004052	-0.100485	0.622025	0.054687	81.182961	65.834946	108.474861	2.784829	0.000000	0.022800	0.000000	0.000000	0.000000	-0.008833	0.118557	-0.302748	0.000000	0.000000	4.000000	8.000000	0.000000
14598.007386	-0.100485	0.622025	0.054687	81.212959	64.281212	106.923912	2.734371	0.000000	0.024272	0.000000	0.000000	0.000000	-0.008833	0.118557	-0.302748	0.000000	0.000000	4.000000	8.000000	0.000000
14598.010719	-0.100599	0.622422	0.053724	81.212959	64.281212	106.923912	2.734371	0.000000	0.024272	0.000000	0.000000	0.000000	-0.033938	0.119041	-0.289081	0.000000	0.000000	4.000000	8.000000	0.000000
14598.014052	-0.100599	0.622422	0.053724	81.212959	64.281212	106.923912	2.734371	0.000000	0.024272	0.000000	0.000000	0.000000	-0.033938	0.119041	-0.289081	0.000000	0.000000	4.000000	8.000000	0.000000
14598.017386	-0.100599	0.622422	0.053724	81.222130	63.098217	105.762825	2.686191	0.000000	0.029928	0.000000	0.000000	0.000000	-0.033938	0.119041	-0.289081	0.000000	0.000000	4.000000	8.000000	0.000000
14598.020719	-0.100599	0.622422	0.053724	81.222130	63.098217	105.762825	2.686191	0.000000	0.029928	0.000000	0.000000	0.000000	-0.033938	0.119041	-0.289081	0.000000	0.000000	4.000000	8.000000	0.000000
14598.024052	-0.100800	0.622812	0.052829	81.222130	63.098217	105.762825	2.686191	0.000000	0.029928	0.000000	0.000000	0.000000	-0.060333	0.117155	-0.268451	0.000000	0.000000	4.000000	8.000000	0.000000
14598.027386	-0.100800	0.622812	0.052829	81.204666	62.292133	105.012589	2.686191	0.000000	0.029928	0.000000	0.000000	0.000000	-0.060333	0.117155	-0.268451	0.000000	0.000000	4.000000	8.000000	0.000000
14598.030719	-0.101105	0.623185	0.051961	81.204666	62.292133	105.012589	2.686191	0.000000	0.029928	0.000000	0.000000	0.000000	-0.091689	0.111764	-0.260498	0.000000	0.000000	4.000000	8.000000	0.000000
14598.034052	-0.101105	0.623185	0.051961	81.204666	62.292133	105.012589	2.686191	0.000000	0.029928	0.000000	0.000000	0.000000	-0.091689	0.111764	-0.260498	0.000000	0.000000	4.000000	8.000000	0.000000
14598.037386	-0.101105	0.623185	0.051961	81.190140	61.845192	104.623802	2.598033	0.000000	0.055265	0.000000	0.000000	0.000000	-0.091689	0.111764	-0.260498	0.000000	0.000000	4.000000	8.000000	0.000000
14598.040719	-0.101105	0.623185	0.051961	81.190140	61.845192	104.623802	2.598033	0.000000	0.055265	0.000000	0.000000	0.000000	-0.091689	0.111764	-0.260498	0.000000	0.000000	4.000000	8.000000	0.000000
14598.044052	-0.101443	0.623540	0.051133	81.190140	61.845192	104.623802	2.598033	0.000000	0.055265	0.000000	0.000000	0.000000	-0.101227	0.106463	-0.248238	0.000000	0.000000	4.000000	8.000000	0.000000
14598.047386	-0.101443	0.623540	0.051133	81.184258	61.692696	104.534492	2.598033	0.000000	0.055265	0.000000	0.000000	0.000000	-0.101227	0.106463	-0.248238	0.000000	0.000000	4.000000	8.000000	0.000000
14598.050719	-0.101880	0.623885	0.050309	81.184258	61.692696	104.534492	2.598033	0.000000	0.055265	0.000000	0.000000	0.000000	-0.131056	0.103598	-0.247286	0.000000	0.000000	4.000000	8.000000	0.000000
14598.054052	-0.101880	0.623885	0.050309	81.184258	61.692696	104.534492	2.598033	0.000000	0.055265	0.000000	0.000000	0.000000	-0.131056	0.103598	-0.247286	0.000000	0.000000	4.000000	8.000000	0.000000
14598.057386	-0.101880	0.623885	0.050309	81.169823	61.563454	104.477966	2.515445	0.000000	0.093979	0.000000	0.000000	0.000000	-0.131056	0.103598	-0.247286	0.000000	0.000000	4.000000	8.000000	0.000000
14598.060719	-0.101880	0.623885	0.050309	81.169823	61.563454	104.477966	2.515445	0.000000	0.093979	0.000000	0.000000	0.000000	-0.131056	0.103598	-0.247286	0.000000	0.000000	4.000000	8.000000	0.000000
14598.064052	-0.102324	0.624213	0.049530	81.169823	61.563454	104.477966	2.515445	0.000000	0.093979	0.000000	0.000000	0.000000	-0.133318	0.098431	-0.233604	0.000000	0.000000	4.000000	8.000000	0.000000
14598.067386	-0.102324	0.624213	0.049530	81.129227	61.483788	104.494843	2.515445	0.000000	0.093979	0.000000	0.000000	0.000000	-0.133318	0.098431	-0.233604	0.000000	0.000000	4.000000	8.000000	0.000000
14598.070719	-0.102792	0.624512	0.048755	81.129227	61.483788	104.494843	2.515445	0.000000	0.093979	0.000000	0.000000	0.000000	-0.140550	0.089587	-0.232613	0.000000	0.000000	4.000000	8.000000	0.000000
14598.074052	-0.102792	0.624512	0.048755	81.129227	61.483788	104.494843	2.515445	0.000000	0.093979	0.000000	0.000000	0.000000	-0.140550	0.089587	-0.232613	0.000000	0.000000	4.000000	8.000000	0.000000
14598.077386	-0.102792	0.624512	0.048755	81.061699	61.433891	104.565079	2.437742	0.000000	0.139623	0.000000	0.000000	0.000000	-0.140550	0.089587	-0.232613	0.000000	0.000000	4.000000	8.000000	0.000000
14598.080719	-0.102792	0.624512	0.048755	81.061699	61.433891	104.565079	2.437742	0.000000	0.139623	0.000000	0.000000	0.000000	-0.140550	0.089587	-0.232613	0.000000	0.000000	4.000000	8.000000	0.000000
14598.084052	-0.103259	0.624809	0.047979	81.061699	61.433891	104.565079	2.437742	0.000000	0.139623	0.000000	0.000000	0.000000	-0.140016	0.089247	-0.232851	0.000000	0.000000	4.000000	8.000000	0.000000
14598.087386	-0.103259	0.624809	0.047979	80.984283	61.414936	104.674858	2.437742	0.000000	0.139623	0.000000	0.000000	0.000000	-0.140016	0.089247	-0.232851	0.000000	0.000000	4.000000	8.000000	0.000000
14598.090719	-0.103745	0.625085	0.047183	80.984283	61.414936	104.674858	2.437742	0.000000	0.139623	0.000000	0.000000	0.000000	-0.145787	0.082819	-0.238837	0.000000	0.000000	4.000000	8.000000	0.000000
14598.094052	-0.103745	0.625085	0.047183	80.984283	61.414936	104.674858	2.437742	0.000000	0.139623	0.000000	0.000000	0.000000	-0.145787	0.082819	-0.238837	0.000000	0.000000	4.000000	8.000000	0.000000
14598.097386	-0.103745	0.625085	0.047183	80.904968	61.396633	104.786667	2.359128	0.000000	0.187257	0.000000	0.000000	0.000000	-0.145787	0.082819	-0.238837	0.000000	0.000000	4.000000	8.000000	0.000000
14598.100719	-0.103745	0.625085	0.047183	80.904968	61.396633	104.786667	2.359128	0.000000	0.187257	0.000000	0.000000	0.000000	-0.145787	0.082819	-0.238837	0.000000	0.000000	4.000000	8.000000	0.000000
14598.104052	-0.104258	0.625353	0.046404	80.904968	61.396633	104.786667	2.359128	0.000000	0.187257	0.000000	0.000000	0.000000	-0.153834	0.080101	-0.233593	0.000000	0.000000	4.000000	8.000000	0.000000
14598.107386	-0.104258	0.625353	0.046404	80.824806	61.397583	104.919357	2.359128	0.000000	0.187257	0.000000	0.000000	0.000000	-0.153834	0.080101	-0.233593	0.000000	0.000000	4.000000	8.000000	0.000000
14598.110719	-0.104747	0.625590	0.045638	80.824806	61.397583	104.919357	2.359128	0.000000	0.187257	0.000000	0.000000	0.000000	-0.146670	0.071386	-0.229652	0.000000	0.000000	4.000000	8.000000	0.000000
14598.114052	-0.104747	0.625590	0.045638	80.824806	61.397583	104.919357	2.359128	0.000000	0.187257	0.000000	0.000000	0.000000	-0.146670	0.071386	-0.229652	0.000000	0.000000	4.000000	8.000000	0.000000
14598.117386	-0.104747	0.625590	0.045638	80.769798	61.410435	105.043602	2.281920	0.000000	0.237341	0.000000	0.000000	0.000000	-0.146670	0.071386	-0.229652	0.000000	0.000000	4.000000	8.000000	0.000000
14598.120719	-0.104747	0.625590	0.045638	80.769798	61.410435	105.043602	2.281920	0.000000	0.237341	0.000000	0.000000	0.000000	-0.146670	0.071386	-0.229652	0.000000	0.000000	4.000000	8.000000	0.000000
14598.124052	-0.105175	0.625794	0.044830	80.769798	61.410435	105.043602	2.281920	0.000000	0.237341	0.000000	0.000000	0.000000	-0.128577	0.061197	-0.242400	0.000000	0.000000	4.000000	8.000000	0.000000
14598.127386	-0.105175	0.625794	0.044830	80.750870	61.388107	105.099411	2.281920	0.000000	0.237341	0.000000	0.000000	0.000000	-0.128577	0.061197	-0.242400	0.000000	0.000000	4.000000	8.000000	0.000000
14598.130719	-0.105578	0.625997	0.044027	80.750870	61.388107	105.099411	2.281920	0.000000	0.237341	0.000000	0.000000	0.000000	-0.120907	0.060889	-0.241099	0.000000	0.000000	4.000000	8.000000	0.000000
14598.134052	-0.105578	0.625997	0.044027	80.750870	61.388107	105.099411	2.281920	0.000000	0.237341	0.000000	0.000000	0.000000	-0.120907	0.060889	-0.241099	0.000000	0.000000	4.000000	8.000000	0.000000
14598.137386	-0.105578	0.625997	0.044027	80.750847	61.361629	105.140076	2.201337	0.000000	0.278921	0.000000	0.000000	0.000000	-0.120907	0.060889	-0.241099	0.000000	0.000000	4.000000	8.000000	0.000000
14598.140719	-0.105578	0.625997	0.044027	80.750847	61.361629	105.140076	2.201337	0.000000	0.278921	0.000000	0.000000	0.000000	-0.120907	0.060889	-0.241099	0.000000	0.000000	4.000000	8.000000	0.000000
14598.144052	-0.105996	0.626187	0.043180	80.750847	61.361629	105.140076	2.201337	0.000000	0.278921	0.000000	0.000000	0.000000	-0.125139	0.056748	-0.254044	0.000000	0.000000	4.000000	8.000000	0.000000
14598.147386	-0.105996	0.626187	0.043180	80.745834	61.355228	105.204826	2.201337	0.000000	0.278921	0.000000	0.000000	0.000000	-0.125139	0.056748	-0.254044	0.000000	0.000000	4.000000	8.000000	0.000000
14598.150719	-0.106401	0.626390	0.042286	80.745834	61.355228	105.204826	2.201337	0.000000	0.278921	0.000000	0.000000	0.000000	-0.121603	0.060966	-0.268209	0.000000	0.000000	4.000000	8.000000	0.000000
14598.154052	-0.106401	0.626390	0.042286	80.745834	61.355228	105.204826	2.201337	0.000000	0.278921	0.000000	0.000000	0.000000	-0.121603	0.060966	-0.268209	0.000000	0.000000	4.000000	8.000000	0.000000
14598.157386	-0.106401	0.626390	0.042286	80.724174	61.354786	105.285530	2.114295	0.000000	0.320045	0.000000	0.000000	0.000000	-0.121603	0.060966	-0.268209	0.000000	0.000000	4.000000	8.000000	0.000000
14598.160719	-0.106794	0.626607	0.041345	80.724174	61.354786	105.285530	2.114295	0.000000	0.320045	0.000000	0.000000	0.000000	-0.118014	0.065103	-0.282384	0.000000	0.000000	4.000000	8.000000	0.000000
14598.164052	-0.106794	0.626607	0.041345	80.724174	61.354786	105.285530	2.114295	0.000000	0.320045	0.000000	0.000000	0.000000	-0.118014	0.065103	-0.282384	0.000000	0.000000	4.000000	8.000000	0.000000
14598.167386	-0.106794	0.626607	0.041345	80.679031	61.376045	105.408775	2.067231	0.000000	0.339714	0.000000	0.000000	0.000000	-0.118014	0.065103	-0.282384	0.000000	0.000000	4.000000	8.000000	0.000000
14598.170719	-0.107159	0.626802	0.040393	80.679031	61.376045	105.408775	2.067231	0.000000	0.339714	0.000000	0.000000	0.000000	-0.109378	0.058554	-0.285341	0.000000	0.000000	4.000000	8.000000	0.000000
14598.174052	-0.107159	0.626802	0.040393	80.679031	61.376045	105.408775	2.067231	0.000000	0.339714	0.000000	0.000000	0.000000	-0.109378	0.058554	-0.285341	0.000000	0.000000	4.000000	8.000000	0.000000
14598.177386	-0.107159	0.626802	0.040393	80.610413	61.423298	105.573418	2.019674	0.000000	0.357944	0.000000	0.000000	0.000000	-0.109378	0.058554	-0.285341	0.000000	0.000000	4.000000	8.000000	0.000000
14598.180719	-0.107517	0.627051	0.039424	80.610413	61.423298	105.573418	2.019674	0.000000	0.357944	0.000000	0.000000	0.000000	-0.107581	0.074754	-0.290985	0.000000	0.000000	4.000000	8.000000	0.000000
14598.184052	-0.107517	0.627051	0.039424	80.610413	61.423298	105.573418	2.019674	0.000000	0.357944	0.000000	0.000000	0.000000	-0.107581	0.074754	-0.290985	0.000000	0.000000	4.000000	8.000000	0.000000
14598.187386	-0.107517	0.627051	0.039424	80.527321	61.447865	105.721931	1.971177	0.000000	0.375874	0.000000	0.000000	0.000000	-0.107581	0.074754	-0.290985	0.000000	0.000000	4.000000	8.000000	0.000000
14598.190719	-0.107848	0.627326	0.038449	80.527321	61.447865	105.721931	1.971177	0.000000	0.375874	0.000000	0.000000	0.000000	-0.099302	0.082572	-0.292385	0.000000	0.000000	4.000000	8.000000	0.000000
14598.194052	-0.107848	0.627326	0.038449	80.527321	61.447865	105.721931	1.971177	0.000000	0.375874	0.000000	0.000000	0.000000	-0.099302	0.082572	-0.292385	0.000000	0.000000	4.000000	8.000000	0.000000
14598.197386	-0.107848	0.627326	0.038449	80.450500	61.453575	105.837601	1.922446	0.000000	0.392424	0.000000	0.000000	0.000000	-0.099302	0.082572	-0.292385	0.000000	0.000000	4.000000	8.000000	0.000000
14598.200719	-0.107848	0.627326	0.038449	80.450500	61.453575	105.837601	1.922446	0.000000	0.392424	0.000000	0.000000	0.000000	-0.099302	0.082572	-0.292385	0.000000	0.000000	4.000000	8.000000	0.000000
14598.204052	-0.108118	0.627633	0.037541	80.450500	61.453575	105.837601	1.922446	0.000000	0.392424	0.000000	0.000000	0.000000	-0.080949	0.091988	-0.272445	0.000000	0.000000	4.000000	8.000000	0.000000
14598.207386	-0.108118	0.627633	0.037541	80.408142	61.392864	105.853027	1.922446	0.000000	0.392424	0.000000	0.000000	0.000000	-0.080949	0.091988	-0.272445	0.000000	0.000000	4.000000	8.000000	0.000000
14598.210719	-0.108343	0.627958	0.036657	80.408142	61.392864	105.853027	1.922446	0.000000	0.392424	0.000000	0.000000	0.000000	-0.067321	0.097602	-0.265273	0.000000	0.000000	4.000000	8.000000	0.000000
14598.214052	-0.108343	0.627958	0.036657	80.408142	61.392864	105.853027	1.922446	0.000000	0.392424	0.000000	0.000000	0.000000	-0.067321	0.097602	-0.265273	0.000000	0.000000	4.000000	8.000000	0.000000
14598.217386	-0.108343	0.627958	0.036657	80.401917	61.267651	105.766037	1.832826	0.000000	0.417136	0.000000	0.000000	0.000000	-0.067321	0.097602	-0.265273	0.000000	0.000000	4.000000	8.000000	0.000000
14598.220719	-0.108343	0.627958	0.036657	80.401917	61.267651	105.766037	1.832826	0.000000	0.417136	0.000000	0.000000	0.000000	-0.067321	0.097602	-0.265273	0.000000	0.000000	4.000000	8.000000	0.000000
14598.224052	-0.108480	0.628295	0.035830	80.401917	61.267651	105.766037	1.832826	0.000000	0.417136	0.000000	0.000000	0.000000	-0.041274	0.101006	-0.247995	0.000000	0.000000	4.000000	8.000000	0.000000
14598.227386	-0.108480	0.628295	0.035830	80.399269	61.189903	105.712006	1.832826	0.000000	0.417136	0.000000	0.000000	0.000000	-0.041274	0.101006	-0.247995	0.000000	0.000000	4.000000	8.000000	0.000000
14598.230719	-0.108500	0.628630	0.035029	80.399269	61.189903	105.712006	1.832826	0.000000	0.417136	0.000000	0.000000	0.000000	-0.005902	0.100501	-0.240406	0.000000	0.000000	4.000000	8.000000	0.000000
14598.234052	-0.108500	0.628630	0.035029	80.399269	61.189903	105.712006	1.832826	0.000000	0.417136	0.000000	0.000000	0.000000	-0.005902	0.100501	-0.240406	0.000000	0.000000	4.000000	8.000000	0.000000
14598.237386	-0.108500	0.628630	0.035029	80.397575	61.063503	105.597618	1.751426	0.000000	0.424999	0.000000	0.000000	0.000000	-0.005902	0.100501	-0.240406	0.000000	0.000000	4.000000	8.000000	0.000000
14598.240719	-0.108500	0.628630	0.035029	80.397575	61.063503	105.597618	1.751426	0.000000	0.424999	0.000000	0.000000	0.000000	-0.005902	0.100501	-0.240406	0.000000	0.000000	4.000000	8.000000	0.000000
14598.244052	-0.108504	0.628977	0.034269	80.397575	61.063503	105.597618	1.751426	0.000000	0.424999	0.000000	0.000000	0.000000	-0.001180	0.103993	-0.227726	0.000000	0.000000	4.000000	8.000000	0.000000
14598.247386	-0.108504	0.628977	0.034269	80.413910	60.953430	105.490257	1.751426	0.000000	0.424999	0.000000	0.000000	0.000000	-0.001180	0.103993	-0.227726	0.000000	0.000000	4.000000	8.000000	0.000000
14598.250719	-0.108479	0.629329	0.033492	80.413910	60.953430	105.490257	1.751426	0.000000	0.424999	0.000000	0.000000	0.000000	0.007538	0.105665	-0.233317	0.000000	0.000000	4.000000	8.000000	0.000000
14598.254052	-0.108479	0.629329	0.033492	80.413910	60.953430	105.490257	1.751426	0.000000	0.424999	0.000000	0.000000	0.000000	0.007538	0.105665	-0.233317	0.000000	0.000000	4.000000	8.000000	0.000000
14598.257386	-0.108479	0.629329	0.033492	80.470779	60.782074	105.289345	1.674586	0.000000	0.423939	0.000000	0.000000	0.000000	0.007538	0.105665	-0.233317	0.000000	0.000000	4.000000	8.000000	0.000000
14598.260719	-0.108479	0.629329	0.033492	80.470779	60.782074	105.289345	1.674586	0.000000	0.423939	0.000000	0.000000	0.000000	0.007538	0.105665	-0.233317	0.000000	0.000000	4.000000	8.000000	0.000000
14598.264052	-0.108491	0.629666	0.032666	80.470779	60.782074	105.289345	1.674586	0.000000	0.423939	0.000000	0.000000	0.000000	-0.003758	0.101243	-0.247808	0.000000	0.000000	4.000000	8.000000	0.000000
14598.267386	-0.108491	0.629666	0.032666	80.566391	60.618324	105.074394	1.674586	0.000000	0.423939	0.000000	0.000000	0.000000	-0.003758	0.101243	-0.247808	0.000000	0.000000	4.000000	8.000000	0.000000
14598.270719	-0.108492	0.629969	0.031787	80.566391	60.618324	105.074394	1.674586	0.000000	0.423939	0.000000	0.000000	0.000000	-0.000096	0.090635	-0.263468	0.000000	0.000000	4.000000	8.000000	0.000000
14598.274052	-0.108492	0.629969	0.031787	80.566391	60.618324	105.074394	1.674586	0.000000	0.423939	0.000000	0.000000	0.000000	-0.000096	0.090635	-0.263468	0.000000	0.000000	4.000000	8.000000	0.000000
14598.277386	-0.108492	0.629969	0.031787	80.661880	60.453651	104.855812	1.589373	0.000000	0.424581	0.000000	0.000000	0.000000	-0.000096	0.090635	-0.263468	0.000000	0.000000	4.000000	8.000000	0.000000
14598.280719	-0.108492	0.629969	0.031787	80.661880	60.453651	104.855812	1.589373	0.000000	0.424581	0.000000	0.000000	0.000000	-0.000096	0.090635	-0.263468	0.000000	0.000000	4.000000	8.000000	0.000000
14598.284052	-0.108514	0.630269	0.030904	80.661880	60.453651	104.855812	1.589373	0.000000	0.424581	0.000000	0.000000	0.000000	-0.006816	0.090119	-0.265147	0.000000	0.000000	4.000000	8.000000	0.000000
14598.287386	-0.108514	0.630269	0.030904	80.726738	60.358963	104.732788	1.589373	0.000000	0.424581	0.000000	0.000000	0.000000	-0.006816	0.090119	-0.265147	0.000000	0.000000	4.000000	8.000000	0.000000
14598.290719	-0.108502	0.630534	0.029973	80.726738	60.358963	104.732788	1.589373	0.000000	0.424581	0.000000	0.000000	0.000000	0.003837	0.079446	-0.279266	0.000000	0.000000	4.000000	8.000000	0.000000
14598.294052	-0.108502	0.630534	0.029973	80.726738	60.358963	104.732788	1.589373	0.000000	0.424581	0.000000	0.000000	0.000000	0.003837	0.079446	-0.279266	0.000000	0.000000	4.000000	8.000000	0.000000
14598.297386	-0.108502	0.630534	0.029973	80.755585	60.304424	104.677742	1.498638	0.000000	0.425078	0.000000	0.000000	0.000000	0.003837	0.079446	-0.279266	0.000000	0.000000	4.000000	8.000000	0.000000
14598.300719	-0.108502	0.630534	0.029973	80.755585	60.304424	104.677742	1.498638	0.000000	0.425078	0.000000	0.000000	0.000000	0.003837	0.079446	-0.279266	0.000000	0.000000	4.000000	8.000000	0.000000
14598.304052	-0.108470	0.630790	0.029070	80.755585	60.304424	104.677742	1.498638	0.000000	0.425078	0.000000	0.000000	0.000000	0.009434	0.076830	-0.270828	0.000000	0.000000	4.000000	8.000000	0.000000
14598.307386	-0.108470	0.630790	0.029070	80.771797	60.302895	104.687317	1.498638	0.000000	0.425078	0.000000	0.000000	0.000000	0.009434	0.076830	-0.270828	0.000000	0.000000	4.000000	8.000000	0.000000
14598.310719	-0.108455	0.631004	0.028133	80.771797	60.302895	104.687317	1.498638	0.000000	0.425078	0.000000	0.000000	0.000000	0.004634	0.064099	-0.281006	0.000000	0.000000	4.000000	8.000000	0.000000
14598.314052	-0.108455	0.631004	0.028133	80.771797	60.302895	104.687317	1.498638	0.000000	0.425078	0.000000	0.000000	0.000000	0.004634	0.064099	-0.281006	0.000000	0.000000	4.000000	8.000000	0.000000
14598.317386	-0.108455	0.631004	0.028133	80.790771	60.315163	104.712265	1.406665	0.000000	0.422733	0.000000	0.000000	0.000000	0.004634	0.064099	-0.281006	0.000000	0.000000	4.000000	8.000000	0.000000
14598.320719	-0.108455	0.631004	0.028133	80.790771	60.315163	104.712265	1.406665	0.000000	0.422733	0.000000	0.000000	0.000000	0.004634	0.064099	-0.281006	0.000000	0.000000	4.000000	8.000000	0.000000
14598.324052	-0.108481	0.631195	0.027172	80.790771	60.315163	104.712265	1.406665	0.000000	0.422733	0.000000	0.000000	0.000000	-0.007967	0.057453	-0.288475	0.000000	0.000000	4.000000	8.000000	0.000000
14598.327386	-0.108481	0.631195	0.027172	80.811577	60.322811	104.733910	1.406665	0.000000	0.422733	0.000000	0.000000	0.000000	-0.007967	0.057453	-0.288475	0.000000	0.000000	4.000000	8.000000	0.000000
14598.330719	-0.108517	0.631371	0.026257	80.811577	60.322811	104.733910	1.406665	0.000000	0.422733	0.000000	0.000000	0.000000	-0.010827	0.052881	-0.274522	0.000000	0.000000	4.000000	8.000000	0.000000
14598.334052	-0.108517	0.631371	0.026257	80.811577	60.322811	104.733910	1.406665	0.000000	0.422733	0.000000	0.000000	0.000000	-0.010827	0.052881	-0.274522	0.000000	0.000000	4.000000	8.000000	0.000000
14598.337386	-0.108517	0.631371	0.026257	80.818764	60.320980	104.761017	1.312832	0.000000	0.425866	0.000000	0.000000	0.000000	-0.010827	0.052881	-0.274522	0.000000	0.000000	4.000000	8.000000	0.000000
14598.340719	-0.108517	0.631371	0.026257	80.818764	60.320980	104.761017	1.312832	0.000000	0.425866	0.000000	0.000000	0.000000	-0.010827	0.052881	-0.274522	0.000000	0.000000	4.000000	8.000000	0.000000
14598.344052	-0.108626	0.631539	0.025349	80.818764	60.320980	104.761017	1.312832	0.000000	0.425866	0.000000	0.000000	0.000000	-0.032744	0.050378	-0.272233	0.000000	0.000000	4.000000	8.000000	0.000000
14598.347386	-0.108626	0.631539	0.025349	80.821548	60.338512	104.817352	1.312832	0.000000	0.425866	0.000000	0.000000	0.000000	-0.032744	0.050378	-0.272233	0.000000	0.000000	4.000000	8.000000	0.000000
14598.350719	-0.108768	0.631692	0.024483	80.821548	60.338512	104.817352	1.312832	0.000000	0.425866	0.000000	0.000000	0.000000	-0.042431	0.045929	-0.259806	0.000000	0.000000	4.000000	8.000000	0.000000
14598.354052	-0.108768	0.631692	0.024483	80.821548	60.338512	104.817352	1.312832	0.000000	0.425866	0.000000	0.000000	0.000000	-0.042431	0.045929	-0.259806	0.000000	0.000000	4.000000	8.000000	0.000000
14598.357386	-0.108768	0.631692	0.024483	80.824265	60.356052	104.873688	1.224159	0.000000	0.438394	0.000000	0.000000	0.000000	-0.042431	0.045929	-0.259806	0.000000	0.000000	4.000000	8.000000	0.000000
14598.360719	-0.108768	0.631692	0.024483	80.824265	60.356052	104.873688	1.224159	0.000000	0.438394	0.000000	0.000000	0.000000	-0.042431	0.045929	-0.259806	0.000000	0.000000	4.000000	8.000000	0.000000
14598.364052	-0.108889	0.631864	0.023636	80.824265	60.356052	104.873688	1.224159	0.000000	0.438394	0.000000	0.000000	0.000000	-0.036191	0.051609	-0.254104	0.000000	0.000000	4.000000	8.000000	0.000000
14598.367386	-0.108889	0.631864	0.023636	80.826073	60.357773	104.911247	1.224159	0.000000	0.438394	0.000000	0.000000	0.000000	-0.036191	0.051609	-0.254104	0.000000	0.000000	4.000000	8.000000	0.000000
14598.370719	-0.109047	0.632015	0.022854	80.826073	60.357773	104.911247	1.224159	0.000000	0.438394	0.000000	0.000000	0.000000	-0.047504	0.045304	-0.234610	0.000000	0.000000	4.000000	8.000000	0.000000
14598.374052	-0.109047	0.632015	0.022854	80.826073	60.357773	104.911247	1.224159	0.000000	0.438394	0.000000	0.000000	0.000000	-0.047504	0.045304	-0.234610	0.000000	0.000000	4.000000	8.000000	0.000000
14598.377386	-0.109047	0.632015	0.022854	80.827896	60.356770	104.948807	1.142707	0.000000	0.452344	0.000000	0.000000	0.000000	-0.047504	0.045304	-0.234610	0.000000	0.000000	4.000000	8.000000	0.000000
14598.380719	-0.109047	0.632015	0.022854	80.827896	60.356770	104.948807	1.142707	0.000000	0.452344	0.000000	0.000000	0.000000	-0.047504	0.045304	-0.234610	0.000000	0.000000	4.000000	8.000000	0.000000
14598.384052	-0.109181	0.632165	0.022077	80.827896	60.356770	104.948807	1.142707	0.000000	0.452344	0.000000	0.000000	0.000000	-0.040358	0.044945	-0.233145	0.000000	0.000000	4.000000	8.000000	0.000000
14598.387386	-0.109181	0.632165	0.022077	80.829712	60.355862	104.986458	1.142707	0.000000	0.452344	0.000000	0.000000	0.000000	-0.040358	0.044945	-0.233145	0.000000	0.000000	4.000000	8.000000	0.000000
14598.390719	-0.109366	0.632307	0.021313	80.829712	60.355862	104.986458	1.142707	0.000000	0.452344	0.000000	0.000000	0.000000	-0.055305	0.042672	-0.229290	0.000000	0.000000	4.000000	8.000000	0.000000
14598.394052	-0.109366	0.632307	0.021313	80.829712	60.355862	104.986458	1.142707	0.000000	0.452344	0.000000	0.000000	0.000000	-0.055305	0.042672	-0.229290	0.000000	0.000000	4.000000	8.000000	0.000000
14598.397386	-0.109366	0.632307	0.021313	80.831535	60.346752	105.024063	1.065634	0.000000	0.468288	0.000000	0.000000	0.000000	-0.055305	0.042672	-0.229290	0.000000	0.000000	4.000000	8.000000	0.000000
14598.400719	-0.109366	0.632307	0.021313	80.831535	60.346752	105.024063	1.065634	0.000000	0.468288	0.000000	0.000000	0.000000	-0.055305	0.042672	-0.229290	0.000000	0.000000	4.000000	8.000000	0.000000
14598.404052	-0.109582	0.632436	0.020590	80.831535	60.346752	105.024063	1.065634	0.000000	0.468288	0.000000	0.000000	0.000000	-0.065016	0.038496	-0.216832	0.000000	0.000000	4.000000	8.000000	0.000000
14598.407386	-0.109582	0.632436	0.020590	80.832390	60.355480	105.083870	1.065634	0.000000	0.468288	0.000000	0.000000	0.000000	-0.065016	0.038496	-0.216832	0.000000	0.000000	4.000000	8.000000	0.000000
14598.410719	-0.109891	0.632536	0.019855	80.832390	60.355480	105.083870	1.065634	0.000000	0.468288	0.000000	0.000000	0.000000	-0.092506	0.030191	-0.220375	0.000000	0.000000	4.000000	8.000000	0.000000
14598.414052	-0.109891	0.632536	0.019855	80.832390	60.355480	105.083870	1.065634	0.000000	0.468288	0.000000	0.000000	0.000000	-0.092506	0.030191	-0.220375	0.000000	0.000000	4.000000	8.000000	0.000000
14598.417386	-0.109891	0.632536	0.019855	80.827896	60.359379	105.153893	0.992767	0.000000	0.494542	0.000000	0.000000	0.000000	-0.092506	0.030191	-0.220375	0.000000	0.000000	4.000000	8.000000	0.000000
14598.420719	-0.109891	0.632536	0.019855	80.827896	60.359379	105.153893	0.992767	0.000000	0.494542	0.000000	0.000000	0.000000	-0.092506	0.030191	-0.220375	0.000000	0.000000	4.000000	8.000000	0.000000
14598.424052	-0.110223	0.632609	0.019124	80.827896	60.359379	105.153893	0.992767	0.000000	0.494542	0.000000	0.000000	0.000000	-0.099535	0.021925	-0.219257	0.000000	0.000000	4.000000	8.000000	0.000000
14598.427386	-0.110223	0.632609	0.019124	80.801659	60.423023	105.304985	0.992767	0.000000	0.494542	0.000000	0.000000	0.000000	-0.099535	0.021925	-0.219257	0.000000	0.000000	4.000000	8.000000	0.000000
14598.430719	-0.110604	0.632675	0.018406	80.801659	60.423023	105.304985	0.992767	0.000000	0.494542	0.000000	0.000000	0.000000	-0.114302	0.019796	-0.215470	0.000000	0.000000	4.000000	8.000000	0.000000
14598.434052	-0.110604	0.632675	0.018406	80.801659	60.423023	105.304985	0.992767	0.000000	0.494542	0.000000	0.000000	0.000000	-0.114302	0.019796	-0.215470	0.000000	0.000000	4.000000	8.000000	0.000000
14598.437386	-0.110604	0.632675	0.018406	80.742928	60.520168	105.514664	0.920312	0.000000	0.530181	0.000000	0.000000	0.000000	-0.114302	0.019796	-0.215470	0.000000	0.000000	4.000000	8.000000	0.000000
14598.440719	-0.110604	0.632675	0.018406	80.742928	60.520168	105.514664	0.920312	0.000000	0.530181	0.000000	0.000000	0.000000	-0.114302	0.019796	-0.215470	0.000000	0.000000	4.000000	8.000000	0.000000
14598.444052	-0.111013	0.632708	0.017715	80.742928	60.520168	105.514664	0.920312	0.000000	0.530181	0.000000	0.000000	0.000000	-0.122925	0.009688	-0.207331	0.000000	0.000000	4.000000	8.000000	0.000000
14598.447386	-0.111013	0.632708	0.017715	80.663254	60.649757	105.779236	0.920312	0.000000	0.530181	0.000000	0.000000	0.000000	-0.122925	0.009688	-0.207331	0.000000	0.000000	4.000000	8.000000	0.000000
14598.450719	-0.111418	0.632719	0.017009	80.663254	60.649757	105.779236	0.920312	0.000000	0.530181	0.000000	0.000000	0.000000	-0.121483	0.003439	-0.211735	0.000000	0.000000	4.000000	8.000000	0.000000
14598.454052	-0.111418	0.632719	0.017009	80.663254	60.649757	105.779236	0.920312	0.000000	0.530181	0.000000	0.000000	0.000000	-0.121483	0.003439	-0.211735	0.000000	0.000000	4.000000	8.000000	0.000000
14598.457386	-0.111418	0.632719	0.017009	80.568184	60.771389	106.046791	0.850468	0.000000	0.570916	0.000000	0.000000	0.000000	-0.121483	0.003439	-0.211735	0.000000	0.000000	4.000000	8.000000	0.000000
14598.460719	-0.111418	0.632719	0.017009	80.568184	60.771389	106.046791	0.850468	0.000000	0.570916	0.000000	0.000000	0.000000	-0.121483	0.003439	-0.211735	0.000000	0.000000	4.000000	8.000000	0.000000
14598.464052	-0.111850	0.632724	0.016321	80.568184	60.771389	106.046791	0.850468	0.000000	0.570916	0.000000	0.000000	0.000000	-0.129439	0.001379	-0.206418	0.000000	0.000000	4.000000	8.000000	0.000000
14598.467386	-0.111850	0.632724	0.016321	80.462837	60.956715	106.385864	0.850468	0.000000	0.570916	0.000000	0.000000	0.000000	-0.129439	0.001379	-0.206418	0.000000	0.000000	4.000000	8.000000	0.000000
14598.470719	-0.112288	0.632695	0.015666	80.462837	60.956715	106.385864	0.850468	0.000000	0.570916	0.000000	0.000000	0.000000	-0.131326	-0.008622	-0.196722	0.000000	0.000000	4.000000	8.000000	0.000000
14598.474052	-0.112288	0.632695	0.015666	80.462837	60.956715	106.385864	0.850468	0.000000	0.570916	0.000000	0.000000	0.000000	-0.131326	-0.008622	-0.196722	0.000000	0.000000	4.000000	8.000000	0.000000
14598.477386	-0.112288	0.632695	0.015666	80.362709	61.128010	106.709518	0.783278	0.000000	0.614377	0.000000	0.000000	0.000000	-0.131326	-0.008622	-0.196722	0.000000	0.000000	4.000000	8.000000	0.000000
14598.480719	-0.112288	0.632695	0.015666	80.362709	61.128010	106.709518	0.783278	0.000000	0.614377	0.000000	0.000000	0.000000	-0.131326	-0.008622	-0.196722	0.000000	0.000000	4.000000	8.000000	0.000000
14598.484052	-0.112717	0.632625	0.014981	80.362709	61.128010	106.709518	0.783278	0.000000	0.614377	0.000000	0.000000	0.000000	-0.128861	-0.020896	-0.205400	0.000000	0.000000	4.000000	8.000000	0.000000
14598.487386	-0.112717	0.632625	0.014981	80.274132	61.296432	107.027687	0.783278	0.000000	0.614377	0.000000	0.000000	0.000000	-0.128861	-0.020896	-0.205400	0.000000	0.000000	4.000000	8.000000	0.000000
14598.490719	-0.113175	0.632523	0.014323	80.274132	61.296432	107.027687	0.783278	0.000000	0.614377	0.000000	0.000000	0.000000	-0.137488	-0.030828	-0.197326	0.000000	0.000000	4.000000	8.000000	0.000000
14598.494052	-0.113175	0.632523	0.014323	80.274132	61.296432	107.027687	0.783278	0.000000	0.614377	0.000000	0.000000	0.000000	-0.137488	-0.030828	-0.197326	0.000000	0.000000	4.000000	8.000000	0.000000
14598.497386	-0.113175	0.632523	0.014323	80.189552	61.513428	107.391129	0.716157	0.000000	0.658768	0.000000	0.000000	0.000000	-0.137488	-0.030828	-0.197326	0.000000	0.000000	4.000000	8.000000	0.000000
14598.500719	-0.113657	0.632393	0.013669	80.189552	61.513428	107.391129	0.716157	0.000000	0.658768	0.000000	0.000000	0.000000	-0.144415	-0.038837	-0.196334	0.000000	0.000000	4.000000	8.000000	0.000000
14598.504052	-0.113657	0.632393	0.013669	80.189552	61.513428	107.391129	0.716157	0.000000	0.658768	0.000000	0.000000	0.000000	-0.144415	-0.038837	-0.196334	0.000000	0.000000	4.000000	8.000000	0.000000
14598.507386	-0.113657	0.632393	0.013669	80.110176	61.720623	107.740662	0.683434	0.000000	0.682837	0.000000	0.000000	0.000000	-0.144415	-0.038837	-0.196334	0.000000	0.000000	4.000000	8.000000	0.000000
14598.510719	-0.114119	0.632211	0.013038	80.110176	61.720623	107.740662	0.683434	0.000000	0.682837	0.000000	0.000000	0.000000	-0.138611	-0.054765	-0.189332	0.000000	0.000000	4.000000	8.000000	0.000000
14598.514052	-0.114119	0.632211	0.013038	80.110176	61.720623	107.740662	0.683434	0.000000	0.682837	0.000000	0.000000	0.000000	-0.138611	-0.054765	-0.189332	0.000000	0.000000	4.000000	8.000000	0.000000
14598.517386	-0.114119	0.632211	0.013038	80.046638	61.949593	108.098640	0.651879	0.000000	0.705939	0.000000	0.000000	0.000000	-0.138611	-0.054765	-0.189332	0.000000	0.000000	4.000000	8.000000	0.000000
14598.520719	-0.114119	0.632211	0.013038	80.046638	61.949593	108.098640	0.651879	0.000000	0.705939	0.000000	0.000000	0.000000	-0.138611	-0.054765	-0.189332	0.000000	0.000000	4.000000	8.000000	0.000000
14598.524052	-0.114546	0.632016	0.012464	80.046638	61.949593	108.098640	0.651879	0.000000	0.705939	0.000000	0.000000	0.000000	-0.128242	-0.058497	-0.172160	0.000000	0.000000	4.000000	8.000000	0.000000
14598.527386	-0.114546	0.632016	0.012464	80.001038	62.170296	108.426262	0.651879	0.000000	0.705939	0.000000	0.000000	0.000000	-0.128242	-0.058497	-0.172160	0.000000	0.000000	4.000000	8.000000	0.000000
14598.530719	-0.114933	0.631768	0.011919	80.001038	62.170296	108.426262	0.651879	0.000000	0.705939	0.000000	0.000000	0.000000	-0.115879	-0.074329	-0.163502	0.000000	0.000000	4.000000	8.000000	0.000000
14598.534052	-0.114933	0.631768	0.011919	80.001038	62.170296	108.426262	0.651879	0.000000	0.705939	0.000000	0.000000	0.000000	-0.115879	-0.074329	-0.163502	0.000000	0.000000	4.000000	8.000000	0.000000
14598.537386	-0.114933	0.631768	0.011919	79.976692	62.420609	108.757805	0.595935	0.000000	0.746626	0.000000	0.000000	0.000000	-0.115879	-0.074329	-0.163502	0.000000	0.000000	4.000000	8.000000	0.000000
14598.540719	-0.114933	0.631768	0.011919	79.976692	62.420609	108.757805	0.595935	0.000000	0.746626	0.000000	0.000000	0.000000	-0.115879	-0.074329	-0.163502	0.000000	0.000000	4.000000	8.000000	0.000000
14598.544052	-0.115240	0.631508	0.011442	79.976692	62.420609	108.757805	0.595935	0.000000	0.746626	0.000000	0.000000	0.000000	-0.092334	-0.078017	-0.143000	0.000000	0.000000	4.000000	8.000000	0.000000
14598.547386	-0.115240	0.631508	0.011442	79.983055	62.666836	109.045143	0.595935	0.000000	0.746626	0.000000	0.000000	0.000000	-0.092334	-0.078017	-0.143000	0.000000	0.000000	4.000000	8.000000	0.000000
14598.550719	-0.115386	0.631183	0.011074	79.983055	62.666836	109.045143	0.595935	0.000000	0.746626	0.000000	0.000000	0.000000	-0.043592	-0.097468	-0.110338	0.000000	0.000000	4.000000	8.000000	0.000000
14598.554052	-0.115386	0.631183	0.011074	79.983055	62.666836	109.045143	0.595935	0.000000	0.746626	0.000000	0.000000	0.000000	-0.043592	-0.097468	-0.110338	0.000000	0.000000	4.000000	8.000000	0.000000
14598.557386	-0.115386	0.631183	0.011074	79.996025	62.969276	109.360542	0.553712	0.000000	0.769280	0.000000	0.000000	0.000000	-0.043592	-0.097468	-0.110338	0.000000	0.000000	4.000000	8.000000	0.000000
14598.560719	-0.115386	0.631183	0.011074	79.996025	62.969276	109.360542	0.553712	0.000000	0.769280	0.000000	0.000000	0.000000	-0.043592	-0.097468	-0.110338	0.000000	0.000000	4.000000	8.000000	0.000000
14598.564052	-0.115395	0.630813	0.010824	79.996025	62.969276	109.360542	0.553712	0.000000	0.769280	0.000000	0.000000	0.000000	-0.002725	-0.110848	-0.075016	0.000000	0.000000	4.000000	8.000000	0.000000
14598.567386	-0.115395	0.630813	0.010824	80.019249	63.318523	109.699944	0.553712	0.000000	0.769280	0.000000	0.000000	0.000000	-0.002725	-0.110848	-0.075016	0.000000	0.000000	4.000000	8.000000	0.000000
14598.570719	-0.115395	0.630813	0.010824	80.019249	63.318523	109.699944	0.553712	0.000000	0.769280	0.000000	0.000000	0.000000	-0.002725	-0.110848	-0.075016	0.000000	0.000000	4.000000	8.000000	0.000000
14598.574052	-0.115395	0.630813	0.010824	80.019249	63.318523	109.699944	0.553712	0.000000	0.769280	0.000000	0.000000	0.000000	-0.002725	-0.110848	-0.075016	0.000000	0.000000	4.000000	8.000000	0.000000
14598.577386	-0.115133	0.629899	0.010525	80.098198	63.678791	110.006035	0.541210	0.000000	0.769734	0.000000	0.000000	0.000000	0.078636	-0.274367	-0.089707	0.000000	0.000000	4.000000	8.000000	0.000000
14598.580719	-0.115133	0.629899	0.010525	80.098198	63.678791	110.006035	0.541210	0.000000	0.769734	0.000000	0.000000	0.000000	0.000001	0.000005	-0.000000	0.000000	0.000000	4.000000	8.000000	0.000000
14598.584052	-0.115133	0.629899	0.010525	80.098198	63.678791	110.006035	0.541210	0.000000	0.769734	0.000000	0.000000	0.000000	0.000001	0.000005	-0.000000	0.000000	0.000000	4.000000	8.000000	0.000000
14598.587386	-0.115133	0.629899	0.010525	80.273544	64.045227	110.251389	0.526259	0.000000	0.756629	0.000000	0.000000	0.000000	0.000001	0.000005	-0.000000	0.000000	0.000000	4.000000	8.000000	0.000000
14598.590719	-0.115133	0.629899	0.010525	80.273544	64.045227	110.251389	0.526259	0.000000	0.756629	0.000000	0.000000	0.000000	0.000001	0.000005	-0.000000	0.000000	0.000000	4.000000	8.000000	0.000000
14598.594052	-0.115059	0.629332	0.010322	80.273544	64.045227	110.251389	0.526259	0.000000	0.756629	0.000000	0.000000	0.000000	0.022072	-0.170008	-0.060973	0.000000	0.000000	4.000000	8.000000	0.000000
14598.597386	-0.115059	0.629332	0.010322	80.521072	64.475494	110.513649	0.526259	0.000000	0.756629	0.000000	0.000000	0.000000	0.022072	-0.170008	-0.060973	0.000000	0.000000	4.000000	8.000000	0.000000
14598.600719	-0.115010	0.628692	0.010026	80.521072	64.475494	110.513649	0.526259	0.000000	0.756629	0.000000	0.000000	0.000000	0.014797	-0.192106	-0.088798	0.000000	0.000000	4.000000	8.000000	0.000000
14598.604052	-0.115010	0.628692	0.010026	80.521072	64.475494	110.513649	0.526259	0.000000	0.756629	0.000000	0.000000	0.000000	0.014797	-0.192106	-0.088798	0.000000	0.000000	4.000000	8.000000	0.000000
14598.607386	-0.115010	0.628692	0.010026	80.760674	64.977699	110.863487	0.501297	0.000000	0.750484	0.000000	0.000000	0.000000	0.014797	-0.192106	-0.088798	0.000000	0.000000	4.000000	8.000000	0.000000
14598.610719	-0.115010	0.628692	0.010026	80.760674	64.977699	110.863487	0.501297	0.000000	0.750484	0.000000	0.000000	0.000000	0.014797	-0.192106	-0.088798	0.000000	0.000000	4.000000	8.000000	0.000000
14598.614052	-0.114979	0.627984	0.009613	80.760674	64.977699	110.863487	0.501297	0.000000	0.750484	0.000000	0.000000	0.000000	0.009315	-0.212317	-0.123780	0.000000	0.000000	4.000000	8.000000	0.000000
14598.617386	-0.114979	0.627984	0.009613	80.919548	65.607246	111.412842	0.501297	0.000000	0.750484	0.000000	0.000000	0.000000	0.009315	-0.212317	-0.123780	0.000000	0.000000	4.000000	8.000000	0.000000
14598.620719	-0.114963	0.627236	0.009075	80.919548	65.607246	111.412842	0.501297	0.000000	0.750484	0.000000	0.000000	0.000000	0.004583	-0.224463	-0.161589	0.000000	0.000000	4.000000	8.000000	0.000000
14598.624052	-0.114963	0.627236	0.009075	80.919548	65.607246	111.412842	0.501297	0.000000	0.750484	0.000000	0.000000	0.000000	0.004583	-0.224463	-0.161589	0.000000	0.000000	4.000000	8.000000	0.000000
14598.627386	-0.114963	0.627236	0.009075	80.961708	66.353783	112.172661	0.453735	0.000000	0.748167	0.000000	0.000000	0.000000	0.004583	-0.224463	-0.161589	0.000000	0.000000	4.000000	8.000000	0.000000
14598.630719	-0.114991	0.626441	0.008428	80.961708	66.353783	112.172661	0.453735	0.000000	0.748167	0.000000	0.000000	0.000000	-0.008426	-0.238437	-0.194085	0.000000	0.000000	4.000000	8.000000	0.000000
14598.634052	-0.114991	0.626441	0.008428	80.961708	66.353783	112.172661	0.453735	0.000000	0.748167	0.000000	0.000000	0.000000	-0.008426	-0.238437	-0.194085	0.000000	0.000000	4.000000	8.000000	0.000000
14598.637386	-0.114991	0.626441	0.008428	80.981300	67.143433	113.001160	0.421388	0.000000	0.749571	0.000000	0.000000	0.000000	-0.008426	-0.238437	-0.194085	0.000000	0.000000	4.000000	8.000000	0.000000
14598.640719	-0.115029	0.625612	0.007631	80.981300	67.143433	113.001160	0.421388	0.000000	0.749571	0.000000	0.000000	0.000000	-0.011180	-0.248609	-0.239147	0.000000	0.000000	4.000000	8.000000	0.000000
14598.644052	-0.115029	0.625612	0.007631	80.981300	67.143433	113.001160	0.421388	0.000000	0.749571	0.000000	0.000000	0.000000	-0.011180	-0.248609	-0.239147	0.000000	0.000000	4.000000	8.000000	0.000000
14598.647386	-0.115029	0.625612	0.007631	80.998940	68.006851	113.913994	0.381530	0.000000	0.751435	0.000000	0.000000	0.000000	-0.011180	-0.248609	-0.239147	0.000000	0.000000	4.000000	8.000000	0.000000
14598.650719	-0.115128	0.624764	0.006710	80.998940	68.006851	113.913994	0.381530	0.000000	0.751435	0.000000	0.000000	0.000000	-0.029828	-0.254539	-0.276175	0.000000	0.000000	4.000000	8.000000	0.000000
14598.654052	-0.115128	0.624764	0.006710	80.998940	68.006851	113.913994	0.381530	0.000000	0.751435	0.000000	0.000000	0.000000	-0.029828	-0.254539	-0.276175	0.000000	0.000000	4.000000	8.000000	0.000000
14598.657386	-0.115128	0.624764	0.006710	81.011063	68.887840	114.852913	0.335501	0.000000	0.756406	0.000000	0.000000	0.000000	-0.029828	-0.254539	-0.276175	0.000000	0.000000	4.000000	8.000000	0.000000
14598.660719	-0.115229	0.623889	0.005706	81.011063	68.887840	114.852913	0.335501	0.000000	0.756406	0.000000	0.000000	0.000000	-0.030212	-0.262314	-0.301326	0.000000	0.000000	4.000000	8.000000	0.000000
14598.664052	-0.115229	0.623889	0.005706	81.011063	68.887840	114.852913	0.335501	0.000000	0.756406	0.000000	0.000000	0.000000	-0.030212	-0.262314	-0.301326	0.000000	0.000000	4.000000	8.000000	0.000000
14598.667386	-0.115229	0.623889	0.005706	81.017166	69.770798	115.796669	0.285280	0.000000	0.761442	0.000000	0.000000	0.000000	-0.030212	-0.262314	-0.301326	0.000000	0.000000	4.000000	8.000000	0.000000
14598.670719	-0.115304	0.623041	0.004605	81.017166	69.770798	115.796669	0.285280	0.000000	0.761442	0.000000	0.000000	0.000000	-0.022583	-0.254438	-0.330193	0.000000	0.000000	4.000000	8.000000	0.000000
14598.674052	-0.115304	0.623041	0.004605	81.017166	69.770798	115.796669	0.285280	0.000000	0.761442	0.000000	0.000000	0.000000	-0.022583	-0.254438	-0.330193	0.000000	0.000000	4.000000	8.000000	0.000000
14598.677386	-0.115304	0.623041	0.004605	81.017006	70.634422	116.723717	0.230248	0.000000	0.765205	0.000000	0.000000	0.000000	-0.022583	-0.254438	-0.330193	0.000000	0.000000	4.000000	8.000000	0.000000
14598.680719	-0.115359	0.622215	0.003522	81.017006	70.634422	116.723717	0.230248	0.000000	0.765205	0.000000	0.000000	0.000000	-0.016501	-0.248020	-0.324804	0.000000	0.000000	4.000000	8.000000	0.000000
14598.684052	-0.115359	0.622215	0.003522	81.017006	70.634422	116.723717	0.230248	0.000000	0.765205	0.000000	0.000000	0.000000	-0.016501	-0.248020	-0.324804	0.000000	0.000000	4.000000	8.000000	0.000000
14598.687386	-0.115359	0.622215	0.003522	81.018654	71.336685	117.468857	0.176114	0.000000	0.767955	0.000000	0.000000	0.000000	-0.016501	-0.248020	-0.324804	0.000000	0.000000	4.000000	8.000000	0.000000
14598.690719	-0.115354	0.621429	0.002483	81.018654	71.336685	117.468857	0.176114	0.000000	0.767955	0.000000	0.000000	0.000000	0.001498	-0.235698	-0.311648	0.000000	0.000000	4.000000	8.000000	0.000000
14598.694052	-0.115354	0.621429	0.002483	81.018654	71.336685	117.468857	0.176114	0.000000	0.767955	0.000000	0.000000	0.000000	0.001498	-0.235698	-0.311648	0.000000	0.000000	4.000000	8.000000	0.000000
14598.697386	-0.115354	0.621429	0.002483	81.030602	71.293167	117.470169	0.124172	0.000000	0.767706	0.000000	0.000000	0.000000	0.001498	-0.235698	-0.311648	0.000000	0.000000	4.000000	8.000000	0.000000
14598.700719	-0.115289	0.620686	0.001580	81.030602	71.293167	117.470169	0.124172	0.000000	0.767706	0.000000	0.000000	0.000000	0.019431	-0.223008	-0.271175	0.000000	0.000000	4.000000	8.000000	0.000000
14598.704052	-0.115289	0.620686	0.001580	81.030602	71.293167	117.470169	0.124172	0.000000	0.767706	0.000000	0.000000	0.000000	0.019431	-0.223008	-0.271175	0.000000	0.000000	4.000000	8.000000	0.000000
14598.707386	-0.115289	0.620686	0.001580	81.050034	70.126488	116.340584	0.078976	0.000000	0.764467	0.000000	0.000000	0.000000	0.019431	-0.223008	-0.271175	0.000000	0.000000	4.000000	8.000000	0.000000
14598.710719	-0.115289	0.620686	0.001580	81.050034	70.126488	116.340584	0.078976	0.000000	0.764467	0.000000	0.000000	0.000000	0.019431	-0.223008	-0.271175	0.000000	0.000000	4.000000	8.000000	0.000000
14598.714052	-0.115135	0.620018	0.000875	81.050034	70.126488	116.340584	0.078976	0.000000	0.764467	0.000000	0.000000	0.000000	0.046177	-0.200363	-0.211347	0.000000	0.000000	4.000000	8.000000	0.000000
14598.717386	-0.115135	0.620018	0.000875	81.066925	68.248039	114.492363	0.078976	0.000000	0.764467	0.000000	0.000000	0.000000	0.046177	-0.200363	-0.211347	0.000000	0.000000	4.000000	8.000000	0.000000
14598.720719	-0.114953	0.619360	0.000333	81.066925	68.248039	114.492363	0.078976	0.000000	0.764467	0.000000	0.000000	0.000000	0.054738	-0.197334	-0.162655	0.000000	0.000000	4.000000	8.000000	0.000000
14598.724052	-0.114953	0.619360	0.000333	81.066925	68.248039	114.492363	0.078976	0.000000	0.764467	0.000000	0.000000	0.000000	0.054738	-0.197334	-0.162655	0.000000	0.000000	4.000000	8.000000	0.000000
14598.727386	-0.114953	0.619360	0.000333	81.084335	66.140511	112.403336	0.016643	0.000000	0.747648	0.000000	0.000000	0.000000	0.054738	-0.197334	-0.162655	0.000000	0.000000	4.000000	8.000000	0.000000
14598.730719	-0.114953	0.619360	0.000333	81.084335	66.140511	112.403336	0.016643	0.000000	0.747648	0.000000	0.000000	0.000000	0.054738	-0.197334	-0.162655	0.000000	0.000000	4.000000	8.000000	0.000000
14598.734052	-0.114725	0.618730	-0.000117	81.084335	66.140511	112.403336	0.016643	0.000000	0.747648	0.000000	0.000000	0.000000	0.068532	-0.188905	-0.135063	0.000000	0.000000	4.000000	8.000000	0.000000
14598.737386	-0.114725	0.618730	-0.000117	81.140137	64.181152	110.420685	0.016643	0.000000	0.747648	0.000000	0.000000	0.000000	0.068532	-0.188905	-0.135063	0.000000	0.000000	4.000000	8.000000	0.000000
14598.740719	-0.114559	0.618057	-0.000501	81.140137	64.181152	110.420685	0.016643	0.000000	0.747648	0.000000	0.000000	0.000000	0.049594	-0.201843	-0.114964	0.000000	0.000000	4.000000	8.000000	0.000000
14598.744052	-0.114559	0.618057	-0.000501	81.140137	64.181152	110.420685	0.016643	0.000000	0.747648	0.000000	0.000000	0.000000	0.049594	-0.201843	-0.114964	0.000000	0.000000	4.000000	8.000000	0.000000
14598.747386	-0.114559	0.618057	-0.000501	81.247025	62.434254	108.613564	-0.025028	0.000000	0.727961	0.000000	0.000000	0.000000	0.049594	-0.201843	-0.114964	0.000000	0.000000	4.000000	8.000000	0.000000
14598.750719	-0.114559	0.618057	-0.000501	81.247025	62.434254	108.613564	-0.025028	0.000000	0.727961	0.000000	0.000000	0.000000	0.049594	-0.201843	-0.114964	0.000000	0.000000	4.000000	8.000000	0.000000
14598.754052	-0.114480	0.617386	-0.000907	81.247025	62.434254	108.613564	-0.025028	0.000000	0.727961	0.000000	0.000000	0.000000	0.023655	-0.201579	-0.121836	0.000000	0.000000	4.000000	8.000000	0.000000
14598.757386	-0.114480	0.617386	-0.000907	81.367104	60.998337	107.106270	-0.025028	0.000000	0.727961	0.000000	0.000000	0.000000	0.023655	-0.201579	-0.121836	0.000000	0.000000	4.000000	8.000000	0.000000
14598.760719	-0.114466	0.616715	-0.001330	81.367104	60.998337	107.106270	-0.025028	0.000000	0.727961	0.000000	0.000000	0.000000	0.004275	-0.201290	-0.127063	0.000000	0.000000	4.000000	8.000000	0.000000
14598.764052	-0.114466	0.616715	-0.001330	81.367104	60.998337	107.106270	-0.025028	0.000000	0.727961	0.000000	0.000000	0.000000	0.004275	-0.201290	-0.127063	0.000000	0.000000	4.000000	8.000000	0.000000
14598.767386	-0.114466	0.616715	-0.001330	81.454086	59.897972	105.962082	-0.066511	0.000000	0.723305	0.000000	0.000000	0.000000	0.004275	-0.201290	-0.127063	0.000000	0.000000	4.000000	8.000000	0.000000
14598.770719	-0.114416	0.616012	-0.001803	81.454086	59.897972	105.962082	-0.066511	0.000000	0.723305	0.000000	0.000000	0.000000	0.014936	-0.210937	-0.141860	0.000000	0.000000	4.000000	8.000000	0.000000
14598.774052	-0.114416	0.616012	-0.001803	81.454086	59.897972	105.962082	-0.066511	0.000000	0.723305	0.000000	0.000000	0.000000	0.014936	-0.210937	-0.141860	0.000000	0.000000	4.000000	8.000000	0.000000
14598.777386	-0.114416	0.616012	-0.001803	81.487259	59.295284	105.361610	-0.090155	0.000000	0.720816	0.000000	0.000000	0.000000	0.014936	-0.210937	-0.141860	0.000000	0.000000	4.000000	8.000000	0.000000
14598.780719	-0.114384	0.615290	-0.002298	81.487259	59.295284	105.361610	-0.090155	0.000000	0.720816	0.000000	0.000000	0.000000	0.009735	-0.216475	-0.148397	0.000000	0.000000	4.000000	8.000000	0.000000
14598.784052	-0.114384	0.615290	-0.002298	81.487259	59.295284	105.361610	-0.090155	0.000000	0.720816	0.000000	0.000000	0.000000	0.009735	-0.216475	-0.148397	0.000000	0.000000	4.000000	8.000000	0.000000
14598.787386	-0.114384	0.615290	-0.002298	81.498047	59.146713	105.241859	-0.114887	0.000000	0.719194	0.000000	0.000000	0.000000	0.009735	-0.216475	-0.148397	0.000000	0.000000	4.000000	8.000000	0.000000
14598.790719	-0.114384	0.615290	-0.002298	81.498047	59.146713	105.241859	-0.114887	0.000000	0.719194	0.000000	0.000000	0.000000	0.009735	-0.216475	-0.148397	0.000000	0.000000	4.000000	8.000000	0.000000
14598.794052	-0.114326	0.614550	-0.002803	81.498047	59.146713	105.241859	-0.114887	0.000000	0.719194	0.000000	0.000000	0.000000	0.017506	-0.222000	-0.151708	0.000000	0.000000	4.000000	8.000000	0.000000
14598.797386	-0.114326	0.614550	-0.002803	81.519234	59.375511	105.498871	-0.114887	0.000000	0.719194	0.000000	0.000000	0.000000	0.017506	-0.222000	-0.151708	0.000000	0.000000	4.000000	8.000000	0.000000
14598.800719	-0.114314	0.613759	-0.003396	81.519234	59.375511	105.498871	-0.114887	0.000000	0.719194	0.000000	0.000000	0.000000	0.003484	-0.237344	-0.177723	0.000000	0.000000	4.000000	8.000000	0.000000
14598.804052	-0.114314	0.613759	-0.003396	81.519234	59.375511	105.498871	-0.114887	0.000000	0.719194	0.000000	0.000000	0.000000	0.003484	-0.237344	-0.177723	0.000000	0.000000	4.000000	8.000000	0.000000
14598.807386	-0.114314	0.613759	-0.003396	81.549057	59.936050	106.090279	-0.169793	0.000000	0.715695	0.000000	0.000000	0.000000	0.003484	-0.237344	-0.177723	0.000000	0.000000	4.000000	8.000000	0.000000
14598.810719	-0.114314	0.613759	-0.003396	81.549057	59.936050	106.090279	-0.169793	0.000000	0.715695	0.000000	0.000000	0.000000	0.003484	-0.237344	-0.177723	0.000000	0.000000	4.000000	8.000000	0.000000
14598.814052	-0.114329	0.612963	-0.003972	81.549057	59.936050	106.090279	-0.169793	0.000000	0.715695	0.000000	0.000000	0.000000	-0.004528	-0.238755	-0.172789	0.000000	0.000000	4.000000	8.000000	0.000000
14598.817386	-0.114329	0.612963	-0.003972	81.581467	60.643524	106.830200	-0.169793	0.000000	0.715695	0.000000	0.000000	0.000000	-0.004528	-0.238755	-0.172789	0.000000	0.000000	4.000000	8.000000	0.000000
14598.820719	-0.114342	0.612124	-0.004556	81.581467	60.643524	106.830200	-0.169793	0.000000	0.715695	0.000000	0.000000	0.000000	-0.003754	-0.251810	-0.175391	0.000000	0.000000	4.000000	8.000000	0.000000
14598.824052	-0.114342	0.612124	-0.004556	81.581467	60.643524	106.830200	-0.169793	0.000000	0.715695	0.000000	0.000000	0.000000	-0.003754	-0.251810	-0.175391	0.000000	0.000000	4.000000	8.000000	0.000000
14598.827386	-0.114342	0.612124	-0.004556	81.608894	61.170506	107.380943	-0.227823	0.000000	0.717076	0.000000	0.000000	0.000000	-0.003754	-0.251810	-0.175391	0.000000	0.000000	4.000000	8.000000	0.000000
14598.830719	-0.114377	0.611260	-0.005140	81.608894	61.170506	107.380943	-0.227823	0.000000	0.717076	0.000000	0.000000	0.000000	-0.010561	-0.259006	-0.175104	0.000000	0.000000	4.000000	8.000000	0.000000
14598.834052	-0.114377	0.611260	-0.005140	81.608894	61.170506	107.380943	-0.227823	0.000000	0.717076	0.000000	0.000000	0.000000	-0.010561	-0.259006	-0.175104	0.000000	0.000000	4.000000	8.000000	0.000000
14598.837386	-0.114377	0.611260	-0.005140	81.623680	61.058956	107.292450	-0.257007	0.000000	0.718836	0.000000	0.000000	0.000000	-0.010561	-0.259006	-0.175104	0.000000	0.000000	4.000000	8.000000	0.000000
14598.840719	-0.114377	0.611260	-0.005140	81.623680	61.058956	107.292450	-0.257007	0.000000	0.718836	0.000000	0.000000	0.000000	-0.010561	-0.259006	-0.175104	0.000000	0.000000	4.000000	8.000000	0.000000
14598.844052	-0.114390	0.610399	-0.005629	81.623680	61.058956	107.292450	-0.257007	0.000000	0.718836	0.000000	0.000000	0.000000	-0.003946	-0.258265	-0.146674	0.000000	0.000000	4.000000	8.000000	0.000000
14598.847386	-0.114390	0.610399	-0.005629	81.616859	59.956104	106.185440	-0.257007	0.000000	0.718836	0.000000	0.000000	0.000000	-0.003946	-0.258265	-0.146674	0.000000	0.000000	4.000000	8.000000	0.000000
14598.850719	-0.114414	0.609528	-0.006073	81.616859	59.956104	106.185440	-0.257007	0.000000	0.718836	0.000000	0.000000	0.000000	-0.007300	-0.261515	-0.133133	0.000000	0.000000	4.000000	8.000000	0.000000
14598.854052	-0.114414	0.609528	-0.006073	81.616859	59.956104	106.185440	-0.257007	0.000000	0.718836	0.000000	0.000000	0.000000	-0.007300	-0.261515	-0.133133	0.000000	0.000000	4.000000	8.000000	0.000000
14598.857386	-0.114414	0.609528	-0.006073	81.588699	58.206772	104.353058	-0.303641	0.000000	0.720710	0.000000	0.000000	0.000000	-0.007300	-0.261515	-0.133133	0.000000	0.000000	4.000000	8.000000	0.000000
14598.860719	-0.114393	0.608613	-0.006515	81.588699	58.206772	104.353058	-0.303641	0.000000	0.720710	0.000000	0.000000	0.000000	0.006315	-0.274511	-0.132644	0.000000	0.000000	4.000000	8.000000	0.000000
14598.864052	-0.114393	0.608613	-0.006515	81.588699	58.206772	104.353058	-0.303641	0.000000	0.720710	0.000000	0.000000	0.000000	0.006315	-0.274511	-0.132644	0.000000	0.000000	4.000000	8.000000	0.000000
14598.867386	-0.114393	0.608613	-0.006515	81.550598	56.315338	102.387352	-0.325748	0.000000	0.719658	0.000000	0.000000	0.000000	0.006315	-0.274511	-0.132644	0.000000	0.000000	4.000000	8.000000	0.000000
14598.870719	-0.114331	0.607674	-0.006940	81.550598	56.315338	102.387352	-0.325748	0.000000	0.719658	0.000000	0.000000	0.000000	0.018737	-0.281631	-0.127593	0.000000	0.000000	4.000000	8.000000	0.000000
14598.874052	-0.114331	0.607674	-0.006940	81.550598	56.315338	102.387352	-0.325748	0.000000	0.719658	0.000000	0.000000	0.000000	0.018737	-0.281631	-0.127593	0.000000	0.000000	4.000000	8.000000	0.000000
14598.877386	-0.114331	0.607674	-0.006940	81.507729	54.532455	100.612312	-0.347014	0.000000	0.716535	0.000000	0.000000	0.000000	0.018737	-0.281631	-0.127593	0.000000	0.000000	4.000000	8.000000	0.000000
14598.880719	-0.114217	0.606698	-0.007388	81.507729	54.532455	100.612312	-0.347014	0.000000	0.716535	0.000000	0.000000	0.000000	0.034098	-0.292674	-0.134287	0.000000	0.000000	4.000000	8.000000	0.000000
14598.884052	-0.114217	0.606698	-0.007388	81.507729	54.532455	100.612312	-0.347014	0.000000	0.716535	0.000000	0.000000	0.000000	0.034098	-0.292674	-0.134287	0.000000	0.000000	4.000000	8.000000	0.000000
14598.887386	-0.114217	0.606698	-0.007388	81.467674	53.004948	99.119987	-0.369395	0.000000	0.710852	0.000000	0.000000	0.000000	0.034098	-0.292674	-0.134287	0.000000	0.000000	4.000000	8.000000	0.000000
14598.890719	-0.114074	0.605686	-0.007864	81.467674	53.004948	99.119987	-0.369395	0.000000	0.710852	0.000000	0.000000	0.000000	0.043046	-0.303617	-0.142700	0.000000	0.000000	4.000000	8.000000	0.000000
14598.894052	-0.114074	0.605686	-0.007864	81.467674	53.004948	99.119987	-0.369395	0.000000	0.710852	0.000000	0.000000	0.000000	0.043046	-0.303617	-0.142700	0.000000	0.000000	4.000000	8.000000	0.000000
14598.897386	-0.114074	0.605686	-0.007864	81.433220	51.709892	97.853561	-0.393178	0.000000	0.703677	0.000000	0.000000	0.000000	0.043046	-0.303617	-0.142700	0.000000	0.000000	4.000000	8.000000	0.000000
14598.900719	-0.113939	0.604619	-0.008394	81.433220	51.709892	97.853561	-0.393178	0.000000	0.703677	0.000000	0.000000	0.000000	0.040399	-0.320188	-0.159142	0.000000	0.000000	4.000000	8.000000	0.000000
14598.904052	-0.113939	0.604619	-0.008394	81.433220	51.709892	97.853561	-0.393178	0.000000	0.703677	0.000000	0.000000	0.000000	0.040399	-0.320188	-0.159142	0.000000	0.000000	4.000000	8.000000	0.000000
14598.907386	-0.113939	0.604619	-0.008394	81.407372	50.669174	96.839439	-0.419702	0.000000	0.696944	0.000000	0.000000	0.000000	0.040399	-0.320188	-0.159142	0.000000	0.000000	4.000000	8.000000	0.000000
14598.910719	-0.113784	0.603528	-0.009006	81.407372	50.669174	96.839439	-0.419702	0.000000	0.696944	0.000000	0.000000	0.000000	0.046576	-0.327213	-0.183455	0.000000	0.000000	4.000000	8.000000	0.000000
14598.914052	-0.113784	0.603528	-0.009006	81.407372	50.669174	96.839439	-0.419702	0.000000	0.696944	0.000000	0.000000	0.000000	0.046576	-0.327213	-0.183455	0.000000	0.000000	4.000000	8.000000	0.000000
14598.917386	-0.113784	0.603528	-0.009006	81.386276	49.764767	95.965836	-0.450278	0.000000	0.689181	0.000000	0.000000	0.000000	0.046576	-0.327213	-0.183455	0.000000	0.000000	4.000000	8.000000	0.000000
14598.920719	-0.113672	0.602415	-0.009623	81.386276	49.764767	95.965836	-0.450278	0.000000	0.689181	0.000000	0.000000	0.000000	0.033466	-0.334059	-0.185276	0.000000	0.000000	4.000000	8.000000	0.000000
14598.924052	-0.113672	0.602415	-0.009623	81.386276	49.764767	95.965836	-0.450278	0.000000	0.689181	0.000000	0.000000	0.000000	0.033466	-0.334059	-0.185276	0.000000	0.000000	4.000000	8.000000	0.000000
14598.927386	-0.113672	0.602415	-0.009623	81.364761	48.929138	95.167084	-0.481157	0.000000	0.683604	0.000000	0.000000	0.000000	0.033466	-0.334059	-0.185276	0.000000	0.000000	4.000000	8.000000	0.000000
14598.930719	-0.113532	0.601310	-0.010262	81.364761	48.929138	95.167084	-0.481157	0.000000	0.683604	0.000000	0.000000	0.000000	0.041884	-0.331401	-0.191605	0.000000	0.000000	4.000000	8.000000	0.000000
14598.934052	-0.113532	0.601310	-0.010262	81.364761	48.929138	95.167084	-0.481157	0.000000	0.683604	0.000000	0.000000	0.000000	0.041884	-0.331401	-0.191605	0.000000	0.000000	4.000000	8.000000	0.000000
14598.937386	-0.113532	0.601310	-0.010262	81.338661	48.088444	94.351112	-0.513092	0.000000	0.676623	0.000000	0.000000	0.000000	0.041884	-0.331401	-0.191605	0.000000	0.000000	4.000000	8.000000	0.000000
14598.940719	-0.113338	0.600220	-0.010848	81.338661	48.088444	94.351112	-0.513092	0.000000	0.676623	0.000000	0.000000	0.000000	0.058213	-0.326867	-0.175891	0.000000	0.000000	4.000000	8.000000	0.000000
14598.944052	-0.113338	0.600220	-0.010848	81.338661	48.088444	94.351112	-0.513092	0.000000	0.676623	0.000000	0.000000	0.000000	0.058213	-0.326867	-0.175891	0.000000	0.000000	4.000000	8.000000	0.000000
14598.947386	-0.113338	0.600220	-0.010848	81.302788	47.106552	93.392998	-0.542407	0.000000	0.666921	0.000000	0.000000	0.000000	0.058213	-0.326867	-0.175891	0.000000	0.000000	4.000000	8.000000	0.000000
14598.950719	-0.113115	0.599165	-0.011371	81.302788	47.106552	93.392998	-0.542407	0.000000	0.666921	0.000000	0.000000	0.000000	0.066896	-0.316713	-0.156990	0.000000	0.000000	4.000000	8.000000	0.000000
14598.954052	-0.113115	0.599165	-0.011371	81.302788	47.106552	93.392998	-0.542407	0.000000	0.666921	0.000000	0.000000	0.000000	0.066896	-0.316713	-0.156990	0.000000	0.000000	4.000000	8.000000	0.000000
14598.957386	-0.113115	0.599165	-0.011371	81.246330	45.844166	92.146683	-0.568572	0.000000	0.655771	0.000000	0.000000	0.000000	0.066896	-0.316713	-0.156990	0.000000	0.000000	4.000000	8.000000	0.000000
14598.960719	-0.112853	0.598155	-0.011787	81.246330	45.844166	92.146683	-0.568572	0.000000	0.655771	0.000000	0.000000	0.000000	0.078867	-0.302927	-0.124592	0.000000	0.000000	4.000000	8.000000	0.000000
14598.964052	-0.112853	0.598155	-0.011787	81.246330	45.844166	92.146683	-0.568572	0.000000	0.655771	0.000000	0.000000	0.000000	0.078867	-0.302927	-0.124592	0.000000	0.000000	4.000000	8.000000	0.000000
14598.967386	-0.112853	0.598155	-0.011787	81.171852	44.385437	90.698578	-0.589337	0.000000	0.642626	0.000000	0.000000	0.000000	0.078867	-0.302927	-0.124592	0.000000	0.000000	4.000000	8.000000	0.000000
14598.970719	-0.112573	0.597165	-0.012092	81.171852	44.385437	90.698578	-0.589337	0.000000	0.642626	0.000000	0.000000	0.000000	0.083878	-0.296831	-0.091474	0.000000	0.000000	4.000000	8.000000	0.000000
14598.974052	-0.112573	0.597165	-0.012092	81.171852	44.385437	90.698578	-0.589337	0.000000	0.642626	0.000000	0.000000	0.000000	0.083878	-0.296831	-0.091474	0.000000	0.000000	4.000000	8.000000	0.000000
14598.977386	-0.112573	0.597165	-0.012092	81.084602	42.836033	89.159019	-0.604583	0.000000	0.628647	0.000000	0.000000	0.000000	0.083878	-0.296831	-0.091474	0.000000	0.000000	4.000000	8.000000	0.000000
14598.980719	-0.112319	0.596196	-0.012297	81.084602	42.836033	89.159019	-0.604583	0.000000	0.628647	0.000000	0.000000	0.000000	0.076218	-0.290863	-0.061499	0.000000	0.000000	4.000000	8.000000	0.000000
14598.984052	-0.112319	0.596196	-0.012297	81.084602	42.836033	89.159019	-0.604583	0.000000	0.628647	0.000000	0.000000	0.000000	0.076218	-0.290863	-0.061499	0.000000	0.000000	4.000000	8.000000	0.000000
14598.987386	-0.112319	0.596196	-0.012297	81.006622	41.322205	87.638916	-0.614832	0.000000	0.615944	0.000000	0.000000	0.000000	0.076218	-0.290863	-0.061499	0.000000	0.000000	4.000000	8.000000	0.000000
14598.990719	-0.112097	0.595215	-0.012462	81.006622	41.322205	87.638916	-0.614832	0.000000	0.615944	0.000000	0.000000	0.000000	0.066447	-0.294309	-0.049730	0.000000	0.000000	4.000000	8.000000	0.000000
14598.994052	-0.112097	0.595215	-0.012462	81.006622	41.322205	87.638916	-0.614832	0.000000	0.615944	0.000000	0.000000	0.000000	0.066447	-0.294309	-0.049730	0.000000	0.000000	4.000000	8.000000	0.000000
14598.997386	-0.112097	0.595215	-0.012462	80.969063	39.953823	86.234207	-0.623121	0.000000	0.604869	0.000000	0.000000	0.000000	0.066447	-0.294309	-0.049730	0.000000	0.000000	4.000000	8.000000	0.000000
14599.000719	-0.112097	0.595215	-0.012462	80.969063	39.953823	86.234207	-0.623121	0.000000	0.604869	0.000000	0.000000	0.000000	0.066447	-0.294309	-0.049730	0.000000	0.000000	4.000000	8.000000	0.000000
14599.004052	-0.111895	0.594259	-0.012551	80.969063	39.953823	86.234207	-0.623121	0.000000	0.604869	0.000000	0.000000	0.000000	0.060594	-0.286633	-0.026679	0.000000	0.000000	4.000000	8.000000	0.000000
14599.007386	-0.111895	0.594259	-0.012551	80.978203	38.756924	84.965225	-0.623121	0.000000	0.604869	0.000000	0.000000	0.000000	0.060594	-0.286633	-0.026679	0.000000	0.000000	4.000000	8.000000	0.000000
14599.010719	-0.111741	0.593298	-0.012630	80.978203	38.756924	84.965225	-0.623121	0.000000	0.604869	0.000000	0.000000	0.000000	0.046297	-0.288275	-0.023474	0.000000	0.000000	4.000000	8.000000	0.000000
14599.014052	-0.111741	0.593298	-0.012630	80.978203	38.756924	84.965225	-0.623121	0.000000	0.604869	0.000000	0.000000	0.000000	0.046297	-0.288275	-0.023474	0.000000	0.000000	4.000000	8.000000	0.000000
14599.017386	-0.111741	0.593298	-0.012630	81.016266	37.702728	83.827759	-0.631480	0.000000	0.587054	0.000000	0.000000	0.000000	0.046297	-0.288275	-0.023474	0.000000	0.000000	4.000000	8.000000	0.000000
14599.020719	-0.111741	0.593298	-0.012630	81.016266	37.702728	83.827759	-0.631480	0.000000	0.587054	0.000000	0.000000	0.000000	0.046297	-0.288275	-0.023474	0.000000	0.000000	4.000000	8.000000	0.000000
14599.024052	-0.111712	0.592362	-0.012657	81.016266	37.702728	83.827759	-0.631480	0.000000	0.587054	0.000000	0.000000	0.000000	0.008812	-0.280802	-0.008277	0.000000	0.000000	4.000000	8.000000	0.000000
14599.027386	-0.111712	0.592362	-0.012657	81.081261	36.885567	82.924095	-0.631480	0.000000	0.587054	0.000000	0.000000	0.000000	0.008812	-0.280802	-0.008277	0.000000	0.000000	4.000000	8.000000	0.000000
14599.030719	-0.111732	0.591464	-0.012665	81.081261	36.885567	82.924095	-0.631480	0.000000	0.587054	0.000000	0.000000	0.000000	-0.006161	-0.269506	-0.002269	0.000000	0.000000	4.000000	8.000000	0.000000
14599.034052	-0.111732	0.591464	-0.012665	81.081261	36.885567	82.924095	-0.631480	0.000000	0.587054	0.000000	0.000000	0.000000	-0.006161	-0.269506	-0.002269	0.000000	0.000000	4.000000	8.000000	0.000000
14599.037386	-0.111732	0.591464	-0.012665	81.146873	36.333977	82.298798	-0.633237	0.000000	0.586613	0.000000	0.000000	0.000000	-0.006161	-0.269506	-0.002269	0.000000	0.000000	4.000000	8.000000	0.000000
14599.040719	-0.111732	0.591464	-0.012665	81.146873	36.333977	82.298798	-0.633237	0.000000	0.586613	0.000000	0.000000	0.000000	-0.006161	-0.269506	-0.002269	0.000000	0.000000	4.000000	8.000000	0.000000
14599.044052	-0.111761	0.590602	-0.012550	81.146873	36.333977	82.298798	-0.633237	0.000000	0.586613	0.000000	0.000000	0.000000	-0.008673	-0.258689	0.034506	0.000000	0.000000	4.000000	8.000000	0.000000
14599.047386	-0.111761	0.590602	-0.012550	81.207550	36.221111	82.150894	-0.633237	0.000000	0.586613	0.000000	0.000000	0.000000	-0.008673	-0.258689	0.034506	0.000000	0.000000	4.000000	8.000000	0.000000
14599.050719	-0.111827	0.589813	-0.012376	81.207550	36.221111	82.150894	-0.633237	0.000000	0.586613	0.000000	0.000000	0.000000	-0.019815	-0.236553	0.052042	0.000000	0.000000	4.000000	8.000000	0.000000
14599.054052	-0.111827	0.589813	-0.012376	81.207550	36.221111	82.150894	-0.633237	0.000000	0.586613	0.000000	0.000000	0.000000	-0.019815	-0.236553	0.052042	0.000000	0.000000	4.000000	8.000000	0.000000
14599.057386	-0.111827	0.589813	-0.012376	81.266006	36.513088	82.432060	-0.618813	0.000000	0.591360	0.000000	0.000000	0.000000	-0.019815	-0.236553	0.052042	0.000000	0.000000	4.000000	8.000000	0.000000
14599.060719	-0.111827	0.589813	-0.012376	81.266006	36.513088	82.432060	-0.618813	0.000000	0.591360	0.000000	0.000000	0.000000	-0.019815	-0.236553	0.052042	0.000000	0.000000	4.000000	8.000000	0.000000
14599.064052	-0.111881	0.589060	-0.012074	81.266006	36.513088	82.432060	-0.618813	0.000000	0.591360	0.000000	0.000000	0.000000	-0.016031	-0.226025	0.090573	0.000000	0.000000	4.000000	8.000000	0.000000
14599.067386	-0.111881	0.589060	-0.012074	81.324020	36.894978	82.813217	-0.618813	0.000000	0.591360	0.000000	0.000000	0.000000	-0.016031	-0.226025	0.090573	0.000000	0.000000	4.000000	8.000000	0.000000
14599.070719	-0.111994	0.588354	-0.011712	81.324020	36.894978	82.813217	-0.618813	0.000000	0.591360	0.000000	0.000000	0.000000	-0.034085	-0.211692	0.108775	0.000000	0.000000	4.000000	8.000000	0.000000
14599.074052	-0.111994	0.588354	-0.011712	81.324020	36.894978	82.813217	-0.618813	0.000000	0.591360	0.000000	0.000000	0.000000	-0.034085	-0.211692	0.108775	0.000000	0.000000	4.000000	8.000000	0.000000
14599.077386	-0.111994	0.588354	-0.011712	81.385117	37.192726	83.100861	-0.585588	0.000000	0.599713	0.000000	0.000000	0.000000	-0.034085	-0.211692	0.108775	0.000000	0.000000	4.000000	8.000000	0.000000
14599.080719	-0.111994	0.588354	-0.011712	81.385117	37.192726	83.100861	-0.585588	0.000000	0.599713	0.000000	0.000000	0.000000	-0.034085	-0.211692	0.108775	0.000000	0.000000	4.000000	8.000000	0.000000
14599.084052	-0.112166	0.587721	-0.011295	81.385117	37.192726	83.100861	-0.585588	0.000000	0.599713	0.000000	0.000000	0.000000	-0.051669	-0.189912	0.124950	0.000000	0.000000	4.000000	8.000000	0.000000
14599.087386	-0.112166	0.587721	-0.011295	81.442810	37.426861	83.329178	-0.585588	0.000000	0.599713	0.000000	0.000000	0.000000	-0.051669	-0.189912	0.124950	0.000000	0.000000	4.000000	8.000000	0.000000
14599.090719	-0.112372	0.587142	-0.010836	81.442810	37.426861	83.329178	-0.585588	0.000000	0.599713	0.000000	0.000000	0.000000	-0.061714	-0.173705	0.137857	0.000000	0.000000	4.000000	8.000000	0.000000
14599.094052	-0.112372	0.587142	-0.010836	81.442810	37.426861	83.329178	-0.585588	0.000000	0.599713	0.000000	0.000000	0.000000	-0.061714	-0.173705	0.137857	0.000000	0.000000	4.000000	8.000000	0.000000
14599.097386	-0.112372	0.587142	-0.010836	81.497910	37.573933	83.465797	-0.541787	0.000000	0.618610	0.000000	0.000000	0.000000	-0.061714	-0.173705	0.137857	0.000000	0.000000	4.000000	8.000000	0.000000
14599.100719	-0.112372	0.587142	-0.010836	81.497910	37.573933	83.465797	-0.541787	0.000000	0.618610	0.000000	0.000000	0.000000	-0.061714	-0.173705	0.137857	0.000000	0.000000	4.000000	8.000000	0.000000
14599.104052	-0.112644	0.586605	-0.010383	81.497910	37.573933	83.465797	-0.541787	0.000000	0.618610	0.000000	0.000000	0.000000	-0.081524	-0.161010	0.135673	0.000000	0.000000	4.000000	8.000000	0.000000
14599.107386	-0.112644	0.586605	-0.010383	81.553062	37.670696	83.549484	-0.541787	0.000000	0.618610	0.000000	0.000000	0.000000	-0.081524	-0.161010	0.135673	0.000000	0.000000	4.000000	8.000000	0.000000
14599.110719	-0.112894	0.586162	-0.009931	81.553062	37.670696	83.549484	-0.541787	0.000000	0.618610	0.000000	0.000000	0.000000	-0.074893	-0.133179	0.135830	0.000000	0.000000	4.000000	8.000000	0.000000
14599.114052	-0.112894	0.586162	-0.009931	81.553062	37.670696	83.549484	-0.541787	0.000000	0.618610	0.000000	0.000000	0.000000	-0.074893	-0.133179	0.135830	0.000000	0.000000	4.000000	8.000000	0.000000
14599.117386	-0.112894	0.586162	-0.009931	81.606369	37.704926	83.554405	-0.496536	0.000000	0.644679	0.000000	0.000000	0.000000	-0.074893	-0.133179	0.135830	0.000000	0.000000	4.000000	8.000000	0.000000
14599.120719	-0.112894	0.586162	-0.009931	81.606369	37.704926	83.554405	-0.496536	0.000000	0.644679	0.000000	0.000000	0.000000	-0.074893	-0.133179	0.135830	0.000000	0.000000	4.000000	8.000000	0.000000
14599.124052	-0.113173	0.585753	-0.009451	81.606369	37.704926	83.554405	-0.496536	0.000000	0.644679	0.000000	0.000000	0.000000	-0.083806	-0.122496	0.143917	0.000000	0.000000	4.000000	8.000000	0.000000
14599.127386	-0.113173	0.585753	-0.009451	81.661812	37.700779	83.473396	-0.496536	0.000000	0.644679	0.000000	0.000000	0.000000	-0.083806	-0.122496	0.143917	0.000000	0.000000	4.000000	8.000000	0.000000
14599.130719	-0.113466	0.585376	-0.009007	81.661812	37.700779	83.473396	-0.496536	0.000000	0.644679	0.000000	0.000000	0.000000	-0.087976	-0.113167	0.133112	0.000000	0.000000	4.000000	8.000000	0.000000
14599.134052	-0.113466	0.585376	-0.009007	81.661812	37.700779	83.473396	-0.496536	0.000000	0.644679	0.000000	0.000000	0.000000	-0.087976	-0.113167	0.133112	0.000000	0.000000	4.000000	8.000000	0.000000
14599.137386	-0.113466	0.585376	-0.009007	81.719261	37.660152	83.265701	-0.450365	0.000000	0.673310	0.000000	0.000000	0.000000	-0.087976	-0.113167	0.133112	0.000000	0.000000	4.000000	8.000000	0.000000
14599.140719	-0.113783	0.585042	-0.008560	81.719261	37.660152	83.265701	-0.450365	0.000000	0.673310	0.000000	0.000000	0.000000	-0.095178	-0.100356	0.134242	0.000000	0.000000	4.000000	8.000000	0.000000
14599.144052	-0.113783	0.585042	-0.008560	81.719261	37.660152	83.265701	-0.450365	0.000000	0.673310	0.000000	0.000000	0.000000	-0.095178	-0.100356	0.134242	0.000000	0.000000	4.000000	8.000000	0.000000
14599.147386	-0.113783	0.585042	-0.008560	81.762146	37.627651	83.057755	-0.427991	0.000000	0.689173	0.000000	0.000000	0.000000	-0.095178	-0.100356	0.134242	0.000000	0.000000	4.000000	8.000000	0.000000
14599.150719	-0.114111	0.584720	-0.008165	81.762146	37.627651	83.057755	-0.427991	0.000000	0.689173	0.000000	0.000000	0.000000	-0.098126	-0.096429	0.118520	0.000000	0.000000	4.000000	8.000000	0.000000
14599.154052	-0.114111	0.584720	-0.008165	81.762146	37.627651	83.057755	-0.427991	0.000000	0.689173	0.000000	0.000000	0.000000	-0.098126	-0.096429	0.118520	0.000000	0.000000	4.000000	8.000000	0.000000
14599.157386	-0.114111	0.584720	-0.008165	81.783104	37.663116	83.046097	-0.408238	0.000000	0.705527	0.000000	0.000000	0.000000	-0.098126	-0.096429	0.118520	0.000000	0.000000	4.000000	8.000000	0.000000
14599.160719	-0.114111	0.584720	-0.008165	81.783104	37.663116	83.046097	-0.408238	0.000000	0.705527	0.000000	0.000000	0.000000	-0.098126	-0.096429	0.118520	0.000000	0.000000	4.000000	8.000000	0.000000
14599.164052	-0.114440	0.584442	-0.007760	81.783104	37.663116	83.046097	-0.408238	0.000000	0.705527	0.000000	0.000000	0.000000	-0.098968	-0.083546	0.121295	0.000000	0.000000	4.000000	8.000000	0.000000
14599.167386	-0.114440	0.584442	-0.007760	81.792709	37.724049	83.124413	-0.408238	0.000000	0.705527	0.000000	0.000000	0.000000	-0.098968	-0.083546	0.121295	0.000000	0.000000	4.000000	8.000000	0.000000
14599.170719	-0.114748	0.584188	-0.007358	81.792709	37.724049	83.124413	-0.408238	0.000000	0.705527	0.000000	0.000000	0.000000	-0.092153	-0.076176	0.120774	0.000000	0.000000	4.000000	8.000000	0.000000
14599.174052	-0.114748	0.584188	-0.007358	81.792709	37.724049	83.124413	-0.408238	0.000000	0.705527	0.000000	0.000000	0.000000	-0.092153	-0.076176	0.120774	0.000000	0.000000	4.000000	8.000000	0.000000
14599.177386	-0.114748	0.584188	-0.007358	81.803703	37.782303	83.203667	-0.367893	0.000000	0.737381	0.000000	0.000000	0.000000	-0.092153	-0.076176	0.120774	0.000000	0.000000	4.000000	8.000000	0.000000
14599.180719	-0.114748	0.584188	-0.007358	81.803703	37.782303	83.203667	-0.367893	0.000000	0.737381	0.000000	0.000000	0.000000	-0.092153	-0.076176	0.120774	0.000000	0.000000	4.000000	8.000000	0.000000
14599.184052	-0.115012	0.583933	-0.006945	81.803703	37.782303	83.203667	-0.367893	0.000000	0.737381	0.000000	0.000000	0.000000	-0.079421	-0.076356	0.123929	0.000000	0.000000	4.000000	8.000000	0.000000
14599.187386	-0.115012	0.583933	-0.006945	81.817314	37.837608	83.260513	-0.367893	0.000000	0.737381	0.000000	0.000000	0.000000	-0.079421	-0.076356	0.123929	0.000000	0.000000	4.000000	8.000000	0.000000
14599.190719	-0.115235	0.583678	-0.006521	81.817314	37.837608	83.260513	-0.367893	0.000000	0.737381	0.000000	0.000000	0.000000	-0.066654	-0.076577	0.127107	0.000000	0.000000	4.000000	8.000000	0.000000
14599.194052	-0.115235	0.583678	-0.006521	81.817314	37.837608	83.260513	-0.367893	0.000000	0.737381	0.000000	0.000000	0.000000	-0.066654	-0.076577	0.127107	0.000000	0.000000	4.000000	8.000000	0.000000
14599.197386	-0.115235	0.583678	-0.006521	81.842789	37.896511	83.316643	-0.326053	0.000000	0.761727	0.000000	0.000000	0.000000	-0.066654	-0.076577	0.127107	0.000000	0.000000	4.000000	8.000000	0.000000
14599.200719	-0.115235	0.583678	-0.006521	81.842789	37.896511	83.316643	-0.326053	0.000000	0.761727	0.000000	0.000000	0.000000	-0.066654	-0.076577	0.127107	0.000000	0.000000	4.000000	8.000000	0.000000
14599.204052	-0.115427	0.583386	-0.006125	81.842789	37.896511	83.316643	-0.326053	0.000000	0.761727	0.000000	0.000000	0.000000	-0.057739	-0.087717	0.118760	0.000000	0.000000	4.000000	8.000000	0.000000
14599.207386	-0.115427	0.583386	-0.006125	81.884148	37.942162	83.334305	-0.326053	0.000000	0.761727	0.000000	0.000000	0.000000	-0.057739	-0.087717	0.118760	0.000000	0.000000	4.000000	8.000000	0.000000
14599.210719	-0.115594	0.583074	-0.005741	81.884148	37.942162	83.334305	-0.326053	0.000000	0.761727	0.000000	0.000000	0.000000	-0.050072	-0.093411	0.115362	0.000000	0.000000	4.000000	8.000000	0.000000
14599.214052	-0.115594	0.583074	-0.005741	81.884148	37.942162	83.334305	-0.326053	0.000000	0.761727	0.000000	0.000000	0.000000	-0.050072	-0.093411	0.115362	0.000000	0.000000	4.000000	8.000000	0.000000
14599.217386	-0.115594	0.583074	-0.005741	81.944801	37.934135	83.274223	-0.287033	0.000000	0.779696	0.000000	0.000000	0.000000	-0.050072	-0.093411	0.115362	0.000000	0.000000	4.000000	8.000000	0.000000
14599.220719	-0.115594	0.583074	-0.005741	81.944801	37.934135	83.274223	-0.287033	0.000000	0.779696	0.000000	0.000000	0.000000	-0.050072	-0.093411	0.115362	0.000000	0.000000	4.000000	8.000000	0.000000
14599.224052	-0.115727	0.582707	-0.005400	81.944801	37.934135	83.274223	-0.287033	0.000000	0.779696	0.000000	0.000000	0.000000	-0.039841	-0.110008	0.102054	0.000000	0.000000	4.000000	8.000000	0.000000
14599.227386	-0.115727	0.582707	-0.005400	82.024567	37.923653	83.200874	-0.287033	0.000000	0.779696	0.000000	0.000000	0.000000	-0.039841	-0.110008	0.102054	0.000000	0.000000	4.000000	8.000000	0.000000
14599.230719	-0.115830	0.582304	-0.005088	82.024567	37.923653	83.200874	-0.287033	0.000000	0.779696	0.000000	0.000000	0.000000	-0.030857	-0.121144	0.093684	0.000000	0.000000	4.000000	8.000000	0.000000
14599.234052	-0.115830	0.582304	-0.005088	82.024567	37.923653	83.200874	-0.287033	0.000000	0.779696	0.000000	0.000000	0.000000	-0.030857	-0.121144	0.093684	0.000000	0.000000	4.000000	8.000000	0.000000
14599.237386	-0.115830	0.582304	-0.005088	82.106979	37.906208	83.111801	-0.254410	0.000000	0.791479	0.000000	0.000000	0.000000	-0.030857	-0.121144	0.093684	0.000000	0.000000	4.000000	8.000000	0.000000
14599.240719	-0.115830	0.582304	-0.005088	82.106979	37.906208	83.111801	-0.254410	0.000000	0.791479	0.000000	0.000000	0.000000	-0.030857	-0.121144	0.093684	0.000000	0.000000	4.000000	8.000000	0.000000
14599.244052	-0.115879	0.581888	-0.004805	82.106979	37.906208	83.111801	-0.254410	0.000000	0.791479	0.000000	0.000000	0.000000	-0.014903	-0.124565	0.084966	0.000000	0.000000	4.000000	8.000000	0.000000
14599.247386	-0.115879	0.581888	-0.004805	82.185913	37.937931	83.070457	-0.254410	0.000000	0.791479	0.000000	0.000000	0.000000	-0.014903	-0.124565	0.084966	0.000000	0.000000	4.000000	8.000000	0.000000
14599.250719	-0.115869	0.581491	-0.004489	82.185913	37.937931	83.070457	-0.254410	0.000000	0.791479	0.000000	0.000000	0.000000	0.003203	-0.119259	0.094774	0.000000	0.000000	4.000000	8.000000	0.000000
14599.254052	-0.115869	0.581491	-0.004489	82.185913	37.937931	83.070457	-0.254410	0.000000	0.791479	0.000000	0.000000	0.000000	0.003203	-0.119259	0.094774	0.000000	0.000000	4.000000	8.000000	0.000000
14599.257386	-0.115869	0.581491	-0.004489	82.256226	37.986954	83.049065	-0.224453	0.000000	0.793429	0.000000	0.000000	0.000000	0.003203	-0.119259	0.094774	0.000000	0.000000	4.000000	8.000000	0.000000
14599.260719	-0.115869	0.581491	-0.004489	82.256226	37.986954	83.049065	-0.224453	0.000000	0.793429	0.000000	0.000000	0.000000	0.003203	-0.119259	0.094774	0.000000	0.000000	4.000000	8.000000	0.000000
14599.264052	-0.115809	0.581100	-0.004186	82.256226	37.986954	83.049065	-0.224453	0.000000	0.793429	0.000000	0.000000	0.000000	0.017940	-0.117196	0.091033	0.000000	0.000000	4.000000	8.000000	0.000000
14599.267386	-0.115809	0.581100	-0.004186	82.322510	38.057125	83.051033	-0.224453	0.000000	0.793429	0.000000	0.000000	0.000000	0.017940	-0.117196	0.091033	0.000000	0.000000	4.000000	8.000000	0.000000
14599.270719	-0.115809	0.581100	-0.004186	82.322510	38.057125	83.051033	-0.224453	0.000000	0.793429	0.000000	0.000000	0.000000	0.017940	-0.117196	0.091033	0.000000	0.000000	4.000000	8.000000	0.000000
14599.274052	-0.115809	0.581100	-0.004186	82.322510	38.057125	83.051033	-0.224453	0.000000	0.793429	0.000000	0.000000	0.000000	0.017940	-0.117196	0.091033	0.000000	0.000000	4.000000	8.000000	0.000000
14599.277386	-0.115667	0.580391	-0.003662	82.396973	38.027691	82.946274	-0.209281	0.000000	0.790439	0.000000	0.000000	0.000000	0.042412	-0.212733	0.157050	0.000000	0.000000	4.000000	8.000000	0.000000
14599.280719	-0.115667	0.580391	-0.003662	82.396973	38.027691	82.946274	-0.209281	0.000000	0.790439	0.000000	0.000000	0.000000	-0.000000	0.000002	0.000000	0.000000	0.000000	4.000000	8.000000	0.000000
14599.284052	-0.115667	0.580391	-0.003662	82.396973	38.027691	82.946274	-0.209281	0.000000	0.790439	0.000000	0.000000	0.000000	-0.000000	0.000002	0.000000	0.000000	0.000000	4.000000	8.000000	0.000000
14599.287386	-0.115667	0.580391	-0.003662	82.484146	37.904373	82.734657	-0.183106	0.000000	0.783370	0.000000	0.000000	0.000000	-0.000000	0.000002	0.000000	0.000000	0.000000	4.000000	8.000000	0.000000
14599.290719	-0.115667	0.580391	-0.003662	82.484146	37.904373	82.734657	-0.183106	0.000000	0.783370	0.000000	0.000000	0.000000	-0.000000	0.000002	0.000000	0.000000	0.000000	4.000000	8.000000	0.000000
14599.294052	-0.115692	0.580098	-0.003476	82.484146	37.904373	82.734657	-0.183106	0.000000	0.783370	0.000000	0.000000	0.000000	-0.007366	-0.087834	0.055863	0.000000	0.000000	4.000000	8.000000	0.000000
14599.297386	-0.115692	0.580098	-0.003476	82.565208	37.771980	82.524162	-0.183106	0.000000	0.783370	0.000000	0.000000	0.000000	-0.007366	-0.087834	0.055863	0.000000	0.000000	4.000000	8.000000	0.000000
14599.300719	-0.115725	0.579846	-0.003348	82.565208	37.771980	82.524162	-0.183106	0.000000	0.783370	0.000000	0.000000	0.000000	-0.009779	-0.075751	0.038348	0.000000	0.000000	4.000000	8.000000	0.000000
14599.304052	-0.115725	0.579846	-0.003348	82.565208	37.771980	82.524162	-0.183106	0.000000	0.783370	0.000000	0.000000	0.000000	-0.009779	-0.075751	0.038348	0.000000	0.000000	4.000000	8.000000	0.000000
14599.307386	-0.115725	0.579846	-0.003348	82.613823	37.761948	82.476692	-0.167404	0.000000	0.786227	0.000000	0.000000	0.000000	-0.009779	-0.075751	0.038348	0.000000	0.000000	4.000000	8.000000	0.000000
14599.310719	-0.115725	0.579846	-0.003348	82.613823	37.761948	82.476692	-0.167404	0.000000	0.786227	0.000000	0.000000	0.000000	-0.009779	-0.075751	0.038348	0.000000	0.000000	4.000000	8.000000	0.000000
14599.314052	-0.115765	0.579634	-0.003279	82.613823	37.761948	82.476692	-0.167404	0.000000	0.786227	0.000000	0.000000	0.000000	-0.012202	-0.063653	0.020852	0.000000	0.000000	4.000000	8.000000	0.000000
14599.317386	-0.115765	0.579634	-0.003279	82.625336	37.870937	82.592064	-0.167404	0.000000	0.786227	0.000000	0.000000	0.000000	-0.012202	-0.063653	0.020852	0.000000	0.000000	4.000000	8.000000	0.000000
14599.320719	-0.115840	0.579480	-0.003256	82.625336	37.870937	82.592064	-0.167404	0.000000	0.786227	0.000000	0.000000	0.000000	-0.022368	-0.046065	0.006711	0.000000	0.000000	4.000000	8.000000	0.000000
14599.324052	-0.115840	0.579480	-0.003256	82.625336	37.870937	82.592064	-0.167404	0.000000	0.786227	0.000000	0.000000	0.000000	-0.022368	-0.046065	0.006711	0.000000	0.000000	4.000000	8.000000	0.000000
14599.327386	-0.115840	0.579480	-0.003256	82.634941	37.952999	82.688522	-0.162810	0.000000	0.791989	0.000000	0.000000	0.000000	-0.022368	-0.046065	0.006711	0.000000	0.000000	4.000000	8.000000	0.000000
14599.330719	-0.115840	0.579480	-0.003256	82.634941	37.952999	82.688522	-0.162810	0.000000	0.791989	0.000000	0.000000	0.000000	-0.022368	-0.046065	0.006711	0.000000	0.000000	4.000000	8.000000	0.000000
14599.334052	-0.115927	0.579385	-0.003275	82.634941	37.952999	82.688522	-0.162810	0.000000	0.791989	0.000000	0.000000	0.000000	-0.026071	-0.028475	-0.005767	0.000000	0.000000	4.000000	8.000000	0.000000
14599.337386	-0.115927	0.579385	-0.003275	82.636864	37.961288	82.707870	-0.162810	0.000000	0.791989	0.000000	0.000000	0.000000	-0.026071	-0.028475	-0.005767	0.000000	0.000000	4.000000	8.000000	0.000000
14599.340719	-0.115927	0.579385	-0.003275	82.636864	37.961288	82.707870	-0.162810	0.000000	0.791989	0.000000	0.000000	0.000000	-0.026071	-0.028475	-0.005767	0.000000	0.000000	4.000000	8.000000	0.000000
14599.344052	-0.115927	0.579385	-0.003275	82.636864	37.961288	82.707870	-0.162810	0.000000	0.791989	0.000000	0.000000	0.000000	-0.026071	-0.028475	-0.005767	0.000000	0.000000	4.000000	8.000000	0.000000
14599.347386	-0.116011	0.579411	-0.003304	82.633026	37.922997	82.669235	-0.163772	0.000000	0.796334	0.000000	0.000000	0.000000	-0.025360	0.007664	-0.008546	0.000000	0.000000	4.000000	8.000000	0.000000
14599.350719	-0.116011	0.579411	-0.003304	82.633026	37.922997	82.669235	-0.163772	0.000000	0.796334	0.000000	0.000000	0.000000	-0.025360	0.007664	-0.008546	0.000000	0.000000	4.000000	8.000000	0.000000
14599.354052	-0.116011	0.579411	-0.003304	82.633026	37.922997	82.669235	-0.163772	0.000000	0.796334	0.000000	0.000000	0.000000	-0.025360	0.007664	-0.008546	0.000000	0.000000	4.000000	8.000000	0.000000
14599.357386	-0.116011	0.579411	-0.003304	82.621529	37.811005	82.553604	-0.165196	0.000000	0.800561	0.000000	0.000000	0.000000	-0.025360	0.007664	-0.008546	0.000000	0.000000	4.000000	8.000000	0.000000
14599.360719	-0.115982	0.579535	-0.003239	82.621529	37.811005	82.553604	-0.165196	0.000000	0.800561	0.000000	0.000000	0.000000	0.008822	0.037127	0.019373	0.000000	0.000000	4.000000	8.000000	0.000000
14599.364052	-0.115982	0.579535	-0.003239	82.621529	37.811005	82.553604	-0.165196	0.000000	0.800561	0.000000	0.000000	0.000000	0.008822	0.037127	0.019373	0.000000	0.000000	4.000000	8.000000	0.000000
14599.367386	-0.115982	0.579535	-0.003239	82.606117	37.666771	82.399918	-0.161967	0.000000	0.799091	0.000000	0.000000	0.000000	0.008822	0.037127	0.019373	0.000000	0.000000	4.000000	8.000000	0.000000
14599.370719	-0.115982	0.579535	-0.003239	82.606117	37.666771	82.399918	-0.161967	0.000000	0.799091	0.000000	0.000000	0.000000	0.008822	0.037127	0.019373	0.000000	0.000000	4.000000	8.000000	0.000000
14599.374052	-0.115938	0.579720	-0.003143	82.606117	37.666771	82.399918	-0.161967	0.000000	0.799091	0.000000	0.000000	0.000000	0.013245	0.055724	0.029039	0.000000	0.000000	4.000000	8.000000	0.000000
14599.377386	-0.115938	0.579720	-0.003143	82.591377	37.494167	82.211670	-0.161967	0.000000	0.799091	0.000000	0.000000	0.000000	0.013245	0.055724	0.029039	0.000000	0.000000	4.000000	8.000000	0.000000
14599.380719	-0.115938	0.579720	-0.003143	82.591377	37.494167	82.211670	-0.161967	0.000000	0.799091	0.000000	0.000000	0.000000	0.013245	0.055724	0.029039	0.000000	0.000000	4.000000	8.000000	0.000000
14599.384052	-0.115938	0.579720	-0.003143	82.591377	37.494167	82.211670	-0.161967	0.000000	0.799091	0.000000	0.000000	0.000000	0.013245	0.055724	0.029039	0.000000	0.000000	4.000000	8.000000	0.000000
14599.387386	-0.115851	0.580140	-0.003031	82.583862	37.252865	81.948441	-0.157127	0.000000	0.796883	0.000000	0.000000	0.000000	0.025863	0.125872	0.033603	0.000000	0.000000	4.000000	8.000000	0.000000
14599.390719	-0.115851	0.580140	-0.003031	82.583862	37.252865	81.948441	-0.157127	0.000000	0.796883	0.000000	0.000000	0.000000	0.025863	0.125872	0.033603	0.000000	0.000000	4.000000	8.000000	0.000000
14599.394052	-0.115851	0.580140	-0.003031	82.583862	37.252865	81.948441	-0.157127	0.000000	0.796883	0.000000	0.000000	0.000000	0.025863	0.125872	0.033603	0.000000	0.000000	4.000000	8.000000	0.000000
14599.397386	-0.115851	0.580140	-0.003031	82.589417	36.936012	81.603966	-0.151527	0.000000	0.792572	0.000000	0.000000	0.000000	0.025863	0.125872	0.033603	0.000000	0.000000	4.000000	8.000000	0.000000
14599.400719	-0.115902	0.580366	-0.003014	82.589417	36.936012	81.603966	-0.151527	0.000000	0.792572	0.000000	0.000000	0.000000	-0.015024	0.067919	0.004888	0.000000	0.000000	4.000000	8.000000	0.000000
14599.404052	-0.115902	0.580366	-0.003014	82.589417	36.936012	81.603966	-0.151527	0.000000	0.792572	0.000000	0.000000	0.000000	-0.015024	0.067919	0.004888	0.000000	0.000000	4.000000	8.000000	0.000000
14599.407386	-0.115902	0.580366	-0.003014	82.598610	36.596016	81.234123	-0.150712	0.000000	0.795076	0.000000	0.000000	0.000000	-0.015024	0.067919	0.004888	0.000000	0.000000	4.000000	8.000000	0.000000
14599.410719	-0.115957	0.580589	-0.003066	82.598610	36.596016	81.234123	-0.150712	0.000000	0.795076	0.000000	0.000000	0.000000	-0.016673	0.066912	-0.015639	0.000000	0.000000	4.000000	8.000000	0.000000
14599.414052	-0.115957	0.580589	-0.003066	82.598610	36.596016	81.234123	-0.150712	0.000000	0.795076	0.000000	0.000000	0.000000	-0.016673	0.066912	-0.015639	0.000000	0.000000	4.000000	8.000000	0.000000
14599.417386	-0.115957	0.580589	-0.003066	82.603706	36.329712	80.950966	-0.153319	0.000000	0.797856	0.000000	0.000000	0.000000	-0.016673	0.066912	-0.015639	0.000000	0.000000	4.000000	8.000000	0.000000
14599.420719	-0.115957	0.580589	-0.003066	82.603706	36.329712	80.950966	-0.153319	0.000000	0.797856	0.000000	0.000000	0.000000	-0.016673	0.066912	-0.015639	0.000000	0.000000	4.000000	8.000000	0.000000
14599.424052	-0.116050	0.580820	-0.003153	82.603706	36.329712	80.950966	-0.153319	0.000000	0.797856	0.000000	0.000000	0.000000	-0.027824	0.069141	-0.025911	0.000000	0.000000	4.000000	8.000000	0.000000
14599.427386	-0.116050	0.580820	-0.003153	82.592407	36.175171	80.802895	-0.153319	0.000000	0.797856	0.000000	0.000000	0.000000	-0.027824	0.069141	-0.025911	0.000000	0.000000	4.000000	8.000000	0.000000
14599.430719	-0.116050	0.580820	-0.003153	82.592407	36.175171	80.802895	-0.153319	0.000000	0.797856	0.000000	0.000000	0.000000	-0.027824	0.069141	-0.025911	0.000000	0.000000	4.000000	8.000000	0.000000
14599.434052	-0.116050	0.580820	-0.003153	82.592407	36.175171	80.802895	-0.153319	0.000000	0.797856	0.000000	0.000000	0.000000	-0.027824	0.069141	-0.025911	0.000000	0.000000	4.000000	8.000000	0.000000
14599.437386	-0.116169	0.581215	-0.003404	82.578468	36.031750	80.671982	-0.157637	0.000000	0.802493	0.000000	0.000000	0.000000	-0.035805	0.118572	-0.075426	0.000000	0.000000	4.000000	8.000000	0.000000
14599.440719	-0.116169	0.581215	-0.003404	82.578468	36.031750	80.671982	-0.157637	0.000000	0.802493	0.000000	0.000000	0.000000	-0.035805	0.118572	-0.075426	0.000000	0.000000	4.000000	8.000000	0.000000
14599.444052	-0.116169	0.581215	-0.003404	82.578468	36.031750	80.671982	-0.157637	0.000000	0.802493	0.000000	0.000000	0.000000	-0.035805	0.118572	-0.075426	0.000000	0.000000	4.000000	8.000000	0.000000
14599.447386	-0.116169	0.581215	-0.003404	82.566475	35.909973	80.560135	-0.170208	0.000000	0.808460	0.000000	0.000000	0.000000	-0.035805	0.118572	-0.075426	0.000000	0.000000	4.000000	8.000000	0.000000
14599.450719	-0.116237	0.581405	-0.003587	82.566475	35.909973	80.560135	-0.170208	0.000000	0.808460	0.000000	0.000000	0.000000	-0.020395	0.057111	-0.054777	0.000000	0.000000	4.000000	8.000000	0.000000
14599.454052	-0.116237	0.581405	-0.003587	82.566475	35.909973	80.560135	-0.170208	0.000000	0.808460	0.000000	0.000000	0.000000	-0.020395	0.057111	-0.054777	0.000000	0.000000	4.000000	8.000000	0.000000
14599.457386	-0.116237	0.581405	-0.003587	82.554451	35.788513	80.448616	-0.179338	0.000000	0.811860	0.000000	0.000000	0.000000	-0.020395	0.057111	-0.054777	0.000000	0.000000	4.000000	8.000000	0.000000
14599.460719	-0.116237	0.581405	-0.003587	82.554451	35.788513	80.448616	-0.179338	0.000000	0.811860	0.000000	0.000000	0.000000	-0.020395	0.057111	-0.054777	0.000000	0.000000	4.000000	8.000000	0.000000
14599.464052	-0.116285	0.581570	-0.003757	82.554451	35.788513	80.448616	-0.179338	0.000000	0.811860	0.000000	0.000000	0.000000	-0.014412	0.049400	-0.051173	0.000000	0.000000	4.000000	8.000000	0.000000
14599.467386	-0.116285	0.581570	-0.003757	82.546440	35.704185	80.374550	-0.179338	0.000000	0.811860	0.000000	0.000000	0.000000	-0.014412	0.049400	-0.051173	0.000000	0.000000	4.000000	8.000000	0.000000
14599.470719	-0.116285	0.581570	-0.003757	82.546440	35.704185	80.374550	-0.179338	0.000000	0.811860	0.000000	0.000000	0.000000	-0.014412	0.049400	-0.051173	0.000000	0.000000	4.000000	8.000000	0.000000
14599.474052	-0.116285	0.581570	-0.003757	82.546440	35.704185	80.374550	-0.179338	0.000000	0.811860	0.000000	0.000000	0.000000	-0.014412	0.049400	-0.051173	0.000000	0.000000	4.000000	8.000000	0.000000
14599.477386	-0.116345	0.581870	-0.004149	82.540382	35.640926	80.318977	-0.187867	0.000000	0.814262	0.000000	0.000000	0.000000	-0.017978	0.089954	-0.117606	0.000000	0.000000	4.000000	8.000000	0.000000
14599.480719	-0.116345	0.581870	-0.004149	82.540382	35.640926	80.318977	-0.187867	0.000000	0.814262	0.000000	0.000000	0.000000	-0.017978	0.089954	-0.117606	0.000000	0.000000	4.000000	8.000000	0.000000
14599.484052	-0.116345	0.581870	-0.004149	82.540382	35.640926	80.318977	-0.187867	0.000000	0.814262	0.000000	0.000000	0.000000	-0.017978	0.089954	-0.117606	0.000000	0.000000	4.000000	8.000000	0.000000
14599.487386	-0.116345	0.581870	-0.004149	82.534370	35.577915	80.263664	-0.207468	0.000000	0.817258	0.000000	0.000000	0.000000	-0.017978	0.089954	-0.117606	0.000000	0.000000	4.000000	8.000000	0.000000
14599.490719	-0.116365	0.581972	-0.004341	82.534370	35.577915	80.263664	-0.207468	0.000000	0.817258	0.000000	0.000000	0.000000	-0.005855	0.030681	-0.057507	0.000000	0.000000	4.000000	8.000000	0.000000
14599.494052	-0.116365	0.581972	-0.004341	82.534370	35.577915	80.263664	-0.207468	0.000000	0.817258	0.000000	0.000000	0.000000	-0.005855	0.030681	-0.057507	0.000000	0.000000	4.000000	8.000000	0.000000
14599.497386	-0.116365	0.581972	-0.004341	82.532341	35.551460	80.245193	-0.217052	0.000000	0.818234	0.000000	0.000000	0.000000	-0.005855	0.030681	-0.057507	0.000000	0.000000	4.000000	8.000000	0.000000
14599.500719	-0.116390	0.582067	-0.004510	82.532341	35.551460	80.245193	-0.217052	0.000000	0.818234	0.000000	0.000000	0.000000	-0.007621	0.028451	-0.050576	0.000000	0.000000	4.000000	8.000000	0.000000
14599.504052	-0.116390	0.582067	-0.004510	82.532341	35.551460	80.245193	-0.217052	0.000000	0.818234	0.000000	0.000000	0.000000	-0.007621	0.028451	-0.050576	0.000000	0.000000	4.000000	8.000000	0.000000
14599.507386	-0.116390	0.582067	-0.004510	82.528297	35.506718	80.208290	-0.225482	0.000000	0.819504	0.000000	0.000000	0.000000	-0.007621	0.028451	-0.050576	0.000000	0.000000	4.000000	8.000000	0.000000
14599.510719	-0.116390	0.582067	-0.004510	82.528297	35.506718	80.208290	-0.225482	0.000000	0.819504	0.000000	0.000000	0.000000	-0.007621	0.028451	-0.050576	0.000000	0.000000	4.000000	8.000000	0.000000
14599.514052	-0.116390	0.582144	-0.004689	82.528297	35.506718	80.208290	-0.225482	0.000000	0.819504	0.000000	0.000000	0.000000	0.000113	0.022981	-0.053885	0.000000	0.000000	4.000000	8.000000	0.000000
14599.517386	-0.116390	0.582144	-0.004689	82.526299	35.483036	80.189888	-0.225482	0.000000	0.819504	0.000000	0.000000	0.000000	0.000113	0.022981	-0.053885	0.000000	0.000000	4.000000	8.000000	0.000000
14599.520719	-0.116390	0.582144	-0.004689	82.526299	35.483036	80.189888	-0.225482	0.000000	0.819504	0.000000	0.000000	0.000000	0.000113	0.022981	-0.053885	0.000000	0.000000	4.000000	8.000000	0.000000
14599.524052	-0.116390	0.582144	-0.004689	82.526299	35.483036	80.189888	-0.225482	0.000000	0.819504	0.000000	0.000000	0.000000	0.000113	0.022981	-0.053885	0.000000	0.000000	4.000000	8.000000	0.000000
14599.527386	-0.116429	0.582271	-0.004893	82.524307	35.459373	80.171547	-0.234462	0.000000	0.819485	0.000000	0.000000	0.000000	-0.011736	0.038254	-0.061176	0.000000	0.000000	4.000000	8.000000	0.000000
14599.530719	-0.116429	0.582271	-0.004893	82.524307	35.459373	80.171547	-0.234462	0.000000	0.819485	0.000000	0.000000	0.000000	-0.011736	0.038254	-0.061176	0.000000	0.000000	4.000000	8.000000	0.000000
14599.534052	-0.116429	0.582271	-0.004893	82.524307	35.459373	80.171547	-0.234462	0.000000	0.819485	0.000000	0.000000	0.000000	-0.011736	0.038254	-0.061176	0.000000	0.000000	4.000000	8.000000	0.000000
14599.537386	-0.116429	0.582271	-0.004893	82.520233	35.420113	80.134666	-0.244658	0.000000	0.821441	0.000000	0.000000	0.000000	-0.011736	0.038254	-0.061176	0.000000	0.000000	4.000000	8.000000	0.000000
14599.540719	-0.116437	0.582311	-0.004952	82.520233	35.420113	80.134666	-0.244658	0.000000	0.821441	0.000000	0.000000	0.000000	-0.002356	0.012036	-0.017528	0.000000	0.000000	4.000000	8.000000	0.000000
14599.544052	-0.116437	0.582311	-0.004952	82.520233	35.420113	80.134666	-0.244658	0.000000	0.821441	0.000000	0.000000	0.000000	-0.002356	0.012036	-0.017528	0.000000	0.000000	4.000000	8.000000	0.000000
14599.547386	-0.116437	0.582311	-0.004952	82.514206	35.365501	80.079605	-0.247580	0.000000	0.821834	0.000000	0.000000	0.000000	-0.002356	0.012036	-0.017528	0.000000	0.000000	4.000000	8.000000	0.000000
14599.550719	-0.116437	0.582311	-0.004952	82.514206	35.365501	80.079605	-0.247580	0.000000	0.821834	0.000000	0.000000	0.000000	-0.002356	0.012036	-0.017528	0.000000	0.000000	4.000000	8.000000	0.000000
14599.554052	-0.116443	0.582373	-0.004925	82.514206	35.365501	80.079605	-0.247580	0.000000	0.821834	0.000000	0.000000	0.000000	-0.002042	0.018587	0.007926	0.000000	0.000000	4.000000	8.000000	0.000000
14599.557386	-0.116443	0.582373	-0.004925	82.510139	35.331867	80.042923	-0.247580	0.000000	0.821834	0.000000	0.000000	0.000000	-0.002042	0.018587	0.007926	0.000000	0.000000	4.000000	8.000000	0.000000
14599.560719	-0.116443	0.582373	-0.004925	82.510139	35.331867	80.042923	-0.247580	0.000000	0.821834	0.000000	0.000000	0.000000	-0.002042	0.018587	0.007926	0.000000	0.000000	4.000000	8.000000	0.000000
14599.564052	-0.116443	0.582373	-0.004925	82.510139	35.331867	80.042923	-0.247580	0.000000	0.821834	0.000000	0.000000	0.000000	-0.002042	0.018587	0.007926	0.000000	0.000000	4.000000	8.000000	0.000000
14599.567386	-0.116448	0.582483	-0.004821	82.504120	35.277390	79.987999	-0.246259	0.000000	0.822174	0.000000	0.000000	0.000000	-0.001210	0.032858	0.031388	0.000000	0.000000	4.000000	8.000000	0.000000
14599.570719	-0.116448	0.582483	-0.004821	82.504120	35.277390	79.987999	-0.246259	0.000000	0.822174	0.000000	0.000000	0.000000	-0.001210	0.032858	0.031388	0.000000	0.000000	4.000000	8.000000	0.000000
14599.574052	-0.116448	0.582483	-0.004821	82.504120	35.277390	79.987999	-0.246259	0.000000	0.822174	0.000000	0.000000	0.000000	-0.001210	0.032858	0.031388	0.000000	0.000000	4.000000	8.000000	0.000000
14599.577386	-0.116448	0.582483	-0.004821	82.497993	35.220280	79.933121	-0.241027	0.000000	0.822376	0.000000	0.000000	0.000000	-0.001210	0.032858	0.031388	0.000000	0.000000	4.000000	8.000000	0.000000
14599.580719	-0.116488	0.582530	-0.004753	82.497993	35.220280	79.933121	-0.241027	0.000000	0.822376	0.000000	0.000000	0.000000	-0.012056	0.014237	0.020145	0.000000	0.000000	4.000000	8.000000	0.000000
14599.584052	-0.116488	0.582530	-0.004753	82.497993	35.220280	79.933121	-0.241027	0.000000	0.822376	0.000000	0.000000	0.000000	-0.012056	0.014237	0.020145	0.000000	0.000000	4.000000	8.000000	0.000000
14599.587386	-0.116488	0.582530	-0.004753	82.489914	35.145157	79.860085	-0.237670	0.000000	0.824385	0.000000	0.000000	0.000000	-0.012056	0.014237	0.020145	0.000000	0.000000	4.000000	8.000000	0.000000
14599.590719	-0.116488	0.582530	-0.004753	82.489914	35.145157	79.860085	-0.237670	0.000000	0.824385	0.000000	0.000000	0.000000	-0.012056	0.014237	0.020145	0.000000	0.000000	4.000000	8.000000	0.000000
14599.594052	-0.116528	0.582578	-0.004686	82.489914	35.145157	79.860085	-0.237670	0.000000	0.824385	0.000000	0.000000	0.000000	-0.012057	0.014267	0.020141	0.000000	0.000000	4.000000	8.000000	0.000000
14599.597386	-0.116528	0.582578	-0.004686	82.483856	35.085545	79.805458	-0.237670	0.000000	0.824385	0.000000	0.000000	0.000000	-0.012057	0.014267	0.020141	0.000000	0.000000	4.000000	8.000000	0.000000
14599.600719	-0.116528	0.582578	-0.004686	82.483856	35.085545	79.805458	-0.237670	0.000000	0.824385	0.000000	0.000000	0.000000	-0.012057	0.014267	0.020141	0.000000	0.000000	4.000000	8.000000	0.000000
14599.604052	-0.116528	0.582578	-0.004686	82.483856	35.085545	79.805458	-0.237670	0.000000	0.824385	0.000000	0.000000	0.000000	-0.012057	0.014267	0.020141	0.000000	0.000000	4.000000	8.000000	0.000000
14599.607386	-0.116638	0.582713	-0.004616	82.475693	35.007954	79.732689	-0.234313	0.000000	0.826395	0.000000	0.000000	0.000000	-0.032920	0.040519	0.021075	0.000000	0.000000	4.000000	8.000000	0.000000
14599.610719	-0.116638	0.582713	-0.004616	82.475693	35.007954	79.732689	-0.234313	0.000000	0.826395	0.000000	0.000000	0.000000	-0.032920	0.040519	0.021075	0.000000	0.000000	4.000000	8.000000	0.000000
14599.614052	-0.116638	0.582713	-0.004616	82.475693	35.007954	79.732689	-0.234313	0.000000	0.826395	0.000000	0.000000	0.000000	-0.032920	0.040519	0.021075	0.000000	0.000000	4.000000	8.000000	0.000000
14599.617386	-0.116638	0.582713	-0.004616	82.467560	34.927860	79.660118	-0.230800	0.000000	0.831881	0.000000	0.000000	0.000000	-0.032920	0.040519	0.021075	0.000000	0.000000	4.000000	8.000000	0.000000
14599.620719	-0.116733	0.582819	-0.004602	82.467560	34.927860	79.660118	-0.230800	0.000000	0.831881	0.000000	0.000000	0.000000	-0.028581	0.031751	0.004215	0.000000	0.000000	4.000000	8.000000	0.000000
14599.624052	-0.116733	0.582819	-0.004602	82.467560	34.927860	79.660118	-0.230800	0.000000	0.831881	0.000000	0.000000	0.000000	-0.028581	0.031751	0.004215	0.000000	0.000000	4.000000	8.000000	0.000000
14599.627386	-0.116733	0.582819	-0.004602	82.455322	34.806625	79.551552	-0.230098	0.000000	0.836645	0.000000	0.000000	0.000000	-0.028581	0.031751	0.004215	0.000000	0.000000	4.000000	8.000000	0.000000
14599.630719	-0.116733	0.582819	-0.004602	82.455322	34.806625	79.551552	-0.230098	0.000000	0.836645	0.000000	0.000000	0.000000	-0.028581	0.031751	0.004215	0.000000	0.000000	4.000000	8.000000	0.000000
14599.634052	-0.116826	0.582950	-0.004595	82.455322	34.806625	79.551552	-0.230098	0.000000	0.836645	0.000000	0.000000	0.000000	-0.028068	0.039434	0.002206	0.000000	0.000000	4.000000	8.000000	0.000000
14599.637386	-0.116826	0.582950	-0.004595	82.438957	34.652718	79.407272	-0.230098	0.000000	0.836645	0.000000	0.000000	0.000000	-0.028068	0.039434	0.002206	0.000000	0.000000	4.000000	8.000000	0.000000
14599.640719	-0.116950	0.583118	-0.004560	82.438957	34.652718	79.407272	-0.230098	0.000000	0.836645	0.000000	0.000000	0.000000	-0.037068	0.050396	0.010412	0.000000	0.000000	4.000000	8.000000	0.000000
14599.644052	-0.116950	0.583118	-0.004560	82.438957	34.652718	79.407272	-0.230098	0.000000	0.836645	0.000000	0.000000	0.000000	-0.037068	0.050396	0.010412	0.000000	0.000000	4.000000	8.000000	0.000000
14599.647386	-0.116950	0.583118	-0.004560	82.420502	34.479057	79.245796	-0.227995	0.000000	0.847501	0.000000	0.000000	0.000000	-0.037068	0.050396	0.010412	0.000000	0.000000	4.000000	8.000000	0.000000
14599.650719	-0.116950	0.583118	-0.004560	82.420502	34.479057	79.245796	-0.227995	0.000000	0.847501	0.000000	0.000000	0.000000	-0.037068	0.050396	0.010412	0.000000	0.000000	4.000000	8.000000	0.000000
14599.654052	-0.117078	0.583304	-0.004509	82.420502	34.479057	79.245796	-0.227995	0.000000	0.847501	0.000000	0.000000	0.000000	-0.038344	0.055909	0.015323	0.000000	0.000000	4.000000	8.000000	0.000000
14599.657386	-0.117078	0.583304	-0.004509	82.397850	34.270821	79.049431	-0.227995	0.000000	0.847501	0.000000	0.000000	0.000000	-0.038344	0.055909	0.015323	0.000000	0.000000	4.000000	8.000000	0.000000
14599.660719	-0.117078	0.583304	-0.004509	82.397850	34.270821	79.049431	-0.227995	0.000000	0.847501	0.000000	0.000000	0.000000	-0.038344	0.055909	0.015323	0.000000	0.000000	4.000000	8.000000	0.000000
14599.664052	-0.117078	0.583304	-0.004509	82.397850	34.270821	79.049431	-0.227995	0.000000	0.847501	0.000000	0.000000	0.000000	-0.038344	0.055909	0.015323	0.000000	0.000000	4.000000	8.000000	0.000000
14599.667386	-0.117312	0.583769	-0.004314	82.373001	34.048912	78.836517	-0.225441	0.000000	0.853891	0.000000	0.000000	0.000000	-0.070198	0.139319	0.058554	0.000000	0.000000	4.000000	8.000000	0.000000
14599.670719	-0.117312	0.583769	-0.004314	82.373001	34.048912	78.836517	-0.225441	0.000000	0.853891	0.000000	0.000000	0.000000	-0.070198	0.139319	0.058554	0.000000	0.000000	4.000000	8.000000	0.000000
14599.674052	-0.117312	0.583769	-0.004314	82.373001	34.048912	78.836517	-0.225441	0.000000	0.853891	0.000000	0.000000	0.000000	-0.070198	0.139319	0.058554	0.000000	0.000000	4.000000	8.000000	0.000000
14599.677386	-0.117312	0.583769	-0.004314	82.346039	33.810955	78.607414	-0.215682	0.000000	0.865591	0.000000	0.000000	0.000000	-0.070198	0.139319	0.058554	0.000000	0.000000	4.000000	8.000000	0.000000
14599.680719	-0.117439	0.584047	-0.004175	82.346039	33.810955	78.607414	-0.215682	0.000000	0.865591	0.000000	0.000000	0.000000	-0.038294	0.083464	0.041530	0.000000	0.000000	4.000000	8.000000	0.000000
14599.684052	-0.117439	0.584047	-0.004175	82.346039	33.810955	78.607414	-0.215682	0.000000	0.865591	0.000000	0.000000	0.000000	-0.038294	0.083464	0.041530	0.000000	0.000000	4.000000	8.000000	0.000000
14599.687386	-0.117439	0.584047	-0.004175	82.316811	33.554653	78.362518	-0.208760	0.000000	0.871974	0.000000	0.000000	0.000000	-0.038294	0.083464	0.041530	0.000000	0.000000	4.000000	8.000000	0.000000
14599.690719	-0.117439	0.584047	-0.004175	82.316811	33.554653	78.362518	-0.208760	0.000000	0.871974	0.000000	0.000000	0.000000	-0.038294	0.083464	0.041530	0.000000	0.000000	4.000000	8.000000	0.000000
14599.694052	-0.117589	0.584325	-0.004043	82.316811	33.554653	78.362518	-0.208760	0.000000	0.871974	0.000000	0.000000	0.000000	-0.044752	0.083490	0.039787	0.000000	0.000000	4.000000	8.000000	0.000000
14599.697386	-0.117589	0.584325	-0.004043	82.285431	33.280357	78.102203	-0.208760	0.000000	0.871974	0.000000	0.000000	0.000000	-0.044752	0.083490	0.039787	0.000000	0.000000	4.000000	8.000000	0.000000
14599.700719	-0.117589	0.584325	-0.004043	82.285431	33.280357	78.102203	-0.208760	0.000000	0.871974	0.000000	0.000000	0.000000	-0.044752	0.083490	0.039787	0.000000	0.000000	4.000000	8.000000	0.000000
14599.704052	-0.117589	0.584325	-0.004043	82.285431	33.280357	78.102203	-0.208760	0.000000	0.871974	0.000000	0.000000	0.000000	-0.044752	0.083490	0.039787	0.000000	0.000000	4.000000	8.000000	0.000000
14599.707386	-0.117959	0.584923	-0.003853	82.257217	33.015564	77.852615	-0.202129	0.000000	0.879432	0.000000	0.000000	0.000000	-0.111207	0.179189	0.056734	0.000000	0.000000	4.000000	8.000000	0.000000
14599.710719	-0.117959	0.584923	-0.003853	82.257217	33.015564	77.852615	-0.202129	0.000000	0.879432	0.000000	0.000000	0.000000	0.000000	-0.000001	-0.000000	0.000000	0.000000	4.000000	8.000000	0.000000
14599.714052	-0.117959	0.584923	-0.003853	82.257217	33.015564	77.852615	-0.202129	0.000000	0.879432	0.000000	0.000000	0.000000	0.000000	-0.000001	-0.000000	0.000000	0.000000	4.000000	8.000000	0.000000
14599.717386	-0.117959	0.584923	-0.003853	82.227562	32.753956	77.613281	-0.192674	0.000000	0.897967	0.000000	0.000000	0.000000	0.000000	-0.000001	-0.000000	0.000000	0.000000	4.000000	8.000000	0.000000
14599.720719	-0.117959	0.584923	-0.003853	82.227562	32.753956	77.613281	-0.192674	0.000000	0.897967	0.000000	0.000000	0.000000	0.000000	-0.000001	-0.000000	0.000000	0.000000	4.000000	8.000000	0.000000
14599.724052	-0.118183	0.585216	-0.003790	82.227562	32.753956	77.613281	-0.192674	0.000000	0.897967	0.000000	0.000000	0.000000	-0.066985	0.087981	0.018947	0.000000	0.000000	4.000000	8.000000	0.000000
14599.727386	-0.118183	0.585216	-0.003790	82.195686	32.477470	77.358940	-0.192674	0.000000	0.897967	0.000000	0.000000	0.000000	-0.066985	0.087981	0.018947	0.000000	0.000000	4.000000	8.000000	0.000000
14599.730719	-0.118183	0.585216	-0.003790	82.195686	32.477470	77.358940	-0.192674	0.000000	0.897967	0.000000	0.000000	0.000000	-0.066985	0.087981	0.018947	0.000000	0.000000	4.000000	8.000000	0.000000
14599.734052	-0.118183	0.585216	-0.003790	82.195686	32.477470	77.358940	-0.192674	0.000000	0.897967	0.000000	0.000000	0.000000	-0.066985	0.087981	0.018947	0.000000	0.000000	4.000000	8.000000	0.000000
14599.737386	-0.118627	0.585829	-0.003672	82.163658	32.203056	77.106659	-0.189516	0.000000	0.909131	0.000000	0.000000	0.000000	-0.133455	0.183806	0.035577	0.000000	0.000000	4.000000	8.000000	0.000000
14599.740719	-0.118627	0.585829	-0.003672	82.163658	32.203056	77.106659	-0.189516	0.000000	0.909131	0.000000	0.000000	0.000000	0.000001	0.000003	0.000000	0.000000	0.000000	4.000000	8.000000	0.000000
14599.744052	-0.118627	0.585829	-0.003672	82.163658	32.203056	77.106659	-0.189516	0.000000	0.909131	0.000000	0.000000	0.000000	0.000001	0.000003	0.000000	0.000000	0.000000	4.000000	8.000000	0.000000
14599.747386	-0.118627	0.585829	-0.003672	82.133636	31.947128	76.873016	-0.183586	0.000000	0.931373	0.000000	0.000000	0.000000	0.000001	0.000003	0.000000	0.000000	0.000000	4.000000	8.000000	0.000000
14599.750719	-0.118627	0.585829	-0.003672	82.133636	31.947128	76.873016	-0.183586	0.000000	0.931373	0.000000	0.000000	0.000000	0.000001	0.000003	0.000000	0.000000	0.000000	4.000000	8.000000	0.000000
14599.754052	-0.118845	0.586130	-0.003633	82.133636	31.947128	76.873016	-0.183586	0.000000	0.931373	0.000000	0.000000	0.000000	-0.065183	0.090293	0.011724	0.000000	0.000000	4.000000	8.000000	0.000000
14599.757386	-0.118845	0.586130	-0.003633	82.105591	31.706602	76.657639	-0.183586	0.000000	0.931373	0.000000	0.000000	0.000000	-0.065183	0.090293	0.011724	0.000000	0.000000	4.000000	8.000000	0.000000
14599.760719	-0.118845	0.586130	-0.003633	82.105591	31.706602	76.657639	-0.183586	0.000000	0.931373	0.000000	0.000000	0.000000	-0.065183	0.090293	0.011724	0.000000	0.000000	4.000000	8.000000	0.000000
14599.764052	-0.118845	0.586130	-0.003633	82.105591	31.706602	76.657639	-0.183586	0.000000	0.931373	0.000000	0.000000	0.000000	-0.065183	0.090293	0.011724	0.000000	0.000000	4.000000	8.000000	0.000000
14599.767386	-0.119285	0.586655	-0.003535	82.079720	31.489313	76.460251	-0.181632	0.000000	0.942237	0.000000	0.000000	0.000000	-0.131988	0.157627	0.029330	0.000000	0.000000	4.000000	8.000000	0.000000
14599.770719	-0.119285	0.586655	-0.003535	82.079720	31.489313	76.460251	-0.181632	0.000000	0.942237	0.000000	0.000000	0.000000	-0.000000	0.000003	-0.000000	0.000000	0.000000	4.000000	8.000000	0.000000
14599.774052	-0.119285	0.586655	-0.003535	82.079720	31.489313	76.460251	-0.181632	0.000000	0.942237	0.000000	0.000000	0.000000	-0.000000	0.000003	-0.000000	0.000000	0.000000	4.000000	8.000000	0.000000
14599.777386	-0.119285	0.586655	-0.003535	82.055817	31.294811	76.280334	-0.176744	0.000000	0.964235	0.000000	0.000000	0.000000	-0.000000	0.000003	-0.000000	0.000000	0.000000	4.000000	8.000000	0.000000
14599.780719	-0.119285	0.586655	-0.003535	82.055817	31.294811	76.280334	-0.176744	0.000000	0.964235	0.000000	0.000000	0.000000	-0.000000	0.000003	-0.000000	0.000000	0.000000	4.000000	8.000000	0.000000
14599.784052	-0.119447	0.586898	-0.003443	82.055817	31.294811	76.280334	-0.176744	0.000000	0.964235	0.000000	0.000000	0.000000	-0.048718	0.072860	0.027618	0.000000	0.000000	4.000000	8.000000	0.000000
14599.787386	-0.119447	0.586898	-0.003443	82.034050	31.117481	76.117752	-0.176744	0.000000	0.964235	0.000000	0.000000	0.000000	-0.048718	0.072860	0.027618	0.000000	0.000000	4.000000	8.000000	0.000000
14599.790719	-0.119447	0.586898	-0.003443	82.034050	31.117481	76.117752	-0.176744	0.000000	0.964235	0.000000	0.000000	0.000000	-0.048718	0.072860	0.027618	0.000000	0.000000	4.000000	8.000000	0.000000
14599.794052	-0.119447	0.586898	-0.003443	82.034050	31.117481	76.117752	-0.176744	0.000000	0.964235	0.000000	0.000000	0.000000	-0.048718	0.072860	0.027618	0.000000	0.000000	4.000000	8.000000	0.000000
14599.797386	-0.119699	0.587255	-0.003362	82.014412	30.962442	75.972183	-0.172141	0.000000	0.972354	0.000000	0.000000	0.000000	-0.075520	0.107055	0.024321	0.000000	0.000000	4.000000	8.000000	0.000000
14599.800719	-0.119699	0.587255	-0.003362	82.014412	30.962442	75.972183	-0.172141	0.000000	0.972354	0.000000	0.000000	0.000000	-0.075520	0.107055	0.024321	0.000000	0.000000	4.000000	8.000000	0.000000
14599.804052	-0.119699	0.587255	-0.003362	82.014412	30.962442	75.972183	-0.172141	0.000000	0.972354	0.000000	0.000000	0.000000	-0.075520	0.107055	0.024321	0.000000	0.000000	4.000000	8.000000	0.000000
14599.807386	-0.119699	0.587255	-0.003362	82.001320	30.855852	75.875542	-0.168087	0.000000	0.984941	0.000000	0.000000	0.000000	-0.075520	0.107055	0.024321	0.000000	0.000000	4.000000	8.000000	0.000000
14599.810719	-0.119803	0.587398	-0.003317	82.001320	30.855852	75.875542	-0.168087	0.000000	0.984941	0.000000	0.000000	0.000000	-0.031201	0.043084	0.013443	0.000000	0.000000	4.000000	8.000000	0.000000
14599.814052	-0.119803	0.587398	-0.003317	82.001320	30.855852	75.875542	-0.168087	0.000000	0.984941	0.000000	0.000000	0.000000	-0.031201	0.043084	0.013443	0.000000	0.000000	4.000000	8.000000	0.000000
14599.817386	-0.119803	0.587398	-0.003317	81.989403	30.739882	75.770592	-0.165847	0.000000	0.990141	0.000000	0.000000	0.000000	-0.031201	0.043084	0.013443	0.000000	0.000000	4.000000	8.000000	0.000000
14599.820719	-0.119914	0.587512	-0.003334	81.989403	30.739882	75.770592	-0.165847	0.000000	0.990141	0.000000	0.000000	0.000000	-0.033257	0.034175	-0.004975	0.000000	0.000000	4.000000	8.000000	0.000000
14599.824052	-0.119914	0.587512	-0.003334	81.989403	30.739882	75.770592	-0.165847	0.000000	0.990141	0.000000	0.000000	0.000000	-0.033257	0.034175	-0.004975	0.000000	0.000000	4.000000	8.000000	0.000000
14599.827386	-0.119914	0.587512	-0.003334	81.980850	30.633078	75.673309	-0.166676	0.000000	0.995684	0.000000	0.000000	0.000000	-0.033257	0.034175	-0.004975	0.000000	0.000000	4.000000	8.000000	0.000000
14599.830719	-0.119914	0.587512	-0.003334	81.980850	30.633078	75.673309	-0.166676	0.000000	0.995684	0.000000	0.000000	0.000000	-0.033257	0.034175	-0.004975	0.000000	0.000000	4.000000	8.000000	0.000000
14599.834052	-0.120009	0.587619	-0.003321	81.980850	30.633078	75.673309	-0.166676	0.000000	0.995684	0.000000	0.000000	0.000000	-0.028628	0.032029	0.003657	0.000000	0.000000	4.000000	8.000000	0.000000
14599.837386	-0.120009	0.587619	-0.003321	81.974274	30.574745	75.625389	-0.166676	0.000000	0.995684	0.000000	0.000000	0.000000	-0.028628	0.032029	0.003657	0.000000	0.000000	4.000000	8.000000	0.000000
14599.840719	-0.120116	0.587714	-0.003354	81.974274	30.574745	75.625389	-0.166676	0.000000	0.995684	0.000000	0.000000	0.000000	-0.031966	0.028623	-0.009878	0.000000	0.000000	4.000000	8.000000	0.000000
14599.844052	-0.120116	0.587714	-0.003354	81.974274	30.574745	75.625389	-0.166676	0.000000	0.995684	0.000000	0.000000	0.000000	-0.031966	0.028623	-0.009878	0.000000	0.000000	4.000000	8.000000	0.000000
14599.847386	-0.120116	0.587714	-0.003354	81.965469	30.498007	75.561638	-0.167713	0.000000	1.005783	0.000000	0.000000	0.000000	-0.031966	0.028623	-0.009878	0.000000	0.000000	4.000000	8.000000	0.000000
14599.850719	-0.120116	0.587714	-0.003354	81.965469	30.498007	75.561638	-0.167713	0.000000	1.005783	0.000000	0.000000	0.000000	-0.031966	0.028623	-0.009878	0.000000	0.000000	4.000000	8.000000	0.000000
14599.854052	-0.120218	0.587791	-0.003403	81.965469	30.498007	75.561638	-0.167713	0.000000	1.005783	0.000000	0.000000	0.000000	-0.030671	0.023084	-0.014762	0.000000	0.000000	4.000000	8.000000	0.000000
14599.857386	-0.120218	0.587791	-0.003403	81.958847	30.437113	75.513870	-0.167713	0.000000	1.005783	0.000000	0.000000	0.000000	-0.030671	0.023084	-0.014762	0.000000	0.000000	4.000000	8.000000	0.000000
14599.860719	-0.120218	0.587791	-0.003403	81.958847	30.437113	75.513870	-0.167713	0.000000	1.005783	0.000000	0.000000	0.000000	-0.030671	0.023084	-0.014762	0.000000	0.000000	4.000000	8.000000	0.000000
14599.864052	-0.120218	0.587791	-0.003403	81.958847	30.437113	75.513870	-0.167713	0.000000	1.005783	0.000000	0.000000	0.000000	-0.030671	0.023084	-0.014762	0.000000	0.000000	4.000000	8.000000	0.000000
14599.867386	-0.120375	0.587927	-0.003507	81.954460	30.394753	75.482071	-0.170173	0.000000	1.010895	0.000000	0.000000	0.000000	-0.047110	0.040612	-0.030994	0.000000	0.000000	4.000000	8.000000	0.000000
14599.870719	-0.120375	0.587927	-0.003507	81.954460	30.394753	75.482071	-0.170173	0.000000	1.010895	0.000000	0.000000	0.000000	-0.047110	0.040612	-0.030994	0.000000	0.000000	4.000000	8.000000	0.000000
14599.874052	-0.120375	0.587927	-0.003507	81.954460	30.394753	75.482071	-0.170173	0.000000	1.010895	0.000000	0.000000	0.000000	-0.047110	0.040612	-0.030994	0.000000	0.000000	4.000000	8.000000	0.000000
14599.877386	-0.120375	0.587927	-0.003507	81.950066	30.355158	75.450317	-0.175339	0.000000	1.018747	0.000000	0.000000	0.000000	-0.047110	0.040612	-0.030994	0.000000	0.000000	4.000000	8.000000	0.000000
14599.880719	-0.120436	0.587978	-0.003538	81.950066	30.355158	75.450317	-0.175339	0.000000	1.018747	0.000000	0.000000	0.000000	-0.018280	0.015385	-0.009287	0.000000	0.000000	4.000000	8.000000	0.000000
14599.884052	-0.120436	0.587978	-0.003538	81.950066	30.355158	75.450317	-0.175339	0.000000	1.018747	0.000000	0.000000	0.000000	-0.018280	0.015385	-0.009287	0.000000	0.000000	4.000000	8.000000	0.000000
14599.887386	-0.120436	0.587978	-0.003538	81.945656	30.315567	75.418579	-0.176886	0.000000	1.021793	0.000000	0.000000	0.000000	-0.018280	0.015385	-0.009287	0.000000	0.000000	4.000000	8.000000	0.000000
14599.890719	-0.120436	0.587978	-0.003538	81.945656	30.315567	75.418579	-0.176886	0.000000	1.021793	0.000000	0.000000	0.000000	-0.018280	0.015385	-0.009287	0.000000	0.000000	4.000000	8.000000	0.000000
14599.894052	-0.120491	0.588036	-0.003592	81.945656	30.315567	75.418579	-0.176886	0.000000	1.021793	0.000000	0.000000	0.000000	-0.016439	0.017548	-0.016230	0.000000	0.000000	4.000000	8.000000	0.000000
14599.897386	-0.120491	0.588036	-0.003592	81.941193	30.278744	75.386879	-0.176886	0.000000	1.021793	0.000000	0.000000	0.000000	-0.016439	0.017548	-0.016230	0.000000	0.000000	4.000000	8.000000	0.000000
14599.900719	-0.120491	0.588036	-0.003592	81.941193	30.278744	75.386879	-0.176886	0.000000	1.021793	0.000000	0.000000	0.000000	-0.016439	0.017548	-0.016230	0.000000	1.000000	4.000000	8.000000	0.000000
14599.904052	-0.120491	0.588036	-0.003592	81.941193	30.278744	75.386879	-0.176886	0.000000	1.021793	0.000000	0.000000	0.000000	-0.016439	0.017548	-0.016230	0.000000	1.000000	4.000000	8.000000	0.000000
