# Supplementary material for: Haptic Guidance Needs to Be Intuitive Not Just Informative to Improve Human Motor Accuracy
Source: PLoS One. 2016 Mar 16;11(3):e0150912. doi: 10.1371/journal.pone.0150912 (PMC4794196; doi:10.1371/journal.pone.0150912)
Supplement: S1 Data — (ZIP) [file pone.0150912.s001.zip › Subject6/exp1_0009.txt]

Time	PosX	PosY	PosZ	RotX	RotY	RotZ	ForceX	ForceY	ForceZ	MomentX	MomentY	MomentZ	VelocityX	VelocityY	VelocityZ	CalibratedWeight	ButtonDown	Condition	Trial	Visual
14602.177386	-0.001691	0.510358	0.248940	81.439636	61.011944	103.531258	4.628699	0.000000	1.890805	0.000000	0.000000	0.000000	0.000037	0.016304	-0.015487	0.000000	1.000000	4.000000	9.000000	1.000000
14602.180719	-0.001691	0.510358	0.248940	81.439636	61.011944	103.531258	4.628699	0.000000	1.890805	0.000000	0.000000	0.000000	0.000037	0.016304	-0.015487	0.000000	1.000000	4.000000	9.000000	1.000000
14602.184052	-0.001121	0.510437	0.248967	81.439636	61.011944	103.531258	4.628699	0.000000	1.890805	0.000000	0.000000	0.000000	0.170940	0.023855	0.008051	0.000000	1.000000	4.000000	9.000000	1.000000
14602.187386	-0.001121	0.510437	0.248967	81.420181	60.863159	103.243332	4.628699	0.000000	1.890805	0.000000	0.000000	0.000000	0.170940	0.023855	0.008051	0.000000	1.000000	4.000000	9.000000	1.000000
14602.190719	0.000220	0.510622	0.249096	81.420181	60.863159	103.243332	4.628699	0.000000	1.890805	0.000000	0.000000	0.000000	0.402269	0.055299	0.038859	0.000000	1.000000	4.000000	9.000000	1.000000
14602.194052	0.000220	0.510622	0.249096	81.420181	60.863159	103.243332	4.628699	0.000000	1.890805	0.000000	0.000000	0.000000	0.402269	0.055299	0.038859	0.000000	1.000000	4.000000	9.000000	1.000000
14602.197386	0.000220	0.510622	0.249096	81.462585	60.873596	103.101799	4.641472	0.000000	1.859230	0.000000	0.000000	0.000000	0.402269	0.055299	0.038859	0.000000	1.000000	4.000000	9.000000	1.000000
14602.200719	0.001561	0.510770	0.249258	81.462585	60.873596	103.101799	4.641472	0.000000	1.859230	0.000000	0.000000	0.000000	0.402438	0.044450	0.048393	0.000000	1.000000	4.000000	9.000000	1.000000
14602.204052	0.001561	0.510770	0.249258	81.462585	60.873596	103.101799	4.641472	0.000000	1.859230	0.000000	0.000000	0.000000	0.402438	0.044450	0.048393	0.000000	1.000000	4.000000	9.000000	1.000000
14602.207386	0.001561	0.510770	0.249258	81.757690	59.648270	101.524223	4.650473	0.000000	1.836601	0.000000	0.000000	0.000000	0.402438	0.044450	0.048393	0.000000	1.000000	4.000000	9.000000	1.000000
14602.210719	0.002837	0.511046	0.249565	81.757690	59.648270	101.524223	4.650473	0.000000	1.836601	0.000000	0.000000	0.000000	0.382675	0.082806	0.092250	0.000000	1.000000	4.000000	9.000000	1.000000
14602.214052	0.002837	0.511046	0.249565	81.757690	59.648270	101.524223	4.650473	0.000000	1.836601	0.000000	0.000000	0.000000	0.382675	0.082806	0.092250	0.000000	1.000000	4.000000	9.000000	1.000000
14602.217386	0.002837	0.511046	0.249565	82.392097	57.543259	98.804253	4.659329	0.000000	1.814017	0.000000	0.000000	0.000000	0.382675	0.082806	0.092250	0.000000	1.000000	4.000000	9.000000	1.000000
14602.220719	0.004550	0.511304	0.249885	82.392097	57.543259	98.804253	4.659329	0.000000	1.814017	0.000000	0.000000	0.000000	0.513942	0.077442	0.095810	0.000000	1.000000	4.000000	9.000000	1.000000
14602.224052	0.004550	0.511304	0.249885	82.392097	57.543259	98.804253	4.659329	0.000000	1.814017	0.000000	0.000000	0.000000	0.513942	0.077442	0.095810	0.000000	1.000000	4.000000	9.000000	1.000000
14602.227386	0.004550	0.511304	0.249885	83.189316	54.495152	95.631371	4.670845	0.000000	1.784154	0.000000	0.000000	0.000000	0.513942	0.077442	0.095810	0.000000	1.000000	4.000000	9.000000	1.000000
14602.230719	0.005995	0.511514	0.250079	83.189316	54.495152	95.631371	4.670845	0.000000	1.784154	0.000000	0.000000	0.000000	0.433506	0.063013	0.058348	0.000000	1.000000	4.000000	9.000000	1.000000
14602.234052	0.005995	0.511514	0.250079	83.189316	54.495152	95.631371	4.670845	0.000000	1.784154	0.000000	0.000000	0.000000	0.433506	0.063013	0.058348	0.000000	1.000000	4.000000	9.000000	1.000000
14602.237386	0.005995	0.511514	0.250079	84.034187	50.375950	92.301590	4.680257	0.000000	1.759315	0.000000	0.000000	0.000000	0.433506	0.063013	0.058348	0.000000	1.000000	4.000000	9.000000	1.000000
14602.240719	0.007473	0.511730	0.250096	84.034187	50.375950	92.301590	4.680257	0.000000	1.759315	0.000000	0.000000	0.000000	0.443272	0.064846	0.005014	0.000000	1.000000	4.000000	9.000000	1.000000
14602.244052	0.007473	0.511730	0.250096	84.034187	50.375950	92.301590	4.680257	0.000000	1.759315	0.000000	0.000000	0.000000	0.443272	0.064846	0.005014	0.000000	1.000000	4.000000	9.000000	1.000000
14602.247386	0.007473	0.511730	0.250096	84.767632	45.063515	87.842087	4.689358	0.000000	1.734913	0.000000	0.000000	0.000000	0.443272	0.064846	0.005014	0.000000	1.000000	4.000000	9.000000	1.000000
14602.250719	0.009217	0.511918	0.249997	84.767632	45.063515	87.842087	4.689358	0.000000	1.734913	0.000000	0.000000	0.000000	0.523458	0.056515	-0.029509	0.000000	1.000000	4.000000	9.000000	1.000000
14602.254052	0.009217	0.511918	0.249997	84.767632	45.063515	87.842087	4.689358	0.000000	1.734913	0.000000	0.000000	0.000000	0.523458	0.056515	-0.029509	0.000000	1.000000	4.000000	9.000000	1.000000
14602.257386	0.009217	0.511918	0.249997	85.207031	40.119064	83.543716	4.699725	0.000000	1.706631	0.000000	0.000000	0.000000	0.523458	0.056515	-0.029509	0.000000	1.000000	4.000000	9.000000	1.000000
14602.260719	0.010928	0.512145	0.249892	85.207031	40.119064	83.543716	4.699725	0.000000	1.706631	0.000000	0.000000	0.000000	0.513242	0.068070	-0.031563	0.000000	1.000000	4.000000	9.000000	1.000000
14602.264052	0.010928	0.512145	0.249892	85.207031	40.119064	83.543716	4.699725	0.000000	1.706631	0.000000	0.000000	0.000000	0.513242	0.068070	-0.031563	0.000000	1.000000	4.000000	9.000000	1.000000
14602.267386	0.010928	0.512145	0.249892	85.400742	37.377987	81.110161	4.709755	0.000000	1.678750	0.000000	0.000000	0.000000	0.513242	0.068070	-0.031563	0.000000	1.000000	4.000000	9.000000	1.000000
14602.270719	0.012636	0.512362	0.249657	85.400742	37.377987	81.110161	4.709755	0.000000	1.678750	0.000000	0.000000	0.000000	0.512430	0.065126	-0.070549	0.000000	1.000000	4.000000	9.000000	1.000000
14602.274052	0.012636	0.512362	0.249657	85.400742	37.377987	81.110161	4.709755	0.000000	1.678750	0.000000	0.000000	0.000000	0.512430	0.065126	-0.070549	0.000000	1.000000	4.000000	9.000000	1.000000
14602.277386	0.012636	0.512362	0.249657	85.482643	36.321495	79.902222	4.719387	0.000000	1.651479	0.000000	0.000000	0.000000	0.512430	0.065126	-0.070549	0.000000	1.000000	4.000000	9.000000	1.000000
14602.280719	0.014409	0.512593	0.249336	85.482643	36.321495	79.902222	4.719387	0.000000	1.651479	0.000000	0.000000	0.000000	0.531743	0.069033	-0.096279	0.000000	1.000000	4.000000	9.000000	1.000000
14602.284052	0.014409	0.512593	0.249336	85.482643	36.321495	79.902222	4.719387	0.000000	1.651479	0.000000	0.000000	0.000000	0.531743	0.069033	-0.096279	0.000000	1.000000	4.000000	9.000000	1.000000
14602.287386	0.014409	0.512593	0.249336	85.519920	36.213768	79.658150	4.729121	0.000000	1.623396	0.000000	0.000000	0.000000	0.531743	0.069033	-0.096279	0.000000	1.000000	4.000000	9.000000	1.000000
14602.290719	0.015910	0.512797	0.248939	85.519920	36.213768	79.658150	4.729121	0.000000	1.623396	0.000000	0.000000	0.000000	0.450303	0.061297	-0.119006	0.000000	1.000000	4.000000	9.000000	1.000000
14602.294052	0.015910	0.512797	0.248939	85.519920	36.213768	79.658150	4.729121	0.000000	1.623396	0.000000	0.000000	0.000000	0.450303	0.061297	-0.119006	0.000000	1.000000	4.000000	9.000000	1.000000
14602.297386	0.015910	0.512797	0.248939	85.545479	36.355377	79.846619	4.737040	0.000000	1.600143	0.000000	0.000000	0.000000	0.450303	0.061297	-0.119006	0.000000	1.000000	4.000000	9.000000	1.000000
14602.300719	0.017273	0.512976	0.248465	85.545479	36.355377	79.846619	4.737040	0.000000	1.600143	0.000000	0.000000	0.000000	0.409043	0.053594	-0.142233	0.000000	1.000000	4.000000	9.000000	1.000000
14602.304052	0.017273	0.512976	0.248465	85.545479	36.355377	79.846619	4.737040	0.000000	1.600143	0.000000	0.000000	0.000000	0.409043	0.053594	-0.142233	0.000000	1.000000	4.000000	9.000000	1.000000
14602.307386	0.017273	0.512976	0.248465	85.574814	36.692154	80.321495	4.743960	0.000000	1.579506	0.000000	0.000000	0.000000	0.409043	0.053594	-0.142233	0.000000	1.000000	4.000000	9.000000	1.000000
14602.310719	0.018467	0.513074	0.247967	85.574814	36.692154	80.321495	4.743960	0.000000	1.579506	0.000000	0.000000	0.000000	0.358092	0.029630	-0.149455	0.000000	1.000000	4.000000	9.000000	1.000000
14602.314052	0.018467	0.513074	0.247967	85.574814	36.692154	80.321495	4.743960	0.000000	1.579506	0.000000	0.000000	0.000000	0.358092	0.029630	-0.149455	0.000000	1.000000	4.000000	9.000000	1.000000
14602.317386	0.018467	0.513074	0.247967	85.601761	37.053368	80.792015	4.749828	0.000000	1.561773	0.000000	0.000000	0.000000	0.358092	0.029630	-0.149455	0.000000	1.000000	4.000000	9.000000	1.000000
14602.320719	0.019491	0.513191	0.247454	85.601761	37.053368	80.792015	4.749828	0.000000	1.561773	0.000000	0.000000	0.000000	0.307273	0.034974	-0.153994	0.000000	0.000000	4.000000	9.000000	1.000000
14602.324052	0.019491	0.513191	0.247454	85.601761	37.053368	80.792015	4.749828	0.000000	1.561773	0.000000	0.000000	0.000000	0.307273	0.034974	-0.153994	0.000000	0.000000	4.000000	9.000000	1.000000
14602.327386	0.019491	0.513191	0.247454	85.626411	37.450294	81.178802	4.754683	0.000000	1.546932	0.000000	0.000000	0.000000	0.307273	0.034974	-0.153994	0.000000	0.000000	4.000000	9.000000	1.000000
14602.330719	0.020448	0.513289	0.246958	85.626411	37.450294	81.178802	4.754683	0.000000	1.546932	0.000000	0.000000	0.000000	0.286924	0.029496	-0.148805	0.000000	0.000000	4.000000	9.000000	1.000000
14602.334052	0.020448	0.513289	0.246958	85.626411	37.450294	81.178802	4.754683	0.000000	1.546932	0.000000	0.000000	0.000000	0.286924	0.029496	-0.148805	0.000000	0.000000	4.000000	9.000000	1.000000
14602.337386	0.020448	0.513289	0.246958	85.626190	38.255199	82.028114	4.759170	0.000000	1.533071	0.000000	0.000000	0.000000	0.286924	0.029496	-0.148805	0.000000	0.000000	4.000000	9.000000	1.000000
14602.340719	0.020448	0.513289	0.246958	85.626190	38.255199	82.028114	4.759170	0.000000	1.533071	0.000000	0.000000	0.000000	0.286924	0.029496	-0.148805	0.000000	0.000000	4.000000	9.000000	1.000000
14602.344052	0.021303	0.513369	0.246480	85.626190	38.255199	82.028114	4.759170	0.000000	1.533071	0.000000	0.000000	0.000000	0.256616	0.024034	-0.143216	0.000000	0.000000	4.000000	9.000000	1.000000
14602.347386	0.021303	0.513369	0.246480	85.567078	39.960743	83.887283	4.759170	0.000000	1.533071	0.000000	0.000000	0.000000	0.256616	0.024034	-0.143216	0.000000	0.000000	4.000000	9.000000	1.000000
14602.350719	0.022024	0.513431	0.246023	85.567078	39.960743	83.887283	4.759170	0.000000	1.533071	0.000000	0.000000	0.000000	0.216375	0.018605	-0.137191	0.000000	0.000000	4.000000	9.000000	1.000000
14602.354052	0.022024	0.513431	0.246023	85.567078	39.960743	83.887283	4.759170	0.000000	1.533071	0.000000	0.000000	0.000000	0.216375	0.018605	-0.137191	0.000000	0.000000	4.000000	9.000000	1.000000
14602.357386	0.022024	0.513431	0.246023	85.444176	42.441845	86.489136	4.766329	0.000000	1.510665	0.000000	0.000000	0.000000	0.216375	0.018605	-0.137191	0.000000	0.000000	4.000000	9.000000	1.000000
14602.360719	0.022024	0.513431	0.246023	85.444176	42.441845	86.489136	4.766329	0.000000	1.510665	0.000000	0.000000	0.000000	0.216375	0.018605	-0.137191	0.000000	0.000000	4.000000	9.000000	1.000000
14602.364052	0.022646	0.513457	0.245603	85.444176	42.441845	86.489136	4.766329	0.000000	1.510665	0.000000	0.000000	0.000000	0.186403	0.007790	-0.126133	0.000000	0.000000	4.000000	9.000000	1.000000
14602.367386	0.022646	0.513457	0.245603	85.283661	45.077747	89.283073	4.766329	0.000000	1.510665	0.000000	0.000000	0.000000	0.186403	0.007790	-0.126133	0.000000	0.000000	4.000000	9.000000	1.000000
14602.370719	0.023134	0.513486	0.245217	85.283661	45.077747	89.283073	4.766329	0.000000	1.510665	0.000000	0.000000	0.000000	0.146481	0.008526	-0.115569	0.000000	0.000000	4.000000	9.000000	1.000000
14602.374052	0.023134	0.513486	0.245217	85.283661	45.077747	89.283073	4.766329	0.000000	1.510665	0.000000	0.000000	0.000000	0.146481	0.008526	-0.115569	0.000000	0.000000	4.000000	9.000000	1.000000
14602.377386	0.023134	0.513486	0.245217	85.109550	47.415249	91.783875	4.771092	0.000000	1.495554	0.000000	0.000000	0.000000	0.146481	0.008526	-0.115569	0.000000	0.000000	4.000000	9.000000	1.000000
14602.380719	0.023134	0.513486	0.245217	85.109550	47.415249	91.783875	4.771092	0.000000	1.495554	0.000000	0.000000	0.000000	0.146481	0.008526	-0.115569	0.000000	0.000000	4.000000	9.000000	1.000000
14602.384052	0.023559	0.513504	0.244946	85.109550	47.415249	91.783875	4.771092	0.000000	1.495554	0.000000	0.000000	0.000000	0.127454	0.005417	-0.081324	0.000000	0.000000	4.000000	9.000000	1.000000
14602.387386	0.023559	0.513504	0.244946	84.942970	49.342251	93.860176	4.771092	0.000000	1.495554	0.000000	0.000000	0.000000	0.127454	0.005417	-0.081324	0.000000	0.000000	4.000000	9.000000	1.000000
14602.390719	0.023919	0.513547	0.244755	84.942970	49.342251	93.860176	4.771092	0.000000	1.495554	0.000000	0.000000	0.000000	0.108160	0.013072	-0.057426	0.000000	0.000000	4.000000	9.000000	1.000000
14602.394052	0.023919	0.513547	0.244755	84.942970	49.342251	93.860176	4.771092	0.000000	1.495554	0.000000	0.000000	0.000000	0.108160	0.013072	-0.057426	0.000000	0.000000	4.000000	9.000000	1.000000
14602.397386	0.023919	0.513547	0.244755	84.785416	50.834625	95.484749	4.774644	0.000000	1.484174	0.000000	0.000000	0.000000	0.108160	0.013072	-0.057426	0.000000	0.000000	4.000000	9.000000	1.000000
14602.400719	0.024216	0.513599	0.244661	84.785416	50.834625	95.484749	4.774644	0.000000	1.484174	0.000000	0.000000	0.000000	0.089098	0.015345	-0.028262	0.000000	0.000000	4.000000	9.000000	1.000000
14602.404052	0.024216	0.513599	0.244661	84.785416	50.834625	95.484749	4.774644	0.000000	1.484174	0.000000	0.000000	0.000000	0.089098	0.015345	-0.028262	0.000000	0.000000	4.000000	9.000000	1.000000
14602.407386	0.024216	0.513599	0.244661	84.651665	51.882587	96.640869	4.776124	0.000000	1.479408	0.000000	0.000000	0.000000	0.089098	0.015345	-0.028262	0.000000	0.000000	4.000000	9.000000	1.000000
14602.410719	0.024216	0.513599	0.244661	84.651665	51.882587	96.640869	4.776124	0.000000	1.479408	0.000000	0.000000	0.000000	0.089098	0.015345	-0.028262	0.000000	0.000000	4.000000	9.000000	1.000000
14602.414052	0.024416	0.513657	0.244665	84.651665	51.882587	96.640869	4.776124	0.000000	1.479408	0.000000	0.000000	0.000000	0.060087	0.017655	0.001295	0.000000	0.000000	4.000000	9.000000	1.000000
14602.417386	0.024416	0.513657	0.244665	84.542099	52.633305	97.478767	4.776124	0.000000	1.479408	0.000000	0.000000	0.000000	0.060087	0.017655	0.001295	0.000000	0.000000	4.000000	9.000000	1.000000
14602.420719	0.024416	0.513657	0.244665	84.542099	52.633305	97.478767	4.776124	0.000000	1.479408	0.000000	0.000000	0.000000	0.060087	0.017655	0.001295	0.000000	0.000000	4.000000	9.000000	1.000000
14602.424052	0.024416	0.513657	0.244665	84.542099	52.633305	97.478767	4.776124	0.000000	1.479408	0.000000	0.000000	0.000000	0.060087	0.017655	0.001295	0.000000	0.000000	4.000000	9.000000	1.000000
14602.427386	0.024557	0.513770	0.244859	84.452705	53.109573	98.026566	4.777235	0.000000	1.475815	0.000000	0.000000	0.000000	0.042063	0.033770	0.058130	0.000000	0.000000	4.000000	9.000000	1.000000
14602.430719	0.024557	0.513770	0.244859	84.452705	53.109573	98.026566	4.777235	0.000000	1.475815	0.000000	0.000000	0.000000	0.042063	0.033770	0.058130	0.000000	0.000000	4.000000	9.000000	1.000000
14602.434052	0.024557	0.513770	0.244859	84.452705	53.109573	98.026566	4.777235	0.000000	1.475815	0.000000	0.000000	0.000000	0.042063	0.033770	0.058130	0.000000	0.000000	4.000000	9.000000	1.000000
14602.437386	0.024557	0.513770	0.244859	84.373360	53.492599	98.474113	4.778334	0.000000	1.472250	0.000000	0.000000	0.000000	0.042063	0.033770	0.058130	0.000000	0.000000	4.000000	9.000000	1.000000
14602.440719	0.024528	0.513819	0.244984	84.373360	53.492599	98.474113	4.778334	0.000000	1.472250	0.000000	0.000000	0.000000	-0.008701	0.014567	0.037466	0.000000	0.000000	4.000000	9.000000	1.000000
14602.444052	0.024528	0.513819	0.244984	84.373360	53.492599	98.474113	4.778334	0.000000	1.472250	0.000000	0.000000	0.000000	-0.008701	0.014567	0.037466	0.000000	0.000000	4.000000	9.000000	1.000000
14602.447386	0.024528	0.513819	0.244984	84.285126	53.953327	99.017319	4.778386	0.000000	1.472082	0.000000	0.000000	0.000000	-0.008701	0.014567	0.037466	0.000000	0.000000	4.000000	9.000000	1.000000
14602.450719	0.024528	0.513819	0.244984	84.285126	53.953327	99.017319	4.778386	0.000000	1.472082	0.000000	0.000000	0.000000	-0.008701	0.014567	0.037466	0.000000	0.000000	4.000000	9.000000	1.000000
14602.454052	0.024464	0.513844	0.245064	84.285126	53.953327	99.017319	4.778386	0.000000	1.472082	0.000000	0.000000	0.000000	-0.019187	0.007666	0.024005	0.000000	0.000000	4.000000	9.000000	1.000000
14602.457386	0.024464	0.513844	0.245064	84.189682	54.512333	99.674179	4.778386	0.000000	1.472082	0.000000	0.000000	0.000000	-0.019187	0.007666	0.024005	0.000000	0.000000	4.000000	9.000000	1.000000
14602.460719	0.024464	0.513844	0.245064	84.189682	54.512333	99.674179	4.778386	0.000000	1.472082	0.000000	0.000000	0.000000	-0.019187	0.007666	0.024005	0.000000	0.000000	4.000000	9.000000	1.000000
14602.464052	0.024464	0.513844	0.245064	84.189682	54.512333	99.674179	4.778386	0.000000	1.472082	0.000000	0.000000	0.000000	-0.019187	0.007666	0.024005	0.000000	0.000000	4.000000	9.000000	1.000000
14602.467386	0.024066	0.513849	0.245141	84.103523	55.058540	100.315681	4.778171	0.000000	1.472782	0.000000	0.000000	0.000000	-0.119360	0.001533	0.023162	0.000000	0.000000	4.000000	9.000000	1.000000
14602.470719	0.024066	0.513849	0.245141	84.103523	55.058540	100.315681	4.778171	0.000000	1.472782	0.000000	0.000000	0.000000	0.000000	-0.000005	0.000001	0.000000	0.000000	4.000000	9.000000	1.000000
14602.474052	0.024066	0.513849	0.245141	84.103523	55.058540	100.315681	4.778171	0.000000	1.472782	0.000000	0.000000	0.000000	0.000000	-0.000005	0.000001	0.000000	0.000000	4.000000	9.000000	1.000000
14602.477386	0.024066	0.513849	0.245141	84.038330	55.488518	100.823059	4.776114	0.000000	1.479436	0.000000	0.000000	0.000000	0.000000	-0.000005	0.000001	0.000000	0.000000	4.000000	9.000000	1.000000
14602.480719	0.024066	0.513849	0.245141	84.038330	55.488518	100.823059	4.776114	0.000000	1.479436	0.000000	0.000000	0.000000	0.000000	-0.000005	0.000001	0.000000	0.000000	4.000000	9.000000	1.000000
14602.484052	0.023864	0.513826	0.245102	84.038330	55.488518	100.823059	4.776114	0.000000	1.479436	0.000000	0.000000	0.000000	-0.060481	-0.006908	-0.011750	0.000000	0.000000	4.000000	9.000000	1.000000
14602.487386	0.023864	0.513826	0.245102	84.001419	55.835621	101.232635	4.776114	0.000000	1.479436	0.000000	0.000000	0.000000	-0.060481	-0.006908	-0.011750	0.000000	0.000000	4.000000	9.000000	1.000000
14602.490719	0.023864	0.513826	0.245102	84.001419	55.835621	101.232635	4.776114	0.000000	1.479436	0.000000	0.000000	0.000000	-0.060481	-0.006908	-0.011750	0.000000	0.000000	4.000000	9.000000	1.000000
14602.494052	0.023864	0.513826	0.245102	84.001419	55.835621	101.232635	4.776114	0.000000	1.479436	0.000000	0.000000	0.000000	-0.060481	-0.006908	-0.011750	0.000000	0.000000	4.000000	9.000000	1.000000
14602.497386	0.023288	0.513783	0.244821	84.000175	56.027275	101.463379	4.774936	0.000000	1.483235	0.000000	0.000000	0.000000	-0.173007	-0.013043	-0.084184	0.000000	0.000000	4.000000	9.000000	1.000000
14602.500719	0.023288	0.513783	0.244821	84.000175	56.027275	101.463379	4.774936	0.000000	1.483235	0.000000	0.000000	0.000000	-0.173007	-0.013043	-0.084184	0.000000	0.000000	4.000000	9.000000	1.000000
14602.504052	0.023288	0.513783	0.244821	84.000175	56.027275	101.463379	4.774936	0.000000	1.483235	0.000000	0.000000	0.000000	-0.173007	-0.013043	-0.084184	0.000000	0.000000	4.000000	9.000000	1.000000
14602.507386	0.023288	0.513783	0.244821	84.016563	56.217838	101.682335	4.771256	0.000000	1.495030	0.000000	0.000000	0.000000	-0.173007	-0.013043	-0.084184	0.000000	0.000000	4.000000	9.000000	1.000000
14602.510719	0.022913	0.513762	0.244579	84.016563	56.217838	101.682335	4.771256	0.000000	1.495030	0.000000	0.000000	0.000000	-0.112458	-0.006159	-0.072518	0.000000	0.000000	4.000000	9.000000	1.000000
14602.514052	0.022913	0.513762	0.244579	84.016563	56.217838	101.682335	4.771256	0.000000	1.495030	0.000000	0.000000	0.000000	-0.112458	-0.006159	-0.072518	0.000000	0.000000	4.000000	9.000000	1.000000
14602.517386	0.022913	0.513762	0.244579	84.033234	56.440567	101.937698	4.768743	0.000000	1.503028	0.000000	0.000000	0.000000	-0.112458	-0.006159	-0.072518	0.000000	0.000000	4.000000	9.000000	1.000000
14602.520719	0.022913	0.513762	0.244579	84.033234	56.440567	101.937698	4.768743	0.000000	1.503028	0.000000	0.000000	0.000000	-0.112458	-0.006159	-0.072518	0.000000	0.000000	4.000000	9.000000	1.000000
14602.524052	0.022502	0.513734	0.244243	84.033234	56.440567	101.937698	4.768743	0.000000	1.503028	0.000000	0.000000	0.000000	-0.123288	-0.008449	-0.100872	0.000000	0.000000	4.000000	9.000000	1.000000
14602.527386	0.022502	0.513734	0.244243	84.051788	56.714737	102.254303	4.768743	0.000000	1.503028	0.000000	0.000000	0.000000	-0.123288	-0.008449	-0.100872	0.000000	0.000000	4.000000	9.000000	1.000000
14602.530719	0.022055	0.513737	0.243809	84.051788	56.714737	102.254303	4.768743	0.000000	1.503028	0.000000	0.000000	0.000000	-0.134087	0.000759	-0.130233	0.000000	0.000000	4.000000	9.000000	1.000000
14602.534052	0.022055	0.513737	0.243809	84.051788	56.714737	102.254303	4.768743	0.000000	1.503028	0.000000	0.000000	0.000000	-0.134087	0.000759	-0.130233	0.000000	0.000000	4.000000	9.000000	1.000000
14602.537386	0.022055	0.513737	0.243809	84.066406	57.153252	102.745529	4.762538	0.000000	1.522573	0.000000	0.000000	0.000000	-0.134087	0.000759	-0.130233	0.000000	0.000000	4.000000	9.000000	1.000000
14602.540719	0.022055	0.513737	0.243809	84.066406	57.153252	102.745529	4.762538	0.000000	1.522573	0.000000	0.000000	0.000000	-0.134087	0.000759	-0.130233	0.000000	0.000000	4.000000	9.000000	1.000000
14602.544052	0.021539	0.513770	0.243278	84.066406	57.153252	102.745529	4.762538	0.000000	1.522573	0.000000	0.000000	0.000000	-0.154790	0.009896	-0.159391	0.000000	0.000000	4.000000	9.000000	1.000000
14602.547386	0.021539	0.513770	0.243278	84.066940	57.739109	103.402382	4.762538	0.000000	1.522573	0.000000	0.000000	0.000000	-0.154790	0.009896	-0.159391	0.000000	0.000000	4.000000	9.000000	1.000000
14602.550719	0.021019	0.513810	0.242601	84.066940	57.739109	103.402382	4.762538	0.000000	1.522573	0.000000	0.000000	0.000000	-0.155871	0.012111	-0.203161	0.000000	0.000000	4.000000	9.000000	1.000000
14602.554052	0.021019	0.513810	0.242601	84.066940	57.739109	103.402382	4.762538	0.000000	1.522573	0.000000	0.000000	0.000000	-0.155871	0.012111	-0.203161	0.000000	0.000000	4.000000	9.000000	1.000000
14602.557386	0.021019	0.513810	0.242601	84.049652	58.523678	104.275116	4.754389	0.000000	1.547834	0.000000	0.000000	0.000000	-0.155871	0.012111	-0.203161	0.000000	0.000000	4.000000	9.000000	1.000000
14602.560719	0.021019	0.513810	0.242601	84.049652	58.523678	104.275116	4.754389	0.000000	1.547834	0.000000	0.000000	0.000000	-0.155871	0.012111	-0.203161	0.000000	0.000000	4.000000	9.000000	1.000000
14602.564052	0.020530	0.513878	0.241790	84.049652	58.523678	104.275116	4.754389	0.000000	1.547834	0.000000	0.000000	0.000000	-0.146783	0.020385	-0.243088	0.000000	0.000000	4.000000	9.000000	1.000000
14602.567386	0.020530	0.513878	0.241790	84.036255	59.409805	105.254166	4.754389	0.000000	1.547834	0.000000	0.000000	0.000000	-0.146783	0.020385	-0.243088	0.000000	0.000000	4.000000	9.000000	1.000000
14602.570719	0.020037	0.513991	0.240830	84.036255	59.409805	105.254166	4.754389	0.000000	1.547834	0.000000	0.000000	0.000000	-0.147749	0.033911	-0.288157	0.000000	0.000000	4.000000	9.000000	1.000000
14602.574052	0.020037	0.513991	0.240830	84.036255	59.409805	105.254166	4.754389	0.000000	1.547834	0.000000	0.000000	0.000000	-0.147749	0.033911	-0.288157	0.000000	0.000000	4.000000	9.000000	1.000000
14602.577386	0.020037	0.513991	0.240830	84.045532	60.271149	106.192223	4.745269	0.000000	1.575569	0.000000	0.000000	0.000000	-0.147749	0.033911	-0.288157	0.000000	0.000000	4.000000	9.000000	1.000000
14602.580719	0.019509	0.514131	0.239737	84.045532	60.271149	106.192223	4.745269	0.000000	1.575569	0.000000	0.000000	0.000000	-0.158408	0.041994	-0.327940	0.000000	0.000000	4.000000	9.000000	1.000000
14602.584052	0.019509	0.514131	0.239737	84.045532	60.271149	106.192223	4.745269	0.000000	1.575569	0.000000	0.000000	0.000000	-0.158408	0.041994	-0.327940	0.000000	0.000000	4.000000	9.000000	1.000000
14602.587386	0.019509	0.514131	0.239737	84.071724	61.048805	107.029419	4.739974	0.000000	1.591427	0.000000	0.000000	0.000000	-0.158408	0.041994	-0.327940	0.000000	0.000000	4.000000	9.000000	1.000000
14602.590719	0.018978	0.514295	0.238477	84.071724	61.048805	107.029419	4.739974	0.000000	1.591427	0.000000	0.000000	0.000000	-0.159297	0.049172	-0.377916	0.000000	0.000000	4.000000	9.000000	1.000000
14602.594052	0.018978	0.514295	0.238477	84.071724	61.048805	107.029419	4.739974	0.000000	1.591427	0.000000	0.000000	0.000000	-0.159297	0.049172	-0.377916	0.000000	0.000000	4.000000	9.000000	1.000000
14602.597386	0.018978	0.514295	0.238477	84.092827	61.340469	107.372177	4.734230	0.000000	1.608436	0.000000	0.000000	0.000000	-0.159297	0.049172	-0.377916	0.000000	0.000000	4.000000	9.000000	1.000000
14602.600719	0.018480	0.514490	0.237145	84.092827	61.340469	107.372177	4.734230	0.000000	1.608436	0.000000	0.000000	0.000000	-0.149432	0.058592	-0.399520	0.000000	0.000000	4.000000	9.000000	1.000000
14602.604052	0.018480	0.514490	0.237145	84.092827	61.340469	107.372177	4.734230	0.000000	1.608436	0.000000	0.000000	0.000000	-0.149432	0.058592	-0.399520	0.000000	0.000000	4.000000	9.000000	1.000000
14602.607386	0.018480	0.514490	0.237145	84.070175	60.700077	106.782539	4.728427	0.000000	1.625417	0.000000	0.000000	0.000000	-0.149432	0.058592	-0.399520	0.000000	0.000000	4.000000	9.000000	1.000000
14602.610719	0.017982	0.514734	0.235724	84.070175	60.700077	106.782539	4.728427	0.000000	1.625417	0.000000	0.000000	0.000000	-0.149592	0.073182	-0.426325	0.000000	0.000000	4.000000	9.000000	1.000000
14602.614052	0.017982	0.514734	0.235724	84.070175	60.700077	106.782539	4.728427	0.000000	1.625417	0.000000	0.000000	0.000000	-0.149592	0.073182	-0.426325	0.000000	0.000000	4.000000	9.000000	1.000000
14602.617386	0.017982	0.514734	0.235724	83.990547	59.043087	105.181824	4.722314	0.000000	1.643092	0.000000	0.000000	0.000000	-0.149592	0.073182	-0.426325	0.000000	0.000000	4.000000	9.000000	1.000000
14602.620719	0.017483	0.515046	0.234227	83.990547	59.043087	105.181824	4.722314	0.000000	1.643092	0.000000	0.000000	0.000000	-0.149592	0.093689	-0.448957	0.000000	0.000000	4.000000	9.000000	1.000000
14602.624052	0.017483	0.515046	0.234227	83.990547	59.043087	105.181824	4.722314	0.000000	1.643092	0.000000	0.000000	0.000000	-0.149592	0.093689	-0.448957	0.000000	0.000000	4.000000	9.000000	1.000000
14602.627386	0.017483	0.515046	0.234227	83.864990	56.802067	102.999367	4.715909	0.000000	1.661386	0.000000	0.000000	0.000000	-0.149592	0.093689	-0.448957	0.000000	0.000000	4.000000	9.000000	1.000000
14602.630719	0.017018	0.515409	0.232672	83.864990	56.802067	102.999367	4.715909	0.000000	1.661386	0.000000	0.000000	0.000000	-0.139596	0.108773	-0.466676	0.000000	0.000000	4.000000	9.000000	1.000000
14602.634052	0.017018	0.515409	0.232672	83.864990	56.802067	102.999367	4.715909	0.000000	1.661386	0.000000	0.000000	0.000000	-0.139596	0.108773	-0.466676	0.000000	0.000000	4.000000	9.000000	1.000000
14602.637386	0.017018	0.515409	0.232672	83.707237	54.295334	100.543732	4.709445	0.000000	1.679620	0.000000	0.000000	0.000000	-0.139596	0.108773	-0.466676	0.000000	0.000000	4.000000	9.000000	1.000000
14602.640719	0.016652	0.515824	0.231088	83.707237	54.295334	100.543732	4.709445	0.000000	1.679620	0.000000	0.000000	0.000000	-0.109799	0.124494	-0.475217	0.000000	0.000000	4.000000	9.000000	1.000000
14602.644052	0.016652	0.515824	0.231088	83.707237	54.295334	100.543732	4.709445	0.000000	1.679620	0.000000	0.000000	0.000000	-0.109799	0.124494	-0.475217	0.000000	0.000000	4.000000	9.000000	1.000000
14602.647386	0.016652	0.515824	0.231088	83.528374	51.793888	98.091110	4.703421	0.000000	1.696419	0.000000	0.000000	0.000000	-0.109799	0.124494	-0.475217	0.000000	0.000000	4.000000	9.000000	1.000000
14602.650719	0.016318	0.516268	0.229429	83.528374	51.793888	98.091110	4.703421	0.000000	1.696419	0.000000	0.000000	0.000000	-0.100092	0.133213	-0.497549	0.000000	0.000000	4.000000	9.000000	1.000000
14602.654052	0.016318	0.516268	0.229429	83.528374	51.793888	98.091110	4.703421	0.000000	1.696419	0.000000	0.000000	0.000000	-0.100092	0.133213	-0.497549	0.000000	0.000000	4.000000	9.000000	1.000000
14602.657386	0.016318	0.516268	0.229429	83.346802	49.531387	95.868599	4.697301	0.000000	1.713290	0.000000	0.000000	0.000000	-0.100092	0.133213	-0.497549	0.000000	0.000000	4.000000	9.000000	1.000000
14602.660719	0.016083	0.516763	0.227742	83.346802	49.531387	95.868599	4.697301	0.000000	1.713290	0.000000	0.000000	0.000000	-0.070588	0.148641	-0.506245	0.000000	0.000000	4.000000	9.000000	1.000000
14602.664052	0.016083	0.516763	0.227742	83.346802	49.531387	95.868599	4.697301	0.000000	1.713290	0.000000	0.000000	0.000000	-0.070588	0.148641	-0.506245	0.000000	0.000000	4.000000	9.000000	1.000000
14602.667386	0.016083	0.516763	0.227742	83.172058	47.557297	93.930534	4.691634	0.000000	1.728750	0.000000	0.000000	0.000000	-0.070588	0.148641	-0.506245	0.000000	0.000000	4.000000	9.000000	1.000000
14602.670719	0.015913	0.517310	0.226026	83.172058	47.557297	93.930534	4.691634	0.000000	1.728750	0.000000	0.000000	0.000000	-0.051027	0.163946	-0.514764	0.000000	0.000000	4.000000	9.000000	1.000000
14602.674052	0.015913	0.517310	0.226026	83.172058	47.557297	93.930534	4.691634	0.000000	1.728750	0.000000	0.000000	0.000000	-0.051027	0.163946	-0.514764	0.000000	0.000000	4.000000	9.000000	1.000000
14602.677386	0.015913	0.517310	0.226026	83.016518	45.919628	92.317200	4.686213	0.000000	1.743388	0.000000	0.000000	0.000000	-0.051027	0.163946	-0.514764	0.000000	0.000000	4.000000	9.000000	1.000000
14602.680719	0.015807	0.517870	0.224285	83.016518	45.919628	92.317200	4.686213	0.000000	1.743388	0.000000	0.000000	0.000000	-0.031586	0.167936	-0.522354	0.000000	0.000000	4.000000	9.000000	1.000000
14602.684052	0.015807	0.517870	0.224285	83.016518	45.919628	92.317200	4.686213	0.000000	1.743388	0.000000	0.000000	0.000000	-0.031586	0.167936	-0.522354	0.000000	0.000000	4.000000	9.000000	1.000000
14602.687386	0.015807	0.517870	0.224285	82.890884	44.602032	91.014633	4.681057	0.000000	1.757187	0.000000	0.000000	0.000000	-0.031586	0.167936	-0.522354	0.000000	0.000000	4.000000	9.000000	1.000000
14602.690719	0.015734	0.518443	0.222519	82.890884	44.602032	91.014633	4.681057	0.000000	1.757187	0.000000	0.000000	0.000000	-0.021973	0.171838	-0.529754	0.000000	0.000000	4.000000	9.000000	1.000000
14602.694052	0.015734	0.518443	0.222519	82.890884	44.602032	91.014633	4.681057	0.000000	1.757187	0.000000	0.000000	0.000000	-0.021973	0.171838	-0.529754	0.000000	0.000000	4.000000	9.000000	1.000000
14602.697386	0.015734	0.518443	0.222519	82.811546	43.357555	89.745644	4.675948	0.000000	1.770737	0.000000	0.000000	0.000000	-0.021973	0.171838	-0.529754	0.000000	0.000000	4.000000	9.000000	1.000000
14602.700719	0.015757	0.519048	0.220742	82.811546	43.357555	89.745644	4.675948	0.000000	1.770737	0.000000	0.000000	0.000000	0.006977	0.181712	-0.533194	0.000000	0.000000	4.000000	9.000000	1.000000
14602.704052	0.015757	0.519048	0.220742	82.811546	43.357555	89.745644	4.675948	0.000000	1.770737	0.000000	0.000000	0.000000	0.006977	0.181712	-0.533194	0.000000	0.000000	4.000000	9.000000	1.000000
14602.707386	0.015757	0.519048	0.220742	82.802841	42.036552	88.344566	4.671379	0.000000	1.782758	0.000000	0.000000	0.000000	0.006977	0.181712	-0.533194	0.000000	0.000000	4.000000	9.000000	1.000000
14602.710719	0.015813	0.519670	0.218973	82.802841	42.036552	88.344566	4.671379	0.000000	1.782758	0.000000	0.000000	0.000000	0.016569	0.186403	-0.530696	0.000000	0.000000	4.000000	9.000000	1.000000
14602.714052	0.015813	0.519670	0.218973	82.802841	42.036552	88.344566	4.671379	0.000000	1.782758	0.000000	0.000000	0.000000	0.016569	0.186403	-0.530696	0.000000	0.000000	4.000000	9.000000	1.000000
14602.717386	0.015813	0.519670	0.218973	82.844612	40.647602	86.819221	4.666963	0.000000	1.794284	0.000000	0.000000	0.000000	0.016569	0.186403	-0.530696	0.000000	0.000000	4.000000	9.000000	1.000000
14602.720719	0.015997	0.520329	0.217258	82.844612	40.647602	86.819221	4.666963	0.000000	1.794284	0.000000	0.000000	0.000000	0.055243	0.197980	-0.514333	0.000000	0.000000	4.000000	9.000000	1.000000
14602.724052	0.015997	0.520329	0.217258	82.844612	40.647602	86.819221	4.666963	0.000000	1.794284	0.000000	0.000000	0.000000	0.055243	0.197980	-0.514333	0.000000	0.000000	4.000000	9.000000	1.000000
14602.727386	0.015997	0.520329	0.217258	82.936089	39.219395	85.215271	4.663539	0.000000	1.803164	0.000000	0.000000	0.000000	0.055243	0.197980	-0.514333	0.000000	0.000000	4.000000	9.000000	1.000000
14602.730719	0.016213	0.521008	0.215586	82.936089	39.219395	85.215271	4.663539	0.000000	1.803164	0.000000	0.000000	0.000000	0.064794	0.203593	-0.501670	0.000000	0.000000	4.000000	9.000000	1.000000
14602.734052	0.016213	0.521008	0.215586	82.936089	39.219395	85.215271	4.663539	0.000000	1.803164	0.000000	0.000000	0.000000	0.064794	0.203593	-0.501670	0.000000	0.000000	4.000000	9.000000	1.000000
14602.737386	0.016213	0.521008	0.215586	83.078140	37.714088	83.490189	4.660402	0.000000	1.811259	0.000000	0.000000	0.000000	0.064794	0.203593	-0.501670	0.000000	0.000000	4.000000	9.000000	1.000000
14602.740719	0.016492	0.521722	0.213937	83.078140	37.714088	83.490189	4.660402	0.000000	1.811259	0.000000	0.000000	0.000000	0.083711	0.214229	-0.494694	0.000000	0.000000	4.000000	9.000000	1.000000
14602.744052	0.016492	0.521722	0.213937	83.078140	37.714088	83.490189	4.660402	0.000000	1.811259	0.000000	0.000000	0.000000	0.083711	0.214229	-0.494694	0.000000	0.000000	4.000000	9.000000	1.000000
14602.747386	0.016492	0.521722	0.213937	83.246544	36.244858	81.782890	4.657736	0.000000	1.818101	0.000000	0.000000	0.000000	0.083711	0.214229	-0.494694	0.000000	0.000000	4.000000	9.000000	1.000000
14602.750719	0.016834	0.522492	0.212326	83.246544	36.244858	81.782890	4.657736	0.000000	1.818101	0.000000	0.000000	0.000000	0.102613	0.230796	-0.483189	0.000000	0.000000	4.000000	9.000000	1.000000
14602.754052	0.016834	0.522492	0.212326	83.246544	36.244858	81.782890	4.657736	0.000000	1.818101	0.000000	0.000000	0.000000	0.102613	0.230796	-0.483189	0.000000	0.000000	4.000000	9.000000	1.000000
14602.757386	0.016834	0.522492	0.212326	83.413368	35.099686	80.427452	4.655604	0.000000	1.823554	0.000000	0.000000	0.000000	0.102613	0.230796	-0.483189	0.000000	0.000000	4.000000	9.000000	1.000000
14602.760719	0.017176	0.523299	0.210775	83.413368	35.099686	80.427452	4.655604	0.000000	1.823554	0.000000	0.000000	0.000000	0.102519	0.242359	-0.465543	0.000000	0.000000	4.000000	9.000000	1.000000
14602.764052	0.017176	0.523299	0.210775	83.413368	35.099686	80.427452	4.655604	0.000000	1.823554	0.000000	0.000000	0.000000	0.102519	0.242359	-0.465543	0.000000	0.000000	4.000000	9.000000	1.000000
14602.767386	0.017176	0.523299	0.210775	83.538071	34.288227	79.455460	4.653606	0.000000	1.828646	0.000000	0.000000	0.000000	0.102519	0.242359	-0.465543	0.000000	0.000000	4.000000	9.000000	1.000000
14602.770719	0.017516	0.524143	0.209248	83.538071	34.288227	79.455460	4.653606	0.000000	1.828646	0.000000	0.000000	0.000000	0.102192	0.252918	-0.457934	0.000000	0.000000	4.000000	9.000000	1.000000
14602.774052	0.017516	0.524143	0.209248	83.538071	34.288227	79.455460	4.653606	0.000000	1.828646	0.000000	0.000000	0.000000	0.102192	0.252918	-0.457934	0.000000	0.000000	4.000000	9.000000	1.000000
14602.777386	0.017516	0.524143	0.209248	83.617393	33.904385	78.968742	4.651642	0.000000	1.833637	0.000000	0.000000	0.000000	0.102192	0.252918	-0.457934	0.000000	0.000000	4.000000	9.000000	1.000000
14602.780719	0.017857	0.525044	0.207796	83.617393	33.904385	78.968742	4.651642	0.000000	1.833637	0.000000	0.000000	0.000000	0.102273	0.270469	-0.435599	0.000000	0.000000	4.000000	9.000000	1.000000
14602.784052	0.017857	0.525044	0.207796	83.617393	33.904385	78.968742	4.651642	0.000000	1.833637	0.000000	0.000000	0.000000	0.102273	0.270469	-0.435599	0.000000	0.000000	4.000000	9.000000	1.000000
14602.787386	0.017857	0.525044	0.207796	83.662277	33.900978	78.909935	4.649873	0.000000	1.838118	0.000000	0.000000	0.000000	0.102273	0.270469	-0.435599	0.000000	0.000000	4.000000	9.000000	1.000000
14602.790719	0.018197	0.525925	0.206359	83.662277	33.900978	78.909935	4.649873	0.000000	1.838118	0.000000	0.000000	0.000000	0.101898	0.264161	-0.431282	0.000000	0.000000	4.000000	9.000000	1.000000
14602.794052	0.018197	0.525925	0.206359	83.662277	33.900978	78.909935	4.649873	0.000000	1.838118	0.000000	0.000000	0.000000	0.101898	0.264161	-0.431282	0.000000	0.000000	4.000000	9.000000	1.000000
14602.797386	0.018197	0.525925	0.206359	83.687080	34.057102	79.032776	4.648110	0.000000	1.842571	0.000000	0.000000	0.000000	0.101898	0.264161	-0.431282	0.000000	0.000000	4.000000	9.000000	1.000000
14602.800719	0.018567	0.526877	0.204942	83.687080	34.057102	79.032776	4.648110	0.000000	1.842571	0.000000	0.000000	0.000000	0.111025	0.285589	-0.424910	0.000000	0.000000	4.000000	9.000000	1.000000
14602.804052	0.018567	0.526877	0.204942	83.687080	34.057102	79.032776	4.648110	0.000000	1.842571	0.000000	0.000000	0.000000	0.111025	0.285589	-0.424910	0.000000	0.000000	4.000000	9.000000	1.000000
14602.807386	0.018567	0.526877	0.204942	83.710197	34.189003	79.135071	4.646622	0.000000	1.846321	0.000000	0.000000	0.000000	0.111025	0.285589	-0.424910	0.000000	0.000000	4.000000	9.000000	1.000000
14602.810719	0.018904	0.527771	0.203545	83.710197	34.189003	79.135071	4.646622	0.000000	1.846321	0.000000	0.000000	0.000000	0.101253	0.268456	-0.419109	0.000000	0.000000	4.000000	9.000000	1.000000
14602.814052	0.018904	0.527771	0.203545	83.710197	34.189003	79.135071	4.646622	0.000000	1.846321	0.000000	0.000000	0.000000	0.101253	0.268456	-0.419109	0.000000	0.000000	4.000000	9.000000	1.000000
14602.817386	0.018904	0.527771	0.203545	83.739220	34.242435	79.168625	4.644917	0.000000	1.850608	0.000000	0.000000	0.000000	0.101253	0.268456	-0.419109	0.000000	0.000000	4.000000	9.000000	1.000000
14602.820719	0.019241	0.528702	0.202174	83.739220	34.242435	79.168625	4.644917	0.000000	1.850608	0.000000	0.000000	0.000000	0.101008	0.279056	-0.411270	0.000000	0.000000	4.000000	9.000000	1.000000
14602.824052	0.019241	0.528702	0.202174	83.739220	34.242435	79.168625	4.644917	0.000000	1.850608	0.000000	0.000000	0.000000	0.101008	0.279056	-0.411270	0.000000	0.000000	4.000000	9.000000	1.000000
14602.827386	0.019241	0.528702	0.202174	83.774551	34.159725	79.113838	4.643260	0.000000	1.854760	0.000000	0.000000	0.000000	0.101008	0.279056	-0.411270	0.000000	0.000000	4.000000	9.000000	1.000000
14602.830719	0.019482	0.529627	0.200802	83.774551	34.159725	79.113838	4.643260	0.000000	1.854760	0.000000	0.000000	0.000000	0.072395	0.277696	-0.411660	0.000000	0.000000	4.000000	9.000000	1.000000
14602.834052	0.019482	0.529627	0.200802	83.774551	34.159725	79.113838	4.643260	0.000000	1.854760	0.000000	0.000000	0.000000	0.072395	0.277696	-0.411660	0.000000	0.000000	4.000000	9.000000	1.000000
14602.837386	0.019482	0.529627	0.200802	83.811790	34.041676	79.132584	4.640813	0.000000	1.860873	0.000000	0.000000	0.000000	0.072395	0.277696	-0.411660	0.000000	0.000000	4.000000	9.000000	1.000000
14602.840719	0.019660	0.530513	0.199432	83.811790	34.041676	79.132584	4.640813	0.000000	1.860873	0.000000	0.000000	0.000000	0.053343	0.265593	-0.411080	0.000000	0.000000	4.000000	9.000000	1.000000
14602.844052	0.019660	0.530513	0.199432	83.811790	34.041676	79.132584	4.640813	0.000000	1.860873	0.000000	0.000000	0.000000	0.053343	0.265593	-0.411080	0.000000	0.000000	4.000000	9.000000	1.000000
14602.847386	0.019660	0.530513	0.199432	83.842796	34.049267	79.367714	4.637822	0.000000	1.868316	0.000000	0.000000	0.000000	0.053343	0.265593	-0.411080	0.000000	0.000000	4.000000	9.000000	1.000000
14602.850719	0.019775	0.531413	0.198075	83.842796	34.049267	79.367714	4.637822	0.000000	1.868316	0.000000	0.000000	0.000000	0.034511	0.270228	-0.407117	0.000000	0.000000	4.000000	9.000000	1.000000
14602.854052	0.019775	0.531413	0.198075	83.842796	34.049267	79.367714	4.637822	0.000000	1.868316	0.000000	0.000000	0.000000	0.034511	0.270228	-0.407117	0.000000	0.000000	4.000000	9.000000	1.000000
14602.857386	0.019775	0.531413	0.198075	83.861290	34.169083	79.652786	4.634314	0.000000	1.877002	0.000000	0.000000	0.000000	0.034511	0.270228	-0.407117	0.000000	0.000000	4.000000	9.000000	1.000000
14602.860719	0.019859	0.532274	0.196719	83.861290	34.169083	79.652786	4.634314	0.000000	1.877002	0.000000	0.000000	0.000000	0.025009	0.258183	-0.406734	0.000000	0.000000	4.000000	9.000000	1.000000
14602.864052	0.019859	0.532274	0.196719	83.861290	34.169083	79.652786	4.634314	0.000000	1.877002	0.000000	0.000000	0.000000	0.025009	0.258183	-0.406734	0.000000	0.000000	4.000000	9.000000	1.000000
14602.867386	0.019859	0.532274	0.196719	83.879768	34.286755	79.802811	4.630489	0.000000	1.886416	0.000000	0.000000	0.000000	0.025009	0.258183	-0.406734	0.000000	0.000000	4.000000	9.000000	1.000000
14602.870719	0.019942	0.533134	0.195394	83.879768	34.286755	79.802811	4.630489	0.000000	1.886416	0.000000	0.000000	0.000000	0.025138	0.258117	-0.397476	0.000000	0.000000	4.000000	9.000000	1.000000
14602.874052	0.019942	0.533134	0.195394	83.879768	34.286755	79.802811	4.630489	0.000000	1.886416	0.000000	0.000000	0.000000	0.025138	0.258117	-0.397476	0.000000	0.000000	4.000000	9.000000	1.000000
14602.877386	0.019942	0.533134	0.195394	83.895653	34.392143	79.905861	4.626708	0.000000	1.895673	0.000000	0.000000	0.000000	0.025138	0.258117	-0.397476	0.000000	0.000000	4.000000	9.000000	1.000000
14602.880719	0.019996	0.533995	0.194101	83.895653	34.392143	79.905861	4.626708	0.000000	1.895673	0.000000	0.000000	0.000000	0.015998	0.258086	-0.387876	0.000000	0.000000	4.000000	9.000000	1.000000
14602.884052	0.019996	0.533995	0.194101	83.895653	34.392143	79.905861	4.626708	0.000000	1.895673	0.000000	0.000000	0.000000	0.015998	0.258086	-0.387876	0.000000	0.000000	4.000000	9.000000	1.000000
14602.887386	0.019996	0.533995	0.194101	83.908768	34.479378	80.001320	4.622717	0.000000	1.905384	0.000000	0.000000	0.000000	0.015998	0.258086	-0.387876	0.000000	0.000000	4.000000	9.000000	1.000000
14602.890719	0.020081	0.534839	0.192858	83.908768	34.479378	80.001320	4.622717	0.000000	1.905384	0.000000	0.000000	0.000000	0.025615	0.253422	-0.372965	0.000000	0.000000	4.000000	9.000000	1.000000
14602.894052	0.020081	0.534839	0.192858	83.908768	34.479378	80.001320	4.622717	0.000000	1.905384	0.000000	0.000000	0.000000	0.025615	0.253422	-0.372965	0.000000	0.000000	4.000000	9.000000	1.000000
14602.897386	0.020081	0.534839	0.192858	83.920906	34.585480	80.175522	4.619105	0.000000	1.914123	0.000000	0.000000	0.000000	0.025615	0.253422	-0.372965	0.000000	0.000000	4.000000	9.000000	1.000000
14602.900719	0.020167	0.535649	0.191650	83.920906	34.585480	80.175522	4.619105	0.000000	1.914123	0.000000	0.000000	0.000000	0.025806	0.242896	-0.362218	0.000000	0.000000	4.000000	9.000000	1.000000
14602.904052	0.020167	0.535649	0.191650	83.920906	34.585480	80.175522	4.619105	0.000000	1.914123	0.000000	0.000000	0.000000	0.025806	0.242896	-0.362218	0.000000	0.000000	4.000000	9.000000	1.000000
14602.907386	0.020167	0.535649	0.191650	83.934052	34.678898	80.367485	4.615569	0.000000	1.922636	0.000000	0.000000	0.000000	0.025806	0.242896	-0.362218	0.000000	0.000000	4.000000	9.000000	1.000000
14602.910719	0.020285	0.536408	0.190498	83.934052	34.678898	80.367485	4.615569	0.000000	1.922636	0.000000	0.000000	0.000000	0.035416	0.227797	-0.345812	0.000000	0.000000	4.000000	9.000000	1.000000
14602.914052	0.020285	0.536408	0.190498	83.934052	34.678898	80.367485	4.615569	0.000000	1.922636	0.000000	0.000000	0.000000	0.035416	0.227797	-0.345812	0.000000	0.000000	4.000000	9.000000	1.000000
14602.917386	0.020285	0.536408	0.190498	83.949875	34.788734	80.520134	4.612450	0.000000	1.930104	0.000000	0.000000	0.000000	0.035416	0.227797	-0.345812	0.000000	0.000000	4.000000	9.000000	1.000000
14602.920719	0.020434	0.537149	0.189361	83.949875	34.788734	80.520134	4.612450	0.000000	1.930104	0.000000	0.000000	0.000000	0.044619	0.222186	-0.341024	0.000000	0.000000	4.000000	9.000000	1.000000
14602.924052	0.020434	0.537149	0.189361	83.949875	34.788734	80.520134	4.612450	0.000000	1.930104	0.000000	0.000000	0.000000	0.044619	0.222186	-0.341024	0.000000	0.000000	4.000000	9.000000	1.000000
14602.927386	0.020434	0.537149	0.189361	83.965576	34.901726	80.641251	4.609612	0.000000	1.936875	0.000000	0.000000	0.000000	0.044619	0.222186	-0.341024	0.000000	0.000000	4.000000	9.000000	1.000000
14602.930719	0.020582	0.537831	0.188211	83.965576	34.901726	80.641251	4.609612	0.000000	1.936875	0.000000	0.000000	0.000000	0.044299	0.204722	-0.345025	0.000000	0.000000	4.000000	9.000000	1.000000
14602.934052	0.020582	0.537831	0.188211	83.965576	34.901726	80.641251	4.609612	0.000000	1.936875	0.000000	0.000000	0.000000	0.044299	0.204722	-0.345025	0.000000	0.000000	4.000000	9.000000	1.000000
14602.937386	0.020582	0.537831	0.188211	83.985558	35.058270	80.834290	4.606672	0.000000	1.943854	0.000000	0.000000	0.000000	0.044299	0.204722	-0.345025	0.000000	0.000000	4.000000	9.000000	1.000000
14602.940719	0.020698	0.538476	0.187064	83.985558	35.058270	80.834290	4.606672	0.000000	1.943854	0.000000	0.000000	0.000000	0.034947	0.193266	-0.344127	0.000000	0.000000	4.000000	9.000000	1.000000
14602.944052	0.020698	0.538476	0.187064	83.985558	35.058270	80.834290	4.606672	0.000000	1.943854	0.000000	0.000000	0.000000	0.034947	0.193266	-0.344127	0.000000	0.000000	4.000000	9.000000	1.000000
14602.947386	0.020698	0.538476	0.187064	84.009102	35.221661	81.038017	4.603426	0.000000	1.951529	0.000000	0.000000	0.000000	0.034947	0.193266	-0.344127	0.000000	0.000000	4.000000	9.000000	1.000000
14602.950719	0.020813	0.539097	0.185899	84.009102	35.221661	81.038017	4.603426	0.000000	1.951529	0.000000	0.000000	0.000000	0.034614	0.186478	-0.349411	0.000000	0.000000	4.000000	9.000000	1.000000
14602.954052	0.020813	0.539097	0.185899	84.009102	35.221661	81.038017	4.603426	0.000000	1.951529	0.000000	0.000000	0.000000	0.034614	0.186478	-0.349411	0.000000	0.000000	4.000000	9.000000	1.000000
14602.957386	0.020813	0.539097	0.185899	84.032608	35.386196	81.234901	4.600055	0.000000	1.959463	0.000000	0.000000	0.000000	0.034614	0.186478	-0.349411	0.000000	0.000000	4.000000	9.000000	1.000000
14602.960719	0.020959	0.539716	0.184731	84.032608	35.386196	81.234901	4.600055	0.000000	1.959463	0.000000	0.000000	0.000000	0.043567	0.185626	-0.350418	0.000000	0.000000	4.000000	9.000000	1.000000
14602.964052	0.020959	0.539716	0.184731	84.032608	35.386196	81.234901	4.600055	0.000000	1.959463	0.000000	0.000000	0.000000	0.043567	0.185626	-0.350418	0.000000	0.000000	4.000000	9.000000	1.000000
14602.967386	0.020959	0.539716	0.184731	84.057655	35.581890	81.472527	4.596888	0.000000	1.966881	0.000000	0.000000	0.000000	0.043567	0.185626	-0.350418	0.000000	0.000000	4.000000	9.000000	1.000000
14602.970719	0.021133	0.540312	0.183544	84.057655	35.581890	81.472527	4.596888	0.000000	1.966881	0.000000	0.000000	0.000000	0.052319	0.178820	-0.356003	0.000000	0.000000	4.000000	9.000000	1.000000
14602.974052	0.021133	0.540312	0.183544	84.057655	35.581890	81.472527	4.596888	0.000000	1.966881	0.000000	0.000000	0.000000	0.052319	0.178820	-0.356003	0.000000	0.000000	4.000000	9.000000	1.000000
14602.977386	0.021133	0.540312	0.183544	84.077454	35.745415	81.677811	4.593865	0.000000	1.973931	0.000000	0.000000	0.000000	0.052319	0.178820	-0.356003	0.000000	0.000000	4.000000	9.000000	1.000000
14602.980719	0.021278	0.540930	0.182407	84.077454	35.745415	81.677811	4.593865	0.000000	1.973931	0.000000	0.000000	0.000000	0.043454	0.185309	-0.341321	0.000000	0.000000	4.000000	9.000000	1.000000
14602.984052	0.021278	0.540930	0.182407	84.077454	35.745415	81.677811	4.593865	0.000000	1.973931	0.000000	0.000000	0.000000	0.043454	0.185309	-0.341321	0.000000	0.000000	4.000000	9.000000	1.000000
14602.987386	0.021278	0.540930	0.182407	84.092567	35.919544	81.896561	4.590718	0.000000	1.981238	0.000000	0.000000	0.000000	0.043454	0.185309	-0.341321	0.000000	0.000000	4.000000	9.000000	1.000000
14602.990719	0.021424	0.541534	0.181322	84.092567	35.919544	81.896561	4.590718	0.000000	1.981238	0.000000	0.000000	0.000000	0.043790	0.181315	-0.325512	0.000000	0.000000	4.000000	9.000000	1.000000
14602.994052	0.021424	0.541534	0.181322	84.092567	35.919544	81.896561	4.590718	0.000000	1.981238	0.000000	0.000000	0.000000	0.043790	0.181315	-0.325512	0.000000	0.000000	4.000000	9.000000	1.000000
14602.997386	0.021424	0.541534	0.181322	84.097839	36.067307	82.110367	4.587746	0.000000	1.988110	0.000000	0.000000	0.000000	0.043790	0.181315	-0.325512	0.000000	0.000000	4.000000	9.000000	1.000000
14603.000719	0.021542	0.542150	0.180341	84.097839	36.067307	82.110367	4.587746	0.000000	1.988110	0.000000	0.000000	0.000000	0.035577	0.184751	-0.294172	0.000000	0.000000	4.000000	9.000000	1.000000
14603.004052	0.021542	0.542150	0.180341	84.097839	36.067307	82.110367	4.587746	0.000000	1.988110	0.000000	0.000000	0.000000	0.035577	0.184751	-0.294172	0.000000	0.000000	4.000000	9.000000	1.000000
14603.007386	0.021542	0.542150	0.180341	84.096283	36.253872	82.358147	4.584900	0.000000	1.994665	0.000000	0.000000	0.000000	0.035577	0.184751	-0.294172	0.000000	0.000000	4.000000	9.000000	1.000000
14603.010719	0.021664	0.542758	0.179449	84.096283	36.253872	82.358147	4.584900	0.000000	1.994665	0.000000	0.000000	0.000000	0.036342	0.182410	-0.267613	0.000000	0.000000	4.000000	9.000000	1.000000
14603.014052	0.021664	0.542758	0.179449	84.096283	36.253872	82.358147	4.584900	0.000000	1.994665	0.000000	0.000000	0.000000	0.036342	0.182410	-0.267613	0.000000	0.000000	4.000000	9.000000	1.000000
14603.017386	0.021664	0.542758	0.179449	84.083939	36.425861	82.598297	4.582403	0.000000	2.000395	0.000000	0.000000	0.000000	0.036342	0.182410	-0.267613	0.000000	0.000000	4.000000	9.000000	1.000000
14603.020719	0.021817	0.543373	0.178625	84.083939	36.425861	82.598297	4.582403	0.000000	2.000395	0.000000	0.000000	0.000000	0.045979	0.184664	-0.247248	0.000000	0.000000	4.000000	9.000000	1.000000
14603.024052	0.021817	0.543373	0.178625	84.083939	36.425861	82.598297	4.582403	0.000000	2.000395	0.000000	0.000000	0.000000	0.045979	0.184664	-0.247248	0.000000	0.000000	4.000000	9.000000	1.000000
14603.027386	0.021817	0.543373	0.178625	84.073479	36.573616	82.792549	4.580460	0.000000	2.004842	0.000000	0.000000	0.000000	0.045979	0.184664	-0.247248	0.000000	0.000000	4.000000	9.000000	1.000000
14603.030719	0.021817	0.543373	0.178625	84.073479	36.573616	82.792549	4.580460	0.000000	2.004842	0.000000	0.000000	0.000000	0.045979	0.184664	-0.247248	0.000000	0.000000	4.000000	9.000000	1.000000
14603.034052	0.021971	0.543957	0.177839	84.073479	36.573616	82.792549	4.580460	0.000000	2.004842	0.000000	0.000000	0.000000	0.046239	0.175161	-0.235672	0.000000	0.000000	4.000000	9.000000	1.000000
14603.037386	0.021971	0.543957	0.177839	84.071724	36.599609	82.827499	4.580460	0.000000	2.004842	0.000000	0.000000	0.000000	0.046239	0.175161	-0.235672	0.000000	0.000000	4.000000	9.000000	1.000000
14603.040719	0.022126	0.544544	0.177088	84.071724	36.599609	82.827499	4.580460	0.000000	2.004842	0.000000	0.000000	0.000000	0.046462	0.176088	-0.225462	0.000000	0.000000	4.000000	9.000000	1.000000
14603.044052	0.022126	0.544544	0.177088	84.071724	36.599609	82.827499	4.580460	0.000000	2.004842	0.000000	0.000000	0.000000	0.046462	0.176088	-0.225462	0.000000	0.000000	4.000000	9.000000	1.000000
14603.047386	0.022126	0.544544	0.177088	84.066574	36.584450	82.840958	4.576999	0.000000	2.012730	0.000000	0.000000	0.000000	0.046462	0.176088	-0.225462	0.000000	0.000000	4.000000	9.000000	1.000000
14603.050719	0.022126	0.544544	0.177088	84.066574	36.584450	82.840958	4.576999	0.000000	2.012730	0.000000	0.000000	0.000000	0.046462	0.176088	-0.225462	0.000000	0.000000	4.000000	9.000000	1.000000
14603.054052	0.022281	0.545169	0.176365	84.066574	36.584450	82.840958	4.576999	0.000000	2.012730	0.000000	0.000000	0.000000	0.046643	0.187492	-0.216678	0.000000	0.000000	4.000000	9.000000	1.000000
14603.057386	0.022281	0.545169	0.176365	84.062515	36.571339	82.864418	4.576999	0.000000	2.012730	0.000000	0.000000	0.000000	0.046643	0.187492	-0.216678	0.000000	0.000000	4.000000	9.000000	1.000000
14603.060719	0.022376	0.545773	0.175629	84.062515	36.571339	82.864418	4.576999	0.000000	2.012730	0.000000	0.000000	0.000000	0.028322	0.181097	-0.220977	0.000000	0.000000	4.000000	9.000000	1.000000
14603.064052	0.022376	0.545773	0.175629	84.062515	36.571339	82.864418	4.576999	0.000000	2.012730	0.000000	0.000000	0.000000	0.028322	0.181097	-0.220977	0.000000	0.000000	4.000000	9.000000	1.000000
14603.067386	0.022376	0.545773	0.175629	84.066536	36.613480	82.913788	4.573233	0.000000	2.021272	0.000000	0.000000	0.000000	0.028322	0.181097	-0.220977	0.000000	0.000000	4.000000	9.000000	1.000000
14603.070719	0.022376	0.545773	0.175629	84.066536	36.613480	82.913788	4.573233	0.000000	2.021272	0.000000	0.000000	0.000000	0.028322	0.181097	-0.220977	0.000000	0.000000	4.000000	9.000000	1.000000
14603.074052	0.022472	0.546365	0.174947	84.066536	36.613480	82.913788	4.573233	0.000000	2.021272	0.000000	0.000000	0.000000	0.028817	0.177661	-0.204687	0.000000	0.000000	4.000000	9.000000	1.000000
14603.077386	0.022472	0.546365	0.174947	84.067993	36.638603	82.938110	4.573233	0.000000	2.021272	0.000000	0.000000	0.000000	0.028817	0.177661	-0.204687	0.000000	0.000000	4.000000	9.000000	1.000000
14603.080719	0.022508	0.546941	0.174286	84.067993	36.638603	82.938110	4.573233	0.000000	2.021272	0.000000	0.000000	0.000000	0.010959	0.172825	-0.198316	0.000000	0.000000	4.000000	9.000000	1.000000
14603.084052	0.022508	0.546941	0.174286	84.067993	36.638603	82.938110	4.573233	0.000000	2.021272	0.000000	0.000000	0.000000	0.010959	0.172825	-0.198316	0.000000	0.000000	4.000000	9.000000	1.000000
14603.087386	0.022508	0.546941	0.174286	84.071327	36.695320	82.992630	4.568752	0.000000	2.031380	0.000000	0.000000	0.000000	0.010959	0.172825	-0.198316	0.000000	0.000000	4.000000	9.000000	1.000000
14603.090719	0.022508	0.546941	0.174286	84.071327	36.695320	82.992630	4.568752	0.000000	2.031380	0.000000	0.000000	0.000000	0.010959	0.172825	-0.198316	0.000000	0.000000	4.000000	9.000000	1.000000
14603.094052	0.022547	0.547506	0.173679	84.071327	36.695320	82.992630	4.568752	0.000000	2.031380	0.000000	0.000000	0.000000	0.011506	0.169520	-0.181941	0.000000	0.000000	4.000000	9.000000	1.000000
14603.097386	0.022547	0.547506	0.173679	84.077614	36.778755	83.070862	4.568752	0.000000	2.031380	0.000000	0.000000	0.000000	0.011506	0.169520	-0.181941	0.000000	0.000000	4.000000	9.000000	1.000000
14603.100719	0.022558	0.548046	0.173149	84.077614	36.778755	83.070862	4.568752	0.000000	2.031380	0.000000	0.000000	0.000000	0.003301	0.161906	-0.159139	0.000000	0.000000	4.000000	9.000000	1.000000
14603.104052	0.022558	0.548046	0.173149	84.077614	36.778755	83.070862	4.568752	0.000000	2.031380	0.000000	0.000000	0.000000	0.003301	0.161906	-0.159139	0.000000	0.000000	4.000000	9.000000	1.000000
14603.107386	0.022558	0.548046	0.173149	84.102196	37.023785	83.319160	4.564277	0.000000	2.041415	0.000000	0.000000	0.000000	0.003301	0.161906	-0.159139	0.000000	0.000000	4.000000	9.000000	1.000000
14603.110719	0.022601	0.548526	0.172697	84.102196	37.023785	83.319160	4.564277	0.000000	2.041415	0.000000	0.000000	0.000000	0.013118	0.144057	-0.135419	0.000000	0.000000	4.000000	9.000000	1.000000
14603.114052	0.022601	0.548526	0.172697	84.102196	37.023785	83.319160	4.564277	0.000000	2.041415	0.000000	0.000000	0.000000	0.013118	0.144057	-0.135419	0.000000	0.000000	4.000000	9.000000	1.000000
14603.117386	0.022601	0.548526	0.172697	84.159401	37.500237	83.788353	4.562718	0.000000	2.044897	0.000000	0.000000	0.000000	0.013118	0.144057	-0.135419	0.000000	0.000000	4.000000	9.000000	1.000000
14603.120719	0.022647	0.548996	0.172301	84.159401	37.500237	83.788353	4.562718	0.000000	2.044897	0.000000	0.000000	0.000000	0.013686	0.140996	-0.118876	0.000000	0.000000	4.000000	9.000000	1.000000
14603.124052	0.022647	0.548996	0.172301	84.159401	37.500237	83.788353	4.562718	0.000000	2.044897	0.000000	0.000000	0.000000	0.013686	0.140996	-0.118876	0.000000	0.000000	4.000000	9.000000	1.000000
14603.127386	0.022647	0.548996	0.172301	84.245033	38.220623	84.505547	4.561414	0.000000	2.047805	0.000000	0.000000	0.000000	0.013686	0.140996	-0.118876	0.000000	0.000000	4.000000	9.000000	1.000000
14603.130719	0.022647	0.548996	0.172301	84.245033	38.220623	84.505547	4.561414	0.000000	2.047805	0.000000	0.000000	0.000000	0.013686	0.140996	-0.118876	0.000000	0.000000	4.000000	9.000000	1.000000
14603.134052	0.022722	0.549411	0.171893	84.245033	38.220623	84.505547	4.561414	0.000000	2.047805	0.000000	0.000000	0.000000	0.022508	0.124531	-0.122406	0.000000	0.000000	4.000000	9.000000	1.000000
14603.137386	0.022722	0.549411	0.171893	84.345459	39.066032	85.338287	4.561414	0.000000	2.047805	0.000000	0.000000	0.000000	0.022508	0.124531	-0.122406	0.000000	0.000000	4.000000	9.000000	1.000000
14603.140719	0.022797	0.549757	0.171495	84.345459	39.066032	85.338287	4.561414	0.000000	2.047805	0.000000	0.000000	0.000000	0.022578	0.103771	-0.119507	0.000000	0.000000	4.000000	9.000000	1.000000
14603.144052	0.022797	0.549757	0.171495	84.345459	39.066032	85.338287	4.561414	0.000000	2.047805	0.000000	0.000000	0.000000	0.022578	0.103771	-0.119507	0.000000	0.000000	4.000000	9.000000	1.000000
14603.147386	0.022797	0.549757	0.171495	84.451225	39.999233	86.264160	4.559308	0.000000	2.052489	0.000000	0.000000	0.000000	0.022578	0.103771	-0.119507	0.000000	0.000000	4.000000	9.000000	1.000000
14603.150719	0.022797	0.549757	0.171495	84.451225	39.999233	86.264160	4.559308	0.000000	2.052489	0.000000	0.000000	0.000000	0.022578	0.103771	-0.119507	0.000000	0.000000	4.000000	9.000000	1.000000
14603.154052	0.022902	0.550048	0.171085	84.451225	39.999233	86.264160	4.559308	0.000000	2.052489	0.000000	0.000000	0.000000	0.031377	0.087365	-0.122989	0.000000	0.000000	4.000000	9.000000	1.000000
14603.157386	0.022902	0.550048	0.171085	84.552956	40.939888	87.189857	4.559308	0.000000	2.052489	0.000000	0.000000	0.000000	0.031377	0.087365	-0.122989	0.000000	0.000000	4.000000	9.000000	1.000000
14603.160719	0.023034	0.550314	0.170622	84.552956	40.939888	87.189857	4.559308	0.000000	2.052489	0.000000	0.000000	0.000000	0.039710	0.079721	-0.138639	0.000000	0.000000	4.000000	9.000000	1.000000
14603.164052	0.023034	0.550314	0.170622	84.552956	40.939888	87.189857	4.559308	0.000000	2.052489	0.000000	0.000000	0.000000	0.039710	0.079721	-0.138639	0.000000	0.000000	4.000000	9.000000	1.000000
14603.167386	0.023034	0.550314	0.170622	84.642326	41.801640	88.035194	4.557750	0.000000	2.055945	0.000000	0.000000	0.000000	0.039710	0.079721	-0.138639	0.000000	0.000000	4.000000	9.000000	1.000000
14603.170719	0.023034	0.550314	0.170622	84.642326	41.801640	88.035194	4.557750	0.000000	2.055945	0.000000	0.000000	0.000000	0.039710	0.079721	-0.138639	0.000000	0.000000	4.000000	9.000000	1.000000
14603.174052	0.023165	0.550540	0.170130	84.642326	41.801640	88.035194	4.557750	0.000000	2.055945	0.000000	0.000000	0.000000	0.039303	0.067681	-0.147890	0.000000	0.000000	4.000000	9.000000	1.000000
14603.177386	0.023165	0.550540	0.170130	84.707535	42.460201	88.673058	4.557750	0.000000	2.055945	0.000000	0.000000	0.000000	0.039303	0.067681	-0.147890	0.000000	0.000000	4.000000	9.000000	1.000000
14603.180719	0.023354	0.550705	0.169588	84.707535	42.460201	88.673058	4.557750	0.000000	2.055945	0.000000	0.000000	0.000000	0.056572	0.049750	-0.162380	0.000000	0.000000	4.000000	9.000000	1.000000
14603.184052	0.023354	0.550705	0.169588	84.707535	42.460201	88.673058	4.557750	0.000000	2.055945	0.000000	0.000000	0.000000	0.056572	0.049750	-0.162380	0.000000	0.000000	4.000000	9.000000	1.000000
14603.187386	0.023354	0.550705	0.169588	84.751785	42.921379	89.117378	4.556270	0.000000	2.059225	0.000000	0.000000	0.000000	0.056572	0.049750	-0.162380	0.000000	0.000000	4.000000	9.000000	1.000000
14603.190719	0.023354	0.550705	0.169588	84.751785	42.921379	89.117378	4.556270	0.000000	2.059225	0.000000	0.000000	0.000000	0.056572	0.049750	-0.162380	0.000000	0.000000	4.000000	9.000000	1.000000
14603.194052	0.023600	0.550866	0.169009	84.751785	42.921379	89.117378	4.556270	0.000000	2.059225	0.000000	0.000000	0.000000	0.073894	0.048014	-0.173867	0.000000	0.000000	4.000000	9.000000	1.000000
14603.197386	0.023600	0.550866	0.169009	84.774078	43.162445	89.331871	4.556270	0.000000	2.059225	0.000000	0.000000	0.000000	0.073894	0.048014	-0.173867	0.000000	0.000000	4.000000	9.000000	1.000000
14603.200719	0.023874	0.551054	0.168387	84.774078	43.162445	89.331871	4.556270	0.000000	2.059225	0.000000	0.000000	0.000000	0.082185	0.056509	-0.186600	0.000000	0.000000	4.000000	9.000000	1.000000
14603.204052	0.023874	0.551054	0.168387	84.774078	43.162445	89.331871	4.556270	0.000000	2.059225	0.000000	0.000000	0.000000	0.082185	0.056509	-0.186600	0.000000	0.000000	4.000000	9.000000	1.000000
14603.207386	0.023874	0.551054	0.168387	84.795273	43.395134	89.543427	4.556038	0.000000	2.059737	0.000000	0.000000	0.000000	0.082185	0.056509	-0.186600	0.000000	0.000000	4.000000	9.000000	1.000000
14603.210719	0.023874	0.551054	0.168387	84.795273	43.395134	89.543427	4.556038	0.000000	2.059737	0.000000	0.000000	0.000000	0.082185	0.056509	-0.186600	0.000000	0.000000	4.000000	9.000000	1.000000
14603.214052	0.024176	0.551236	0.167727	84.795273	43.395134	89.543427	4.556038	0.000000	2.059737	0.000000	0.000000	0.000000	0.090490	0.054734	-0.197825	0.000000	0.000000	4.000000	9.000000	1.000000
14603.217386	0.024176	0.551236	0.167727	84.816467	43.635029	89.788734	4.556038	0.000000	2.059737	0.000000	0.000000	0.000000	0.090490	0.054734	-0.197825	0.000000	0.000000	4.000000	9.000000	1.000000
14603.220719	0.024534	0.551461	0.167004	84.816467	43.635029	89.788734	4.556038	0.000000	2.059737	0.000000	0.000000	0.000000	0.107336	0.067492	-0.217112	0.000000	0.000000	4.000000	9.000000	1.000000
14603.224052	0.024534	0.551461	0.167004	84.816467	43.635029	89.788734	4.556038	0.000000	2.059737	0.000000	0.000000	0.000000	0.107336	0.067492	-0.217112	0.000000	0.000000	4.000000	9.000000	1.000000
14603.227386	0.024534	0.551461	0.167004	84.835251	43.853546	90.060394	4.556387	0.000000	2.058964	0.000000	0.000000	0.000000	0.107336	0.067492	-0.217112	0.000000	0.000000	4.000000	9.000000	1.000000
14603.230719	0.024534	0.551461	0.167004	84.835251	43.853546	90.060394	4.556387	0.000000	2.058964	0.000000	0.000000	0.000000	0.107336	0.067492	-0.217112	0.000000	0.000000	4.000000	9.000000	1.000000
14603.234052	0.024919	0.551734	0.166252	84.835251	43.853546	90.060394	4.556387	0.000000	2.058964	0.000000	0.000000	0.000000	0.115634	0.081764	-0.225417	0.000000	0.000000	4.000000	9.000000	1.000000
14603.237386	0.024919	0.551734	0.166252	84.851669	44.052990	90.342079	4.556387	0.000000	2.058964	0.000000	0.000000	0.000000	0.115634	0.081764	-0.225417	0.000000	0.000000	4.000000	9.000000	1.000000
14603.240719	0.025303	0.552040	0.165495	84.851669	44.052990	90.342079	4.556387	0.000000	2.058964	0.000000	0.000000	0.000000	0.115265	0.091691	-0.227275	0.000000	0.000000	4.000000	9.000000	1.000000
14603.244052	0.025303	0.552040	0.165495	84.851669	44.052990	90.342079	4.556387	0.000000	2.058964	0.000000	0.000000	0.000000	0.115265	0.091691	-0.227275	0.000000	0.000000	4.000000	9.000000	1.000000
14603.247386	0.025303	0.552040	0.165495	84.869583	44.277126	90.611031	4.557294	0.000000	2.056957	0.000000	0.000000	0.000000	0.115265	0.091691	-0.227275	0.000000	0.000000	4.000000	9.000000	1.000000
14603.250719	0.025303	0.552040	0.165495	84.869583	44.277126	90.611031	4.557294	0.000000	2.056957	0.000000	0.000000	0.000000	0.115265	0.091691	-0.227275	0.000000	0.000000	4.000000	9.000000	1.000000
14603.254052	0.025745	0.552378	0.164728	84.869583	44.277126	90.611031	4.557294	0.000000	2.056957	0.000000	0.000000	0.000000	0.132606	0.101564	-0.229878	0.000000	0.000000	4.000000	9.000000	1.000000
14603.257386	0.025745	0.552378	0.164728	84.880562	44.440525	90.810814	4.557294	0.000000	2.056957	0.000000	0.000000	0.000000	0.132606	0.101564	-0.229878	0.000000	0.000000	4.000000	9.000000	1.000000
14603.260719	0.026273	0.552764	0.163931	84.880562	44.440525	90.810814	4.557294	0.000000	2.056957	0.000000	0.000000	0.000000	0.158462	0.115702	-0.239057	0.000000	0.000000	4.000000	9.000000	1.000000
14603.264052	0.026273	0.552764	0.163931	84.880562	44.440525	90.810814	4.557294	0.000000	2.056957	0.000000	0.000000	0.000000	0.158462	0.115702	-0.239057	0.000000	0.000000	4.000000	9.000000	1.000000
14603.267386	0.026273	0.552764	0.163931	84.896393	44.665062	91.145874	4.560051	0.000000	2.050838	0.000000	0.000000	0.000000	0.158462	0.115702	-0.239057	0.000000	0.000000	4.000000	9.000000	1.000000
14603.270719	0.026860	0.553202	0.163141	84.896393	44.665062	91.145874	4.560051	0.000000	2.050838	0.000000	0.000000	0.000000	0.175823	0.131425	-0.237218	0.000000	0.000000	4.000000	9.000000	1.000000
14603.274052	0.026860	0.553202	0.163141	84.896393	44.665062	91.145874	4.560051	0.000000	2.050838	0.000000	0.000000	0.000000	0.175823	0.131425	-0.237218	0.000000	0.000000	4.000000	9.000000	1.000000
14603.277386	0.026860	0.553202	0.163141	84.919586	44.983841	91.712753	4.562459	0.000000	2.045476	0.000000	0.000000	0.000000	0.175823	0.131425	-0.237218	0.000000	0.000000	4.000000	9.000000	1.000000
14603.280719	0.027531	0.553653	0.162324	84.919586	44.983841	91.712753	4.562459	0.000000	2.045476	0.000000	0.000000	0.000000	0.201540	0.135238	-0.245012	0.000000	0.000000	4.000000	9.000000	1.000000
14603.284052	0.027531	0.553653	0.162324	84.919586	44.983841	91.712753	4.562459	0.000000	2.045476	0.000000	0.000000	0.000000	0.201540	0.135238	-0.245012	0.000000	0.000000	4.000000	9.000000	1.000000
14603.287386	0.027531	0.553653	0.162324	84.956322	45.447536	92.539131	4.565662	0.000000	2.038315	0.000000	0.000000	0.000000	0.201540	0.135238	-0.245012	0.000000	0.000000	4.000000	9.000000	1.000000
14603.290719	0.028260	0.554136	0.161498	84.956322	45.447536	92.539131	4.565662	0.000000	2.038315	0.000000	0.000000	0.000000	0.218528	0.144984	-0.247926	0.000000	0.000000	4.000000	9.000000	1.000000
14603.294052	0.028260	0.554136	0.161498	84.956322	45.447536	92.539131	4.565662	0.000000	2.038315	0.000000	0.000000	0.000000	0.218528	0.144984	-0.247926	0.000000	0.000000	4.000000	9.000000	1.000000
14603.297386	0.028260	0.554136	0.161498	85.008018	46.106197	93.636604	4.569440	0.000000	2.029830	0.000000	0.000000	0.000000	0.218528	0.144984	-0.247926	0.000000	0.000000	4.000000	9.000000	1.000000
14603.300719	0.029071	0.554694	0.160598	85.008018	46.106197	93.636604	4.569440	0.000000	2.029830	0.000000	0.000000	0.000000	0.243361	0.167305	-0.269889	0.000000	0.000000	4.000000	9.000000	1.000000
14603.304052	0.029071	0.554694	0.160598	85.008018	46.106197	93.636604	4.569440	0.000000	2.029830	0.000000	0.000000	0.000000	0.243361	0.167305	-0.269889	0.000000	0.000000	4.000000	9.000000	1.000000
14603.307386	0.029071	0.554694	0.160598	85.090004	46.990047	94.568779	4.573779	0.000000	2.020036	0.000000	0.000000	0.000000	0.243361	0.167305	-0.269889	0.000000	0.000000	4.000000	9.000000	1.000000
14603.310719	0.029908	0.555297	0.159669	85.090004	46.990047	94.568779	4.573779	0.000000	2.020036	0.000000	0.000000	0.000000	0.251023	0.181062	-0.278825	0.000000	0.000000	4.000000	9.000000	1.000000
14603.314052	0.029908	0.555297	0.159669	85.090004	46.990047	94.568779	4.573779	0.000000	2.020036	0.000000	0.000000	0.000000	0.251023	0.181062	-0.278825	0.000000	0.000000	4.000000	9.000000	1.000000
14603.317386	0.029908	0.555297	0.159669	85.192787	48.224941	95.714027	4.578284	0.000000	2.009804	0.000000	0.000000	0.000000	0.251023	0.181062	-0.278825	0.000000	0.000000	4.000000	9.000000	1.000000
14603.320719	0.030769	0.555960	0.158688	85.192787	48.224941	95.714027	4.578284	0.000000	2.009804	0.000000	0.000000	0.000000	0.258296	0.198902	-0.294054	0.000000	0.000000	4.000000	9.000000	1.000000
14603.324052	0.030769	0.555960	0.158688	85.192787	48.224941	95.714027	4.578284	0.000000	2.009804	0.000000	0.000000	0.000000	0.258296	0.198902	-0.294054	0.000000	0.000000	4.000000	9.000000	1.000000
14603.327386	0.030769	0.555960	0.158688	85.285362	49.498257	96.994995	4.582850	0.000000	1.999370	0.000000	0.000000	0.000000	0.258296	0.198902	-0.294054	0.000000	0.000000	4.000000	9.000000	1.000000
14603.330719	0.031655	0.556635	0.157683	85.285362	49.498257	96.994995	4.582850	0.000000	1.999370	0.000000	0.000000	0.000000	0.265862	0.202376	-0.301560	0.000000	0.000000	4.000000	9.000000	1.000000
14603.334052	0.031655	0.556635	0.157683	85.285362	49.498257	96.994995	4.582850	0.000000	1.999370	0.000000	0.000000	0.000000	0.265862	0.202376	-0.301560	0.000000	0.000000	4.000000	9.000000	1.000000
14603.337386	0.031655	0.556635	0.157683	85.377205	50.801819	98.546814	4.587611	0.000000	1.988422	0.000000	0.000000	0.000000	0.265862	0.202376	-0.301560	0.000000	0.000000	4.000000	9.000000	1.000000
14603.340719	0.032539	0.557360	0.156685	85.377205	50.801819	98.546814	4.587611	0.000000	1.988422	0.000000	0.000000	0.000000	0.265097	0.217615	-0.299495	0.000000	0.000000	4.000000	9.000000	1.000000
14603.344052	0.032539	0.557360	0.156685	85.377205	50.801819	98.546814	4.587611	0.000000	1.988422	0.000000	0.000000	0.000000	0.265097	0.217615	-0.299495	0.000000	0.000000	4.000000	9.000000	1.000000
14603.347386	0.032539	0.557360	0.156685	85.466934	52.021702	100.115234	4.592421	0.000000	1.977290	0.000000	0.000000	0.000000	0.265097	0.217615	-0.299495	0.000000	0.000000	4.000000	9.000000	1.000000
14603.350719	0.033447	0.558130	0.155656	85.466934	52.021702	100.115234	4.592421	0.000000	1.977290	0.000000	0.000000	0.000000	0.272477	0.231023	-0.308766	0.000000	0.000000	4.000000	9.000000	1.000000
14603.354052	0.033447	0.558130	0.155656	85.466934	52.021702	100.115234	4.592421	0.000000	1.977290	0.000000	0.000000	0.000000	0.272477	0.231023	-0.308766	0.000000	0.000000	4.000000	9.000000	1.000000
14603.357386	0.033447	0.558130	0.155656	85.540993	52.879272	101.250725	4.597396	0.000000	1.965694	0.000000	0.000000	0.000000	0.272477	0.231023	-0.308766	0.000000	0.000000	4.000000	9.000000	1.000000
14603.360719	0.034413	0.558923	0.154671	85.540993	52.879272	101.250725	4.597396	0.000000	1.965694	0.000000	0.000000	0.000000	0.289795	0.237904	-0.295298	0.000000	0.000000	4.000000	9.000000	1.000000
14603.364052	0.034413	0.558923	0.154671	85.540993	52.879272	101.250725	4.597396	0.000000	1.965694	0.000000	0.000000	0.000000	0.289795	0.237904	-0.295298	0.000000	0.000000	4.000000	9.000000	1.000000
14603.367386	0.034413	0.558923	0.154671	85.612381	53.425781	101.936325	4.603240	0.000000	1.951969	0.000000	0.000000	0.000000	0.289795	0.237904	-0.295298	0.000000	0.000000	4.000000	9.000000	1.000000
14603.370719	0.035402	0.559741	0.153640	85.612381	53.425781	101.936325	4.603240	0.000000	1.951969	0.000000	0.000000	0.000000	0.296783	0.245298	-0.309325	0.000000	0.000000	4.000000	9.000000	1.000000
14603.374052	0.035402	0.559741	0.153640	85.612381	53.425781	101.936325	4.603240	0.000000	1.951969	0.000000	0.000000	0.000000	0.296783	0.245298	-0.309325	0.000000	0.000000	4.000000	9.000000	1.000000
14603.377386	0.035402	0.559741	0.153640	85.698257	54.049744	102.529671	4.609171	0.000000	1.937923	0.000000	0.000000	0.000000	0.296783	0.245298	-0.309325	0.000000	0.000000	4.000000	9.000000	1.000000
14603.380719	0.036447	0.560575	0.152617	85.698257	54.049744	102.529671	4.609171	0.000000	1.937923	0.000000	0.000000	0.000000	0.313363	0.250343	-0.306856	0.000000	0.000000	4.000000	9.000000	1.000000
14603.384052	0.036447	0.560575	0.152617	85.698257	54.049744	102.529671	4.609171	0.000000	1.937923	0.000000	0.000000	0.000000	0.313363	0.250343	-0.306856	0.000000	0.000000	4.000000	9.000000	1.000000
14603.387386	0.036447	0.560575	0.152617	85.797279	54.991261	103.454613	4.615784	0.000000	1.922119	0.000000	0.000000	0.000000	0.313363	0.250343	-0.306856	0.000000	0.000000	4.000000	9.000000	1.000000
14603.390719	0.037484	0.561414	0.151534	85.797279	54.991261	103.454613	4.615784	0.000000	1.922119	0.000000	0.000000	0.000000	0.311199	0.251682	-0.325120	0.000000	0.000000	4.000000	9.000000	1.000000
14603.394052	0.037484	0.561414	0.151534	85.797279	54.991261	103.454613	4.615784	0.000000	1.922119	0.000000	0.000000	0.000000	0.311199	0.251682	-0.325120	0.000000	0.000000	4.000000	9.000000	1.000000
14603.397386	0.037484	0.561414	0.151534	85.906624	56.232956	104.920181	4.622102	0.000000	1.906874	0.000000	0.000000	0.000000	0.311199	0.251682	-0.325120	0.000000	0.000000	4.000000	9.000000	1.000000
14603.400719	0.038516	0.562230	0.150431	85.906624	56.232956	104.920181	4.622102	0.000000	1.906874	0.000000	0.000000	0.000000	0.309730	0.244777	-0.330859	0.000000	0.000000	4.000000	9.000000	1.000000
14603.404052	0.038516	0.562230	0.150431	85.906624	56.232956	104.920181	4.622102	0.000000	1.906874	0.000000	0.000000	0.000000	0.309730	0.244777	-0.330859	0.000000	0.000000	4.000000	9.000000	1.000000
14603.407386	0.038516	0.562230	0.150431	86.017883	57.514709	106.678482	4.628342	0.000000	1.891682	0.000000	0.000000	0.000000	0.309730	0.244777	-0.330859	0.000000	0.000000	4.000000	9.000000	1.000000
14603.410719	0.039511	0.563030	0.149253	86.017883	57.514709	106.678482	4.628342	0.000000	1.891682	0.000000	0.000000	0.000000	0.298479	0.240032	-0.353191	0.000000	0.000000	4.000000	9.000000	1.000000
14603.414052	0.039511	0.563030	0.149253	86.017883	57.514709	106.678482	4.628342	0.000000	1.891682	0.000000	0.000000	0.000000	0.298479	0.240032	-0.353191	0.000000	0.000000	4.000000	9.000000	1.000000
14603.417386	0.039511	0.563030	0.149253	86.126625	58.735577	108.405586	4.633907	0.000000	1.878006	0.000000	0.000000	0.000000	0.298479	0.240032	-0.353191	0.000000	0.000000	4.000000	9.000000	1.000000
14603.420719	0.040554	0.563847	0.147990	86.126625	58.735577	108.405586	4.633907	0.000000	1.878006	0.000000	0.000000	0.000000	0.312891	0.245097	-0.379017	0.000000	0.000000	4.000000	9.000000	1.000000
14603.424052	0.040554	0.563847	0.147990	86.126625	58.735577	108.405586	4.633907	0.000000	1.878006	0.000000	0.000000	0.000000	0.312891	0.245097	-0.379017	0.000000	0.000000	4.000000	9.000000	1.000000
14603.427386	0.040554	0.563847	0.147990	86.218864	59.442879	109.159691	4.639679	0.000000	1.863700	0.000000	0.000000	0.000000	0.312891	0.245097	-0.379017	0.000000	0.000000	4.000000	9.000000	1.000000
14603.430719	0.041563	0.564694	0.146719	86.218864	59.442879	109.159691	4.639679	0.000000	1.863700	0.000000	0.000000	0.000000	0.302759	0.253854	-0.381449	0.000000	0.000000	4.000000	9.000000	1.000000
14603.434052	0.041563	0.564694	0.146719	86.218864	59.442879	109.159691	4.639679	0.000000	1.863700	0.000000	0.000000	0.000000	0.302759	0.253854	-0.381449	0.000000	0.000000	4.000000	9.000000	1.000000
14603.437386	0.041563	0.564694	0.146719	86.276062	59.726337	109.316780	4.645118	0.000000	1.850103	0.000000	0.000000	0.000000	0.302759	0.253854	-0.381449	0.000000	0.000000	4.000000	9.000000	1.000000
14603.440719	0.042594	0.565562	0.145399	86.276062	59.726337	109.316780	4.645118	0.000000	1.850103	0.000000	0.000000	0.000000	0.309053	0.260587	-0.395996	0.000000	0.000000	4.000000	9.000000	1.000000
14603.444052	0.042594	0.565562	0.145399	86.276062	59.726337	109.316780	4.645118	0.000000	1.850103	0.000000	0.000000	0.000000	0.309053	0.260587	-0.395996	0.000000	0.000000	4.000000	9.000000	1.000000
14603.447386	0.042594	0.565562	0.145399	86.282898	59.809631	109.372658	4.650643	0.000000	1.836169	0.000000	0.000000	0.000000	0.309053	0.260587	-0.395996	0.000000	0.000000	4.000000	9.000000	1.000000
14603.450719	0.043646	0.566440	0.144051	86.282898	59.809631	109.372658	4.650643	0.000000	1.836169	0.000000	0.000000	0.000000	0.315674	0.263253	-0.404301	0.000000	0.000000	4.000000	9.000000	1.000000
14603.454052	0.043646	0.566440	0.144051	86.282898	59.809631	109.372658	4.650643	0.000000	1.836169	0.000000	0.000000	0.000000	0.315674	0.263253	-0.404301	0.000000	0.000000	4.000000	9.000000	1.000000
14603.457386	0.043646	0.566440	0.144051	86.278893	59.730476	109.556442	4.656364	0.000000	1.821614	0.000000	0.000000	0.000000	0.315674	0.263253	-0.404301	0.000000	0.000000	4.000000	9.000000	1.000000
14603.460719	0.044693	0.567313	0.142699	86.278893	59.730476	109.556442	4.656364	0.000000	1.821614	0.000000	0.000000	0.000000	0.314122	0.261917	-0.405677	0.000000	0.000000	4.000000	9.000000	1.000000
14603.464052	0.044693	0.567313	0.142699	86.278893	59.730476	109.556442	4.656364	0.000000	1.821614	0.000000	0.000000	0.000000	0.314122	0.261917	-0.405677	0.000000	0.000000	4.000000	9.000000	1.000000
14603.467386	0.044693	0.567313	0.142699	86.279320	59.607723	109.676323	4.662083	0.000000	1.806926	0.000000	0.000000	0.000000	0.314122	0.261917	-0.405677	0.000000	0.000000	4.000000	9.000000	1.000000
14603.470719	0.045736	0.568201	0.141357	86.279320	59.607723	109.676323	4.662083	0.000000	1.806926	0.000000	0.000000	0.000000	0.312914	0.266518	-0.402481	0.000000	0.000000	4.000000	9.000000	1.000000
14603.474052	0.045736	0.568201	0.141357	86.279320	59.607723	109.676323	4.662083	0.000000	1.806926	0.000000	0.000000	0.000000	0.312914	0.266518	-0.402481	0.000000	0.000000	4.000000	9.000000	1.000000
14603.477386	0.045736	0.568201	0.141357	86.285645	59.425865	109.452072	4.667879	0.000000	1.791900	0.000000	0.000000	0.000000	0.312914	0.266518	-0.402481	0.000000	0.000000	4.000000	9.000000	1.000000
14603.480719	0.046773	0.569118	0.140005	86.285645	59.425865	109.452072	4.667879	0.000000	1.791900	0.000000	0.000000	0.000000	0.311227	0.274984	-0.405664	0.000000	0.000000	4.000000	9.000000	1.000000
14603.484052	0.046773	0.569118	0.140005	86.285645	59.425865	109.452072	4.667879	0.000000	1.791900	0.000000	0.000000	0.000000	0.311227	0.274984	-0.405664	0.000000	0.000000	4.000000	9.000000	1.000000
14603.487386	0.046773	0.569118	0.140005	86.286850	59.179131	109.259995	4.673644	0.000000	1.776810	0.000000	0.000000	0.000000	0.311227	0.274984	-0.405664	0.000000	0.000000	4.000000	9.000000	1.000000
14603.490719	0.047781	0.570004	0.138693	86.286850	59.179131	109.259995	4.673644	0.000000	1.776810	0.000000	0.000000	0.000000	0.302210	0.265891	-0.393569	0.000000	0.000000	4.000000	9.000000	1.000000
14603.494052	0.047781	0.570004	0.138693	86.286850	59.179131	109.259995	4.673644	0.000000	1.776810	0.000000	0.000000	0.000000	0.302210	0.265891	-0.393569	0.000000	0.000000	4.000000	9.000000	1.000000
14603.497386	0.047781	0.570004	0.138693	86.286697	58.996128	109.562881	4.679320	0.000000	1.761807	0.000000	0.000000	0.000000	0.302210	0.265891	-0.393569	0.000000	0.000000	4.000000	9.000000	1.000000
14603.500719	0.048785	0.570906	0.137392	86.286697	58.996128	109.562881	4.679320	0.000000	1.761807	0.000000	0.000000	0.000000	0.301109	0.270515	-0.390302	0.000000	0.000000	4.000000	9.000000	1.000000
14603.504052	0.048785	0.570906	0.137392	86.286697	58.996128	109.562881	4.679320	0.000000	1.761807	0.000000	0.000000	0.000000	0.301109	0.270515	-0.390302	0.000000	0.000000	4.000000	9.000000	1.000000
14603.507386	0.048785	0.570906	0.137392	86.291870	58.748451	109.885429	4.685073	0.000000	1.746451	0.000000	0.000000	0.000000	0.301109	0.270515	-0.390302	0.000000	0.000000	4.000000	9.000000	1.000000
14603.510719	0.049812	0.571771	0.136091	86.291870	58.748451	109.885429	4.685073	0.000000	1.746451	0.000000	0.000000	0.000000	0.308252	0.259484	-0.390432	0.000000	0.000000	4.000000	9.000000	1.000000
14603.514052	0.049812	0.571771	0.136091	86.291870	58.748451	109.885429	4.685073	0.000000	1.746451	0.000000	0.000000	0.000000	0.308252	0.259484	-0.390432	0.000000	0.000000	4.000000	9.000000	1.000000
14603.517386	0.049812	0.571771	0.136091	86.310715	58.369610	110.008125	4.691163	0.000000	1.730025	0.000000	0.000000	0.000000	0.308252	0.259484	-0.390432	0.000000	0.000000	4.000000	9.000000	1.000000
14603.520719	0.050862	0.572664	0.134776	86.310715	58.369610	110.008125	4.691163	0.000000	1.730025	0.000000	0.000000	0.000000	0.315027	0.267945	-0.394323	0.000000	0.000000	4.000000	9.000000	1.000000
14603.524052	0.050862	0.572664	0.134776	86.310715	58.369610	110.008125	4.691163	0.000000	1.730025	0.000000	0.000000	0.000000	0.315027	0.267945	-0.394323	0.000000	0.000000	4.000000	9.000000	1.000000
14603.527386	0.050862	0.572664	0.134776	86.352722	57.733234	109.711807	4.697528	0.000000	1.712668	0.000000	0.000000	0.000000	0.315027	0.267945	-0.394323	0.000000	0.000000	4.000000	9.000000	1.000000
14603.530719	0.051880	0.573520	0.133466	86.352722	57.733234	109.711807	4.697528	0.000000	1.712668	0.000000	0.000000	0.000000	0.305234	0.256908	-0.393015	0.000000	0.000000	4.000000	9.000000	1.000000
14603.534052	0.051880	0.573520	0.133466	86.352722	57.733234	109.711807	4.697528	0.000000	1.712668	0.000000	0.000000	0.000000	0.305234	0.256908	-0.393015	0.000000	0.000000	4.000000	9.000000	1.000000
14603.537386	0.051880	0.573520	0.133466	86.425163	56.749176	108.885651	4.703620	0.000000	1.695864	0.000000	0.000000	0.000000	0.305234	0.256908	-0.393015	0.000000	0.000000	4.000000	9.000000	1.000000
14603.540719	0.052918	0.574385	0.132128	86.425163	56.749176	108.885651	4.703620	0.000000	1.695864	0.000000	0.000000	0.000000	0.311544	0.259411	-0.401496	0.000000	0.000000	4.000000	9.000000	1.000000
14603.544052	0.052918	0.574385	0.132128	86.425163	56.749176	108.885651	4.703620	0.000000	1.695864	0.000000	0.000000	0.000000	0.311544	0.259411	-0.401496	0.000000	0.000000	4.000000	9.000000	1.000000
14603.547386	0.052918	0.574385	0.132128	86.535469	55.541203	107.823868	4.709911	0.000000	1.678315	0.000000	0.000000	0.000000	0.311544	0.259411	-0.401496	0.000000	0.000000	4.000000	9.000000	1.000000
14603.550719	0.053920	0.575238	0.130751	86.535469	55.541203	107.823868	4.709911	0.000000	1.678315	0.000000	0.000000	0.000000	0.300586	0.255896	-0.413045	0.000000	0.000000	4.000000	9.000000	1.000000
14603.554052	0.053920	0.575238	0.130751	86.535469	55.541203	107.823868	4.709911	0.000000	1.678315	0.000000	0.000000	0.000000	0.300586	0.255896	-0.413045	0.000000	0.000000	4.000000	9.000000	1.000000
14603.557386	0.053920	0.575238	0.130751	86.655609	54.587677	107.109474	4.715714	0.000000	1.661940	0.000000	0.000000	0.000000	0.300586	0.255896	-0.413045	0.000000	0.000000	4.000000	9.000000	1.000000
14603.560719	0.054884	0.576143	0.129323	86.655609	54.587677	107.109474	4.715714	0.000000	1.661940	0.000000	0.000000	0.000000	0.289253	0.271595	-0.428460	0.000000	0.000000	4.000000	9.000000	1.000000
14603.564052	0.054884	0.576143	0.129323	86.655609	54.587677	107.109474	4.715714	0.000000	1.661940	0.000000	0.000000	0.000000	0.289253	0.271595	-0.428460	0.000000	0.000000	4.000000	9.000000	1.000000
14603.567386	0.054884	0.576143	0.129323	86.750923	54.196369	107.043289	4.720964	0.000000	1.646967	0.000000	0.000000	0.000000	0.289253	0.271595	-0.428460	0.000000	0.000000	4.000000	9.000000	1.000000
14603.570719	0.055865	0.577048	0.127829	86.750923	54.196369	107.043289	4.720964	0.000000	1.646967	0.000000	0.000000	0.000000	0.294299	0.271522	-0.448107	0.000000	0.000000	4.000000	9.000000	1.000000
14603.574052	0.055865	0.577048	0.127829	86.750923	54.196369	107.043289	4.720964	0.000000	1.646967	0.000000	0.000000	0.000000	0.294299	0.271522	-0.448107	0.000000	0.000000	4.000000	9.000000	1.000000
14603.577386	0.055865	0.577048	0.127829	86.819923	54.724018	107.800751	4.726228	0.000000	1.631800	0.000000	0.000000	0.000000	0.294299	0.271522	-0.448107	0.000000	0.000000	4.000000	9.000000	1.000000
14603.580719	0.056861	0.578017	0.126256	86.819923	54.724018	107.800751	4.726228	0.000000	1.631800	0.000000	0.000000	0.000000	0.298784	0.290527	-0.471793	0.000000	0.000000	4.000000	9.000000	1.000000
14603.584052	0.056861	0.578017	0.126256	86.819923	54.724018	107.800751	4.726228	0.000000	1.631800	0.000000	0.000000	0.000000	0.298784	0.290527	-0.471793	0.000000	0.000000	4.000000	9.000000	1.000000
14603.587386	0.056861	0.578017	0.126256	86.862999	55.790462	109.001961	4.731440	0.000000	1.616624	0.000000	0.000000	0.000000	0.298784	0.290527	-0.471793	0.000000	0.000000	4.000000	9.000000	1.000000
14603.590719	0.057900	0.578984	0.124615	86.862999	55.790462	109.001961	4.731440	0.000000	1.616624	0.000000	0.000000	0.000000	0.311734	0.290047	-0.492530	0.000000	0.000000	4.000000	9.000000	1.000000
14603.594052	0.057900	0.578984	0.124615	86.862999	55.790462	109.001961	4.731440	0.000000	1.616624	0.000000	0.000000	0.000000	0.311734	0.290047	-0.492530	0.000000	0.000000	4.000000	9.000000	1.000000
14603.597386	0.057900	0.578984	0.124615	86.899597	56.802948	110.187973	4.736973	0.000000	1.600338	0.000000	0.000000	0.000000	0.311734	0.290047	-0.492530	0.000000	0.000000	4.000000	9.000000	1.000000
14603.600719	0.058985	0.579988	0.122933	86.899597	56.802948	110.187973	4.736973	0.000000	1.600338	0.000000	0.000000	0.000000	0.325344	0.301311	-0.504342	0.000000	0.000000	4.000000	9.000000	1.000000
14603.604052	0.058985	0.579988	0.122933	86.899597	56.802948	110.187973	4.736973	0.000000	1.600338	0.000000	0.000000	0.000000	0.325344	0.301311	-0.504342	0.000000	0.000000	4.000000	9.000000	1.000000
14603.607386	0.058985	0.579988	0.122933	86.924767	57.347492	110.972519	4.742982	0.000000	1.582440	0.000000	0.000000	0.000000	0.325344	0.301311	-0.504342	0.000000	0.000000	4.000000	9.000000	1.000000
14603.610719	0.060082	0.581053	0.121172	86.924767	57.347492	110.972519	4.742982	0.000000	1.582440	0.000000	0.000000	0.000000	0.329140	0.319566	-0.528558	0.000000	0.000000	4.000000	9.000000	1.000000
14603.614052	0.060082	0.581053	0.121172	86.924767	57.347492	110.972519	4.742982	0.000000	1.582440	0.000000	0.000000	0.000000	0.329140	0.319566	-0.528558	0.000000	0.000000	4.000000	9.000000	1.000000
14603.617386	0.060082	0.581053	0.121172	86.936501	57.071339	110.857536	4.748941	0.000000	1.564468	0.000000	0.000000	0.000000	0.329140	0.319566	-0.528558	0.000000	0.000000	4.000000	9.000000	1.000000
14603.620719	0.061221	0.582135	0.119354	86.936501	57.071339	110.857536	4.748941	0.000000	1.564468	0.000000	0.000000	0.000000	0.341816	0.324452	-0.545259	0.000000	0.000000	4.000000	9.000000	1.000000
14603.624052	0.061221	0.582135	0.119354	86.936501	57.071339	110.857536	4.748941	0.000000	1.564468	0.000000	0.000000	0.000000	0.341816	0.324452	-0.545259	0.000000	0.000000	4.000000	9.000000	1.000000
14603.627386	0.061221	0.582135	0.119354	86.966751	56.247177	110.065247	4.755302	0.000000	1.545024	0.000000	0.000000	0.000000	0.341816	0.324452	-0.545259	0.000000	0.000000	4.000000	9.000000	1.000000
14603.630719	0.062376	0.583283	0.117492	86.966751	56.247177	110.065247	4.755302	0.000000	1.545024	0.000000	0.000000	0.000000	0.346310	0.344543	-0.558759	0.000000	0.000000	4.000000	9.000000	1.000000
14603.634052	0.062376	0.583283	0.117492	86.966751	56.247177	110.065247	4.755302	0.000000	1.545024	0.000000	0.000000	0.000000	0.346310	0.344543	-0.558759	0.000000	0.000000	4.000000	9.000000	1.000000
14603.637386	0.062376	0.583283	0.117492	86.999451	55.122128	108.916496	4.761801	0.000000	1.524876	0.000000	0.000000	0.000000	0.346310	0.344543	-0.558759	0.000000	0.000000	4.000000	9.000000	1.000000
14603.640719	0.063544	0.584498	0.115583	86.999451	55.122128	108.916496	4.761801	0.000000	1.524876	0.000000	0.000000	0.000000	0.350627	0.364403	-0.572444	0.000000	0.000000	4.000000	9.000000	1.000000
14603.644052	0.063544	0.584498	0.115583	86.999451	55.122128	108.916496	4.761801	0.000000	1.524876	0.000000	0.000000	0.000000	0.350627	0.364403	-0.572444	0.000000	0.000000	4.000000	9.000000	1.000000
14603.647386	0.063544	0.584498	0.115583	87.026123	54.082386	108.002289	4.768439	0.000000	1.503993	0.000000	0.000000	0.000000	0.350627	0.364403	-0.572444	0.000000	0.000000	4.000000	9.000000	1.000000
14603.650719	0.064698	0.585758	0.113617	87.026123	54.082386	108.002289	4.768439	0.000000	1.503993	0.000000	0.000000	0.000000	0.346113	0.378001	-0.589904	0.000000	0.000000	4.000000	9.000000	1.000000
14603.654052	0.064698	0.585758	0.113617	87.026123	54.082386	108.002289	4.768439	0.000000	1.503993	0.000000	0.000000	0.000000	0.346113	0.378001	-0.589904	0.000000	0.000000	4.000000	9.000000	1.000000
14603.657386	0.064698	0.585758	0.113617	87.045082	53.092793	107.287422	4.774827	0.000000	1.483587	0.000000	0.000000	0.000000	0.346113	0.378001	-0.589904	0.000000	0.000000	4.000000	9.000000	1.000000
14603.660719	0.065837	0.587113	0.111600	87.045082	53.092793	107.287422	4.774827	0.000000	1.483587	0.000000	0.000000	0.000000	0.341740	0.406665	-0.605101	0.000000	0.000000	4.000000	9.000000	1.000000
14603.664052	0.065837	0.587113	0.111600	87.045082	53.092793	107.287422	4.774827	0.000000	1.483587	0.000000	0.000000	0.000000	0.341740	0.406665	-0.605101	0.000000	0.000000	4.000000	9.000000	1.000000
14603.667386	0.065837	0.587113	0.111600	87.060951	52.264954	106.737030	4.781005	0.000000	1.463554	0.000000	0.000000	0.000000	0.341740	0.406665	-0.605101	0.000000	0.000000	4.000000	9.000000	1.000000
14603.670719	0.067017	0.588501	0.109540	87.060951	52.264954	106.737030	4.781005	0.000000	1.463554	0.000000	0.000000	0.000000	0.353881	0.416260	-0.618140	0.000000	0.000000	4.000000	9.000000	1.000000
14603.674052	0.067017	0.588501	0.109540	87.060951	52.264954	106.737030	4.781005	0.000000	1.463554	0.000000	0.000000	0.000000	0.353881	0.416260	-0.618140	0.000000	0.000000	4.000000	9.000000	1.000000
14603.677386	0.067017	0.588501	0.109540	87.081139	51.544998	106.142441	4.787669	0.000000	1.441604	0.000000	0.000000	0.000000	0.353881	0.416260	-0.618140	0.000000	0.000000	4.000000	9.000000	1.000000
14603.680719	0.068208	0.589951	0.107431	87.081139	51.544998	106.142441	4.787669	0.000000	1.441604	0.000000	0.000000	0.000000	0.357453	0.434911	-0.632555	0.000000	0.000000	4.000000	9.000000	1.000000
14603.684052	0.068208	0.589951	0.107431	87.081139	51.544998	106.142441	4.787669	0.000000	1.441604	0.000000	0.000000	0.000000	0.357453	0.434911	-0.632555	0.000000	0.000000	4.000000	9.000000	1.000000
14603.687386	0.068208	0.589951	0.107431	87.112152	51.001251	105.644997	4.794473	0.000000	1.418812	0.000000	0.000000	0.000000	0.357453	0.434911	-0.632555	0.000000	0.000000	4.000000	9.000000	1.000000
14603.690719	0.069494	0.591451	0.105286	87.112152	51.001251	105.644997	4.794473	0.000000	1.418812	0.000000	0.000000	0.000000	0.385668	0.450000	-0.643469	0.000000	0.000000	4.000000	9.000000	1.000000
14603.694052	0.069494	0.591451	0.105286	87.112152	51.001251	105.644997	4.794473	0.000000	1.418812	0.000000	0.000000	0.000000	0.385668	0.450000	-0.643469	0.000000	0.000000	4.000000	9.000000	1.000000
14603.697386	0.069494	0.591451	0.105286	87.165863	50.350479	105.027107	4.802473	0.000000	1.391493	0.000000	0.000000	0.000000	0.385668	0.450000	-0.643469	0.000000	0.000000	4.000000	9.000000	1.000000
14603.700719	0.070793	0.592969	0.103121	87.165863	50.350479	105.027107	4.802473	0.000000	1.391493	0.000000	0.000000	0.000000	0.389792	0.455582	-0.649478	0.000000	0.000000	4.000000	9.000000	1.000000
14603.704052	0.070793	0.592969	0.103121	87.165863	50.350479	105.027107	4.802473	0.000000	1.391493	0.000000	0.000000	0.000000	0.389792	0.455582	-0.649478	0.000000	0.000000	4.000000	9.000000	1.000000
14603.707386	0.070793	0.592969	0.103121	87.223495	49.456203	104.327248	4.810767	0.000000	1.362545	0.000000	0.000000	0.000000	0.389792	0.455582	-0.649478	0.000000	0.000000	4.000000	9.000000	1.000000
14603.710719	0.072134	0.594526	0.100947	87.223495	49.456203	104.327248	4.810767	0.000000	1.362545	0.000000	0.000000	0.000000	0.402306	0.467047	-0.652129	0.000000	0.000000	4.000000	9.000000	1.000000
14603.714052	0.072134	0.594526	0.100947	87.223495	49.456203	104.327248	4.810767	0.000000	1.362545	0.000000	0.000000	0.000000	0.402306	0.467047	-0.652129	0.000000	0.000000	4.000000	9.000000	1.000000
14603.717386	0.072134	0.594526	0.100947	87.311104	48.236557	103.328178	4.819740	0.000000	1.330454	0.000000	0.000000	0.000000	0.402306	0.467047	-0.652129	0.000000	0.000000	4.000000	9.000000	1.000000
14603.720719	0.073539	0.596081	0.098731	87.311104	48.236557	103.328178	4.819740	0.000000	1.330454	0.000000	0.000000	0.000000	0.421359	0.466482	-0.664926	0.000000	0.000000	4.000000	9.000000	1.000000
14603.724052	0.073539	0.596081	0.098731	87.311104	48.236557	103.328178	4.819740	0.000000	1.330454	0.000000	0.000000	0.000000	0.421359	0.466482	-0.664926	0.000000	0.000000	4.000000	9.000000	1.000000
14603.727386	0.073539	0.596081	0.098731	87.431427	46.419842	101.581032	4.829551	0.000000	1.294386	0.000000	0.000000	0.000000	0.421359	0.466482	-0.664926	0.000000	0.000000	4.000000	9.000000	1.000000
14603.730719	0.074981	0.597653	0.096490	87.431427	46.419842	101.581032	4.829551	0.000000	1.294386	0.000000	0.000000	0.000000	0.432762	0.471727	-0.672393	0.000000	0.000000	4.000000	9.000000	1.000000
14603.734052	0.074981	0.597653	0.096490	87.431427	46.419842	101.581032	4.829551	0.000000	1.294386	0.000000	0.000000	0.000000	0.432762	0.471727	-0.672393	0.000000	0.000000	4.000000	9.000000	1.000000
14603.737386	0.074981	0.597653	0.096490	87.567558	43.729366	98.896355	4.824487	0.000000	1.250937	0.000000	0.000000	0.000000	0.432762	0.471727	-0.672393	0.000000	0.000000	4.000000	9.000000	1.000000
14603.740719	0.076455	0.599183	0.094179	87.567558	43.729366	98.896355	4.824487	0.000000	1.250937	0.000000	0.000000	0.000000	0.442078	0.458878	-0.693335	0.000000	0.000000	4.000000	9.000000	1.000000
14603.744052	0.076455	0.599183	0.094179	87.567558	43.729366	98.896355	4.824487	0.000000	1.250937	0.000000	0.000000	0.000000	0.442078	0.458878	-0.693335	0.000000	0.000000	4.000000	9.000000	1.000000
14603.747386	0.076455	0.599183	0.094179	87.704239	40.550415	95.735153	4.708931	0.000000	1.177258	0.000000	0.000000	0.000000	0.442078	0.458878	-0.693335	0.000000	0.000000	4.000000	9.000000	1.000000
14603.750719	0.077962	0.600709	0.091827	87.704239	40.550415	95.735153	4.708931	0.000000	1.177258	0.000000	0.000000	0.000000	0.452287	0.457916	-0.705482	0.000000	0.000000	4.000000	9.000000	1.000000
14603.754052	0.077962	0.600709	0.091827	87.704239	40.550415	95.735153	4.708931	0.000000	1.177258	0.000000	0.000000	0.000000	0.452287	0.457916	-0.705482	0.000000	0.000000	4.000000	9.000000	1.000000
14603.757386	0.077962	0.600709	0.091827	87.837349	37.352383	92.739433	4.591351	0.000000	1.101876	0.000000	0.000000	0.000000	0.452287	0.457916	-0.705482	0.000000	0.000000	4.000000	9.000000	1.000000
14603.760719	0.079452	0.602202	0.089450	87.837349	37.352383	92.739433	4.591351	0.000000	1.101876	0.000000	0.000000	0.000000	0.446969	0.447703	-0.713141	0.000000	0.000000	4.000000	9.000000	1.000000
14603.764052	0.079452	0.602202	0.089450	87.837349	37.352383	92.739433	4.591351	0.000000	1.101876	0.000000	0.000000	0.000000	0.446969	0.447703	-0.713141	0.000000	0.000000	4.000000	9.000000	1.000000
14603.767386	0.079452	0.602202	0.089450	87.944717	34.319580	89.981285	4.472494	0.000000	1.027381	0.000000	0.000000	0.000000	0.446969	0.447703	-0.713141	0.000000	0.000000	4.000000	9.000000	1.000000
14603.770719	0.080887	0.603640	0.086977	87.944717	34.319580	89.981285	4.472494	0.000000	1.027381	0.000000	0.000000	0.000000	0.430510	0.431494	-0.741989	0.000000	0.000000	4.000000	9.000000	1.000000
14603.774052	0.080887	0.603640	0.086977	87.944717	34.319580	89.981285	4.472494	0.000000	1.027381	0.000000	0.000000	0.000000	0.430510	0.431494	-0.741989	0.000000	0.000000	4.000000	9.000000	1.000000
14603.777386	0.080887	0.603640	0.086977	88.023453	31.868628	87.619736	4.348829	0.000000	0.955630	0.000000	0.000000	0.000000	0.430510	0.431494	-0.741989	0.000000	0.000000	4.000000	9.000000	1.000000
14603.780719	0.082271	0.605063	0.084437	88.023453	31.868628	87.619736	4.348829	0.000000	0.955630	0.000000	0.000000	0.000000	0.415209	0.427000	-0.761926	0.000000	0.000000	4.000000	9.000000	1.000000
14603.784052	0.082271	0.605063	0.084437	88.023453	31.868628	87.619736	4.348829	0.000000	0.955630	0.000000	0.000000	0.000000	0.415209	0.427000	-0.761926	0.000000	0.000000	4.000000	9.000000	1.000000
14603.787386	0.082271	0.605063	0.084437	88.042053	30.214834	85.868378	4.221841	0.000000	0.886428	0.000000	0.000000	0.000000	0.415209	0.427000	-0.761926	0.000000	0.000000	4.000000	9.000000	1.000000
14603.790719	0.083576	0.606451	0.081820	88.042053	30.214834	85.868378	4.221841	0.000000	0.886428	0.000000	0.000000	0.000000	0.391458	0.416191	-0.785023	0.000000	0.000000	4.000000	9.000000	1.000000
14603.794052	0.083576	0.606451	0.081820	88.042053	30.214834	85.868378	4.221841	0.000000	0.886428	0.000000	0.000000	0.000000	0.391458	0.416191	-0.785023	0.000000	0.000000	4.000000	9.000000	1.000000
14603.797386	0.083576	0.606451	0.081820	88.015442	29.799641	85.599113	4.091004	0.000000	0.821185	0.000000	0.000000	0.000000	0.391458	0.416191	-0.785023	0.000000	0.000000	4.000000	9.000000	1.000000
14603.800719	0.084729	0.607792	0.079162	88.015442	29.799641	85.599113	4.091004	0.000000	0.821185	0.000000	0.000000	0.000000	0.345859	0.402266	-0.797555	0.000000	0.000000	4.000000	9.000000	1.000000
14603.804052	0.084729	0.607792	0.079162	88.015442	29.799641	85.599113	4.091004	0.000000	0.821185	0.000000	0.000000	0.000000	0.345859	0.402266	-0.797555	0.000000	0.000000	4.000000	9.000000	1.000000
14603.807386	0.084729	0.607792	0.079162	87.982491	29.657669	85.683495	3.958078	0.000000	0.763542	0.000000	0.000000	0.000000	0.345859	0.402266	-0.797555	0.000000	0.000000	4.000000	9.000000	1.000000
14603.810719	0.085807	0.609085	0.076450	87.982491	29.657669	85.683495	3.958078	0.000000	0.763542	0.000000	0.000000	0.000000	0.323474	0.388154	-0.813456	0.000000	0.000000	4.000000	9.000000	1.000000
14603.814052	0.085807	0.609085	0.076450	87.982491	29.657669	85.683495	3.958078	0.000000	0.763542	0.000000	0.000000	0.000000	0.323474	0.388154	-0.813456	0.000000	0.000000	4.000000	9.000000	1.000000
14603.817386	0.085807	0.609085	0.076450	87.953110	29.505390	85.535522	3.822503	0.000000	0.709629	0.000000	0.000000	0.000000	0.323474	0.388154	-0.813456	0.000000	0.000000	4.000000	9.000000	1.000000
14603.820719	0.086817	0.610342	0.073723	87.953110	29.505390	85.535522	3.822503	0.000000	0.709629	0.000000	0.000000	0.000000	0.303012	0.377126	-0.817978	0.000000	0.000000	4.000000	9.000000	1.000000
14603.824052	0.086817	0.610342	0.073723	87.953110	29.505390	85.535522	3.822503	0.000000	0.709629	0.000000	0.000000	0.000000	0.303012	0.377126	-0.817978	0.000000	0.000000	4.000000	9.000000	1.000000
14603.827386	0.086817	0.610342	0.073723	87.926041	29.430216	85.601982	3.686173	0.000000	0.659127	0.000000	0.000000	0.000000	0.303012	0.377126	-0.817978	0.000000	0.000000	4.000000	9.000000	1.000000
14603.830719	0.087769	0.611594	0.071034	87.926041	29.430216	85.601982	3.686173	0.000000	0.659127	0.000000	0.000000	0.000000	0.285340	0.375429	-0.806699	0.000000	0.000000	4.000000	9.000000	1.000000
14603.834052	0.087769	0.611594	0.071034	87.926041	29.430216	85.601982	3.686173	0.000000	0.659127	0.000000	0.000000	0.000000	0.285340	0.375429	-0.806699	0.000000	0.000000	4.000000	9.000000	1.000000
14603.837386	0.087769	0.611594	0.071034	87.895973	29.326559	85.948448	3.551723	0.000000	0.611571	0.000000	0.000000	0.000000	0.285340	0.375429	-0.806699	0.000000	0.000000	4.000000	9.000000	1.000000
14603.840719	0.088638	0.612811	0.068396	87.895973	29.326559	85.948448	3.551723	0.000000	0.611571	0.000000	0.000000	0.000000	0.260919	0.365103	-0.791492	0.000000	0.000000	4.000000	9.000000	1.000000
14603.844052	0.088638	0.612811	0.068396	87.895973	29.326559	85.948448	3.551723	0.000000	0.611571	0.000000	0.000000	0.000000	0.260919	0.365103	-0.791492	0.000000	0.000000	4.000000	9.000000	1.000000
14603.847386	0.088638	0.612811	0.068396	87.860641	29.114330	86.070900	3.419808	0.000000	0.568084	0.000000	0.000000	0.000000	0.260919	0.365103	-0.791492	0.000000	0.000000	4.000000	9.000000	1.000000
14603.850719	0.089437	0.614026	0.065862	87.860641	29.114330	86.070900	3.419808	0.000000	0.568084	0.000000	0.000000	0.000000	0.239621	0.364435	-0.760390	0.000000	0.000000	4.000000	9.000000	1.000000
14603.854052	0.089437	0.614026	0.065862	87.860641	29.114330	86.070900	3.419808	0.000000	0.568084	0.000000	0.000000	0.000000	0.239621	0.364435	-0.760390	0.000000	0.000000	4.000000	9.000000	1.000000
14603.857386	0.089437	0.614026	0.065862	87.818962	29.102863	86.058105	3.293076	0.000000	0.528147	0.000000	0.000000	0.000000	0.239621	0.364435	-0.760390	0.000000	0.000000	4.000000	9.000000	1.000000
14603.860719	0.090090	0.615219	0.063430	87.818962	29.102863	86.058105	3.293076	0.000000	0.528147	0.000000	0.000000	0.000000	0.195860	0.358094	-0.729582	0.000000	0.000000	4.000000	9.000000	1.000000
14603.864052	0.090090	0.615219	0.063430	87.818962	29.102863	86.058105	3.293076	0.000000	0.528147	0.000000	0.000000	0.000000	0.195860	0.358094	-0.729582	0.000000	0.000000	4.000000	9.000000	1.000000
14603.867386	0.090090	0.615219	0.063430	87.761658	29.722935	86.625420	3.171479	0.000000	0.495504	0.000000	0.000000	0.000000	0.195860	0.358094	-0.729582	0.000000	0.000000	4.000000	9.000000	1.000000
14603.870719	0.090635	0.616396	0.061158	87.761658	29.722935	86.625420	3.171479	0.000000	0.495504	0.000000	0.000000	0.000000	0.163459	0.353047	-0.681542	0.000000	0.000000	4.000000	9.000000	1.000000
14603.874052	0.090635	0.616396	0.061158	87.761658	29.722935	86.625420	3.171479	0.000000	0.495504	0.000000	0.000000	0.000000	0.163459	0.353047	-0.681542	0.000000	0.000000	4.000000	9.000000	1.000000
14603.877386	0.090635	0.616396	0.061158	87.676369	31.825481	88.756538	3.057889	0.000000	0.468261	0.000000	0.000000	0.000000	0.163459	0.353047	-0.681542	0.000000	0.000000	4.000000	9.000000	1.000000
14603.880719	0.091017	0.617575	0.059009	87.676369	31.825481	88.756538	3.057889	0.000000	0.468261	0.000000	0.000000	0.000000	0.114645	0.353665	-0.644503	0.000000	0.000000	4.000000	9.000000	1.000000
14603.884052	0.091017	0.617575	0.059009	87.676369	31.825481	88.756538	3.057889	0.000000	0.468261	0.000000	0.000000	0.000000	0.114645	0.353665	-0.644503	0.000000	0.000000	4.000000	9.000000	1.000000
14603.887386	0.091017	0.617575	0.059009	87.543854	35.455154	92.476730	2.950472	0.000000	0.449153	0.000000	0.000000	0.000000	0.114645	0.353665	-0.644503	0.000000	0.000000	4.000000	9.000000	1.000000
14603.890719	0.091296	0.618740	0.057023	87.543854	35.455154	92.476730	2.950472	0.000000	0.449153	0.000000	0.000000	0.000000	0.083726	0.349628	-0.595954	0.000000	0.000000	4.000000	9.000000	1.000000
14603.894052	0.091296	0.618740	0.057023	87.543854	35.455154	92.476730	2.950472	0.000000	0.449153	0.000000	0.000000	0.000000	0.083726	0.349628	-0.595954	0.000000	0.000000	4.000000	9.000000	1.000000
14603.897386	0.091296	0.618740	0.057023	87.354843	40.064396	97.236740	2.851146	0.000000	0.435199	0.000000	0.000000	0.000000	0.083726	0.349628	-0.595954	0.000000	0.000000	4.000000	9.000000	1.000000
14603.900719	0.091473	0.619923	0.055190	87.354843	40.064396	97.236740	2.851146	0.000000	0.435199	0.000000	0.000000	0.000000	0.052948	0.354650	-0.549825	0.000000	0.000000	4.000000	9.000000	1.000000
14603.904052	0.091473	0.619923	0.055190	87.354843	40.064396	97.236740	2.851146	0.000000	0.435199	0.000000	0.000000	0.000000	0.052948	0.354650	-0.549825	0.000000	0.000000	4.000000	9.000000	1.000000
14603.907386	0.091473	0.619923	0.055190	87.119614	44.790562	102.159279	2.759508	0.000000	0.426374	0.000000	0.000000	0.000000	0.052948	0.354650	-0.549825	0.000000	0.000000	4.000000	9.000000	1.000000
14603.910719	0.091574	0.621095	0.053516	87.119614	44.790562	102.159279	2.759508	0.000000	0.426374	0.000000	0.000000	0.000000	0.030431	0.351681	-0.502245	0.000000	0.000000	4.000000	9.000000	1.000000
14603.914052	0.091574	0.621095	0.053516	87.119614	44.790562	102.159279	2.759508	0.000000	0.426374	0.000000	0.000000	0.000000	0.030431	0.351681	-0.502245	0.000000	0.000000	4.000000	9.000000	1.000000
14603.917386	0.091574	0.621095	0.053516	86.856262	48.814812	106.399956	2.675801	0.000000	0.421302	0.000000	0.000000	0.000000	0.030431	0.351681	-0.502245	0.000000	0.000000	4.000000	9.000000	1.000000
14603.920719	0.091599	0.622239	0.051987	86.856262	48.814812	106.399956	2.675801	0.000000	0.421302	0.000000	0.000000	0.000000	0.007546	0.343129	-0.458852	0.000000	0.000000	4.000000	9.000000	1.000000
14603.924052	0.091599	0.622239	0.051987	86.856262	48.814812	106.399956	2.675801	0.000000	0.421302	0.000000	0.000000	0.000000	0.007546	0.343129	-0.458852	0.000000	0.000000	4.000000	9.000000	1.000000
14603.927386	0.091599	0.622239	0.051987	86.589523	51.849495	109.641975	2.599326	0.000000	0.420045	0.000000	0.000000	0.000000	0.007546	0.343129	-0.458852	0.000000	0.000000	4.000000	9.000000	1.000000
14603.930719	0.091549	0.623355	0.050602	86.589523	51.849495	109.641975	2.599326	0.000000	0.420045	0.000000	0.000000	0.000000	-0.014985	0.335031	-0.415327	0.000000	0.000000	4.000000	9.000000	1.000000
14603.934052	0.091549	0.623355	0.050602	86.589523	51.849495	109.641975	2.599326	0.000000	0.420045	0.000000	0.000000	0.000000	-0.014985	0.335031	-0.415327	0.000000	0.000000	4.000000	9.000000	1.000000
14603.937386	0.091549	0.623355	0.050602	86.342590	53.983063	111.962593	2.530104	0.000000	0.422542	0.000000	0.000000	0.000000	-0.014985	0.335031	-0.415327	0.000000	0.000000	4.000000	9.000000	1.000000
14603.940719	0.091472	0.624475	0.049345	86.342590	53.983063	111.962593	2.530104	0.000000	0.422542	0.000000	0.000000	0.000000	-0.023276	0.335857	-0.376994	0.000000	0.000000	4.000000	9.000000	1.000000
14603.944052	0.091472	0.624475	0.049345	86.342590	53.983063	111.962593	2.530104	0.000000	0.422542	0.000000	0.000000	0.000000	-0.023276	0.335857	-0.376994	0.000000	0.000000	4.000000	9.000000	1.000000
14603.947386	0.091472	0.624475	0.049345	86.118744	55.454567	113.594231	2.467272	0.000000	0.426421	0.000000	0.000000	0.000000	-0.023276	0.335857	-0.376994	0.000000	0.000000	4.000000	9.000000	1.000000
14603.950719	0.091339	0.625530	0.048201	86.118744	55.454567	113.594231	2.467272	0.000000	0.426421	0.000000	0.000000	0.000000	-0.039677	0.316397	-0.343187	0.000000	0.000000	4.000000	9.000000	1.000000
14603.954052	0.091339	0.625530	0.048201	86.118744	55.454567	113.594231	2.467272	0.000000	0.426421	0.000000	0.000000	0.000000	-0.039677	0.316397	-0.343187	0.000000	0.000000	4.000000	9.000000	1.000000
14603.957386	0.091339	0.625530	0.048201	85.912369	56.608536	114.896790	2.410074	0.000000	0.433034	0.000000	0.000000	0.000000	-0.039677	0.316397	-0.343187	0.000000	0.000000	4.000000	9.000000	1.000000
14603.960719	0.091188	0.626544	0.047092	85.912369	56.608536	114.896790	2.410074	0.000000	0.433034	0.000000	0.000000	0.000000	-0.045331	0.304234	-0.332893	0.000000	0.000000	4.000000	9.000000	1.000000
14603.964052	0.091188	0.626544	0.047092	85.912369	56.608536	114.896790	2.410074	0.000000	0.433034	0.000000	0.000000	0.000000	-0.045331	0.304234	-0.332893	0.000000	0.000000	4.000000	9.000000	1.000000
14603.967386	0.091188	0.626544	0.047092	85.730148	57.755390	116.182816	2.354592	0.000000	0.440589	0.000000	0.000000	0.000000	-0.045331	0.304234	-0.332893	0.000000	0.000000	4.000000	9.000000	1.000000
14603.970719	0.091018	0.627518	0.046017	85.730148	57.755390	116.182816	2.354592	0.000000	0.440589	0.000000	0.000000	0.000000	-0.050919	0.292181	-0.322526	0.000000	0.000000	4.000000	9.000000	1.000000
14603.974052	0.091018	0.627518	0.046017	85.730148	57.755390	116.182816	2.354592	0.000000	0.440589	0.000000	0.000000	0.000000	-0.050919	0.292181	-0.322526	0.000000	0.000000	4.000000	9.000000	1.000000
14603.977386	0.091018	0.627518	0.046017	85.619034	59.690170	118.242744	2.300838	0.000000	0.449076	0.000000	0.000000	0.000000	-0.050919	0.292181	-0.322526	0.000000	0.000000	4.000000	9.000000	1.000000
14603.980719	0.090846	0.628467	0.044925	85.619034	59.690170	118.242744	2.300838	0.000000	0.449076	0.000000	0.000000	0.000000	-0.051843	0.284783	-0.327452	0.000000	0.000000	4.000000	9.000000	1.000000
14603.984052	0.090846	0.628467	0.044925	85.619034	59.690170	118.242744	2.300838	0.000000	0.449076	0.000000	0.000000	0.000000	-0.051843	0.284783	-0.327452	0.000000	0.000000	4.000000	9.000000	1.000000
14603.987386	0.090846	0.628467	0.044925	85.574638	62.907894	121.581329	2.246263	0.000000	0.457716	0.000000	0.000000	0.000000	-0.051843	0.284783	-0.327452	0.000000	0.000000	4.000000	9.000000	1.000000
14603.990719	0.090691	0.629371	0.043799	85.574638	62.907894	121.581329	2.246263	0.000000	0.457716	0.000000	0.000000	0.000000	-0.046397	0.271238	-0.337903	0.000000	0.000000	4.000000	9.000000	1.000000
14603.994052	0.090691	0.629371	0.043799	85.574638	62.907894	121.581329	2.246263	0.000000	0.457716	0.000000	0.000000	0.000000	-0.046397	0.271238	-0.337903	0.000000	0.000000	4.000000	9.000000	1.000000
14603.997386	0.090691	0.629371	0.043799	85.526390	66.562439	125.359993	2.189945	0.000000	0.465449	0.000000	0.000000	0.000000	-0.046397	0.271238	-0.337903	0.000000	0.000000	4.000000	9.000000	1.000000
14604.000719	0.090564	0.630263	0.042690	85.526390	66.562439	125.359993	2.189945	0.000000	0.465449	0.000000	0.000000	0.000000	-0.038175	0.267677	-0.332741	0.000000	0.000000	4.000000	9.000000	1.000000
14604.004052	0.090564	0.630263	0.042690	85.526390	66.562439	125.359993	2.189945	0.000000	0.465449	0.000000	0.000000	0.000000	-0.038175	0.267677	-0.332741	0.000000	0.000000	4.000000	9.000000	1.000000
14604.007386	0.090564	0.630263	0.042690	85.447792	70.054497	128.975632	2.134489	0.000000	0.471812	0.000000	0.000000	0.000000	-0.038175	0.267677	-0.332741	0.000000	0.000000	4.000000	9.000000	1.000000
14604.010719	0.090509	0.631124	0.041575	85.447792	70.054497	128.975632	2.134489	0.000000	0.471812	0.000000	0.000000	0.000000	-0.016560	0.258080	-0.334374	0.000000	0.000000	4.000000	9.000000	1.000000
14604.014052	0.090509	0.631124	0.041575	85.447792	70.054497	128.975632	2.134489	0.000000	0.471812	0.000000	0.000000	0.000000	-0.016560	0.258080	-0.334374	0.000000	0.000000	4.000000	9.000000	1.000000
14604.017386	0.090509	0.631124	0.041575	85.339317	72.970039	132.007080	2.078760	0.000000	0.474572	0.000000	0.000000	0.000000	-0.016560	0.258080	-0.334374	0.000000	0.000000	4.000000	9.000000	1.000000
14604.020719	0.090486	0.631938	0.040511	85.339317	72.970039	132.007080	2.078760	0.000000	0.474572	0.000000	0.000000	0.000000	-0.006680	0.244205	-0.319259	0.000000	0.000000	4.000000	9.000000	1.000000
14604.024052	0.090486	0.631938	0.040511	85.339317	72.970039	132.007080	2.078760	0.000000	0.474572	0.000000	0.000000	0.000000	-0.006680	0.244205	-0.319259	0.000000	0.000000	4.000000	9.000000	1.000000
14604.027386	0.090486	0.631938	0.040511	85.237038	75.225006	134.348480	2.025550	0.000000	0.475685	0.000000	0.000000	0.000000	-0.006680	0.244205	-0.319259	0.000000	0.000000	4.000000	9.000000	1.000000
14604.030719	0.090512	0.632720	0.039446	85.237038	75.225006	134.348480	2.025550	0.000000	0.475685	0.000000	0.000000	0.000000	0.007680	0.234795	-0.319480	0.000000	0.000000	4.000000	9.000000	1.000000
14604.034052	0.090512	0.632720	0.039446	85.237038	75.225006	134.348480	2.025550	0.000000	0.475685	0.000000	0.000000	0.000000	0.007680	0.234795	-0.319480	0.000000	0.000000	4.000000	9.000000	1.000000
14604.037386	0.090512	0.632720	0.039446	85.165436	76.705467	135.873001	1.972303	0.000000	0.474405	0.000000	0.000000	0.000000	0.007680	0.234795	-0.319480	0.000000	0.000000	4.000000	9.000000	1.000000
14604.040719	0.090568	0.633437	0.038418	85.165436	76.705467	135.873001	1.972303	0.000000	0.474405	0.000000	0.000000	0.000000	0.016715	0.215071	-0.308460	0.000000	0.000000	4.000000	9.000000	1.000000
14604.044052	0.090568	0.633437	0.038418	85.165436	76.705467	135.873001	1.972303	0.000000	0.474405	0.000000	0.000000	0.000000	0.016715	0.215071	-0.308460	0.000000	0.000000	4.000000	9.000000	1.000000
14604.047386	0.090568	0.633437	0.038418	85.140862	77.509811	136.670197	1.920893	0.000000	0.471619	0.000000	0.000000	0.000000	0.016715	0.215071	-0.308460	0.000000	0.000000	4.000000	9.000000	1.000000
14604.050719	0.090675	0.634116	0.037413	85.140862	77.509811	136.670197	1.920893	0.000000	0.471619	0.000000	0.000000	0.000000	0.032261	0.203716	-0.301501	0.000000	0.000000	4.000000	9.000000	1.000000
14604.054052	0.090675	0.634116	0.037413	85.140862	77.509811	136.670197	1.920893	0.000000	0.471619	0.000000	0.000000	0.000000	0.032261	0.203716	-0.301501	0.000000	0.000000	4.000000	9.000000	1.000000
14604.057386	0.090675	0.634116	0.037413	85.143768	77.796288	136.921097	1.870643	0.000000	0.466243	0.000000	0.000000	0.000000	0.032261	0.203716	-0.301501	0.000000	0.000000	4.000000	9.000000	1.000000
14604.060719	0.090778	0.634724	0.036388	85.143768	77.796288	136.921097	1.870643	0.000000	0.466243	0.000000	0.000000	0.000000	0.030833	0.182293	-0.307429	0.000000	0.000000	4.000000	9.000000	1.000000
14604.064052	0.090778	0.634724	0.036388	85.143768	77.796288	136.921097	1.870643	0.000000	0.466243	0.000000	0.000000	0.000000	0.030833	0.182293	-0.307429	0.000000	0.000000	4.000000	9.000000	1.000000
14604.067386	0.090778	0.634724	0.036388	85.142601	77.932243	137.017303	1.819405	0.000000	0.461104	0.000000	0.000000	0.000000	0.030833	0.182293	-0.307429	0.000000	0.000000	4.000000	9.000000	1.000000
14604.070719	0.090953	0.635274	0.035368	85.142601	77.932243	137.017303	1.819405	0.000000	0.461104	0.000000	0.000000	0.000000	0.052537	0.164971	-0.305884	0.000000	0.000000	4.000000	9.000000	1.000000
14604.074052	0.090953	0.635274	0.035368	85.142601	77.932243	137.017303	1.819405	0.000000	0.461104	0.000000	0.000000	0.000000	0.052537	0.164971	-0.305884	0.000000	0.000000	4.000000	9.000000	1.000000
14604.077386	0.090953	0.635274	0.035368	85.139610	77.994781	137.035706	1.768424	0.000000	0.452347	0.000000	0.000000	0.000000	0.052537	0.164971	-0.305884	0.000000	0.000000	4.000000	9.000000	1.000000
14604.080719	0.091128	0.635746	0.034353	85.139610	77.994781	137.035706	1.768424	0.000000	0.452347	0.000000	0.000000	0.000000	0.052347	0.141592	-0.304622	0.000000	0.000000	4.000000	9.000000	1.000000
14604.084052	0.091128	0.635746	0.034353	85.139610	77.994781	137.035706	1.768424	0.000000	0.452347	0.000000	0.000000	0.000000	0.052347	0.141592	-0.304622	0.000000	0.000000	4.000000	9.000000	1.000000
14604.087386	0.091128	0.635746	0.034353	85.133286	78.062515	137.062469	1.717654	0.000000	0.443623	0.000000	0.000000	0.000000	0.052347	0.141592	-0.304622	0.000000	0.000000	4.000000	9.000000	1.000000
14604.090719	0.091344	0.636147	0.033310	85.133286	78.062515	137.062469	1.717654	0.000000	0.443623	0.000000	0.000000	0.000000	0.064823	0.120344	-0.313000	0.000000	0.000000	4.000000	9.000000	1.000000
14604.094052	0.091344	0.636147	0.033310	85.133286	78.062515	137.062469	1.717654	0.000000	0.443623	0.000000	0.000000	0.000000	0.064823	0.120344	-0.313000	0.000000	0.000000	4.000000	9.000000	1.000000
14604.097386	0.091344	0.636147	0.033310	85.133011	78.255943	137.208481	1.665487	0.000000	0.432819	0.000000	0.000000	0.000000	0.064823	0.120344	-0.313000	0.000000	0.000000	4.000000	9.000000	1.000000
14604.100719	0.091557	0.636498	0.032261	85.133011	78.255943	137.208481	1.665487	0.000000	0.432819	0.000000	0.000000	0.000000	0.064048	0.105270	-0.314546	0.000000	0.000000	4.000000	9.000000	1.000000
14604.104052	0.091557	0.636498	0.032261	85.133011	78.255943	137.208481	1.665487	0.000000	0.432819	0.000000	0.000000	0.000000	0.064048	0.105270	-0.314546	0.000000	0.000000	4.000000	9.000000	1.000000
14604.107386	0.091557	0.636498	0.032261	85.137878	78.480263	137.380219	1.613063	0.000000	0.422145	0.000000	0.000000	0.000000	0.064048	0.105270	-0.314546	0.000000	0.000000	4.000000	9.000000	1.000000
14604.110719	0.091833	0.636805	0.031171	85.137878	78.480263	137.380219	1.613063	0.000000	0.422145	0.000000	0.000000	0.000000	0.082804	0.092232	-0.327087	0.000000	0.000000	4.000000	9.000000	1.000000
14604.114052	0.091833	0.636805	0.031171	85.137878	78.480263	137.380219	1.613063	0.000000	0.422145	0.000000	0.000000	0.000000	0.082804	0.092232	-0.327087	0.000000	0.000000	4.000000	9.000000	1.000000
14604.117386	0.091833	0.636805	0.031171	85.140137	78.614998	137.457550	1.558548	0.000000	0.408344	0.000000	0.000000	0.000000	0.082804	0.092232	-0.327087	0.000000	0.000000	4.000000	9.000000	1.000000
14604.120719	0.092132	0.637083	0.030085	85.140137	78.614998	137.457550	1.558548	0.000000	0.408344	0.000000	0.000000	0.000000	0.089660	0.083368	-0.325725	0.000000	0.000000	4.000000	9.000000	1.000000
14604.124052	0.092132	0.637083	0.030085	85.140137	78.614998	137.457550	1.558548	0.000000	0.408344	0.000000	0.000000	0.000000	0.089660	0.083368	-0.325725	0.000000	0.000000	4.000000	9.000000	1.000000
14604.127386	0.092132	0.637083	0.030085	85.143196	78.766205	137.551834	1.504261	0.000000	0.393401	0.000000	0.000000	0.000000	0.089660	0.083368	-0.325725	0.000000	0.000000	4.000000	9.000000	1.000000
14604.130719	0.092432	0.637305	0.029018	85.143196	78.766205	137.551834	1.504261	0.000000	0.393401	0.000000	0.000000	0.000000	0.090102	0.066472	-0.320145	0.000000	0.000000	4.000000	9.000000	1.000000
14604.134052	0.092432	0.637305	0.029018	85.143196	78.766205	137.551834	1.504261	0.000000	0.393401	0.000000	0.000000	0.000000	0.090102	0.066472	-0.320145	0.000000	0.000000	4.000000	9.000000	1.000000
14604.137386	0.092432	0.637305	0.029018	85.145546	78.897118	137.620438	1.450903	0.000000	0.378384	0.000000	0.000000	0.000000	0.090102	0.066472	-0.320145	0.000000	0.000000	4.000000	9.000000	1.000000
14604.140719	0.092786	0.637511	0.027989	85.145546	78.897118	137.620438	1.450903	0.000000	0.378384	0.000000	0.000000	0.000000	0.105997	0.061952	-0.308775	0.000000	0.000000	4.000000	9.000000	1.000000
14604.144052	0.092786	0.637511	0.027989	85.145546	78.897118	137.620438	1.450903	0.000000	0.378384	0.000000	0.000000	0.000000	0.105997	0.061952	-0.308775	0.000000	0.000000	4.000000	9.000000	1.000000
14604.147386	0.092786	0.637511	0.027989	85.150787	79.055359	137.715103	1.399441	0.000000	0.360718	0.000000	0.000000	0.000000	0.105997	0.061952	-0.308775	0.000000	0.000000	4.000000	9.000000	1.000000
14604.150719	0.093148	0.637676	0.027016	85.150787	79.055359	137.715103	1.399441	0.000000	0.360718	0.000000	0.000000	0.000000	0.108621	0.049413	-0.291860	0.000000	0.000000	4.000000	9.000000	1.000000
14604.154052	0.093148	0.637676	0.027016	85.150787	79.055359	137.715103	1.399441	0.000000	0.360718	0.000000	0.000000	0.000000	0.108621	0.049413	-0.291860	0.000000	0.000000	4.000000	9.000000	1.000000
14604.157386	0.093148	0.637676	0.027016	85.153168	79.181053	137.783920	1.350797	0.000000	0.342614	0.000000	0.000000	0.000000	0.108621	0.049413	-0.291860	0.000000	0.000000	4.000000	9.000000	1.000000
14604.160719	0.093148	0.637676	0.027016	85.153168	79.181053	137.783920	1.350797	0.000000	0.342614	0.000000	0.000000	0.000000	0.108621	0.049413	-0.291860	0.000000	0.000000	4.000000	9.000000	1.000000
14604.164052	0.093483	0.637834	0.026160	85.153168	79.181053	137.783920	1.350797	0.000000	0.342614	0.000000	0.000000	0.000000	0.100542	0.047413	-0.256739	0.000000	0.000000	4.000000	9.000000	1.000000
14604.167386	0.093483	0.637834	0.026160	85.158386	79.334068	137.878860	1.350797	0.000000	0.342614	0.000000	0.000000	0.000000	0.100542	0.047413	-0.256739	0.000000	0.000000	4.000000	9.000000	1.000000
14604.170719	0.093827	0.637951	0.025361	85.158386	79.334068	137.878860	1.350797	0.000000	0.342614	0.000000	0.000000	0.000000	0.103369	0.035147	-0.239762	0.000000	0.000000	4.000000	9.000000	1.000000
14604.174052	0.093827	0.637951	0.025361	85.158386	79.334068	137.878860	1.350797	0.000000	0.342614	0.000000	0.000000	0.000000	0.103369	0.035147	-0.239762	0.000000	0.000000	4.000000	9.000000	1.000000
14604.177386	0.093827	0.637951	0.025361	85.161835	79.488853	137.982346	1.268047	0.000000	0.308629	0.000000	0.000000	0.000000	0.103369	0.035147	-0.239762	0.000000	0.000000	4.000000	9.000000	1.000000
14604.180719	0.093827	0.637951	0.025361	85.161835	79.488853	137.982346	1.268047	0.000000	0.308629	0.000000	0.000000	0.000000	0.103369	0.035147	-0.239762	0.000000	0.000000	4.000000	9.000000	1.000000
14604.184052	0.094129	0.638061	0.024594	85.161835	79.488853	137.982346	1.268047	0.000000	0.308629	0.000000	0.000000	0.000000	0.090572	0.032952	-0.230111	0.000000	0.000000	4.000000	9.000000	1.000000
14604.187386	0.094129	0.638061	0.024594	85.165962	79.669930	138.112015	1.268047	0.000000	0.308629	0.000000	0.000000	0.000000	0.090572	0.032952	-0.230111	0.000000	0.000000	4.000000	9.000000	1.000000
14604.190719	0.094435	0.638164	0.023850	85.165962	79.669930	138.112015	1.268047	0.000000	0.308629	0.000000	0.000000	0.000000	0.091563	0.030776	-0.223117	0.000000	0.000000	4.000000	9.000000	1.000000
14604.194052	0.094435	0.638164	0.023850	85.165962	79.669930	138.112015	1.268047	0.000000	0.308629	0.000000	0.000000	0.000000	0.091563	0.030776	-0.223117	0.000000	0.000000	4.000000	9.000000	1.000000
14604.197386	0.094435	0.638164	0.023850	85.168274	79.787811	138.181183	1.192509	0.000000	0.278273	0.000000	0.000000	0.000000	0.091563	0.030776	-0.223117	0.000000	0.000000	4.000000	9.000000	1.000000
14604.200719	0.094435	0.638164	0.023850	85.168274	79.787811	138.181183	1.192509	0.000000	0.278273	0.000000	0.000000	0.000000	0.091563	0.030776	-0.223117	0.000000	0.000000	4.000000	9.000000	1.000000
14604.204052	0.094716	0.638265	0.023111	85.168274	79.787811	138.181183	1.192509	0.000000	0.278273	0.000000	0.000000	0.000000	0.084328	0.030508	-0.221887	0.000000	0.000000	4.000000	9.000000	1.000000
14604.207386	0.094716	0.638265	0.023111	85.171722	79.942978	138.285049	1.192509	0.000000	0.278273	0.000000	0.000000	0.000000	0.084328	0.030508	-0.221887	0.000000	0.000000	4.000000	9.000000	1.000000
14604.210719	0.095016	0.638393	0.022356	85.171722	79.942978	138.285049	1.192509	0.000000	0.278273	0.000000	0.000000	0.000000	0.090208	0.038253	-0.226263	0.000000	0.000000	4.000000	9.000000	1.000000
14604.214052	0.095016	0.638393	0.022356	85.171722	79.942978	138.285049	1.192509	0.000000	0.278273	0.000000	0.000000	0.000000	0.090208	0.038253	-0.226263	0.000000	0.000000	4.000000	9.000000	1.000000
14604.217386	0.095016	0.638393	0.022356	85.172813	80.029251	138.319733	1.117818	0.000000	0.249183	0.000000	0.000000	0.000000	0.090208	0.038253	-0.226263	0.000000	0.000000	4.000000	9.000000	1.000000
14604.220719	0.095016	0.638393	0.022356	85.172813	80.029251	138.319733	1.117818	0.000000	0.249183	0.000000	0.000000	0.000000	0.090208	0.038253	-0.226263	0.000000	0.000000	4.000000	9.000000	1.000000
14604.224052	0.095314	0.638546	0.021592	85.172813	80.029251	138.319733	1.117818	0.000000	0.249183	0.000000	0.000000	0.000000	0.089226	0.045982	-0.229297	0.000000	0.000000	4.000000	9.000000	1.000000
14604.227386	0.095314	0.638546	0.021592	85.172775	80.075424	138.319702	1.117818	0.000000	0.249183	0.000000	0.000000	0.000000	0.089226	0.045982	-0.229297	0.000000	0.000000	4.000000	9.000000	1.000000
14604.230719	0.095567	0.638719	0.020850	85.172775	80.075424	138.319702	1.117818	0.000000	0.249183	0.000000	0.000000	0.000000	0.076049	0.051810	-0.222492	0.000000	0.000000	4.000000	9.000000	1.000000
14604.234052	0.095567	0.638719	0.020850	85.172775	80.075424	138.319702	1.117818	0.000000	0.249183	0.000000	0.000000	0.000000	0.076049	0.051810	-0.222492	0.000000	0.000000	4.000000	9.000000	1.000000
14604.237386	0.095567	0.638719	0.020850	85.172775	80.118912	138.319687	1.042519	0.000000	0.221638	0.000000	0.000000	0.000000	0.076049	0.051810	-0.222492	0.000000	0.000000	4.000000	9.000000	1.000000
14604.240719	0.095567	0.638719	0.020850	85.172775	80.118912	138.319687	1.042519	0.000000	0.221638	0.000000	0.000000	0.000000	0.076049	0.051810	-0.222492	0.000000	0.000000	4.000000	9.000000	1.000000
14604.244052	0.095774	0.638890	0.020117	85.172775	80.118912	138.319687	1.042519	0.000000	0.221638	0.000000	0.000000	0.000000	0.062095	0.051497	-0.219870	0.000000	0.000000	4.000000	9.000000	1.000000
14604.247386	0.095774	0.638890	0.020117	85.171684	80.122528	138.285080	1.042519	0.000000	0.221638	0.000000	0.000000	0.000000	0.062095	0.051497	-0.219870	0.000000	0.000000	4.000000	9.000000	1.000000
14604.250719	0.096000	0.639084	0.019484	85.171684	80.122528	138.285080	1.042519	0.000000	0.221638	0.000000	0.000000	0.000000	0.067780	0.058006	-0.190182	0.000000	0.000000	4.000000	9.000000	1.000000
14604.254052	0.096000	0.639084	0.019484	85.171684	80.122528	138.285080	1.042519	0.000000	0.221638	0.000000	0.000000	0.000000	0.067780	0.058006	-0.190182	0.000000	0.000000	4.000000	9.000000	1.000000
14604.257386	0.096000	0.639084	0.019484	85.169403	80.088875	138.215836	0.974177	0.000000	0.199992	0.000000	0.000000	0.000000	0.067780	0.058006	-0.190182	0.000000	0.000000	4.000000	9.000000	1.000000
14604.260719	0.096000	0.639084	0.019484	85.169403	80.088875	138.215836	0.974177	0.000000	0.199992	0.000000	0.000000	0.000000	0.067780	0.058006	-0.190182	0.000000	0.000000	4.000000	9.000000	1.000000
14604.264052	0.096164	0.639244	0.018897	85.169403	80.088875	138.215836	0.974177	0.000000	0.199992	0.000000	0.000000	0.000000	0.049204	0.047973	-0.176108	0.000000	0.000000	4.000000	9.000000	1.000000
14604.267386	0.096164	0.639244	0.018897	85.169006	80.107681	138.207230	0.974177	0.000000	0.199992	0.000000	0.000000	0.000000	0.049204	0.047973	-0.176108	0.000000	0.000000	4.000000	9.000000	1.000000
14604.270719	0.096297	0.639385	0.018390	85.169006	80.107681	138.207230	0.974177	0.000000	0.199992	0.000000	0.000000	0.000000	0.039787	0.042368	-0.152041	0.000000	0.000000	4.000000	9.000000	1.000000
14604.274052	0.096297	0.639385	0.018390	85.169006	80.107681	138.207230	0.974177	0.000000	0.199992	0.000000	0.000000	0.000000	0.039787	0.042368	-0.152041	0.000000	0.000000	4.000000	9.000000	1.000000
14604.277386	0.096297	0.639385	0.018390	85.169731	80.158318	138.233276	0.919486	0.000000	0.185160	0.000000	0.000000	0.000000	0.039787	0.042368	-0.152041	0.000000	0.000000	4.000000	9.000000	1.000000
14604.280719	0.096297	0.639385	0.018390	85.169731	80.158318	138.233276	0.919486	0.000000	0.185160	0.000000	0.000000	0.000000	0.039787	0.042368	-0.152041	0.000000	0.000000	4.000000	9.000000	1.000000
14604.284052	0.096386	0.639499	0.017902	85.169731	80.158318	138.233276	0.919486	0.000000	0.185160	0.000000	0.000000	0.000000	0.026705	0.034247	-0.146413	0.000000	0.000000	4.000000	9.000000	1.000000
14604.287386	0.096386	0.639499	0.017902	85.170868	80.279358	138.336807	0.919486	0.000000	0.185160	0.000000	0.000000	0.000000	0.026705	0.034247	-0.146413	0.000000	0.000000	4.000000	9.000000	1.000000
14604.290719	0.096386	0.639499	0.017902	85.170868	80.279358	138.336807	0.919486	0.000000	0.185160	0.000000	0.000000	0.000000	0.026705	0.034247	-0.146413	0.000000	0.000000	4.000000	9.000000	1.000000
14604.294052	0.096386	0.639499	0.017902	85.170868	80.279358	138.336807	0.919486	0.000000	0.185160	0.000000	0.000000	0.000000	0.026705	0.034247	-0.146413	0.000000	0.000000	4.000000	9.000000	1.000000
14604.297386	0.096567	0.639553	0.016946	85.172897	80.564537	138.604416	0.895084	0.000000	0.180709	0.000000	0.000000	0.000000	0.054338	0.016154	-0.286681	0.000000	0.000000	4.000000	9.000000	1.000000
14604.300719	0.096567	0.639553	0.016946	85.172897	80.564537	138.604416	0.895084	0.000000	0.180709	0.000000	0.000000	0.000000	0.000001	0.000007	-0.000000	0.000000	0.000000	4.000000	9.000000	1.000000
14604.304052	0.096567	0.639553	0.016946	85.172897	80.564537	138.604416	0.895084	0.000000	0.180709	0.000000	0.000000	0.000000	0.000001	0.000007	-0.000000	0.000000	0.000000	4.000000	9.000000	1.000000
14604.307386	0.096567	0.639553	0.016946	85.159286	81.057831	139.089844	0.847304	0.000000	0.171653	0.000000	0.000000	0.000000	0.000001	0.000007	-0.000000	0.000000	0.000000	4.000000	9.000000	1.000000
14604.310719	0.096567	0.639553	0.016946	85.159286	81.057831	139.089844	0.847304	0.000000	0.171653	0.000000	0.000000	0.000000	0.000001	0.000007	-0.000000	0.000000	0.000000	4.000000	9.000000	1.000000
14604.314052	0.096689	0.639511	0.016398	85.159286	81.057831	139.089844	0.847304	0.000000	0.171653	0.000000	0.000000	0.000000	0.036764	-0.012700	-0.164418	0.000000	0.000000	4.000000	9.000000	1.000000
14604.317386	0.096689	0.639511	0.016398	85.125565	81.596054	139.630554	0.847304	0.000000	0.171653	0.000000	0.000000	0.000000	0.036764	-0.012700	-0.164418	0.000000	0.000000	4.000000	9.000000	1.000000
14604.320719	0.096835	0.639398	0.015737	85.125565	81.596054	139.630554	0.847304	0.000000	0.171653	0.000000	0.000000	0.000000	0.043711	-0.033842	-0.198315	0.000000	0.000000	4.000000	9.000000	1.000000
14604.324052	0.096835	0.639398	0.015737	85.125565	81.596054	139.630554	0.847304	0.000000	0.171653	0.000000	0.000000	0.000000	0.043711	-0.033842	-0.198315	0.000000	0.000000	4.000000	9.000000	1.000000
14604.327386	0.096835	0.639398	0.015737	85.089447	82.325417	140.365768	0.786848	0.000000	0.158240	0.000000	0.000000	0.000000	0.043711	-0.033842	-0.198315	0.000000	0.000000	4.000000	9.000000	1.000000
14604.330719	0.096835	0.639398	0.015737	85.089447	82.325417	140.365768	0.786848	0.000000	0.158240	0.000000	0.000000	0.000000	0.043711	-0.033842	-0.198315	0.000000	0.000000	4.000000	9.000000	1.000000
14604.334052	0.096979	0.639241	0.014958	85.089447	82.325417	140.365768	0.786848	0.000000	0.158240	0.000000	0.000000	0.000000	0.043213	-0.047051	-0.233809	0.000000	0.000000	4.000000	9.000000	1.000000
14604.337386	0.096979	0.639241	0.014958	85.071884	83.101807	141.130753	0.786848	0.000000	0.158240	0.000000	0.000000	0.000000	0.043213	-0.047051	-0.233809	0.000000	0.000000	4.000000	9.000000	1.000000
14604.340719	0.097143	0.638993	0.014051	85.071884	83.101807	141.130753	0.786848	0.000000	0.158240	0.000000	0.000000	0.000000	0.049052	-0.074364	-0.272037	0.000000	0.000000	4.000000	9.000000	1.000000
14604.344052	0.097143	0.638993	0.014051	85.071884	83.101807	141.130753	0.786848	0.000000	0.158240	0.000000	0.000000	0.000000	0.049052	-0.074364	-0.272037	0.000000	0.000000	4.000000	9.000000	1.000000
14604.347386	0.097143	0.638993	0.014051	85.077141	83.951614	141.954788	0.702540	0.000000	0.142863	0.000000	0.000000	0.000000	0.049052	-0.074364	-0.272037	0.000000	0.000000	4.000000	9.000000	1.000000
14604.350719	0.097304	0.638701	0.013025	85.077141	83.951614	141.954788	0.702540	0.000000	0.142863	0.000000	0.000000	0.000000	0.048289	-0.087666	-0.307672	0.000000	0.000000	4.000000	9.000000	1.000000
14604.354052	0.097304	0.638701	0.013025	85.077141	83.951614	141.954788	0.702540	0.000000	0.142863	0.000000	0.000000	0.000000	0.048289	-0.087666	-0.307672	0.000000	0.000000	4.000000	9.000000	1.000000
14604.357386	0.097304	0.638701	0.013025	85.100388	84.867340	142.827515	0.651262	0.000000	0.134814	0.000000	0.000000	0.000000	0.048289	-0.087666	-0.307672	0.000000	0.000000	4.000000	9.000000	1.000000
14604.360719	0.097472	0.638352	0.011928	85.100388	84.867340	142.827515	0.651262	0.000000	0.134814	0.000000	0.000000	0.000000	0.050354	-0.104474	-0.329108	0.000000	0.000000	4.000000	9.000000	1.000000
14604.364052	0.097472	0.638352	0.011928	85.100388	84.867340	142.827515	0.651262	0.000000	0.134814	0.000000	0.000000	0.000000	0.050354	-0.104474	-0.329108	0.000000	0.000000	4.000000	9.000000	1.000000
14604.367386	0.097472	0.638352	0.011928	85.124283	85.869904	143.779129	0.596410	0.000000	0.126422	0.000000	0.000000	0.000000	0.050354	-0.104474	-0.329108	0.000000	0.000000	4.000000	9.000000	1.000000
14604.370719	0.097705	0.637931	0.010822	85.124283	85.869904	143.779129	0.596410	0.000000	0.126422	0.000000	0.000000	0.000000	0.070107	-0.126427	-0.331986	0.000000	0.000000	4.000000	9.000000	1.000000
14604.374052	0.097705	0.637931	0.010822	85.124283	85.869904	143.779129	0.596410	0.000000	0.126422	0.000000	0.000000	0.000000	0.070107	-0.126427	-0.331986	0.000000	0.000000	4.000000	9.000000	1.000000
14604.377386	0.097705	0.637931	0.010822	85.149132	86.993843	144.847076	0.541079	0.000000	0.114738	0.000000	0.000000	0.000000	0.070107	-0.126427	-0.331986	0.000000	0.000000	4.000000	9.000000	1.000000
14604.380719	0.097980	0.637463	0.009700	85.149132	86.993843	144.847076	0.541079	0.000000	0.114738	0.000000	0.000000	0.000000	0.082448	-0.140447	-0.336457	0.000000	0.000000	4.000000	9.000000	1.000000
14604.384052	0.097980	0.637463	0.009700	85.149132	86.993843	144.847076	0.541079	0.000000	0.114738	0.000000	0.000000	0.000000	0.082448	-0.140447	-0.336457	0.000000	0.000000	4.000000	9.000000	1.000000
14604.387386	0.097980	0.637463	0.009700	85.173958	88.200584	145.998032	0.485003	0.000000	0.100996	0.000000	0.000000	0.000000	0.082448	-0.140447	-0.336457	0.000000	0.000000	4.000000	9.000000	1.000000
14604.390719	0.098267	0.636931	0.008644	85.173958	88.200584	145.998032	0.485003	0.000000	0.100996	0.000000	0.000000	0.000000	0.085931	-0.159492	-0.316780	0.000000	0.000000	4.000000	9.000000	1.000000
14604.394052	0.098267	0.636931	0.008644	85.173958	88.200584	145.998032	0.485003	0.000000	0.100996	0.000000	0.000000	0.000000	0.085931	-0.159492	-0.316780	0.000000	0.000000	4.000000	9.000000	1.000000
14604.397386	0.098267	0.636931	0.008644	85.199760	89.484909	147.228302	0.432207	0.000000	0.086674	0.000000	0.000000	0.000000	0.085931	-0.159492	-0.316780	0.000000	0.000000	4.000000	9.000000	1.000000
14604.400719	0.098540	0.636316	0.007644	85.199760	89.484909	147.228302	0.432207	0.000000	0.086674	0.000000	0.000000	0.000000	0.081944	-0.184486	-0.300020	0.000000	0.000000	4.000000	9.000000	1.000000
14604.404052	0.098540	0.636316	0.007644	85.199760	89.484909	147.228302	0.432207	0.000000	0.086674	0.000000	0.000000	0.000000	0.081944	-0.184486	-0.300020	0.000000	0.000000	4.000000	9.000000	1.000000
14604.407386	0.098540	0.636316	0.007644	85.229065	90.886475	148.573349	0.382203	0.000000	0.073017	0.000000	0.000000	0.000000	0.081944	-0.184486	-0.300020	0.000000	0.000000	4.000000	9.000000	1.000000
14604.410719	0.098828	0.635659	0.006723	85.229065	90.886475	148.573349	0.382203	0.000000	0.073017	0.000000	0.000000	0.000000	0.086458	-0.197135	-0.276188	0.000000	0.000000	4.000000	9.000000	1.000000
14604.414052	0.098828	0.635659	0.006723	85.229065	90.886475	148.573349	0.382203	0.000000	0.073017	0.000000	0.000000	0.000000	0.086458	-0.197135	-0.276188	0.000000	0.000000	4.000000	9.000000	1.000000
14604.417386	0.098828	0.635659	0.006723	85.256081	92.340988	149.971497	0.336172	0.000000	0.058607	0.000000	0.000000	0.000000	0.086458	-0.197135	-0.276188	0.000000	0.000000	4.000000	9.000000	1.000000
14604.420719	0.099127	0.634894	0.005863	85.256081	92.340988	149.971497	0.336172	0.000000	0.058607	0.000000	0.000000	0.000000	0.089810	-0.229626	-0.258124	0.000000	0.000000	4.000000	9.000000	1.000000
14604.424052	0.099127	0.634894	0.005863	85.256081	92.340988	149.971497	0.336172	0.000000	0.058607	0.000000	0.000000	0.000000	0.089810	-0.229626	-0.258124	0.000000	0.000000	4.000000	9.000000	1.000000
14604.427386	0.099127	0.634894	0.005863	85.282166	93.958153	151.535522	0.293151	0.000000	0.043639	0.000000	0.000000	0.000000	0.089810	-0.229626	-0.258124	0.000000	0.000000	4.000000	9.000000	1.000000
14604.430719	0.099410	0.634098	0.005039	85.282166	93.958153	151.535522	0.293151	0.000000	0.043639	0.000000	0.000000	0.000000	0.084776	-0.238707	-0.247301	0.000000	0.000000	4.000000	9.000000	1.000000
14604.434052	0.099410	0.634098	0.005039	85.282166	93.958153	151.535522	0.293151	0.000000	0.043639	0.000000	0.000000	0.000000	0.084776	-0.238707	-0.247301	0.000000	0.000000	4.000000	9.000000	1.000000
14604.437386	0.099410	0.634098	0.005039	85.304970	95.629311	153.153656	0.251935	0.000000	0.029510	0.000000	0.000000	0.000000	0.084776	-0.238707	-0.247301	0.000000	0.000000	4.000000	9.000000	1.000000
14604.440719	0.099691	0.633232	0.004217	85.304970	95.629311	153.153656	0.251935	0.000000	0.029510	0.000000	0.000000	0.000000	0.084499	-0.259835	-0.246559	0.000000	0.000000	4.000000	9.000000	1.000000
14604.444052	0.099691	0.633232	0.004217	85.304970	95.629311	153.153656	0.251935	0.000000	0.029510	0.000000	0.000000	0.000000	0.084499	-0.259835	-0.246559	0.000000	0.000000	4.000000	9.000000	1.000000
14604.447386	0.099691	0.633232	0.004217	85.328232	97.392807	154.858948	0.210841	0.000000	0.015427	0.000000	0.000000	0.000000	0.084499	-0.259835	-0.246559	0.000000	0.000000	4.000000	9.000000	1.000000
14604.450719	0.099985	0.632353	0.003350	85.328232	97.392807	154.858948	0.210841	0.000000	0.015427	0.000000	0.000000	0.000000	0.087994	-0.263746	-0.260112	0.000000	0.000000	4.000000	9.000000	1.000000
14604.454052	0.099985	0.632353	0.003350	85.328232	97.392807	154.858948	0.210841	0.000000	0.015427	0.000000	0.000000	0.000000	0.087994	-0.263746	-0.260112	0.000000	0.000000	4.000000	9.000000	1.000000
14604.457386	0.099985	0.632353	0.003350	85.347733	99.246109	156.656876	0.167489	0.000000	0.000761	0.000000	0.000000	0.000000	0.087994	-0.263746	-0.260112	0.000000	0.000000	4.000000	9.000000	1.000000
14604.460719	0.100241	0.631466	0.002423	85.347733	99.246109	156.656876	0.167489	0.000000	0.000761	0.000000	0.000000	0.000000	0.076755	-0.265938	-0.277991	0.000000	0.000000	4.000000	9.000000	1.000000
14604.464052	0.100241	0.631466	0.002423	85.347733	99.246109	156.656876	0.167489	0.000000	0.000761	0.000000	0.000000	0.000000	0.076755	-0.265938	-0.277991	0.000000	0.000000	4.000000	9.000000	1.000000
14604.467386	0.100241	0.631466	0.002423	85.362656	101.075905	158.439621	0.121158	0.000000	-0.012032	0.000000	0.000000	0.000000	0.076755	-0.265938	-0.277991	0.000000	0.000000	4.000000	9.000000	1.000000
14604.470719	0.100394	0.630573	0.001451	85.362656	101.075905	158.439621	0.121158	0.000000	-0.012032	0.000000	0.000000	0.000000	0.045897	-0.268109	-0.291604	0.000000	0.000000	4.000000	9.000000	1.000000
14604.474052	0.100394	0.630573	0.001451	85.362656	101.075905	158.439621	0.121158	0.000000	-0.012032	0.000000	0.000000	0.000000	0.045897	-0.268109	-0.291604	0.000000	0.000000	4.000000	9.000000	1.000000
14604.477386	0.100394	0.630573	0.001451	85.367554	102.871109	160.202850	0.072557	0.000000	-0.019681	0.000000	0.000000	0.000000	0.045897	-0.268109	-0.291604	0.000000	0.000000	4.000000	9.000000	1.000000
14604.480719	0.100466	0.629672	0.000429	85.367554	102.871109	160.202850	0.072557	0.000000	-0.019681	0.000000	0.000000	0.000000	0.021668	-0.270259	-0.306659	0.000000	0.000000	4.000000	9.000000	1.000000
14604.484052	0.100466	0.629672	0.000429	85.367554	102.871109	160.202850	0.072557	0.000000	-0.019681	0.000000	0.000000	0.000000	0.021668	-0.270259	-0.306659	0.000000	0.000000	4.000000	9.000000	1.000000
14604.487386	0.100466	0.629672	0.000429	85.368065	104.211868	161.521561	0.021447	0.000000	-0.023292	0.000000	0.000000	0.000000	0.021668	-0.270259	-0.306659	0.000000	0.000000	4.000000	9.000000	1.000000
14604.490719	0.100488	0.628778	-0.000610	85.368065	104.211868	161.521561	0.021447	0.000000	-0.023292	0.000000	0.000000	0.000000	0.006560	-0.268102	-0.311655	0.000000	0.000000	4.000000	9.000000	1.000000
14604.494052	0.100488	0.628778	-0.000610	85.368065	104.211868	161.521561	0.021447	0.000000	-0.023292	0.000000	0.000000	0.000000	0.006560	-0.268102	-0.311655	0.000000	0.000000	4.000000	9.000000	1.000000
14604.497386	0.100488	0.628778	-0.000610	85.378479	104.025612	161.320663	-0.030495	0.000000	-0.024386	0.000000	0.000000	0.000000	0.006560	-0.268102	-0.311655	0.000000	0.000000	4.000000	9.000000	1.000000
14604.500719	0.100503	0.627915	-0.001569	85.378479	104.025612	161.320663	-0.030495	0.000000	-0.024386	0.000000	0.000000	0.000000	0.004681	-0.258936	-0.287866	0.000000	0.000000	4.000000	9.000000	1.000000
14604.504052	0.100503	0.627915	-0.001569	85.378479	104.025612	161.320663	-0.030495	0.000000	-0.024386	0.000000	0.000000	0.000000	0.004681	-0.258936	-0.287866	0.000000	0.000000	4.000000	9.000000	1.000000
14604.507386	0.100503	0.627915	-0.001569	85.398102	102.118103	159.406235	-0.078473	0.000000	-0.025166	0.000000	0.000000	0.000000	0.004681	-0.258936	-0.287866	0.000000	0.000000	4.000000	9.000000	1.000000
14604.510719	0.100510	0.627062	-0.002464	85.398102	102.118103	159.406235	-0.078473	0.000000	-0.025166	0.000000	0.000000	0.000000	0.001921	-0.255776	-0.268405	0.000000	0.000000	4.000000	9.000000	1.000000
14604.514052	0.100510	0.627062	-0.002464	85.398102	102.118103	159.406235	-0.078473	0.000000	-0.025166	0.000000	0.000000	0.000000	0.001921	-0.255776	-0.268405	0.000000	0.000000	4.000000	9.000000	1.000000
14604.517386	0.100510	0.627062	-0.002464	85.413406	99.138260	156.427979	-0.123207	0.000000	-0.025486	0.000000	0.000000	0.000000	0.001921	-0.255776	-0.268405	0.000000	0.000000	4.000000	9.000000	1.000000
14604.520719	0.100491	0.626215	-0.003265	85.413406	99.138260	156.427979	-0.123207	0.000000	-0.025486	0.000000	0.000000	0.000000	-0.005655	-0.254334	-0.240334	0.000000	0.000000	4.000000	9.000000	1.000000
14604.524052	0.100491	0.626215	-0.003265	85.413406	99.138260	156.427979	-0.123207	0.000000	-0.025486	0.000000	0.000000	0.000000	-0.005655	-0.254334	-0.240334	0.000000	0.000000	4.000000	9.000000	1.000000
14604.527386	0.100491	0.626215	-0.003265	85.415031	95.854385	153.149338	-0.163263	0.000000	-0.024543	0.000000	0.000000	0.000000	-0.005655	-0.254334	-0.240334	0.000000	0.000000	4.000000	9.000000	1.000000
14604.530719	0.100444	0.625352	-0.003987	85.415031	95.854385	153.149338	-0.163263	0.000000	-0.024543	0.000000	0.000000	0.000000	-0.014113	-0.258826	-0.216667	0.000000	0.000000	4.000000	9.000000	1.000000
14604.534052	0.100444	0.625352	-0.003987	85.415031	95.854385	153.149338	-0.163263	0.000000	-0.024543	0.000000	0.000000	0.000000	-0.014113	-0.258826	-0.216667	0.000000	0.000000	4.000000	9.000000	1.000000
14604.537386	0.100444	0.625352	-0.003987	85.401855	92.618568	149.926407	-0.199374	0.000000	-0.022191	0.000000	0.000000	0.000000	-0.014113	-0.258826	-0.216667	0.000000	0.000000	4.000000	9.000000	1.000000
14604.540719	0.100383	0.624505	-0.004668	85.401855	92.618568	149.926407	-0.199374	0.000000	-0.022191	0.000000	0.000000	0.000000	-0.018221	-0.254052	-0.204246	0.000000	0.000000	4.000000	9.000000	1.000000
14604.544052	0.100383	0.624505	-0.004668	85.401855	92.618568	149.926407	-0.199374	0.000000	-0.022191	0.000000	0.000000	0.000000	-0.018221	-0.254052	-0.204246	0.000000	0.000000	4.000000	9.000000	1.000000
14604.547386	0.100383	0.624505	-0.004668	85.378441	89.720413	147.042786	-0.233415	0.000000	-0.019154	0.000000	0.000000	0.000000	-0.018221	-0.254052	-0.204246	0.000000	0.000000	4.000000	9.000000	1.000000
14604.550719	0.100268	0.623649	-0.005289	85.378441	89.720413	147.042786	-0.233415	0.000000	-0.019154	0.000000	0.000000	0.000000	-0.034566	-0.256890	-0.186266	0.000000	0.000000	4.000000	9.000000	1.000000
14604.554052	0.100268	0.623649	-0.005289	85.378441	89.720413	147.042786	-0.233415	0.000000	-0.019154	0.000000	0.000000	0.000000	-0.034566	-0.256890	-0.186266	0.000000	0.000000	4.000000	9.000000	1.000000
14604.557386	0.100268	0.623649	-0.005289	85.352402	87.384003	144.724579	-0.264460	0.000000	-0.013393	0.000000	0.000000	0.000000	-0.034566	-0.256890	-0.186266	0.000000	0.000000	4.000000	9.000000	1.000000
14604.560719	0.100125	0.622799	-0.005931	85.352402	87.384003	144.724579	-0.264460	0.000000	-0.013393	0.000000	0.000000	0.000000	-0.042722	-0.254797	-0.192556	0.000000	0.000000	4.000000	9.000000	1.000000
14604.564052	0.100125	0.622799	-0.005931	85.352402	87.384003	144.724579	-0.264460	0.000000	-0.013393	0.000000	0.000000	0.000000	-0.042722	-0.254797	-0.192556	0.000000	0.000000	4.000000	9.000000	1.000000
14604.567386	0.100125	0.622799	-0.005931	85.330284	85.657204	143.013992	-0.296552	0.000000	-0.006273	0.000000	0.000000	0.000000	-0.042722	-0.254797	-0.192556	0.000000	0.000000	4.000000	9.000000	1.000000
14604.570719	0.099983	0.621952	-0.006575	85.330284	85.657204	143.013992	-0.296552	0.000000	-0.006273	0.000000	0.000000	0.000000	-0.042853	-0.254339	-0.193140	0.000000	0.000000	4.000000	9.000000	1.000000
14604.574052	0.099983	0.621952	-0.006575	85.330284	85.657204	143.013992	-0.296552	0.000000	-0.006273	0.000000	0.000000	0.000000	-0.042853	-0.254339	-0.193140	0.000000	0.000000	4.000000	9.000000	1.000000
14604.577386	0.099983	0.621952	-0.006575	85.318642	84.630791	142.004166	-0.328742	0.000000	0.000869	0.000000	0.000000	0.000000	-0.042853	-0.254339	-0.193140	0.000000	0.000000	4.000000	9.000000	1.000000
14604.580719	0.099788	0.621091	-0.007250	85.318642	84.630791	142.004166	-0.328742	0.000000	0.000869	0.000000	0.000000	0.000000	-0.058381	-0.258081	-0.202526	0.000000	0.000000	4.000000	9.000000	1.000000
14604.584052	0.099788	0.621091	-0.007250	85.318642	84.630791	142.004166	-0.328742	0.000000	0.000869	0.000000	0.000000	0.000000	-0.058381	-0.258081	-0.202526	0.000000	0.000000	4.000000	9.000000	1.000000
14604.587386	0.099788	0.621091	-0.007250	85.319351	84.233994	141.627289	-0.362497	0.000000	0.010599	0.000000	0.000000	0.000000	-0.058381	-0.258081	-0.202526	0.000000	0.000000	4.000000	9.000000	1.000000
14604.590719	0.099600	0.620272	-0.007897	85.319351	84.233994	141.627289	-0.362497	0.000000	0.010599	0.000000	0.000000	0.000000	-0.056472	-0.245836	-0.194094	0.000000	0.000000	4.000000	9.000000	1.000000
14604.594052	0.099600	0.620272	-0.007897	85.319351	84.233994	141.627289	-0.362497	0.000000	0.010599	0.000000	0.000000	0.000000	-0.056472	-0.245836	-0.194094	0.000000	0.000000	4.000000	9.000000	1.000000
14604.597386	0.099600	0.620272	-0.007897	85.330658	84.347496	141.761459	-0.394846	0.000000	0.020011	0.000000	0.000000	0.000000	-0.056472	-0.245836	-0.194094	0.000000	0.000000	4.000000	9.000000	1.000000
14604.600719	0.099374	0.619448	-0.008513	85.330658	84.347496	141.761459	-0.394846	0.000000	0.020011	0.000000	0.000000	0.000000	-0.067754	-0.247067	-0.184691	0.000000	0.000000	4.000000	9.000000	1.000000
14604.604052	0.099374	0.619448	-0.008513	85.330658	84.347496	141.761459	-0.394846	0.000000	0.020011	0.000000	0.000000	0.000000	-0.067754	-0.247067	-0.184691	0.000000	0.000000	4.000000	9.000000	1.000000
14604.607386	0.099374	0.619448	-0.008513	85.344276	84.598206	142.034286	-0.425627	0.000000	0.031304	0.000000	0.000000	0.000000	-0.067754	-0.247067	-0.184691	0.000000	0.000000	4.000000	9.000000	1.000000
14604.610719	0.099374	0.619448	-0.008513	85.344276	84.598206	142.034286	-0.425627	0.000000	0.031304	0.000000	0.000000	0.000000	-0.067754	-0.247067	-0.184691	0.000000	0.000000	4.000000	9.000000	1.000000
14604.614052	0.099129	0.618694	-0.009012	85.344276	84.598206	142.034286	-0.425627	0.000000	0.031304	0.000000	0.000000	0.000000	-0.073386	-0.226428	-0.149963	0.000000	0.000000	4.000000	9.000000	1.000000
14604.617386	0.099129	0.618694	-0.009012	85.352821	84.642525	142.105927	-0.425627	0.000000	0.031304	0.000000	0.000000	0.000000	-0.073386	-0.226428	-0.149963	0.000000	0.000000	4.000000	9.000000	1.000000
14604.620719	0.098891	0.617957	-0.009384	85.352821	84.642525	142.105927	-0.425627	0.000000	0.031304	0.000000	0.000000	0.000000	-0.071453	-0.220986	-0.111369	0.000000	0.000000	4.000000	9.000000	1.000000
14604.624052	0.098891	0.617957	-0.009384	85.352821	84.642525	142.105927	-0.425627	0.000000	0.031304	0.000000	0.000000	0.000000	-0.071453	-0.220986	-0.111369	0.000000	0.000000	4.000000	9.000000	1.000000
14604.627386	0.098891	0.617957	-0.009384	85.358772	84.567139	142.057953	-0.469183	0.000000	0.055443	0.000000	0.000000	0.000000	-0.071453	-0.220986	-0.111369	0.000000	0.000000	4.000000	9.000000	1.000000
14604.630719	0.098891	0.617957	-0.009384	85.358772	84.567139	142.057953	-0.469183	0.000000	0.055443	0.000000	0.000000	0.000000	-0.071453	-0.220986	-0.111369	0.000000	0.000000	4.000000	9.000000	1.000000
14604.634052	0.098700	0.617263	-0.009644	85.358772	84.567139	142.057953	-0.469183	0.000000	0.055443	0.000000	0.000000	0.000000	-0.057350	-0.208125	-0.078087	0.000000	0.000000	4.000000	9.000000	1.000000
14604.637386	0.098700	0.617263	-0.009644	85.365196	84.550598	142.065231	-0.469183	0.000000	0.055443	0.000000	0.000000	0.000000	-0.057350	-0.208125	-0.078087	0.000000	0.000000	4.000000	9.000000	1.000000
14604.640719	0.098510	0.616593	-0.009799	85.365196	84.550598	142.065231	-0.469183	0.000000	0.055443	0.000000	0.000000	0.000000	-0.057014	-0.201200	-0.046482	0.000000	0.000000	4.000000	9.000000	1.000000
14604.644052	0.098510	0.616593	-0.009799	85.365196	84.550598	142.065231	-0.469183	0.000000	0.055443	0.000000	0.000000	0.000000	-0.057014	-0.201200	-0.046482	0.000000	0.000000	4.000000	9.000000	1.000000
14604.647386	0.098510	0.616593	-0.009799	85.375938	84.764114	142.304001	-0.489944	0.000000	0.074504	0.000000	0.000000	0.000000	-0.057014	-0.201200	-0.046482	0.000000	0.000000	4.000000	9.000000	1.000000
14604.650719	0.098510	0.616593	-0.009799	85.375938	84.764114	142.304001	-0.489944	0.000000	0.074504	0.000000	0.000000	0.000000	-0.057014	-0.201200	-0.046482	0.000000	0.000000	4.000000	9.000000	1.000000
14604.654052	0.098332	0.615956	-0.009901	85.375938	84.764114	142.304001	-0.489944	0.000000	0.074504	0.000000	0.000000	0.000000	-0.053464	-0.190996	-0.030497	0.000000	0.000000	4.000000	9.000000	1.000000
14604.657386	0.098332	0.615956	-0.009901	85.390831	85.212761	142.776627	-0.489944	0.000000	0.074504	0.000000	0.000000	0.000000	-0.053464	-0.190996	-0.030497	0.000000	0.000000	4.000000	9.000000	1.000000
14604.660719	0.098160	0.615359	-0.009973	85.390831	85.212761	142.776627	-0.489944	0.000000	0.074504	0.000000	0.000000	0.000000	-0.051478	-0.179192	-0.021591	0.000000	0.000000	4.000000	9.000000	1.000000
14604.664052	0.098160	0.615359	-0.009973	85.390831	85.212761	142.776627	-0.489944	0.000000	0.074504	0.000000	0.000000	0.000000	-0.051478	-0.179192	-0.021591	0.000000	0.000000	4.000000	9.000000	1.000000
14604.667386	0.098160	0.615359	-0.009973	85.415504	85.832748	143.413864	-0.498625	0.000000	0.091994	0.000000	0.000000	0.000000	-0.051478	-0.179192	-0.021591	0.000000	0.000000	4.000000	9.000000	1.000000
14604.670719	0.098160	0.615359	-0.009973	85.415504	85.832748	143.413864	-0.498625	0.000000	0.091994	0.000000	0.000000	0.000000	-0.051478	-0.179192	-0.021591	0.000000	0.000000	4.000000	9.000000	1.000000
14604.674052	0.097985	0.614812	-0.010062	85.415504	85.832748	143.413864	-0.498625	0.000000	0.091994	0.000000	0.000000	0.000000	-0.052622	-0.164083	-0.026898	0.000000	0.000000	4.000000	9.000000	1.000000
14604.677386	0.097985	0.614812	-0.010062	85.450714	86.492950	144.087158	-0.498625	0.000000	0.091994	0.000000	0.000000	0.000000	-0.052622	-0.164083	-0.026898	0.000000	0.000000	4.000000	9.000000	1.000000
14604.680719	0.097765	0.614290	-0.010152	85.450714	86.492950	144.087158	-0.498625	0.000000	0.091994	0.000000	0.000000	0.000000	-0.065927	-0.156449	-0.026853	0.000000	0.000000	4.000000	9.000000	1.000000
14604.684052	0.097765	0.614290	-0.010152	85.450714	86.492950	144.087158	-0.498625	0.000000	0.091994	0.000000	0.000000	0.000000	-0.065927	-0.156449	-0.026853	0.000000	0.000000	4.000000	9.000000	1.000000
14604.687386	0.097765	0.614290	-0.010152	85.495850	86.841499	144.438538	-0.507584	0.000000	0.111753	0.000000	0.000000	0.000000	-0.065927	-0.156449	-0.026853	0.000000	0.000000	4.000000	9.000000	1.000000
14604.690719	0.097765	0.614290	-0.010152	85.495850	86.841499	144.438538	-0.507584	0.000000	0.111753	0.000000	0.000000	0.000000	-0.065927	-0.156449	-0.026853	0.000000	0.000000	4.000000	9.000000	1.000000
14604.694052	0.097520	0.613819	-0.010254	85.495850	86.841499	144.438538	-0.507584	0.000000	0.111753	0.000000	0.000000	0.000000	-0.073400	-0.141362	-0.030699	0.000000	0.000000	4.000000	9.000000	1.000000
14604.697386	0.097520	0.613819	-0.010254	85.521103	86.561562	144.170364	-0.507584	0.000000	0.111753	0.000000	0.000000	0.000000	-0.073400	-0.141362	-0.030699	0.000000	0.000000	4.000000	9.000000	1.000000
14604.700719	0.097251	0.613398	-0.010369	85.521103	86.561562	144.170364	-0.507584	0.000000	0.111753	0.000000	0.000000	0.000000	-0.080847	-0.126261	-0.034511	0.000000	0.000000	4.000000	9.000000	1.000000
14604.704052	0.097251	0.613398	-0.010369	85.521103	86.561562	144.170364	-0.507584	0.000000	0.111753	0.000000	0.000000	0.000000	-0.080847	-0.126261	-0.034511	0.000000	0.000000	4.000000	9.000000	1.000000
14604.707386	0.097251	0.613398	-0.010369	85.518044	85.726463	143.365845	-0.518452	0.000000	0.137461	0.000000	0.000000	0.000000	-0.080847	-0.126261	-0.034511	0.000000	0.000000	4.000000	9.000000	1.000000
14604.710719	0.097251	0.613398	-0.010369	85.518044	85.726463	143.365845	-0.518452	0.000000	0.137461	0.000000	0.000000	0.000000	-0.080847	-0.126261	-0.034511	0.000000	0.000000	4.000000	9.000000	1.000000
14604.714052	0.097020	0.613005	-0.010411	85.518044	85.726463	143.365845	-0.518452	0.000000	0.137461	0.000000	0.000000	0.000000	-0.069361	-0.117957	-0.012525	0.000000	0.000000	4.000000	9.000000	1.000000
14604.717386	0.097020	0.613005	-0.010411	85.501160	84.633347	142.304031	-0.518452	0.000000	0.137461	0.000000	0.000000	0.000000	-0.069361	-0.117957	-0.012525	0.000000	0.000000	4.000000	9.000000	1.000000
14604.720719	0.097020	0.613005	-0.010411	85.501160	84.633347	142.304031	-0.518452	0.000000	0.137461	0.000000	0.000000	0.000000	-0.069361	-0.117957	-0.012525	0.000000	0.000000	4.000000	9.000000	1.000000
14604.724052	0.097020	0.613005	-0.010411	85.501160	84.633347	142.304031	-0.518452	0.000000	0.137461	0.000000	0.000000	0.000000	-0.069361	-0.117957	-0.012525	0.000000	0.000000	4.000000	9.000000	1.000000
14604.727386	0.096661	0.612381	-0.010322	85.483604	83.527199	141.224503	-0.520540	0.000000	0.149021	0.000000	0.000000	0.000000	-0.107514	-0.187036	0.026496	0.000000	0.000000	4.000000	9.000000	1.000000
14604.730719	0.096661	0.612381	-0.010322	85.483604	83.527199	141.224503	-0.520540	0.000000	0.149021	0.000000	0.000000	0.000000	-0.000000	0.000003	-0.000000	0.000000	0.000000	4.000000	9.000000	1.000000
14604.734052	0.096661	0.612381	-0.010322	85.483604	83.527199	141.224503	-0.520540	0.000000	0.149021	0.000000	0.000000	0.000000	-0.000000	0.000003	-0.000000	0.000000	0.000000	4.000000	9.000000	1.000000
14604.737386	0.096661	0.612381	-0.010322	85.470436	82.487938	140.206238	-0.516123	0.000000	0.166940	0.000000	0.000000	0.000000	-0.000000	0.000003	-0.000000	0.000000	0.000000	4.000000	9.000000	1.000000
14604.740719	0.096661	0.612381	-0.010322	85.470436	82.487938	140.206238	-0.516123	0.000000	0.166940	0.000000	0.000000	0.000000	-0.000000	0.000003	-0.000000	0.000000	0.000000	4.000000	9.000000	1.000000
14604.744052	0.096534	0.612151	-0.010192	85.470436	82.487938	140.206238	-0.516123	0.000000	0.166940	0.000000	0.000000	0.000000	-0.038180	-0.069155	0.039119	0.000000	0.000000	4.000000	9.000000	1.000000
14604.747386	0.096534	0.612151	-0.010192	85.481438	81.858818	139.580002	-0.516123	0.000000	0.166940	0.000000	0.000000	0.000000	-0.038180	-0.069155	0.039119	0.000000	0.000000	4.000000	9.000000	1.000000
14604.750719	0.096534	0.612151	-0.010192	85.481438	81.858818	139.580002	-0.516123	0.000000	0.166940	0.000000	0.000000	0.000000	-0.038180	-0.069155	0.039119	0.000000	0.000000	4.000000	9.000000	1.000000
14604.754052	0.096534	0.612151	-0.010192	85.481438	81.858818	139.580002	-0.516123	0.000000	0.166940	0.000000	0.000000	0.000000	-0.038180	-0.069155	0.039119	0.000000	0.000000	4.000000	9.000000	1.000000
14604.757386	0.096295	0.611833	-0.009755	85.520050	81.731461	139.442307	-0.509604	0.000000	0.173303	0.000000	0.000000	0.000000	-0.071737	-0.095498	0.130976	0.000000	0.000000	4.000000	9.000000	1.000000
14604.760719	0.096295	0.611833	-0.009755	85.520050	81.731461	139.442307	-0.509604	0.000000	0.173303	0.000000	0.000000	0.000000	-0.071737	-0.095498	0.130976	0.000000	0.000000	4.000000	9.000000	1.000000
14604.764052	0.096295	0.611833	-0.009755	85.520050	81.731461	139.442307	-0.509604	0.000000	0.173303	0.000000	0.000000	0.000000	-0.071737	-0.095498	0.130976	0.000000	0.000000	4.000000	9.000000	1.000000
14604.767386	0.096295	0.611833	-0.009755	85.562485	81.627930	139.324860	-0.487774	0.000000	0.185259	0.000000	0.000000	0.000000	-0.071737	-0.095498	0.130976	0.000000	0.000000	4.000000	9.000000	1.000000
14604.770719	0.096148	0.611737	-0.009508	85.562485	81.627930	139.324860	-0.487774	0.000000	0.185259	0.000000	0.000000	0.000000	-0.044034	-0.028741	0.074336	0.000000	0.000000	4.000000	9.000000	1.000000
14604.774052	0.096148	0.611737	-0.009508	85.562485	81.627930	139.324860	-0.487774	0.000000	0.185259	0.000000	0.000000	0.000000	-0.044034	-0.028741	0.074336	0.000000	0.000000	4.000000	9.000000	1.000000
14604.777386	0.096148	0.611737	-0.009508	85.589897	81.457886	139.148300	-0.475385	0.000000	0.192598	0.000000	0.000000	0.000000	-0.044034	-0.028741	0.074336	0.000000	0.000000	4.000000	9.000000	1.000000
14604.780719	0.096148	0.611737	-0.009508	85.589897	81.457886	139.148300	-0.475385	0.000000	0.192598	0.000000	0.000000	0.000000	-0.044034	-0.028741	0.074336	0.000000	0.000000	4.000000	9.000000	1.000000
14604.784052	0.096038	0.611716	-0.009294	85.589897	81.457886	139.148300	-0.475385	0.000000	0.192598	0.000000	0.000000	0.000000	-0.032930	-0.006249	0.064150	0.000000	0.000000	4.000000	9.000000	1.000000
14604.787386	0.096038	0.611716	-0.009294	85.596603	81.284492	138.984604	-0.475385	0.000000	0.192598	0.000000	0.000000	0.000000	-0.032930	-0.006249	0.064150	0.000000	0.000000	4.000000	9.000000	1.000000
14604.790719	0.096038	0.611716	-0.009294	85.596603	81.284492	138.984604	-0.475385	0.000000	0.192598	0.000000	0.000000	0.000000	-0.032930	-0.006249	0.064150	0.000000	0.000000	4.000000	9.000000	1.000000
14604.794052	0.096038	0.611716	-0.009294	85.596603	81.284492	138.984604	-0.475385	0.000000	0.192598	0.000000	0.000000	0.000000	-0.032930	-0.006249	0.064150	0.000000	0.000000	4.000000	9.000000	1.000000
14604.797386	0.095888	0.611852	-0.008851	85.591530	81.036339	138.747925	-0.464693	0.000000	0.198087	0.000000	0.000000	0.000000	-0.044963	0.040641	0.132875	0.000000	0.000000	4.000000	9.000000	1.000000
14604.800719	0.095888	0.611852	-0.008851	85.591530	81.036339	138.747925	-0.464693	0.000000	0.198087	0.000000	0.000000	0.000000	-0.044963	0.040641	0.132875	0.000000	0.000000	4.000000	9.000000	1.000000
14604.804052	0.095888	0.611852	-0.008851	85.591530	81.036339	138.747925	-0.464693	0.000000	0.198087	0.000000	0.000000	0.000000	-0.044963	0.040641	0.132875	0.000000	0.000000	4.000000	9.000000	1.000000
14604.807386	0.095888	0.611852	-0.008851	85.591354	80.643234	138.355682	-0.442547	0.000000	0.205580	0.000000	0.000000	0.000000	-0.044963	0.040641	0.132875	0.000000	0.000000	4.000000	9.000000	1.000000
14604.810719	0.095853	0.612002	-0.008598	85.591354	80.643234	138.355682	-0.442547	0.000000	0.205580	0.000000	0.000000	0.000000	-0.010502	0.045205	0.075842	0.000000	0.000000	4.000000	9.000000	1.000000
14604.814052	0.095853	0.612002	-0.008598	85.591354	80.643234	138.355682	-0.442547	0.000000	0.205580	0.000000	0.000000	0.000000	-0.010502	0.045205	0.075842	0.000000	0.000000	4.000000	9.000000	1.000000
14604.817386	0.095853	0.612002	-0.008598	85.606888	80.100822	137.792099	-0.429907	0.000000	0.207331	0.000000	0.000000	0.000000	-0.010502	0.045205	0.075842	0.000000	0.000000	4.000000	9.000000	1.000000
14604.820719	0.095867	0.612192	-0.008324	85.606888	80.100822	137.792099	-0.429907	0.000000	0.207331	0.000000	0.000000	0.000000	0.004234	0.056819	0.082379	0.000000	0.000000	4.000000	9.000000	1.000000
14604.824052	0.095867	0.612192	-0.008324	85.606888	80.100822	137.792099	-0.429907	0.000000	0.207331	0.000000	0.000000	0.000000	0.004234	0.056819	0.082379	0.000000	0.000000	4.000000	9.000000	1.000000
14604.827386	0.095867	0.612192	-0.008324	85.645714	79.411728	137.051147	-0.416177	0.000000	0.206625	0.000000	0.000000	0.000000	0.004234	0.056819	0.082379	0.000000	0.000000	4.000000	9.000000	1.000000
14604.830719	0.095867	0.612192	-0.008324	85.645714	79.411728	137.051147	-0.416177	0.000000	0.206625	0.000000	0.000000	0.000000	0.004234	0.056819	0.082379	0.000000	0.000000	4.000000	9.000000	1.000000
14604.834052	0.095952	0.612420	-0.008032	85.645714	79.411728	137.051147	-0.416177	0.000000	0.206625	0.000000	0.000000	0.000000	0.025383	0.068418	0.087530	0.000000	0.000000	4.000000	9.000000	1.000000
14604.837386	0.095952	0.612420	-0.008032	85.701126	78.537476	136.106918	-0.416177	0.000000	0.206625	0.000000	0.000000	0.000000	0.025383	0.068418	0.087530	0.000000	0.000000	4.000000	9.000000	1.000000
14604.840719	0.095952	0.612420	-0.008032	85.701126	78.537476	136.106918	-0.416177	0.000000	0.206625	0.000000	0.000000	0.000000	0.025383	0.068418	0.087530	0.000000	0.000000	4.000000	9.000000	1.000000
14604.844052	0.095952	0.612420	-0.008032	85.701126	78.537476	136.106918	-0.416177	0.000000	0.206625	0.000000	0.000000	0.000000	0.025383	0.068418	0.087530	0.000000	0.000000	4.000000	9.000000	1.000000
14604.847386	0.096151	0.612890	-0.007414	85.779892	77.513130	134.987579	-0.401589	0.000000	0.202395	0.000000	0.000000	0.000000	0.059675	0.141068	0.185285	0.000000	0.000000	4.000000	9.000000	1.000000
14604.850719	0.096151	0.612890	-0.007414	85.779892	77.513130	134.987579	-0.401589	0.000000	0.202395	0.000000	0.000000	0.000000	-0.000000	0.000002	0.000000	0.000000	0.000000	4.000000	9.000000	1.000000
14604.854052	0.096151	0.612890	-0.007414	85.779892	77.513130	134.987579	-0.401589	0.000000	0.202395	0.000000	0.000000	0.000000	-0.000000	0.000002	0.000000	0.000000	0.000000	4.000000	9.000000	1.000000
14604.857386	0.096151	0.612890	-0.007414	85.865540	76.350349	133.723602	-0.370708	0.000000	0.192449	0.000000	0.000000	0.000000	-0.000000	0.000002	0.000000	0.000000	0.000000	4.000000	9.000000	1.000000
14604.860719	0.096151	0.612890	-0.007414	85.865540	76.350349	133.723602	-0.370708	0.000000	0.192449	0.000000	0.000000	0.000000	-0.000000	0.000002	0.000000	0.000000	0.000000	4.000000	9.000000	1.000000
14604.864052	0.096247	0.613151	-0.007068	85.865540	76.350349	133.723602	-0.370708	0.000000	0.192449	0.000000	0.000000	0.000000	0.028880	0.078426	0.103743	0.000000	0.000000	4.000000	9.000000	1.000000
14604.867386	0.096247	0.613151	-0.007068	85.923737	75.295822	132.591751	-0.370708	0.000000	0.192449	0.000000	0.000000	0.000000	0.028880	0.078426	0.103743	0.000000	0.000000	4.000000	9.000000	1.000000
14604.870719	0.096344	0.613413	-0.006723	85.923737	75.295822	132.591751	-0.370708	0.000000	0.192449	0.000000	0.000000	0.000000	0.028875	0.078477	0.103669	0.000000	0.000000	4.000000	9.000000	1.000000
14604.874052	0.096344	0.613413	-0.006723	85.923737	75.295822	132.591751	-0.370708	0.000000	0.192449	0.000000	0.000000	0.000000	0.028875	0.078477	0.103669	0.000000	0.000000	4.000000	9.000000	1.000000
14604.877386	0.096344	0.613413	-0.006723	85.935860	74.500000	131.760422	-0.336139	0.000000	0.182823	0.000000	0.000000	0.000000	0.028875	0.078477	0.103669	0.000000	0.000000	4.000000	9.000000	1.000000
14604.880719	0.096448	0.613688	-0.006338	85.935860	74.500000	131.760422	-0.336139	0.000000	0.182823	0.000000	0.000000	0.000000	0.031381	0.082613	0.115341	0.000000	0.000000	4.000000	9.000000	1.000000
14604.884052	0.096448	0.613688	-0.006338	85.935860	74.500000	131.760422	-0.336139	0.000000	0.182823	0.000000	0.000000	0.000000	0.031381	0.082613	0.115341	0.000000	0.000000	4.000000	9.000000	1.000000
14604.887386	0.096448	0.613688	-0.006338	85.915436	73.912300	131.164337	-0.316916	0.000000	0.177592	0.000000	0.000000	0.000000	0.031381	0.082613	0.115341	0.000000	0.000000	4.000000	9.000000	1.000000
14604.890719	0.096448	0.613688	-0.006338	85.915436	73.912300	131.164337	-0.316916	0.000000	0.177592	0.000000	0.000000	0.000000	0.031381	0.082613	0.115341	0.000000	0.000000	4.000000	9.000000	1.000000
14604.894052	0.096576	0.613939	-0.005950	85.915436	73.912300	131.164337	-0.316916	0.000000	0.177592	0.000000	0.000000	0.000000	0.038337	0.075093	0.116392	0.000000	0.000000	4.000000	9.000000	1.000000
14604.897386	0.096576	0.613939	-0.005950	85.894676	73.376869	130.624802	-0.316916	0.000000	0.177592	0.000000	0.000000	0.000000	0.038337	0.075093	0.116392	0.000000	0.000000	4.000000	9.000000	1.000000
14604.900719	0.096576	0.613939	-0.005950	85.894676	73.376869	130.624802	-0.316916	0.000000	0.177592	0.000000	0.000000	0.000000	0.038337	0.075093	0.116392	0.000000	0.000000	4.000000	9.000000	1.000000
14604.904052	0.096576	0.613939	-0.005950	85.894676	73.376869	130.624802	-0.316916	0.000000	0.177592	0.000000	0.000000	0.000000	0.038337	0.075093	0.116392	0.000000	0.000000	4.000000	9.000000	1.000000
14604.907386	0.096801	0.614333	-0.005109	85.874886	72.884621	130.128571	-0.297517	0.000000	0.171203	0.000000	0.000000	0.000000	0.067506	0.118240	0.252501	0.000000	0.000000	4.000000	9.000000	1.000000
14604.910719	0.096801	0.614333	-0.005109	85.874886	72.884621	130.128571	-0.297517	0.000000	0.171203	0.000000	0.000000	0.000000	-0.000001	0.000008	0.000000	0.000000	0.000000	4.000000	9.000000	1.000000
14604.914052	0.096801	0.614333	-0.005109	85.874886	72.884621	130.128571	-0.297517	0.000000	0.171203	0.000000	0.000000	0.000000	-0.000001	0.000008	0.000000	0.000000	0.000000	4.000000	9.000000	1.000000
14604.917386	0.096801	0.614333	-0.005109	85.858109	72.475082	129.712479	-0.255434	0.000000	0.159952	0.000000	0.000000	0.000000	-0.000001	0.000008	0.000000	0.000000	0.000000	4.000000	9.000000	1.000000
14604.920719	0.096801	0.614333	-0.005109	85.858109	72.475082	129.712479	-0.255434	0.000000	0.159952	0.000000	0.000000	0.000000	-0.000001	0.000008	0.000000	0.000000	0.000000	4.000000	9.000000	1.000000
14604.924052	0.096943	0.614451	-0.004656	85.858109	72.475082	129.712479	-0.255434	0.000000	0.159952	0.000000	0.000000	0.000000	0.042578	0.035512	0.135898	0.000000	0.000000	4.000000	9.000000	1.000000
14604.927386	0.096943	0.614451	-0.004656	85.847153	72.218140	129.449417	-0.255434	0.000000	0.159952	0.000000	0.000000	0.000000	0.042578	0.035512	0.135898	0.000000	0.000000	4.000000	9.000000	1.000000
14604.930719	0.096943	0.614451	-0.004656	85.847153	72.218140	129.449417	-0.255434	0.000000	0.159952	0.000000	0.000000	0.000000	0.042578	0.035512	0.135898	0.000000	0.000000	4.000000	9.000000	1.000000
14604.934052	0.096943	0.614451	-0.004656	85.847153	72.218140	129.449417	-0.255434	0.000000	0.159952	0.000000	0.000000	0.000000	0.042578	0.035512	0.135898	0.000000	0.000000	4.000000	9.000000	1.000000
14604.937386	0.097175	0.614489	-0.003784	85.842537	72.057922	129.287292	-0.232784	0.000000	0.152855	0.000000	0.000000	0.000000	0.069525	0.011316	0.261501	0.000000	0.000000	4.000000	9.000000	1.000000
14604.940719	0.097175	0.614489	-0.003784	85.842537	72.057922	129.287292	-0.232784	0.000000	0.152855	0.000000	0.000000	0.000000	0.000000	-0.000003	0.000000	0.000000	0.000000	4.000000	9.000000	1.000000
14604.944052	0.097175	0.614489	-0.003784	85.842537	72.057922	129.287292	-0.232784	0.000000	0.152855	0.000000	0.000000	0.000000	0.000000	-0.000003	0.000000	0.000000	0.000000	4.000000	9.000000	1.000000
14604.947386	0.097175	0.614489	-0.003784	85.847115	72.024933	129.249878	-0.189200	0.000000	0.141268	0.000000	0.000000	0.000000	0.000000	-0.000003	0.000000	0.000000	0.000000	4.000000	9.000000	1.000000
14604.950719	0.097175	0.614489	-0.003784	85.847115	72.024933	129.249878	-0.189200	0.000000	0.141268	0.000000	0.000000	0.000000	0.000000	-0.000003	0.000000	0.000000	0.000000	4.000000	9.000000	1.000000
14604.954052	0.097271	0.614377	-0.003333	85.847115	72.024933	129.249878	-0.189200	0.000000	0.141268	0.000000	0.000000	0.000000	0.028990	-0.033658	0.135267	0.000000	0.000000	4.000000	9.000000	1.000000
14604.957386	0.097271	0.614377	-0.003333	85.861229	72.071129	129.287460	-0.189200	0.000000	0.141268	0.000000	0.000000	0.000000	0.028990	-0.033658	0.135267	0.000000	0.000000	4.000000	9.000000	1.000000
14604.960719	0.097271	0.614377	-0.003333	85.861229	72.071129	129.287460	-0.189200	0.000000	0.141268	0.000000	0.000000	0.000000	0.028990	-0.033658	0.135267	0.000000	0.000000	4.000000	9.000000	1.000000
14604.964052	0.097271	0.614377	-0.003333	85.861229	72.071129	129.287460	-0.189200	0.000000	0.141268	0.000000	0.000000	0.000000	0.028990	-0.033658	0.135267	0.000000	0.000000	4.000000	9.000000	1.000000
14604.967386	0.097421	0.613895	-0.002425	85.884583	72.240631	129.451187	-0.166656	0.000000	0.136436	0.000000	0.000000	0.000000	0.044831	-0.144421	0.272394	0.000000	0.000000	4.000000	9.000000	1.000000
14604.970719	0.097421	0.613895	-0.002425	85.884583	72.240631	129.451187	-0.166656	0.000000	0.136436	0.000000	0.000000	0.000000	0.000000	0.000007	-0.000000	0.000000	0.000000	4.000000	9.000000	1.000000
14604.974052	0.097421	0.613895	-0.002425	85.884583	72.240631	129.451187	-0.166656	0.000000	0.136436	0.000000	0.000000	0.000000	0.000000	0.000007	-0.000000	0.000000	0.000000	4.000000	9.000000	1.000000
14604.977386	0.097421	0.613895	-0.002425	85.917351	72.542610	129.744781	-0.121257	0.000000	0.128964	0.000000	0.000000	0.000000	0.000000	0.000007	-0.000000	0.000000	0.000000	4.000000	9.000000	1.000000
14604.980719	0.097421	0.613895	-0.002425	85.917351	72.542610	129.744781	-0.121257	0.000000	0.128964	0.000000	0.000000	0.000000	0.000000	0.000007	-0.000000	0.000000	0.000000	4.000000	9.000000	1.000000
14604.984052	0.097473	0.613526	-0.001968	85.917351	72.542610	129.744781	-0.121257	0.000000	0.128964	0.000000	0.000000	0.000000	0.015802	-0.110845	0.137063	0.000000	0.000000	4.000000	9.000000	1.000000
14604.987386	0.097473	0.613526	-0.001968	85.963959	72.899681	130.084824	-0.121257	0.000000	0.128964	0.000000	0.000000	0.000000	0.015802	-0.110845	0.137063	0.000000	0.000000	4.000000	9.000000	1.000000
14604.990719	0.097528	0.613060	-0.001502	85.963959	72.899681	130.084824	-0.121257	0.000000	0.128964	0.000000	0.000000	0.000000	0.016369	-0.139836	0.139849	0.000000	0.000000	4.000000	9.000000	1.000000
14604.994052	0.097528	0.613060	-0.001502	85.963959	72.899681	130.084824	-0.121257	0.000000	0.128964	0.000000	0.000000	0.000000	0.016369	-0.139836	0.139849	0.000000	0.000000	4.000000	9.000000	1.000000
14604.997386	0.097528	0.613060	-0.001502	86.018028	73.361076	130.526520	-0.075105	0.000000	0.123602	0.000000	0.000000	0.000000	0.016369	-0.139836	0.139849	0.000000	0.000000	4.000000	9.000000	1.000000
14605.000719	0.097528	0.613060	-0.001502	86.018028	73.361076	130.526520	-0.075105	0.000000	0.123602	0.000000	0.000000	0.000000	0.016369	-0.139836	0.139849	0.000000	0.000000	4.000000	9.000000	1.000000
14605.004052	0.097576	0.612554	-0.001067	86.018028	73.361076	130.526520	-0.075105	0.000000	0.123602	0.000000	0.000000	0.000000	0.014338	-0.151743	0.130469	0.000000	0.000000	4.000000	9.000000	1.000000
14605.007386	0.097576	0.612554	-0.001067	86.079491	73.934219	131.077194	-0.075105	0.000000	0.123602	0.000000	0.000000	0.000000	0.014338	-0.151743	0.130469	0.000000	0.000000	4.000000	9.000000	1.000000
14605.010719	0.097624	0.611977	-0.000632	86.079491	73.934219	131.077194	-0.075105	0.000000	0.123602	0.000000	0.000000	0.000000	0.014348	-0.173127	0.130641	0.000000	0.000000	4.000000	9.000000	1.000000
14605.014052	0.097624	0.611977	-0.000632	86.079491	73.934219	131.077194	-0.075105	0.000000	0.123602	0.000000	0.000000	0.000000	0.014348	-0.173127	0.130641	0.000000	0.000000	4.000000	9.000000	1.000000
14605.017386	0.097624	0.611977	-0.000632	86.134109	74.576851	131.695129	-0.031586	0.000000	0.118821	0.000000	0.000000	0.000000	0.014348	-0.173127	0.130641	0.000000	0.000000	4.000000	9.000000	1.000000
14605.020719	0.097624	0.611977	-0.000632	86.134109	74.576851	131.695129	-0.031586	0.000000	0.118821	0.000000	0.000000	0.000000	0.014348	-0.173127	0.130641	0.000000	0.000000	4.000000	9.000000	1.000000
14605.024052	0.097733	0.611379	-0.000226	86.134109	74.576851	131.695129	-0.031586	0.000000	0.118821	0.000000	0.000000	0.000000	0.032811	-0.179205	0.121623	0.000000	0.000000	4.000000	9.000000	1.000000
14605.027386	0.097733	0.611379	-0.000226	86.192604	75.310768	132.403046	-0.031586	0.000000	0.118821	0.000000	0.000000	0.000000	0.032811	-0.179205	0.121623	0.000000	0.000000	4.000000	9.000000	1.000000
14605.030719	0.097839	0.610762	0.000163	86.192604	75.310768	132.403046	-0.031586	0.000000	0.118821	0.000000	0.000000	0.000000	0.031781	-0.185282	0.116752	0.000000	0.000000	4.000000	9.000000	1.000000
14605.034052	0.097839	0.610762	0.000163	86.192604	75.310768	132.403046	-0.031586	0.000000	0.118821	0.000000	0.000000	0.000000	0.031781	-0.185282	0.116752	0.000000	0.000000	4.000000	9.000000	1.000000
14605.037386	0.097839	0.610762	0.000163	86.253517	76.102600	133.164658	0.008143	0.000000	0.108056	0.000000	0.000000	0.000000	0.031781	-0.185282	0.116752	0.000000	0.000000	4.000000	9.000000	1.000000
14605.040719	0.097839	0.610762	0.000163	86.253517	76.102600	133.164658	0.008143	0.000000	0.108056	0.000000	0.000000	0.000000	0.031781	-0.185282	0.116752	0.000000	0.000000	4.000000	9.000000	1.000000
14605.044052	0.097961	0.610150	0.000523	86.253517	76.102600	133.164658	0.008143	0.000000	0.108056	0.000000	0.000000	0.000000	0.036741	-0.183650	0.108015	0.000000	0.000000	4.000000	9.000000	1.000000
14605.047386	0.097961	0.610150	0.000523	86.320435	76.824097	133.848404	0.008143	0.000000	0.108056	0.000000	0.000000	0.000000	0.036741	-0.183650	0.108015	0.000000	0.000000	4.000000	9.000000	1.000000
14605.050719	0.098075	0.609523	0.000843	86.320435	76.824097	133.848404	0.008143	0.000000	0.108056	0.000000	0.000000	0.000000	0.034194	-0.187819	0.096028	0.000000	0.000000	4.000000	9.000000	1.000000
14605.054052	0.098075	0.609523	0.000843	86.320435	76.824097	133.848404	0.008143	0.000000	0.108056	0.000000	0.000000	0.000000	0.034194	-0.187819	0.096028	0.000000	0.000000	4.000000	9.000000	1.000000
14605.057386	0.098075	0.609523	0.000843	86.378365	77.681129	134.673935	0.042150	0.000000	0.096234	0.000000	0.000000	0.000000	0.034194	-0.187819	0.096028	0.000000	0.000000	4.000000	9.000000	1.000000
14605.060719	0.098075	0.609523	0.000843	86.378365	77.681129	134.673935	0.042150	0.000000	0.096234	0.000000	0.000000	0.000000	0.034194	-0.187819	0.096028	0.000000	0.000000	4.000000	9.000000	1.000000
14605.064052	0.098209	0.608922	0.001149	86.378365	77.681129	134.673935	0.042150	0.000000	0.096234	0.000000	0.000000	0.000000	0.040169	-0.180297	0.091944	0.000000	0.000000	4.000000	9.000000	1.000000
14605.067386	0.098209	0.608922	0.001149	86.420952	78.598877	135.572052	0.042150	0.000000	0.096234	0.000000	0.000000	0.000000	0.040169	-0.180297	0.091944	0.000000	0.000000	4.000000	9.000000	1.000000
14605.070719	0.098335	0.608308	0.001416	86.420952	78.598877	135.572052	0.042150	0.000000	0.096234	0.000000	0.000000	0.000000	0.037627	-0.184368	0.079958	0.000000	0.000000	4.000000	9.000000	1.000000
14605.074052	0.098335	0.608308	0.001416	86.420952	78.598877	135.572052	0.042150	0.000000	0.096234	0.000000	0.000000	0.000000	0.037627	-0.184368	0.079958	0.000000	0.000000	4.000000	9.000000	1.000000
14605.077386	0.098335	0.608308	0.001416	86.464432	79.526009	136.480728	0.070800	0.000000	0.083268	0.000000	0.000000	0.000000	0.037627	-0.184368	0.079958	0.000000	0.000000	4.000000	9.000000	1.000000
14605.080719	0.098335	0.608308	0.001416	86.464432	79.526009	136.480728	0.070800	0.000000	0.083268	0.000000	0.000000	0.000000	0.037627	-0.184368	0.079958	0.000000	0.000000	4.000000	9.000000	1.000000
14605.084052	0.098431	0.607725	0.001655	86.464432	79.526009	136.480728	0.070800	0.000000	0.083268	0.000000	0.000000	0.000000	0.029027	-0.174895	0.071620	0.000000	0.000000	4.000000	9.000000	1.000000
14605.087386	0.098431	0.607725	0.001655	86.515129	80.429138	137.357925	0.070800	0.000000	0.083268	0.000000	0.000000	0.000000	0.029027	-0.174895	0.071620	0.000000	0.000000	4.000000	9.000000	1.000000
14605.090719	0.098526	0.607167	0.001885	86.515129	80.429138	137.357925	0.070800	0.000000	0.083268	0.000000	0.000000	0.000000	0.028478	-0.167337	0.069000	0.000000	0.000000	4.000000	9.000000	1.000000
14605.094052	0.098526	0.607167	0.001885	86.515129	80.429138	137.357925	0.070800	0.000000	0.083268	0.000000	0.000000	0.000000	0.028478	-0.167337	0.069000	0.000000	0.000000	4.000000	9.000000	1.000000
14605.097386	0.098526	0.607167	0.001885	86.571144	81.215584	138.110687	0.094237	0.000000	0.073684	0.000000	0.000000	0.000000	0.028478	-0.167337	0.069000	0.000000	0.000000	4.000000	9.000000	1.000000
14605.100719	0.098526	0.607167	0.001885	86.571144	81.215584	138.110687	0.094237	0.000000	0.073684	0.000000	0.000000	0.000000	0.028478	-0.167337	0.069000	0.000000	0.000000	4.000000	9.000000	1.000000
14605.104052	0.098614	0.606641	0.002083	86.571144	81.215584	138.110687	0.094237	0.000000	0.073684	0.000000	0.000000	0.000000	0.026418	-0.157803	0.059329	0.000000	0.000000	4.000000	9.000000	1.000000
14605.107386	0.098614	0.606641	0.002083	86.628616	81.956902	138.817963	0.094237	0.000000	0.073684	0.000000	0.000000	0.000000	0.026418	-0.157803	0.059329	0.000000	0.000000	4.000000	9.000000	1.000000
14605.110719	0.098674	0.606147	0.002253	86.628616	81.956902	138.817963	0.094237	0.000000	0.073684	0.000000	0.000000	0.000000	0.017816	-0.148242	0.051095	0.000000	0.000000	4.000000	9.000000	1.000000
14605.114052	0.098674	0.606147	0.002253	86.628616	81.956902	138.817963	0.094237	0.000000	0.073684	0.000000	0.000000	0.000000	0.017816	-0.148242	0.051095	0.000000	0.000000	4.000000	9.000000	1.000000
14605.117386	0.098674	0.606147	0.002253	86.681877	82.627815	139.458771	0.112641	0.000000	0.066312	0.000000	0.000000	0.000000	0.017816	-0.148242	0.051095	0.000000	0.000000	4.000000	9.000000	1.000000
14605.120719	0.098674	0.606147	0.002253	86.681877	82.627815	139.458771	0.112641	0.000000	0.066312	0.000000	0.000000	0.000000	0.017816	-0.148242	0.051095	0.000000	0.000000	4.000000	9.000000	1.000000
14605.124052	0.098725	0.605710	0.002383	86.681877	82.627815	139.458771	0.112641	0.000000	0.066312	0.000000	0.000000	0.000000	0.015245	-0.130963	0.039109	0.000000	0.000000	4.000000	9.000000	1.000000
14605.127386	0.098725	0.605710	0.002383	86.716637	83.355980	140.169113	0.112641	0.000000	0.066312	0.000000	0.000000	0.000000	0.015245	-0.130963	0.039109	0.000000	0.000000	4.000000	9.000000	1.000000
14605.130719	0.098725	0.605710	0.002383	86.716637	83.355980	140.169113	0.112641	0.000000	0.066312	0.000000	0.000000	0.000000	0.015245	-0.130963	0.039109	0.000000	0.000000	4.000000	9.000000	1.000000
14605.134052	0.098725	0.605710	0.002383	86.716637	83.355980	140.169113	0.112641	0.000000	0.066312	0.000000	0.000000	0.000000	0.015245	-0.130963	0.039109	0.000000	0.000000	4.000000	9.000000	1.000000
14605.137386	0.098767	0.604998	0.002581	86.732956	84.013969	140.825211	0.119159	0.000000	0.063771	0.000000	0.000000	0.000000	0.012759	-0.213812	0.059400	0.000000	0.000000	4.000000	9.000000	1.000000
14605.140719	0.098767	0.604998	0.002581	86.732956	84.013969	140.825211	0.119159	0.000000	0.063771	0.000000	0.000000	0.000000	0.000001	-0.000004	-0.000000	0.000000	0.000000	4.000000	9.000000	1.000000
14605.144052	0.098767	0.604998	0.002581	86.732956	84.013969	140.825211	0.119159	0.000000	0.063771	0.000000	0.000000	0.000000	0.000001	-0.000004	-0.000000	0.000000	0.000000	4.000000	9.000000	1.000000
14605.147386	0.098767	0.604998	0.002581	86.743523	84.586533	141.401413	0.129059	0.000000	0.061644	0.000000	0.000000	0.000000	0.000001	-0.000004	-0.000000	0.000000	0.000000	4.000000	9.000000	1.000000
14605.150719	0.098767	0.604998	0.002581	86.743523	84.586533	141.401413	0.129059	0.000000	0.061644	0.000000	0.000000	0.000000	0.000001	-0.000004	-0.000000	0.000000	0.000000	4.000000	9.000000	1.000000
14605.154052	0.098759	0.604722	0.002649	86.743523	84.586533	141.401413	0.129059	0.000000	0.061644	0.000000	0.000000	0.000000	-0.002475	-0.082822	0.020363	0.000000	0.000000	4.000000	9.000000	1.000000
14605.157386	0.098759	0.604722	0.002649	86.751884	85.062569	141.875458	0.129059	0.000000	0.061644	0.000000	0.000000	0.000000	-0.002475	-0.082822	0.020363	0.000000	0.000000	4.000000	9.000000	1.000000
14605.160719	0.098759	0.604722	0.002649	86.751884	85.062569	141.875458	0.129059	0.000000	0.061644	0.000000	0.000000	0.000000	-0.002475	-0.082822	0.020363	0.000000	0.000000	4.000000	9.000000	1.000000
14605.164052	0.098759	0.604722	0.002649	86.751884	85.062569	141.875458	0.129059	0.000000	0.061644	0.000000	0.000000	0.000000	-0.002475	-0.082822	0.020363	0.000000	0.000000	4.000000	9.000000	1.000000
14605.167386	0.098787	0.604337	0.002676	86.758163	85.432266	142.245804	0.132453	0.000000	0.062057	0.000000	0.000000	0.000000	0.008587	-0.115462	0.008090	0.000000	0.000000	4.000000	9.000000	1.000000
14605.170719	0.098787	0.604337	0.002676	86.758163	85.432266	142.245804	0.132453	0.000000	0.062057	0.000000	0.000000	0.000000	-0.000001	-0.000002	-0.000000	0.000000	0.000000	4.000000	9.000000	1.000000
14605.174052	0.098787	0.604337	0.002676	86.758163	85.432266	142.245804	0.132453	0.000000	0.062057	0.000000	0.000000	0.000000	-0.000001	-0.000002	-0.000000	0.000000	0.000000	4.000000	9.000000	1.000000
14605.177386	0.098787	0.604337	0.002676	86.762627	85.697380	142.511322	0.133801	0.000000	0.060625	0.000000	0.000000	0.000000	-0.000001	-0.000002	-0.000000	0.000000	0.000000	4.000000	9.000000	1.000000
14605.180719	0.098787	0.604337	0.002676	86.762627	85.697380	142.511322	0.133801	0.000000	0.060625	0.000000	0.000000	0.000000	-0.000001	-0.000002	-0.000000	0.000000	0.000000	4.000000	9.000000	1.000000
14605.184052	0.098784	0.604247	0.002660	86.762627	85.697380	142.511322	0.133801	0.000000	0.060625	0.000000	0.000000	0.000000	-0.001013	-0.026900	-0.004709	0.000000	0.000000	4.000000	9.000000	1.000000
14605.187386	0.098784	0.604247	0.002660	86.765358	85.859444	142.670914	0.133801	0.000000	0.060625	0.000000	0.000000	0.000000	-0.001013	-0.026900	-0.004709	0.000000	0.000000	4.000000	9.000000	1.000000
14605.190719	0.098784	0.604247	0.002660	86.765358	85.859444	142.670914	0.133801	0.000000	0.060625	0.000000	0.000000	0.000000	-0.001013	-0.026900	-0.004709	0.000000	0.000000	4.000000	9.000000	1.000000
14605.194052	0.098784	0.604247	0.002660	86.765358	85.859444	142.670914	0.133801	0.000000	0.060625	0.000000	0.000000	0.000000	-0.001013	-0.026900	-0.004709	0.000000	0.000000	4.000000	9.000000	1.000000
14605.197386	0.098787	0.604177	0.002569	86.766144	85.912643	142.724243	0.133017	0.000000	0.060794	0.000000	0.000000	0.000000	0.000980	-0.020990	-0.027325	0.000000	0.000000	4.000000	9.000000	1.000000
14605.200719	0.098787	0.604177	0.002569	86.766144	85.912643	142.724243	0.133017	0.000000	0.060794	0.000000	0.000000	0.000000	0.000980	-0.020990	-0.027325	0.000000	0.000000	4.000000	9.000000	1.000000
14605.204052	0.098787	0.604177	0.002569	86.766144	85.912643	142.724243	0.133017	0.000000	0.060794	0.000000	0.000000	0.000000	0.000980	-0.020990	-0.027325	0.000000	0.000000	4.000000	9.000000	1.000000
14605.207386	0.098787	0.604177	0.002569	86.767899	85.908043	142.715408	0.128463	0.000000	0.060631	0.000000	0.000000	0.000000	0.000980	-0.020990	-0.027325	0.000000	0.000000	4.000000	9.000000	1.000000
14605.210719	0.098804	0.604184	0.002541	86.767899	85.908043	142.715408	0.128463	0.000000	0.060631	0.000000	0.000000	0.000000	0.005029	0.001980	-0.008475	0.000000	0.000000	4.000000	9.000000	1.000000
14605.214052	0.098804	0.604184	0.002541	86.767899	85.908043	142.715408	0.128463	0.000000	0.060631	0.000000	0.000000	0.000000	0.005029	0.001980	-0.008475	0.000000	0.000000	4.000000	9.000000	1.000000
14605.217386	0.098804	0.604184	0.002541	86.770447	85.840225	142.644440	0.127050	0.000000	0.059793	0.000000	0.000000	0.000000	0.005029	0.001980	-0.008475	0.000000	0.000000	4.000000	9.000000	1.000000
14605.220719	0.098804	0.604184	0.002541	86.770447	85.840225	142.644440	0.127050	0.000000	0.059793	0.000000	0.000000	0.000000	0.005029	0.001980	-0.008475	0.000000	0.000000	4.000000	9.000000	1.000000
14605.224052	0.098792	0.604223	0.002486	86.770447	85.840225	142.644440	0.127050	0.000000	0.059793	0.000000	0.000000	0.000000	-0.003543	0.011641	-0.016492	0.000000	0.000000	4.000000	9.000000	1.000000
14605.227386	0.098792	0.604223	0.002486	86.772087	85.719086	142.520157	0.127050	0.000000	0.059793	0.000000	0.000000	0.000000	-0.003543	0.011641	-0.016492	0.000000	0.000000	4.000000	9.000000	1.000000
14605.230719	0.098792	0.604223	0.002486	86.772087	85.719086	142.520157	0.127050	0.000000	0.059793	0.000000	0.000000	0.000000	-0.003543	0.011641	-0.016492	0.000000	0.000000	4.000000	9.000000	1.000000
14605.234052	0.098792	0.604223	0.002486	86.772087	85.719086	142.520157	0.127050	0.000000	0.059793	0.000000	0.000000	0.000000	-0.003543	0.011641	-0.016492	0.000000	0.000000	4.000000	9.000000	1.000000
14605.237386	0.098784	0.604351	0.002447	86.775414	85.590324	142.386719	0.124301	0.000000	0.060383	0.000000	0.000000	0.000000	-0.002534	0.038525	-0.011784	0.000000	0.000000	4.000000	9.000000	1.000000
14605.240719	0.098784	0.604351	0.002447	86.775414	85.590324	142.386719	0.124301	0.000000	0.060383	0.000000	0.000000	0.000000	-0.002534	0.038525	-0.011784	0.000000	0.000000	4.000000	9.000000	1.000000
14605.244052	0.098784	0.604351	0.002447	86.775414	85.590324	142.386719	0.124301	0.000000	0.060383	0.000000	0.000000	0.000000	-0.002534	0.038525	-0.011784	0.000000	0.000000	4.000000	9.000000	1.000000
14605.247386	0.098784	0.604351	0.002447	86.778641	85.347160	142.137192	0.122337	0.000000	0.060806	0.000000	0.000000	0.000000	-0.002534	0.038525	-0.011784	0.000000	0.000000	4.000000	9.000000	1.000000
14605.250719	0.098784	0.604421	0.002447	86.778641	85.347160	142.137192	0.122337	0.000000	0.060806	0.000000	0.000000	0.000000	0.000001	0.021157	-0.000006	0.000000	0.000000	4.000000	9.000000	1.000000
14605.254052	0.098784	0.604421	0.002447	86.778641	85.347160	142.137192	0.122337	0.000000	0.060806	0.000000	0.000000	0.000000	0.000001	0.021157	-0.000006	0.000000	0.000000	4.000000	9.000000	1.000000
14605.257386	0.098784	0.604421	0.002447	86.786057	85.141167	141.921951	0.122336	0.000000	0.060806	0.000000	0.000000	0.000000	0.000001	0.021157	-0.000006	0.000000	0.000000	4.000000	9.000000	1.000000
14605.260719	0.098784	0.604421	0.002447	86.786057	85.141167	141.921951	0.122336	0.000000	0.060806	0.000000	0.000000	0.000000	0.000001	0.021157	-0.000006	0.000000	0.000000	4.000000	9.000000	1.000000
14605.264052	0.098792	0.604505	0.002486	86.786057	85.141167	141.921951	0.122336	0.000000	0.060806	0.000000	0.000000	0.000000	0.002530	0.024924	0.011769	0.000000	0.000000	4.000000	9.000000	1.000000
14605.267386	0.098792	0.604505	0.002486	86.799370	84.849335	141.614731	0.122336	0.000000	0.060806	0.000000	0.000000	0.000000	0.002530	0.024924	0.011769	0.000000	0.000000	4.000000	9.000000	1.000000
14605.270719	0.098792	0.604505	0.002486	86.799370	84.849335	141.614731	0.122336	0.000000	0.060806	0.000000	0.000000	0.000000	0.002530	0.024924	0.011769	0.000000	0.000000	4.000000	9.000000	1.000000
14605.274052	0.098792	0.604505	0.002486	86.799370	84.849335	141.614731	0.122336	0.000000	0.060806	0.000000	0.000000	0.000000	0.002530	0.024924	0.011769	0.000000	0.000000	4.000000	9.000000	1.000000
14605.277386	0.098816	0.604639	0.002596	86.821960	84.567749	141.310333	0.124298	0.000000	0.060384	0.000000	0.000000	0.000000	0.007081	0.040189	0.032956	0.000000	0.000000	4.000000	9.000000	1.000000
14605.280719	0.098816	0.604639	0.002596	86.821960	84.567749	141.310333	0.124298	0.000000	0.060384	0.000000	0.000000	0.000000	0.007081	0.040189	0.032956	0.000000	0.000000	4.000000	9.000000	1.000000
14605.284052	0.098816	0.604639	0.002596	86.821960	84.567749	141.310333	0.124298	0.000000	0.060384	0.000000	0.000000	0.000000	0.007081	0.040189	0.032956	0.000000	0.000000	4.000000	9.000000	1.000000
14605.287386	0.098816	0.604639	0.002596	86.856262	84.223129	140.932373	0.129790	0.000000	0.059204	0.000000	0.000000	0.000000	0.007081	0.040189	0.032956	0.000000	0.000000	4.000000	9.000000	1.000000
14605.290719	0.098823	0.604677	0.002627	86.856262	84.223129	140.932373	0.129790	0.000000	0.059204	0.000000	0.000000	0.000000	0.002023	0.011473	0.009413	0.000000	0.000000	4.000000	9.000000	1.000000
14605.294052	0.098823	0.604677	0.002627	86.856262	84.223129	140.932373	0.129790	0.000000	0.059204	0.000000	0.000000	0.000000	0.002023	0.011473	0.009413	0.000000	0.000000	4.000000	9.000000	1.000000
14605.297386	0.098823	0.604677	0.002627	86.895752	83.962570	140.635712	0.131359	0.000000	0.058867	0.000000	0.000000	0.000000	0.002023	0.011473	0.009413	0.000000	0.000000	4.000000	9.000000	1.000000
14605.300719	0.098823	0.604677	0.002627	86.895752	83.962570	140.635712	0.131359	0.000000	0.058867	0.000000	0.000000	0.000000	0.002023	0.011473	0.009413	0.000000	0.000000	4.000000	9.000000	1.000000
14605.304052	0.098826	0.604696	0.002643	86.895752	83.962570	140.635712	0.131359	0.000000	0.058867	0.000000	0.000000	0.000000	0.001012	0.005742	0.004706	0.000000	0.000000	4.000000	9.000000	1.000000
14605.307386	0.098826	0.604696	0.002643	86.929482	83.786232	140.429321	0.131359	0.000000	0.058867	0.000000	0.000000	0.000000	0.001012	0.005742	0.004706	0.000000	0.000000	4.000000	9.000000	1.000000
14605.310719	0.098826	0.604696	0.002643	86.929482	83.786232	140.429321	0.131359	0.000000	0.058867	0.000000	0.000000	0.000000	0.001012	0.005742	0.004706	0.000000	0.000000	4.000000	9.000000	1.000000
14605.314052	0.098826	0.604696	0.002643	86.929482	83.786232	140.429321	0.131359	0.000000	0.058867	0.000000	0.000000	0.000000	0.001012	0.005742	0.004706	0.000000	0.000000	4.000000	9.000000	1.000000
14605.317386	0.098818	0.604683	0.002604	86.964233	83.661552	140.274612	0.132144	0.000000	0.058698	0.000000	0.000000	0.000000	-0.002532	-0.003770	-0.011776	0.000000	0.000000	4.000000	9.000000	1.000000
14605.320719	0.098818	0.604683	0.002604	86.964233	83.661552	140.274612	0.132144	0.000000	0.058698	0.000000	0.000000	0.000000	-0.002532	-0.003770	-0.011776	0.000000	0.000000	4.000000	9.000000	1.000000
14605.324052	0.098818	0.604683	0.002604	86.964233	83.661552	140.274612	0.132144	0.000000	0.058698	0.000000	0.000000	0.000000	-0.002532	-0.003770	-0.011776	0.000000	0.000000	4.000000	9.000000	1.000000
14605.327386	0.098818	0.604683	0.002604	87.011612	83.522270	140.097626	0.130181	0.000000	0.059120	0.000000	0.000000	0.000000	-0.002532	-0.003770	-0.011776	0.000000	0.000000	4.000000	9.000000	1.000000
14605.330719	0.098784	0.604652	0.002553	87.011612	83.522270	140.097626	0.130181	0.000000	0.059120	0.000000	0.000000	0.000000	-0.010088	-0.009518	-0.015076	0.000000	0.000000	4.000000	9.000000	1.000000
14605.334052	0.098784	0.604652	0.002553	87.011612	83.522270	140.097626	0.130181	0.000000	0.059120	0.000000	0.000000	0.000000	-0.010088	-0.009518	-0.015076	0.000000	0.000000	4.000000	9.000000	1.000000
14605.337386	0.098784	0.604652	0.002553	87.065224	83.409599	139.940109	0.127668	0.000000	0.060801	0.000000	0.000000	0.000000	-0.010088	-0.009518	-0.015076	0.000000	0.000000	4.000000	9.000000	1.000000
14605.340719	0.098784	0.604652	0.002553	87.065224	83.409599	139.940109	0.127668	0.000000	0.060801	0.000000	0.000000	0.000000	-0.010088	-0.009518	-0.015076	0.000000	0.000000	4.000000	9.000000	1.000000
14605.344052	0.098776	0.604569	0.002514	87.065224	83.409599	139.940109	0.127668	0.000000	0.060801	0.000000	0.000000	0.000000	-0.002528	-0.024944	-0.011761	0.000000	0.000000	4.000000	9.000000	1.000000
14605.347386	0.098776	0.604569	0.002514	87.121178	83.338188	139.825150	0.127668	0.000000	0.060801	0.000000	0.000000	0.000000	-0.002528	-0.024944	-0.011761	0.000000	0.000000	4.000000	9.000000	1.000000
14605.350719	0.098776	0.604569	0.002514	87.121178	83.338188	139.825150	0.127668	0.000000	0.060801	0.000000	0.000000	0.000000	-0.002528	-0.024944	-0.011761	0.000000	0.000000	4.000000	9.000000	1.000000
14605.354052	0.098776	0.604569	0.002514	87.121178	83.338188	139.825150	0.127668	0.000000	0.060801	0.000000	0.000000	0.000000	-0.002528	-0.024944	-0.011761	0.000000	0.000000	4.000000	9.000000	1.000000
14605.357386	0.098742	0.604396	0.002464	87.170563	83.306374	139.753067	0.125708	0.000000	0.061222	0.000000	0.000000	0.000000	-0.010084	-0.051818	-0.015061	0.000000	0.000000	4.000000	9.000000	1.000000
14605.360719	0.098742	0.604396	0.002464	87.170563	83.306374	139.753067	0.125708	0.000000	0.061222	0.000000	0.000000	0.000000	-0.010084	-0.051818	-0.015061	0.000000	0.000000	4.000000	9.000000	1.000000
14605.364052	0.098742	0.604396	0.002464	87.170563	83.306374	139.753067	0.125708	0.000000	0.061222	0.000000	0.000000	0.000000	-0.010084	-0.051818	-0.015061	0.000000	0.000000	4.000000	9.000000	1.000000
14605.367386	0.098742	0.604396	0.002464	87.207397	83.413048	139.834259	0.123198	0.000000	0.062903	0.000000	0.000000	0.000000	-0.010084	-0.051818	-0.015061	0.000000	0.000000	4.000000	9.000000	1.000000
14605.370719	0.098718	0.604281	0.002461	87.207397	83.413048	139.834259	0.123198	0.000000	0.062903	0.000000	0.000000	0.000000	-0.007049	-0.034587	-0.000944	0.000000	0.000000	4.000000	9.000000	1.000000
14605.374052	0.098718	0.604281	0.002461	87.207397	83.413048	139.834259	0.123198	0.000000	0.062903	0.000000	0.000000	0.000000	-0.007049	-0.034587	-0.000944	0.000000	0.000000	4.000000	9.000000	1.000000
14605.377386	0.098718	0.604281	0.002461	87.227592	83.624207	140.034973	0.123041	0.000000	0.064078	0.000000	0.000000	0.000000	-0.007049	-0.034587	-0.000944	0.000000	0.000000	4.000000	9.000000	1.000000
14605.380719	0.098718	0.604281	0.002461	87.227592	83.624207	140.034973	0.123041	0.000000	0.064078	0.000000	0.000000	0.000000	-0.007049	-0.034587	-0.000944	0.000000	0.000000	4.000000	9.000000	1.000000
14605.384052	0.098700	0.604159	0.002481	87.227592	83.624207	140.034973	0.123041	0.000000	0.064078	0.000000	0.000000	0.000000	-0.005534	-0.036570	0.006116	0.000000	0.000000	4.000000	9.000000	1.000000
14605.387386	0.098700	0.604159	0.002481	87.236214	84.041748	140.454193	0.123041	0.000000	0.064078	0.000000	0.000000	0.000000	-0.005534	-0.036570	0.006116	0.000000	0.000000	4.000000	9.000000	1.000000
14605.390719	0.098700	0.604159	0.002481	87.236214	84.041748	140.454193	0.123041	0.000000	0.064078	0.000000	0.000000	0.000000	-0.005534	-0.036570	0.006116	0.000000	0.000000	4.000000	9.000000	1.000000
14605.394052	0.098700	0.604159	0.002481	87.236214	84.041748	140.454193	0.123041	0.000000	0.064078	0.000000	0.000000	0.000000	-0.005534	-0.036570	0.006116	0.000000	0.000000	4.000000	9.000000	1.000000
14605.397386	0.098690	0.603838	0.002541	87.242027	84.412506	140.825363	0.124060	0.000000	0.065001	0.000000	0.000000	0.000000	-0.003016	-0.096225	0.017850	0.000000	0.000000	4.000000	9.000000	1.000000
14605.400719	0.098690	0.603838	0.002541	87.242027	84.412506	140.825363	0.124060	0.000000	0.065001	0.000000	0.000000	0.000000	-0.000001	-0.000005	-0.000000	0.000000	0.000000	4.000000	9.000000	1.000000
14605.404052	0.098690	0.603838	0.002541	87.242027	84.412506	140.825363	0.124060	0.000000	0.065001	0.000000	0.000000	0.000000	-0.000001	-0.000005	-0.000000	0.000000	0.000000	4.000000	9.000000	1.000000
14605.407386	0.098690	0.603838	0.002541	87.252052	84.827896	141.238235	0.127035	0.000000	0.065503	0.000000	0.000000	0.000000	-0.000001	-0.000005	-0.000000	0.000000	0.000000	4.000000	9.000000	1.000000
14605.410719	0.098690	0.603838	0.002541	87.252052	84.827896	141.238235	0.127035	0.000000	0.065503	0.000000	0.000000	0.000000	-0.000001	-0.000005	-0.000000	0.000000	0.000000	4.000000	9.000000	1.000000
14605.414052	0.098707	0.603651	0.002619	87.252052	84.827896	141.238235	0.127035	0.000000	0.065503	0.000000	0.000000	0.000000	0.005044	-0.055944	0.023505	0.000000	0.000000	4.000000	9.000000	1.000000
14605.417386	0.098707	0.603651	0.002619	87.264336	85.299706	141.706146	0.127035	0.000000	0.065503	0.000000	0.000000	0.000000	0.005044	-0.055944	0.023505	0.000000	0.000000	4.000000	9.000000	1.000000
14605.420719	0.098707	0.603651	0.002619	87.264336	85.299706	141.706146	0.127035	0.000000	0.065503	0.000000	0.000000	0.000000	0.005044	-0.055944	0.023505	0.000000	0.000000	4.000000	9.000000	1.000000
14605.424052	0.098707	0.603651	0.002619	87.264336	85.299706	141.706146	0.127035	0.000000	0.065503	0.000000	0.000000	0.000000	0.005044	-0.055944	0.023505	0.000000	0.000000	4.000000	9.000000	1.000000
14605.427386	0.098720	0.603182	0.002788	87.280128	85.890564	142.294373	0.130953	0.000000	0.064662	0.000000	0.000000	0.000000	0.004018	-0.140728	0.050647	0.000000	0.000000	4.000000	9.000000	1.000000
14605.430719	0.098720	0.603182	0.002788	87.280128	85.890564	142.294373	0.130953	0.000000	0.064662	0.000000	0.000000	0.000000	0.004018	-0.140728	0.050647	0.000000	0.000000	4.000000	9.000000	1.000000
14605.434052	0.098720	0.603182	0.002788	87.280128	85.890564	142.294373	0.130953	0.000000	0.064662	0.000000	0.000000	0.000000	0.004018	-0.140728	0.050647	0.000000	0.000000	4.000000	9.000000	1.000000
14605.437386	0.098720	0.603182	0.002788	87.295425	86.490807	142.889359	0.139394	0.000000	0.063993	0.000000	0.000000	0.000000	0.004018	-0.140728	0.050647	0.000000	0.000000	4.000000	9.000000	1.000000
14605.440719	0.098732	0.602932	0.002842	87.295425	86.490807	142.889359	0.139394	0.000000	0.063993	0.000000	0.000000	0.000000	0.003501	-0.075129	0.016309	0.000000	0.000000	4.000000	9.000000	1.000000
14605.444052	0.098732	0.602932	0.002842	87.295425	86.490807	142.889359	0.139394	0.000000	0.063993	0.000000	0.000000	0.000000	0.003501	-0.075129	0.016309	0.000000	0.000000	4.000000	9.000000	1.000000
14605.447386	0.098732	0.602932	0.002842	87.309647	87.170723	143.565521	0.142112	0.000000	0.063409	0.000000	0.000000	0.000000	0.003501	-0.075129	0.016309	0.000000	0.000000	4.000000	9.000000	1.000000
14605.450719	0.098745	0.602656	0.002904	87.309647	87.170723	143.565521	0.142112	0.000000	0.063409	0.000000	0.000000	0.000000	0.003993	-0.082829	0.018601	0.000000	0.000000	4.000000	9.000000	1.000000
14605.454052	0.098745	0.602656	0.002904	87.309647	87.170723	143.565521	0.142112	0.000000	0.063409	0.000000	0.000000	0.000000	0.003993	-0.082829	0.018601	0.000000	0.000000	4.000000	9.000000	1.000000
14605.457386	0.098745	0.602656	0.002904	87.325920	87.914757	144.304352	0.145212	0.000000	0.062744	0.000000	0.000000	0.000000	0.003993	-0.082829	0.018601	0.000000	0.000000	4.000000	9.000000	1.000000
14605.460719	0.098745	0.602656	0.002904	87.325920	87.914757	144.304352	0.145212	0.000000	0.062744	0.000000	0.000000	0.000000	0.003993	-0.082829	0.018601	0.000000	0.000000	4.000000	9.000000	1.000000
14605.464052	0.098760	0.602354	0.002974	87.325920	87.914757	144.304352	0.145212	0.000000	0.062744	0.000000	0.000000	0.000000	0.004482	-0.090566	0.020879	0.000000	0.000000	4.000000	9.000000	1.000000
14605.467386	0.098760	0.602354	0.002974	87.342735	88.597443	144.977600	0.145212	0.000000	0.062744	0.000000	0.000000	0.000000	0.004482	-0.090566	0.020879	0.000000	0.000000	4.000000	9.000000	1.000000
14605.470719	0.098760	0.602354	0.002974	87.342735	88.597443	144.977600	0.145212	0.000000	0.062744	0.000000	0.000000	0.000000	0.004482	-0.090566	0.020879	0.000000	0.000000	4.000000	9.000000	1.000000
14605.474052	0.098760	0.602354	0.002974	87.342735	88.597443	144.977600	0.145212	0.000000	0.062744	0.000000	0.000000	0.000000	0.004482	-0.090566	0.020879	0.000000	0.000000	4.000000	9.000000	1.000000
14605.477386	0.098810	0.601776	0.003100	87.359886	89.352280	145.725739	0.148692	0.000000	0.061997	0.000000	0.000000	0.000000	0.014983	-0.173453	0.037864	0.000000	0.000000	4.000000	9.000000	1.000000
14605.480719	0.098810	0.601776	0.003100	87.359886	89.352280	145.725739	0.148692	0.000000	0.061997	0.000000	0.000000	0.000000	0.014983	-0.173453	0.037864	0.000000	0.000000	4.000000	9.000000	1.000000
14605.484052	0.098810	0.601776	0.003100	87.359886	89.352280	145.725739	0.148692	0.000000	0.061997	0.000000	0.000000	0.000000	0.014983	-0.173453	0.037864	0.000000	0.000000	4.000000	9.000000	1.000000
14605.487386	0.098810	0.601776	0.003100	87.377663	90.046204	146.408646	0.155003	0.000000	0.059500	0.000000	0.000000	0.000000	0.014983	-0.173453	0.037864	0.000000	0.000000	4.000000	9.000000	1.000000
14605.490719	0.098845	0.601499	0.003157	87.377663	90.046204	146.408646	0.155003	0.000000	0.059500	0.000000	0.000000	0.000000	0.010507	-0.082877	0.016994	0.000000	0.000000	4.000000	9.000000	1.000000
14605.494052	0.098845	0.601499	0.003157	87.377663	90.046204	146.408646	0.155003	0.000000	0.059500	0.000000	0.000000	0.000000	0.010507	-0.082877	0.016994	0.000000	0.000000	4.000000	9.000000	1.000000
14605.497386	0.098845	0.601499	0.003157	87.393311	90.752892	147.108521	0.157835	0.000000	0.057749	0.000000	0.000000	0.000000	0.010507	-0.082877	0.016994	0.000000	0.000000	4.000000	9.000000	1.000000
14605.500719	0.098845	0.601499	0.003157	87.393311	90.752892	147.108521	0.157835	0.000000	0.057749	0.000000	0.000000	0.000000	0.010507	-0.082877	0.016994	0.000000	0.000000	4.000000	9.000000	1.000000
14605.504052	0.098853	0.601230	0.003194	87.393311	90.752892	147.108521	0.157835	0.000000	0.057749	0.000000	0.000000	0.000000	0.002425	-0.080856	0.011296	0.000000	0.000000	4.000000	9.000000	1.000000
14605.507386	0.098853	0.601230	0.003194	87.405579	91.549690	147.898972	0.157835	0.000000	0.057749	0.000000	0.000000	0.000000	0.002425	-0.080856	0.011296	0.000000	0.000000	4.000000	9.000000	1.000000
14605.510719	0.098853	0.601230	0.003194	87.405579	91.549690	147.898972	0.157835	0.000000	0.057749	0.000000	0.000000	0.000000	0.002425	-0.080856	0.011296	0.000000	0.000000	4.000000	9.000000	1.000000
14605.514052	0.098853	0.601230	0.003194	87.405579	91.549690	147.898972	0.157835	0.000000	0.057749	0.000000	0.000000	0.000000	0.002425	-0.080856	0.011296	0.000000	0.000000	4.000000	9.000000	1.000000
14605.517386	0.098869	0.600673	0.003162	87.413429	92.293411	148.641891	0.159718	0.000000	0.057344	0.000000	0.000000	0.000000	0.004790	-0.167080	-0.009632	0.000000	0.000000	4.000000	9.000000	1.000000
14605.520719	0.098869	0.600673	0.003162	87.413429	92.293411	148.641891	0.159718	0.000000	0.057344	0.000000	0.000000	0.000000	0.004790	-0.167080	-0.009632	0.000000	0.000000	4.000000	9.000000	1.000000
14605.524052	0.098869	0.600673	0.003162	87.413429	92.293411	148.641891	0.159718	0.000000	0.057344	0.000000	0.000000	0.000000	0.004790	-0.167080	-0.009632	0.000000	0.000000	4.000000	9.000000	1.000000
14605.527386	0.098869	0.600673	0.003162	87.420181	93.185989	149.532654	0.158112	0.000000	0.056546	0.000000	0.000000	0.000000	0.004790	-0.167080	-0.009632	0.000000	0.000000	4.000000	9.000000	1.000000
14605.530719	0.098890	0.600391	0.003155	87.420181	93.185989	149.532654	0.158112	0.000000	0.056546	0.000000	0.000000	0.000000	0.006414	-0.084536	-0.002067	0.000000	0.000000	4.000000	9.000000	1.000000
14605.534052	0.098890	0.600391	0.003155	87.420181	93.185989	149.532654	0.158112	0.000000	0.056546	0.000000	0.000000	0.000000	0.006414	-0.084536	-0.002067	0.000000	0.000000	4.000000	9.000000	1.000000
14605.537386	0.098890	0.600391	0.003155	87.426102	94.083031	150.427902	0.157768	0.000000	0.055477	0.000000	0.000000	0.000000	0.006414	-0.084536	-0.002067	0.000000	0.000000	4.000000	9.000000	1.000000
14605.540719	0.098890	0.600391	0.003155	87.426102	94.083031	150.427902	0.157768	0.000000	0.055477	0.000000	0.000000	0.000000	0.006414	-0.084536	-0.002067	0.000000	0.000000	4.000000	9.000000	1.000000
14605.544052	0.098903	0.600097	0.003109	87.426102	94.083031	150.427902	0.157768	0.000000	0.055477	0.000000	0.000000	0.000000	0.003865	-0.088176	-0.013936	0.000000	0.000000	4.000000	9.000000	1.000000
14605.547386	0.098903	0.600097	0.003109	87.431427	94.983681	151.326782	0.157768	0.000000	0.055477	0.000000	0.000000	0.000000	0.003865	-0.088176	-0.013936	0.000000	0.000000	4.000000	9.000000	1.000000
14605.550719	0.098903	0.600097	0.003109	87.431427	94.983681	151.326782	0.157768	0.000000	0.055477	0.000000	0.000000	0.000000	0.003865	-0.088176	-0.013936	0.000000	0.000000	4.000000	9.000000	1.000000
14605.554052	0.098903	0.600097	0.003109	87.431427	94.983681	151.326782	0.157768	0.000000	0.055477	0.000000	0.000000	0.000000	0.003865	-0.088176	-0.013936	0.000000	0.000000	4.000000	9.000000	1.000000
14605.557386	0.098924	0.599464	0.003098	87.436623	95.955208	152.299225	0.155445	0.000000	0.054833	0.000000	0.000000	0.000000	0.006171	-0.190085	-0.003198	0.000000	0.000000	4.000000	9.000000	1.000000
14605.560719	0.098924	0.599464	0.003098	87.436623	95.955208	152.299225	0.155445	0.000000	0.054833	0.000000	0.000000	0.000000	0.006171	-0.190085	-0.003198	0.000000	0.000000	4.000000	9.000000	1.000000
14605.564052	0.098924	0.599464	0.003098	87.436623	95.955208	152.299225	0.155445	0.000000	0.054833	0.000000	0.000000	0.000000	0.006171	-0.190085	-0.003198	0.000000	0.000000	4.000000	9.000000	1.000000
14605.567386	0.098924	0.599464	0.003098	87.440598	96.863007	153.205215	0.154912	0.000000	0.053805	0.000000	0.000000	0.000000	0.006171	-0.190085	-0.003198	0.000000	0.000000	4.000000	9.000000	1.000000
14605.570719	0.098948	0.599131	0.003106	87.440598	96.863007	153.205215	0.154912	0.000000	0.053805	0.000000	0.000000	0.000000	0.007344	-0.099908	0.002263	0.000000	0.000000	4.000000	9.000000	1.000000
14605.574052	0.098948	0.599131	0.003106	87.440598	96.863007	153.205215	0.154912	0.000000	0.053805	0.000000	0.000000	0.000000	0.007344	-0.099908	0.002263	0.000000	0.000000	4.000000	9.000000	1.000000
14605.577386	0.098948	0.599131	0.003106	87.444260	97.840515	154.183716	0.155289	0.000000	0.052581	0.000000	0.000000	0.000000	0.007344	-0.099908	0.002263	0.000000	0.000000	4.000000	9.000000	1.000000
14605.580719	0.098948	0.599131	0.003106	87.444260	97.840515	154.183716	0.155289	0.000000	0.052581	0.000000	0.000000	0.000000	0.007344	-0.099908	0.002263	0.000000	0.000000	4.000000	9.000000	1.000000
14605.584052	0.098961	0.598784	0.003165	87.444260	97.840515	154.183716	0.155289	0.000000	0.052581	0.000000	0.000000	0.000000	0.003803	-0.103972	0.017700	0.000000	0.000000	4.000000	9.000000	1.000000
14605.587386	0.098961	0.598784	0.003165	87.447182	98.820816	155.164963	0.155289	0.000000	0.052581	0.000000	0.000000	0.000000	0.003803	-0.103972	0.017700	0.000000	0.000000	4.000000	9.000000	1.000000
14605.590719	0.098961	0.598784	0.003165	87.447182	98.820816	155.164963	0.155289	0.000000	0.052581	0.000000	0.000000	0.000000	0.003803	-0.103972	0.017700	0.000000	0.000000	4.000000	9.000000	1.000000
14605.594052	0.098961	0.598784	0.003165	87.447182	98.820816	155.164963	0.155289	0.000000	0.052581	0.000000	0.000000	0.000000	0.003803	-0.103972	0.017700	0.000000	0.000000	4.000000	9.000000	1.000000
14605.597386	0.098991	0.598084	0.003306	87.449326	99.803047	156.148132	0.158239	0.000000	0.051946	0.000000	0.000000	0.000000	0.009077	-0.209977	0.042222	0.000000	0.000000	4.000000	9.000000	1.000000
14605.600719	0.098991	0.598084	0.003306	87.449326	99.803047	156.148132	0.158239	0.000000	0.051946	0.000000	0.000000	0.000000	-0.000000	0.000004	-0.000000	0.000000	0.000000	4.000000	9.000000	1.000000
14605.604052	0.098991	0.598084	0.003306	87.449326	99.803047	156.148132	0.158239	0.000000	0.051946	0.000000	0.000000	0.000000	-0.000000	0.000004	-0.000000	0.000000	0.000000	4.000000	9.000000	1.000000
14605.607386	0.098991	0.598084	0.003306	87.450783	100.856674	157.202850	0.165276	0.000000	0.050434	0.000000	0.000000	0.000000	-0.000000	0.000004	-0.000000	0.000000	0.000000	4.000000	9.000000	1.000000
14605.610719	0.098991	0.598084	0.003306	87.450783	100.856674	157.202850	0.165276	0.000000	0.050434	0.000000	0.000000	0.000000	-0.000000	0.000004	-0.000000	0.000000	0.000000	4.000000	9.000000	1.000000
14605.614052	0.099009	0.597731	0.003387	87.450783	100.856674	157.202850	0.165276	0.000000	0.050434	0.000000	0.000000	0.000000	0.005271	-0.106032	0.024519	0.000000	0.000000	4.000000	9.000000	1.000000
14605.617386	0.099009	0.597731	0.003387	87.451477	101.911385	158.258606	0.165276	0.000000	0.050434	0.000000	0.000000	0.000000	0.005271	-0.106032	0.024519	0.000000	0.000000	4.000000	9.000000	1.000000
14605.620719	0.099028	0.597351	0.003476	87.451477	101.911385	158.258606	0.165276	0.000000	0.050434	0.000000	0.000000	0.000000	0.005736	-0.113777	0.026687	0.000000	0.000000	4.000000	9.000000	1.000000
14605.624052	0.099028	0.597351	0.003476	87.451477	101.911385	158.258606	0.165276	0.000000	0.050434	0.000000	0.000000	0.000000	0.005736	-0.113777	0.026687	0.000000	0.000000	4.000000	9.000000	1.000000
14605.627386	0.099028	0.597351	0.003476	87.451096	102.966164	159.314499	0.173810	0.000000	0.048599	0.000000	0.000000	0.000000	0.005736	-0.113777	0.026687	0.000000	0.000000	4.000000	9.000000	1.000000
14605.630719	0.099044	0.596953	0.003549	87.451096	102.966164	159.314499	0.173810	0.000000	0.048599	0.000000	0.000000	0.000000	0.004686	-0.119438	0.021795	0.000000	0.000000	4.000000	9.000000	1.000000
14605.634052	0.099044	0.596953	0.003549	87.451096	102.966164	159.314499	0.173810	0.000000	0.048599	0.000000	0.000000	0.000000	0.004686	-0.119438	0.021795	0.000000	0.000000	4.000000	9.000000	1.000000
14605.637386	0.099044	0.596953	0.003549	87.449936	104.108994	160.458527	0.177443	0.000000	0.047818	0.000000	0.000000	0.000000	0.004686	-0.119438	0.021795	0.000000	0.000000	4.000000	9.000000	1.000000
14605.640719	0.099044	0.596953	0.003549	87.449936	104.108994	160.458527	0.177443	0.000000	0.047818	0.000000	0.000000	0.000000	0.004686	-0.119438	0.021795	0.000000	0.000000	4.000000	9.000000	1.000000
14605.644052	0.099056	0.596536	0.003605	87.449936	104.108994	160.458527	0.177443	0.000000	0.047818	0.000000	0.000000	0.000000	0.003631	-0.125124	0.016888	0.000000	0.000000	4.000000	9.000000	1.000000
14605.647386	0.099056	0.596536	0.003605	87.447639	105.320427	161.671295	0.177443	0.000000	0.047818	0.000000	0.000000	0.000000	0.003631	-0.125124	0.016888	0.000000	0.000000	4.000000	9.000000	1.000000
14605.650719	0.099056	0.596536	0.003605	87.447639	105.320427	161.671295	0.177443	0.000000	0.047818	0.000000	0.000000	0.000000	0.003631	-0.125124	0.016888	0.000000	0.000000	4.000000	9.000000	1.000000
14605.654052	0.099056	0.596536	0.003605	87.447639	105.320427	161.671295	0.177443	0.000000	0.047818	0.000000	0.000000	0.000000	0.003631	-0.125124	0.016888	0.000000	0.000000	4.000000	9.000000	1.000000
14605.657386	0.099073	0.595665	0.003685	87.444878	106.374138	162.726486	0.180258	0.000000	0.047214	0.000000	0.000000	0.000000	0.005119	-0.261501	0.023812	0.000000	0.000000	4.000000	9.000000	1.000000
14605.660719	0.099073	0.595665	0.003685	87.444878	106.374138	162.726486	0.180258	0.000000	0.047214	0.000000	0.000000	0.000000	0.000000	-0.000003	0.000000	0.000000	0.000000	4.000000	9.000000	1.000000
14605.664052	0.099073	0.595665	0.003685	87.444878	106.374138	162.726486	0.180258	0.000000	0.047214	0.000000	0.000000	0.000000	0.000000	-0.000003	0.000000	0.000000	0.000000	4.000000	9.000000	1.000000
14605.667386	0.099073	0.595665	0.003685	87.442276	107.289391	163.643417	0.184226	0.000000	0.046360	0.000000	0.000000	0.000000	0.000000	-0.000003	0.000000	0.000000	0.000000	4.000000	9.000000	1.000000
14605.670719	0.099073	0.595665	0.003685	87.442276	107.289391	163.643417	0.184226	0.000000	0.046360	0.000000	0.000000	0.000000	0.000000	-0.000003	0.000000	0.000000	0.000000	4.000000	9.000000	1.000000
14605.674052	0.099073	0.595217	0.003684	87.442276	107.289391	163.643417	0.184226	0.000000	0.046360	0.000000	0.000000	0.000000	-0.000027	-0.134293	-0.000133	0.000000	0.000000	4.000000	9.000000	1.000000
14605.677386	0.099073	0.595217	0.003684	87.441055	107.891716	164.250473	0.184226	0.000000	0.046360	0.000000	0.000000	0.000000	-0.000027	-0.134293	-0.000133	0.000000	0.000000	4.000000	9.000000	1.000000
14605.680719	0.099073	0.595217	0.003684	87.441055	107.891716	164.250473	0.184226	0.000000	0.046360	0.000000	0.000000	0.000000	-0.000027	-0.134293	-0.000133	0.000000	0.000000	4.000000	9.000000	1.000000
14605.684052	0.099073	0.595217	0.003684	87.441055	107.891716	164.250473	0.184226	0.000000	0.046360	0.000000	0.000000	0.000000	-0.000027	-0.134293	-0.000133	0.000000	0.000000	4.000000	9.000000	1.000000
14605.687386	0.099017	0.594362	0.003637	87.442352	108.013054	164.376938	0.184204	0.000000	0.046365	0.000000	0.000000	0.000000	-0.016762	-0.256571	-0.014093	0.000000	0.000000	4.000000	9.000000	1.000000
14605.690719	0.099017	0.594362	0.003637	87.442352	108.013054	164.376938	0.184204	0.000000	0.046365	0.000000	0.000000	0.000000	0.000000	-0.000008	-0.000000	0.000000	0.000000	4.000000	9.000000	1.000000
14605.694052	0.099017	0.594362	0.003637	87.442352	108.013054	164.376938	0.184204	0.000000	0.046365	0.000000	0.000000	0.000000	0.000000	-0.000008	-0.000000	0.000000	0.000000	4.000000	9.000000	1.000000
14605.697386	0.099017	0.594362	0.003637	87.448563	107.341202	163.713501	0.181855	0.000000	0.049158	0.000000	0.000000	0.000000	0.000000	-0.000008	-0.000000	0.000000	0.000000	4.000000	9.000000	1.000000
14605.700719	0.099017	0.594362	0.003637	87.448563	107.341202	163.713501	0.181855	0.000000	0.049158	0.000000	0.000000	0.000000	0.000000	-0.000008	-0.000000	0.000000	0.000000	4.000000	9.000000	1.000000
14605.704052	0.098965	0.593973	0.003607	87.448563	107.341202	163.713501	0.181855	0.000000	0.049158	0.000000	0.000000	0.000000	-0.015685	-0.116647	-0.009101	0.000000	0.000000	4.000000	9.000000	1.000000
14605.707386	0.098965	0.593973	0.003607	87.459473	105.977654	162.357437	0.181855	0.000000	0.049158	0.000000	0.000000	0.000000	-0.015685	-0.116647	-0.009101	0.000000	0.000000	4.000000	9.000000	1.000000
14605.710719	0.098965	0.593973	0.003607	87.459473	105.977654	162.357437	0.181855	0.000000	0.049158	0.000000	0.000000	0.000000	-0.015685	-0.116647	-0.009101	0.000000	0.000000	4.000000	9.000000	1.000000
14605.714052	0.098965	0.593973	0.003607	87.459473	105.977654	162.357437	0.181855	0.000000	0.049158	0.000000	0.000000	0.000000	-0.015685	-0.116647	-0.009101	0.000000	0.000000	4.000000	9.000000	1.000000
14605.717386	0.098849	0.593306	0.003493	87.469360	103.901955	160.291321	0.180338	0.000000	0.051773	0.000000	0.000000	0.000000	-0.034809	-0.200177	-0.034253	0.000000	0.000000	4.000000	9.000000	1.000000
14605.720719	0.098849	0.593306	0.003493	87.469360	103.901955	160.291321	0.180338	0.000000	0.051773	0.000000	0.000000	0.000000	-0.000001	0.000005	0.000000	0.000000	0.000000	4.000000	9.000000	1.000000
14605.724052	0.098849	0.593306	0.003493	87.469360	103.901955	160.291321	0.180338	0.000000	0.051773	0.000000	0.000000	0.000000	-0.000001	0.000005	0.000000	0.000000	0.000000	4.000000	9.000000	1.000000
14605.727386	0.098849	0.593306	0.003493	87.479431	101.673157	158.068787	0.174629	0.000000	0.057574	0.000000	0.000000	0.000000	-0.000001	0.000005	0.000000	0.000000	0.000000	4.000000	9.000000	1.000000
14605.730719	0.098849	0.593306	0.003493	87.479431	101.673157	158.068787	0.174629	0.000000	0.057574	0.000000	0.000000	0.000000	-0.000001	0.000005	0.000000	0.000000	0.000000	4.000000	9.000000	1.000000
14605.734052	0.098785	0.593027	0.003409	87.479431	101.673157	158.068787	0.174629	0.000000	0.057574	0.000000	0.000000	0.000000	-0.019113	-0.083509	-0.025108	0.000000	0.000000	4.000000	9.000000	1.000000
14605.737386	0.098785	0.593027	0.003409	87.487053	99.392761	155.792984	0.174629	0.000000	0.057574	0.000000	0.000000	0.000000	-0.019113	-0.083509	-0.025108	0.000000	0.000000	4.000000	9.000000	1.000000
14605.740719	0.098785	0.593027	0.003409	87.487053	99.392761	155.792984	0.174629	0.000000	0.057574	0.000000	0.000000	0.000000	-0.019113	-0.083509	-0.025108	0.000000	0.000000	4.000000	9.000000	1.000000
14605.744052	0.098785	0.593027	0.003409	87.487053	99.392761	155.792984	0.174629	0.000000	0.057574	0.000000	0.000000	0.000000	-0.019113	-0.083509	-0.025108	0.000000	0.000000	4.000000	9.000000	1.000000
14605.747386	0.098673	0.592590	0.003315	87.494072	97.114510	153.515869	0.170445	0.000000	0.060759	0.000000	0.000000	0.000000	-0.033494	-0.131198	-0.028247	0.000000	0.000000	4.000000	9.000000	1.000000
14605.750719	0.098673	0.592590	0.003315	87.494072	97.114510	153.515869	0.170445	0.000000	0.060759	0.000000	0.000000	0.000000	-0.033494	-0.131198	-0.028247	0.000000	0.000000	4.000000	9.000000	1.000000
14605.754052	0.098673	0.592590	0.003315	87.494072	97.114510	153.515869	0.170445	0.000000	0.060759	0.000000	0.000000	0.000000	-0.033494	-0.131198	-0.028247	0.000000	0.000000	4.000000	9.000000	1.000000
14605.757386	0.098673	0.592590	0.003315	87.503311	95.169357	151.566742	0.165737	0.000000	0.066342	0.000000	0.000000	0.000000	-0.033494	-0.131198	-0.028247	0.000000	0.000000	4.000000	9.000000	1.000000
14605.760719	0.098622	0.592412	0.003288	87.503311	95.169357	151.566742	0.165737	0.000000	0.066342	0.000000	0.000000	0.000000	-0.015424	-0.053305	-0.007963	0.000000	0.000000	4.000000	9.000000	1.000000
14605.764052	0.098622	0.592412	0.003288	87.503311	95.169357	151.566742	0.165737	0.000000	0.066342	0.000000	0.000000	0.000000	-0.015424	-0.053305	-0.007963	0.000000	0.000000	4.000000	9.000000	1.000000
14605.767386	0.098622	0.592412	0.003288	87.521324	93.862175	150.247070	0.164410	0.000000	0.068913	0.000000	0.000000	0.000000	-0.015424	-0.053305	-0.007963	0.000000	0.000000	4.000000	9.000000	1.000000
14605.770719	0.098572	0.592279	0.003271	87.521324	93.862175	150.247070	0.164410	0.000000	0.068913	0.000000	0.000000	0.000000	-0.014847	-0.039954	-0.005285	0.000000	0.000000	4.000000	9.000000	1.000000
14605.774052	0.098572	0.592279	0.003271	87.521324	93.862175	150.247070	0.164410	0.000000	0.068913	0.000000	0.000000	0.000000	-0.014847	-0.039954	-0.005285	0.000000	0.000000	4.000000	9.000000	1.000000
14605.777386	0.098572	0.592279	0.003271	87.551353	93.113960	149.476257	0.163529	0.000000	0.071387	0.000000	0.000000	0.000000	-0.014847	-0.039954	-0.005285	0.000000	0.000000	4.000000	9.000000	1.000000
14605.780719	0.098572	0.592279	0.003271	87.551353	93.113960	149.476257	0.163529	0.000000	0.071387	0.000000	0.000000	0.000000	-0.014847	-0.039954	-0.005285	0.000000	0.000000	4.000000	9.000000	1.000000
14605.784052	0.098523	0.592146	0.003253	87.551353	93.113960	149.476257	0.163529	0.000000	0.071387	0.000000	0.000000	0.000000	-0.014851	-0.039979	-0.005299	0.000000	0.000000	4.000000	9.000000	1.000000
14605.787386	0.098523	0.592146	0.003253	87.589706	93.043549	149.375214	0.163529	0.000000	0.071387	0.000000	0.000000	0.000000	-0.014851	-0.039979	-0.005299	0.000000	0.000000	4.000000	9.000000	1.000000
14605.790719	0.098523	0.592146	0.003253	87.589706	93.043549	149.375214	0.163529	0.000000	0.071387	0.000000	0.000000	0.000000	-0.014851	-0.039979	-0.005299	0.000000	0.000000	4.000000	9.000000	1.000000
14605.794052	0.098523	0.592146	0.003253	87.589706	93.043549	149.375214	0.163529	0.000000	0.071387	0.000000	0.000000	0.000000	-0.014851	-0.039979	-0.005299	0.000000	0.000000	4.000000	9.000000	1.000000
14605.797386	0.098458	0.591980	0.003271	87.632225	93.141960	149.442154	0.162646	0.000000	0.073862	0.000000	0.000000	0.000000	-0.019444	-0.049782	0.005280	0.000000	0.000000	4.000000	9.000000	1.000000
14605.800719	0.098458	0.591980	0.003271	87.632225	93.141960	149.442154	0.162646	0.000000	0.073862	0.000000	0.000000	0.000000	-0.019444	-0.049782	0.005280	0.000000	0.000000	4.000000	9.000000	1.000000
14605.804052	0.098458	0.591980	0.003271	87.632225	93.141960	149.442154	0.162646	0.000000	0.073862	0.000000	0.000000	0.000000	-0.019444	-0.049782	0.005280	0.000000	0.000000	4.000000	9.000000	1.000000
14605.807386	0.098458	0.591980	0.003271	87.669724	93.261337	149.531982	0.163526	0.000000	0.077103	0.000000	0.000000	0.000000	-0.019444	-0.049782	0.005280	0.000000	0.000000	4.000000	9.000000	1.000000
14605.810719	0.098414	0.591910	0.003278	87.669724	93.261337	149.531982	0.163526	0.000000	0.077103	0.000000	0.000000	0.000000	-0.013232	-0.021039	0.002253	0.000000	0.000000	4.000000	9.000000	1.000000
14605.814052	0.098414	0.591910	0.003278	87.669724	93.261337	149.531982	0.163526	0.000000	0.077103	0.000000	0.000000	0.000000	-0.013232	-0.021039	0.002253	0.000000	0.000000	4.000000	9.000000	1.000000
14605.817386	0.098414	0.591910	0.003278	87.697945	93.331673	149.580505	0.163901	0.000000	0.079308	0.000000	0.000000	0.000000	-0.013232	-0.021039	0.002253	0.000000	0.000000	4.000000	9.000000	1.000000
14605.820719	0.098414	0.591910	0.003278	87.697945	93.331673	149.580505	0.163901	0.000000	0.079308	0.000000	0.000000	0.000000	-0.013232	-0.021039	0.002253	0.000000	0.000000	4.000000	9.000000	1.000000
14605.824052	0.098422	0.591851	0.003316	87.697945	93.331673	149.580505	0.163901	0.000000	0.079308	0.000000	0.000000	0.000000	0.002424	-0.017534	0.011346	0.000000	0.000000	4.000000	9.000000	1.000000
14605.827386	0.098422	0.591851	0.003316	87.720673	93.343750	149.572479	0.163901	0.000000	0.079308	0.000000	0.000000	0.000000	0.002424	-0.017534	0.011346	0.000000	0.000000	4.000000	9.000000	1.000000
14605.830719	0.098422	0.591851	0.003316	87.720673	93.343750	149.572479	0.163901	0.000000	0.079308	0.000000	0.000000	0.000000	0.002424	-0.017534	0.011346	0.000000	0.000000	4.000000	9.000000	1.000000
14605.834052	0.098422	0.591851	0.003316	87.720673	93.343750	149.572479	0.163901	0.000000	0.079308	0.000000	0.000000	0.000000	0.002424	-0.017534	0.011346	0.000000	0.000000	4.000000	9.000000	1.000000
14605.837386	0.098437	0.591760	0.003384	87.743797	93.434311	149.643143	0.165792	0.000000	0.078904	0.000000	0.000000	0.000000	0.004387	-0.027404	0.020529	0.000000	0.000000	4.000000	9.000000	1.000000
14605.840719	0.098437	0.591760	0.003384	87.743797	93.434311	149.643143	0.165792	0.000000	0.078904	0.000000	0.000000	0.000000	0.004387	-0.027404	0.020529	0.000000	0.000000	4.000000	9.000000	1.000000
14605.844052	0.098437	0.591760	0.003384	87.743797	93.434311	149.643143	0.165792	0.000000	0.078904	0.000000	0.000000	0.000000	0.004387	-0.027404	0.020529	0.000000	0.000000	4.000000	9.000000	1.000000
14605.847386	0.098437	0.591760	0.003384	87.756676	93.556801	149.754944	0.169214	0.000000	0.078173	0.000000	0.000000	0.000000	0.004387	-0.027404	0.020529	0.000000	0.000000	4.000000	9.000000	1.000000
14605.850719	0.098435	0.591716	0.003375	87.756676	93.556801	149.754944	0.169214	0.000000	0.078173	0.000000	0.000000	0.000000	-0.000580	-0.013303	-0.002715	0.000000	0.000000	4.000000	9.000000	1.000000
14605.854052	0.098435	0.591716	0.003375	87.756676	93.556801	149.754944	0.169214	0.000000	0.078173	0.000000	0.000000	0.000000	-0.000580	-0.013303	-0.002715	0.000000	0.000000	4.000000	9.000000	1.000000
14605.857386	0.098435	0.591716	0.003375	87.759819	93.791855	149.985931	0.168761	0.000000	0.078269	0.000000	0.000000	0.000000	-0.000580	-0.013303	-0.002715	0.000000	0.000000	4.000000	9.000000	1.000000
14605.860719	0.098435	0.591716	0.003375	87.759819	93.791855	149.985931	0.168761	0.000000	0.078269	0.000000	0.000000	0.000000	-0.000580	-0.013303	-0.002715	0.000000	0.000000	4.000000	9.000000	1.000000
14605.864052	0.098451	0.591653	0.003345	87.759819	93.791855	149.985931	0.168761	0.000000	0.078269	0.000000	0.000000	0.000000	0.004934	-0.018914	-0.008991	0.000000	0.000000	4.000000	9.000000	1.000000
14605.867386	0.098451	0.591653	0.003345	87.762787	94.024933	150.217651	0.168761	0.000000	0.078269	0.000000	0.000000	0.000000	0.004934	-0.018914	-0.008991	0.000000	0.000000	4.000000	9.000000	1.000000
14605.870719	0.098451	0.591653	0.003345	87.762787	94.024933	150.217651	0.168761	0.000000	0.078269	0.000000	0.000000	0.000000	0.004934	-0.018914	-0.008991	0.000000	0.000000	4.000000	9.000000	1.000000
14605.874052	0.098451	0.591653	0.003345	87.762787	94.024933	150.217651	0.168761	0.000000	0.078269	0.000000	0.000000	0.000000	0.004934	-0.018914	-0.008991	0.000000	0.000000	4.000000	9.000000	1.000000
14605.877386	0.098445	0.591519	0.003318	87.769012	94.190506	150.378769	0.167263	0.000000	0.077447	0.000000	0.000000	0.000000	-0.001743	-0.039931	-0.008159	0.000000	0.000000	4.000000	9.000000	1.000000
14605.880719	0.098445	0.591519	0.003318	87.769012	94.190506	150.378769	0.167263	0.000000	0.077447	0.000000	0.000000	0.000000	-0.001743	-0.039931	-0.008159	0.000000	0.000000	4.000000	9.000000	1.000000
14605.884052	0.098445	0.591519	0.003318	87.769012	94.190506	150.378769	0.167263	0.000000	0.077447	0.000000	0.000000	0.000000	-0.001743	-0.039931	-0.008159	0.000000	0.000000	4.000000	9.000000	1.000000
14605.887386	0.098445	0.591519	0.003318	87.775871	94.496117	150.680008	0.165903	0.000000	0.077737	0.000000	0.000000	0.000000	-0.001743	-0.039931	-0.008159	0.000000	0.000000	4.000000	9.000000	1.000000
14605.890719	0.098446	0.591424	0.003323	87.775871	94.496117	150.680008	0.165903	0.000000	0.077737	0.000000	0.000000	0.000000	0.000339	-0.028749	0.001581	0.000000	0.000000	4.000000	9.000000	1.000000
14605.894052	0.098446	0.591424	0.003323	87.775871	94.496117	150.680008	0.165903	0.000000	0.077737	0.000000	0.000000	0.000000	0.000339	-0.028749	0.001581	0.000000	0.000000	4.000000	9.000000	1.000000
14605.897386	0.098446	0.591424	0.003323	87.787514	94.731491	150.906433	0.166166	0.000000	0.077681	0.000000	0.000000	0.000000	0.000339	-0.028749	0.001581	0.000000	0.000000	4.000000	9.000000	1.000000
14605.900719	0.098446	0.591424	0.003323	87.787514	94.731491	150.906433	0.166166	0.000000	0.077681	0.000000	0.000000	0.000000	0.000339	-0.028749	0.001581	0.000000	0.000000	4.000000	9.000000	1.000000
14605.904052	0.098454	0.591295	0.003359	87.787514	94.731491	150.906433	0.166166	0.000000	0.077681	0.000000	0.000000	0.000000	0.002297	-0.038595	0.010751	0.000000	0.000000	4.000000	9.000000	1.000000
14605.907386	0.098454	0.591295	0.003359	87.806610	95.052460	151.215118	0.166166	0.000000	0.077681	0.000000	0.000000	0.000000	0.002297	-0.038595	0.010751	0.000000	0.000000	4.000000	9.000000	1.000000
14605.910719	0.098445	0.591159	0.003423	87.806610	95.052460	151.215118	0.166166	0.000000	0.077681	0.000000	0.000000	0.000000	-0.002761	-0.040729	0.019169	0.000000	0.000000	4.000000	9.000000	1.000000
14605.914052	0.098445	0.591159	0.003423	87.806610	95.052460	151.215118	0.166166	0.000000	0.077681	0.000000	0.000000	0.000000	-0.002761	-0.040729	0.019169	0.000000	0.000000	4.000000	9.000000	1.000000
14605.917386	0.098445	0.591159	0.003423	87.832825	95.427788	151.569107	0.171153	0.000000	0.077758	0.000000	0.000000	0.000000	-0.002761	-0.040729	0.019169	0.000000	0.000000	4.000000	9.000000	1.000000
14605.920719	0.098445	0.591159	0.003423	87.832825	95.427788	151.569107	0.171153	0.000000	0.077758	0.000000	0.000000	0.000000	-0.002761	-0.040729	0.019169	0.000000	0.000000	4.000000	9.000000	1.000000
14605.924052	0.098439	0.590972	0.003501	87.832825	95.427788	151.569107	0.171153	0.000000	0.077758	0.000000	0.000000	0.000000	-0.001850	-0.056172	0.023446	0.000000	0.000000	4.000000	9.000000	1.000000
14605.927386	0.098439	0.590972	0.003501	87.867783	95.937248	152.060349	0.171153	0.000000	0.077758	0.000000	0.000000	0.000000	-0.001850	-0.056172	0.023446	0.000000	0.000000	4.000000	9.000000	1.000000
14605.930719	0.098439	0.590972	0.003501	87.867783	95.937248	152.060349	0.171153	0.000000	0.077758	0.000000	0.000000	0.000000	-0.001850	-0.056172	0.023446	0.000000	0.000000	4.000000	9.000000	1.000000
14605.934052	0.098439	0.590972	0.003501	87.867783	95.937248	152.060349	0.171153	0.000000	0.077758	0.000000	0.000000	0.000000	-0.001850	-0.056172	0.023446	0.000000	0.000000	4.000000	9.000000	1.000000
14605.937386	0.098472	0.590587	0.003763	87.911095	96.384720	152.473862	0.175060	0.000000	0.078066	0.000000	0.000000	0.000000	0.009888	-0.115363	0.078402	0.000000	0.000000	4.000000	9.000000	1.000000
14605.940719	0.098472	0.590587	0.003763	87.911095	96.384720	152.473862	0.175060	0.000000	0.078066	0.000000	0.000000	0.000000	0.009888	-0.115363	0.078402	0.000000	0.000000	4.000000	9.000000	1.000000
14605.944052	0.098472	0.590587	0.003763	87.911095	96.384720	152.473862	0.175060	0.000000	0.078066	0.000000	0.000000	0.000000	0.009888	-0.115363	0.078402	0.000000	0.000000	4.000000	9.000000	1.000000
14605.947386	0.098472	0.590587	0.003763	87.956268	96.999664	153.053345	0.188127	0.000000	0.076418	0.000000	0.000000	0.000000	0.009888	-0.115363	0.078402	0.000000	0.000000	4.000000	9.000000	1.000000
14605.950719	0.098477	0.590360	0.003894	87.956268	96.999664	153.053345	0.188127	0.000000	0.076418	0.000000	0.000000	0.000000	0.001584	-0.068218	0.039558	0.000000	0.000000	4.000000	9.000000	1.000000
14605.954052	0.098477	0.590360	0.003894	87.956268	96.999664	153.053345	0.188127	0.000000	0.076418	0.000000	0.000000	0.000000	0.001584	-0.068218	0.039558	0.000000	0.000000	4.000000	9.000000	1.000000
14605.957386	0.098477	0.590360	0.003894	88.001396	97.641960	153.660004	0.194720	0.000000	0.076154	0.000000	0.000000	0.000000	0.001584	-0.068218	0.039558	0.000000	0.000000	4.000000	9.000000	1.000000
14605.960719	0.098484	0.590107	0.004033	88.001396	97.641960	153.660004	0.194720	0.000000	0.076154	0.000000	0.000000	0.000000	0.002027	-0.076007	0.041656	0.000000	0.000000	4.000000	9.000000	1.000000
14605.964052	0.098484	0.590107	0.004033	88.001396	97.641960	153.660004	0.194720	0.000000	0.076154	0.000000	0.000000	0.000000	0.002027	-0.076007	0.041656	0.000000	0.000000	4.000000	9.000000	1.000000
14605.967386	0.098484	0.590107	0.004033	88.042953	98.407784	154.393524	0.201663	0.000000	0.075816	0.000000	0.000000	0.000000	0.002027	-0.076007	0.041656	0.000000	0.000000	4.000000	9.000000	1.000000
14605.970719	0.098484	0.590107	0.004033	88.042953	98.407784	154.393524	0.201663	0.000000	0.075816	0.000000	0.000000	0.000000	0.002027	-0.076007	0.041656	0.000000	0.000000	4.000000	9.000000	1.000000
14605.974052	0.098490	0.589853	0.004172	88.042953	98.407784	154.393524	0.201663	0.000000	0.075816	0.000000	0.000000	0.000000	0.002016	-0.076019	0.041616	0.000000	0.000000	4.000000	9.000000	1.000000
14605.977386	0.098490	0.589853	0.004172	88.084190	99.201057	155.159683	0.201663	0.000000	0.075816	0.000000	0.000000	0.000000	0.002016	-0.076019	0.041616	0.000000	0.000000	4.000000	9.000000	1.000000
14605.980719	0.098490	0.589853	0.004172	88.084190	99.201057	155.159683	0.201663	0.000000	0.075816	0.000000	0.000000	0.000000	0.002016	-0.076019	0.041616	0.000000	0.000000	4.000000	9.000000	1.000000
14605.984052	0.098490	0.589853	0.004172	88.084190	99.201057	155.159683	0.201663	0.000000	0.075816	0.000000	0.000000	0.000000	0.002016	-0.076019	0.041616	0.000000	0.000000	4.000000	9.000000	1.000000
14605.987386	0.098394	0.589346	0.004472	88.111145	99.957695	155.904556	0.208599	0.000000	0.075480	0.000000	0.000000	0.000000	-0.028878	-0.152184	0.090120	0.000000	0.000000	4.000000	9.000000	1.000000
14605.990719	0.098394	0.589346	0.004472	88.111145	99.957695	155.904556	0.208599	0.000000	0.075480	0.000000	0.000000	0.000000	-0.028878	-0.152184	0.090120	0.000000	0.000000	4.000000	9.000000	1.000000
14605.994052	0.098394	0.589346	0.004472	88.111145	99.957695	155.904556	0.208599	0.000000	0.075480	0.000000	0.000000	0.000000	-0.028878	-0.152184	0.090120	0.000000	0.000000	4.000000	9.000000	1.000000
14605.997386	0.098394	0.589346	0.004472	88.115288	100.728294	156.686203	0.223619	0.000000	0.080293	0.000000	0.000000	0.000000	-0.028878	-0.152184	0.090120	0.000000	0.000000	4.000000	9.000000	1.000000
14606.000719	0.098308	0.589099	0.004606	88.115288	100.728294	156.686203	0.223619	0.000000	0.080293	0.000000	0.000000	0.000000	-0.025831	-0.073952	0.040082	0.000000	0.000000	4.000000	9.000000	1.000000
14606.004052	0.098308	0.589099	0.004606	88.115288	100.728294	156.686203	0.223619	0.000000	0.080293	0.000000	0.000000	0.000000	-0.025831	-0.073952	0.040082	0.000000	0.000000	4.000000	9.000000	1.000000
14606.007386	0.098308	0.589099	0.004606	88.115913	101.500641	157.472610	0.230299	0.000000	0.084599	0.000000	0.000000	0.000000	-0.025831	-0.073952	0.040082	0.000000	0.000000	4.000000	9.000000	1.000000
14606.010719	0.098308	0.589099	0.004606	88.115913	101.500641	157.472610	0.230299	0.000000	0.084599	0.000000	0.000000	0.000000	-0.025831	-0.073952	0.040082	0.000000	0.000000	4.000000	9.000000	1.000000
14606.014052	0.098222	0.588853	0.004739	88.115913	101.500641	157.472610	0.230299	0.000000	0.084599	0.000000	0.000000	0.000000	-0.025856	-0.073987	0.040040	0.000000	0.000000	4.000000	9.000000	1.000000
14606.017386	0.098222	0.588853	0.004739	88.116119	102.205460	158.188766	0.230299	0.000000	0.084599	0.000000	0.000000	0.000000	-0.025856	-0.073987	0.040040	0.000000	0.000000	4.000000	9.000000	1.000000
14606.020719	0.098222	0.588853	0.004739	88.116119	102.205460	158.188766	0.230299	0.000000	0.084599	0.000000	0.000000	0.000000	-0.025856	-0.073987	0.040040	0.000000	0.000000	4.000000	9.000000	1.000000
14606.024052	0.098222	0.588853	0.004739	88.116119	102.205460	158.188766	0.230299	0.000000	0.084599	0.000000	0.000000	0.000000	-0.025856	-0.073987	0.040040	0.000000	0.000000	4.000000	9.000000	1.000000
14606.027386	0.098082	0.588400	0.004943	88.115807	102.885178	158.879990	0.236973	0.000000	0.088908	0.000000	0.000000	0.000000	-0.042050	-0.135950	0.061029	0.000000	0.000000	4.000000	9.000000	1.000000
14606.030719	0.098082	0.588400	0.004943	88.115807	102.885178	158.879990	0.236973	0.000000	0.088908	0.000000	0.000000	0.000000	-0.042050	-0.135950	0.061029	0.000000	0.000000	4.000000	9.000000	1.000000
14606.034052	0.098082	0.588400	0.004943	88.115807	102.885178	158.879990	0.236973	0.000000	0.088908	0.000000	0.000000	0.000000	-0.042050	-0.135950	0.061029	0.000000	0.000000	4.000000	9.000000	1.000000
14606.037386	0.098082	0.588400	0.004943	88.115707	103.424355	159.430496	0.247144	0.000000	0.095916	0.000000	0.000000	0.000000	-0.042050	-0.135950	0.061029	0.000000	0.000000	4.000000	9.000000	1.000000
14606.040719	0.098006	0.588193	0.005018	88.115707	103.424355	159.430496	0.247144	0.000000	0.095916	0.000000	0.000000	0.000000	-0.022759	-0.061942	0.022399	0.000000	0.000000	4.000000	9.000000	1.000000
14606.044052	0.098006	0.588193	0.005018	88.115707	103.424355	159.430496	0.247144	0.000000	0.095916	0.000000	0.000000	0.000000	-0.022759	-0.061942	0.022399	0.000000	0.000000	4.000000	9.000000	1.000000
14606.047386	0.098006	0.588193	0.005018	88.116119	103.660179	159.674988	0.250878	0.000000	0.099710	0.000000	0.000000	0.000000	-0.022759	-0.061942	0.022399	0.000000	0.000000	4.000000	9.000000	1.000000
14606.050719	0.098006	0.588193	0.005018	88.116119	103.660179	159.674988	0.250878	0.000000	0.099710	0.000000	0.000000	0.000000	-0.022759	-0.061942	0.022399	0.000000	0.000000	4.000000	9.000000	1.000000
14606.054052	0.097933	0.588005	0.005108	88.116119	103.660179	159.674988	0.250878	0.000000	0.099710	0.000000	0.000000	0.000000	-0.021733	-0.056397	0.027284	0.000000	0.000000	4.000000	9.000000	1.000000
14606.057386	0.097933	0.588005	0.005108	88.116745	103.611725	159.638199	0.250878	0.000000	0.099710	0.000000	0.000000	0.000000	-0.021733	-0.056397	0.027284	0.000000	0.000000	4.000000	9.000000	1.000000
14606.060719	0.097933	0.588005	0.005108	88.116745	103.611725	159.638199	0.250878	0.000000	0.099710	0.000000	0.000000	0.000000	-0.021733	-0.056397	0.027284	0.000000	0.000000	4.000000	9.000000	1.000000
14606.064052	0.097933	0.588005	0.005108	88.116745	103.611725	159.638199	0.250878	0.000000	0.099710	0.000000	0.000000	0.000000	-0.021733	-0.056397	0.027284	0.000000	0.000000	4.000000	9.000000	1.000000
14606.067386	0.097844	0.587659	0.005337	88.117371	103.541245	159.576508	0.255425	0.000000	0.103332	0.000000	0.000000	0.000000	-0.026771	-0.103912	0.068555	0.000000	0.000000	4.000000	9.000000	1.000000
14606.070719	0.097844	0.587659	0.005337	88.117371	103.541245	159.576508	0.255425	0.000000	0.103332	0.000000	0.000000	0.000000	-0.026771	-0.103912	0.068555	0.000000	0.000000	4.000000	9.000000	1.000000
14606.074052	0.097844	0.587659	0.005337	88.117371	103.541245	159.576508	0.255425	0.000000	0.103332	0.000000	0.000000	0.000000	-0.026771	-0.103912	0.068555	0.000000	0.000000	4.000000	9.000000	1.000000
14606.077386	0.097844	0.587659	0.005337	88.117371	103.798004	159.841736	0.266851	0.000000	0.107793	0.000000	0.000000	0.000000	-0.026771	-0.103912	0.068555	0.000000	0.000000	4.000000	9.000000	1.000000
14606.080719	0.097812	0.587467	0.005510	88.117371	103.798004	159.841736	0.266851	0.000000	0.107793	0.000000	0.000000	0.000000	-0.009700	-0.057480	0.051771	0.000000	0.000000	4.000000	9.000000	1.000000
14606.084052	0.097812	0.587467	0.005510	88.117371	103.798004	159.841736	0.266851	0.000000	0.107793	0.000000	0.000000	0.000000	-0.009700	-0.057480	0.051771	0.000000	0.000000	4.000000	9.000000	1.000000
14606.087386	0.097812	0.587467	0.005510	88.116638	104.363197	160.412781	0.275479	0.000000	0.109410	0.000000	0.000000	0.000000	-0.009700	-0.057480	0.051771	0.000000	0.000000	4.000000	9.000000	1.000000
14606.090719	0.097779	0.587276	0.005682	88.116638	104.363197	160.412781	0.275479	0.000000	0.109410	0.000000	0.000000	0.000000	-0.009720	-0.057486	0.051746	0.000000	0.000000	4.000000	9.000000	1.000000
14606.094052	0.097779	0.587276	0.005682	88.116638	104.363197	160.412781	0.275479	0.000000	0.109410	0.000000	0.000000	0.000000	-0.009720	-0.057486	0.051746	0.000000	0.000000	4.000000	9.000000	1.000000
14606.097386	0.097779	0.587276	0.005682	88.115707	104.925446	160.983459	0.284103	0.000000	0.111030	0.000000	0.000000	0.000000	-0.009720	-0.057486	0.051746	0.000000	0.000000	4.000000	9.000000	1.000000
14606.100719	0.097779	0.587276	0.005682	88.115707	104.925446	160.983459	0.284103	0.000000	0.111030	0.000000	0.000000	0.000000	-0.009720	-0.057486	0.051746	0.000000	0.000000	4.000000	9.000000	1.000000
14606.104052	0.097774	0.587076	0.005873	88.115707	104.925446	160.983459	0.284103	0.000000	0.111030	0.000000	0.000000	0.000000	-0.001665	-0.059745	0.057336	0.000000	0.000000	4.000000	9.000000	1.000000
14606.107386	0.097774	0.587076	0.005873	88.114464	105.590088	161.648483	0.284103	0.000000	0.111030	0.000000	0.000000	0.000000	-0.001665	-0.059745	0.057336	0.000000	0.000000	4.000000	9.000000	1.000000
14606.110719	0.097774	0.587076	0.005873	88.114464	105.590088	161.648483	0.284103	0.000000	0.111030	0.000000	0.000000	0.000000	-0.001665	-0.059745	0.057336	0.000000	0.000000	4.000000	9.000000	1.000000
14606.114052	0.097774	0.587076	0.005873	88.114464	105.590088	161.648483	0.284103	0.000000	0.111030	0.000000	0.000000	0.000000	-0.001665	-0.059745	0.057336	0.000000	0.000000	4.000000	9.000000	1.000000
14606.117386	0.097837	0.586604	0.006171	88.112488	106.443207	162.501984	0.293659	0.000000	0.111308	0.000000	0.000000	0.000000	0.018857	-0.141837	0.089307	0.000000	0.000000	4.000000	9.000000	1.000000
14606.120719	0.097837	0.586604	0.006171	88.112488	106.443207	162.501984	0.293659	0.000000	0.111308	0.000000	0.000000	0.000000	0.018857	-0.141837	0.089307	0.000000	0.000000	4.000000	9.000000	1.000000
14606.124052	0.097837	0.586604	0.006171	88.112488	106.443207	162.501984	0.293659	0.000000	0.111308	0.000000	0.000000	0.000000	0.018857	-0.141837	0.089307	0.000000	0.000000	4.000000	9.000000	1.000000
14606.127386	0.097837	0.586604	0.006171	88.110001	107.297035	163.353592	0.308544	0.000000	0.108165	0.000000	0.000000	0.000000	0.018857	-0.141837	0.089307	0.000000	0.000000	4.000000	9.000000	1.000000
14606.130719	0.097887	0.586349	0.006298	88.110001	107.297035	163.353592	0.308544	0.000000	0.108165	0.000000	0.000000	0.000000	0.014975	-0.076521	0.038274	0.000000	0.000000	4.000000	9.000000	1.000000
14606.134052	0.097887	0.586349	0.006298	88.110001	107.297035	163.353592	0.308544	0.000000	0.108165	0.000000	0.000000	0.000000	0.014975	-0.076521	0.038274	0.000000	0.000000	4.000000	9.000000	1.000000
14606.137386	0.097887	0.586349	0.006298	88.104828	108.326645	164.385330	0.314923	0.000000	0.105669	0.000000	0.000000	0.000000	0.014975	-0.076521	0.038274	0.000000	0.000000	4.000000	9.000000	1.000000
14606.140719	0.097887	0.586349	0.006298	88.104828	108.326645	164.385330	0.314923	0.000000	0.105669	0.000000	0.000000	0.000000	0.014975	-0.076521	0.038274	0.000000	0.000000	4.000000	9.000000	1.000000
14606.144052	0.097903	0.586064	0.006374	88.104828	108.326645	164.385330	0.314923	0.000000	0.105669	0.000000	0.000000	0.000000	0.004804	-0.085426	0.022756	0.000000	0.000000	4.000000	9.000000	1.000000
14606.147386	0.097903	0.586064	0.006374	88.099365	109.278671	165.342239	0.314923	0.000000	0.105669	0.000000	0.000000	0.000000	0.004804	-0.085426	0.022756	0.000000	0.000000	4.000000	9.000000	1.000000
14606.150719	0.097903	0.586064	0.006374	88.099365	109.278671	165.342239	0.314923	0.000000	0.105669	0.000000	0.000000	0.000000	0.004804	-0.085426	0.022756	0.000000	0.000000	4.000000	9.000000	1.000000
14606.154052	0.097903	0.586064	0.006374	88.099365	109.278671	165.342239	0.314923	0.000000	0.105669	0.000000	0.000000	0.000000	0.004804	-0.085426	0.022756	0.000000	0.000000	4.000000	9.000000	1.000000
14606.157386	0.097863	0.585431	0.006513	88.086845	110.448875	166.524857	0.318716	0.000000	0.104868	0.000000	0.000000	0.000000	-0.011883	-0.189703	0.041717	0.000000	0.000000	4.000000	9.000000	1.000000
14606.160719	0.097863	0.585431	0.006513	88.086845	110.448875	166.524857	0.318716	0.000000	0.104868	0.000000	0.000000	0.000000	-0.011883	-0.189703	0.041717	0.000000	0.000000	4.000000	9.000000	1.000000
14606.164052	0.097863	0.585431	0.006513	88.086845	110.448875	166.524857	0.318716	0.000000	0.104868	0.000000	0.000000	0.000000	-0.011883	-0.189703	0.041717	0.000000	0.000000	4.000000	9.000000	1.000000
14606.167386	0.097863	0.585431	0.006513	88.073593	111.625237	167.716324	0.325668	0.000000	0.106849	0.000000	0.000000	0.000000	-0.011883	-0.189703	0.041717	0.000000	0.000000	4.000000	9.000000	1.000000
14606.170719	0.097807	0.585084	0.006576	88.073593	111.625237	167.716324	0.325668	0.000000	0.106849	0.000000	0.000000	0.000000	-0.016698	-0.104278	0.018934	0.000000	0.000000	4.000000	9.000000	1.000000
14606.174052	0.097807	0.585084	0.006576	88.073593	111.625237	167.716324	0.325668	0.000000	0.106849	0.000000	0.000000	0.000000	-0.016698	-0.104278	0.018934	0.000000	0.000000	4.000000	9.000000	1.000000
14606.177386	0.097807	0.585084	0.006576	88.065689	112.925674	169.020218	0.328824	0.000000	0.109632	0.000000	0.000000	0.000000	-0.016698	-0.104278	0.018934	0.000000	0.000000	4.000000	9.000000	1.000000
14606.180719	0.097807	0.585084	0.006576	88.065689	112.925674	169.020218	0.328824	0.000000	0.109632	0.000000	0.000000	0.000000	-0.016698	-0.104278	0.018934	0.000000	0.000000	4.000000	9.000000	1.000000
14606.184052	0.097796	0.584736	0.006630	88.065689	112.925674	169.020218	0.328824	0.000000	0.109632	0.000000	0.000000	0.000000	-0.003508	-0.104273	0.016072	0.000000	0.000000	4.000000	9.000000	1.000000
14606.187386	0.097796	0.584736	0.006630	88.057304	114.153954	170.246597	0.328824	0.000000	0.109632	0.000000	0.000000	0.000000	-0.003508	-0.104273	0.016072	0.000000	0.000000	4.000000	9.000000	1.000000
14606.190719	0.097796	0.584736	0.006630	88.057304	114.153954	170.246597	0.328824	0.000000	0.109632	0.000000	0.000000	0.000000	-0.003508	-0.104273	0.016072	0.000000	0.000000	4.000000	9.000000	1.000000
14606.194052	0.097796	0.584736	0.006630	88.057304	114.153954	170.246597	0.328824	0.000000	0.109632	0.000000	0.000000	0.000000	-0.003508	-0.104273	0.016072	0.000000	0.000000	4.000000	9.000000	1.000000
14606.197386	0.097814	0.584064	0.006498	88.051674	114.976402	171.067505	0.331503	0.000000	0.110217	0.000000	0.000000	0.000000	0.005460	-0.201624	-0.039521	0.000000	0.000000	4.000000	9.000000	1.000000
14606.200719	0.097814	0.584064	0.006498	88.051674	114.976402	171.067505	0.331503	0.000000	0.110217	0.000000	0.000000	0.000000	-0.000000	0.000007	-0.000000	0.000000	0.000000	4.000000	9.000000	1.000000
14606.204052	0.097814	0.584064	0.006498	88.051674	114.976402	171.067505	0.331503	0.000000	0.110217	0.000000	0.000000	0.000000	-0.000000	0.000007	-0.000000	0.000000	0.000000	4.000000	9.000000	1.000000
14606.207386	0.097814	0.584064	0.006498	88.054588	114.784569	170.874496	0.324916	0.000000	0.109307	0.000000	0.000000	0.000000	-0.000000	0.000007	-0.000000	0.000000	0.000000	4.000000	9.000000	1.000000
14606.210719	0.097814	0.584064	0.006498	88.054588	114.784569	170.874496	0.324916	0.000000	0.109307	0.000000	0.000000	0.000000	-0.000000	0.000007	-0.000000	0.000000	0.000000	4.000000	9.000000	1.000000
14606.214052	0.097807	0.583777	0.006355	88.054588	114.784569	170.874496	0.324916	0.000000	0.109307	0.000000	0.000000	0.000000	-0.002152	-0.086217	-0.042881	0.000000	0.000000	4.000000	9.000000	1.000000
14606.217386	0.097807	0.583777	0.006355	88.069130	113.215302	169.301819	0.324916	0.000000	0.109307	0.000000	0.000000	0.000000	-0.002152	-0.086217	-0.042881	0.000000	0.000000	4.000000	9.000000	1.000000
14606.220719	0.097807	0.583777	0.006355	88.069130	113.215302	169.301819	0.324916	0.000000	0.109307	0.000000	0.000000	0.000000	-0.002152	-0.086217	-0.042881	0.000000	0.000000	4.000000	9.000000	1.000000
14606.224052	0.097807	0.583777	0.006355	88.069130	113.215302	169.301819	0.324916	0.000000	0.109307	0.000000	0.000000	0.000000	-0.002152	-0.086217	-0.042881	0.000000	0.000000	4.000000	9.000000	1.000000
14606.227386	0.097811	0.583336	0.005939	88.084808	111.145271	167.231659	0.317769	0.000000	0.109665	0.000000	0.000000	0.000000	0.001230	-0.132269	-0.124784	0.000000	0.000000	4.000000	9.000000	1.000000
14606.230719	0.097811	0.583336	0.005939	88.084808	111.145271	167.231659	0.317769	0.000000	0.109665	0.000000	0.000000	0.000000	0.001230	-0.132269	-0.124784	0.000000	0.000000	4.000000	9.000000	1.000000
14606.234052	0.097811	0.583336	0.005939	88.084808	111.145271	167.231659	0.317769	0.000000	0.109665	0.000000	0.000000	0.000000	0.001230	-0.132269	-0.124784	0.000000	0.000000	4.000000	9.000000	1.000000
14606.237386	0.097811	0.583336	0.005939	88.101433	108.375099	164.458588	0.296972	0.000000	0.109461	0.000000	0.000000	0.000000	0.001230	-0.132269	-0.124784	0.000000	0.000000	4.000000	9.000000	1.000000
14606.240719	0.097793	0.583160	0.005746	88.101433	108.375099	164.458588	0.296972	0.000000	0.109461	0.000000	0.000000	0.000000	-0.005383	-0.052826	-0.058107	0.000000	0.000000	4.000000	9.000000	1.000000
14606.244052	0.097793	0.583160	0.005746	88.101433	108.375099	164.458588	0.296972	0.000000	0.109461	0.000000	0.000000	0.000000	-0.005383	-0.052826	-0.058107	0.000000	0.000000	4.000000	9.000000	1.000000
14606.247386	0.097793	0.583160	0.005746	88.117058	104.813774	160.895645	0.287287	0.000000	0.110358	0.000000	0.000000	0.000000	-0.005383	-0.052826	-0.058107	0.000000	0.000000	4.000000	9.000000	1.000000
14606.250719	0.097793	0.583160	0.005746	88.117058	104.813774	160.895645	0.287287	0.000000	0.110358	0.000000	0.000000	0.000000	-0.005383	-0.052826	-0.058107	0.000000	0.000000	4.000000	9.000000	1.000000
14606.254052	0.097782	0.583021	0.005585	88.117058	104.813774	160.895645	0.287287	0.000000	0.110358	0.000000	0.000000	0.000000	-0.003294	-0.041789	-0.048183	0.000000	0.000000	4.000000	9.000000	1.000000
14606.257386	0.097782	0.583021	0.005585	88.123611	100.562721	156.647461	0.287287	0.000000	0.110358	0.000000	0.000000	0.000000	-0.003294	-0.041789	-0.048183	0.000000	0.000000	4.000000	9.000000	1.000000
14606.260719	0.097782	0.583021	0.005585	88.123611	100.562721	156.647461	0.287287	0.000000	0.110358	0.000000	0.000000	0.000000	-0.003294	-0.041789	-0.048183	0.000000	0.000000	4.000000	9.000000	1.000000
14606.264052	0.097782	0.583021	0.005585	88.123611	100.562721	156.647461	0.287287	0.000000	0.110358	0.000000	0.000000	0.000000	-0.003294	-0.041789	-0.048183	0.000000	0.000000	4.000000	9.000000	1.000000
14606.267386	0.097726	0.582907	0.005427	88.120178	96.535934	152.625839	0.279257	0.000000	0.110907	0.000000	0.000000	0.000000	-0.016905	-0.034021	-0.047433	0.000000	0.000000	4.000000	9.000000	1.000000
14606.270719	0.097726	0.582907	0.005427	88.120178	96.535934	152.625839	0.279257	0.000000	0.110907	0.000000	0.000000	0.000000	-0.016905	-0.034021	-0.047433	0.000000	0.000000	4.000000	9.000000	1.000000
14606.274052	0.097726	0.582907	0.005427	88.120178	96.535934	152.625839	0.279257	0.000000	0.110907	0.000000	0.000000	0.000000	-0.016905	-0.034021	-0.047433	0.000000	0.000000	4.000000	9.000000	1.000000
14606.277386	0.097726	0.582907	0.005427	88.109070	92.985245	149.077164	0.271351	0.000000	0.113724	0.000000	0.000000	0.000000	-0.016905	-0.034021	-0.047433	0.000000	0.000000	4.000000	9.000000	1.000000
14606.280719	0.097717	0.582896	0.005387	88.109070	92.985245	149.077164	0.271351	0.000000	0.113724	0.000000	0.000000	0.000000	-0.002529	-0.003252	-0.011972	0.000000	0.000000	4.000000	9.000000	1.000000
14606.284052	0.097717	0.582896	0.005387	88.109070	92.985245	149.077164	0.271351	0.000000	0.113724	0.000000	0.000000	0.000000	-0.002529	-0.003252	-0.011972	0.000000	0.000000	4.000000	9.000000	1.000000
14606.287386	0.097717	0.582896	0.005387	88.095047	90.195145	146.288559	0.269356	0.000000	0.114146	0.000000	0.000000	0.000000	-0.002529	-0.003252	-0.011972	0.000000	0.000000	4.000000	9.000000	1.000000
14606.290719	0.097717	0.582896	0.005387	88.095047	90.195145	146.288559	0.269356	0.000000	0.114146	0.000000	0.000000	0.000000	-0.002529	-0.003252	-0.011972	0.000000	0.000000	4.000000	9.000000	1.000000
14606.294052	0.097711	0.582930	0.005357	88.095047	90.195145	146.288559	0.269356	0.000000	0.114146	0.000000	0.000000	0.000000	-0.001901	0.010000	-0.009010	0.000000	0.000000	4.000000	9.000000	1.000000
14606.297386	0.097711	0.582930	0.005357	88.081741	88.171745	144.266037	0.269356	0.000000	0.114146	0.000000	0.000000	0.000000	-0.001901	0.010000	-0.009010	0.000000	0.000000	4.000000	9.000000	1.000000
14606.300719	0.097711	0.582930	0.005357	88.081741	88.171745	144.266037	0.269356	0.000000	0.114146	0.000000	0.000000	0.000000	-0.001901	0.010000	-0.009010	0.000000	0.000000	4.000000	9.000000	1.000000
14606.304052	0.097711	0.582930	0.005357	88.081741	88.171745	144.266037	0.269356	0.000000	0.114146	0.000000	0.000000	0.000000	-0.001901	0.010000	-0.009010	0.000000	0.000000	4.000000	9.000000	1.000000
14606.307386	0.097702	0.583085	0.005317	88.077866	87.697464	143.791748	0.267854	0.000000	0.114463	0.000000	0.000000	0.000000	-0.002556	0.046495	-0.012104	0.000000	0.000000	4.000000	9.000000	1.000000
14606.310719	0.097702	0.583085	0.005317	88.077866	87.697464	143.791748	0.267854	0.000000	0.114463	0.000000	0.000000	0.000000	-0.002556	0.046495	-0.012104	0.000000	0.000000	4.000000	9.000000	1.000000
14606.314052	0.097702	0.583085	0.005317	88.077866	87.697464	143.791748	0.267854	0.000000	0.114463	0.000000	0.000000	0.000000	-0.002556	0.046495	-0.012104	0.000000	0.000000	4.000000	9.000000	1.000000
14606.317386	0.097702	0.583085	0.005317	88.074913	87.333687	143.430405	0.265837	0.000000	0.114889	0.000000	0.000000	0.000000	-0.002556	0.046495	-0.012104	0.000000	0.000000	4.000000	9.000000	1.000000
14606.320719	0.097675	0.583188	0.005294	88.074913	87.333687	143.430405	0.265837	0.000000	0.114889	0.000000	0.000000	0.000000	-0.008296	0.031003	-0.006687	0.000000	0.000000	4.000000	9.000000	1.000000
14606.324052	0.097675	0.583188	0.005294	88.074913	87.333687	143.430405	0.265837	0.000000	0.114889	0.000000	0.000000	0.000000	-0.008296	0.031003	-0.006687	0.000000	0.000000	4.000000	9.000000	1.000000
14606.327386	0.097675	0.583188	0.005294	88.070854	86.878494	142.980484	0.264722	0.000000	0.116271	0.000000	0.000000	0.000000	-0.008296	0.031003	-0.006687	0.000000	0.000000	4.000000	9.000000	1.000000
14606.330719	0.097675	0.583188	0.005294	88.070854	86.878494	142.980484	0.264722	0.000000	0.116271	0.000000	0.000000	0.000000	-0.008296	0.031003	-0.006687	0.000000	0.000000	4.000000	9.000000	1.000000
14606.334052	0.097624	0.583317	0.005270	88.070854	86.878494	142.980484	0.264722	0.000000	0.116271	0.000000	0.000000	0.000000	-0.015306	0.038723	-0.007326	0.000000	0.000000	4.000000	9.000000	1.000000
14606.337386	0.097624	0.583317	0.005270	88.065788	86.338745	142.443115	0.264722	0.000000	0.116271	0.000000	0.000000	0.000000	-0.015306	0.038723	-0.007326	0.000000	0.000000	4.000000	9.000000	1.000000
14606.340719	0.097624	0.583317	0.005270	88.065788	86.338745	142.443115	0.264722	0.000000	0.116271	0.000000	0.000000	0.000000	-0.015306	0.038723	-0.007326	0.000000	0.000000	4.000000	9.000000	1.000000
14606.344052	0.097624	0.583317	0.005270	88.065788	86.338745	142.443115	0.264722	0.000000	0.116271	0.000000	0.000000	0.000000	-0.015306	0.038723	-0.007326	0.000000	0.000000	4.000000	9.000000	1.000000
14606.347386	0.097569	0.583593	0.005228	88.060631	85.801613	141.908432	0.263501	0.000000	0.118822	0.000000	0.000000	0.000000	-0.016394	0.082957	-0.012495	0.000000	0.000000	4.000000	9.000000	1.000000
14606.350719	0.097569	0.583593	0.005228	88.060631	85.801613	141.908432	0.263501	0.000000	0.118822	0.000000	0.000000	0.000000	-0.016394	0.082957	-0.012495	0.000000	0.000000	4.000000	9.000000	1.000000
14606.354052	0.097569	0.583593	0.005228	88.060631	85.801613	141.908432	0.263501	0.000000	0.118822	0.000000	0.000000	0.000000	-0.016394	0.082957	-0.012495	0.000000	0.000000	4.000000	9.000000	1.000000
14606.357386	0.097569	0.583593	0.005228	88.055397	85.270210	141.376678	0.261419	0.000000	0.121555	0.000000	0.000000	0.000000	-0.016394	0.082957	-0.012495	0.000000	0.000000	4.000000	9.000000	1.000000
14606.360719	0.097574	0.583752	0.005251	88.055397	85.270210	141.376678	0.261419	0.000000	0.121555	0.000000	0.000000	0.000000	0.001433	0.047521	0.006796	0.000000	0.000000	4.000000	9.000000	1.000000
14606.364052	0.097574	0.583752	0.005251	88.055397	85.270210	141.376678	0.261419	0.000000	0.121555	0.000000	0.000000	0.000000	0.001433	0.047521	0.006796	0.000000	0.000000	4.000000	9.000000	1.000000
14606.367386	0.097574	0.583752	0.005251	88.048058	84.568871	140.672226	0.262551	0.000000	0.121316	0.000000	0.000000	0.000000	0.001433	0.047521	0.006796	0.000000	0.000000	4.000000	9.000000	1.000000
14606.370719	0.097574	0.583752	0.005251	88.048058	84.568871	140.672226	0.262551	0.000000	0.121316	0.000000	0.000000	0.000000	0.001433	0.047521	0.006796	0.000000	0.000000	4.000000	9.000000	1.000000
14606.374052	0.097600	0.583910	0.005269	88.048058	84.568871	140.672226	0.262551	0.000000	0.121316	0.000000	0.000000	0.000000	0.008018	0.047508	0.005390	0.000000	0.000000	4.000000	9.000000	1.000000
14606.377386	0.097600	0.583910	0.005269	88.040550	83.870384	139.973328	0.262551	0.000000	0.121316	0.000000	0.000000	0.000000	0.008018	0.047508	0.005390	0.000000	0.000000	4.000000	9.000000	1.000000
14606.380719	0.097612	0.584105	0.005325	88.040550	83.870384	139.973328	0.262551	0.000000	0.121316	0.000000	0.000000	0.000000	0.003523	0.058555	0.016691	0.000000	0.000000	4.000000	9.000000	1.000000
14606.384052	0.097612	0.584105	0.005325	88.040550	83.870384	139.973328	0.262551	0.000000	0.121316	0.000000	0.000000	0.000000	0.003523	0.058555	0.016691	0.000000	0.000000	4.000000	9.000000	1.000000
14606.387386	0.097612	0.584105	0.005325	88.031586	83.088112	139.193314	0.266232	0.000000	0.119392	0.000000	0.000000	0.000000	0.003523	0.058555	0.016691	0.000000	0.000000	4.000000	9.000000	1.000000
14606.390719	0.097612	0.584105	0.005325	88.031586	83.088112	139.193314	0.266232	0.000000	0.119392	0.000000	0.000000	0.000000	0.003523	0.058555	0.016691	0.000000	0.000000	4.000000	9.000000	1.000000
14606.394052	0.097597	0.584308	0.005361	88.031586	83.088112	139.193314	0.266232	0.000000	0.119392	0.000000	0.000000	0.000000	-0.004547	0.060802	0.011056	0.000000	0.000000	4.000000	9.000000	1.000000
14606.397386	0.097597	0.584308	0.005361	88.019592	82.242844	138.351883	0.266232	0.000000	0.119392	0.000000	0.000000	0.000000	-0.004547	0.060802	0.011056	0.000000	0.000000	4.000000	9.000000	1.000000
14606.400719	0.097597	0.584308	0.005361	88.019592	82.242844	138.351883	0.266232	0.000000	0.119392	0.000000	0.000000	0.000000	-0.004547	0.060802	0.011056	0.000000	0.000000	4.000000	9.000000	1.000000
14606.404052	0.097597	0.584308	0.005361	88.019592	82.242844	138.351883	0.266232	0.000000	0.119392	0.000000	0.000000	0.000000	-0.004547	0.060802	0.011056	0.000000	0.000000	4.000000	9.000000	1.000000
14606.407386	0.097578	0.584743	0.005491	88.005707	81.423637	137.537994	0.268074	0.000000	0.120150	0.000000	0.000000	0.000000	-0.005549	0.130468	0.038943	0.000000	0.000000	4.000000	9.000000	1.000000
14606.410719	0.097578	0.584743	0.005491	88.005707	81.423637	137.537994	0.268074	0.000000	0.120150	0.000000	0.000000	0.000000	-0.005549	0.130468	0.038943	0.000000	0.000000	4.000000	9.000000	1.000000
14606.414052	0.097578	0.584743	0.005491	88.005707	81.423637	137.537994	0.268074	0.000000	0.120150	0.000000	0.000000	0.000000	-0.005549	0.130468	0.038943	0.000000	0.000000	4.000000	9.000000	1.000000
14606.417386	0.097578	0.584743	0.005491	87.979576	80.549194	136.675552	0.274565	0.000000	0.121075	0.000000	0.000000	0.000000	-0.005549	0.130468	0.038943	0.000000	0.000000	4.000000	9.000000	1.000000
14606.420719	0.097596	0.585001	0.005573	87.979576	80.549194	136.675552	0.274565	0.000000	0.121075	0.000000	0.000000	0.000000	0.005155	0.077441	0.024437	0.000000	0.000000	4.000000	9.000000	1.000000
14606.424052	0.097596	0.585001	0.005573	87.979576	80.549194	136.675552	0.274565	0.000000	0.121075	0.000000	0.000000	0.000000	0.005155	0.077441	0.024437	0.000000	0.000000	4.000000	9.000000	1.000000
14606.427386	0.097596	0.585001	0.005573	87.937111	79.863953	136.015320	0.278638	0.000000	0.120216	0.000000	0.000000	0.000000	0.005155	0.077441	0.024437	0.000000	0.000000	4.000000	9.000000	1.000000
14606.430719	0.097625	0.585274	0.005603	87.937111	79.863953	136.015320	0.278638	0.000000	0.120216	0.000000	0.000000	0.000000	0.008783	0.081900	0.008998	0.000000	0.000000	4.000000	9.000000	1.000000
14606.434052	0.097625	0.585274	0.005603	87.937111	79.863953	136.015320	0.278638	0.000000	0.120216	0.000000	0.000000	0.000000	0.008783	0.081900	0.008998	0.000000	0.000000	4.000000	9.000000	1.000000
14606.437386	0.097625	0.585274	0.005603	87.883171	79.322762	135.507401	0.280137	0.000000	0.118752	0.000000	0.000000	0.000000	0.008783	0.081900	0.008998	0.000000	0.000000	4.000000	9.000000	1.000000
14606.440719	0.097625	0.585274	0.005603	87.883171	79.322762	135.507401	0.280137	0.000000	0.118752	0.000000	0.000000	0.000000	0.008783	0.081900	0.008998	0.000000	0.000000	4.000000	9.000000	1.000000
14606.444052	0.097680	0.585566	0.005644	87.883171	79.322762	135.507401	0.280137	0.000000	0.118752	0.000000	0.000000	0.000000	0.016405	0.087454	0.012502	0.000000	0.000000	4.000000	9.000000	1.000000
14606.447386	0.097680	0.585566	0.005644	87.818604	78.831978	135.056564	0.280137	0.000000	0.118752	0.000000	0.000000	0.000000	0.016405	0.087454	0.012502	0.000000	0.000000	4.000000	9.000000	1.000000
14606.450719	0.097680	0.585566	0.005644	87.818604	78.831978	135.056564	0.280137	0.000000	0.118752	0.000000	0.000000	0.000000	0.016405	0.087454	0.012502	0.000000	0.000000	4.000000	9.000000	1.000000
14606.454052	0.097680	0.585566	0.005644	87.818604	78.831978	135.056564	0.280137	0.000000	0.118752	0.000000	0.000000	0.000000	0.016405	0.087454	0.012502	0.000000	0.000000	4.000000	9.000000	1.000000
14606.457386	0.097820	0.586130	0.005547	87.749969	78.578224	134.849106	0.282221	0.000000	0.116018	0.000000	0.000000	0.000000	0.042029	0.169424	-0.029178	0.000000	0.000000	4.000000	9.000000	1.000000
14606.460719	0.097820	0.586130	0.005547	87.749969	78.578224	134.849106	0.282221	0.000000	0.116018	0.000000	0.000000	0.000000	0.042029	0.169424	-0.029178	0.000000	0.000000	4.000000	9.000000	1.000000
14606.464052	0.097820	0.586130	0.005547	87.749969	78.578224	134.849106	0.282221	0.000000	0.116018	0.000000	0.000000	0.000000	0.042029	0.169424	-0.029178	0.000000	0.000000	4.000000	9.000000	1.000000
14606.467386	0.097820	0.586130	0.005547	87.675011	78.403046	134.723740	0.277358	0.000000	0.109013	0.000000	0.000000	0.000000	0.042029	0.169424	-0.029178	0.000000	0.000000	4.000000	9.000000	1.000000
14606.470719	0.097892	0.586415	0.005453	87.675011	78.403046	134.723740	0.277358	0.000000	0.109013	0.000000	0.000000	0.000000	0.021543	0.085270	-0.028340	0.000000	0.000000	4.000000	9.000000	1.000000
14606.474052	0.097892	0.586415	0.005453	87.675011	78.403046	134.723740	0.277358	0.000000	0.109013	0.000000	0.000000	0.000000	0.021543	0.085270	-0.028340	0.000000	0.000000	4.000000	9.000000	1.000000
14606.477386	0.097892	0.586415	0.005453	87.599312	78.406761	134.777847	0.272634	0.000000	0.105423	0.000000	0.000000	0.000000	0.021543	0.085270	-0.028340	0.000000	0.000000	4.000000	9.000000	1.000000
14606.480719	0.097892	0.586415	0.005453	87.599312	78.406761	134.777847	0.272634	0.000000	0.105423	0.000000	0.000000	0.000000	0.021543	0.085270	-0.028340	0.000000	0.000000	4.000000	9.000000	1.000000
14606.484052	0.097973	0.586669	0.005297	87.599312	78.406761	134.777847	0.272634	0.000000	0.105423	0.000000	0.000000	0.000000	0.024534	0.076348	-0.046656	0.000000	0.000000	4.000000	9.000000	1.000000
14606.487386	0.097973	0.586669	0.005297	87.531448	78.340965	134.751770	0.272634	0.000000	0.105423	0.000000	0.000000	0.000000	0.024534	0.076348	-0.046656	0.000000	0.000000	4.000000	9.000000	1.000000
14606.490719	0.097973	0.586669	0.005297	87.531448	78.340965	134.751770	0.272634	0.000000	0.105423	0.000000	0.000000	0.000000	0.024534	0.076348	-0.046656	0.000000	0.000000	4.000000	9.000000	1.000000
14606.494052	0.097973	0.586669	0.005297	87.531448	78.340965	134.751770	0.272634	0.000000	0.105423	0.000000	0.000000	0.000000	0.024534	0.076348	-0.046656	0.000000	0.000000	4.000000	9.000000	1.000000
14606.497386	0.098164	0.587156	0.004897	87.491264	78.181892	134.607391	0.264858	0.000000	0.101334	0.000000	0.000000	0.000000	0.057080	0.145912	-0.120110	0.000000	0.000000	4.000000	9.000000	1.000000
14606.500719	0.098164	0.587156	0.004897	87.491264	78.181892	134.607391	0.264858	0.000000	0.101334	0.000000	0.000000	0.000000	0.057080	0.145912	-0.120110	0.000000	0.000000	4.000000	9.000000	1.000000
14606.504052	0.098164	0.587156	0.004897	87.491264	78.181892	134.607391	0.264858	0.000000	0.101334	0.000000	0.000000	0.000000	0.057080	0.145912	-0.120110	0.000000	0.000000	4.000000	9.000000	1.000000
14606.507386	0.098164	0.587156	0.004897	87.475784	77.879303	134.295929	0.244840	0.000000	0.091821	0.000000	0.000000	0.000000	0.057080	0.145912	-0.120110	0.000000	0.000000	4.000000	9.000000	1.000000
14606.510719	0.098230	0.587362	0.004668	87.475784	77.879303	134.295929	0.244840	0.000000	0.091821	0.000000	0.000000	0.000000	0.019807	0.061779	-0.068567	0.000000	0.000000	4.000000	9.000000	1.000000
14606.514052	0.098230	0.587362	0.004668	87.475784	77.879303	134.295929	0.244840	0.000000	0.091821	0.000000	0.000000	0.000000	0.019807	0.061779	-0.068567	0.000000	0.000000	4.000000	9.000000	1.000000
14606.517386	0.098230	0.587362	0.004668	87.469360	77.566940	133.972397	0.233412	0.000000	0.088519	0.000000	0.000000	0.000000	0.019807	0.061779	-0.068567	0.000000	0.000000	4.000000	9.000000	1.000000
14606.520719	0.098230	0.587362	0.004668	87.469360	77.566940	133.972397	0.233412	0.000000	0.088519	0.000000	0.000000	0.000000	0.019807	0.061779	-0.068567	0.000000	0.000000	4.000000	9.000000	1.000000
14606.524052	0.098302	0.587534	0.004470	87.469360	77.566940	133.972397	0.233412	0.000000	0.088519	0.000000	0.000000	0.000000	0.021706	0.051800	-0.059499	0.000000	0.000000	4.000000	9.000000	1.000000
14606.527386	0.098302	0.587534	0.004470	87.461250	77.268288	133.666855	0.233412	0.000000	0.088519	0.000000	0.000000	0.000000	0.021706	0.051800	-0.059499	0.000000	0.000000	4.000000	9.000000	1.000000
14606.530719	0.098302	0.587534	0.004470	87.461250	77.268288	133.666855	0.233412	0.000000	0.088519	0.000000	0.000000	0.000000	0.021706	0.051800	-0.059499	0.000000	0.000000	4.000000	9.000000	1.000000
14606.534052	0.098302	0.587534	0.004470	87.461250	77.268288	133.666855	0.233412	0.000000	0.088519	0.000000	0.000000	0.000000	0.021706	0.051800	-0.059499	0.000000	0.000000	4.000000	9.000000	1.000000
14606.537386	0.098339	0.587773	0.004215	87.446182	77.262787	133.668335	0.223496	0.000000	0.084902	0.000000	0.000000	0.000000	0.011225	0.071591	-0.076331	0.000000	0.000000	4.000000	9.000000	1.000000
14606.540719	0.098339	0.587773	0.004215	87.446182	77.262787	133.668335	0.223496	0.000000	0.084902	0.000000	0.000000	0.000000	0.011225	0.071591	-0.076331	0.000000	0.000000	4.000000	9.000000	1.000000
14606.544052	0.098339	0.587773	0.004215	87.446182	77.262787	133.668335	0.223496	0.000000	0.084902	0.000000	0.000000	0.000000	0.011225	0.071591	-0.076331	0.000000	0.000000	4.000000	9.000000	1.000000
14606.547386	0.098339	0.587773	0.004215	87.420029	77.430504	133.861099	0.210774	0.000000	0.083031	0.000000	0.000000	0.000000	0.011225	0.071591	-0.076331	0.000000	0.000000	4.000000	9.000000	1.000000
14606.550719	0.098323	0.587820	0.004138	87.420029	77.430504	133.861099	0.210774	0.000000	0.083031	0.000000	0.000000	0.000000	-0.004930	0.014240	-0.023131	0.000000	0.000000	4.000000	9.000000	1.000000
14606.554052	0.098323	0.587820	0.004138	87.420029	77.430504	133.861099	0.210774	0.000000	0.083031	0.000000	0.000000	0.000000	-0.004930	0.014240	-0.023131	0.000000	0.000000	4.000000	9.000000	1.000000
14606.557386	0.098323	0.587820	0.004138	87.381096	77.706108	134.174377	0.206919	0.000000	0.083852	0.000000	0.000000	0.000000	-0.004930	0.014240	-0.023131	0.000000	0.000000	4.000000	9.000000	1.000000
14606.560719	0.098323	0.587820	0.004138	87.381096	77.706108	134.174377	0.206919	0.000000	0.083852	0.000000	0.000000	0.000000	-0.004930	0.014240	-0.023131	0.000000	0.000000	4.000000	9.000000	1.000000
14606.564052	0.098318	0.587828	0.004115	87.381096	77.706108	134.174377	0.206919	0.000000	0.083852	0.000000	0.000000	0.000000	-0.001494	0.002185	-0.007013	0.000000	0.000000	4.000000	9.000000	1.000000
14606.567386	0.098318	0.587828	0.004115	87.321236	78.296799	134.826385	0.206919	0.000000	0.083852	0.000000	0.000000	0.000000	-0.001494	0.002185	-0.007013	0.000000	0.000000	4.000000	9.000000	1.000000
14606.570719	0.098318	0.587828	0.004115	87.321236	78.296799	134.826385	0.206919	0.000000	0.083852	0.000000	0.000000	0.000000	-0.001494	0.002185	-0.007013	0.000000	0.000000	4.000000	9.000000	1.000000
14606.574052	0.098318	0.587828	0.004115	87.321236	78.296799	134.826385	0.206919	0.000000	0.083852	0.000000	0.000000	0.000000	-0.001494	0.002185	-0.007013	0.000000	0.000000	4.000000	9.000000	1.000000
14606.577386	0.098321	0.587761	0.004021	87.250847	79.082680	135.683578	0.205750	0.000000	0.084101	0.000000	0.000000	0.000000	0.000878	-0.020028	-0.028091	0.000000	0.000000	4.000000	9.000000	1.000000
14606.580719	0.098321	0.587761	0.004021	87.250847	79.082680	135.683578	0.205750	0.000000	0.084101	0.000000	0.000000	0.000000	0.000878	-0.020028	-0.028091	0.000000	0.000000	4.000000	9.000000	1.000000
14606.584052	0.098321	0.587761	0.004021	87.250847	79.082680	135.683578	0.205750	0.000000	0.084101	0.000000	0.000000	0.000000	0.000878	-0.020028	-0.028091	0.000000	0.000000	4.000000	9.000000	1.000000
14606.587386	0.098321	0.587761	0.004021	87.180054	79.827629	136.499863	0.201068	0.000000	0.083955	0.000000	0.000000	0.000000	0.000878	-0.020028	-0.028091	0.000000	0.000000	4.000000	9.000000	1.000000
14606.590719	0.098332	0.587705	0.003967	87.180054	79.827629	136.499863	0.201068	0.000000	0.083955	0.000000	0.000000	0.000000	0.003421	-0.016663	-0.016162	0.000000	0.000000	4.000000	9.000000	1.000000
14606.594052	0.098332	0.587705	0.003967	87.180054	79.827629	136.499863	0.201068	0.000000	0.083955	0.000000	0.000000	0.000000	0.003421	-0.016663	-0.016162	0.000000	0.000000	4.000000	9.000000	1.000000
14606.597386	0.098332	0.587705	0.003967	87.127373	80.471260	137.197617	0.198374	0.000000	0.083385	0.000000	0.000000	0.000000	0.003421	-0.016663	-0.016162	0.000000	0.000000	4.000000	9.000000	1.000000
14606.600719	0.098332	0.587705	0.003967	87.127373	80.471260	137.197617	0.198374	0.000000	0.083385	0.000000	0.000000	0.000000	0.003421	-0.016663	-0.016162	0.000000	0.000000	4.000000	9.000000	1.000000
14606.604052	0.098340	0.587631	0.003897	87.127373	80.471260	137.197617	0.198374	0.000000	0.083385	0.000000	0.000000	0.000000	0.002368	-0.022209	-0.021087	0.000000	0.000000	4.000000	9.000000	1.000000
14606.607386	0.098340	0.587631	0.003897	87.096268	81.014084	137.771515	0.198374	0.000000	0.083385	0.000000	0.000000	0.000000	0.002368	-0.022209	-0.021087	0.000000	0.000000	4.000000	9.000000	1.000000
14606.610719	0.098340	0.587631	0.003897	87.096268	81.014084	137.771515	0.198374	0.000000	0.083385	0.000000	0.000000	0.000000	0.002368	-0.022209	-0.021087	0.000000	0.000000	4.000000	9.000000	1.000000
14606.614052	0.098340	0.587631	0.003897	87.096268	81.014084	137.771515	0.198374	0.000000	0.083385	0.000000	0.000000	0.000000	0.002368	-0.022209	-0.021087	0.000000	0.000000	4.000000	9.000000	1.000000
14606.617386	0.098405	0.587461	0.003663	87.083282	81.475754	138.246933	0.194860	0.000000	0.082990	0.000000	0.000000	0.000000	0.019321	-0.051141	-0.070265	0.000000	0.000000	4.000000	9.000000	1.000000
14606.620719	0.098405	0.587461	0.003663	87.083282	81.475754	138.246933	0.194860	0.000000	0.082990	0.000000	0.000000	0.000000	0.000000	-0.000001	-0.000000	0.000000	0.000000	4.000000	9.000000	1.000000
14606.624052	0.098405	0.587461	0.003663	87.083282	81.475754	138.246933	0.194860	0.000000	0.082990	0.000000	0.000000	0.000000	0.000000	-0.000001	-0.000000	0.000000	0.000000	4.000000	9.000000	1.000000
14606.627386	0.098405	0.587461	0.003663	87.083954	81.805122	138.570541	0.183149	0.000000	0.079770	0.000000	0.000000	0.000000	0.000000	-0.000001	-0.000000	0.000000	0.000000	4.000000	9.000000	1.000000
14606.630719	0.098405	0.587461	0.003663	87.083954	81.805122	138.570541	0.183149	0.000000	0.079770	0.000000	0.000000	0.000000	0.000000	-0.000001	-0.000000	0.000000	0.000000	4.000000	9.000000	1.000000
14606.634052	0.098438	0.587390	0.003497	87.083954	81.805122	138.570541	0.183149	0.000000	0.079770	0.000000	0.000000	0.000000	0.009934	-0.021222	-0.049870	0.000000	0.000000	4.000000	9.000000	1.000000
14606.637386	0.098438	0.587390	0.003497	87.089333	82.107437	138.859619	0.183149	0.000000	0.079770	0.000000	0.000000	0.000000	0.009934	-0.021222	-0.049870	0.000000	0.000000	4.000000	9.000000	1.000000
14606.640719	0.098438	0.587390	0.003497	87.089333	82.107437	138.859619	0.183149	0.000000	0.079770	0.000000	0.000000	0.000000	0.009934	-0.021222	-0.049870	0.000000	0.000000	4.000000	9.000000	1.000000
14606.644052	0.098438	0.587390	0.003497	87.089333	82.107437	138.859619	0.183149	0.000000	0.079770	0.000000	0.000000	0.000000	0.009934	-0.021222	-0.049870	0.000000	0.000000	4.000000	9.000000	1.000000
14606.647386	0.098632	0.587285	0.003015	87.093506	82.360931	139.091690	0.174837	0.000000	0.078114	0.000000	0.000000	0.000000	0.058192	-0.031583	-0.144658	0.000000	0.000000	4.000000	9.000000	1.000000
14606.650719	0.098632	0.587285	0.003015	87.093506	82.360931	139.091690	0.174837	0.000000	0.078114	0.000000	0.000000	0.000000	0.058192	-0.031583	-0.144658	0.000000	0.000000	4.000000	9.000000	1.000000
14606.654052	0.098632	0.587285	0.003015	87.093506	82.360931	139.091690	0.174837	0.000000	0.078114	0.000000	0.000000	0.000000	0.058192	-0.031583	-0.144658	0.000000	0.000000	4.000000	9.000000	1.000000
14606.657386	0.098632	0.587285	0.003015	87.097816	82.617996	139.324554	0.150728	0.000000	0.068416	0.000000	0.000000	0.000000	0.058192	-0.031583	-0.144658	0.000000	0.000000	4.000000	9.000000	1.000000
14606.660719	0.098799	0.587287	0.002731	87.097816	82.617996	139.324554	0.150728	0.000000	0.068416	0.000000	0.000000	0.000000	0.050309	0.000710	-0.084950	0.000000	0.000000	4.000000	9.000000	1.000000
14606.664052	0.098799	0.587287	0.002731	87.097816	82.617996	139.324554	0.150728	0.000000	0.068416	0.000000	0.000000	0.000000	0.050309	0.000710	-0.084950	0.000000	0.000000	4.000000	9.000000	1.000000
14606.667386	0.098799	0.587287	0.002731	87.099846	82.758919	139.441162	0.136569	0.000000	0.060031	0.000000	0.000000	0.000000	0.050309	0.000710	-0.084950	0.000000	0.000000	4.000000	9.000000	1.000000
14606.670719	0.098799	0.587287	0.002731	87.099846	82.758919	139.441162	0.136569	0.000000	0.060031	0.000000	0.000000	0.000000	0.050309	0.000710	-0.084950	0.000000	0.000000	4.000000	9.000000	1.000000
14606.674052	0.098925	0.587318	0.002359	87.099846	82.758919	139.441162	0.136569	0.000000	0.060031	0.000000	0.000000	0.000000	0.037646	0.009333	-0.111623	0.000000	0.000000	4.000000	9.000000	1.000000
14606.677386	0.098925	0.587318	0.002359	87.101936	82.900047	139.557938	0.136569	0.000000	0.060031	0.000000	0.000000	0.000000	0.037646	0.009333	-0.111623	0.000000	0.000000	4.000000	9.000000	1.000000
14606.680719	0.098925	0.587318	0.002359	87.101936	82.900047	139.557938	0.136569	0.000000	0.060031	0.000000	0.000000	0.000000	0.037646	0.009333	-0.111623	0.000000	0.000000	4.000000	9.000000	1.000000
14606.684052	0.098925	0.587318	0.002359	87.101936	82.900047	139.557938	0.136569	0.000000	0.060031	0.000000	0.000000	0.000000	0.037646	0.009333	-0.111623	0.000000	0.000000	4.000000	9.000000	1.000000
14606.687386	0.099143	0.587505	0.001676	87.100853	82.860672	139.499451	0.117966	0.000000	0.053756	0.000000	0.000000	0.000000	0.065299	0.056066	-0.204956	0.000000	0.000000	4.000000	9.000000	1.000000
14606.690719	0.099143	0.587505	0.001676	87.100853	82.860672	139.499451	0.117966	0.000000	0.053756	0.000000	0.000000	0.000000	0.000001	0.000007	0.000000	0.000000	0.000000	4.000000	9.000000	1.000000
14606.694052	0.099143	0.587505	0.001676	87.100853	82.860672	139.499451	0.117966	0.000000	0.053756	0.000000	0.000000	0.000000	0.000001	0.000007	0.000000	0.000000	0.000000	4.000000	9.000000	1.000000
14606.697386	0.099143	0.587505	0.001676	87.099846	82.821404	139.441086	0.083806	0.000000	0.042873	0.000000	0.000000	0.000000	0.000001	0.000007	0.000000	0.000000	0.000000	4.000000	9.000000	1.000000
14606.700719	0.099143	0.587505	0.001676	87.099846	82.821404	139.441086	0.083806	0.000000	0.042873	0.000000	0.000000	0.000000	0.000001	0.000007	0.000000	0.000000	0.000000	4.000000	9.000000	1.000000
14606.704052	0.099223	0.587631	0.001309	87.099846	82.821404	139.441086	0.083806	0.000000	0.042873	0.000000	0.000000	0.000000	0.024034	0.037764	-0.110207	0.000000	0.000000	4.000000	9.000000	1.000000
14606.707386	0.099223	0.587631	0.001309	87.096733	82.660347	139.266190	0.083806	0.000000	0.042873	0.000000	0.000000	0.000000	0.024034	0.037764	-0.110207	0.000000	0.000000	4.000000	9.000000	1.000000
14606.710719	0.099223	0.587631	0.001309	87.096733	82.660347	139.266190	0.083806	0.000000	0.042873	0.000000	0.000000	0.000000	0.024034	0.037764	-0.110207	0.000000	0.000000	4.000000	9.000000	1.000000
14606.714052	0.099223	0.587631	0.001309	87.096733	82.660347	139.266190	0.083806	0.000000	0.042873	0.000000	0.000000	0.000000	0.024034	0.037764	-0.110207	0.000000	0.000000	4.000000	9.000000	1.000000
14606.717386	0.099251	0.587939	0.000811	87.093636	82.491661	139.091827	0.065438	0.000000	0.038868	0.000000	0.000000	0.000000	0.008630	0.092320	-0.149452	0.000000	0.000000	4.000000	9.000000	1.000000
14606.720719	0.099251	0.587939	0.000811	87.093636	82.491661	139.091827	0.065438	0.000000	0.038868	0.000000	0.000000	0.000000	0.008630	0.092320	-0.149452	0.000000	0.000000	4.000000	9.000000	1.000000
14606.724052	0.099251	0.587939	0.000811	87.093636	82.491661	139.091827	0.065438	0.000000	0.038868	0.000000	0.000000	0.000000	0.008630	0.092320	-0.149452	0.000000	0.000000	4.000000	9.000000	1.000000
14606.727386	0.099251	0.587939	0.000811	87.089333	82.257004	138.859619	0.040530	0.000000	0.037429	0.000000	0.000000	0.000000	0.008630	0.092320	-0.149452	0.000000	0.000000	4.000000	9.000000	1.000000
14606.730719	0.099188	0.588091	0.000624	87.089333	82.257004	138.859619	0.040530	0.000000	0.037429	0.000000	0.000000	0.000000	-0.018986	0.045647	-0.056110	0.000000	0.000000	4.000000	9.000000	1.000000
14606.734052	0.099188	0.588091	0.000624	87.089333	82.257004	138.859619	0.040530	0.000000	0.037429	0.000000	0.000000	0.000000	-0.018986	0.045647	-0.056110	0.000000	0.000000	4.000000	9.000000	1.000000
14606.737386	0.099188	0.588091	0.000624	87.084892	82.017715	138.628204	0.031178	0.000000	0.040594	0.000000	0.000000	0.000000	-0.018986	0.045647	-0.056110	0.000000	0.000000	4.000000	9.000000	1.000000
14606.740719	0.099188	0.588091	0.000624	87.084892	82.017715	138.628204	0.031178	0.000000	0.040594	0.000000	0.000000	0.000000	-0.018986	0.045647	-0.056110	0.000000	0.000000	4.000000	9.000000	1.000000
14606.744052	0.099092	0.588229	0.000493	87.084892	82.017715	138.628204	0.031178	0.000000	0.040594	0.000000	0.000000	0.000000	-0.028979	0.041359	-0.039263	0.000000	0.000000	4.000000	9.000000	1.000000
14606.747386	0.099092	0.588229	0.000493	87.079521	81.721718	138.339966	0.031178	0.000000	0.040594	0.000000	0.000000	0.000000	-0.028979	0.041359	-0.039263	0.000000	0.000000	4.000000	9.000000	1.000000
14606.750719	0.099092	0.588229	0.000493	87.079521	81.721718	138.339966	0.031178	0.000000	0.040594	0.000000	0.000000	0.000000	-0.028979	0.041359	-0.039263	0.000000	0.000000	4.000000	9.000000	1.000000
14606.754052	0.099092	0.588229	0.000493	87.079521	81.721718	138.339966	0.031178	0.000000	0.040594	0.000000	0.000000	0.000000	-0.028979	0.041359	-0.039263	0.000000	0.000000	4.000000	9.000000	1.000000
14606.757386	0.098885	0.588462	0.000381	87.075172	81.481247	138.110062	0.024634	0.000000	0.045424	0.000000	0.000000	0.000000	-0.061848	0.069891	-0.033622	0.000000	0.000000	4.000000	9.000000	1.000000
14606.760719	0.098885	0.588462	0.000381	87.075172	81.481247	138.110062	0.024634	0.000000	0.045424	0.000000	0.000000	0.000000	-0.061848	0.069891	-0.033622	0.000000	0.000000	4.000000	9.000000	1.000000
14606.764052	0.098885	0.588462	0.000381	87.075172	81.481247	138.110062	0.024634	0.000000	0.045424	0.000000	0.000000	0.000000	-0.061848	0.069891	-0.033622	0.000000	0.000000	4.000000	9.000000	1.000000
14606.767386	0.098885	0.588462	0.000381	87.071762	81.301422	137.938202	0.019030	0.000000	0.055732	0.000000	0.000000	0.000000	-0.061848	0.069891	-0.033622	0.000000	0.000000	4.000000	9.000000	1.000000
14606.770719	0.098811	0.588546	0.000350	87.071762	81.301422	137.938202	0.019030	0.000000	0.055732	0.000000	0.000000	0.000000	-0.022427	0.025133	-0.009112	0.000000	0.000000	4.000000	9.000000	1.000000
14606.774052	0.098811	0.588546	0.000350	87.071762	81.301422	137.938202	0.019030	0.000000	0.055732	0.000000	0.000000	0.000000	-0.022427	0.025133	-0.009112	0.000000	0.000000	4.000000	9.000000	1.000000
14606.777386	0.098811	0.588546	0.000350	87.069557	81.178925	137.823715	0.017512	0.000000	0.059470	0.000000	0.000000	0.000000	-0.022427	0.025133	-0.009112	0.000000	0.000000	4.000000	9.000000	1.000000
14606.780719	0.098811	0.588546	0.000350	87.069557	81.178925	137.823715	0.017512	0.000000	0.059470	0.000000	0.000000	0.000000	-0.022427	0.025133	-0.009112	0.000000	0.000000	4.000000	9.000000	1.000000
14606.784052	0.098764	0.588597	0.000346	87.069557	81.178925	137.823715	0.017512	0.000000	0.059470	0.000000	0.000000	0.000000	-0.013941	0.015336	-0.001396	0.000000	0.000000	4.000000	9.000000	1.000000
14606.787386	0.098764	0.588597	0.000346	87.067284	81.059402	137.709503	0.017512	0.000000	0.059470	0.000000	0.000000	0.000000	-0.013941	0.015336	-0.001396	0.000000	0.000000	4.000000	9.000000	1.000000
14606.790719	0.098764	0.588597	0.000346	87.067284	81.059402	137.709503	0.017512	0.000000	0.059470	0.000000	0.000000	0.000000	-0.013941	0.015336	-0.001396	0.000000	0.000000	4.000000	9.000000	1.000000
14606.794052	0.098764	0.588597	0.000346	87.067284	81.059402	137.709503	0.017512	0.000000	0.059470	0.000000	0.000000	0.000000	-0.013941	0.015336	-0.001396	0.000000	0.000000	4.000000	9.000000	1.000000
14606.797386	0.098701	0.588641	0.000369	87.067352	81.056755	137.709503	0.017279	0.000000	0.061793	0.000000	0.000000	0.000000	-0.018940	0.013214	0.007033	0.000000	0.000000	4.000000	9.000000	1.000000
14606.800719	0.098701	0.588641	0.000369	87.067352	81.056755	137.709503	0.017279	0.000000	0.061793	0.000000	0.000000	0.000000	-0.018940	0.013214	0.007033	0.000000	0.000000	4.000000	9.000000	1.000000
14606.804052	0.098701	0.588641	0.000369	87.067352	81.056755	137.709503	0.017279	0.000000	0.061793	0.000000	0.000000	0.000000	-0.018940	0.013214	0.007033	0.000000	0.000000	4.000000	9.000000	1.000000
14606.807386	0.098701	0.588641	0.000369	87.067352	81.054123	137.709610	0.018451	0.000000	0.064950	0.000000	0.000000	0.000000	-0.018940	0.013214	0.007033	0.000000	0.000000	4.000000	9.000000	1.000000
14606.810719	0.098679	0.588641	0.000374	87.067352	81.054123	137.709610	0.018451	0.000000	0.064950	0.000000	0.000000	0.000000	-0.006517	-0.000001	0.001405	0.000000	0.000000	4.000000	9.000000	1.000000
14606.814052	0.098679	0.588641	0.000374	87.067352	81.054123	137.709610	0.018451	0.000000	0.064950	0.000000	0.000000	0.000000	-0.006517	-0.000001	0.001405	0.000000	0.000000	4.000000	9.000000	1.000000
14606.817386	0.098679	0.588641	0.000374	87.068428	81.108223	137.766525	0.018685	0.000000	0.066036	0.000000	0.000000	0.000000	-0.006517	-0.000001	0.001405	0.000000	0.000000	4.000000	9.000000	1.000000
14606.820719	0.098679	0.588641	0.000374	87.068428	81.108223	137.766525	0.018685	0.000000	0.066036	0.000000	0.000000	0.000000	-0.006517	-0.000001	0.001405	0.000000	0.000000	4.000000	9.000000	1.000000
14606.824052	0.098661	0.588590	0.000392	87.068428	81.108223	137.766525	0.018685	0.000000	0.066036	0.000000	0.000000	0.000000	-0.005609	-0.015345	0.005616	0.000000	0.000000	4.000000	9.000000	1.000000
14606.827386	0.098661	0.588590	0.000392	87.070694	81.217026	137.880920	0.018685	0.000000	0.066036	0.000000	0.000000	0.000000	-0.005609	-0.015345	0.005616	0.000000	0.000000	4.000000	9.000000	1.000000
14606.830719	0.098661	0.588590	0.000392	87.070694	81.217026	137.880920	0.018685	0.000000	0.066036	0.000000	0.000000	0.000000	-0.005609	-0.015345	0.005616	0.000000	0.000000	4.000000	9.000000	1.000000
14606.834052	0.098661	0.588590	0.000392	87.070694	81.217026	137.880920	0.018685	0.000000	0.066036	0.000000	0.000000	0.000000	-0.005609	-0.015345	0.005616	0.000000	0.000000	4.000000	9.000000	1.000000
14606.837386	0.098590	0.588527	0.000381	87.072968	81.328575	137.995331	0.019621	0.000000	0.066971	0.000000	0.000000	0.000000	-0.021214	-0.018771	-0.003524	0.000000	0.000000	4.000000	9.000000	1.000000
14606.840719	0.098590	0.588527	0.000381	87.072968	81.328575	137.995331	0.019621	0.000000	0.066971	0.000000	0.000000	0.000000	-0.021214	-0.018771	-0.003524	0.000000	0.000000	4.000000	9.000000	1.000000
14606.844052	0.098590	0.588527	0.000381	87.072968	81.328575	137.995331	0.019621	0.000000	0.066971	0.000000	0.000000	0.000000	-0.021214	-0.018771	-0.003524	0.000000	0.000000	4.000000	9.000000	1.000000
14606.847386	0.098590	0.588527	0.000381	87.073975	81.383118	138.052689	0.019034	0.000000	0.070507	0.000000	0.000000	0.000000	-0.021214	-0.018771	-0.003524	0.000000	0.000000	4.000000	9.000000	1.000000
14606.850719	0.098571	0.588476	0.000399	87.073975	81.383118	138.052689	0.019034	0.000000	0.070507	0.000000	0.000000	0.000000	-0.005610	-0.015340	0.005611	0.000000	0.000000	4.000000	9.000000	1.000000
14606.854052	0.098571	0.588476	0.000399	87.073975	81.383118	138.052689	0.019034	0.000000	0.070507	0.000000	0.000000	0.000000	-0.005610	-0.015340	0.005611	0.000000	0.000000	4.000000	9.000000	1.000000
14606.857386	0.098571	0.588476	0.000399	87.075172	81.443153	138.110046	0.019969	0.000000	0.071442	0.000000	0.000000	0.000000	-0.005610	-0.015340	0.005611	0.000000	0.000000	4.000000	9.000000	1.000000
14606.860719	0.098571	0.588476	0.000399	87.075172	81.443153	138.110046	0.019969	0.000000	0.071442	0.000000	0.000000	0.000000	-0.005610	-0.015340	0.005611	0.000000	0.000000	4.000000	9.000000	1.000000
14606.864052	0.098598	0.588469	0.000418	87.075172	81.443153	138.110046	0.019969	0.000000	0.071442	0.000000	0.000000	0.000000	0.008029	-0.002122	0.005621	0.000000	0.000000	4.000000	9.000000	1.000000
14606.867386	0.098598	0.588469	0.000418	87.075172	81.445854	138.110031	0.019969	0.000000	0.071442	0.000000	0.000000	0.000000	0.008029	-0.002122	0.005621	0.000000	0.000000	4.000000	9.000000	1.000000
14606.870719	0.098598	0.588469	0.000418	87.075172	81.445854	138.110031	0.019969	0.000000	0.071442	0.000000	0.000000	0.000000	0.008029	-0.002122	0.005621	0.000000	0.000000	4.000000	9.000000	1.000000
14606.874052	0.098598	0.588469	0.000418	87.075172	81.445854	138.110031	0.019969	0.000000	0.071442	0.000000	0.000000	0.000000	0.008029	-0.002122	0.005621	0.000000	0.000000	4.000000	9.000000	1.000000
14606.877386	0.098665	0.588459	0.000519	87.074699	81.434479	138.095810	0.020906	0.000000	0.070104	0.000000	0.000000	0.000000	0.020151	-0.002942	0.030212	0.000000	0.000000	4.000000	9.000000	1.000000
14606.880719	0.098665	0.588459	0.000519	87.074699	81.434479	138.095810	0.020906	0.000000	0.070104	0.000000	0.000000	0.000000	0.020151	-0.002942	0.030212	0.000000	0.000000	4.000000	9.000000	1.000000
14606.884052	0.098665	0.588459	0.000519	87.074699	81.434479	138.095810	0.020906	0.000000	0.070104	0.000000	0.000000	0.000000	0.020151	-0.002942	0.030212	0.000000	0.000000	4.000000	9.000000	1.000000
14606.887386	0.098665	0.588459	0.000519	87.073235	81.368370	138.024078	0.025942	0.000000	0.066745	0.000000	0.000000	0.000000	0.020151	-0.002942	0.030212	0.000000	0.000000	4.000000	9.000000	1.000000
14606.890719	0.098726	0.588482	0.000589	87.073235	81.368370	138.024078	0.025942	0.000000	0.066745	0.000000	0.000000	0.000000	0.018188	0.006857	0.021080	0.000000	0.000000	4.000000	9.000000	1.000000
14606.894052	0.098726	0.588482	0.000589	87.073235	81.368370	138.024078	0.025942	0.000000	0.066745	0.000000	0.000000	0.000000	0.018188	0.006857	0.021080	0.000000	0.000000	4.000000	9.000000	1.000000
14606.897386	0.098726	0.588482	0.000589	87.072563	81.342850	137.995529	0.029455	0.000000	0.063714	0.000000	0.000000	0.000000	0.018188	0.006857	0.021080	0.000000	0.000000	4.000000	9.000000	1.000000
14606.900719	0.098726	0.588482	0.000589	87.072563	81.342850	137.995529	0.029455	0.000000	0.063714	0.000000	0.000000	0.000000	0.018188	0.006857	0.021080	0.000000	0.000000	4.000000	9.000000	1.000000
14606.904052	0.098770	0.588498	0.000687	87.072563	81.342850	137.995529	0.029455	0.000000	0.063714	0.000000	0.000000	0.000000	0.013189	0.004732	0.029507	0.000000	0.000000	4.000000	9.000000	1.000000
14606.907386	0.098770	0.588498	0.000687	87.072830	81.374489	138.024277	0.029455	0.000000	0.063714	0.000000	0.000000	0.000000	0.013189	0.004732	0.029507	0.000000	0.000000	4.000000	9.000000	1.000000
14606.910719	0.098770	0.588498	0.000687	87.072830	81.374489	138.024277	0.029455	0.000000	0.063714	0.000000	0.000000	0.000000	0.013189	0.004732	0.029507	0.000000	0.000000	4.000000	9.000000	1.000000
14606.914052	0.098770	0.588498	0.000687	87.072830	81.374489	138.024277	0.029455	0.000000	0.063714	0.000000	0.000000	0.000000	0.013189	0.004732	0.029507	0.000000	0.000000	4.000000	9.000000	1.000000
14606.917386	0.098804	0.588528	0.000739	87.074570	81.489647	138.139160	0.034373	0.000000	0.061515	0.000000	0.000000	0.000000	0.010157	0.008984	0.015457	0.000000	0.000000	4.000000	9.000000	1.000000
14606.920719	0.098804	0.588528	0.000739	87.074570	81.489647	138.139160	0.034373	0.000000	0.061515	0.000000	0.000000	0.000000	0.010157	0.008984	0.015457	0.000000	0.000000	4.000000	9.000000	1.000000
14606.924052	0.098804	0.588528	0.000739	87.074570	81.489647	138.139160	0.034373	0.000000	0.061515	0.000000	0.000000	0.000000	0.010157	0.008984	0.015457	0.000000	0.000000	4.000000	9.000000	1.000000
14606.927386	0.098804	0.588528	0.000739	87.074165	81.475479	138.124847	0.036949	0.000000	0.059822	0.000000	0.000000	0.000000	0.010157	0.008984	0.015457	0.000000	0.000000	4.000000	9.000000	1.000000
14606.930719	0.098797	0.588560	0.000709	87.074165	81.475479	138.124847	0.036949	0.000000	0.059822	0.000000	0.000000	0.000000	-0.001968	0.009804	-0.009128	0.000000	0.000000	4.000000	9.000000	1.000000
14606.934052	0.098797	0.588560	0.000709	87.074165	81.475479	138.124847	0.036949	0.000000	0.059822	0.000000	0.000000	0.000000	-0.001968	0.009804	-0.009128	0.000000	0.000000	4.000000	9.000000	1.000000
14606.937386	0.098797	0.588560	0.000709	87.075371	81.530144	138.182312	0.035428	0.000000	0.060151	0.000000	0.000000	0.000000	-0.001968	0.009804	-0.009128	0.000000	0.000000	4.000000	9.000000	1.000000
14606.940719	0.098797	0.588560	0.000709	87.075371	81.530144	138.182312	0.035428	0.000000	0.060151	0.000000	0.000000	0.000000	-0.001968	0.009804	-0.009128	0.000000	0.000000	4.000000	9.000000	1.000000
14606.944052	0.098757	0.588563	0.000627	87.075371	81.530144	138.182312	0.035428	0.000000	0.060151	0.000000	0.000000	0.000000	-0.012127	0.000829	-0.024585	0.000000	0.000000	4.000000	9.000000	1.000000
14606.947386	0.098757	0.588563	0.000627	87.075310	81.527229	138.182129	0.035428	0.000000	0.060151	0.000000	0.000000	0.000000	-0.012127	0.000829	-0.024585	0.000000	0.000000	4.000000	9.000000	1.000000
14606.950719	0.098757	0.588563	0.000627	87.075310	81.527229	138.182129	0.035428	0.000000	0.060151	0.000000	0.000000	0.000000	-0.012127	0.000829	-0.024585	0.000000	0.000000	4.000000	9.000000	1.000000
14606.954052	0.098757	0.588563	0.000627	87.075310	81.527229	138.182129	0.035428	0.000000	0.060151	0.000000	0.000000	0.000000	-0.012127	0.000829	-0.024585	0.000000	0.000000	4.000000	9.000000	1.000000
14606.957386	0.098699	0.588612	0.000467	87.075310	81.527229	138.182129	0.031330	0.000000	0.062172	0.000000	0.000000	0.000000	-0.017122	0.014875	-0.047767	0.000000	0.000000	4.000000	9.000000	1.000000
14606.960719	0.098699	0.588612	0.000467	87.075310	81.527229	138.182129	0.031330	0.000000	0.062172	0.000000	0.000000	0.000000	-0.017122	0.014875	-0.047767	0.000000	0.000000	4.000000	9.000000	1.000000
14606.964052	0.098699	0.588612	0.000467	87.075310	81.527229	138.182129	0.031330	0.000000	0.062172	0.000000	0.000000	0.000000	-0.017122	0.014875	-0.047767	0.000000	0.000000	4.000000	9.000000	1.000000
14606.967386	0.098699	0.588612	0.000467	87.075310	81.527229	138.182129	0.023369	0.000000	0.065026	0.000000	0.000000	0.000000	-0.017122	0.014875	-0.047767	0.000000	0.000000	4.000000	9.000000	1.000000
14606.970719	0.098679	0.588641	0.000374	87.075310	81.527229	138.182129	0.023369	0.000000	0.065026	0.000000	0.000000	0.000000	-0.006061	0.008475	-0.028101	0.000000	0.000000	4.000000	9.000000	1.000000
14606.974052	0.098679	0.588641	0.000374	87.075310	81.527229	138.182129	0.023369	0.000000	0.065026	0.000000	0.000000	0.000000	-0.006061	0.008475	-0.028101	0.000000	0.000000	4.000000	9.000000	1.000000
14606.977386	0.098679	0.588641	0.000374	87.075310	81.527229	138.182129	0.018685	0.000000	0.066036	0.000000	0.000000	0.000000	-0.006061	0.008475	-0.028101	0.000000	0.000000	4.000000	9.000000	1.000000
14606.980719	0.098679	0.588641	0.000374	87.075310	81.527229	138.182129	0.018685	0.000000	0.066036	0.000000	0.000000	0.000000	-0.006061	0.008475	-0.028101	0.000000	0.000000	4.000000	9.000000	1.000000
14606.984052	0.098659	0.588669	0.000280	87.075310	81.527229	138.182129	0.018685	0.000000	0.066036	0.000000	0.000000	0.000000	-0.006060	0.008477	-0.028103	0.000000	0.000000	4.000000	9.000000	1.000000
14606.987386	0.098659	0.588669	0.000280	87.075371	81.527435	138.190277	0.018685	0.000000	0.066036	0.000000	0.000000	0.000000	-0.006060	0.008477	-0.028103	0.000000	0.000000	4.000000	9.000000	1.000000
14606.990719	0.098659	0.588669	0.000280	87.075371	81.527435	138.190277	0.018685	0.000000	0.066036	0.000000	0.000000	0.000000	-0.006060	0.008477	-0.028103	0.000000	1.000000	4.000000	9.000000	1.000000
14606.994052	0.098659	0.588669	0.000280	87.075371	81.527435	138.190277	0.018685	0.000000	0.066036	0.000000	0.000000	0.000000	-0.006060	0.008477	-0.028103	0.000000	1.000000	4.000000	9.000000	1.000000
