# Supplementary material for: Haptic Guidance Needs to Be Intuitive Not Just Informative to Improve Human Motor Accuracy
Source: PLoS One. 2016 Mar 16;11(3):e0150912. doi: 10.1371/journal.pone.0150912 (PMC4794196; doi:10.1371/journal.pone.0150912)
Supplement: S1 Data — (ZIP) [file pone.0150912.s001.zip › Subject6/exp1_0010.txt]

Time	PosX	PosY	PosZ	RotX	RotY	RotZ	ForceX	ForceY	ForceZ	MomentX	MomentY	MomentZ	VelocityX	VelocityY	VelocityZ	CalibratedWeight	ButtonDown	Condition	Trial	Visual
14608.837386	-0.006122	0.500115	0.253538	80.883896	104.880981	156.731705	4.612271	0.000000	1.930533	0.000000	0.000000	0.000000	-0.010121	0.000000	-0.000088	0.000000	1.000000	4.000000	10.000000	0.000000
14608.840719	-0.006122	0.500115	0.253538	80.883896	104.880981	156.731705	4.612271	0.000000	1.930533	0.000000	0.000000	0.000000	-0.010121	0.000000	-0.000088	0.000000	1.000000	4.000000	10.000000	0.000000
14608.844052	-0.005583	0.500118	0.253605	80.883896	104.880981	156.731705	4.612271	0.000000	1.930533	0.000000	0.000000	0.000000	0.161797	0.001136	0.020101	0.000000	1.000000	4.000000	10.000000	0.000000
14608.847386	-0.005583	0.500118	0.253605	80.889969	104.737335	156.455338	4.612271	0.000000	1.930533	0.000000	0.000000	0.000000	0.161797	0.001136	0.020101	0.000000	1.000000	4.000000	10.000000	0.000000
14608.850719	-0.004234	0.500246	0.253795	80.889969	104.737335	156.455338	4.612271	0.000000	1.930533	0.000000	0.000000	0.000000	0.404578	0.038343	0.056976	0.000000	1.000000	4.000000	10.000000	0.000000
14608.854052	-0.004234	0.500246	0.253795	80.889969	104.737335	156.455338	4.612271	0.000000	1.930533	0.000000	0.000000	0.000000	0.404578	0.038343	0.056976	0.000000	1.000000	4.000000	10.000000	0.000000
14608.857386	-0.004234	0.500246	0.253795	80.909187	104.919266	156.503113	4.625119	0.000000	1.899545	0.000000	0.000000	0.000000	0.404578	0.038343	0.056976	0.000000	1.000000	4.000000	10.000000	0.000000
14608.860719	-0.002783	0.500296	0.253987	80.909187	104.919266	156.503113	4.625119	0.000000	1.899545	0.000000	0.000000	0.000000	0.435167	0.015075	0.057707	0.000000	1.000000	4.000000	10.000000	0.000000
14608.864052	-0.002783	0.500296	0.253987	80.909187	104.919266	156.503113	4.625119	0.000000	1.899545	0.000000	0.000000	0.000000	0.435167	0.015075	0.057707	0.000000	1.000000	4.000000	10.000000	0.000000
14608.867386	-0.002783	0.500296	0.253987	81.173897	105.276085	156.577469	4.634867	0.000000	1.875637	0.000000	0.000000	0.000000	0.435167	0.015075	0.057707	0.000000	1.000000	4.000000	10.000000	0.000000
14608.870719	-0.001569	0.500556	0.254414	81.173897	105.276085	156.577469	4.634867	0.000000	1.875637	0.000000	0.000000	0.000000	0.364325	0.077921	0.128068	0.000000	1.000000	4.000000	10.000000	0.000000
14608.874052	-0.001569	0.500556	0.254414	81.173897	105.276085	156.577469	4.634867	0.000000	1.875637	0.000000	0.000000	0.000000	0.364325	0.077921	0.128068	0.000000	1.000000	4.000000	10.000000	0.000000
14608.877386	-0.001569	0.500556	0.254414	81.633247	107.032188	157.845978	4.643620	0.000000	1.853860	0.000000	0.000000	0.000000	0.364325	0.077921	0.128068	0.000000	1.000000	4.000000	10.000000	0.000000
14608.880719	0.000222	0.500733	0.254749	81.633247	107.032188	157.845978	4.643620	0.000000	1.853860	0.000000	0.000000	0.000000	0.537133	0.052948	0.100659	0.000000	1.000000	4.000000	10.000000	0.000000
14608.884052	0.000222	0.500733	0.254749	81.633247	107.032188	157.845978	4.643620	0.000000	1.853860	0.000000	0.000000	0.000000	0.537133	0.052948	0.100659	0.000000	1.000000	4.000000	10.000000	0.000000
14608.887386	0.000222	0.500733	0.254749	82.185280	109.978172	160.208725	4.655631	0.000000	1.823486	0.000000	0.000000	0.000000	0.537133	0.052948	0.100659	0.000000	1.000000	4.000000	10.000000	0.000000
14608.890719	0.001709	0.500902	0.254956	82.185280	109.978172	160.208725	4.655631	0.000000	1.823486	0.000000	0.000000	0.000000	0.446255	0.050694	0.062036	0.000000	1.000000	4.000000	10.000000	0.000000
14608.894052	0.001709	0.500902	0.254956	82.185280	109.978172	160.208725	4.655631	0.000000	1.823486	0.000000	0.000000	0.000000	0.446255	0.050694	0.062036	0.000000	1.000000	4.000000	10.000000	0.000000
14608.897386	0.001709	0.500902	0.254956	82.793579	113.950851	163.564224	4.665311	0.000000	1.798576	0.000000	0.000000	0.000000	0.446255	0.050694	0.062036	0.000000	1.000000	4.000000	10.000000	0.000000
14608.900719	0.002926	0.501098	0.254971	82.793579	113.950851	163.564224	4.665311	0.000000	1.798576	0.000000	0.000000	0.000000	0.365124	0.058933	0.004574	0.000000	1.000000	4.000000	10.000000	0.000000
14608.904052	0.002926	0.501098	0.254971	82.793579	113.950851	163.564224	4.665311	0.000000	1.798576	0.000000	0.000000	0.000000	0.365124	0.058933	0.004574	0.000000	1.000000	4.000000	10.000000	0.000000
14608.907386	0.002926	0.501098	0.254971	83.334854	118.146034	167.167511	4.672792	0.000000	1.779047	0.000000	0.000000	0.000000	0.365124	0.058933	0.004574	0.000000	1.000000	4.000000	10.000000	0.000000
14608.910719	0.004345	0.501307	0.254873	83.334854	118.146034	167.167511	4.672792	0.000000	1.779047	0.000000	0.000000	0.000000	0.425792	0.062746	-0.029533	0.000000	1.000000	4.000000	10.000000	0.000000
14608.914052	0.004345	0.501307	0.254873	83.334854	118.146034	167.167511	4.672792	0.000000	1.779047	0.000000	0.000000	0.000000	0.425792	0.062746	-0.029533	0.000000	1.000000	4.000000	10.000000	0.000000
14608.917386	0.004345	0.501307	0.254873	83.571938	121.014046	169.675995	4.681179	0.000000	1.756861	0.000000	0.000000	0.000000	0.425792	0.062746	-0.029533	0.000000	1.000000	4.000000	10.000000	0.000000
14608.920719	0.005730	0.501514	0.254741	83.571938	121.014046	169.675995	4.681179	0.000000	1.756861	0.000000	0.000000	0.000000	0.415463	0.062155	-0.039677	0.000000	1.000000	4.000000	10.000000	0.000000
14608.924052	0.005730	0.501514	0.254741	83.571938	121.014046	169.675995	4.681179	0.000000	1.756861	0.000000	0.000000	0.000000	0.415463	0.062155	-0.039677	0.000000	1.000000	4.000000	10.000000	0.000000
14608.927386	0.005730	0.501514	0.254741	83.513023	121.764977	170.316238	4.689215	0.000000	1.735298	0.000000	0.000000	0.000000	0.415463	0.062155	-0.039677	0.000000	1.000000	4.000000	10.000000	0.000000
14608.930719	0.007148	0.501736	0.254526	83.513023	121.764977	170.316238	4.689215	0.000000	1.735298	0.000000	0.000000	0.000000	0.425211	0.066494	-0.064373	0.000000	1.000000	4.000000	10.000000	0.000000
14608.934052	0.007148	0.501736	0.254526	83.513023	121.764977	170.316238	4.689215	0.000000	1.735298	0.000000	0.000000	0.000000	0.425211	0.066494	-0.064373	0.000000	1.000000	4.000000	10.000000	0.000000
14608.937386	0.007148	0.501736	0.254526	83.436035	121.984833	170.451889	4.697202	0.000000	1.713562	0.000000	0.000000	0.000000	0.425211	0.066494	-0.064373	0.000000	1.000000	4.000000	10.000000	0.000000
14608.940719	0.008597	0.501952	0.254214	83.436035	121.984833	170.451889	4.697202	0.000000	1.713562	0.000000	0.000000	0.000000	0.434754	0.064685	-0.093485	0.000000	0.000000	4.000000	10.000000	0.000000
14608.944052	0.008597	0.501952	0.254214	83.436035	121.984833	170.451889	4.697202	0.000000	1.713562	0.000000	0.000000	0.000000	0.434754	0.064685	-0.093485	0.000000	0.000000	4.000000	10.000000	0.000000
14608.947386	0.008597	0.501952	0.254214	83.423920	122.253952	170.618057	4.705110	0.000000	1.691729	0.000000	0.000000	0.000000	0.434754	0.064685	-0.093485	0.000000	0.000000	4.000000	10.000000	0.000000
14608.950719	0.009841	0.502124	0.253843	83.423920	122.253952	170.618057	4.705110	0.000000	1.691729	0.000000	0.000000	0.000000	0.373371	0.051799	-0.111599	0.000000	0.000000	4.000000	10.000000	0.000000
14608.954052	0.009841	0.502124	0.253843	83.423920	122.253952	170.618057	4.705110	0.000000	1.691729	0.000000	0.000000	0.000000	0.373371	0.051799	-0.111599	0.000000	0.000000	4.000000	10.000000	0.000000
14608.957386	0.009841	0.502124	0.253843	83.431618	122.729759	170.981064	4.711638	0.000000	1.673458	0.000000	0.000000	0.000000	0.373371	0.051799	-0.111599	0.000000	0.000000	4.000000	10.000000	0.000000
14608.960719	0.011050	0.502252	0.253377	83.431618	122.729759	170.981064	4.711638	0.000000	1.673458	0.000000	0.000000	0.000000	0.362438	0.038293	-0.139587	0.000000	0.000000	4.000000	10.000000	0.000000
14608.964052	0.011050	0.502252	0.253377	83.431618	122.729759	170.981064	4.711638	0.000000	1.673458	0.000000	0.000000	0.000000	0.362438	0.038293	-0.139587	0.000000	0.000000	4.000000	10.000000	0.000000
14608.967386	0.011050	0.502252	0.253377	83.446709	123.417419	171.549240	4.717731	0.000000	1.656204	0.000000	0.000000	0.000000	0.362438	0.038293	-0.139587	0.000000	0.000000	4.000000	10.000000	0.000000
14608.970719	0.012119	0.502312	0.252775	83.446709	123.417419	171.549240	4.717731	0.000000	1.656204	0.000000	0.000000	0.000000	0.320815	0.018073	-0.180790	0.000000	0.000000	4.000000	10.000000	0.000000
14608.974052	0.012119	0.502312	0.252775	83.446709	123.417419	171.549240	4.717731	0.000000	1.656204	0.000000	0.000000	0.000000	0.320815	0.018073	-0.180790	0.000000	0.000000	4.000000	10.000000	0.000000
14608.977386	0.012119	0.502312	0.252775	83.423767	124.083405	172.136337	4.722718	0.000000	1.641928	0.000000	0.000000	0.000000	0.320815	0.018073	-0.180790	0.000000	0.000000	4.000000	10.000000	0.000000
14608.980719	0.012948	0.502342	0.252003	83.423767	124.083405	172.136337	4.722718	0.000000	1.641928	0.000000	0.000000	0.000000	0.248618	0.008912	-0.231555	0.000000	0.000000	4.000000	10.000000	0.000000
14608.984052	0.012948	0.502342	0.252003	83.423767	124.083405	172.136337	4.722718	0.000000	1.641928	0.000000	0.000000	0.000000	0.248618	0.008912	-0.231555	0.000000	0.000000	4.000000	10.000000	0.000000
14608.987386	0.012948	0.502342	0.252003	83.372559	124.725174	172.723480	4.725969	0.000000	1.632549	0.000000	0.000000	0.000000	0.248618	0.008912	-0.231555	0.000000	0.000000	4.000000	10.000000	0.000000
14608.990719	0.013738	0.502341	0.251058	83.372559	124.725174	172.723480	4.725969	0.000000	1.632549	0.000000	0.000000	0.000000	0.236979	-0.000268	-0.283479	0.000000	0.000000	4.000000	10.000000	0.000000
14608.994052	0.013738	0.502341	0.251058	83.372559	124.725174	172.723480	4.725969	0.000000	1.632549	0.000000	0.000000	0.000000	0.236979	-0.000268	-0.283479	0.000000	0.000000	4.000000	10.000000	0.000000
14608.997386	0.013738	0.502341	0.251058	83.285423	125.286629	173.258316	4.728657	0.000000	1.624747	0.000000	0.000000	0.000000	0.236979	-0.000268	-0.283479	0.000000	0.000000	4.000000	10.000000	0.000000
14609.000719	0.014389	0.502314	0.250004	83.285423	125.286629	173.258316	4.728657	0.000000	1.624747	0.000000	0.000000	0.000000	0.195371	-0.008248	-0.316156	0.000000	0.000000	4.000000	10.000000	0.000000
14609.004052	0.014389	0.502314	0.250004	83.285423	125.286629	173.258316	4.728657	0.000000	1.624747	0.000000	0.000000	0.000000	0.195371	-0.008248	-0.316156	0.000000	0.000000	4.000000	10.000000	0.000000
14609.007386	0.014389	0.502314	0.250004	83.126106	125.391197	173.399780	4.730336	0.000000	1.619853	0.000000	0.000000	0.000000	0.195371	-0.008248	-0.316156	0.000000	0.000000	4.000000	10.000000	0.000000
14609.010719	0.015004	0.502284	0.248916	83.126106	125.391197	173.399780	4.730336	0.000000	1.619853	0.000000	0.000000	0.000000	0.184502	-0.008950	-0.326289	0.000000	0.000000	4.000000	10.000000	0.000000
14609.014052	0.015004	0.502284	0.248916	83.126106	125.391197	173.399780	4.730336	0.000000	1.619853	0.000000	0.000000	0.000000	0.184502	-0.008950	-0.326289	0.000000	0.000000	4.000000	10.000000	0.000000
14609.017386	0.015004	0.502284	0.248916	82.883904	124.980240	173.091782	4.731747	0.000000	1.615726	0.000000	0.000000	0.000000	0.184502	-0.008950	-0.326289	0.000000	0.000000	4.000000	10.000000	0.000000
14609.020719	0.015650	0.502213	0.247796	82.883904	124.980240	173.091782	4.731747	0.000000	1.615726	0.000000	0.000000	0.000000	0.193747	-0.021167	-0.336143	0.000000	0.000000	4.000000	10.000000	0.000000
14609.024052	0.015650	0.502213	0.247796	82.883904	124.980240	173.091782	4.731747	0.000000	1.615726	0.000000	0.000000	0.000000	0.193747	-0.021167	-0.336143	0.000000	0.000000	4.000000	10.000000	0.000000
14609.027386	0.015650	0.502213	0.247796	82.600761	124.298393	172.552155	4.733283	0.000000	1.611222	0.000000	0.000000	0.000000	0.193747	-0.021167	-0.336143	0.000000	0.000000	4.000000	10.000000	0.000000
14609.030719	0.016261	0.502146	0.246736	82.600761	124.298393	172.552155	4.733283	0.000000	1.611222	0.000000	0.000000	0.000000	0.183511	-0.020018	-0.317843	0.000000	0.000000	4.000000	10.000000	0.000000
14609.034052	0.016261	0.502146	0.246736	82.600761	124.298393	172.552155	4.733283	0.000000	1.611222	0.000000	0.000000	0.000000	0.183511	-0.020018	-0.317843	0.000000	0.000000	4.000000	10.000000	0.000000
14609.037386	0.016261	0.502146	0.246736	82.339424	123.435371	171.833633	4.734750	0.000000	1.606904	0.000000	0.000000	0.000000	0.183511	-0.020018	-0.317843	0.000000	0.000000	4.000000	10.000000	0.000000
14609.040719	0.016873	0.502084	0.245738	82.339424	123.435371	171.833633	4.734750	0.000000	1.606904	0.000000	0.000000	0.000000	0.183382	-0.018833	-0.299626	0.000000	0.000000	4.000000	10.000000	0.000000
14609.044052	0.016873	0.502084	0.245738	82.339424	123.435371	171.833633	4.734750	0.000000	1.606904	0.000000	0.000000	0.000000	0.183382	-0.018833	-0.299626	0.000000	0.000000	4.000000	10.000000	0.000000
14609.047386	0.016873	0.502084	0.245738	82.174965	122.279785	170.797974	4.736345	0.000000	1.602197	0.000000	0.000000	0.000000	0.183382	-0.018833	-0.299626	0.000000	0.000000	4.000000	10.000000	0.000000
14609.050719	0.017417	0.502025	0.244802	82.174965	122.279785	170.797974	4.736345	0.000000	1.602197	0.000000	0.000000	0.000000	0.163311	-0.017673	-0.280793	0.000000	0.000000	4.000000	10.000000	0.000000
14609.054052	0.017417	0.502025	0.244802	82.174965	122.279785	170.797974	4.736345	0.000000	1.602197	0.000000	0.000000	0.000000	0.163311	-0.017673	-0.280793	0.000000	0.000000	4.000000	10.000000	0.000000
14609.057386	0.017417	0.502025	0.244802	82.089371	121.035843	169.642990	4.737681	0.000000	1.598241	0.000000	0.000000	0.000000	0.163311	-0.017673	-0.280793	0.000000	0.000000	4.000000	10.000000	0.000000
14609.060719	0.017926	0.502004	0.243862	82.089371	121.035843	169.642990	4.737681	0.000000	1.598241	0.000000	0.000000	0.000000	0.152846	-0.006205	-0.281929	0.000000	0.000000	4.000000	10.000000	0.000000
14609.064052	0.017926	0.502004	0.243862	82.089371	121.035843	169.642990	4.737681	0.000000	1.598241	0.000000	0.000000	0.000000	0.152846	-0.006205	-0.281929	0.000000	0.000000	4.000000	10.000000	0.000000
14609.067386	0.017926	0.502004	0.243862	82.031837	119.860489	168.543915	4.738813	0.000000	1.594883	0.000000	0.000000	0.000000	0.152846	-0.006205	-0.281929	0.000000	0.000000	4.000000	10.000000	0.000000
14609.070719	0.018368	0.502001	0.242905	82.031837	119.860489	168.543915	4.738813	0.000000	1.594883	0.000000	0.000000	0.000000	0.132331	-0.000842	-0.287198	0.000000	0.000000	4.000000	10.000000	0.000000
14609.074052	0.018368	0.502001	0.242905	82.031837	119.860489	168.543915	4.738813	0.000000	1.594883	0.000000	0.000000	0.000000	0.132331	-0.000842	-0.287198	0.000000	0.000000	4.000000	10.000000	0.000000
14609.077386	0.018368	0.502001	0.242905	81.954407	118.765213	167.536972	4.739514	0.000000	1.592799	0.000000	0.000000	0.000000	0.132331	-0.000842	-0.287198	0.000000	0.000000	4.000000	10.000000	0.000000
14609.080719	0.018706	0.502050	0.241864	81.954407	118.765213	167.536972	4.739514	0.000000	1.592799	0.000000	0.000000	0.000000	0.101396	0.014738	-0.312136	0.000000	0.000000	4.000000	10.000000	0.000000
14609.084052	0.018706	0.502050	0.241864	81.954407	118.765213	167.536972	4.739514	0.000000	1.592799	0.000000	0.000000	0.000000	0.101396	0.014738	-0.312136	0.000000	0.000000	4.000000	10.000000	0.000000
14609.087386	0.018706	0.502050	0.241864	81.814346	117.783295	166.680664	4.739445	0.000000	1.593004	0.000000	0.000000	0.000000	0.101396	0.014738	-0.312136	0.000000	0.000000	4.000000	10.000000	0.000000
14609.090719	0.018939	0.502185	0.240674	81.814346	117.783295	166.680664	4.739445	0.000000	1.593004	0.000000	0.000000	0.000000	0.070007	0.040416	-0.357169	0.000000	0.000000	4.000000	10.000000	0.000000
14609.094052	0.018939	0.502185	0.240674	81.814346	117.783295	166.680664	4.739445	0.000000	1.593004	0.000000	0.000000	0.000000	0.070007	0.040416	-0.357169	0.000000	0.000000	4.000000	10.000000	0.000000
14609.097386	0.018939	0.502185	0.240674	81.606537	116.818130	165.888794	4.738452	0.000000	1.595955	0.000000	0.000000	0.000000	0.070007	0.040416	-0.357169	0.000000	0.000000	4.000000	10.000000	0.000000
14609.100719	0.019133	0.502365	0.239300	81.606537	116.818130	165.888794	4.738452	0.000000	1.595955	0.000000	0.000000	0.000000	0.058303	0.053846	-0.411947	0.000000	0.000000	4.000000	10.000000	0.000000
14609.104052	0.019133	0.502365	0.239300	81.606537	116.818130	165.888794	4.738452	0.000000	1.595955	0.000000	0.000000	0.000000	0.058303	0.053846	-0.411947	0.000000	0.000000	4.000000	10.000000	0.000000
14609.107386	0.019133	0.502365	0.239300	81.355049	115.929474	165.200638	4.736844	0.000000	1.600721	0.000000	0.000000	0.000000	0.058303	0.053846	-0.411947	0.000000	0.000000	4.000000	10.000000	0.000000
14609.110719	0.019223	0.502628	0.237775	81.355049	115.929474	165.200638	4.736844	0.000000	1.600721	0.000000	0.000000	0.000000	0.027046	0.079106	-0.457672	0.000000	0.000000	4.000000	10.000000	0.000000
14609.114052	0.019223	0.502628	0.237775	81.355049	115.929474	165.200638	4.736844	0.000000	1.600721	0.000000	0.000000	0.000000	0.027046	0.079106	-0.457672	0.000000	0.000000	4.000000	10.000000	0.000000
14609.117386	0.019223	0.502628	0.237775	81.108238	115.073318	164.549622	4.734269	0.000000	1.608321	0.000000	0.000000	0.000000	0.027046	0.079106	-0.457672	0.000000	0.000000	4.000000	10.000000	0.000000
14609.120719	0.019277	0.502977	0.236126	81.108238	115.073318	164.549622	4.734269	0.000000	1.608321	0.000000	0.000000	0.000000	0.015962	0.104717	-0.494630	0.000000	0.000000	4.000000	10.000000	0.000000
14609.124052	0.019277	0.502977	0.236126	81.108238	115.073318	164.549622	4.734269	0.000000	1.608321	0.000000	0.000000	0.000000	0.015962	0.104717	-0.494630	0.000000	0.000000	4.000000	10.000000	0.000000
14609.127386	0.019277	0.502977	0.236126	80.879494	114.384407	164.050034	4.731167	0.000000	1.617423	0.000000	0.000000	0.000000	0.015962	0.104717	-0.494630	0.000000	0.000000	4.000000	10.000000	0.000000
14609.130719	0.019324	0.503426	0.234302	80.879494	114.384407	164.050034	4.731167	0.000000	1.617423	0.000000	0.000000	0.000000	0.014351	0.134742	-0.547219	0.000000	0.000000	4.000000	10.000000	0.000000
14609.134052	0.019324	0.503426	0.234302	80.879494	114.384407	164.050034	4.731167	0.000000	1.617423	0.000000	0.000000	0.000000	0.014351	0.134742	-0.547219	0.000000	0.000000	4.000000	10.000000	0.000000
14609.137386	0.019324	0.503426	0.234302	80.699760	113.747780	163.569092	4.727600	0.000000	1.627821	0.000000	0.000000	0.000000	0.014351	0.134742	-0.547219	0.000000	0.000000	4.000000	10.000000	0.000000
14609.140719	0.019466	0.503996	0.232346	80.699760	113.747780	163.569092	4.727600	0.000000	1.627821	0.000000	0.000000	0.000000	0.042563	0.170989	-0.586912	0.000000	0.000000	4.000000	10.000000	0.000000
14609.144052	0.019466	0.503996	0.232346	80.699760	113.747780	163.569092	4.727600	0.000000	1.627821	0.000000	0.000000	0.000000	0.042563	0.170989	-0.586912	0.000000	0.000000	4.000000	10.000000	0.000000
14609.147386	0.019466	0.503996	0.232346	80.574501	113.143501	163.084778	4.724261	0.000000	1.637484	0.000000	0.000000	0.000000	0.042563	0.170989	-0.586912	0.000000	0.000000	4.000000	10.000000	0.000000
14609.150719	0.019636	0.504648	0.230260	80.574501	113.143501	163.084778	4.724261	0.000000	1.637484	0.000000	0.000000	0.000000	0.050920	0.195491	-0.625754	0.000000	0.000000	4.000000	10.000000	0.000000
14609.154052	0.019636	0.504648	0.230260	80.574501	113.143501	163.084778	4.724261	0.000000	1.637484	0.000000	0.000000	0.000000	0.050920	0.195491	-0.625754	0.000000	0.000000	4.000000	10.000000	0.000000
14609.157386	0.019636	0.504648	0.230260	80.492126	112.620636	162.643082	4.720741	0.000000	1.647606	0.000000	0.000000	0.000000	0.050920	0.195491	-0.625754	0.000000	0.000000	4.000000	10.000000	0.000000
14609.160719	0.019931	0.505417	0.228037	80.492126	112.620636	162.643082	4.720741	0.000000	1.647606	0.000000	0.000000	0.000000	0.088388	0.230798	-0.666690	0.000000	0.000000	4.000000	10.000000	0.000000
14609.164052	0.019931	0.505417	0.228037	80.492126	112.620636	162.643082	4.720741	0.000000	1.647606	0.000000	0.000000	0.000000	0.088388	0.230798	-0.666690	0.000000	0.000000	4.000000	10.000000	0.000000
14609.167386	0.019931	0.505417	0.228037	80.450172	112.306236	162.366852	4.717637	0.000000	1.656473	0.000000	0.000000	0.000000	0.088388	0.230798	-0.666690	0.000000	0.000000	4.000000	10.000000	0.000000
14609.170719	0.020316	0.506283	0.225662	80.450172	112.306236	162.366852	4.717637	0.000000	1.656473	0.000000	0.000000	0.000000	0.115538	0.259610	-0.712478	0.000000	0.000000	4.000000	10.000000	0.000000
14609.174052	0.020316	0.506283	0.225662	80.450172	112.306236	162.366852	4.717637	0.000000	1.656473	0.000000	0.000000	0.000000	0.115538	0.259610	-0.712478	0.000000	0.000000	4.000000	10.000000	0.000000
14609.177386	0.020316	0.506283	0.225662	80.449303	112.296272	162.348801	4.714698	0.000000	1.664818	0.000000	0.000000	0.000000	0.115538	0.259610	-0.712478	0.000000	0.000000	4.000000	10.000000	0.000000
14609.180719	0.020789	0.507203	0.223102	80.449303	112.296272	162.348801	4.714698	0.000000	1.664818	0.000000	0.000000	0.000000	0.141997	0.275975	-0.768034	0.000000	0.000000	4.000000	10.000000	0.000000
14609.184052	0.020789	0.507203	0.223102	80.449303	112.296272	162.348801	4.714698	0.000000	1.664818	0.000000	0.000000	0.000000	0.141997	0.275975	-0.768034	0.000000	0.000000	4.000000	10.000000	0.000000
14609.187386	0.020789	0.507203	0.223102	80.451935	112.521263	162.545715	4.711836	0.000000	1.672903	0.000000	0.000000	0.000000	0.141997	0.275975	-0.768034	0.000000	0.000000	4.000000	10.000000	0.000000
14609.190719	0.021284	0.508155	0.220341	80.451935	112.521263	162.545715	4.711836	0.000000	1.672903	0.000000	0.000000	0.000000	0.148531	0.285821	-0.828361	0.000000	0.000000	4.000000	10.000000	0.000000
14609.194052	0.021284	0.508155	0.220341	80.451935	112.521263	162.545715	4.711836	0.000000	1.672903	0.000000	0.000000	0.000000	0.148531	0.285821	-0.828361	0.000000	0.000000	4.000000	10.000000	0.000000
14609.197386	0.021284	0.508155	0.220341	80.446854	112.858658	162.858002	4.708557	0.000000	1.682108	0.000000	0.000000	0.000000	0.148531	0.285821	-0.828361	0.000000	0.000000	4.000000	10.000000	0.000000
14609.200719	0.021831	0.509193	0.217354	80.446854	112.858658	162.858002	4.708557	0.000000	1.682108	0.000000	0.000000	0.000000	0.164168	0.311330	-0.896129	0.000000	0.000000	4.000000	10.000000	0.000000
14609.204052	0.021831	0.509193	0.217354	80.446854	112.858658	162.858002	4.708557	0.000000	1.682108	0.000000	0.000000	0.000000	0.164168	0.311330	-0.896129	0.000000	0.000000	4.000000	10.000000	0.000000
14609.207386	0.021831	0.509193	0.217354	80.454163	113.072647	163.037170	4.704981	0.000000	1.692085	0.000000	0.000000	0.000000	0.164168	0.311330	-0.896129	0.000000	0.000000	4.000000	10.000000	0.000000
14609.210719	0.022429	0.510276	0.214140	80.454163	113.072647	163.037170	4.704981	0.000000	1.692085	0.000000	0.000000	0.000000	0.179356	0.324964	-0.964108	0.000000	0.000000	4.000000	10.000000	0.000000
14609.214052	0.022429	0.510276	0.214140	80.454163	113.072647	163.037170	4.704981	0.000000	1.692085	0.000000	0.000000	0.000000	0.179356	0.324964	-0.964108	0.000000	0.000000	4.000000	10.000000	0.000000
14609.217386	0.022429	0.510276	0.214140	80.507233	112.767845	162.708206	4.701069	0.000000	1.702925	0.000000	0.000000	0.000000	0.179356	0.324964	-0.964108	0.000000	0.000000	4.000000	10.000000	0.000000
14609.220719	0.023109	0.511405	0.210729	80.507233	112.767845	162.708206	4.701069	0.000000	1.702925	0.000000	0.000000	0.000000	0.203882	0.338641	-1.023341	0.000000	0.000000	4.000000	10.000000	0.000000
14609.224052	0.023109	0.511405	0.210729	80.507233	112.767845	162.708206	4.701069	0.000000	1.702925	0.000000	0.000000	0.000000	0.203882	0.338641	-1.023341	0.000000	0.000000	4.000000	10.000000	0.000000
14609.227386	0.023109	0.511405	0.210729	80.617783	111.772758	161.699463	4.697087	0.000000	1.713877	0.000000	0.000000	0.000000	0.203882	0.338641	-1.023341	0.000000	0.000000	4.000000	10.000000	0.000000
14609.230719	0.023806	0.512596	0.207135	80.617783	111.772758	161.699463	4.697087	0.000000	1.713877	0.000000	0.000000	0.000000	0.208978	0.357434	-1.078233	0.000000	0.000000	4.000000	10.000000	0.000000
14609.234052	0.023806	0.512596	0.207135	80.617783	111.772758	161.699463	4.697087	0.000000	1.713877	0.000000	0.000000	0.000000	0.208978	0.357434	-1.078233	0.000000	0.000000	4.000000	10.000000	0.000000
14609.237386	0.023806	0.512596	0.207135	80.788445	110.013931	159.965134	4.692585	0.000000	1.726163	0.000000	0.000000	0.000000	0.208978	0.357434	-1.078233	0.000000	0.000000	4.000000	10.000000	0.000000
14609.240719	0.024615	0.513873	0.203436	80.788445	110.013931	159.965134	4.692585	0.000000	1.726163	0.000000	0.000000	0.000000	0.242846	0.383004	-1.109883	0.000000	0.000000	4.000000	10.000000	0.000000
14609.244052	0.024615	0.513873	0.203436	80.788445	110.013931	159.965134	4.692585	0.000000	1.726163	0.000000	0.000000	0.000000	0.242846	0.383004	-1.109883	0.000000	0.000000	4.000000	10.000000	0.000000
14609.247386	0.024615	0.513873	0.203436	81.018692	107.781494	157.732956	4.688455	0.000000	1.737352	0.000000	0.000000	0.000000	0.242846	0.383004	-1.109883	0.000000	0.000000	4.000000	10.000000	0.000000
14609.250719	0.025504	0.515233	0.199630	81.018692	107.781494	157.732956	4.688455	0.000000	1.737352	0.000000	0.000000	0.000000	0.266580	0.407815	-1.141775	0.000000	0.000000	4.000000	10.000000	0.000000
14609.254052	0.025504	0.515233	0.199630	81.018692	107.781494	157.732956	4.688455	0.000000	1.737352	0.000000	0.000000	0.000000	0.266580	0.407815	-1.141775	0.000000	0.000000	4.000000	10.000000	0.000000
14609.257386	0.025504	0.515233	0.199630	81.307449	105.234962	155.119537	4.684454	0.000000	1.748112	0.000000	0.000000	0.000000	0.266580	0.407815	-1.141775	0.000000	0.000000	4.000000	10.000000	0.000000
14609.260719	0.026409	0.516639	0.195756	81.307449	105.234962	155.119537	4.684454	0.000000	1.748112	0.000000	0.000000	0.000000	0.271526	0.422052	-1.162156	0.000000	0.000000	4.000000	10.000000	0.000000
14609.264052	0.026409	0.516639	0.195756	81.307449	105.234962	155.119537	4.684454	0.000000	1.748112	0.000000	0.000000	0.000000	0.271526	0.422052	-1.162156	0.000000	0.000000	4.000000	10.000000	0.000000
14609.267386	0.026409	0.516639	0.195756	81.626511	102.344994	152.212021	4.680206	0.000000	1.759450	0.000000	0.000000	0.000000	0.271526	0.422052	-1.162156	0.000000	0.000000	4.000000	10.000000	0.000000
14609.270719	0.027424	0.518079	0.191863	81.626511	102.344994	152.212021	4.680206	0.000000	1.759450	0.000000	0.000000	0.000000	0.304610	0.431907	-1.167823	0.000000	0.000000	4.000000	10.000000	0.000000
14609.274052	0.027424	0.518079	0.191863	81.626511	102.344994	152.212021	4.680206	0.000000	1.759450	0.000000	0.000000	0.000000	0.304610	0.431907	-1.167823	0.000000	0.000000	4.000000	10.000000	0.000000
14609.277386	0.027424	0.518079	0.191863	81.959732	99.237617	149.323517	4.676600	0.000000	1.769015	0.000000	0.000000	0.000000	0.304610	0.431907	-1.167823	0.000000	0.000000	4.000000	10.000000	0.000000
14609.280719	0.028487	0.519535	0.187973	81.959732	99.237617	149.323517	4.676600	0.000000	1.769015	0.000000	0.000000	0.000000	0.318889	0.436725	-1.167021	0.000000	0.000000	4.000000	10.000000	0.000000
14609.284052	0.028487	0.519535	0.187973	81.959732	99.237617	149.323517	4.676600	0.000000	1.769015	0.000000	0.000000	0.000000	0.318889	0.436725	-1.167021	0.000000	0.000000	4.000000	10.000000	0.000000
14609.287386	0.028487	0.519535	0.187973	82.299202	96.112251	146.758362	4.673230	0.000000	1.777897	0.000000	0.000000	0.000000	0.318889	0.436725	-1.167021	0.000000	0.000000	4.000000	10.000000	0.000000
14609.290719	0.029566	0.521006	0.184087	82.299202	96.112251	146.758362	4.673230	0.000000	1.777897	0.000000	0.000000	0.000000	0.323723	0.441383	-1.165719	0.000000	0.000000	4.000000	10.000000	0.000000
14609.294052	0.029566	0.521006	0.184087	82.299202	96.112251	146.758362	4.673230	0.000000	1.777897	0.000000	0.000000	0.000000	0.323723	0.441383	-1.165719	0.000000	0.000000	4.000000	10.000000	0.000000
14609.297386	0.029566	0.521006	0.184087	82.627808	93.083023	144.266724	4.669856	0.000000	1.786741	0.000000	0.000000	0.000000	0.323723	0.441383	-1.165719	0.000000	0.000000	4.000000	10.000000	0.000000
14609.300719	0.030690	0.522473	0.180189	82.627808	93.083023	144.266724	4.669856	0.000000	1.786741	0.000000	0.000000	0.000000	0.337258	0.440111	-1.169480	0.000000	0.000000	4.000000	10.000000	0.000000
14609.304052	0.030690	0.522473	0.180189	82.627808	93.083023	144.266724	4.669856	0.000000	1.786741	0.000000	0.000000	0.000000	0.337258	0.440111	-1.169480	0.000000	0.000000	4.000000	10.000000	0.000000
14609.307386	0.030690	0.522473	0.180189	82.934471	90.185135	141.365311	4.666674	0.000000	1.795037	0.000000	0.000000	0.000000	0.337258	0.440111	-1.169480	0.000000	0.000000	4.000000	10.000000	0.000000
14609.310719	0.031859	0.523955	0.176294	82.934471	90.185135	141.365311	4.666674	0.000000	1.795037	0.000000	0.000000	0.000000	0.350691	0.444558	-1.168425	0.000000	0.000000	4.000000	10.000000	0.000000
14609.314052	0.031859	0.523955	0.176294	82.934471	90.185135	141.365311	4.666674	0.000000	1.795037	0.000000	0.000000	0.000000	0.350691	0.444558	-1.168425	0.000000	0.000000	4.000000	10.000000	0.000000
14609.317386	0.031859	0.523955	0.176294	83.187012	87.336838	138.493500	4.663750	0.000000	1.802619	0.000000	0.000000	0.000000	0.350691	0.444558	-1.168425	0.000000	0.000000	4.000000	10.000000	0.000000
14609.320719	0.033044	0.525421	0.172444	83.187012	87.336838	138.493500	4.663750	0.000000	1.802619	0.000000	0.000000	0.000000	0.355470	0.439682	-1.154984	0.000000	0.000000	4.000000	10.000000	0.000000
14609.324052	0.033044	0.525421	0.172444	83.187012	87.336838	138.493500	4.663750	0.000000	1.802619	0.000000	0.000000	0.000000	0.355470	0.439682	-1.154984	0.000000	0.000000	4.000000	10.000000	0.000000
14609.327386	0.033044	0.525421	0.172444	83.363869	84.619644	136.152878	4.660989	0.000000	1.809747	0.000000	0.000000	0.000000	0.355470	0.439682	-1.154984	0.000000	0.000000	4.000000	10.000000	0.000000
14609.330719	0.034272	0.526901	0.168599	83.363869	84.619644	136.152878	4.660989	0.000000	1.809747	0.000000	0.000000	0.000000	0.368461	0.444064	-1.153600	0.000000	0.000000	4.000000	10.000000	0.000000
14609.334052	0.034272	0.526901	0.168599	83.363869	84.619644	136.152878	4.660989	0.000000	1.809747	0.000000	0.000000	0.000000	0.368461	0.444064	-1.153600	0.000000	0.000000	4.000000	10.000000	0.000000
14609.337386	0.034272	0.526901	0.168599	83.487411	82.213699	133.893341	4.658515	0.000000	1.816104	0.000000	0.000000	0.000000	0.368461	0.444064	-1.153600	0.000000	0.000000	4.000000	10.000000	0.000000
14609.340719	0.035604	0.528365	0.164795	83.487411	82.213699	133.893341	4.658515	0.000000	1.816104	0.000000	0.000000	0.000000	0.399549	0.439322	-1.141172	0.000000	0.000000	4.000000	10.000000	0.000000
14609.344052	0.035604	0.528365	0.164795	83.487411	82.213699	133.893341	4.658515	0.000000	1.816104	0.000000	0.000000	0.000000	0.399549	0.439322	-1.141172	0.000000	0.000000	4.000000	10.000000	0.000000
14609.347386	0.035604	0.528365	0.164795	83.588699	80.102951	131.639328	4.657069	0.000000	1.819811	0.000000	0.000000	0.000000	0.399549	0.439322	-1.141172	0.000000	0.000000	4.000000	10.000000	0.000000
14609.350719	0.036951	0.529867	0.161050	83.588699	80.102951	131.639328	4.657069	0.000000	1.819811	0.000000	0.000000	0.000000	0.403928	0.450653	-1.123370	0.000000	0.000000	4.000000	10.000000	0.000000
14609.354052	0.036951	0.529867	0.161050	83.588699	80.102951	131.639328	4.657069	0.000000	1.819811	0.000000	0.000000	0.000000	0.403928	0.450653	-1.123370	0.000000	0.000000	4.000000	10.000000	0.000000
14609.357386	0.036951	0.529867	0.161050	83.696465	78.341774	130.162506	4.655923	0.000000	1.822740	0.000000	0.000000	0.000000	0.403928	0.450653	-1.123370	0.000000	0.000000	4.000000	10.000000	0.000000
14609.360719	0.038283	0.531374	0.157372	83.696465	78.341774	130.162506	4.655923	0.000000	1.822740	0.000000	0.000000	0.000000	0.399631	0.451892	-1.103524	0.000000	0.000000	4.000000	10.000000	0.000000
14609.364052	0.038283	0.531374	0.157372	83.696465	78.341774	130.162506	4.655923	0.000000	1.822740	0.000000	0.000000	0.000000	0.399631	0.451892	-1.103524	0.000000	0.000000	4.000000	10.000000	0.000000
14609.367386	0.038283	0.531374	0.157372	83.828003	77.106621	129.836121	4.654839	0.000000	1.825508	0.000000	0.000000	0.000000	0.399631	0.451892	-1.103524	0.000000	0.000000	4.000000	10.000000	0.000000
14609.370719	0.039599	0.532880	0.153724	83.828003	77.106621	129.836121	4.654839	0.000000	1.825508	0.000000	0.000000	0.000000	0.394804	0.451916	-1.094258	0.000000	0.000000	4.000000	10.000000	0.000000
14609.374052	0.039599	0.532880	0.153724	83.828003	77.106621	129.836121	4.654839	0.000000	1.825508	0.000000	0.000000	0.000000	0.394804	0.451916	-1.094258	0.000000	0.000000	4.000000	10.000000	0.000000
14609.377386	0.039599	0.532880	0.153724	83.992989	76.290443	129.561218	4.653660	0.000000	1.828511	0.000000	0.000000	0.000000	0.394804	0.451916	-1.094258	0.000000	0.000000	4.000000	10.000000	0.000000
14609.380719	0.040929	0.534406	0.150123	83.992989	76.290443	129.561218	4.653660	0.000000	1.828511	0.000000	0.000000	0.000000	0.399043	0.457672	-1.080452	0.000000	0.000000	4.000000	10.000000	0.000000
14609.384052	0.040929	0.534406	0.150123	83.992989	76.290443	129.561218	4.653660	0.000000	1.828511	0.000000	0.000000	0.000000	0.399043	0.457672	-1.080452	0.000000	0.000000	4.000000	10.000000	0.000000
14609.387386	0.040929	0.534406	0.150123	84.168274	75.980736	129.046539	4.652763	0.000000	1.830791	0.000000	0.000000	0.000000	0.399043	0.457672	-1.080452	0.000000	0.000000	4.000000	10.000000	0.000000
14609.390719	0.042273	0.535918	0.146572	84.168274	75.980736	129.046539	4.652763	0.000000	1.830791	0.000000	0.000000	0.000000	0.403352	0.453568	-1.065156	0.000000	0.000000	4.000000	10.000000	0.000000
14609.394052	0.042273	0.535918	0.146572	84.168274	75.980736	129.046539	4.652763	0.000000	1.830791	0.000000	0.000000	0.000000	0.403352	0.453568	-1.065156	0.000000	0.000000	4.000000	10.000000	0.000000
14609.397386	0.042273	0.535918	0.146572	84.303505	76.472755	129.409332	4.652194	0.000000	1.832236	0.000000	0.000000	0.000000	0.403352	0.453568	-1.065156	0.000000	0.000000	4.000000	10.000000	0.000000
14609.400719	0.043601	0.537412	0.143039	84.303505	76.472755	129.409332	4.652194	0.000000	1.832236	0.000000	0.000000	0.000000	0.398307	0.448176	-1.060059	0.000000	0.000000	4.000000	10.000000	0.000000
14609.404052	0.043601	0.537412	0.143039	84.303505	76.472755	129.409332	4.652194	0.000000	1.832236	0.000000	0.000000	0.000000	0.398307	0.448176	-1.060059	0.000000	0.000000	4.000000	10.000000	0.000000
14609.407386	0.043601	0.537412	0.143039	84.370506	77.345284	130.533783	4.651484	0.000000	1.834037	0.000000	0.000000	0.000000	0.398307	0.448176	-1.060059	0.000000	0.000000	4.000000	10.000000	0.000000
14609.410719	0.044907	0.538929	0.139461	84.370506	77.345284	130.533783	4.651484	0.000000	1.834037	0.000000	0.000000	0.000000	0.391915	0.455288	-1.073434	0.000000	0.000000	4.000000	10.000000	0.000000
14609.414052	0.044907	0.538929	0.139461	84.370506	77.345284	130.533783	4.651484	0.000000	1.834037	0.000000	0.000000	0.000000	0.391915	0.455288	-1.073434	0.000000	0.000000	4.000000	10.000000	0.000000
14609.417386	0.044907	0.538929	0.139461	84.392860	78.324722	131.773315	4.650295	0.000000	1.837050	0.000000	0.000000	0.000000	0.391915	0.455288	-1.073434	0.000000	0.000000	4.000000	10.000000	0.000000
14609.420719	0.046252	0.540442	0.135875	84.392860	78.324722	131.773315	4.650295	0.000000	1.837050	0.000000	0.000000	0.000000	0.403282	0.453856	-1.075695	0.000000	0.000000	4.000000	10.000000	0.000000
14609.424052	0.046252	0.540442	0.135875	84.392860	78.324722	131.773315	4.650295	0.000000	1.837050	0.000000	0.000000	0.000000	0.403282	0.453856	-1.075695	0.000000	0.000000	4.000000	10.000000	0.000000
14609.427386	0.046252	0.540442	0.135875	84.414116	79.253860	132.792984	4.649450	0.000000	1.839187	0.000000	0.000000	0.000000	0.403282	0.453856	-1.075695	0.000000	0.000000	4.000000	10.000000	0.000000
14609.430719	0.047629	0.541977	0.132240	84.414116	79.253860	132.792984	4.649450	0.000000	1.839187	0.000000	0.000000	0.000000	0.413327	0.460500	-1.090548	0.000000	0.000000	4.000000	10.000000	0.000000
14609.434052	0.047629	0.541977	0.132240	84.414116	79.253860	132.792984	4.649450	0.000000	1.839187	0.000000	0.000000	0.000000	0.413327	0.460500	-1.090548	0.000000	0.000000	4.000000	10.000000	0.000000
14609.437386	0.047629	0.541977	0.132240	84.431122	80.072624	134.012619	4.648726	0.000000	1.841017	0.000000	0.000000	0.000000	0.413327	0.460500	-1.090548	0.000000	0.000000	4.000000	10.000000	0.000000
14609.440719	0.049073	0.543576	0.128623	84.431122	80.072624	134.012619	4.648726	0.000000	1.841017	0.000000	0.000000	0.000000	0.433051	0.479664	-1.085241	0.000000	0.000000	4.000000	10.000000	0.000000
14609.444052	0.049073	0.543576	0.128623	84.431122	80.072624	134.012619	4.648726	0.000000	1.841017	0.000000	0.000000	0.000000	0.433051	0.479664	-1.085241	0.000000	0.000000	4.000000	10.000000	0.000000
14609.447386	0.049073	0.543576	0.128623	84.449280	80.832535	135.619370	4.648861	0.000000	1.840677	0.000000	0.000000	0.000000	0.433051	0.479664	-1.085241	0.000000	0.000000	4.000000	10.000000	0.000000
14609.450719	0.050581	0.545206	0.125027	84.449280	80.832535	135.619370	4.648861	0.000000	1.840677	0.000000	0.000000	0.000000	0.452510	0.488997	-1.078625	0.000000	0.000000	4.000000	10.000000	0.000000
14609.454052	0.050581	0.545206	0.125027	84.449280	80.832535	135.619370	4.648861	0.000000	1.840677	0.000000	0.000000	0.000000	0.452510	0.488997	-1.078625	0.000000	0.000000	4.000000	10.000000	0.000000
14609.457386	0.050581	0.545206	0.125027	84.480118	81.420166	137.380447	4.649940	0.000000	1.837950	0.000000	0.000000	0.000000	0.452510	0.488997	-1.078625	0.000000	0.000000	4.000000	10.000000	0.000000
14609.460719	0.052129	0.546873	0.121494	84.480118	81.420166	137.380447	4.649940	0.000000	1.837950	0.000000	0.000000	0.000000	0.464387	0.500019	-1.060019	0.000000	0.000000	4.000000	10.000000	0.000000
14609.464052	0.052129	0.546873	0.121494	84.480118	81.420166	137.380447	4.649940	0.000000	1.837950	0.000000	0.000000	0.000000	0.464387	0.500019	-1.060019	0.000000	0.000000	4.000000	10.000000	0.000000
14609.467386	0.052129	0.546873	0.121494	84.564476	81.838799	138.654892	4.651918	0.000000	1.832938	0.000000	0.000000	0.000000	0.464387	0.500019	-1.060019	0.000000	0.000000	4.000000	10.000000	0.000000
14609.470719	0.053768	0.548570	0.117980	84.564476	81.838799	138.654892	4.651918	0.000000	1.832938	0.000000	0.000000	0.000000	0.491501	0.509309	-1.054186	0.000000	0.000000	4.000000	10.000000	0.000000
14609.474052	0.053768	0.548570	0.117980	84.564476	81.838799	138.654892	4.651918	0.000000	1.832938	0.000000	0.000000	0.000000	0.491501	0.509309	-1.054186	0.000000	0.000000	4.000000	10.000000	0.000000
14609.477386	0.053768	0.548570	0.117980	84.692413	82.030380	139.163437	4.655325	0.000000	1.824267	0.000000	0.000000	0.000000	0.491501	0.509309	-1.054186	0.000000	0.000000	4.000000	10.000000	0.000000
14609.480719	0.055471	0.550336	0.114520	84.692413	82.030380	139.163437	4.655325	0.000000	1.824267	0.000000	0.000000	0.000000	0.510937	0.529791	-1.037887	0.000000	0.000000	4.000000	10.000000	0.000000
14609.484052	0.055471	0.550336	0.114520	84.692413	82.030380	139.163437	4.655325	0.000000	1.824267	0.000000	0.000000	0.000000	0.510937	0.529791	-1.037887	0.000000	0.000000	4.000000	10.000000	0.000000
14609.487386	0.055471	0.550336	0.114520	84.841820	82.084351	138.985565	4.660111	0.000000	1.812005	0.000000	0.000000	0.000000	0.510937	0.529791	-1.037887	0.000000	0.000000	4.000000	10.000000	0.000000
14609.490719	0.057265	0.552139	0.111117	84.841820	82.084351	138.985565	4.660111	0.000000	1.812005	0.000000	0.000000	0.000000	0.538394	0.540876	-1.020968	0.000000	0.000000	4.000000	10.000000	0.000000
14609.494052	0.057265	0.552139	0.111117	84.841820	82.084351	138.985565	4.660111	0.000000	1.812005	0.000000	0.000000	0.000000	0.538394	0.540876	-1.020968	0.000000	0.000000	4.000000	10.000000	0.000000
14609.497386	0.057265	0.552139	0.111117	84.989914	81.999603	138.658508	4.666766	0.000000	1.794796	0.000000	0.000000	0.000000	0.538394	0.540876	-1.020968	0.000000	0.000000	4.000000	10.000000	0.000000
14609.500719	0.059198	0.553985	0.107704	84.989914	81.999603	138.658508	4.666766	0.000000	1.794796	0.000000	0.000000	0.000000	0.579737	0.553765	-1.023766	0.000000	0.000000	4.000000	10.000000	0.000000
14609.504052	0.059198	0.553985	0.107704	84.989914	81.999603	138.658508	4.666766	0.000000	1.794796	0.000000	0.000000	0.000000	0.579737	0.553765	-1.023766	0.000000	0.000000	4.000000	10.000000	0.000000
14609.507386	0.059198	0.553985	0.107704	85.099152	81.839867	138.591248	4.675726	0.000000	1.771325	0.000000	0.000000	0.000000	0.579737	0.553765	-1.023766	0.000000	0.000000	4.000000	10.000000	0.000000
14609.510719	0.061245	0.555899	0.104338	85.099152	81.839867	138.591248	4.675726	0.000000	1.771325	0.000000	0.000000	0.000000	0.614028	0.574105	-1.009830	0.000000	0.000000	4.000000	10.000000	0.000000
14609.514052	0.061245	0.555899	0.104338	85.099152	81.839867	138.591248	4.675726	0.000000	1.771325	0.000000	0.000000	0.000000	0.614028	0.574105	-1.009830	0.000000	0.000000	4.000000	10.000000	0.000000
14609.517386	0.061245	0.555899	0.104338	85.194054	81.515541	138.745407	4.687110	0.000000	1.740977	0.000000	0.000000	0.000000	0.614028	0.574105	-1.009830	0.000000	0.000000	4.000000	10.000000	0.000000
14609.520719	0.063431	0.557850	0.101020	85.194054	81.515541	138.745407	4.687110	0.000000	1.740977	0.000000	0.000000	0.000000	0.655990	0.585247	-0.995540	0.000000	0.000000	4.000000	10.000000	0.000000
14609.524052	0.063431	0.557850	0.101020	85.194054	81.515541	138.745407	4.687110	0.000000	1.740977	0.000000	0.000000	0.000000	0.655990	0.585247	-0.995540	0.000000	0.000000	4.000000	10.000000	0.000000
14609.527386	0.063431	0.557850	0.101020	85.328651	81.006424	138.784546	4.701440	0.000000	1.701900	0.000000	0.000000	0.000000	0.655990	0.585247	-0.995540	0.000000	0.000000	4.000000	10.000000	0.000000
14609.530719	0.065755	0.559789	0.097737	85.328651	81.006424	138.784546	4.701440	0.000000	1.701900	0.000000	0.000000	0.000000	0.697017	0.581751	-0.984897	0.000000	0.000000	4.000000	10.000000	0.000000
14609.534052	0.065755	0.559789	0.097737	85.328651	81.006424	138.784546	4.701440	0.000000	1.701900	0.000000	0.000000	0.000000	0.697017	0.581751	-0.984897	0.000000	0.000000	4.000000	10.000000	0.000000
14609.537386	0.065755	0.559789	0.097737	85.557320	80.090332	138.045151	4.718728	0.000000	1.653362	0.000000	0.000000	0.000000	0.697017	0.581751	-0.984897	0.000000	0.000000	4.000000	10.000000	0.000000
14609.540719	0.068084	0.561736	0.094521	85.557320	80.090332	138.045151	4.718728	0.000000	1.653362	0.000000	0.000000	0.000000	0.698807	0.584178	-0.964875	0.000000	0.000000	4.000000	10.000000	0.000000
14609.544052	0.068084	0.561736	0.094521	85.557320	80.090332	138.045151	4.718728	0.000000	1.653362	0.000000	0.000000	0.000000	0.698807	0.584178	-0.964875	0.000000	0.000000	4.000000	10.000000	0.000000
14609.547386	0.068084	0.561736	0.094521	85.879967	78.545853	136.480957	4.726029	0.000000	1.595799	0.000000	0.000000	0.000000	0.698807	0.584178	-0.964875	0.000000	0.000000	4.000000	10.000000	0.000000
14609.550719	0.070392	0.563674	0.091358	85.879967	78.545853	136.480957	4.726029	0.000000	1.595799	0.000000	0.000000	0.000000	0.692379	0.581261	-0.948628	0.000000	0.000000	4.000000	10.000000	0.000000
14609.554052	0.070392	0.563674	0.091358	85.879967	78.545853	136.480957	4.726029	0.000000	1.595799	0.000000	0.000000	0.000000	0.692379	0.581261	-0.948628	0.000000	0.000000	4.000000	10.000000	0.000000
14609.557386	0.070392	0.563674	0.091358	86.233551	76.433830	134.431213	4.567925	0.000000	1.480402	0.000000	0.000000	0.000000	0.692379	0.581261	-0.948628	0.000000	0.000000	4.000000	10.000000	0.000000
14609.560719	0.072617	0.565587	0.088181	86.233551	76.433830	134.431213	4.567925	0.000000	1.480402	0.000000	0.000000	0.000000	0.667637	0.574117	-0.953133	0.000000	0.000000	4.000000	10.000000	0.000000
14609.564052	0.072617	0.565587	0.088181	86.233551	76.433830	134.431213	4.567925	0.000000	1.480402	0.000000	0.000000	0.000000	0.667637	0.574117	-0.953133	0.000000	0.000000	4.000000	10.000000	0.000000
14609.567386	0.072617	0.565587	0.088181	86.542999	74.080452	132.351547	4.409070	0.000000	1.369129	0.000000	0.000000	0.000000	0.667637	0.574117	-0.953133	0.000000	0.000000	4.000000	10.000000	0.000000
14609.570719	0.074795	0.567474	0.085047	86.542999	74.080452	132.351547	4.409070	0.000000	1.369129	0.000000	0.000000	0.000000	0.653342	0.565960	-0.940202	0.000000	0.000000	4.000000	10.000000	0.000000
14609.574052	0.074795	0.567474	0.085047	86.542999	74.080452	132.351547	4.409070	0.000000	1.369129	0.000000	0.000000	0.000000	0.653342	0.565960	-0.940202	0.000000	0.000000	4.000000	10.000000	0.000000
14609.577386	0.074795	0.567474	0.085047	86.786789	71.570099	130.177307	4.252369	0.000000	1.260239	0.000000	0.000000	0.000000	0.653342	0.565960	-0.940202	0.000000	0.000000	4.000000	10.000000	0.000000
14609.580719	0.076899	0.569315	0.081945	86.786789	71.570099	130.177307	4.252369	0.000000	1.260239	0.000000	0.000000	0.000000	0.631030	0.552407	-0.930725	0.000000	0.000000	4.000000	10.000000	0.000000
14609.584052	0.076899	0.569315	0.081945	86.786789	71.570099	130.177307	4.252369	0.000000	1.260239	0.000000	0.000000	0.000000	0.631030	0.552407	-0.930725	0.000000	0.000000	4.000000	10.000000	0.000000
14609.587386	0.076899	0.569315	0.081945	86.961784	69.094086	127.612343	4.097249	0.000000	1.155068	0.000000	0.000000	0.000000	0.631030	0.552407	-0.930725	0.000000	0.000000	4.000000	10.000000	0.000000
14609.590719	0.078881	0.571131	0.078899	86.961784	69.094086	127.612343	4.097249	0.000000	1.155068	0.000000	0.000000	0.000000	0.594588	0.544827	-0.913743	0.000000	0.000000	4.000000	10.000000	0.000000
14609.594052	0.078881	0.571131	0.078899	86.961784	69.094086	127.612343	4.097249	0.000000	1.155068	0.000000	0.000000	0.000000	0.594588	0.544827	-0.913743	0.000000	0.000000	4.000000	10.000000	0.000000
14609.597386	0.078881	0.571131	0.078899	87.049652	67.147232	125.443214	3.944958	0.000000	1.055970	0.000000	0.000000	0.000000	0.594588	0.544827	-0.913743	0.000000	0.000000	4.000000	10.000000	0.000000
14609.600719	0.080672	0.572883	0.075952	87.049652	67.147232	125.443214	3.944958	0.000000	1.055970	0.000000	0.000000	0.000000	0.537403	0.525530	-0.884181	0.000000	0.000000	4.000000	10.000000	0.000000
14609.604052	0.080672	0.572883	0.075952	87.049652	67.147232	125.443214	3.944958	0.000000	1.055970	0.000000	0.000000	0.000000	0.537403	0.525530	-0.884181	0.000000	0.000000	4.000000	10.000000	0.000000
14609.607386	0.080672	0.572883	0.075952	87.030342	66.322578	125.045891	3.797595	0.000000	0.966402	0.000000	0.000000	0.000000	0.537403	0.525530	-0.884181	0.000000	0.000000	4.000000	10.000000	0.000000
14609.610719	0.082249	0.574553	0.073094	87.030342	66.322578	125.045891	3.797595	0.000000	0.966402	0.000000	0.000000	0.000000	0.473129	0.501101	-0.857437	0.000000	0.000000	4.000000	10.000000	0.000000
14609.614052	0.082249	0.574553	0.073094	87.030342	66.322578	125.045891	3.797595	0.000000	0.966402	0.000000	0.000000	0.000000	0.473129	0.501101	-0.857437	0.000000	0.000000	4.000000	10.000000	0.000000
14609.617386	0.082249	0.574553	0.073094	86.983513	65.791138	125.257202	3.654688	0.000000	0.887548	0.000000	0.000000	0.000000	0.473129	0.501101	-0.857437	0.000000	0.000000	4.000000	10.000000	0.000000
14609.620719	0.083626	0.576143	0.070389	86.983513	65.791138	125.257202	3.654688	0.000000	0.887548	0.000000	0.000000	0.000000	0.412997	0.476744	-0.811509	0.000000	0.000000	4.000000	10.000000	0.000000
14609.624052	0.083626	0.576143	0.070389	86.983513	65.791138	125.257202	3.654688	0.000000	0.887548	0.000000	0.000000	0.000000	0.412997	0.476744	-0.811509	0.000000	0.000000	4.000000	10.000000	0.000000
14609.627386	0.083626	0.576143	0.070389	86.937714	65.248672	125.113197	3.519437	0.000000	0.818715	0.000000	0.000000	0.000000	0.412997	0.476744	-0.811509	0.000000	0.000000	4.000000	10.000000	0.000000
14609.630719	0.084829	0.577634	0.067819	86.937714	65.248672	125.113197	3.519437	0.000000	0.818715	0.000000	0.000000	0.000000	0.360925	0.447537	-0.770774	0.000000	0.000000	4.000000	10.000000	0.000000
14609.634052	0.084829	0.577634	0.067819	86.937714	65.248672	125.113197	3.519437	0.000000	0.818715	0.000000	0.000000	0.000000	0.360925	0.447537	-0.770774	0.000000	0.000000	4.000000	10.000000	0.000000
14609.637386	0.084829	0.577634	0.067819	86.872940	64.993263	124.903206	3.390975	0.000000	0.758561	0.000000	0.000000	0.000000	0.360925	0.447537	-0.770774	0.000000	0.000000	4.000000	10.000000	0.000000
14609.640719	0.085917	0.579069	0.065412	86.872940	64.993263	124.903206	3.390975	0.000000	0.758561	0.000000	0.000000	0.000000	0.326450	0.430427	-0.722144	0.000000	0.000000	4.000000	10.000000	0.000000
14609.644052	0.085917	0.579069	0.065412	86.872940	64.993263	124.903206	3.390975	0.000000	0.758561	0.000000	0.000000	0.000000	0.326450	0.430427	-0.722144	0.000000	0.000000	4.000000	10.000000	0.000000
14609.647386	0.085917	0.579069	0.065412	86.759247	65.412689	125.367867	3.270617	0.000000	0.704152	0.000000	0.000000	0.000000	0.326450	0.430427	-0.722144	0.000000	0.000000	4.000000	10.000000	0.000000
14609.650719	0.086826	0.580393	0.063068	86.759247	65.412689	125.367867	3.270617	0.000000	0.704152	0.000000	0.000000	0.000000	0.272606	0.397160	-0.703317	0.000000	0.000000	4.000000	10.000000	0.000000
14609.654052	0.086826	0.580393	0.063068	86.759247	65.412689	125.367867	3.270617	0.000000	0.704152	0.000000	0.000000	0.000000	0.272606	0.397160	-0.703317	0.000000	0.000000	4.000000	10.000000	0.000000
14609.657386	0.086826	0.580393	0.063068	86.585342	66.465279	126.594276	3.153398	0.000000	0.658718	0.000000	0.000000	0.000000	0.272606	0.397160	-0.703317	0.000000	0.000000	4.000000	10.000000	0.000000
14609.660719	0.087588	0.581645	0.060816	86.585342	66.465279	126.594276	3.153398	0.000000	0.658718	0.000000	0.000000	0.000000	0.228582	0.375729	-0.675612	0.000000	0.000000	4.000000	10.000000	0.000000
14609.664052	0.087588	0.581645	0.060816	86.585342	66.465279	126.594276	3.153398	0.000000	0.658718	0.000000	0.000000	0.000000	0.228582	0.375729	-0.675612	0.000000	0.000000	4.000000	10.000000	0.000000
14609.667386	0.087588	0.581645	0.060816	86.374962	67.836128	128.059464	3.040796	0.000000	0.620621	0.000000	0.000000	0.000000	0.228582	0.375729	-0.675612	0.000000	0.000000	4.000000	10.000000	0.000000
14609.670719	0.088203	0.582809	0.058642	86.374962	67.836128	128.059464	3.040796	0.000000	0.620621	0.000000	0.000000	0.000000	0.184487	0.349022	-0.652288	0.000000	0.000000	4.000000	10.000000	0.000000
14609.674052	0.088203	0.582809	0.058642	86.374962	67.836128	128.059464	3.040796	0.000000	0.620621	0.000000	0.000000	0.000000	0.184487	0.349022	-0.652288	0.000000	0.000000	4.000000	10.000000	0.000000
14609.677386	0.088203	0.582809	0.058642	86.133705	69.264275	129.622040	2.932081	0.000000	0.589873	0.000000	0.000000	0.000000	0.184487	0.349022	-0.652288	0.000000	0.000000	4.000000	10.000000	0.000000
14609.680719	0.088655	0.583894	0.056589	86.133705	69.264275	129.622040	2.932081	0.000000	0.589873	0.000000	0.000000	0.000000	0.135766	0.325612	-0.615711	0.000000	0.000000	4.000000	10.000000	0.000000
14609.684052	0.088655	0.583894	0.056589	86.133705	69.264275	129.622040	2.932081	0.000000	0.589873	0.000000	0.000000	0.000000	0.135766	0.325612	-0.615711	0.000000	0.000000	4.000000	10.000000	0.000000
14609.687386	0.088655	0.583894	0.056589	85.860947	70.795906	131.342087	2.829462	0.000000	0.567245	0.000000	0.000000	0.000000	0.135766	0.325612	-0.615711	0.000000	0.000000	4.000000	10.000000	0.000000
14609.690719	0.088940	0.584922	0.054614	85.860947	70.795906	131.342087	2.829462	0.000000	0.567245	0.000000	0.000000	0.000000	0.085448	0.308305	-0.592468	0.000000	0.000000	4.000000	10.000000	0.000000
14609.694052	0.088940	0.584922	0.054614	85.860947	70.795906	131.342087	2.829462	0.000000	0.567245	0.000000	0.000000	0.000000	0.085448	0.308305	-0.592468	0.000000	0.000000	4.000000	10.000000	0.000000
14609.697386	0.088940	0.584922	0.054614	85.547813	72.335037	133.119843	2.730718	0.000000	0.553004	0.000000	0.000000	0.000000	0.085448	0.308305	-0.592468	0.000000	0.000000	4.000000	10.000000	0.000000
14609.700719	0.089098	0.585884	0.052798	85.547813	72.335037	133.119843	2.730718	0.000000	0.553004	0.000000	0.000000	0.000000	0.047490	0.288696	-0.544920	0.000000	0.000000	4.000000	10.000000	0.000000
14609.704052	0.089098	0.585884	0.052798	85.547813	72.335037	133.119843	2.730718	0.000000	0.553004	0.000000	0.000000	0.000000	0.047490	0.288696	-0.544920	0.000000	0.000000	4.000000	10.000000	0.000000
14609.707386	0.089098	0.585884	0.052798	85.196739	73.779839	134.846100	2.639898	0.000000	0.545089	0.000000	0.000000	0.000000	0.047490	0.288696	-0.544920	0.000000	0.000000	4.000000	10.000000	0.000000
14609.710719	0.089195	0.586829	0.051075	85.196739	73.779839	134.846100	2.639898	0.000000	0.545089	0.000000	0.000000	0.000000	0.029083	0.283576	-0.516749	0.000000	0.000000	4.000000	10.000000	0.000000
14609.714052	0.089195	0.586829	0.051075	85.196739	73.779839	134.846100	2.639898	0.000000	0.545089	0.000000	0.000000	0.000000	0.029083	0.283576	-0.516749	0.000000	0.000000	4.000000	10.000000	0.000000
14609.717386	0.089195	0.586829	0.051075	84.841095	74.972214	136.327820	2.553773	0.000000	0.540242	0.000000	0.000000	0.000000	0.029083	0.283576	-0.516749	0.000000	0.000000	4.000000	10.000000	0.000000
14609.720719	0.089264	0.587741	0.049489	84.841095	74.972214	136.327820	2.553773	0.000000	0.540242	0.000000	0.000000	0.000000	0.020615	0.273317	-0.475980	0.000000	0.000000	4.000000	10.000000	0.000000
14609.724052	0.089264	0.587741	0.049489	84.841095	74.972214	136.327820	2.553773	0.000000	0.540242	0.000000	0.000000	0.000000	0.020615	0.273317	-0.475980	0.000000	0.000000	4.000000	10.000000	0.000000
14609.727386	0.089264	0.587741	0.049489	84.522026	75.815277	137.421677	2.474443	0.000000	0.536806	0.000000	0.000000	0.000000	0.020615	0.273317	-0.475980	0.000000	0.000000	4.000000	10.000000	0.000000
14609.730719	0.089301	0.588628	0.048016	84.522026	75.815277	137.421677	2.474443	0.000000	0.536806	0.000000	0.000000	0.000000	0.011167	0.266180	-0.441945	0.000000	0.000000	4.000000	10.000000	0.000000
14609.734052	0.089301	0.588628	0.048016	84.522026	75.815277	137.421677	2.474443	0.000000	0.536806	0.000000	0.000000	0.000000	0.011167	0.266180	-0.441945	0.000000	0.000000	4.000000	10.000000	0.000000
14609.737386	0.089301	0.588628	0.048016	84.278954	76.323051	138.108231	2.400785	0.000000	0.534945	0.000000	0.000000	0.000000	0.011167	0.266180	-0.441945	0.000000	0.000000	4.000000	10.000000	0.000000
14609.740719	0.089374	0.589454	0.046612	84.278954	76.323051	138.108231	2.400785	0.000000	0.534945	0.000000	0.000000	0.000000	0.021758	0.247923	-0.421136	0.000000	0.000000	4.000000	10.000000	0.000000
14609.744052	0.089374	0.589454	0.046612	84.278954	76.323051	138.108231	2.400785	0.000000	0.534945	0.000000	0.000000	0.000000	0.021758	0.247923	-0.421136	0.000000	0.000000	4.000000	10.000000	0.000000
14609.747386	0.089374	0.589454	0.046612	84.136154	76.421463	138.288788	2.330596	0.000000	0.531318	0.000000	0.000000	0.000000	0.021758	0.247923	-0.421136	0.000000	0.000000	4.000000	10.000000	0.000000
14609.750719	0.089459	0.590268	0.045291	84.136154	76.421463	138.288788	2.330596	0.000000	0.531318	0.000000	0.000000	0.000000	0.025658	0.244058	-0.396319	0.000000	0.000000	4.000000	10.000000	0.000000
14609.754052	0.089459	0.590268	0.045291	84.136154	76.421463	138.288788	2.330596	0.000000	0.531318	0.000000	0.000000	0.000000	0.025658	0.244058	-0.396319	0.000000	0.000000	4.000000	10.000000	0.000000
14609.757386	0.089459	0.590268	0.045291	84.078903	76.261963	138.134659	2.264543	0.000000	0.527042	0.000000	0.000000	0.000000	0.025658	0.244058	-0.396319	0.000000	0.000000	4.000000	10.000000	0.000000
14609.760719	0.089524	0.591040	0.044002	84.078903	76.261963	138.134659	2.264543	0.000000	0.527042	0.000000	0.000000	0.000000	0.019551	0.231569	-0.386577	0.000000	0.000000	4.000000	10.000000	0.000000
14609.764052	0.089524	0.591040	0.044002	84.078903	76.261963	138.134659	2.264543	0.000000	0.527042	0.000000	0.000000	0.000000	0.019551	0.231569	-0.386577	0.000000	0.000000	4.000000	10.000000	0.000000
14609.767386	0.089524	0.591040	0.044002	84.066177	76.013771	137.857773	2.200113	0.000000	0.523784	0.000000	0.000000	0.000000	0.019551	0.231569	-0.386577	0.000000	0.000000	4.000000	10.000000	0.000000
14609.770719	0.089547	0.591743	0.042758	84.066177	76.013771	137.857773	2.200113	0.000000	0.523784	0.000000	0.000000	0.000000	0.006794	0.210924	-0.373323	0.000000	0.000000	4.000000	10.000000	0.000000
14609.774052	0.089547	0.591743	0.042758	84.066177	76.013771	137.857773	2.200113	0.000000	0.523784	0.000000	0.000000	0.000000	0.006794	0.210924	-0.373323	0.000000	0.000000	4.000000	10.000000	0.000000
14609.777386	0.089547	0.591743	0.042758	84.049385	75.838043	137.665253	2.137893	0.000000	0.522651	0.000000	0.000000	0.000000	0.006794	0.210924	-0.373323	0.000000	0.000000	4.000000	10.000000	0.000000
14609.780719	0.089519	0.592395	0.041512	84.049385	75.838043	137.665253	2.137893	0.000000	0.522651	0.000000	0.000000	0.000000	-0.008310	0.195533	-0.373826	0.000000	0.000000	4.000000	10.000000	0.000000
14609.784052	0.089519	0.592395	0.041512	84.049385	75.838043	137.665253	2.137893	0.000000	0.522651	0.000000	0.000000	0.000000	-0.008310	0.195533	-0.373826	0.000000	0.000000	4.000000	10.000000	0.000000
14609.787386	0.089519	0.592395	0.041512	84.015816	75.781616	137.613342	2.075588	0.000000	0.524037	0.000000	0.000000	0.000000	-0.008310	0.195533	-0.373826	0.000000	0.000000	4.000000	10.000000	0.000000
14609.790719	0.089442	0.592995	0.040264	84.015816	75.781616	137.613342	2.075588	0.000000	0.524037	0.000000	0.000000	0.000000	-0.023309	0.180267	-0.374289	0.000000	0.000000	4.000000	10.000000	0.000000
14609.794052	0.089442	0.592995	0.040264	84.015816	75.781616	137.613342	2.075588	0.000000	0.524037	0.000000	0.000000	0.000000	-0.023309	0.180267	-0.374289	0.000000	0.000000	4.000000	10.000000	0.000000
14609.797386	0.089442	0.592995	0.040264	83.950905	75.888672	137.762741	2.013207	0.000000	0.527921	0.000000	0.000000	0.000000	-0.023309	0.180267	-0.374289	0.000000	0.000000	4.000000	10.000000	0.000000
14609.800719	0.089359	0.593526	0.038991	83.950905	75.888672	137.762741	2.013207	0.000000	0.527921	0.000000	0.000000	0.000000	-0.024912	0.159270	-0.382007	0.000000	0.000000	4.000000	10.000000	0.000000
14609.804052	0.089359	0.593526	0.038991	83.950905	75.888672	137.762741	2.013207	0.000000	0.527921	0.000000	0.000000	0.000000	-0.024912	0.159270	-0.382007	0.000000	0.000000	4.000000	10.000000	0.000000
14609.807386	0.089359	0.593526	0.038991	83.870361	76.136421	138.071655	1.949539	0.000000	0.532073	0.000000	0.000000	0.000000	-0.024912	0.159270	-0.382007	0.000000	0.000000	4.000000	10.000000	0.000000
14609.810719	0.089241	0.594023	0.037666	83.870361	76.136421	138.071655	1.949539	0.000000	0.532073	0.000000	0.000000	0.000000	-0.035219	0.149103	-0.397575	0.000000	0.000000	4.000000	10.000000	0.000000
14609.814052	0.089241	0.594023	0.037666	83.870361	76.136421	138.071655	1.949539	0.000000	0.532073	0.000000	0.000000	0.000000	-0.035219	0.149103	-0.397575	0.000000	0.000000	4.000000	10.000000	0.000000
14609.817386	0.089241	0.594023	0.037666	83.795464	76.419579	138.413223	1.883277	0.000000	0.537943	0.000000	0.000000	0.000000	-0.035219	0.149103	-0.397575	0.000000	0.000000	4.000000	10.000000	0.000000
14609.820719	0.089094	0.594478	0.036312	83.795464	76.419579	138.413223	1.883277	0.000000	0.537943	0.000000	0.000000	0.000000	-0.044226	0.136385	-0.406206	0.000000	0.000000	4.000000	10.000000	0.000000
14609.824052	0.089094	0.594478	0.036312	83.795464	76.419579	138.413223	1.883277	0.000000	0.537943	0.000000	0.000000	0.000000	-0.044226	0.136385	-0.406206	0.000000	0.000000	4.000000	10.000000	0.000000
14609.827386	0.089094	0.594478	0.036312	83.734276	76.712936	138.754608	1.815576	0.000000	0.545314	0.000000	0.000000	0.000000	-0.044226	0.136385	-0.406206	0.000000	0.000000	4.000000	10.000000	0.000000
14609.830719	0.088960	0.594871	0.034904	83.734276	76.712936	138.754608	1.815576	0.000000	0.545314	0.000000	0.000000	0.000000	-0.040021	0.117906	-0.422116	0.000000	0.000000	4.000000	10.000000	0.000000
14609.834052	0.088960	0.594871	0.034904	83.734276	76.712936	138.754608	1.815576	0.000000	0.545314	0.000000	0.000000	0.000000	-0.040021	0.117906	-0.422116	0.000000	0.000000	4.000000	10.000000	0.000000
14609.837386	0.088960	0.594871	0.034904	83.708290	76.927101	138.982132	1.745223	0.000000	0.551984	0.000000	0.000000	0.000000	-0.040021	0.117906	-0.422116	0.000000	0.000000	4.000000	10.000000	0.000000
14609.840719	0.088873	0.595260	0.033488	83.708290	76.927101	138.982132	1.745223	0.000000	0.551984	0.000000	0.000000	0.000000	-0.026324	0.116652	-0.425054	0.000000	0.000000	4.000000	10.000000	0.000000
14609.844052	0.088873	0.595260	0.033488	83.708290	76.927101	138.982132	1.745223	0.000000	0.551984	0.000000	0.000000	0.000000	-0.026324	0.116652	-0.425054	0.000000	0.000000	4.000000	10.000000	0.000000
14609.847386	0.088873	0.595260	0.033488	83.711288	77.091759	139.126160	1.674381	0.000000	0.556371	0.000000	0.000000	0.000000	-0.026324	0.116652	-0.425054	0.000000	0.000000	4.000000	10.000000	0.000000
14609.850719	0.088831	0.595617	0.032068	83.711288	77.091759	139.126160	1.674381	0.000000	0.556371	0.000000	0.000000	0.000000	-0.012341	0.107239	-0.425748	0.000000	0.000000	4.000000	10.000000	0.000000
14609.854052	0.088831	0.595617	0.032068	83.711288	77.091759	139.126160	1.674381	0.000000	0.556371	0.000000	0.000000	0.000000	-0.012341	0.107239	-0.425748	0.000000	0.000000	4.000000	10.000000	0.000000
14609.857386	0.088831	0.595617	0.032068	83.719025	77.247505	139.251266	1.603423	0.000000	0.558428	0.000000	0.000000	0.000000	-0.012341	0.107239	-0.425748	0.000000	0.000000	4.000000	10.000000	0.000000
14609.860719	0.088835	0.595971	0.030640	83.719025	77.247505	139.251266	1.603423	0.000000	0.558428	0.000000	0.000000	0.000000	0.001120	0.106041	-0.428655	0.000000	0.000000	4.000000	10.000000	0.000000
14609.864052	0.088835	0.595971	0.030640	83.719025	77.247505	139.251266	1.603423	0.000000	0.558428	0.000000	0.000000	0.000000	0.001120	0.106041	-0.428655	0.000000	0.000000	4.000000	10.000000	0.000000
14609.867386	0.088835	0.595971	0.030640	83.725143	77.408386	139.382996	1.531980	0.000000	0.558241	0.000000	0.000000	0.000000	0.001120	0.106041	-0.428655	0.000000	0.000000	4.000000	10.000000	0.000000
14609.870719	0.088846	0.596304	0.029256	83.725143	77.408386	139.382996	1.531980	0.000000	0.558241	0.000000	0.000000	0.000000	0.003159	0.100089	-0.415043	0.000000	0.000000	4.000000	10.000000	0.000000
14609.874052	0.088846	0.596304	0.029256	83.725143	77.408386	139.382996	1.531980	0.000000	0.558241	0.000000	0.000000	0.000000	0.003159	0.100089	-0.415043	0.000000	0.000000	4.000000	10.000000	0.000000
14609.877386	0.088846	0.596304	0.029256	83.731239	77.566833	139.515045	1.462806	0.000000	0.557715	0.000000	0.000000	0.000000	0.003159	0.100089	-0.415043	0.000000	0.000000	4.000000	10.000000	0.000000
14609.880719	0.088832	0.596634	0.027876	83.731239	77.566833	139.515045	1.462806	0.000000	0.557715	0.000000	0.000000	0.000000	-0.004245	0.098976	-0.414122	0.000000	0.000000	4.000000	10.000000	0.000000
14609.884052	0.088832	0.596634	0.027876	83.731239	77.566833	139.515045	1.462806	0.000000	0.557715	0.000000	0.000000	0.000000	-0.004245	0.098976	-0.414122	0.000000	0.000000	4.000000	10.000000	0.000000
14609.887386	0.088832	0.596634	0.027876	83.737282	77.725464	139.647263	1.393786	0.000000	0.558422	0.000000	0.000000	0.000000	-0.004245	0.098976	-0.414122	0.000000	0.000000	4.000000	10.000000	0.000000
14609.890719	0.088823	0.596972	0.026533	83.737282	77.725464	139.647263	1.393786	0.000000	0.558422	0.000000	0.000000	0.000000	-0.002543	0.101241	-0.402706	0.000000	0.000000	4.000000	10.000000	0.000000
14609.894052	0.088823	0.596972	0.026533	83.737282	77.725464	139.647263	1.393786	0.000000	0.558422	0.000000	0.000000	0.000000	-0.002543	0.101241	-0.402706	0.000000	0.000000	4.000000	10.000000	0.000000
14609.897386	0.088823	0.596972	0.026533	83.742538	77.824257	139.720520	1.326668	0.000000	0.558846	0.000000	0.000000	0.000000	-0.002543	0.101241	-0.402706	0.000000	0.000000	4.000000	10.000000	0.000000
14609.900719	0.088795	0.597298	0.025218	83.742538	77.824257	139.720520	1.326668	0.000000	0.558846	0.000000	0.000000	0.000000	-0.008564	0.097812	-0.394753	0.000000	0.000000	4.000000	10.000000	0.000000
14609.904052	0.088795	0.597298	0.025218	83.742538	77.824257	139.720520	1.326668	0.000000	0.558846	0.000000	0.000000	0.000000	-0.008564	0.097812	-0.394753	0.000000	0.000000	4.000000	10.000000	0.000000
14609.907386	0.088795	0.597298	0.025218	83.751480	77.890755	139.748566	1.260876	0.000000	0.560274	0.000000	0.000000	0.000000	-0.008564	0.097812	-0.394753	0.000000	0.000000	4.000000	10.000000	0.000000
14609.910719	0.088842	0.597678	0.023936	83.751480	77.890755	139.748566	1.260876	0.000000	0.560274	0.000000	0.000000	0.000000	0.014226	0.113965	-0.384597	0.000000	0.000000	4.000000	10.000000	0.000000
14609.914052	0.088842	0.597678	0.023936	83.751480	77.890755	139.748566	1.260876	0.000000	0.560274	0.000000	0.000000	0.000000	0.014226	0.113965	-0.384597	0.000000	0.000000	4.000000	10.000000	0.000000
14609.917386	0.088842	0.597678	0.023936	83.779243	77.848343	139.642075	1.196777	0.000000	0.557903	0.000000	0.000000	0.000000	0.014226	0.113965	-0.384597	0.000000	0.000000	4.000000	10.000000	0.000000
14609.920719	0.088963	0.598065	0.022679	83.779243	77.848343	139.642075	1.196777	0.000000	0.557903	0.000000	0.000000	0.000000	0.036416	0.116371	-0.376926	0.000000	0.000000	4.000000	10.000000	0.000000
14609.924052	0.088963	0.598065	0.022679	83.779243	77.848343	139.642075	1.196777	0.000000	0.557903	0.000000	0.000000	0.000000	0.036416	0.116371	-0.376926	0.000000	0.000000	4.000000	10.000000	0.000000
14609.927386	0.088963	0.598065	0.022679	83.839287	77.623779	139.313812	1.133955	0.000000	0.551834	0.000000	0.000000	0.000000	0.036416	0.116371	-0.376926	0.000000	0.000000	4.000000	10.000000	0.000000
14609.930719	0.089123	0.598492	0.021512	83.839287	77.623779	139.313812	1.133955	0.000000	0.551834	0.000000	0.000000	0.000000	0.047922	0.128026	-0.350189	0.000000	0.000000	4.000000	10.000000	0.000000
14609.934052	0.089123	0.598492	0.021512	83.839287	77.623779	139.313812	1.133955	0.000000	0.551834	0.000000	0.000000	0.000000	0.047922	0.128026	-0.350189	0.000000	0.000000	4.000000	10.000000	0.000000
14609.937386	0.089123	0.598492	0.021512	83.941841	77.234680	138.774170	1.075591	0.000000	0.543846	0.000000	0.000000	0.000000	0.047922	0.128026	-0.350189	0.000000	0.000000	4.000000	10.000000	0.000000
14609.940719	0.089334	0.598928	0.020374	83.941841	77.234680	138.774170	1.075591	0.000000	0.543846	0.000000	0.000000	0.000000	0.063153	0.130586	-0.341237	0.000000	0.000000	4.000000	10.000000	0.000000
14609.944052	0.089334	0.598928	0.020374	83.941841	77.234680	138.774170	1.075591	0.000000	0.543846	0.000000	0.000000	0.000000	0.063153	0.130586	-0.341237	0.000000	0.000000	4.000000	10.000000	0.000000
14609.947386	0.089334	0.598928	0.020374	84.113907	76.567245	137.883301	1.018718	0.000000	0.533321	0.000000	0.000000	0.000000	0.063153	0.130586	-0.341237	0.000000	0.000000	4.000000	10.000000	0.000000
14609.950719	0.089598	0.599391	0.019283	84.113907	76.567245	137.883301	1.018718	0.000000	0.533321	0.000000	0.000000	0.000000	0.079214	0.138939	-0.327548	0.000000	0.000000	4.000000	10.000000	0.000000
14609.954052	0.089598	0.599391	0.019283	84.113907	76.567245	137.883301	1.018718	0.000000	0.533321	0.000000	0.000000	0.000000	0.079214	0.138939	-0.327548	0.000000	0.000000	4.000000	10.000000	0.000000
14609.957386	0.089598	0.599391	0.019283	84.354164	75.554443	136.582443	0.964126	0.000000	0.520119	0.000000	0.000000	0.000000	0.079214	0.138939	-0.327548	0.000000	0.000000	4.000000	10.000000	0.000000
14609.960719	0.089819	0.599844	0.018222	84.354164	75.554443	136.582443	0.964126	0.000000	0.520119	0.000000	0.000000	0.000000	0.066355	0.135883	-0.318243	0.000000	0.000000	4.000000	10.000000	0.000000
14609.964052	0.089819	0.599844	0.018222	84.354164	75.554443	136.582443	0.964126	0.000000	0.520119	0.000000	0.000000	0.000000	0.066355	0.135883	-0.318243	0.000000	0.000000	4.000000	10.000000	0.000000
14609.967386	0.089819	0.599844	0.018222	84.626984	74.238335	134.954041	0.911086	0.000000	0.509059	0.000000	0.000000	0.000000	0.066355	0.135883	-0.318243	0.000000	0.000000	4.000000	10.000000	0.000000
14609.970719	0.089979	0.600279	0.017220	84.626984	74.238335	134.954041	0.911086	0.000000	0.509059	0.000000	0.000000	0.000000	0.048185	0.130721	-0.300581	0.000000	0.000000	4.000000	10.000000	0.000000
14609.974052	0.089979	0.600279	0.017220	84.626984	74.238335	134.954041	0.911086	0.000000	0.509059	0.000000	0.000000	0.000000	0.048185	0.130721	-0.300581	0.000000	0.000000	4.000000	10.000000	0.000000
14609.977386	0.089979	0.600279	0.017220	84.876923	72.928688	133.367294	0.860989	0.000000	0.501028	0.000000	0.000000	0.000000	0.048185	0.130721	-0.300581	0.000000	0.000000	4.000000	10.000000	0.000000
14609.980719	0.090094	0.600713	0.016226	84.876923	72.928688	133.367294	0.860989	0.000000	0.501028	0.000000	0.000000	0.000000	0.034243	0.129958	-0.298248	0.000000	0.000000	4.000000	10.000000	0.000000
14609.984052	0.090094	0.600713	0.016226	84.876923	72.928688	133.367294	0.860989	0.000000	0.501028	0.000000	0.000000	0.000000	0.034243	0.129958	-0.298248	0.000000	0.000000	4.000000	10.000000	0.000000
14609.987386	0.090094	0.600713	0.016226	85.058189	71.788651	132.004837	0.811281	0.000000	0.495321	0.000000	0.000000	0.000000	0.034243	0.129958	-0.298248	0.000000	0.000000	4.000000	10.000000	0.000000
14609.990719	0.090235	0.601110	0.015258	85.058189	71.788651	132.004837	0.811281	0.000000	0.495321	0.000000	0.000000	0.000000	0.042357	0.119179	-0.290388	0.000000	0.000000	4.000000	10.000000	0.000000
14609.994052	0.090235	0.601110	0.015258	85.058189	71.788651	132.004837	0.811281	0.000000	0.495321	0.000000	0.000000	0.000000	0.042357	0.119179	-0.290388	0.000000	0.000000	4.000000	10.000000	0.000000
14609.997386	0.090235	0.601110	0.015258	85.164871	71.103188	131.173706	0.762883	0.000000	0.488262	0.000000	0.000000	0.000000	0.042357	0.119179	-0.290388	0.000000	0.000000	4.000000	10.000000	0.000000
14610.000719	0.090336	0.601471	0.014329	85.164871	71.103188	131.173706	0.762883	0.000000	0.488262	0.000000	0.000000	0.000000	0.030311	0.108490	-0.278640	0.000000	0.000000	4.000000	10.000000	0.000000
14610.004052	0.090336	0.601471	0.014329	85.164871	71.103188	131.173706	0.762883	0.000000	0.488262	0.000000	0.000000	0.000000	0.030311	0.108490	-0.278640	0.000000	0.000000	4.000000	10.000000	0.000000
14610.007386	0.090336	0.601471	0.014329	85.209358	70.753258	130.739227	0.716443	0.000000	0.483210	0.000000	0.000000	0.000000	0.030311	0.108490	-0.278640	0.000000	0.000000	4.000000	10.000000	0.000000
14610.010719	0.090336	0.601471	0.014329	85.209358	70.753258	130.739227	0.716443	0.000000	0.483210	0.000000	0.000000	0.000000	0.030311	0.108490	-0.278640	0.000000	0.000000	4.000000	10.000000	0.000000
14610.014052	0.090464	0.601798	0.013426	85.209358	70.753258	130.739227	0.716443	0.000000	0.483210	0.000000	0.000000	0.000000	0.038470	0.097910	-0.270718	0.000000	0.000000	4.000000	10.000000	0.000000
14610.017386	0.090464	0.601798	0.013426	85.229271	70.630447	130.556839	0.716443	0.000000	0.483210	0.000000	0.000000	0.000000	0.038470	0.097910	-0.270718	0.000000	0.000000	4.000000	10.000000	0.000000
14610.020719	0.090613	0.602051	0.012519	85.229271	70.630447	130.556839	0.716443	0.000000	0.483210	0.000000	0.000000	0.000000	0.044793	0.075907	-0.272236	0.000000	0.000000	4.000000	10.000000	0.000000
14610.024052	0.090613	0.602051	0.012519	85.229271	70.630447	130.556839	0.716443	0.000000	0.483210	0.000000	0.000000	0.000000	0.044793	0.075907	-0.272236	0.000000	0.000000	4.000000	10.000000	0.000000
14610.027386	0.090613	0.602051	0.012519	85.261406	70.476006	130.329544	0.625951	0.000000	0.469333	0.000000	0.000000	0.000000	0.044793	0.075907	-0.272236	0.000000	0.000000	4.000000	10.000000	0.000000
14610.030719	0.090613	0.602051	0.012519	85.261406	70.476006	130.329544	0.625951	0.000000	0.469333	0.000000	0.000000	0.000000	0.044793	0.075907	-0.272236	0.000000	0.000000	4.000000	10.000000	0.000000
14610.034052	0.090810	0.602295	0.011626	85.261406	70.476006	130.329544	0.625951	0.000000	0.469333	0.000000	0.000000	0.000000	0.059134	0.073334	-0.267899	0.000000	0.000000	4.000000	10.000000	0.000000
14610.037386	0.090810	0.602295	0.011626	85.327263	70.238251	129.987534	0.625951	0.000000	0.469333	0.000000	0.000000	0.000000	0.059134	0.073334	-0.267899	0.000000	0.000000	4.000000	10.000000	0.000000
14610.040719	0.091006	0.602467	0.010732	85.327263	70.238251	129.987534	0.625951	0.000000	0.469333	0.000000	0.000000	0.000000	0.058708	0.051474	-0.268100	0.000000	0.000000	4.000000	10.000000	0.000000
14610.044052	0.091006	0.602467	0.010732	85.327263	70.238251	129.987534	0.625951	0.000000	0.469333	0.000000	0.000000	0.000000	0.058708	0.051474	-0.268100	0.000000	0.000000	4.000000	10.000000	0.000000
14610.047386	0.091006	0.602467	0.010732	85.432541	69.776451	129.383408	0.536618	0.000000	0.449692	0.000000	0.000000	0.000000	0.058708	0.051474	-0.268100	0.000000	0.000000	4.000000	10.000000	0.000000
14610.050719	0.091006	0.602467	0.010732	85.432541	69.776451	129.383408	0.536618	0.000000	0.449692	0.000000	0.000000	0.000000	0.058708	0.051474	-0.268100	0.000000	0.000000	4.000000	10.000000	0.000000
14610.054052	0.091177	0.602592	0.009835	85.432541	69.776451	129.383408	0.536618	0.000000	0.449692	0.000000	0.000000	0.000000	0.051170	0.037511	-0.269325	0.000000	0.000000	4.000000	10.000000	0.000000
14610.057386	0.091177	0.602592	0.009835	85.560188	69.212021	128.665131	0.536618	0.000000	0.449692	0.000000	0.000000	0.000000	0.051170	0.037511	-0.269325	0.000000	0.000000	4.000000	10.000000	0.000000
14610.060719	0.091303	0.602690	0.008953	85.560188	69.212021	128.665131	0.536618	0.000000	0.449692	0.000000	0.000000	0.000000	0.037963	0.029330	-0.264507	0.000000	0.000000	4.000000	10.000000	0.000000
14610.064052	0.091303	0.602690	0.008953	85.560188	69.212021	128.665131	0.536618	0.000000	0.449692	0.000000	0.000000	0.000000	0.037963	0.029330	-0.264507	0.000000	0.000000	4.000000	10.000000	0.000000
14610.067386	0.091303	0.602690	0.008953	85.675278	68.692368	128.009293	0.447646	0.000000	0.434837	0.000000	0.000000	0.000000	0.037963	0.029330	-0.264507	0.000000	0.000000	4.000000	10.000000	0.000000
14610.070719	0.091303	0.602690	0.008953	85.675278	68.692368	128.009293	0.447646	0.000000	0.434837	0.000000	0.000000	0.000000	0.037963	0.029330	-0.264507	0.000000	0.000000	4.000000	10.000000	0.000000
14610.074052	0.091384	0.602786	0.008080	85.675278	68.692368	128.009293	0.447646	0.000000	0.434837	0.000000	0.000000	0.000000	0.024370	0.028953	-0.262013	0.000000	0.000000	4.000000	10.000000	0.000000
14610.077386	0.091384	0.602786	0.008080	85.742004	68.504669	127.736969	0.447646	0.000000	0.434837	0.000000	0.000000	0.000000	0.024370	0.028953	-0.262013	0.000000	0.000000	4.000000	10.000000	0.000000
14610.080719	0.091443	0.602882	0.007210	85.742004	68.504669	127.736969	0.447646	0.000000	0.434837	0.000000	0.000000	0.000000	0.017468	0.028604	-0.260814	0.000000	0.000000	4.000000	10.000000	0.000000
14610.084052	0.091443	0.602882	0.007210	85.742004	68.504669	127.736969	0.447646	0.000000	0.434837	0.000000	0.000000	0.000000	0.017468	0.028604	-0.260814	0.000000	0.000000	4.000000	10.000000	0.000000
14610.087386	0.091443	0.602882	0.007210	85.756516	68.664063	127.863548	0.360508	0.000000	0.427864	0.000000	0.000000	0.000000	0.017468	0.028604	-0.260814	0.000000	0.000000	4.000000	10.000000	0.000000
14610.090719	0.091443	0.602882	0.007210	85.756516	68.664063	127.863548	0.360508	0.000000	0.427864	0.000000	0.000000	0.000000	0.017468	0.028604	-0.260814	0.000000	0.000000	4.000000	10.000000	0.000000
14610.094052	0.091508	0.602988	0.006380	85.756516	68.664063	127.863548	0.360508	0.000000	0.427864	0.000000	0.000000	0.000000	0.019535	0.031928	-0.249097	0.000000	0.000000	4.000000	10.000000	0.000000
14610.097386	0.091508	0.602988	0.006380	85.764877	68.864037	128.042221	0.360508	0.000000	0.427864	0.000000	0.000000	0.000000	0.019535	0.031928	-0.249097	0.000000	0.000000	4.000000	10.000000	0.000000
14610.100719	0.091541	0.603099	0.005621	85.764877	68.864037	128.042221	0.360508	0.000000	0.427864	0.000000	0.000000	0.000000	0.009844	0.033317	-0.227676	0.000000	0.000000	4.000000	10.000000	0.000000
14610.104052	0.091541	0.603099	0.005621	85.764877	68.864037	128.042221	0.360508	0.000000	0.427864	0.000000	0.000000	0.000000	0.009844	0.033317	-0.227676	0.000000	0.000000	4.000000	10.000000	0.000000
14610.107386	0.091541	0.603099	0.005621	85.768211	68.960098	128.114029	0.281045	0.000000	0.422968	0.000000	0.000000	0.000000	0.009844	0.033317	-0.227676	0.000000	0.000000	4.000000	10.000000	0.000000
14610.110719	0.091541	0.603099	0.005621	85.768211	68.960098	128.114029	0.281045	0.000000	0.422968	0.000000	0.000000	0.000000	0.009844	0.033317	-0.227676	0.000000	0.000000	4.000000	10.000000	0.000000
14610.114052	0.091612	0.603208	0.004944	85.768211	68.960098	128.114029	0.281045	0.000000	0.422968	0.000000	0.000000	0.000000	0.021391	0.032761	-0.203062	0.000000	0.000000	4.000000	10.000000	0.000000
14610.117386	0.091612	0.603208	0.004944	85.771591	69.058952	128.185837	0.281045	0.000000	0.422968	0.000000	0.000000	0.000000	0.021391	0.032761	-0.203062	0.000000	0.000000	4.000000	10.000000	0.000000
14610.120719	0.091742	0.603342	0.004337	85.771591	69.058952	128.185837	0.281045	0.000000	0.422968	0.000000	0.000000	0.000000	0.039055	0.040011	-0.182085	0.000000	0.000000	4.000000	10.000000	0.000000
14610.124052	0.091742	0.603342	0.004337	85.771591	69.058952	128.185837	0.281045	0.000000	0.422968	0.000000	0.000000	0.000000	0.039055	0.040011	-0.182085	0.000000	0.000000	4.000000	10.000000	0.000000
14610.127386	0.091742	0.603342	0.004337	85.773117	69.082962	128.172974	0.216854	0.000000	0.412893	0.000000	0.000000	0.000000	0.039055	0.040011	-0.182085	0.000000	0.000000	4.000000	10.000000	0.000000
14610.130719	0.091742	0.603342	0.004337	85.773117	69.082962	128.172974	0.216854	0.000000	0.412893	0.000000	0.000000	0.000000	0.039055	0.040011	-0.182085	0.000000	0.000000	4.000000	10.000000	0.000000
14610.134052	0.091942	0.603460	0.003855	85.773117	69.082962	128.172974	0.216854	0.000000	0.412893	0.000000	0.000000	0.000000	0.059999	0.035643	-0.144582	0.000000	0.000000	4.000000	10.000000	0.000000
14610.137386	0.091942	0.603460	0.003855	85.778496	69.070229	128.113174	0.216854	0.000000	0.412893	0.000000	0.000000	0.000000	0.059999	0.035643	-0.144582	0.000000	0.000000	4.000000	10.000000	0.000000
14610.140719	0.091942	0.603460	0.003855	85.778496	69.070229	128.113174	0.216854	0.000000	0.412893	0.000000	0.000000	0.000000	0.059999	0.035643	-0.144582	0.000000	0.000000	4.000000	10.000000	0.000000
14610.144052	0.091942	0.603460	0.003855	85.778496	69.070229	128.113174	0.216854	0.000000	0.412893	0.000000	0.000000	0.000000	0.059999	0.035643	-0.144582	0.000000	0.000000	4.000000	10.000000	0.000000
14610.147386	0.092565	0.603669	0.003215	85.812172	68.946037	127.915375	0.192757	0.000000	0.402893	0.000000	0.000000	0.000000	0.186722	0.062554	-0.192178	0.000000	0.000000	4.000000	10.000000	0.000000
14610.150719	0.092565	0.603669	0.003215	85.812172	68.946037	127.915375	0.192757	0.000000	0.402893	0.000000	0.000000	0.000000	-0.000000	0.000005	-0.000000	0.000000	0.000000	4.000000	10.000000	0.000000
14610.154052	0.092565	0.603669	0.003215	85.812172	68.946037	127.915375	0.192757	0.000000	0.402893	0.000000	0.000000	0.000000	-0.000000	0.000005	-0.000000	0.000000	0.000000	4.000000	10.000000	0.000000
14610.157386	0.092565	0.603669	0.003215	85.904900	68.816826	127.652603	0.160728	0.000000	0.371773	0.000000	0.000000	0.000000	-0.000000	0.000005	-0.000000	0.000000	0.000000	4.000000	10.000000	0.000000
14610.160719	0.092565	0.603669	0.003215	85.904900	68.816826	127.652603	0.160728	0.000000	0.371773	0.000000	0.000000	0.000000	-0.000000	0.000005	-0.000000	0.000000	0.000000	4.000000	10.000000	0.000000
14610.164052	0.092993	0.603734	0.002972	85.904900	68.816826	127.652603	0.160728	0.000000	0.371773	0.000000	0.000000	0.000000	0.128608	0.019506	-0.072629	0.000000	0.000000	4.000000	10.000000	0.000000
14610.167386	0.092993	0.603734	0.002972	86.074295	69.118744	127.768265	0.160728	0.000000	0.371773	0.000000	0.000000	0.000000	0.128608	0.019506	-0.072629	0.000000	0.000000	4.000000	10.000000	0.000000
14610.170719	0.093430	0.603741	0.002769	86.074295	69.118744	127.768265	0.160728	0.000000	0.371773	0.000000	0.000000	0.000000	0.130885	0.002121	-0.060958	0.000000	0.000000	4.000000	10.000000	0.000000
14610.174052	0.093430	0.603741	0.002769	86.074295	69.118744	127.768265	0.160728	0.000000	0.371773	0.000000	0.000000	0.000000	0.130885	0.002121	-0.060958	0.000000	0.000000	4.000000	10.000000	0.000000
14610.177386	0.093430	0.603741	0.002769	86.306358	70.017075	128.446945	0.138463	0.000000	0.328524	0.000000	0.000000	0.000000	0.130885	0.002121	-0.060958	0.000000	0.000000	4.000000	10.000000	0.000000
14610.180719	0.093886	0.603703	0.002553	86.306358	70.017075	128.446945	0.138463	0.000000	0.328524	0.000000	0.000000	0.000000	0.136853	-0.011304	-0.064800	0.000000	0.000000	4.000000	10.000000	0.000000
14610.184052	0.093886	0.603703	0.002553	86.306358	70.017075	128.446945	0.138463	0.000000	0.328524	0.000000	0.000000	0.000000	0.136853	-0.011304	-0.064800	0.000000	0.000000	4.000000	10.000000	0.000000
14610.187386	0.093886	0.603703	0.002553	86.587624	71.587387	129.770142	0.127663	0.000000	0.305716	0.000000	0.000000	0.000000	0.136853	-0.011304	-0.064800	0.000000	0.000000	4.000000	10.000000	0.000000
14610.190719	0.093886	0.603703	0.002553	86.587624	71.587387	129.770142	0.127663	0.000000	0.305716	0.000000	0.000000	0.000000	0.136853	-0.011304	-0.064800	0.000000	0.000000	4.000000	10.000000	0.000000
14610.194052	0.094352	0.603634	0.002277	86.587624	71.587387	129.770142	0.127663	0.000000	0.305716	0.000000	0.000000	0.000000	0.139892	-0.020786	-0.082834	0.000000	0.000000	4.000000	10.000000	0.000000
14610.197386	0.094352	0.603634	0.002277	86.890701	73.926743	131.860458	0.127663	0.000000	0.305716	0.000000	0.000000	0.000000	0.139892	-0.020786	-0.082834	0.000000	0.000000	4.000000	10.000000	0.000000
14610.200719	0.094848	0.603488	0.001928	86.890701	73.926743	131.860458	0.127663	0.000000	0.305716	0.000000	0.000000	0.000000	0.148910	-0.043715	-0.104623	0.000000	0.000000	4.000000	10.000000	0.000000
14610.204052	0.094848	0.603488	0.001928	86.890701	73.926743	131.860458	0.127663	0.000000	0.305716	0.000000	0.000000	0.000000	0.148910	-0.043715	-0.104623	0.000000	0.000000	4.000000	10.000000	0.000000
14610.207386	0.094848	0.603488	0.001928	87.158546	76.616631	134.314743	0.096421	0.000000	0.257582	0.000000	0.000000	0.000000	0.148910	-0.043715	-0.104623	0.000000	0.000000	4.000000	10.000000	0.000000
14610.210719	0.095311	0.603311	0.001528	87.158546	76.616631	134.314743	0.096421	0.000000	0.257582	0.000000	0.000000	0.000000	0.138721	-0.053150	-0.120007	0.000000	0.000000	4.000000	10.000000	0.000000
14610.214052	0.095311	0.603311	0.001528	87.158546	76.616631	134.314743	0.096421	0.000000	0.257582	0.000000	0.000000	0.000000	0.138721	-0.053150	-0.120007	0.000000	0.000000	4.000000	10.000000	0.000000
14610.217386	0.095311	0.603311	0.001528	87.362251	79.671005	137.191010	0.076419	0.000000	0.234462	0.000000	0.000000	0.000000	0.138721	-0.053150	-0.120007	0.000000	0.000000	4.000000	10.000000	0.000000
14610.220719	0.095789	0.603070	0.001099	87.362251	79.671005	137.191010	0.076419	0.000000	0.234462	0.000000	0.000000	0.000000	0.143513	-0.072260	-0.128687	0.000000	0.000000	4.000000	10.000000	0.000000
14610.224052	0.095789	0.603070	0.001099	87.362251	79.671005	137.191010	0.076419	0.000000	0.234462	0.000000	0.000000	0.000000	0.143513	-0.072260	-0.128687	0.000000	0.000000	4.000000	10.000000	0.000000
14610.227386	0.095789	0.603070	0.001099	87.497513	82.456520	139.834366	0.054972	0.000000	0.210543	0.000000	0.000000	0.000000	0.143513	-0.072260	-0.128687	0.000000	0.000000	4.000000	10.000000	0.000000
14610.230719	0.095789	0.603070	0.001099	87.497513	82.456520	139.834366	0.054972	0.000000	0.210543	0.000000	0.000000	0.000000	0.143513	-0.072260	-0.128687	0.000000	0.000000	4.000000	10.000000	0.000000
14610.234052	0.096243	0.602785	0.000666	87.497513	82.456520	139.834366	0.054972	0.000000	0.210543	0.000000	0.000000	0.000000	0.136207	-0.085585	-0.129933	0.000000	0.000000	4.000000	10.000000	0.000000
14610.237386	0.096243	0.602785	0.000666	87.582329	84.769562	142.047440	0.054972	0.000000	0.210543	0.000000	0.000000	0.000000	0.136207	-0.085585	-0.129933	0.000000	0.000000	4.000000	10.000000	0.000000
14610.240719	0.096656	0.602449	0.000257	87.582329	84.769562	142.047440	0.054972	0.000000	0.210543	0.000000	0.000000	0.000000	0.123887	-0.100859	-0.122731	0.000000	0.000000	4.000000	10.000000	0.000000
14610.244052	0.096656	0.602449	0.000257	87.582329	84.769562	142.047440	0.054972	0.000000	0.210543	0.000000	0.000000	0.000000	0.123887	-0.100859	-0.122731	0.000000	0.000000	4.000000	10.000000	0.000000
14610.247386	0.096656	0.602449	0.000257	87.641830	86.298080	143.482391	0.012861	0.000000	0.167194	0.000000	0.000000	0.000000	0.123887	-0.100859	-0.122731	0.000000	0.000000	4.000000	10.000000	0.000000
14610.250719	0.096656	0.602449	0.000257	87.641830	86.298080	143.482391	0.012861	0.000000	0.167194	0.000000	0.000000	0.000000	0.123887	-0.100859	-0.122731	0.000000	0.000000	4.000000	10.000000	0.000000
14610.254052	0.097077	0.602055	-0.000114	87.641830	86.298080	143.482391	0.012861	0.000000	0.167194	0.000000	0.000000	0.000000	0.126132	-0.118056	-0.111217	0.000000	0.000000	4.000000	10.000000	0.000000
14610.257386	0.097077	0.602055	-0.000114	87.692764	87.882538	144.987671	0.012861	0.000000	0.167194	0.000000	0.000000	0.000000	0.126132	-0.118056	-0.111217	0.000000	0.000000	4.000000	10.000000	0.000000
14610.260719	0.097503	0.601560	-0.000454	87.692764	87.882538	144.987671	0.012861	0.000000	0.167194	0.000000	0.000000	0.000000	0.127882	-0.148538	-0.102195	0.000000	0.000000	4.000000	10.000000	0.000000
14610.264052	0.097503	0.601560	-0.000454	87.692764	87.882538	144.987671	0.012861	0.000000	0.167194	0.000000	0.000000	0.000000	0.127882	-0.148538	-0.102195	0.000000	0.000000	4.000000	10.000000	0.000000
14610.267386	0.097503	0.601560	-0.000454	87.723335	89.862488	146.898758	-0.022708	0.000000	0.124858	0.000000	0.000000	0.000000	0.127882	-0.148538	-0.102195	0.000000	0.000000	4.000000	10.000000	0.000000
14610.270719	0.097503	0.601560	-0.000454	87.723335	89.862488	146.898758	-0.022708	0.000000	0.124858	0.000000	0.000000	0.000000	0.127882	-0.148538	-0.102195	0.000000	0.000000	4.000000	10.000000	0.000000
14610.274052	0.097937	0.601008	-0.000757	87.723335	89.862488	146.898758	-0.022708	0.000000	0.124858	0.000000	0.000000	0.000000	0.130168	-0.165671	-0.090810	0.000000	0.000000	4.000000	10.000000	0.000000
14610.277386	0.097937	0.601008	-0.000757	87.746056	92.150185	149.134491	-0.022708	0.000000	0.124858	0.000000	0.000000	0.000000	0.130168	-0.165671	-0.090810	0.000000	0.000000	4.000000	10.000000	0.000000
14610.280719	0.098343	0.600393	-0.001080	87.746056	92.150185	149.134491	-0.022708	0.000000	0.124858	0.000000	0.000000	0.000000	0.121905	-0.184534	-0.096999	0.000000	0.000000	4.000000	10.000000	0.000000
14610.284052	0.098343	0.600393	-0.001080	87.746056	92.150185	149.134491	-0.022708	0.000000	0.124858	0.000000	0.000000	0.000000	0.121905	-0.184534	-0.096999	0.000000	0.000000	4.000000	10.000000	0.000000
14610.287386	0.098343	0.600393	-0.001080	87.764801	94.719917	151.648727	-0.054009	0.000000	0.082846	0.000000	0.000000	0.000000	0.121905	-0.184534	-0.096999	0.000000	0.000000	4.000000	10.000000	0.000000
14610.290719	0.098727	0.599709	-0.001401	87.764801	94.719917	151.648727	-0.054009	0.000000	0.082846	0.000000	0.000000	0.000000	0.115143	-0.205314	-0.096182	0.000000	0.000000	4.000000	10.000000	0.000000
14610.294052	0.098727	0.599709	-0.001401	87.764801	94.719917	151.648727	-0.054009	0.000000	0.082846	0.000000	0.000000	0.000000	0.115143	-0.205314	-0.096182	0.000000	0.000000	4.000000	10.000000	0.000000
14610.297386	0.098727	0.599709	-0.001401	87.779831	97.562904	154.449905	-0.070040	0.000000	0.063655	0.000000	0.000000	0.000000	0.115143	-0.205314	-0.096182	0.000000	0.000000	4.000000	10.000000	0.000000
14610.300719	0.099067	0.598955	-0.001714	87.779831	97.562904	154.449905	-0.070040	0.000000	0.063655	0.000000	0.000000	0.000000	0.101891	-0.226044	-0.094031	0.000000	0.000000	4.000000	10.000000	0.000000
14610.304052	0.099067	0.598955	-0.001714	87.779831	97.562904	154.449905	-0.070040	0.000000	0.063655	0.000000	0.000000	0.000000	0.101891	-0.226044	-0.094031	0.000000	0.000000	4.000000	10.000000	0.000000
14610.307386	0.099067	0.598955	-0.001714	87.788132	100.594116	157.438248	-0.085712	0.000000	0.046674	0.000000	0.000000	0.000000	0.101891	-0.226044	-0.094031	0.000000	0.000000	4.000000	10.000000	0.000000
14610.310719	0.099067	0.598955	-0.001714	87.788132	100.594116	157.438248	-0.085712	0.000000	0.046674	0.000000	0.000000	0.000000	0.101891	-0.226044	-0.094031	0.000000	0.000000	4.000000	10.000000	0.000000
14610.314052	0.099325	0.598152	-0.002087	87.788132	100.594116	157.438248	-0.085712	0.000000	0.046674	0.000000	0.000000	0.000000	0.077535	-0.240789	-0.111721	0.000000	0.000000	4.000000	10.000000	0.000000
14610.317386	0.099325	0.598152	-0.002087	87.788307	103.866333	160.682968	-0.085712	0.000000	0.046674	0.000000	0.000000	0.000000	0.077535	-0.240789	-0.111721	0.000000	0.000000	4.000000	10.000000	0.000000
14610.320719	0.099518	0.597281	-0.002448	87.788307	103.866333	160.682968	-0.085712	0.000000	0.046674	0.000000	0.000000	0.000000	0.057791	-0.261344	-0.108291	0.000000	0.000000	4.000000	10.000000	0.000000
14610.324052	0.099518	0.597281	-0.002448	87.788307	103.866333	160.682968	-0.085712	0.000000	0.046674	0.000000	0.000000	0.000000	0.057791	-0.261344	-0.108291	0.000000	0.000000	4.000000	10.000000	0.000000
14610.327386	0.099518	0.597281	-0.002448	87.780708	107.367722	164.159683	-0.122380	0.000000	0.024120	0.000000	0.000000	0.000000	0.057791	-0.261344	-0.108291	0.000000	0.000000	4.000000	10.000000	0.000000
14610.330719	0.099518	0.597281	-0.002448	87.780708	107.367722	164.159683	-0.122380	0.000000	0.024120	0.000000	0.000000	0.000000	0.057791	-0.261344	-0.108291	0.000000	0.000000	4.000000	10.000000	0.000000
14610.334052	0.099633	0.596380	-0.002852	87.780708	107.367722	164.159683	-0.122380	0.000000	0.024120	0.000000	0.000000	0.000000	0.034484	-0.270290	-0.121296	0.000000	0.000000	4.000000	10.000000	0.000000
14610.337386	0.099633	0.596380	-0.002852	87.765152	110.815712	167.591415	-0.122380	0.000000	0.024120	0.000000	0.000000	0.000000	0.034484	-0.270290	-0.121296	0.000000	0.000000	4.000000	10.000000	0.000000
14610.340719	0.099761	0.595443	-0.003295	87.765152	110.815712	167.591415	-0.122380	0.000000	0.024120	0.000000	0.000000	0.000000	0.038594	-0.281061	-0.132979	0.000000	0.000000	4.000000	10.000000	0.000000
14610.344052	0.099761	0.595443	-0.003295	87.765152	110.815712	167.591415	-0.122380	0.000000	0.024120	0.000000	0.000000	0.000000	0.038594	-0.281061	-0.132979	0.000000	0.000000	4.000000	10.000000	0.000000
14610.347386	0.099761	0.595443	-0.003295	87.743889	113.832970	170.589081	-0.164760	0.000000	0.011940	0.000000	0.000000	0.000000	0.038594	-0.281061	-0.132979	0.000000	0.000000	4.000000	10.000000	0.000000
14610.350719	0.099853	0.594476	-0.003700	87.743889	113.832970	170.589081	-0.164760	0.000000	0.011940	0.000000	0.000000	0.000000	0.027458	-0.290242	-0.121519	0.000000	0.000000	4.000000	10.000000	0.000000
14610.354052	0.099853	0.594476	-0.003700	87.743889	113.832970	170.589081	-0.164760	0.000000	0.011940	0.000000	0.000000	0.000000	0.027458	-0.290242	-0.121519	0.000000	0.000000	4.000000	10.000000	0.000000
14610.357386	0.099853	0.594476	-0.003700	87.735580	115.038925	171.779648	-0.185013	0.000000	0.007363	0.000000	0.000000	0.000000	0.027458	-0.290242	-0.121519	0.000000	0.000000	4.000000	10.000000	0.000000
14610.360719	0.099967	0.593485	-0.004105	87.735580	115.038925	171.779648	-0.185013	0.000000	0.007363	0.000000	0.000000	0.000000	0.034155	-0.297336	-0.121423	0.000000	0.000000	4.000000	10.000000	0.000000
14610.364052	0.099967	0.593485	-0.004105	87.735580	115.038925	171.779648	-0.185013	0.000000	0.007363	0.000000	0.000000	0.000000	0.034155	-0.297336	-0.121423	0.000000	0.000000	4.000000	10.000000	0.000000
14610.367386	0.099967	0.593485	-0.004105	87.756416	113.020264	169.741119	-0.205250	0.000000	0.001671	0.000000	0.000000	0.000000	0.034155	-0.297336	-0.121423	0.000000	0.000000	4.000000	10.000000	0.000000
14610.370719	0.100138	0.592475	-0.004451	87.756416	113.020264	169.741119	-0.205250	0.000000	0.001671	0.000000	0.000000	0.000000	0.051475	-0.302934	-0.103830	0.000000	0.000000	4.000000	10.000000	0.000000
14610.374052	0.100138	0.592475	-0.004451	87.756416	113.020264	169.741119	-0.205250	0.000000	0.001671	0.000000	0.000000	0.000000	0.051475	-0.302934	-0.103830	0.000000	0.000000	4.000000	10.000000	0.000000
14610.377386	0.100138	0.592475	-0.004451	87.786270	108.187477	164.898178	-0.222555	0.000000	-0.006908	0.000000	0.000000	0.000000	0.051475	-0.302934	-0.103830	0.000000	0.000000	4.000000	10.000000	0.000000
14610.380719	0.100293	0.591460	-0.004771	87.786270	108.187477	164.898178	-0.222555	0.000000	-0.006908	0.000000	0.000000	0.000000	0.046340	-0.304510	-0.096075	0.000000	0.000000	4.000000	10.000000	0.000000
14610.384052	0.100293	0.591460	-0.004771	87.786270	108.187477	164.898178	-0.222555	0.000000	-0.006908	0.000000	0.000000	0.000000	0.046340	-0.304510	-0.096075	0.000000	0.000000	4.000000	10.000000	0.000000
14610.387386	0.100293	0.591460	-0.004771	87.798866	101.648689	158.353653	-0.238567	0.000000	-0.014632	0.000000	0.000000	0.000000	0.046340	-0.304510	-0.096075	0.000000	0.000000	4.000000	10.000000	0.000000
14610.390719	0.100452	0.590440	-0.005071	87.798866	101.648689	158.353653	-0.238567	0.000000	-0.014632	0.000000	0.000000	0.000000	0.047663	-0.306105	-0.089752	0.000000	0.000000	4.000000	10.000000	0.000000
14610.394052	0.100452	0.590440	-0.005071	87.798866	101.648689	158.353653	-0.238567	0.000000	-0.014632	0.000000	0.000000	0.000000	0.047663	-0.306105	-0.089752	0.000000	0.000000	4.000000	10.000000	0.000000
14610.397386	0.100452	0.590440	-0.005071	87.781418	95.309143	152.004517	-0.253526	0.000000	-0.022575	0.000000	0.000000	0.000000	0.047663	-0.306105	-0.089752	0.000000	0.000000	4.000000	10.000000	0.000000
14610.400719	0.100640	0.589391	-0.005438	87.781418	95.309143	152.004517	-0.253526	0.000000	-0.022575	0.000000	0.000000	0.000000	0.056534	-0.314734	-0.110221	0.000000	0.000000	4.000000	10.000000	0.000000
14610.404052	0.100640	0.589391	-0.005438	87.781418	95.309143	152.004517	-0.253526	0.000000	-0.022575	0.000000	0.000000	0.000000	0.056534	-0.314734	-0.110221	0.000000	0.000000	4.000000	10.000000	0.000000
14610.407386	0.100640	0.589391	-0.005438	87.749100	89.705521	146.392609	-0.271896	0.000000	-0.031998	0.000000	0.000000	0.000000	0.056534	-0.314734	-0.110221	0.000000	0.000000	4.000000	10.000000	0.000000
14610.410719	0.100822	0.588350	-0.005831	87.749100	89.705521	146.392609	-0.271896	0.000000	-0.031998	0.000000	0.000000	0.000000	0.054680	-0.312198	-0.118032	0.000000	0.000000	4.000000	10.000000	0.000000
14610.414052	0.100822	0.588350	-0.005831	87.749100	89.705521	146.392609	-0.271896	0.000000	-0.031998	0.000000	0.000000	0.000000	0.054680	-0.312198	-0.118032	0.000000	0.000000	4.000000	10.000000	0.000000
14610.417386	0.100822	0.588350	-0.005831	87.708260	84.783371	141.447708	-0.291568	0.000000	-0.041111	0.000000	0.000000	0.000000	0.054680	-0.312198	-0.118032	0.000000	0.000000	4.000000	10.000000	0.000000
14610.420719	0.101016	0.587300	-0.006272	87.708260	84.783371	141.447708	-0.291568	0.000000	-0.041111	0.000000	0.000000	0.000000	0.058123	-0.315150	-0.132221	0.000000	0.000000	4.000000	10.000000	0.000000
14610.424052	0.101016	0.587300	-0.006272	87.708260	84.783371	141.447708	-0.291568	0.000000	-0.041111	0.000000	0.000000	0.000000	0.058123	-0.315150	-0.132221	0.000000	0.000000	4.000000	10.000000	0.000000
14610.427386	0.101016	0.587300	-0.006272	87.659492	80.637360	137.275528	-0.313605	0.000000	-0.050798	0.000000	0.000000	0.000000	0.058123	-0.315150	-0.132221	0.000000	0.000000	4.000000	10.000000	0.000000
14610.430719	0.101182	0.586258	-0.006734	87.659492	80.637360	137.275528	-0.313605	0.000000	-0.050798	0.000000	0.000000	0.000000	0.049804	-0.312532	-0.138603	0.000000	0.000000	4.000000	10.000000	0.000000
14610.434052	0.101182	0.586258	-0.006734	87.659492	80.637360	137.275528	-0.313605	0.000000	-0.050798	0.000000	0.000000	0.000000	0.049804	-0.312532	-0.138603	0.000000	0.000000	4.000000	10.000000	0.000000
14610.437386	0.101182	0.586258	-0.006734	87.612389	77.409698	134.021240	-0.336706	0.000000	-0.059099	0.000000	0.000000	0.000000	0.049804	-0.312532	-0.138603	0.000000	0.000000	4.000000	10.000000	0.000000
14610.440719	0.101361	0.585250	-0.007234	87.612389	77.409698	134.021240	-0.336706	0.000000	-0.059099	0.000000	0.000000	0.000000	0.053849	-0.302327	-0.149899	0.000000	0.000000	4.000000	10.000000	0.000000
14610.444052	0.101361	0.585250	-0.007234	87.612389	77.409698	134.021240	-0.336706	0.000000	-0.059099	0.000000	0.000000	0.000000	0.053849	-0.302327	-0.149899	0.000000	0.000000	4.000000	10.000000	0.000000
14610.447386	0.101361	0.585250	-0.007234	87.571014	74.957123	131.538635	-0.361689	0.000000	-0.068074	0.000000	0.000000	0.000000	0.053849	-0.302327	-0.149899	0.000000	0.000000	4.000000	10.000000	0.000000
14610.450719	0.101568	0.584240	-0.007809	87.571014	74.957123	131.538635	-0.361689	0.000000	-0.068074	0.000000	0.000000	0.000000	0.062008	-0.303082	-0.172573	0.000000	0.000000	4.000000	10.000000	0.000000
14610.454052	0.101568	0.584240	-0.007809	87.571014	74.957123	131.538635	-0.361689	0.000000	-0.068074	0.000000	0.000000	0.000000	0.062008	-0.303082	-0.172573	0.000000	0.000000	4.000000	10.000000	0.000000
14610.457386	0.101568	0.584240	-0.007809	87.535103	73.033455	129.587036	-0.390451	0.000000	-0.078408	0.000000	0.000000	0.000000	0.062008	-0.303082	-0.172573	0.000000	0.000000	4.000000	10.000000	0.000000
14610.460719	0.101737	0.583293	-0.008351	87.535103	73.033455	129.587036	-0.390451	0.000000	-0.078408	0.000000	0.000000	0.000000	0.050635	-0.283989	-0.162451	0.000000	0.000000	4.000000	10.000000	0.000000
14610.464052	0.101737	0.583293	-0.008351	87.535103	73.033455	129.587036	-0.390451	0.000000	-0.078408	0.000000	0.000000	0.000000	0.050635	-0.283989	-0.162451	0.000000	0.000000	4.000000	10.000000	0.000000
14610.467386	0.101737	0.583293	-0.008351	87.497665	71.225136	127.755875	-0.417526	0.000000	-0.086848	0.000000	0.000000	0.000000	0.050635	-0.283989	-0.162451	0.000000	0.000000	4.000000	10.000000	0.000000
14610.470719	0.101845	0.582366	-0.008863	87.497665	71.225136	127.755875	-0.417526	0.000000	-0.086848	0.000000	0.000000	0.000000	0.032283	-0.277988	-0.153754	0.000000	0.000000	4.000000	10.000000	0.000000
14610.474052	0.101845	0.582366	-0.008863	87.497665	71.225136	127.755875	-0.417526	0.000000	-0.086848	0.000000	0.000000	0.000000	0.032283	-0.277988	-0.153754	0.000000	0.000000	4.000000	10.000000	0.000000
14610.477386	0.101845	0.582366	-0.008863	87.453011	69.365570	125.891129	-0.443152	0.000000	-0.092228	0.000000	0.000000	0.000000	0.032283	-0.277988	-0.153754	0.000000	0.000000	4.000000	10.000000	0.000000
14610.480719	0.101922	0.581471	-0.009311	87.453011	69.365570	125.891129	-0.443152	0.000000	-0.092228	0.000000	0.000000	0.000000	0.023134	-0.268692	-0.134408	0.000000	0.000000	4.000000	10.000000	0.000000
14610.484052	0.101922	0.581471	-0.009311	87.453011	69.365570	125.891129	-0.443152	0.000000	-0.092228	0.000000	0.000000	0.000000	0.023134	-0.268692	-0.134408	0.000000	0.000000	4.000000	10.000000	0.000000
14610.487386	0.101922	0.581471	-0.009311	87.393005	67.221130	123.738007	-0.465553	0.000000	-0.096084	0.000000	0.000000	0.000000	0.023134	-0.268692	-0.134408	0.000000	0.000000	4.000000	10.000000	0.000000
14610.490719	0.101922	0.581471	-0.009311	87.393005	67.221130	123.738007	-0.465553	0.000000	-0.096084	0.000000	0.000000	0.000000	0.023134	-0.268692	-0.134408	0.000000	0.000000	4.000000	10.000000	0.000000
14610.494052	0.101990	0.580606	-0.009699	87.393005	67.221130	123.738007	-0.465553	0.000000	-0.096084	0.000000	0.000000	0.000000	0.020425	-0.259485	-0.116439	0.000000	0.000000	4.000000	10.000000	0.000000
14610.497386	0.101990	0.580606	-0.009699	87.311104	64.761848	121.275963	-0.465553	0.000000	-0.096084	0.000000	0.000000	0.000000	0.020425	-0.259485	-0.116439	0.000000	0.000000	4.000000	10.000000	0.000000
14610.500719	0.102035	0.579808	-0.009989	87.311104	64.761848	121.275963	-0.465553	0.000000	-0.096084	0.000000	0.000000	0.000000	0.013708	-0.239529	-0.086844	0.000000	0.000000	4.000000	10.000000	0.000000
14610.504052	0.102035	0.579808	-0.009989	87.311104	64.761848	121.275963	-0.465553	0.000000	-0.096084	0.000000	0.000000	0.000000	0.013708	-0.239529	-0.086844	0.000000	0.000000	4.000000	10.000000	0.000000
14610.507386	0.102035	0.579808	-0.009989	87.216881	62.203552	118.726707	-0.499434	0.000000	-0.101773	0.000000	0.000000	0.000000	0.013708	-0.239529	-0.086844	0.000000	0.000000	4.000000	10.000000	0.000000
14610.510719	0.102035	0.579808	-0.009989	87.216881	62.203552	118.726707	-0.499434	0.000000	-0.101773	0.000000	0.000000	0.000000	0.013708	-0.239529	-0.086844	0.000000	0.000000	4.000000	10.000000	0.000000
14610.514052	0.102092	0.579064	-0.010229	87.216881	62.203552	118.726707	-0.499434	0.000000	-0.101773	0.000000	0.000000	0.000000	0.017033	-0.223012	-0.072101	0.000000	0.000000	4.000000	10.000000	0.000000
14610.517386	0.102092	0.579064	-0.010229	87.127716	59.960060	116.483261	-0.499434	0.000000	-0.101773	0.000000	0.000000	0.000000	0.017033	-0.223012	-0.072101	0.000000	0.000000	4.000000	10.000000	0.000000
14610.520719	0.102123	0.578369	-0.010387	87.127716	59.960060	116.483261	-0.499434	0.000000	-0.101773	0.000000	0.000000	0.000000	0.009271	-0.208680	-0.047353	0.000000	0.000000	4.000000	10.000000	0.000000
14610.524052	0.102123	0.578369	-0.010387	87.127716	59.960060	116.483261	-0.499434	0.000000	-0.101773	0.000000	0.000000	0.000000	0.009271	-0.208680	-0.047353	0.000000	0.000000	4.000000	10.000000	0.000000
14610.527386	0.102123	0.578369	-0.010387	87.042488	57.988380	114.512009	-0.519343	0.000000	-0.106157	0.000000	0.000000	0.000000	0.009271	-0.208680	-0.047353	0.000000	0.000000	4.000000	10.000000	0.000000
14610.530719	0.102123	0.578369	-0.010387	87.042488	57.988380	114.512009	-0.519343	0.000000	-0.106157	0.000000	0.000000	0.000000	0.009271	-0.208680	-0.047353	0.000000	0.000000	4.000000	10.000000	0.000000
14610.534052	0.102118	0.577734	-0.010509	87.042488	57.988380	114.512009	-0.519343	0.000000	-0.106157	0.000000	0.000000	0.000000	-0.001658	-0.190251	-0.036536	0.000000	0.000000	4.000000	10.000000	0.000000
14610.537386	0.102118	0.577734	-0.010509	86.974823	56.535919	113.061813	-0.519343	0.000000	-0.106157	0.000000	0.000000	0.000000	-0.001658	-0.190251	-0.036536	0.000000	0.000000	4.000000	10.000000	0.000000
14610.540719	0.102122	0.577180	-0.010587	86.974823	56.535919	113.061813	-0.519343	0.000000	-0.106157	0.000000	0.000000	0.000000	0.001330	-0.166436	-0.023462	0.000000	0.000000	4.000000	10.000000	0.000000
14610.544052	0.102122	0.577180	-0.010587	86.974823	56.535919	113.061813	-0.519343	0.000000	-0.106157	0.000000	0.000000	0.000000	0.001330	-0.166436	-0.023462	0.000000	0.000000	4.000000	10.000000	0.000000
14610.547386	0.102122	0.577180	-0.010587	86.931137	55.629898	112.162407	-0.529343	0.000000	-0.106102	0.000000	0.000000	0.000000	0.001330	-0.166436	-0.023462	0.000000	0.000000	4.000000	10.000000	0.000000
14610.550719	0.102122	0.577180	-0.010587	86.931137	55.629898	112.162407	-0.529343	0.000000	-0.106102	0.000000	0.000000	0.000000	0.001330	-0.166436	-0.023462	0.000000	0.000000	4.000000	10.000000	0.000000
14610.554052	0.102086	0.576668	-0.010645	86.931137	55.629898	112.162407	-0.529343	0.000000	-0.106102	0.000000	0.000000	0.000000	-0.010711	-0.153493	-0.017573	0.000000	0.000000	4.000000	10.000000	0.000000
14610.557386	0.102086	0.576668	-0.010645	86.912186	55.209961	111.748161	-0.529343	0.000000	-0.106102	0.000000	0.000000	0.000000	-0.010711	-0.153493	-0.017573	0.000000	0.000000	4.000000	10.000000	0.000000
14610.560719	0.102086	0.576668	-0.010645	86.912186	55.209961	111.748161	-0.529343	0.000000	-0.106102	0.000000	0.000000	0.000000	-0.010711	-0.153493	-0.017573	0.000000	0.000000	4.000000	10.000000	0.000000
14610.564052	0.102086	0.576668	-0.010645	86.912186	55.209961	111.748161	-0.529343	0.000000	-0.106102	0.000000	0.000000	0.000000	-0.010711	-0.153493	-0.017573	0.000000	0.000000	4.000000	10.000000	0.000000
14610.567386	0.101995	0.575781	-0.010751	86.927948	55.435894	111.981346	-0.532271	0.000000	-0.104317	0.000000	0.000000	0.000000	-0.027288	-0.266015	-0.031580	0.000000	0.000000	4.000000	10.000000	0.000000
14610.570719	0.101995	0.575781	-0.010751	86.927948	55.435894	111.981346	-0.532271	0.000000	-0.104317	0.000000	0.000000	0.000000	-0.000001	0.000007	-0.000000	0.000000	0.000000	4.000000	10.000000	0.000000
14610.574052	0.101995	0.575781	-0.010751	86.927948	55.435894	111.981346	-0.532271	0.000000	-0.104317	0.000000	0.000000	0.000000	-0.000001	0.000007	-0.000000	0.000000	0.000000	4.000000	10.000000	0.000000
14610.577386	0.101995	0.575781	-0.010751	86.971535	56.188168	112.742859	-0.537535	0.000000	-0.099769	0.000000	0.000000	0.000000	-0.000001	0.000007	-0.000000	0.000000	0.000000	4.000000	10.000000	0.000000
14610.580719	0.101995	0.575781	-0.010751	86.971535	56.188168	112.742859	-0.537535	0.000000	-0.099769	0.000000	0.000000	0.000000	-0.000001	0.000007	-0.000000	0.000000	0.000000	4.000000	10.000000	0.000000
14610.584052	0.101885	0.575377	-0.010845	86.971535	56.188168	112.742859	-0.537535	0.000000	-0.099769	0.000000	0.000000	0.000000	-0.033207	-0.121118	-0.028244	0.000000	0.000000	4.000000	10.000000	0.000000
14610.587386	0.101885	0.575377	-0.010845	87.011154	56.855156	113.420059	-0.537535	0.000000	-0.099769	0.000000	0.000000	0.000000	-0.033207	-0.121118	-0.028244	0.000000	0.000000	4.000000	10.000000	0.000000
14610.590719	0.101885	0.575377	-0.010845	87.011154	56.855156	113.420059	-0.537535	0.000000	-0.099769	0.000000	0.000000	0.000000	-0.033207	-0.121118	-0.028244	0.000000	0.000000	4.000000	10.000000	0.000000
14610.594052	0.101885	0.575377	-0.010845	87.011154	56.855156	113.420059	-0.537535	0.000000	-0.099769	0.000000	0.000000	0.000000	-0.033207	-0.121118	-0.028244	0.000000	0.000000	4.000000	10.000000	0.000000
14610.597386	0.101708	0.574706	-0.011035	87.044746	57.478939	114.052841	-0.542242	0.000000	-0.094235	0.000000	0.000000	0.000000	-0.053120	-0.201331	-0.057009	0.000000	0.000000	4.000000	10.000000	0.000000
14610.600719	0.101708	0.574706	-0.011035	87.044746	57.478939	114.052841	-0.542242	0.000000	-0.094235	0.000000	0.000000	0.000000	-0.000001	-0.000005	0.000000	0.000000	0.000000	4.000000	10.000000	0.000000
14610.604052	0.101708	0.574706	-0.011035	87.044746	57.478939	114.052841	-0.542242	0.000000	-0.094235	0.000000	0.000000	0.000000	-0.000001	-0.000005	0.000000	0.000000	0.000000	4.000000	10.000000	0.000000
14610.607386	0.101708	0.574706	-0.011035	87.071892	57.996628	114.579468	-0.551744	0.000000	-0.085381	0.000000	0.000000	0.000000	-0.000001	-0.000005	0.000000	0.000000	0.000000	4.000000	10.000000	0.000000
14610.610719	0.101708	0.574706	-0.011035	87.071892	57.996628	114.579468	-0.551744	0.000000	-0.085381	0.000000	0.000000	0.000000	-0.000001	-0.000005	0.000000	0.000000	0.000000	4.000000	10.000000	0.000000
14610.614052	0.101610	0.574425	-0.011074	87.071892	57.996628	114.579468	-0.551744	0.000000	-0.085381	0.000000	0.000000	0.000000	-0.029426	-0.084563	-0.011811	0.000000	0.000000	4.000000	10.000000	0.000000
14610.617386	0.101610	0.574425	-0.011074	87.094711	58.433342	115.027710	-0.551744	0.000000	-0.085381	0.000000	0.000000	0.000000	-0.029426	-0.084563	-0.011811	0.000000	0.000000	4.000000	10.000000	0.000000
14610.620719	0.101610	0.574425	-0.011074	87.094711	58.433342	115.027710	-0.551744	0.000000	-0.085381	0.000000	0.000000	0.000000	-0.029426	-0.084563	-0.011811	0.000000	0.000000	4.000000	10.000000	0.000000
14610.624052	0.101610	0.574425	-0.011074	87.094711	58.433342	115.027710	-0.551744	0.000000	-0.085381	0.000000	0.000000	0.000000	-0.029426	-0.084563	-0.011811	0.000000	0.000000	4.000000	10.000000	0.000000
14610.627386	0.101439	0.574011	-0.011040	87.111740	58.719082	115.325905	-0.553712	0.000000	-0.080477	0.000000	0.000000	0.000000	-0.051128	-0.124184	0.010245	0.000000	0.000000	4.000000	10.000000	0.000000
14610.630719	0.101439	0.574011	-0.011040	87.111740	58.719082	115.325905	-0.553712	0.000000	-0.080477	0.000000	0.000000	0.000000	-0.051128	-0.124184	0.010245	0.000000	0.000000	4.000000	10.000000	0.000000
14610.634052	0.101439	0.574011	-0.011040	87.111740	58.719082	115.325905	-0.553712	0.000000	-0.080477	0.000000	0.000000	0.000000	-0.051128	-0.124184	0.010245	0.000000	0.000000	4.000000	10.000000	0.000000
14610.637386	0.101439	0.574011	-0.011040	87.126007	58.950161	115.571991	-0.552005	0.000000	-0.071956	0.000000	0.000000	0.000000	-0.051128	-0.124184	0.010245	0.000000	0.000000	4.000000	10.000000	0.000000
14610.640719	0.101324	0.573878	-0.010957	87.126007	58.950161	115.571991	-0.552005	0.000000	-0.071956	0.000000	0.000000	0.000000	-0.034417	-0.039658	0.024988	0.000000	0.000000	4.000000	10.000000	0.000000
14610.644052	0.101324	0.573878	-0.010957	87.126007	58.950161	115.571991	-0.552005	0.000000	-0.071956	0.000000	0.000000	0.000000	-0.034417	-0.039658	0.024988	0.000000	0.000000	4.000000	10.000000	0.000000
14610.647386	0.101324	0.573878	-0.010957	87.130920	59.034489	115.672874	-0.547840	0.000000	-0.066220	0.000000	0.000000	0.000000	-0.034417	-0.039658	0.024988	0.000000	0.000000	4.000000	10.000000	0.000000
14610.650719	0.101191	0.573789	-0.010858	87.130920	59.034489	115.672874	-0.547840	0.000000	-0.066220	0.000000	0.000000	0.000000	-0.040045	-0.026822	0.029678	0.000000	0.000000	4.000000	10.000000	0.000000
14610.654052	0.101191	0.573789	-0.010858	87.130920	59.034489	115.672874	-0.547840	0.000000	-0.066220	0.000000	0.000000	0.000000	-0.040045	-0.026822	0.029678	0.000000	0.000000	4.000000	10.000000	0.000000
14610.657386	0.101191	0.573789	-0.010858	87.133110	59.063377	115.718102	-0.542894	0.000000	-0.059545	0.000000	0.000000	0.000000	-0.040045	-0.026822	0.029678	0.000000	0.000000	4.000000	10.000000	0.000000
14610.660719	0.101191	0.573789	-0.010858	87.133110	59.063377	115.718102	-0.542894	0.000000	-0.059545	0.000000	0.000000	0.000000	-0.040045	-0.026822	0.029678	0.000000	0.000000	4.000000	10.000000	0.000000
14610.664052	0.101076	0.573749	-0.010776	87.133110	59.063377	115.718102	-0.542894	0.000000	-0.059545	0.000000	0.000000	0.000000	-0.034550	-0.011847	0.024496	0.000000	0.000000	4.000000	10.000000	0.000000
14610.667386	0.101076	0.573749	-0.010776	87.134201	59.025913	115.695343	-0.542894	0.000000	-0.059545	0.000000	0.000000	0.000000	-0.034550	-0.011847	0.024496	0.000000	0.000000	4.000000	10.000000	0.000000
14610.670719	0.101076	0.573749	-0.010776	87.134201	59.025913	115.695343	-0.542894	0.000000	-0.059545	0.000000	0.000000	0.000000	-0.034550	-0.011847	0.024496	0.000000	0.000000	4.000000	10.000000	0.000000
14610.674052	0.101076	0.573749	-0.010776	87.134201	59.025913	115.695343	-0.542894	0.000000	-0.059545	0.000000	0.000000	0.000000	-0.034550	-0.011847	0.024496	0.000000	0.000000	4.000000	10.000000	0.000000
14610.677386	0.100840	0.573771	-0.010638	87.129967	58.919273	115.604874	-0.538811	0.000000	-0.053787	0.000000	0.000000	0.000000	-0.070816	0.006344	0.041510	0.000000	0.000000	4.000000	10.000000	0.000000
14610.680719	0.100840	0.573771	-0.010638	87.129967	58.919273	115.604874	-0.538811	0.000000	-0.053787	0.000000	0.000000	0.000000	-0.070816	0.006344	0.041510	0.000000	0.000000	4.000000	10.000000	0.000000
14610.684052	0.100840	0.573771	-0.010638	87.129967	58.919273	115.604874	-0.538811	0.000000	-0.053787	0.000000	0.000000	0.000000	-0.070816	0.006344	0.041510	0.000000	0.000000	4.000000	10.000000	0.000000
14610.687386	0.100840	0.573771	-0.010638	87.126762	58.794540	115.491997	-0.531892	0.000000	-0.041984	0.000000	0.000000	0.000000	-0.070816	0.006344	0.041510	0.000000	0.000000	4.000000	10.000000	0.000000
14610.690719	0.100745	0.573824	-0.010563	87.126762	58.794540	115.491997	-0.531892	0.000000	-0.041984	0.000000	0.000000	0.000000	-0.028324	0.015999	0.022575	0.000000	0.000000	4.000000	10.000000	0.000000
14610.694052	0.100745	0.573824	-0.010563	87.126762	58.794540	115.491997	-0.531892	0.000000	-0.041984	0.000000	0.000000	0.000000	-0.028324	0.015999	0.022575	0.000000	0.000000	4.000000	10.000000	0.000000
14610.697386	0.100745	0.573824	-0.010563	87.122612	58.604034	115.311600	-0.528130	0.000000	-0.037264	0.000000	0.000000	0.000000	-0.028324	0.015999	0.022575	0.000000	0.000000	4.000000	10.000000	0.000000
14610.700719	0.100745	0.573824	-0.010563	87.122612	58.604034	115.311600	-0.528130	0.000000	-0.037264	0.000000	0.000000	0.000000	-0.028324	0.015999	0.022575	0.000000	0.000000	4.000000	10.000000	0.000000
14610.704052	0.100652	0.573881	-0.010579	87.122612	58.604034	115.311600	-0.528130	0.000000	-0.037264	0.000000	0.000000	0.000000	-0.027859	0.017171	-0.004991	0.000000	0.000000	4.000000	10.000000	0.000000
14610.707386	0.100652	0.573881	-0.010579	87.118462	58.416840	115.131813	-0.528130	0.000000	-0.037264	0.000000	0.000000	0.000000	-0.027859	0.017171	-0.004991	0.000000	0.000000	4.000000	10.000000	0.000000
14610.710719	0.100652	0.573881	-0.010579	87.118462	58.416840	115.131813	-0.528130	0.000000	-0.037264	0.000000	0.000000	0.000000	-0.027859	0.017171	-0.004991	0.000000	0.000000	4.000000	10.000000	0.000000
14610.714052	0.100652	0.573881	-0.010579	87.118462	58.416840	115.131813	-0.528130	0.000000	-0.037264	0.000000	0.000000	0.000000	-0.027859	0.017171	-0.004991	0.000000	0.000000	4.000000	10.000000	0.000000
14610.717386	0.100474	0.574031	-0.010578	87.114326	58.233013	114.952629	-0.528962	0.000000	-0.032621	0.000000	0.000000	0.000000	-0.053405	0.045030	0.000256	0.000000	0.000000	4.000000	10.000000	0.000000
14610.720719	0.100474	0.574031	-0.010578	87.114326	58.233013	114.952629	-0.528962	0.000000	-0.032621	0.000000	0.000000	0.000000	-0.053405	0.045030	0.000256	0.000000	0.000000	4.000000	10.000000	0.000000
14610.724052	0.100474	0.574031	-0.010578	87.114326	58.233013	114.952629	-0.528962	0.000000	-0.032621	0.000000	0.000000	0.000000	-0.053405	0.045030	0.000256	0.000000	0.000000	4.000000	10.000000	0.000000
14610.727386	0.100474	0.574031	-0.010578	87.113373	58.072201	114.794922	-0.528919	0.000000	-0.023720	0.000000	0.000000	0.000000	-0.053405	0.045030	0.000256	0.000000	0.000000	4.000000	10.000000	0.000000
14610.730719	0.100419	0.574096	-0.010628	87.113373	58.072201	114.794922	-0.528919	0.000000	-0.023720	0.000000	0.000000	0.000000	-0.016708	0.019341	-0.014875	0.000000	0.000000	4.000000	10.000000	0.000000
14610.734052	0.100419	0.574096	-0.010628	87.113373	58.072201	114.794922	-0.528919	0.000000	-0.023720	0.000000	0.000000	0.000000	-0.016708	0.019341	-0.014875	0.000000	0.000000	4.000000	10.000000	0.000000
14610.737386	0.100419	0.574096	-0.010628	87.110252	57.957256	114.683647	-0.531398	0.000000	-0.020935	0.000000	0.000000	0.000000	-0.016708	0.019341	-0.014875	0.000000	0.000000	4.000000	10.000000	0.000000
14610.740719	0.100419	0.574096	-0.010628	87.110252	57.957256	114.683647	-0.531398	0.000000	-0.020935	0.000000	0.000000	0.000000	-0.016708	0.019341	-0.014875	0.000000	0.000000	4.000000	10.000000	0.000000
14610.744052	0.100368	0.574153	-0.010654	87.110252	57.957256	114.683647	-0.531398	0.000000	-0.020935	0.000000	0.000000	0.000000	-0.015134	0.017150	-0.007879	0.000000	0.000000	4.000000	10.000000	0.000000
14610.747386	0.100368	0.574153	-0.010654	87.107948	57.910435	114.639496	-0.531398	0.000000	-0.020935	0.000000	0.000000	0.000000	-0.015134	0.017150	-0.007879	0.000000	0.000000	4.000000	10.000000	0.000000
14610.750719	0.100368	0.574153	-0.010654	87.107948	57.910435	114.639496	-0.531398	0.000000	-0.020935	0.000000	0.000000	0.000000	-0.015134	0.017150	-0.007879	0.000000	0.000000	4.000000	10.000000	0.000000
14610.754052	0.100368	0.574153	-0.010654	87.107948	57.910435	114.639496	-0.531398	0.000000	-0.020935	0.000000	0.000000	0.000000	-0.015134	0.017150	-0.007879	0.000000	0.000000	4.000000	10.000000	0.000000
14610.757386	0.100364	0.574228	-0.010673	87.103622	57.825394	114.551659	-0.532712	0.000000	-0.018413	0.000000	0.000000	0.000000	-0.001261	0.022506	-0.005612	0.000000	0.000000	4.000000	10.000000	0.000000
14610.760719	0.100364	0.574228	-0.010673	87.103622	57.825394	114.551659	-0.532712	0.000000	-0.018413	0.000000	0.000000	0.000000	-0.001261	0.022506	-0.005612	0.000000	0.000000	4.000000	10.000000	0.000000
14610.764052	0.100364	0.574228	-0.010673	87.103622	57.825394	114.551659	-0.532712	0.000000	-0.018413	0.000000	0.000000	0.000000	-0.001261	0.022506	-0.005612	0.000000	0.000000	4.000000	10.000000	0.000000
14610.767386	0.100364	0.574228	-0.010673	87.101395	57.781475	114.507645	-0.533647	0.000000	-0.018203	0.000000	0.000000	0.000000	-0.001261	0.022506	-0.005612	0.000000	0.000000	4.000000	10.000000	0.000000
14610.770719	0.100368	0.574246	-0.010656	87.101395	57.781475	114.507645	-0.533647	0.000000	-0.018203	0.000000	0.000000	0.000000	0.001154	0.005340	0.005129	0.000000	0.000000	4.000000	10.000000	0.000000
14610.774052	0.100368	0.574246	-0.010656	87.101395	57.781475	114.507645	-0.533647	0.000000	-0.018203	0.000000	0.000000	0.000000	0.001154	0.005340	0.005129	0.000000	0.000000	4.000000	10.000000	0.000000
14610.777386	0.100368	0.574246	-0.010656	87.099167	57.740406	114.463806	-0.532792	0.000000	-0.018395	0.000000	0.000000	0.000000	0.001154	0.005340	0.005129	0.000000	0.000000	4.000000	10.000000	0.000000
14610.780719	0.100368	0.574246	-0.010656	87.099167	57.740406	114.463806	-0.532792	0.000000	-0.018395	0.000000	0.000000	0.000000	0.001154	0.005340	0.005129	0.000000	0.000000	4.000000	10.000000	0.000000
14610.784052	0.100398	0.574256	-0.010620	87.099167	57.740406	114.463806	-0.532792	0.000000	-0.018395	0.000000	0.000000	0.000000	0.009085	0.003161	0.010699	0.000000	0.000000	4.000000	10.000000	0.000000
14610.787386	0.100398	0.574256	-0.010620	87.099167	57.745903	114.463852	-0.532792	0.000000	-0.018395	0.000000	0.000000	0.000000	0.009085	0.003161	0.010699	0.000000	0.000000	4.000000	10.000000	0.000000
14610.790719	0.100398	0.574256	-0.010620	87.099167	57.745903	114.463852	-0.532792	0.000000	-0.018395	0.000000	0.000000	0.000000	0.009085	0.003161	0.010699	0.000000	0.000000	4.000000	10.000000	0.000000
14610.794052	0.100398	0.574256	-0.010620	87.099167	57.745903	114.463852	-0.532792	0.000000	-0.018395	0.000000	0.000000	0.000000	0.009085	0.003161	0.010699	0.000000	0.000000	4.000000	10.000000	0.000000
14610.797386	0.100466	0.574274	-0.010617	87.096939	57.704914	114.420105	-0.531009	0.000000	-0.019909	0.000000	0.000000	0.000000	0.020234	0.005342	0.000838	0.000000	0.000000	4.000000	10.000000	0.000000
14610.800719	0.100466	0.574274	-0.010617	87.096939	57.704914	114.420105	-0.531009	0.000000	-0.019909	0.000000	0.000000	0.000000	0.020234	0.005342	0.000838	0.000000	0.000000	4.000000	10.000000	0.000000
14610.804052	0.100466	0.574274	-0.010617	87.096939	57.704914	114.420105	-0.531009	0.000000	-0.019909	0.000000	0.000000	0.000000	0.020234	0.005342	0.000838	0.000000	0.000000	4.000000	10.000000	0.000000
14610.807386	0.100466	0.574274	-0.010617	87.096939	57.704914	114.420105	-0.530869	0.000000	-0.023281	0.000000	0.000000	0.000000	0.020234	0.005342	0.000838	0.000000	0.000000	4.000000	10.000000	0.000000
14610.810719	0.100466	0.574274	-0.010617	87.096939	57.704914	114.420105	-0.530869	0.000000	-0.023281	0.000000	0.000000	0.000000	-0.000001	-0.000004	-0.000000	0.000000	0.000000	4.000000	10.000000	0.000000
14610.814052	0.100466	0.574274	-0.010617	87.096939	57.704914	114.420105	-0.530869	0.000000	-0.023281	0.000000	0.000000	0.000000	-0.000001	-0.000004	-0.000000	0.000000	0.000000	4.000000	10.000000	0.000000
14610.817386	0.100466	0.574274	-0.010617	87.096870	57.707523	114.419991	-0.530869	0.000000	-0.023281	0.000000	0.000000	0.000000	-0.000001	-0.000004	-0.000000	0.000000	0.000000	4.000000	10.000000	0.000000
14610.820719	0.100466	0.574274	-0.010617	87.096870	57.707523	114.419991	-0.530869	0.000000	-0.023281	0.000000	0.000000	0.000000	-0.000001	-0.000004	-0.000000	0.000000	0.000000	4.000000	10.000000	0.000000
14610.824052	0.100487	0.574274	-0.010622	87.096870	57.707523	114.419991	-0.530869	0.000000	-0.023281	0.000000	0.000000	0.000000	0.006360	-0.000004	-0.001431	0.000000	0.000000	4.000000	10.000000	0.000000
14610.827386	0.100487	0.574274	-0.010622	87.096870	57.707523	114.419991	-0.530869	0.000000	-0.023281	0.000000	0.000000	0.000000	0.006360	-0.000004	-0.001431	0.000000	0.000000	4.000000	10.000000	0.000000
14610.830719	0.100487	0.574274	-0.010622	87.096870	57.707523	114.419991	-0.530869	0.000000	-0.023281	0.000000	0.000000	0.000000	0.006360	-0.000004	-0.001431	0.000000	0.000000	4.000000	10.000000	0.000000
14610.834052	0.100487	0.574274	-0.010622	87.096870	57.707523	114.419991	-0.530869	0.000000	-0.023281	0.000000	0.000000	0.000000	0.006360	-0.000004	-0.001431	0.000000	0.000000	4.000000	10.000000	0.000000
14610.837386	0.100482	0.574281	-0.010645	87.096870	57.707523	114.419991	-0.531108	0.000000	-0.024341	0.000000	0.000000	0.000000	-0.001577	0.002156	-0.007000	0.000000	0.000000	4.000000	10.000000	0.000000
14610.840719	0.100482	0.574281	-0.010645	87.096870	57.707523	114.419991	-0.531108	0.000000	-0.024341	0.000000	0.000000	0.000000	-0.001577	0.002156	-0.007000	0.000000	0.000000	4.000000	10.000000	0.000000
14610.844052	0.100482	0.574281	-0.010645	87.096870	57.707523	114.419991	-0.531108	0.000000	-0.024341	0.000000	0.000000	0.000000	-0.001577	0.002156	-0.007000	0.000000	0.000000	4.000000	10.000000	0.000000
14610.847386	0.100482	0.574281	-0.010645	87.096870	57.707523	114.419991	-0.532275	0.000000	-0.024078	0.000000	0.000000	0.000000	-0.001577	0.002156	-0.007000	0.000000	0.000000	4.000000	10.000000	0.000000
14610.850719	0.100482	0.574281	-0.010645	87.096870	57.707523	114.419991	-0.532275	0.000000	-0.024078	0.000000	0.000000	0.000000	-0.000001	-0.000007	0.000000	0.000000	0.000000	4.000000	10.000000	0.000000
14610.854052	0.100482	0.574281	-0.010645	87.096870	57.707523	114.419991	-0.532275	0.000000	-0.024078	0.000000	0.000000	0.000000	-0.000001	-0.000007	0.000000	0.000000	0.000000	4.000000	10.000000	0.000000
14610.857386	0.100482	0.574281	-0.010645	87.096870	57.707523	114.427986	-0.532275	0.000000	-0.024078	0.000000	0.000000	0.000000	-0.000001	-0.000007	0.000000	0.000000	0.000000	4.000000	10.000000	0.000000
14610.860719	0.100482	0.574281	-0.010645	87.096870	57.707523	114.427986	-0.532275	0.000000	-0.024078	0.000000	0.000000	0.000000	-0.000001	-0.000007	0.000000	0.000000	0.000000	4.000000	10.000000	0.000000
14610.864052	0.100482	0.574281	-0.010645	87.096870	57.707523	114.427986	-0.532275	0.000000	-0.024078	0.000000	0.000000	0.000000	-0.000001	-0.000007	0.000000	0.000000	0.000000	4.000000	10.000000	0.000000
14610.867386	0.100482	0.574281	-0.010645	87.094711	57.666599	114.384239	-0.532275	0.000000	-0.024078	0.000000	0.000000	0.000000	-0.000001	-0.000007	0.000000	0.000000	0.000000	4.000000	10.000000	0.000000
14610.870719	0.100482	0.574281	-0.010645	87.094711	57.666599	114.384239	-0.532275	0.000000	-0.024078	0.000000	0.000000	0.000000	-0.000001	-0.000007	0.000000	0.000000	0.000000	4.000000	10.000000	0.000000
14610.874052	0.100482	0.574281	-0.010645	87.094711	57.666599	114.384239	-0.532275	0.000000	-0.024078	0.000000	0.000000	0.000000	-0.000001	-0.000007	0.000000	0.000000	0.000000	4.000000	10.000000	0.000000
14610.877386	0.100558	0.574310	-0.010602	87.092491	57.628498	114.340668	-0.532275	0.000000	-0.024078	0.000000	0.000000	0.000000	0.022963	0.008507	0.012960	0.000000	0.000000	4.000000	10.000000	0.000000
14610.880719	0.100558	0.574310	-0.010602	87.092491	57.628498	114.340668	-0.532275	0.000000	-0.024078	0.000000	0.000000	0.000000	0.022963	0.008507	0.012960	0.000000	0.000000	4.000000	10.000000	0.000000
14610.884052	0.100558	0.574310	-0.010602	87.092491	57.628498	114.340668	-0.532275	0.000000	-0.024078	0.000000	0.000000	0.000000	0.022963	0.008507	0.012960	0.000000	0.000000	4.000000	10.000000	0.000000
14610.887386	0.100558	0.574310	-0.010602	87.090340	57.593174	114.297150	-0.530115	0.000000	-0.027905	0.000000	0.000000	0.000000	0.022963	0.008507	0.012960	0.000000	0.000000	4.000000	10.000000	0.000000
14610.890719	0.100626	0.574328	-0.010600	87.090340	57.593174	114.297150	-0.530115	0.000000	-0.027905	0.000000	0.000000	0.000000	0.020236	0.005342	0.000829	0.000000	0.000000	4.000000	10.000000	0.000000
14610.894052	0.100626	0.574328	-0.010600	87.090340	57.593174	114.297150	-0.530115	0.000000	-0.027905	0.000000	0.000000	0.000000	0.020236	0.005342	0.000829	0.000000	0.000000	4.000000	10.000000	0.000000
14610.897386	0.100626	0.574328	-0.010600	87.085838	57.514557	114.210258	-0.529976	0.000000	-0.031278	0.000000	0.000000	0.000000	0.020236	0.005342	0.000829	0.000000	0.000000	4.000000	10.000000	0.000000
14610.900719	0.100626	0.574328	-0.010600	87.085838	57.514557	114.210258	-0.529976	0.000000	-0.031278	0.000000	0.000000	0.000000	0.020236	0.005342	0.000829	0.000000	0.000000	4.000000	10.000000	0.000000
14610.904052	0.100692	0.574370	-0.010603	87.085838	57.514557	114.210258	-0.529976	0.000000	-0.031278	0.000000	0.000000	0.000000	0.019811	0.012850	-0.001047	0.000000	0.000000	4.000000	10.000000	0.000000
14610.907386	0.100692	0.574370	-0.010603	87.081406	57.438953	114.123642	-0.529976	0.000000	-0.031278	0.000000	0.000000	0.000000	0.019811	0.012850	-0.001047	0.000000	0.000000	4.000000	10.000000	0.000000
14610.910719	0.100692	0.574370	-0.010603	87.081406	57.438953	114.123642	-0.529976	0.000000	-0.031278	0.000000	0.000000	0.000000	0.019811	0.012850	-0.001047	0.000000	0.000000	4.000000	10.000000	0.000000
14610.914052	0.100692	0.574370	-0.010603	87.081406	57.438953	114.123642	-0.529976	0.000000	-0.031278	0.000000	0.000000	0.000000	0.019811	0.012850	-0.001047	0.000000	0.000000	4.000000	10.000000	0.000000
14610.917386	0.100837	0.574484	-0.010553	87.074638	57.314999	113.994080	-0.530151	0.000000	-0.034580	0.000000	0.000000	0.000000	0.043520	0.034216	0.015140	0.000000	0.000000	4.000000	10.000000	0.000000
14610.920719	0.100837	0.574484	-0.010553	87.074638	57.314999	113.994080	-0.530151	0.000000	-0.034580	0.000000	0.000000	0.000000	0.043520	0.034216	0.015140	0.000000	0.000000	4.000000	10.000000	0.000000
14610.924052	0.100837	0.574484	-0.010553	87.074638	57.314999	113.994080	-0.530151	0.000000	-0.034580	0.000000	0.000000	0.000000	0.043520	0.034216	0.015140	0.000000	0.000000	4.000000	10.000000	0.000000
14610.927386	0.100837	0.574484	-0.010553	87.067284	57.179005	113.855103	-0.527628	0.000000	-0.041834	0.000000	0.000000	0.000000	0.043520	0.034216	0.015140	0.000000	0.000000	4.000000	10.000000	0.000000
14610.930719	0.100864	0.574545	-0.010529	87.067284	57.179005	113.855103	-0.527628	0.000000	-0.041834	0.000000	0.000000	0.000000	0.008251	0.018191	0.006935	0.000000	0.000000	4.000000	10.000000	0.000000
14610.934052	0.100864	0.574545	-0.010529	87.067284	57.179005	113.855103	-0.527628	0.000000	-0.041834	0.000000	0.000000	0.000000	0.008251	0.018191	0.006935	0.000000	0.000000	4.000000	10.000000	0.000000
14610.937386	0.100864	0.574545	-0.010529	87.060616	57.056488	113.726982	-0.526472	0.000000	-0.043209	0.000000	0.000000	0.000000	0.008251	0.018191	0.006935	0.000000	0.000000	4.000000	10.000000	0.000000
14610.940719	0.100864	0.574545	-0.010529	87.060616	57.056488	113.726982	-0.526472	0.000000	-0.043209	0.000000	0.000000	0.000000	0.008251	0.018191	0.006935	0.000000	0.000000	4.000000	10.000000	0.000000
14610.944052	0.100908	0.574613	-0.010534	87.060616	57.056488	113.726982	-0.526472	0.000000	-0.043209	0.000000	0.000000	0.000000	0.013033	0.020367	-0.001504	0.000000	0.000000	4.000000	10.000000	0.000000
14610.947386	0.100908	0.574613	-0.010534	87.051643	56.886551	113.556831	-0.526472	0.000000	-0.043209	0.000000	0.000000	0.000000	0.013033	0.020367	-0.001504	0.000000	0.000000	4.000000	10.000000	0.000000
14610.950719	0.100912	0.574699	-0.010513	87.051643	56.886551	113.556831	-0.526472	0.000000	-0.043209	0.000000	0.000000	0.000000	0.001465	0.025708	0.006487	0.000000	0.000000	4.000000	10.000000	0.000000
14610.954052	0.100912	0.574699	-0.010513	87.051643	56.886551	113.556831	-0.526472	0.000000	-0.043209	0.000000	0.000000	0.000000	0.001465	0.025708	0.006487	0.000000	0.000000	4.000000	10.000000	0.000000
14610.957386	0.100912	0.574699	-0.010513	87.040512	56.672951	113.345619	-0.525641	0.000000	-0.045625	0.000000	0.000000	0.000000	0.001465	0.025708	0.006487	0.000000	0.000000	4.000000	10.000000	0.000000
14610.960719	0.100912	0.574699	-0.010513	87.040512	56.672951	113.345619	-0.525641	0.000000	-0.045625	0.000000	0.000000	0.000000	0.001465	0.025708	0.006487	0.000000	0.000000	4.000000	10.000000	0.000000
14610.964052	0.100895	0.574809	-0.010493	87.040512	56.672951	113.345619	-0.525641	0.000000	-0.045625	0.000000	0.000000	0.000000	-0.005321	0.033191	0.006039	0.000000	0.000000	4.000000	10.000000	0.000000
14610.967386	0.100895	0.574809	-0.010493	87.029152	56.460941	113.136101	-0.525641	0.000000	-0.045625	0.000000	0.000000	0.000000	-0.005321	0.033191	0.006039	0.000000	0.000000	4.000000	10.000000	0.000000
14610.970719	0.100895	0.574809	-0.010493	87.029152	56.460941	113.136101	-0.525641	0.000000	-0.045625	0.000000	0.000000	0.000000	-0.005321	0.033191	0.006039	0.000000	0.000000	4.000000	10.000000	0.000000
14610.974052	0.100895	0.574809	-0.010493	87.029152	56.460941	113.136101	-0.525641	0.000000	-0.045625	0.000000	0.000000	0.000000	-0.005321	0.033191	0.006039	0.000000	0.000000	4.000000	10.000000	0.000000
14610.977386	0.100835	0.575081	-0.010460	87.015549	56.206409	112.886658	-0.524635	0.000000	-0.044738	0.000000	0.000000	0.000000	-0.017863	0.081449	0.009721	0.000000	0.000000	4.000000	10.000000	0.000000
14610.980719	0.100835	0.575081	-0.010460	87.015549	56.206409	112.886658	-0.524635	0.000000	-0.044738	0.000000	0.000000	0.000000	-0.017863	0.081449	0.009721	0.000000	0.000000	4.000000	10.000000	0.000000
14610.984052	0.100835	0.575081	-0.010460	87.015549	56.206409	112.886658	-0.524635	0.000000	-0.044738	0.000000	0.000000	0.000000	-0.017863	0.081449	0.009721	0.000000	0.000000	4.000000	10.000000	0.000000
14610.987386	0.100835	0.575081	-0.010460	87.001862	55.957043	112.639679	-0.523014	0.000000	-0.041761	0.000000	0.000000	0.000000	-0.017863	0.081449	0.009721	0.000000	0.000000	4.000000	10.000000	0.000000
14610.990719	0.100811	0.575224	-0.010470	87.001862	55.957043	112.639679	-0.523014	0.000000	-0.041761	0.000000	0.000000	0.000000	-0.007335	0.042882	-0.002878	0.000000	0.000000	4.000000	10.000000	0.000000
14610.994052	0.100811	0.575224	-0.010470	87.001862	55.957043	112.639679	-0.523014	0.000000	-0.041761	0.000000	0.000000	0.000000	-0.007335	0.042882	-0.002878	0.000000	0.000000	4.000000	10.000000	0.000000
14610.997386	0.100811	0.575224	-0.010470	86.985977	55.669189	112.354111	-0.523494	0.000000	-0.040538	0.000000	0.000000	0.000000	-0.007335	0.042882	-0.002878	0.000000	0.000000	4.000000	10.000000	0.000000
14611.000719	0.100811	0.575224	-0.010470	86.985977	55.669189	112.354111	-0.523494	0.000000	-0.040538	0.000000	0.000000	0.000000	-0.007335	0.042882	-0.002878	0.000000	0.000000	4.000000	10.000000	0.000000
14611.004052	0.100790	0.575384	-0.010462	86.985977	55.669189	112.354111	-0.523494	0.000000	-0.040538	0.000000	0.000000	0.000000	-0.006184	0.048251	0.002222	0.000000	0.000000	4.000000	10.000000	0.000000
14611.007386	0.100790	0.575384	-0.010462	86.969910	55.387127	112.071701	-0.523494	0.000000	-0.040538	0.000000	0.000000	0.000000	-0.006184	0.048251	0.002222	0.000000	0.000000	4.000000	10.000000	0.000000
14611.010719	0.100790	0.575384	-0.010462	86.969910	55.387127	112.071701	-0.523494	0.000000	-0.040538	0.000000	0.000000	0.000000	-0.006184	0.048251	0.002222	0.000000	0.000000	4.000000	10.000000	0.000000
14611.014052	0.100790	0.575384	-0.010462	86.969910	55.387127	112.071701	-0.523494	0.000000	-0.040538	0.000000	0.000000	0.000000	-0.006184	0.048251	0.002222	0.000000	0.000000	4.000000	10.000000	0.000000
14611.017386	0.100806	0.575738	-0.010492	86.951302	55.071136	111.752533	-0.523124	0.000000	-0.039507	0.000000	0.000000	0.000000	0.004700	0.106135	-0.008812	0.000000	0.000000	4.000000	10.000000	0.000000
14611.020719	0.100806	0.575738	-0.010492	86.951302	55.071136	111.752533	-0.523124	0.000000	-0.039507	0.000000	0.000000	0.000000	-0.000001	-0.000009	0.000000	0.000000	0.000000	4.000000	10.000000	0.000000
14611.024052	0.100806	0.575738	-0.010492	86.951302	55.071136	111.752533	-0.523124	0.000000	-0.039507	0.000000	0.000000	0.000000	-0.000001	-0.000009	0.000000	0.000000	0.000000	4.000000	10.000000	0.000000
14611.027386	0.100806	0.575738	-0.010492	86.932861	54.758972	111.437202	-0.524592	0.000000	-0.040291	0.000000	0.000000	0.000000	-0.000001	-0.000009	0.000000	0.000000	0.000000	4.000000	10.000000	0.000000
14611.030719	0.100806	0.575738	-0.010492	86.932861	54.758972	111.437202	-0.524592	0.000000	-0.040291	0.000000	0.000000	0.000000	-0.000001	-0.000009	0.000000	0.000000	0.000000	4.000000	10.000000	0.000000
14611.034052	0.100821	0.575931	-0.010524	86.932861	54.758972	111.437202	-0.524592	0.000000	-0.040291	0.000000	0.000000	0.000000	0.004515	0.057889	-0.009605	0.000000	0.000000	4.000000	10.000000	0.000000
14611.037386	0.100821	0.575931	-0.010524	86.914093	54.447887	111.125648	-0.524592	0.000000	-0.040291	0.000000	0.000000	0.000000	0.004515	0.057889	-0.009605	0.000000	0.000000	4.000000	10.000000	0.000000
14611.040719	0.100821	0.575931	-0.010524	86.914093	54.447887	111.125648	-0.524592	0.000000	-0.040291	0.000000	0.000000	0.000000	0.004515	0.057889	-0.009605	0.000000	0.000000	4.000000	10.000000	0.000000
14611.044052	0.100821	0.575931	-0.010524	86.914093	54.447887	111.125648	-0.524592	0.000000	-0.040291	0.000000	0.000000	0.000000	0.004515	0.057889	-0.009605	0.000000	0.000000	4.000000	10.000000	0.000000
14611.047386	0.100826	0.576299	-0.010600	86.895432	54.143326	110.817917	-0.526193	0.000000	-0.041043	0.000000	0.000000	0.000000	0.001506	0.110438	-0.022948	0.000000	0.000000	4.000000	10.000000	0.000000
14611.050719	0.100826	0.576299	-0.010600	86.895432	54.143326	110.817917	-0.526193	0.000000	-0.041043	0.000000	0.000000	0.000000	0.001506	0.110438	-0.022948	0.000000	0.000000	4.000000	10.000000	0.000000
14611.054052	0.100826	0.576299	-0.010600	86.895432	54.143326	110.817917	-0.526193	0.000000	-0.041043	0.000000	0.000000	0.000000	0.001506	0.110438	-0.022948	0.000000	0.000000	4.000000	10.000000	0.000000
14611.057386	0.100826	0.576299	-0.010600	86.879021	53.877499	110.551689	-0.530018	0.000000	-0.041294	0.000000	0.000000	0.000000	0.001506	0.110438	-0.022948	0.000000	0.000000	4.000000	10.000000	0.000000
14611.060719	0.100825	0.576485	-0.010604	86.879021	53.877499	110.551689	-0.530018	0.000000	-0.041294	0.000000	0.000000	0.000000	-0.000280	0.055758	-0.001232	0.000000	0.000000	4.000000	10.000000	0.000000
14611.064052	0.100825	0.576485	-0.010604	86.879021	53.877499	110.551689	-0.530018	0.000000	-0.041294	0.000000	0.000000	0.000000	-0.000280	0.055758	-0.001232	0.000000	0.000000	4.000000	10.000000	0.000000
14611.067386	0.100825	0.576485	-0.010604	86.862442	53.614346	110.288162	-0.530223	0.000000	-0.041248	0.000000	0.000000	0.000000	-0.000280	0.055758	-0.001232	0.000000	0.000000	4.000000	10.000000	0.000000
14611.070719	0.100825	0.576485	-0.010604	86.862442	53.614346	110.288162	-0.530223	0.000000	-0.041248	0.000000	0.000000	0.000000	-0.000280	0.055758	-0.001232	0.000000	0.000000	4.000000	10.000000	0.000000
14611.074052	0.100815	0.576660	-0.010649	86.862442	53.614346	110.288162	-0.530223	0.000000	-0.041248	0.000000	0.000000	0.000000	-0.003017	0.052537	-0.013359	0.000000	0.000000	4.000000	10.000000	0.000000
14611.077386	0.100815	0.576660	-0.010649	86.845886	53.351532	110.027695	-0.530223	0.000000	-0.041248	0.000000	0.000000	0.000000	-0.003017	0.052537	-0.013359	0.000000	0.000000	4.000000	10.000000	0.000000
14611.080719	0.100790	0.576803	-0.010659	86.845886	53.351532	110.027695	-0.530223	0.000000	-0.041248	0.000000	0.000000	0.000000	-0.007365	0.042885	-0.003023	0.000000	0.000000	4.000000	10.000000	0.000000
14611.084052	0.100790	0.576803	-0.010659	86.845886	53.351532	110.027695	-0.530223	0.000000	-0.041248	0.000000	0.000000	0.000000	-0.007365	0.042885	-0.003023	0.000000	0.000000	4.000000	10.000000	0.000000
14611.087386	0.100790	0.576803	-0.010659	86.833931	53.167198	109.843063	-0.532954	0.000000	-0.039517	0.000000	0.000000	0.000000	-0.007365	0.042885	-0.003023	0.000000	0.000000	4.000000	10.000000	0.000000
14611.090719	0.100790	0.576803	-0.010659	86.833931	53.167198	109.843063	-0.532954	0.000000	-0.039517	0.000000	0.000000	0.000000	-0.007365	0.042885	-0.003023	0.000000	0.000000	4.000000	10.000000	0.000000
14611.094052	0.100778	0.576935	-0.010714	86.833931	53.167198	109.843063	-0.532954	0.000000	-0.039517	0.000000	0.000000	0.000000	-0.003740	0.039647	-0.016574	0.000000	0.000000	4.000000	10.000000	0.000000
14611.097386	0.100778	0.576935	-0.010714	86.824425	53.017963	109.696327	-0.532954	0.000000	-0.039517	0.000000	0.000000	0.000000	-0.003740	0.039647	-0.016574	0.000000	0.000000	4.000000	10.000000	0.000000
14611.100719	0.100778	0.576935	-0.010714	86.824425	53.017963	109.696327	-0.532954	0.000000	-0.039517	0.000000	0.000000	0.000000	-0.003740	0.039647	-0.016574	0.000000	0.000000	4.000000	10.000000	0.000000
14611.104052	0.100778	0.576935	-0.010714	86.824425	53.017963	109.696327	-0.532954	0.000000	-0.039517	0.000000	0.000000	0.000000	-0.003740	0.039647	-0.016574	0.000000	0.000000	4.000000	10.000000	0.000000
14611.107386	0.100741	0.577118	-0.010778	86.817276	52.908848	109.587036	-0.535716	0.000000	-0.038894	0.000000	0.000000	0.000000	-0.010966	0.054625	-0.018984	0.000000	0.000000	4.000000	10.000000	0.000000
14611.110719	0.100741	0.577118	-0.010778	86.817276	52.908848	109.587036	-0.535716	0.000000	-0.038894	0.000000	0.000000	0.000000	-0.010966	0.054625	-0.018984	0.000000	0.000000	4.000000	10.000000	0.000000
14611.114052	0.100741	0.577118	-0.010778	86.817276	52.908848	109.587036	-0.535716	0.000000	-0.038894	0.000000	0.000000	0.000000	-0.010966	0.054625	-0.018984	0.000000	0.000000	4.000000	10.000000	0.000000
14611.117386	0.100741	0.577118	-0.010778	86.812485	52.833626	109.514435	-0.538880	0.000000	-0.037066	0.000000	0.000000	0.000000	-0.010966	0.054625	-0.018984	0.000000	0.000000	4.000000	10.000000	0.000000
14611.120719	0.100712	0.577175	-0.010809	86.812485	52.833626	109.514435	-0.538880	0.000000	-0.037066	0.000000	0.000000	0.000000	-0.008806	0.017136	-0.009411	0.000000	0.000000	4.000000	10.000000	0.000000
14611.124052	0.100712	0.577175	-0.010809	86.812485	52.833626	109.514435	-0.538880	0.000000	-0.037066	0.000000	0.000000	0.000000	-0.008806	0.017136	-0.009411	0.000000	0.000000	4.000000	10.000000	0.000000
14611.127386	0.100712	0.577175	-0.010809	86.807693	52.761353	109.442024	-0.540448	0.000000	-0.035599	0.000000	0.000000	0.000000	-0.008806	0.017136	-0.009411	0.000000	0.000000	4.000000	10.000000	0.000000
14611.130719	0.100712	0.577175	-0.010809	86.807693	52.761353	109.442024	-0.540448	0.000000	-0.035599	0.000000	0.000000	0.000000	-0.008806	0.017136	-0.009411	0.000000	0.000000	4.000000	10.000000	0.000000
14611.134052	0.100714	0.577218	-0.010798	86.807693	52.761353	109.442024	-0.540448	0.000000	-0.035599	0.000000	0.000000	0.000000	0.000717	0.012878	0.003173	0.000000	0.000000	4.000000	10.000000	0.000000
14611.137386	0.100714	0.577218	-0.010798	86.805367	52.725178	109.405838	-0.540448	0.000000	-0.035599	0.000000	0.000000	0.000000	0.000717	0.012878	0.003173	0.000000	0.000000	4.000000	10.000000	0.000000
14611.140719	0.100714	0.577218	-0.010798	86.805367	52.725178	109.405838	-0.540448	0.000000	-0.035599	0.000000	0.000000	0.000000	0.000717	0.012878	0.003173	0.000000	0.000000	4.000000	10.000000	0.000000
14611.144052	0.100714	0.577218	-0.010798	86.805367	52.725178	109.405838	-0.540448	0.000000	-0.035599	0.000000	0.000000	0.000000	0.000717	0.012878	0.003173	0.000000	0.000000	4.000000	10.000000	0.000000
14611.147386	0.100713	0.577243	-0.010805	86.805367	52.725178	109.405838	-0.539919	0.000000	-0.035718	0.000000	0.000000	0.000000	-0.000433	0.007510	-0.001919	0.000000	0.000000	4.000000	10.000000	0.000000
14611.150719	0.100713	0.577243	-0.010805	86.805367	52.725178	109.405838	-0.539919	0.000000	-0.035718	0.000000	0.000000	0.000000	-0.000433	0.007510	-0.001919	0.000000	0.000000	4.000000	10.000000	0.000000
14611.154052	0.100713	0.577243	-0.010805	86.805367	52.725178	109.405838	-0.539919	0.000000	-0.035718	0.000000	0.000000	0.000000	-0.000433	0.007510	-0.001919	0.000000	0.000000	4.000000	10.000000	0.000000
14611.157386	0.100713	0.577243	-0.010805	86.805367	52.725178	109.405838	-0.540239	0.000000	-0.035646	0.000000	0.000000	0.000000	-0.000433	0.007510	-0.001919	0.000000	0.000000	4.000000	10.000000	0.000000
14611.160719	0.100723	0.577228	-0.010758	86.805367	52.725178	109.405838	-0.540239	0.000000	-0.035646	0.000000	0.000000	0.000000	0.003164	-0.004248	0.014020	0.000000	0.000000	4.000000	10.000000	0.000000
14611.164052	0.100723	0.577228	-0.010758	86.805367	52.725178	109.405838	-0.540239	0.000000	-0.035646	0.000000	0.000000	0.000000	0.003164	-0.004248	0.014020	0.000000	0.000000	4.000000	10.000000	0.000000
14611.167386	0.100723	0.577228	-0.010758	86.805367	52.719700	109.405762	-0.537903	0.000000	-0.036173	0.000000	0.000000	0.000000	0.003164	-0.004248	0.014020	0.000000	0.000000	4.000000	10.000000	0.000000
14611.170719	0.100723	0.577228	-0.010758	86.805367	52.719700	109.405762	-0.537903	0.000000	-0.036173	0.000000	0.000000	0.000000	0.003164	-0.004248	0.014020	0.000000	0.000000	4.000000	10.000000	0.000000
14611.174052	0.100692	0.577214	-0.010702	86.805367	52.719700	109.405762	-0.537903	0.000000	-0.036173	0.000000	0.000000	0.000000	-0.009557	-0.004240	0.016888	0.000000	0.000000	4.000000	10.000000	0.000000
14611.177386	0.100692	0.577214	-0.010702	86.807693	52.753063	109.441925	-0.537903	0.000000	-0.036173	0.000000	0.000000	0.000000	-0.009557	-0.004240	0.016888	0.000000	0.000000	4.000000	10.000000	0.000000
14611.180719	0.100692	0.577214	-0.010702	86.807693	52.753063	109.441925	-0.537903	0.000000	-0.036173	0.000000	0.000000	0.000000	-0.009557	-0.004240	0.016888	0.000000	0.000000	4.000000	10.000000	0.000000
14611.184052	0.100692	0.577214	-0.010702	86.807693	52.753063	109.441925	-0.537903	0.000000	-0.036173	0.000000	0.000000	0.000000	-0.009557	-0.004240	0.016888	0.000000	0.000000	4.000000	10.000000	0.000000
14611.187386	0.100669	0.577118	-0.010603	86.812485	52.822662	109.514381	-0.535088	0.000000	-0.034580	0.000000	0.000000	0.000000	-0.006678	-0.028896	0.029650	0.000000	0.000000	4.000000	10.000000	0.000000
14611.190719	0.100669	0.577118	-0.010603	86.812485	52.822662	109.514381	-0.535088	0.000000	-0.034580	0.000000	0.000000	0.000000	-0.006678	-0.028896	0.029650	0.000000	0.000000	4.000000	10.000000	0.000000
14611.194052	0.100669	0.577118	-0.010603	86.812485	52.822662	109.514381	-0.535088	0.000000	-0.034580	0.000000	0.000000	0.000000	-0.006678	-0.028896	0.029650	0.000000	0.000000	4.000000	10.000000	0.000000
14611.197386	0.100669	0.577118	-0.010603	86.819618	52.931599	109.623436	-0.530146	0.000000	-0.033467	0.000000	0.000000	0.000000	-0.006678	-0.028896	0.029650	0.000000	0.000000	4.000000	10.000000	0.000000
14611.200719	0.100679	0.577036	-0.010560	86.819618	52.931599	109.623436	-0.530146	0.000000	-0.033467	0.000000	0.000000	0.000000	0.002876	-0.024628	0.012759	0.000000	0.000000	4.000000	10.000000	0.000000
14611.204052	0.100679	0.577036	-0.010560	86.819618	52.931599	109.623436	-0.530146	0.000000	-0.033467	0.000000	0.000000	0.000000	0.002876	-0.024628	0.012759	0.000000	0.000000	4.000000	10.000000	0.000000
14611.207386	0.100679	0.577036	-0.010560	86.826828	53.043713	109.733025	-0.528020	0.000000	-0.033947	0.000000	0.000000	0.000000	0.002876	-0.024628	0.012759	0.000000	0.000000	4.000000	10.000000	0.000000
14611.210719	0.100679	0.577036	-0.010560	86.826828	53.043713	109.733025	-0.528020	0.000000	-0.033947	0.000000	0.000000	0.000000	0.002876	-0.024628	0.012759	0.000000	0.000000	4.000000	10.000000	0.000000
14611.214052	0.100704	0.576961	-0.010546	86.826828	53.043713	109.733025	-0.528020	0.000000	-0.033947	0.000000	0.000000	0.000000	0.007655	-0.022527	0.004312	0.000000	0.000000	4.000000	10.000000	0.000000
14611.217386	0.100704	0.576961	-0.010546	86.833992	53.156334	109.843086	-0.528020	0.000000	-0.033947	0.000000	0.000000	0.000000	0.007655	-0.022527	0.004312	0.000000	0.000000	4.000000	10.000000	0.000000
14611.220719	0.100704	0.576961	-0.010546	86.833992	53.156334	109.843086	-0.528020	0.000000	-0.033947	0.000000	0.000000	0.000000	0.007655	-0.022527	0.004312	0.000000	0.000000	4.000000	10.000000	0.000000
14611.224052	0.100704	0.576961	-0.010546	86.833992	53.156334	109.843086	-0.528020	0.000000	-0.033947	0.000000	0.000000	0.000000	0.007655	-0.022527	0.004312	0.000000	0.000000	4.000000	10.000000	0.000000
14611.227386	0.100695	0.576789	-0.010588	86.843468	53.300777	109.990479	-0.527301	0.000000	-0.035223	0.000000	0.000000	0.000000	-0.002868	-0.051504	-0.012726	0.000000	0.000000	4.000000	10.000000	0.000000
14611.230719	0.100695	0.576789	-0.010588	86.843468	53.300777	109.990479	-0.527301	0.000000	-0.035223	0.000000	0.000000	0.000000	-0.002868	-0.051504	-0.012726	0.000000	0.000000	4.000000	10.000000	0.000000
14611.234052	0.100695	0.576789	-0.010588	86.843468	53.300777	109.990479	-0.527301	0.000000	-0.035223	0.000000	0.000000	0.000000	-0.002868	-0.051504	-0.012726	0.000000	0.000000	4.000000	10.000000	0.000000
14611.237386	0.100695	0.576789	-0.010588	86.852966	53.446304	110.138947	-0.529422	0.000000	-0.034745	0.000000	0.000000	0.000000	-0.002868	-0.051504	-0.012726	0.000000	0.000000	4.000000	10.000000	0.000000
14611.240719	0.100673	0.576721	-0.010588	86.852966	53.446304	110.138947	-0.529422	0.000000	-0.034745	0.000000	0.000000	0.000000	-0.006647	-0.020385	0.000161	0.000000	0.000000	4.000000	10.000000	0.000000
14611.244052	0.100673	0.576721	-0.010588	86.852966	53.446304	110.138947	-0.529422	0.000000	-0.034745	0.000000	0.000000	0.000000	-0.006647	-0.020385	0.000161	0.000000	0.000000	4.000000	10.000000	0.000000
14611.247386	0.100673	0.576721	-0.010588	86.860130	53.552624	110.250870	-0.529395	0.000000	-0.033637	0.000000	0.000000	0.000000	-0.006647	-0.020385	0.000161	0.000000	0.000000	4.000000	10.000000	0.000000
14611.250719	0.100673	0.576721	-0.010588	86.860130	53.552624	110.250870	-0.529395	0.000000	-0.033637	0.000000	0.000000	0.000000	-0.006647	-0.020385	0.000161	0.000000	0.000000	4.000000	10.000000	0.000000
14611.254052	0.100624	0.576660	-0.010606	86.860130	53.552624	110.250870	-0.529395	0.000000	-0.033637	0.000000	0.000000	0.000000	-0.014587	-0.018238	-0.005418	0.000000	0.000000	4.000000	10.000000	0.000000
14611.257386	0.100624	0.576660	-0.010606	86.863754	53.643280	110.348717	-0.529395	0.000000	-0.033637	0.000000	0.000000	0.000000	-0.014587	-0.018238	-0.005418	0.000000	0.000000	4.000000	10.000000	0.000000
14611.260719	0.100624	0.576660	-0.010606	86.863754	53.643280	110.348717	-0.529395	0.000000	-0.033637	0.000000	0.000000	0.000000	-0.014587	-0.018238	-0.005418	0.000000	0.000000	4.000000	10.000000	0.000000
14611.264052	0.100624	0.576660	-0.010606	86.863754	53.643280	110.348717	-0.529395	0.000000	-0.033637	0.000000	0.000000	0.000000	-0.014587	-0.018238	-0.005418	0.000000	0.000000	4.000000	10.000000	0.000000
14611.267386	0.100512	0.576599	-0.010610	86.866180	53.672657	110.386314	-0.530298	0.000000	-0.031206	0.000000	0.000000	0.000000	-0.033666	-0.018254	-0.001126	0.000000	0.000000	4.000000	10.000000	0.000000
14611.270719	0.100512	0.576599	-0.010610	86.866180	53.672657	110.386314	-0.530298	0.000000	-0.031206	0.000000	0.000000	0.000000	-0.033666	-0.018254	-0.001126	0.000000	0.000000	4.000000	10.000000	0.000000
14611.274052	0.100512	0.576599	-0.010610	86.866180	53.672657	110.386314	-0.530298	0.000000	-0.031206	0.000000	0.000000	0.000000	-0.033666	-0.018254	-0.001126	0.000000	0.000000	4.000000	10.000000	0.000000
14611.277386	0.100512	0.576599	-0.010610	86.866119	53.669819	110.386192	-0.530486	0.000000	-0.025595	0.000000	0.000000	0.000000	-0.033666	-0.018254	-0.001126	0.000000	0.000000	4.000000	10.000000	0.000000
14611.280719	0.100496	0.576592	-0.010582	86.866119	53.669819	110.386192	-0.530486	0.000000	-0.025595	0.000000	0.000000	0.000000	-0.004783	-0.002121	0.008439	0.000000	0.000000	4.000000	10.000000	0.000000
14611.284052	0.100496	0.576592	-0.010582	86.866119	53.669819	110.386192	-0.530486	0.000000	-0.025595	0.000000	0.000000	0.000000	-0.004783	-0.002121	0.008439	0.000000	0.000000	4.000000	10.000000	0.000000
14611.287386	0.100496	0.576592	-0.010582	86.863693	53.629631	110.348648	-0.529079	0.000000	-0.024797	0.000000	0.000000	0.000000	-0.004783	-0.002121	0.008439	0.000000	0.000000	4.000000	10.000000	0.000000
14611.290719	0.100496	0.576592	-0.010582	86.863693	53.629631	110.348648	-0.529079	0.000000	-0.024797	0.000000	0.000000	0.000000	-0.004783	-0.002121	0.008439	0.000000	0.000000	4.000000	10.000000	0.000000
14611.294052	0.100484	0.576603	-0.010536	86.863693	53.629631	110.348648	-0.529079	0.000000	-0.024797	0.000000	0.000000	0.000000	-0.003637	0.003247	0.013538	0.000000	0.000000	4.000000	10.000000	0.000000
14611.297386	0.100484	0.576603	-0.010536	86.861382	53.594940	110.311195	-0.529079	0.000000	-0.024797	0.000000	0.000000	0.000000	-0.003637	0.003247	0.013538	0.000000	0.000000	4.000000	10.000000	0.000000
14611.300719	0.100484	0.576603	-0.010536	86.861382	53.594940	110.311195	-0.529079	0.000000	-0.024797	0.000000	0.000000	0.000000	-0.003637	0.003247	0.013538	0.000000	0.000000	4.000000	10.000000	0.000000
14611.304052	0.100484	0.576603	-0.010536	86.861382	53.594940	110.311195	-0.529079	0.000000	-0.024797	0.000000	0.000000	0.000000	-0.003637	0.003247	0.013538	0.000000	0.000000	4.000000	10.000000	0.000000
14611.307386	0.100520	0.576675	-0.010473	86.854340	53.483086	110.199203	-0.526823	0.000000	-0.024191	0.000000	0.000000	0.000000	0.010949	0.021471	0.018961	0.000000	0.000000	4.000000	10.000000	0.000000
14611.310719	0.100520	0.576675	-0.010473	86.854340	53.483086	110.199203	-0.526823	0.000000	-0.024191	0.000000	0.000000	0.000000	0.010949	0.021471	0.018961	0.000000	0.000000	4.000000	10.000000	0.000000
14611.314052	0.100520	0.576675	-0.010473	86.854340	53.483086	110.199203	-0.526823	0.000000	-0.024191	0.000000	0.000000	0.000000	0.010949	0.021471	0.018961	0.000000	0.000000	4.000000	10.000000	0.000000
14611.317386	0.100520	0.576675	-0.010473	86.847130	53.371651	110.087601	-0.523663	0.000000	-0.026016	0.000000	0.000000	0.000000	0.010949	0.021471	0.018961	0.000000	0.000000	4.000000	10.000000	0.000000
14611.320719	0.100521	0.576743	-0.010469	86.847130	53.371651	110.087601	-0.523663	0.000000	-0.026016	0.000000	0.000000	0.000000	0.000287	0.020375	0.001275	0.000000	0.000000	4.000000	10.000000	0.000000
14611.324052	0.100521	0.576743	-0.010469	86.847130	53.371651	110.087601	-0.523663	0.000000	-0.026016	0.000000	0.000000	0.000000	0.000287	0.020375	0.001275	0.000000	0.000000	4.000000	10.000000	0.000000
14611.327386	0.100521	0.576743	-0.010469	86.837639	53.226555	109.939560	-0.523450	0.000000	-0.026064	0.000000	0.000000	0.000000	0.000287	0.020375	0.001275	0.000000	0.000000	4.000000	10.000000	0.000000
14611.330719	0.100521	0.576743	-0.010469	86.837639	53.226555	109.939560	-0.523450	0.000000	-0.026064	0.000000	0.000000	0.000000	0.000287	0.020375	0.001275	0.000000	1.000000	4.000000	10.000000	0.000000
14611.334052	0.100537	0.576843	-0.010499	86.837639	53.226555	109.939560	-0.523450	0.000000	-0.026064	0.000000	0.000000	0.000000	0.004639	0.030019	-0.009081	0.000000	1.000000	4.000000	10.000000	0.000000
