# Supplementary material for: Haptic Guidance Needs to Be Intuitive Not Just Informative to Improve Human Motor Accuracy
Source: PLoS One. 2016 Mar 16;11(3):e0150912. doi: 10.1371/journal.pone.0150912 (PMC4794196; doi:10.1371/journal.pone.0150912)
Supplement: S1 Data — (ZIP) [file pone.0150912.s001.zip › Subject6/exp1_0011.txt]

Time	PosX	PosY	PosZ	RotX	RotY	RotZ	ForceX	ForceY	ForceZ	MomentX	MomentY	MomentZ	VelocityX	VelocityY	VelocityZ	CalibratedWeight	ButtonDown	Condition	Trial	Visual
14613.647386	-0.002377	0.503443	0.253493	83.717468	83.992737	130.103760	4.665915	0.000000	-1.797010	0.000000	0.000000	0.000000	-0.000014	0.006123	0.004315	0.000000	1.000000	4.000000	11.000000	1.000000
14613.650719	-0.002377	0.503443	0.253493	83.717468	83.992737	130.103760	4.665915	0.000000	-1.797010	0.000000	0.000000	0.000000	-0.000014	0.006123	0.004315	0.000000	1.000000	4.000000	11.000000	1.000000
14613.654052	-0.002377	0.503443	0.253493	83.717468	83.992737	130.103760	4.665915	0.000000	-1.797010	0.000000	0.000000	0.000000	-0.000014	0.006123	0.004315	0.000000	1.000000	4.000000	11.000000	1.000000
14613.657386	-0.000588	0.503480	0.253164	83.715157	84.446358	130.421860	4.665949	0.000000	-1.796920	0.000000	0.000000	0.000000	0.536490	0.011067	-0.098541	0.000000	1.000000	4.000000	11.000000	1.000000
14613.660719	-0.000588	0.503480	0.253164	83.715157	84.446358	130.421860	4.665949	0.000000	-1.796920	0.000000	0.000000	0.000000	0.000000	-0.000002	0.000003	0.000000	1.000000	4.000000	11.000000	1.000000
14613.664052	-0.000588	0.503480	0.253164	83.715157	84.446358	130.421860	4.665949	0.000000	-1.796920	0.000000	0.000000	0.000000	0.000000	-0.000002	0.000003	0.000000	1.000000	4.000000	11.000000	1.000000
14613.667386	-0.000588	0.503480	0.253164	83.704590	84.816963	130.689194	4.654043	0.000000	-1.827536	0.000000	0.000000	0.000000	0.000000	-0.000002	0.000003	0.000000	1.000000	4.000000	11.000000	1.000000
14613.670719	0.000828	0.503380	0.252825	83.704590	84.816963	130.689194	4.654043	0.000000	-1.827536	0.000000	0.000000	0.000000	0.424761	-0.030013	-0.101840	0.000000	1.000000	4.000000	11.000000	1.000000
14613.674052	0.000828	0.503380	0.252825	83.704590	84.816963	130.689194	4.654043	0.000000	-1.827536	0.000000	0.000000	0.000000	0.424761	-0.030013	-0.101840	0.000000	1.000000	4.000000	11.000000	1.000000
14613.677386	0.000828	0.503380	0.252825	83.842506	84.900734	130.601593	4.644295	0.000000	-1.852166	0.000000	0.000000	0.000000	0.424761	-0.030013	-0.101840	0.000000	1.000000	4.000000	11.000000	1.000000
14613.680719	0.001872	0.503670	0.252489	83.842506	84.900734	130.601593	4.644295	0.000000	-1.852166	0.000000	0.000000	0.000000	0.313188	0.086940	-0.100627	0.000000	1.000000	4.000000	11.000000	1.000000
14613.684052	0.001872	0.503670	0.252489	83.842506	84.900734	130.601593	4.644295	0.000000	-1.852166	0.000000	0.000000	0.000000	0.313188	0.086940	-0.100627	0.000000	1.000000	4.000000	11.000000	1.000000
14613.687386	0.001872	0.503670	0.252489	84.266159	85.557648	130.821732	4.636817	0.000000	-1.870812	0.000000	0.000000	0.000000	0.313188	0.086940	-0.100627	0.000000	1.000000	4.000000	11.000000	1.000000
14613.690719	0.003587	0.503729	0.251896	84.266159	85.557648	130.821732	4.636817	0.000000	-1.870812	0.000000	0.000000	0.000000	0.514543	0.017661	-0.177882	0.000000	1.000000	4.000000	11.000000	1.000000
14613.694052	0.003587	0.503729	0.251896	84.266159	85.557648	130.821732	4.636817	0.000000	-1.870812	0.000000	0.000000	0.000000	0.514543	0.017661	-0.177882	0.000000	1.000000	4.000000	11.000000	1.000000
14613.697386	0.003587	0.503729	0.251896	84.878075	86.287209	130.985306	4.624265	0.000000	-1.901625	0.000000	0.000000	0.000000	0.514543	0.017661	-0.177882	0.000000	1.000000	4.000000	11.000000	1.000000
14613.700719	0.005163	0.503871	0.251089	84.878075	86.287209	130.985306	4.624265	0.000000	-1.901625	0.000000	0.000000	0.000000	0.472865	0.042584	-0.242210	0.000000	1.000000	4.000000	11.000000	1.000000
14613.704052	0.005163	0.503871	0.251089	84.878075	86.287209	130.985306	4.624265	0.000000	-1.901625	0.000000	0.000000	0.000000	0.472865	0.042584	-0.242210	0.000000	1.000000	4.000000	11.000000	1.000000
14613.707386	0.005163	0.503871	0.251089	85.625748	87.248497	131.310944	4.611839	0.000000	-1.931565	0.000000	0.000000	0.000000	0.472865	0.042584	-0.242210	0.000000	1.000000	4.000000	11.000000	1.000000
14613.710719	0.006633	0.503943	0.250108	85.625748	87.248497	131.310944	4.611839	0.000000	-1.931565	0.000000	0.000000	0.000000	0.441084	0.021624	-0.294170	0.000000	1.000000	4.000000	11.000000	1.000000
14613.714052	0.006633	0.503943	0.250108	85.625748	87.248497	131.310944	4.611839	0.000000	-1.931565	0.000000	0.000000	0.000000	0.441084	0.021624	-0.294170	0.000000	1.000000	4.000000	11.000000	1.000000
14613.717386	0.006633	0.503943	0.250108	86.428780	88.455185	131.808350	4.599420	0.000000	-1.960954	0.000000	0.000000	0.000000	0.441084	0.021624	-0.294170	0.000000	1.000000	4.000000	11.000000	1.000000
14613.720719	0.008368	0.504112	0.249129	86.428780	88.455185	131.808350	4.599420	0.000000	-1.960954	0.000000	0.000000	0.000000	0.520357	0.050726	-0.293801	0.000000	1.000000	4.000000	11.000000	1.000000
14613.724052	0.008368	0.504112	0.249129	86.428780	88.455185	131.808350	4.599420	0.000000	-1.960954	0.000000	0.000000	0.000000	0.520357	0.050726	-0.293801	0.000000	1.000000	4.000000	11.000000	1.000000
14613.727386	0.008368	0.504112	0.249129	87.094513	90.249466	132.978806	4.585009	0.000000	-1.994417	0.000000	0.000000	0.000000	0.520357	0.050726	-0.293801	0.000000	1.000000	4.000000	11.000000	1.000000
14613.730719	0.010197	0.504276	0.248079	87.094513	90.249466	132.978806	4.585009	0.000000	-1.994417	0.000000	0.000000	0.000000	0.548771	0.049224	-0.315056	0.000000	1.000000	4.000000	11.000000	1.000000
14613.734052	0.010197	0.504276	0.248079	87.094513	90.249466	132.978806	4.585009	0.000000	-1.994417	0.000000	0.000000	0.000000	0.548771	0.049224	-0.315056	0.000000	1.000000	4.000000	11.000000	1.000000
14613.737386	0.010197	0.504276	0.248079	87.582565	92.146629	134.387360	4.569470	0.000000	-2.029765	0.000000	0.000000	0.000000	0.548771	0.049224	-0.315056	0.000000	1.000000	4.000000	11.000000	1.000000
14613.740719	0.012154	0.504514	0.246983	87.582565	92.146629	134.387360	4.569470	0.000000	-2.029765	0.000000	0.000000	0.000000	0.587055	0.071426	-0.328871	0.000000	0.000000	4.000000	11.000000	1.000000
14613.744052	0.012154	0.504514	0.246983	87.582565	92.146629	134.387360	4.569470	0.000000	-2.029765	0.000000	0.000000	0.000000	0.587055	0.071426	-0.328871	0.000000	0.000000	4.000000	11.000000	1.000000
14613.747386	0.012154	0.504514	0.246983	87.901649	92.150642	134.270416	4.552603	0.000000	-2.067319	0.000000	0.000000	0.000000	0.587055	0.071426	-0.328871	0.000000	0.000000	4.000000	11.000000	1.000000
14613.750719	0.014239	0.504755	0.245939	87.901649	92.150642	134.270416	4.552603	0.000000	-2.067319	0.000000	0.000000	0.000000	0.625659	0.072408	-0.312964	0.000000	0.000000	4.000000	11.000000	1.000000
14613.754052	0.014239	0.504755	0.245939	87.901649	92.150642	134.270416	4.552603	0.000000	-2.067319	0.000000	0.000000	0.000000	0.625659	0.072408	-0.312964	0.000000	0.000000	4.000000	11.000000	1.000000
14613.757386	0.014239	0.504755	0.245939	88.096077	88.173233	130.544342	4.534670	0.000000	-2.106364	0.000000	0.000000	0.000000	0.625659	0.072408	-0.312964	0.000000	0.000000	4.000000	11.000000	1.000000
14613.760719	0.016220	0.505059	0.244966	88.096077	88.173233	130.544342	4.534670	0.000000	-2.106364	0.000000	0.000000	0.000000	0.594333	0.090991	-0.292076	0.000000	0.000000	4.000000	11.000000	1.000000
14613.764052	0.016220	0.505059	0.244966	88.096077	88.173233	130.544342	4.534670	0.000000	-2.106364	0.000000	0.000000	0.000000	0.594333	0.090991	-0.292076	0.000000	0.000000	4.000000	11.000000	1.000000
14613.767386	0.016220	0.505059	0.244966	88.252357	80.252136	123.162216	4.517375	0.000000	-2.143203	0.000000	0.000000	0.000000	0.594333	0.090991	-0.292076	0.000000	0.000000	4.000000	11.000000	1.000000
14613.770719	0.018197	0.505401	0.244014	88.252357	80.252136	123.162216	4.517375	0.000000	-2.143203	0.000000	0.000000	0.000000	0.592917	0.102807	-0.285527	0.000000	0.000000	4.000000	11.000000	1.000000
14613.774052	0.018197	0.505401	0.244014	88.252357	80.252136	123.162216	4.517375	0.000000	-2.143203	0.000000	0.000000	0.000000	0.592917	0.102807	-0.285527	0.000000	0.000000	4.000000	11.000000	1.000000
14613.777386	0.018197	0.505401	0.244014	88.392334	67.075539	110.389091	4.499888	0.000000	-2.179680	0.000000	0.000000	0.000000	0.592917	0.102807	-0.285527	0.000000	0.000000	4.000000	11.000000	1.000000
14613.780719	0.020102	0.505763	0.243071	88.392334	67.075539	110.389091	4.499888	0.000000	-2.179680	0.000000	0.000000	0.000000	0.571497	0.108561	-0.282757	0.000000	0.000000	4.000000	11.000000	1.000000
14613.784052	0.020102	0.505763	0.243071	88.392334	67.075539	110.389091	4.499888	0.000000	-2.179680	0.000000	0.000000	0.000000	0.571497	0.108561	-0.282757	0.000000	0.000000	4.000000	11.000000	1.000000
14613.787386	0.020102	0.505763	0.243071	88.434769	50.300102	93.556465	4.482664	0.000000	-2.214888	0.000000	0.000000	0.000000	0.571497	0.108561	-0.282757	0.000000	0.000000	4.000000	11.000000	1.000000
14613.790719	0.021705	0.506128	0.242195	88.434769	50.300102	93.556465	4.482664	0.000000	-2.214888	0.000000	0.000000	0.000000	0.480930	0.109546	-0.262842	0.000000	0.000000	4.000000	11.000000	1.000000
14613.794052	0.021705	0.506128	0.242195	88.434769	50.300102	93.556465	4.482664	0.000000	-2.214888	0.000000	0.000000	0.000000	0.480930	0.109546	-0.262842	0.000000	0.000000	4.000000	11.000000	1.000000
14613.797386	0.021705	0.506128	0.242195	88.314255	35.862865	79.013557	4.467647	0.000000	-2.245025	0.000000	0.000000	0.000000	0.480930	0.109546	-0.262842	0.000000	0.000000	4.000000	11.000000	1.000000
14613.800719	0.023206	0.506515	0.241364	88.314255	35.862865	79.013557	4.467647	0.000000	-2.245025	0.000000	0.000000	0.000000	0.450347	0.115974	-0.249398	0.000000	0.000000	4.000000	11.000000	1.000000
14613.804052	0.023206	0.506515	0.241364	88.314255	35.862865	79.013557	4.467647	0.000000	-2.245025	0.000000	0.000000	0.000000	0.450347	0.115974	-0.249398	0.000000	0.000000	4.000000	11.000000	1.000000
14613.807386	0.023206	0.506515	0.241364	88.070854	28.070280	71.323799	4.453352	0.000000	-2.273247	0.000000	0.000000	0.000000	0.450347	0.115974	-0.249398	0.000000	0.000000	4.000000	11.000000	1.000000
14613.810719	0.024572	0.506921	0.240547	88.070854	28.070280	71.323799	4.453352	0.000000	-2.273247	0.000000	0.000000	0.000000	0.409684	0.121715	-0.244969	0.000000	0.000000	4.000000	11.000000	1.000000
14613.814052	0.024572	0.506921	0.240547	88.070854	28.070280	71.323799	4.453352	0.000000	-2.273247	0.000000	0.000000	0.000000	0.409684	0.121715	-0.244969	0.000000	0.000000	4.000000	11.000000	1.000000
14613.817386	0.024572	0.506921	0.240547	87.783096	25.918209	69.338898	4.439953	0.000000	-2.299307	0.000000	0.000000	0.000000	0.409684	0.121715	-0.244969	0.000000	0.000000	4.000000	11.000000	1.000000
14613.820719	0.025772	0.507350	0.239812	87.783096	25.918209	69.338898	4.439953	0.000000	-2.299307	0.000000	0.000000	0.000000	0.359971	0.128838	-0.220677	0.000000	0.000000	4.000000	11.000000	1.000000
14613.824052	0.025772	0.507350	0.239812	87.783096	25.918209	69.338898	4.439953	0.000000	-2.299307	0.000000	0.000000	0.000000	0.359971	0.128838	-0.220677	0.000000	0.000000	4.000000	11.000000	1.000000
14613.827386	0.025772	0.507350	0.239812	87.510376	25.904749	69.351089	4.427974	0.000000	-2.322293	0.000000	0.000000	0.000000	0.359971	0.128838	-0.220677	0.000000	0.000000	4.000000	11.000000	1.000000
14613.830719	0.026841	0.507768	0.239192	87.510376	25.904749	69.351089	4.427974	0.000000	-2.322293	0.000000	0.000000	0.000000	0.320858	0.125293	-0.185960	0.000000	0.000000	4.000000	11.000000	1.000000
14613.834052	0.026841	0.507768	0.239192	87.510376	25.904749	69.351089	4.427974	0.000000	-2.322293	0.000000	0.000000	0.000000	0.320858	0.125293	-0.185960	0.000000	0.000000	4.000000	11.000000	1.000000
14613.837386	0.026841	0.507768	0.239192	87.240753	27.704483	71.215950	4.417334	0.000000	-2.342469	0.000000	0.000000	0.000000	0.320858	0.125293	-0.185960	0.000000	0.000000	4.000000	11.000000	1.000000
14613.840719	0.027811	0.508187	0.238606	87.240753	27.704483	71.215950	4.417334	0.000000	-2.342469	0.000000	0.000000	0.000000	0.290945	0.125764	-0.175871	0.000000	0.000000	4.000000	11.000000	1.000000
14613.844052	0.027811	0.508187	0.238606	87.240753	27.704483	71.215950	4.417334	0.000000	-2.342469	0.000000	0.000000	0.000000	0.290945	0.125764	-0.175871	0.000000	0.000000	4.000000	11.000000	1.000000
14613.847386	0.027811	0.508187	0.238606	86.972755	30.767859	74.408775	4.407504	0.000000	-2.360913	0.000000	0.000000	0.000000	0.290945	0.125764	-0.175871	0.000000	0.000000	4.000000	11.000000	1.000000
14613.850719	0.028684	0.508613	0.238118	86.972755	30.767859	74.408775	4.407504	0.000000	-2.360913	0.000000	0.000000	0.000000	0.261944	0.127683	-0.146332	0.000000	0.000000	4.000000	11.000000	1.000000
14613.854052	0.028684	0.508613	0.238118	86.972755	30.767859	74.408775	4.407504	0.000000	-2.360913	0.000000	0.000000	0.000000	0.261944	0.127683	-0.146332	0.000000	0.000000	4.000000	11.000000	1.000000
14613.857386	0.028684	0.508613	0.238118	86.707108	34.197018	78.002525	4.398751	0.000000	-2.377180	0.000000	0.000000	0.000000	0.261944	0.127683	-0.146332	0.000000	0.000000	4.000000	11.000000	1.000000
14613.860719	0.028684	0.508613	0.238118	86.707108	34.197018	78.002525	4.398751	0.000000	-2.377180	0.000000	0.000000	0.000000	0.261944	0.127683	-0.146332	0.000000	0.000000	4.000000	11.000000	1.000000
14613.864052	0.029460	0.509042	0.237697	86.707108	34.197018	78.002525	4.398751	0.000000	-2.377180	0.000000	0.000000	0.000000	0.232709	0.128935	-0.126269	0.000000	0.000000	4.000000	11.000000	1.000000
14613.867386	0.029460	0.509042	0.237697	86.452377	37.332474	81.313393	4.398751	0.000000	-2.377180	0.000000	0.000000	0.000000	0.232709	0.128935	-0.126269	0.000000	0.000000	4.000000	11.000000	1.000000
14613.870719	0.030138	0.509476	0.237343	86.452377	37.332474	81.313393	4.398751	0.000000	-2.377180	0.000000	0.000000	0.000000	0.203594	0.130235	-0.106068	0.000000	0.000000	4.000000	11.000000	1.000000
14613.874052	0.030138	0.509476	0.237343	86.452377	37.332474	81.313393	4.398751	0.000000	-2.377180	0.000000	0.000000	0.000000	0.203594	0.130235	-0.106068	0.000000	0.000000	4.000000	11.000000	1.000000
14613.877386	0.030138	0.509476	0.237343	86.238495	40.150703	84.292305	4.384200	0.000000	-2.403912	0.000000	0.000000	0.000000	0.203594	0.130235	-0.106068	0.000000	0.000000	4.000000	11.000000	1.000000
14613.880719	0.030718	0.509930	0.237008	86.238495	40.150703	84.292305	4.384200	0.000000	-2.403912	0.000000	0.000000	0.000000	0.173922	0.136190	-0.100685	0.000000	0.000000	4.000000	11.000000	1.000000
14613.884052	0.030718	0.509930	0.237008	86.238495	40.150703	84.292305	4.384200	0.000000	-2.403912	0.000000	0.000000	0.000000	0.173922	0.136190	-0.100685	0.000000	0.000000	4.000000	11.000000	1.000000
14613.887386	0.030718	0.509930	0.237008	86.070457	42.685303	86.973312	4.378238	0.000000	-2.414752	0.000000	0.000000	0.000000	0.173922	0.136190	-0.100685	0.000000	0.000000	4.000000	11.000000	1.000000
14613.890719	0.031166	0.510366	0.236695	86.070457	42.685303	86.973312	4.378238	0.000000	-2.414752	0.000000	0.000000	0.000000	0.134463	0.130742	-0.093910	0.000000	0.000000	4.000000	11.000000	1.000000
14613.894052	0.031166	0.510366	0.236695	86.070457	42.685303	86.973312	4.378238	0.000000	-2.414752	0.000000	0.000000	0.000000	0.134463	0.130742	-0.093910	0.000000	0.000000	4.000000	11.000000	1.000000
14613.897386	0.031166	0.510366	0.236695	85.915817	44.849018	89.280052	4.373378	0.000000	-2.423543	0.000000	0.000000	0.000000	0.134463	0.130742	-0.093910	0.000000	0.000000	4.000000	11.000000	1.000000
14613.900719	0.031166	0.510366	0.236695	85.915817	44.849018	89.280052	4.373378	0.000000	-2.423543	0.000000	0.000000	0.000000	0.134463	0.130742	-0.093910	0.000000	0.000000	4.000000	11.000000	1.000000
14613.904052	0.031418	0.510766	0.236425	85.915817	44.849018	89.280052	4.373378	0.000000	-2.423543	0.000000	0.000000	0.000000	0.075550	0.119983	-0.080879	0.000000	0.000000	4.000000	11.000000	1.000000
14613.907386	0.031418	0.510766	0.236425	85.763908	46.743458	91.320030	4.373378	0.000000	-2.423543	0.000000	0.000000	0.000000	0.075550	0.119983	-0.080879	0.000000	0.000000	4.000000	11.000000	1.000000
14613.910719	0.031569	0.511201	0.236125	85.763908	46.743458	91.320030	4.373378	0.000000	-2.423543	0.000000	0.000000	0.000000	0.045384	0.130525	-0.090217	0.000000	0.000000	4.000000	11.000000	1.000000
14613.914052	0.031569	0.511201	0.236125	85.763908	46.743458	91.320030	4.373378	0.000000	-2.423543	0.000000	0.000000	0.000000	0.045384	0.130525	-0.090217	0.000000	0.000000	4.000000	11.000000	1.000000
14613.917386	0.031569	0.511201	0.236125	85.614342	48.447018	93.176994	4.367727	0.000000	-2.433714	0.000000	0.000000	0.000000	0.045384	0.130525	-0.090217	0.000000	0.000000	4.000000	11.000000	1.000000
14613.920719	0.031569	0.511201	0.236125	85.614342	48.447018	93.176994	4.367727	0.000000	-2.433714	0.000000	0.000000	0.000000	0.045384	0.130525	-0.090217	0.000000	0.000000	4.000000	11.000000	1.000000
14613.924052	0.031555	0.511596	0.235802	85.614342	48.447018	93.176994	4.367727	0.000000	-2.433714	0.000000	0.000000	0.000000	-0.004411	0.118277	-0.096887	0.000000	0.000000	4.000000	11.000000	1.000000
14613.927386	0.031555	0.511596	0.235802	85.462311	50.113869	95.005684	4.367727	0.000000	-2.433714	0.000000	0.000000	0.000000	-0.004411	0.118277	-0.096887	0.000000	0.000000	4.000000	11.000000	1.000000
14613.930719	0.031473	0.511987	0.235449	85.462311	50.113869	95.005684	4.367727	0.000000	-2.433714	0.000000	0.000000	0.000000	-0.024586	0.117390	-0.105795	0.000000	0.000000	4.000000	11.000000	1.000000
14613.934052	0.031473	0.511987	0.235449	85.462311	50.113869	95.005684	4.367727	0.000000	-2.433714	0.000000	0.000000	0.000000	-0.024586	0.117390	-0.105795	0.000000	0.000000	4.000000	11.000000	1.000000
14613.937386	0.031473	0.511987	0.235449	85.286491	51.847454	96.929016	4.365519	0.000000	-2.437672	0.000000	0.000000	0.000000	-0.024586	0.117390	-0.105795	0.000000	0.000000	4.000000	11.000000	1.000000
14613.940719	0.031473	0.511987	0.235449	85.286491	51.847454	96.929016	4.365519	0.000000	-2.437672	0.000000	0.000000	0.000000	-0.024586	0.117390	-0.105795	0.000000	0.000000	4.000000	11.000000	1.000000
14613.944052	0.031292	0.512395	0.235083	85.286491	51.847454	96.929016	4.365519	0.000000	-2.437672	0.000000	0.000000	0.000000	-0.054388	0.122560	-0.109881	0.000000	0.000000	4.000000	11.000000	1.000000
14613.947386	0.031292	0.512395	0.235083	85.081078	53.714920	99.016022	4.365519	0.000000	-2.437672	0.000000	0.000000	0.000000	-0.054388	0.122560	-0.109881	0.000000	0.000000	4.000000	11.000000	1.000000
14613.950719	0.031040	0.512796	0.234622	85.081078	53.714920	99.016022	4.365519	0.000000	-2.437672	0.000000	0.000000	0.000000	-0.075354	0.120100	-0.138258	0.000000	0.000000	4.000000	11.000000	1.000000
14613.954052	0.031040	0.512796	0.234622	85.081078	53.714920	99.016022	4.365519	0.000000	-2.437672	0.000000	0.000000	0.000000	-0.075354	0.120100	-0.138258	0.000000	0.000000	4.000000	11.000000	1.000000
14613.957386	0.031040	0.512796	0.234622	84.854866	55.653011	101.201950	4.365286	0.000000	-2.438088	0.000000	0.000000	0.000000	-0.075354	0.120100	-0.138258	0.000000	0.000000	4.000000	11.000000	1.000000
14613.960719	0.031040	0.512796	0.234622	84.854866	55.653011	101.201950	4.365286	0.000000	-2.438088	0.000000	0.000000	0.000000	-0.075354	0.120100	-0.138258	0.000000	0.000000	4.000000	11.000000	1.000000
14613.964052	0.030722	0.513210	0.234113	84.854866	55.653011	101.201950	4.365286	0.000000	-2.438088	0.000000	0.000000	0.000000	-0.095628	0.124410	-0.152618	0.000000	0.000000	4.000000	11.000000	1.000000
14613.967386	0.030722	0.513210	0.234113	84.633636	57.375237	103.169220	4.365286	0.000000	-2.438088	0.000000	0.000000	0.000000	-0.095628	0.124410	-0.152618	0.000000	0.000000	4.000000	11.000000	1.000000
14613.970719	0.030335	0.513619	0.233542	84.633636	57.375237	103.169220	4.365286	0.000000	-2.438088	0.000000	0.000000	0.000000	-0.116034	0.122581	-0.171451	0.000000	0.000000	4.000000	11.000000	1.000000
14613.974052	0.030335	0.513619	0.233542	84.633636	57.375237	103.169220	4.365286	0.000000	-2.438088	0.000000	0.000000	0.000000	-0.116034	0.122581	-0.171451	0.000000	0.000000	4.000000	11.000000	1.000000
14613.977386	0.030335	0.513619	0.233542	84.441696	58.763897	104.789825	4.366099	0.000000	-2.436632	0.000000	0.000000	0.000000	-0.116034	0.122581	-0.171451	0.000000	0.000000	4.000000	11.000000	1.000000
14613.980719	0.030335	0.513619	0.233542	84.441696	58.763897	104.789825	4.366099	0.000000	-2.436632	0.000000	0.000000	0.000000	-0.116034	0.122581	-0.171451	0.000000	0.000000	4.000000	11.000000	1.000000
14613.984052	0.029716	0.514059	0.232911	84.441696	58.763897	104.789825	4.366099	0.000000	-2.436632	0.000000	0.000000	0.000000	-0.185542	0.132096	-0.189189	0.000000	0.000000	4.000000	11.000000	1.000000
14613.987386	0.029716	0.514059	0.232911	84.288834	59.804691	106.035408	4.366099	0.000000	-2.436632	0.000000	0.000000	0.000000	-0.185542	0.132096	-0.189189	0.000000	0.000000	4.000000	11.000000	1.000000
14613.990719	0.028999	0.514496	0.232250	84.288834	59.804691	106.035408	4.366099	0.000000	-2.436632	0.000000	0.000000	0.000000	-0.215092	0.130982	-0.198165	0.000000	0.000000	4.000000	11.000000	1.000000
14613.994052	0.028999	0.514496	0.232250	84.288834	59.804691	106.035408	4.366099	0.000000	-2.436632	0.000000	0.000000	0.000000	-0.215092	0.130982	-0.198165	0.000000	0.000000	4.000000	11.000000	1.000000
14613.997386	0.028999	0.514496	0.232250	84.157722	60.691902	107.110565	4.371015	0.000000	-2.427803	0.000000	0.000000	0.000000	-0.215092	0.130982	-0.198165	0.000000	0.000000	4.000000	11.000000	1.000000
14614.000719	0.028218	0.514949	0.231573	84.157722	60.691902	107.110565	4.371015	0.000000	-2.427803	0.000000	0.000000	0.000000	-0.234538	0.135920	-0.203260	0.000000	0.000000	4.000000	11.000000	1.000000
14614.004052	0.028218	0.514949	0.231573	84.157722	60.691902	107.110565	4.371015	0.000000	-2.427803	0.000000	0.000000	0.000000	-0.234538	0.135920	-0.203260	0.000000	0.000000	4.000000	11.000000	1.000000
14614.007386	0.028218	0.514949	0.231573	84.026566	61.518333	108.131752	4.374262	0.000000	-2.421948	0.000000	0.000000	0.000000	-0.234538	0.135920	-0.203260	0.000000	0.000000	4.000000	11.000000	1.000000
14614.010719	0.027404	0.515456	0.230873	84.026566	61.518333	108.131752	4.374262	0.000000	-2.421948	0.000000	0.000000	0.000000	-0.244149	0.152109	-0.209804	0.000000	0.000000	4.000000	11.000000	1.000000
14614.014052	0.027404	0.515456	0.230873	84.026566	61.518333	108.131752	4.374262	0.000000	-2.421948	0.000000	0.000000	0.000000	-0.244149	0.152109	-0.209804	0.000000	0.000000	4.000000	11.000000	1.000000
14614.017386	0.027404	0.515456	0.230873	83.887459	62.302547	109.112190	4.377686	0.000000	-2.415754	0.000000	0.000000	0.000000	-0.244149	0.152109	-0.209804	0.000000	0.000000	4.000000	11.000000	1.000000
14614.020719	0.026558	0.515979	0.230155	83.887459	62.302547	109.112190	4.377686	0.000000	-2.415754	0.000000	0.000000	0.000000	-0.253671	0.156950	-0.215467	0.000000	0.000000	4.000000	11.000000	1.000000
14614.024052	0.026558	0.515979	0.230155	83.887459	62.302547	109.112190	4.377686	0.000000	-2.415754	0.000000	0.000000	0.000000	-0.253671	0.156950	-0.215467	0.000000	0.000000	4.000000	11.000000	1.000000
14614.027386	0.026558	0.515979	0.230155	83.758194	63.026154	110.026466	4.381299	0.000000	-2.409196	0.000000	0.000000	0.000000	-0.253671	0.156950	-0.215467	0.000000	0.000000	4.000000	11.000000	1.000000
14614.030719	0.025712	0.516495	0.229369	83.758194	63.026154	110.026466	4.381299	0.000000	-2.409196	0.000000	0.000000	0.000000	-0.253896	0.154857	-0.235776	0.000000	0.000000	4.000000	11.000000	1.000000
14614.034052	0.025712	0.516495	0.229369	83.758194	63.026154	110.026466	4.381299	0.000000	-2.409196	0.000000	0.000000	0.000000	-0.253896	0.154857	-0.235776	0.000000	0.000000	4.000000	11.000000	1.000000
14614.037386	0.025712	0.516495	0.229369	83.665344	63.588085	110.753609	4.384637	0.000000	-2.403114	0.000000	0.000000	0.000000	-0.253896	0.154857	-0.235776	0.000000	0.000000	4.000000	11.000000	1.000000
14614.040719	0.024800	0.517079	0.228511	83.665344	63.588085	110.753609	4.384637	0.000000	-2.403114	0.000000	0.000000	0.000000	-0.273656	0.175218	-0.257415	0.000000	0.000000	4.000000	11.000000	1.000000
14614.044052	0.024800	0.517079	0.228511	83.665344	63.588085	110.753609	4.384637	0.000000	-2.403114	0.000000	0.000000	0.000000	-0.273656	0.175218	-0.257415	0.000000	0.000000	4.000000	11.000000	1.000000
14614.047386	0.024800	0.517079	0.228511	83.628929	63.992344	111.283722	4.388209	0.000000	-2.396586	0.000000	0.000000	0.000000	-0.273656	0.175218	-0.257415	0.000000	0.000000	4.000000	11.000000	1.000000
14614.050719	0.023787	0.517688	0.227519	83.628929	63.992344	111.283722	4.388209	0.000000	-2.396586	0.000000	0.000000	0.000000	-0.303660	0.182444	-0.297619	0.000000	0.000000	4.000000	11.000000	1.000000
14614.054052	0.023787	0.517688	0.227519	83.628929	63.992344	111.283722	4.388209	0.000000	-2.396586	0.000000	0.000000	0.000000	-0.303660	0.182444	-0.297619	0.000000	0.000000	4.000000	11.000000	1.000000
14614.057386	0.023787	0.517688	0.227519	83.624954	64.283775	111.685173	4.392023	0.000000	-2.389589	0.000000	0.000000	0.000000	-0.303660	0.182444	-0.297619	0.000000	0.000000	4.000000	11.000000	1.000000
14614.060719	0.022711	0.518325	0.226457	83.624954	64.283775	111.685173	4.392023	0.000000	-2.389589	0.000000	0.000000	0.000000	-0.322982	0.191236	-0.318810	0.000000	0.000000	4.000000	11.000000	1.000000
14614.064052	0.022711	0.518325	0.226457	83.624954	64.283775	111.685173	4.392023	0.000000	-2.389589	0.000000	0.000000	0.000000	-0.322982	0.191236	-0.318810	0.000000	0.000000	4.000000	11.000000	1.000000
14614.067386	0.022711	0.518325	0.226457	83.621910	64.625290	112.103996	4.396079	0.000000	-2.382120	0.000000	0.000000	0.000000	-0.322982	0.191236	-0.318810	0.000000	0.000000	4.000000	11.000000	1.000000
14614.070719	0.021538	0.518971	0.225309	83.621910	64.625290	112.103996	4.396079	0.000000	-2.382120	0.000000	0.000000	0.000000	-0.351979	0.193866	-0.344351	0.000000	0.000000	4.000000	11.000000	1.000000
14614.074052	0.021538	0.518971	0.225309	83.621910	64.625290	112.103996	4.396079	0.000000	-2.382120	0.000000	0.000000	0.000000	-0.351979	0.193866	-0.344351	0.000000	0.000000	4.000000	11.000000	1.000000
14614.077386	0.021538	0.518971	0.225309	83.609596	65.059052	112.210464	4.400581	0.000000	-2.373792	0.000000	0.000000	0.000000	-0.351979	0.193866	-0.344351	0.000000	0.000000	4.000000	11.000000	1.000000
14614.080719	0.020333	0.519643	0.224055	83.609596	65.059052	112.210464	4.400581	0.000000	-2.373792	0.000000	0.000000	0.000000	-0.361462	0.201504	-0.376250	0.000000	0.000000	4.000000	11.000000	1.000000
14614.084052	0.020333	0.519643	0.224055	83.609596	65.059052	112.210464	4.400581	0.000000	-2.373792	0.000000	0.000000	0.000000	-0.361462	0.201504	-0.376250	0.000000	0.000000	4.000000	11.000000	1.000000
14614.087386	0.020333	0.519643	0.224055	83.576363	65.589844	112.323654	4.404914	0.000000	-2.365742	0.000000	0.000000	0.000000	-0.361462	0.201504	-0.376250	0.000000	0.000000	4.000000	11.000000	1.000000
14614.090719	0.019130	0.520305	0.222729	83.576363	65.589844	112.323654	4.404914	0.000000	-2.365742	0.000000	0.000000	0.000000	-0.360743	0.198705	-0.397745	0.000000	0.000000	4.000000	11.000000	1.000000
14614.094052	0.019130	0.520305	0.222729	83.576363	65.589844	112.323654	4.404914	0.000000	-2.365742	0.000000	0.000000	0.000000	-0.360743	0.198705	-0.397745	0.000000	0.000000	4.000000	11.000000	1.000000
14614.097386	0.019130	0.520305	0.222729	83.524132	66.290047	112.876854	4.408954	0.000000	-2.358204	0.000000	0.000000	0.000000	-0.360743	0.198705	-0.397745	0.000000	0.000000	4.000000	11.000000	1.000000
14614.100719	0.017897	0.520955	0.221299	83.524132	66.290047	112.876854	4.408954	0.000000	-2.358204	0.000000	0.000000	0.000000	-0.369846	0.194922	-0.429053	0.000000	0.000000	4.000000	11.000000	1.000000
14614.104052	0.017897	0.520955	0.221299	83.524132	66.290047	112.876854	4.408954	0.000000	-2.358204	0.000000	0.000000	0.000000	-0.369846	0.194922	-0.429053	0.000000	0.000000	4.000000	11.000000	1.000000
14614.107386	0.017897	0.520955	0.221299	83.468445	67.006439	113.638283	4.412828	0.000000	-2.350946	0.000000	0.000000	0.000000	-0.369846	0.194922	-0.429053	0.000000	0.000000	4.000000	11.000000	1.000000
14614.110719	0.016603	0.521612	0.219779	83.468445	67.006439	113.638283	4.412828	0.000000	-2.350946	0.000000	0.000000	0.000000	-0.388259	0.197019	-0.455940	0.000000	0.000000	4.000000	11.000000	1.000000
14614.114052	0.016603	0.521612	0.219779	83.468445	67.006439	113.638283	4.412828	0.000000	-2.350946	0.000000	0.000000	0.000000	-0.388259	0.197019	-0.455940	0.000000	0.000000	4.000000	11.000000	1.000000
14614.117386	0.016603	0.521612	0.219779	83.418228	67.793983	114.342751	4.416862	0.000000	-2.343359	0.000000	0.000000	0.000000	-0.388259	0.197019	-0.455940	0.000000	0.000000	4.000000	11.000000	1.000000
14614.120719	0.015216	0.522255	0.218154	83.418228	67.793983	114.342751	4.416862	0.000000	-2.343359	0.000000	0.000000	0.000000	-0.416117	0.192940	-0.487395	0.000000	0.000000	4.000000	11.000000	1.000000
14614.124052	0.015216	0.522255	0.218154	83.418228	67.793983	114.342751	4.416862	0.000000	-2.343359	0.000000	0.000000	0.000000	-0.416117	0.192940	-0.487395	0.000000	0.000000	4.000000	11.000000	1.000000
14614.127386	0.015216	0.522255	0.218154	83.350937	68.693115	114.935791	4.421260	0.000000	-2.335050	0.000000	0.000000	0.000000	-0.416117	0.192940	-0.487395	0.000000	0.000000	4.000000	11.000000	1.000000
14614.130719	0.013801	0.522864	0.216407	83.350937	68.693115	114.935791	4.421260	0.000000	-2.335050	0.000000	0.000000	0.000000	-0.424487	0.182721	-0.524132	0.000000	0.000000	4.000000	11.000000	1.000000
14614.134052	0.013801	0.522864	0.216407	83.350937	68.693115	114.935791	4.421260	0.000000	-2.335050	0.000000	0.000000	0.000000	-0.424487	0.182721	-0.524132	0.000000	0.000000	4.000000	11.000000	1.000000
14614.137386	0.013801	0.522864	0.216407	83.232704	69.792442	115.784958	4.425410	0.000000	-2.327175	0.000000	0.000000	0.000000	-0.424487	0.182721	-0.524132	0.000000	0.000000	4.000000	11.000000	1.000000
14614.140719	0.012328	0.523459	0.214552	83.232704	69.792442	115.784958	4.425410	0.000000	-2.327175	0.000000	0.000000	0.000000	-0.442050	0.178408	-0.556555	0.000000	0.000000	4.000000	11.000000	1.000000
14614.144052	0.012328	0.523459	0.214552	83.232704	69.792442	115.784958	4.425410	0.000000	-2.327175	0.000000	0.000000	0.000000	-0.442050	0.178408	-0.556555	0.000000	0.000000	4.000000	11.000000	1.000000
14614.147386	0.012328	0.523459	0.214552	83.050026	71.057365	117.103470	4.429637	0.000000	-2.319118	0.000000	0.000000	0.000000	-0.442050	0.178408	-0.556555	0.000000	0.000000	4.000000	11.000000	1.000000
14614.150719	0.010765	0.524055	0.212569	83.050026	71.057365	117.103470	4.429637	0.000000	-2.319118	0.000000	0.000000	0.000000	-0.468879	0.178918	-0.594814	0.000000	0.000000	4.000000	11.000000	1.000000
14614.154052	0.010765	0.524055	0.212569	83.050026	71.057365	117.103470	4.429637	0.000000	-2.319118	0.000000	0.000000	0.000000	-0.468879	0.178918	-0.594814	0.000000	0.000000	4.000000	11.000000	1.000000
14614.157386	0.010765	0.524055	0.212569	82.823212	72.367378	118.576759	4.434128	0.000000	-2.310521	0.000000	0.000000	0.000000	-0.468879	0.178918	-0.594814	0.000000	0.000000	4.000000	11.000000	1.000000
14614.160719	0.009209	0.524672	0.210471	82.823212	72.367378	118.576759	4.434128	0.000000	-2.310521	0.000000	0.000000	0.000000	-0.466613	0.185208	-0.629502	0.000000	0.000000	4.000000	11.000000	1.000000
14614.164052	0.009209	0.524672	0.210471	82.823212	72.367378	118.576759	4.434128	0.000000	-2.310521	0.000000	0.000000	0.000000	-0.466613	0.185208	-0.629502	0.000000	0.000000	4.000000	11.000000	1.000000
14614.167386	0.009209	0.524672	0.210471	82.580475	73.624893	119.862091	4.438114	0.000000	-2.302856	0.000000	0.000000	0.000000	-0.466613	0.185208	-0.629502	0.000000	0.000000	4.000000	11.000000	1.000000
14614.170719	0.007694	0.525366	0.208267	82.580475	73.624893	119.862091	4.438114	0.000000	-2.302856	0.000000	0.000000	0.000000	-0.454602	0.208110	-0.661231	0.000000	0.000000	4.000000	11.000000	1.000000
14614.174052	0.007694	0.525366	0.208267	82.580475	73.624893	119.862091	4.438114	0.000000	-2.302856	0.000000	0.000000	0.000000	-0.454602	0.208110	-0.661231	0.000000	0.000000	4.000000	11.000000	1.000000
14614.177386	0.007694	0.525366	0.208267	82.368996	74.746330	121.134735	4.441350	0.000000	-2.296609	0.000000	0.000000	0.000000	-0.454602	0.208110	-0.661231	0.000000	0.000000	4.000000	11.000000	1.000000
14614.180719	0.006282	0.526066	0.205997	82.368996	74.746330	121.134735	4.441350	0.000000	-2.296609	0.000000	0.000000	0.000000	-0.423476	0.209937	-0.680951	0.000000	0.000000	4.000000	11.000000	1.000000
14614.184052	0.006282	0.526066	0.205997	82.368996	74.746330	121.134735	4.441350	0.000000	-2.296609	0.000000	0.000000	0.000000	-0.423476	0.209937	-0.680951	0.000000	0.000000	4.000000	11.000000	1.000000
14614.187386	0.006282	0.526066	0.205997	82.234238	75.667847	122.298172	4.443441	0.000000	-2.292560	0.000000	0.000000	0.000000	-0.423476	0.209937	-0.680951	0.000000	0.000000	4.000000	11.000000	1.000000
14614.190719	0.005037	0.526811	0.203691	82.234238	75.667847	122.298172	4.443441	0.000000	-2.292560	0.000000	0.000000	0.000000	-0.373633	0.223490	-0.691690	0.000000	0.000000	4.000000	11.000000	1.000000
14614.194052	0.005037	0.526811	0.203691	82.234238	75.667847	122.298172	4.443441	0.000000	-2.292560	0.000000	0.000000	0.000000	-0.373633	0.223490	-0.691690	0.000000	0.000000	4.000000	11.000000	1.000000
14614.197386	0.005037	0.526811	0.203691	82.215858	76.419762	123.184830	4.443938	0.000000	-2.291597	0.000000	0.000000	0.000000	-0.373633	0.223490	-0.691690	0.000000	0.000000	4.000000	11.000000	1.000000
14614.200719	0.003925	0.527640	0.201381	82.215858	76.419762	123.184830	4.443938	0.000000	-2.291597	0.000000	0.000000	0.000000	-0.333554	0.248794	-0.693079	0.000000	0.000000	4.000000	11.000000	1.000000
14614.204052	0.003925	0.527640	0.201381	82.215858	76.419762	123.184830	4.443938	0.000000	-2.291597	0.000000	0.000000	0.000000	-0.333554	0.248794	-0.693079	0.000000	0.000000	4.000000	11.000000	1.000000
14614.207386	0.003925	0.527640	0.201381	82.266853	77.043327	123.872650	4.443223	0.000000	-2.292982	0.000000	0.000000	0.000000	-0.333554	0.248794	-0.693079	0.000000	0.000000	4.000000	11.000000	1.000000
14614.210719	0.002946	0.528533	0.199051	82.266853	77.043327	123.872650	4.443223	0.000000	-2.292982	0.000000	0.000000	0.000000	-0.293886	0.267820	-0.698878	0.000000	0.000000	4.000000	11.000000	1.000000
14614.214052	0.002946	0.528533	0.199051	82.266853	77.043327	123.872650	4.443223	0.000000	-2.292982	0.000000	0.000000	0.000000	-0.293886	0.267820	-0.698878	0.000000	0.000000	4.000000	11.000000	1.000000
14614.217386	0.002946	0.528533	0.199051	82.332253	77.589256	124.454315	4.441197	0.000000	-2.296903	0.000000	0.000000	0.000000	-0.293886	0.267820	-0.698878	0.000000	0.000000	4.000000	11.000000	1.000000
14614.220719	0.002066	0.529476	0.196756	82.332253	77.589256	124.454315	4.441197	0.000000	-2.296903	0.000000	0.000000	0.000000	-0.263855	0.283001	-0.688442	0.000000	0.000000	4.000000	11.000000	1.000000
14614.224052	0.002066	0.529476	0.196756	82.332253	77.589256	124.454315	4.441197	0.000000	-2.296903	0.000000	0.000000	0.000000	-0.263855	0.283001	-0.688442	0.000000	0.000000	4.000000	11.000000	1.000000
14614.227386	0.002066	0.529476	0.196756	82.398109	78.056564	124.953941	4.438366	0.000000	-2.302371	0.000000	0.000000	0.000000	-0.263855	0.283001	-0.688442	0.000000	0.000000	4.000000	11.000000	1.000000
14614.230719	0.001224	0.530521	0.194474	82.398109	78.056564	124.953941	4.438366	0.000000	-2.302371	0.000000	0.000000	0.000000	-0.252735	0.313523	-0.684736	0.000000	0.000000	4.000000	11.000000	1.000000
14614.234052	0.001224	0.530521	0.194474	82.398109	78.056564	124.953941	4.438366	0.000000	-2.302371	0.000000	0.000000	0.000000	-0.252735	0.313523	-0.684736	0.000000	0.000000	4.000000	11.000000	1.000000
14614.237386	0.001224	0.530521	0.194474	82.470451	78.373886	125.302116	4.435177	0.000000	-2.308506	0.000000	0.000000	0.000000	-0.252735	0.313523	-0.684736	0.000000	0.000000	4.000000	11.000000	1.000000
14614.240719	0.000387	0.531604	0.192282	82.470451	78.373886	125.302116	4.435177	0.000000	-2.308506	0.000000	0.000000	0.000000	-0.250963	0.324911	-0.657755	0.000000	0.000000	4.000000	11.000000	1.000000
14614.244052	0.000387	0.531604	0.192282	82.470451	78.373886	125.302116	4.435177	0.000000	-2.308506	0.000000	0.000000	0.000000	-0.250963	0.324911	-0.657755	0.000000	0.000000	4.000000	11.000000	1.000000
14614.247386	0.000387	0.531604	0.192282	82.544571	78.663780	125.616249	4.432298	0.000000	-2.314030	0.000000	0.000000	0.000000	-0.250963	0.324911	-0.657755	0.000000	0.000000	4.000000	11.000000	1.000000
14614.250719	-0.000413	0.532706	0.190164	82.544571	78.663780	125.616249	4.432298	0.000000	-2.314030	0.000000	0.000000	0.000000	-0.240073	0.330438	-0.635126	0.000000	0.000000	4.000000	11.000000	1.000000
14614.254052	-0.000413	0.532706	0.190164	82.544571	78.663780	125.616249	4.432298	0.000000	-2.314030	0.000000	0.000000	0.000000	-0.240073	0.330438	-0.635126	0.000000	0.000000	4.000000	11.000000	1.000000
14614.257386	-0.000413	0.532706	0.190164	82.594299	78.893074	125.877823	4.429379	0.000000	-2.319612	0.000000	0.000000	0.000000	-0.240073	0.330438	-0.635126	0.000000	0.000000	4.000000	11.000000	1.000000
14614.260719	-0.001208	0.533881	0.188135	82.594299	78.893074	125.877823	4.429379	0.000000	-2.319612	0.000000	0.000000	0.000000	-0.238555	0.352596	-0.608904	0.000000	0.000000	4.000000	11.000000	1.000000
14614.264052	-0.001208	0.533881	0.188135	82.594299	78.893074	125.877823	4.429379	0.000000	-2.319612	0.000000	0.000000	0.000000	-0.238555	0.352596	-0.608904	0.000000	0.000000	4.000000	11.000000	1.000000
14614.267386	-0.001208	0.533881	0.188135	82.615150	79.075714	126.119072	4.426787	0.000000	-2.324555	0.000000	0.000000	0.000000	-0.238555	0.352596	-0.608904	0.000000	0.000000	4.000000	11.000000	1.000000
14614.270719	-0.001938	0.535095	0.186197	82.615150	79.075714	126.119072	4.426787	0.000000	-2.324555	0.000000	0.000000	0.000000	-0.218814	0.364208	-0.581193	0.000000	0.000000	4.000000	11.000000	1.000000
14614.274052	-0.001938	0.535095	0.186197	82.615150	79.075714	126.119072	4.426787	0.000000	-2.324555	0.000000	0.000000	0.000000	-0.218814	0.364208	-0.581193	0.000000	0.000000	4.000000	11.000000	1.000000
14614.277386	-0.001938	0.535095	0.186197	82.622803	79.179733	126.281418	4.423968	0.000000	-2.329915	0.000000	0.000000	0.000000	-0.218814	0.364208	-0.581193	0.000000	0.000000	4.000000	11.000000	1.000000
14614.280719	-0.002602	0.536364	0.184334	82.622803	79.179733	126.281418	4.423968	0.000000	-2.329915	0.000000	0.000000	0.000000	-0.199310	0.380603	-0.559139	0.000000	0.000000	4.000000	11.000000	1.000000
14614.284052	-0.002602	0.536364	0.184334	82.622803	79.179733	126.281418	4.423968	0.000000	-2.329915	0.000000	0.000000	0.000000	-0.199310	0.380603	-0.559139	0.000000	0.000000	4.000000	11.000000	1.000000
14614.287386	-0.002602	0.536364	0.184334	82.650787	79.222733	126.364990	4.420828	0.000000	-2.335869	0.000000	0.000000	0.000000	-0.199310	0.380603	-0.559139	0.000000	0.000000	4.000000	11.000000	1.000000
14614.290719	-0.003263	0.537609	0.182482	82.650787	79.222733	126.364990	4.420828	0.000000	-2.335869	0.000000	0.000000	0.000000	-0.198163	0.373404	-0.555470	0.000000	0.000000	4.000000	11.000000	1.000000
14614.294052	-0.003263	0.537609	0.182482	82.650787	79.222733	126.364990	4.420828	0.000000	-2.335869	0.000000	0.000000	0.000000	-0.198163	0.373404	-0.555470	0.000000	0.000000	4.000000	11.000000	1.000000
14614.297386	-0.003263	0.537609	0.182482	82.715897	79.218369	126.370590	4.417646	0.000000	-2.341881	0.000000	0.000000	0.000000	-0.198163	0.373404	-0.555470	0.000000	0.000000	4.000000	11.000000	1.000000
14614.300719	-0.003920	0.538889	0.180689	82.715897	79.218369	126.370590	4.417646	0.000000	-2.341881	0.000000	0.000000	0.000000	-0.197113	0.384014	-0.537865	0.000000	0.000000	4.000000	11.000000	1.000000
14614.304052	-0.003920	0.538889	0.180689	82.715897	79.218369	126.370590	4.417646	0.000000	-2.341881	0.000000	0.000000	0.000000	-0.197113	0.384014	-0.537865	0.000000	0.000000	4.000000	11.000000	1.000000
14614.307386	-0.003920	0.538889	0.180689	82.807343	79.167114	126.312805	4.414676	0.000000	-2.347475	0.000000	0.000000	0.000000	-0.197113	0.384014	-0.537865	0.000000	0.000000	4.000000	11.000000	1.000000
14614.310719	-0.004664	0.540125	0.178893	82.807343	79.167114	126.312805	4.414676	0.000000	-2.347475	0.000000	0.000000	0.000000	-0.223162	0.371074	-0.538836	0.000000	0.000000	4.000000	11.000000	1.000000
14614.314052	-0.004664	0.540125	0.178893	82.807343	79.167114	126.312805	4.414676	0.000000	-2.347475	0.000000	0.000000	0.000000	-0.223162	0.371074	-0.538836	0.000000	0.000000	4.000000	11.000000	1.000000
14614.317386	-0.004664	0.540125	0.178893	82.875992	79.150246	126.313873	4.412515	0.000000	-2.351535	0.000000	0.000000	0.000000	-0.223162	0.371074	-0.538836	0.000000	0.000000	4.000000	11.000000	1.000000
14614.320719	-0.005434	0.541359	0.177125	82.875992	79.150246	126.313873	4.412515	0.000000	-2.351535	0.000000	0.000000	0.000000	-0.230992	0.370019	-0.530436	0.000000	0.000000	4.000000	11.000000	1.000000
14614.324052	-0.005434	0.541359	0.177125	82.875992	79.150246	126.313873	4.412515	0.000000	-2.351535	0.000000	0.000000	0.000000	-0.230992	0.370019	-0.530436	0.000000	0.000000	4.000000	11.000000	1.000000
14614.327386	-0.005434	0.541359	0.177125	82.884293	79.118614	126.352997	4.410733	0.000000	-2.354876	0.000000	0.000000	0.000000	-0.230992	0.370019	-0.530436	0.000000	0.000000	4.000000	11.000000	1.000000
14614.330719	-0.006260	0.542554	0.175389	82.884293	79.118614	126.352997	4.410733	0.000000	-2.354876	0.000000	0.000000	0.000000	-0.247802	0.358667	-0.520676	0.000000	0.000000	4.000000	11.000000	1.000000
14614.334052	-0.006260	0.542554	0.175389	82.884293	79.118614	126.352997	4.410733	0.000000	-2.354876	0.000000	0.000000	0.000000	-0.247802	0.358667	-0.520676	0.000000	0.000000	4.000000	11.000000	1.000000
14614.337386	-0.006260	0.542554	0.175389	82.884186	79.112183	126.422211	4.409681	0.000000	-2.356844	0.000000	0.000000	0.000000	-0.247802	0.358667	-0.520676	0.000000	0.000000	4.000000	11.000000	1.000000
14614.340719	-0.007141	0.543732	0.173702	82.884186	79.112183	126.422211	4.409681	0.000000	-2.356844	0.000000	0.000000	0.000000	-0.264558	0.353359	-0.506233	0.000000	0.000000	4.000000	11.000000	1.000000
14614.344052	-0.007141	0.543732	0.173702	82.884186	79.112183	126.422211	4.409681	0.000000	-2.356844	0.000000	0.000000	0.000000	-0.264558	0.353359	-0.506233	0.000000	0.000000	4.000000	11.000000	1.000000
14614.347386	-0.007141	0.543732	0.173702	82.869698	79.109581	126.496307	4.409470	0.000000	-2.357239	0.000000	0.000000	0.000000	-0.264558	0.353359	-0.506233	0.000000	0.000000	4.000000	11.000000	1.000000
14614.350719	-0.008079	0.544839	0.172052	82.869698	79.109581	126.496307	4.409470	0.000000	-2.357239	0.000000	0.000000	0.000000	-0.281194	0.332029	-0.494918	0.000000	0.000000	4.000000	11.000000	1.000000
14614.354052	-0.008079	0.544839	0.172052	82.869698	79.109581	126.496307	4.409470	0.000000	-2.357239	0.000000	0.000000	0.000000	-0.281194	0.332029	-0.494918	0.000000	0.000000	4.000000	11.000000	1.000000
14614.357386	-0.008079	0.544839	0.172052	82.825203	79.152573	126.574280	4.410060	0.000000	-2.356135	0.000000	0.000000	0.000000	-0.281194	0.332029	-0.494918	0.000000	0.000000	4.000000	11.000000	1.000000
14614.360719	-0.008981	0.545905	0.170401	82.825203	79.152573	126.574280	4.410060	0.000000	-2.356135	0.000000	0.000000	0.000000	-0.270757	0.319655	-0.495255	0.000000	0.000000	4.000000	11.000000	1.000000
14614.364052	-0.008981	0.545905	0.170401	82.825203	79.152573	126.574280	4.410060	0.000000	-2.356135	0.000000	0.000000	0.000000	-0.270757	0.319655	-0.495255	0.000000	0.000000	4.000000	11.000000	1.000000
14614.367386	-0.008981	0.545905	0.170401	82.726784	79.230331	126.557503	4.410281	0.000000	-2.355721	0.000000	0.000000	0.000000	-0.270757	0.319655	-0.495255	0.000000	0.000000	4.000000	11.000000	1.000000
14614.370719	-0.009820	0.546934	0.168786	82.726784	79.230331	126.557503	4.410281	0.000000	-2.355721	0.000000	0.000000	0.000000	-0.251645	0.308943	-0.484643	0.000000	0.000000	4.000000	11.000000	1.000000
14614.374052	-0.009820	0.546934	0.168786	82.726784	79.230331	126.557503	4.410281	0.000000	-2.355721	0.000000	0.000000	0.000000	-0.251645	0.308943	-0.484643	0.000000	0.000000	4.000000	11.000000	1.000000
14614.377386	-0.009820	0.546934	0.168786	82.597046	79.369949	126.442894	4.410019	0.000000	-2.356211	0.000000	0.000000	0.000000	-0.251645	0.308943	-0.484643	0.000000	0.000000	4.000000	11.000000	1.000000
14614.380719	-0.010624	0.547899	0.167119	82.597046	79.369949	126.442894	4.410019	0.000000	-2.356211	0.000000	0.000000	0.000000	-0.241165	0.289313	-0.500073	0.000000	0.000000	4.000000	11.000000	1.000000
14614.384052	-0.010624	0.547899	0.167119	82.597046	79.369949	126.442894	4.410019	0.000000	-2.356211	0.000000	0.000000	0.000000	-0.241165	0.289313	-0.500073	0.000000	0.000000	4.000000	11.000000	1.000000
14614.387386	-0.010624	0.547899	0.167119	82.474098	79.570480	126.295052	4.409068	0.000000	-2.357991	0.000000	0.000000	0.000000	-0.241165	0.289313	-0.500073	0.000000	0.000000	4.000000	11.000000	1.000000
14614.390719	-0.011393	0.548832	0.165396	82.474098	79.570480	126.295052	4.409068	0.000000	-2.357991	0.000000	0.000000	0.000000	-0.230667	0.279923	-0.516982	0.000000	0.000000	4.000000	11.000000	1.000000
14614.394052	-0.011393	0.548832	0.165396	82.474098	79.570480	126.295052	4.409068	0.000000	-2.357991	0.000000	0.000000	0.000000	-0.230667	0.279923	-0.516982	0.000000	0.000000	4.000000	11.000000	1.000000
14614.397386	-0.011393	0.548832	0.165396	82.378929	79.795731	126.334114	4.407374	0.000000	-2.361155	0.000000	0.000000	0.000000	-0.230667	0.279923	-0.516982	0.000000	0.000000	4.000000	11.000000	1.000000
14614.400719	-0.012156	0.549733	0.163615	82.378929	79.795731	126.334114	4.407374	0.000000	-2.361155	0.000000	0.000000	0.000000	-0.229018	0.270455	-0.534096	0.000000	0.000000	4.000000	11.000000	1.000000
14614.404052	-0.012156	0.549733	0.163615	82.378929	79.795731	126.334114	4.407374	0.000000	-2.361155	0.000000	0.000000	0.000000	-0.229018	0.270455	-0.534096	0.000000	0.000000	4.000000	11.000000	1.000000
14614.407386	-0.012156	0.549733	0.163615	82.327217	80.017601	126.641159	4.405238	0.000000	-2.365136	0.000000	0.000000	0.000000	-0.229018	0.270455	-0.534096	0.000000	0.000000	4.000000	11.000000	1.000000
14614.410719	-0.012944	0.550623	0.161793	82.327217	80.017601	126.641159	4.405238	0.000000	-2.365136	0.000000	0.000000	0.000000	-0.236213	0.266820	-0.546818	0.000000	0.000000	4.000000	11.000000	1.000000
14614.414052	-0.012944	0.550623	0.161793	82.327217	80.017601	126.641159	4.405238	0.000000	-2.365136	0.000000	0.000000	0.000000	-0.236213	0.266820	-0.546818	0.000000	0.000000	4.000000	11.000000	1.000000
14614.417386	-0.012944	0.550623	0.161793	82.314491	80.214432	126.909576	4.403068	0.000000	-2.369175	0.000000	0.000000	0.000000	-0.236213	0.266820	-0.546818	0.000000	0.000000	4.000000	11.000000	1.000000
14614.420719	-0.013755	0.551539	0.159958	82.314491	80.214432	126.909576	4.403068	0.000000	-2.369175	0.000000	0.000000	0.000000	-0.243487	0.274853	-0.550356	0.000000	0.000000	4.000000	11.000000	1.000000
14614.424052	-0.013755	0.551539	0.159958	82.314491	80.214432	126.909576	4.403068	0.000000	-2.369175	0.000000	0.000000	0.000000	-0.243487	0.274853	-0.550356	0.000000	0.000000	4.000000	11.000000	1.000000
14614.427386	-0.013755	0.551539	0.159958	82.305122	80.394775	127.124138	4.401052	0.000000	-2.372918	0.000000	0.000000	0.000000	-0.243487	0.274853	-0.550356	0.000000	0.000000	4.000000	11.000000	1.000000
14614.430719	-0.014533	0.552420	0.158160	82.305122	80.394775	127.124138	4.401052	0.000000	-2.372918	0.000000	0.000000	0.000000	-0.233474	0.264329	-0.539582	0.000000	0.000000	4.000000	11.000000	1.000000
14614.434052	-0.014533	0.552420	0.158160	82.305122	80.394775	127.124138	4.401052	0.000000	-2.372918	0.000000	0.000000	0.000000	-0.233474	0.264329	-0.539582	0.000000	0.000000	4.000000	11.000000	1.000000
14614.437386	-0.014533	0.552420	0.158160	82.272240	80.493759	127.204681	4.398825	0.000000	-2.377044	0.000000	0.000000	0.000000	-0.233474	0.264329	-0.539582	0.000000	0.000000	4.000000	11.000000	1.000000
14614.440719	-0.015251	0.553345	0.156460	82.272240	80.493759	127.204681	4.398825	0.000000	-2.377044	0.000000	0.000000	0.000000	-0.215306	0.277466	-0.509869	0.000000	0.000000	4.000000	11.000000	1.000000
14614.444052	-0.015251	0.553345	0.156460	82.272240	80.493759	127.204681	4.398825	0.000000	-2.377044	0.000000	0.000000	0.000000	-0.215306	0.277466	-0.509869	0.000000	0.000000	4.000000	11.000000	1.000000
14614.447386	-0.015251	0.553345	0.156460	82.209633	80.563042	127.235565	4.396464	0.000000	-2.381409	0.000000	0.000000	0.000000	-0.215306	0.277466	-0.509869	0.000000	0.000000	4.000000	11.000000	1.000000
14614.450719	-0.015822	0.554280	0.154868	82.209633	80.563042	127.235565	4.396464	0.000000	-2.381409	0.000000	0.000000	0.000000	-0.171289	0.280683	-0.477684	0.000000	0.000000	4.000000	11.000000	1.000000
14614.454052	-0.015822	0.554280	0.154868	82.209633	80.563042	127.235565	4.396464	0.000000	-2.381409	0.000000	0.000000	0.000000	-0.171289	0.280683	-0.477684	0.000000	0.000000	4.000000	11.000000	1.000000
14614.457386	-0.015822	0.554280	0.154868	82.147072	80.550385	127.235184	4.392996	0.000000	-2.387800	0.000000	0.000000	0.000000	-0.171289	0.280683	-0.477684	0.000000	0.000000	4.000000	11.000000	1.000000
14614.460719	-0.016305	0.555241	0.153361	82.147072	80.550385	127.235184	4.392996	0.000000	-2.387800	0.000000	0.000000	0.000000	-0.144934	0.288262	-0.451933	0.000000	0.000000	4.000000	11.000000	1.000000
14614.464052	-0.016305	0.555241	0.153361	82.147072	80.550385	127.235184	4.392996	0.000000	-2.387800	0.000000	0.000000	0.000000	-0.144934	0.288262	-0.451933	0.000000	0.000000	4.000000	11.000000	1.000000
14614.467386	-0.016305	0.555241	0.153361	82.114243	80.491302	127.245552	4.388959	0.000000	-2.395212	0.000000	0.000000	0.000000	-0.144934	0.288262	-0.451933	0.000000	0.000000	4.000000	11.000000	1.000000
14614.470719	-0.016701	0.556208	0.151926	82.114243	80.491302	127.245552	4.388959	0.000000	-2.395212	0.000000	0.000000	0.000000	-0.118711	0.290072	-0.430644	0.000000	0.000000	4.000000	11.000000	1.000000
14614.474052	-0.016701	0.556208	0.151926	82.114243	80.491302	127.245552	4.388959	0.000000	-2.395212	0.000000	0.000000	0.000000	-0.118711	0.290072	-0.430644	0.000000	0.000000	4.000000	11.000000	1.000000
14614.477386	-0.016701	0.556208	0.151926	82.113350	80.411148	127.200325	4.384245	0.000000	-2.403828	0.000000	0.000000	0.000000	-0.118711	0.290072	-0.430644	0.000000	0.000000	4.000000	11.000000	1.000000
14614.480719	-0.017038	0.557162	0.150545	82.113350	80.411148	127.200325	4.384245	0.000000	-2.403828	0.000000	0.000000	0.000000	-0.101245	0.286157	-0.414109	0.000000	0.000000	4.000000	11.000000	1.000000
14614.484052	-0.017038	0.557162	0.150545	82.113350	80.411148	127.200325	4.384245	0.000000	-2.403828	0.000000	0.000000	0.000000	-0.101245	0.286157	-0.414109	0.000000	0.000000	4.000000	11.000000	1.000000
14614.487386	-0.017038	0.557162	0.150545	82.113823	80.310966	127.130707	4.379094	0.000000	-2.413202	0.000000	0.000000	0.000000	-0.101245	0.286157	-0.414109	0.000000	0.000000	4.000000	11.000000	1.000000
14614.490719	-0.017346	0.558130	0.149178	82.113823	80.310966	127.130707	4.379094	0.000000	-2.413202	0.000000	0.000000	0.000000	-0.092205	0.290498	-0.410269	0.000000	0.000000	4.000000	11.000000	1.000000
14614.494052	-0.017346	0.558130	0.149178	82.113823	80.310966	127.130707	4.379094	0.000000	-2.413202	0.000000	0.000000	0.000000	-0.092205	0.290498	-0.410269	0.000000	0.000000	4.000000	11.000000	1.000000
14614.497386	-0.017346	0.558130	0.149178	82.116089	80.204926	127.059181	4.373551	0.000000	-2.423232	0.000000	0.000000	0.000000	-0.092205	0.290498	-0.410269	0.000000	0.000000	4.000000	11.000000	1.000000
14614.500719	-0.017738	0.559113	0.147820	82.116089	80.204926	127.059181	4.373551	0.000000	-2.423232	0.000000	0.000000	0.000000	-0.117693	0.294833	-0.407431	0.000000	0.000000	4.000000	11.000000	1.000000
14614.504052	-0.017738	0.559113	0.147820	82.116089	80.204926	127.059181	4.373551	0.000000	-2.423232	0.000000	0.000000	0.000000	-0.117693	0.294833	-0.407431	0.000000	0.000000	4.000000	11.000000	1.000000
14614.507386	-0.017738	0.559113	0.147820	82.125580	80.094437	126.980133	4.369031	0.000000	-2.431372	0.000000	0.000000	0.000000	-0.117693	0.294833	-0.407431	0.000000	0.000000	4.000000	11.000000	1.000000
14614.510719	-0.018100	0.560058	0.146465	82.125580	80.094437	126.980133	4.369031	0.000000	-2.431372	0.000000	0.000000	0.000000	-0.108540	0.283415	-0.406557	0.000000	0.000000	4.000000	11.000000	1.000000
14614.514052	-0.018100	0.560058	0.146465	82.125580	80.094437	126.980133	4.369031	0.000000	-2.431372	0.000000	0.000000	0.000000	-0.108540	0.283415	-0.406557	0.000000	0.000000	4.000000	11.000000	1.000000
14614.517386	-0.018100	0.560058	0.146465	82.126053	79.983284	126.902428	4.364054	0.000000	-2.440294	0.000000	0.000000	0.000000	-0.108540	0.283415	-0.406557	0.000000	0.000000	4.000000	11.000000	1.000000
14614.520719	-0.018518	0.560951	0.145131	82.126053	79.983284	126.902428	4.364054	0.000000	-2.440294	0.000000	0.000000	0.000000	-0.125375	0.268025	-0.400073	0.000000	0.000000	4.000000	11.000000	1.000000
14614.524052	-0.018518	0.560951	0.145131	82.126053	79.983284	126.902428	4.364054	0.000000	-2.440294	0.000000	0.000000	0.000000	-0.125375	0.268025	-0.400073	0.000000	0.000000	4.000000	11.000000	1.000000
14614.527386	-0.018518	0.560951	0.145131	82.124710	79.872559	126.834579	4.359853	0.000000	-2.447792	0.000000	0.000000	0.000000	-0.125375	0.268025	-0.400073	0.000000	0.000000	4.000000	11.000000	1.000000
14614.530719	-0.018963	0.561860	0.143809	82.124710	79.872559	126.834579	4.359853	0.000000	-2.447792	0.000000	0.000000	0.000000	-0.133446	0.272480	-0.396678	0.000000	0.000000	4.000000	11.000000	1.000000
14614.534052	-0.018963	0.561860	0.143809	82.124710	79.872559	126.834579	4.359853	0.000000	-2.447792	0.000000	0.000000	0.000000	-0.133446	0.272480	-0.396678	0.000000	0.000000	4.000000	11.000000	1.000000
14614.537386	-0.018963	0.561860	0.143809	82.123314	79.764595	126.766785	4.356000	0.000000	-2.454641	0.000000	0.000000	0.000000	-0.133446	0.272480	-0.396678	0.000000	0.000000	4.000000	11.000000	1.000000
14614.540719	-0.019322	0.562724	0.142550	82.123314	79.764595	126.766785	4.356000	0.000000	-2.454641	0.000000	0.000000	0.000000	-0.107777	0.259226	-0.377753	0.000000	0.000000	4.000000	11.000000	1.000000
14614.544052	-0.019322	0.562724	0.142550	82.123314	79.764595	126.766785	4.356000	0.000000	-2.454641	0.000000	0.000000	0.000000	-0.107777	0.259226	-0.377753	0.000000	0.000000	4.000000	11.000000	1.000000
14614.547386	-0.019322	0.562724	0.142550	82.121513	79.642471	126.676430	4.351419	0.000000	-2.462753	0.000000	0.000000	0.000000	-0.107777	0.259226	-0.377753	0.000000	0.000000	4.000000	11.000000	1.000000
14614.550719	-0.019624	0.563623	0.141320	82.121513	79.642471	126.676430	4.351419	0.000000	-2.462753	0.000000	0.000000	0.000000	-0.090508	0.269714	-0.368788	0.000000	0.000000	4.000000	11.000000	1.000000
14614.554052	-0.019624	0.563623	0.141320	82.121513	79.642471	126.676430	4.351419	0.000000	-2.462753	0.000000	0.000000	0.000000	-0.090508	0.269714	-0.368788	0.000000	0.000000	4.000000	11.000000	1.000000
14614.557386	-0.019624	0.563623	0.141320	82.122292	79.474548	126.536957	4.346214	0.000000	-2.471926	0.000000	0.000000	0.000000	-0.090508	0.269714	-0.368788	0.000000	0.000000	4.000000	11.000000	1.000000
14614.560719	-0.019925	0.564491	0.140131	82.122292	79.474548	126.536957	4.346214	0.000000	-2.471926	0.000000	0.000000	0.000000	-0.090489	0.260604	-0.356861	0.000000	0.000000	4.000000	11.000000	1.000000
14614.564052	-0.019925	0.564491	0.140131	82.122292	79.474548	126.536957	4.346214	0.000000	-2.471926	0.000000	0.000000	0.000000	-0.090489	0.260604	-0.356861	0.000000	0.000000	4.000000	11.000000	1.000000
14614.567386	-0.019925	0.564491	0.140131	82.141075	79.303619	126.369278	4.341215	0.000000	-2.480697	0.000000	0.000000	0.000000	-0.090489	0.260604	-0.356861	0.000000	0.000000	4.000000	11.000000	1.000000
14614.570719	-0.020200	0.565337	0.139019	82.141075	79.303619	126.369278	4.341215	0.000000	-2.480697	0.000000	0.000000	0.000000	-0.082377	0.253620	-0.333529	0.000000	0.000000	4.000000	11.000000	1.000000
14614.574052	-0.020200	0.565337	0.139019	82.141075	79.303619	126.369278	4.341215	0.000000	-2.480697	0.000000	0.000000	0.000000	-0.082377	0.253620	-0.333529	0.000000	0.000000	4.000000	11.000000	1.000000
14614.577386	-0.020200	0.565337	0.139019	82.172333	79.122169	126.194344	4.336360	0.000000	-2.489174	0.000000	0.000000	0.000000	-0.082377	0.253620	-0.333529	0.000000	0.000000	4.000000	11.000000	1.000000
14614.580719	-0.020531	0.566153	0.137946	82.172333	79.122169	126.194344	4.336360	0.000000	-2.489174	0.000000	0.000000	0.000000	-0.099400	0.244802	-0.322001	0.000000	0.000000	4.000000	11.000000	1.000000
14614.584052	-0.020531	0.566153	0.137946	82.172333	79.122169	126.194344	4.336360	0.000000	-2.489174	0.000000	0.000000	0.000000	-0.099400	0.244802	-0.322001	0.000000	0.000000	4.000000	11.000000	1.000000
14614.587386	-0.020531	0.566153	0.137946	82.201797	78.940117	126.020287	4.332492	0.000000	-2.495898	0.000000	0.000000	0.000000	-0.099400	0.244802	-0.322001	0.000000	0.000000	4.000000	11.000000	1.000000
14614.590719	-0.020891	0.566959	0.136927	82.201797	78.940117	126.020287	4.332492	0.000000	-2.495898	0.000000	0.000000	0.000000	-0.108057	0.241980	-0.305508	0.000000	0.000000	4.000000	11.000000	1.000000
14614.594052	-0.020891	0.566959	0.136927	82.201797	78.940117	126.020287	4.332492	0.000000	-2.495898	0.000000	0.000000	0.000000	-0.108057	0.241980	-0.305508	0.000000	0.000000	4.000000	11.000000	1.000000
14614.597386	-0.020891	0.566959	0.136927	82.215004	78.754944	125.856316	4.329392	0.000000	-2.501273	0.000000	0.000000	0.000000	-0.108057	0.241980	-0.305508	0.000000	0.000000	4.000000	11.000000	1.000000
14614.600719	-0.021278	0.567711	0.135896	82.215004	78.754944	125.856316	4.329392	0.000000	-2.501273	0.000000	0.000000	0.000000	-0.115978	0.225412	-0.309270	0.000000	0.000000	4.000000	11.000000	1.000000
14614.604052	-0.021278	0.567711	0.135896	82.215004	78.754944	125.856316	4.329392	0.000000	-2.501273	0.000000	0.000000	0.000000	-0.115978	0.225412	-0.309270	0.000000	0.000000	4.000000	11.000000	1.000000
14614.607386	-0.021278	0.567711	0.135896	82.212502	78.592995	125.734291	4.326507	0.000000	-2.506260	0.000000	0.000000	0.000000	-0.115978	0.225412	-0.309270	0.000000	0.000000	4.000000	11.000000	1.000000
14614.610719	-0.021777	0.568466	0.134896	82.212502	78.592995	125.734291	4.326507	0.000000	-2.506260	0.000000	0.000000	0.000000	-0.149653	0.226592	-0.300062	0.000000	0.000000	4.000000	11.000000	1.000000
14614.614052	-0.021777	0.568466	0.134896	82.212502	78.592995	125.734291	4.326507	0.000000	-2.506260	0.000000	0.000000	0.000000	-0.149653	0.226592	-0.300062	0.000000	0.000000	4.000000	11.000000	1.000000
14614.617386	-0.021777	0.568466	0.134896	82.208145	78.423767	125.606636	4.325386	0.000000	-2.508194	0.000000	0.000000	0.000000	-0.149653	0.226592	-0.300062	0.000000	0.000000	4.000000	11.000000	1.000000
14614.620719	-0.022358	0.569186	0.133897	82.208145	78.423767	125.606636	4.325386	0.000000	-2.508194	0.000000	0.000000	0.000000	-0.174419	0.216008	-0.299843	0.000000	0.000000	4.000000	11.000000	1.000000
14614.624052	-0.022358	0.569186	0.133897	82.208145	78.423767	125.606636	4.325386	0.000000	-2.508194	0.000000	0.000000	0.000000	-0.174419	0.216008	-0.299843	0.000000	0.000000	4.000000	11.000000	1.000000
14614.627386	-0.022358	0.569186	0.133897	82.203232	78.226624	125.432343	4.325411	0.000000	-2.508150	0.000000	0.000000	0.000000	-0.174419	0.216008	-0.299843	0.000000	0.000000	4.000000	11.000000	1.000000
14614.630719	-0.022940	0.569865	0.132960	82.203232	78.226624	125.432343	4.325411	0.000000	-2.508150	0.000000	0.000000	0.000000	-0.174534	0.203834	-0.281125	0.000000	0.000000	4.000000	11.000000	1.000000
14614.634052	-0.022940	0.569865	0.132960	82.203232	78.226624	125.432343	4.325411	0.000000	-2.508150	0.000000	0.000000	0.000000	-0.174534	0.203834	-0.281125	0.000000	0.000000	4.000000	11.000000	1.000000
14614.637386	-0.022940	0.569865	0.132960	82.197044	78.058449	125.251328	4.325953	0.000000	-2.507215	0.000000	0.000000	0.000000	-0.174534	0.203834	-0.281125	0.000000	0.000000	4.000000	11.000000	1.000000
14614.640719	-0.023521	0.570550	0.132057	82.197044	78.058449	125.251328	4.325953	0.000000	-2.507215	0.000000	0.000000	0.000000	-0.174380	0.205229	-0.270651	0.000000	0.000000	4.000000	11.000000	1.000000
14614.644052	-0.023521	0.570550	0.132057	82.197044	78.058449	125.251328	4.325953	0.000000	-2.507215	0.000000	0.000000	0.000000	-0.174380	0.205229	-0.270651	0.000000	0.000000	4.000000	11.000000	1.000000
14614.647386	-0.023521	0.570550	0.132057	82.184502	77.862320	124.992996	4.326783	0.000000	-2.505783	0.000000	0.000000	0.000000	-0.174380	0.205229	-0.270651	0.000000	0.000000	4.000000	11.000000	1.000000
14614.650719	-0.024075	0.571194	0.131219	82.184502	77.862320	124.992996	4.326783	0.000000	-2.505783	0.000000	0.000000	0.000000	-0.166222	0.193253	-0.251462	0.000000	0.000000	4.000000	11.000000	1.000000
14614.654052	-0.024075	0.571194	0.131219	82.184502	77.862320	124.992996	4.326783	0.000000	-2.505783	0.000000	0.000000	0.000000	-0.166222	0.193253	-0.251462	0.000000	0.000000	4.000000	11.000000	1.000000
14614.657386	-0.024075	0.571194	0.131219	82.173737	77.844421	124.948875	4.327765	0.000000	-2.504087	0.000000	0.000000	0.000000	-0.166222	0.193253	-0.251462	0.000000	0.000000	4.000000	11.000000	1.000000
14614.660719	-0.024629	0.571823	0.130401	82.173737	77.844421	124.948875	4.327765	0.000000	-2.504087	0.000000	0.000000	0.000000	-0.165983	0.188901	-0.245503	0.000000	0.000000	4.000000	11.000000	1.000000
14614.664052	-0.024629	0.571823	0.130401	82.173737	77.844421	124.948875	4.327765	0.000000	-2.504087	0.000000	0.000000	0.000000	-0.165983	0.188901	-0.245503	0.000000	0.000000	4.000000	11.000000	1.000000
14614.667386	-0.024629	0.571823	0.130401	82.175766	78.257935	125.375717	4.328912	0.000000	-2.502103	0.000000	0.000000	0.000000	-0.165983	0.188901	-0.245503	0.000000	0.000000	4.000000	11.000000	1.000000
14614.670719	-0.025124	0.572432	0.129568	82.175766	78.257935	125.375717	4.328912	0.000000	-2.502103	0.000000	0.000000	0.000000	-0.148576	0.182430	-0.249908	0.000000	0.000000	4.000000	11.000000	1.000000
14614.674052	-0.025124	0.572432	0.129568	82.175766	78.257935	125.375717	4.328912	0.000000	-2.502103	0.000000	0.000000	0.000000	-0.148576	0.182430	-0.249908	0.000000	0.000000	4.000000	11.000000	1.000000
14614.677386	-0.025124	0.572432	0.129568	82.180534	79.124741	126.252472	4.329112	0.000000	-2.501758	0.000000	0.000000	0.000000	-0.148576	0.182430	-0.249908	0.000000	0.000000	4.000000	11.000000	1.000000
14614.680719	-0.025616	0.573030	0.128696	82.180534	79.124741	126.252472	4.329112	0.000000	-2.501758	0.000000	0.000000	0.000000	-0.147630	0.179631	-0.261495	0.000000	0.000000	4.000000	11.000000	1.000000
14614.684052	-0.025616	0.573030	0.128696	82.180534	79.124741	126.252472	4.329112	0.000000	-2.501758	0.000000	0.000000	0.000000	-0.147630	0.179631	-0.261495	0.000000	0.000000	4.000000	11.000000	1.000000
14614.687386	-0.025616	0.573030	0.128696	82.184448	80.418259	127.512093	4.328942	0.000000	-2.502051	0.000000	0.000000	0.000000	-0.147630	0.179631	-0.261495	0.000000	0.000000	4.000000	11.000000	1.000000
14614.690719	-0.026103	0.573612	0.127749	82.184448	80.418259	127.512093	4.328942	0.000000	-2.502051	0.000000	0.000000	0.000000	-0.146155	0.174567	-0.284227	0.000000	0.000000	4.000000	11.000000	1.000000
14614.694052	-0.026103	0.573612	0.127749	82.184448	80.418259	127.512093	4.328942	0.000000	-2.502051	0.000000	0.000000	0.000000	-0.146155	0.174567	-0.284227	0.000000	0.000000	4.000000	11.000000	1.000000
14614.697386	-0.026103	0.573612	0.127749	82.184402	81.939606	128.955811	4.328055	0.000000	-2.503585	0.000000	0.000000	0.000000	-0.146155	0.174567	-0.284227	0.000000	0.000000	4.000000	11.000000	1.000000
14614.700719	-0.026642	0.574184	0.126760	82.184402	81.939606	128.955811	4.328055	0.000000	-2.503585	0.000000	0.000000	0.000000	-0.161756	0.171670	-0.296622	0.000000	0.000000	4.000000	11.000000	1.000000
14614.704052	-0.026642	0.574184	0.126760	82.184402	81.939606	128.955811	4.328055	0.000000	-2.503585	0.000000	0.000000	0.000000	-0.161756	0.171670	-0.296622	0.000000	0.000000	4.000000	11.000000	1.000000
14614.707386	-0.026642	0.574184	0.126760	82.175766	83.359764	130.297272	4.327570	0.000000	-2.504423	0.000000	0.000000	0.000000	-0.161756	0.171670	-0.296622	0.000000	0.000000	4.000000	11.000000	1.000000
14614.710719	-0.027232	0.574759	0.125708	82.175766	83.359764	130.297272	4.327570	0.000000	-2.504423	0.000000	0.000000	0.000000	-0.176932	0.172366	-0.315627	0.000000	0.000000	4.000000	11.000000	1.000000
14614.714052	-0.027232	0.574759	0.125708	82.175766	83.359764	130.297272	4.327570	0.000000	-2.504423	0.000000	0.000000	0.000000	-0.176932	0.172366	-0.315627	0.000000	0.000000	4.000000	11.000000	1.000000
14614.717386	-0.027232	0.574759	0.125708	82.152725	84.562027	131.484619	4.327286	0.000000	-2.504915	0.000000	0.000000	0.000000	-0.176932	0.172366	-0.315627	0.000000	0.000000	4.000000	11.000000	1.000000
14614.720719	-0.027818	0.575343	0.124632	82.152725	84.562027	131.484619	4.327286	0.000000	-2.504915	0.000000	0.000000	0.000000	-0.175919	0.175221	-0.322783	0.000000	0.000000	4.000000	11.000000	1.000000
14614.724052	-0.027818	0.575343	0.124632	82.152725	84.562027	131.484619	4.327286	0.000000	-2.504915	0.000000	0.000000	0.000000	-0.175919	0.175221	-0.322783	0.000000	0.000000	4.000000	11.000000	1.000000
14614.727386	-0.027818	0.575343	0.124632	82.117432	85.516754	132.504257	4.326737	0.000000	-2.505862	0.000000	0.000000	0.000000	-0.175919	0.175221	-0.322783	0.000000	0.000000	4.000000	11.000000	1.000000
14614.730719	-0.028430	0.575924	0.123553	82.117432	85.516754	132.504257	4.326737	0.000000	-2.505862	0.000000	0.000000	0.000000	-0.183472	0.174372	-0.323824	0.000000	0.000000	4.000000	11.000000	1.000000
14614.734052	-0.028430	0.575924	0.123553	82.117432	85.516754	132.504257	4.326737	0.000000	-2.505862	0.000000	0.000000	0.000000	-0.183472	0.174372	-0.323824	0.000000	0.000000	4.000000	11.000000	1.000000
14614.737386	-0.028430	0.575924	0.123553	82.069366	86.117638	133.184601	4.326531	0.000000	-2.506218	0.000000	0.000000	0.000000	-0.183472	0.174372	-0.323824	0.000000	0.000000	4.000000	11.000000	1.000000
14614.740719	-0.028985	0.576491	0.122496	82.069366	86.117638	133.184601	4.326531	0.000000	-2.506218	0.000000	0.000000	0.000000	-0.166540	0.169933	-0.317082	0.000000	0.000000	4.000000	11.000000	1.000000
14614.744052	-0.028985	0.576491	0.122496	82.069366	86.117638	133.184601	4.326531	0.000000	-2.506218	0.000000	0.000000	0.000000	-0.166540	0.169933	-0.317082	0.000000	0.000000	4.000000	11.000000	1.000000
14614.747386	-0.028985	0.576491	0.122496	82.028831	86.484352	133.618011	4.325656	0.000000	-2.507728	0.000000	0.000000	0.000000	-0.166540	0.169933	-0.317082	0.000000	0.000000	4.000000	11.000000	1.000000
14614.750719	-0.029537	0.577067	0.121415	82.028831	86.484352	133.618011	4.325656	0.000000	-2.507728	0.000000	0.000000	0.000000	-0.165529	0.172766	-0.324246	0.000000	0.000000	4.000000	11.000000	1.000000
14614.754052	-0.029537	0.577067	0.121415	82.028831	86.484352	133.618011	4.325656	0.000000	-2.507728	0.000000	0.000000	0.000000	-0.165529	0.172766	-0.324246	0.000000	0.000000	4.000000	11.000000	1.000000
14614.757386	-0.029537	0.577067	0.121415	82.010971	86.624092	133.786636	4.324499	0.000000	-2.509723	0.000000	0.000000	0.000000	-0.165529	0.172766	-0.324246	0.000000	0.000000	4.000000	11.000000	1.000000
14614.760719	-0.030086	0.577671	0.120325	82.010971	86.624092	133.786636	4.324499	0.000000	-2.509723	0.000000	0.000000	0.000000	-0.164736	0.181381	-0.326823	0.000000	0.000000	4.000000	11.000000	1.000000
14614.764052	-0.030086	0.577671	0.120325	82.010971	86.624092	133.786636	4.324499	0.000000	-2.509723	0.000000	0.000000	0.000000	-0.164736	0.181381	-0.326823	0.000000	0.000000	4.000000	11.000000	1.000000
14614.767386	-0.030086	0.577671	0.120325	82.009766	86.602547	133.775803	4.323202	0.000000	-2.511956	0.000000	0.000000	0.000000	-0.164736	0.181381	-0.326823	0.000000	0.000000	4.000000	11.000000	1.000000
14614.770719	-0.030660	0.578304	0.119226	82.009766	86.602547	133.775803	4.323202	0.000000	-2.511956	0.000000	0.000000	0.000000	-0.172141	0.189982	-0.329865	0.000000	0.000000	4.000000	11.000000	1.000000
14614.774052	-0.030660	0.578304	0.119226	82.009766	86.602547	133.775803	4.323202	0.000000	-2.511956	0.000000	0.000000	0.000000	-0.172141	0.189982	-0.329865	0.000000	0.000000	4.000000	11.000000	1.000000
14614.777386	-0.030660	0.578304	0.119226	82.007431	86.527237	133.723816	4.322176	0.000000	-2.513720	0.000000	0.000000	0.000000	-0.172141	0.189982	-0.329865	0.000000	0.000000	4.000000	11.000000	1.000000
14614.780719	-0.031231	0.578935	0.118124	82.007431	86.527237	133.723816	4.322176	0.000000	-2.513720	0.000000	0.000000	0.000000	-0.171406	0.189085	-0.330519	0.000000	0.000000	4.000000	11.000000	1.000000
14614.784052	-0.031231	0.578935	0.118124	82.007431	86.527237	133.723816	4.322176	0.000000	-2.513720	0.000000	0.000000	0.000000	-0.171406	0.189085	-0.330519	0.000000	0.000000	4.000000	11.000000	1.000000
14614.787386	-0.031231	0.578935	0.118124	81.999161	86.478279	133.688919	4.321073	0.000000	-2.515617	0.000000	0.000000	0.000000	-0.171406	0.189085	-0.330519	0.000000	0.000000	4.000000	11.000000	1.000000
14614.790719	-0.031826	0.579574	0.116997	81.999161	86.478279	133.688919	4.321073	0.000000	-2.515617	0.000000	0.000000	0.000000	-0.178479	0.191719	-0.338227	0.000000	0.000000	4.000000	11.000000	1.000000
14614.794052	-0.031826	0.579574	0.116997	81.999161	86.478279	133.688919	4.321073	0.000000	-2.515617	0.000000	0.000000	0.000000	-0.178479	0.191719	-0.338227	0.000000	0.000000	4.000000	11.000000	1.000000
14614.797386	-0.031826	0.579574	0.116997	81.983688	86.535461	133.736847	4.320086	0.000000	-2.517311	0.000000	0.000000	0.000000	-0.178479	0.191719	-0.338227	0.000000	0.000000	4.000000	11.000000	1.000000
14614.800719	-0.032474	0.580198	0.115886	81.983688	86.535461	133.736847	4.320086	0.000000	-2.517311	0.000000	0.000000	0.000000	-0.194389	0.187275	-0.333223	0.000000	0.000000	4.000000	11.000000	1.000000
14614.804052	-0.032474	0.580198	0.115886	81.983688	86.535461	133.736847	4.320086	0.000000	-2.517311	0.000000	0.000000	0.000000	-0.194389	0.187275	-0.333223	0.000000	0.000000	4.000000	11.000000	1.000000
14614.807386	-0.032474	0.580198	0.115886	81.940414	86.737091	133.905457	4.320098	0.000000	-2.517290	0.000000	0.000000	0.000000	-0.194389	0.187275	-0.333223	0.000000	0.000000	4.000000	11.000000	1.000000
14614.810719	-0.033171	0.580811	0.114732	81.940414	86.737091	133.905457	4.320098	0.000000	-2.517290	0.000000	0.000000	0.000000	-0.209194	0.183932	-0.346086	0.000000	0.000000	4.000000	11.000000	1.000000
14614.814052	-0.033171	0.580811	0.114732	81.940414	86.737091	133.905457	4.320098	0.000000	-2.517290	0.000000	0.000000	0.000000	-0.209194	0.183932	-0.346086	0.000000	0.000000	4.000000	11.000000	1.000000
14614.817386	-0.033171	0.580811	0.114732	81.860283	87.037361	134.204269	4.320509	0.000000	-2.516584	0.000000	0.000000	0.000000	-0.209194	0.183932	-0.346086	0.000000	0.000000	4.000000	11.000000	1.000000
14614.820719	-0.033918	0.581413	0.113536	81.860283	87.037361	134.204269	4.320509	0.000000	-2.516584	0.000000	0.000000	0.000000	-0.223850	0.180565	-0.359032	0.000000	0.000000	4.000000	11.000000	1.000000
14614.824052	-0.033918	0.581413	0.113536	81.860283	87.037361	134.204269	4.320509	0.000000	-2.516584	0.000000	0.000000	0.000000	-0.223850	0.180565	-0.359032	0.000000	0.000000	4.000000	11.000000	1.000000
14614.827386	-0.033918	0.581413	0.113536	81.730316	87.283730	134.498245	4.321321	0.000000	-2.515189	0.000000	0.000000	0.000000	-0.223850	0.180565	-0.359032	0.000000	0.000000	4.000000	11.000000	1.000000
14614.830719	-0.034689	0.582000	0.112357	81.730316	87.283730	134.498245	4.321321	0.000000	-2.515189	0.000000	0.000000	0.000000	-0.231331	0.176127	-0.353684	0.000000	0.000000	4.000000	11.000000	1.000000
14614.834052	-0.034689	0.582000	0.112357	81.730316	87.283730	134.498245	4.321321	0.000000	-2.515189	0.000000	0.000000	0.000000	-0.231331	0.176127	-0.353684	0.000000	0.000000	4.000000	11.000000	1.000000
14614.837386	-0.034689	0.582000	0.112357	81.551079	87.341759	134.644501	4.322742	0.000000	-2.512749	0.000000	0.000000	0.000000	-0.231331	0.176127	-0.353684	0.000000	0.000000	4.000000	11.000000	1.000000
14614.840719	-0.035456	0.582615	0.111168	81.551079	87.341759	134.644501	4.322742	0.000000	-2.512749	0.000000	0.000000	0.000000	-0.230155	0.184511	-0.356531	0.000000	0.000000	4.000000	11.000000	1.000000
14614.844052	-0.035456	0.582615	0.111168	81.551079	87.341759	134.644501	4.322742	0.000000	-2.512749	0.000000	0.000000	0.000000	-0.230155	0.184511	-0.356531	0.000000	0.000000	4.000000	11.000000	1.000000
14614.847386	-0.035456	0.582615	0.111168	81.347778	87.296989	134.661194	4.324031	0.000000	-2.510529	0.000000	0.000000	0.000000	-0.230155	0.184511	-0.356531	0.000000	0.000000	4.000000	11.000000	1.000000
14614.850719	-0.036219	0.583207	0.109962	81.347778	87.296989	134.661194	4.324031	0.000000	-2.510529	0.000000	0.000000	0.000000	-0.228802	0.177605	-0.361943	0.000000	0.000000	4.000000	11.000000	1.000000
14614.854052	-0.036219	0.583207	0.109962	81.347778	87.296989	134.661194	4.324031	0.000000	-2.510529	0.000000	0.000000	0.000000	-0.228802	0.177605	-0.361943	0.000000	0.000000	4.000000	11.000000	1.000000
14614.857386	-0.036219	0.583207	0.109962	81.146210	87.248520	134.712601	4.325093	0.000000	-2.508699	0.000000	0.000000	0.000000	-0.228802	0.177605	-0.361943	0.000000	0.000000	4.000000	11.000000	1.000000
14614.860719	-0.036978	0.583796	0.108753	81.146210	87.248520	134.712601	4.325093	0.000000	-2.508699	0.000000	0.000000	0.000000	-0.227727	0.176649	-0.362749	0.000000	0.000000	4.000000	11.000000	1.000000
14614.864052	-0.036978	0.583796	0.108753	81.146210	87.248520	134.712601	4.325093	0.000000	-2.508699	0.000000	0.000000	0.000000	-0.227727	0.176649	-0.362749	0.000000	0.000000	4.000000	11.000000	1.000000
14614.867386	-0.036978	0.583796	0.108753	80.989975	87.163582	134.755310	4.326089	0.000000	-2.506980	0.000000	0.000000	0.000000	-0.227727	0.176649	-0.362749	0.000000	0.000000	4.000000	11.000000	1.000000
14614.870719	-0.037705	0.584393	0.107520	80.989975	87.163582	134.755310	4.326089	0.000000	-2.506980	0.000000	0.000000	0.000000	-0.218161	0.179021	-0.369690	0.000000	0.000000	4.000000	11.000000	1.000000
14614.874052	-0.037705	0.584393	0.107520	80.989975	87.163582	134.755310	4.326089	0.000000	-2.506980	0.000000	0.000000	0.000000	-0.218161	0.179021	-0.369690	0.000000	0.000000	4.000000	11.000000	1.000000
14614.877386	-0.037705	0.584393	0.107520	80.898254	87.104515	134.798386	4.326318	0.000000	-2.506586	0.000000	0.000000	0.000000	-0.218161	0.179021	-0.369690	0.000000	0.000000	4.000000	11.000000	1.000000
14614.880719	-0.038428	0.584986	0.106285	80.898254	87.104515	134.798386	4.326318	0.000000	-2.506586	0.000000	0.000000	0.000000	-0.217095	0.177971	-0.370481	0.000000	0.000000	4.000000	11.000000	1.000000
14614.884052	-0.038428	0.584986	0.106285	80.898254	87.104515	134.798386	4.326318	0.000000	-2.506586	0.000000	0.000000	0.000000	-0.217095	0.177971	-0.370481	0.000000	0.000000	4.000000	11.000000	1.000000
14614.887386	-0.038428	0.584986	0.106285	80.864410	87.037132	134.789780	4.326462	0.000000	-2.506338	0.000000	0.000000	0.000000	-0.217095	0.177971	-0.370481	0.000000	0.000000	4.000000	11.000000	1.000000
14614.890719	-0.039149	0.585576	0.105048	80.864410	87.037132	134.789780	4.326462	0.000000	-2.506338	0.000000	0.000000	0.000000	-0.216028	0.176969	-0.371270	0.000000	0.000000	4.000000	11.000000	1.000000
14614.894052	-0.039149	0.585576	0.105048	80.864410	87.037132	134.789780	4.326462	0.000000	-2.506338	0.000000	0.000000	0.000000	-0.216028	0.176969	-0.371270	0.000000	0.000000	4.000000	11.000000	1.000000
14614.897386	-0.039149	0.585576	0.105048	80.858620	86.970596	134.779526	4.326518	0.000000	-2.506240	0.000000	0.000000	0.000000	-0.216028	0.176969	-0.371270	0.000000	0.000000	4.000000	11.000000	1.000000
14614.900719	-0.039812	0.586162	0.103811	80.858620	86.970596	134.779526	4.326518	0.000000	-2.506240	0.000000	0.000000	0.000000	-0.198979	0.175925	-0.370918	0.000000	0.000000	4.000000	11.000000	1.000000
14614.904052	-0.039812	0.586162	0.103811	80.858620	86.970596	134.779526	4.326518	0.000000	-2.506240	0.000000	0.000000	0.000000	-0.198979	0.175925	-0.370918	0.000000	0.000000	4.000000	11.000000	1.000000
14614.907386	-0.039812	0.586162	0.103811	80.856857	86.878777	134.743652	4.325561	0.000000	-2.507892	0.000000	0.000000	0.000000	-0.198979	0.175925	-0.370918	0.000000	0.000000	4.000000	11.000000	1.000000
14614.910719	-0.040393	0.586765	0.102594	80.856857	86.878777	134.743652	4.325561	0.000000	-2.507892	0.000000	0.000000	0.000000	-0.174395	0.180824	-0.365327	0.000000	0.000000	4.000000	11.000000	1.000000
14614.914052	-0.040393	0.586765	0.102594	80.856857	86.878777	134.743652	4.325561	0.000000	-2.507892	0.000000	0.000000	0.000000	-0.174395	0.180824	-0.365327	0.000000	0.000000	4.000000	11.000000	1.000000
14614.917386	-0.040393	0.586765	0.102594	80.855049	86.795158	134.691833	4.323278	0.000000	-2.511824	0.000000	0.000000	0.000000	-0.174395	0.180824	-0.365327	0.000000	0.000000	4.000000	11.000000	1.000000
14614.920719	-0.040918	0.587364	0.101377	80.855049	86.795158	134.691833	4.323278	0.000000	-2.511824	0.000000	0.000000	0.000000	-0.157596	0.179780	-0.364843	0.000000	0.000000	4.000000	11.000000	1.000000
14614.924052	-0.040918	0.587364	0.101377	80.855049	86.795158	134.691833	4.323278	0.000000	-2.511824	0.000000	0.000000	0.000000	-0.157596	0.179780	-0.364843	0.000000	0.000000	4.000000	11.000000	1.000000
14614.927386	-0.040918	0.587364	0.101377	80.855095	86.721291	134.632248	4.319920	0.000000	-2.517596	0.000000	0.000000	0.000000	-0.157596	0.179780	-0.364843	0.000000	0.000000	4.000000	11.000000	1.000000
14614.930719	-0.041362	0.587960	0.100165	80.855095	86.721291	134.632248	4.319920	0.000000	-2.517596	0.000000	0.000000	0.000000	-0.132966	0.178730	-0.363719	0.000000	0.000000	4.000000	11.000000	1.000000
14614.934052	-0.041362	0.587960	0.100165	80.855095	86.721291	134.632248	4.319920	0.000000	-2.517596	0.000000	0.000000	0.000000	-0.132966	0.178730	-0.363719	0.000000	0.000000	4.000000	11.000000	1.000000
14614.937386	-0.041362	0.587960	0.100165	80.855225	86.630760	134.560974	4.314976	0.000000	-2.526060	0.000000	0.000000	0.000000	-0.132966	0.178730	-0.363719	0.000000	0.000000	4.000000	11.000000	1.000000
14614.940719	-0.041751	0.588572	0.098970	80.855225	86.630760	134.560974	4.314976	0.000000	-2.526060	0.000000	0.000000	0.000000	-0.116754	0.183624	-0.358532	0.000000	0.000000	4.000000	11.000000	1.000000
14614.944052	-0.041751	0.588572	0.098970	80.855225	86.630760	134.560974	4.314976	0.000000	-2.526060	0.000000	0.000000	0.000000	-0.116754	0.183624	-0.358532	0.000000	0.000000	4.000000	11.000000	1.000000
14614.947386	-0.041751	0.588572	0.098970	80.857162	86.544518	134.505814	4.309072	0.000000	-2.536120	0.000000	0.000000	0.000000	-0.116754	0.183624	-0.358532	0.000000	0.000000	4.000000	11.000000	1.000000
14614.950719	-0.042140	0.589170	0.097795	80.857162	86.544518	134.505814	4.309072	0.000000	-2.536120	0.000000	0.000000	0.000000	-0.116624	0.179370	-0.352358	0.000000	0.000000	4.000000	11.000000	1.000000
14614.954052	-0.042140	0.589170	0.097795	80.857162	86.544518	134.505814	4.309072	0.000000	-2.536120	0.000000	0.000000	0.000000	-0.116624	0.179370	-0.352358	0.000000	0.000000	4.000000	11.000000	1.000000
14614.957386	-0.042140	0.589170	0.097795	80.858940	86.494408	134.497986	4.303241	0.000000	-2.546000	0.000000	0.000000	0.000000	-0.116624	0.179370	-0.352358	0.000000	0.000000	4.000000	11.000000	1.000000
14614.960719	-0.042576	0.589725	0.096584	80.858940	86.494408	134.497986	4.303241	0.000000	-2.546000	0.000000	0.000000	0.000000	-0.131064	0.166536	-0.363305	0.000000	0.000000	4.000000	11.000000	1.000000
14614.964052	-0.042576	0.589725	0.096584	80.858940	86.494408	134.497986	4.303241	0.000000	-2.546000	0.000000	0.000000	0.000000	-0.131064	0.166536	-0.363305	0.000000	0.000000	4.000000	11.000000	1.000000
14614.967386	-0.042576	0.589725	0.096584	80.858963	86.437309	134.497986	4.297778	0.000000	-2.555211	0.000000	0.000000	0.000000	-0.131064	0.166536	-0.363305	0.000000	0.000000	4.000000	11.000000	1.000000
14614.970719	-0.043063	0.590277	0.095367	80.858963	86.437309	134.497986	4.297778	0.000000	-2.555211	0.000000	0.000000	0.000000	-0.146086	0.165552	-0.365098	0.000000	0.000000	4.000000	11.000000	1.000000
14614.974052	-0.043063	0.590277	0.095367	80.858963	86.437309	134.497986	4.297778	0.000000	-2.555211	0.000000	0.000000	0.000000	-0.146086	0.165552	-0.365098	0.000000	0.000000	4.000000	11.000000	1.000000
14614.977386	-0.043063	0.590277	0.095367	80.859001	86.372047	134.482056	4.293093	0.000000	-2.563076	0.000000	0.000000	0.000000	-0.146086	0.165552	-0.365098	0.000000	0.000000	4.000000	11.000000	1.000000
14614.980719	-0.043604	0.590804	0.094189	80.859001	86.372047	134.482056	4.293093	0.000000	-2.563076	0.000000	0.000000	0.000000	-0.162074	0.158246	-0.353380	0.000000	0.000000	4.000000	11.000000	1.000000
14614.984052	-0.043604	0.590804	0.094189	80.859001	86.372047	134.482056	4.293093	0.000000	-2.563076	0.000000	0.000000	0.000000	-0.162074	0.158246	-0.353380	0.000000	0.000000	4.000000	11.000000	1.000000
14614.987386	-0.043604	0.590804	0.094189	80.857178	86.305191	134.441986	4.289822	0.000000	-2.568547	0.000000	0.000000	0.000000	-0.162074	0.158246	-0.353380	0.000000	0.000000	4.000000	11.000000	1.000000
14614.990719	-0.044142	0.591299	0.093017	80.857178	86.305191	134.441986	4.289822	0.000000	-2.568547	0.000000	0.000000	0.000000	-0.161428	0.148256	-0.351774	0.000000	0.000000	4.000000	11.000000	1.000000
14614.994052	-0.044142	0.591299	0.093017	80.857178	86.305191	134.441986	4.289822	0.000000	-2.568547	0.000000	0.000000	0.000000	-0.161428	0.148256	-0.351774	0.000000	0.000000	4.000000	11.000000	1.000000
14614.997386	-0.044142	0.591299	0.093017	80.857033	86.281487	134.385620	4.286487	0.000000	-2.574108	0.000000	0.000000	0.000000	-0.161428	0.148256	-0.351774	0.000000	0.000000	4.000000	11.000000	1.000000
14615.000719	-0.044627	0.591779	0.091869	80.857033	86.281487	134.385620	4.286487	0.000000	-2.574108	0.000000	0.000000	0.000000	-0.145525	0.144234	-0.344273	0.000000	0.000000	4.000000	11.000000	1.000000
14615.004052	-0.044627	0.591779	0.091869	80.857033	86.281487	134.385620	4.286487	0.000000	-2.574108	0.000000	0.000000	0.000000	-0.145525	0.144234	-0.344273	0.000000	0.000000	4.000000	11.000000	1.000000
14615.007386	-0.044627	0.591779	0.091869	80.855179	86.239479	134.325333	4.282283	0.000000	-2.581095	0.000000	0.000000	0.000000	-0.145525	0.144234	-0.344273	0.000000	0.000000	4.000000	11.000000	1.000000
14615.010719	-0.045111	0.592247	0.090743	80.855179	86.239479	134.325333	4.282283	0.000000	-2.581095	0.000000	0.000000	0.000000	-0.145347	0.140298	-0.337990	0.000000	0.000000	4.000000	11.000000	1.000000
14615.014052	-0.045111	0.592247	0.090743	80.855179	86.239479	134.325333	4.282283	0.000000	-2.581095	0.000000	0.000000	0.000000	-0.145347	0.140298	-0.337990	0.000000	0.000000	4.000000	11.000000	1.000000
14615.017386	-0.045111	0.592247	0.090743	80.855080	86.226707	134.348785	4.278222	0.000000	-2.587821	0.000000	0.000000	0.000000	-0.145347	0.140298	-0.337990	0.000000	0.000000	4.000000	11.000000	1.000000
14615.020719	-0.045518	0.592672	0.089651	80.855080	86.226707	134.348785	4.278222	0.000000	-2.587821	0.000000	0.000000	0.000000	-0.122015	0.127387	-0.327521	0.000000	0.000000	4.000000	11.000000	1.000000
14615.024052	-0.045518	0.592672	0.089651	80.855080	86.226707	134.348785	4.278222	0.000000	-2.587821	0.000000	0.000000	0.000000	-0.122015	0.127387	-0.327521	0.000000	0.000000	4.000000	11.000000	1.000000
14615.027386	-0.045518	0.592672	0.089651	80.854965	86.211235	134.372253	4.272860	0.000000	-2.596666	0.000000	0.000000	0.000000	-0.122015	0.127387	-0.327521	0.000000	0.000000	4.000000	11.000000	1.000000
14615.030719	-0.045945	0.593084	0.088518	80.854965	86.211235	134.372253	4.272860	0.000000	-2.596666	0.000000	0.000000	0.000000	-0.128217	0.123797	-0.340010	0.000000	0.000000	4.000000	11.000000	1.000000
14615.034052	-0.045945	0.593084	0.088518	80.854965	86.211235	134.372253	4.272860	0.000000	-2.596666	0.000000	0.000000	0.000000	-0.128217	0.123797	-0.340010	0.000000	0.000000	4.000000	11.000000	1.000000
14615.037386	-0.045945	0.593084	0.088518	80.856621	86.216751	134.399597	4.267258	0.000000	-2.605862	0.000000	0.000000	0.000000	-0.128217	0.123797	-0.340010	0.000000	0.000000	4.000000	11.000000	1.000000
14615.040719	-0.046376	0.593494	0.087444	80.856621	86.216751	134.399597	4.267258	0.000000	-2.605862	0.000000	0.000000	0.000000	-0.129106	0.122795	-0.322228	0.000000	0.000000	4.000000	11.000000	1.000000
14615.044052	-0.046376	0.593494	0.087444	80.856621	86.216751	134.399597	4.267258	0.000000	-2.605862	0.000000	0.000000	0.000000	-0.129106	0.122795	-0.322228	0.000000	0.000000	4.000000	11.000000	1.000000
14615.047386	-0.046376	0.593494	0.087444	80.856491	86.195786	134.367157	4.262360	0.000000	-2.613865	0.000000	0.000000	0.000000	-0.129106	0.122795	-0.322228	0.000000	0.000000	4.000000	11.000000	1.000000
14615.050719	-0.046880	0.593881	0.086346	80.856491	86.195786	134.367157	4.262360	0.000000	-2.613865	0.000000	0.000000	0.000000	-0.151306	0.116184	-0.329245	0.000000	0.000000	4.000000	11.000000	1.000000
14615.054052	-0.046880	0.593881	0.086346	80.856491	86.195786	134.367157	4.262360	0.000000	-2.613865	0.000000	0.000000	0.000000	-0.151306	0.116184	-0.329245	0.000000	0.000000	4.000000	11.000000	1.000000
14615.057386	-0.046880	0.593881	0.086346	80.856300	86.186165	134.282669	4.258648	0.000000	-2.619908	0.000000	0.000000	0.000000	-0.151306	0.116184	-0.329245	0.000000	0.000000	4.000000	11.000000	1.000000
14615.060719	-0.047408	0.594266	0.085245	80.856300	86.186165	134.282669	4.258648	0.000000	-2.619908	0.000000	0.000000	0.000000	-0.158301	0.115475	-0.330375	0.000000	0.000000	4.000000	11.000000	1.000000
14615.064052	-0.047408	0.594266	0.085245	80.856300	86.186165	134.282669	4.258648	0.000000	-2.619908	0.000000	0.000000	0.000000	-0.158301	0.115475	-0.330375	0.000000	0.000000	4.000000	11.000000	1.000000
14615.067386	-0.047408	0.594266	0.085245	80.852386	86.192543	134.169434	4.255307	0.000000	-2.625332	0.000000	0.000000	0.000000	-0.158301	0.115475	-0.330375	0.000000	0.000000	4.000000	11.000000	1.000000
14615.070719	-0.047986	0.594638	0.084160	80.852386	86.192543	134.169434	4.255307	0.000000	-2.625332	0.000000	0.000000	0.000000	-0.173561	0.111728	-0.325374	0.000000	0.000000	4.000000	11.000000	1.000000
14615.074052	-0.047986	0.594638	0.084160	80.852386	86.192543	134.169434	4.255307	0.000000	-2.625332	0.000000	0.000000	0.000000	-0.173561	0.111728	-0.325374	0.000000	0.000000	4.000000	11.000000	1.000000
14615.077386	-0.047986	0.594638	0.084160	80.837578	86.163986	134.074860	4.208010	0.000000	-2.600682	0.000000	0.000000	0.000000	-0.173561	0.111728	-0.325374	0.000000	0.000000	4.000000	11.000000	1.000000
14615.080719	-0.048592	0.594988	0.083117	80.837578	86.163986	134.074860	4.208010	0.000000	-2.600682	0.000000	0.000000	0.000000	-0.181677	0.105071	-0.312861	0.000000	0.000000	4.000000	11.000000	1.000000
14615.084052	-0.048592	0.594988	0.083117	80.837578	86.163986	134.074860	4.208010	0.000000	-2.600682	0.000000	0.000000	0.000000	-0.181677	0.105071	-0.312861	0.000000	0.000000	4.000000	11.000000	1.000000
14615.087386	-0.048592	0.594988	0.083117	80.817314	86.130150	133.979279	4.155867	0.000000	-2.570402	0.000000	0.000000	0.000000	-0.181677	0.105071	-0.312861	0.000000	0.000000	4.000000	11.000000	1.000000
14615.090719	-0.049199	0.595317	0.082119	80.817314	86.130150	133.979279	4.155867	0.000000	-2.570402	0.000000	0.000000	0.000000	-0.182125	0.098492	-0.299635	0.000000	0.000000	4.000000	11.000000	1.000000
14615.094052	-0.049199	0.595317	0.082119	80.817314	86.130150	133.979279	4.155867	0.000000	-2.570402	0.000000	0.000000	0.000000	-0.182125	0.098492	-0.299635	0.000000	0.000000	4.000000	11.000000	1.000000
14615.097386	-0.049199	0.595317	0.082119	80.795166	86.094368	133.859268	4.105928	0.000000	-2.540048	0.000000	0.000000	0.000000	-0.182125	0.098492	-0.299635	0.000000	0.000000	4.000000	11.000000	1.000000
14615.100719	-0.049780	0.595633	0.081143	80.795166	86.094368	133.859268	4.105928	0.000000	-2.540048	0.000000	0.000000	0.000000	-0.174324	0.094960	-0.292519	0.000000	0.000000	4.000000	11.000000	1.000000
14615.104052	-0.049780	0.595633	0.081143	80.795166	86.094368	133.859268	4.105928	0.000000	-2.540048	0.000000	0.000000	0.000000	-0.174324	0.094960	-0.292519	0.000000	0.000000	4.000000	11.000000	1.000000
14615.107386	-0.049780	0.595633	0.081143	80.776802	86.045280	133.760010	4.057175	0.000000	-2.510994	0.000000	0.000000	0.000000	-0.174324	0.094960	-0.292519	0.000000	0.000000	4.000000	11.000000	1.000000
14615.110719	-0.050390	0.595948	0.080226	80.776802	86.045280	133.760010	4.057175	0.000000	-2.510994	0.000000	0.000000	0.000000	-0.182973	0.094438	-0.275337	0.000000	0.000000	4.000000	11.000000	1.000000
14615.114052	-0.050390	0.595948	0.080226	80.776802	86.045280	133.760010	4.057175	0.000000	-2.510994	0.000000	0.000000	0.000000	-0.182973	0.094438	-0.275337	0.000000	0.000000	4.000000	11.000000	1.000000
14615.117386	-0.050390	0.595948	0.080226	80.763863	85.998413	133.685364	4.011285	0.000000	-2.480498	0.000000	0.000000	0.000000	-0.182973	0.094438	-0.275337	0.000000	0.000000	4.000000	11.000000	1.000000
14615.120719	-0.050998	0.596232	0.079314	80.763863	85.998413	133.685364	4.011285	0.000000	-2.480498	0.000000	0.000000	0.000000	-0.182488	0.085132	-0.273479	0.000000	0.000000	4.000000	11.000000	1.000000
14615.124052	-0.050998	0.596232	0.079314	80.763863	85.998413	133.685364	4.011285	0.000000	-2.480498	0.000000	0.000000	0.000000	-0.182488	0.085132	-0.273479	0.000000	0.000000	4.000000	11.000000	1.000000
14615.127386	-0.050998	0.596232	0.079314	80.754524	85.971451	133.558929	3.965705	0.000000	-2.450083	0.000000	0.000000	0.000000	-0.182488	0.085132	-0.273479	0.000000	0.000000	4.000000	11.000000	1.000000
14615.130719	-0.051631	0.596534	0.078414	80.754524	85.971451	133.558929	3.965705	0.000000	-2.450083	0.000000	0.000000	0.000000	-0.189862	0.090562	-0.270022	0.000000	0.000000	4.000000	11.000000	1.000000
14615.134052	-0.051631	0.596534	0.078414	80.754524	85.971451	133.558929	3.965705	0.000000	-2.450083	0.000000	0.000000	0.000000	-0.189862	0.090562	-0.270022	0.000000	0.000000	4.000000	11.000000	1.000000
14615.137386	-0.051631	0.596534	0.078414	80.741608	85.921654	133.364410	3.920702	0.000000	-2.418440	0.000000	0.000000	0.000000	-0.189862	0.090562	-0.270022	0.000000	0.000000	4.000000	11.000000	1.000000
14615.140719	-0.052264	0.596824	0.077536	80.741608	85.921654	133.364410	3.920702	0.000000	-2.418440	0.000000	0.000000	0.000000	-0.189826	0.087188	-0.263559	0.000000	0.000000	4.000000	11.000000	1.000000
14615.144052	-0.052264	0.596824	0.077536	80.741608	85.921654	133.364410	3.920702	0.000000	-2.418440	0.000000	0.000000	0.000000	-0.189826	0.087188	-0.263559	0.000000	0.000000	4.000000	11.000000	1.000000
14615.147386	-0.052264	0.596824	0.077536	80.715897	85.854294	133.311340	3.876775	0.000000	-2.386802	0.000000	0.000000	0.000000	-0.189826	0.087188	-0.263559	0.000000	0.000000	4.000000	11.000000	1.000000
14615.150719	-0.052920	0.597114	0.076653	80.715897	85.854294	133.311340	3.876775	0.000000	-2.386802	0.000000	0.000000	0.000000	-0.196737	0.086754	-0.264719	0.000000	0.000000	4.000000	11.000000	1.000000
14615.154052	-0.052920	0.597114	0.076653	80.715897	85.854294	133.311340	3.876775	0.000000	-2.386802	0.000000	0.000000	0.000000	-0.196737	0.086754	-0.264719	0.000000	0.000000	4.000000	11.000000	1.000000
14615.157386	-0.052920	0.597114	0.076653	80.666679	85.726357	133.247589	3.832655	0.000000	-2.354013	0.000000	0.000000	0.000000	-0.196737	0.086754	-0.264719	0.000000	0.000000	4.000000	11.000000	1.000000
14615.160719	-0.053629	0.597431	0.075818	80.666679	85.726357	133.247589	3.832655	0.000000	-2.354013	0.000000	0.000000	0.000000	-0.212816	0.095245	-0.250589	0.000000	0.000000	4.000000	11.000000	1.000000
14615.164052	-0.053629	0.597431	0.075818	80.666679	85.726357	133.247589	3.832655	0.000000	-2.354013	0.000000	0.000000	0.000000	-0.212816	0.095245	-0.250589	0.000000	0.000000	4.000000	11.000000	1.000000
14615.167386	-0.053629	0.597431	0.075818	80.597534	85.539505	133.142822	3.790890	0.000000	-2.318544	0.000000	0.000000	0.000000	-0.212816	0.095245	-0.250589	0.000000	0.000000	4.000000	11.000000	1.000000
14615.170719	-0.054342	0.597777	0.075035	80.597534	85.539505	133.142822	3.790890	0.000000	-2.318544	0.000000	0.000000	0.000000	-0.213738	0.103774	-0.234958	0.000000	0.000000	4.000000	11.000000	1.000000
14615.174052	-0.054342	0.597777	0.075035	80.597534	85.539505	133.142822	3.790890	0.000000	-2.318544	0.000000	0.000000	0.000000	-0.213738	0.103774	-0.234958	0.000000	0.000000	4.000000	11.000000	1.000000
14615.177386	-0.054342	0.597777	0.075035	80.521095	85.344383	133.030197	3.751730	0.000000	-2.282921	0.000000	0.000000	0.000000	-0.213738	0.103774	-0.234958	0.000000	0.000000	4.000000	11.000000	1.000000
14615.180719	-0.055083	0.598122	0.074309	80.521095	85.344383	133.030197	3.751730	0.000000	-2.282921	0.000000	0.000000	0.000000	-0.222536	0.103573	-0.217812	0.000000	0.000000	4.000000	11.000000	1.000000
14615.184052	-0.055083	0.598122	0.074309	80.521095	85.344383	133.030197	3.751730	0.000000	-2.282921	0.000000	0.000000	0.000000	-0.222536	0.103573	-0.217812	0.000000	0.000000	4.000000	11.000000	1.000000
14615.187386	-0.055083	0.598122	0.074309	80.444763	85.116005	132.881088	3.715429	0.000000	-2.245831	0.000000	0.000000	0.000000	-0.222536	0.103573	-0.217812	0.000000	0.000000	4.000000	11.000000	1.000000
14615.190719	-0.055823	0.598466	0.073581	80.444763	85.116005	132.881088	3.715429	0.000000	-2.245831	0.000000	0.000000	0.000000	-0.221897	0.103239	-0.218265	0.000000	0.000000	4.000000	11.000000	1.000000
14615.194052	-0.055823	0.598466	0.073581	80.444763	85.116005	132.881088	3.715429	0.000000	-2.245831	0.000000	0.000000	0.000000	-0.221897	0.103239	-0.218265	0.000000	0.000000	4.000000	11.000000	1.000000
14615.197386	-0.055823	0.598466	0.073581	80.384727	84.919746	132.634583	3.679051	0.000000	-2.208848	0.000000	0.000000	0.000000	-0.221897	0.103239	-0.218265	0.000000	0.000000	4.000000	11.000000	1.000000
14615.200719	-0.056542	0.598810	0.072916	80.384727	84.919746	132.634583	3.679051	0.000000	-2.208848	0.000000	0.000000	0.000000	-0.215670	0.103117	-0.199521	0.000000	0.000000	4.000000	11.000000	1.000000
14615.204052	-0.056542	0.598810	0.072916	80.384727	84.919746	132.634583	3.679051	0.000000	-2.208848	0.000000	0.000000	0.000000	-0.215670	0.103117	-0.199521	0.000000	0.000000	4.000000	11.000000	1.000000
14615.207386	-0.056542	0.598810	0.072916	80.362793	84.732178	132.161423	3.645798	0.000000	-2.172904	0.000000	0.000000	0.000000	-0.215670	0.103117	-0.199521	0.000000	0.000000	4.000000	11.000000	1.000000
14615.210719	-0.057334	0.599153	0.072241	80.362793	84.732178	132.161423	3.645798	0.000000	-2.172904	0.000000	0.000000	0.000000	-0.237724	0.102827	-0.202385	0.000000	0.000000	4.000000	11.000000	1.000000
14615.214052	-0.057334	0.599153	0.072241	80.362793	84.732178	132.161423	3.645798	0.000000	-2.172904	0.000000	0.000000	0.000000	-0.237724	0.102827	-0.202385	0.000000	0.000000	4.000000	11.000000	1.000000
14615.217386	-0.057334	0.599153	0.072241	80.358307	84.603836	131.584290	3.612067	0.000000	-2.133283	0.000000	0.000000	0.000000	-0.237724	0.102827	-0.202385	0.000000	0.000000	4.000000	11.000000	1.000000
14615.220719	-0.058101	0.599514	0.071583	80.358307	84.603836	131.584290	3.612067	0.000000	-2.133283	0.000000	0.000000	0.000000	-0.230076	0.108444	-0.197450	0.000000	0.000000	4.000000	11.000000	1.000000
14615.224052	-0.058101	0.599514	0.071583	80.358307	84.603836	131.584290	3.612067	0.000000	-2.133283	0.000000	0.000000	0.000000	-0.230076	0.108444	-0.197450	0.000000	0.000000	4.000000	11.000000	1.000000
14615.227386	-0.058101	0.599514	0.071583	80.342735	84.531273	131.347824	3.579159	0.000000	-2.094937	0.000000	0.000000	0.000000	-0.230076	0.108444	-0.197450	0.000000	0.000000	4.000000	11.000000	1.000000
14615.230719	-0.058917	0.599846	0.070926	80.342735	84.531273	131.347824	3.579159	0.000000	-2.094937	0.000000	0.000000	0.000000	-0.244785	0.099438	-0.197261	0.000000	0.000000	4.000000	11.000000	1.000000
14615.234052	-0.058917	0.599846	0.070926	80.342735	84.531273	131.347824	3.579159	0.000000	-2.094937	0.000000	0.000000	0.000000	-0.244785	0.099438	-0.197261	0.000000	0.000000	4.000000	11.000000	1.000000
14615.237386	-0.058917	0.599846	0.070926	80.320168	84.589050	131.500610	3.546282	0.000000	-2.054139	0.000000	0.000000	0.000000	-0.244785	0.099438	-0.197261	0.000000	0.000000	4.000000	11.000000	1.000000
14615.240719	-0.059733	0.600196	0.070282	80.320168	84.589050	131.500610	3.546282	0.000000	-2.054139	0.000000	0.000000	0.000000	-0.244684	0.105083	-0.193172	0.000000	0.000000	4.000000	11.000000	1.000000
14615.244052	-0.059733	0.600196	0.070282	80.320168	84.589050	131.500610	3.546282	0.000000	-2.054139	0.000000	0.000000	0.000000	-0.244684	0.105083	-0.193172	0.000000	0.000000	4.000000	11.000000	1.000000
14615.247386	-0.059733	0.600196	0.070282	80.297340	84.862968	131.867584	3.514086	0.000000	-2.013359	0.000000	0.000000	0.000000	-0.244684	0.105083	-0.193172	0.000000	0.000000	4.000000	11.000000	1.000000
14615.250719	-0.060602	0.600527	0.069677	80.297340	84.862968	131.867584	3.514086	0.000000	-2.013359	0.000000	0.000000	0.000000	-0.260673	0.099238	-0.181567	0.000000	0.000000	4.000000	11.000000	1.000000
14615.254052	-0.060602	0.600527	0.069677	80.297340	84.862968	131.867584	3.514086	0.000000	-2.013359	0.000000	0.000000	0.000000	-0.260673	0.099238	-0.181567	0.000000	0.000000	4.000000	11.000000	1.000000
14615.257386	-0.060602	0.600527	0.069677	80.274353	85.260429	132.313614	3.483825	0.000000	-1.969913	0.000000	0.000000	0.000000	-0.260673	0.099238	-0.181567	0.000000	0.000000	4.000000	11.000000	1.000000
14615.260719	-0.061473	0.600867	0.069108	80.274353	85.260429	132.313614	3.483825	0.000000	-1.969913	0.000000	0.000000	0.000000	-0.261421	0.102150	-0.170605	0.000000	0.000000	4.000000	11.000000	1.000000
14615.264052	-0.061473	0.600867	0.069108	80.274353	85.260429	132.313614	3.483825	0.000000	-1.969913	0.000000	0.000000	0.000000	-0.261421	0.102150	-0.170605	0.000000	0.000000	4.000000	11.000000	1.000000
14615.267386	-0.061473	0.600867	0.069108	80.251961	85.599541	132.587173	3.455391	0.000000	-1.926343	0.000000	0.000000	0.000000	-0.261421	0.102150	-0.170605	0.000000	0.000000	4.000000	11.000000	1.000000
14615.270719	-0.062293	0.601207	0.068543	80.251961	85.599541	132.587173	3.455391	0.000000	-1.926343	0.000000	0.000000	0.000000	-0.245891	0.101929	-0.169360	0.000000	0.000000	4.000000	11.000000	1.000000
14615.274052	-0.062293	0.601207	0.068543	80.251961	85.599541	132.587173	3.455391	0.000000	-1.926343	0.000000	0.000000	0.000000	-0.245891	0.101929	-0.169360	0.000000	0.000000	4.000000	11.000000	1.000000
14615.277386	-0.062293	0.601207	0.068543	80.225716	85.853729	132.541245	3.427164	0.000000	-1.885361	0.000000	0.000000	0.000000	-0.245891	0.101929	-0.169360	0.000000	0.000000	4.000000	11.000000	1.000000
14615.280719	-0.063064	0.601537	0.068006	80.225716	85.853729	132.541245	3.427164	0.000000	-1.885361	0.000000	0.000000	0.000000	-0.231240	0.098973	-0.161127	0.000000	0.000000	4.000000	11.000000	1.000000
14615.284052	-0.063064	0.601537	0.068006	80.225716	85.853729	132.541245	3.427164	0.000000	-1.885361	0.000000	0.000000	0.000000	-0.231240	0.098973	-0.161127	0.000000	0.000000	4.000000	11.000000	1.000000
14615.287386	-0.063064	0.601537	0.068006	80.209251	86.147507	132.411575	3.400310	0.000000	-1.846822	0.000000	0.000000	0.000000	-0.231240	0.098973	-0.161127	0.000000	0.000000	4.000000	11.000000	1.000000
14615.290719	-0.063815	0.601868	0.067532	80.209251	86.147507	132.411575	3.400310	0.000000	-1.846822	0.000000	0.000000	0.000000	-0.225539	0.099206	-0.142236	0.000000	0.000000	4.000000	11.000000	1.000000
14615.294052	-0.063815	0.601868	0.067532	80.209251	86.147507	132.411575	3.400310	0.000000	-1.846822	0.000000	0.000000	0.000000	-0.225539	0.099206	-0.142236	0.000000	0.000000	4.000000	11.000000	1.000000
14615.297386	-0.063815	0.601868	0.067532	80.191353	86.540222	132.609879	3.376604	0.000000	-1.809232	0.000000	0.000000	0.000000	-0.225539	0.099206	-0.142236	0.000000	0.000000	4.000000	11.000000	1.000000
14615.300719	-0.063815	0.601868	0.067532	80.191353	86.540222	132.609879	3.376604	0.000000	-1.809232	0.000000	0.000000	0.000000	-0.225539	0.099206	-0.142236	0.000000	0.000000	4.000000	11.000000	1.000000
14615.304052	-0.064566	0.602198	0.067057	80.191353	86.540222	132.609879	3.376604	0.000000	-1.809232	0.000000	0.000000	0.000000	-0.225139	0.099042	-0.142640	0.000000	0.000000	4.000000	11.000000	1.000000
14615.307386	-0.064566	0.602198	0.067057	80.170029	87.010956	133.140350	3.376604	0.000000	-1.809232	0.000000	0.000000	0.000000	-0.225139	0.099042	-0.142640	0.000000	0.000000	4.000000	11.000000	1.000000
14615.310719	-0.065341	0.602499	0.066585	80.170029	87.010956	133.140350	3.376604	0.000000	-1.809232	0.000000	0.000000	0.000000	-0.232493	0.090232	-0.141607	0.000000	0.000000	4.000000	11.000000	1.000000
14615.314052	-0.065341	0.602499	0.066585	80.170029	87.010956	133.140350	3.376604	0.000000	-1.809232	0.000000	0.000000	0.000000	-0.232493	0.090232	-0.141607	0.000000	0.000000	4.000000	11.000000	1.000000
14615.317386	-0.065341	0.602499	0.066585	80.147308	87.489815	133.673447	3.329229	0.000000	-1.732960	0.000000	0.000000	0.000000	-0.232493	0.090232	-0.141607	0.000000	0.000000	4.000000	11.000000	1.000000
14615.320719	-0.065341	0.602499	0.066585	80.147308	87.489815	133.673447	3.329229	0.000000	-1.732960	0.000000	0.000000	0.000000	-0.232493	0.090232	-0.141607	0.000000	0.000000	4.000000	11.000000	1.000000
14615.324052	-0.066090	0.602799	0.066114	80.147308	87.489815	133.673447	3.329229	0.000000	-1.732960	0.000000	0.000000	0.000000	-0.224637	0.090090	-0.141080	0.000000	0.000000	4.000000	11.000000	1.000000
14615.327386	-0.066090	0.602799	0.066114	80.124901	87.941689	134.111343	3.329229	0.000000	-1.732960	0.000000	0.000000	0.000000	-0.224637	0.090090	-0.141080	0.000000	0.000000	4.000000	11.000000	1.000000
14615.330719	-0.066913	0.603070	0.065641	80.124901	87.941689	134.111343	3.329229	0.000000	-1.732960	0.000000	0.000000	0.000000	-0.246883	0.081321	-0.141956	0.000000	0.000000	4.000000	11.000000	1.000000
14615.334052	-0.066913	0.603070	0.065641	80.124901	87.941689	134.111343	3.329229	0.000000	-1.732960	0.000000	0.000000	0.000000	-0.246883	0.081321	-0.141956	0.000000	0.000000	4.000000	11.000000	1.000000
14615.337386	-0.066913	0.603070	0.065641	80.101112	88.398804	134.503860	3.282057	0.000000	-1.654373	0.000000	0.000000	0.000000	-0.246883	0.081321	-0.141956	0.000000	0.000000	4.000000	11.000000	1.000000
14615.340719	-0.067754	0.603330	0.065125	80.101112	88.398804	134.503860	3.282057	0.000000	-1.654373	0.000000	0.000000	0.000000	-0.252408	0.077962	-0.154850	0.000000	0.000000	4.000000	11.000000	1.000000
14615.344052	-0.067754	0.603330	0.065125	80.101112	88.398804	134.503860	3.282057	0.000000	-1.654373	0.000000	0.000000	0.000000	-0.252408	0.077962	-0.154850	0.000000	0.000000	4.000000	11.000000	1.000000
14615.347386	-0.067754	0.603330	0.065125	80.072212	88.959572	135.001678	3.256248	0.000000	-1.612305	0.000000	0.000000	0.000000	-0.252408	0.077962	-0.154850	0.000000	0.000000	4.000000	11.000000	1.000000
14615.350719	-0.068597	0.603580	0.064630	80.072212	88.959572	135.001678	3.256248	0.000000	-1.612305	0.000000	0.000000	0.000000	-0.252842	0.075109	-0.148385	0.000000	0.000000	4.000000	11.000000	1.000000
14615.354052	-0.068597	0.603580	0.064630	80.072212	88.959572	135.001678	3.256248	0.000000	-1.612305	0.000000	0.000000	0.000000	-0.252842	0.075109	-0.148385	0.000000	0.000000	4.000000	11.000000	1.000000
14615.357386	-0.068597	0.603580	0.064630	80.041618	89.534225	135.649261	3.231517	0.000000	-1.570165	0.000000	0.000000	0.000000	-0.252842	0.075109	-0.148385	0.000000	0.000000	4.000000	11.000000	1.000000
14615.360719	-0.069458	0.603819	0.064093	80.041618	89.534225	135.649261	3.231517	0.000000	-1.570165	0.000000	0.000000	0.000000	-0.258278	0.071766	-0.161319	0.000000	0.000000	4.000000	11.000000	1.000000
14615.364052	-0.069458	0.603819	0.064093	80.041618	89.534225	135.649261	3.231517	0.000000	-1.570165	0.000000	0.000000	0.000000	-0.258278	0.071766	-0.161319	0.000000	0.000000	4.000000	11.000000	1.000000
14615.367386	-0.069458	0.603819	0.064093	80.010345	90.014313	136.185028	3.204631	0.000000	-1.527118	0.000000	0.000000	0.000000	-0.258278	0.071766	-0.161319	0.000000	0.000000	4.000000	11.000000	1.000000
14615.370719	-0.069458	0.603819	0.064093	80.010345	90.014313	136.185028	3.204631	0.000000	-1.527118	0.000000	0.000000	0.000000	-0.258278	0.071766	-0.161319	0.000000	0.000000	4.000000	11.000000	1.000000
14615.374052	-0.070273	0.604069	0.063598	80.010345	90.014313	136.185028	3.204631	0.000000	-1.527118	0.000000	0.000000	0.000000	-0.244484	0.074844	-0.148325	0.000000	0.000000	4.000000	11.000000	1.000000
14615.377386	-0.070273	0.604069	0.063598	79.984055	90.365860	136.521774	3.204631	0.000000	-1.527118	0.000000	0.000000	0.000000	-0.244484	0.074844	-0.148325	0.000000	0.000000	4.000000	11.000000	1.000000
14615.380719	-0.071007	0.604307	0.063074	79.984055	90.365860	136.521774	3.204631	0.000000	-1.527118	0.000000	0.000000	0.000000	-0.220249	0.071458	-0.157205	0.000000	0.000000	4.000000	11.000000	1.000000
14615.384052	-0.071007	0.604307	0.063074	79.984055	90.365860	136.521774	3.204631	0.000000	-1.527118	0.000000	0.000000	0.000000	-0.220249	0.071458	-0.157205	0.000000	0.000000	4.000000	11.000000	1.000000
14615.387386	-0.071007	0.604307	0.063074	79.962303	90.711143	136.663895	3.153709	0.000000	-1.449663	0.000000	0.000000	0.000000	-0.220249	0.071458	-0.157205	0.000000	0.000000	4.000000	11.000000	1.000000
14615.390719	-0.071007	0.604307	0.063074	79.962303	90.711143	136.663895	3.153709	0.000000	-1.449663	0.000000	0.000000	0.000000	-0.220249	0.071458	-0.157205	0.000000	0.000000	4.000000	11.000000	1.000000
14615.394052	-0.071644	0.604536	0.062586	79.962303	90.711143	136.663895	3.153709	0.000000	-1.449663	0.000000	0.000000	0.000000	-0.191157	0.068632	-0.146556	0.000000	0.000000	4.000000	11.000000	1.000000
14615.397386	-0.071644	0.604536	0.062586	79.943039	90.994293	136.736252	3.153709	0.000000	-1.449663	0.000000	0.000000	0.000000	-0.191157	0.068632	-0.146556	0.000000	0.000000	4.000000	11.000000	1.000000
14615.400719	-0.072208	0.604784	0.062122	79.943039	90.994293	136.736252	3.153709	0.000000	-1.449663	0.000000	0.000000	0.000000	-0.169245	0.074436	-0.139215	0.000000	0.000000	4.000000	11.000000	1.000000
14615.404052	-0.072208	0.604784	0.062122	79.943039	90.994293	136.736252	3.153709	0.000000	-1.449663	0.000000	0.000000	0.000000	-0.169245	0.074436	-0.139215	0.000000	0.000000	4.000000	11.000000	1.000000
14615.407386	-0.072208	0.604784	0.062122	79.931313	91.129234	136.808884	3.106081	0.000000	-1.389596	0.000000	0.000000	0.000000	-0.169245	0.074436	-0.139215	0.000000	0.000000	4.000000	11.000000	1.000000
14615.410719	-0.072208	0.604784	0.062122	79.931313	91.129234	136.808884	3.106081	0.000000	-1.389596	0.000000	0.000000	0.000000	-0.169245	0.074436	-0.139215	0.000000	0.000000	4.000000	11.000000	1.000000
14615.414052	-0.072725	0.605023	0.061687	79.931313	91.129234	136.808884	3.106081	0.000000	-1.389596	0.000000	0.000000	0.000000	-0.155132	0.071626	-0.130445	0.000000	0.000000	4.000000	11.000000	1.000000
14615.417386	-0.072725	0.605023	0.061687	79.929718	91.140228	136.863174	3.106081	0.000000	-1.389596	0.000000	0.000000	0.000000	-0.155132	0.071626	-0.130445	0.000000	0.000000	4.000000	11.000000	1.000000
14615.420719	-0.073271	0.605272	0.061286	79.929718	91.140228	136.863174	3.106081	0.000000	-1.389596	0.000000	0.000000	0.000000	-0.163867	0.074792	-0.120217	0.000000	0.000000	4.000000	11.000000	1.000000
14615.424052	-0.073271	0.605272	0.061286	79.929718	91.140228	136.863174	3.106081	0.000000	-1.389596	0.000000	0.000000	0.000000	-0.163867	0.074792	-0.120217	0.000000	0.000000	4.000000	11.000000	1.000000
14615.427386	-0.073271	0.605272	0.061286	79.947540	91.107872	136.848892	3.064304	0.000000	-1.336429	0.000000	0.000000	0.000000	-0.163867	0.074792	-0.120217	0.000000	0.000000	4.000000	11.000000	1.000000
14615.430719	-0.073271	0.605272	0.061286	79.947540	91.107872	136.848892	3.064304	0.000000	-1.336429	0.000000	0.000000	0.000000	-0.163867	0.074792	-0.120217	0.000000	0.000000	4.000000	11.000000	1.000000
14615.434052	-0.073841	0.605521	0.060881	79.947540	91.107872	136.848892	3.064304	0.000000	-1.336429	0.000000	0.000000	0.000000	-0.170995	0.074683	-0.121489	0.000000	0.000000	4.000000	11.000000	1.000000
14615.437386	-0.073841	0.605521	0.060881	79.985390	91.218277	136.919189	3.064304	0.000000	-1.336429	0.000000	0.000000	0.000000	-0.170995	0.074683	-0.121489	0.000000	0.000000	4.000000	11.000000	1.000000
14615.440719	-0.074432	0.605778	0.060449	79.985390	91.218277	136.919189	3.064304	0.000000	-1.336429	0.000000	0.000000	0.000000	-0.177104	0.077208	-0.129727	0.000000	0.000000	4.000000	11.000000	1.000000
14615.444052	-0.074432	0.605778	0.060449	79.985390	91.218277	136.919189	3.064304	0.000000	-1.336429	0.000000	0.000000	0.000000	-0.177104	0.077208	-0.129727	0.000000	0.000000	4.000000	11.000000	1.000000
14615.447386	-0.074432	0.605778	0.060449	80.012489	91.597244	137.229568	3.022434	0.000000	-1.278413	0.000000	0.000000	0.000000	-0.177104	0.077208	-0.129727	0.000000	0.000000	4.000000	11.000000	1.000000
14615.450719	-0.074432	0.605778	0.060449	80.012489	91.597244	137.229568	3.022434	0.000000	-1.278413	0.000000	0.000000	0.000000	-0.177104	0.077208	-0.129727	0.000000	0.000000	4.000000	11.000000	1.000000
14615.454052	-0.075021	0.606035	0.060015	80.012489	91.597244	137.229568	3.022434	0.000000	-1.278413	0.000000	0.000000	0.000000	-0.176809	0.077102	-0.129982	0.000000	0.000000	4.000000	11.000000	1.000000
14615.457386	-0.075021	0.606035	0.060015	80.009377	92.308334	137.861862	3.022434	0.000000	-1.278413	0.000000	0.000000	0.000000	-0.176809	0.077102	-0.129982	0.000000	0.000000	4.000000	11.000000	1.000000
14615.460719	-0.075612	0.606312	0.059596	80.009377	92.308334	137.861862	3.022434	0.000000	-1.278413	0.000000	0.000000	0.000000	-0.177177	0.082926	-0.125707	0.000000	0.000000	4.000000	11.000000	1.000000
14615.464052	-0.075612	0.606312	0.059596	80.009377	92.308334	137.861862	3.022434	0.000000	-1.278413	0.000000	0.000000	0.000000	-0.177177	0.082926	-0.125707	0.000000	0.000000	4.000000	11.000000	1.000000
14615.467386	-0.075612	0.606312	0.059596	79.971909	93.172012	138.679047	2.979820	0.000000	-1.219415	0.000000	0.000000	0.000000	-0.177177	0.082926	-0.125707	0.000000	0.000000	4.000000	11.000000	1.000000
14615.470719	-0.075612	0.606312	0.059596	79.971909	93.172012	138.679047	2.979820	0.000000	-1.219415	0.000000	0.000000	0.000000	-0.177177	0.082926	-0.125707	0.000000	0.000000	4.000000	11.000000	1.000000
14615.474052	-0.076102	0.606616	0.059183	79.971909	93.172012	138.679047	2.979820	0.000000	-1.219415	0.000000	0.000000	0.000000	-0.147120	0.091361	-0.124052	0.000000	0.000000	4.000000	11.000000	1.000000
14615.477386	-0.076102	0.606616	0.059183	79.929131	94.009727	139.443420	2.979820	0.000000	-1.219415	0.000000	0.000000	0.000000	-0.147120	0.091361	-0.124052	0.000000	0.000000	4.000000	11.000000	1.000000
14615.480719	-0.076543	0.606921	0.058776	79.929131	94.009727	139.443420	2.979820	0.000000	-1.219415	0.000000	0.000000	0.000000	-0.132178	0.091228	-0.122076	0.000000	0.000000	4.000000	11.000000	1.000000
14615.484052	-0.076543	0.606921	0.058776	79.929131	94.009727	139.443420	2.979820	0.000000	-1.219415	0.000000	0.000000	0.000000	-0.132178	0.091228	-0.122076	0.000000	0.000000	4.000000	11.000000	1.000000
14615.487386	-0.076543	0.606921	0.058776	79.919800	94.773300	140.107468	2.938798	0.000000	-1.172865	0.000000	0.000000	0.000000	-0.132178	0.091228	-0.122076	0.000000	0.000000	4.000000	11.000000	1.000000
14615.490719	-0.076543	0.606921	0.058776	79.919800	94.773300	140.107468	2.938798	0.000000	-1.172865	0.000000	0.000000	0.000000	-0.132178	0.091228	-0.122076	0.000000	0.000000	4.000000	11.000000	1.000000
14615.494052	-0.076949	0.607222	0.058311	79.919800	94.773300	140.107468	2.938798	0.000000	-1.172865	0.000000	0.000000	0.000000	-0.121867	0.090378	-0.139574	0.000000	0.000000	4.000000	11.000000	1.000000
14615.497386	-0.076949	0.607222	0.058311	79.963127	95.490456	140.743637	2.938798	0.000000	-1.172865	0.000000	0.000000	0.000000	-0.121867	0.090378	-0.139574	0.000000	0.000000	4.000000	11.000000	1.000000
14615.500719	-0.077253	0.607531	0.057836	79.963127	95.490456	140.743637	2.938798	0.000000	-1.172865	0.000000	0.000000	0.000000	-0.091245	0.092822	-0.142290	0.000000	0.000000	4.000000	11.000000	1.000000
14615.504052	-0.077253	0.607531	0.057836	79.963127	95.490456	140.743637	2.938798	0.000000	-1.172865	0.000000	0.000000	0.000000	-0.091245	0.092822	-0.142290	0.000000	0.000000	4.000000	11.000000	1.000000
14615.507386	-0.077253	0.607531	0.057836	80.065544	96.056305	141.228317	2.891821	0.000000	-1.137346	0.000000	0.000000	0.000000	-0.091245	0.092822	-0.142290	0.000000	0.000000	4.000000	11.000000	1.000000
14615.510719	-0.077253	0.607531	0.057836	80.065544	96.056305	141.228317	2.891821	0.000000	-1.137346	0.000000	0.000000	0.000000	-0.091245	0.092822	-0.142290	0.000000	0.000000	4.000000	11.000000	1.000000
14615.514052	-0.077501	0.607857	0.057323	80.065544	96.056305	141.228317	2.891821	0.000000	-1.137346	0.000000	0.000000	0.000000	-0.074289	0.097796	-0.154123	0.000000	0.000000	4.000000	11.000000	1.000000
14615.517386	-0.077501	0.607857	0.057323	80.213829	96.497551	141.564392	2.891821	0.000000	-1.137346	0.000000	0.000000	0.000000	-0.074289	0.097796	-0.154123	0.000000	0.000000	4.000000	11.000000	1.000000
14615.520719	-0.077676	0.608231	0.056826	80.213829	96.497551	141.564392	2.891821	0.000000	-1.137346	0.000000	0.000000	0.000000	-0.052444	0.112064	-0.148862	0.000000	0.000000	4.000000	11.000000	1.000000
14615.524052	-0.077676	0.608231	0.056826	80.213829	96.497551	141.564392	2.891821	0.000000	-1.137346	0.000000	0.000000	0.000000	-0.052444	0.112064	-0.148862	0.000000	0.000000	4.000000	11.000000	1.000000
14615.527386	-0.077676	0.608231	0.056826	80.377388	96.748192	141.708466	2.841323	0.000000	-1.116224	0.000000	0.000000	0.000000	-0.052444	0.112064	-0.148862	0.000000	0.000000	4.000000	11.000000	1.000000
14615.530719	-0.077676	0.608231	0.056826	80.377388	96.748192	141.708466	2.841323	0.000000	-1.116224	0.000000	0.000000	0.000000	-0.052444	0.112064	-0.148862	0.000000	0.000000	4.000000	11.000000	1.000000
14615.534052	-0.077843	0.608621	0.056283	80.377388	96.748192	141.708466	2.841323	0.000000	-1.116224	0.000000	0.000000	0.000000	-0.050182	0.116950	-0.162909	0.000000	0.000000	4.000000	11.000000	1.000000
14615.537386	-0.077843	0.608621	0.056283	80.526695	96.948944	141.815277	2.841323	0.000000	-1.116224	0.000000	0.000000	0.000000	-0.050182	0.116950	-0.162909	0.000000	0.000000	4.000000	11.000000	1.000000
14615.540719	-0.077936	0.609010	0.055751	80.526695	96.948944	141.815277	2.841323	0.000000	-1.116224	0.000000	0.000000	0.000000	-0.028100	0.116717	-0.159711	0.000000	0.000000	4.000000	11.000000	1.000000
14615.544052	-0.077936	0.609010	0.055751	80.526695	96.948944	141.815277	2.841323	0.000000	-1.116224	0.000000	0.000000	0.000000	-0.028100	0.116717	-0.159711	0.000000	0.000000	4.000000	11.000000	1.000000
14615.547386	-0.077936	0.609010	0.055751	80.655693	97.119209	141.906540	2.787554	0.000000	-1.103177	0.000000	0.000000	0.000000	-0.028100	0.116717	-0.159711	0.000000	0.000000	4.000000	11.000000	1.000000
14615.550719	-0.077936	0.609010	0.055751	80.655693	97.119209	141.906540	2.787554	0.000000	-1.103177	0.000000	0.000000	0.000000	-0.028100	0.116717	-0.159711	0.000000	0.000000	4.000000	11.000000	1.000000
14615.554052	-0.078030	0.609398	0.055218	80.655693	97.119209	141.906540	2.787554	0.000000	-1.103177	0.000000	0.000000	0.000000	-0.027978	0.116424	-0.159833	0.000000	0.000000	4.000000	11.000000	1.000000
14615.557386	-0.078030	0.609398	0.055218	80.757240	97.392578	142.109604	2.787554	0.000000	-1.103177	0.000000	0.000000	0.000000	-0.027978	0.116424	-0.159833	0.000000	0.000000	4.000000	11.000000	1.000000
14615.560719	-0.078073	0.609813	0.054684	80.757240	97.392578	142.109604	2.787554	0.000000	-1.103177	0.000000	0.000000	0.000000	-0.012900	0.124656	-0.160204	0.000000	0.000000	4.000000	11.000000	1.000000
14615.564052	-0.078073	0.609813	0.054684	80.757240	97.392578	142.109604	2.787554	0.000000	-1.103177	0.000000	0.000000	0.000000	-0.012900	0.124656	-0.160204	0.000000	0.000000	4.000000	11.000000	1.000000
14615.567386	-0.078073	0.609813	0.054684	80.830070	98.077423	142.718216	2.734214	0.000000	-1.096364	0.000000	0.000000	0.000000	-0.012900	0.124656	-0.160204	0.000000	0.000000	4.000000	11.000000	1.000000
14615.570719	-0.078073	0.609813	0.054684	80.830070	98.077423	142.718216	2.734214	0.000000	-1.096364	0.000000	0.000000	0.000000	-0.012900	0.124656	-0.160204	0.000000	0.000000	4.000000	11.000000	1.000000
14615.574052	-0.078106	0.610225	0.054088	80.830070	98.077423	142.718216	2.734214	0.000000	-1.096364	0.000000	0.000000	0.000000	-0.009985	0.123473	-0.178781	0.000000	0.000000	4.000000	11.000000	1.000000
14615.577386	-0.078106	0.610225	0.054088	80.889954	99.126480	143.676331	2.734214	0.000000	-1.096364	0.000000	0.000000	0.000000	-0.009985	0.123473	-0.178781	0.000000	0.000000	4.000000	11.000000	1.000000
14615.580719	-0.078109	0.610624	0.053457	80.889954	99.126480	143.676331	2.734214	0.000000	-1.096364	0.000000	0.000000	0.000000	-0.000854	0.119680	-0.189280	0.000000	0.000000	4.000000	11.000000	1.000000
14615.584052	-0.078109	0.610624	0.053457	80.889954	99.126480	143.676331	2.734214	0.000000	-1.096364	0.000000	0.000000	0.000000	-0.000854	0.119680	-0.189280	0.000000	0.000000	4.000000	11.000000	1.000000
14615.587386	-0.078109	0.610624	0.053457	80.958954	100.305008	144.746811	2.672870	0.000000	-1.094558	0.000000	0.000000	0.000000	-0.000854	0.119680	-0.189280	0.000000	0.000000	4.000000	11.000000	1.000000
14615.590719	-0.078109	0.610624	0.053457	80.958954	100.305008	144.746811	2.672870	0.000000	-1.094558	0.000000	0.000000	0.000000	-0.000854	0.119680	-0.189280	0.000000	0.000000	4.000000	11.000000	1.000000
14615.594052	-0.078080	0.611038	0.052783	80.958954	100.305008	144.746811	2.672870	0.000000	-1.094558	0.000000	0.000000	0.000000	0.008642	0.124328	-0.202276	0.000000	0.000000	4.000000	11.000000	1.000000
14615.597386	-0.078080	0.611038	0.052783	81.062485	101.454529	145.768677	2.672870	0.000000	-1.094558	0.000000	0.000000	0.000000	0.008642	0.124328	-0.202276	0.000000	0.000000	4.000000	11.000000	1.000000
14615.600719	-0.077998	0.611411	0.052086	81.062485	101.454529	145.768677	2.672870	0.000000	-1.094558	0.000000	0.000000	0.000000	0.024606	0.111986	-0.209189	0.000000	0.000000	4.000000	11.000000	1.000000
14615.604052	-0.077998	0.611411	0.052086	81.062485	101.454529	145.768677	2.672870	0.000000	-1.094558	0.000000	0.000000	0.000000	0.024606	0.111986	-0.209189	0.000000	0.000000	4.000000	11.000000	1.000000
14615.607386	-0.077998	0.611411	0.052086	81.195198	102.564148	146.728851	2.604293	0.000000	-1.100099	0.000000	0.000000	0.000000	0.024606	0.111986	-0.209189	0.000000	0.000000	4.000000	11.000000	1.000000
14615.610719	-0.077998	0.611411	0.052086	81.195198	102.564148	146.728851	2.604293	0.000000	-1.100099	0.000000	0.000000	0.000000	0.024606	0.111986	-0.209189	0.000000	0.000000	4.000000	11.000000	1.000000
14615.614052	-0.077864	0.611792	0.051372	81.195198	102.564148	146.728851	2.604293	0.000000	-1.100099	0.000000	0.000000	0.000000	0.040204	0.114052	-0.214116	0.000000	0.000000	4.000000	11.000000	1.000000
14615.617386	-0.077864	0.611792	0.051372	81.334244	103.569481	147.588470	2.604293	0.000000	-1.100099	0.000000	0.000000	0.000000	0.040204	0.114052	-0.214116	0.000000	0.000000	4.000000	11.000000	1.000000
14615.620719	-0.077724	0.612159	0.050620	81.334244	103.569481	147.588470	2.604293	0.000000	-1.100099	0.000000	0.000000	0.000000	0.041968	0.110105	-0.225764	0.000000	0.000000	4.000000	11.000000	1.000000
14615.624052	-0.077724	0.612159	0.050620	81.334244	103.569481	147.588470	2.604293	0.000000	-1.100099	0.000000	0.000000	0.000000	0.041968	0.110105	-0.225764	0.000000	0.000000	4.000000	11.000000	1.000000
14615.627386	-0.077724	0.612159	0.050620	81.473457	104.279129	148.173538	2.530980	0.000000	-1.113794	0.000000	0.000000	0.000000	0.041968	0.110105	-0.225764	0.000000	0.000000	4.000000	11.000000	1.000000
14615.630719	-0.077724	0.612159	0.050620	81.473457	104.279129	148.173538	2.530980	0.000000	-1.113794	0.000000	0.000000	0.000000	0.041968	0.110105	-0.225764	0.000000	0.000000	4.000000	11.000000	1.000000
14615.634052	-0.077602	0.612512	0.049824	81.473457	104.279129	148.173538	2.530980	0.000000	-1.113794	0.000000	0.000000	0.000000	0.036507	0.106101	-0.238529	0.000000	0.000000	4.000000	11.000000	1.000000
14615.637386	-0.077602	0.612512	0.049824	81.595612	104.717812	148.522873	2.530980	0.000000	-1.113794	0.000000	0.000000	0.000000	0.036507	0.106101	-0.238529	0.000000	0.000000	4.000000	11.000000	1.000000
14615.640719	-0.077545	0.612833	0.048965	81.595612	104.717812	148.522873	2.530980	0.000000	-1.113794	0.000000	0.000000	0.000000	0.017356	0.096124	-0.257990	0.000000	0.000000	4.000000	11.000000	1.000000
14615.644052	-0.077545	0.612833	0.048965	81.595612	104.717812	148.522873	2.530980	0.000000	-1.113794	0.000000	0.000000	0.000000	0.017356	0.096124	-0.257990	0.000000	0.000000	4.000000	11.000000	1.000000
14615.647386	-0.077545	0.612833	0.048965	81.671638	104.992920	148.750885	2.448226	0.000000	-1.122771	0.000000	0.000000	0.000000	0.017356	0.096124	-0.257990	0.000000	0.000000	4.000000	11.000000	1.000000
14615.650719	-0.077545	0.612833	0.048965	81.671638	104.992920	148.750885	2.448226	0.000000	-1.122771	0.000000	0.000000	0.000000	0.017356	0.096124	-0.257990	0.000000	0.000000	4.000000	11.000000	1.000000
14615.654052	-0.077528	0.613139	0.048058	81.671638	104.992920	148.750885	2.448226	0.000000	-1.122771	0.000000	0.000000	0.000000	0.004827	0.092022	-0.271867	0.000000	0.000000	4.000000	11.000000	1.000000
14615.657386	-0.077528	0.613139	0.048058	81.683807	105.045219	148.811661	2.448226	0.000000	-1.122771	0.000000	0.000000	0.000000	0.004827	0.092022	-0.271867	0.000000	0.000000	4.000000	11.000000	1.000000
14615.660719	-0.077572	0.613421	0.047064	81.683807	105.045219	148.811661	2.448226	0.000000	-1.122771	0.000000	0.000000	0.000000	-0.013022	0.084361	-0.298360	0.000000	0.000000	4.000000	11.000000	1.000000
14615.664052	-0.077572	0.613421	0.047064	81.683807	105.045219	148.811661	2.448226	0.000000	-1.122771	0.000000	0.000000	0.000000	-0.013022	0.084361	-0.298360	0.000000	0.000000	4.000000	11.000000	1.000000
14615.667386	-0.077572	0.613421	0.047064	81.680061	105.079506	148.871033	2.353189	0.000000	-1.121405	0.000000	0.000000	0.000000	-0.013022	0.084361	-0.298360	0.000000	0.000000	4.000000	11.000000	1.000000
14615.670719	-0.077659	0.613708	0.046038	81.680061	105.079506	148.871033	2.353189	0.000000	-1.121405	0.000000	0.000000	0.000000	-0.026020	0.086130	-0.307789	0.000000	0.000000	4.000000	11.000000	1.000000
14615.674052	-0.077659	0.613708	0.046038	81.680061	105.079506	148.871033	2.353189	0.000000	-1.121405	0.000000	0.000000	0.000000	-0.026020	0.086130	-0.307789	0.000000	0.000000	4.000000	11.000000	1.000000
14615.677386	-0.077659	0.613708	0.046038	81.677483	105.091454	148.910629	2.301891	0.000000	-1.117068	0.000000	0.000000	0.000000	-0.026020	0.086130	-0.307789	0.000000	0.000000	4.000000	11.000000	1.000000
14615.680719	-0.077717	0.614001	0.044991	81.677483	105.091454	148.910629	2.301891	0.000000	-1.117068	0.000000	0.000000	0.000000	-0.017459	0.087831	-0.313916	0.000000	0.000000	4.000000	11.000000	1.000000
14615.684052	-0.077717	0.614001	0.044991	81.677483	105.091454	148.910629	2.301891	0.000000	-1.117068	0.000000	0.000000	0.000000	-0.017459	0.087831	-0.313916	0.000000	0.000000	4.000000	11.000000	1.000000
14615.687386	-0.077717	0.614001	0.044991	81.677094	105.144135	148.980240	2.249571	0.000000	-1.114159	0.000000	0.000000	0.000000	-0.017459	0.087831	-0.313916	0.000000	0.000000	4.000000	11.000000	1.000000
14615.690719	-0.077704	0.614263	0.043964	81.677094	105.144135	148.980240	2.249571	0.000000	-1.114159	0.000000	0.000000	0.000000	0.003857	0.078824	-0.308265	0.000000	0.000000	4.000000	11.000000	1.000000
14615.694052	-0.077704	0.614263	0.043964	81.677094	105.144135	148.980240	2.249571	0.000000	-1.114159	0.000000	0.000000	0.000000	0.003857	0.078824	-0.308265	0.000000	0.000000	4.000000	11.000000	1.000000
14615.697386	-0.077704	0.614263	0.043964	81.700172	105.302078	149.122696	2.198194	0.000000	-1.114801	0.000000	0.000000	0.000000	0.003857	0.078824	-0.308265	0.000000	0.000000	4.000000	11.000000	1.000000
14615.700719	-0.077599	0.614516	0.042974	81.700172	105.302078	149.122696	2.198194	0.000000	-1.114801	0.000000	0.000000	0.000000	0.031463	0.075863	-0.297009	0.000000	0.000000	4.000000	11.000000	1.000000
14615.704052	-0.077599	0.614516	0.042974	81.700172	105.302078	149.122696	2.198194	0.000000	-1.114801	0.000000	0.000000	0.000000	0.031463	0.075863	-0.297009	0.000000	0.000000	4.000000	11.000000	1.000000
14615.707386	-0.077599	0.614516	0.042974	81.779869	105.666084	149.420959	2.148692	0.000000	-1.120045	0.000000	0.000000	0.000000	0.031463	0.075863	-0.297009	0.000000	0.000000	4.000000	11.000000	1.000000
14615.710719	-0.077449	0.614787	0.042005	81.779869	105.666084	149.420959	2.148692	0.000000	-1.120045	0.000000	0.000000	0.000000	0.045072	0.081182	-0.290509	0.000000	0.000000	4.000000	11.000000	1.000000
14615.714052	-0.077449	0.614787	0.042005	81.779869	105.666084	149.420959	2.148692	0.000000	-1.120045	0.000000	0.000000	0.000000	0.045072	0.081182	-0.290509	0.000000	0.000000	4.000000	11.000000	1.000000
14615.717386	-0.077449	0.614787	0.042005	81.927414	106.296730	149.926315	2.100274	0.000000	-1.127557	0.000000	0.000000	0.000000	0.045072	0.081182	-0.290509	0.000000	0.000000	4.000000	11.000000	1.000000
14615.720719	-0.077261	0.615060	0.041106	81.927414	106.296730	149.926315	2.100274	0.000000	-1.127557	0.000000	0.000000	0.000000	0.056410	0.081922	-0.269931	0.000000	0.000000	4.000000	11.000000	1.000000
14615.724052	-0.077261	0.615060	0.041106	81.927414	106.296730	149.926315	2.100274	0.000000	-1.127557	0.000000	0.000000	0.000000	0.056410	0.081922	-0.269931	0.000000	0.000000	4.000000	11.000000	1.000000
14615.727386	-0.077261	0.615060	0.041106	82.127151	107.178581	150.639709	2.055286	0.000000	-1.136958	0.000000	0.000000	0.000000	0.056410	0.081922	-0.269931	0.000000	0.000000	4.000000	11.000000	1.000000
14615.730719	-0.077080	0.615316	0.040252	82.127151	107.178581	150.639709	2.055286	0.000000	-1.136958	0.000000	0.000000	0.000000	0.054205	0.076783	-0.256018	0.000000	0.000000	4.000000	11.000000	1.000000
14615.734052	-0.077080	0.615316	0.040252	82.127151	107.178581	150.639709	2.055286	0.000000	-1.136958	0.000000	0.000000	0.000000	0.054205	0.076783	-0.256018	0.000000	0.000000	4.000000	11.000000	1.000000
14615.737386	-0.077080	0.615316	0.040252	82.330620	108.112396	151.400406	2.012616	0.000000	-1.145993	0.000000	0.000000	0.000000	0.054205	0.076783	-0.256018	0.000000	0.000000	4.000000	11.000000	1.000000
14615.740719	-0.077080	0.615316	0.040252	82.330620	108.112396	151.400406	2.012616	0.000000	-1.145993	0.000000	0.000000	0.000000	0.054205	0.076783	-0.256018	0.000000	0.000000	4.000000	11.000000	1.000000
14615.744052	-0.076911	0.615595	0.039475	82.330620	108.112396	151.400406	2.012616	0.000000	-1.145993	0.000000	0.000000	0.000000	0.050605	0.083643	-0.233100	0.000000	0.000000	4.000000	11.000000	1.000000
14615.747386	-0.076911	0.615595	0.039475	82.466179	109.057816	152.216843	2.012616	0.000000	-1.145993	0.000000	0.000000	0.000000	0.050605	0.083643	-0.233100	0.000000	0.000000	4.000000	11.000000	1.000000
14615.750719	-0.076786	0.615879	0.038667	82.466179	109.057816	152.216843	2.012616	0.000000	-1.145993	0.000000	0.000000	0.000000	0.037551	0.085431	-0.242495	0.000000	0.000000	4.000000	11.000000	1.000000
14615.754052	-0.076786	0.615879	0.038667	82.466179	109.057816	152.216843	2.012616	0.000000	-1.145993	0.000000	0.000000	0.000000	0.037551	0.085431	-0.242495	0.000000	0.000000	4.000000	11.000000	1.000000
14615.757386	-0.076786	0.615879	0.038667	82.487358	110.081795	153.165848	1.933350	0.000000	-1.160685	0.000000	0.000000	0.000000	0.037551	0.085431	-0.242495	0.000000	0.000000	4.000000	11.000000	1.000000
14615.760719	-0.076786	0.615879	0.038667	82.487358	110.081795	153.165848	1.933350	0.000000	-1.160685	0.000000	0.000000	0.000000	0.037551	0.085431	-0.242495	0.000000	0.000000	4.000000	11.000000	1.000000
14615.764052	-0.076620	0.616175	0.037904	82.487358	110.081795	153.165848	1.933350	0.000000	-1.160685	0.000000	0.000000	0.000000	0.049888	0.088690	-0.228912	0.000000	0.000000	4.000000	11.000000	1.000000
14615.767386	-0.076620	0.616175	0.037904	82.425735	111.250748	154.298752	1.933350	0.000000	-1.160685	0.000000	0.000000	0.000000	0.049888	0.088690	-0.228912	0.000000	0.000000	4.000000	11.000000	1.000000
14615.770719	-0.076479	0.616442	0.037145	82.425735	111.250748	154.298752	1.933350	0.000000	-1.160685	0.000000	0.000000	0.000000	0.042426	0.080015	-0.227571	0.000000	0.000000	4.000000	11.000000	1.000000
14615.774052	-0.076479	0.616442	0.037145	82.425735	111.250748	154.298752	1.933350	0.000000	-1.160685	0.000000	0.000000	0.000000	0.042426	0.080015	-0.227571	0.000000	0.000000	4.000000	11.000000	1.000000
14615.777386	-0.076479	0.616442	0.037145	82.347115	112.675362	155.678986	1.857270	0.000000	-1.176071	0.000000	0.000000	0.000000	0.042426	0.080015	-0.227571	0.000000	0.000000	4.000000	11.000000	1.000000
14615.780719	-0.076479	0.616442	0.037145	82.347115	112.675362	155.678986	1.857270	0.000000	-1.176071	0.000000	0.000000	0.000000	0.042426	0.080015	-0.227571	0.000000	0.000000	4.000000	11.000000	1.000000
14615.784052	-0.076331	0.616695	0.036348	82.347115	112.675362	155.678986	1.857270	0.000000	-1.176071	0.000000	0.000000	0.000000	0.044213	0.075875	-0.239266	0.000000	0.000000	4.000000	11.000000	1.000000
14615.787386	-0.076331	0.616695	0.036348	82.296303	114.205444	157.145111	1.857270	0.000000	-1.176071	0.000000	0.000000	0.000000	0.044213	0.075875	-0.239266	0.000000	0.000000	4.000000	11.000000	1.000000
14615.790719	-0.076231	0.616946	0.035543	82.296303	114.205444	157.145111	1.857270	0.000000	-1.176071	0.000000	0.000000	0.000000	0.030178	0.075425	-0.241579	0.000000	0.000000	4.000000	11.000000	1.000000
14615.794052	-0.076231	0.616946	0.035543	82.296303	114.205444	157.145111	1.857270	0.000000	-1.176071	0.000000	0.000000	0.000000	0.030178	0.075425	-0.241579	0.000000	0.000000	4.000000	11.000000	1.000000
14615.797386	-0.076231	0.616946	0.035543	82.244400	115.656059	158.536911	1.777129	0.000000	-1.188469	0.000000	0.000000	0.000000	0.030178	0.075425	-0.241579	0.000000	0.000000	4.000000	11.000000	1.000000
14615.800719	-0.076231	0.616946	0.035543	82.244400	115.656059	158.536911	1.777129	0.000000	-1.188469	0.000000	0.000000	0.000000	0.030178	0.075425	-0.241579	0.000000	0.000000	4.000000	11.000000	1.000000
14615.804052	-0.076151	0.617176	0.034718	82.244400	115.656059	158.536911	1.777129	0.000000	-1.188469	0.000000	0.000000	0.000000	0.023909	0.068996	-0.247287	0.000000	0.000000	4.000000	11.000000	1.000000
14615.807386	-0.076151	0.617176	0.034718	82.196823	116.738983	159.582108	1.777129	0.000000	-1.188469	0.000000	0.000000	0.000000	0.023909	0.068996	-0.247287	0.000000	0.000000	4.000000	11.000000	1.000000
14615.810719	-0.076091	0.617412	0.033866	82.196823	116.738983	159.582108	1.777129	0.000000	-1.188469	0.000000	0.000000	0.000000	0.018084	0.070743	-0.255585	0.000000	0.000000	4.000000	11.000000	1.000000
14615.814052	-0.076091	0.617412	0.033866	82.196823	116.738983	159.582108	1.777129	0.000000	-1.188469	0.000000	0.000000	0.000000	0.018084	0.070743	-0.255585	0.000000	0.000000	4.000000	11.000000	1.000000
14615.817386	-0.076091	0.617412	0.033866	82.150124	117.420189	160.257294	1.693317	0.000000	-1.195468	0.000000	0.000000	0.000000	0.018084	0.070743	-0.255585	0.000000	0.000000	4.000000	11.000000	1.000000
14615.820719	-0.076091	0.617412	0.033866	82.150124	117.420189	160.257294	1.693317	0.000000	-1.195468	0.000000	0.000000	0.000000	0.018084	0.070743	-0.255585	0.000000	0.000000	4.000000	11.000000	1.000000
14615.824052	-0.076116	0.617661	0.032952	82.150124	117.420189	160.257294	1.693317	0.000000	-1.195468	0.000000	0.000000	0.000000	-0.007547	0.074602	-0.274229	0.000000	0.000000	4.000000	11.000000	1.000000
14615.827386	-0.076116	0.617661	0.032952	82.104042	117.790863	160.649429	1.693317	0.000000	-1.195468	0.000000	0.000000	0.000000	-0.007547	0.074602	-0.274229	0.000000	0.000000	4.000000	11.000000	1.000000
14615.830719	-0.076204	0.617895	0.031988	82.104042	117.790863	160.649429	1.693317	0.000000	-1.195468	0.000000	0.000000	0.000000	-0.026437	0.070258	-0.289213	0.000000	0.000000	4.000000	11.000000	1.000000
14615.834052	-0.076204	0.617895	0.031988	82.104042	117.790863	160.649429	1.693317	0.000000	-1.195468	0.000000	0.000000	0.000000	-0.026437	0.070258	-0.289213	0.000000	0.000000	4.000000	11.000000	1.000000
14615.837386	-0.076204	0.617895	0.031988	82.078659	117.974731	160.867599	1.599410	0.000000	-1.189804	0.000000	0.000000	0.000000	-0.026437	0.070258	-0.289213	0.000000	0.000000	4.000000	11.000000	1.000000
14615.840719	-0.076335	0.618107	0.031001	82.078659	117.974731	160.867599	1.599410	0.000000	-1.189804	0.000000	0.000000	0.000000	-0.039344	0.063741	-0.296036	0.000000	0.000000	4.000000	11.000000	1.000000
14615.844052	-0.076335	0.618107	0.031001	82.078659	117.974731	160.867599	1.599410	0.000000	-1.189804	0.000000	0.000000	0.000000	-0.039344	0.063741	-0.296036	0.000000	0.000000	4.000000	11.000000	1.000000
14615.847386	-0.076335	0.618107	0.031001	82.069962	118.015877	160.947098	1.550071	0.000000	-1.183247	0.000000	0.000000	0.000000	-0.039344	0.063741	-0.296036	0.000000	0.000000	4.000000	11.000000	1.000000
14615.850719	-0.076528	0.618305	0.029965	82.069962	118.015877	160.947098	1.550071	0.000000	-1.183247	0.000000	0.000000	0.000000	-0.057983	0.059338	-0.311060	0.000000	0.000000	4.000000	11.000000	1.000000
14615.854052	-0.076528	0.618305	0.029965	82.069962	118.015877	160.947098	1.550071	0.000000	-1.183247	0.000000	0.000000	0.000000	-0.057983	0.059338	-0.311060	0.000000	0.000000	4.000000	11.000000	1.000000
14615.857386	-0.076528	0.618305	0.029965	82.058632	118.082664	161.055740	1.498227	0.000000	-1.173583	0.000000	0.000000	0.000000	-0.057983	0.059338	-0.311060	0.000000	0.000000	4.000000	11.000000	1.000000
14615.860719	-0.076721	0.618474	0.028936	82.058632	118.082664	161.055740	1.498227	0.000000	-1.173583	0.000000	0.000000	0.000000	-0.057938	0.050673	-0.308637	0.000000	0.000000	4.000000	11.000000	1.000000
14615.864052	-0.076721	0.618474	0.028936	82.058632	118.082664	161.055740	1.498227	0.000000	-1.173583	0.000000	0.000000	0.000000	-0.057938	0.050673	-0.308637	0.000000	0.000000	4.000000	11.000000	1.000000
14615.867386	-0.076721	0.618474	0.028936	82.045441	118.167053	161.182129	1.446788	0.000000	-1.163927	0.000000	0.000000	0.000000	-0.057938	0.050673	-0.308637	0.000000	0.000000	4.000000	11.000000	1.000000
14615.870719	-0.076916	0.618587	0.027924	82.045441	118.167053	161.182129	1.446788	0.000000	-1.163927	0.000000	0.000000	0.000000	-0.058307	0.034018	-0.303591	0.000000	0.000000	4.000000	11.000000	1.000000
14615.874052	-0.076916	0.618587	0.027924	82.045441	118.167053	161.182129	1.446788	0.000000	-1.163927	0.000000	0.000000	0.000000	-0.058307	0.034018	-0.303591	0.000000	0.000000	4.000000	11.000000	1.000000
14615.877386	-0.076916	0.618587	0.027924	82.030281	118.266052	161.326019	1.396189	0.000000	-1.154209	0.000000	0.000000	0.000000	-0.058307	0.034018	-0.303591	0.000000	0.000000	4.000000	11.000000	1.000000
14615.880719	-0.077131	0.618652	0.026901	82.030281	118.266052	161.326019	1.396189	0.000000	-1.154209	0.000000	0.000000	0.000000	-0.064458	0.019545	-0.306743	0.000000	0.000000	4.000000	11.000000	1.000000
14615.884052	-0.077131	0.618652	0.026901	82.030281	118.266052	161.326019	1.396189	0.000000	-1.154209	0.000000	0.000000	0.000000	-0.064458	0.019545	-0.306743	0.000000	0.000000	4.000000	11.000000	1.000000
14615.887386	-0.077131	0.618652	0.026901	82.011261	118.399925	161.505173	1.345066	0.000000	-1.143466	0.000000	0.000000	0.000000	-0.064458	0.019545	-0.306743	0.000000	0.000000	4.000000	11.000000	1.000000
14615.890719	-0.077131	0.618652	0.026901	82.011261	118.399925	161.505173	1.345066	0.000000	-1.143466	0.000000	0.000000	0.000000	-0.064458	0.019545	-0.306743	0.000000	0.000000	4.000000	11.000000	1.000000
14615.894052	-0.077330	0.618676	0.025938	82.011261	118.399925	161.505173	1.345066	0.000000	-1.143466	0.000000	0.000000	0.000000	-0.059793	0.006922	-0.288982	0.000000	0.000000	4.000000	11.000000	1.000000
14615.897386	-0.077330	0.618676	0.025938	81.988373	118.570923	161.719009	1.345066	0.000000	-1.143466	0.000000	0.000000	0.000000	-0.059793	0.006922	-0.288982	0.000000	0.000000	4.000000	11.000000	1.000000
14615.900719	-0.077527	0.618651	0.024968	81.988373	118.570923	161.719009	1.345066	0.000000	-1.143466	0.000000	0.000000	0.000000	-0.059068	-0.007414	-0.291028	0.000000	0.000000	4.000000	11.000000	1.000000
14615.904052	-0.077527	0.618651	0.024968	81.988373	118.570923	161.719009	1.345066	0.000000	-1.143466	0.000000	0.000000	0.000000	-0.059068	-0.007414	-0.291028	0.000000	0.000000	4.000000	11.000000	1.000000
14615.907386	-0.077527	0.618651	0.024968	81.961464	118.775627	161.966965	1.248397	0.000000	-1.123656	0.000000	0.000000	0.000000	-0.059068	-0.007414	-0.291028	0.000000	0.000000	4.000000	11.000000	1.000000
14615.910719	-0.077527	0.618651	0.024968	81.961464	118.775627	161.966965	1.248397	0.000000	-1.123656	0.000000	0.000000	0.000000	-0.059068	-0.007414	-0.291028	0.000000	0.000000	4.000000	11.000000	1.000000
14615.914052	-0.077723	0.618552	0.024000	81.961464	118.775627	161.966965	1.248397	0.000000	-1.123656	0.000000	0.000000	0.000000	-0.058755	-0.029656	-0.290474	0.000000	0.000000	4.000000	11.000000	1.000000
14615.917386	-0.077723	0.618552	0.024000	81.930580	119.007973	162.248322	1.248397	0.000000	-1.123656	0.000000	0.000000	0.000000	-0.058755	-0.029656	-0.290474	0.000000	0.000000	4.000000	11.000000	1.000000
14615.920719	-0.077991	0.618419	0.023052	81.930580	119.007973	162.248322	1.248397	0.000000	-1.123656	0.000000	0.000000	0.000000	-0.080421	-0.039981	-0.284252	0.000000	0.000000	4.000000	11.000000	1.000000
14615.924052	-0.077991	0.618419	0.023052	81.930580	119.007973	162.248322	1.248397	0.000000	-1.123656	0.000000	0.000000	0.000000	-0.080421	-0.039981	-0.284252	0.000000	0.000000	4.000000	11.000000	1.000000
14615.927386	-0.077991	0.618419	0.023052	81.894165	119.254982	162.554169	1.152609	0.000000	-1.100460	0.000000	0.000000	0.000000	-0.080421	-0.039981	-0.284252	0.000000	0.000000	4.000000	11.000000	1.000000
14615.930719	-0.078306	0.618232	0.022114	81.894165	119.254982	162.554169	1.152609	0.000000	-1.100460	0.000000	0.000000	0.000000	-0.094429	-0.056101	-0.281466	0.000000	0.000000	4.000000	11.000000	1.000000
14615.934052	-0.078306	0.618232	0.022114	81.894165	119.254982	162.554169	1.152609	0.000000	-1.100460	0.000000	0.000000	0.000000	-0.094429	-0.056101	-0.281466	0.000000	0.000000	4.000000	11.000000	1.000000
14615.937386	-0.078306	0.618232	0.022114	81.849678	119.556503	162.926117	1.105698	0.000000	-1.084721	0.000000	0.000000	0.000000	-0.094429	-0.056101	-0.281466	0.000000	0.000000	4.000000	11.000000	1.000000
14615.940719	-0.078726	0.617958	0.021120	81.849678	119.556503	162.926117	1.105698	0.000000	-1.084721	0.000000	0.000000	0.000000	-0.126146	-0.082002	-0.298251	0.000000	0.000000	4.000000	11.000000	1.000000
14615.944052	-0.078726	0.617958	0.021120	81.849678	119.556503	162.926117	1.105698	0.000000	-1.084721	0.000000	0.000000	0.000000	-0.126146	-0.082002	-0.298251	0.000000	0.000000	4.000000	11.000000	1.000000
14615.947386	-0.078726	0.617958	0.021120	81.793495	119.767502	163.229126	1.055990	0.000000	-1.063697	0.000000	0.000000	0.000000	-0.126146	-0.082002	-0.298251	0.000000	0.000000	4.000000	11.000000	1.000000
14615.950719	-0.079218	0.617652	0.020146	81.793495	119.767502	163.229126	1.055990	0.000000	-1.063697	0.000000	0.000000	0.000000	-0.147441	-0.092045	-0.292231	0.000000	0.000000	4.000000	11.000000	1.000000
14615.954052	-0.079218	0.617652	0.020146	81.793495	119.767502	163.229126	1.055990	0.000000	-1.063697	0.000000	0.000000	0.000000	-0.147441	-0.092045	-0.292231	0.000000	0.000000	4.000000	11.000000	1.000000
14615.957386	-0.079218	0.617652	0.020146	81.703453	119.796860	163.384521	1.007285	0.000000	-1.039123	0.000000	0.000000	0.000000	-0.147441	-0.092045	-0.292231	0.000000	0.000000	4.000000	11.000000	1.000000
14615.960719	-0.079819	0.617345	0.019151	81.703453	119.796860	163.384521	1.007285	0.000000	-1.039123	0.000000	0.000000	0.000000	-0.180585	-0.092094	-0.298269	0.000000	0.000000	4.000000	11.000000	1.000000
14615.964052	-0.079819	0.617345	0.019151	81.703453	119.796860	163.384521	1.007285	0.000000	-1.039123	0.000000	0.000000	0.000000	-0.180585	-0.092094	-0.298269	0.000000	0.000000	4.000000	11.000000	1.000000
14615.967386	-0.079819	0.617345	0.019151	81.586250	119.581329	163.305710	0.957573	0.000000	-1.009026	0.000000	0.000000	0.000000	-0.180585	-0.092094	-0.298269	0.000000	0.000000	4.000000	11.000000	1.000000
14615.970719	-0.080497	0.617044	0.018207	81.586250	119.581329	163.305710	0.957573	0.000000	-1.009026	0.000000	0.000000	0.000000	-0.203163	-0.090220	-0.283356	0.000000	0.000000	4.000000	11.000000	1.000000
14615.974052	-0.080497	0.617044	0.018207	81.586250	119.581329	163.305710	0.957573	0.000000	-1.009026	0.000000	0.000000	0.000000	-0.203163	-0.090220	-0.283356	0.000000	0.000000	4.000000	11.000000	1.000000
14615.977386	-0.080497	0.617044	0.018207	81.437531	119.098610	162.852264	0.910347	0.000000	-0.975165	0.000000	0.000000	0.000000	-0.203163	-0.090220	-0.283356	0.000000	0.000000	4.000000	11.000000	1.000000
14615.980719	-0.081256	0.616762	0.017351	81.437531	119.098610	162.852264	0.910347	0.000000	-0.975165	0.000000	0.000000	0.000000	-0.227714	-0.084420	-0.256841	0.000000	0.000000	4.000000	11.000000	1.000000
14615.984052	-0.081256	0.616762	0.017351	81.437531	119.098610	162.852264	0.910347	0.000000	-0.975165	0.000000	0.000000	0.000000	-0.227714	-0.084420	-0.256841	0.000000	0.000000	4.000000	11.000000	1.000000
14615.987386	-0.081256	0.616762	0.017351	81.271973	118.496597	162.249115	0.867541	0.000000	-0.937213	0.000000	0.000000	0.000000	-0.227714	-0.084420	-0.256841	0.000000	0.000000	4.000000	11.000000	1.000000
14615.990719	-0.082023	0.616488	0.016556	81.271973	118.496597	162.249115	0.867541	0.000000	-0.937213	0.000000	0.000000	0.000000	-0.230073	-0.082473	-0.238561	0.000000	0.000000	4.000000	11.000000	1.000000
14615.994052	-0.082023	0.616488	0.016556	81.271973	118.496597	162.249115	0.867541	0.000000	-0.937213	0.000000	0.000000	0.000000	-0.230073	-0.082473	-0.238561	0.000000	0.000000	4.000000	11.000000	1.000000
14615.997386	-0.082023	0.616488	0.016556	81.103729	117.864258	161.688858	0.827780	0.000000	-0.898868	0.000000	0.000000	0.000000	-0.230073	-0.082473	-0.238561	0.000000	0.000000	4.000000	11.000000	1.000000
14616.000719	-0.082829	0.616206	0.015865	81.103729	117.864258	161.688858	0.827780	0.000000	-0.898868	0.000000	0.000000	0.000000	-0.241770	-0.084452	-0.207205	0.000000	0.000000	4.000000	11.000000	1.000000
14616.004052	-0.082829	0.616206	0.015865	81.103729	117.864258	161.688858	0.827780	0.000000	-0.898868	0.000000	0.000000	0.000000	-0.241770	-0.084452	-0.207205	0.000000	0.000000	4.000000	11.000000	1.000000
14616.007386	-0.082829	0.616206	0.015865	80.961517	117.375710	161.153885	0.793246	0.000000	-0.858573	0.000000	0.000000	0.000000	-0.241770	-0.084452	-0.207205	0.000000	0.000000	4.000000	11.000000	1.000000
14616.010719	-0.083695	0.615944	0.015266	80.961517	117.375710	161.153885	0.793246	0.000000	-0.858573	0.000000	0.000000	0.000000	-0.259902	-0.078551	-0.179638	0.000000	0.000000	4.000000	11.000000	1.000000
14616.014052	-0.083695	0.615944	0.015266	80.961517	117.375710	161.153885	0.793246	0.000000	-0.858573	0.000000	0.000000	0.000000	-0.259902	-0.078551	-0.179638	0.000000	0.000000	4.000000	11.000000	1.000000
14616.017386	-0.083695	0.615944	0.015266	80.853378	117.034119	160.567352	0.763307	0.000000	-0.815256	0.000000	0.000000	0.000000	-0.259902	-0.078551	-0.179638	0.000000	0.000000	4.000000	11.000000	1.000000
14616.020719	-0.084621	0.615656	0.014752	80.853378	117.034119	160.567352	0.763307	0.000000	-0.815256	0.000000	0.000000	0.000000	-0.277811	-0.086387	-0.154140	0.000000	0.000000	4.000000	11.000000	1.000000
14616.024052	-0.084621	0.615656	0.014752	80.853378	117.034119	160.567352	0.763307	0.000000	-0.815256	0.000000	0.000000	0.000000	-0.277811	-0.086387	-0.154140	0.000000	0.000000	4.000000	11.000000	1.000000
14616.027386	-0.084621	0.615656	0.014752	80.764091	116.797791	159.978348	0.737617	0.000000	-0.768954	0.000000	0.000000	0.000000	-0.277811	-0.086387	-0.154140	0.000000	0.000000	4.000000	11.000000	1.000000
14616.030719	-0.085561	0.615368	0.014323	80.764091	116.797791	159.978348	0.737617	0.000000	-0.768954	0.000000	0.000000	0.000000	-0.281965	-0.086336	-0.128859	0.000000	0.000000	4.000000	11.000000	1.000000
14616.034052	-0.085561	0.615368	0.014323	80.764091	116.797791	159.978348	0.737617	0.000000	-0.768954	0.000000	0.000000	0.000000	-0.281965	-0.086336	-0.128859	0.000000	0.000000	4.000000	11.000000	1.000000
14616.037386	-0.085561	0.615368	0.014323	80.691200	116.628883	159.626709	0.716140	0.000000	-0.721960	0.000000	0.000000	0.000000	-0.281965	-0.086336	-0.128859	0.000000	0.000000	4.000000	11.000000	1.000000
14616.040719	-0.086560	0.615081	0.013969	80.691200	116.628883	159.626709	0.716140	0.000000	-0.721960	0.000000	0.000000	0.000000	-0.299698	-0.086321	-0.106055	0.000000	0.000000	4.000000	11.000000	1.000000
14616.044052	-0.086560	0.615081	0.013969	80.691200	116.628883	159.626709	0.716140	0.000000	-0.721960	0.000000	0.000000	0.000000	-0.299698	-0.086321	-0.106055	0.000000	0.000000	4.000000	11.000000	1.000000
14616.047386	-0.086560	0.615081	0.013969	80.624153	116.487282	159.485947	0.698464	0.000000	-0.672010	0.000000	0.000000	0.000000	-0.299698	-0.086321	-0.106055	0.000000	0.000000	4.000000	11.000000	1.000000
14616.050719	-0.087596	0.614793	0.013696	80.624153	116.487282	159.485947	0.698464	0.000000	-0.672010	0.000000	0.000000	0.000000	-0.310866	-0.086305	-0.082108	0.000000	0.000000	4.000000	11.000000	1.000000
14616.054052	-0.087596	0.614793	0.013696	80.624153	116.487282	159.485947	0.698464	0.000000	-0.672010	0.000000	0.000000	0.000000	-0.310866	-0.086305	-0.082108	0.000000	0.000000	4.000000	11.000000	1.000000
14616.057386	-0.087596	0.614793	0.013696	80.559471	116.307549	159.220291	0.684780	0.000000	-0.620199	0.000000	0.000000	0.000000	-0.310866	-0.086305	-0.082108	0.000000	0.000000	4.000000	11.000000	1.000000
14616.060719	-0.088643	0.614512	0.013482	80.559471	116.307549	159.220291	0.684780	0.000000	-0.620199	0.000000	0.000000	0.000000	-0.314157	-0.084330	-0.064070	0.000000	0.000000	4.000000	11.000000	1.000000
14616.064052	-0.088643	0.614512	0.013482	80.559471	116.307549	159.220291	0.684780	0.000000	-0.620199	0.000000	0.000000	0.000000	-0.314157	-0.084330	-0.064070	0.000000	0.000000	4.000000	11.000000	1.000000
14616.067386	-0.088643	0.614512	0.013482	80.481346	116.082497	158.766022	0.674101	0.000000	-0.567840	0.000000	0.000000	0.000000	-0.314157	-0.084330	-0.064070	0.000000	0.000000	4.000000	11.000000	1.000000
14616.070719	-0.089674	0.614198	0.013302	80.481346	116.082497	158.766022	0.674101	0.000000	-0.567840	0.000000	0.000000	0.000000	-0.309126	-0.094154	-0.053914	0.000000	0.000000	4.000000	11.000000	1.000000
14616.074052	-0.089674	0.614198	0.013302	80.481346	116.082497	158.766022	0.674101	0.000000	-0.567840	0.000000	0.000000	0.000000	-0.309126	-0.094154	-0.053914	0.000000	0.000000	4.000000	11.000000	1.000000
14616.077386	-0.089674	0.614198	0.013302	80.393005	115.806389	158.339294	0.665116	0.000000	-0.516319	0.000000	0.000000	0.000000	-0.309126	-0.094154	-0.053914	0.000000	0.000000	4.000000	11.000000	1.000000
14616.080719	-0.090686	0.613878	0.013148	80.393005	115.806389	158.339294	0.665116	0.000000	-0.516319	0.000000	0.000000	0.000000	-0.303675	-0.096120	-0.046265	0.000000	0.000000	4.000000	11.000000	1.000000
14616.084052	-0.090686	0.613878	0.013148	80.393005	115.806389	158.339294	0.665116	0.000000	-0.516319	0.000000	0.000000	0.000000	-0.303675	-0.096120	-0.046265	0.000000	0.000000	4.000000	11.000000	1.000000
14616.087386	-0.090686	0.613878	0.013148	80.301765	115.514389	158.093643	0.657405	0.000000	-0.465706	0.000000	0.000000	0.000000	-0.303675	-0.096120	-0.046265	0.000000	0.000000	4.000000	11.000000	1.000000
14616.090719	-0.091722	0.613531	0.012996	80.301765	115.514389	158.093643	0.657405	0.000000	-0.465706	0.000000	0.000000	0.000000	-0.310776	-0.103975	-0.045774	0.000000	0.000000	4.000000	11.000000	1.000000
14616.094052	-0.091722	0.613531	0.012996	80.301765	115.514389	158.093643	0.657405	0.000000	-0.465706	0.000000	0.000000	0.000000	-0.310776	-0.103975	-0.045774	0.000000	0.000000	4.000000	11.000000	1.000000
14616.097386	-0.091722	0.613531	0.012996	80.226173	115.331841	157.917572	0.649776	0.000000	-0.413910	0.000000	0.000000	0.000000	-0.310776	-0.103975	-0.045774	0.000000	0.000000	4.000000	11.000000	1.000000
14616.100719	-0.092733	0.613211	0.012836	80.226173	115.331841	157.917572	0.649776	0.000000	-0.413910	0.000000	0.000000	0.000000	-0.303499	-0.096107	-0.047720	0.000000	0.000000	4.000000	11.000000	1.000000
14616.104052	-0.092733	0.613211	0.012836	80.226173	115.331841	157.917572	0.649776	0.000000	-0.413910	0.000000	0.000000	0.000000	-0.303499	-0.096107	-0.047720	0.000000	0.000000	4.000000	11.000000	1.000000
14616.107386	-0.092733	0.613211	0.012836	80.163689	115.224106	157.734940	0.641823	0.000000	-0.363327	0.000000	0.000000	0.000000	-0.303499	-0.096107	-0.047720	0.000000	0.000000	4.000000	11.000000	1.000000
14616.110719	-0.093721	0.612845	0.012673	80.163689	115.224106	157.734940	0.641823	0.000000	-0.363327	0.000000	0.000000	0.000000	-0.296306	-0.109803	-0.049181	0.000000	0.000000	4.000000	11.000000	1.000000
14616.114052	-0.093721	0.612845	0.012673	80.163689	115.224106	157.734940	0.641823	0.000000	-0.363327	0.000000	0.000000	0.000000	-0.296306	-0.109803	-0.049181	0.000000	0.000000	4.000000	11.000000	1.000000
14616.117386	-0.093721	0.612845	0.012673	80.112045	115.229294	157.707870	0.633626	0.000000	-0.313943	0.000000	0.000000	0.000000	-0.296306	-0.109803	-0.049181	0.000000	0.000000	4.000000	11.000000	1.000000
14616.120719	-0.094642	0.612479	0.012520	80.112045	115.229294	157.707870	0.633626	0.000000	-0.313943	0.000000	0.000000	0.000000	-0.276135	-0.109802	-0.045843	0.000000	0.000000	4.000000	11.000000	1.000000
14616.124052	-0.094642	0.612479	0.012520	80.112045	115.229294	157.707870	0.633626	0.000000	-0.313943	0.000000	0.000000	0.000000	-0.276135	-0.109802	-0.045843	0.000000	0.000000	4.000000	11.000000	1.000000
14616.127386	-0.094642	0.612479	0.012520	80.073425	115.304619	157.759964	0.625985	0.000000	-0.267920	0.000000	0.000000	0.000000	-0.276135	-0.109802	-0.045843	0.000000	0.000000	4.000000	11.000000	1.000000
14616.130719	-0.094642	0.612479	0.012520	80.073425	115.304619	157.759964	0.625985	0.000000	-0.267920	0.000000	0.000000	0.000000	-0.276135	-0.109802	-0.045843	0.000000	0.000000	4.000000	11.000000	1.000000
14616.134052	-0.095538	0.612067	0.012362	80.073425	115.304619	157.759964	0.625985	0.000000	-0.267920	0.000000	0.000000	0.000000	-0.268933	-0.123497	-0.047207	0.000000	0.000000	4.000000	11.000000	1.000000
14616.137386	-0.095538	0.612067	0.012362	80.040039	115.436295	157.960159	0.625985	0.000000	-0.267920	0.000000	0.000000	0.000000	-0.268933	-0.123497	-0.047207	0.000000	0.000000	4.000000	11.000000	1.000000
14616.140719	-0.096390	0.611655	0.012212	80.040039	115.436295	157.960159	0.625985	0.000000	-0.267920	0.000000	0.000000	0.000000	-0.255463	-0.123494	-0.045080	0.000000	0.000000	4.000000	11.000000	1.000000
14616.144052	-0.096390	0.611655	0.012212	80.040039	115.436295	157.960159	0.625985	0.000000	-0.267920	0.000000	0.000000	0.000000	-0.255463	-0.123494	-0.045080	0.000000	0.000000	4.000000	11.000000	1.000000
14616.147386	-0.096390	0.611655	0.012212	80.005997	115.596405	158.083740	0.610604	0.000000	-0.180521	0.000000	0.000000	0.000000	-0.255463	-0.123494	-0.045080	0.000000	0.000000	4.000000	11.000000	1.000000
14616.150719	-0.096390	0.611655	0.012212	80.005997	115.596405	158.083740	0.610604	0.000000	-0.180521	0.000000	0.000000	0.000000	-0.255463	-0.123494	-0.045080	0.000000	0.000000	4.000000	11.000000	1.000000
14616.154052	-0.097149	0.611224	0.012063	80.005997	115.596405	158.083740	0.610604	0.000000	-0.180521	0.000000	0.000000	0.000000	-0.227690	-0.129314	-0.044708	0.000000	0.000000	4.000000	11.000000	1.000000
14616.157386	-0.097149	0.611224	0.012063	79.969849	115.776901	158.092163	0.610604	0.000000	-0.180521	0.000000	0.000000	0.000000	-0.227690	-0.129314	-0.044708	0.000000	0.000000	4.000000	11.000000	1.000000
14616.160719	-0.097859	0.610774	0.011906	79.969849	115.776901	158.092163	0.610604	0.000000	-0.180521	0.000000	0.000000	0.000000	-0.213276	-0.135110	-0.047006	0.000000	0.000000	4.000000	11.000000	1.000000
14616.164052	-0.097859	0.610774	0.011906	79.969849	115.776901	158.092163	0.610604	0.000000	-0.180521	0.000000	0.000000	0.000000	-0.213276	-0.135110	-0.047006	0.000000	0.000000	4.000000	11.000000	1.000000
14616.167386	-0.097859	0.610774	0.011906	79.931587	115.980301	158.096832	0.595318	0.000000	-0.107026	0.000000	0.000000	0.000000	-0.213276	-0.135110	-0.047006	0.000000	0.000000	4.000000	11.000000	1.000000
14616.170719	-0.098460	0.610298	0.011780	79.931587	115.980301	158.096832	0.595318	0.000000	-0.107026	0.000000	0.000000	0.000000	-0.180298	-0.142948	-0.037987	0.000000	0.000000	4.000000	11.000000	1.000000
14616.174052	-0.098460	0.610298	0.011780	79.931587	115.980301	158.096832	0.595318	0.000000	-0.107026	0.000000	0.000000	0.000000	-0.180298	-0.142948	-0.037987	0.000000	0.000000	4.000000	11.000000	1.000000
14616.177386	-0.098460	0.610298	0.011780	79.889183	116.220055	158.239120	0.588987	0.000000	-0.076977	0.000000	0.000000	0.000000	-0.180298	-0.142948	-0.037987	0.000000	0.000000	4.000000	11.000000	1.000000
14616.180719	-0.099007	0.609763	0.011615	79.889183	116.220055	158.239120	0.588987	0.000000	-0.076977	0.000000	0.000000	0.000000	-0.163943	-0.160386	-0.049373	0.000000	0.000000	4.000000	11.000000	1.000000
14616.184052	-0.099007	0.609763	0.011615	79.889183	116.220055	158.239120	0.588987	0.000000	-0.076977	0.000000	0.000000	0.000000	-0.163943	-0.160386	-0.049373	0.000000	0.000000	4.000000	11.000000	1.000000
14616.187386	-0.099007	0.609763	0.011615	79.844040	116.492332	158.516724	0.580758	0.000000	-0.049653	0.000000	0.000000	0.000000	-0.163943	-0.160386	-0.049373	0.000000	0.000000	4.000000	11.000000	1.000000
14616.190719	-0.099007	0.609763	0.011615	79.844040	116.492332	158.516724	0.580758	0.000000	-0.049653	0.000000	0.000000	0.000000	-0.163943	-0.160386	-0.049373	0.000000	0.000000	4.000000	11.000000	1.000000
14616.194052	-0.099505	0.609209	0.011443	79.844040	116.492332	158.516724	0.580758	0.000000	-0.049653	0.000000	0.000000	0.000000	-0.149499	-0.166121	-0.051530	0.000000	0.000000	4.000000	11.000000	1.000000
14616.197386	-0.099505	0.609209	0.011443	79.802193	116.814156	158.854401	0.580758	0.000000	-0.049653	0.000000	0.000000	0.000000	-0.149499	-0.166121	-0.051530	0.000000	0.000000	4.000000	11.000000	1.000000
14616.200719	-0.099955	0.608636	0.011265	79.802193	116.814156	158.854401	0.580758	0.000000	-0.049653	0.000000	0.000000	0.000000	-0.135051	-0.171866	-0.053663	0.000000	0.000000	4.000000	11.000000	1.000000
14616.204052	-0.099955	0.608636	0.011265	79.802193	116.814156	158.854401	0.580758	0.000000	-0.049653	0.000000	0.000000	0.000000	-0.135051	-0.171866	-0.053663	0.000000	0.000000	4.000000	11.000000	1.000000
14616.207386	-0.099955	0.608636	0.011265	79.766991	117.227211	159.267426	0.563226	0.000000	-0.002228	0.000000	0.000000	0.000000	-0.135051	-0.171866	-0.053663	0.000000	0.000000	4.000000	11.000000	1.000000
14616.210719	-0.099955	0.608636	0.011265	79.766991	117.227211	159.267426	0.563226	0.000000	-0.002228	0.000000	0.000000	0.000000	-0.135051	-0.171866	-0.053663	0.000000	0.000000	4.000000	11.000000	1.000000
14616.214052	-0.100349	0.608032	0.011040	79.766991	117.227211	159.267426	0.563226	0.000000	-0.002228	0.000000	0.000000	0.000000	-0.118093	-0.181337	-0.067459	0.000000	0.000000	4.000000	11.000000	1.000000
14616.217386	-0.100349	0.608032	0.011040	79.744316	117.741661	159.777512	0.563226	0.000000	-0.002228	0.000000	0.000000	0.000000	-0.118093	-0.181337	-0.067459	0.000000	0.000000	4.000000	11.000000	1.000000
14616.220719	-0.100700	0.607402	0.010831	79.744316	117.741661	159.777512	0.563226	0.000000	-0.002228	0.000000	0.000000	0.000000	-0.105132	-0.189059	-0.062524	0.000000	0.000000	4.000000	11.000000	1.000000
14616.224052	-0.100700	0.607402	0.010831	79.744316	117.741661	159.777512	0.563226	0.000000	-0.002228	0.000000	0.000000	0.000000	-0.105132	-0.189059	-0.062524	0.000000	0.000000	4.000000	11.000000	1.000000
14616.227386	-0.100700	0.607402	0.010831	79.730896	118.340309	160.372894	0.541563	0.000000	0.034976	0.000000	0.000000	0.000000	-0.105132	-0.189059	-0.062524	0.000000	0.000000	4.000000	11.000000	1.000000
14616.230719	-0.100700	0.607402	0.010831	79.730896	118.340309	160.372894	0.541563	0.000000	0.034976	0.000000	0.000000	0.000000	-0.105132	-0.189059	-0.062524	0.000000	0.000000	4.000000	11.000000	1.000000
14616.234052	-0.100997	0.606760	0.010592	79.730896	118.340309	160.372894	0.541563	0.000000	0.034976	0.000000	0.000000	0.000000	-0.089148	-0.192644	-0.071678	0.000000	0.000000	4.000000	11.000000	1.000000
14616.237386	-0.100997	0.606760	0.010592	79.720154	119.021713	161.024292	0.541563	0.000000	0.034976	0.000000	0.000000	0.000000	-0.089148	-0.192644	-0.071678	0.000000	0.000000	4.000000	11.000000	1.000000
14616.240719	-0.101217	0.606060	0.010320	79.720154	119.021713	161.024292	0.541563	0.000000	0.034976	0.000000	0.000000	0.000000	-0.065998	-0.209846	-0.081656	0.000000	0.000000	4.000000	11.000000	1.000000
14616.244052	-0.101217	0.606060	0.010320	79.720154	119.021713	161.024292	0.541563	0.000000	0.034976	0.000000	0.000000	0.000000	-0.065998	-0.209846	-0.081656	0.000000	0.000000	4.000000	11.000000	1.000000
14616.247386	-0.101217	0.606060	0.010320	79.695686	119.689598	161.619934	0.516007	0.000000	0.060834	0.000000	0.000000	0.000000	-0.065998	-0.209846	-0.081656	0.000000	0.000000	4.000000	11.000000	1.000000
14616.250719	-0.101217	0.606060	0.010320	79.695686	119.689598	161.619934	0.516007	0.000000	0.060834	0.000000	0.000000	0.000000	-0.065998	-0.209846	-0.081656	0.000000	0.000000	4.000000	11.000000	1.000000
14616.254052	-0.101353	0.605354	0.010089	79.695686	119.689598	161.619934	0.516007	0.000000	0.060834	0.000000	0.000000	0.000000	-0.040755	-0.211697	-0.069201	0.000000	0.000000	4.000000	11.000000	1.000000
14616.257386	-0.101353	0.605354	0.010089	79.663704	120.345024	162.140762	0.516007	0.000000	0.060834	0.000000	0.000000	0.000000	-0.040755	-0.211697	-0.069201	0.000000	0.000000	4.000000	11.000000	1.000000
14616.260719	-0.101432	0.604618	0.009813	79.663704	120.345024	162.140762	0.516007	0.000000	0.060834	0.000000	0.000000	0.000000	-0.023773	-0.220952	-0.083049	0.000000	0.000000	4.000000	11.000000	1.000000
14616.264052	-0.101432	0.604618	0.009813	79.663704	120.345024	162.140762	0.516007	0.000000	0.060834	0.000000	0.000000	0.000000	-0.023773	-0.220952	-0.083049	0.000000	0.000000	4.000000	11.000000	1.000000
14616.267386	-0.101432	0.604618	0.009813	79.632927	121.017921	162.654816	0.490632	0.000000	0.071589	0.000000	0.000000	0.000000	-0.023773	-0.220952	-0.083049	0.000000	0.000000	4.000000	11.000000	1.000000
14616.270719	-0.101432	0.604618	0.009813	79.632927	121.017921	162.654816	0.490632	0.000000	0.071589	0.000000	0.000000	0.000000	-0.023773	-0.220952	-0.083049	0.000000	0.000000	4.000000	11.000000	1.000000
14616.274052	-0.101502	0.603870	0.009495	79.632927	121.017921	162.654816	0.490632	0.000000	0.071589	0.000000	0.000000	0.000000	-0.021096	-0.224387	-0.095147	0.000000	0.000000	4.000000	11.000000	1.000000
14616.277386	-0.101502	0.603870	0.009495	79.595955	121.679642	163.235077	0.490632	0.000000	0.071589	0.000000	0.000000	0.000000	-0.021096	-0.224387	-0.095147	0.000000	0.000000	4.000000	11.000000	1.000000
14616.280719	-0.101550	0.603123	0.009182	79.595955	121.679642	163.235077	0.490632	0.000000	0.071589	0.000000	0.000000	0.000000	-0.014316	-0.224097	-0.094091	0.000000	0.000000	4.000000	11.000000	1.000000
14616.284052	-0.101550	0.603123	0.009182	79.595955	121.679642	163.235077	0.490632	0.000000	0.071589	0.000000	0.000000	0.000000	-0.014316	-0.224097	-0.094091	0.000000	0.000000	4.000000	11.000000	1.000000
14616.287386	-0.101550	0.603123	0.009182	79.549210	122.262192	163.810989	0.459092	0.000000	0.077491	0.000000	0.000000	0.000000	-0.014316	-0.224097	-0.094091	0.000000	0.000000	4.000000	11.000000	1.000000
14616.290719	-0.101550	0.603123	0.009182	79.549210	122.262192	163.810989	0.459092	0.000000	0.077491	0.000000	0.000000	0.000000	-0.014316	-0.224097	-0.094091	0.000000	0.000000	4.000000	11.000000	1.000000
14616.294052	-0.101612	0.602410	0.008831	79.549210	122.262192	163.810989	0.459092	0.000000	0.077491	0.000000	0.000000	0.000000	-0.018787	-0.213966	-0.105285	0.000000	0.000000	4.000000	11.000000	1.000000
14616.297386	-0.101612	0.602410	0.008831	79.484650	122.665375	164.221619	0.459092	0.000000	0.077491	0.000000	0.000000	0.000000	-0.018787	-0.213966	-0.105285	0.000000	0.000000	4.000000	11.000000	1.000000
14616.300719	-0.101664	0.601711	0.008432	79.484650	122.665375	164.221619	0.459092	0.000000	0.077491	0.000000	0.000000	0.000000	-0.015578	-0.209506	-0.119712	0.000000	0.000000	4.000000	11.000000	1.000000
14616.304052	-0.101664	0.601711	0.008432	79.484650	122.665375	164.221619	0.459092	0.000000	0.077491	0.000000	0.000000	0.000000	-0.015578	-0.209506	-0.119712	0.000000	0.000000	4.000000	11.000000	1.000000
14616.307386	-0.101664	0.601711	0.008432	79.459602	122.828300	164.405853	0.421593	0.000000	0.083218	0.000000	0.000000	0.000000	-0.015578	-0.209506	-0.119712	0.000000	0.000000	4.000000	11.000000	1.000000
14616.310719	-0.101664	0.601711	0.008432	79.459602	122.828300	164.405853	0.421593	0.000000	0.083218	0.000000	0.000000	0.000000	-0.015578	-0.209506	-0.119712	0.000000	0.000000	4.000000	11.000000	1.000000
14616.314052	-0.101648	0.601040	0.008038	79.459602	122.828300	164.405853	0.421593	0.000000	0.083218	0.000000	0.000000	0.000000	0.004945	-0.201424	-0.118027	0.000000	0.000000	4.000000	11.000000	1.000000
14616.317386	-0.101648	0.601040	0.008038	79.515213	122.631004	164.227448	0.421593	0.000000	0.083218	0.000000	0.000000	0.000000	0.004945	-0.201424	-0.118027	0.000000	0.000000	4.000000	11.000000	1.000000
14616.320719	-0.101590	0.600389	0.007669	79.515213	122.631004	164.227448	0.421593	0.000000	0.083218	0.000000	0.000000	0.000000	0.017256	-0.195436	-0.110727	0.000000	0.000000	4.000000	11.000000	1.000000
14616.324052	-0.101590	0.600389	0.007669	79.515213	122.631004	164.227448	0.421593	0.000000	0.083218	0.000000	0.000000	0.000000	0.017256	-0.195436	-0.110727	0.000000	0.000000	4.000000	11.000000	1.000000
14616.327386	-0.101590	0.600389	0.007669	79.638458	122.113541	163.733673	0.383467	0.000000	0.079518	0.000000	0.000000	0.000000	0.017256	-0.195436	-0.110727	0.000000	0.000000	4.000000	11.000000	1.000000
14616.330719	-0.101590	0.600389	0.007669	79.638458	122.113541	163.733673	0.383467	0.000000	0.079518	0.000000	0.000000	0.000000	0.017256	-0.195436	-0.110727	0.000000	0.000000	4.000000	11.000000	1.000000
14616.334052	-0.101536	0.599757	0.007315	79.638458	122.113541	163.733673	0.383467	0.000000	0.079518	0.000000	0.000000	0.000000	0.016300	-0.189470	-0.106294	0.000000	0.000000	4.000000	11.000000	1.000000
14616.337386	-0.101536	0.599757	0.007315	79.803757	121.376480	163.017410	0.383467	0.000000	0.079518	0.000000	0.000000	0.000000	0.016300	-0.189470	-0.106294	0.000000	0.000000	4.000000	11.000000	1.000000
14616.340719	-0.101444	0.599164	0.007001	79.803757	121.376480	163.017410	0.383467	0.000000	0.079518	0.000000	0.000000	0.000000	0.027515	-0.177831	-0.094185	0.000000	0.000000	4.000000	11.000000	1.000000
14616.344052	-0.101444	0.599164	0.007001	79.803757	121.376480	163.017410	0.383467	0.000000	0.079518	0.000000	0.000000	0.000000	0.027515	-0.177831	-0.094185	0.000000	0.000000	4.000000	11.000000	1.000000
14616.347386	-0.101444	0.599164	0.007001	79.981186	120.558006	162.210907	0.350054	0.000000	0.072216	0.000000	0.000000	0.000000	0.027515	-0.177831	-0.094185	0.000000	0.000000	4.000000	11.000000	1.000000
14616.350719	-0.101444	0.599164	0.007001	79.981186	120.558006	162.210907	0.350054	0.000000	0.072216	0.000000	0.000000	0.000000	0.027515	-0.177831	-0.094185	0.000000	0.000000	4.000000	11.000000	1.000000
14616.354052	-0.101356	0.598591	0.006702	79.981186	120.558006	162.210907	0.350054	0.000000	0.072216	0.000000	0.000000	0.000000	0.026520	-0.171937	-0.089682	0.000000	0.000000	4.000000	11.000000	1.000000
14616.357386	-0.101356	0.598591	0.006702	80.136955	119.799141	161.463516	0.350054	0.000000	0.072216	0.000000	0.000000	0.000000	0.026520	-0.171937	-0.089682	0.000000	0.000000	4.000000	11.000000	1.000000
14616.360719	-0.101266	0.598045	0.006395	80.136955	119.799141	161.463516	0.350054	0.000000	0.072216	0.000000	0.000000	0.000000	0.027056	-0.163978	-0.092181	0.000000	0.000000	4.000000	11.000000	1.000000
14616.364052	-0.101266	0.598045	0.006395	80.136955	119.799141	161.463516	0.350054	0.000000	0.072216	0.000000	0.000000	0.000000	0.027056	-0.163978	-0.092181	0.000000	0.000000	4.000000	11.000000	1.000000
14616.367386	-0.101266	0.598045	0.006395	80.259308	119.190681	160.855637	0.319744	0.000000	0.063286	0.000000	0.000000	0.000000	0.027056	-0.163978	-0.092181	0.000000	0.000000	4.000000	11.000000	1.000000
14616.370719	-0.101266	0.598045	0.006395	80.259308	119.190681	160.855637	0.319744	0.000000	0.063286	0.000000	0.000000	0.000000	0.027056	-0.163978	-0.092181	0.000000	0.000000	4.000000	11.000000	1.000000
14616.374052	-0.101182	0.597536	0.006119	80.259308	119.190681	160.855637	0.319744	0.000000	0.063286	0.000000	0.000000	0.000000	0.025009	-0.152441	-0.082845	0.000000	0.000000	4.000000	11.000000	1.000000
14616.377386	-0.101182	0.597536	0.006119	80.346161	118.761818	160.421082	0.319744	0.000000	0.063286	0.000000	0.000000	0.000000	0.025009	-0.152441	-0.082845	0.000000	0.000000	4.000000	11.000000	1.000000
14616.380719	-0.101082	0.597022	0.005870	80.346161	118.761818	160.421082	0.319744	0.000000	0.063286	0.000000	0.000000	0.000000	0.030102	-0.154378	-0.074572	0.000000	0.000000	4.000000	11.000000	1.000000
14616.384052	-0.101082	0.597022	0.005870	80.346161	118.761818	160.421082	0.319744	0.000000	0.063286	0.000000	0.000000	0.000000	0.030102	-0.154378	-0.074572	0.000000	0.000000	4.000000	11.000000	1.000000
14616.387386	-0.101082	0.597022	0.005870	80.395775	118.537498	160.188080	0.293508	0.000000	0.054101	0.000000	0.000000	0.000000	0.030102	-0.154378	-0.074572	0.000000	0.000000	4.000000	11.000000	1.000000
14616.390719	-0.101082	0.597022	0.005870	80.395775	118.537498	160.188080	0.293508	0.000000	0.054101	0.000000	0.000000	0.000000	0.030102	-0.154378	-0.074572	0.000000	0.000000	4.000000	11.000000	1.000000
14616.394052	-0.100980	0.596534	0.005613	80.395775	118.537498	160.188080	0.293508	0.000000	0.054101	0.000000	0.000000	0.000000	0.030619	-0.146474	-0.077000	0.000000	0.000000	4.000000	11.000000	1.000000
14616.397386	-0.100980	0.596534	0.005613	80.405190	118.542633	160.189270	0.293508	0.000000	0.054101	0.000000	0.000000	0.000000	0.030619	-0.146474	-0.077000	0.000000	0.000000	4.000000	11.000000	1.000000
14616.400719	-0.100876	0.596072	0.005349	80.405190	118.542633	160.189270	0.293508	0.000000	0.054101	0.000000	0.000000	0.000000	0.031125	-0.138564	-0.079405	0.000000	0.000000	4.000000	11.000000	1.000000
14616.404052	-0.100876	0.596072	0.005349	80.405190	118.542633	160.189270	0.293508	0.000000	0.054101	0.000000	0.000000	0.000000	0.031125	-0.138564	-0.079405	0.000000	0.000000	4.000000	11.000000	1.000000
14616.407386	-0.100876	0.596072	0.005349	80.383133	118.722954	160.365494	0.267440	0.000000	0.043810	0.000000	0.000000	0.000000	0.031125	-0.138564	-0.079405	0.000000	0.000000	4.000000	11.000000	1.000000
14616.410719	-0.100876	0.596072	0.005349	80.383133	118.722954	160.365494	0.267440	0.000000	0.043810	0.000000	0.000000	0.000000	0.031125	-0.138564	-0.079405	0.000000	0.000000	4.000000	11.000000	1.000000
14616.414052	-0.100794	0.595610	0.005079	80.383133	118.722954	160.365494	0.267440	0.000000	0.043810	0.000000	0.000000	0.000000	0.024563	-0.138410	-0.081007	0.000000	0.000000	4.000000	11.000000	1.000000
14616.417386	-0.100794	0.595610	0.005079	80.337410	119.032471	160.679703	0.267440	0.000000	0.043810	0.000000	0.000000	0.000000	0.024563	-0.138410	-0.081007	0.000000	0.000000	4.000000	11.000000	1.000000
14616.420719	-0.100729	0.595156	0.004780	80.337410	119.032471	160.679703	0.267440	0.000000	0.043810	0.000000	0.000000	0.000000	0.019543	-0.136202	-0.089630	0.000000	0.000000	4.000000	11.000000	1.000000
14616.424052	-0.100729	0.595156	0.004780	80.337410	119.032471	160.679703	0.267440	0.000000	0.043810	0.000000	0.000000	0.000000	0.019543	-0.136202	-0.089630	0.000000	0.000000	4.000000	11.000000	1.000000
14616.427386	-0.100729	0.595156	0.004780	80.290497	119.326424	160.971512	0.239000	0.000000	0.036459	0.000000	0.000000	0.000000	0.019543	-0.136202	-0.089630	0.000000	0.000000	4.000000	11.000000	1.000000
14616.430719	-0.100729	0.595156	0.004780	80.290497	119.326424	160.971512	0.239000	0.000000	0.036459	0.000000	0.000000	0.000000	0.019543	-0.136202	-0.089630	0.000000	0.000000	4.000000	11.000000	1.000000
14616.434052	-0.100662	0.594729	0.004473	80.290497	119.326424	160.971512	0.239000	0.000000	0.036459	0.000000	0.000000	0.000000	0.020060	-0.128283	-0.091993	0.000000	0.000000	4.000000	11.000000	1.000000
14616.437386	-0.100662	0.594729	0.004473	80.246338	119.619301	161.266159	0.239000	0.000000	0.036459	0.000000	0.000000	0.000000	0.020060	-0.128283	-0.091993	0.000000	0.000000	4.000000	11.000000	1.000000
14616.440719	-0.100575	0.594276	0.004178	80.246338	119.619301	161.266159	0.239000	0.000000	0.036459	0.000000	0.000000	0.000000	0.026181	-0.135903	-0.088511	0.000000	0.000000	4.000000	11.000000	1.000000
14616.444052	-0.100575	0.594276	0.004178	80.246338	119.619301	161.266159	0.239000	0.000000	0.036459	0.000000	0.000000	0.000000	0.026181	-0.135903	-0.088511	0.000000	0.000000	4.000000	11.000000	1.000000
14616.447386	-0.100575	0.594276	0.004178	80.212189	119.857201	161.503922	0.208917	0.000000	0.028753	0.000000	0.000000	0.000000	0.026181	-0.135903	-0.088511	0.000000	0.000000	4.000000	11.000000	1.000000
14616.450719	-0.100575	0.594276	0.004178	80.212189	119.857201	161.503922	0.208917	0.000000	0.028753	0.000000	0.000000	0.000000	0.026181	-0.135903	-0.088511	0.000000	0.000000	4.000000	11.000000	1.000000
14616.454052	-0.100473	0.593861	0.003920	80.212189	119.857201	161.503922	0.208917	0.000000	0.028753	0.000000	0.000000	0.000000	0.030666	-0.124534	-0.077568	0.000000	0.000000	4.000000	11.000000	1.000000
14616.457386	-0.100473	0.593861	0.003920	80.200516	119.959816	161.607010	0.208917	0.000000	0.028753	0.000000	0.000000	0.000000	0.030666	-0.124534	-0.077568	0.000000	0.000000	4.000000	11.000000	1.000000
14616.460719	-0.100323	0.593427	0.003654	80.200516	119.959816	161.607010	0.208917	0.000000	0.028753	0.000000	0.000000	0.000000	0.044860	-0.130031	-0.079691	0.000000	0.000000	4.000000	11.000000	1.000000
14616.464052	-0.100323	0.593427	0.003654	80.200516	119.959816	161.607010	0.208917	0.000000	0.028753	0.000000	0.000000	0.000000	0.044860	-0.130031	-0.079691	0.000000	0.000000	4.000000	11.000000	1.000000
14616.467386	-0.100323	0.593427	0.003654	80.227867	119.871544	161.517944	0.182707	0.000000	0.016165	0.000000	0.000000	0.000000	0.044860	-0.130031	-0.079691	0.000000	0.000000	4.000000	11.000000	1.000000
14616.470719	-0.100323	0.593427	0.003654	80.227867	119.871544	161.517944	0.182707	0.000000	0.016165	0.000000	0.000000	0.000000	0.044860	-0.130031	-0.079691	0.000000	0.000000	4.000000	11.000000	1.000000
14616.474052	-0.100175	0.592969	0.003395	80.227867	119.871544	161.517944	0.182707	0.000000	0.016165	0.000000	0.000000	0.000000	0.044390	-0.137602	-0.077675	0.000000	0.000000	4.000000	11.000000	1.000000
14616.477386	-0.100175	0.592969	0.003395	80.283798	119.629425	161.277649	0.182707	0.000000	0.016165	0.000000	0.000000	0.000000	0.044390	-0.137602	-0.077675	0.000000	0.000000	4.000000	11.000000	1.000000
14616.480719	-0.100049	0.592510	0.003131	80.283798	119.629425	161.277649	0.182707	0.000000	0.016165	0.000000	0.000000	0.000000	0.037836	-0.137498	-0.079272	0.000000	0.000000	4.000000	11.000000	1.000000
14616.484052	-0.100049	0.592510	0.003131	80.283798	119.629425	161.277649	0.182707	0.000000	0.016165	0.000000	0.000000	0.000000	0.037836	-0.137498	-0.079272	0.000000	0.000000	4.000000	11.000000	1.000000
14616.487386	-0.100049	0.592510	0.003131	80.340828	119.376747	161.029984	0.156549	0.000000	0.002461	0.000000	0.000000	0.000000	0.037836	-0.137498	-0.079272	0.000000	0.000000	4.000000	11.000000	1.000000
14616.490719	-0.100049	0.592510	0.003131	80.340828	119.376747	161.029984	0.156549	0.000000	0.002461	0.000000	0.000000	0.000000	0.037836	-0.137498	-0.079272	0.000000	0.000000	4.000000	11.000000	1.000000
14616.494052	-0.099903	0.592027	0.002878	80.340828	119.376747	161.029984	0.156549	0.000000	0.002461	0.000000	0.000000	0.000000	0.043932	-0.145064	-0.075858	0.000000	0.000000	4.000000	11.000000	1.000000
14616.497386	-0.099903	0.592027	0.002878	80.392258	119.154076	160.812195	0.156549	0.000000	0.002461	0.000000	0.000000	0.000000	0.043932	-0.145064	-0.075858	0.000000	0.000000	4.000000	11.000000	1.000000
14616.500719	-0.099796	0.591525	0.002599	80.392258	119.154076	160.812195	0.156549	0.000000	0.002461	0.000000	0.000000	0.000000	0.031899	-0.150487	-0.083759	0.000000	0.000000	4.000000	11.000000	1.000000
14616.504052	-0.099796	0.591525	0.002599	80.392258	119.154076	160.812195	0.156549	0.000000	0.002461	0.000000	0.000000	0.000000	0.031899	-0.150487	-0.083759	0.000000	0.000000	4.000000	11.000000	1.000000
14616.507386	-0.099796	0.591525	0.002599	80.438133	118.954071	160.625183	0.129946	0.000000	-0.010178	0.000000	0.000000	0.000000	0.031899	-0.150487	-0.083759	0.000000	0.000000	4.000000	11.000000	1.000000
14616.510719	-0.099796	0.591525	0.002599	80.438133	118.954071	160.625183	0.129946	0.000000	-0.010178	0.000000	0.000000	0.000000	0.031899	-0.150487	-0.083759	0.000000	0.000000	4.000000	11.000000	1.000000
14616.514052	-0.099730	0.591005	0.002293	80.438133	118.954071	160.625183	0.129946	0.000000	-0.010178	0.000000	0.000000	0.000000	0.019898	-0.155930	-0.091674	0.000000	0.000000	4.000000	11.000000	1.000000
14616.517386	-0.099730	0.591005	0.002293	80.460365	118.870811	160.549683	0.129946	0.000000	-0.010178	0.000000	0.000000	0.000000	0.019898	-0.155930	-0.091674	0.000000	0.000000	4.000000	11.000000	1.000000
14616.520719	-0.099682	0.590468	0.001966	80.460365	118.870811	160.549683	0.129946	0.000000	-0.010178	0.000000	0.000000	0.000000	0.014463	-0.161338	-0.098186	0.000000	0.000000	4.000000	11.000000	1.000000
14616.524052	-0.099682	0.590468	0.001966	80.460365	118.870811	160.549683	0.129946	0.000000	-0.010178	0.000000	0.000000	0.000000	0.014463	-0.161338	-0.098186	0.000000	0.000000	4.000000	11.000000	1.000000
14616.527386	-0.099682	0.590468	0.001966	80.460220	118.870987	160.541779	0.098303	0.000000	-0.015905	0.000000	0.000000	0.000000	0.014463	-0.161338	-0.098186	0.000000	0.000000	4.000000	11.000000	1.000000
14616.530719	-0.099682	0.590468	0.001966	80.460220	118.870987	160.541779	0.098303	0.000000	-0.015905	0.000000	0.000000	0.000000	0.014463	-0.161338	-0.098186	0.000000	0.000000	4.000000	11.000000	1.000000
14616.534052	-0.099612	0.589930	0.001643	80.460220	118.870987	160.541779	0.098303	0.000000	-0.015905	0.000000	0.000000	0.000000	0.021055	-0.161146	-0.096985	0.000000	0.000000	4.000000	11.000000	1.000000
14616.537386	-0.099612	0.589930	0.001643	80.434906	118.867958	160.476440	0.098303	0.000000	-0.015905	0.000000	0.000000	0.000000	0.021055	-0.161146	-0.096985	0.000000	0.000000	4.000000	11.000000	1.000000
14616.540719	-0.099585	0.589394	0.001309	80.434906	118.867958	160.476440	0.098303	0.000000	-0.015905	0.000000	0.000000	0.000000	0.008042	-0.160967	-0.100041	0.000000	0.000000	4.000000	11.000000	1.000000
14616.544052	-0.099585	0.589394	0.001309	80.434906	118.867958	160.476440	0.098303	0.000000	-0.015905	0.000000	0.000000	0.000000	0.008042	-0.160967	-0.100041	0.000000	0.000000	4.000000	11.000000	1.000000
14616.547386	-0.099585	0.589394	0.001309	80.403473	118.747322	160.234131	0.065465	0.000000	-0.020755	0.000000	0.000000	0.000000	0.008042	-0.160967	-0.100041	0.000000	0.000000	4.000000	11.000000	1.000000
14616.550719	-0.099585	0.589394	0.001309	80.403473	118.747322	160.234131	0.065465	0.000000	-0.020755	0.000000	0.000000	0.000000	0.008042	-0.160967	-0.100041	0.000000	0.000000	4.000000	11.000000	1.000000
14616.554052	-0.099536	0.588858	0.000980	80.403473	118.747322	160.234131	0.065465	0.000000	-0.020755	0.000000	0.000000	0.000000	0.014635	-0.160765	-0.098840	0.000000	0.000000	4.000000	11.000000	1.000000
14616.557386	-0.099536	0.588858	0.000980	80.388145	118.440552	159.871933	0.065465	0.000000	-0.020755	0.000000	0.000000	0.000000	0.014635	-0.160765	-0.098840	0.000000	0.000000	4.000000	11.000000	1.000000
14616.560719	-0.099491	0.588341	0.000666	80.388145	118.440552	159.871933	0.065465	0.000000	-0.020755	0.000000	0.000000	0.000000	0.013624	-0.155010	-0.094137	0.000000	0.000000	4.000000	11.000000	1.000000
14616.564052	-0.099491	0.588341	0.000666	80.388145	118.440552	159.871933	0.065465	0.000000	-0.020755	0.000000	0.000000	0.000000	0.013624	-0.155010	-0.094137	0.000000	0.000000	4.000000	11.000000	1.000000
14616.567386	-0.099491	0.588341	0.000666	80.396019	118.013664	159.485489	0.033302	0.000000	-0.025464	0.000000	0.000000	0.000000	0.013624	-0.155010	-0.094137	0.000000	0.000000	4.000000	11.000000	1.000000
14616.570719	-0.099491	0.588341	0.000666	80.396019	118.013664	159.485489	0.033302	0.000000	-0.025464	0.000000	0.000000	0.000000	0.013624	-0.155010	-0.094137	0.000000	0.000000	4.000000	11.000000	1.000000
14616.574052	-0.099470	0.587844	0.000363	80.396019	118.013664	159.485489	0.033302	0.000000	-0.025464	0.000000	0.000000	0.000000	0.006089	-0.149301	-0.090827	0.000000	0.000000	4.000000	11.000000	1.000000
14616.577386	-0.099470	0.587844	0.000363	80.418373	117.654900	159.171448	0.033302	0.000000	-0.025464	0.000000	0.000000	0.000000	0.006089	-0.149301	-0.090827	0.000000	0.000000	4.000000	11.000000	1.000000
14616.580719	-0.099437	0.587358	0.000104	80.418373	117.654900	159.171448	0.033302	0.000000	-0.025464	0.000000	0.000000	0.000000	0.010057	-0.145743	-0.077643	0.000000	0.000000	4.000000	11.000000	1.000000
14616.584052	-0.099437	0.587358	0.000104	80.418373	117.654900	159.171448	0.033302	0.000000	-0.025464	0.000000	0.000000	0.000000	0.010057	-0.145743	-0.077643	0.000000	0.000000	4.000000	11.000000	1.000000
14616.587386	-0.099437	0.587358	0.000104	80.459641	117.404083	158.938721	0.005224	0.000000	-0.028155	0.000000	0.000000	0.000000	0.010057	-0.145743	-0.077643	0.000000	0.000000	4.000000	11.000000	1.000000
14616.590719	-0.099437	0.587358	0.000104	80.459641	117.404083	158.938721	0.005224	0.000000	-0.028155	0.000000	0.000000	0.000000	0.010057	-0.145743	-0.077643	0.000000	0.000000	4.000000	11.000000	1.000000
14616.594052	-0.099385	0.586891	-0.000134	80.459641	117.404083	158.938721	0.005224	0.000000	-0.028155	0.000000	0.000000	0.000000	0.015538	-0.140068	-0.071459	0.000000	0.000000	4.000000	11.000000	1.000000
14616.597386	-0.099385	0.586891	-0.000134	80.518173	117.102272	158.652145	0.005224	0.000000	-0.028155	0.000000	0.000000	0.000000	0.015538	-0.140068	-0.071459	0.000000	0.000000	4.000000	11.000000	1.000000
14616.600719	-0.099362	0.586461	-0.000344	80.518173	117.102272	158.652145	0.005224	0.000000	-0.028155	0.000000	0.000000	0.000000	0.006913	-0.128891	-0.063139	0.000000	0.000000	4.000000	11.000000	1.000000
14616.604052	-0.099362	0.586461	-0.000344	80.518173	117.102272	158.652145	0.005224	0.000000	-0.028155	0.000000	0.000000	0.000000	0.006913	-0.128891	-0.063139	0.000000	0.000000	4.000000	11.000000	1.000000
14616.607386	-0.099362	0.586461	-0.000344	80.575546	116.797768	158.362015	-0.017209	0.000000	-0.031897	0.000000	0.000000	0.000000	0.006913	-0.128891	-0.063139	0.000000	0.000000	4.000000	11.000000	1.000000
14616.610719	-0.099362	0.586461	-0.000344	80.575546	116.797768	158.362015	-0.017209	0.000000	-0.031897	0.000000	0.000000	0.000000	0.006913	-0.128891	-0.063139	0.000000	0.000000	4.000000	11.000000	1.000000
14616.614052	-0.099360	0.586073	-0.000459	80.575546	116.797768	158.362015	-0.017209	0.000000	-0.031897	0.000000	0.000000	0.000000	0.000666	-0.116511	-0.034379	0.000000	0.000000	4.000000	11.000000	1.000000
14616.617386	-0.099360	0.586073	-0.000459	80.634979	116.467567	158.048370	-0.017209	0.000000	-0.031897	0.000000	0.000000	0.000000	0.000666	-0.116511	-0.034379	0.000000	0.000000	4.000000	11.000000	1.000000
14616.620719	-0.099360	0.586073	-0.000459	80.634979	116.467567	158.048370	-0.017209	0.000000	-0.031897	0.000000	0.000000	0.000000	0.000666	-0.116511	-0.034379	0.000000	0.000000	4.000000	11.000000	1.000000
14616.624052	-0.099360	0.586073	-0.000459	80.634979	116.467567	158.048370	-0.017209	0.000000	-0.031897	0.000000	0.000000	0.000000	0.000666	-0.116511	-0.034379	0.000000	0.000000	4.000000	11.000000	1.000000
14616.627386	-0.099455	0.585342	-0.000543	80.689957	116.152069	157.751053	-0.022939	0.000000	-0.032008	0.000000	0.000000	0.000000	-0.028530	-0.219375	-0.025406	0.000000	0.000000	4.000000	11.000000	1.000000
14616.630719	-0.099455	0.585342	-0.000543	80.689957	116.152069	157.751053	-0.022939	0.000000	-0.032008	0.000000	0.000000	0.000000	-0.000000	-0.000006	0.000000	0.000000	0.000000	4.000000	11.000000	1.000000
14616.634052	-0.099455	0.585342	-0.000543	80.689957	116.152069	157.751053	-0.022939	0.000000	-0.032008	0.000000	0.000000	0.000000	-0.000000	-0.000006	0.000000	0.000000	0.000000	4.000000	11.000000	1.000000
14616.637386	-0.099455	0.585342	-0.000543	80.732437	115.900963	157.521805	-0.027173	0.000000	-0.027253	0.000000	0.000000	0.000000	-0.000000	-0.000006	0.000000	0.000000	0.000000	4.000000	11.000000	1.000000
14616.640719	-0.099455	0.585342	-0.000543	80.732437	115.900963	157.521805	-0.027173	0.000000	-0.027253	0.000000	0.000000	0.000000	-0.000000	-0.000006	0.000000	0.000000	0.000000	4.000000	11.000000	1.000000
14616.644052	-0.099596	0.584998	-0.000523	80.732437	115.900963	157.521805	-0.027173	0.000000	-0.027253	0.000000	0.000000	0.000000	-0.042215	-0.102948	0.006160	0.000000	0.000000	4.000000	11.000000	1.000000
14616.647386	-0.099596	0.584998	-0.000523	80.749397	115.809441	157.449677	-0.027173	0.000000	-0.027253	0.000000	0.000000	0.000000	-0.042215	-0.102948	0.006160	0.000000	0.000000	4.000000	11.000000	1.000000
14616.650719	-0.099596	0.584998	-0.000523	80.749397	115.809441	157.449677	-0.027173	0.000000	-0.027253	0.000000	0.000000	0.000000	-0.042215	-0.102948	0.006160	0.000000	0.000000	4.000000	11.000000	1.000000
14616.654052	-0.099596	0.584998	-0.000523	80.749397	115.809441	157.449677	-0.027173	0.000000	-0.027253	0.000000	0.000000	0.000000	-0.042215	-0.102948	0.006160	0.000000	0.000000	4.000000	11.000000	1.000000
14616.657386	-0.099842	0.584433	-0.000329	80.747749	115.832916	157.490234	-0.026147	0.000000	-0.020217	0.000000	0.000000	0.000000	-0.074027	-0.169560	0.058139	0.000000	0.000000	4.000000	11.000000	1.000000
14616.660719	-0.099842	0.584433	-0.000329	80.747749	115.832916	157.490234	-0.026147	0.000000	-0.020217	0.000000	0.000000	0.000000	-0.000000	0.000009	0.000000	0.000000	0.000000	4.000000	11.000000	1.000000
14616.664052	-0.099842	0.584433	-0.000329	80.747749	115.832916	157.490234	-0.026147	0.000000	-0.020217	0.000000	0.000000	0.000000	-0.000000	0.000009	0.000000	0.000000	0.000000	4.000000	11.000000	1.000000
14616.667386	-0.099842	0.584433	-0.000329	80.730347	115.963188	157.627716	-0.016457	0.000000	-0.007880	0.000000	0.000000	0.000000	-0.000000	0.000009	0.000000	0.000000	0.000000	4.000000	11.000000	1.000000
14616.670719	-0.099842	0.584433	-0.000329	80.730347	115.963188	157.627716	-0.016457	0.000000	-0.007880	0.000000	0.000000	0.000000	-0.000000	0.000009	0.000000	0.000000	0.000000	4.000000	11.000000	1.000000
14616.674052	-0.099923	0.584193	-0.000168	80.730347	115.963188	157.627716	-0.016457	0.000000	-0.007880	0.000000	0.000000	0.000000	-0.024232	-0.072153	0.048476	0.000000	0.000000	4.000000	11.000000	1.000000
14616.677386	-0.099923	0.584193	-0.000168	80.718353	116.052689	157.724182	-0.016457	0.000000	-0.007880	0.000000	0.000000	0.000000	-0.024232	-0.072153	0.048476	0.000000	0.000000	4.000000	11.000000	1.000000
14616.680719	-0.099923	0.584193	-0.000168	80.718353	116.052689	157.724182	-0.016457	0.000000	-0.007880	0.000000	0.000000	0.000000	-0.024232	-0.072153	0.048476	0.000000	0.000000	4.000000	11.000000	1.000000
14616.684052	-0.099923	0.584193	-0.000168	80.718353	116.052689	157.724182	-0.016457	0.000000	-0.007880	0.000000	0.000000	0.000000	-0.024232	-0.072153	0.048476	0.000000	0.000000	4.000000	11.000000	1.000000
14616.687386	-0.100064	0.583726	0.000268	80.706650	116.142616	157.815323	-0.008377	0.000000	-0.003841	0.000000	0.000000	0.000000	-0.042215	-0.140022	0.130643	0.000000	0.000000	4.000000	11.000000	1.000000
14616.690719	-0.100064	0.583726	0.000268	80.706650	116.142616	157.815323	-0.008377	0.000000	-0.003841	0.000000	0.000000	0.000000	-0.042215	-0.140022	0.130643	0.000000	0.000000	4.000000	11.000000	1.000000
14616.694052	-0.100064	0.583726	0.000268	80.706650	116.142616	157.815323	-0.008377	0.000000	-0.003841	0.000000	0.000000	0.000000	-0.042215	-0.140022	0.130643	0.000000	0.000000	4.000000	11.000000	1.000000
14616.697386	-0.100064	0.583726	0.000268	80.694984	116.229645	157.906250	0.013396	0.000000	0.003195	0.000000	0.000000	0.000000	-0.042215	-0.140022	0.130643	0.000000	0.000000	4.000000	11.000000	1.000000
14616.700719	-0.100144	0.583525	0.000530	80.694984	116.229645	157.906250	0.013396	0.000000	0.003195	0.000000	0.000000	0.000000	-0.024050	-0.060198	0.078720	0.000000	0.000000	4.000000	11.000000	1.000000
14616.704052	-0.100144	0.583525	0.000530	80.694984	116.229645	157.906250	0.013396	0.000000	0.003195	0.000000	0.000000	0.000000	-0.024050	-0.060198	0.078720	0.000000	0.000000	4.000000	11.000000	1.000000
14616.707386	-0.100144	0.583525	0.000530	80.685211	116.304260	157.981857	0.026516	0.000000	0.007203	0.000000	0.000000	0.000000	-0.024050	-0.060198	0.078720	0.000000	0.000000	4.000000	11.000000	1.000000
14616.710719	-0.100144	0.583525	0.000530	80.685211	116.304260	157.981857	0.026516	0.000000	0.007203	0.000000	0.000000	0.000000	-0.024050	-0.060198	0.078720	0.000000	0.000000	4.000000	11.000000	1.000000
14616.714052	-0.100221	0.583306	0.000776	80.685211	116.304260	157.981857	0.026516	0.000000	0.007203	0.000000	0.000000	0.000000	-0.022959	-0.065800	0.073704	0.000000	0.000000	4.000000	11.000000	1.000000
14616.717386	-0.100221	0.583306	0.000776	80.673462	116.388107	158.072357	0.026516	0.000000	0.007203	0.000000	0.000000	0.000000	-0.022959	-0.065800	0.073704	0.000000	0.000000	4.000000	11.000000	1.000000
14616.720719	-0.100221	0.583306	0.000776	80.673462	116.388107	158.072357	0.026516	0.000000	0.007203	0.000000	0.000000	0.000000	-0.022959	-0.065800	0.073704	0.000000	0.000000	4.000000	11.000000	1.000000
14616.724052	-0.100221	0.583306	0.000776	80.673462	116.388107	158.072357	0.026516	0.000000	0.007203	0.000000	0.000000	0.000000	-0.022959	-0.065800	0.073704	0.000000	0.000000	4.000000	11.000000	1.000000
14616.727386	-0.100429	0.582881	0.001206	80.659752	116.481186	158.177689	0.038800	0.000000	0.011030	0.000000	0.000000	0.000000	-0.062436	-0.127401	0.129010	0.000000	0.000000	4.000000	11.000000	1.000000
14616.730719	-0.100429	0.582881	0.001206	80.659752	116.481186	158.177689	0.038800	0.000000	0.011030	0.000000	0.000000	0.000000	-0.062436	-0.127401	0.129010	0.000000	0.000000	4.000000	11.000000	1.000000
14616.734052	-0.100429	0.582881	0.001206	80.659752	116.481186	158.177689	0.038800	0.000000	0.011030	0.000000	0.000000	0.000000	-0.062436	-0.127401	0.129010	0.000000	0.000000	4.000000	11.000000	1.000000
14616.737386	-0.100429	0.582881	0.001206	80.654785	116.511200	158.222717	0.060302	0.000000	0.021436	0.000000	0.000000	0.000000	-0.062436	-0.127401	0.129010	0.000000	0.000000	4.000000	11.000000	1.000000
14616.740719	-0.100604	0.582676	0.001381	80.654785	116.511200	158.222717	0.060302	0.000000	0.021436	0.000000	0.000000	0.000000	-0.052557	-0.061593	0.052440	0.000000	0.000000	4.000000	11.000000	1.000000
14616.744052	-0.100604	0.582676	0.001381	80.654785	116.511200	158.222717	0.060302	0.000000	0.021436	0.000000	0.000000	0.000000	-0.052557	-0.061593	0.052440	0.000000	0.000000	4.000000	11.000000	1.000000
14616.747386	-0.100604	0.582676	0.001381	80.658012	116.490501	158.217682	0.069042	0.000000	0.030195	0.000000	0.000000	0.000000	-0.052557	-0.061593	0.052440	0.000000	0.000000	4.000000	11.000000	1.000000
14616.750719	-0.100604	0.582676	0.001381	80.658012	116.490501	158.217682	0.069042	0.000000	0.030195	0.000000	0.000000	0.000000	-0.052557	-0.061593	0.052440	0.000000	0.000000	4.000000	11.000000	1.000000
14616.754052	-0.100756	0.582496	0.001554	80.658012	116.490501	158.217682	0.069042	0.000000	0.030195	0.000000	0.000000	0.000000	-0.045606	-0.053952	0.051820	0.000000	0.000000	4.000000	11.000000	1.000000
14616.757386	-0.100756	0.582496	0.001554	80.663208	116.460480	158.197693	0.069042	0.000000	0.030195	0.000000	0.000000	0.000000	-0.045606	-0.053952	0.051820	0.000000	0.000000	4.000000	11.000000	1.000000
14616.760719	-0.100756	0.582496	0.001554	80.663208	116.460480	158.197693	0.069042	0.000000	0.030195	0.000000	0.000000	0.000000	-0.045606	-0.053952	0.051820	0.000000	0.000000	4.000000	11.000000	1.000000
14616.764052	-0.100756	0.582496	0.001554	80.663208	116.460480	158.197693	0.069042	0.000000	0.030195	0.000000	0.000000	0.000000	-0.045606	-0.053952	0.051820	0.000000	0.000000	4.000000	11.000000	1.000000
14616.767386	-0.100949	0.582202	0.002017	80.662178	116.471733	158.212677	0.077679	0.000000	0.037796	0.000000	0.000000	0.000000	-0.057971	-0.088353	0.139099	0.000000	0.000000	4.000000	11.000000	1.000000
14616.770719	-0.100949	0.582202	0.002017	80.662178	116.471733	158.212677	0.077679	0.000000	0.037796	0.000000	0.000000	0.000000	-0.057971	-0.088353	0.139099	0.000000	0.000000	4.000000	11.000000	1.000000
14616.774052	-0.100949	0.582202	0.002017	80.662178	116.471733	158.212677	0.077679	0.000000	0.037796	0.000000	0.000000	0.000000	-0.057971	-0.088353	0.139099	0.000000	0.000000	4.000000	11.000000	1.000000
14616.777386	-0.100949	0.582202	0.002017	80.658264	116.501389	158.242737	0.100862	0.000000	0.047458	0.000000	0.000000	0.000000	-0.057971	-0.088353	0.139099	0.000000	0.000000	4.000000	11.000000	1.000000
14616.780719	-0.100987	0.582069	0.002292	80.658264	116.501389	158.242737	0.100862	0.000000	0.047458	0.000000	0.000000	0.000000	-0.011233	-0.039899	0.082310	0.000000	0.000000	4.000000	11.000000	1.000000
14616.784052	-0.100987	0.582069	0.002292	80.658264	116.501389	158.242737	0.100862	0.000000	0.047458	0.000000	0.000000	0.000000	-0.011233	-0.039899	0.082310	0.000000	0.000000	4.000000	11.000000	1.000000
14616.787386	-0.100987	0.582069	0.002292	80.657921	116.511475	158.247696	0.114580	0.000000	0.049330	0.000000	0.000000	0.000000	-0.011233	-0.039899	0.082310	0.000000	0.000000	4.000000	11.000000	1.000000
14616.790719	-0.100987	0.582069	0.002292	80.657921	116.511475	158.247696	0.114580	0.000000	0.049330	0.000000	0.000000	0.000000	-0.011233	-0.039899	0.082310	0.000000	0.000000	4.000000	11.000000	1.000000
14616.794052	-0.100989	0.581946	0.002615	80.657921	116.511475	158.247696	0.114580	0.000000	0.049330	0.000000	0.000000	0.000000	-0.000759	-0.036719	0.097142	0.000000	0.000000	4.000000	11.000000	1.000000
14616.797386	-0.100989	0.581946	0.002615	80.655968	116.534477	158.262726	0.114580	0.000000	0.049330	0.000000	0.000000	0.000000	-0.000759	-0.036719	0.097142	0.000000	0.000000	4.000000	11.000000	1.000000
14616.800719	-0.100989	0.581946	0.002615	80.655968	116.534477	158.262726	0.114580	0.000000	0.049330	0.000000	0.000000	0.000000	-0.000759	-0.036719	0.097142	0.000000	0.000000	4.000000	11.000000	1.000000
14616.804052	-0.100989	0.581946	0.002615	80.655968	116.534477	158.262726	0.114580	0.000000	0.049330	0.000000	0.000000	0.000000	-0.000759	-0.036719	0.097142	0.000000	0.000000	4.000000	11.000000	1.000000
14616.807386	-0.101000	0.581723	0.003188	80.653969	116.554695	158.277725	0.130770	0.000000	0.049457	0.000000	0.000000	0.000000	-0.003379	-0.066933	0.171834	0.000000	0.000000	4.000000	11.000000	1.000000
14616.810719	-0.101000	0.581723	0.003188	80.653969	116.554695	158.277725	0.130770	0.000000	0.049457	0.000000	0.000000	0.000000	-0.003379	-0.066933	0.171834	0.000000	0.000000	4.000000	11.000000	1.000000
14616.814052	-0.101000	0.581723	0.003188	80.653969	116.554695	158.277725	0.130770	0.000000	0.049457	0.000000	0.000000	0.000000	-0.003379	-0.066933	0.171834	0.000000	0.000000	4.000000	11.000000	1.000000
14616.817386	-0.101000	0.581723	0.003188	80.650734	116.566902	158.286163	0.159409	0.000000	0.050020	0.000000	0.000000	0.000000	-0.003379	-0.066933	0.171834	0.000000	0.000000	4.000000	11.000000	1.000000
14616.820719	-0.101022	0.581612	0.003392	80.650734	116.566902	158.286163	0.159409	0.000000	0.050020	0.000000	0.000000	0.000000	-0.006571	-0.033420	0.061288	0.000000	0.000000	4.000000	11.000000	1.000000
14616.824052	-0.101022	0.581612	0.003392	80.650734	116.566902	158.286163	0.159409	0.000000	0.050020	0.000000	0.000000	0.000000	-0.006571	-0.033420	0.061288	0.000000	0.000000	4.000000	11.000000	1.000000
14616.827386	-0.101022	0.581612	0.003392	80.645462	116.591125	158.309601	0.169624	0.000000	0.051115	0.000000	0.000000	0.000000	-0.006571	-0.033420	0.061288	0.000000	0.000000	4.000000	11.000000	1.000000
14616.830719	-0.101022	0.581612	0.003392	80.645462	116.591125	158.309601	0.169624	0.000000	0.051115	0.000000	0.000000	0.000000	-0.006571	-0.033420	0.061288	0.000000	0.000000	4.000000	11.000000	1.000000
14616.834052	-0.101038	0.581533	0.003567	80.645462	116.591125	158.309601	0.169624	0.000000	0.051115	0.000000	0.000000	0.000000	-0.004593	-0.023474	0.052304	0.000000	0.000000	4.000000	11.000000	1.000000
14616.837386	-0.101038	0.581533	0.003567	80.636887	116.565689	158.291809	0.169624	0.000000	0.051115	0.000000	0.000000	0.000000	-0.004593	-0.023474	0.052304	0.000000	0.000000	4.000000	11.000000	1.000000
14616.840719	-0.101038	0.581533	0.003567	80.636887	116.565689	158.291809	0.169624	0.000000	0.051115	0.000000	0.000000	0.000000	-0.004593	-0.023474	0.052304	0.000000	0.000000	4.000000	11.000000	1.000000
14616.844052	-0.101038	0.581533	0.003567	80.636887	116.565689	158.291809	0.169624	0.000000	0.051115	0.000000	0.000000	0.000000	-0.004593	-0.023474	0.052304	0.000000	0.000000	4.000000	11.000000	1.000000
14616.847386	-0.101112	0.581433	0.003801	80.614479	116.426643	158.180847	0.178341	0.000000	0.051881	0.000000	0.000000	0.000000	-0.022311	-0.030244	0.070359	0.000000	0.000000	4.000000	11.000000	1.000000
14616.850719	-0.101112	0.581433	0.003801	80.614479	116.426643	158.180847	0.178341	0.000000	0.051881	0.000000	0.000000	0.000000	-0.022311	-0.030244	0.070359	0.000000	0.000000	4.000000	11.000000	1.000000
14616.854052	-0.101112	0.581433	0.003801	80.614479	116.426643	158.180847	0.178341	0.000000	0.051881	0.000000	0.000000	0.000000	-0.022311	-0.030244	0.070359	0.000000	0.000000	4.000000	11.000000	1.000000
14616.857386	-0.101112	0.581433	0.003801	80.571831	116.186943	157.989990	0.190068	0.000000	0.055599	0.000000	0.000000	0.000000	-0.022311	-0.030244	0.070359	0.000000	0.000000	4.000000	11.000000	1.000000
14616.860719	-0.101154	0.581403	0.003890	80.571831	116.186943	157.989990	0.190068	0.000000	0.055599	0.000000	0.000000	0.000000	-0.012689	-0.009034	0.026479	0.000000	0.000000	4.000000	11.000000	1.000000
14616.864052	-0.101154	0.581403	0.003890	80.571831	116.186943	157.989990	0.190068	0.000000	0.055599	0.000000	0.000000	0.000000	-0.012689	-0.009034	0.026479	0.000000	0.000000	4.000000	11.000000	1.000000
14616.867386	-0.101154	0.581403	0.003890	80.529396	115.931206	157.784729	0.194481	0.000000	0.057714	0.000000	0.000000	0.000000	-0.012689	-0.009034	0.026479	0.000000	0.000000	4.000000	11.000000	1.000000
14616.870719	-0.101154	0.581403	0.003890	80.529396	115.931206	157.784729	0.194481	0.000000	0.057714	0.000000	0.000000	0.000000	-0.012689	-0.009034	0.026479	0.000000	0.000000	4.000000	11.000000	1.000000
14616.874052	-0.101200	0.581391	0.003995	80.529396	115.931206	157.784729	0.194481	0.000000	0.057714	0.000000	0.000000	0.000000	-0.013788	-0.003556	0.031468	0.000000	0.000000	4.000000	11.000000	1.000000
14616.877386	-0.101200	0.581391	0.003995	80.496536	115.659485	157.555710	0.194481	0.000000	0.057714	0.000000	0.000000	0.000000	-0.013788	-0.003556	0.031468	0.000000	0.000000	4.000000	11.000000	1.000000
14616.880719	-0.101200	0.581391	0.003995	80.496536	115.659485	157.555710	0.194481	0.000000	0.057714	0.000000	0.000000	0.000000	-0.013788	-0.003556	0.031468	0.000000	0.000000	4.000000	11.000000	1.000000
14616.884052	-0.101200	0.581391	0.003995	80.496536	115.659485	157.555710	0.194481	0.000000	0.057714	0.000000	0.000000	0.000000	-0.013788	-0.003556	0.031468	0.000000	0.000000	4.000000	11.000000	1.000000
14616.887386	-0.101216	0.581422	0.004273	80.475609	115.464882	157.384888	0.199726	0.000000	0.060012	0.000000	0.000000	0.000000	-0.004583	0.009341	0.083663	0.000000	0.000000	4.000000	11.000000	1.000000
14616.890719	-0.101216	0.581422	0.004273	80.475609	115.464882	157.384888	0.199726	0.000000	0.060012	0.000000	0.000000	0.000000	-0.004583	0.009341	0.083663	0.000000	0.000000	4.000000	11.000000	1.000000
14616.894052	-0.101216	0.581422	0.004273	80.475609	115.464882	157.384888	0.199726	0.000000	0.060012	0.000000	0.000000	0.000000	-0.004583	0.009341	0.083663	0.000000	0.000000	4.000000	11.000000	1.000000
14616.897386	-0.101216	0.581422	0.004273	80.480598	115.395744	157.312485	0.213669	0.000000	0.060776	0.000000	0.000000	0.000000	-0.004583	0.009341	0.083663	0.000000	0.000000	4.000000	11.000000	1.000000
14616.900719	-0.101207	0.581465	0.004443	80.480598	115.395744	157.312485	0.213669	0.000000	0.060776	0.000000	0.000000	0.000000	0.002649	0.012897	0.050751	0.000000	0.000000	4.000000	11.000000	1.000000
14616.904052	-0.101207	0.581465	0.004443	80.480598	115.395744	157.312485	0.213669	0.000000	0.060776	0.000000	0.000000	0.000000	0.002649	0.012897	0.050751	0.000000	0.000000	4.000000	11.000000	1.000000
14616.907386	-0.101207	0.581465	0.004443	80.488258	115.342140	157.252579	0.222128	0.000000	0.060334	0.000000	0.000000	0.000000	0.002649	0.012897	0.050751	0.000000	0.000000	4.000000	11.000000	1.000000
14616.910719	-0.101207	0.581465	0.004443	80.488258	115.342140	157.252579	0.222128	0.000000	0.060334	0.000000	0.000000	0.000000	0.002649	0.012897	0.050751	0.000000	0.000000	4.000000	11.000000	1.000000
14616.914052	-0.101191	0.581541	0.004582	80.488258	115.342140	157.252579	0.222128	0.000000	0.060334	0.000000	0.000000	0.000000	0.004626	0.022893	0.041777	0.000000	0.000000	4.000000	11.000000	1.000000
14616.917386	-0.101191	0.581541	0.004582	80.497818	115.273598	157.177582	0.222128	0.000000	0.060334	0.000000	0.000000	0.000000	0.004626	0.022893	0.041777	0.000000	0.000000	4.000000	11.000000	1.000000
14616.920719	-0.101191	0.581541	0.004582	80.497818	115.273598	157.177582	0.222128	0.000000	0.060334	0.000000	0.000000	0.000000	0.004626	0.022893	0.041777	0.000000	0.000000	4.000000	11.000000	1.000000
14616.924052	-0.101191	0.581541	0.004582	80.497818	115.273598	157.177582	0.222128	0.000000	0.060334	0.000000	0.000000	0.000000	0.004626	0.022893	0.041777	0.000000	0.000000	4.000000	11.000000	1.000000
14616.927386	-0.101202	0.581706	0.004736	80.506012	115.188980	157.096161	0.229091	0.000000	0.059563	0.000000	0.000000	0.000000	-0.003255	0.049388	0.046314	0.000000	0.000000	4.000000	11.000000	1.000000
14616.930719	-0.101202	0.581706	0.004736	80.506012	115.188980	157.096161	0.229091	0.000000	0.059563	0.000000	0.000000	0.000000	-0.003255	0.049388	0.046314	0.000000	0.000000	4.000000	11.000000	1.000000
14616.934052	-0.101202	0.581706	0.004736	80.506012	115.188980	157.096161	0.229091	0.000000	0.059563	0.000000	0.000000	0.000000	-0.003255	0.049388	0.046314	0.000000	0.000000	4.000000	11.000000	1.000000
14616.937386	-0.101202	0.581706	0.004736	80.510941	115.108604	157.023392	0.236810	0.000000	0.060105	0.000000	0.000000	0.000000	-0.003255	0.049388	0.046314	0.000000	0.000000	4.000000	11.000000	1.000000
14616.940719	-0.101254	0.581812	0.004763	80.510941	115.108604	157.023392	0.236810	0.000000	0.060105	0.000000	0.000000	0.000000	-0.015560	0.031970	0.008080	0.000000	0.000000	4.000000	11.000000	1.000000
14616.944052	-0.101254	0.581812	0.004763	80.510941	115.108604	157.023392	0.236810	0.000000	0.060105	0.000000	0.000000	0.000000	-0.015560	0.031970	0.008080	0.000000	0.000000	4.000000	11.000000	1.000000
14616.947386	-0.101254	0.581812	0.004763	80.512375	114.979614	156.910461	0.238156	0.000000	0.062699	0.000000	0.000000	0.000000	-0.015560	0.031970	0.008080	0.000000	0.000000	4.000000	11.000000	1.000000
14616.950719	-0.101254	0.581812	0.004763	80.512375	114.979614	156.910461	0.238156	0.000000	0.062699	0.000000	0.000000	0.000000	-0.015560	0.031970	0.008080	0.000000	0.000000	4.000000	11.000000	1.000000
14616.954052	-0.101328	0.581919	0.004785	80.512375	114.979614	156.910461	0.238156	0.000000	0.062699	0.000000	0.000000	0.000000	-0.022141	0.031968	0.006628	0.000000	0.000000	4.000000	11.000000	1.000000
14616.957386	-0.101328	0.581919	0.004785	80.502930	114.791573	156.747711	0.238156	0.000000	0.062699	0.000000	0.000000	0.000000	-0.022141	0.031968	0.006628	0.000000	0.000000	4.000000	11.000000	1.000000
14616.960719	-0.101328	0.581919	0.004785	80.502930	114.791573	156.747711	0.238156	0.000000	0.062699	0.000000	0.000000	0.000000	-0.022141	0.031968	0.006628	0.000000	0.000000	4.000000	11.000000	1.000000
14616.964052	-0.101328	0.581919	0.004785	80.502930	114.791573	156.747711	0.238156	0.000000	0.062699	0.000000	0.000000	0.000000	-0.022141	0.031968	0.006628	0.000000	0.000000	4.000000	11.000000	1.000000
14616.967386	-0.101416	0.582155	0.004769	80.481216	114.534904	156.521744	0.239261	0.000000	0.066389	0.000000	0.000000	0.000000	-0.026522	0.070730	-0.004824	0.000000	0.000000	4.000000	11.000000	1.000000
14616.970719	-0.101416	0.582155	0.004769	80.481216	114.534904	156.521744	0.239261	0.000000	0.066389	0.000000	0.000000	0.000000	-0.026522	0.070730	-0.004824	0.000000	0.000000	4.000000	11.000000	1.000000
14616.974052	-0.101416	0.582155	0.004769	80.481216	114.534904	156.521744	0.239261	0.000000	0.066389	0.000000	0.000000	0.000000	-0.026522	0.070730	-0.004824	0.000000	0.000000	4.000000	11.000000	1.000000
14616.977386	-0.101416	0.582155	0.004769	80.448380	114.218376	156.255829	0.238457	0.000000	0.070809	0.000000	0.000000	0.000000	-0.026522	0.070730	-0.004824	0.000000	0.000000	4.000000	11.000000	1.000000
14616.980719	-0.101459	0.582250	0.004756	80.448380	114.218376	156.255829	0.238457	0.000000	0.070809	0.000000	0.000000	0.000000	-0.012934	0.028739	-0.003915	0.000000	0.000000	4.000000	11.000000	1.000000
14616.984052	-0.101459	0.582250	0.004756	80.448380	114.218376	156.255829	0.238457	0.000000	0.070809	0.000000	0.000000	0.000000	-0.012934	0.028739	-0.003915	0.000000	0.000000	4.000000	11.000000	1.000000
14616.987386	-0.101459	0.582250	0.004756	80.406624	113.883904	155.976868	0.237804	0.000000	0.072965	0.000000	0.000000	0.000000	-0.012934	0.028739	-0.003915	0.000000	0.000000	4.000000	11.000000	1.000000
14616.990719	-0.101459	0.582250	0.004756	80.406624	113.883904	155.976868	0.237804	0.000000	0.072965	0.000000	0.000000	0.000000	-0.012934	0.028739	-0.003915	0.000000	0.000000	4.000000	11.000000	1.000000
14616.994052	-0.101506	0.582365	0.004760	80.406624	113.883904	155.976868	0.237804	0.000000	0.072965	0.000000	0.000000	0.000000	-0.014024	0.034244	0.001054	0.000000	0.000000	4.000000	11.000000	1.000000
14616.997386	-0.101506	0.582365	0.004760	80.357719	113.512062	155.670715	0.237804	0.000000	0.072965	0.000000	0.000000	0.000000	-0.014024	0.034244	0.001054	0.000000	0.000000	4.000000	11.000000	1.000000
14617.000719	-0.101522	0.582468	0.004728	80.357719	113.512062	155.670715	0.237804	0.000000	0.072965	0.000000	0.000000	0.000000	-0.004817	0.031001	-0.009463	0.000000	0.000000	4.000000	11.000000	1.000000
14617.004052	-0.101522	0.582468	0.004728	80.357719	113.512062	155.670715	0.237804	0.000000	0.072965	0.000000	0.000000	0.000000	-0.004817	0.031001	-0.009463	0.000000	0.000000	4.000000	11.000000	1.000000
14617.007386	-0.101522	0.582468	0.004728	80.320961	113.209953	155.420868	0.236403	0.000000	0.076105	0.000000	0.000000	0.000000	-0.004817	0.031001	-0.009463	0.000000	0.000000	4.000000	11.000000	1.000000
14617.010719	-0.101522	0.582468	0.004728	80.320961	113.209953	155.420868	0.236403	0.000000	0.076105	0.000000	0.000000	0.000000	-0.004817	0.031001	-0.009463	0.000000	0.000000	4.000000	11.000000	1.000000
14617.014052	-0.101562	0.582545	0.004698	80.320961	113.209953	155.420868	0.236403	0.000000	0.076105	0.000000	0.000000	0.000000	-0.011833	0.023249	-0.008910	0.000000	0.000000	4.000000	11.000000	1.000000
14617.017386	-0.101562	0.582545	0.004698	80.295502	113.020210	155.267441	0.236403	0.000000	0.076105	0.000000	0.000000	0.000000	-0.011833	0.023249	-0.008910	0.000000	0.000000	4.000000	11.000000	1.000000
14617.020719	-0.101562	0.582545	0.004698	80.295502	113.020210	155.267441	0.236403	0.000000	0.076105	0.000000	0.000000	0.000000	-0.011833	0.023249	-0.008910	0.000000	0.000000	4.000000	11.000000	1.000000
14617.024052	-0.101562	0.582545	0.004698	80.295502	113.020210	155.267441	0.236403	0.000000	0.076105	0.000000	0.000000	0.000000	-0.011833	0.023249	-0.008910	0.000000	0.000000	4.000000	11.000000	1.000000
14617.027386	-0.101616	0.582656	0.004634	80.286697	112.921722	155.184647	0.234918	0.000000	0.078077	0.000000	0.000000	0.000000	-0.016431	0.033273	-0.019349	0.000000	0.000000	4.000000	11.000000	1.000000
14617.030719	-0.101616	0.582656	0.004634	80.286697	112.921722	155.184647	0.234918	0.000000	0.078077	0.000000	0.000000	0.000000	-0.016431	0.033273	-0.019349	0.000000	0.000000	4.000000	11.000000	1.000000
14617.034052	-0.101616	0.582656	0.004634	80.286697	112.921722	155.184647	0.234918	0.000000	0.078077	0.000000	0.000000	0.000000	-0.016431	0.033273	-0.019349	0.000000	0.000000	4.000000	11.000000	1.000000
14617.037386	-0.101616	0.582656	0.004634	80.282524	112.897095	155.167206	0.231693	0.000000	0.080815	0.000000	0.000000	0.000000	-0.016431	0.033273	-0.019349	0.000000	0.000000	4.000000	11.000000	1.000000
14617.040719	-0.101628	0.582671	0.004583	80.282524	112.897095	155.167206	0.231693	0.000000	0.080815	0.000000	0.000000	0.000000	-0.003505	0.004482	-0.015407	0.000000	0.000000	4.000000	11.000000	1.000000
14617.044052	-0.101628	0.582671	0.004583	80.282524	112.897095	155.167206	0.231693	0.000000	0.080815	0.000000	0.000000	0.000000	-0.003505	0.004482	-0.015407	0.000000	0.000000	4.000000	11.000000	1.000000
14617.047386	-0.101628	0.582671	0.004583	80.279747	112.882500	155.155579	0.229125	0.000000	0.081400	0.000000	0.000000	0.000000	-0.003505	0.004482	-0.015407	0.000000	0.000000	4.000000	11.000000	1.000000
14617.050719	-0.101628	0.582671	0.004583	80.279747	112.882500	155.155579	0.229125	0.000000	0.081400	0.000000	0.000000	0.000000	-0.003505	0.004482	-0.015407	0.000000	0.000000	4.000000	11.000000	1.000000
14617.054052	-0.101613	0.582694	0.004513	80.279747	112.882500	155.155579	0.229125	0.000000	0.081400	0.000000	0.000000	0.000000	0.004610	0.006751	-0.020941	0.000000	0.000000	4.000000	11.000000	1.000000
14617.057386	-0.101613	0.582694	0.004513	80.276985	112.867844	155.143906	0.229125	0.000000	0.081400	0.000000	0.000000	0.000000	0.004610	0.006751	-0.020941	0.000000	0.000000	4.000000	11.000000	1.000000
14617.060719	-0.101613	0.582694	0.004513	80.276985	112.867844	155.143906	0.229125	0.000000	0.081400	0.000000	0.000000	0.000000	0.004610	0.006751	-0.020941	0.000000	0.000000	4.000000	11.000000	1.000000
14617.064052	-0.101613	0.582694	0.004513	80.276985	112.867844	155.143906	0.229125	0.000000	0.081400	0.000000	0.000000	0.000000	0.004610	0.006751	-0.020941	0.000000	0.000000	4.000000	11.000000	1.000000
14617.067386	-0.101594	0.582698	0.004426	80.273766	112.875450	155.153229	0.225635	0.000000	0.080631	0.000000	0.000000	0.000000	0.005702	0.001237	-0.025914	0.000000	0.000000	4.000000	11.000000	1.000000
14617.070719	-0.101594	0.582698	0.004426	80.273766	112.875450	155.153229	0.225635	0.000000	0.080631	0.000000	0.000000	0.000000	0.005702	0.001237	-0.025914	0.000000	0.000000	4.000000	11.000000	1.000000
14617.074052	-0.101594	0.582698	0.004426	80.273766	112.875450	155.153229	0.225635	0.000000	0.080631	0.000000	0.000000	0.000000	0.005702	0.001237	-0.025914	0.000000	0.000000	4.000000	11.000000	1.000000
14617.077386	-0.101594	0.582698	0.004426	80.270576	112.883041	155.162537	0.221316	0.000000	0.079681	0.000000	0.000000	0.000000	0.005702	0.001237	-0.025914	0.000000	0.000000	4.000000	11.000000	1.000000
14617.080719	-0.101590	0.582680	0.004410	80.270576	112.883041	155.162537	0.221316	0.000000	0.079681	0.000000	0.000000	0.000000	0.001094	-0.005490	-0.004972	0.000000	0.000000	4.000000	11.000000	1.000000
14617.084052	-0.101590	0.582680	0.004410	80.270576	112.883041	155.162537	0.221316	0.000000	0.079681	0.000000	0.000000	0.000000	0.001094	-0.005490	-0.004972	0.000000	0.000000	4.000000	11.000000	1.000000
14617.087386	-0.101590	0.582680	0.004410	80.266937	112.912788	155.192734	0.220487	0.000000	0.079499	0.000000	0.000000	0.000000	0.001094	-0.005490	-0.004972	0.000000	0.000000	4.000000	11.000000	1.000000
14617.090719	-0.101590	0.582680	0.004410	80.266937	112.912788	155.192734	0.220487	0.000000	0.079499	0.000000	0.000000	0.000000	0.001094	-0.005490	-0.004972	0.000000	0.000000	4.000000	11.000000	1.000000
14617.094052	-0.101583	0.582643	0.004377	80.266937	112.912788	155.192734	0.220487	0.000000	0.079499	0.000000	0.000000	0.000000	0.002189	-0.010987	-0.009945	0.000000	0.000000	4.000000	11.000000	1.000000
14617.097386	-0.101583	0.582643	0.004377	80.263344	112.939888	155.222977	0.220487	0.000000	0.079499	0.000000	0.000000	0.000000	0.002189	-0.010987	-0.009945	0.000000	0.000000	4.000000	11.000000	1.000000
14617.100719	-0.101583	0.582643	0.004377	80.263344	112.939888	155.222977	0.220487	0.000000	0.079499	0.000000	0.000000	0.000000	0.002189	-0.010987	-0.009945	0.000000	0.000000	4.000000	11.000000	1.000000
14617.104052	-0.101583	0.582643	0.004377	80.263344	112.939888	155.222977	0.220487	0.000000	0.079499	0.000000	0.000000	0.000000	0.002189	-0.010987	-0.009945	0.000000	0.000000	4.000000	11.000000	1.000000
14617.107386	-0.101618	0.582536	0.004331	80.256523	112.974472	155.262421	0.218830	0.000000	0.079133	0.000000	0.000000	0.000000	-0.010747	-0.031997	-0.013801	0.000000	0.000000	4.000000	11.000000	1.000000
14617.110719	-0.101618	0.582536	0.004331	80.256523	112.974472	155.262421	0.218830	0.000000	0.079133	0.000000	0.000000	0.000000	-0.010747	-0.031997	-0.013801	0.000000	0.000000	4.000000	11.000000	1.000000
14617.114052	-0.101618	0.582536	0.004331	80.256523	112.974472	155.262421	0.218830	0.000000	0.079133	0.000000	0.000000	0.000000	-0.010747	-0.031997	-0.013801	0.000000	0.000000	4.000000	11.000000	1.000000
14617.117386	-0.101618	0.582536	0.004331	80.251511	112.996872	155.286743	0.216530	0.000000	0.080925	0.000000	0.000000	0.000000	-0.010747	-0.031997	-0.013801	0.000000	0.000000	4.000000	11.000000	1.000000
14617.120719	-0.101635	0.582474	0.004299	80.251511	112.996872	155.286743	0.216530	0.000000	0.080925	0.000000	0.000000	0.000000	-0.004823	-0.018738	-0.009391	0.000000	0.000000	4.000000	11.000000	1.000000
14617.124052	-0.101635	0.582474	0.004299	80.251511	112.996872	155.286743	0.216530	0.000000	0.080925	0.000000	0.000000	0.000000	-0.004823	-0.018738	-0.009391	0.000000	0.000000	4.000000	11.000000	1.000000
14617.127386	-0.101635	0.582474	0.004299	80.244217	113.053490	155.346954	0.214964	0.000000	0.081728	0.000000	0.000000	0.000000	-0.004823	-0.018738	-0.009391	0.000000	0.000000	4.000000	11.000000	1.000000
14617.130719	-0.101635	0.582474	0.004299	80.244217	113.053490	155.346954	0.214964	0.000000	0.081728	0.000000	0.000000	0.000000	-0.004823	-0.018738	-0.009391	0.000000	0.000000	4.000000	11.000000	1.000000
14617.134052	-0.101624	0.582419	0.004250	80.244217	113.053490	155.346954	0.214964	0.000000	0.081728	0.000000	0.000000	0.000000	0.003287	-0.016478	-0.014927	0.000000	0.000000	4.000000	11.000000	1.000000
14617.137386	-0.101624	0.582419	0.004250	80.235596	113.100029	155.401306	0.214964	0.000000	0.081728	0.000000	0.000000	0.000000	0.003287	-0.016478	-0.014927	0.000000	0.000000	4.000000	11.000000	1.000000
14617.140719	-0.101624	0.582419	0.004250	80.235596	113.100029	155.401306	0.214964	0.000000	0.081728	0.000000	0.000000	0.000000	0.003287	-0.016478	-0.014927	0.000000	0.000000	4.000000	11.000000	1.000000
14617.144052	-0.101624	0.582419	0.004250	80.235596	113.100029	155.401306	0.214964	0.000000	0.081728	0.000000	0.000000	0.000000	0.003287	-0.016478	-0.014927	0.000000	0.000000	4.000000	11.000000	1.000000
14617.147386	-0.101689	0.582239	0.004127	80.226936	113.146431	155.455490	0.212477	0.000000	0.081180	0.000000	0.000000	0.000000	-0.019490	-0.053934	-0.036626	0.000000	0.000000	4.000000	11.000000	1.000000
14617.150719	-0.101689	0.582239	0.004127	80.226936	113.146431	155.455490	0.212477	0.000000	0.081180	0.000000	0.000000	0.000000	-0.019490	-0.053934	-0.036626	0.000000	0.000000	4.000000	11.000000	1.000000
14617.154052	-0.101689	0.582239	0.004127	80.226936	113.146431	155.455490	0.212477	0.000000	0.081180	0.000000	0.000000	0.000000	-0.019490	-0.053934	-0.036626	0.000000	0.000000	4.000000	11.000000	1.000000
14617.157386	-0.101689	0.582239	0.004127	80.212303	113.182877	155.507141	0.206372	0.000000	0.084429	0.000000	0.000000	0.000000	-0.019490	-0.053934	-0.036626	0.000000	0.000000	4.000000	11.000000	1.000000
14617.160719	-0.101745	0.582158	0.004070	80.212303	113.182877	155.507141	0.206372	0.000000	0.084429	0.000000	0.000000	0.000000	-0.016854	-0.024229	-0.017282	0.000000	0.000000	4.000000	11.000000	1.000000
14617.164052	-0.101745	0.582158	0.004070	80.212303	113.182877	155.507141	0.206372	0.000000	0.084429	0.000000	0.000000	0.000000	-0.016854	-0.024229	-0.017282	0.000000	0.000000	4.000000	11.000000	1.000000
14617.167386	-0.101745	0.582158	0.004070	80.186630	113.163506	155.512222	0.203492	0.000000	0.087238	0.000000	0.000000	0.000000	-0.016854	-0.024229	-0.017282	0.000000	0.000000	4.000000	11.000000	1.000000
14617.170719	-0.101745	0.582158	0.004070	80.186630	113.163506	155.512222	0.203492	0.000000	0.087238	0.000000	0.000000	0.000000	-0.016854	-0.024229	-0.017282	0.000000	0.000000	4.000000	11.000000	1.000000
14617.174052	-0.101802	0.582052	0.004019	80.186630	113.163506	155.512222	0.203492	0.000000	0.087238	0.000000	0.000000	0.000000	-0.017290	-0.031952	-0.015290	0.000000	0.000000	4.000000	11.000000	1.000000
14617.177386	-0.101802	0.582052	0.004019	80.160027	113.115005	155.490906	0.203492	0.000000	0.087238	0.000000	0.000000	0.000000	-0.017290	-0.031952	-0.015290	0.000000	0.000000	4.000000	11.000000	1.000000
14617.180719	-0.101802	0.582052	0.004019	80.160027	113.115005	155.490906	0.203492	0.000000	0.087238	0.000000	0.000000	0.000000	-0.017290	-0.031952	-0.015290	0.000000	0.000000	4.000000	11.000000	1.000000
14617.184052	-0.101802	0.582052	0.004019	80.160027	113.115005	155.490906	0.203492	0.000000	0.087238	0.000000	0.000000	0.000000	-0.017290	-0.031952	-0.015290	0.000000	0.000000	4.000000	11.000000	1.000000
14617.187386	-0.101817	0.581850	0.003981	80.134827	113.079315	155.475494	0.200944	0.000000	0.090120	0.000000	0.000000	0.000000	-0.004373	-0.060642	-0.011396	0.000000	0.000000	4.000000	11.000000	1.000000
14617.190719	-0.101817	0.581850	0.003981	80.134827	113.079315	155.475494	0.200944	0.000000	0.090120	0.000000	0.000000	0.000000	-0.000001	-0.000006	0.000000	0.000000	0.000000	4.000000	11.000000	1.000000
14617.194052	-0.101817	0.581850	0.003981	80.134827	113.079315	155.475494	0.200944	0.000000	0.090120	0.000000	0.000000	0.000000	-0.000001	-0.000006	0.000000	0.000000	0.000000	4.000000	11.000000	1.000000
14617.197386	-0.101817	0.581850	0.003981	80.116081	113.104530	155.509537	0.199044	0.000000	0.090848	0.000000	0.000000	0.000000	-0.000001	-0.000006	0.000000	0.000000	0.000000	4.000000	11.000000	1.000000
14617.200719	-0.101817	0.581850	0.003981	80.116081	113.104530	155.509537	0.199044	0.000000	0.090848	0.000000	0.000000	0.000000	-0.000001	-0.000006	0.000000	0.000000	0.000000	4.000000	11.000000	1.000000
14617.204052	-0.101791	0.581762	0.003966	80.116081	113.104530	155.509537	0.199044	0.000000	0.090848	0.000000	0.000000	0.000000	0.007886	-0.026465	-0.004530	0.000000	0.000000	4.000000	11.000000	1.000000
14617.207386	-0.101791	0.581762	0.003966	80.107399	113.158409	155.563095	0.199044	0.000000	0.090848	0.000000	0.000000	0.000000	0.007886	-0.026465	-0.004530	0.000000	0.000000	4.000000	11.000000	1.000000
14617.210719	-0.101791	0.581762	0.003966	80.107399	113.158409	155.563095	0.199044	0.000000	0.090848	0.000000	0.000000	0.000000	0.007886	-0.026465	-0.004530	0.000000	0.000000	4.000000	11.000000	1.000000
14617.214052	-0.101791	0.581762	0.003966	80.107399	113.158409	155.563095	0.199044	0.000000	0.090848	0.000000	0.000000	0.000000	0.007886	-0.026465	-0.004530	0.000000	0.000000	4.000000	11.000000	1.000000
14617.217386	-0.101749	0.581530	0.003881	80.096428	113.245880	155.651871	0.198289	0.000000	0.089534	0.000000	0.000000	0.000000	0.012513	-0.069343	-0.025488	0.000000	0.000000	4.000000	11.000000	1.000000
14617.220719	-0.101749	0.581530	0.003881	80.096428	113.245880	155.651871	0.198289	0.000000	0.089534	0.000000	0.000000	0.000000	0.012513	-0.069343	-0.025488	0.000000	0.000000	4.000000	11.000000	1.000000
14617.224052	-0.101749	0.581530	0.003881	80.096428	113.245880	155.651871	0.198289	0.000000	0.089534	0.000000	0.000000	0.000000	0.012513	-0.069343	-0.025488	0.000000	0.000000	4.000000	11.000000	1.000000
14617.227386	-0.101749	0.581530	0.003881	80.085472	113.333168	155.740463	0.194042	0.000000	0.087449	0.000000	0.000000	0.000000	0.012513	-0.069343	-0.025488	0.000000	0.000000	4.000000	11.000000	1.000000
14617.230719	-0.101731	0.581439	0.003798	80.085472	113.333168	155.740463	0.194042	0.000000	0.087449	0.000000	0.000000	0.000000	0.005506	-0.027409	-0.024943	0.000000	0.000000	4.000000	11.000000	1.000000
14617.234052	-0.101731	0.581439	0.003798	80.085472	113.333168	155.740463	0.194042	0.000000	0.087449	0.000000	0.000000	0.000000	0.005506	-0.027409	-0.024943	0.000000	0.000000	4.000000	11.000000	1.000000
14617.237386	-0.101731	0.581439	0.003798	80.074486	113.417488	155.828842	0.189884	0.000000	0.086531	0.000000	0.000000	0.000000	0.005506	-0.027409	-0.024943	0.000000	0.000000	4.000000	11.000000	1.000000
14617.240719	-0.101731	0.581439	0.003798	80.074486	113.417488	155.828842	0.189884	0.000000	0.086531	0.000000	0.000000	0.000000	0.005506	-0.027409	-0.024943	0.000000	0.000000	4.000000	11.000000	1.000000
14617.244052	-0.101732	0.581304	0.003700	80.074486	113.417488	155.828842	0.189884	0.000000	0.086531	0.000000	0.000000	0.000000	-0.000396	-0.040628	-0.029403	0.000000	0.000000	4.000000	11.000000	1.000000
14617.247386	-0.101732	0.581304	0.003700	80.061623	113.516121	155.931732	0.189884	0.000000	0.086531	0.000000	0.000000	0.000000	-0.000396	-0.040628	-0.029403	0.000000	0.000000	4.000000	11.000000	1.000000
14617.250719	-0.101732	0.581304	0.003700	80.061623	113.516121	155.931732	0.189884	0.000000	0.086531	0.000000	0.000000	0.000000	-0.000396	-0.040628	-0.029403	0.000000	0.000000	4.000000	11.000000	1.000000
14617.254052	-0.101732	0.581304	0.003700	80.061623	113.516121	155.931732	0.189884	0.000000	0.086531	0.000000	0.000000	0.000000	-0.000396	-0.040628	-0.029403	0.000000	0.000000	4.000000	11.000000	1.000000
14617.257386	-0.101715	0.581077	0.003518	80.049202	113.595520	156.013947	0.184984	0.000000	0.086597	0.000000	0.000000	0.000000	0.005125	-0.067989	-0.054388	0.000000	0.000000	4.000000	11.000000	1.000000
14617.260719	-0.101715	0.581077	0.003518	80.049202	113.595520	156.013947	0.184984	0.000000	0.086597	0.000000	0.000000	0.000000	0.005125	-0.067989	-0.054388	0.000000	0.000000	4.000000	11.000000	1.000000
14617.264052	-0.101715	0.581077	0.003518	80.049202	113.595520	156.013947	0.184984	0.000000	0.086597	0.000000	0.000000	0.000000	0.005125	-0.067989	-0.054388	0.000000	0.000000	4.000000	11.000000	1.000000
14617.267386	-0.101715	0.581077	0.003518	80.040016	113.670311	156.087097	0.175919	0.000000	0.085743	0.000000	0.000000	0.000000	0.005125	-0.067989	-0.054388	0.000000	0.000000	4.000000	11.000000	1.000000
14617.270719	-0.101675	0.580986	0.003440	80.040016	113.670311	156.087097	0.175919	0.000000	0.085743	0.000000	0.000000	0.000000	0.012073	-0.027378	-0.023529	0.000000	0.000000	4.000000	11.000000	1.000000
14617.274052	-0.101675	0.580986	0.003440	80.040016	113.670311	156.087097	0.175919	0.000000	0.085743	0.000000	0.000000	0.000000	0.012073	-0.027378	-0.023529	0.000000	0.000000	4.000000	11.000000	1.000000
14617.277386	-0.101675	0.580986	0.003440	80.030785	113.742249	156.160156	0.171998	0.000000	0.083731	0.000000	0.000000	0.000000	0.012073	-0.027378	-0.023529	0.000000	0.000000	4.000000	11.000000	1.000000
14617.280719	-0.101675	0.580986	0.003440	80.030785	113.742249	156.160156	0.171998	0.000000	0.083731	0.000000	0.000000	0.000000	0.012073	-0.027378	-0.023529	0.000000	0.000000	4.000000	11.000000	1.000000
14617.284052	-0.101656	0.580895	0.003357	80.030785	113.742249	156.160156	0.171998	0.000000	0.083731	0.000000	0.000000	0.000000	0.005517	-0.027358	-0.024985	0.000000	0.000000	4.000000	11.000000	1.000000
14617.287386	-0.101656	0.580895	0.003357	80.025238	113.785347	156.203903	0.171998	0.000000	0.083731	0.000000	0.000000	0.000000	0.005517	-0.027358	-0.024985	0.000000	0.000000	4.000000	11.000000	1.000000
14617.290719	-0.101656	0.580895	0.003357	80.025238	113.785347	156.203903	0.171998	0.000000	0.083731	0.000000	0.000000	0.000000	0.005517	-0.027358	-0.024985	0.000000	0.000000	4.000000	11.000000	1.000000
14617.294052	-0.101656	0.580895	0.003357	80.025238	113.785347	156.203903	0.171998	0.000000	0.083731	0.000000	0.000000	0.000000	0.005517	-0.027358	-0.024985	0.000000	0.000000	4.000000	11.000000	1.000000
14617.297386	-0.101620	0.580782	0.003194	80.017807	113.842720	156.262177	0.167833	0.000000	0.082811	0.000000	0.000000	0.000000	0.010804	-0.033800	-0.048946	0.000000	0.000000	4.000000	11.000000	1.000000
14617.300719	-0.101620	0.580782	0.003194	80.017807	113.842720	156.262177	0.167833	0.000000	0.082811	0.000000	0.000000	0.000000	0.010804	-0.033800	-0.048946	0.000000	0.000000	4.000000	11.000000	1.000000
14617.304052	-0.101620	0.580782	0.003194	80.017807	113.842720	156.262177	0.167833	0.000000	0.082811	0.000000	0.000000	0.000000	0.010804	-0.033800	-0.048946	0.000000	0.000000	4.000000	11.000000	1.000000
14617.307386	-0.101620	0.580782	0.003194	80.014122	113.868668	156.291290	0.159676	0.000000	0.081011	0.000000	0.000000	0.000000	0.010804	-0.033800	-0.048946	0.000000	0.000000	4.000000	11.000000	1.000000
14617.310719	-0.101626	0.580735	0.003115	80.014122	113.868668	156.291290	0.159676	0.000000	0.081011	0.000000	0.000000	0.000000	-0.001704	-0.014159	-0.023426	0.000000	0.000000	4.000000	11.000000	1.000000
14617.314052	-0.101626	0.580735	0.003115	80.014122	113.868668	156.291290	0.159676	0.000000	0.081011	0.000000	0.000000	0.000000	-0.001704	-0.014159	-0.023426	0.000000	0.000000	4.000000	11.000000	1.000000
14617.317386	-0.101626	0.580735	0.003115	80.008530	113.911568	156.334869	0.155771	0.000000	0.081295	0.000000	0.000000	0.000000	-0.001704	-0.014159	-0.023426	0.000000	0.000000	4.000000	11.000000	1.000000
14617.320719	-0.101626	0.580735	0.003115	80.008530	113.911568	156.334869	0.155771	0.000000	0.081295	0.000000	0.000000	0.000000	-0.001704	-0.014159	-0.023426	0.000000	0.000000	4.000000	11.000000	1.000000
14617.324052	-0.101613	0.580706	0.003059	80.008530	113.911568	156.334869	0.155771	0.000000	0.081295	0.000000	0.000000	0.000000	0.003748	-0.008676	-0.016980	0.000000	0.000000	4.000000	11.000000	1.000000
14617.327386	-0.101613	0.580706	0.003059	80.004837	113.940216	156.363937	0.155771	0.000000	0.081295	0.000000	0.000000	0.000000	0.003748	-0.008676	-0.016980	0.000000	0.000000	4.000000	11.000000	1.000000
14617.330719	-0.101613	0.580706	0.003059	80.004837	113.940216	156.363937	0.155771	0.000000	0.081295	0.000000	0.000000	0.000000	0.003748	-0.008676	-0.016980	0.000000	0.000000	4.000000	11.000000	1.000000
14617.334052	-0.101613	0.580706	0.003059	80.004837	113.940216	156.363937	0.155771	0.000000	0.081295	0.000000	0.000000	0.000000	0.003748	-0.008676	-0.016980	0.000000	0.000000	4.000000	11.000000	1.000000
14617.337386	-0.101597	0.580659	0.002986	80.001602	113.947212	156.372650	0.152942	0.000000	0.080670	0.000000	0.000000	0.000000	0.004854	-0.014157	-0.021983	0.000000	0.000000	4.000000	11.000000	1.000000
14617.340719	-0.101597	0.580659	0.002986	80.001602	113.947212	156.372650	0.152942	0.000000	0.080670	0.000000	0.000000	0.000000	0.004854	-0.014157	-0.021983	0.000000	0.000000	4.000000	11.000000	1.000000
14617.344052	-0.101597	0.580659	0.002986	80.001602	113.947212	156.372650	0.152942	0.000000	0.080670	0.000000	0.000000	0.000000	0.004854	-0.014157	-0.021983	0.000000	0.000000	4.000000	11.000000	1.000000
14617.347386	-0.101597	0.580659	0.002986	79.999756	113.961540	156.387177	0.149278	0.000000	0.079861	0.000000	0.000000	0.000000	0.004854	-0.014157	-0.021983	0.000000	0.000000	4.000000	11.000000	1.000000
14617.350719	-0.101594	0.580640	0.002969	79.999756	113.961540	156.387177	0.149278	0.000000	0.079861	0.000000	0.000000	0.000000	0.001103	-0.005470	-0.005002	0.000000	0.000000	4.000000	11.000000	1.000000
14617.354052	-0.101594	0.580640	0.002969	79.999756	113.961540	156.387177	0.149278	0.000000	0.079861	0.000000	0.000000	0.000000	0.001103	-0.005470	-0.005002	0.000000	0.000000	4.000000	11.000000	1.000000
14617.357386	-0.101594	0.580640	0.002969	79.997910	113.975777	156.401657	0.149278	0.000000	0.079861	0.000000	0.000000	0.000000	0.001103	-0.005470	-0.005002	0.000000	0.000000	4.000000	11.000000	1.000000
14617.360719	-0.101594	0.580640	0.002969	79.997910	113.975777	156.401657	0.149278	0.000000	0.079861	0.000000	0.000000	0.000000	0.001103	-0.005470	-0.005002	0.000000	0.000000	4.000000	11.000000	1.000000
14617.364052	-0.101590	0.580622	0.002952	79.997910	113.975777	156.401657	0.149278	0.000000	0.079861	0.000000	0.000000	0.000000	0.001106	-0.005473	-0.005002	0.000000	0.000000	4.000000	11.000000	1.000000
14617.367386	-0.101590	0.580622	0.002952	79.997910	113.975777	156.401657	0.148444	0.000000	0.079677	0.000000	0.000000	0.000000	0.001106	-0.005473	-0.005002	0.000000	0.000000	4.000000	11.000000	1.000000
14617.370719	-0.101590	0.580622	0.002952	79.997910	113.975777	156.401657	0.148444	0.000000	0.079677	0.000000	0.000000	0.000000	0.001106	-0.005473	-0.005002	0.000000	0.000000	4.000000	11.000000	1.000000
14617.374052	-0.101590	0.580622	0.002952	79.997910	113.975777	156.401657	0.148444	0.000000	0.079677	0.000000	0.000000	0.000000	0.001106	-0.005473	-0.005002	0.000000	0.000000	4.000000	11.000000	1.000000
14617.377386	-0.101618	0.580589	0.002977	79.996040	113.990089	156.416168	0.147610	0.000000	0.079493	0.000000	0.000000	0.000000	-0.008531	-0.009981	0.007506	0.000000	0.000000	4.000000	11.000000	1.000000
14617.380719	-0.101618	0.580589	0.002977	79.996040	113.990089	156.416168	0.147610	0.000000	0.079493	0.000000	0.000000	0.000000	-0.008531	-0.009981	0.007506	0.000000	0.000000	4.000000	11.000000	1.000000
14617.384052	-0.101618	0.580589	0.002977	79.996040	113.990089	156.416168	0.147610	0.000000	0.079493	0.000000	0.000000	0.000000	-0.008531	-0.009981	0.007506	0.000000	0.000000	4.000000	11.000000	1.000000
14617.387386	-0.101618	0.580589	0.002977	79.990112	113.977089	156.413330	0.148861	0.000000	0.080915	0.000000	0.000000	0.000000	-0.008531	-0.009981	0.007506	0.000000	0.000000	4.000000	11.000000	1.000000
14617.390719	-0.101663	0.580563	0.002974	79.990112	113.977089	156.413330	0.148861	0.000000	0.080915	0.000000	0.000000	0.000000	-0.013542	-0.007712	-0.000920	0.000000	0.000000	4.000000	11.000000	1.000000
14617.394052	-0.101663	0.580563	0.002974	79.990112	113.977089	156.413330	0.148861	0.000000	0.080915	0.000000	0.000000	0.000000	-0.013542	-0.007712	-0.000920	0.000000	0.000000	4.000000	11.000000	1.000000
14617.397386	-0.101663	0.580563	0.002974	79.975990	113.915108	156.375916	0.148708	0.000000	0.083172	0.000000	0.000000	0.000000	-0.013542	-0.007712	-0.000920	0.000000	0.000000	4.000000	11.000000	1.000000
14617.400719	-0.101725	0.580545	0.002943	79.975990	113.915108	156.375916	0.148708	0.000000	0.083172	0.000000	0.000000	0.000000	-0.018552	-0.005480	-0.009348	0.000000	0.000000	4.000000	11.000000	1.000000
14617.404052	-0.101725	0.580545	0.002943	79.975990	113.915108	156.375916	0.148708	0.000000	0.083172	0.000000	0.000000	0.000000	-0.018552	-0.005480	-0.009348	0.000000	0.000000	4.000000	11.000000	1.000000
14617.407386	-0.101725	0.580545	0.002943	79.949615	113.788132	156.286972	0.147150	0.000000	0.086264	0.000000	0.000000	0.000000	-0.018552	-0.005480	-0.009348	0.000000	0.000000	4.000000	11.000000	1.000000
14617.410719	-0.101725	0.580545	0.002943	79.949615	113.788132	156.286972	0.147150	0.000000	0.086264	0.000000	0.000000	0.000000	-0.018552	-0.005480	-0.009348	0.000000	0.000000	4.000000	11.000000	1.000000
14617.414052	-0.101805	0.580508	0.002890	79.949615	113.788132	156.286972	0.147150	0.000000	0.086264	0.000000	0.000000	0.000000	-0.023996	-0.010939	-0.015804	0.000000	0.000000	4.000000	11.000000	1.000000
14617.417386	-0.101805	0.580508	0.002890	79.915955	113.647209	156.190277	0.147150	0.000000	0.086264	0.000000	0.000000	0.000000	-0.023996	-0.010939	-0.015804	0.000000	0.000000	4.000000	11.000000	1.000000
14617.420719	-0.101805	0.580508	0.002890	79.915955	113.647209	156.190277	0.147150	0.000000	0.086264	0.000000	0.000000	0.000000	-0.023996	-0.010939	-0.015804	0.000000	0.000000	4.000000	11.000000	1.000000
14617.424052	-0.101805	0.580508	0.002890	79.915955	113.647209	156.190277	0.147150	0.000000	0.086264	0.000000	0.000000	0.000000	-0.023996	-0.010939	-0.015804	0.000000	0.000000	4.000000	11.000000	1.000000
14617.427386	-0.101929	0.580472	0.002828	79.885414	113.505424	156.085587	0.144516	0.000000	0.090263	0.000000	0.000000	0.000000	-0.037094	-0.010927	-0.018711	0.000000	0.000000	4.000000	11.000000	1.000000
14617.430719	-0.101929	0.580472	0.002828	79.885414	113.505424	156.085587	0.144516	0.000000	0.090263	0.000000	0.000000	0.000000	-0.037094	-0.010927	-0.018711	0.000000	0.000000	4.000000	11.000000	1.000000
14617.434052	-0.101929	0.580472	0.002828	79.885414	113.505424	156.085587	0.144516	0.000000	0.090263	0.000000	0.000000	0.000000	-0.037094	-0.010927	-0.018711	0.000000	0.000000	4.000000	11.000000	1.000000
14617.437386	-0.101929	0.580472	0.002828	79.850746	113.345711	155.964722	0.141397	0.000000	0.096446	0.000000	0.000000	0.000000	-0.037094	-0.010927	-0.018711	0.000000	0.000000	4.000000	11.000000	1.000000
14617.440719	-0.101947	0.580454	0.002806	79.850746	113.345711	155.964722	0.141397	0.000000	0.096446	0.000000	0.000000	0.000000	-0.005442	-0.005477	-0.006456	0.000000	0.000000	4.000000	11.000000	1.000000
14617.444052	-0.101947	0.580454	0.002806	79.850746	113.345711	155.964722	0.141397	0.000000	0.096446	0.000000	0.000000	0.000000	-0.005442	-0.005477	-0.006456	0.000000	0.000000	4.000000	11.000000	1.000000
14617.447386	-0.101947	0.580454	0.002806	79.815552	113.210938	155.864822	0.140321	0.000000	0.097353	0.000000	0.000000	0.000000	-0.005442	-0.005477	-0.006456	0.000000	0.000000	4.000000	11.000000	1.000000
14617.450719	-0.101947	0.580454	0.002806	79.815552	113.210938	155.864822	0.140321	0.000000	0.097353	0.000000	0.000000	0.000000	-0.005442	-0.005477	-0.006456	0.000000	0.000000	4.000000	11.000000	1.000000
14617.454052	-0.101929	0.580432	0.002727	79.815552	113.210938	155.864822	0.140321	0.000000	0.097353	0.000000	0.000000	0.000000	0.005311	-0.006414	-0.023962	0.000000	0.000000	4.000000	11.000000	1.000000
14617.457386	-0.101929	0.580432	0.002727	79.787643	113.088257	155.773514	0.140321	0.000000	0.097353	0.000000	0.000000	0.000000	0.005311	-0.006414	-0.023962	0.000000	0.000000	4.000000	11.000000	1.000000
14617.460719	-0.101929	0.580432	0.002727	79.787643	113.088257	155.773514	0.140321	0.000000	0.097353	0.000000	0.000000	0.000000	0.005311	-0.006414	-0.023962	0.000000	0.000000	4.000000	11.000000	1.000000
14617.464052	-0.101929	0.580432	0.002727	79.787643	113.088257	155.773514	0.140321	0.000000	0.097353	0.000000	0.000000	0.000000	0.005311	-0.006414	-0.023962	0.000000	0.000000	4.000000	11.000000	1.000000
14617.467386	-0.101954	0.580397	0.002529	79.760612	112.991554	155.708176	0.136328	0.000000	0.096468	0.000000	0.000000	0.000000	-0.007473	-0.010596	-0.059260	0.000000	0.000000	4.000000	11.000000	1.000000
14617.470719	-0.101954	0.580397	0.002529	79.760612	112.991554	155.708176	0.136328	0.000000	0.096468	0.000000	0.000000	0.000000	-0.000001	0.000008	-0.000000	0.000000	0.000000	4.000000	11.000000	1.000000
14617.474052	-0.101954	0.580397	0.002529	79.760612	112.991554	155.708176	0.136328	0.000000	0.096468	0.000000	0.000000	0.000000	-0.000001	0.000008	-0.000000	0.000000	0.000000	4.000000	11.000000	1.000000
14617.477386	-0.101954	0.580397	0.002529	79.737274	112.931923	155.679581	0.126451	0.000000	0.097713	0.000000	0.000000	0.000000	-0.000001	0.000008	-0.000000	0.000000	0.000000	4.000000	11.000000	1.000000
14617.480719	-0.101954	0.580397	0.002529	79.737274	112.931923	155.679581	0.126451	0.000000	0.097713	0.000000	0.000000	0.000000	-0.000001	0.000008	-0.000000	0.000000	0.000000	4.000000	11.000000	1.000000
14617.484052	-0.102032	0.580373	0.002362	79.737274	112.931923	155.679581	0.126451	0.000000	0.097713	0.000000	0.000000	0.000000	-0.023203	-0.007372	-0.050188	0.000000	0.000000	4.000000	11.000000	1.000000
14617.487386	-0.102032	0.580373	0.002362	79.703445	112.857552	155.652328	0.126451	0.000000	0.097713	0.000000	0.000000	0.000000	-0.023203	-0.007372	-0.050188	0.000000	0.000000	4.000000	11.000000	1.000000
14617.490719	-0.102032	0.580373	0.002362	79.703445	112.857552	155.652328	0.126451	0.000000	0.097713	0.000000	0.000000	0.000000	-0.023203	-0.007372	-0.050188	0.000000	0.000000	4.000000	11.000000	1.000000
14617.494052	-0.102032	0.580373	0.002362	79.703445	112.857552	155.652328	0.126451	0.000000	0.097713	0.000000	0.000000	0.000000	-0.023203	-0.007372	-0.050188	0.000000	0.000000	4.000000	11.000000	1.000000
14617.497386	-0.102284	0.580269	0.001953	79.654472	112.704453	155.565567	0.118087	0.000000	0.101581	0.000000	0.000000	0.000000	-0.075691	-0.031169	-0.122703	0.000000	0.000000	4.000000	11.000000	1.000000
14617.500719	-0.102284	0.580269	0.001953	79.654472	112.704453	155.565567	0.118087	0.000000	0.101581	0.000000	0.000000	0.000000	-0.075691	-0.031169	-0.122703	0.000000	0.000000	4.000000	11.000000	1.000000
14617.504052	-0.102284	0.580269	0.001953	79.654472	112.704453	155.565567	0.118087	0.000000	0.101581	0.000000	0.000000	0.000000	-0.075691	-0.031169	-0.122703	0.000000	0.000000	4.000000	11.000000	1.000000
14617.507386	-0.102284	0.580269	0.001953	79.584724	112.452103	155.399353	0.097636	0.000000	0.114195	0.000000	0.000000	0.000000	-0.075691	-0.031169	-0.122703	0.000000	0.000000	4.000000	11.000000	1.000000
14617.510719	-0.102402	0.580200	0.001765	79.584724	112.452103	155.399353	0.097636	0.000000	0.114195	0.000000	0.000000	0.000000	-0.035512	-0.020546	-0.056176	0.000000	0.000000	4.000000	11.000000	1.000000
14617.514052	-0.102402	0.580200	0.001765	79.584724	112.452103	155.399353	0.097636	0.000000	0.114195	0.000000	0.000000	0.000000	-0.035512	-0.020546	-0.056176	0.000000	0.000000	4.000000	11.000000	1.000000
14617.517386	-0.102402	0.580200	0.001765	79.514893	112.205177	155.235840	0.088273	0.000000	0.120114	0.000000	0.000000	0.000000	-0.035512	-0.020546	-0.056176	0.000000	0.000000	4.000000	11.000000	1.000000
14617.520719	-0.102487	0.580117	0.001634	79.514893	112.205177	155.235840	0.088273	0.000000	0.120114	0.000000	0.000000	0.000000	-0.025527	-0.025049	-0.039320	0.000000	0.000000	4.000000	11.000000	1.000000
14617.524052	-0.102487	0.580117	0.001634	79.514893	112.205177	155.235840	0.088273	0.000000	0.120114	0.000000	0.000000	0.000000	-0.025527	-0.025049	-0.039320	0.000000	0.000000	4.000000	11.000000	1.000000
14617.527386	-0.102487	0.580117	0.001634	79.455063	111.992874	155.092300	0.081720	0.000000	0.124369	0.000000	0.000000	0.000000	-0.025527	-0.025049	-0.039320	0.000000	0.000000	4.000000	11.000000	1.000000
14617.530719	-0.102487	0.580117	0.001634	79.455063	111.992874	155.092300	0.081720	0.000000	0.124369	0.000000	0.000000	0.000000	-0.025527	-0.025049	-0.039320	0.000000	1.000000	4.000000	11.000000	1.000000
14617.534052	-0.102565	0.580036	0.001571	79.455063	111.992874	155.092300	0.081720	0.000000	0.124369	0.000000	0.000000	0.000000	-0.023214	-0.024076	-0.018907	0.000000	1.000000	4.000000	11.000000	1.000000
