# Supplementary material for: Haptic Guidance Needs to Be Intuitive Not Just Informative to Improve Human Motor Accuracy
Source: PLoS One. 2016 Mar 16;11(3):e0150912. doi: 10.1371/journal.pone.0150912 (PMC4794196; doi:10.1371/journal.pone.0150912)
Supplement: S1 Data — (ZIP) [file pone.0150912.s001.zip › Subject6/exp1_0012.txt]

Time	PosX	PosY	PosZ	RotX	RotY	RotZ	ForceX	ForceY	ForceZ	MomentX	MomentY	MomentZ	VelocityX	VelocityY	VelocityZ	CalibratedWeight	ButtonDown	Condition	Trial	Visual
14619.547386	-0.004004	0.533451	0.254973	83.081482	96.657501	133.217682	0.000000	0.000000	0.000000	0.000000	0.000000	0.000000	0.081128	-0.011670	0.001719	0.000000	1.000000	4.000000	12.000000	0.000000
14619.550719	-0.003902	0.533423	0.254898	83.081482	96.657501	133.217682	0.000000	0.000000	0.000000	0.000000	0.000000	0.000000	0.030549	-0.008306	-0.022364	0.000000	1.000000	4.000000	12.000000	0.000000
14619.554052	-0.003902	0.533423	0.254898	83.081482	96.657501	133.217682	0.000000	0.000000	0.000000	0.000000	0.000000	0.000000	0.030549	-0.008306	-0.022364	0.000000	1.000000	4.000000	12.000000	0.000000
14619.557386	-0.003902	0.533423	0.254898	83.075645	97.209915	133.604279	4.678557	0.000000	-1.763832	0.000000	0.000000	0.000000	0.030549	-0.008306	-0.022364	0.000000	1.000000	4.000000	12.000000	0.000000
14619.560719	-0.001704	0.533454	0.254466	83.075645	97.209915	133.604279	4.678557	0.000000	-1.763832	0.000000	0.000000	0.000000	0.659478	0.009438	-0.129674	0.000000	1.000000	4.000000	12.000000	0.000000
14619.564052	-0.001704	0.533454	0.254466	83.075645	97.209915	133.604279	4.678557	0.000000	-1.763832	0.000000	0.000000	0.000000	0.659478	0.009438	-0.129674	0.000000	1.000000	4.000000	12.000000	0.000000
14619.567386	-0.001704	0.533454	0.254466	83.087753	97.711273	133.958359	4.664118	0.000000	-1.801668	0.000000	0.000000	0.000000	0.659478	0.009438	-0.129674	0.000000	1.000000	4.000000	12.000000	0.000000
14619.570719	0.000052	0.533342	0.253964	83.087753	97.711273	133.958359	4.664118	0.000000	-1.801668	0.000000	0.000000	0.000000	0.526995	-0.033878	-0.150616	0.000000	1.000000	4.000000	12.000000	0.000000
14619.574052	0.000052	0.533342	0.253964	83.087753	97.711273	133.958359	4.664118	0.000000	-1.801668	0.000000	0.000000	0.000000	0.526995	-0.033878	-0.150616	0.000000	1.000000	4.000000	12.000000	0.000000
14619.577386	0.000052	0.533342	0.253964	83.336823	98.433212	134.455841	4.652004	0.000000	-1.832718	0.000000	0.000000	0.000000	0.526995	-0.033878	-0.150616	0.000000	1.000000	4.000000	12.000000	0.000000
14619.580719	0.001503	0.533627	0.253509	83.336823	98.433212	134.455841	4.652004	0.000000	-1.832718	0.000000	0.000000	0.000000	0.435198	0.085591	-0.136497	0.000000	0.000000	4.000000	12.000000	0.000000
14619.584052	0.001503	0.533627	0.253509	83.336823	98.433212	134.455841	4.652004	0.000000	-1.832718	0.000000	0.000000	0.000000	0.435198	0.085591	-0.136497	0.000000	0.000000	4.000000	12.000000	0.000000
14619.587386	0.001503	0.533627	0.253509	84.004692	100.550117	136.021835	4.641755	0.000000	-1.858524	0.000000	0.000000	0.000000	0.435198	0.085591	-0.136497	0.000000	0.000000	4.000000	12.000000	0.000000
14619.590719	0.003658	0.533783	0.252763	84.004692	100.550117	136.021835	4.641755	0.000000	-1.858524	0.000000	0.000000	0.000000	0.646606	0.046813	-0.223763	0.000000	0.000000	4.000000	12.000000	0.000000
14619.594052	0.003658	0.533783	0.252763	84.004692	100.550117	136.021835	4.641755	0.000000	-1.858524	0.000000	0.000000	0.000000	0.646606	0.046813	-0.223763	0.000000	0.000000	4.000000	12.000000	0.000000
14619.597386	0.005639	0.533933	0.251776	84.810989	103.685783	138.697906	4.641755	0.000000	-1.858524	0.000000	0.000000	0.000000	0.594188	0.044879	-0.296219	0.000000	0.000000	4.000000	12.000000	0.000000
14619.600719	0.005639	0.533933	0.251776	84.810989	103.685783	138.697906	4.641755	0.000000	-1.858524	0.000000	0.000000	0.000000	0.594188	0.044879	-0.296219	0.000000	0.000000	4.000000	12.000000	0.000000
14619.604052	0.005639	0.533933	0.251776	84.810989	103.685783	138.697906	4.641755	0.000000	-1.858524	0.000000	0.000000	0.000000	0.594188	0.044879	-0.296219	0.000000	0.000000	4.000000	12.000000	0.000000
14619.607386	0.005639	0.533933	0.251776	85.979515	109.467224	144.489426	4.610608	0.000000	-1.934501	0.000000	0.000000	0.000000	0.594188	0.044879	-0.296219	0.000000	0.000000	4.000000	12.000000	0.000000
14619.610719	0.008116	0.534156	0.250562	85.979515	109.467224	144.489426	4.610608	0.000000	-1.934501	0.000000	0.000000	0.000000	0.743031	0.067013	-0.364046	0.000000	0.000000	4.000000	12.000000	0.000000
14619.614052	0.008116	0.534156	0.250562	85.979515	109.467224	144.489426	4.610608	0.000000	-1.934501	0.000000	0.000000	0.000000	0.743031	0.067013	-0.364046	0.000000	0.000000	4.000000	12.000000	0.000000
14619.617386	0.008116	0.534156	0.250562	87.073975	116.508141	152.237488	4.590855	0.000000	-1.980922	0.000000	0.000000	0.000000	0.743031	0.067013	-0.364046	0.000000	0.000000	4.000000	12.000000	0.000000
14619.620719	0.010751	0.534511	0.249304	87.073975	116.508141	152.237488	4.590855	0.000000	-1.980922	0.000000	0.000000	0.000000	0.790651	0.106579	-0.377392	0.000000	0.000000	4.000000	12.000000	0.000000
14619.624052	0.010751	0.534511	0.249304	87.073975	116.508141	152.237488	4.590855	0.000000	-1.980922	0.000000	0.000000	0.000000	0.790651	0.106579	-0.377392	0.000000	0.000000	4.000000	12.000000	0.000000
14619.627386	0.010751	0.534511	0.249304	88.084091	125.363686	163.213791	4.569402	0.000000	-2.029919	0.000000	0.000000	0.000000	0.790651	0.106579	-0.377392	0.000000	0.000000	4.000000	12.000000	0.000000
14619.630719	0.013409	0.534816	0.247943	88.084091	125.363686	163.213791	4.569402	0.000000	-2.029919	0.000000	0.000000	0.000000	0.797368	0.091357	-0.408367	0.000000	0.000000	4.000000	12.000000	0.000000
14619.634052	0.013409	0.534816	0.247943	88.084091	125.363686	163.213791	4.569402	0.000000	-2.029919	0.000000	0.000000	0.000000	0.797368	0.091357	-0.408367	0.000000	0.000000	4.000000	12.000000	0.000000
14619.637386	0.013409	0.534816	0.247943	89.033691	140.163361	-179.667343	4.546930	0.000000	-2.079767	0.000000	0.000000	0.000000	0.797368	0.091357	-0.408367	0.000000	0.000000	4.000000	12.000000	0.000000
14619.640719	0.016523	0.535265	0.246478	89.033691	140.163361	-179.667343	4.546930	0.000000	-2.079767	0.000000	0.000000	0.000000	0.934037	0.134804	-0.439628	0.000000	0.000000	4.000000	12.000000	0.000000
14619.644052	0.016523	0.535265	0.246478	89.033691	140.163361	-179.667343	4.546930	0.000000	-2.079767	0.000000	0.000000	0.000000	0.934037	0.134804	-0.439628	0.000000	0.000000	4.000000	12.000000	0.000000
14619.647386	0.016523	0.535265	0.246478	89.624657	-102.260277	-60.222481	4.520319	0.000000	-2.136988	0.000000	0.000000	0.000000	0.934037	0.134804	-0.439628	0.000000	0.000000	4.000000	12.000000	0.000000
14619.650719	0.019789	0.535708	0.244958	89.624657	-102.260277	-60.222481	4.520319	0.000000	-2.136988	0.000000	0.000000	0.000000	0.979893	0.132930	-0.455805	0.000000	0.000000	4.000000	12.000000	0.000000
14619.654052	0.019789	0.535708	0.244958	89.624657	-102.260277	-60.222481	4.520319	0.000000	-2.136988	0.000000	0.000000	0.000000	0.979893	0.132930	-0.455805	0.000000	0.000000	4.000000	12.000000	0.000000
14619.657386	0.019789	0.535708	0.244958	89.021416	-72.770409	-29.742376	4.491693	0.000000	-2.196519	0.000000	0.000000	0.000000	0.979893	0.132930	-0.455805	0.000000	0.000000	4.000000	12.000000	0.000000
14619.660719	0.022974	0.536183	0.243386	89.021416	-72.770409	-29.742376	4.491693	0.000000	-2.196519	0.000000	0.000000	0.000000	0.955369	0.142511	-0.471711	0.000000	0.000000	4.000000	12.000000	0.000000
14619.664052	0.022974	0.536183	0.243386	89.021416	-72.770409	-29.742376	4.491693	0.000000	-2.196519	0.000000	0.000000	0.000000	0.955369	0.142511	-0.471711	0.000000	0.000000	4.000000	12.000000	0.000000
14619.667386	0.022974	0.536183	0.243386	88.158783	-61.448318	-18.796251	4.462704	0.000000	-2.254834	0.000000	0.000000	0.000000	0.955369	0.142511	-0.471711	0.000000	0.000000	4.000000	12.000000	0.000000
14619.670719	0.026272	0.536641	0.241663	88.158783	-61.448318	-18.796251	4.462704	0.000000	-2.254834	0.000000	0.000000	0.000000	0.989490	0.137252	-0.516847	0.000000	0.000000	4.000000	12.000000	0.000000
14619.674052	0.026272	0.536641	0.241663	88.158783	-61.448318	-18.796251	4.462704	0.000000	-2.254834	0.000000	0.000000	0.000000	0.989490	0.137252	-0.516847	0.000000	0.000000	4.000000	12.000000	0.000000
14619.677386	0.026272	0.536641	0.241663	87.277031	-57.138840	-15.249830	4.431519	0.000000	-2.315522	0.000000	0.000000	0.000000	0.989490	0.137252	-0.516847	0.000000	0.000000	4.000000	12.000000	0.000000
14619.680719	0.029518	0.537088	0.239858	87.277031	-57.138840	-15.249830	4.431519	0.000000	-2.315522	0.000000	0.000000	0.000000	0.973893	0.134065	-0.541675	0.000000	0.000000	4.000000	12.000000	0.000000
14619.684052	0.029518	0.537088	0.239858	87.277031	-57.138840	-15.249830	4.431519	0.000000	-2.315522	0.000000	0.000000	0.000000	0.973893	0.134065	-0.541675	0.000000	0.000000	4.000000	12.000000	0.000000
14619.687386	0.029518	0.537088	0.239858	86.416405	-54.816143	-13.620479	4.399564	0.000000	-2.375676	0.000000	0.000000	0.000000	0.973893	0.134065	-0.541675	0.000000	0.000000	4.000000	12.000000	0.000000
14619.690719	0.032548	0.537565	0.238004	86.416405	-54.816143	-13.620479	4.399564	0.000000	-2.375676	0.000000	0.000000	0.000000	0.908937	0.143306	-0.555925	0.000000	0.000000	4.000000	12.000000	0.000000
14619.694052	0.032548	0.537565	0.238004	86.416405	-54.816143	-13.620479	4.399564	0.000000	-2.375676	0.000000	0.000000	0.000000	0.908937	0.143306	-0.555925	0.000000	0.000000	4.000000	12.000000	0.000000
14619.697386	0.035208	0.537982	0.236319	85.718056	-53.246647	-12.185553	4.368265	0.000000	-2.432748	0.000000	0.000000	0.000000	0.798020	0.124956	-0.505492	0.000000	0.000000	4.000000	12.000000	0.000000
14619.700719	0.035208	0.537982	0.236319	85.718056	-53.246647	-12.185553	4.368265	0.000000	-2.432748	0.000000	0.000000	0.000000	0.798020	0.124956	-0.505492	0.000000	0.000000	4.000000	12.000000	0.000000
14619.704052	0.035208	0.537982	0.236319	85.718056	-53.246647	-12.185553	4.368265	0.000000	-2.432748	0.000000	0.000000	0.000000	0.798020	0.124956	-0.505492	0.000000	0.000000	4.000000	12.000000	0.000000
14619.707386	0.035208	0.537982	0.236319	85.034378	-51.176872	-9.329729	4.339883	0.000000	-2.483025	0.000000	0.000000	0.000000	0.798020	0.124956	-0.505492	0.000000	0.000000	4.000000	12.000000	0.000000
14619.710719	0.038130	0.538467	0.234238	85.034378	-51.176872	-9.329729	4.339883	0.000000	-2.483025	0.000000	0.000000	0.000000	0.876728	0.145679	-0.624525	0.000000	0.000000	4.000000	12.000000	0.000000
14619.714052	0.038130	0.538467	0.234238	85.034378	-51.176872	-9.329729	4.339883	0.000000	-2.483025	0.000000	0.000000	0.000000	0.876728	0.145679	-0.624525	0.000000	0.000000	4.000000	12.000000	0.000000
14619.717386	0.038130	0.538467	0.234238	84.582245	-49.059765	-6.419309	4.306908	0.000000	-2.539793	0.000000	0.000000	0.000000	0.876728	0.145679	-0.624525	0.000000	0.000000	4.000000	12.000000	0.000000
14619.720719	0.040526	0.538883	0.232420	84.582245	-49.059765	-6.419309	4.306908	0.000000	-2.539793	0.000000	0.000000	0.000000	0.718726	0.124566	-0.545356	0.000000	0.000000	4.000000	12.000000	0.000000
14619.724052	0.040526	0.538883	0.232420	84.582245	-49.059765	-6.419309	4.306908	0.000000	-2.539793	0.000000	0.000000	0.000000	0.718726	0.124566	-0.545356	0.000000	0.000000	4.000000	12.000000	0.000000
14619.727386	0.040526	0.538883	0.232420	84.303154	-46.632736	-3.984067	4.278715	0.000000	-2.587006	0.000000	0.000000	0.000000	0.718726	0.124566	-0.545356	0.000000	0.000000	4.000000	12.000000	0.000000
14619.730719	0.042752	0.539306	0.230695	84.303154	-46.632736	-3.984067	4.278715	0.000000	-2.587006	0.000000	0.000000	0.000000	0.667670	0.126988	-0.517379	0.000000	0.000000	4.000000	12.000000	0.000000
14619.734052	0.042752	0.539306	0.230695	84.303154	-46.632736	-3.984067	4.278715	0.000000	-2.587006	0.000000	0.000000	0.000000	0.667670	0.126988	-0.517379	0.000000	0.000000	4.000000	12.000000	0.000000
14619.737386	0.042752	0.539306	0.230695	84.164673	-43.730064	-1.217448	4.251817	0.000000	-2.630980	0.000000	0.000000	0.000000	0.667670	0.126988	-0.517379	0.000000	0.000000	4.000000	12.000000	0.000000
14619.740719	0.044619	0.539670	0.229153	84.164673	-43.730064	-1.217448	4.251817	0.000000	-2.630980	0.000000	0.000000	0.000000	0.560065	0.109290	-0.462766	0.000000	0.000000	4.000000	12.000000	0.000000
14619.744052	0.044619	0.539670	0.229153	84.164673	-43.730064	-1.217448	4.251817	0.000000	-2.630980	0.000000	0.000000	0.000000	0.560065	0.109290	-0.462766	0.000000	0.000000	4.000000	12.000000	0.000000
14619.747386	0.046009	0.539992	0.227935	84.125237	-40.825733	1.676483	4.251817	0.000000	-2.630980	0.000000	0.000000	0.000000	0.417222	0.096587	-0.365400	0.000000	0.000000	4.000000	12.000000	0.000000
14619.750719	0.046009	0.539992	0.227935	84.125237	-40.825733	1.676483	4.251817	0.000000	-2.630980	0.000000	0.000000	0.000000	0.417222	0.096587	-0.365400	0.000000	0.000000	4.000000	12.000000	0.000000
14619.754052	0.046009	0.539992	0.227935	84.125237	-40.825733	1.676483	4.251817	0.000000	-2.630980	0.000000	0.000000	0.000000	0.417222	0.096587	-0.365400	0.000000	0.000000	4.000000	12.000000	0.000000
14619.757386	0.046009	0.539992	0.227935	84.205154	-36.356785	6.301826	4.210256	0.000000	-2.696988	0.000000	0.000000	0.000000	0.417222	0.096587	-0.365400	0.000000	0.000000	4.000000	12.000000	0.000000
14619.760719	0.047301	0.540395	0.226774	84.205154	-36.356785	6.301826	4.210256	0.000000	-2.696988	0.000000	0.000000	0.000000	0.387614	0.120896	-0.348192	0.000000	0.000000	4.000000	12.000000	0.000000
14619.764052	0.047301	0.540395	0.226774	84.205154	-36.356785	6.301826	4.210256	0.000000	-2.696988	0.000000	0.000000	0.000000	0.387614	0.120896	-0.348192	0.000000	0.000000	4.000000	12.000000	0.000000
14619.767386	0.047301	0.540395	0.226774	84.405251	-30.768736	12.226521	4.193077	0.000000	-2.723620	0.000000	0.000000	0.000000	0.387614	0.120896	-0.348192	0.000000	0.000000	4.000000	12.000000	0.000000
14619.770719	0.048034	0.540694	0.226058	84.405251	-30.768736	12.226521	4.193077	0.000000	-2.723620	0.000000	0.000000	0.000000	0.219802	0.089759	-0.214834	0.000000	0.000000	4.000000	12.000000	0.000000
14619.774052	0.048034	0.540694	0.226058	84.405251	-30.768736	12.226521	4.193077	0.000000	-2.723620	0.000000	0.000000	0.000000	0.219802	0.089759	-0.214834	0.000000	0.000000	4.000000	12.000000	0.000000
14619.777386	0.048034	0.540694	0.226058	84.680244	-23.085285	20.438005	4.182922	0.000000	-2.739189	0.000000	0.000000	0.000000	0.219802	0.089759	-0.214834	0.000000	0.000000	4.000000	12.000000	0.000000
14619.780719	0.048459	0.540967	0.225614	84.680244	-23.085285	20.438005	4.182922	0.000000	-2.739189	0.000000	0.000000	0.000000	0.127445	0.081677	-0.133253	0.000000	0.000000	4.000000	12.000000	0.000000
14619.784052	0.048459	0.540967	0.225614	84.680244	-23.085285	20.438005	4.182922	0.000000	-2.739189	0.000000	0.000000	0.000000	0.127445	0.081677	-0.133253	0.000000	0.000000	4.000000	12.000000	0.000000
14619.787386	0.048459	0.540967	0.225614	84.915077	-13.289063	30.915283	4.176840	0.000000	-2.748456	0.000000	0.000000	0.000000	0.127445	0.081677	-0.133253	0.000000	0.000000	4.000000	12.000000	0.000000
14619.790719	0.048513	0.541175	0.225452	84.915077	-13.289063	30.915283	4.176840	0.000000	-2.748456	0.000000	0.000000	0.000000	0.016092	0.062507	-0.048588	0.000000	0.000000	4.000000	12.000000	0.000000
14619.794052	0.048513	0.541175	0.225452	84.915077	-13.289063	30.915283	4.176840	0.000000	-2.748456	0.000000	0.000000	0.000000	0.016092	0.062507	-0.048588	0.000000	0.000000	4.000000	12.000000	0.000000
14619.797386	0.048513	0.541175	0.225452	85.025864	-3.314311	41.580036	4.176840	0.000000	-2.748456	0.000000	0.000000	0.000000	0.016092	0.062507	-0.048588	0.000000	0.000000	4.000000	12.000000	0.000000
14619.800719	0.048513	0.541175	0.225452	85.025864	-3.314311	41.580036	4.176840	0.000000	-2.748456	0.000000	0.000000	0.000000	0.016092	0.062507	-0.048588	0.000000	0.000000	4.000000	12.000000	0.000000
14619.804052	0.048289	0.541333	0.225515	85.025864	-3.314311	41.580036	4.176840	0.000000	-2.748456	0.000000	0.000000	0.000000	-0.067061	0.047272	0.018819	0.000000	0.000000	4.000000	12.000000	0.000000
14619.807386	0.048289	0.541333	0.225515	85.005424	9.390424	55.183319	4.175477	0.000000	-2.750526	0.000000	0.000000	0.000000	-0.067061	0.047272	0.018819	0.000000	0.000000	4.000000	12.000000	0.000000
14619.810719	0.047621	0.541506	0.225739	85.005424	9.390424	55.183319	4.175477	0.000000	-2.750526	0.000000	0.000000	0.000000	-0.200486	0.052069	0.067285	0.000000	0.000000	4.000000	12.000000	0.000000
14619.814052	0.047621	0.541506	0.225739	85.005424	9.390424	55.183319	4.175477	0.000000	-2.750526	0.000000	0.000000	0.000000	-0.200486	0.052069	0.067285	0.000000	0.000000	4.000000	12.000000	0.000000
14619.817386	0.047621	0.541506	0.225739	84.828506	20.332001	66.966858	4.184659	0.000000	-2.736537	0.000000	0.000000	0.000000	-0.200486	0.052069	0.067285	0.000000	0.000000	4.000000	12.000000	0.000000
14619.820719	0.046631	0.541534	0.226035	84.828506	20.332001	66.966858	4.184659	0.000000	-2.736537	0.000000	0.000000	0.000000	-0.296856	0.008421	0.088982	0.000000	0.000000	4.000000	12.000000	0.000000
14619.824052	0.046631	0.541534	0.226035	84.828506	20.332001	66.966858	4.184659	0.000000	-2.736537	0.000000	0.000000	0.000000	-0.296856	0.008421	0.088982	0.000000	0.000000	4.000000	12.000000	0.000000
14619.827386	0.046631	0.541534	0.226035	84.575302	29.977720	77.429214	4.194690	0.000000	-2.721134	0.000000	0.000000	0.000000	-0.296856	0.008421	0.088982	0.000000	0.000000	4.000000	12.000000	0.000000
14619.830719	0.045250	0.541521	0.226329	84.575302	29.977720	77.429214	4.194690	0.000000	-2.721134	0.000000	0.000000	0.000000	-0.414454	-0.004011	0.087932	0.000000	0.000000	4.000000	12.000000	0.000000
14619.834052	0.045250	0.541521	0.226329	84.575302	29.977720	77.429214	4.194690	0.000000	-2.721134	0.000000	0.000000	0.000000	-0.414454	-0.004011	0.087932	0.000000	0.000000	4.000000	12.000000	0.000000
14619.837386	0.045250	0.541521	0.226329	84.307907	38.373180	86.592094	4.207981	0.000000	-2.700536	0.000000	0.000000	0.000000	-0.414454	-0.004011	0.087932	0.000000	0.000000	4.000000	12.000000	0.000000
14619.840719	0.043606	0.541466	0.226608	84.307907	38.373180	86.592094	4.207981	0.000000	-2.700536	0.000000	0.000000	0.000000	-0.493195	-0.016467	0.083698	0.000000	0.000000	4.000000	12.000000	0.000000
14619.844052	0.043606	0.541466	0.226608	84.307907	38.373180	86.592094	4.207981	0.000000	-2.700536	0.000000	0.000000	0.000000	-0.493195	-0.016467	0.083698	0.000000	0.000000	4.000000	12.000000	0.000000
14619.847386	0.041923	0.541382	0.226806	84.075104	45.188221	94.047798	4.223356	0.000000	-2.676426	0.000000	0.000000	0.000000	-0.504712	-0.025084	0.059449	0.000000	0.000000	4.000000	12.000000	0.000000
14619.850719	0.041923	0.541382	0.226806	84.075104	45.188221	94.047798	4.223356	0.000000	-2.676426	0.000000	0.000000	0.000000	-0.504712	-0.025084	0.059449	0.000000	0.000000	4.000000	12.000000	0.000000
14619.854052	0.041923	0.541382	0.226806	84.075104	45.188221	94.047798	4.223356	0.000000	-2.676426	0.000000	0.000000	0.000000	-0.504712	-0.025084	0.059449	0.000000	0.000000	4.000000	12.000000	0.000000
14619.857386	0.041923	0.541382	0.226806	83.753609	52.464436	101.726089	4.238564	0.000000	-2.652277	0.000000	0.000000	0.000000	-0.504712	-0.025084	0.059449	0.000000	0.000000	4.000000	12.000000	0.000000
14619.860719	0.039688	0.541203	0.227027	83.753609	52.464436	101.726089	4.238564	0.000000	-2.652277	0.000000	0.000000	0.000000	-0.670654	-0.053756	0.066442	0.000000	0.000000	4.000000	12.000000	0.000000
14619.864052	0.039688	0.541203	0.227027	83.753609	52.464436	101.726089	4.238564	0.000000	-2.652277	0.000000	0.000000	0.000000	-0.670654	-0.053756	0.066442	0.000000	0.000000	4.000000	12.000000	0.000000
14619.867386	0.039688	0.541203	0.227027	83.412514	57.993183	106.946663	4.258469	0.000000	-2.620200	0.000000	0.000000	0.000000	-0.670654	-0.053756	0.066442	0.000000	0.000000	4.000000	12.000000	0.000000
14619.870719	0.037642	0.541053	0.227161	83.412514	57.993183	106.946663	4.258469	0.000000	-2.620200	0.000000	0.000000	0.000000	-0.613620	-0.044939	0.040182	0.000000	0.000000	4.000000	12.000000	0.000000
14619.874052	0.037642	0.541053	0.227161	83.412514	57.993183	106.946663	4.258469	0.000000	-2.620200	0.000000	0.000000	0.000000	-0.613620	-0.044939	0.040182	0.000000	0.000000	4.000000	12.000000	0.000000
14619.877386	0.037642	0.541053	0.227161	83.009048	62.591801	111.004311	4.276248	0.000000	-2.591083	0.000000	0.000000	0.000000	-0.613620	-0.044939	0.040182	0.000000	0.000000	4.000000	12.000000	0.000000
14619.880719	0.035499	0.540904	0.227294	83.009048	62.591801	111.004311	4.276248	0.000000	-2.591083	0.000000	0.000000	0.000000	-0.642998	-0.044937	0.039855	0.000000	0.000000	4.000000	12.000000	0.000000
14619.884052	0.035499	0.540904	0.227294	83.009048	62.591801	111.004311	4.276248	0.000000	-2.591083	0.000000	0.000000	0.000000	-0.642998	-0.044937	0.039855	0.000000	0.000000	4.000000	12.000000	0.000000
14619.887386	0.035499	0.540904	0.227294	82.583809	66.209930	114.448013	4.294760	0.000000	-2.560281	0.000000	0.000000	0.000000	-0.642998	-0.044937	0.039855	0.000000	0.000000	4.000000	12.000000	0.000000
14619.890719	0.033320	0.540746	0.227357	82.583809	66.209930	114.448013	4.294760	0.000000	-2.560281	0.000000	0.000000	0.000000	-0.653835	-0.047315	0.018821	0.000000	0.000000	4.000000	12.000000	0.000000
14619.894052	0.033320	0.540746	0.227357	82.583809	66.209930	114.448013	4.294760	0.000000	-2.560281	0.000000	0.000000	0.000000	-0.653835	-0.047315	0.018821	0.000000	0.000000	4.000000	12.000000	0.000000
14619.897386	0.033320	0.540746	0.227357	82.185860	68.954811	117.290878	4.313145	0.000000	-2.529186	0.000000	0.000000	0.000000	-0.653835	-0.047315	0.018821	0.000000	0.000000	4.000000	12.000000	0.000000
14619.900719	0.031106	0.540584	0.227381	82.185860	68.954811	117.290878	4.313145	0.000000	-2.529186	0.000000	0.000000	0.000000	-0.664041	-0.048487	0.007430	0.000000	0.000000	4.000000	12.000000	0.000000
14619.904052	0.031106	0.540584	0.227381	82.185860	68.954811	117.290878	4.313145	0.000000	-2.529186	0.000000	0.000000	0.000000	-0.664041	-0.048487	0.007430	0.000000	0.000000	4.000000	12.000000	0.000000
14619.907386	0.031106	0.540584	0.227381	81.850571	70.851563	119.064667	4.331549	0.000000	-2.497535	0.000000	0.000000	0.000000	-0.664041	-0.048487	0.007430	0.000000	0.000000	4.000000	12.000000	0.000000
14619.910719	0.028825	0.540452	0.227332	81.850571	70.851563	119.064667	4.331549	0.000000	-2.497535	0.000000	0.000000	0.000000	-0.684361	-0.039617	-0.014776	0.000000	0.000000	4.000000	12.000000	0.000000
14619.914052	0.028825	0.540452	0.227332	81.850571	70.851563	119.064667	4.331549	0.000000	-2.497535	0.000000	0.000000	0.000000	-0.684361	-0.039617	-0.014776	0.000000	0.000000	4.000000	12.000000	0.000000
14619.917386	0.028825	0.540452	0.227332	81.557198	72.240974	119.958160	4.350082	0.000000	-2.465113	0.000000	0.000000	0.000000	-0.684361	-0.039617	-0.014776	0.000000	0.000000	4.000000	12.000000	0.000000
14619.920719	0.026509	0.540350	0.227207	81.557198	72.240974	119.958160	4.350082	0.000000	-2.465113	0.000000	0.000000	0.000000	-0.694718	-0.030754	-0.037575	0.000000	0.000000	4.000000	12.000000	0.000000
14619.924052	0.026509	0.540350	0.227207	81.557198	72.240974	119.958160	4.350082	0.000000	-2.465113	0.000000	0.000000	0.000000	-0.694718	-0.030754	-0.037575	0.000000	0.000000	4.000000	12.000000	0.000000
14619.927386	0.026509	0.540350	0.227207	81.275391	73.278999	120.374626	4.368473	0.000000	-2.432375	0.000000	0.000000	0.000000	-0.694718	-0.030754	-0.037575	0.000000	0.000000	4.000000	12.000000	0.000000
14619.930719	0.024256	0.540273	0.226969	81.275391	73.278999	120.374626	4.368473	0.000000	-2.432375	0.000000	0.000000	0.000000	-0.675964	-0.023069	-0.071294	0.000000	0.000000	4.000000	12.000000	0.000000
14619.934052	0.024256	0.540273	0.226969	81.275391	73.278999	120.374626	4.368473	0.000000	-2.432375	0.000000	0.000000	0.000000	-0.675964	-0.023069	-0.071294	0.000000	0.000000	4.000000	12.000000	0.000000
14619.937386	0.024256	0.540273	0.226969	80.998398	73.986259	120.735779	4.385779	0.000000	-2.401029	0.000000	0.000000	0.000000	-0.675964	-0.023069	-0.071294	0.000000	0.000000	4.000000	12.000000	0.000000
14619.940719	0.022035	0.540246	0.226667	80.998398	73.986259	120.735779	4.385779	0.000000	-2.401029	0.000000	0.000000	0.000000	-0.666212	-0.008040	-0.090592	0.000000	0.000000	4.000000	12.000000	0.000000
14619.944052	0.022035	0.540246	0.226667	80.998398	73.986259	120.735779	4.385779	0.000000	-2.401029	0.000000	0.000000	0.000000	-0.666212	-0.008040	-0.090592	0.000000	0.000000	4.000000	12.000000	0.000000
14619.947386	0.022035	0.540246	0.226667	80.739883	74.381844	120.997101	4.402487	0.000000	-2.370254	0.000000	0.000000	0.000000	-0.666212	-0.008040	-0.090592	0.000000	0.000000	4.000000	12.000000	0.000000
14619.950719	0.019880	0.540286	0.226282	80.739883	74.381844	120.997101	4.402487	0.000000	-2.370254	0.000000	0.000000	0.000000	-0.646733	0.012000	-0.115682	0.000000	0.000000	4.000000	12.000000	0.000000
14619.954052	0.019880	0.540286	0.226282	80.739883	74.381844	120.997101	4.402487	0.000000	-2.370254	0.000000	0.000000	0.000000	-0.646733	0.012000	-0.115682	0.000000	0.000000	4.000000	12.000000	0.000000
14619.957386	0.019880	0.540286	0.226282	80.540298	74.668129	121.104881	4.418266	0.000000	-2.340710	0.000000	0.000000	0.000000	-0.646733	0.012000	-0.115682	0.000000	0.000000	4.000000	12.000000	0.000000
14619.960719	0.017756	0.540351	0.225786	80.540298	74.668129	121.104881	4.418266	0.000000	-2.340710	0.000000	0.000000	0.000000	-0.637018	0.019557	-0.148812	0.000000	0.000000	4.000000	12.000000	0.000000
14619.964052	0.017756	0.540351	0.225786	80.540298	74.668129	121.104881	4.418266	0.000000	-2.340710	0.000000	0.000000	0.000000	-0.637018	0.019557	-0.148812	0.000000	0.000000	4.000000	12.000000	0.000000
14619.967386	0.017756	0.540351	0.225786	80.447350	74.874344	121.186966	4.433287	0.000000	-2.312135	0.000000	0.000000	0.000000	-0.637018	0.019557	-0.148812	0.000000	0.000000	4.000000	12.000000	0.000000
14619.970719	0.015634	0.540479	0.225175	80.447350	74.874344	121.186966	4.433287	0.000000	-2.312135	0.000000	0.000000	0.000000	-0.636782	0.038264	-0.183095	0.000000	0.000000	4.000000	12.000000	0.000000
14619.974052	0.015634	0.540479	0.225175	80.447350	74.874344	121.186966	4.433287	0.000000	-2.312135	0.000000	0.000000	0.000000	-0.636782	0.038264	-0.183095	0.000000	0.000000	4.000000	12.000000	0.000000
14619.977386	0.015634	0.540479	0.225175	80.454086	74.993576	121.034927	4.447811	0.000000	-2.284070	0.000000	0.000000	0.000000	-0.636782	0.038264	-0.183095	0.000000	0.000000	4.000000	12.000000	0.000000
14619.980719	0.013577	0.540644	0.224402	80.454086	74.993576	121.034927	4.447811	0.000000	-2.284070	0.000000	0.000000	0.000000	-0.617109	0.049491	-0.231920	0.000000	0.000000	4.000000	12.000000	0.000000
14619.984052	0.013577	0.540644	0.224402	80.454086	74.993576	121.034927	4.447811	0.000000	-2.284070	0.000000	0.000000	0.000000	-0.617109	0.049491	-0.231920	0.000000	0.000000	4.000000	12.000000	0.000000
14619.987386	0.013577	0.540644	0.224402	80.469460	75.187622	120.635406	4.461145	0.000000	-2.257916	0.000000	0.000000	0.000000	-0.617109	0.049491	-0.231920	0.000000	0.000000	4.000000	12.000000	0.000000
14619.990719	0.011587	0.540829	0.223485	80.469460	75.187622	120.635406	4.461145	0.000000	-2.257916	0.000000	0.000000	0.000000	-0.596988	0.055568	-0.275174	0.000000	0.000000	4.000000	12.000000	0.000000
14619.994052	0.011587	0.540829	0.223485	80.469460	75.187622	120.635406	4.461145	0.000000	-2.257916	0.000000	0.000000	0.000000	-0.596988	0.055568	-0.275174	0.000000	0.000000	4.000000	12.000000	0.000000
14619.997386	0.009795	0.540989	0.222511	80.486160	75.435226	120.201797	4.473384	0.000000	-2.233571	0.000000	0.000000	0.000000	-0.537488	0.047875	-0.292325	0.000000	0.000000	4.000000	12.000000	0.000000
14620.000719	0.009795	0.540989	0.222511	80.486160	75.435226	120.201797	4.473384	0.000000	-2.233571	0.000000	0.000000	0.000000	-0.537488	0.047875	-0.292325	0.000000	0.000000	4.000000	12.000000	0.000000
14620.004052	0.009795	0.540989	0.222511	80.486160	75.435226	120.201797	4.473384	0.000000	-2.233571	0.000000	0.000000	0.000000	-0.537488	0.047875	-0.292325	0.000000	0.000000	4.000000	12.000000	0.000000
14620.007386	0.009795	0.540989	0.222511	80.502281	75.812584	120.058105	4.483845	0.000000	-2.212495	0.000000	0.000000	0.000000	-0.537488	0.047875	-0.292325	0.000000	0.000000	4.000000	12.000000	0.000000
14620.010719	0.007520	0.541205	0.221094	80.502281	75.812584	120.058105	4.483845	0.000000	-2.212495	0.000000	0.000000	0.000000	-0.682400	0.065064	-0.425116	0.000000	0.000000	4.000000	12.000000	0.000000
14620.014052	0.007520	0.541205	0.221094	80.502281	75.812584	120.058105	4.483845	0.000000	-2.212495	0.000000	0.000000	0.000000	-0.682400	0.065064	-0.425116	0.000000	0.000000	4.000000	12.000000	0.000000
14620.017386	0.007520	0.541205	0.221094	80.508682	76.268806	120.427368	4.496485	0.000000	-2.186692	0.000000	0.000000	0.000000	-0.682400	0.065064	-0.425116	0.000000	0.000000	4.000000	12.000000	0.000000
14620.020719	0.005415	0.541395	0.219617	80.508682	76.268806	120.427368	4.496485	0.000000	-2.186692	0.000000	0.000000	0.000000	-0.631468	0.057012	-0.443046	0.000000	0.000000	4.000000	12.000000	0.000000
14620.024052	0.005415	0.541395	0.219617	80.508682	76.268806	120.427368	4.496485	0.000000	-2.186692	0.000000	0.000000	0.000000	-0.631468	0.057012	-0.443046	0.000000	0.000000	4.000000	12.000000	0.000000
14620.027386	0.003448	0.541600	0.218110	80.483559	76.742638	120.917915	4.507620	0.000000	-2.163645	0.000000	0.000000	0.000000	-0.590278	0.061328	-0.452026	0.000000	0.000000	4.000000	12.000000	0.000000
14620.030719	0.003448	0.541600	0.218110	80.483559	76.742638	120.917915	4.507620	0.000000	-2.163645	0.000000	0.000000	0.000000	-0.590278	0.061328	-0.452026	0.000000	0.000000	4.000000	12.000000	0.000000
14620.034052	0.003448	0.541600	0.218110	80.483559	76.742638	120.917915	4.507620	0.000000	-2.163645	0.000000	0.000000	0.000000	-0.590278	0.061328	-0.452026	0.000000	0.000000	4.000000	12.000000	0.000000
14620.037386	0.001328	0.541818	0.216272	80.420898	77.384026	121.389374	4.517626	0.000000	-2.142674	0.000000	0.000000	0.000000	-0.635817	0.065309	-0.551539	0.000000	0.000000	4.000000	12.000000	0.000000
14620.040719	0.001328	0.541818	0.216272	80.420898	77.384026	121.389374	4.517626	0.000000	-2.142674	0.000000	0.000000	0.000000	-0.635817	0.065309	-0.551539	0.000000	0.000000	4.000000	12.000000	0.000000
14620.044052	0.001328	0.541818	0.216272	80.420898	77.384026	121.389374	4.517626	0.000000	-2.142674	0.000000	0.000000	0.000000	-0.635817	0.065309	-0.551539	0.000000	0.000000	4.000000	12.000000	0.000000
14620.047386	-0.000684	0.542048	0.214249	80.339645	78.088211	121.775787	4.527688	0.000000	-2.121331	0.000000	0.000000	0.000000	-0.603603	0.069092	-0.606639	0.000000	0.000000	4.000000	12.000000	0.000000
14620.050719	-0.000684	0.542048	0.214249	80.339645	78.088211	121.775787	4.527688	0.000000	-2.121331	0.000000	0.000000	0.000000	-0.603603	0.069092	-0.606639	0.000000	0.000000	4.000000	12.000000	0.000000
14620.054052	-0.000684	0.542048	0.214249	80.339645	78.088211	121.775787	4.527688	0.000000	-2.121331	0.000000	0.000000	0.000000	-0.603603	0.069092	-0.606639	0.000000	0.000000	4.000000	12.000000	0.000000
14620.057386	-0.002683	0.542314	0.212090	80.248634	78.836533	122.434914	4.536310	0.000000	-2.102830	0.000000	0.000000	0.000000	-0.599814	0.079942	-0.647730	0.000000	0.000000	4.000000	12.000000	0.000000
14620.060719	-0.002683	0.542314	0.212090	80.248634	78.836533	122.434914	4.536310	0.000000	-2.102830	0.000000	0.000000	0.000000	-0.599814	0.079942	-0.647730	0.000000	0.000000	4.000000	12.000000	0.000000
14620.064052	-0.002683	0.542314	0.212090	80.248634	78.836533	122.434914	4.536310	0.000000	-2.102830	0.000000	0.000000	0.000000	-0.599814	0.079942	-0.647730	0.000000	0.000000	4.000000	12.000000	0.000000
14620.067386	-0.004605	0.542591	0.209745	80.158691	79.618980	123.423088	4.544439	0.000000	-2.085203	0.000000	0.000000	0.000000	-0.576567	0.083124	-0.703476	0.000000	0.000000	4.000000	12.000000	0.000000
14620.070719	-0.004605	0.542591	0.209745	80.158691	79.618980	123.423088	4.544439	0.000000	-2.085203	0.000000	0.000000	0.000000	-0.576567	0.083124	-0.703476	0.000000	0.000000	4.000000	12.000000	0.000000
14620.074052	-0.004605	0.542591	0.209745	80.158691	79.618980	123.423088	4.544439	0.000000	-2.085203	0.000000	0.000000	0.000000	-0.576567	0.083124	-0.703476	0.000000	0.000000	4.000000	12.000000	0.000000
14620.077386	-0.006481	0.542907	0.207295	80.104568	80.406982	124.385536	4.551372	0.000000	-2.070028	0.000000	0.000000	0.000000	-0.562742	0.094696	-0.735141	0.000000	0.000000	4.000000	12.000000	0.000000
14620.080719	-0.006481	0.542907	0.207295	80.104568	80.406982	124.385536	4.551372	0.000000	-2.070028	0.000000	0.000000	0.000000	-0.562742	0.094696	-0.735141	0.000000	0.000000	4.000000	12.000000	0.000000
14620.084052	-0.006481	0.542907	0.207295	80.104568	80.406982	124.385536	4.551372	0.000000	-2.070028	0.000000	0.000000	0.000000	-0.562742	0.094696	-0.735141	0.000000	0.000000	4.000000	12.000000	0.000000
14620.087386	-0.008340	0.543251	0.204670	80.109085	81.020531	124.987679	4.557658	0.000000	-2.056149	0.000000	0.000000	0.000000	-0.557926	0.103304	-0.787455	0.000000	0.000000	4.000000	12.000000	0.000000
14620.090719	-0.008340	0.543251	0.204670	80.109085	81.020531	124.987679	4.557658	0.000000	-2.056149	0.000000	0.000000	0.000000	-0.557926	0.103304	-0.787455	0.000000	0.000000	4.000000	12.000000	0.000000
14620.094052	-0.008340	0.543251	0.204670	80.109085	81.020531	124.987679	4.557658	0.000000	-2.056149	0.000000	0.000000	0.000000	-0.557926	0.103304	-0.787455	0.000000	0.000000	4.000000	12.000000	0.000000
14620.097386	-0.010215	0.543688	0.201946	80.131035	80.797768	124.658264	4.563287	0.000000	-2.043626	0.000000	0.000000	0.000000	-0.562412	0.131070	-0.817089	0.000000	0.000000	4.000000	12.000000	0.000000
14620.100719	-0.010215	0.543688	0.201946	80.131035	80.797768	124.658264	4.563287	0.000000	-2.043626	0.000000	0.000000	0.000000	-0.562412	0.131070	-0.817089	0.000000	0.000000	4.000000	12.000000	0.000000
14620.104052	-0.010215	0.543688	0.201946	80.131035	80.797768	124.658264	4.563287	0.000000	-2.043626	0.000000	0.000000	0.000000	-0.562412	0.131070	-0.817089	0.000000	0.000000	4.000000	12.000000	0.000000
14620.107386	-0.012042	0.544133	0.199187	80.140327	79.095062	122.909607	4.568798	0.000000	-2.031277	0.000000	0.000000	0.000000	-0.548182	0.133447	-0.827828	0.000000	0.000000	4.000000	12.000000	0.000000
14620.110719	-0.012042	0.544133	0.199187	80.140327	79.095062	122.909607	4.568798	0.000000	-2.031277	0.000000	0.000000	0.000000	-0.548182	0.133447	-0.827828	0.000000	0.000000	4.000000	12.000000	0.000000
14620.114052	-0.012042	0.544133	0.199187	80.140327	79.095062	122.909607	4.568798	0.000000	-2.031277	0.000000	0.000000	0.000000	-0.548182	0.133447	-0.827828	0.000000	0.000000	4.000000	12.000000	0.000000
14620.117386	-0.013885	0.544646	0.196435	80.097939	76.280380	120.209763	4.573902	0.000000	-2.019758	0.000000	0.000000	0.000000	-0.552882	0.153861	-0.825631	0.000000	0.000000	4.000000	12.000000	0.000000
14620.120719	-0.013885	0.544646	0.196435	80.097939	76.280380	120.209763	4.573902	0.000000	-2.019758	0.000000	0.000000	0.000000	-0.552882	0.153861	-0.825631	0.000000	0.000000	4.000000	12.000000	0.000000
14620.124052	-0.013885	0.544646	0.196435	80.097939	76.280380	120.209763	4.573902	0.000000	-2.019758	0.000000	0.000000	0.000000	-0.552882	0.153861	-0.825631	0.000000	0.000000	4.000000	12.000000	0.000000
14620.127386	-0.015649	0.545181	0.193628	79.969048	72.941017	117.085526	4.579292	0.000000	-2.007506	0.000000	0.000000	0.000000	-0.529228	0.160575	-0.841940	0.000000	0.000000	4.000000	12.000000	0.000000
14620.130719	-0.015649	0.545181	0.193628	79.969048	72.941017	117.085526	4.579292	0.000000	-2.007506	0.000000	0.000000	0.000000	-0.529228	0.160575	-0.841940	0.000000	0.000000	4.000000	12.000000	0.000000
14620.134052	-0.015649	0.545181	0.193628	79.969048	72.941017	117.085526	4.579292	0.000000	-2.007506	0.000000	0.000000	0.000000	-0.529228	0.160575	-0.841940	0.000000	0.000000	4.000000	12.000000	0.000000
14620.137386	-0.017274	0.545814	0.190794	79.763634	69.686363	114.040939	4.583927	0.000000	-1.996902	0.000000	0.000000	0.000000	-0.487421	0.189771	-0.850249	0.000000	0.000000	4.000000	12.000000	0.000000
14620.140719	-0.017274	0.545814	0.190794	79.763634	69.686363	114.040939	4.583927	0.000000	-1.996902	0.000000	0.000000	0.000000	-0.487421	0.189771	-0.850249	0.000000	0.000000	4.000000	12.000000	0.000000
14620.144052	-0.017274	0.545814	0.190794	79.763634	69.686363	114.040939	4.583927	0.000000	-1.996902	0.000000	0.000000	0.000000	-0.487421	0.189771	-0.850249	0.000000	0.000000	4.000000	12.000000	0.000000
14620.147386	-0.018731	0.546512	0.187974	79.528656	66.742615	111.190887	4.587354	0.000000	-1.989016	0.000000	0.000000	0.000000	-0.437189	0.209377	-0.846192	0.000000	0.000000	4.000000	12.000000	0.000000
14620.150719	-0.018731	0.546512	0.187974	79.528656	66.742615	111.190887	4.587354	0.000000	-1.989016	0.000000	0.000000	0.000000	-0.437189	0.209377	-0.846192	0.000000	0.000000	4.000000	12.000000	0.000000
14620.154052	-0.018731	0.546512	0.187974	79.528656	66.742615	111.190887	4.587354	0.000000	-1.989016	0.000000	0.000000	0.000000	-0.437189	0.209377	-0.846192	0.000000	0.000000	4.000000	12.000000	0.000000
14620.157386	-0.020084	0.547310	0.185161	79.314445	64.074402	108.654503	4.589439	0.000000	-1.984199	0.000000	0.000000	0.000000	-0.405838	0.239341	-0.843787	0.000000	0.000000	4.000000	12.000000	0.000000
14620.160719	-0.020084	0.547310	0.185161	79.314445	64.074402	108.654503	4.589439	0.000000	-1.984199	0.000000	0.000000	0.000000	-0.405838	0.239341	-0.843787	0.000000	0.000000	4.000000	12.000000	0.000000
14620.164052	-0.020084	0.547310	0.185161	79.314445	64.074402	108.654503	4.589439	0.000000	-1.984199	0.000000	0.000000	0.000000	-0.405838	0.239341	-0.843787	0.000000	0.000000	4.000000	12.000000	0.000000
14620.167386	-0.021242	0.548166	0.182330	79.179909	61.593063	106.363663	4.590674	0.000000	-1.981342	0.000000	0.000000	0.000000	-0.347241	0.256932	-0.849247	0.000000	0.000000	4.000000	12.000000	0.000000
14620.170719	-0.021242	0.548166	0.182330	79.179909	61.593063	106.363663	4.590674	0.000000	-1.981342	0.000000	0.000000	0.000000	-0.347241	0.256932	-0.849247	0.000000	0.000000	4.000000	12.000000	0.000000
14620.174052	-0.021242	0.548166	0.182330	79.179909	61.593063	106.363663	4.590674	0.000000	-1.981342	0.000000	0.000000	0.000000	-0.347241	0.256932	-0.849247	0.000000	0.000000	4.000000	12.000000	0.000000
14620.177386	-0.022329	0.549105	0.179528	79.065369	59.363628	104.289627	4.590084	0.000000	-1.982707	0.000000	0.000000	0.000000	-0.326124	0.281739	-0.840694	0.000000	0.000000	4.000000	12.000000	0.000000
14620.180719	-0.022329	0.549105	0.179528	79.065369	59.363628	104.289627	4.590084	0.000000	-1.982707	0.000000	0.000000	0.000000	-0.326124	0.281739	-0.840694	0.000000	0.000000	4.000000	12.000000	0.000000
14620.184052	-0.022329	0.549105	0.179528	79.065369	59.363628	104.289627	4.590084	0.000000	-1.982707	0.000000	0.000000	0.000000	-0.326124	0.281739	-0.840694	0.000000	0.000000	4.000000	12.000000	0.000000
14620.187386	-0.023374	0.550136	0.176698	78.977287	57.427288	102.481560	4.588936	0.000000	-1.985365	0.000000	0.000000	0.000000	-0.313710	0.309191	-0.848896	0.000000	0.000000	4.000000	12.000000	0.000000
14620.190719	-0.023374	0.550136	0.176698	78.977287	57.427288	102.481560	4.588936	0.000000	-1.985365	0.000000	0.000000	0.000000	-0.313710	0.309191	-0.848896	0.000000	0.000000	4.000000	12.000000	0.000000
14620.194052	-0.023374	0.550136	0.176698	78.977287	57.427288	102.481560	4.588936	0.000000	-1.985365	0.000000	0.000000	0.000000	-0.313710	0.309191	-0.848896	0.000000	0.000000	4.000000	12.000000	0.000000
14620.197386	-0.024380	0.551173	0.173872	78.924171	55.708637	100.856461	4.587245	0.000000	-1.989268	0.000000	0.000000	0.000000	-0.301723	0.311155	-0.848015	0.000000	0.000000	4.000000	12.000000	0.000000
14620.200719	-0.024380	0.551173	0.173872	78.924171	55.708637	100.856461	4.587245	0.000000	-1.989268	0.000000	0.000000	0.000000	-0.301723	0.311155	-0.848015	0.000000	0.000000	4.000000	12.000000	0.000000
14620.204052	-0.024380	0.551173	0.173872	78.924171	55.708637	100.856461	4.587245	0.000000	-1.989268	0.000000	0.000000	0.000000	-0.301723	0.311155	-0.848015	0.000000	0.000000	4.000000	12.000000	0.000000
14620.207386	-0.025375	0.552265	0.171021	78.900482	54.225018	99.448112	4.585124	0.000000	-1.994151	0.000000	0.000000	0.000000	-0.298501	0.327687	-0.855042	0.000000	0.000000	4.000000	12.000000	0.000000
14620.210719	-0.025375	0.552265	0.171021	78.900482	54.225018	99.448112	4.585124	0.000000	-1.994151	0.000000	0.000000	0.000000	-0.298501	0.327687	-0.855042	0.000000	0.000000	4.000000	12.000000	0.000000
14620.214052	-0.025375	0.552265	0.171021	78.900482	54.225018	99.448112	4.585124	0.000000	-1.994151	0.000000	0.000000	0.000000	-0.298501	0.327687	-0.855042	0.000000	0.000000	4.000000	12.000000	0.000000
14620.217386	-0.026422	0.553389	0.168221	78.900604	52.974449	98.251518	4.582724	0.000000	-1.999661	0.000000	0.000000	0.000000	-0.314020	0.336961	-0.839963	0.000000	0.000000	4.000000	12.000000	0.000000
14620.220719	-0.026422	0.553389	0.168221	78.900604	52.974449	98.251518	4.582724	0.000000	-1.999661	0.000000	0.000000	0.000000	-0.314020	0.336961	-0.839963	0.000000	0.000000	4.000000	12.000000	0.000000
14620.224052	-0.026422	0.553389	0.168221	78.900604	52.974449	98.251518	4.582724	0.000000	-1.999661	0.000000	0.000000	0.000000	-0.314020	0.336961	-0.839963	0.000000	0.000000	4.000000	12.000000	0.000000
14620.227386	-0.027428	0.554532	0.165405	78.907043	51.967007	97.308960	4.580975	0.000000	-2.003663	0.000000	0.000000	0.000000	-0.301851	0.342942	-0.845034	0.000000	0.000000	4.000000	12.000000	0.000000
14620.230719	-0.027428	0.554532	0.165405	78.907043	51.967007	97.308960	4.580975	0.000000	-2.003663	0.000000	0.000000	0.000000	-0.301851	0.342942	-0.845034	0.000000	0.000000	4.000000	12.000000	0.000000
14620.234052	-0.027428	0.554532	0.165405	78.907043	51.967007	97.308960	4.580975	0.000000	-2.003663	0.000000	0.000000	0.000000	-0.301851	0.342942	-0.845034	0.000000	0.000000	4.000000	12.000000	0.000000
14620.237386	-0.028399	0.555677	0.162684	78.904770	51.290020	96.712700	4.578677	0.000000	-2.008910	0.000000	0.000000	0.000000	-0.291325	0.343702	-0.816224	0.000000	0.000000	4.000000	12.000000	0.000000
14620.240719	-0.028399	0.555677	0.162684	78.904770	51.290020	96.712700	4.578677	0.000000	-2.008910	0.000000	0.000000	0.000000	-0.291325	0.343702	-0.816224	0.000000	0.000000	4.000000	12.000000	0.000000
14620.244052	-0.028399	0.555677	0.162684	78.904770	51.290020	96.712700	4.578677	0.000000	-2.008910	0.000000	0.000000	0.000000	-0.291325	0.343702	-0.816224	0.000000	0.000000	4.000000	12.000000	0.000000
14620.247386	-0.029453	0.556860	0.160049	78.905983	50.817268	96.330666	4.576369	0.000000	-2.014161	0.000000	0.000000	0.000000	-0.316166	0.354863	-0.790358	0.000000	0.000000	4.000000	12.000000	0.000000
14620.250719	-0.029453	0.556860	0.160049	78.905983	50.817268	96.330666	4.576369	0.000000	-2.014161	0.000000	0.000000	0.000000	-0.316166	0.354863	-0.790358	0.000000	0.000000	4.000000	12.000000	0.000000
14620.254052	-0.029453	0.556860	0.160049	78.905983	50.817268	96.330666	4.576369	0.000000	-2.014161	0.000000	0.000000	0.000000	-0.316166	0.354863	-0.790358	0.000000	0.000000	4.000000	12.000000	0.000000
14620.257386	-0.030590	0.558067	0.157522	78.930946	50.465096	96.061256	4.575255	0.000000	-2.016690	0.000000	0.000000	0.000000	-0.341147	0.362024	-0.758139	0.000000	0.000000	4.000000	12.000000	0.000000
14620.260719	-0.030590	0.558067	0.157522	78.930946	50.465096	96.061256	4.575255	0.000000	-2.016690	0.000000	0.000000	0.000000	-0.341147	0.362024	-0.758139	0.000000	0.000000	4.000000	12.000000	0.000000
14620.264052	-0.030590	0.558067	0.157522	78.930946	50.465096	96.061256	4.575255	0.000000	-2.016690	0.000000	0.000000	0.000000	-0.341147	0.362024	-0.758139	0.000000	0.000000	4.000000	12.000000	0.000000
14620.267386	-0.031724	0.559318	0.155123	78.985207	50.280163	95.916191	4.575504	0.000000	-2.016125	0.000000	0.000000	0.000000	-0.340106	0.375382	-0.719833	0.000000	0.000000	4.000000	12.000000	0.000000
14620.270719	-0.031724	0.559318	0.155123	78.985207	50.280163	95.916191	4.575504	0.000000	-2.016125	0.000000	0.000000	0.000000	-0.340106	0.375382	-0.719833	0.000000	0.000000	4.000000	12.000000	0.000000
14620.274052	-0.031724	0.559318	0.155123	78.985207	50.280163	95.916191	4.575504	0.000000	-2.016125	0.000000	0.000000	0.000000	-0.340106	0.375382	-0.719833	0.000000	0.000000	4.000000	12.000000	0.000000
14620.277386	-0.032971	0.560582	0.152851	79.025459	50.162842	95.768661	4.576335	0.000000	-2.014237	0.000000	0.000000	0.000000	-0.374159	0.378971	-0.681426	0.000000	0.000000	4.000000	12.000000	0.000000
14620.280719	-0.032971	0.560582	0.152851	79.025459	50.162842	95.768661	4.576335	0.000000	-2.014237	0.000000	0.000000	0.000000	-0.374159	0.378971	-0.681426	0.000000	0.000000	4.000000	12.000000	0.000000
14620.284052	-0.032971	0.560582	0.152851	79.025459	50.162842	95.768661	4.576335	0.000000	-2.014237	0.000000	0.000000	0.000000	-0.374159	0.378971	-0.681426	0.000000	0.000000	4.000000	12.000000	0.000000
14620.287386	-0.034304	0.561878	0.150725	79.030266	50.031326	95.586830	4.579065	0.000000	-2.008025	0.000000	0.000000	0.000000	-0.399716	0.388909	-0.637864	0.000000	0.000000	4.000000	12.000000	0.000000
14620.290719	-0.034304	0.561878	0.150725	79.030266	50.031326	95.586830	4.579065	0.000000	-2.008025	0.000000	0.000000	0.000000	-0.399716	0.388909	-0.637864	0.000000	0.000000	4.000000	12.000000	0.000000
14620.294052	-0.034304	0.561878	0.150725	79.030266	50.031326	95.586830	4.579065	0.000000	-2.008025	0.000000	0.000000	0.000000	-0.399716	0.388909	-0.637864	0.000000	0.000000	4.000000	12.000000	0.000000
14620.297386	-0.035722	0.563228	0.148760	79.021317	49.839684	95.324501	4.583527	0.000000	-1.997818	0.000000	0.000000	0.000000	-0.425609	0.405146	-0.589607	0.000000	0.000000	4.000000	12.000000	0.000000
14620.300719	-0.035722	0.563228	0.148760	79.021317	49.839684	95.324501	4.583527	0.000000	-1.997818	0.000000	0.000000	0.000000	-0.425609	0.405146	-0.589607	0.000000	0.000000	4.000000	12.000000	0.000000
14620.304052	-0.035722	0.563228	0.148760	79.021317	49.839684	95.324501	4.583527	0.000000	-1.997818	0.000000	0.000000	0.000000	-0.425609	0.405146	-0.589607	0.000000	0.000000	4.000000	12.000000	0.000000
14620.307386	-0.037198	0.564581	0.146948	79.000008	49.589478	94.936356	4.589856	0.000000	-1.983235	0.000000	0.000000	0.000000	-0.442868	0.405934	-0.543612	0.000000	0.000000	4.000000	12.000000	0.000000
14620.310719	-0.037198	0.564581	0.146948	79.000008	49.589478	94.936356	4.589856	0.000000	-1.983235	0.000000	0.000000	0.000000	-0.442868	0.405934	-0.543612	0.000000	0.000000	4.000000	12.000000	0.000000
14620.314052	-0.037198	0.564581	0.146948	79.000008	49.589478	94.936356	4.589856	0.000000	-1.983235	0.000000	0.000000	0.000000	-0.442868	0.405934	-0.543612	0.000000	0.000000	4.000000	12.000000	0.000000
14620.317386	-0.038674	0.565952	0.145272	78.969879	49.400047	94.452301	4.597717	0.000000	-1.964941	0.000000	0.000000	0.000000	-0.442797	0.411153	-0.502725	0.000000	0.000000	4.000000	12.000000	0.000000
14620.320719	-0.038674	0.565952	0.145272	78.969879	49.400047	94.452301	4.597717	0.000000	-1.964941	0.000000	0.000000	0.000000	-0.442797	0.411153	-0.502725	0.000000	0.000000	4.000000	12.000000	0.000000
14620.324052	-0.038674	0.565952	0.145272	78.969879	49.400047	94.452301	4.597717	0.000000	-1.964941	0.000000	0.000000	0.000000	-0.442797	0.411153	-0.502725	0.000000	0.000000	4.000000	12.000000	0.000000
14620.327386	-0.040094	0.567288	0.143728	78.951866	49.642906	94.376633	4.606379	0.000000	-1.944550	0.000000	0.000000	0.000000	-0.425763	0.400934	-0.463288	0.000000	0.000000	4.000000	12.000000	0.000000
14620.330719	-0.040094	0.567288	0.143728	78.951866	49.642906	94.376633	4.606379	0.000000	-1.944550	0.000000	0.000000	0.000000	-0.425763	0.400934	-0.463288	0.000000	0.000000	4.000000	12.000000	0.000000
14620.334052	-0.040094	0.567288	0.143728	78.951866	49.642906	94.376633	4.606379	0.000000	-1.944550	0.000000	0.000000	0.000000	-0.425763	0.400934	-0.463288	0.000000	0.000000	4.000000	12.000000	0.000000
14620.337386	-0.041563	0.568605	0.142193	79.010544	50.735004	95.459351	4.615160	0.000000	-1.923618	0.000000	0.000000	0.000000	-0.440921	0.394901	-0.460500	0.000000	0.000000	4.000000	12.000000	0.000000
14620.340719	-0.041563	0.568605	0.142193	79.010544	50.735004	95.459351	4.615160	0.000000	-1.923618	0.000000	0.000000	0.000000	-0.440921	0.394901	-0.460500	0.000000	0.000000	4.000000	12.000000	0.000000
14620.344052	-0.041563	0.568605	0.142193	79.010544	50.735004	95.459351	4.615160	0.000000	-1.923618	0.000000	0.000000	0.000000	-0.440921	0.394901	-0.460500	0.000000	0.000000	4.000000	12.000000	0.000000
14620.347386	-0.042997	0.569881	0.140658	79.172585	52.684254	97.485031	4.624687	0.000000	-1.900597	0.000000	0.000000	0.000000	-0.430118	0.383028	-0.460488	0.000000	0.000000	4.000000	12.000000	0.000000
14620.350719	-0.042997	0.569881	0.140658	79.172585	52.684254	97.485031	4.624687	0.000000	-1.900597	0.000000	0.000000	0.000000	-0.430118	0.383028	-0.460488	0.000000	0.000000	4.000000	12.000000	0.000000
14620.354052	-0.042997	0.569881	0.140658	79.172585	52.684254	97.485031	4.624687	0.000000	-1.900597	0.000000	0.000000	0.000000	-0.430118	0.383028	-0.460488	0.000000	0.000000	4.000000	12.000000	0.000000
14620.357386	-0.044510	0.571106	0.139136	79.368332	55.014538	99.819901	4.633932	0.000000	-1.877944	0.000000	0.000000	0.000000	-0.453835	0.367355	-0.456456	0.000000	0.000000	4.000000	12.000000	0.000000
14620.360719	-0.044510	0.571106	0.139136	79.368332	55.014538	99.819901	4.633932	0.000000	-1.877944	0.000000	0.000000	0.000000	-0.453835	0.367355	-0.456456	0.000000	0.000000	4.000000	12.000000	0.000000
14620.364052	-0.044510	0.571106	0.139136	79.368332	55.014538	99.819901	4.633932	0.000000	-1.877944	0.000000	0.000000	0.000000	-0.453835	0.367355	-0.456456	0.000000	0.000000	4.000000	12.000000	0.000000
14620.367386	-0.046156	0.572291	0.137602	79.525932	57.366642	101.929916	4.644274	0.000000	-1.852222	0.000000	0.000000	0.000000	-0.493863	0.355627	-0.460224	0.000000	0.000000	4.000000	12.000000	0.000000
14620.370719	-0.046156	0.572291	0.137602	79.525932	57.366642	101.929916	4.644274	0.000000	-1.852222	0.000000	0.000000	0.000000	-0.493863	0.355627	-0.460224	0.000000	0.000000	4.000000	12.000000	0.000000
14620.374052	-0.046156	0.572291	0.137602	79.525932	57.366642	101.929916	4.644274	0.000000	-1.852222	0.000000	0.000000	0.000000	-0.493863	0.355627	-0.460224	0.000000	0.000000	4.000000	12.000000	0.000000
14620.377386	-0.047824	0.573425	0.136085	79.593246	59.649559	103.697701	4.656219	0.000000	-1.821984	0.000000	0.000000	0.000000	-0.500293	0.340175	-0.455120	0.000000	0.000000	4.000000	12.000000	0.000000
14620.380719	-0.047824	0.573425	0.136085	79.593246	59.649559	103.697701	4.656219	0.000000	-1.821984	0.000000	0.000000	0.000000	-0.500293	0.340175	-0.455120	0.000000	0.000000	4.000000	12.000000	0.000000
14620.384052	-0.047824	0.573425	0.136085	79.593246	59.649559	103.697701	4.656219	0.000000	-1.821984	0.000000	0.000000	0.000000	-0.500293	0.340175	-0.455120	0.000000	0.000000	4.000000	12.000000	0.000000
14620.387386	-0.049514	0.574528	0.134600	79.545105	61.857159	105.658844	4.668613	0.000000	-1.789988	0.000000	0.000000	0.000000	-0.507109	0.330816	-0.445425	0.000000	0.000000	4.000000	12.000000	0.000000
14620.390719	-0.049514	0.574528	0.134600	79.545105	61.857159	105.658844	4.668613	0.000000	-1.789988	0.000000	0.000000	0.000000	-0.507109	0.330816	-0.445425	0.000000	0.000000	4.000000	12.000000	0.000000
14620.394052	-0.049514	0.574528	0.134600	79.545105	61.857159	105.658844	4.668613	0.000000	-1.789988	0.000000	0.000000	0.000000	-0.507109	0.330816	-0.445425	0.000000	0.000000	4.000000	12.000000	0.000000
14620.397386	-0.051176	0.575595	0.133211	79.418793	63.865322	107.915703	4.681523	0.000000	-1.755945	0.000000	0.000000	0.000000	-0.498670	0.320061	-0.416812	0.000000	0.000000	4.000000	12.000000	0.000000
14620.400719	-0.051176	0.575595	0.133211	79.418793	63.865322	107.915703	4.681523	0.000000	-1.755945	0.000000	0.000000	0.000000	-0.498670	0.320061	-0.416812	0.000000	0.000000	4.000000	12.000000	0.000000
14620.404052	-0.051176	0.575595	0.133211	79.418793	63.865322	107.915703	4.681523	0.000000	-1.755945	0.000000	0.000000	0.000000	-0.498670	0.320061	-0.416812	0.000000	0.000000	4.000000	12.000000	0.000000
14620.407386	-0.052728	0.576594	0.131932	79.286621	65.539085	109.860680	4.694613	0.000000	-1.720640	0.000000	0.000000	0.000000	-0.465569	0.299892	-0.383776	0.000000	0.000000	4.000000	12.000000	0.000000
14620.410719	-0.052728	0.576594	0.131932	79.286621	65.539085	109.860680	4.694613	0.000000	-1.720640	0.000000	0.000000	0.000000	-0.465569	0.299892	-0.383776	0.000000	0.000000	4.000000	12.000000	0.000000
14620.414052	-0.052728	0.576594	0.131932	79.286621	65.539085	109.860680	4.694613	0.000000	-1.720640	0.000000	0.000000	0.000000	-0.465569	0.299892	-0.383776	0.000000	0.000000	4.000000	12.000000	0.000000
14620.417386	-0.054138	0.577565	0.130702	79.217850	66.888222	111.337769	4.706975	0.000000	-1.686531	0.000000	0.000000	0.000000	-0.422805	0.291196	-0.368968	0.000000	0.000000	4.000000	12.000000	0.000000
14620.420719	-0.054138	0.577565	0.130702	79.217850	66.888222	111.337769	4.706975	0.000000	-1.686531	0.000000	0.000000	0.000000	-0.422805	0.291196	-0.368968	0.000000	0.000000	4.000000	12.000000	0.000000
14620.424052	-0.054138	0.577565	0.130702	79.217850	66.888222	111.337769	4.706975	0.000000	-1.686531	0.000000	0.000000	0.000000	-0.422805	0.291196	-0.368968	0.000000	0.000000	4.000000	12.000000	0.000000
14620.427386	-0.055432	0.578487	0.129505	79.252403	67.919754	112.069977	4.717977	0.000000	-1.655506	0.000000	0.000000	0.000000	-0.388327	0.276633	-0.359087	0.000000	0.000000	4.000000	12.000000	0.000000
14620.430719	-0.055432	0.578487	0.129505	79.252403	67.919754	112.069977	4.717977	0.000000	-1.655506	0.000000	0.000000	0.000000	-0.388327	0.276633	-0.359087	0.000000	0.000000	4.000000	12.000000	0.000000
14620.434052	-0.055432	0.578487	0.129505	79.252403	67.919754	112.069977	4.717977	0.000000	-1.655506	0.000000	0.000000	0.000000	-0.388327	0.276633	-0.359087	0.000000	0.000000	4.000000	12.000000	0.000000
14620.437386	-0.056693	0.579321	0.128304	79.303017	68.794197	112.345421	4.727864	0.000000	-1.627053	0.000000	0.000000	0.000000	-0.378258	0.250258	-0.360349	0.000000	0.000000	4.000000	12.000000	0.000000
14620.440719	-0.056693	0.579321	0.128304	79.303017	68.794197	112.345421	4.727864	0.000000	-1.627053	0.000000	0.000000	0.000000	-0.378258	0.250258	-0.360349	0.000000	0.000000	4.000000	12.000000	0.000000
14620.444052	-0.056693	0.579321	0.128304	79.303017	68.794197	112.345421	4.727864	0.000000	-1.627053	0.000000	0.000000	0.000000	-0.378258	0.250258	-0.360349	0.000000	0.000000	4.000000	12.000000	0.000000
14620.447386	-0.058058	0.580132	0.127072	79.367691	69.557175	112.761940	4.737410	0.000000	-1.599046	0.000000	0.000000	0.000000	-0.409445	0.243227	-0.369583	0.000000	0.000000	4.000000	12.000000	0.000000
14620.450719	-0.058058	0.580132	0.127072	79.367691	69.557175	112.761940	4.737410	0.000000	-1.599046	0.000000	0.000000	0.000000	-0.409445	0.243227	-0.369583	0.000000	0.000000	4.000000	12.000000	0.000000
14620.454052	-0.058058	0.580132	0.127072	79.367691	69.557175	112.761940	4.737410	0.000000	-1.599046	0.000000	0.000000	0.000000	-0.409445	0.243227	-0.369583	0.000000	0.000000	4.000000	12.000000	0.000000
14620.457386	-0.059549	0.580860	0.125761	79.433739	70.269455	113.550079	4.748048	0.000000	-1.567178	0.000000	0.000000	0.000000	-0.447305	0.218266	-0.393397	0.000000	0.000000	4.000000	12.000000	0.000000
14620.460719	-0.059549	0.580860	0.125761	79.433739	70.269455	113.550079	4.748048	0.000000	-1.567178	0.000000	0.000000	0.000000	-0.447305	0.218266	-0.393397	0.000000	0.000000	4.000000	12.000000	0.000000
14620.464052	-0.059549	0.580860	0.125761	79.433739	70.269455	113.550079	4.748048	0.000000	-1.567178	0.000000	0.000000	0.000000	-0.447305	0.218266	-0.393397	0.000000	0.000000	4.000000	12.000000	0.000000
14620.467386	-0.061193	0.581556	0.124374	79.455940	71.009850	114.416084	4.759831	0.000000	-1.531016	0.000000	0.000000	0.000000	-0.493271	0.208856	-0.415882	0.000000	0.000000	4.000000	12.000000	0.000000
14620.470719	-0.061193	0.581556	0.124374	79.455940	71.009850	114.416084	4.759831	0.000000	-1.531016	0.000000	0.000000	0.000000	-0.493271	0.208856	-0.415882	0.000000	0.000000	4.000000	12.000000	0.000000
14620.474052	-0.061193	0.581556	0.124374	79.455940	71.009850	114.416084	4.759831	0.000000	-1.531016	0.000000	0.000000	0.000000	-0.493271	0.208856	-0.415882	0.000000	0.000000	4.000000	12.000000	0.000000
14620.477386	-0.062881	0.582209	0.122945	79.461655	71.720848	115.106461	4.773054	0.000000	-1.489281	0.000000	0.000000	0.000000	-0.506393	0.195796	-0.428667	0.000000	0.000000	4.000000	12.000000	0.000000
14620.480719	-0.062881	0.582209	0.122945	79.461655	71.720848	115.106461	4.773054	0.000000	-1.489281	0.000000	0.000000	0.000000	-0.506393	0.195796	-0.428667	0.000000	0.000000	4.000000	12.000000	0.000000
14620.484052	-0.062881	0.582209	0.122945	79.461655	71.720848	115.106461	4.773054	0.000000	-1.489281	0.000000	0.000000	0.000000	-0.506393	0.195796	-0.428667	0.000000	0.000000	4.000000	12.000000	0.000000
14620.487386	-0.064557	0.582817	0.121480	79.420486	72.440872	115.380135	4.786601	0.000000	-1.445148	0.000000	0.000000	0.000000	-0.502813	0.182697	-0.439735	0.000000	0.000000	4.000000	12.000000	0.000000
14620.490719	-0.064557	0.582817	0.121480	79.420486	72.440872	115.380135	4.786601	0.000000	-1.445148	0.000000	0.000000	0.000000	-0.502813	0.182697	-0.439735	0.000000	0.000000	4.000000	12.000000	0.000000
14620.494052	-0.064557	0.582817	0.121480	79.420486	72.440872	115.380135	4.786601	0.000000	-1.445148	0.000000	0.000000	0.000000	-0.502813	0.182697	-0.439735	0.000000	0.000000	4.000000	12.000000	0.000000
14620.497386	-0.066169	0.583423	0.120013	79.292809	73.147652	115.608246	4.799878	0.000000	-1.400419	0.000000	0.000000	0.000000	-0.483734	0.181607	-0.439900	0.000000	0.000000	4.000000	12.000000	0.000000
14620.500719	-0.066169	0.583423	0.120013	79.292809	73.147652	115.608246	4.799878	0.000000	-1.400419	0.000000	0.000000	0.000000	-0.483734	0.181607	-0.439900	0.000000	0.000000	4.000000	12.000000	0.000000
14620.504052	-0.066169	0.583423	0.120013	79.292809	73.147652	115.608246	4.799878	0.000000	-1.400419	0.000000	0.000000	0.000000	-0.483734	0.181607	-0.439900	0.000000	0.000000	4.000000	12.000000	0.000000
14620.507386	-0.067697	0.584052	0.118602	79.089790	73.720284	116.178749	4.812450	0.000000	-1.356584	0.000000	0.000000	0.000000	-0.458402	0.188877	-0.423386	0.000000	0.000000	4.000000	12.000000	0.000000
14620.510719	-0.067697	0.584052	0.118602	79.089790	73.720284	116.178749	4.812450	0.000000	-1.356584	0.000000	0.000000	0.000000	-0.458402	0.188877	-0.423386	0.000000	0.000000	4.000000	12.000000	0.000000
14620.514052	-0.067697	0.584052	0.118602	79.089790	73.720284	116.178749	4.812450	0.000000	-1.356584	0.000000	0.000000	0.000000	-0.458402	0.188877	-0.423386	0.000000	0.000000	4.000000	12.000000	0.000000
14620.517386	-0.069087	0.584655	0.117245	78.884209	74.192566	116.891747	4.824267	0.000000	-1.313944	0.000000	0.000000	0.000000	-0.416729	0.180739	-0.407100	0.000000	0.000000	4.000000	12.000000	0.000000
14620.520719	-0.069087	0.584655	0.117245	78.884209	74.192566	116.891747	4.824267	0.000000	-1.313944	0.000000	0.000000	0.000000	-0.416729	0.180739	-0.407100	0.000000	0.000000	4.000000	12.000000	0.000000
14620.524052	-0.069087	0.584655	0.117245	78.884209	74.192566	116.891747	4.824267	0.000000	-1.313944	0.000000	0.000000	0.000000	-0.416729	0.180739	-0.407100	0.000000	0.000000	4.000000	12.000000	0.000000
14620.527386	-0.070419	0.585262	0.115926	78.753006	74.607826	117.322609	4.834767	0.000000	-1.274763	0.000000	0.000000	0.000000	-0.399679	0.182202	-0.395545	0.000000	0.000000	4.000000	12.000000	0.000000
14620.530719	-0.070419	0.585262	0.115926	78.753006	74.607826	117.322609	4.834767	0.000000	-1.274763	0.000000	0.000000	0.000000	-0.399679	0.182202	-0.395545	0.000000	0.000000	4.000000	12.000000	0.000000
14620.534052	-0.070419	0.585262	0.115926	78.753006	74.607826	117.322609	4.834767	0.000000	-1.274763	0.000000	0.000000	0.000000	-0.399679	0.182202	-0.395545	0.000000	0.000000	4.000000	12.000000	0.000000
14620.537386	-0.071694	0.585906	0.114640	78.734596	75.015869	117.506149	4.844759	0.000000	-1.236248	0.000000	0.000000	0.000000	-0.382568	0.193185	-0.385943	0.000000	0.000000	4.000000	12.000000	0.000000
14620.540719	-0.071694	0.585906	0.114640	78.734596	75.015869	117.506149	4.844759	0.000000	-1.236248	0.000000	0.000000	0.000000	-0.382568	0.193185	-0.385943	0.000000	0.000000	4.000000	12.000000	0.000000
14620.544052	-0.071694	0.585906	0.114640	78.734596	75.015869	117.506149	4.844759	0.000000	-1.236248	0.000000	0.000000	0.000000	-0.382568	0.193185	-0.385943	0.000000	0.000000	4.000000	12.000000	0.000000
14620.547386	-0.072880	0.586527	0.113344	78.737328	75.481346	117.899696	4.854218	0.000000	-1.198565	0.000000	0.000000	0.000000	-0.355774	0.186213	-0.388666	0.000000	0.000000	4.000000	12.000000	0.000000
14620.550719	-0.072880	0.586527	0.113344	78.737328	75.481346	117.899696	4.854218	0.000000	-1.198565	0.000000	0.000000	0.000000	-0.355774	0.186213	-0.388666	0.000000	0.000000	4.000000	12.000000	0.000000
14620.554052	-0.072880	0.586527	0.113344	78.737328	75.481346	117.899696	4.854218	0.000000	-1.198565	0.000000	0.000000	0.000000	-0.355774	0.186213	-0.388666	0.000000	0.000000	4.000000	12.000000	0.000000
14620.557386	-0.074061	0.587196	0.112053	78.731750	76.047897	118.560272	4.862739	0.000000	-1.163515	0.000000	0.000000	0.000000	-0.354328	0.200606	-0.387523	0.000000	0.000000	4.000000	12.000000	0.000000
14620.560719	-0.074061	0.587196	0.112053	78.731750	76.047897	118.560272	4.862739	0.000000	-1.163515	0.000000	0.000000	0.000000	-0.354328	0.200606	-0.387523	0.000000	0.000000	4.000000	12.000000	0.000000
14620.564052	-0.074061	0.587196	0.112053	78.731750	76.047897	118.560272	4.862739	0.000000	-1.163515	0.000000	0.000000	0.000000	-0.354328	0.200606	-0.387523	0.000000	0.000000	4.000000	12.000000	0.000000
14620.567386	-0.075239	0.587850	0.110779	78.723289	76.743820	119.251976	4.871186	0.000000	-1.127627	0.000000	0.000000	0.000000	-0.353446	0.196174	-0.382156	0.000000	0.000000	4.000000	12.000000	0.000000
14620.570719	-0.075239	0.587850	0.110779	78.723289	76.743820	119.251976	4.871186	0.000000	-1.127627	0.000000	0.000000	0.000000	-0.353446	0.196174	-0.382156	0.000000	0.000000	4.000000	12.000000	0.000000
14620.574052	-0.075239	0.587850	0.110779	78.723289	76.743820	119.251976	4.871186	0.000000	-1.127627	0.000000	0.000000	0.000000	-0.353446	0.196174	-0.382156	0.000000	0.000000	4.000000	12.000000	0.000000
14620.577386	-0.076310	0.588560	0.109560	78.711220	77.477013	119.888535	4.879594	0.000000	-1.090667	0.000000	0.000000	0.000000	-0.321254	0.213114	-0.365574	0.000000	0.000000	4.000000	12.000000	0.000000
14620.580719	-0.076310	0.588560	0.109560	78.711220	77.477013	119.888535	4.879594	0.000000	-1.090667	0.000000	0.000000	0.000000	-0.321254	0.213114	-0.365574	0.000000	0.000000	4.000000	12.000000	0.000000
14620.584052	-0.076310	0.588560	0.109560	78.711220	77.477013	119.888535	4.879594	0.000000	-1.090667	0.000000	0.000000	0.000000	-0.321254	0.213114	-0.365574	0.000000	0.000000	4.000000	12.000000	0.000000
14620.587386	-0.077250	0.589264	0.108415	78.695946	78.184067	120.582634	4.887059	0.000000	-1.056719	0.000000	0.000000	0.000000	-0.281876	0.211362	-0.343442	0.000000	0.000000	4.000000	12.000000	0.000000
14620.590719	-0.077250	0.589264	0.108415	78.695946	78.184067	120.582634	4.887059	0.000000	-1.056719	0.000000	0.000000	0.000000	-0.281876	0.211362	-0.343442	0.000000	0.000000	4.000000	12.000000	0.000000
14620.594052	-0.077250	0.589264	0.108415	78.695946	78.184067	120.582634	4.887059	0.000000	-1.056719	0.000000	0.000000	0.000000	-0.281876	0.211362	-0.343442	0.000000	0.000000	4.000000	12.000000	0.000000
14620.597386	-0.078082	0.590006	0.107312	78.697403	78.979858	121.345726	4.893420	0.000000	-1.026858	0.000000	0.000000	0.000000	-0.249674	0.222404	-0.330969	0.000000	0.000000	4.000000	12.000000	0.000000
14620.600719	-0.078082	0.590006	0.107312	78.697403	78.979858	121.345726	4.893420	0.000000	-1.026858	0.000000	0.000000	0.000000	-0.249674	0.222404	-0.330969	0.000000	0.000000	4.000000	12.000000	0.000000
14620.604052	-0.078082	0.590006	0.107312	78.697403	78.979858	121.345726	4.893420	0.000000	-1.026858	0.000000	0.000000	0.000000	-0.249674	0.222404	-0.330969	0.000000	0.000000	4.000000	12.000000	0.000000
14620.607386	-0.078841	0.590731	0.106299	78.755424	79.776443	121.957741	4.898862	0.000000	-1.000576	0.000000	0.000000	0.000000	-0.227887	0.217451	-0.304040	0.000000	0.000000	4.000000	12.000000	0.000000
14620.610719	-0.078841	0.590731	0.106299	78.755424	79.776443	121.957741	4.898862	0.000000	-1.000576	0.000000	0.000000	0.000000	-0.227887	0.217451	-0.304040	0.000000	0.000000	4.000000	12.000000	0.000000
14620.614052	-0.078841	0.590731	0.106299	78.755424	79.776443	121.957741	4.898862	0.000000	-1.000576	0.000000	0.000000	0.000000	-0.227887	0.217451	-0.304040	0.000000	0.000000	4.000000	12.000000	0.000000
14620.617386	-0.079542	0.591433	0.105276	78.872559	80.787025	122.823021	4.903799	0.000000	-0.976091	0.000000	0.000000	0.000000	-0.210276	0.210677	-0.306974	0.000000	0.000000	4.000000	12.000000	0.000000
14620.620719	-0.079542	0.591433	0.105276	78.872559	80.787025	122.823021	4.903799	0.000000	-0.976091	0.000000	0.000000	0.000000	-0.210276	0.210677	-0.306974	0.000000	0.000000	4.000000	12.000000	0.000000
14620.624052	-0.079542	0.591433	0.105276	78.872559	80.787025	122.823021	4.903799	0.000000	-0.976091	0.000000	0.000000	0.000000	-0.210276	0.210677	-0.306974	0.000000	0.000000	4.000000	12.000000	0.000000
14620.627386	-0.080210	0.592144	0.104232	79.025314	81.924858	123.845268	4.908187	0.000000	-0.953781	0.000000	0.000000	0.000000	-0.200417	0.213206	-0.313160	0.000000	0.000000	4.000000	12.000000	0.000000
14620.630719	-0.080210	0.592144	0.104232	79.025314	81.924858	123.845268	4.908187	0.000000	-0.953781	0.000000	0.000000	0.000000	-0.200417	0.213206	-0.313160	0.000000	0.000000	4.000000	12.000000	0.000000
14620.634052	-0.080210	0.592144	0.104232	79.025314	81.924858	123.845268	4.908187	0.000000	-0.953781	0.000000	0.000000	0.000000	-0.200417	0.213206	-0.313160	0.000000	0.000000	4.000000	12.000000	0.000000
14620.637386	-0.080850	0.592821	0.103197	79.158302	83.199654	124.994987	4.912247	0.000000	-0.932646	0.000000	0.000000	0.000000	-0.191849	0.203088	-0.310475	0.000000	0.000000	4.000000	12.000000	0.000000
14620.640719	-0.080850	0.592821	0.103197	79.158302	83.199654	124.994987	4.912247	0.000000	-0.932646	0.000000	0.000000	0.000000	-0.191849	0.203088	-0.310475	0.000000	0.000000	4.000000	12.000000	0.000000
14620.644052	-0.080850	0.592821	0.103197	79.158302	83.199654	124.994987	4.912247	0.000000	-0.932646	0.000000	0.000000	0.000000	-0.191849	0.203088	-0.310475	0.000000	0.000000	4.000000	12.000000	0.000000
14620.647386	-0.081499	0.593488	0.102059	79.218292	84.438454	126.156082	4.916072	0.000000	-0.912268	0.000000	0.000000	0.000000	-0.194730	0.200162	-0.341183	0.000000	0.000000	4.000000	12.000000	0.000000
14620.650719	-0.081499	0.593488	0.102059	79.218292	84.438454	126.156082	4.916072	0.000000	-0.912268	0.000000	0.000000	0.000000	-0.194730	0.200162	-0.341183	0.000000	0.000000	4.000000	12.000000	0.000000
14620.654052	-0.081499	0.593488	0.102059	79.218292	84.438454	126.156082	4.916072	0.000000	-0.912268	0.000000	0.000000	0.000000	-0.194730	0.200162	-0.341183	0.000000	0.000000	4.000000	12.000000	0.000000
14620.657386	-0.082163	0.594154	0.100857	79.199883	85.580017	127.321762	4.919818	0.000000	-0.891846	0.000000	0.000000	0.000000	-0.199067	0.199766	-0.360829	0.000000	0.000000	4.000000	12.000000	0.000000
14620.660719	-0.082163	0.594154	0.100857	79.199883	85.580017	127.321762	4.919818	0.000000	-0.891846	0.000000	0.000000	0.000000	-0.199067	0.199766	-0.360829	0.000000	0.000000	4.000000	12.000000	0.000000
14620.664052	-0.082163	0.594154	0.100857	79.199883	85.580017	127.321762	4.919818	0.000000	-0.891846	0.000000	0.000000	0.000000	-0.199067	0.199766	-0.360829	0.000000	0.000000	4.000000	12.000000	0.000000
14620.667386	-0.082806	0.594789	0.099540	79.155632	86.543495	128.309280	4.923590	0.000000	-0.870781	0.000000	0.000000	0.000000	-0.193014	0.190517	-0.394950	0.000000	0.000000	4.000000	12.000000	0.000000
14620.670719	-0.082806	0.594789	0.099540	79.155632	86.543495	128.309280	4.923590	0.000000	-0.870781	0.000000	0.000000	0.000000	-0.193014	0.190517	-0.394950	0.000000	0.000000	4.000000	12.000000	0.000000
14620.674052	-0.082806	0.594789	0.099540	79.155632	86.543495	128.309280	4.923590	0.000000	-0.870781	0.000000	0.000000	0.000000	-0.193014	0.190517	-0.394950	0.000000	0.000000	4.000000	12.000000	0.000000
14620.677386	-0.083380	0.595432	0.098147	79.118645	87.374054	129.151291	4.927036	0.000000	-0.851069	0.000000	0.000000	0.000000	-0.172325	0.193056	-0.417841	0.000000	0.000000	4.000000	12.000000	0.000000
14620.680719	-0.083380	0.595432	0.098147	79.118645	87.374054	129.151291	4.927036	0.000000	-0.851069	0.000000	0.000000	0.000000	-0.172325	0.193056	-0.417841	0.000000	0.000000	4.000000	12.000000	0.000000
14620.684052	-0.083380	0.595432	0.098147	79.118645	87.374054	129.151291	4.927036	0.000000	-0.851069	0.000000	0.000000	0.000000	-0.172325	0.193056	-0.417841	0.000000	0.000000	4.000000	12.000000	0.000000
14620.687386	-0.083962	0.596064	0.096651	79.094810	88.010399	129.810349	4.907369	0.000000	-0.830980	0.000000	0.000000	0.000000	-0.174623	0.189431	-0.448794	0.000000	0.000000	4.000000	12.000000	0.000000
14620.690719	-0.083962	0.596064	0.096651	79.094810	88.010399	129.810349	4.907369	0.000000	-0.830980	0.000000	0.000000	0.000000	-0.174623	0.189431	-0.448794	0.000000	0.000000	4.000000	12.000000	0.000000
14620.694052	-0.083962	0.596064	0.096651	79.094810	88.010399	129.810349	4.907369	0.000000	-0.830980	0.000000	0.000000	0.000000	-0.174623	0.189431	-0.448794	0.000000	0.000000	4.000000	12.000000	0.000000
14620.697386	-0.084561	0.596681	0.095112	79.079750	88.406441	130.134277	4.832570	0.000000	-0.801876	0.000000	0.000000	0.000000	-0.179455	0.185207	-0.461961	0.000000	0.000000	4.000000	12.000000	0.000000
14620.700719	-0.084561	0.596681	0.095112	79.079750	88.406441	130.134277	4.832570	0.000000	-0.801876	0.000000	0.000000	0.000000	-0.179455	0.185207	-0.461961	0.000000	0.000000	4.000000	12.000000	0.000000
14620.704052	-0.084561	0.596681	0.095112	79.079750	88.406441	130.134277	4.832570	0.000000	-0.801876	0.000000	0.000000	0.000000	-0.179455	0.185207	-0.461961	0.000000	0.000000	4.000000	12.000000	0.000000
14620.707386	-0.085183	0.597314	0.093580	79.071014	88.538803	130.069748	4.755576	0.000000	-0.771967	0.000000	0.000000	0.000000	-0.186577	0.189780	-0.459547	0.000000	0.000000	4.000000	12.000000	0.000000
14620.710719	-0.085183	0.597314	0.093580	79.071014	88.538803	130.069748	4.755576	0.000000	-0.771967	0.000000	0.000000	0.000000	-0.186577	0.189780	-0.459547	0.000000	0.000000	4.000000	12.000000	0.000000
14620.714052	-0.085183	0.597314	0.093580	79.071014	88.538803	130.069748	4.755576	0.000000	-0.771967	0.000000	0.000000	0.000000	-0.186577	0.189780	-0.459547	0.000000	0.000000	4.000000	12.000000	0.000000
14620.717386	-0.085797	0.597922	0.092030	79.068993	88.507523	129.894318	4.678985	0.000000	-0.740871	0.000000	0.000000	0.000000	-0.184445	0.182378	-0.464835	0.000000	0.000000	4.000000	12.000000	0.000000
14620.720719	-0.085797	0.597922	0.092030	79.068993	88.507523	129.894318	4.678985	0.000000	-0.740871	0.000000	0.000000	0.000000	-0.184445	0.182378	-0.464835	0.000000	0.000000	4.000000	12.000000	0.000000
14620.724052	-0.085797	0.597922	0.092030	79.068993	88.507523	129.894318	4.678985	0.000000	-0.740871	0.000000	0.000000	0.000000	-0.184445	0.182378	-0.464835	0.000000	0.000000	4.000000	12.000000	0.000000
14620.727386	-0.086411	0.598514	0.090501	79.068161	88.452614	129.847260	4.601512	0.000000	-0.710130	0.000000	0.000000	0.000000	-0.184054	0.177838	-0.458924	0.000000	0.000000	4.000000	12.000000	0.000000
14620.730719	-0.086411	0.598514	0.090501	79.068161	88.452614	129.847260	4.601512	0.000000	-0.710130	0.000000	0.000000	0.000000	-0.184054	0.177838	-0.458924	0.000000	0.000000	4.000000	12.000000	0.000000
14620.734052	-0.086411	0.598514	0.090501	79.068161	88.452614	129.847260	4.601512	0.000000	-0.710130	0.000000	0.000000	0.000000	-0.184054	0.177838	-0.458924	0.000000	0.000000	4.000000	12.000000	0.000000
14620.737386	-0.087026	0.599112	0.089005	79.067787	88.381615	129.839661	4.525025	0.000000	-0.679455	0.000000	0.000000	0.000000	-0.184401	0.179359	-0.448531	0.000000	0.000000	4.000000	12.000000	0.000000
14620.740719	-0.087026	0.599112	0.089005	79.067787	88.381615	129.839661	4.525025	0.000000	-0.679455	0.000000	0.000000	0.000000	-0.184401	0.179359	-0.448531	0.000000	0.000000	4.000000	12.000000	0.000000
14620.744052	-0.087026	0.599112	0.089005	79.067787	88.381615	129.839661	4.525025	0.000000	-0.679455	0.000000	0.000000	0.000000	-0.184401	0.179359	-0.448531	0.000000	0.000000	4.000000	12.000000	0.000000
14620.747386	-0.087645	0.599705	0.087568	79.067764	88.294617	129.799789	4.450270	0.000000	-0.648721	0.000000	0.000000	0.000000	-0.185893	0.177896	-0.431349	0.000000	0.000000	4.000000	12.000000	0.000000
14620.750719	-0.087645	0.599705	0.087568	79.067764	88.294617	129.799789	4.450270	0.000000	-0.648721	0.000000	0.000000	0.000000	-0.185893	0.177896	-0.431349	0.000000	0.000000	4.000000	12.000000	0.000000
14620.754052	-0.087645	0.599705	0.087568	79.067764	88.294617	129.799789	4.450270	0.000000	-0.648721	0.000000	0.000000	0.000000	-0.185893	0.177896	-0.431349	0.000000	0.000000	4.000000	12.000000	0.000000
14620.757386	-0.088204	0.600254	0.086106	79.066956	88.245171	129.736801	4.378379	0.000000	-0.617739	0.000000	0.000000	0.000000	-0.167633	0.164661	-0.438472	0.000000	0.000000	4.000000	12.000000	0.000000
14620.760719	-0.088204	0.600254	0.086106	79.066956	88.245171	129.736801	4.378379	0.000000	-0.617739	0.000000	0.000000	0.000000	-0.167633	0.164661	-0.438472	0.000000	0.000000	4.000000	12.000000	0.000000
14620.764052	-0.088204	0.600254	0.086106	79.066956	88.245171	129.736801	4.378379	0.000000	-0.617739	0.000000	0.000000	0.000000	-0.167633	0.164661	-0.438472	0.000000	0.000000	4.000000	12.000000	0.000000
14620.767386	-0.088790	0.600809	0.084675	79.066559	88.176888	129.625504	4.305300	0.000000	-0.589800	0.000000	0.000000	0.000000	-0.175902	0.166378	-0.429215	0.000000	0.000000	4.000000	12.000000	0.000000
14620.770719	-0.088790	0.600809	0.084675	79.066559	88.176888	129.625504	4.305300	0.000000	-0.589800	0.000000	0.000000	0.000000	-0.175902	0.166378	-0.429215	0.000000	0.000000	4.000000	12.000000	0.000000
14620.774052	-0.088790	0.600809	0.084675	79.066559	88.176888	129.625504	4.305300	0.000000	-0.589800	0.000000	0.000000	0.000000	-0.175902	0.166378	-0.429215	0.000000	0.000000	4.000000	12.000000	0.000000
14620.777386	-0.089398	0.601359	0.083238	79.064293	88.103264	129.592712	4.233764	0.000000	-0.560483	0.000000	0.000000	0.000000	-0.182305	0.165153	-0.431178	0.000000	0.000000	4.000000	12.000000	0.000000
14620.780719	-0.089398	0.601359	0.083238	79.064293	88.103264	129.592712	4.233764	0.000000	-0.560483	0.000000	0.000000	0.000000	-0.182305	0.165153	-0.431178	0.000000	0.000000	4.000000	12.000000	0.000000
14620.784052	-0.089398	0.601359	0.083238	79.064293	88.103264	129.592712	4.233764	0.000000	-0.560483	0.000000	0.000000	0.000000	-0.182305	0.165153	-0.431178	0.000000	0.000000	4.000000	12.000000	0.000000
14620.787386	-0.090007	0.601916	0.081836	79.064293	88.018990	129.576782	4.161901	0.000000	-0.530099	0.000000	0.000000	0.000000	-0.182844	0.166956	-0.420648	0.000000	0.000000	4.000000	12.000000	0.000000
14620.790719	-0.090007	0.601916	0.081836	79.064293	88.018990	129.576782	4.161901	0.000000	-0.530099	0.000000	0.000000	0.000000	-0.182844	0.166956	-0.420648	0.000000	0.000000	4.000000	12.000000	0.000000
14620.794052	-0.090007	0.601916	0.081836	79.064293	88.018990	129.576782	4.161901	0.000000	-0.530099	0.000000	0.000000	0.000000	-0.182844	0.166956	-0.420648	0.000000	0.000000	4.000000	12.000000	0.000000
14620.797386	-0.090623	0.602468	0.080492	79.062866	87.913223	129.535202	4.091793	0.000000	-0.499625	0.000000	0.000000	0.000000	-0.184582	0.165854	-0.403303	0.000000	0.000000	4.000000	12.000000	0.000000
14620.800719	-0.090623	0.602468	0.080492	79.062866	87.913223	129.535202	4.091793	0.000000	-0.499625	0.000000	0.000000	0.000000	-0.184582	0.165854	-0.403303	0.000000	0.000000	4.000000	12.000000	0.000000
14620.804052	-0.090623	0.602468	0.080492	79.062866	87.913223	129.535202	4.091793	0.000000	-0.499625	0.000000	0.000000	0.000000	-0.184582	0.165854	-0.403303	0.000000	0.000000	4.000000	12.000000	0.000000
14620.807386	-0.091216	0.602998	0.079195	79.061447	87.807487	129.461716	4.024576	0.000000	-0.468861	0.000000	0.000000	0.000000	-0.178017	0.158922	-0.389057	0.000000	0.000000	4.000000	12.000000	0.000000
14620.810719	-0.091216	0.602998	0.079195	79.061447	87.807487	129.461716	4.024576	0.000000	-0.468861	0.000000	0.000000	0.000000	-0.178017	0.158922	-0.389057	0.000000	0.000000	4.000000	12.000000	0.000000
14620.814052	-0.091216	0.602998	0.079195	79.061447	87.807487	129.461716	4.024576	0.000000	-0.468861	0.000000	0.000000	0.000000	-0.178017	0.158922	-0.389057	0.000000	0.000000	4.000000	12.000000	0.000000
14620.817386	-0.091793	0.603545	0.077975	79.062691	87.677750	129.356827	3.959733	0.000000	-0.439192	0.000000	0.000000	0.000000	-0.173092	0.164018	-0.365856	0.000000	0.000000	4.000000	12.000000	0.000000
14620.820719	-0.091793	0.603545	0.077975	79.062691	87.677750	129.356827	3.959733	0.000000	-0.439192	0.000000	0.000000	0.000000	-0.173092	0.164018	-0.365856	0.000000	0.000000	4.000000	12.000000	0.000000
14620.824052	-0.091793	0.603545	0.077975	79.062691	87.677750	129.356827	3.959733	0.000000	-0.439192	0.000000	0.000000	0.000000	-0.173092	0.164018	-0.365856	0.000000	0.000000	4.000000	12.000000	0.000000
14620.827386	-0.092330	0.604080	0.076845	79.063858	87.550636	129.275803	3.898757	0.000000	-0.410343	0.000000	0.000000	0.000000	-0.161133	0.160392	-0.338918	0.000000	0.000000	4.000000	12.000000	0.000000
14620.830719	-0.092330	0.604080	0.076845	79.063858	87.550636	129.275803	3.898757	0.000000	-0.410343	0.000000	0.000000	0.000000	-0.161133	0.160392	-0.338918	0.000000	0.000000	4.000000	12.000000	0.000000
14620.834052	-0.092330	0.604080	0.076845	79.063858	87.550636	129.275803	3.898757	0.000000	-0.410343	0.000000	0.000000	0.000000	-0.161133	0.160392	-0.338918	0.000000	0.000000	4.000000	12.000000	0.000000
14620.837386	-0.092844	0.604572	0.075749	79.065071	87.429008	129.194809	3.842271	0.000000	-0.383488	0.000000	0.000000	0.000000	-0.154229	0.147835	-0.328892	0.000000	0.000000	4.000000	12.000000	0.000000
14620.840719	-0.092844	0.604572	0.075749	79.065071	87.429008	129.194809	3.842271	0.000000	-0.383488	0.000000	0.000000	0.000000	-0.154229	0.147835	-0.328892	0.000000	0.000000	4.000000	12.000000	0.000000
14620.844052	-0.092844	0.604572	0.075749	79.065071	87.429008	129.194809	3.842271	0.000000	-0.383488	0.000000	0.000000	0.000000	-0.154229	0.147835	-0.328892	0.000000	0.000000	4.000000	12.000000	0.000000
14620.847386	-0.093409	0.605004	0.074658	79.065865	87.320717	129.090271	3.787455	0.000000	-0.357783	0.000000	0.000000	0.000000	-0.169364	0.129356	-0.327228	0.000000	0.000000	4.000000	12.000000	0.000000
14620.850719	-0.093409	0.605004	0.074658	79.065865	87.320717	129.090271	3.787455	0.000000	-0.357783	0.000000	0.000000	0.000000	-0.169364	0.129356	-0.327228	0.000000	0.000000	4.000000	12.000000	0.000000
14620.854052	-0.093409	0.605004	0.074658	79.065865	87.320717	129.090271	3.787455	0.000000	-0.357783	0.000000	0.000000	0.000000	-0.169364	0.129356	-0.327228	0.000000	0.000000	4.000000	12.000000	0.000000
14620.857386	-0.094001	0.605394	0.073592	79.067711	87.241768	128.955917	3.732918	0.000000	-0.329556	0.000000	0.000000	0.000000	-0.177656	0.116988	-0.319796	0.000000	0.000000	4.000000	12.000000	0.000000
14620.860719	-0.094001	0.605394	0.073592	79.067711	87.241768	128.955917	3.732918	0.000000	-0.329556	0.000000	0.000000	0.000000	-0.177656	0.116988	-0.319796	0.000000	0.000000	4.000000	12.000000	0.000000
14620.864052	-0.094001	0.605394	0.073592	79.067711	87.241768	128.955917	3.732918	0.000000	-0.329556	0.000000	0.000000	0.000000	-0.177656	0.116988	-0.319796	0.000000	0.000000	4.000000	12.000000	0.000000
14620.867386	-0.094691	0.605781	0.072507	79.067688	87.151985	128.764420	3.679618	0.000000	-0.299946	0.000000	0.000000	0.000000	-0.206932	0.116353	-0.325627	0.000000	0.000000	4.000000	12.000000	0.000000
14620.870719	-0.094691	0.605781	0.072507	79.067688	87.151985	128.764420	3.679618	0.000000	-0.299946	0.000000	0.000000	0.000000	-0.206932	0.116353	-0.325627	0.000000	0.000000	4.000000	12.000000	0.000000
14620.874052	-0.094691	0.605781	0.072507	79.067688	87.151985	128.764420	3.679618	0.000000	-0.299946	0.000000	0.000000	0.000000	-0.206932	0.116353	-0.325627	0.000000	0.000000	4.000000	12.000000	0.000000
14620.877386	-0.095425	0.606069	0.071397	79.066124	87.118370	128.598541	3.625347	0.000000	-0.265457	0.000000	0.000000	0.000000	-0.220229	0.086132	-0.332911	0.000000	0.000000	4.000000	12.000000	0.000000
14620.880719	-0.095425	0.606069	0.071397	79.066124	87.118370	128.598541	3.625347	0.000000	-0.265457	0.000000	0.000000	0.000000	-0.220229	0.086132	-0.332911	0.000000	0.000000	4.000000	12.000000	0.000000
14620.884052	-0.095425	0.606069	0.071397	79.066124	87.118370	128.598541	3.625347	0.000000	-0.265457	0.000000	0.000000	0.000000	-0.220229	0.086132	-0.332911	0.000000	0.000000	4.000000	12.000000	0.000000
14620.887386	-0.096233	0.606295	0.070288	79.062279	87.090012	128.511581	3.569862	0.000000	-0.228752	0.000000	0.000000	0.000000	-0.242544	0.067966	-0.332734	0.000000	0.000000	4.000000	12.000000	0.000000
14620.890719	-0.096233	0.606295	0.070288	79.062279	87.090012	128.511581	3.569862	0.000000	-0.228752	0.000000	0.000000	0.000000	-0.242544	0.067966	-0.332734	0.000000	0.000000	4.000000	12.000000	0.000000
14620.894052	-0.096233	0.606295	0.070288	79.062279	87.090012	128.511581	3.569862	0.000000	-0.228752	0.000000	0.000000	0.000000	-0.242544	0.067966	-0.332734	0.000000	0.000000	4.000000	12.000000	0.000000
14620.897386	-0.097114	0.606491	0.069171	79.055313	87.101639	128.552094	3.514406	0.000000	-0.188329	0.000000	0.000000	0.000000	-0.264304	0.058702	-0.335048	0.000000	0.000000	4.000000	12.000000	0.000000
14620.900719	-0.097114	0.606491	0.069171	79.055313	87.101639	128.552094	3.514406	0.000000	-0.188329	0.000000	0.000000	0.000000	-0.264304	0.058702	-0.335048	0.000000	0.000000	4.000000	12.000000	0.000000
14620.904052	-0.097114	0.606491	0.069171	79.055313	87.101639	128.552094	3.514406	0.000000	-0.188329	0.000000	0.000000	0.000000	-0.264304	0.058702	-0.335048	0.000000	0.000000	4.000000	12.000000	0.000000
14620.907386	-0.097994	0.606626	0.068068	79.028206	87.078377	128.562256	3.458565	0.000000	-0.144278	0.000000	0.000000	0.000000	-0.263941	0.040684	-0.330865	0.000000	0.000000	4.000000	12.000000	0.000000
14620.910719	-0.097994	0.606626	0.068068	79.028206	87.078377	128.562256	3.458565	0.000000	-0.144278	0.000000	0.000000	0.000000	-0.263941	0.040684	-0.330865	0.000000	0.000000	4.000000	12.000000	0.000000
14620.914052	-0.097994	0.606626	0.068068	79.028206	87.078377	128.562256	3.458565	0.000000	-0.144278	0.000000	0.000000	0.000000	-0.263941	0.040684	-0.330865	0.000000	0.000000	4.000000	12.000000	0.000000
14620.917386	-0.098832	0.606762	0.067033	78.973534	87.022697	128.432770	3.403421	0.000000	-0.100288	0.000000	0.000000	0.000000	-0.251189	0.040745	-0.310545	0.000000	0.000000	4.000000	12.000000	0.000000
14620.920719	-0.098832	0.606762	0.067033	78.973534	87.022697	128.432770	3.403421	0.000000	-0.100288	0.000000	0.000000	0.000000	-0.251189	0.040745	-0.310545	0.000000	0.000000	4.000000	12.000000	0.000000
14620.924052	-0.098832	0.606762	0.067033	78.973534	87.022697	128.432770	3.403421	0.000000	-0.100288	0.000000	0.000000	0.000000	-0.251189	0.040745	-0.310545	0.000000	0.000000	4.000000	12.000000	0.000000
14620.927386	-0.099645	0.606888	0.066024	78.887749	86.921005	128.224792	3.351663	0.000000	-0.058423	0.000000	0.000000	0.000000	-0.243936	0.037603	-0.302835	0.000000	0.000000	4.000000	12.000000	0.000000
14620.930719	-0.099645	0.606888	0.066024	78.887749	86.921005	128.224792	3.351663	0.000000	-0.058423	0.000000	0.000000	0.000000	-0.243936	0.037603	-0.302835	0.000000	0.000000	4.000000	12.000000	0.000000
14620.934052	-0.099645	0.606888	0.066024	78.887749	86.921005	128.224792	3.351663	0.000000	-0.058423	0.000000	0.000000	0.000000	-0.243936	0.037603	-0.302835	0.000000	0.000000	4.000000	12.000000	0.000000
14620.937386	-0.100466	0.607013	0.065073	78.800591	86.805901	128.062881	3.301191	0.000000	-0.017767	0.000000	0.000000	0.000000	-0.246375	0.037773	-0.285226	0.000000	0.000000	4.000000	12.000000	0.000000
14620.940719	-0.100466	0.607013	0.065073	78.800591	86.805901	128.062881	3.301191	0.000000	-0.017767	0.000000	0.000000	0.000000	-0.246375	0.037773	-0.285226	0.000000	0.000000	4.000000	12.000000	0.000000
14620.944052	-0.100466	0.607013	0.065073	78.800591	86.805901	128.062881	3.301191	0.000000	-0.017767	0.000000	0.000000	0.000000	-0.246375	0.037773	-0.285226	0.000000	0.000000	4.000000	12.000000	0.000000
14620.947386	-0.101262	0.607158	0.064140	78.741295	86.714333	127.967491	3.253653	0.000000	0.023295	0.000000	0.000000	0.000000	-0.238832	0.043440	-0.279858	0.000000	0.000000	4.000000	12.000000	0.000000
14620.950719	-0.101262	0.607158	0.064140	78.741295	86.714333	127.967491	3.253653	0.000000	0.023295	0.000000	0.000000	0.000000	-0.238832	0.043440	-0.279858	0.000000	0.000000	4.000000	12.000000	0.000000
14620.954052	-0.101262	0.607158	0.064140	78.741295	86.714333	127.967491	3.253653	0.000000	0.023295	0.000000	0.000000	0.000000	-0.238832	0.043440	-0.279858	0.000000	0.000000	4.000000	12.000000	0.000000
14620.957386	-0.102062	0.607313	0.063243	78.716820	86.672653	127.919830	3.207010	0.000000	0.063101	0.000000	0.000000	0.000000	-0.240108	0.046368	-0.269053	0.000000	0.000000	4.000000	12.000000	0.000000
14620.960719	-0.102062	0.607313	0.063243	78.716820	86.672653	127.919830	3.207010	0.000000	0.063101	0.000000	0.000000	0.000000	-0.240108	0.046368	-0.269053	0.000000	0.000000	4.000000	12.000000	0.000000
14620.964052	-0.102062	0.607313	0.063243	78.716820	86.672653	127.919830	3.207010	0.000000	0.063101	0.000000	0.000000	0.000000	-0.240108	0.046368	-0.269053	0.000000	0.000000	4.000000	12.000000	0.000000
14620.967386	-0.102843	0.607477	0.062387	78.713310	86.631523	127.806404	3.162168	0.000000	0.103119	0.000000	0.000000	0.000000	-0.234049	0.049349	-0.256775	0.000000	0.000000	4.000000	12.000000	0.000000
14620.970719	-0.102843	0.607477	0.062387	78.713310	86.631523	127.806404	3.162168	0.000000	0.103119	0.000000	0.000000	0.000000	-0.234049	0.049349	-0.256775	0.000000	0.000000	4.000000	12.000000	0.000000
14620.974052	-0.102843	0.607477	0.062387	78.713310	86.631523	127.806404	3.162168	0.000000	0.103119	0.000000	0.000000	0.000000	-0.234049	0.049349	-0.256775	0.000000	0.000000	4.000000	12.000000	0.000000
14620.977386	-0.103620	0.607641	0.061530	78.707932	86.587738	127.627892	3.119372	0.000000	0.142127	0.000000	0.000000	0.000000	-0.233218	0.049069	-0.257226	0.000000	0.000000	4.000000	12.000000	0.000000
14620.980719	-0.103620	0.607641	0.061530	78.707932	86.587738	127.627892	3.119372	0.000000	0.142127	0.000000	0.000000	0.000000	-0.233218	0.049069	-0.257226	0.000000	0.000000	4.000000	12.000000	0.000000
14620.984052	-0.103620	0.607641	0.061530	78.707932	86.587738	127.627892	3.119372	0.000000	0.142127	0.000000	0.000000	0.000000	-0.233218	0.049069	-0.257226	0.000000	0.000000	4.000000	12.000000	0.000000
14620.987386	-0.104405	0.607834	0.060724	78.697922	86.502068	127.533386	3.076501	0.000000	0.180997	0.000000	0.000000	0.000000	-0.235559	0.058065	-0.241941	0.000000	0.000000	4.000000	12.000000	0.000000
14620.990719	-0.104405	0.607834	0.060724	78.697922	86.502068	127.533386	3.076501	0.000000	0.180997	0.000000	0.000000	0.000000	-0.235559	0.058065	-0.241941	0.000000	0.000000	4.000000	12.000000	0.000000
14620.994052	-0.104405	0.607834	0.060724	78.697922	86.502068	127.533386	3.076501	0.000000	0.180997	0.000000	0.000000	0.000000	-0.235559	0.058065	-0.241941	0.000000	0.000000	4.000000	12.000000	0.000000
14620.997386	-0.105188	0.608027	0.059916	78.689774	86.421806	127.527954	3.036178	0.000000	0.220256	0.000000	0.000000	0.000000	-0.234785	0.057792	-0.242388	0.000000	0.000000	4.000000	12.000000	0.000000
14621.000719	-0.105188	0.608027	0.059916	78.689774	86.421806	127.527954	3.036178	0.000000	0.220256	0.000000	0.000000	0.000000	-0.234785	0.057792	-0.242388	0.000000	0.000000	4.000000	12.000000	0.000000
14621.004052	-0.105188	0.608027	0.059916	78.689774	86.421806	127.527954	3.036178	0.000000	0.220256	0.000000	0.000000	0.000000	-0.234785	0.057792	-0.242388	0.000000	0.000000	4.000000	12.000000	0.000000
14621.007386	-0.105954	0.608250	0.059164	78.685463	86.329887	127.480637	2.995780	0.000000	0.259387	0.000000	0.000000	0.000000	-0.229887	0.066814	-0.225592	0.000000	0.000000	4.000000	12.000000	0.000000
14621.010719	-0.105954	0.608250	0.059164	78.685463	86.329887	127.480637	2.995780	0.000000	0.259387	0.000000	0.000000	0.000000	-0.229887	0.066814	-0.225592	0.000000	0.000000	4.000000	12.000000	0.000000
14621.014052	-0.105954	0.608250	0.059164	78.685463	86.329887	127.480637	2.995780	0.000000	0.259387	0.000000	0.000000	0.000000	-0.229887	0.066814	-0.225592	0.000000	0.000000	4.000000	12.000000	0.000000
14621.017386	-0.106689	0.608481	0.058392	78.684830	86.248795	127.396065	2.958181	0.000000	0.297702	0.000000	0.000000	0.000000	-0.220424	0.069224	-0.231356	0.000000	0.000000	4.000000	12.000000	0.000000
14621.020719	-0.106689	0.608481	0.058392	78.684830	86.248795	127.396065	2.958181	0.000000	0.297702	0.000000	0.000000	0.000000	-0.220424	0.069224	-0.231356	0.000000	0.000000	4.000000	12.000000	0.000000
14621.024052	-0.106689	0.608481	0.058392	78.684830	86.248795	127.396065	2.958181	0.000000	0.297702	0.000000	0.000000	0.000000	-0.220424	0.069224	-0.231356	0.000000	0.000000	4.000000	12.000000	0.000000
14621.027386	-0.107375	0.608730	0.057645	78.682236	86.201660	127.344795	2.919621	0.000000	0.334439	0.000000	0.000000	0.000000	-0.205987	0.074950	-0.224265	0.000000	0.000000	4.000000	12.000000	0.000000
14621.030719	-0.107375	0.608730	0.057645	78.682236	86.201660	127.344795	2.919621	0.000000	0.334439	0.000000	0.000000	0.000000	-0.205987	0.074950	-0.224265	0.000000	0.000000	4.000000	12.000000	0.000000
14621.034052	-0.107375	0.608730	0.057645	78.682236	86.201660	127.344795	2.919621	0.000000	0.334439	0.000000	0.000000	0.000000	-0.205987	0.074950	-0.224265	0.000000	0.000000	4.000000	12.000000	0.000000
14621.037386	-0.108003	0.608968	0.056869	78.675644	86.226601	127.427368	2.882244	0.000000	0.368770	0.000000	0.000000	0.000000	-0.188326	0.071347	-0.232844	0.000000	0.000000	4.000000	12.000000	0.000000
14621.040719	-0.108003	0.608968	0.056869	78.675644	86.226601	127.427368	2.882244	0.000000	0.368770	0.000000	0.000000	0.000000	-0.188326	0.071347	-0.232844	0.000000	0.000000	4.000000	12.000000	0.000000
14621.044052	-0.108003	0.608968	0.056869	78.675644	86.226601	127.427368	2.882244	0.000000	0.368770	0.000000	0.000000	0.000000	-0.188326	0.071347	-0.232844	0.000000	0.000000	4.000000	12.000000	0.000000
14621.047386	-0.108590	0.609231	0.056028	78.665253	86.326088	127.573021	2.843437	0.000000	0.400158	0.000000	0.000000	0.000000	-0.176021	0.078956	-0.252216	0.000000	0.000000	4.000000	12.000000	0.000000
14621.050719	-0.108590	0.609231	0.056028	78.665253	86.326088	127.573021	2.843437	0.000000	0.400158	0.000000	0.000000	0.000000	-0.176021	0.078956	-0.252216	0.000000	0.000000	4.000000	12.000000	0.000000
14621.054052	-0.108590	0.609231	0.056028	78.665253	86.326088	127.573021	2.843437	0.000000	0.400158	0.000000	0.000000	0.000000	-0.176021	0.078956	-0.252216	0.000000	0.000000	4.000000	12.000000	0.000000
14621.057386	-0.109140	0.609511	0.055146	78.664589	86.430489	127.666328	2.801401	0.000000	0.429495	0.000000	0.000000	0.000000	-0.165121	0.083836	-0.264714	0.000000	0.000000	4.000000	12.000000	0.000000
14621.060719	-0.109140	0.609511	0.055146	78.664589	86.430489	127.666328	2.801401	0.000000	0.429495	0.000000	0.000000	0.000000	-0.165121	0.083836	-0.264714	0.000000	0.000000	4.000000	12.000000	0.000000
14621.064052	-0.109140	0.609511	0.055146	78.664589	86.430489	127.666328	2.801401	0.000000	0.429495	0.000000	0.000000	0.000000	-0.165121	0.083836	-0.264714	0.000000	0.000000	4.000000	12.000000	0.000000
14621.067386	-0.109646	0.609795	0.054184	78.693031	86.487419	127.646072	2.757282	0.000000	0.457015	0.000000	0.000000	0.000000	-0.151766	0.085280	-0.288496	0.000000	0.000000	4.000000	12.000000	0.000000
14621.070719	-0.109646	0.609795	0.054184	78.693031	86.487419	127.646072	2.757282	0.000000	0.457015	0.000000	0.000000	0.000000	-0.151766	0.085280	-0.288496	0.000000	0.000000	4.000000	12.000000	0.000000
14621.074052	-0.109646	0.609795	0.054184	78.693031	86.487419	127.646072	2.757282	0.000000	0.457015	0.000000	0.000000	0.000000	-0.151766	0.085280	-0.288496	0.000000	0.000000	4.000000	12.000000	0.000000
14621.077386	-0.110143	0.610115	0.053190	78.769684	86.528465	127.625870	2.709199	0.000000	0.482309	0.000000	0.000000	0.000000	-0.149011	0.095951	-0.298122	0.000000	0.000000	4.000000	12.000000	0.000000
14621.080719	-0.110143	0.610115	0.053190	78.769684	86.528465	127.625870	2.709199	0.000000	0.482309	0.000000	0.000000	0.000000	-0.149011	0.095951	-0.298122	0.000000	0.000000	4.000000	12.000000	0.000000
14621.084052	-0.110143	0.610115	0.053190	78.769684	86.528465	127.625870	2.709199	0.000000	0.482309	0.000000	0.000000	0.000000	-0.149011	0.095951	-0.298122	0.000000	0.000000	4.000000	12.000000	0.000000
14621.087386	-0.110659	0.610461	0.052182	78.892357	86.623344	127.699448	2.659512	0.000000	0.507145	0.000000	0.000000	0.000000	-0.154957	0.103966	-0.302465	0.000000	0.000000	4.000000	12.000000	0.000000
14621.090719	-0.110659	0.610461	0.052182	78.892357	86.623344	127.699448	2.659512	0.000000	0.507145	0.000000	0.000000	0.000000	-0.154957	0.103966	-0.302465	0.000000	0.000000	4.000000	12.000000	0.000000
14621.094052	-0.110659	0.610461	0.052182	78.892357	86.623344	127.699448	2.659512	0.000000	0.507145	0.000000	0.000000	0.000000	-0.154957	0.103966	-0.302465	0.000000	0.000000	4.000000	12.000000	0.000000
14621.097386	-0.111141	0.610795	0.051140	79.029121	86.762894	127.812309	2.609101	0.000000	0.532971	0.000000	0.000000	0.000000	-0.144432	0.099998	-0.312521	0.000000	0.000000	4.000000	12.000000	0.000000
14621.100719	-0.111141	0.610795	0.051140	79.029121	86.762894	127.812309	2.609101	0.000000	0.532971	0.000000	0.000000	0.000000	-0.144432	0.099998	-0.312521	0.000000	0.000000	4.000000	12.000000	0.000000
14621.104052	-0.111141	0.610795	0.051140	79.029121	86.762894	127.812309	2.609101	0.000000	0.532971	0.000000	0.000000	0.000000	-0.144432	0.099998	-0.312521	0.000000	0.000000	4.000000	12.000000	0.000000
14621.107386	-0.111552	0.611118	0.050136	79.173073	86.923836	127.935646	2.557014	0.000000	0.557043	0.000000	0.000000	0.000000	-0.123456	0.096868	-0.301189	0.000000	0.000000	4.000000	12.000000	0.000000
14621.110719	-0.111552	0.611118	0.050136	79.173073	86.923836	127.935646	2.557014	0.000000	0.557043	0.000000	0.000000	0.000000	-0.123456	0.096868	-0.301189	0.000000	0.000000	4.000000	12.000000	0.000000
14621.114052	-0.111552	0.611118	0.050136	79.173073	86.923836	127.935646	2.557014	0.000000	0.557043	0.000000	0.000000	0.000000	-0.123456	0.096868	-0.301189	0.000000	0.000000	4.000000	12.000000	0.000000
14621.117386	-0.111922	0.611450	0.049180	79.306526	87.063248	128.037262	2.506816	0.000000	0.577619	0.000000	0.000000	0.000000	-0.110823	0.099779	-0.286967	0.000000	0.000000	4.000000	12.000000	0.000000
14621.120719	-0.111922	0.611450	0.049180	79.306526	87.063248	128.037262	2.506816	0.000000	0.577619	0.000000	0.000000	0.000000	-0.110823	0.099779	-0.286967	0.000000	0.000000	4.000000	12.000000	0.000000
14621.124052	-0.111922	0.611450	0.049180	79.306526	87.063248	128.037262	2.506816	0.000000	0.577619	0.000000	0.000000	0.000000	-0.110823	0.099779	-0.286967	0.000000	0.000000	4.000000	12.000000	0.000000
14621.127386	-0.112241	0.611781	0.048233	79.438110	87.208832	128.141022	2.458988	0.000000	0.596089	0.000000	0.000000	0.000000	-0.095800	0.099225	-0.284014	0.000000	0.000000	4.000000	12.000000	0.000000
14621.130719	-0.112241	0.611781	0.048233	79.438110	87.208832	128.141022	2.458988	0.000000	0.596089	0.000000	0.000000	0.000000	-0.095800	0.099225	-0.284014	0.000000	0.000000	4.000000	12.000000	0.000000
14621.134052	-0.112241	0.611781	0.048233	79.438110	87.208832	128.141022	2.458988	0.000000	0.596089	0.000000	0.000000	0.000000	-0.095800	0.099225	-0.284014	0.000000	0.000000	4.000000	12.000000	0.000000
14621.137386	-0.112536	0.612082	0.047299	79.598145	87.427864	128.293884	2.411653	0.000000	0.612056	0.000000	0.000000	0.000000	-0.088593	0.090236	-0.280158	0.000000	0.000000	4.000000	12.000000	0.000000
14621.140719	-0.112536	0.612082	0.047299	79.598145	87.427864	128.293884	2.411653	0.000000	0.612056	0.000000	0.000000	0.000000	-0.088593	0.090236	-0.280158	0.000000	0.000000	4.000000	12.000000	0.000000
14621.144052	-0.112536	0.612082	0.047299	79.598145	87.427864	128.293884	2.411653	0.000000	0.612056	0.000000	0.000000	0.000000	-0.088593	0.090236	-0.280158	0.000000	0.000000	4.000000	12.000000	0.000000
14621.147386	-0.112762	0.612401	0.046395	79.796776	87.712517	128.475235	2.364959	0.000000	0.626821	0.000000	0.000000	0.000000	-0.067527	0.095697	-0.271127	0.000000	0.000000	4.000000	12.000000	0.000000
14621.150719	-0.112762	0.612401	0.046395	79.796776	87.712517	128.475235	2.364959	0.000000	0.626821	0.000000	0.000000	0.000000	-0.067527	0.095697	-0.271127	0.000000	0.000000	4.000000	12.000000	0.000000
14621.154052	-0.112762	0.612401	0.046395	79.796776	87.712517	128.475235	2.364959	0.000000	0.626821	0.000000	0.000000	0.000000	-0.067527	0.095697	-0.271127	0.000000	0.000000	4.000000	12.000000	0.000000
14621.157386	-0.112978	0.612678	0.045462	80.026718	88.099709	128.737778	2.319772	0.000000	0.638076	0.000000	0.000000	0.000000	-0.065090	0.083254	-0.280140	0.000000	0.000000	4.000000	12.000000	0.000000
14621.160719	-0.112978	0.612678	0.045462	80.026718	88.099709	128.737778	2.319772	0.000000	0.638076	0.000000	0.000000	0.000000	-0.065090	0.083254	-0.280140	0.000000	0.000000	4.000000	12.000000	0.000000
14621.164052	-0.112978	0.612678	0.045462	80.026718	88.099709	128.737778	2.319772	0.000000	0.638076	0.000000	0.000000	0.000000	-0.065090	0.083254	-0.280140	0.000000	0.000000	4.000000	12.000000	0.000000
14621.167386	-0.113271	0.612946	0.044534	80.265327	88.518021	129.027374	2.273082	0.000000	0.648924	0.000000	0.000000	0.000000	-0.087613	0.080308	-0.278251	0.000000	0.000000	4.000000	12.000000	0.000000
14621.170719	-0.113271	0.612946	0.044534	80.265327	88.518021	129.027374	2.273082	0.000000	0.648924	0.000000	0.000000	0.000000	-0.087613	0.080308	-0.278251	0.000000	0.000000	4.000000	12.000000	0.000000
14621.174052	-0.113271	0.612946	0.044534	80.265327	88.518021	129.027374	2.273082	0.000000	0.648924	0.000000	0.000000	0.000000	-0.087613	0.080308	-0.278251	0.000000	0.000000	4.000000	12.000000	0.000000
14621.177386	-0.113634	0.613184	0.043598	80.466713	88.892921	129.309357	2.226707	0.000000	0.663526	0.000000	0.000000	0.000000	-0.109042	0.071414	-0.280801	0.000000	0.000000	4.000000	12.000000	0.000000
14621.180719	-0.113634	0.613184	0.043598	80.466713	88.892921	129.309357	2.226707	0.000000	0.663526	0.000000	0.000000	0.000000	-0.109042	0.071414	-0.280801	0.000000	0.000000	4.000000	12.000000	0.000000
14621.184052	-0.113634	0.613184	0.043598	80.466713	88.892921	129.309357	2.226707	0.000000	0.663526	0.000000	0.000000	0.000000	-0.109042	0.071414	-0.280801	0.000000	0.000000	4.000000	12.000000	0.000000
14621.187386	-0.114072	0.613412	0.042668	80.599098	89.127533	129.516693	2.179907	0.000000	0.681700	0.000000	0.000000	0.000000	-0.131364	0.068532	-0.278973	0.000000	0.000000	4.000000	12.000000	0.000000
14621.190719	-0.114072	0.613412	0.042668	80.599098	89.127533	129.516693	2.179907	0.000000	0.681700	0.000000	0.000000	0.000000	-0.131364	0.068532	-0.278973	0.000000	0.000000	4.000000	12.000000	0.000000
14621.194052	-0.114072	0.613412	0.042668	80.599098	89.127533	129.516693	2.179907	0.000000	0.681700	0.000000	0.000000	0.000000	-0.131364	0.068532	-0.278973	0.000000	0.000000	4.000000	12.000000	0.000000
14621.197386	-0.114589	0.613623	0.041767	80.651917	89.200485	129.625275	2.133411	0.000000	0.703594	0.000000	0.000000	0.000000	-0.155187	0.063256	-0.270279	0.000000	0.000000	4.000000	12.000000	0.000000
14621.200719	-0.114589	0.613623	0.041767	80.651917	89.200485	129.625275	2.133411	0.000000	0.703594	0.000000	0.000000	0.000000	-0.155187	0.063256	-0.270279	0.000000	0.000000	4.000000	12.000000	0.000000
14621.204052	-0.114589	0.613623	0.041767	80.651917	89.200485	129.625275	2.133411	0.000000	0.703594	0.000000	0.000000	0.000000	-0.155187	0.063256	-0.270279	0.000000	0.000000	4.000000	12.000000	0.000000
14621.207386	-0.115147	0.613829	0.040944	80.654877	89.147743	129.648911	2.088365	0.000000	0.729458	0.000000	0.000000	0.000000	-0.167387	0.061643	-0.247034	0.000000	0.000000	4.000000	12.000000	0.000000
14621.210719	-0.115147	0.613829	0.040944	80.654877	89.147743	129.648911	2.088365	0.000000	0.729458	0.000000	0.000000	0.000000	-0.167387	0.061643	-0.247034	0.000000	0.000000	4.000000	12.000000	0.000000
14621.214052	-0.115147	0.613829	0.040944	80.654877	89.147743	129.648911	2.088365	0.000000	0.729458	0.000000	0.000000	0.000000	-0.167387	0.061643	-0.247034	0.000000	0.000000	4.000000	12.000000	0.000000
14621.217386	-0.115147	0.613829	0.040944	80.654900	89.063416	129.648895	2.047192	0.000000	0.757356	0.000000	0.000000	0.000000	-0.167387	0.061643	-0.247034	0.000000	0.000000	4.000000	12.000000	0.000000
14621.220719	-0.115712	0.614045	0.040157	80.654900	89.063416	129.648895	2.047192	0.000000	0.757356	0.000000	0.000000	0.000000	-0.169360	0.064917	-0.235984	0.000000	0.000000	4.000000	12.000000	0.000000
14621.224052	-0.115712	0.614045	0.040157	80.654900	89.063416	129.648895	2.047192	0.000000	0.757356	0.000000	0.000000	0.000000	-0.169360	0.064917	-0.235984	0.000000	0.000000	4.000000	12.000000	0.000000
14621.227386	-0.116294	0.614257	0.039454	80.659149	88.970741	129.634827	2.007861	0.000000	0.785583	0.000000	0.000000	0.000000	-0.174631	0.063435	-0.211101	0.000000	0.000000	4.000000	12.000000	0.000000
14621.230719	-0.116294	0.614257	0.039454	80.659149	88.970741	129.634827	2.007861	0.000000	0.785583	0.000000	0.000000	0.000000	-0.174631	0.063435	-0.211101	0.000000	0.000000	4.000000	12.000000	0.000000
14621.234052	-0.116294	0.614257	0.039454	80.659149	88.970741	129.634827	2.007861	0.000000	0.785583	0.000000	0.000000	0.000000	-0.174631	0.063435	-0.211101	0.000000	0.000000	4.000000	12.000000	0.000000
14621.237386	-0.116294	0.614257	0.039454	80.671272	88.871742	129.611450	1.972678	0.000000	0.814688	0.000000	0.000000	0.000000	-0.174631	0.063435	-0.211101	0.000000	0.000000	4.000000	12.000000	0.000000
14621.240719	-0.116926	0.614475	0.038865	80.671272	88.871742	129.611450	1.972678	0.000000	0.814688	0.000000	0.000000	0.000000	-0.189740	0.065617	-0.176558	0.000000	0.000000	4.000000	12.000000	0.000000
14621.244052	-0.116926	0.614475	0.038865	80.671272	88.871742	129.611450	1.972678	0.000000	0.814688	0.000000	0.000000	0.000000	-0.189740	0.065617	-0.176558	0.000000	0.000000	4.000000	12.000000	0.000000
14621.247386	-0.117630	0.614666	0.038267	80.693123	88.767410	129.581070	1.943252	0.000000	0.846311	0.000000	0.000000	0.000000	-0.211048	0.057121	-0.179360	0.000000	0.000000	4.000000	12.000000	0.000000
14621.250719	-0.117630	0.614666	0.038267	80.693123	88.767410	129.581070	1.943252	0.000000	0.846311	0.000000	0.000000	0.000000	-0.211048	0.057121	-0.179360	0.000000	0.000000	4.000000	12.000000	0.000000
14621.254052	-0.117630	0.614666	0.038267	80.693123	88.767410	129.581070	1.943252	0.000000	0.846311	0.000000	0.000000	0.000000	-0.211048	0.057121	-0.179360	0.000000	0.000000	4.000000	12.000000	0.000000
14621.257386	-0.117630	0.614666	0.038267	80.709503	88.643524	129.543411	1.913358	0.000000	0.881486	0.000000	0.000000	0.000000	-0.211048	0.057121	-0.179360	0.000000	0.000000	4.000000	12.000000	0.000000
14621.260719	-0.118375	0.614852	0.037746	80.709503	88.643524	129.543411	1.913358	0.000000	0.881486	0.000000	0.000000	0.000000	-0.223611	0.055873	-0.156241	0.000000	0.000000	4.000000	12.000000	0.000000
14621.264052	-0.118375	0.614852	0.037746	80.709503	88.643524	129.543411	1.913358	0.000000	0.881486	0.000000	0.000000	0.000000	-0.223611	0.055873	-0.156241	0.000000	0.000000	4.000000	12.000000	0.000000
14621.267386	-0.119247	0.615022	0.037242	80.711494	88.481316	129.486526	1.887318	0.000000	0.918754	0.000000	0.000000	0.000000	-0.261717	0.051025	-0.151270	0.000000	0.000000	4.000000	12.000000	0.000000
14621.270719	-0.119247	0.615022	0.037242	80.711494	88.481316	129.486526	1.887318	0.000000	0.918754	0.000000	0.000000	0.000000	-0.261717	0.051025	-0.151270	0.000000	0.000000	4.000000	12.000000	0.000000
14621.274052	-0.119247	0.615022	0.037242	80.711494	88.481316	129.486526	1.887318	0.000000	0.918754	0.000000	0.000000	0.000000	-0.261717	0.051025	-0.151270	0.000000	0.000000	4.000000	12.000000	0.000000
14621.277386	-0.120145	0.615212	0.036745	80.711662	88.309898	129.427231	1.862106	0.000000	0.962374	0.000000	0.000000	0.000000	-0.269369	0.056919	-0.149069	0.000000	0.000000	4.000000	12.000000	0.000000
14621.280719	-0.120145	0.615212	0.036745	80.711662	88.309898	129.427231	1.862106	0.000000	0.962374	0.000000	0.000000	0.000000	-0.269369	0.056919	-0.149069	0.000000	0.000000	4.000000	12.000000	0.000000
14621.284052	-0.120145	0.615212	0.036745	80.711662	88.309898	129.427231	1.862106	0.000000	0.962374	0.000000	0.000000	0.000000	-0.269369	0.056919	-0.149069	0.000000	0.000000	4.000000	12.000000	0.000000
14621.287386	-0.121100	0.615386	0.036281	80.714226	88.118034	129.343353	1.837262	0.000000	1.007269	0.000000	0.000000	0.000000	-0.286362	0.052170	-0.139215	0.000000	0.000000	4.000000	12.000000	0.000000
14621.290719	-0.121100	0.615386	0.036281	80.714226	88.118034	129.343353	1.837262	0.000000	1.007269	0.000000	0.000000	0.000000	-0.286362	0.052170	-0.139215	0.000000	0.000000	4.000000	12.000000	0.000000
14621.294052	-0.121100	0.615386	0.036281	80.714226	88.118034	129.343353	1.837262	0.000000	1.007269	0.000000	0.000000	0.000000	-0.286362	0.052170	-0.139215	0.000000	0.000000	4.000000	12.000000	0.000000
14621.297386	-0.122073	0.615540	0.035795	80.711388	87.912285	129.236435	1.814059	0.000000	1.054996	0.000000	0.000000	0.000000	-0.291873	0.046116	-0.145915	0.000000	0.000000	4.000000	12.000000	0.000000
14621.300719	-0.122073	0.615540	0.035795	80.711388	87.912285	129.236435	1.814059	0.000000	1.054996	0.000000	0.000000	0.000000	-0.291873	0.046116	-0.145915	0.000000	0.000000	4.000000	12.000000	0.000000
14621.304052	-0.122073	0.615540	0.035795	80.711388	87.912285	129.236435	1.814059	0.000000	1.054996	0.000000	0.000000	0.000000	-0.291873	0.046116	-0.145915	0.000000	0.000000	4.000000	12.000000	0.000000
14621.307386	-0.123054	0.615705	0.035344	80.702423	87.714218	129.069778	1.789740	0.000000	1.103641	0.000000	0.000000	0.000000	-0.294237	0.049713	-0.135220	0.000000	0.000000	4.000000	12.000000	0.000000
14621.310719	-0.123054	0.615705	0.035344	80.702423	87.714218	129.069778	1.789740	0.000000	1.103641	0.000000	0.000000	0.000000	-0.294237	0.049713	-0.135220	0.000000	0.000000	4.000000	12.000000	0.000000
14621.314052	-0.123054	0.615705	0.035344	80.702423	87.714218	129.069778	1.789740	0.000000	1.103641	0.000000	0.000000	0.000000	-0.294237	0.049713	-0.135220	0.000000	0.000000	4.000000	12.000000	0.000000
14621.317386	-0.124018	0.615835	0.034929	80.682655	87.499725	128.761765	1.767203	0.000000	1.152681	0.000000	0.000000	0.000000	-0.289195	0.039004	-0.124635	0.000000	0.000000	4.000000	12.000000	0.000000
14621.320719	-0.124018	0.615835	0.034929	80.682655	87.499725	128.761765	1.767203	0.000000	1.152681	0.000000	0.000000	0.000000	-0.289195	0.039004	-0.124635	0.000000	0.000000	4.000000	12.000000	0.000000
14621.324052	-0.124018	0.615835	0.034929	80.682655	87.499725	128.761765	1.767203	0.000000	1.152681	0.000000	0.000000	0.000000	-0.289195	0.039004	-0.124635	0.000000	0.000000	4.000000	12.000000	0.000000
14621.327386	-0.124965	0.615930	0.034549	80.662148	87.301552	128.473068	1.746431	0.000000	1.200880	0.000000	0.000000	0.000000	-0.284227	0.028350	-0.114010	0.000000	0.000000	4.000000	12.000000	0.000000
14621.330719	-0.124965	0.615930	0.034549	80.662148	87.301552	128.473068	1.746431	0.000000	1.200880	0.000000	0.000000	0.000000	-0.284227	0.028350	-0.114010	0.000000	0.000000	4.000000	12.000000	0.000000
14621.334052	-0.124965	0.615930	0.034549	80.662148	87.301552	128.473068	1.746431	0.000000	1.200880	0.000000	0.000000	0.000000	-0.284227	0.028350	-0.114010	0.000000	0.000000	4.000000	12.000000	0.000000
14621.337386	-0.125984	0.615996	0.034157	80.647095	87.111839	128.366959	1.727429	0.000000	1.248251	0.000000	0.000000	0.000000	-0.305557	0.020003	-0.117422	0.000000	0.000000	4.000000	12.000000	0.000000
14621.340719	-0.125984	0.615996	0.034157	80.647095	87.111839	128.366959	1.727429	0.000000	1.248251	0.000000	0.000000	0.000000	-0.305557	0.020003	-0.117422	0.000000	0.000000	4.000000	12.000000	0.000000
14621.344052	-0.125984	0.615996	0.034157	80.647095	87.111839	128.366959	1.727429	0.000000	1.248251	0.000000	0.000000	0.000000	-0.305557	0.020003	-0.117422	0.000000	0.000000	4.000000	12.000000	0.000000
14621.347386	-0.127007	0.616055	0.033787	80.627800	86.931038	128.307373	1.707859	0.000000	1.299177	0.000000	0.000000	0.000000	-0.307011	0.017645	-0.111165	0.000000	0.000000	4.000000	12.000000	0.000000
14621.350719	-0.127007	0.616055	0.033787	80.627800	86.931038	128.307373	1.707859	0.000000	1.299177	0.000000	0.000000	0.000000	-0.307011	0.017645	-0.111165	0.000000	0.000000	4.000000	12.000000	0.000000
14621.354052	-0.127007	0.616055	0.033787	80.627800	86.931038	128.307373	1.707859	0.000000	1.299177	0.000000	0.000000	0.000000	-0.307011	0.017645	-0.111165	0.000000	0.000000	4.000000	12.000000	0.000000
14621.357386	-0.127979	0.616094	0.033412	80.607857	86.771667	128.250793	1.689331	0.000000	1.350345	0.000000	0.000000	0.000000	-0.291594	0.011642	-0.112533	0.000000	0.000000	4.000000	12.000000	0.000000
14621.360719	-0.127979	0.616094	0.033412	80.607857	86.771667	128.250793	1.689331	0.000000	1.350345	0.000000	0.000000	0.000000	-0.291594	0.011642	-0.112533	0.000000	0.000000	4.000000	12.000000	0.000000
14621.364052	-0.127979	0.616094	0.033412	80.607857	86.771667	128.250793	1.689331	0.000000	1.350345	0.000000	0.000000	0.000000	-0.291594	0.011642	-0.112533	0.000000	0.000000	4.000000	12.000000	0.000000
14621.367386	-0.128956	0.616125	0.033057	80.582550	86.604454	128.099991	1.670576	0.000000	1.398944	0.000000	0.000000	0.000000	-0.293103	0.009339	-0.106224	0.000000	0.000000	4.000000	12.000000	0.000000
14621.370719	-0.128956	0.616125	0.033057	80.582550	86.604454	128.099991	1.670576	0.000000	1.398944	0.000000	0.000000	0.000000	-0.293103	0.009339	-0.106224	0.000000	0.000000	4.000000	12.000000	0.000000
14621.374052	-0.128956	0.616125	0.033057	80.582550	86.604454	128.099991	1.670576	0.000000	1.398944	0.000000	0.000000	0.000000	-0.293103	0.009339	-0.106224	0.000000	0.000000	4.000000	12.000000	0.000000
14621.377386	-0.128956	0.616125	0.033057	80.551735	86.432137	127.934769	1.652872	0.000000	1.447794	0.000000	0.000000	0.000000	-0.293103	0.009339	-0.106224	0.000000	0.000000	4.000000	12.000000	0.000000
14621.380719	-0.129879	0.616164	0.032691	80.551735	86.432137	127.934769	1.652872	0.000000	1.447794	0.000000	0.000000	0.000000	-0.277048	0.011632	-0.109994	0.000000	0.000000	4.000000	12.000000	0.000000
14621.384052	-0.129879	0.616164	0.032691	80.551735	86.432137	127.934769	1.652872	0.000000	1.447794	0.000000	0.000000	0.000000	-0.277048	0.011632	-0.109994	0.000000	0.000000	4.000000	12.000000	0.000000
14621.387386	-0.130734	0.616175	0.032349	80.534813	86.312424	127.925705	1.634539	0.000000	1.493969	0.000000	0.000000	0.000000	-0.256524	0.003324	-0.102415	0.000000	0.000000	4.000000	12.000000	0.000000
14621.390719	-0.130734	0.616175	0.032349	80.534813	86.312424	127.925705	1.634539	0.000000	1.493969	0.000000	0.000000	0.000000	-0.256524	0.003324	-0.102415	0.000000	0.000000	4.000000	12.000000	0.000000
14621.394052	-0.130734	0.616175	0.032349	80.534813	86.312424	127.925705	1.634539	0.000000	1.493969	0.000000	0.000000	0.000000	-0.256524	0.003324	-0.102415	0.000000	0.000000	4.000000	12.000000	0.000000
14621.397386	-0.131553	0.616202	0.031967	80.534187	86.230202	127.936386	1.617470	0.000000	1.536724	0.000000	0.000000	0.000000	-0.245616	0.007981	-0.114749	0.000000	0.000000	4.000000	12.000000	0.000000
14621.400719	-0.131553	0.616202	0.031967	80.534187	86.230202	127.936386	1.617470	0.000000	1.536724	0.000000	0.000000	0.000000	-0.245616	0.007981	-0.114749	0.000000	0.000000	4.000000	12.000000	0.000000
14621.404052	-0.131553	0.616202	0.031967	80.534187	86.230202	127.936386	1.617470	0.000000	1.536724	0.000000	0.000000	0.000000	-0.245616	0.007981	-0.114749	0.000000	0.000000	4.000000	12.000000	0.000000
14621.407386	-0.132308	0.616224	0.031535	80.532944	86.174500	127.973679	1.598345	0.000000	1.577659	0.000000	0.000000	0.000000	-0.226507	0.006616	-0.129508	0.000000	0.000000	4.000000	12.000000	0.000000
14621.410719	-0.132308	0.616224	0.031535	80.532944	86.174500	127.973679	1.598345	0.000000	1.577659	0.000000	0.000000	0.000000	-0.226507	0.006616	-0.129508	0.000000	0.000000	4.000000	12.000000	0.000000
14621.414052	-0.132308	0.616224	0.031535	80.532944	86.174500	127.973679	1.598345	0.000000	1.577659	0.000000	0.000000	0.000000	-0.226507	0.006616	-0.129508	0.000000	0.000000	4.000000	12.000000	0.000000
14621.417386	-0.132308	0.616224	0.031535	80.534164	86.104073	127.994591	1.576761	0.000000	1.615411	0.000000	0.000000	0.000000	-0.226507	0.006616	-0.129508	0.000000	0.000000	4.000000	12.000000	0.000000
14621.420719	-0.133020	0.616266	0.031129	80.534164	86.104073	127.994591	1.576761	0.000000	1.615411	0.000000	0.000000	0.000000	-0.213459	0.012580	-0.121717	0.000000	0.000000	4.000000	12.000000	0.000000
14621.424052	-0.133020	0.616266	0.031129	80.534164	86.104073	127.994591	1.576761	0.000000	1.615411	0.000000	0.000000	0.000000	-0.213459	0.012580	-0.121717	0.000000	0.000000	4.000000	12.000000	0.000000
14621.427386	-0.133751	0.616335	0.030708	80.552277	86.047409	128.016754	1.556475	0.000000	1.650987	0.000000	0.000000	0.000000	-0.219433	0.020847	-0.126453	0.000000	0.000000	4.000000	12.000000	0.000000
14621.430719	-0.133751	0.616335	0.030708	80.552277	86.047409	128.016754	1.556475	0.000000	1.650987	0.000000	0.000000	0.000000	-0.219433	0.020847	-0.126453	0.000000	0.000000	4.000000	12.000000	0.000000
14621.434052	-0.133751	0.616335	0.030708	80.552277	86.047409	128.016754	1.556475	0.000000	1.650987	0.000000	0.000000	0.000000	-0.219433	0.020847	-0.126453	0.000000	0.000000	4.000000	12.000000	0.000000
14621.437386	-0.133751	0.616335	0.030708	80.619904	86.072472	128.080750	1.535399	0.000000	1.687559	0.000000	0.000000	0.000000	-0.219433	0.020847	-0.126453	0.000000	0.000000	4.000000	12.000000	0.000000
14621.440719	-0.134462	0.616424	0.030306	80.619904	86.072472	128.080750	1.535399	0.000000	1.687559	0.000000	0.000000	0.000000	-0.213388	0.026785	-0.120518	0.000000	0.000000	4.000000	12.000000	0.000000
14621.444052	-0.134462	0.616424	0.030306	80.619904	86.072472	128.080750	1.535399	0.000000	1.687559	0.000000	0.000000	0.000000	-0.213388	0.026785	-0.120518	0.000000	0.000000	4.000000	12.000000	0.000000
14621.447386	-0.135169	0.616494	0.029889	80.742989	86.231827	128.236938	1.515313	0.000000	1.723124	0.000000	0.000000	0.000000	-0.211900	0.020763	-0.125192	0.000000	0.000000	4.000000	12.000000	0.000000
14621.450719	-0.135169	0.616494	0.029889	80.742989	86.231827	128.236938	1.515313	0.000000	1.723124	0.000000	0.000000	0.000000	-0.211900	0.020763	-0.125192	0.000000	0.000000	4.000000	12.000000	0.000000
14621.454052	-0.135169	0.616494	0.029889	80.742989	86.231827	128.236938	1.515313	0.000000	1.723124	0.000000	0.000000	0.000000	-0.211900	0.020763	-0.125192	0.000000	0.000000	4.000000	12.000000	0.000000
14621.457386	-0.135169	0.616494	0.029889	80.905731	86.482819	128.444031	1.494447	0.000000	1.758440	0.000000	0.000000	0.000000	-0.211900	0.020763	-0.125192	0.000000	0.000000	4.000000	12.000000	0.000000
14621.460719	-0.135845	0.616570	0.029454	80.905731	86.482819	128.444031	1.494447	0.000000	1.758440	0.000000	0.000000	0.000000	-0.202753	0.023056	-0.130439	0.000000	0.000000	4.000000	12.000000	0.000000
14621.464052	-0.135845	0.616570	0.029454	80.905731	86.482819	128.444031	1.494447	0.000000	1.758440	0.000000	0.000000	0.000000	-0.202753	0.023056	-0.130439	0.000000	0.000000	4.000000	12.000000	0.000000
14621.467386	-0.136484	0.616659	0.029069	81.094124	86.784859	128.685379	1.472708	0.000000	1.792232	0.000000	0.000000	0.000000	-0.191749	0.026704	-0.115626	0.000000	0.000000	4.000000	12.000000	0.000000
14621.470719	-0.136484	0.616659	0.029069	81.094124	86.784859	128.685379	1.472708	0.000000	1.792232	0.000000	0.000000	0.000000	-0.191749	0.026704	-0.115626	0.000000	0.000000	4.000000	12.000000	0.000000
14621.474052	-0.136484	0.616659	0.029069	81.094124	86.784859	128.685379	1.472708	0.000000	1.792232	0.000000	0.000000	0.000000	-0.191749	0.026704	-0.115626	0.000000	0.000000	4.000000	12.000000	0.000000
14621.477386	-0.136484	0.616659	0.029069	81.305069	87.181618	128.987854	1.453436	0.000000	1.824190	0.000000	0.000000	0.000000	-0.191749	0.026704	-0.115626	0.000000	0.000000	4.000000	12.000000	0.000000
14621.480719	-0.137055	0.616721	0.028710	81.305069	87.181618	128.987854	1.453436	0.000000	1.824190	0.000000	0.000000	0.000000	-0.171453	0.018391	-0.107513	0.000000	0.000000	4.000000	12.000000	0.000000
14621.484052	-0.137055	0.616721	0.028710	81.305069	87.181618	128.987854	1.453436	0.000000	1.824190	0.000000	0.000000	0.000000	-0.171453	0.018391	-0.107513	0.000000	0.000000	4.000000	12.000000	0.000000
14621.487386	-0.137527	0.616790	0.028355	81.544342	87.674309	129.340347	1.435518	0.000000	1.852765	0.000000	0.000000	0.000000	-0.141634	0.020663	-0.106747	0.000000	0.000000	4.000000	12.000000	0.000000
14621.490719	-0.137527	0.616790	0.028355	81.544342	87.674309	129.340347	1.435518	0.000000	1.852765	0.000000	0.000000	0.000000	-0.141634	0.020663	-0.106747	0.000000	0.000000	4.000000	12.000000	0.000000
14621.494052	-0.137527	0.616790	0.028355	81.544342	87.674309	129.340347	1.435518	0.000000	1.852765	0.000000	0.000000	0.000000	-0.141634	0.020663	-0.106747	0.000000	0.000000	4.000000	12.000000	0.000000
14621.497386	-0.137943	0.616843	0.028064	81.800941	88.250229	129.695740	1.417727	0.000000	1.876371	0.000000	0.000000	0.000000	-0.124621	0.016032	-0.087272	0.000000	0.000000	4.000000	12.000000	0.000000
14621.500719	-0.137943	0.616843	0.028064	81.800941	88.250229	129.695740	1.417727	0.000000	1.876371	0.000000	0.000000	0.000000	-0.124621	0.016032	-0.087272	0.000000	0.000000	4.000000	12.000000	0.000000
14621.504052	-0.137943	0.616843	0.028064	81.800941	88.250229	129.695740	1.417727	0.000000	1.876371	0.000000	0.000000	0.000000	-0.124621	0.016032	-0.087272	0.000000	0.000000	4.000000	12.000000	0.000000
14621.507386	-0.137943	0.616843	0.028064	82.058830	88.924240	130.144073	1.403181	0.000000	1.897141	0.000000	0.000000	0.000000	-0.124621	0.016032	-0.087272	0.000000	0.000000	4.000000	12.000000	0.000000
14621.510719	-0.138228	0.616864	0.027753	82.058830	88.924240	130.144073	1.403181	0.000000	1.897141	0.000000	0.000000	0.000000	-0.085525	0.006346	-0.093089	0.000000	0.000000	4.000000	12.000000	0.000000
14621.514052	-0.138228	0.616864	0.027753	82.058830	88.924240	130.144073	1.403181	0.000000	1.897141	0.000000	0.000000	0.000000	-0.085525	0.006346	-0.093089	0.000000	0.000000	4.000000	12.000000	0.000000
14621.517386	-0.138458	0.616846	0.027427	82.329109	89.710793	130.741974	1.387666	0.000000	1.911396	0.000000	0.000000	0.000000	-0.069121	-0.005623	-0.097894	0.000000	0.000000	4.000000	12.000000	0.000000
14621.520719	-0.138458	0.616846	0.027427	82.329109	89.710793	130.741974	1.387666	0.000000	1.911396	0.000000	0.000000	0.000000	-0.069121	-0.005623	-0.097894	0.000000	0.000000	4.000000	12.000000	0.000000
14621.524052	-0.138458	0.616846	0.027427	82.329109	89.710793	130.741974	1.387666	0.000000	1.911396	0.000000	0.000000	0.000000	-0.069121	-0.005623	-0.097894	0.000000	0.000000	4.000000	12.000000	0.000000
14621.527386	-0.138458	0.616846	0.027427	82.608696	90.642059	131.483276	1.371351	0.000000	1.922916	0.000000	0.000000	0.000000	-0.069121	-0.005623	-0.097894	0.000000	0.000000	4.000000	12.000000	0.000000
14621.530719	-0.138609	0.616814	0.027083	82.608696	90.642059	131.483276	1.371351	0.000000	1.922916	0.000000	0.000000	0.000000	-0.045118	-0.009329	-0.103221	0.000000	0.000000	4.000000	12.000000	0.000000
14621.534052	-0.138609	0.616814	0.027083	82.608696	90.642059	131.483276	1.371351	0.000000	1.922916	0.000000	0.000000	0.000000	-0.045118	-0.009329	-0.103221	0.000000	0.000000	4.000000	12.000000	0.000000
14621.537386	-0.138771	0.616771	0.026695	82.870514	91.637794	132.302994	1.354147	0.000000	1.930435	0.000000	0.000000	0.000000	-0.048695	-0.013068	-0.116435	0.000000	0.000000	4.000000	12.000000	0.000000
14621.540719	-0.138771	0.616771	0.026695	82.870514	91.637794	132.302994	1.354147	0.000000	1.930435	0.000000	0.000000	0.000000	-0.048695	-0.013068	-0.116435	0.000000	0.000000	4.000000	12.000000	0.000000
14621.544052	-0.138771	0.616771	0.026695	82.870514	91.637794	132.302994	1.354147	0.000000	1.930435	0.000000	0.000000	0.000000	-0.048695	-0.013068	-0.116435	0.000000	0.000000	4.000000	12.000000	0.000000
14621.547386	-0.139010	0.616695	0.026228	83.091835	92.556870	133.084167	1.334741	0.000000	1.938551	0.000000	0.000000	0.000000	-0.071649	-0.022757	-0.139949	0.000000	0.000000	4.000000	12.000000	0.000000
14621.550719	-0.139010	0.616695	0.026228	83.091835	92.556870	133.084167	1.334741	0.000000	1.938551	0.000000	0.000000	0.000000	-0.071649	-0.022757	-0.139949	0.000000	0.000000	4.000000	12.000000	0.000000
14621.554052	-0.139010	0.616695	0.026228	83.091835	92.556870	133.084167	1.334741	0.000000	1.938551	0.000000	0.000000	0.000000	-0.071649	-0.022757	-0.139949	0.000000	0.000000	4.000000	12.000000	0.000000
14621.557386	-0.139010	0.616695	0.026228	83.239929	93.255028	133.714172	1.311417	0.000000	1.950493	0.000000	0.000000	0.000000	-0.071649	-0.022757	-0.139949	0.000000	0.000000	4.000000	12.000000	0.000000
14621.560719	-0.139327	0.616634	0.025689	83.239929	93.255028	133.714172	1.311417	0.000000	1.950493	0.000000	0.000000	0.000000	-0.095007	-0.018249	-0.161670	0.000000	0.000000	4.000000	12.000000	0.000000
14621.564052	-0.139327	0.616634	0.025689	83.239929	93.255028	133.714172	1.311417	0.000000	1.950493	0.000000	0.000000	0.000000	-0.095007	-0.018249	-0.161670	0.000000	0.000000	4.000000	12.000000	0.000000
14621.567386	-0.139679	0.616608	0.025106	83.295242	93.611519	134.079910	1.284471	0.000000	1.966328	0.000000	0.000000	0.000000	-0.105765	-0.007811	-0.175112	0.000000	0.000000	4.000000	12.000000	0.000000
14621.570719	-0.139679	0.616608	0.025106	83.295242	93.611519	134.079910	1.284471	0.000000	1.966328	0.000000	0.000000	0.000000	-0.105765	-0.007811	-0.175112	0.000000	0.000000	4.000000	12.000000	0.000000
14621.574052	-0.139679	0.616608	0.025106	83.295242	93.611519	134.079910	1.284471	0.000000	1.966328	0.000000	0.000000	0.000000	-0.105765	-0.007811	-0.175112	0.000000	0.000000	4.000000	12.000000	0.000000
14621.577386	-0.139679	0.616608	0.025106	83.295685	93.540733	134.064301	1.255286	0.000000	1.983955	0.000000	0.000000	0.000000	-0.105765	-0.007811	-0.175112	0.000000	0.000000	4.000000	12.000000	0.000000
14621.580719	-0.140000	0.616614	0.024587	83.295685	93.540733	134.064301	1.255286	0.000000	1.983955	0.000000	0.000000	0.000000	-0.096246	0.001797	-0.155665	0.000000	0.000000	4.000000	12.000000	0.000000
14621.584052	-0.140000	0.616614	0.024587	83.295685	93.540733	134.064301	1.255286	0.000000	1.983955	0.000000	0.000000	0.000000	-0.096246	0.001797	-0.155665	0.000000	0.000000	4.000000	12.000000	0.000000
14621.587386	-0.140251	0.616620	0.024088	83.317955	93.089691	133.660934	1.229342	0.000000	1.999996	0.000000	0.000000	0.000000	-0.075434	0.001713	-0.149759	0.000000	0.000000	4.000000	12.000000	0.000000
14621.590719	-0.140251	0.616620	0.024088	83.317955	93.089691	133.660934	1.229342	0.000000	1.999996	0.000000	0.000000	0.000000	-0.075434	0.001713	-0.149759	0.000000	0.000000	4.000000	12.000000	0.000000
14621.594052	-0.140251	0.616620	0.024088	83.317955	93.089691	133.660934	1.229342	0.000000	1.999996	0.000000	0.000000	0.000000	-0.075434	0.001713	-0.149759	0.000000	0.000000	4.000000	12.000000	0.000000
14621.597386	-0.140251	0.616620	0.024088	83.362511	92.317070	132.923355	1.204382	0.000000	2.012568	0.000000	0.000000	0.000000	-0.075434	0.001713	-0.149759	0.000000	0.000000	4.000000	12.000000	0.000000
14621.600719	-0.140410	0.616650	0.023696	83.362511	92.317070	132.923355	1.204382	0.000000	2.012568	0.000000	0.000000	0.000000	-0.047536	0.009078	-0.117389	0.000000	0.000000	4.000000	12.000000	0.000000
14621.604052	-0.140410	0.616650	0.023696	83.362511	92.317070	132.923355	1.204382	0.000000	2.012568	0.000000	0.000000	0.000000	-0.047536	0.009078	-0.117389	0.000000	0.000000	4.000000	12.000000	0.000000
14621.607386	-0.140410	0.616650	0.023696	83.427055	91.398056	132.017105	1.184817	0.000000	2.020491	0.000000	0.000000	0.000000	-0.047536	0.009078	-0.117389	0.000000	0.000000	4.000000	12.000000	0.000000
14621.610719	-0.140410	0.616650	0.023696	83.427055	91.398056	132.017105	1.184817	0.000000	2.020491	0.000000	0.000000	0.000000	-0.047536	0.009078	-0.117389	0.000000	0.000000	4.000000	12.000000	0.000000
14621.614052	-0.140461	0.616673	0.023361	83.427055	91.398056	132.017105	1.184817	0.000000	2.020491	0.000000	0.000000	0.000000	-0.015205	0.006787	-0.100550	0.000000	0.000000	4.000000	12.000000	0.000000
14621.617386	-0.140460	0.616700	0.023106	83.514656	90.505890	131.108887	1.184817	0.000000	2.020491	0.000000	0.000000	0.000000	0.000081	0.008214	-0.076480	0.000000	0.000000	4.000000	12.000000	0.000000
14621.620719	-0.140460	0.616700	0.023106	83.514656	90.505890	131.108887	1.184817	0.000000	2.020491	0.000000	0.000000	0.000000	0.000081	0.008214	-0.076480	0.000000	0.000000	4.000000	12.000000	0.000000
14621.624052	-0.140460	0.616700	0.023106	83.514656	90.505890	131.108887	1.184817	0.000000	2.020491	0.000000	0.000000	0.000000	0.000081	0.008214	-0.076480	0.000000	0.000000	4.000000	12.000000	0.000000
14621.627386	-0.140460	0.616700	0.023106	83.616661	89.976814	130.539871	1.155312	0.000000	2.023012	0.000000	0.000000	0.000000	0.000081	0.008214	-0.076480	0.000000	0.000000	4.000000	12.000000	0.000000
14621.630719	-0.140473	0.616713	0.022897	83.616661	89.976814	130.539871	1.155312	0.000000	2.023012	0.000000	0.000000	0.000000	-0.003913	0.003742	-0.062759	0.000000	0.000000	4.000000	12.000000	0.000000
14621.634052	-0.140473	0.616713	0.022897	83.616661	89.976814	130.539871	1.155312	0.000000	2.023012	0.000000	0.000000	0.000000	-0.003913	0.003742	-0.062759	0.000000	0.000000	4.000000	12.000000	0.000000
14621.637386	-0.140473	0.616713	0.022897	83.717903	89.868546	130.373474	1.144852	0.000000	2.023664	0.000000	0.000000	0.000000	-0.003913	0.003742	-0.062759	0.000000	0.000000	4.000000	12.000000	0.000000
14621.640719	-0.140473	0.616713	0.022897	83.717903	89.868546	130.373474	1.144852	0.000000	2.023664	0.000000	0.000000	0.000000	-0.003913	0.003742	-0.062759	0.000000	0.000000	4.000000	12.000000	0.000000
14621.644052	-0.140495	0.616765	0.022717	83.717903	89.868546	130.373474	1.144852	0.000000	2.023664	0.000000	0.000000	0.000000	-0.006447	0.015642	-0.054054	0.000000	0.000000	4.000000	12.000000	0.000000
14621.647386	-0.140495	0.616765	0.022717	83.787666	90.092384	130.546844	1.144852	0.000000	2.023664	0.000000	0.000000	0.000000	-0.006447	0.015642	-0.054054	0.000000	0.000000	4.000000	12.000000	0.000000
14621.650719	-0.140495	0.616765	0.022717	83.787666	90.092384	130.546844	1.144852	0.000000	2.023664	0.000000	0.000000	0.000000	-0.006447	0.015642	-0.054054	0.000000	0.000000	4.000000	12.000000	0.000000
14621.654052	-0.140495	0.616765	0.022717	83.787666	90.092384	130.546844	1.144852	0.000000	2.023664	0.000000	0.000000	0.000000	-0.006447	0.015642	-0.054054	0.000000	0.000000	4.000000	12.000000	0.000000
14621.657386	-0.140389	0.616832	0.022524	83.818672	90.173096	130.601273	1.135843	0.000000	2.024738	0.000000	0.000000	0.000000	0.031754	0.020064	-0.057789	0.000000	0.000000	4.000000	12.000000	0.000000
14621.660719	-0.140389	0.616832	0.022524	83.818672	90.173096	130.601273	1.135843	0.000000	2.024738	0.000000	0.000000	0.000000	0.031754	0.020064	-0.057789	0.000000	0.000000	4.000000	12.000000	0.000000
14621.664052	-0.140389	0.616832	0.022524	83.818672	90.173096	130.601273	1.135843	0.000000	2.024738	0.000000	0.000000	0.000000	0.031754	0.020064	-0.057789	0.000000	0.000000	4.000000	12.000000	0.000000
14621.667386	-0.140389	0.616832	0.022524	83.818642	90.189407	130.601273	1.126212	0.000000	2.019446	0.000000	0.000000	0.000000	0.031754	0.020064	-0.057789	0.000000	0.000000	4.000000	12.000000	0.000000
14621.670719	-0.140232	0.616854	0.022496	83.818642	90.189407	130.601273	1.126212	0.000000	2.019446	0.000000	0.000000	0.000000	0.047014	0.006703	-0.008610	0.000000	0.000000	4.000000	12.000000	0.000000
14621.674052	-0.140232	0.616854	0.022496	83.818642	90.189407	130.601273	1.126212	0.000000	2.019446	0.000000	0.000000	0.000000	0.047014	0.006703	-0.008610	0.000000	0.000000	4.000000	12.000000	0.000000
14621.677386	-0.140232	0.616854	0.022496	83.821274	90.195076	130.578232	1.124777	0.000000	2.011610	0.000000	0.000000	0.000000	0.047014	0.006703	-0.008610	0.000000	0.000000	4.000000	12.000000	0.000000
14621.680719	-0.140232	0.616854	0.022496	83.821274	90.195076	130.578232	1.124777	0.000000	2.011610	0.000000	0.000000	0.000000	0.047014	0.006703	-0.008610	0.000000	0.000000	4.000000	12.000000	0.000000
14621.684052	-0.140009	0.616874	0.022577	83.821274	90.195076	130.578232	1.124777	0.000000	2.011610	0.000000	0.000000	0.000000	0.067043	0.005948	0.024310	0.000000	0.000000	4.000000	12.000000	0.000000
14621.687386	-0.140009	0.616874	0.022577	83.840752	90.293701	130.631805	1.124777	0.000000	2.011610	0.000000	0.000000	0.000000	0.067043	0.005948	0.024310	0.000000	0.000000	4.000000	12.000000	0.000000
14621.690719	-0.140009	0.616874	0.022577	83.840752	90.293701	130.631805	1.124777	0.000000	2.011610	0.000000	0.000000	0.000000	0.067043	0.005948	0.024310	0.000000	0.000000	4.000000	12.000000	0.000000
14621.694052	-0.140009	0.616874	0.022577	83.840752	90.293701	130.631805	1.124777	0.000000	2.011610	0.000000	0.000000	0.000000	0.067043	0.005948	0.024310	0.000000	0.000000	4.000000	12.000000	0.000000
14621.697386	-0.139439	0.616874	0.022742	83.881340	90.476685	130.745102	1.128828	0.000000	2.000437	0.000000	0.000000	0.000000	0.170843	-0.000006	0.049745	0.000000	0.000000	4.000000	12.000000	0.000000
14621.700719	-0.139439	0.616874	0.022742	83.881340	90.476685	130.745102	1.128828	0.000000	2.000437	0.000000	0.000000	0.000000	0.170843	-0.000006	0.049745	0.000000	0.000000	4.000000	12.000000	0.000000
14621.704052	-0.139439	0.616874	0.022742	83.881340	90.476685	130.745102	1.128828	0.000000	2.000437	0.000000	0.000000	0.000000	0.170843	-0.000006	0.049745	0.000000	0.000000	4.000000	12.000000	0.000000
14621.707386	-0.139093	0.616854	0.022827	83.942200	90.766823	130.949234	1.137119	0.000000	1.971963	0.000000	0.000000	0.000000	0.103793	-0.005957	0.025391	0.000000	0.000000	4.000000	12.000000	0.000000
14621.710719	-0.139093	0.616854	0.022827	83.942200	90.766823	130.949234	1.137119	0.000000	1.971963	0.000000	0.000000	0.000000	0.103793	-0.005957	0.025391	0.000000	0.000000	4.000000	12.000000	0.000000
14621.714052	-0.139093	0.616854	0.022827	83.942200	90.766823	130.949234	1.137119	0.000000	1.971963	0.000000	0.000000	0.000000	0.103793	-0.005957	0.025391	0.000000	0.000000	4.000000	12.000000	0.000000
14621.717386	-0.139093	0.616854	0.022827	84.004715	91.070930	131.163208	1.141351	0.000000	1.954664	0.000000	0.000000	0.000000	0.103793	-0.005957	0.025391	0.000000	0.000000	4.000000	12.000000	0.000000
14621.720719	-0.138759	0.616822	0.022867	84.004715	91.070930	131.163208	1.141351	0.000000	1.954664	0.000000	0.000000	0.000000	0.100224	-0.009707	0.012107	0.000000	0.000000	4.000000	12.000000	0.000000
14621.724052	-0.138759	0.616822	0.022867	84.004715	91.070930	131.163208	1.141351	0.000000	1.954664	0.000000	0.000000	0.000000	0.100224	-0.009707	0.012107	0.000000	0.000000	4.000000	12.000000	0.000000
14621.727386	-0.138412	0.616804	0.022862	84.045898	91.360771	131.381104	1.143369	0.000000	1.937960	0.000000	0.000000	0.000000	0.104181	-0.005235	-0.001713	0.000000	0.000000	4.000000	12.000000	0.000000
14621.730719	-0.138412	0.616804	0.022862	84.045898	91.360771	131.381104	1.143369	0.000000	1.937960	0.000000	0.000000	0.000000	0.104181	-0.005235	-0.001713	0.000000	0.000000	4.000000	12.000000	0.000000
14621.734052	-0.138412	0.616804	0.022862	84.045898	91.360771	131.381104	1.143369	0.000000	1.937960	0.000000	0.000000	0.000000	0.104181	-0.005235	-0.001713	0.000000	0.000000	4.000000	12.000000	0.000000
14621.737386	-0.138412	0.616804	0.022862	84.053604	91.525085	131.499573	1.143083	0.000000	1.920596	0.000000	0.000000	0.000000	0.104181	-0.005235	-0.001713	0.000000	0.000000	4.000000	12.000000	0.000000
14621.740719	-0.138031	0.616774	0.022825	84.053604	91.525085	131.499573	1.143083	0.000000	1.920596	0.000000	0.000000	0.000000	0.114230	-0.008986	-0.011064	0.000000	0.000000	4.000000	12.000000	0.000000
14621.744052	-0.138031	0.616774	0.022825	84.053604	91.525085	131.499573	1.143083	0.000000	1.920596	0.000000	0.000000	0.000000	0.114230	-0.008986	-0.011064	0.000000	0.000000	4.000000	12.000000	0.000000
14621.747386	-0.138031	0.616774	0.022825	84.049881	91.685921	131.614761	1.141239	0.000000	1.901558	0.000000	0.000000	0.000000	0.114230	-0.008986	-0.011064	0.000000	0.000000	4.000000	12.000000	0.000000
14621.750719	-0.138031	0.616774	0.022825	84.049881	91.685921	131.614761	1.141239	0.000000	1.901558	0.000000	0.000000	0.000000	0.114230	-0.008986	-0.011064	0.000000	0.000000	4.000000	12.000000	0.000000
14621.754052	-0.137588	0.616739	0.022740	84.049881	91.685921	131.614761	1.141239	0.000000	1.901558	0.000000	0.000000	0.000000	0.133062	-0.010502	-0.025362	0.000000	0.000000	4.000000	12.000000	0.000000
14621.757386	-0.137051	0.616657	0.022675	84.045105	91.885986	131.758484	1.141239	0.000000	1.901558	0.000000	0.000000	0.000000	0.160860	-0.024651	-0.019538	0.000000	0.000000	4.000000	12.000000	0.000000
14621.760719	-0.137051	0.616657	0.022675	84.045105	91.885986	131.758484	1.141239	0.000000	1.901558	0.000000	0.000000	0.000000	0.160860	-0.024651	-0.019538	0.000000	0.000000	4.000000	12.000000	0.000000
14621.764052	-0.137051	0.616657	0.022675	84.045105	91.885986	131.758484	1.141239	0.000000	1.901558	0.000000	0.000000	0.000000	0.160860	-0.024651	-0.019538	0.000000	0.000000	4.000000	12.000000	0.000000
14621.767386	-0.137051	0.616657	0.022675	84.047867	92.220764	132.020981	1.133756	0.000000	1.852571	0.000000	0.000000	0.000000	0.160860	-0.024651	-0.019538	0.000000	0.000000	4.000000	12.000000	0.000000
14621.770719	-0.136403	0.616550	0.022560	84.047867	92.220764	132.020981	1.133756	0.000000	1.852571	0.000000	0.000000	0.000000	0.194516	-0.032110	-0.034469	0.000000	0.000000	4.000000	12.000000	0.000000
14621.774052	-0.136403	0.616550	0.022560	84.047867	92.220764	132.020981	1.133756	0.000000	1.852571	0.000000	0.000000	0.000000	0.194516	-0.032110	-0.034469	0.000000	0.000000	4.000000	12.000000	0.000000
14621.777386	-0.135631	0.616430	0.022439	84.079208	92.717110	132.408203	1.128011	0.000000	1.820151	0.000000	0.000000	0.000000	0.231727	-0.035865	-0.036357	0.000000	0.000000	4.000000	12.000000	0.000000
14621.780719	-0.135631	0.616430	0.022439	84.079208	92.717110	132.408203	1.128011	0.000000	1.820151	0.000000	0.000000	0.000000	0.231727	-0.035865	-0.036357	0.000000	0.000000	4.000000	12.000000	0.000000
14621.784052	-0.135631	0.616430	0.022439	84.079208	92.717110	132.408203	1.128011	0.000000	1.820151	0.000000	0.000000	0.000000	0.231727	-0.035865	-0.036357	0.000000	0.000000	4.000000	12.000000	0.000000
14621.787386	-0.135631	0.616430	0.022439	84.159340	93.532913	133.063171	1.121952	0.000000	1.781530	0.000000	0.000000	0.000000	0.231727	-0.035865	-0.036357	0.000000	0.000000	4.000000	12.000000	0.000000
14621.790719	-0.134782	0.616273	0.022217	84.159340	93.532913	133.063171	1.121952	0.000000	1.781530	0.000000	0.000000	0.000000	0.254711	-0.047108	-0.066741	0.000000	0.000000	4.000000	12.000000	0.000000
14621.794052	-0.134782	0.616273	0.022217	84.159340	93.532913	133.063171	1.121952	0.000000	1.781530	0.000000	0.000000	0.000000	0.254711	-0.047108	-0.066741	0.000000	0.000000	4.000000	12.000000	0.000000
14621.797386	-0.133850	0.616086	0.021869	84.283035	94.636887	133.966614	1.110828	0.000000	1.739078	0.000000	0.000000	0.000000	0.279469	-0.056130	-0.104184	0.000000	0.000000	4.000000	12.000000	0.000000
14621.800719	-0.133850	0.616086	0.021869	84.283035	94.636887	133.966614	1.110828	0.000000	1.739078	0.000000	0.000000	0.000000	0.279469	-0.056130	-0.104184	0.000000	0.000000	4.000000	12.000000	0.000000
14621.804052	-0.133850	0.616086	0.021869	84.283035	94.636887	133.966614	1.110828	0.000000	1.739078	0.000000	0.000000	0.000000	0.279469	-0.056130	-0.104184	0.000000	0.000000	4.000000	12.000000	0.000000
14621.807386	-0.132909	0.615889	0.021392	84.427788	96.031578	135.141937	1.093464	0.000000	1.692500	0.000000	0.000000	0.000000	0.282349	-0.059272	-0.143104	0.000000	0.000000	4.000000	12.000000	0.000000
14621.810719	-0.132909	0.615889	0.021392	84.427788	96.031578	135.141937	1.093464	0.000000	1.692500	0.000000	0.000000	0.000000	0.282349	-0.059272	-0.143104	0.000000	0.000000	4.000000	12.000000	0.000000
14621.814052	-0.132909	0.615889	0.021392	84.427788	96.031578	135.141937	1.093464	0.000000	1.692500	0.000000	0.000000	0.000000	0.282349	-0.059272	-0.143104	0.000000	0.000000	4.000000	12.000000	0.000000
14621.817386	-0.131984	0.615653	0.020787	84.554893	97.444901	136.352310	1.069614	0.000000	1.645442	0.000000	0.000000	0.000000	0.277590	-0.070582	-0.181463	0.000000	0.000000	4.000000	12.000000	0.000000
14621.820719	-0.131984	0.615653	0.020787	84.554893	97.444901	136.352310	1.069614	0.000000	1.645442	0.000000	0.000000	0.000000	0.277590	-0.070582	-0.181463	0.000000	0.000000	4.000000	12.000000	0.000000
14621.824052	-0.131984	0.615653	0.020787	84.554893	97.444901	136.352310	1.069614	0.000000	1.645442	0.000000	0.000000	0.000000	0.277590	-0.070582	-0.181463	0.000000	0.000000	4.000000	12.000000	0.000000
14621.827386	-0.131095	0.615407	0.020040	84.628418	98.739227	137.488037	1.039370	0.000000	1.599177	0.000000	0.000000	0.000000	0.266647	-0.073832	-0.224230	0.000000	0.000000	4.000000	12.000000	0.000000
14621.830719	-0.131095	0.615407	0.020040	84.628418	98.739227	137.488037	1.039370	0.000000	1.599177	0.000000	0.000000	0.000000	0.266647	-0.073832	-0.224230	0.000000	0.000000	4.000000	12.000000	0.000000
14621.834052	-0.131095	0.615407	0.020040	84.628418	98.739227	137.488037	1.039370	0.000000	1.599177	0.000000	0.000000	0.000000	0.266647	-0.073832	-0.224230	0.000000	0.000000	4.000000	12.000000	0.000000
14621.837386	-0.130239	0.615128	0.019225	84.633308	99.715187	138.367569	1.001998	0.000000	1.554735	0.000000	0.000000	0.000000	0.256777	-0.083643	-0.244386	0.000000	0.000000	4.000000	12.000000	0.000000
14621.840719	-0.130239	0.615128	0.019225	84.633308	99.715187	138.367569	1.001998	0.000000	1.554735	0.000000	0.000000	0.000000	0.256777	-0.083643	-0.244386	0.000000	0.000000	4.000000	12.000000	0.000000
14621.844052	-0.130239	0.615128	0.019225	84.633308	99.715187	138.367569	1.001998	0.000000	1.554735	0.000000	0.000000	0.000000	0.256777	-0.083643	-0.244386	0.000000	0.000000	4.000000	12.000000	0.000000
14621.847386	-0.129416	0.614817	0.018344	84.626732	100.012978	138.605743	0.961267	0.000000	1.511939	0.000000	0.000000	0.000000	0.246941	-0.093469	-0.264537	0.000000	0.000000	4.000000	12.000000	0.000000
14621.850719	-0.129416	0.614817	0.018344	84.626732	100.012978	138.605743	0.961267	0.000000	1.511939	0.000000	0.000000	0.000000	0.246941	-0.093469	-0.264537	0.000000	0.000000	4.000000	12.000000	0.000000
14621.854052	-0.129416	0.614817	0.018344	84.626732	100.012978	138.605743	0.961267	0.000000	1.511939	0.000000	0.000000	0.000000	0.246941	-0.093469	-0.264537	0.000000	0.000000	4.000000	12.000000	0.000000
14621.857386	-0.128668	0.614498	0.017464	84.689201	98.932159	137.479614	0.917178	0.000000	1.470782	0.000000	0.000000	0.000000	0.224207	-0.095767	-0.263780	0.000000	0.000000	4.000000	12.000000	0.000000
14621.860719	-0.128668	0.614498	0.017464	84.689201	98.932159	137.479614	0.917178	0.000000	1.470782	0.000000	0.000000	0.000000	0.224207	-0.095767	-0.263780	0.000000	0.000000	4.000000	12.000000	0.000000
14621.864052	-0.128668	0.614498	0.017464	84.689201	98.932159	137.479614	0.917178	0.000000	1.470782	0.000000	0.000000	0.000000	0.224207	-0.095767	-0.263780	0.000000	0.000000	4.000000	12.000000	0.000000
14621.867386	-0.127933	0.614191	0.016621	84.827858	96.019714	134.531784	0.873214	0.000000	1.433415	0.000000	0.000000	0.000000	0.220652	-0.092115	-0.252994	0.000000	0.000000	4.000000	12.000000	0.000000
14621.870719	-0.127933	0.614191	0.016621	84.827858	96.019714	134.531784	0.873214	0.000000	1.433415	0.000000	0.000000	0.000000	0.220652	-0.092115	-0.252994	0.000000	0.000000	4.000000	12.000000	0.000000
14621.874052	-0.127933	0.614191	0.016621	84.827858	96.019714	134.531784	0.873214	0.000000	1.433415	0.000000	0.000000	0.000000	0.220652	-0.092115	-0.252994	0.000000	0.000000	4.000000	12.000000	0.000000
14621.877386	-0.127207	0.613849	0.015807	84.979645	92.153450	130.630722	0.831049	0.000000	1.396639	0.000000	0.000000	0.000000	0.217649	-0.102364	-0.244145	0.000000	0.000000	4.000000	12.000000	0.000000
14621.880719	-0.127207	0.613849	0.015807	84.979645	92.153450	130.630722	0.831049	0.000000	1.396639	0.000000	0.000000	0.000000	0.217649	-0.102364	-0.244145	0.000000	0.000000	4.000000	12.000000	0.000000
14621.884052	-0.127207	0.613849	0.015807	84.979645	92.153450	130.630722	0.831049	0.000000	1.396639	0.000000	0.000000	0.000000	0.217649	-0.102364	-0.244145	0.000000	0.000000	4.000000	12.000000	0.000000
14621.887386	-0.126486	0.613481	0.015000	85.113922	87.790092	126.231049	0.790358	0.000000	1.360365	0.000000	0.000000	0.000000	0.216535	-0.110442	-0.242238	0.000000	0.000000	4.000000	12.000000	0.000000
14621.890719	-0.126486	0.613481	0.015000	85.113922	87.790092	126.231049	0.790358	0.000000	1.360365	0.000000	0.000000	0.000000	0.216535	-0.110442	-0.242238	0.000000	0.000000	4.000000	12.000000	0.000000
14621.894052	-0.126486	0.613481	0.015000	85.113922	87.790092	126.231049	0.790358	0.000000	1.360365	0.000000	0.000000	0.000000	0.216535	-0.110442	-0.242238	0.000000	0.000000	4.000000	12.000000	0.000000
14621.897386	-0.125745	0.613086	0.014205	85.212708	83.402420	121.808022	0.749985	0.000000	1.324276	0.000000	0.000000	0.000000	0.222144	-0.118457	-0.238555	0.000000	0.000000	4.000000	12.000000	0.000000
14621.900719	-0.125745	0.613086	0.014205	85.212708	83.402420	121.808022	0.749985	0.000000	1.324276	0.000000	0.000000	0.000000	0.222144	-0.118457	-0.238555	0.000000	0.000000	4.000000	12.000000	0.000000
14621.904052	-0.125745	0.613086	0.014205	85.212708	83.402420	121.808022	0.749985	0.000000	1.324276	0.000000	0.000000	0.000000	0.222144	-0.118457	-0.238555	0.000000	0.000000	4.000000	12.000000	0.000000
14621.907386	-0.125104	0.612658	0.013415	85.279091	79.277252	117.655724	0.710226	0.000000	1.287251	0.000000	0.000000	0.000000	0.192371	-0.128515	-0.236871	0.000000	0.000000	4.000000	12.000000	0.000000
14621.910719	-0.125104	0.612658	0.013415	85.279091	79.277252	117.655724	0.710226	0.000000	1.287251	0.000000	0.000000	0.000000	0.192371	-0.128515	-0.236871	0.000000	0.000000	4.000000	12.000000	0.000000
14621.914052	-0.125104	0.612658	0.013415	85.279091	79.277252	117.655724	0.710226	0.000000	1.287251	0.000000	0.000000	0.000000	0.192371	-0.128515	-0.236871	0.000000	0.000000	4.000000	12.000000	0.000000
14621.917386	-0.124604	0.612223	0.012611	85.313538	75.549599	113.915657	0.670747	0.000000	1.255189	0.000000	0.000000	0.000000	0.150033	-0.130574	-0.241088	0.000000	0.000000	4.000000	12.000000	0.000000
14621.920719	-0.124604	0.612223	0.012611	85.313538	75.549599	113.915657	0.670747	0.000000	1.255189	0.000000	0.000000	0.000000	0.150033	-0.130574	-0.241088	0.000000	0.000000	4.000000	12.000000	0.000000
14621.924052	-0.124604	0.612223	0.012611	85.313538	75.549599	113.915657	0.670747	0.000000	1.255189	0.000000	0.000000	0.000000	0.150033	-0.130574	-0.241088	0.000000	0.000000	4.000000	12.000000	0.000000
14621.927386	-0.124228	0.611774	0.011823	85.314743	72.304535	110.682816	0.630566	0.000000	1.230184	0.000000	0.000000	0.000000	0.112749	-0.134678	-0.236440	0.000000	0.000000	4.000000	12.000000	0.000000
14621.930719	-0.124228	0.611774	0.011823	85.314743	72.304535	110.682816	0.630566	0.000000	1.230184	0.000000	0.000000	0.000000	0.112749	-0.134678	-0.236440	0.000000	0.000000	4.000000	12.000000	0.000000
14621.934052	-0.124228	0.611774	0.011823	85.314743	72.304535	110.682816	0.630566	0.000000	1.230184	0.000000	0.000000	0.000000	0.112749	-0.134678	-0.236440	0.000000	0.000000	4.000000	12.000000	0.000000
14621.937386	-0.123998	0.611311	0.011045	85.266823	69.745422	108.176353	0.591159	0.000000	1.211392	0.000000	0.000000	0.000000	0.068971	-0.138716	-0.233462	0.000000	0.000000	4.000000	12.000000	0.000000
14621.940719	-0.123998	0.611311	0.011045	85.266823	69.745422	108.176353	0.591159	0.000000	1.211392	0.000000	0.000000	0.000000	0.068971	-0.138716	-0.233462	0.000000	0.000000	4.000000	12.000000	0.000000
14621.944052	-0.123998	0.611311	0.011045	85.266823	69.745422	108.176353	0.591159	0.000000	1.211392	0.000000	0.000000	0.000000	0.068971	-0.138716	-0.233462	0.000000	0.000000	4.000000	12.000000	0.000000
14621.947386	-0.123998	0.611311	0.011045	85.150909	67.869034	106.410294	0.552249	0.000000	1.199897	0.000000	0.000000	0.000000	0.068971	-0.138716	-0.233462	0.000000	0.000000	4.000000	12.000000	0.000000
14621.950719	-0.123833	0.610802	0.010332	85.150909	67.869034	106.410294	0.552249	0.000000	1.199897	0.000000	0.000000	0.000000	0.049537	-0.152757	-0.213966	0.000000	0.000000	4.000000	12.000000	0.000000
14621.954052	-0.123833	0.610802	0.010332	85.150909	67.869034	106.410294	0.552249	0.000000	1.199897	0.000000	0.000000	0.000000	0.049537	-0.152757	-0.213966	0.000000	0.000000	4.000000	12.000000	0.000000
14621.957386	-0.123734	0.610292	0.009691	84.955971	66.667786	105.387573	0.516588	0.000000	1.191641	0.000000	0.000000	0.000000	0.029600	-0.152944	-0.192357	0.000000	0.000000	4.000000	12.000000	0.000000
14621.960719	-0.123734	0.610292	0.009691	84.955971	66.667786	105.387573	0.516588	0.000000	1.191641	0.000000	0.000000	0.000000	0.029600	-0.152944	-0.192357	0.000000	0.000000	4.000000	12.000000	0.000000
14621.964052	-0.123734	0.610292	0.009691	84.955971	66.667786	105.387573	0.516588	0.000000	1.191641	0.000000	0.000000	0.000000	0.029600	-0.152944	-0.192357	0.000000	0.000000	4.000000	12.000000	0.000000
14621.967386	-0.123734	0.610292	0.009691	84.715469	66.036400	104.975868	0.484528	0.000000	1.186707	0.000000	0.000000	0.000000	0.029600	-0.152944	-0.192357	0.000000	0.000000	4.000000	12.000000	0.000000
14621.970719	-0.123714	0.609768	0.009168	84.715469	66.036400	104.975868	0.484528	0.000000	1.186707	0.000000	0.000000	0.000000	0.006011	-0.157274	-0.156789	0.000000	0.000000	4.000000	12.000000	0.000000
14621.974052	-0.123714	0.609768	0.009168	84.715469	66.036400	104.975868	0.484528	0.000000	1.186707	0.000000	0.000000	0.000000	0.006011	-0.157274	-0.156789	0.000000	0.000000	4.000000	12.000000	0.000000
14621.977386	-0.123722	0.609236	0.008753	84.445114	65.922256	105.110756	0.458397	0.000000	1.185706	0.000000	0.000000	0.000000	-0.002456	-0.159547	-0.124629	0.000000	0.000000	4.000000	12.000000	0.000000
14621.980719	-0.123722	0.609236	0.008753	84.445114	65.922256	105.110756	0.458397	0.000000	1.185706	0.000000	0.000000	0.000000	-0.002456	-0.159547	-0.124629	0.000000	0.000000	4.000000	12.000000	0.000000
14621.984052	-0.123722	0.609236	0.008753	84.445114	65.922256	105.110756	0.458397	0.000000	1.185706	0.000000	0.000000	0.000000	-0.002456	-0.159547	-0.124629	0.000000	0.000000	4.000000	12.000000	0.000000
14621.987386	-0.123722	0.609236	0.008753	84.185127	66.315315	105.741661	0.437625	0.000000	1.186115	0.000000	0.000000	0.000000	-0.002456	-0.159547	-0.124629	0.000000	0.000000	4.000000	12.000000	0.000000
14621.990719	-0.123684	0.608658	0.008432	84.185127	66.315315	105.741661	0.437625	0.000000	1.186115	0.000000	0.000000	0.000000	0.011369	-0.173465	-0.096285	0.000000	0.000000	4.000000	12.000000	0.000000
14621.994052	-0.123684	0.608658	0.008432	84.185127	66.315315	105.741661	0.437625	0.000000	1.186115	0.000000	0.000000	0.000000	0.011369	-0.173465	-0.096285	0.000000	0.000000	4.000000	12.000000	0.000000
14621.997386	-0.123632	0.608047	0.008147	83.971130	67.113365	106.735260	0.421578	0.000000	1.184220	0.000000	0.000000	0.000000	0.015595	-0.183250	-0.085416	0.000000	0.000000	4.000000	12.000000	0.000000
14622.000719	-0.123632	0.608047	0.008147	83.971130	67.113365	106.735260	0.421578	0.000000	1.184220	0.000000	0.000000	0.000000	0.015595	-0.183250	-0.085416	0.000000	0.000000	4.000000	12.000000	0.000000
14622.004052	-0.123632	0.608047	0.008147	83.971130	67.113365	106.735260	0.421578	0.000000	1.184220	0.000000	0.000000	0.000000	0.015595	-0.183250	-0.085416	0.000000	0.000000	4.000000	12.000000	0.000000
14622.007386	-0.123632	0.608047	0.008147	83.833565	68.015900	107.769188	0.407342	0.000000	1.181621	0.000000	0.000000	0.000000	0.015595	-0.183250	-0.085416	0.000000	0.000000	4.000000	12.000000	0.000000
14622.010719	-0.123586	0.607430	0.007884	83.833565	68.015900	107.769188	0.407342	0.000000	1.181621	0.000000	0.000000	0.000000	0.013822	-0.185121	-0.078721	0.000000	0.000000	4.000000	12.000000	0.000000
14622.014052	-0.123586	0.607430	0.007884	83.833565	68.015900	107.769188	0.407342	0.000000	1.181621	0.000000	0.000000	0.000000	0.013822	-0.185121	-0.078721	0.000000	0.000000	4.000000	12.000000	0.000000
14622.017386	-0.123504	0.606782	0.007573	83.775246	68.921219	108.737312	0.394222	0.000000	1.179317	0.000000	0.000000	0.000000	0.024808	-0.194453	-0.093355	0.000000	0.000000	4.000000	12.000000	0.000000
14622.020719	-0.123504	0.606782	0.007573	83.775246	68.921219	108.737312	0.394222	0.000000	1.179317	0.000000	0.000000	0.000000	0.024808	-0.194453	-0.093355	0.000000	0.000000	4.000000	12.000000	0.000000
14622.024052	-0.123504	0.606782	0.007573	83.775246	68.921219	108.737312	0.394222	0.000000	1.179317	0.000000	0.000000	0.000000	0.024808	-0.194453	-0.093355	0.000000	0.000000	4.000000	12.000000	0.000000
14622.027386	-0.123504	0.606782	0.007573	83.761780	69.805000	109.648270	0.378663	0.000000	1.175182	0.000000	0.000000	0.000000	0.024808	-0.194453	-0.093355	0.000000	0.000000	4.000000	12.000000	0.000000
14622.030719	-0.123430	0.606149	0.007209	83.761780	69.805000	109.648270	0.378663	0.000000	1.175182	0.000000	0.000000	0.000000	0.021968	-0.190038	-0.109324	0.000000	0.000000	4.000000	12.000000	0.000000
14622.034052	-0.123430	0.606149	0.007209	83.761780	69.805000	109.648270	0.378663	0.000000	1.175182	0.000000	0.000000	0.000000	0.021968	-0.190038	-0.109324	0.000000	0.000000	4.000000	12.000000	0.000000
14622.037386	-0.123340	0.605510	0.006782	83.748901	70.713356	110.582558	0.360442	0.000000	1.171521	0.000000	0.000000	0.000000	0.026984	-0.191413	-0.128134	0.000000	0.000000	4.000000	12.000000	0.000000
14622.040719	-0.123340	0.605510	0.006782	83.748901	70.713356	110.582558	0.360442	0.000000	1.171521	0.000000	0.000000	0.000000	0.026984	-0.191413	-0.128134	0.000000	0.000000	4.000000	12.000000	0.000000
14622.044052	-0.123340	0.605510	0.006782	83.748901	70.713356	110.582558	0.360442	0.000000	1.171521	0.000000	0.000000	0.000000	0.026984	-0.191413	-0.128134	0.000000	0.000000	4.000000	12.000000	0.000000
14622.047386	-0.123282	0.604887	0.006296	83.697083	71.583649	111.512787	0.339086	0.000000	1.167024	0.000000	0.000000	0.000000	0.017574	-0.186962	-0.145866	0.000000	0.000000	4.000000	12.000000	0.000000
14622.050719	-0.123282	0.604887	0.006296	83.697083	71.583649	111.512787	0.339086	0.000000	1.167024	0.000000	0.000000	0.000000	0.017574	-0.186962	-0.145866	0.000000	0.000000	4.000000	12.000000	0.000000
14622.054052	-0.123282	0.604887	0.006296	83.697083	71.583649	111.512787	0.339086	0.000000	1.167024	0.000000	0.000000	0.000000	0.017574	-0.186962	-0.145866	0.000000	0.000000	4.000000	12.000000	0.000000
14622.057386	-0.123201	0.604336	0.005814	83.587082	72.184013	112.223770	0.314775	0.000000	1.164095	0.000000	0.000000	0.000000	0.024300	-0.165246	-0.144450	0.000000	0.000000	4.000000	12.000000	0.000000
14622.060719	-0.123201	0.604336	0.005814	83.587082	72.184013	112.223770	0.314775	0.000000	1.164095	0.000000	0.000000	0.000000	0.024300	-0.165246	-0.144450	0.000000	0.000000	4.000000	12.000000	0.000000
14622.064052	-0.123201	0.604336	0.005814	83.587082	72.184013	112.223770	0.314775	0.000000	1.164095	0.000000	0.000000	0.000000	0.024300	-0.165246	-0.144450	0.000000	0.000000	4.000000	12.000000	0.000000
14622.067386	-0.123201	0.604336	0.005814	83.440010	72.165184	112.348854	0.290700	0.000000	1.160045	0.000000	0.000000	0.000000	0.024300	-0.165246	-0.144450	0.000000	0.000000	4.000000	12.000000	0.000000
14622.070719	-0.123132	0.603844	0.005378	83.440010	72.165184	112.348854	0.290700	0.000000	1.160045	0.000000	0.000000	0.000000	0.020697	-0.147752	-0.130802	0.000000	0.000000	4.000000	12.000000	0.000000
14622.074052	-0.123132	0.603844	0.005378	83.440010	72.165184	112.348854	0.290700	0.000000	1.160045	0.000000	0.000000	0.000000	0.020697	-0.147752	-0.130802	0.000000	0.000000	4.000000	12.000000	0.000000
14622.077386	-0.123074	0.603434	0.005071	83.275795	71.307648	111.652863	0.268900	0.000000	1.156596	0.000000	0.000000	0.000000	0.017479	-0.122972	-0.092144	0.000000	0.000000	4.000000	12.000000	0.000000
14622.080719	-0.123074	0.603434	0.005071	83.275795	71.307648	111.652863	0.268900	0.000000	1.156596	0.000000	0.000000	0.000000	0.017479	-0.122972	-0.092144	0.000000	0.000000	4.000000	12.000000	0.000000
14622.084052	-0.123074	0.603434	0.005071	83.275795	71.307648	111.652863	0.268900	0.000000	1.156596	0.000000	0.000000	0.000000	0.017479	-0.122972	-0.092144	0.000000	0.000000	4.000000	12.000000	0.000000
14622.087386	-0.123074	0.603434	0.005071	83.133904	70.248077	110.734406	0.253543	0.000000	1.153683	0.000000	0.000000	0.000000	0.017479	-0.122972	-0.092144	0.000000	0.000000	4.000000	12.000000	0.000000
14622.090719	-0.123006	0.603082	0.004816	83.133904	70.248077	110.734406	0.253543	0.000000	1.153683	0.000000	0.000000	0.000000	0.020391	-0.105617	-0.076590	0.000000	0.000000	4.000000	12.000000	0.000000
14622.094052	-0.123006	0.603082	0.004816	83.133904	70.248077	110.734406	0.253543	0.000000	1.153683	0.000000	0.000000	0.000000	0.020391	-0.105617	-0.076590	0.000000	0.000000	4.000000	12.000000	0.000000
14622.097386	-0.123006	0.603082	0.004816	83.047318	69.163788	109.735588	0.240778	0.000000	1.150284	0.000000	0.000000	0.000000	0.020391	-0.105617	-0.076590	0.000000	0.000000	4.000000	12.000000	0.000000
14622.100719	-0.123006	0.603082	0.004816	83.047318	69.163788	109.735588	0.240778	0.000000	1.150284	0.000000	0.000000	0.000000	0.020391	-0.105617	-0.076590	0.000000	0.000000	4.000000	12.000000	0.000000
14622.104052	-0.122910	0.602807	0.004634	83.047318	69.163788	109.735588	0.240778	0.000000	1.150284	0.000000	0.000000	0.000000	0.028621	-0.082535	-0.054592	0.000000	0.000000	4.000000	12.000000	0.000000
14622.107386	-0.122781	0.602544	0.004502	83.030777	68.256020	108.847443	0.240778	0.000000	1.150284	0.000000	0.000000	0.000000	0.038685	-0.078840	-0.039550	0.000000	0.000000	4.000000	12.000000	0.000000
14622.110719	-0.122781	0.602544	0.004502	83.030777	68.256020	108.847443	0.240778	0.000000	1.150284	0.000000	0.000000	0.000000	0.038685	-0.078840	-0.039550	0.000000	0.000000	4.000000	12.000000	0.000000
14622.114052	-0.122781	0.602544	0.004502	83.030777	68.256020	108.847443	0.240778	0.000000	1.150284	0.000000	0.000000	0.000000	0.038685	-0.078840	-0.039550	0.000000	0.000000	4.000000	12.000000	0.000000
14622.117386	-0.122781	0.602544	0.004502	83.034546	67.689827	108.274574	0.225087	0.000000	1.139066	0.000000	0.000000	0.000000	0.038685	-0.078840	-0.039550	0.000000	0.000000	4.000000	12.000000	0.000000
14622.120719	-0.122659	0.602346	0.004393	83.034546	67.689827	108.274574	0.225087	0.000000	1.139066	0.000000	0.000000	0.000000	0.036823	-0.059492	-0.032597	0.000000	0.000000	4.000000	12.000000	0.000000
14622.124052	-0.122659	0.602346	0.004393	83.034546	67.689827	108.274574	0.225087	0.000000	1.139066	0.000000	0.000000	0.000000	0.036823	-0.059492	-0.032597	0.000000	0.000000	4.000000	12.000000	0.000000
14622.127386	-0.122659	0.602346	0.004393	83.036240	67.448334	108.024376	0.219654	0.000000	1.132929	0.000000	0.000000	0.000000	0.036823	-0.059492	-0.032597	0.000000	0.000000	4.000000	12.000000	0.000000
14622.130719	-0.122659	0.602346	0.004393	83.036240	67.448334	108.024376	0.219654	0.000000	1.132929	0.000000	0.000000	0.000000	0.036823	-0.059492	-0.032597	0.000000	0.000000	4.000000	12.000000	0.000000
14622.134052	-0.122516	0.602193	0.004298	83.036240	67.448334	108.024376	0.219654	0.000000	1.132929	0.000000	0.000000	0.000000	0.042761	-0.045905	-0.028530	0.000000	0.000000	4.000000	12.000000	0.000000
14622.137386	-0.122516	0.602193	0.004298	83.039192	67.567001	108.134369	0.219654	0.000000	1.132929	0.000000	0.000000	0.000000	0.042761	-0.045905	-0.028530	0.000000	0.000000	4.000000	12.000000	0.000000
14622.140719	-0.122516	0.602193	0.004298	83.039192	67.567001	108.134369	0.219654	0.000000	1.132929	0.000000	0.000000	0.000000	0.042761	-0.045905	-0.028530	0.000000	0.000000	4.000000	12.000000	0.000000
14622.144052	-0.122516	0.602193	0.004298	83.039192	67.567001	108.134369	0.219654	0.000000	1.132929	0.000000	0.000000	0.000000	0.042761	-0.045905	-0.028530	0.000000	0.000000	4.000000	12.000000	0.000000
14622.147386	-0.122297	0.601958	0.004090	83.043365	67.727249	108.286095	0.214899	0.000000	1.125803	0.000000	0.000000	0.000000	0.065760	-0.070389	-0.062300	0.000000	0.000000	4.000000	12.000000	0.000000
14622.150719	-0.122297	0.601958	0.004090	83.043365	67.727249	108.286095	0.214899	0.000000	1.125803	0.000000	0.000000	0.000000	0.065760	-0.070389	-0.062300	0.000000	0.000000	4.000000	12.000000	0.000000
14622.154052	-0.122297	0.601958	0.004090	83.043365	67.727249	108.286095	0.214899	0.000000	1.125803	0.000000	0.000000	0.000000	0.065760	-0.070389	-0.062300	0.000000	0.000000	4.000000	12.000000	0.000000
14622.157386	-0.122297	0.601958	0.004090	83.045006	67.834518	108.388680	0.204516	0.000000	1.114843	0.000000	0.000000	0.000000	0.065760	-0.070389	-0.062300	0.000000	0.000000	4.000000	12.000000	0.000000
14622.160719	-0.122224	0.601896	0.003993	83.045006	67.834518	108.388680	0.204516	0.000000	1.114843	0.000000	0.000000	0.000000	0.021770	-0.018776	-0.029086	0.000000	0.000000	4.000000	12.000000	0.000000
14622.164052	-0.122224	0.601896	0.003993	83.045006	67.834518	108.388680	0.204516	0.000000	1.114843	0.000000	0.000000	0.000000	0.021770	-0.018776	-0.029086	0.000000	0.000000	4.000000	12.000000	0.000000
14622.167386	-0.122159	0.601896	0.004011	83.044914	67.823509	108.369644	0.199668	0.000000	1.111214	0.000000	0.000000	0.000000	0.019704	-0.000001	0.005220	0.000000	0.000000	4.000000	12.000000	0.000000
14622.170719	-0.122159	0.601896	0.004011	83.044914	67.823509	108.369644	0.199668	0.000000	1.111214	0.000000	0.000000	0.000000	0.019704	-0.000001	0.005220	0.000000	0.000000	4.000000	12.000000	0.000000
14622.174052	-0.122159	0.601896	0.004011	83.044914	67.823509	108.369644	0.199668	0.000000	1.111214	0.000000	0.000000	0.000000	0.019704	-0.000001	0.005220	0.000000	0.000000	4.000000	12.000000	0.000000
14622.177386	-0.122159	0.601896	0.004011	83.045486	67.754974	108.290878	0.200539	0.000000	1.107930	0.000000	0.000000	0.000000	0.019704	-0.000001	0.005220	0.000000	0.000000	4.000000	12.000000	0.000000
14622.180719	-0.122128	0.601951	0.004160	83.045486	67.754974	108.290878	0.200539	0.000000	1.107930	0.000000	0.000000	0.000000	0.009241	0.016680	0.044745	0.000000	0.000000	4.000000	12.000000	0.000000
14622.184052	-0.122128	0.601951	0.004160	83.045486	67.754974	108.290878	0.200539	0.000000	1.107930	0.000000	0.000000	0.000000	0.009241	0.016680	0.044745	0.000000	0.000000	4.000000	12.000000	0.000000
14622.187386	-0.122128	0.601951	0.004160	83.043594	67.533836	108.058380	0.207996	0.000000	1.106390	0.000000	0.000000	0.000000	0.009241	0.016680	0.044745	0.000000	0.000000	4.000000	12.000000	0.000000
14622.190719	-0.122128	0.601951	0.004160	83.043594	67.533836	108.058380	0.207996	0.000000	1.106390	0.000000	0.000000	0.000000	0.009241	0.016680	0.044745	0.000000	0.000000	4.000000	12.000000	0.000000
14622.194052	-0.122142	0.602074	0.004479	83.043594	67.533836	108.058380	0.207996	0.000000	1.106390	0.000000	0.000000	0.000000	-0.004273	0.036984	0.095874	0.000000	0.000000	4.000000	12.000000	0.000000
14622.197386	-0.122179	0.602194	0.004975	83.044159	67.263611	107.770691	0.207996	0.000000	1.106390	0.000000	0.000000	0.000000	-0.011155	0.035894	0.148637	0.000000	0.000000	4.000000	12.000000	0.000000
14622.200719	-0.122179	0.602194	0.004975	83.044159	67.263611	107.770691	0.207996	0.000000	1.106390	0.000000	0.000000	0.000000	-0.011155	0.035894	0.148637	0.000000	0.000000	4.000000	12.000000	0.000000
14622.204052	-0.122179	0.602194	0.004975	83.044159	67.263611	107.770691	0.207996	0.000000	1.106390	0.000000	0.000000	0.000000	-0.011155	0.035894	0.148637	0.000000	0.000000	4.000000	12.000000	0.000000
14622.207386	-0.122179	0.602194	0.004975	83.063049	66.938683	107.408669	0.248748	0.000000	1.108962	0.000000	0.000000	0.000000	-0.011155	0.035894	0.148637	0.000000	0.000000	4.000000	12.000000	0.000000
14622.210719	-0.122227	0.602324	0.005600	83.063049	66.938683	107.408669	0.248748	0.000000	1.108962	0.000000	0.000000	0.000000	-0.014300	0.038952	0.187457	0.000000	0.000000	4.000000	12.000000	0.000000
14622.214052	-0.122227	0.602324	0.005600	83.063049	66.938683	107.408669	0.248748	0.000000	1.108962	0.000000	0.000000	0.000000	-0.014300	0.038952	0.187457	0.000000	0.000000	4.000000	12.000000	0.000000
14622.217386	-0.122317	0.602476	0.006387	83.115814	66.546303	106.948776	0.279991	0.000000	1.111345	0.000000	0.000000	0.000000	-0.027044	0.045582	0.236098	0.000000	0.000000	4.000000	12.000000	0.000000
14622.220719	-0.122317	0.602476	0.006387	83.115814	66.546303	106.948776	0.279991	0.000000	1.111345	0.000000	0.000000	0.000000	-0.027044	0.045582	0.236098	0.000000	0.000000	4.000000	12.000000	0.000000
14622.224052	-0.122317	0.602476	0.006387	83.115814	66.546303	106.948776	0.279991	0.000000	1.111345	0.000000	0.000000	0.000000	-0.027044	0.045582	0.236098	0.000000	0.000000	4.000000	12.000000	0.000000
14622.227386	-0.122317	0.602476	0.006387	83.204620	66.097595	106.406326	0.319340	0.000000	1.115853	0.000000	0.000000	0.000000	-0.027044	0.045582	0.236098	0.000000	0.000000	4.000000	12.000000	0.000000
14622.230719	-0.122475	0.602599	0.007254	83.204620	66.097595	106.406326	0.319340	0.000000	1.115853	0.000000	0.000000	0.000000	-0.047457	0.036953	0.260298	0.000000	0.000000	4.000000	12.000000	0.000000
14622.234052	-0.122475	0.602599	0.007254	83.204620	66.097595	106.406326	0.319340	0.000000	1.115853	0.000000	0.000000	0.000000	-0.047457	0.036953	0.260298	0.000000	0.000000	4.000000	12.000000	0.000000
14622.237386	-0.122722	0.602719	0.008189	83.313492	65.588531	105.793587	0.362723	0.000000	1.123762	0.000000	0.000000	0.000000	-0.073940	0.036119	0.280398	0.000000	0.000000	4.000000	12.000000	0.000000
14622.240719	-0.122722	0.602719	0.008189	83.313492	65.588531	105.793587	0.362723	0.000000	1.123762	0.000000	0.000000	0.000000	-0.073940	0.036119	0.280398	0.000000	0.000000	4.000000	12.000000	0.000000
14622.244052	-0.122722	0.602719	0.008189	83.313492	65.588531	105.793587	0.362723	0.000000	1.123762	0.000000	0.000000	0.000000	-0.073940	0.036119	0.280398	0.000000	0.000000	4.000000	12.000000	0.000000
14622.247386	-0.122988	0.602791	0.009200	83.411255	65.068092	105.178581	0.409456	0.000000	1.136086	0.000000	0.000000	0.000000	-0.079994	0.021513	0.303351	0.000000	0.000000	4.000000	12.000000	0.000000
14622.250719	-0.122988	0.602791	0.009200	83.411255	65.068092	105.178581	0.409456	0.000000	1.136086	0.000000	0.000000	0.000000	-0.079994	0.021513	0.303351	0.000000	0.000000	4.000000	12.000000	0.000000
14622.254052	-0.122988	0.602791	0.009200	83.411255	65.068092	105.178581	0.409456	0.000000	1.136086	0.000000	0.000000	0.000000	-0.079994	0.021513	0.303351	0.000000	0.000000	4.000000	12.000000	0.000000
14622.257386	-0.123301	0.602835	0.010207	83.473457	64.638092	104.688843	0.460015	0.000000	1.149418	0.000000	0.000000	0.000000	-0.093860	0.013240	0.301946	0.000000	0.000000	4.000000	12.000000	0.000000
14622.260719	-0.123301	0.602835	0.010207	83.473457	64.638092	104.688843	0.460015	0.000000	1.149418	0.000000	0.000000	0.000000	-0.093860	0.013240	0.301946	0.000000	0.000000	4.000000	12.000000	0.000000
14622.264052	-0.123301	0.602835	0.010207	83.473457	64.638092	104.688843	0.460015	0.000000	1.149418	0.000000	0.000000	0.000000	-0.093860	0.013240	0.301946	0.000000	0.000000	4.000000	12.000000	0.000000
14622.267386	-0.123652	0.602813	0.011178	83.488586	64.258652	104.298531	0.510339	0.000000	1.165061	0.000000	0.000000	0.000000	-0.105373	-0.006620	0.291264	0.000000	0.000000	4.000000	12.000000	0.000000
14622.270719	-0.123652	0.602813	0.011178	83.488586	64.258652	104.298531	0.510339	0.000000	1.165061	0.000000	0.000000	0.000000	-0.105373	-0.006620	0.291264	0.000000	0.000000	4.000000	12.000000	0.000000
14622.274052	-0.123652	0.602813	0.011178	83.488586	64.258652	104.298531	0.510339	0.000000	1.165061	0.000000	0.000000	0.000000	-0.105373	-0.006620	0.291264	0.000000	0.000000	4.000000	12.000000	0.000000
14622.277386	-0.124018	0.602751	0.012111	83.484375	63.971817	104.024773	0.558883	0.000000	1.182623	0.000000	0.000000	0.000000	-0.109678	-0.018608	0.280034	0.000000	0.000000	4.000000	12.000000	0.000000
14622.280719	-0.124018	0.602751	0.012111	83.484375	63.971817	104.024773	0.558883	0.000000	1.182623	0.000000	0.000000	0.000000	-0.109678	-0.018608	0.280034	0.000000	0.000000	4.000000	12.000000	0.000000
14622.284052	-0.124018	0.602751	0.012111	83.484375	63.971817	104.024773	0.558883	0.000000	1.182623	0.000000	0.000000	0.000000	-0.109678	-0.018608	0.280034	0.000000	0.000000	4.000000	12.000000	0.000000
14622.287386	-0.124018	0.602751	0.012111	83.479050	63.728638	103.801643	0.605555	0.000000	1.200903	0.000000	0.000000	0.000000	-0.109678	-0.018608	0.280034	0.000000	0.000000	4.000000	12.000000	0.000000
14622.290719	-0.124463	0.602676	0.012982	83.479050	63.728638	103.801643	0.605555	0.000000	1.200903	0.000000	0.000000	0.000000	-0.133498	-0.022625	0.261185	0.000000	0.000000	4.000000	12.000000	0.000000
14622.294052	-0.124463	0.602676	0.012982	83.479050	63.728638	103.801643	0.605555	0.000000	1.200903	0.000000	0.000000	0.000000	-0.133498	-0.022625	0.261185	0.000000	0.000000	4.000000	12.000000	0.000000
14622.297386	-0.124933	0.602572	0.013853	83.473038	63.549305	103.649208	0.649086	0.000000	1.223153	0.000000	0.000000	0.000000	-0.141005	-0.031060	0.261462	0.000000	0.000000	4.000000	12.000000	0.000000
14622.300719	-0.124933	0.602572	0.013853	83.473038	63.549305	103.649208	0.649086	0.000000	1.223153	0.000000	0.000000	0.000000	-0.141005	-0.031060	0.261462	0.000000	0.000000	4.000000	12.000000	0.000000
14622.304052	-0.124933	0.602572	0.013853	83.473038	63.549305	103.649208	0.649086	0.000000	1.223153	0.000000	0.000000	0.000000	-0.141005	-0.031060	0.261462	0.000000	0.000000	4.000000	12.000000	0.000000
14622.307386	-0.125432	0.602460	0.014741	83.473457	63.750732	103.876266	0.692663	0.000000	1.246653	0.000000	0.000000	0.000000	-0.149777	-0.033728	0.266326	0.000000	0.000000	4.000000	12.000000	0.000000
14622.310719	-0.125432	0.602460	0.014741	83.473457	63.750732	103.876266	0.692663	0.000000	1.246653	0.000000	0.000000	0.000000	-0.149777	-0.033728	0.266326	0.000000	0.000000	4.000000	12.000000	0.000000
14622.314052	-0.125432	0.602460	0.014741	83.473457	63.750732	103.876266	0.692663	0.000000	1.246653	0.000000	0.000000	0.000000	-0.149777	-0.033728	0.266326	0.000000	0.000000	4.000000	12.000000	0.000000
14622.317386	-0.125896	0.602311	0.015670	83.483170	65.018997	105.162415	0.737051	0.000000	1.271616	0.000000	0.000000	0.000000	-0.139004	-0.044498	0.278830	0.000000	0.000000	4.000000	12.000000	0.000000
14622.320719	-0.125896	0.602311	0.015670	83.483170	65.018997	105.162415	0.737051	0.000000	1.271616	0.000000	0.000000	0.000000	-0.139004	-0.044498	0.278830	0.000000	0.000000	4.000000	12.000000	0.000000
14622.324052	-0.125896	0.602311	0.015670	83.483170	65.018997	105.162415	0.737051	0.000000	1.271616	0.000000	0.000000	0.000000	-0.139004	-0.044498	0.278830	0.000000	0.000000	4.000000	12.000000	0.000000
14622.327386	-0.126356	0.602142	0.016584	83.498138	67.540794	107.687126	0.783523	0.000000	1.294783	0.000000	0.000000	0.000000	-0.137967	-0.050821	0.273942	0.000000	0.000000	4.000000	12.000000	0.000000
14622.330719	-0.126356	0.602142	0.016584	83.498138	67.540794	107.687126	0.783523	0.000000	1.294783	0.000000	0.000000	0.000000	-0.137967	-0.050821	0.273942	0.000000	0.000000	4.000000	12.000000	0.000000
14622.334052	-0.126356	0.602142	0.016584	83.498138	67.540794	107.687126	0.783523	0.000000	1.294783	0.000000	0.000000	0.000000	-0.137967	-0.050821	0.273942	0.000000	0.000000	4.000000	12.000000	0.000000
14622.337386	-0.126765	0.601975	0.017575	83.499588	70.797775	110.937263	0.829180	0.000000	1.317778	0.000000	0.000000	0.000000	-0.122793	-0.050137	0.297487	0.000000	0.000000	4.000000	12.000000	0.000000
14622.340719	-0.126765	0.601975	0.017575	83.499588	70.797775	110.937263	0.829180	0.000000	1.317778	0.000000	0.000000	0.000000	-0.122793	-0.050137	0.297487	0.000000	0.000000	4.000000	12.000000	0.000000
14622.344052	-0.126765	0.601975	0.017575	83.499588	70.797775	110.937263	0.829180	0.000000	1.317778	0.000000	0.000000	0.000000	-0.122793	-0.050137	0.297487	0.000000	0.000000	4.000000	12.000000	0.000000
14622.347386	-0.127058	0.601786	0.018581	83.480255	74.036171	114.158066	0.878761	0.000000	1.338243	0.000000	0.000000	0.000000	-0.087805	-0.056540	0.301670	0.000000	0.000000	4.000000	12.000000	0.000000
14622.350719	-0.127058	0.601786	0.018581	83.480255	74.036171	114.158066	0.878761	0.000000	1.338243	0.000000	0.000000	0.000000	-0.087805	-0.056540	0.301670	0.000000	0.000000	4.000000	12.000000	0.000000
14622.354052	-0.127058	0.601786	0.018581	83.480255	74.036171	114.158066	0.878761	0.000000	1.338243	0.000000	0.000000	0.000000	-0.087805	-0.056540	0.301670	0.000000	0.000000	4.000000	12.000000	0.000000
14622.357386	-0.127278	0.601577	0.019588	83.442459	77.115570	117.209900	0.929039	0.000000	1.352878	0.000000	0.000000	0.000000	-0.066180	-0.062933	0.302294	0.000000	0.000000	4.000000	12.000000	0.000000
14622.360719	-0.127278	0.601577	0.019588	83.442459	77.115570	117.209900	0.929039	0.000000	1.352878	0.000000	0.000000	0.000000	-0.066180	-0.062933	0.302294	0.000000	0.000000	4.000000	12.000000	0.000000
14622.364052	-0.127278	0.601577	0.019588	83.442459	77.115570	117.209900	0.929039	0.000000	1.352878	0.000000	0.000000	0.000000	-0.066180	-0.062933	0.302294	0.000000	0.000000	4.000000	12.000000	0.000000
14622.367386	-0.127278	0.601577	0.019588	83.395355	79.909462	119.972603	0.979421	0.000000	1.363907	0.000000	0.000000	0.000000	-0.066180	-0.062933	0.302294	0.000000	0.000000	4.000000	12.000000	0.000000
14622.370719	-0.127439	0.601407	0.020554	83.395355	79.909462	119.972603	0.979421	0.000000	1.363907	0.000000	0.000000	0.000000	-0.048178	-0.050820	0.289684	0.000000	0.000000	4.000000	12.000000	0.000000
14622.374052	-0.127439	0.601407	0.020554	83.395355	79.909462	119.972603	0.979421	0.000000	1.363907	0.000000	0.000000	0.000000	-0.048178	-0.050820	0.289684	0.000000	0.000000	4.000000	12.000000	0.000000
14622.377386	-0.127543	0.601225	0.021493	83.358810	82.384277	122.392563	1.027702	0.000000	1.371937	0.000000	0.000000	0.000000	-0.031331	-0.054786	0.281681	0.000000	0.000000	4.000000	12.000000	0.000000
14622.380719	-0.127543	0.601225	0.021493	83.358810	82.384277	122.392563	1.027702	0.000000	1.371937	0.000000	0.000000	0.000000	-0.031331	-0.054786	0.281681	0.000000	0.000000	4.000000	12.000000	0.000000
14622.384052	-0.127543	0.601225	0.021493	83.358810	82.384277	122.392563	1.027702	0.000000	1.371937	0.000000	0.000000	0.000000	-0.031331	-0.054786	0.281681	0.000000	0.000000	4.000000	12.000000	0.000000
14622.387386	-0.127543	0.601225	0.021493	83.378929	84.708076	124.608879	1.074649	0.000000	1.377159	0.000000	0.000000	0.000000	-0.031331	-0.054786	0.281681	0.000000	0.000000	4.000000	12.000000	0.000000
14622.390719	-0.127536	0.601091	0.022379	83.378929	84.708076	124.608879	1.074649	0.000000	1.377159	0.000000	0.000000	0.000000	0.002291	-0.040116	0.265901	0.000000	0.000000	4.000000	12.000000	0.000000
14622.394052	-0.127536	0.601091	0.022379	83.378929	84.708076	124.608879	1.074649	0.000000	1.377159	0.000000	0.000000	0.000000	0.002291	-0.040116	0.265901	0.000000	0.000000	4.000000	12.000000	0.000000
14622.397386	-0.127525	0.600983	0.023258	83.456863	86.894600	126.639099	1.118966	0.000000	1.376778	0.000000	0.000000	0.000000	0.003177	-0.032363	0.263515	0.000000	0.000000	4.000000	12.000000	0.000000
14622.400719	-0.127525	0.600983	0.023258	83.456863	86.894600	126.639099	1.118966	0.000000	1.376778	0.000000	0.000000	0.000000	0.003177	-0.032363	0.263515	0.000000	0.000000	4.000000	12.000000	0.000000
14622.404052	-0.127525	0.600983	0.023258	83.456863	86.894600	126.639099	1.118966	0.000000	1.376778	0.000000	0.000000	0.000000	0.003177	-0.032363	0.263515	0.000000	0.000000	4.000000	12.000000	0.000000
14622.407386	-0.127525	0.600983	0.023258	83.565163	88.873444	128.431229	1.162885	0.000000	1.376248	0.000000	0.000000	0.000000	0.003177	-0.032363	0.263515	0.000000	0.000000	4.000000	12.000000	0.000000
14622.410719	-0.127418	0.600928	0.024145	83.565163	88.873444	128.431229	1.162885	0.000000	1.376248	0.000000	0.000000	0.000000	0.032074	-0.016385	0.266117	0.000000	0.000000	4.000000	12.000000	0.000000
14622.414052	-0.127418	0.600928	0.024145	83.565163	88.873444	128.431229	1.162885	0.000000	1.376248	0.000000	0.000000	0.000000	0.032074	-0.016385	0.266117	0.000000	0.000000	4.000000	12.000000	0.000000
14622.417386	-0.127218	0.600947	0.025056	83.704247	90.719696	130.062775	1.207238	0.000000	1.370902	0.000000	0.000000	0.000000	0.059904	0.005432	0.273297	0.000000	0.000000	4.000000	12.000000	0.000000
14622.420719	-0.127218	0.600947	0.025056	83.704247	90.719696	130.062775	1.207238	0.000000	1.370902	0.000000	0.000000	0.000000	0.059904	0.005432	0.273297	0.000000	0.000000	4.000000	12.000000	0.000000
14622.424052	-0.127218	0.600947	0.025056	83.704247	90.719696	130.062775	1.207238	0.000000	1.370902	0.000000	0.000000	0.000000	0.059904	0.005432	0.273297	0.000000	0.000000	4.000000	12.000000	0.000000
14622.427386	-0.127218	0.600947	0.025056	83.870682	92.330910	131.438736	1.252787	0.000000	1.360918	0.000000	0.000000	0.000000	0.059904	0.005432	0.273297	0.000000	0.000000	4.000000	12.000000	0.000000
14622.430719	-0.126969	0.600991	0.025971	83.870682	92.330910	131.438736	1.252787	0.000000	1.360918	0.000000	0.000000	0.000000	0.074745	0.013400	0.274502	0.000000	0.000000	4.000000	12.000000	0.000000
14622.434052	-0.126969	0.600991	0.025971	83.870682	92.330910	131.438736	1.252787	0.000000	1.360918	0.000000	0.000000	0.000000	0.074745	0.013400	0.274502	0.000000	0.000000	4.000000	12.000000	0.000000
14622.437386	-0.126707	0.601093	0.026937	84.071632	93.884048	132.732712	1.298537	0.000000	1.348461	0.000000	0.000000	0.000000	0.078558	0.030567	0.289916	0.000000	0.000000	4.000000	12.000000	0.000000
14622.440719	-0.126707	0.601093	0.026937	84.071632	93.884048	132.732712	1.298537	0.000000	1.348461	0.000000	0.000000	0.000000	0.078558	0.030567	0.289916	0.000000	0.000000	4.000000	12.000000	0.000000
14622.444052	-0.126707	0.601093	0.026937	84.071632	93.884048	132.732712	1.298537	0.000000	1.348461	0.000000	0.000000	0.000000	0.078558	0.030567	0.289916	0.000000	0.000000	4.000000	12.000000	0.000000
14622.447386	-0.126423	0.601241	0.027917	84.289825	95.426949	134.002960	1.346857	0.000000	1.335368	0.000000	0.000000	0.000000	0.085449	0.044429	0.293838	0.000000	0.000000	4.000000	12.000000	0.000000
14622.450719	-0.126423	0.601241	0.027917	84.289825	95.426949	134.002960	1.346857	0.000000	1.335368	0.000000	0.000000	0.000000	0.085449	0.044429	0.293838	0.000000	0.000000	4.000000	12.000000	0.000000
14622.454052	-0.126423	0.601241	0.027917	84.289825	95.426949	134.002960	1.346857	0.000000	1.335368	0.000000	0.000000	0.000000	0.085449	0.044429	0.293838	0.000000	0.000000	4.000000	12.000000	0.000000
14622.457386	-0.126178	0.601443	0.028868	84.503311	96.967606	135.281281	1.395830	0.000000	1.321126	0.000000	0.000000	0.000000	0.073410	0.060693	0.285470	0.000000	0.000000	4.000000	12.000000	0.000000
14622.460719	-0.126178	0.601443	0.028868	84.503311	96.967606	135.281281	1.395830	0.000000	1.321126	0.000000	0.000000	0.000000	0.073410	0.060693	0.285470	0.000000	0.000000	4.000000	12.000000	0.000000
14622.464052	-0.126178	0.601443	0.028868	84.503311	96.967606	135.281281	1.395830	0.000000	1.321126	0.000000	0.000000	0.000000	0.073410	0.060693	0.285470	0.000000	0.000000	4.000000	12.000000	0.000000
14622.467386	-0.126178	0.601443	0.028868	84.683525	98.551857	136.631668	1.443408	0.000000	1.308892	0.000000	0.000000	0.000000	0.073410	0.060693	0.285470	0.000000	0.000000	4.000000	12.000000	0.000000
14622.470719	-0.125976	0.601673	0.029799	84.683525	98.551857	136.631668	1.443408	0.000000	1.308892	0.000000	0.000000	0.000000	0.060695	0.068851	0.279391	0.000000	0.000000	4.000000	12.000000	0.000000
14622.474052	-0.125976	0.601673	0.029799	84.683525	98.551857	136.631668	1.443408	0.000000	1.308892	0.000000	0.000000	0.000000	0.060695	0.068851	0.279391	0.000000	0.000000	4.000000	12.000000	0.000000
14622.477386	-0.125839	0.601930	0.030705	84.795723	100.389702	138.278259	1.489973	0.000000	1.298776	0.000000	0.000000	0.000000	0.040938	0.077040	0.271524	0.000000	0.000000	4.000000	12.000000	0.000000
14622.480719	-0.125839	0.601930	0.030705	84.795723	100.389702	138.278259	1.489973	0.000000	1.298776	0.000000	0.000000	0.000000	0.040938	0.077040	0.271524	0.000000	0.000000	4.000000	12.000000	0.000000
14622.484052	-0.125839	0.601930	0.030705	84.795723	100.389702	138.278259	1.489973	0.000000	1.298776	0.000000	0.000000	0.000000	0.040938	0.077040	0.271524	0.000000	0.000000	4.000000	12.000000	0.000000
14622.487386	-0.125839	0.601930	0.030705	84.826042	102.788132	140.525635	1.535227	0.000000	1.291953	0.000000	0.000000	0.000000	0.040938	0.077040	0.271524	0.000000	0.000000	4.000000	12.000000	0.000000
14622.490719	-0.125732	0.602183	0.031536	84.826042	102.788132	140.525635	1.535227	0.000000	1.291953	0.000000	0.000000	0.000000	0.032141	0.076051	0.249472	0.000000	0.000000	4.000000	12.000000	0.000000
14622.494052	-0.125732	0.602183	0.031536	84.826042	102.788132	140.525635	1.535227	0.000000	1.291953	0.000000	0.000000	0.000000	0.032141	0.076051	0.249472	0.000000	0.000000	4.000000	12.000000	0.000000
14622.497386	-0.125672	0.602409	0.032363	84.786057	105.472260	143.092697	1.576806	0.000000	1.286596	0.000000	0.000000	0.000000	0.017943	0.067732	0.248033	0.000000	0.000000	4.000000	12.000000	0.000000
14622.500719	-0.125672	0.602409	0.032363	84.786057	105.472260	143.092697	1.576806	0.000000	1.286596	0.000000	0.000000	0.000000	0.017943	0.067732	0.248033	0.000000	0.000000	4.000000	12.000000	0.000000
14622.504052	-0.125672	0.602409	0.032363	84.786057	105.472260	143.092697	1.576806	0.000000	1.286596	0.000000	0.000000	0.000000	0.017943	0.067732	0.248033	0.000000	0.000000	4.000000	12.000000	0.000000
14622.507386	-0.125652	0.602643	0.033154	84.701317	108.137581	145.665573	1.618145	0.000000	1.283605	0.000000	0.000000	0.000000	0.006028	0.070145	0.237442	0.000000	0.000000	4.000000	12.000000	0.000000
14622.510719	-0.125652	0.602643	0.033154	84.701317	108.137581	145.665573	1.618145	0.000000	1.283605	0.000000	0.000000	0.000000	0.006028	0.070145	0.237442	0.000000	0.000000	4.000000	12.000000	0.000000
14622.514052	-0.125652	0.602643	0.033154	84.701317	108.137581	145.665573	1.618145	0.000000	1.283605	0.000000	0.000000	0.000000	0.006028	0.070145	0.237442	0.000000	0.000000	4.000000	12.000000	0.000000
14622.517386	-0.125641	0.602846	0.033886	84.581451	110.769691	148.221252	1.657718	0.000000	1.282601	0.000000	0.000000	0.000000	0.003358	0.060861	0.219562	0.000000	0.000000	4.000000	12.000000	0.000000
14622.520719	-0.125641	0.602846	0.033886	84.581451	110.769691	148.221252	1.657718	0.000000	1.282601	0.000000	0.000000	0.000000	0.003358	0.060861	0.219562	0.000000	0.000000	4.000000	12.000000	0.000000
14622.524052	-0.125641	0.602846	0.033886	84.581451	110.769691	148.221252	1.657718	0.000000	1.282601	0.000000	0.000000	0.000000	0.003358	0.060861	0.219562	0.000000	0.000000	4.000000	12.000000	0.000000
14622.527386	-0.125641	0.602846	0.033886	84.452744	113.149971	150.534332	1.694312	0.000000	1.282041	0.000000	0.000000	0.000000	0.003358	0.060861	0.219562	0.000000	0.000000	4.000000	12.000000	0.000000
14622.530719	-0.125641	0.602990	0.034566	84.452744	113.149971	150.534332	1.694312	0.000000	1.282041	0.000000	0.000000	0.000000	0.000025	0.043279	0.204033	0.000000	0.000000	4.000000	12.000000	0.000000
14622.534052	-0.125641	0.602990	0.034566	84.452744	113.149971	150.534332	1.694312	0.000000	1.282041	0.000000	0.000000	0.000000	0.000025	0.043279	0.204033	0.000000	0.000000	4.000000	12.000000	0.000000
14622.537386	-0.125734	0.603092	0.035125	84.306664	115.150475	152.498230	1.728318	0.000000	1.282037	0.000000	0.000000	0.000000	-0.027904	0.030639	0.167677	0.000000	0.000000	4.000000	12.000000	0.000000
14622.540719	-0.125734	0.603092	0.035125	84.306664	115.150475	152.498230	1.728318	0.000000	1.282037	0.000000	0.000000	0.000000	-0.027904	0.030639	0.167677	0.000000	0.000000	4.000000	12.000000	0.000000
14622.544052	-0.125734	0.603092	0.035125	84.306664	115.150475	152.498230	1.728318	0.000000	1.282037	0.000000	0.000000	0.000000	-0.027904	0.030639	0.167677	0.000000	0.000000	4.000000	12.000000	0.000000
14622.547386	-0.125734	0.603092	0.035125	84.149246	116.744995	154.092209	1.756264	0.000000	1.286687	0.000000	0.000000	0.000000	-0.027904	0.030639	0.167677	0.000000	0.000000	4.000000	12.000000	0.000000
14622.550719	-0.125905	0.603149	0.035502	84.149246	116.744995	154.092209	1.756264	0.000000	1.286687	0.000000	0.000000	0.000000	-0.051311	0.017074	0.113114	0.000000	0.000000	4.000000	12.000000	0.000000
14622.554052	-0.125905	0.603149	0.035502	84.149246	116.744995	154.092209	1.756264	0.000000	1.286687	0.000000	0.000000	0.000000	-0.051311	0.017074	0.113114	0.000000	0.000000	4.000000	12.000000	0.000000
14622.557386	-0.126218	0.603136	0.035754	84.001488	118.093033	155.456085	1.775116	0.000000	1.295239	0.000000	0.000000	0.000000	-0.094091	-0.003903	0.075518	0.000000	0.000000	4.000000	12.000000	0.000000
14622.560719	-0.126218	0.603136	0.035754	84.001488	118.093033	155.456085	1.775116	0.000000	1.295239	0.000000	0.000000	0.000000	-0.094091	-0.003903	0.075518	0.000000	0.000000	4.000000	12.000000	0.000000
14622.564052	-0.126218	0.603136	0.035754	84.001488	118.093033	155.456085	1.775116	0.000000	1.295239	0.000000	0.000000	0.000000	-0.094091	-0.003903	0.075518	0.000000	0.000000	4.000000	12.000000	0.000000
14622.567386	-0.126737	0.603089	0.035832	83.835030	118.826347	156.274323	1.787702	0.000000	1.310921	0.000000	0.000000	0.000000	-0.155628	-0.014049	0.023282	0.000000	0.000000	4.000000	12.000000	0.000000
14622.570719	-0.126737	0.603089	0.035832	83.835030	118.826347	156.274323	1.787702	0.000000	1.310921	0.000000	0.000000	0.000000	-0.155628	-0.014049	0.023282	0.000000	0.000000	4.000000	12.000000	0.000000
14622.574052	-0.126737	0.603089	0.035832	83.835030	118.826347	156.274323	1.787702	0.000000	1.310921	0.000000	0.000000	0.000000	-0.155628	-0.014049	0.023282	0.000000	0.000000	4.000000	12.000000	0.000000
14622.577386	-0.126737	0.603089	0.035832	83.577461	118.284195	155.962585	1.791583	0.000000	1.336859	0.000000	0.000000	0.000000	-0.155628	-0.014049	0.023282	0.000000	0.000000	4.000000	12.000000	0.000000
14622.580719	-0.127467	0.603000	0.035757	83.577461	118.284195	155.962585	1.791583	0.000000	1.336859	0.000000	0.000000	0.000000	-0.218872	-0.026655	-0.022297	0.000000	0.000000	4.000000	12.000000	0.000000
14622.584052	-0.127467	0.603000	0.035757	83.577461	118.284195	155.962585	1.791583	0.000000	1.336859	0.000000	0.000000	0.000000	-0.218872	-0.026655	-0.022297	0.000000	0.000000	4.000000	12.000000	0.000000
14622.587386	-0.128413	0.602861	0.035553	83.188881	116.299835	154.387466	1.787866	0.000000	1.373338	0.000000	0.000000	0.000000	-0.283749	-0.041705	-0.061319	0.000000	0.000000	4.000000	12.000000	0.000000
14622.590719	-0.128413	0.602861	0.035553	83.188881	116.299835	154.387466	1.787866	0.000000	1.373338	0.000000	0.000000	0.000000	-0.283749	-0.041705	-0.061319	0.000000	0.000000	4.000000	12.000000	0.000000
14622.594052	-0.128413	0.602861	0.035553	83.188881	116.299835	154.387466	1.787866	0.000000	1.373338	0.000000	0.000000	0.000000	-0.283749	-0.041705	-0.061319	0.000000	0.000000	4.000000	12.000000	0.000000
14622.597386	-0.129525	0.602700	0.035222	82.642593	113.120430	151.795929	1.777647	0.000000	1.420630	0.000000	0.000000	0.000000	-0.333781	-0.048455	-0.099345	0.000000	0.000000	4.000000	12.000000	0.000000
14622.600719	-0.129525	0.602700	0.035222	82.642593	113.120430	151.795929	1.777647	0.000000	1.420630	0.000000	0.000000	0.000000	-0.333781	-0.048455	-0.099345	0.000000	0.000000	4.000000	12.000000	0.000000
14622.604052	-0.129525	0.602700	0.035222	82.642593	113.120430	151.795929	1.777647	0.000000	1.420630	0.000000	0.000000	0.000000	-0.333781	-0.048455	-0.099345	0.000000	0.000000	4.000000	12.000000	0.000000
14622.607386	-0.130668	0.602535	0.034815	81.930115	109.292404	148.705383	1.761089	0.000000	1.476260	0.000000	0.000000	0.000000	-0.342712	-0.049289	-0.122019	0.000000	0.000000	4.000000	12.000000	0.000000
14622.610719	-0.130668	0.602535	0.034815	81.930115	109.292404	148.705383	1.761089	0.000000	1.476260	0.000000	0.000000	0.000000	-0.342712	-0.049289	-0.122019	0.000000	0.000000	4.000000	12.000000	0.000000
14622.614052	-0.130668	0.602535	0.034815	81.930115	109.292404	148.705383	1.761089	0.000000	1.476260	0.000000	0.000000	0.000000	-0.342712	-0.049289	-0.122019	0.000000	0.000000	4.000000	12.000000	0.000000
14622.617386	-0.131769	0.602368	0.034351	81.124374	105.712524	145.897110	1.740753	0.000000	1.533378	0.000000	0.000000	0.000000	-0.330475	-0.050142	-0.139135	0.000000	0.000000	4.000000	12.000000	0.000000
14622.620719	-0.131769	0.602368	0.034351	81.124374	105.712524	145.897110	1.740753	0.000000	1.533378	0.000000	0.000000	0.000000	-0.330475	-0.050142	-0.139135	0.000000	0.000000	4.000000	12.000000	0.000000
14622.624052	-0.131769	0.602368	0.034351	81.124374	105.712524	145.897110	1.740753	0.000000	1.533378	0.000000	0.000000	0.000000	-0.330475	-0.050142	-0.139135	0.000000	0.000000	4.000000	12.000000	0.000000
14622.627386	-0.132733	0.602221	0.033938	80.368546	103.121597	143.870148	1.717563	0.000000	1.588458	0.000000	0.000000	0.000000	-0.289293	-0.044277	-0.124024	0.000000	0.000000	4.000000	12.000000	0.000000
14622.630719	-0.132733	0.602221	0.033938	80.368546	103.121597	143.870148	1.717563	0.000000	1.588458	0.000000	0.000000	0.000000	-0.289293	-0.044277	-0.124024	0.000000	0.000000	4.000000	12.000000	0.000000
14622.634052	-0.132733	0.602221	0.033938	80.368546	103.121597	143.870148	1.717563	0.000000	1.588458	0.000000	0.000000	0.000000	-0.289293	-0.044277	-0.124024	0.000000	0.000000	4.000000	12.000000	0.000000
14622.637386	-0.133547	0.602062	0.033523	79.826103	101.852859	142.756485	1.696893	0.000000	1.636673	0.000000	0.000000	0.000000	-0.243927	-0.047610	-0.124539	0.000000	0.000000	4.000000	12.000000	0.000000
14622.640719	-0.133547	0.602062	0.033523	79.826103	101.852859	142.756485	1.696893	0.000000	1.636673	0.000000	0.000000	0.000000	-0.243927	-0.047610	-0.124539	0.000000	0.000000	4.000000	12.000000	0.000000
14622.644052	-0.133547	0.602062	0.033523	79.826103	101.852859	142.756485	1.696893	0.000000	1.636673	0.000000	0.000000	0.000000	-0.243927	-0.047610	-0.124539	0.000000	0.000000	4.000000	12.000000	0.000000
14622.647386	-0.134236	0.601912	0.033115	79.555298	101.674896	142.464722	1.676136	0.000000	1.677328	0.000000	0.000000	0.000000	-0.206825	-0.045091	-0.122219	0.000000	0.000000	4.000000	12.000000	0.000000
14622.650719	-0.134236	0.601912	0.033115	79.555298	101.674896	142.464722	1.676136	0.000000	1.677328	0.000000	0.000000	0.000000	-0.206825	-0.045091	-0.122219	0.000000	0.000000	4.000000	12.000000	0.000000
14622.654052	-0.134236	0.601912	0.033115	79.555298	101.674896	142.464722	1.676136	0.000000	1.677328	0.000000	0.000000	0.000000	-0.206825	-0.045091	-0.122219	0.000000	0.000000	4.000000	12.000000	0.000000
14622.657386	-0.134236	0.601912	0.033115	79.454483	101.886063	142.616714	1.655767	0.000000	1.711799	0.000000	0.000000	0.000000	-0.206825	-0.045091	-0.122219	0.000000	0.000000	4.000000	12.000000	0.000000
14622.660719	-0.134766	0.601781	0.032767	79.454483	101.886063	142.616714	1.655767	0.000000	1.711799	0.000000	0.000000	0.000000	-0.158949	-0.039234	-0.104563	0.000000	0.000000	4.000000	12.000000	0.000000
14622.664052	-0.134766	0.601781	0.032767	79.454483	101.886063	142.616714	1.655767	0.000000	1.711799	0.000000	0.000000	0.000000	-0.158949	-0.039234	-0.104563	0.000000	0.000000	4.000000	12.000000	0.000000
14622.667386	-0.135088	0.601703	0.032393	79.407784	102.073311	142.734161	1.638340	0.000000	1.738290	0.000000	0.000000	0.000000	-0.096695	-0.023421	-0.112072	0.000000	0.000000	4.000000	12.000000	0.000000
14622.670719	-0.135088	0.601703	0.032393	79.407784	102.073311	142.734161	1.638340	0.000000	1.738290	0.000000	0.000000	0.000000	-0.096695	-0.023421	-0.112072	0.000000	0.000000	4.000000	12.000000	0.000000
14622.674052	-0.135088	0.601703	0.032393	79.407784	102.073311	142.734161	1.638340	0.000000	1.738290	0.000000	0.000000	0.000000	-0.096695	-0.023421	-0.112072	0.000000	0.000000	4.000000	12.000000	0.000000
14622.677386	-0.135088	0.601703	0.032393	79.362778	102.005974	142.610977	1.619661	0.000000	1.754406	0.000000	0.000000	0.000000	-0.096695	-0.023421	-0.112072	0.000000	0.000000	4.000000	12.000000	0.000000
14622.680719	-0.135266	0.601680	0.032043	79.362778	102.005974	142.610977	1.619661	0.000000	1.754406	0.000000	0.000000	0.000000	-0.053477	-0.006808	-0.105155	0.000000	0.000000	4.000000	12.000000	0.000000
14622.684052	-0.135266	0.601680	0.032043	79.362778	102.005974	142.610977	1.619661	0.000000	1.754406	0.000000	0.000000	0.000000	-0.053477	-0.006808	-0.105155	0.000000	0.000000	4.000000	12.000000	0.000000
14622.687386	-0.135266	0.601680	0.032043	79.294044	101.761414	142.398193	1.602135	0.000000	1.763319	0.000000	0.000000	0.000000	-0.053477	-0.006808	-0.105155	0.000000	0.000000	4.000000	12.000000	0.000000
14622.690719	-0.135266	0.601680	0.032043	79.294044	101.761414	142.398193	1.602135	0.000000	1.763319	0.000000	0.000000	0.000000	-0.053477	-0.006808	-0.105155	0.000000	0.000000	4.000000	12.000000	0.000000
14622.694052	-0.135286	0.601752	0.031752	79.294044	101.761414	142.398193	1.602135	0.000000	1.763319	0.000000	0.000000	0.000000	-0.005871	0.021483	-0.087195	0.000000	0.000000	4.000000	12.000000	0.000000
14622.697386	-0.135286	0.601752	0.031752	79.221817	101.509315	142.199875	1.602135	0.000000	1.763319	0.000000	0.000000	0.000000	-0.005871	0.021483	-0.087195	0.000000	0.000000	4.000000	12.000000	0.000000
14622.700719	-0.135286	0.601752	0.031752	79.221817	101.509315	142.199875	1.602135	0.000000	1.763319	0.000000	0.000000	0.000000	-0.005871	0.021483	-0.087195	0.000000	0.000000	4.000000	12.000000	0.000000
14622.704052	-0.135286	0.601752	0.031752	79.221817	101.509315	142.199875	1.602135	0.000000	1.763319	0.000000	0.000000	0.000000	-0.005871	0.021483	-0.087195	0.000000	0.000000	4.000000	12.000000	0.000000
14622.707386	-0.134878	0.602052	0.031269	79.187248	101.326599	142.031448	1.587603	0.000000	1.764297	0.000000	0.000000	0.000000	0.122418	0.090169	-0.144778	0.000000	0.000000	4.000000	12.000000	0.000000
14622.710719	-0.134878	0.602052	0.031269	79.187248	101.326599	142.031448	1.587603	0.000000	1.764297	0.000000	0.000000	0.000000	0.122418	0.090169	-0.144778	0.000000	0.000000	4.000000	12.000000	0.000000
14622.714052	-0.134878	0.602052	0.031269	79.187248	101.326599	142.031448	1.587603	0.000000	1.764297	0.000000	0.000000	0.000000	0.122418	0.090169	-0.144778	0.000000	0.000000	4.000000	12.000000	0.000000
14622.717386	-0.134878	0.602052	0.031269	79.220078	101.377419	142.026291	1.563473	0.000000	1.743895	0.000000	0.000000	0.000000	0.122418	0.090169	-0.144778	0.000000	0.000000	4.000000	12.000000	0.000000
14622.720719	-0.134497	0.602281	0.031064	79.220078	101.377419	142.026291	1.563473	0.000000	1.743895	0.000000	0.000000	0.000000	0.114269	0.068639	-0.061548	0.000000	0.000000	4.000000	12.000000	0.000000
14622.724052	-0.134497	0.602281	0.031064	79.220078	101.377419	142.026291	1.563473	0.000000	1.743895	0.000000	0.000000	0.000000	0.114269	0.068639	-0.061548	0.000000	0.000000	4.000000	12.000000	0.000000
14622.727386	-0.134034	0.602521	0.030922	79.323517	101.675255	142.195175	1.553215	0.000000	1.724849	0.000000	0.000000	0.000000	0.138865	0.071935	-0.042682	0.000000	0.000000	4.000000	12.000000	0.000000
14622.730719	-0.134034	0.602521	0.030922	79.323517	101.675255	142.195175	1.553215	0.000000	1.724849	0.000000	0.000000	0.000000	0.138865	0.071935	-0.042682	0.000000	0.000000	4.000000	12.000000	0.000000
14622.734052	-0.134034	0.602521	0.030922	79.323517	101.675255	142.195175	1.553215	0.000000	1.724849	0.000000	0.000000	0.000000	0.138865	0.071935	-0.042682	0.000000	0.000000	4.000000	12.000000	0.000000
14622.737386	-0.134034	0.602521	0.030922	79.521461	102.356331	142.656952	1.546102	0.000000	1.701705	0.000000	0.000000	0.000000	0.138865	0.071935	-0.042682	0.000000	0.000000	4.000000	12.000000	0.000000
14622.740719	-0.133492	0.602749	0.030760	79.521461	102.356331	142.656952	1.546102	0.000000	1.701705	0.000000	0.000000	0.000000	0.162733	0.068461	-0.048504	0.000000	0.000000	4.000000	12.000000	0.000000
14622.744052	-0.133492	0.602749	0.030760	79.521461	102.356331	142.656952	1.546102	0.000000	1.701705	0.000000	0.000000	0.000000	0.162733	0.068461	-0.048504	0.000000	0.000000	4.000000	12.000000	0.000000
14622.747386	-0.132937	0.602993	0.030552	79.799576	103.396774	143.407028	1.538018	0.000000	1.674582	0.000000	0.000000	0.000000	0.166346	0.073253	-0.062390	0.000000	0.000000	4.000000	12.000000	0.000000
14622.750719	-0.132937	0.602993	0.030552	79.799576	103.396774	143.407028	1.538018	0.000000	1.674582	0.000000	0.000000	0.000000	0.166346	0.073253	-0.062390	0.000000	0.000000	4.000000	12.000000	0.000000
14622.754052	-0.132937	0.602993	0.030552	79.799576	103.396774	143.407028	1.538018	0.000000	1.674582	0.000000	0.000000	0.000000	0.166346	0.073253	-0.062390	0.000000	0.000000	4.000000	12.000000	0.000000
14622.757386	-0.132371	0.603179	0.030298	80.125443	104.718712	144.393677	1.527619	0.000000	1.646858	0.000000	0.000000	0.000000	0.169894	0.055621	-0.076209	0.000000	0.000000	4.000000	12.000000	0.000000
14622.760719	-0.132371	0.603179	0.030298	80.125443	104.718712	144.393677	1.527619	0.000000	1.646858	0.000000	0.000000	0.000000	0.169894	0.055621	-0.076209	0.000000	0.000000	4.000000	12.000000	0.000000
14622.764052	-0.132371	0.603179	0.030298	80.125443	104.718712	144.393677	1.527619	0.000000	1.646858	0.000000	0.000000	0.000000	0.169894	0.055621	-0.076209	0.000000	0.000000	4.000000	12.000000	0.000000
14622.767386	-0.131778	0.603349	0.029945	80.473312	106.305473	145.618576	1.514918	0.000000	1.618542	0.000000	0.000000	0.000000	0.177730	0.051097	-0.106030	0.000000	0.000000	4.000000	12.000000	0.000000
14622.770719	-0.131778	0.603349	0.029945	80.473312	106.305473	145.618576	1.514918	0.000000	1.618542	0.000000	0.000000	0.000000	0.177730	0.051097	-0.106030	0.000000	0.000000	4.000000	12.000000	0.000000
14622.774052	-0.131778	0.603349	0.029945	80.473312	106.305473	145.618576	1.514918	0.000000	1.618542	0.000000	0.000000	0.000000	0.177730	0.051097	-0.106030	0.000000	0.000000	4.000000	12.000000	0.000000
14622.777386	-0.131778	0.603349	0.029945	80.797180	107.902298	146.872910	1.497246	0.000000	1.588921	0.000000	0.000000	0.000000	0.177730	0.051097	-0.106030	0.000000	0.000000	4.000000	12.000000	0.000000
14622.780719	-0.131200	0.603508	0.029546	80.797180	107.902298	146.872910	1.497246	0.000000	1.588921	0.000000	0.000000	0.000000	0.173641	0.047507	-0.119539	0.000000	0.000000	4.000000	12.000000	0.000000
14622.784052	-0.131200	0.603508	0.029546	80.797180	107.902298	146.872910	1.497246	0.000000	1.588921	0.000000	0.000000	0.000000	0.173641	0.047507	-0.119539	0.000000	0.000000	4.000000	12.000000	0.000000
14622.787386	-0.130702	0.603681	0.029077	81.058159	109.337761	148.023880	1.477323	0.000000	1.559981	0.000000	0.000000	0.000000	0.149390	0.052145	-0.140941	0.000000	0.000000	4.000000	12.000000	0.000000
14622.790719	-0.130702	0.603681	0.029077	81.058159	109.337761	148.023880	1.477323	0.000000	1.559981	0.000000	0.000000	0.000000	0.149390	0.052145	-0.140941	0.000000	0.000000	4.000000	12.000000	0.000000
14622.794052	-0.130702	0.603681	0.029077	81.058159	109.337761	148.023880	1.477323	0.000000	1.559981	0.000000	0.000000	0.000000	0.149390	0.052145	-0.140941	0.000000	0.000000	4.000000	12.000000	0.000000
14622.797386	-0.130702	0.603681	0.029077	81.219040	110.290756	148.800598	1.453833	0.000000	1.535082	0.000000	0.000000	0.000000	0.149390	0.052145	-0.140941	0.000000	0.000000	4.000000	12.000000	0.000000
14622.800719	-0.130351	0.603819	0.028600	81.219040	110.290756	148.800598	1.453833	0.000000	1.535082	0.000000	0.000000	0.000000	0.105217	0.041293	-0.143108	0.000000	0.000000	4.000000	12.000000	0.000000
14622.804052	-0.130351	0.603819	0.028600	81.219040	110.290756	148.800598	1.453833	0.000000	1.535082	0.000000	0.000000	0.000000	0.105217	0.041293	-0.143108	0.000000	0.000000	4.000000	12.000000	0.000000
14622.807386	-0.130128	0.603940	0.028137	81.255127	110.559990	149.019623	1.429981	0.000000	1.517546	0.000000	0.000000	0.000000	0.066873	0.036315	-0.138779	0.000000	0.000000	4.000000	12.000000	0.000000
14622.810719	-0.130128	0.603940	0.028137	81.255127	110.559990	149.019623	1.429981	0.000000	1.517546	0.000000	0.000000	0.000000	0.066873	0.036315	-0.138779	0.000000	0.000000	4.000000	12.000000	0.000000
14622.814052	-0.130128	0.603940	0.028137	81.255127	110.559990	149.019623	1.429981	0.000000	1.517546	0.000000	0.000000	0.000000	0.066873	0.036315	-0.138779	0.000000	0.000000	4.000000	12.000000	0.000000
14622.817386	-0.130128	0.603940	0.028137	81.245636	110.562737	149.025513	1.406852	0.000000	1.506401	0.000000	0.000000	0.000000	0.066873	0.036315	-0.138779	0.000000	0.000000	4.000000	12.000000	0.000000
14622.820719	-0.129987	0.604045	0.027701	81.245636	110.562737	149.025513	1.406852	0.000000	1.506401	0.000000	0.000000	0.000000	0.042441	0.031364	-0.130681	0.000000	0.000000	4.000000	12.000000	0.000000
14622.824052	-0.129987	0.604045	0.027701	81.245636	110.562737	149.025513	1.406852	0.000000	1.506401	0.000000	0.000000	0.000000	0.042441	0.031364	-0.130681	0.000000	0.000000	4.000000	12.000000	0.000000
14622.827386	-0.129987	0.604045	0.027701	81.243752	110.579201	149.042191	1.385072	0.000000	1.499327	0.000000	0.000000	0.000000	0.042441	0.031364	-0.130681	0.000000	0.000000	4.000000	12.000000	0.000000
14622.830719	-0.129987	0.604045	0.027701	81.243752	110.579201	149.042191	1.385072	0.000000	1.499327	0.000000	0.000000	0.000000	0.042441	0.031364	-0.130681	0.000000	0.000000	4.000000	12.000000	0.000000
14622.834052	-0.129897	0.604136	0.027366	81.243752	110.579201	149.042191	1.385072	0.000000	1.499327	0.000000	0.000000	0.000000	0.026966	0.027557	-0.100591	0.000000	0.000000	4.000000	12.000000	0.000000
14622.837386	-0.129829	0.604224	0.027114	81.245300	110.567734	149.030838	1.385072	0.000000	1.499327	0.000000	0.000000	0.000000	0.020234	0.026186	-0.075490	0.000000	0.000000	4.000000	12.000000	0.000000
14622.840719	-0.129829	0.604224	0.027114	81.245300	110.567734	149.030838	1.385072	0.000000	1.499327	0.000000	0.000000	0.000000	0.020234	0.026186	-0.075490	0.000000	0.000000	4.000000	12.000000	0.000000
14622.844052	-0.129829	0.604224	0.027114	81.245300	110.567734	149.030838	1.385072	0.000000	1.499327	0.000000	0.000000	0.000000	0.020234	0.026186	-0.075490	0.000000	0.000000	4.000000	12.000000	0.000000
14622.847386	-0.129829	0.604224	0.027114	81.245300	110.567734	149.030838	1.355725	0.000000	1.491461	0.000000	0.000000	0.000000	0.020234	0.026186	-0.075490	0.000000	0.000000	4.000000	12.000000	0.000000
14622.850719	-0.129774	0.604295	0.026909	81.245300	110.567734	149.030838	1.355725	0.000000	1.491461	0.000000	0.000000	0.000000	0.016563	0.021413	-0.061775	0.000000	0.000000	4.000000	12.000000	0.000000
14622.854052	-0.129774	0.604295	0.026909	81.245300	110.567734	149.030838	1.355725	0.000000	1.491461	0.000000	0.000000	0.000000	0.016563	0.021413	-0.061775	0.000000	0.000000	4.000000	12.000000	0.000000
14622.857386	-0.129774	0.604295	0.026909	81.251534	110.558853	149.016449	1.345429	0.000000	1.488700	0.000000	0.000000	0.000000	0.016563	0.021413	-0.061775	0.000000	0.000000	4.000000	12.000000	0.000000
14622.860719	-0.129774	0.604295	0.026909	81.251534	110.558853	149.016449	1.345429	0.000000	1.488700	0.000000	0.000000	0.000000	0.016563	0.021413	-0.061775	0.000000	0.000000	4.000000	12.000000	0.000000
14622.864052	-0.129683	0.604378	0.026753	81.251534	110.558853	149.016449	1.345429	0.000000	1.488700	0.000000	0.000000	0.000000	0.027293	0.024838	-0.046690	0.000000	0.000000	4.000000	12.000000	0.000000
14622.867386	-0.129683	0.604378	0.026753	81.267677	110.658150	149.092514	1.345429	0.000000	1.488700	0.000000	0.000000	0.000000	0.027293	0.024838	-0.046690	0.000000	0.000000	4.000000	12.000000	0.000000
14622.870719	-0.129683	0.604378	0.026753	81.267677	110.658150	149.092514	1.345429	0.000000	1.488700	0.000000	0.000000	0.000000	0.027293	0.024838	-0.046690	0.000000	0.000000	4.000000	12.000000	0.000000
14622.874052	-0.129683	0.604378	0.026753	81.267677	110.658150	149.092514	1.345429	0.000000	1.488700	0.000000	0.000000	0.000000	0.027293	0.024838	-0.046690	0.000000	0.000000	4.000000	12.000000	0.000000
14622.877386	-0.129532	0.604508	0.026466	81.313507	110.874527	149.266327	1.337647	0.000000	1.484152	0.000000	0.000000	0.000000	0.045205	0.039002	-0.086061	0.000000	0.000000	4.000000	12.000000	0.000000
14622.880719	-0.129532	0.604508	0.026466	81.313507	110.874527	149.266327	1.337647	0.000000	1.484152	0.000000	0.000000	0.000000	0.045205	0.039002	-0.086061	0.000000	0.000000	4.000000	12.000000	0.000000
14622.884052	-0.129532	0.604508	0.026466	81.313507	110.874527	149.266327	1.337647	0.000000	1.484152	0.000000	0.000000	0.000000	0.045205	0.039002	-0.086061	0.000000	0.000000	4.000000	12.000000	0.000000
14622.887386	-0.129532	0.604508	0.026466	81.377457	111.227661	149.563690	1.323304	0.000000	1.476618	0.000000	0.000000	0.000000	0.045205	0.039002	-0.086061	0.000000	0.000000	4.000000	12.000000	0.000000
14622.890719	-0.129508	0.604544	0.026285	81.377457	111.227661	149.563690	1.323304	0.000000	1.476618	0.000000	0.000000	0.000000	0.007206	0.010733	-0.054457	0.000000	0.000000	4.000000	12.000000	0.000000
14622.894052	-0.129508	0.604544	0.026285	81.377457	111.227661	149.563690	1.323304	0.000000	1.476618	0.000000	0.000000	0.000000	0.007206	0.010733	-0.054457	0.000000	0.000000	4.000000	12.000000	0.000000
14622.897386	-0.129495	0.604595	0.026051	81.444183	111.562302	149.842804	1.314227	0.000000	1.475417	0.000000	0.000000	0.000000	0.004015	0.015421	-0.070045	0.000000	0.000000	4.000000	12.000000	0.000000
14622.900719	-0.129495	0.604595	0.026051	81.444183	111.562302	149.842804	1.314227	0.000000	1.475417	0.000000	0.000000	0.000000	0.004015	0.015421	-0.070045	0.000000	0.000000	4.000000	12.000000	0.000000
14622.904052	-0.129495	0.604595	0.026051	81.444183	111.562302	149.842804	1.314227	0.000000	1.475417	0.000000	0.000000	0.000000	0.004015	0.015421	-0.070045	0.000000	0.000000	4.000000	12.000000	0.000000
14622.907386	-0.129495	0.604595	0.026051	81.492340	111.681313	149.937057	1.302553	0.000000	1.474748	0.000000	0.000000	0.000000	0.004015	0.015421	-0.070045	0.000000	0.000000	4.000000	12.000000	0.000000
14622.910719	-0.129482	0.604646	0.025818	81.492340	111.681313	149.937057	1.302553	0.000000	1.474748	0.000000	0.000000	0.000000	0.004024	0.015388	-0.070053	0.000000	0.000000	4.000000	12.000000	0.000000
14622.914052	-0.129482	0.604646	0.025818	81.492340	111.681313	149.937057	1.302553	0.000000	1.474748	0.000000	0.000000	0.000000	0.004024	0.015388	-0.070053	0.000000	0.000000	4.000000	12.000000	0.000000
14622.917386	-0.129482	0.604646	0.025818	81.520752	111.485741	149.745773	1.290878	0.000000	1.474077	0.000000	0.000000	0.000000	0.004024	0.015388	-0.070053	0.000000	0.000000	4.000000	12.000000	0.000000
14622.920719	-0.129482	0.604646	0.025818	81.520752	111.485741	149.745773	1.290878	0.000000	1.474077	0.000000	0.000000	0.000000	0.004024	0.015388	-0.070053	0.000000	0.000000	4.000000	12.000000	0.000000
14622.924052	-0.129429	0.604694	0.025529	81.520752	111.485741	149.745773	1.290878	0.000000	1.474077	0.000000	0.000000	0.000000	0.015821	0.014220	-0.086498	0.000000	0.000000	4.000000	12.000000	0.000000
14622.927386	-0.129429	0.604694	0.025529	81.574493	111.099693	149.358368	1.290878	0.000000	1.474077	0.000000	0.000000	0.000000	0.015821	0.014220	-0.086498	0.000000	0.000000	4.000000	12.000000	0.000000
14622.930719	-0.129429	0.604694	0.025529	81.574493	111.099693	149.358368	1.290878	0.000000	1.474077	0.000000	0.000000	0.000000	0.015821	0.014220	-0.086498	0.000000	0.000000	4.000000	12.000000	0.000000
14622.934052	-0.129429	0.604694	0.025529	81.574493	111.099693	149.358368	1.290878	0.000000	1.474077	0.000000	0.000000	0.000000	0.015821	0.014220	-0.086498	0.000000	0.000000	4.000000	12.000000	0.000000
14622.937386	-0.129103	0.604761	0.024864	81.666527	110.507568	148.755569	1.276461	0.000000	1.471440	0.000000	0.000000	0.000000	0.097619	0.020182	-0.199432	0.000000	0.000000	4.000000	12.000000	0.000000
14622.940719	-0.129103	0.604761	0.024864	81.666527	110.507568	148.755569	1.276461	0.000000	1.471440	0.000000	0.000000	0.000000	0.097619	0.020182	-0.199432	0.000000	0.000000	4.000000	12.000000	0.000000
14622.944052	-0.129103	0.604761	0.024864	81.666527	110.507568	148.755569	1.276461	0.000000	1.471440	0.000000	0.000000	0.000000	0.097619	0.020182	-0.199432	0.000000	0.000000	4.000000	12.000000	0.000000
14622.947386	-0.129103	0.604761	0.024864	81.787949	109.898094	148.126099	1.243223	0.000000	1.455170	0.000000	0.000000	0.000000	0.097619	0.020182	-0.199432	0.000000	0.000000	4.000000	12.000000	0.000000
14622.950719	-0.128923	0.604785	0.024373	81.787949	109.898094	148.126099	1.243223	0.000000	1.455170	0.000000	0.000000	0.000000	0.054162	0.007080	-0.147346	0.000000	0.000000	4.000000	12.000000	0.000000
14622.954052	-0.128923	0.604785	0.024373	81.787949	109.898094	148.126099	1.243223	0.000000	1.455170	0.000000	0.000000	0.000000	0.054162	0.007080	-0.147346	0.000000	0.000000	4.000000	12.000000	0.000000
14622.957386	-0.128712	0.604773	0.023768	81.968353	109.290955	147.466919	1.218665	0.000000	1.446143	0.000000	0.000000	0.000000	0.063317	-0.003535	-0.181678	0.000000	0.000000	4.000000	12.000000	0.000000
14622.960719	-0.128712	0.604773	0.023768	81.968353	109.290955	147.466919	1.218665	0.000000	1.446143	0.000000	0.000000	0.000000	0.063317	-0.003535	-0.181678	0.000000	0.000000	4.000000	12.000000	0.000000
14622.964052	-0.128712	0.604773	0.023768	81.968353	109.290955	147.466919	1.218665	0.000000	1.446143	0.000000	0.000000	0.000000	0.063317	-0.003535	-0.181678	0.000000	0.000000	4.000000	12.000000	0.000000
14622.967386	-0.128460	0.604714	0.023009	82.203537	108.646820	146.743515	1.188385	0.000000	1.435590	0.000000	0.000000	0.000000	0.075535	-0.017737	-0.227492	0.000000	0.000000	4.000000	12.000000	0.000000
14622.970719	-0.128460	0.604714	0.023009	82.203537	108.646820	146.743515	1.188385	0.000000	1.435590	0.000000	0.000000	0.000000	0.075535	-0.017737	-0.227492	0.000000	0.000000	4.000000	12.000000	0.000000
14622.974052	-0.128460	0.604714	0.023009	82.203537	108.646820	146.743515	1.188385	0.000000	1.435590	0.000000	0.000000	0.000000	0.075535	-0.017737	-0.227492	0.000000	0.000000	4.000000	12.000000	0.000000
14622.977386	-0.128230	0.604615	0.022057	82.475304	107.795128	145.810669	1.150470	0.000000	1.423001	0.000000	0.000000	0.000000	0.069126	-0.029717	-0.285759	0.000000	0.000000	4.000000	12.000000	0.000000
14622.980719	-0.128230	0.604615	0.022057	82.475304	107.795128	145.810669	1.150470	0.000000	1.423001	0.000000	0.000000	0.000000	0.069126	-0.029717	-0.285759	0.000000	0.000000	4.000000	12.000000	0.000000
14622.984052	-0.128230	0.604615	0.022057	82.475304	107.795128	145.810669	1.150470	0.000000	1.423001	0.000000	0.000000	0.000000	0.069126	-0.029717	-0.285759	0.000000	0.000000	4.000000	12.000000	0.000000
14622.987386	-0.127950	0.604499	0.021010	82.739830	106.327560	144.295639	1.102844	0.000000	1.411480	0.000000	0.000000	0.000000	0.083994	-0.034733	-0.313920	0.000000	0.000000	4.000000	12.000000	0.000000
14622.990719	-0.127950	0.604499	0.021010	82.739830	106.327560	144.295639	1.102844	0.000000	1.411480	0.000000	0.000000	0.000000	0.083994	-0.034733	-0.313920	0.000000	0.000000	4.000000	12.000000	0.000000
14622.994052	-0.127950	0.604499	0.021010	82.739830	106.327560	144.295639	1.102844	0.000000	1.411480	0.000000	0.000000	0.000000	0.083994	-0.034733	-0.313920	0.000000	0.000000	4.000000	12.000000	0.000000
14622.997386	-0.127674	0.604335	0.019798	82.967339	104.028481	142.014191	1.050524	0.000000	1.397481	0.000000	0.000000	0.000000	0.082737	-0.049226	-0.363643	0.000000	0.000000	4.000000	12.000000	0.000000
14623.000719	-0.127674	0.604335	0.019798	82.967339	104.028481	142.014191	1.050524	0.000000	1.397481	0.000000	0.000000	0.000000	0.082737	-0.049226	-0.363643	0.000000	0.000000	4.000000	12.000000	0.000000
14623.004052	-0.127674	0.604335	0.019798	82.967339	104.028481	142.014191	1.050524	0.000000	1.397481	0.000000	0.000000	0.000000	0.082737	-0.049226	-0.363643	0.000000	0.000000	4.000000	12.000000	0.000000
14623.007386	-0.127389	0.604134	0.018464	83.184334	101.259071	139.281418	0.989917	0.000000	1.383692	0.000000	0.000000	0.000000	0.085336	-0.060240	-0.400188	0.000000	0.000000	4.000000	12.000000	0.000000
14623.010719	-0.127389	0.604134	0.018464	83.184334	101.259071	139.281418	0.989917	0.000000	1.383692	0.000000	0.000000	0.000000	0.085336	-0.060240	-0.400188	0.000000	0.000000	4.000000	12.000000	0.000000
14623.014052	-0.127389	0.604134	0.018464	83.184334	101.259071	139.281418	0.989917	0.000000	1.383692	0.000000	0.000000	0.000000	0.085336	-0.060240	-0.400188	0.000000	0.000000	4.000000	12.000000	0.000000
14623.017386	-0.127088	0.603927	0.017068	83.394730	98.127472	136.189682	0.923219	0.000000	1.369469	0.000000	0.000000	0.000000	0.090488	-0.061997	-0.418951	0.000000	0.000000	4.000000	12.000000	0.000000
14623.020719	-0.127088	0.603927	0.017068	83.394730	98.127472	136.189682	0.923219	0.000000	1.369469	0.000000	0.000000	0.000000	0.090488	-0.061997	-0.418951	0.000000	0.000000	4.000000	12.000000	0.000000
14623.024052	-0.127088	0.603927	0.017068	83.394730	98.127472	136.189682	0.923219	0.000000	1.369469	0.000000	0.000000	0.000000	0.090488	-0.061997	-0.418951	0.000000	0.000000	4.000000	12.000000	0.000000
14623.027386	-0.126697	0.603695	0.015611	83.592712	94.699837	132.793686	0.853394	0.000000	1.354388	0.000000	0.000000	0.000000	0.117083	-0.069638	-0.436940	0.000000	0.000000	4.000000	12.000000	0.000000
14623.030719	-0.126697	0.603695	0.015611	83.592712	94.699837	132.793686	0.853394	0.000000	1.354388	0.000000	0.000000	0.000000	0.117083	-0.069638	-0.436940	0.000000	0.000000	4.000000	12.000000	0.000000
14623.034052	-0.126697	0.603695	0.015611	83.592712	94.699837	132.793686	0.853394	0.000000	1.354388	0.000000	0.000000	0.000000	0.117083	-0.069638	-0.436940	0.000000	0.000000	4.000000	12.000000	0.000000
14623.037386	-0.126280	0.603442	0.014144	83.770050	90.999413	129.122833	0.780570	0.000000	1.334874	0.000000	0.000000	0.000000	0.125160	-0.075960	-0.440226	0.000000	0.000000	4.000000	12.000000	0.000000
14623.040719	-0.126280	0.603442	0.014144	83.770050	90.999413	129.122833	0.780570	0.000000	1.334874	0.000000	0.000000	0.000000	0.125160	-0.075960	-0.440226	0.000000	0.000000	4.000000	12.000000	0.000000
14623.044052	-0.126280	0.603442	0.014144	83.770050	90.999413	129.122833	0.780570	0.000000	1.334874	0.000000	0.000000	0.000000	0.125160	-0.075960	-0.440226	0.000000	0.000000	4.000000	12.000000	0.000000
14623.047386	-0.125891	0.603180	0.012692	83.915756	87.176590	125.333221	0.707199	0.000000	1.314014	0.000000	0.000000	0.000000	0.116706	-0.078680	-0.435611	0.000000	0.000000	4.000000	12.000000	0.000000
14623.050719	-0.125891	0.603180	0.012692	83.915756	87.176590	125.333221	0.707199	0.000000	1.314014	0.000000	0.000000	0.000000	0.116706	-0.078680	-0.435611	0.000000	0.000000	4.000000	12.000000	0.000000
14623.054052	-0.125891	0.603180	0.012692	83.915756	87.176590	125.333221	0.707199	0.000000	1.314014	0.000000	0.000000	0.000000	0.116706	-0.078680	-0.435611	0.000000	0.000000	4.000000	12.000000	0.000000
14623.057386	-0.125563	0.602921	0.011288	84.026108	83.247429	121.446312	0.634597	0.000000	1.294563	0.000000	0.000000	0.000000	0.098546	-0.077748	-0.421206	0.000000	0.000000	4.000000	12.000000	0.000000
14623.060719	-0.125563	0.602921	0.011288	84.026108	83.247429	121.446312	0.634597	0.000000	1.294563	0.000000	0.000000	0.000000	0.098546	-0.077748	-0.421206	0.000000	0.000000	4.000000	12.000000	0.000000
14623.064052	-0.125563	0.602921	0.011288	84.026108	83.247429	121.446312	0.634597	0.000000	1.294563	0.000000	0.000000	0.000000	0.098546	-0.077748	-0.421206	0.000000	0.000000	4.000000	12.000000	0.000000
14623.067386	-0.125267	0.602669	0.010006	84.090172	79.353271	117.604576	0.564396	0.000000	1.278139	0.000000	0.000000	0.000000	0.088835	-0.075311	-0.384666	0.000000	0.000000	4.000000	12.000000	0.000000
14623.070719	-0.125267	0.602669	0.010006	84.090172	79.353271	117.604576	0.564396	0.000000	1.278139	0.000000	0.000000	0.000000	0.088835	-0.075311	-0.384666	0.000000	0.000000	4.000000	12.000000	0.000000
14623.074052	-0.125267	0.602669	0.010006	84.090172	79.353271	117.604576	0.564396	0.000000	1.278139	0.000000	0.000000	0.000000	0.088835	-0.075311	-0.384666	0.000000	0.000000	4.000000	12.000000	0.000000
14623.077386	-0.124945	0.602465	0.008894	84.116867	75.638443	113.940544	0.500285	0.000000	1.263333	0.000000	0.000000	0.000000	0.096511	-0.061244	-0.333421	0.000000	0.000000	4.000000	12.000000	0.000000
14623.080719	-0.124945	0.602465	0.008894	84.116867	75.638443	113.940544	0.500285	0.000000	1.263333	0.000000	0.000000	0.000000	0.096511	-0.061244	-0.333421	0.000000	0.000000	4.000000	12.000000	0.000000
14623.084052	-0.124945	0.602465	0.008894	84.116867	75.638443	113.940544	0.500285	0.000000	1.263333	0.000000	0.000000	0.000000	0.096511	-0.061244	-0.333421	0.000000	0.000000	4.000000	12.000000	0.000000
14623.087386	-0.124945	0.602465	0.008894	84.102592	72.286514	110.637383	0.444715	0.000000	1.247248	0.000000	0.000000	0.000000	0.096511	-0.061244	-0.333421	0.000000	0.000000	4.000000	12.000000	0.000000
14623.090719	-0.124629	0.602275	0.007979	84.102592	72.286514	110.637383	0.444715	0.000000	1.247248	0.000000	0.000000	0.000000	0.094920	-0.057110	-0.274626	0.000000	0.000000	4.000000	12.000000	0.000000
14623.094052	-0.124629	0.602275	0.007979	84.102592	72.286514	110.637383	0.444715	0.000000	1.247248	0.000000	0.000000	0.000000	0.094920	-0.057110	-0.274626	0.000000	0.000000	4.000000	12.000000	0.000000
14623.097386	-0.124290	0.602175	0.007333	84.069641	69.302551	107.691856	0.398944	0.000000	1.231428	0.000000	0.000000	0.000000	0.101503	-0.029862	-0.193625	0.000000	0.000000	4.000000	12.000000	0.000000
14623.100719	-0.124290	0.602175	0.007333	84.069641	69.302551	107.691856	0.398944	0.000000	1.231428	0.000000	0.000000	0.000000	0.101503	-0.029862	-0.193625	0.000000	0.000000	4.000000	12.000000	0.000000
14623.104052	-0.124290	0.602175	0.007333	84.069641	69.302551	107.691856	0.398944	0.000000	1.231428	0.000000	0.000000	0.000000	0.101503	-0.029862	-0.193625	0.000000	0.000000	4.000000	12.000000	0.000000
14623.107386	-0.123974	0.602095	0.006946	84.051826	66.690948	105.081818	0.366673	0.000000	1.214511	0.000000	0.000000	0.000000	0.094809	-0.024023	-0.116123	0.000000	0.000000	4.000000	12.000000	0.000000
14623.110719	-0.123974	0.602095	0.006946	84.051826	66.690948	105.081818	0.366673	0.000000	1.214511	0.000000	0.000000	0.000000	0.094809	-0.024023	-0.116123	0.000000	0.000000	4.000000	12.000000	0.000000
14623.114052	-0.123974	0.602095	0.006946	84.051826	66.690948	105.081818	0.366673	0.000000	1.214511	0.000000	0.000000	0.000000	0.094809	-0.024023	-0.116123	0.000000	0.000000	4.000000	12.000000	0.000000
14623.117386	-0.123974	0.602095	0.006946	84.034515	64.458115	102.832558	0.347319	0.000000	1.198709	0.000000	0.000000	0.000000	0.094809	-0.024023	-0.116123	0.000000	0.000000	4.000000	12.000000	0.000000
14623.120719	-0.123682	0.602080	0.006826	84.034515	64.458115	102.832558	0.347319	0.000000	1.198709	0.000000	0.000000	0.000000	0.087533	-0.004495	-0.036199	0.000000	0.000000	4.000000	12.000000	0.000000
14623.124052	-0.123682	0.602080	0.006826	84.034515	64.458115	102.832558	0.347319	0.000000	1.198709	0.000000	0.000000	0.000000	0.087533	-0.004495	-0.036199	0.000000	0.000000	4.000000	12.000000	0.000000
14623.127386	-0.123364	0.602068	0.006869	84.015221	62.685837	101.033554	0.341286	0.000000	1.184120	0.000000	0.000000	0.000000	0.095603	-0.003614	0.013034	0.000000	0.000000	4.000000	12.000000	0.000000
14623.130719	-0.123364	0.602068	0.006869	84.015221	62.685837	101.033554	0.341286	0.000000	1.184120	0.000000	0.000000	0.000000	0.095603	-0.003614	0.013034	0.000000	0.000000	4.000000	12.000000	0.000000
14623.134052	-0.123364	0.602068	0.006869	84.015221	62.685837	101.033554	0.341286	0.000000	1.184120	0.000000	0.000000	0.000000	0.095603	-0.003614	0.013034	0.000000	0.000000	4.000000	12.000000	0.000000
14623.137386	-0.123364	0.602068	0.006869	83.993935	61.321072	99.643143	0.343459	0.000000	1.168186	0.000000	0.000000	0.000000	0.095603	-0.003614	0.013034	0.000000	0.000000	4.000000	12.000000	0.000000
14623.140719	-0.123176	0.602078	0.007051	83.993935	61.321072	99.643143	0.343459	0.000000	1.168186	0.000000	0.000000	0.000000	0.056253	0.002983	0.054632	0.000000	0.000000	4.000000	12.000000	0.000000
14623.144052	-0.123176	0.602078	0.007051	83.993935	61.321072	99.643143	0.343459	0.000000	1.168186	0.000000	0.000000	0.000000	0.056253	0.002983	0.054632	0.000000	0.000000	4.000000	12.000000	0.000000
14623.147386	-0.123176	0.602078	0.007051	83.978065	60.336189	98.648010	0.352564	0.000000	1.158811	0.000000	0.000000	0.000000	0.056253	0.002983	0.054632	0.000000	0.000000	4.000000	12.000000	0.000000
14623.150719	-0.123176	0.602078	0.007051	83.978065	60.336189	98.648010	0.352564	0.000000	1.158811	0.000000	0.000000	0.000000	0.056253	0.002983	0.054632	0.000000	0.000000	4.000000	12.000000	0.000000
14623.154052	-0.123101	0.602060	0.007303	83.978065	60.336189	98.648010	0.352564	0.000000	1.158811	0.000000	0.000000	0.000000	0.022481	-0.005551	0.075378	0.000000	0.000000	4.000000	12.000000	0.000000
14623.157386	-0.123101	0.602060	0.007303	83.971260	59.969425	98.280563	0.352564	0.000000	1.158811	0.000000	0.000000	0.000000	0.022481	-0.005551	0.075378	0.000000	0.000000	4.000000	12.000000	0.000000
14623.160719	-0.123101	0.602060	0.007303	83.971260	59.969425	98.280563	0.352564	0.000000	1.158811	0.000000	0.000000	0.000000	0.022481	-0.005551	0.075378	0.000000	0.000000	4.000000	12.000000	0.000000
14623.164052	-0.123101	0.602060	0.007303	83.971260	59.969425	98.280563	0.352564	0.000000	1.158811	0.000000	0.000000	0.000000	0.022481	-0.005551	0.075378	0.000000	0.000000	4.000000	12.000000	0.000000
14623.167386	-0.123314	0.601893	0.007659	83.972305	60.173653	98.498177	0.365127	0.000000	1.155064	0.000000	0.000000	0.000000	-0.063758	-0.049904	0.106905	0.000000	0.000000	4.000000	12.000000	0.000000
14623.170719	-0.123314	0.601893	0.007659	83.972305	60.173653	98.498177	0.365127	0.000000	1.155064	0.000000	0.000000	0.000000	-0.063758	-0.049904	0.106905	0.000000	0.000000	4.000000	12.000000	0.000000
14623.174052	-0.123314	0.601893	0.007659	83.972305	60.173653	98.498177	0.365127	0.000000	1.155064	0.000000	0.000000	0.000000	-0.063758	-0.049904	0.106905	0.000000	0.000000	4.000000	12.000000	0.000000
14623.177386	-0.123314	0.601893	0.007659	83.965836	60.428581	98.787674	0.382945	0.000000	1.165690	0.000000	0.000000	0.000000	-0.063758	-0.049904	0.106905	0.000000	0.000000	4.000000	12.000000	0.000000
14623.180719	-0.123545	0.601760	0.007729	83.965836	60.428581	98.787674	0.382945	0.000000	1.165690	0.000000	0.000000	0.000000	-0.069389	-0.040079	0.021109	0.000000	0.000000	4.000000	12.000000	0.000000
14623.184052	-0.123545	0.601760	0.007729	83.965836	60.428581	98.787674	0.382945	0.000000	1.165690	0.000000	0.000000	0.000000	-0.069389	-0.040079	0.021109	0.000000	0.000000	4.000000	12.000000	0.000000
14623.187386	-0.123788	0.601614	0.007755	83.931755	60.678753	99.100517	0.386463	0.000000	1.177255	0.000000	0.000000	0.000000	-0.072948	-0.043714	0.007710	0.000000	0.000000	4.000000	12.000000	0.000000
14623.190719	-0.123788	0.601614	0.007755	83.931755	60.678753	99.100517	0.386463	0.000000	1.177255	0.000000	0.000000	0.000000	-0.072948	-0.043714	0.007710	0.000000	0.000000	4.000000	12.000000	0.000000
14623.194052	-0.123788	0.601614	0.007755	83.931755	60.678753	99.100517	0.386463	0.000000	1.177255	0.000000	0.000000	0.000000	-0.072948	-0.043714	0.007710	0.000000	0.000000	4.000000	12.000000	0.000000
14623.197386	-0.123788	0.601614	0.007755	83.855606	60.946709	99.464966	0.387748	0.000000	1.189413	0.000000	0.000000	0.000000	-0.072948	-0.043714	0.007710	0.000000	0.000000	4.000000	12.000000	0.000000
14623.200719	-0.124007	0.601423	0.007778	83.855606	60.946709	99.464966	0.387748	0.000000	1.189413	0.000000	0.000000	0.000000	-0.065706	-0.057343	0.007057	0.000000	0.000000	4.000000	12.000000	0.000000
14623.204052	-0.124007	0.601423	0.007778	83.855606	60.946709	99.464966	0.387748	0.000000	1.189413	0.000000	0.000000	0.000000	-0.065706	-0.057343	0.007057	0.000000	0.000000	4.000000	12.000000	0.000000
14623.207386	-0.124007	0.601423	0.007778	83.743736	61.295177	99.930992	0.388924	0.000000	1.200364	0.000000	0.000000	0.000000	-0.065706	-0.057343	0.007057	0.000000	0.000000	4.000000	12.000000	0.000000
14623.210719	-0.124007	0.601423	0.007778	83.743736	61.295177	99.930992	0.388924	0.000000	1.200364	0.000000	0.000000	0.000000	-0.065706	-0.057343	0.007057	0.000000	0.000000	4.000000	12.000000	0.000000
14623.214052	-0.124148	0.601244	0.007864	83.743736	61.295177	99.930992	0.388924	0.000000	1.200364	0.000000	0.000000	0.000000	-0.042318	-0.053775	0.025668	0.000000	0.000000	4.000000	12.000000	0.000000
14623.217386	-0.124148	0.601244	0.007864	83.637054	61.573788	100.312675	0.388924	0.000000	1.200364	0.000000	0.000000	0.000000	-0.042318	-0.053775	0.025668	0.000000	0.000000	4.000000	12.000000	0.000000
14623.220719	-0.124148	0.601244	0.007864	83.637054	61.573788	100.312675	0.388924	0.000000	1.200364	0.000000	0.000000	0.000000	-0.042318	-0.053775	0.025668	0.000000	0.000000	4.000000	12.000000	0.000000
14623.224052	-0.124148	0.601244	0.007864	83.637054	61.573788	100.312675	0.388924	0.000000	1.200364	0.000000	0.000000	0.000000	-0.042318	-0.053775	0.025668	0.000000	0.000000	4.000000	12.000000	0.000000
14623.227386	-0.124207	0.600861	0.008260	83.593109	61.806087	100.580208	0.393202	0.000000	1.207417	0.000000	0.000000	0.000000	-0.017496	-0.114831	0.118738	0.000000	0.000000	4.000000	12.000000	0.000000
14623.230719	-0.124207	0.600861	0.008260	83.593109	61.806087	100.580208	0.393202	0.000000	1.207417	0.000000	0.000000	0.000000	-0.017496	-0.114831	0.118738	0.000000	0.000000	4.000000	12.000000	0.000000
14623.234052	-0.124207	0.600861	0.008260	83.593109	61.806087	100.580208	0.393202	0.000000	1.207417	0.000000	0.000000	0.000000	-0.017496	-0.114831	0.118738	0.000000	0.000000	4.000000	12.000000	0.000000
14623.237386	-0.124152	0.600650	0.008587	83.601135	61.924641	100.678581	0.412992	0.000000	1.210333	0.000000	0.000000	0.000000	0.016417	-0.063260	0.098232	0.000000	0.000000	4.000000	12.000000	0.000000
14623.240719	-0.124152	0.600650	0.008587	83.601135	61.924641	100.678581	0.412992	0.000000	1.210333	0.000000	0.000000	0.000000	0.016417	-0.063260	0.098232	0.000000	0.000000	4.000000	12.000000	0.000000
14623.244052	-0.124152	0.600650	0.008587	83.601135	61.924641	100.678581	0.412992	0.000000	1.210333	0.000000	0.000000	0.000000	0.016417	-0.063260	0.098232	0.000000	0.000000	4.000000	12.000000	0.000000
14623.247386	-0.124152	0.600650	0.008587	83.619484	62.113659	100.834625	0.429364	0.000000	1.207597	0.000000	0.000000	0.000000	0.016417	-0.063260	0.098232	0.000000	0.000000	4.000000	12.000000	0.000000
14623.250719	-0.124071	0.600417	0.008996	83.619484	62.113659	100.834625	0.429364	0.000000	1.207597	0.000000	0.000000	0.000000	0.024222	-0.069887	0.122522	0.000000	0.000000	4.000000	12.000000	0.000000
14623.254052	-0.124071	0.600417	0.008996	83.619484	62.113659	100.834625	0.429364	0.000000	1.207597	0.000000	0.000000	0.000000	0.024222	-0.069887	0.122522	0.000000	0.000000	4.000000	12.000000	0.000000
14623.257386	-0.124011	0.600136	0.009481	83.662682	62.222000	100.889969	0.449784	0.000000	1.203559	0.000000	0.000000	0.000000	0.018198	-0.084473	0.145524	0.000000	0.000000	4.000000	12.000000	0.000000
14623.260719	-0.124011	0.600136	0.009481	83.662682	62.222000	100.889969	0.449784	0.000000	1.203559	0.000000	0.000000	0.000000	0.018198	-0.084473	0.145524	0.000000	0.000000	4.000000	12.000000	0.000000
14623.264052	-0.124011	0.600136	0.009481	83.662682	62.222000	100.889969	0.449784	0.000000	1.203559	0.000000	0.000000	0.000000	0.018198	-0.084473	0.145524	0.000000	0.000000	4.000000	12.000000	0.000000
14623.267386	-0.124011	0.600136	0.009481	83.741409	62.414707	101.003868	0.474038	0.000000	1.200526	0.000000	0.000000	0.000000	0.018198	-0.084473	0.145524	0.000000	0.000000	4.000000	12.000000	0.000000
14623.270719	-0.124004	0.599793	0.009992	83.741409	62.414707	101.003868	0.474038	0.000000	1.200526	0.000000	0.000000	0.000000	0.001979	-0.102723	0.153372	0.000000	0.000000	4.000000	12.000000	0.000000
14623.274052	-0.124004	0.599793	0.009992	83.741409	62.414707	101.003868	0.474038	0.000000	1.200526	0.000000	0.000000	0.000000	0.001979	-0.102723	0.153372	0.000000	0.000000	4.000000	12.000000	0.000000
14623.277386	-0.124019	0.599378	0.010497	83.827591	62.841335	101.348274	0.499600	0.000000	1.200197	0.000000	0.000000	0.000000	-0.004526	-0.124543	0.151355	0.000000	0.000000	4.000000	12.000000	0.000000
14623.280719	-0.124019	0.599378	0.010497	83.827591	62.841335	101.348274	0.499600	0.000000	1.200197	0.000000	0.000000	0.000000	-0.004526	-0.124543	0.151355	0.000000	0.000000	4.000000	12.000000	0.000000
14623.284052	-0.124019	0.599378	0.010497	83.827591	62.841335	101.348274	0.499600	0.000000	1.200197	0.000000	0.000000	0.000000	-0.004526	-0.124543	0.151355	0.000000	0.000000	4.000000	12.000000	0.000000
14623.287386	-0.124019	0.599378	0.010497	83.912628	63.714226	102.148949	0.524826	0.000000	1.200951	0.000000	0.000000	0.000000	-0.004526	-0.124543	0.151355	0.000000	0.000000	4.000000	12.000000	0.000000
14623.290719	-0.124029	0.598871	0.010984	83.912628	63.714226	102.148949	0.524826	0.000000	1.200951	0.000000	0.000000	0.000000	-0.003138	-0.152142	0.146378	0.000000	0.000000	4.000000	12.000000	0.000000
14623.294052	-0.124029	0.598871	0.010984	83.912628	63.714226	102.148949	0.524826	0.000000	1.200951	0.000000	0.000000	0.000000	-0.003138	-0.152142	0.146378	0.000000	0.000000	4.000000	12.000000	0.000000
14623.297386	-0.124108	0.598264	0.011461	83.978912	65.016083	103.400497	0.549222	0.000000	1.201474	0.000000	0.000000	0.000000	-0.023582	-0.181995	0.142940	0.000000	0.000000	4.000000	12.000000	0.000000
14623.300719	-0.124108	0.598264	0.011461	83.978912	65.016083	103.400497	0.549222	0.000000	1.201474	0.000000	0.000000	0.000000	-0.023582	-0.181995	0.142940	0.000000	0.000000	4.000000	12.000000	0.000000
14623.304052	-0.124108	0.598264	0.011461	83.978912	65.016083	103.400497	0.549222	0.000000	1.201474	0.000000	0.000000	0.000000	-0.023582	-0.181995	0.142940	0.000000	0.000000	4.000000	12.000000	0.000000
14623.307386	-0.124108	0.598264	0.011461	84.011528	66.402039	104.763832	0.573045	0.000000	1.205404	0.000000	0.000000	0.000000	-0.023582	-0.181995	0.142940	0.000000	0.000000	4.000000	12.000000	0.000000
14623.310719	-0.124164	0.597584	0.011942	84.011528	66.402039	104.763832	0.573045	0.000000	1.205404	0.000000	0.000000	0.000000	-0.016750	-0.203941	0.144239	0.000000	0.000000	4.000000	12.000000	0.000000
14623.314052	-0.124164	0.597584	0.011942	84.011528	66.402039	104.763832	0.573045	0.000000	1.205404	0.000000	0.000000	0.000000	-0.016750	-0.203941	0.144239	0.000000	0.000000	4.000000	12.000000	0.000000
14623.317386	-0.124183	0.596797	0.012463	84.026016	67.736855	106.088959	0.597085	0.000000	1.208196	0.000000	0.000000	0.000000	-0.005596	-0.236137	0.156344	0.000000	0.000000	4.000000	12.000000	0.000000
14623.320719	-0.124183	0.596797	0.012463	84.026016	67.736855	106.088959	0.597085	0.000000	1.208196	0.000000	0.000000	0.000000	-0.005596	-0.236137	0.156344	0.000000	0.000000	4.000000	12.000000	0.000000
14623.324052	-0.124183	0.596797	0.012463	84.026016	67.736855	106.088959	0.597085	0.000000	1.208196	0.000000	0.000000	0.000000	-0.005596	-0.236137	0.156344	0.000000	0.000000	4.000000	12.000000	0.000000
14623.327386	-0.124172	0.595872	0.012964	84.038925	69.041496	107.377922	0.623143	0.000000	1.209129	0.000000	0.000000	0.000000	0.003262	-0.277565	0.150218	0.000000	0.000000	4.000000	12.000000	0.000000
14623.330719	-0.124172	0.595872	0.012964	84.038925	69.041496	107.377922	0.623143	0.000000	1.209129	0.000000	0.000000	0.000000	0.003262	-0.277565	0.150218	0.000000	0.000000	4.000000	12.000000	0.000000
14623.334052	-0.124172	0.595872	0.012964	84.038925	69.041496	107.377922	0.623143	0.000000	1.209129	0.000000	0.000000	0.000000	0.003262	-0.277565	0.150218	0.000000	0.000000	4.000000	12.000000	0.000000
14623.337386	-0.124095	0.594847	0.013486	84.049980	70.227631	108.547653	0.648179	0.000000	1.208585	0.000000	0.000000	0.000000	0.023102	-0.307591	0.156840	0.000000	0.000000	4.000000	12.000000	0.000000
14623.340719	-0.124095	0.594847	0.013486	84.049980	70.227631	108.547653	0.648179	0.000000	1.208585	0.000000	0.000000	0.000000	0.023102	-0.307591	0.156840	0.000000	0.000000	4.000000	12.000000	0.000000
14623.344052	-0.124095	0.594847	0.013486	84.049980	70.227631	108.547653	0.648179	0.000000	1.208585	0.000000	0.000000	0.000000	0.023102	-0.307591	0.156840	0.000000	0.000000	4.000000	12.000000	0.000000
14623.347386	-0.123969	0.593702	0.014009	84.059540	71.456345	109.752937	0.674319	0.000000	1.204734	0.000000	0.000000	0.000000	0.037600	-0.343336	0.156777	0.000000	0.000000	4.000000	12.000000	0.000000
14623.350719	-0.123969	0.593702	0.014009	84.059540	71.456345	109.752937	0.674319	0.000000	1.204734	0.000000	0.000000	0.000000	0.037600	-0.343336	0.156777	0.000000	0.000000	4.000000	12.000000	0.000000
14623.354052	-0.123969	0.593702	0.014009	84.059540	71.456345	109.752937	0.674319	0.000000	1.204734	0.000000	0.000000	0.000000	0.037600	-0.343336	0.156777	0.000000	0.000000	4.000000	12.000000	0.000000
14623.357386	-0.123732	0.592458	0.014564	84.067230	72.849670	111.112770	0.700449	0.000000	1.198468	0.000000	0.000000	0.000000	0.071109	-0.373439	0.166496	0.000000	0.000000	4.000000	12.000000	0.000000
14623.360719	-0.123732	0.592458	0.014564	84.067230	72.849670	111.112770	0.700449	0.000000	1.198468	0.000000	0.000000	0.000000	0.071109	-0.373439	0.166496	0.000000	0.000000	4.000000	12.000000	0.000000
14623.364052	-0.123732	0.592458	0.014564	84.067230	72.849670	111.112770	0.700449	0.000000	1.198468	0.000000	0.000000	0.000000	0.071109	-0.373439	0.166496	0.000000	0.000000	4.000000	12.000000	0.000000
14623.367386	-0.123414	0.591082	0.015084	84.071831	74.377289	112.596657	0.728198	0.000000	1.186616	0.000000	0.000000	0.000000	0.095624	-0.412541	0.156025	0.000000	0.000000	4.000000	12.000000	0.000000
14623.370719	-0.123414	0.591082	0.015084	84.071831	74.377289	112.596657	0.728198	0.000000	1.186616	0.000000	0.000000	0.000000	0.095624	-0.412541	0.156025	0.000000	0.000000	4.000000	12.000000	0.000000
14623.374052	-0.123414	0.591082	0.015084	84.071831	74.377289	112.596657	0.728198	0.000000	1.186616	0.000000	0.000000	0.000000	0.095624	-0.412541	0.156025	0.000000	0.000000	4.000000	12.000000	0.000000
14623.377386	-0.123043	0.589615	0.015594	84.072296	76.092537	114.263680	0.754202	0.000000	1.170679	0.000000	0.000000	0.000000	0.111032	-0.440203	0.152992	0.000000	0.000000	4.000000	12.000000	0.000000
14623.380719	-0.123043	0.589615	0.015594	84.072296	76.092537	114.263680	0.754202	0.000000	1.170679	0.000000	0.000000	0.000000	0.111032	-0.440203	0.152992	0.000000	0.000000	4.000000	12.000000	0.000000
14623.384052	-0.123043	0.589615	0.015594	84.072296	76.092537	114.263680	0.754202	0.000000	1.170679	0.000000	0.000000	0.000000	0.111032	-0.440203	0.152992	0.000000	0.000000	4.000000	12.000000	0.000000
14623.387386	-0.122610	0.588072	0.016047	84.070633	77.934143	116.051964	0.779701	0.000000	1.152174	0.000000	0.000000	0.000000	0.130080	-0.463036	0.135934	0.000000	0.000000	4.000000	12.000000	0.000000
14623.390719	-0.122610	0.588072	0.016047	84.070633	77.934143	116.051964	0.779701	0.000000	1.152174	0.000000	0.000000	0.000000	0.130080	-0.463036	0.135934	0.000000	0.000000	4.000000	12.000000	0.000000
14623.394052	-0.122610	0.588072	0.016047	84.070633	77.934143	116.051964	0.779701	0.000000	1.152174	0.000000	0.000000	0.000000	0.130080	-0.463036	0.135934	0.000000	0.000000	4.000000	12.000000	0.000000
14623.397386	-0.122152	0.586461	0.016408	84.072952	79.882713	117.935768	0.802356	0.000000	1.130493	0.000000	0.000000	0.000000	0.137441	-0.483267	0.108263	0.000000	0.000000	4.000000	12.000000	0.000000
14623.400719	-0.122152	0.586461	0.016408	84.072952	79.882713	117.935768	0.802356	0.000000	1.130493	0.000000	0.000000	0.000000	0.137441	-0.483267	0.108263	0.000000	0.000000	4.000000	12.000000	0.000000
14623.404052	-0.122152	0.586461	0.016408	84.072952	79.882713	117.935768	0.802356	0.000000	1.130493	0.000000	0.000000	0.000000	0.137441	-0.483267	0.108263	0.000000	0.000000	4.000000	12.000000	0.000000
14623.407386	-0.121743	0.584847	0.016684	84.079834	81.938751	119.922211	0.820400	0.000000	1.107587	0.000000	0.000000	0.000000	0.122554	-0.484062	0.082817	0.000000	0.000000	4.000000	12.000000	0.000000
14623.410719	-0.121743	0.584847	0.016684	84.079834	81.938751	119.922211	0.820400	0.000000	1.107587	0.000000	0.000000	0.000000	0.122554	-0.484062	0.082817	0.000000	0.000000	4.000000	12.000000	0.000000
14623.414052	-0.121743	0.584847	0.016684	84.079834	81.938751	119.922211	0.820400	0.000000	1.107587	0.000000	0.000000	0.000000	0.122554	-0.484062	0.082817	0.000000	0.000000	4.000000	12.000000	0.000000
14623.417386	-0.121418	0.583248	0.016818	84.076027	83.972748	121.905876	0.834203	0.000000	1.087161	0.000000	0.000000	0.000000	0.097588	-0.479713	0.040216	0.000000	0.000000	4.000000	12.000000	0.000000
14623.420719	-0.121418	0.583248	0.016818	84.076027	83.972748	121.905876	0.834203	0.000000	1.087161	0.000000	0.000000	0.000000	0.097588	-0.479713	0.040216	0.000000	0.000000	4.000000	12.000000	0.000000
14623.424052	-0.121418	0.583248	0.016818	84.076027	83.972748	121.905876	0.834203	0.000000	1.087161	0.000000	0.000000	0.000000	0.097588	-0.479713	0.040216	0.000000	0.000000	4.000000	12.000000	0.000000
14623.427386	-0.121186	0.581675	0.016849	84.044807	85.936783	123.848869	0.840906	0.000000	1.070896	0.000000	0.000000	0.000000	0.069517	-0.472055	0.009416	0.000000	0.000000	4.000000	12.000000	0.000000
14623.430719	-0.121186	0.581675	0.016849	84.044807	85.936783	123.848869	0.840906	0.000000	1.070896	0.000000	0.000000	0.000000	0.069517	-0.472055	0.009416	0.000000	0.000000	4.000000	12.000000	0.000000
14623.434052	-0.121186	0.581675	0.016849	84.044807	85.936783	123.848869	0.840906	0.000000	1.070896	0.000000	0.000000	0.000000	0.069517	-0.472055	0.009416	0.000000	0.000000	4.000000	12.000000	0.000000
14623.437386	-0.121017	0.580156	0.016846	84.007141	87.775238	125.678215	0.842475	0.000000	1.059310	0.000000	0.000000	0.000000	0.050647	-0.455644	-0.001197	0.000000	0.000000	4.000000	12.000000	0.000000
14623.440719	-0.121017	0.580156	0.016846	84.007141	87.775238	125.678215	0.842475	0.000000	1.059310	0.000000	0.000000	0.000000	0.050647	-0.455644	-0.001197	0.000000	0.000000	4.000000	12.000000	0.000000
14623.444052	-0.121017	0.580156	0.016846	84.007141	87.775238	125.678215	0.842475	0.000000	1.059310	0.000000	0.000000	0.000000	0.050647	-0.455644	-0.001197	0.000000	0.000000	4.000000	12.000000	0.000000
14623.447386	-0.120865	0.578718	0.016812	83.957619	89.535889	127.438507	0.842276	0.000000	1.050869	0.000000	0.000000	0.000000	0.045724	-0.431204	-0.010130	0.000000	0.000000	4.000000	12.000000	0.000000
14623.450719	-0.120865	0.578718	0.016812	83.957619	89.535889	127.438507	0.842276	0.000000	1.050869	0.000000	0.000000	0.000000	0.045724	-0.431204	-0.010130	0.000000	0.000000	4.000000	12.000000	0.000000
14623.454052	-0.120865	0.578718	0.016812	83.957619	89.535889	127.438507	0.842276	0.000000	1.050869	0.000000	0.000000	0.000000	0.045724	-0.431204	-0.010130	0.000000	0.000000	4.000000	12.000000	0.000000
14623.457386	-0.120757	0.577354	0.016766	83.887878	91.087051	129.008453	0.840587	0.000000	1.043248	0.000000	0.000000	0.000000	0.032253	-0.409289	-0.013730	0.000000	0.000000	4.000000	12.000000	0.000000
14623.460719	-0.120757	0.577354	0.016766	83.887878	91.087051	129.008453	0.840587	0.000000	1.043248	0.000000	0.000000	0.000000	0.032253	-0.409289	-0.013730	0.000000	0.000000	4.000000	12.000000	0.000000
14623.464052	-0.120757	0.577354	0.016766	83.887878	91.087051	129.008453	0.840587	0.000000	1.043248	0.000000	0.000000	0.000000	0.032253	-0.409289	-0.013730	0.000000	0.000000	4.000000	12.000000	0.000000
14623.467386	-0.120637	0.576073	0.016765	83.791481	92.391808	130.358932	0.838299	0.000000	1.037873	0.000000	0.000000	0.000000	0.035987	-0.384487	-0.000202	0.000000	0.000000	4.000000	12.000000	0.000000
14623.470719	-0.120637	0.576073	0.016765	83.791481	92.391808	130.358932	0.838299	0.000000	1.037873	0.000000	0.000000	0.000000	0.035987	-0.384487	-0.000202	0.000000	0.000000	4.000000	12.000000	0.000000
14623.474052	-0.120637	0.576073	0.016765	83.791481	92.391808	130.358932	0.838299	0.000000	1.037873	0.000000	0.000000	0.000000	0.035987	-0.384487	-0.000202	0.000000	0.000000	4.000000	12.000000	0.000000
14623.477386	-0.120543	0.574908	0.016770	83.668129	93.329056	131.370377	0.838265	0.000000	1.031875	0.000000	0.000000	0.000000	0.028393	-0.349220	0.001392	0.000000	0.000000	4.000000	12.000000	0.000000
14623.480719	-0.120543	0.574908	0.016770	83.668129	93.329056	131.370377	0.838265	0.000000	1.031875	0.000000	0.000000	0.000000	0.028393	-0.349220	0.001392	0.000000	0.000000	4.000000	12.000000	0.000000
14623.484052	-0.120543	0.574908	0.016770	83.668129	93.329056	131.370377	0.838265	0.000000	1.031875	0.000000	0.000000	0.000000	0.028393	-0.349220	0.001392	0.000000	0.000000	4.000000	12.000000	0.000000
14623.487386	-0.120485	0.573844	0.016826	83.549316	93.602486	131.744156	0.838497	0.000000	1.027143	0.000000	0.000000	0.000000	0.017264	-0.319186	0.016894	0.000000	0.000000	4.000000	12.000000	0.000000
14623.490719	-0.120485	0.573844	0.016826	83.549316	93.602486	131.744156	0.838497	0.000000	1.027143	0.000000	0.000000	0.000000	0.017264	-0.319186	0.016894	0.000000	0.000000	4.000000	12.000000	0.000000
14623.494052	-0.120485	0.573844	0.016826	83.549316	93.602486	131.744156	0.838497	0.000000	1.027143	0.000000	0.000000	0.000000	0.017264	-0.319186	0.016894	0.000000	0.000000	4.000000	12.000000	0.000000
14623.497386	-0.120485	0.573844	0.016826	83.459351	93.076172	131.332825	0.841313	0.000000	1.024265	0.000000	0.000000	0.000000	0.017264	-0.319186	0.016894	0.000000	0.000000	4.000000	12.000000	0.000000
14623.500719	-0.120484	0.572934	0.016917	83.459351	93.076172	131.332825	0.841313	0.000000	1.024265	0.000000	0.000000	0.000000	0.000272	-0.273233	0.027209	0.000000	0.000000	4.000000	12.000000	0.000000
14623.504052	-0.120484	0.572934	0.016917	83.459351	93.076172	131.332825	0.841313	0.000000	1.024265	0.000000	0.000000	0.000000	0.000272	-0.273233	0.027209	0.000000	0.000000	4.000000	12.000000	0.000000
14623.507386	-0.120514	0.572158	0.017032	83.415276	91.984123	130.343948	0.845848	0.000000	1.024220	0.000000	0.000000	0.000000	-0.008769	-0.232842	0.034504	0.000000	0.000000	4.000000	12.000000	0.000000
14623.510719	-0.120514	0.572158	0.017032	83.415276	91.984123	130.343948	0.845848	0.000000	1.024220	0.000000	0.000000	0.000000	-0.008769	-0.232842	0.034504	0.000000	0.000000	4.000000	12.000000	0.000000
14623.514052	-0.120514	0.572158	0.017032	83.415276	91.984123	130.343948	0.845848	0.000000	1.024220	0.000000	0.000000	0.000000	-0.008769	-0.232842	0.034504	0.000000	0.000000	4.000000	12.000000	0.000000
14623.517386	-0.120514	0.572158	0.017032	83.393929	90.636383	129.086929	0.851598	0.000000	1.025681	0.000000	0.000000	0.000000	-0.008769	-0.232842	0.034504	0.000000	0.000000	4.000000	12.000000	0.000000
14623.520719	-0.120545	0.571525	0.017155	83.393929	90.636383	129.086929	0.851598	0.000000	1.025681	0.000000	0.000000	0.000000	-0.009375	-0.189926	0.036887	0.000000	0.000000	4.000000	12.000000	0.000000
14623.524052	-0.120545	0.571525	0.017155	83.393929	90.636383	129.086929	0.851598	0.000000	1.025681	0.000000	0.000000	0.000000	-0.009375	-0.189926	0.036887	0.000000	0.000000	4.000000	12.000000	0.000000
14623.527386	-0.120576	0.571053	0.017371	83.398590	89.297295	127.807594	0.857746	0.000000	1.027244	0.000000	0.000000	0.000000	-0.009268	-0.141328	0.064786	0.000000	0.000000	4.000000	12.000000	0.000000
14623.530719	-0.120576	0.571053	0.017371	83.398590	89.297295	127.807594	0.857746	0.000000	1.027244	0.000000	0.000000	0.000000	-0.009268	-0.141328	0.064786	0.000000	0.000000	4.000000	12.000000	0.000000
14623.534052	-0.120576	0.571053	0.017371	83.398590	89.297295	127.807594	0.857746	0.000000	1.027244	0.000000	0.000000	0.000000	-0.009268	-0.141328	0.064786	0.000000	0.000000	4.000000	12.000000	0.000000
14623.537386	-0.120576	0.571053	0.017371	83.428871	88.106140	126.639725	0.868544	0.000000	1.028789	0.000000	0.000000	0.000000	-0.009268	-0.141328	0.064786	0.000000	0.000000	4.000000	12.000000	0.000000
14623.540719	-0.120582	0.570707	0.017585	83.428871	88.106140	126.639725	0.868544	0.000000	1.028789	0.000000	0.000000	0.000000	-0.001908	-0.103888	0.064171	0.000000	0.000000	4.000000	12.000000	0.000000
14623.544052	-0.120582	0.570707	0.017585	83.428871	88.106140	126.639725	0.868544	0.000000	1.028789	0.000000	0.000000	0.000000	-0.001908	-0.103888	0.064171	0.000000	0.000000	4.000000	12.000000	0.000000
14623.547386	-0.120582	0.570707	0.017585	83.465233	87.159714	125.698540	0.879239	0.000000	1.029107	0.000000	0.000000	0.000000	-0.001908	-0.103888	0.064171	0.000000	0.000000	4.000000	12.000000	0.000000
14623.550719	-0.120582	0.570707	0.017585	83.465233	87.159714	125.698540	0.879239	0.000000	1.029107	0.000000	0.000000	0.000000	-0.001908	-0.103888	0.064171	0.000000	0.000000	4.000000	12.000000	0.000000
14623.554052	-0.120619	0.570495	0.017825	83.465233	87.159714	125.698540	0.879239	0.000000	1.029107	0.000000	0.000000	0.000000	-0.011088	-0.063571	0.072015	0.000000	0.000000	4.000000	12.000000	0.000000
14623.557386	-0.120619	0.570495	0.017825	83.487595	86.526253	125.066818	0.879239	0.000000	1.029107	0.000000	0.000000	0.000000	-0.011088	-0.063571	0.072015	0.000000	0.000000	4.000000	12.000000	0.000000
14623.560719	-0.120619	0.570495	0.017825	83.487595	86.526253	125.066818	0.879239	0.000000	1.029107	0.000000	0.000000	0.000000	-0.011088	-0.063571	0.072015	0.000000	0.000000	4.000000	12.000000	0.000000
14623.564052	-0.120619	0.570495	0.017825	83.487595	86.526253	125.066818	0.879239	0.000000	1.029107	0.000000	0.000000	0.000000	-0.011088	-0.063571	0.072015	0.000000	0.000000	4.000000	12.000000	0.000000
14623.567386	-0.120743	0.570357	0.018312	83.497353	86.222183	124.767082	0.891241	0.000000	1.030955	0.000000	0.000000	0.000000	-0.037115	-0.041366	0.146173	0.000000	0.000000	4.000000	12.000000	0.000000
14623.570719	-0.120743	0.570357	0.018312	83.497353	86.222183	124.767082	0.891241	0.000000	1.030955	0.000000	0.000000	0.000000	-0.037115	-0.041366	0.146173	0.000000	0.000000	4.000000	12.000000	0.000000
14623.574052	-0.120743	0.570357	0.018312	83.497353	86.222183	124.767082	0.891241	0.000000	1.030955	0.000000	0.000000	0.000000	-0.037115	-0.041366	0.146173	0.000000	0.000000	4.000000	12.000000	0.000000
14623.577386	-0.120743	0.570357	0.018312	83.500191	86.087097	124.631119	0.915604	0.000000	1.037141	0.000000	0.000000	0.000000	-0.037115	-0.041366	0.146173	0.000000	0.000000	4.000000	12.000000	0.000000
14623.580719	-0.120817	0.570377	0.018509	83.500191	86.087097	124.631119	0.915604	0.000000	1.037141	0.000000	0.000000	0.000000	-0.022231	0.005999	0.059148	0.000000	0.000000	4.000000	12.000000	0.000000
14623.584052	-0.120817	0.570377	0.018509	83.500191	86.087097	124.631119	0.915604	0.000000	1.037141	0.000000	0.000000	0.000000	-0.022231	0.005999	0.059148	0.000000	0.000000	4.000000	12.000000	0.000000
14623.587386	-0.120817	0.570377	0.018509	83.505142	85.923615	124.470444	0.925462	0.000000	1.040846	0.000000	0.000000	0.000000	-0.022231	0.005999	0.059148	0.000000	0.000000	4.000000	12.000000	0.000000
14623.590719	-0.120817	0.570377	0.018509	83.505142	85.923615	124.470444	0.925462	0.000000	1.040846	0.000000	0.000000	0.000000	-0.022231	0.005999	0.059148	0.000000	0.000000	4.000000	12.000000	0.000000
14623.594052	-0.120888	0.570451	0.018694	83.505142	85.923615	124.470444	0.925462	0.000000	1.040846	0.000000	0.000000	0.000000	-0.021321	0.022092	0.055540	0.000000	0.000000	4.000000	12.000000	0.000000
14623.597386	-0.120888	0.570451	0.018694	83.509583	85.698814	124.252396	0.925462	0.000000	1.040846	0.000000	0.000000	0.000000	-0.021321	0.022092	0.055540	0.000000	0.000000	4.000000	12.000000	0.000000
14623.600719	-0.120888	0.570451	0.018694	83.509583	85.698814	124.252396	0.925462	0.000000	1.040846	0.000000	0.000000	0.000000	-0.021321	0.022092	0.055540	0.000000	0.000000	4.000000	12.000000	0.000000
14623.604052	-0.120888	0.570451	0.018694	83.509583	85.698814	124.252396	0.925462	0.000000	1.040846	0.000000	0.000000	0.000000	-0.021321	0.022092	0.055540	0.000000	0.000000	4.000000	12.000000	0.000000
14623.607386	-0.121067	0.570768	0.018926	83.522072	85.496918	124.046646	0.934718	0.000000	1.044399	0.000000	0.000000	0.000000	-0.053780	0.094967	0.069635	0.000000	0.000000	4.000000	12.000000	0.000000
14623.610719	-0.121067	0.570768	0.018926	83.522072	85.496918	124.046646	0.934718	0.000000	1.044399	0.000000	0.000000	0.000000	-0.053780	0.094967	0.069635	0.000000	0.000000	4.000000	12.000000	0.000000
14623.614052	-0.121067	0.570768	0.018926	83.522072	85.496918	124.046646	0.934718	0.000000	1.044399	0.000000	0.000000	0.000000	-0.053780	0.094967	0.069635	0.000000	0.000000	4.000000	12.000000	0.000000
14623.617386	-0.121067	0.570768	0.018926	83.551682	85.307602	123.837517	0.946324	0.000000	1.053363	0.000000	0.000000	0.000000	-0.053780	0.094967	0.069635	0.000000	0.000000	4.000000	12.000000	0.000000
14623.620719	-0.121156	0.570957	0.018991	83.551682	85.307602	123.837517	0.946324	0.000000	1.053363	0.000000	0.000000	0.000000	-0.026593	0.056762	0.019405	0.000000	0.000000	4.000000	12.000000	0.000000
14623.624052	-0.121156	0.570957	0.018991	83.551682	85.307602	123.837517	0.946324	0.000000	1.053363	0.000000	0.000000	0.000000	-0.026593	0.056762	0.019405	0.000000	0.000000	4.000000	12.000000	0.000000
14623.627386	-0.121220	0.571173	0.019055	83.609932	85.155052	123.640892	0.949558	0.000000	1.057795	0.000000	0.000000	0.000000	-0.019351	0.064844	0.019293	0.000000	0.000000	4.000000	12.000000	0.000000
14623.630719	-0.121220	0.571173	0.019055	83.609932	85.155052	123.640892	0.949558	0.000000	1.057795	0.000000	0.000000	0.000000	-0.019351	0.064844	0.019293	0.000000	0.000000	4.000000	12.000000	0.000000
14623.634052	-0.121220	0.571173	0.019055	83.609932	85.155052	123.640892	0.949558	0.000000	1.057795	0.000000	0.000000	0.000000	-0.019351	0.064844	0.019293	0.000000	0.000000	4.000000	12.000000	0.000000
14623.637386	-0.121220	0.571173	0.019055	83.693016	85.060097	123.478241	0.952774	0.000000	1.061020	0.000000	0.000000	0.000000	-0.019351	0.064844	0.019293	0.000000	0.000000	4.000000	12.000000	0.000000
14623.640719	-0.121296	0.571407	0.019069	83.693016	85.060097	123.478241	0.952774	0.000000	1.061020	0.000000	0.000000	0.000000	-0.022665	0.070099	0.003920	0.000000	0.000000	4.000000	12.000000	0.000000
14623.644052	-0.121296	0.571407	0.019069	83.693016	85.060097	123.478241	0.952774	0.000000	1.061020	0.000000	0.000000	0.000000	-0.022665	0.070099	0.003920	0.000000	0.000000	4.000000	12.000000	0.000000
14623.647386	-0.121296	0.571407	0.019069	83.780602	85.005203	123.348412	0.953427	0.000000	1.064798	0.000000	0.000000	0.000000	-0.022665	0.070099	0.003920	0.000000	0.000000	4.000000	12.000000	0.000000
14623.650719	-0.121296	0.571407	0.019069	83.780602	85.005203	123.348412	0.953427	0.000000	1.064798	0.000000	0.000000	0.000000	-0.022665	0.070099	0.003920	0.000000	0.000000	4.000000	12.000000	0.000000
14623.654052	-0.121345	0.571622	0.019071	83.780602	85.005203	123.348412	0.953427	0.000000	1.064798	0.000000	0.000000	0.000000	-0.014605	0.064658	0.000622	0.000000	0.000000	4.000000	12.000000	0.000000
14623.657386	-0.121345	0.571622	0.019071	83.848206	84.898460	123.185699	0.953427	0.000000	1.064798	0.000000	0.000000	0.000000	-0.014605	0.064658	0.000622	0.000000	0.000000	4.000000	12.000000	0.000000
14623.660719	-0.121345	0.571622	0.019071	83.848206	84.898460	123.185699	0.953427	0.000000	1.064798	0.000000	0.000000	0.000000	-0.014605	0.064658	0.000622	0.000000	0.000000	4.000000	12.000000	0.000000
14623.664052	-0.121345	0.571622	0.019071	83.848206	84.898460	123.185699	0.953427	0.000000	1.064798	0.000000	0.000000	0.000000	-0.014605	0.064658	0.000622	0.000000	0.000000	4.000000	12.000000	0.000000
14623.667386	-0.121450	0.572060	0.018916	83.873306	84.742111	123.015862	0.953531	0.000000	1.067232	0.000000	0.000000	0.000000	-0.031527	0.131487	-0.046311	0.000000	0.000000	4.000000	12.000000	0.000000
14623.670719	-0.121450	0.572060	0.018916	83.873306	84.742111	123.015862	0.953531	0.000000	1.067232	0.000000	0.000000	0.000000	-0.031527	0.131487	-0.046311	0.000000	0.000000	4.000000	12.000000	0.000000
14623.674052	-0.121450	0.572060	0.018916	83.873306	84.742111	123.015862	0.953531	0.000000	1.067232	0.000000	0.000000	0.000000	-0.031527	0.131487	-0.046311	0.000000	0.000000	4.000000	12.000000	0.000000
14623.677386	-0.121518	0.572266	0.018805	83.876701	84.529556	122.813019	0.945812	0.000000	1.072486	0.000000	0.000000	0.000000	-0.020381	0.061565	-0.033317	0.000000	0.000000	4.000000	12.000000	0.000000
14623.680719	-0.121518	0.572266	0.018805	83.876701	84.529556	122.813019	0.945812	0.000000	1.072486	0.000000	0.000000	0.000000	-0.020381	0.061565	-0.033317	0.000000	0.000000	4.000000	12.000000	0.000000
14623.684052	-0.121518	0.572266	0.018805	83.876701	84.529556	122.813019	0.945812	0.000000	1.072486	0.000000	0.000000	0.000000	-0.020381	0.061565	-0.033317	0.000000	0.000000	4.000000	12.000000	0.000000
14623.687386	-0.121518	0.572266	0.018805	83.879578	84.342903	122.638985	0.940260	0.000000	1.075883	0.000000	0.000000	0.000000	-0.020381	0.061565	-0.033317	0.000000	0.000000	4.000000	12.000000	0.000000
14623.690719	-0.121588	0.572452	0.018610	83.879578	84.342903	122.638985	0.940260	0.000000	1.075883	0.000000	0.000000	0.000000	-0.021116	0.055847	-0.058657	0.000000	0.000000	4.000000	12.000000	0.000000
14623.694052	-0.121588	0.572452	0.018610	83.879578	84.342903	122.638985	0.940260	0.000000	1.075883	0.000000	0.000000	0.000000	-0.021116	0.055847	-0.058657	0.000000	0.000000	4.000000	12.000000	0.000000
14623.697386	-0.121588	0.572452	0.018610	83.881950	84.182259	122.493828	0.930483	0.000000	1.079403	0.000000	0.000000	0.000000	-0.021116	0.055847	-0.058657	0.000000	0.000000	4.000000	12.000000	0.000000
14623.700719	-0.121588	0.572452	0.018610	83.881950	84.182259	122.493828	0.930483	0.000000	1.079403	0.000000	0.000000	0.000000	-0.021116	0.055847	-0.058657	0.000000	0.000000	4.000000	12.000000	0.000000
14623.704052	-0.121653	0.572646	0.018391	83.881950	84.182259	122.493828	0.930483	0.000000	1.079403	0.000000	0.000000	0.000000	-0.019340	0.058395	-0.065493	0.000000	0.000000	4.000000	12.000000	0.000000
14623.707386	-0.121653	0.572646	0.018391	83.883743	84.055763	122.377563	0.930483	0.000000	1.079403	0.000000	0.000000	0.000000	-0.019340	0.058395	-0.065493	0.000000	0.000000	4.000000	12.000000	0.000000
14623.710719	-0.121653	0.572646	0.018391	83.883743	84.055763	122.377563	0.930483	0.000000	1.079403	0.000000	0.000000	0.000000	-0.019340	0.058395	-0.065493	0.000000	0.000000	4.000000	12.000000	0.000000
14623.714052	-0.121653	0.572646	0.018391	83.883743	84.055763	122.377563	0.930483	0.000000	1.079403	0.000000	0.000000	0.000000	-0.019340	0.058395	-0.065493	0.000000	0.000000	4.000000	12.000000	0.000000
14623.717386	-0.121737	0.573001	0.018063	83.886055	83.903084	122.232208	0.919568	0.000000	1.082626	0.000000	0.000000	0.000000	-0.025257	0.106306	-0.098615	0.000000	0.000000	4.000000	12.000000	0.000000
14623.720719	-0.121737	0.573001	0.018063	83.886055	83.903084	122.232208	0.919568	0.000000	1.082626	0.000000	0.000000	0.000000	-0.025257	0.106306	-0.098615	0.000000	0.000000	4.000000	12.000000	0.000000
14623.724052	-0.121737	0.573001	0.018063	83.886055	83.903084	122.232208	0.919568	0.000000	1.082626	0.000000	0.000000	0.000000	-0.025257	0.106306	-0.098615	0.000000	0.000000	4.000000	12.000000	0.000000
14623.727386	-0.121737	0.573001	0.018063	83.888268	83.758408	122.086693	0.903132	0.000000	1.086836	0.000000	0.000000	0.000000	-0.025257	0.106306	-0.098615	0.000000	0.000000	4.000000	12.000000	0.000000
14623.730719	-0.121711	0.573161	0.017964	83.888268	83.758408	122.086693	0.903132	0.000000	1.086836	0.000000	0.000000	0.000000	0.007595	0.047956	-0.029642	0.000000	0.000000	4.000000	12.000000	0.000000
14623.734052	-0.121711	0.573161	0.017964	83.888268	83.758408	122.086693	0.903132	0.000000	1.086836	0.000000	0.000000	0.000000	0.007595	0.047956	-0.029642	0.000000	0.000000	4.000000	12.000000	0.000000
14623.737386	-0.121711	0.573161	0.017964	83.891350	83.561256	121.882950	0.898192	0.000000	1.085570	0.000000	0.000000	0.000000	0.007595	0.047956	-0.029642	0.000000	0.000000	4.000000	12.000000	0.000000
14623.740719	-0.121711	0.573161	0.017964	83.891350	83.561256	121.882950	0.898192	0.000000	1.085570	0.000000	0.000000	0.000000	0.007595	0.047956	-0.029642	0.000000	0.000000	4.000000	12.000000	0.000000
14623.744052	-0.121657	0.573321	0.017939	83.891350	83.561256	121.882950	0.898192	0.000000	1.085570	0.000000	0.000000	0.000000	0.016363	0.048228	-0.007588	0.000000	0.000000	4.000000	12.000000	0.000000
14623.747386	-0.121657	0.573321	0.017939	83.894333	83.363762	121.678864	0.898192	0.000000	1.085570	0.000000	0.000000	0.000000	0.016363	0.048228	-0.007588	0.000000	0.000000	4.000000	12.000000	0.000000
14623.750719	-0.121657	0.573321	0.017939	83.894333	83.363762	121.678864	0.898192	0.000000	1.085570	0.000000	0.000000	0.000000	0.016363	0.048228	-0.007588	0.000000	0.000000	4.000000	12.000000	0.000000
14623.754052	-0.121657	0.573321	0.017939	83.894333	83.363762	121.678864	0.898192	0.000000	1.085570	0.000000	0.000000	0.000000	0.016363	0.048228	-0.007588	0.000000	0.000000	4.000000	12.000000	0.000000
14623.757386	-0.121584	0.573663	0.018028	83.898926	83.169777	121.476707	0.896927	0.000000	1.082842	0.000000	0.000000	0.000000	0.021944	0.102541	0.026946	0.000000	0.000000	4.000000	12.000000	0.000000
14623.760719	-0.121584	0.573663	0.018028	83.898926	83.169777	121.476707	0.896927	0.000000	1.082842	0.000000	0.000000	0.000000	0.021944	0.102541	0.026946	0.000000	0.000000	4.000000	12.000000	0.000000
14623.764052	-0.121584	0.573663	0.018028	83.898926	83.169777	121.476707	0.896927	0.000000	1.082842	0.000000	0.000000	0.000000	0.021944	0.102541	0.026946	0.000000	0.000000	4.000000	12.000000	0.000000
14623.767386	-0.121584	0.573663	0.018028	83.901749	82.966476	121.272247	0.901418	0.000000	1.079185	0.000000	0.000000	0.000000	0.021944	0.102541	0.026946	0.000000	0.000000	4.000000	12.000000	0.000000
14623.770719	-0.121596	0.573816	0.018076	83.901749	82.966476	121.272247	0.901418	0.000000	1.079185	0.000000	0.000000	0.000000	-0.003663	0.045969	0.014316	0.000000	0.000000	4.000000	12.000000	0.000000
14623.774052	-0.121596	0.573816	0.018076	83.901749	82.966476	121.272247	0.901418	0.000000	1.079185	0.000000	0.000000	0.000000	-0.003663	0.045969	0.014316	0.000000	0.000000	4.000000	12.000000	0.000000
14623.777386	-0.121596	0.573816	0.018076	83.904488	82.762962	121.067574	0.903804	0.000000	1.079796	0.000000	0.000000	0.000000	-0.003663	0.045969	0.014316	0.000000	0.000000	4.000000	12.000000	0.000000
14623.780719	-0.121596	0.573816	0.018076	83.904488	82.762962	121.067574	0.903804	0.000000	1.079796	0.000000	0.000000	0.000000	-0.003663	0.045969	0.014316	0.000000	0.000000	4.000000	12.000000	0.000000
14623.784052	-0.121620	0.573953	0.018169	83.904488	82.762962	121.067574	0.903804	0.000000	1.079796	0.000000	0.000000	0.000000	-0.007147	0.040847	0.027937	0.000000	0.000000	4.000000	12.000000	0.000000
14623.787386	-0.121662	0.574071	0.018240	83.907150	82.556549	120.862724	0.903804	0.000000	1.079796	0.000000	0.000000	0.000000	-0.012645	0.035382	0.021228	0.000000	0.000000	4.000000	12.000000	0.000000
14623.790719	-0.121662	0.574071	0.018240	83.907150	82.556549	120.862724	0.903804	0.000000	1.079796	0.000000	0.000000	0.000000	-0.012645	0.035382	0.021228	0.000000	0.000000	4.000000	12.000000	0.000000
14623.794052	-0.121662	0.574071	0.018240	83.907150	82.556549	120.862724	0.903804	0.000000	1.079796	0.000000	0.000000	0.000000	-0.012645	0.035382	0.021228	0.000000	0.000000	4.000000	12.000000	0.000000
14623.797386	-0.121662	0.574071	0.018240	83.907707	82.378326	120.685089	0.911998	0.000000	1.083094	0.000000	0.000000	0.000000	-0.012645	0.035382	0.021228	0.000000	0.000000	4.000000	12.000000	0.000000
14623.800719	-0.121686	0.574207	0.018333	83.907707	82.378326	120.685089	0.911998	0.000000	1.083094	0.000000	0.000000	0.000000	-0.007142	0.040864	0.027909	0.000000	0.000000	4.000000	12.000000	0.000000
14623.804052	-0.121686	0.574207	0.018333	83.907707	82.378326	120.685089	0.911998	0.000000	1.083094	0.000000	0.000000	0.000000	-0.007142	0.040864	0.027909	0.000000	0.000000	4.000000	12.000000	0.000000
14623.807386	-0.121686	0.574207	0.018333	83.909859	82.206207	120.509247	0.916650	0.000000	1.084285	0.000000	0.000000	0.000000	-0.007142	0.040864	0.027909	0.000000	0.000000	4.000000	12.000000	0.000000
14623.810719	-0.121686	0.574207	0.018333	83.909859	82.206207	120.509247	0.916650	0.000000	1.084285	0.000000	0.000000	0.000000	-0.007142	0.040864	0.027909	0.000000	0.000000	4.000000	12.000000	0.000000
14623.814052	-0.121684	0.574298	0.018421	83.909859	82.206207	120.509247	0.916650	0.000000	1.084285	0.000000	0.000000	0.000000	0.000428	0.027379	0.026530	0.000000	0.000000	4.000000	12.000000	0.000000
14623.817386	-0.121684	0.574298	0.018421	83.911980	82.036751	120.333359	0.916650	0.000000	1.084285	0.000000	0.000000	0.000000	0.000428	0.027379	0.026530	0.000000	0.000000	4.000000	12.000000	0.000000
14623.820719	-0.121684	0.574298	0.018421	83.911980	82.036751	120.333359	0.916650	0.000000	1.084285	0.000000	0.000000	0.000000	0.000428	0.027379	0.026530	0.000000	0.000000	4.000000	12.000000	0.000000
14623.824052	-0.121684	0.574298	0.018421	83.911980	82.036751	120.333359	0.916650	0.000000	1.084285	0.000000	0.000000	0.000000	0.000428	0.027379	0.026530	0.000000	0.000000	4.000000	12.000000	0.000000
14623.827386	-0.121616	0.574526	0.018626	83.914009	81.869835	120.157303	0.921071	0.000000	1.084213	0.000000	0.000000	0.000000	0.020406	0.068264	0.061328	0.000000	0.000000	4.000000	12.000000	0.000000
14623.830719	-0.121616	0.574526	0.018626	83.914009	81.869835	120.157303	0.921071	0.000000	1.084213	0.000000	0.000000	0.000000	0.020406	0.068264	0.061328	0.000000	0.000000	4.000000	12.000000	0.000000
14623.834052	-0.121616	0.574526	0.018626	83.914009	81.869835	120.157303	0.921071	0.000000	1.084213	0.000000	0.000000	0.000000	0.020406	0.068264	0.061328	0.000000	0.000000	4.000000	12.000000	0.000000
14623.837386	-0.121616	0.574526	0.018626	83.915695	81.734764	120.010521	0.931293	0.000000	1.080813	0.000000	0.000000	0.000000	0.020406	0.068264	0.061328	0.000000	0.000000	4.000000	12.000000	0.000000
14623.840719	-0.121551	0.574635	0.018748	83.915695	81.734764	120.010521	0.931293	0.000000	1.080813	0.000000	0.000000	0.000000	0.019515	0.032861	0.036654	0.000000	0.000000	4.000000	12.000000	0.000000
14623.844052	-0.121551	0.574635	0.018748	83.915695	81.734764	120.010521	0.931293	0.000000	1.080813	0.000000	0.000000	0.000000	0.019515	0.032861	0.036654	0.000000	0.000000	4.000000	12.000000	0.000000
14623.847386	-0.121551	0.574635	0.018748	83.917366	81.599609	119.863663	0.937402	0.000000	1.077560	0.000000	0.000000	0.000000	0.019515	0.032861	0.036654	0.000000	0.000000	4.000000	12.000000	0.000000
14623.850719	-0.121551	0.574635	0.018748	83.917366	81.599609	119.863663	0.937402	0.000000	1.077560	0.000000	0.000000	0.000000	0.019515	0.032861	0.036654	0.000000	0.000000	4.000000	12.000000	0.000000
14623.854052	-0.121483	0.574700	0.018860	83.917366	81.599609	119.863663	0.937402	0.000000	1.077560	0.000000	0.000000	0.000000	0.020316	0.019331	0.033555	0.000000	0.000000	4.000000	12.000000	0.000000
14623.857386	-0.121433	0.574773	0.018943	83.918335	81.520119	119.775513	0.937402	0.000000	1.077560	0.000000	0.000000	0.000000	0.015287	0.021919	0.025000	0.000000	0.000000	4.000000	12.000000	0.000000
14623.860719	-0.121433	0.574773	0.018943	83.918335	81.520119	119.775513	0.937402	0.000000	1.077560	0.000000	0.000000	0.000000	0.015287	0.021919	0.025000	0.000000	0.000000	4.000000	12.000000	0.000000
14623.864052	-0.121433	0.574773	0.018943	83.918335	81.520119	119.775513	0.937402	0.000000	1.077560	0.000000	0.000000	0.000000	0.015287	0.021919	0.025000	0.000000	0.000000	4.000000	12.000000	0.000000
14623.867386	-0.121433	0.574773	0.018943	83.919296	81.440605	119.687347	0.947161	0.000000	1.071626	0.000000	0.000000	0.000000	0.015287	0.021919	0.025000	0.000000	0.000000	4.000000	12.000000	0.000000
14623.870719	-0.121373	0.574809	0.018994	83.919296	81.440605	119.687347	0.947161	0.000000	1.071626	0.000000	0.000000	0.000000	0.017819	0.010946	0.015090	0.000000	0.000000	4.000000	12.000000	0.000000
14623.874052	-0.121373	0.574809	0.018994	83.919296	81.440605	119.687347	0.947161	0.000000	1.071626	0.000000	0.000000	0.000000	0.017819	0.010946	0.015090	0.000000	0.000000	4.000000	12.000000	0.000000
14623.877386	-0.121373	0.574809	0.018994	83.919594	81.416786	119.657906	0.949676	0.000000	1.068657	0.000000	0.000000	0.000000	0.017819	0.010946	0.015090	0.000000	0.000000	4.000000	12.000000	0.000000
14623.880719	-0.121373	0.574809	0.018994	83.919594	81.416786	119.657906	0.949676	0.000000	1.068657	0.000000	0.000000	0.000000	0.017819	0.010946	0.015090	0.000000	0.000000	4.000000	12.000000	0.000000
14623.884052	-0.121332	0.574827	0.019022	83.919594	81.416786	119.657906	0.949676	0.000000	1.068657	0.000000	0.000000	0.000000	0.012300	0.005495	0.008408	0.000000	0.000000	4.000000	12.000000	0.000000
14623.887386	-0.121332	0.574827	0.019022	83.919235	81.448753	119.687332	0.949676	0.000000	1.068657	0.000000	0.000000	0.000000	0.012300	0.005495	0.008408	0.000000	0.000000	4.000000	12.000000	0.000000
14623.890719	-0.121332	0.574827	0.019022	83.919235	81.448753	119.687332	0.949676	0.000000	1.068657	0.000000	0.000000	0.000000	0.012300	0.005495	0.008408	0.000000	0.000000	4.000000	12.000000	0.000000
14623.894052	-0.121332	0.574827	0.019022	83.919235	81.448753	119.687332	0.949676	0.000000	1.068657	0.000000	0.000000	0.000000	0.012300	0.005495	0.008408	0.000000	0.000000	4.000000	12.000000	0.000000
14623.897386	-0.121254	0.574818	0.019000	83.919296	81.451462	119.687317	0.951077	0.000000	1.066607	0.000000	0.000000	0.000000	0.023344	-0.002906	-0.006589	0.000000	0.000000	4.000000	12.000000	0.000000
14623.900719	-0.121254	0.574818	0.019000	83.919296	81.451462	119.687317	0.951077	0.000000	1.066607	0.000000	0.000000	0.000000	0.023344	-0.002906	-0.006589	0.000000	0.000000	4.000000	12.000000	0.000000
14623.904052	-0.121254	0.574818	0.019000	83.919296	81.451462	119.687317	0.951077	0.000000	1.066607	0.000000	0.000000	0.000000	0.023344	-0.002906	-0.006589	0.000000	0.000000	4.000000	12.000000	0.000000
14623.907386	-0.121254	0.574818	0.019000	83.918625	81.515388	119.746140	0.949979	0.000000	1.062716	0.000000	0.000000	0.000000	0.023344	-0.002906	-0.006589	0.000000	0.000000	4.000000	12.000000	0.000000
14623.910719	-0.121223	0.574781	0.018972	83.918625	81.515388	119.746140	0.949979	0.000000	1.062716	0.000000	0.000000	0.000000	0.009302	-0.010977	-0.008178	0.000000	0.000000	4.000000	12.000000	0.000000
14623.914052	-0.121223	0.574781	0.018972	83.918625	81.515388	119.746140	0.949979	0.000000	1.062716	0.000000	0.000000	0.000000	0.009302	-0.010977	-0.008178	0.000000	0.000000	4.000000	12.000000	0.000000
14623.917386	-0.121223	0.574781	0.018972	83.918007	81.573814	119.804893	0.948616	0.000000	1.061166	0.000000	0.000000	0.000000	0.009302	-0.010977	-0.008178	0.000000	0.000000	4.000000	12.000000	0.000000
14623.920719	-0.121223	0.574781	0.018972	83.918007	81.573814	119.804893	0.948616	0.000000	1.061166	0.000000	0.000000	0.000000	0.009302	-0.010977	-0.008178	0.000000	0.000000	4.000000	12.000000	0.000000
14623.924052	-0.121215	0.574745	0.018939	83.918007	81.573814	119.804893	0.948616	0.000000	1.061166	0.000000	0.000000	0.000000	0.002523	-0.010947	-0.009906	0.000000	0.000000	4.000000	12.000000	0.000000
14623.927386	-0.121215	0.574745	0.018939	83.917686	81.603104	119.834343	0.948616	0.000000	1.061166	0.000000	0.000000	0.000000	0.002523	-0.010947	-0.009906	0.000000	0.000000	4.000000	12.000000	0.000000
14623.930719	-0.121215	0.574745	0.018939	83.917686	81.603104	119.834343	0.948616	0.000000	1.061166	0.000000	0.000000	0.000000	0.002523	-0.010947	-0.009906	0.000000	0.000000	4.000000	12.000000	0.000000
14623.934052	-0.121215	0.574745	0.018939	83.917686	81.603104	119.834343	0.948616	0.000000	1.061166	0.000000	0.000000	0.000000	0.002523	-0.010947	-0.009906	0.000000	0.000000	4.000000	12.000000	0.000000
14623.937386	-0.121236	0.574673	0.018929	83.917046	81.658760	119.893044	0.946965	0.000000	1.060745	0.000000	0.000000	0.000000	-0.006468	-0.021592	-0.002947	0.000000	0.000000	4.000000	12.000000	0.000000
14623.940719	-0.121236	0.574673	0.018929	83.917046	81.658760	119.893044	0.946965	0.000000	1.060745	0.000000	0.000000	0.000000	-0.006468	-0.021592	-0.002947	0.000000	0.000000	4.000000	12.000000	0.000000
14623.944052	-0.121236	0.574673	0.018929	83.917046	81.658760	119.893044	0.946965	0.000000	1.060745	0.000000	0.000000	0.000000	-0.006468	-0.021592	-0.002947	0.000000	0.000000	4.000000	12.000000	0.000000
14623.947386	-0.121236	0.574673	0.018929	83.916725	81.687973	119.922424	0.946474	0.000000	1.061823	0.000000	0.000000	0.000000	-0.006468	-0.021592	-0.002947	0.000000	0.000000	4.000000	12.000000	0.000000
14623.950719	-0.121232	0.574654	0.018913	83.916725	81.687973	119.922424	0.946474	0.000000	1.061823	0.000000	0.000000	0.000000	0.001261	-0.005466	-0.004954	0.000000	0.000000	4.000000	12.000000	0.000000
14623.954052	-0.121232	0.574654	0.018913	83.916725	81.687973	119.922424	0.946474	0.000000	1.061823	0.000000	0.000000	0.000000	0.001261	-0.005466	-0.004954	0.000000	0.000000	4.000000	12.000000	0.000000
14623.957386	-0.121232	0.574654	0.018913	83.914978	81.684715	119.920746	0.945648	0.000000	1.061613	0.000000	0.000000	0.000000	0.001261	-0.005466	-0.004954	0.000000	0.000000	4.000000	12.000000	0.000000
14623.960719	-0.121232	0.574654	0.018913	83.914978	81.684715	119.920746	0.945648	0.000000	1.061613	0.000000	0.000000	0.000000	0.001261	-0.005466	-0.004954	0.000000	0.000000	4.000000	12.000000	0.000000
14623.964052	-0.121232	0.574654	0.018913	83.914978	81.684715	119.920746	0.945648	0.000000	1.061613	0.000000	0.000000	0.000000	0.000001	0.000006	0.000000	0.000000	0.000000	4.000000	12.000000	0.000000
14623.967386	-0.121232	0.574654	0.018913	83.915039	81.679298	119.920776	0.945648	0.000000	1.061613	0.000000	0.000000	0.000000	0.000001	0.000006	0.000000	0.000000	0.000000	4.000000	12.000000	0.000000
14623.970719	-0.121232	0.574654	0.018913	83.915039	81.679298	119.920776	0.945648	0.000000	1.061613	0.000000	0.000000	0.000000	0.000001	0.000006	0.000000	0.000000	0.000000	4.000000	12.000000	0.000000
14623.974052	-0.121232	0.574654	0.018913	83.915039	81.679298	119.920776	0.945648	0.000000	1.061613	0.000000	0.000000	0.000000	0.000001	0.000006	0.000000	0.000000	0.000000	4.000000	12.000000	0.000000
14623.977386	-0.121321	0.574681	0.018884	83.915367	81.647369	119.891388	0.945648	0.000000	1.061613	0.000000	0.000000	0.000000	-0.026646	0.008062	-0.008774	0.000000	0.000000	4.000000	12.000000	0.000000
14623.980719	-0.121321	0.574681	0.018884	83.915367	81.647369	119.891388	0.945648	0.000000	1.061613	0.000000	0.000000	0.000000	-0.026646	0.008062	-0.008774	0.000000	0.000000	4.000000	12.000000	0.000000
14623.984052	-0.121321	0.574681	0.018884	83.915367	81.647369	119.891388	0.945648	0.000000	1.061613	0.000000	0.000000	0.000000	-0.026646	0.008062	-0.008774	0.000000	0.000000	4.000000	12.000000	0.000000
14623.987386	-0.121321	0.574681	0.018884	83.914337	81.583023	119.831009	0.944186	0.000000	1.066054	0.000000	0.000000	0.000000	-0.026646	0.008062	-0.008774	0.000000	0.000000	4.000000	12.000000	0.000000
14623.990719	-0.121324	0.574726	0.018894	83.914337	81.583023	119.831009	0.944186	0.000000	1.066054	0.000000	0.000000	0.000000	-0.000785	0.013529	0.003087	0.000000	0.000000	4.000000	12.000000	0.000000
14623.994052	-0.121324	0.574726	0.018894	83.914337	81.583023	119.831009	0.944186	0.000000	1.066054	0.000000	0.000000	0.000000	-0.000785	0.013529	0.003087	0.000000	0.000000	4.000000	12.000000	0.000000
14623.997386	-0.121324	0.574726	0.018894	83.914909	81.524574	119.772232	0.944700	0.000000	1.066185	0.000000	0.000000	0.000000	-0.000785	0.013529	0.003087	0.000000	0.000000	4.000000	12.000000	0.000000
14624.000719	-0.121324	0.574726	0.018894	83.914909	81.524574	119.772232	0.944700	0.000000	1.066185	0.000000	0.000000	0.000000	-0.000785	0.013529	0.003087	0.000000	0.000000	4.000000	12.000000	0.000000
14624.004052	-0.121332	0.574763	0.018927	83.914909	81.524574	119.772232	0.944700	0.000000	1.066185	0.000000	0.000000	0.000000	-0.002525	0.010943	0.009906	0.000000	0.000000	4.000000	12.000000	0.000000
14624.007386	-0.121332	0.574763	0.018927	83.914207	81.431129	119.682579	0.944700	0.000000	1.066185	0.000000	0.000000	0.000000	-0.002525	0.010943	0.009906	0.000000	0.000000	4.000000	12.000000	0.000000
14624.010719	-0.121332	0.574763	0.018927	83.914207	81.431129	119.682579	0.944700	0.000000	1.066185	0.000000	0.000000	0.000000	-0.002525	0.010943	0.009906	0.000000	0.000000	4.000000	12.000000	0.000000
14624.014052	-0.121332	0.574763	0.018927	83.914207	81.431129	119.682579	0.944700	0.000000	1.066185	0.000000	0.000000	0.000000	-0.002525	0.010943	0.009906	0.000000	0.000000	4.000000	12.000000	0.000000
14624.017386	-0.121394	0.574870	0.018885	83.914497	81.396469	119.653198	0.946351	0.000000	1.066606	0.000000	0.000000	0.000000	-0.018436	0.032208	-0.012657	0.000000	0.000000	4.000000	12.000000	0.000000
14624.020719	-0.121394	0.574870	0.018885	83.914497	81.396469	119.653198	0.946351	0.000000	1.066606	0.000000	0.000000	0.000000	-0.018436	0.032208	-0.012657	0.000000	0.000000	4.000000	12.000000	0.000000
14624.024052	-0.121394	0.574870	0.018885	83.914497	81.396469	119.653198	0.946351	0.000000	1.066606	0.000000	0.000000	0.000000	-0.018436	0.032208	-0.012657	0.000000	0.000000	4.000000	12.000000	0.000000
14624.027386	-0.121394	0.574870	0.018885	83.913437	81.326714	119.592827	0.944242	0.000000	1.069678	0.000000	0.000000	0.000000	-0.018436	0.032208	-0.012657	0.000000	0.000000	4.000000	12.000000	0.000000
14624.030719	-0.121458	0.574924	0.018855	83.913437	81.326714	119.592827	0.944242	0.000000	1.069678	0.000000	0.000000	0.000000	-0.019387	0.016116	-0.008926	0.000000	0.000000	4.000000	12.000000	0.000000
14624.034052	-0.121458	0.574924	0.018855	83.913437	81.326714	119.592827	0.944242	0.000000	1.069678	0.000000	0.000000	0.000000	-0.019387	0.016116	-0.008926	0.000000	0.000000	4.000000	12.000000	0.000000
14624.037386	-0.121458	0.574924	0.018855	83.905327	81.270950	119.555634	0.942754	0.000000	1.072909	0.000000	0.000000	0.000000	-0.019387	0.016116	-0.008926	0.000000	0.000000	4.000000	12.000000	0.000000
14624.040719	-0.121458	0.574924	0.018855	83.905327	81.270950	119.555634	0.942754	0.000000	1.072909	0.000000	0.000000	0.000000	-0.019387	0.016116	-0.008926	0.000000	0.000000	4.000000	12.000000	0.000000
14624.044052	-0.121540	0.574986	0.018797	83.905327	81.270950	119.555634	0.942754	0.000000	1.072909	0.000000	0.000000	0.000000	-0.024420	0.018682	-0.017481	0.000000	0.000000	4.000000	12.000000	0.000000
14624.047386	-0.121540	0.574986	0.018797	83.894173	81.182732	119.486237	0.942754	0.000000	1.072909	0.000000	0.000000	0.000000	-0.024420	0.018682	-0.017481	0.000000	0.000000	4.000000	12.000000	0.000000
14624.050719	-0.121540	0.574986	0.018797	83.894173	81.182732	119.486237	0.942754	0.000000	1.072909	0.000000	0.000000	0.000000	-0.024420	0.018682	-0.017481	0.000000	0.000000	4.000000	12.000000	0.000000
14624.054052	-0.121540	0.574986	0.018797	83.894173	81.182732	119.486237	0.942754	0.000000	1.072909	0.000000	0.000000	0.000000	-0.024420	0.018682	-0.017481	0.000000	0.000000	4.000000	12.000000	0.000000
14624.057386	-0.121647	0.575101	0.018653	83.882950	81.097458	119.417061	0.939840	0.000000	1.076979	0.000000	0.000000	0.000000	-0.032262	0.034420	-0.043285	0.000000	1.000000	4.000000	12.000000	0.000000
14624.060719	-0.121647	0.575101	0.018653	83.882950	81.097458	119.417061	0.939840	0.000000	1.076979	0.000000	0.000000	0.000000	-0.032262	0.034420	-0.043285	0.000000	1.000000	4.000000	12.000000	0.000000
