# Supplementary material for: Haptic Guidance Needs to Be Intuitive Not Just Informative to Improve Human Motor Accuracy
Source: PLoS One. 2016 Mar 16;11(3):e0150912. doi: 10.1371/journal.pone.0150912 (PMC4794196; doi:10.1371/journal.pone.0150912)
Supplement: S1 Data — (ZIP) [file pone.0150912.s001.zip › Subject6/exp1_0013.txt]

Time	PosX	PosY	PosZ	RotX	RotY	RotZ	ForceX	ForceY	ForceZ	MomentX	MomentY	MomentZ	VelocityX	VelocityY	VelocityZ	CalibratedWeight	ButtonDown	Condition	Trial	Visual
14626.774052	-0.003386	0.540828	0.252879	85.428429	62.213360	97.487694	0.000000	0.000000	0.000000	0.000000	0.000000	0.000000	0.000146	0.019993	-0.030569	0.000000	1.000000	4.000000	13.000000	1.000000
14626.777386	-0.003386	0.540828	0.252879	85.419655	62.073402	97.279083	4.628151	0.000000	1.892146	0.000000	0.000000	0.000000	0.000146	0.019993	-0.030569	0.000000	1.000000	4.000000	13.000000	1.000000
14626.780719	-0.003386	0.540828	0.252879	85.419655	62.073402	97.279083	4.628151	0.000000	1.892146	0.000000	0.000000	0.000000	0.000146	0.019993	-0.030569	0.000000	1.000000	4.000000	13.000000	1.000000
14626.784052	-0.002509	0.541159	0.252860	85.419655	62.073402	97.279083	4.628151	0.000000	1.892146	0.000000	0.000000	0.000000	0.262941	0.099465	-0.005942	0.000000	1.000000	4.000000	13.000000	1.000000
14626.787386	-0.000925	0.541148	0.252771	85.414734	62.173538	97.267380	4.628151	0.000000	1.892146	0.000000	0.000000	0.000000	0.475294	-0.003269	-0.026684	0.000000	1.000000	4.000000	13.000000	1.000000
14626.790719	-0.000925	0.541148	0.252771	85.414734	62.173538	97.267380	4.628151	0.000000	1.892146	0.000000	0.000000	0.000000	0.475294	-0.003269	-0.026684	0.000000	1.000000	4.000000	13.000000	1.000000
14626.794052	-0.000925	0.541148	0.252771	85.414734	62.173538	97.267380	4.628151	0.000000	1.892146	0.000000	0.000000	0.000000	0.475294	-0.003269	-0.026684	0.000000	1.000000	4.000000	13.000000	1.000000
14626.797386	0.000423	0.541509	0.252995	85.432365	61.574108	96.583076	4.643543	0.000000	1.854050	0.000000	0.000000	0.000000	0.404463	0.108255	0.067277	0.000000	1.000000	4.000000	13.000000	1.000000
14626.800719	0.000423	0.541509	0.252995	85.432365	61.574108	96.583076	4.643543	0.000000	1.854050	0.000000	0.000000	0.000000	0.404463	0.108255	0.067277	0.000000	1.000000	4.000000	13.000000	1.000000
14626.804052	0.000423	0.541509	0.252995	85.432365	61.574108	96.583076	4.643543	0.000000	1.854050	0.000000	0.000000	0.000000	0.404463	0.108255	0.067277	0.000000	1.000000	4.000000	13.000000	1.000000
14626.807386	0.001907	0.541686	0.253159	85.728317	59.263348	94.359077	4.652593	0.000000	1.831223	0.000000	0.000000	0.000000	0.445140	0.053175	0.049359	0.000000	1.000000	4.000000	13.000000	1.000000
14626.810719	0.001907	0.541686	0.253159	85.728317	59.263348	94.359077	4.652593	0.000000	1.831223	0.000000	0.000000	0.000000	0.445140	0.053175	0.049359	0.000000	1.000000	4.000000	13.000000	1.000000
14626.814052	0.001907	0.541686	0.253159	85.728317	59.263348	94.359077	4.652593	0.000000	1.831223	0.000000	0.000000	0.000000	0.445140	0.053175	0.049359	0.000000	1.000000	4.000000	13.000000	1.000000
14626.817386	0.003897	0.542072	0.253246	86.263985	53.900707	88.573830	4.662246	0.000000	1.806504	0.000000	0.000000	0.000000	0.597004	0.115590	0.026080	0.000000	1.000000	4.000000	13.000000	1.000000
14626.820719	0.003897	0.542072	0.253246	86.263985	53.900707	88.573830	4.662246	0.000000	1.806504	0.000000	0.000000	0.000000	0.597004	0.115590	0.026080	0.000000	1.000000	4.000000	13.000000	1.000000
14626.824052	0.003897	0.542072	0.253246	86.263985	53.900707	88.573830	4.662246	0.000000	1.806504	0.000000	0.000000	0.000000	0.597004	0.115590	0.026080	0.000000	1.000000	4.000000	13.000000	1.000000
14626.827386	0.005415	0.542450	0.253269	86.920250	44.138187	78.250374	4.674718	0.000000	1.773981	0.000000	0.000000	0.000000	0.455353	0.113384	0.006931	0.000000	1.000000	4.000000	13.000000	1.000000
14626.830719	0.005415	0.542450	0.253269	86.920250	44.138187	78.250374	4.674718	0.000000	1.773981	0.000000	0.000000	0.000000	0.455353	0.113384	0.006931	0.000000	1.000000	4.000000	13.000000	1.000000
14626.834052	0.005415	0.542450	0.253269	86.920250	44.138187	78.250374	4.674718	0.000000	1.773981	0.000000	0.000000	0.000000	0.455353	0.113384	0.006931	0.000000	1.000000	4.000000	13.000000	1.000000
14626.837386	0.007033	0.542838	0.253209	87.491104	27.371136	61.575169	4.684019	0.000000	1.749277	0.000000	0.000000	0.000000	0.485505	0.116453	-0.018254	0.000000	1.000000	4.000000	13.000000	1.000000
14626.840719	0.007033	0.542838	0.253209	87.491104	27.371136	61.575169	4.684019	0.000000	1.749277	0.000000	0.000000	0.000000	0.485505	0.116453	-0.018254	0.000000	1.000000	4.000000	13.000000	1.000000
14626.844052	0.007033	0.542838	0.253209	87.491104	27.371136	61.575169	4.684019	0.000000	1.749277	0.000000	0.000000	0.000000	0.485505	0.116453	-0.018254	0.000000	1.000000	4.000000	13.000000	1.000000
14626.847386	0.008785	0.543232	0.253032	87.738518	5.351557	41.569809	4.693641	0.000000	1.723293	0.000000	0.000000	0.000000	0.525484	0.118314	-0.053047	0.000000	1.000000	4.000000	13.000000	1.000000
14626.850719	0.008785	0.543232	0.253032	87.738518	5.351557	41.569809	4.693641	0.000000	1.723293	0.000000	0.000000	0.000000	0.525484	0.118314	-0.053047	0.000000	1.000000	4.000000	13.000000	1.000000
14626.854052	0.008785	0.543232	0.253032	87.738518	5.351557	41.569809	4.693641	0.000000	1.723293	0.000000	0.000000	0.000000	0.525484	0.118314	-0.053047	0.000000	1.000000	4.000000	13.000000	1.000000
14626.857386	0.010602	0.543555	0.252748	87.652313	-14.390758	25.039412	4.703704	0.000000	1.695633	0.000000	0.000000	0.000000	0.545004	0.096874	-0.085027	0.000000	1.000000	4.000000	13.000000	1.000000
14626.860719	0.010602	0.543555	0.252748	87.652313	-14.390758	25.039412	4.703704	0.000000	1.695633	0.000000	0.000000	0.000000	0.545004	0.096874	-0.085027	0.000000	1.000000	4.000000	13.000000	1.000000
14626.864052	0.010602	0.543555	0.252748	87.652313	-14.390758	25.039412	4.703704	0.000000	1.695633	0.000000	0.000000	0.000000	0.545004	0.096874	-0.085027	0.000000	1.000000	4.000000	13.000000	1.000000
14626.867386	0.012550	0.543987	0.252382	87.398872	-27.716057	14.726398	4.713820	0.000000	1.667303	0.000000	0.000000	0.000000	0.584606	0.129430	-0.110015	0.000000	1.000000	4.000000	13.000000	1.000000
14626.870719	0.012550	0.543987	0.252382	87.398872	-27.716057	14.726398	4.713820	0.000000	1.667303	0.000000	0.000000	0.000000	0.584606	0.129430	-0.110015	0.000000	1.000000	4.000000	13.000000	1.000000
14626.874052	0.012550	0.543987	0.252382	87.398872	-27.716057	14.726398	4.713820	0.000000	1.667303	0.000000	0.000000	0.000000	0.584606	0.129430	-0.110015	0.000000	1.000000	4.000000	13.000000	1.000000
14626.877386	0.014630	0.544410	0.251945	87.154762	-35.181854	9.137061	4.724427	0.000000	1.637005	0.000000	0.000000	0.000000	0.624037	0.127025	-0.131126	0.000000	1.000000	4.000000	13.000000	1.000000
14626.880719	0.014630	0.544410	0.251945	87.154762	-35.181854	9.137061	4.724427	0.000000	1.637005	0.000000	0.000000	0.000000	0.624037	0.127025	-0.131126	0.000000	1.000000	4.000000	13.000000	1.000000
14626.884052	0.014630	0.544410	0.251945	87.154762	-35.181854	9.137061	4.724427	0.000000	1.637005	0.000000	0.000000	0.000000	0.624037	0.127025	-0.131126	0.000000	1.000000	4.000000	13.000000	1.000000
14626.887386	0.016775	0.544833	0.251499	86.939575	-39.893829	4.229853	4.735531	0.000000	1.604602	0.000000	0.000000	0.000000	0.643479	0.126869	-0.133591	0.000000	0.000000	4.000000	13.000000	1.000000
14626.890719	0.016775	0.544833	0.251499	86.939575	-39.893829	4.229853	4.735531	0.000000	1.604602	0.000000	0.000000	0.000000	0.643479	0.126869	-0.133591	0.000000	0.000000	4.000000	13.000000	1.000000
14626.894052	0.016775	0.544833	0.251499	86.939575	-39.893829	4.229853	4.735531	0.000000	1.604602	0.000000	0.000000	0.000000	0.643479	0.126869	-0.133591	0.000000	0.000000	4.000000	13.000000	1.000000
14626.897386	0.018883	0.545174	0.251027	86.725471	-43.721741	0.027383	4.746850	0.000000	1.570801	0.000000	0.000000	0.000000	0.632448	0.102338	-0.141819	0.000000	0.000000	4.000000	13.000000	1.000000
14626.900719	0.018883	0.545174	0.251027	86.725471	-43.721741	0.027383	4.746850	0.000000	1.570801	0.000000	0.000000	0.000000	0.632448	0.102338	-0.141819	0.000000	0.000000	4.000000	13.000000	1.000000
14626.904052	0.018883	0.545174	0.251027	86.725471	-43.721741	0.027383	4.746850	0.000000	1.570801	0.000000	0.000000	0.000000	0.632448	0.102338	-0.141819	0.000000	0.000000	4.000000	13.000000	1.000000
14626.907386	0.020684	0.545426	0.250473	86.512550	-47.304798	-3.905143	4.757766	0.000000	1.537421	0.000000	0.000000	0.000000	0.540199	0.075516	-0.166165	0.000000	0.000000	4.000000	13.000000	1.000000
14626.910719	0.020684	0.545426	0.250473	86.512550	-47.304798	-3.905143	4.757766	0.000000	1.537421	0.000000	0.000000	0.000000	0.540199	0.075516	-0.166165	0.000000	0.000000	4.000000	13.000000	1.000000
14626.914052	0.020684	0.545426	0.250473	86.512550	-47.304798	-3.905143	4.757766	0.000000	1.537421	0.000000	0.000000	0.000000	0.540199	0.075516	-0.166165	0.000000	0.000000	4.000000	13.000000	1.000000
14626.917386	0.022077	0.545631	0.249869	86.309807	-50.258976	-7.158774	4.766713	0.000000	1.509451	0.000000	0.000000	0.000000	0.418003	0.061453	-0.181066	0.000000	0.000000	4.000000	13.000000	1.000000
14626.920719	0.022077	0.545631	0.249869	86.309807	-50.258976	-7.158774	4.766713	0.000000	1.509451	0.000000	0.000000	0.000000	0.418003	0.061453	-0.181066	0.000000	0.000000	4.000000	13.000000	1.000000
14626.924052	0.022077	0.545631	0.249869	86.309807	-50.258976	-7.158774	4.766713	0.000000	1.509451	0.000000	0.000000	0.000000	0.418003	0.061453	-0.181066	0.000000	0.000000	4.000000	13.000000	1.000000
14626.927386	0.023129	0.545781	0.249154	86.216591	-51.994602	-9.080647	4.773278	0.000000	1.488563	0.000000	0.000000	0.000000	0.315519	0.045020	-0.214594	0.000000	0.000000	4.000000	13.000000	1.000000
14626.930719	0.023129	0.545781	0.249154	86.216591	-51.994602	-9.080647	4.773278	0.000000	1.488563	0.000000	0.000000	0.000000	0.315519	0.045020	-0.214594	0.000000	0.000000	4.000000	13.000000	1.000000
14626.934052	0.023129	0.545781	0.249154	86.216591	-51.994602	-9.080647	4.773278	0.000000	1.488563	0.000000	0.000000	0.000000	0.315519	0.045020	-0.214594	0.000000	0.000000	4.000000	13.000000	1.000000
14626.937386	0.023808	0.545863	0.248378	86.357933	-51.492844	-8.554773	4.777772	0.000000	1.474075	0.000000	0.000000	0.000000	0.203621	0.024586	-0.232741	0.000000	0.000000	4.000000	13.000000	1.000000
14626.940719	0.023808	0.545863	0.248378	86.357933	-51.492844	-8.554773	4.777772	0.000000	1.474075	0.000000	0.000000	0.000000	0.203621	0.024586	-0.232741	0.000000	0.000000	4.000000	13.000000	1.000000
14626.944052	0.023808	0.545863	0.248378	86.357933	-51.492844	-8.554773	4.777772	0.000000	1.474075	0.000000	0.000000	0.000000	0.203621	0.024586	-0.232741	0.000000	0.000000	4.000000	13.000000	1.000000
14626.947386	0.023808	0.545863	0.248378	86.760155	-48.062725	-4.861963	4.780148	0.000000	1.466352	0.000000	0.000000	0.000000	0.203621	0.024586	-0.232741	0.000000	0.000000	4.000000	13.000000	1.000000
14626.950719	0.024014	0.545876	0.247546	86.760155	-48.062725	-4.861963	4.780148	0.000000	1.466352	0.000000	0.000000	0.000000	0.061910	0.004137	-0.249642	0.000000	0.000000	4.000000	13.000000	1.000000
14626.954052	0.024014	0.545876	0.247546	86.760155	-48.062725	-4.861963	4.780148	0.000000	1.466352	0.000000	0.000000	0.000000	0.061910	0.004137	-0.249642	0.000000	0.000000	4.000000	13.000000	1.000000
14626.957386	0.024052	0.545771	0.246701	87.361656	-39.417400	4.259234	4.779883	0.000000	1.467215	0.000000	0.000000	0.000000	0.011438	-0.031781	-0.253377	0.000000	0.000000	4.000000	13.000000	1.000000
14626.960719	0.024052	0.545771	0.246701	87.361656	-39.417400	4.259234	4.779883	0.000000	1.467215	0.000000	0.000000	0.000000	0.011438	-0.031781	-0.253377	0.000000	0.000000	4.000000	13.000000	1.000000
14626.964052	0.024052	0.545771	0.246701	87.361656	-39.417400	4.259234	4.779883	0.000000	1.467215	0.000000	0.000000	0.000000	0.011438	-0.031781	-0.253377	0.000000	0.000000	4.000000	13.000000	1.000000
14626.967386	0.023857	0.545587	0.245873	87.960678	-20.957108	23.351217	4.778680	0.000000	1.471128	0.000000	0.000000	0.000000	-0.058612	-0.054919	-0.248554	0.000000	0.000000	4.000000	13.000000	1.000000
14626.970719	0.023857	0.545587	0.245873	87.960678	-20.957108	23.351217	4.778680	0.000000	1.471128	0.000000	0.000000	0.000000	-0.058612	-0.054919	-0.248554	0.000000	0.000000	4.000000	13.000000	1.000000
14626.974052	0.023857	0.545587	0.245873	87.960678	-20.957108	23.351217	4.778680	0.000000	1.471128	0.000000	0.000000	0.000000	-0.058612	-0.054919	-0.248554	0.000000	0.000000	4.000000	13.000000	1.000000
14626.977386	0.023398	0.545336	0.245124	88.195824	10.339704	55.373409	4.776213	0.000000	1.479119	0.000000	0.000000	0.000000	-0.137792	-0.075591	-0.224659	0.000000	0.000000	4.000000	13.000000	1.000000
14626.980719	0.023398	0.545336	0.245124	88.195824	10.339704	55.373409	4.776213	0.000000	1.479119	0.000000	0.000000	0.000000	-0.137792	-0.075591	-0.224659	0.000000	0.000000	4.000000	13.000000	1.000000
14626.984052	0.023398	0.545336	0.245124	88.195824	10.339704	55.373409	4.776213	0.000000	1.479119	0.000000	0.000000	0.000000	-0.137792	-0.075591	-0.224659	0.000000	0.000000	4.000000	13.000000	1.000000
14626.987386	0.022742	0.545036	0.244466	87.842422	39.592934	85.371605	4.772394	0.000000	1.491394	0.000000	0.000000	0.000000	-0.196639	-0.089856	-0.197518	0.000000	0.000000	4.000000	13.000000	1.000000
14626.990719	0.022742	0.545036	0.244466	87.842422	39.592934	85.371605	4.772394	0.000000	1.491394	0.000000	0.000000	0.000000	-0.196639	-0.089856	-0.197518	0.000000	0.000000	4.000000	13.000000	1.000000
14626.994052	0.022742	0.545036	0.244466	87.842422	39.592934	85.371605	4.772394	0.000000	1.491394	0.000000	0.000000	0.000000	-0.196639	-0.089856	-0.197518	0.000000	0.000000	4.000000	13.000000	1.000000
14626.997386	0.021859	0.544714	0.243943	87.191536	55.867096	102.344208	4.767588	0.000000	1.506687	0.000000	0.000000	0.000000	-0.264949	-0.096554	-0.156711	0.000000	0.000000	4.000000	13.000000	1.000000
14627.000719	0.021859	0.544714	0.243943	87.191536	55.867096	102.344208	4.767588	0.000000	1.506687	0.000000	0.000000	0.000000	-0.264949	-0.096554	-0.156711	0.000000	0.000000	4.000000	13.000000	1.000000
14627.004052	0.021859	0.544714	0.243943	87.191536	55.867096	102.344208	4.767588	0.000000	1.506687	0.000000	0.000000	0.000000	-0.264949	-0.096554	-0.156711	0.000000	0.000000	4.000000	13.000000	1.000000
14627.007386	0.020815	0.544353	0.243572	86.569038	63.934063	110.979378	4.761672	0.000000	1.525279	0.000000	0.000000	0.000000	-0.313121	-0.108393	-0.111198	0.000000	0.000000	4.000000	13.000000	1.000000
14627.010719	0.020815	0.544353	0.243572	86.569038	63.934063	110.979378	4.761672	0.000000	1.525279	0.000000	0.000000	0.000000	-0.313121	-0.108393	-0.111198	0.000000	0.000000	4.000000	13.000000	1.000000
14627.014052	0.020815	0.544353	0.243572	86.569038	63.934063	110.979378	4.761672	0.000000	1.525279	0.000000	0.000000	0.000000	-0.313121	-0.108393	-0.111198	0.000000	0.000000	4.000000	13.000000	1.000000
14627.017386	0.019711	0.543973	0.243364	86.120407	67.931030	115.373825	4.755035	0.000000	1.545847	0.000000	0.000000	0.000000	-0.331364	-0.113942	-0.062620	0.000000	0.000000	4.000000	13.000000	1.000000
14627.020719	0.019711	0.543973	0.243364	86.120407	67.931030	115.373825	4.755035	0.000000	1.545847	0.000000	0.000000	0.000000	-0.331364	-0.113942	-0.062620	0.000000	0.000000	4.000000	13.000000	1.000000
14627.024052	0.019711	0.543973	0.243364	86.120407	67.931030	115.373825	4.755035	0.000000	1.545847	0.000000	0.000000	0.000000	-0.331364	-0.113942	-0.062620	0.000000	0.000000	4.000000	13.000000	1.000000
14627.027386	0.018643	0.543647	0.243273	85.776360	70.227875	117.854408	4.748264	0.000000	1.566520	0.000000	0.000000	0.000000	-0.320213	-0.097725	-0.027141	0.000000	0.000000	4.000000	13.000000	1.000000
14627.030719	0.018643	0.543647	0.243273	85.776360	70.227875	117.854408	4.748264	0.000000	1.566520	0.000000	0.000000	0.000000	-0.320213	-0.097725	-0.027141	0.000000	0.000000	4.000000	13.000000	1.000000
14627.034052	0.018643	0.543647	0.243273	85.776360	70.227875	117.854408	4.748264	0.000000	1.566520	0.000000	0.000000	0.000000	-0.320213	-0.097725	-0.027141	0.000000	0.000000	4.000000	13.000000	1.000000
14627.037386	0.017679	0.543354	0.243286	85.454552	71.880081	119.361328	4.741861	0.000000	1.585795	0.000000	0.000000	0.000000	-0.289380	-0.087876	0.003926	0.000000	0.000000	4.000000	13.000000	1.000000
14627.040719	0.017679	0.543354	0.243286	85.454552	71.880081	119.361328	4.741861	0.000000	1.585795	0.000000	0.000000	0.000000	-0.289380	-0.087876	0.003926	0.000000	0.000000	4.000000	13.000000	1.000000
14627.044052	0.017679	0.543354	0.243286	85.454552	71.880081	119.361328	4.741861	0.000000	1.585795	0.000000	0.000000	0.000000	-0.289380	-0.087876	0.003926	0.000000	0.000000	4.000000	13.000000	1.000000
14627.047386	0.017679	0.543354	0.243286	85.131439	73.169289	120.495865	4.736209	0.000000	1.602598	0.000000	0.000000	0.000000	-0.289380	-0.087876	0.003926	0.000000	0.000000	4.000000	13.000000	1.000000
14627.050719	0.016782	0.543129	0.243368	85.131439	73.169289	120.495865	4.736209	0.000000	1.602598	0.000000	0.000000	0.000000	-0.268914	-0.067756	0.024538	0.000000	0.000000	4.000000	13.000000	1.000000
14627.054052	0.016782	0.543129	0.243368	85.131439	73.169289	120.495865	4.736209	0.000000	1.602598	0.000000	0.000000	0.000000	-0.268914	-0.067756	0.024538	0.000000	0.000000	4.000000	13.000000	1.000000
14627.057386	0.015986	0.542945	0.243473	84.816849	74.109596	121.502113	4.731058	0.000000	1.617743	0.000000	0.000000	0.000000	-0.238852	-0.055118	0.031531	0.000000	0.000000	4.000000	13.000000	1.000000
14627.060719	0.015986	0.542945	0.243473	84.816849	74.109596	121.502113	4.731058	0.000000	1.617743	0.000000	0.000000	0.000000	-0.238852	-0.055118	0.031531	0.000000	0.000000	4.000000	13.000000	1.000000
14627.064052	0.015986	0.542945	0.243473	84.816849	74.109596	121.502113	4.731058	0.000000	1.617743	0.000000	0.000000	0.000000	-0.238852	-0.055118	0.031531	0.000000	0.000000	4.000000	13.000000	1.000000
14627.067386	0.015986	0.542945	0.243473	84.553963	74.832642	122.433823	4.726521	0.000000	1.630950	0.000000	0.000000	0.000000	-0.238852	-0.055118	0.031531	0.000000	0.000000	4.000000	13.000000	1.000000
14627.070719	0.015289	0.542834	0.243534	84.553963	74.832642	122.433823	4.726521	0.000000	1.630950	0.000000	0.000000	0.000000	-0.209246	-0.033314	0.018339	0.000000	0.000000	4.000000	13.000000	1.000000
14627.074052	0.015289	0.542834	0.243534	84.553963	74.832642	122.433823	4.726521	0.000000	1.630950	0.000000	0.000000	0.000000	-0.209246	-0.033314	0.018339	0.000000	0.000000	4.000000	13.000000	1.000000
14627.077386	0.014656	0.542771	0.243508	84.376427	75.293587	123.028961	4.722462	0.000000	1.642665	0.000000	0.000000	0.000000	-0.189856	-0.018971	-0.008018	0.000000	0.000000	4.000000	13.000000	1.000000
14627.080719	0.014656	0.542771	0.243508	84.376427	75.293587	123.028961	4.722462	0.000000	1.642665	0.000000	0.000000	0.000000	-0.189856	-0.018971	-0.008018	0.000000	0.000000	4.000000	13.000000	1.000000
14627.084052	0.014656	0.542771	0.243508	84.376427	75.293587	123.028961	4.722462	0.000000	1.642665	0.000000	0.000000	0.000000	-0.189856	-0.018971	-0.008018	0.000000	0.000000	4.000000	13.000000	1.000000
14627.087386	0.014656	0.542771	0.243508	84.313972	75.513168	123.172310	4.718588	0.000000	1.653761	0.000000	0.000000	0.000000	-0.189856	-0.018971	-0.008018	0.000000	0.000000	4.000000	13.000000	1.000000
14627.090719	0.014121	0.542772	0.243374	84.313972	75.513168	123.172310	4.718588	0.000000	1.653761	0.000000	0.000000	0.000000	-0.160531	0.000551	-0.039952	0.000000	0.000000	4.000000	13.000000	1.000000
14627.094052	0.014121	0.542772	0.243374	84.313972	75.513168	123.172310	4.718588	0.000000	1.653761	0.000000	0.000000	0.000000	-0.160531	0.000551	-0.039952	0.000000	0.000000	4.000000	13.000000	1.000000
14627.097386	0.013650	0.542797	0.243109	84.319077	75.656906	123.035912	4.715059	0.000000	1.663796	0.000000	0.000000	0.000000	-0.141283	0.007412	-0.079715	0.000000	0.000000	4.000000	13.000000	1.000000
14627.100719	0.013650	0.542797	0.243109	84.319077	75.656906	123.035912	4.715059	0.000000	1.663796	0.000000	0.000000	0.000000	-0.141283	0.007412	-0.079715	0.000000	0.000000	4.000000	13.000000	1.000000
14627.104052	0.013650	0.542797	0.243109	84.319077	75.656906	123.035912	4.715059	0.000000	1.663796	0.000000	0.000000	0.000000	-0.141283	0.007412	-0.079715	0.000000	0.000000	4.000000	13.000000	1.000000
14627.107386	0.013650	0.542797	0.243109	84.326462	75.900299	123.047310	4.711615	0.000000	1.673524	0.000000	0.000000	0.000000	-0.141283	0.007412	-0.079715	0.000000	0.000000	4.000000	13.000000	1.000000
14627.110719	0.013310	0.542883	0.242704	84.326462	75.900299	123.047310	4.711615	0.000000	1.673524	0.000000	0.000000	0.000000	-0.102073	0.025681	-0.121275	0.000000	0.000000	4.000000	13.000000	1.000000
14627.114052	0.013310	0.542883	0.242704	84.326462	75.900299	123.047310	4.711615	0.000000	1.673524	0.000000	0.000000	0.000000	-0.102073	0.025681	-0.121275	0.000000	0.000000	4.000000	13.000000	1.000000
14627.117386	0.013100	0.543012	0.242180	84.337357	76.217926	123.219345	4.708647	0.000000	1.681857	0.000000	0.000000	0.000000	-0.062774	0.038767	-0.157443	0.000000	0.000000	4.000000	13.000000	1.000000
14627.120719	0.013100	0.543012	0.242180	84.337357	76.217926	123.219345	4.708647	0.000000	1.681857	0.000000	0.000000	0.000000	-0.062774	0.038767	-0.157443	0.000000	0.000000	4.000000	13.000000	1.000000
14627.124052	0.013100	0.543012	0.242180	84.337357	76.217926	123.219345	4.708647	0.000000	1.681857	0.000000	0.000000	0.000000	-0.062774	0.038767	-0.157443	0.000000	0.000000	4.000000	13.000000	1.000000
14627.127386	0.013100	0.543012	0.242180	84.357048	76.585999	123.577919	4.706200	0.000000	1.688692	0.000000	0.000000	0.000000	-0.062774	0.038767	-0.157443	0.000000	0.000000	4.000000	13.000000	1.000000
14627.130719	0.012988	0.543181	0.241503	84.357048	76.585999	123.577919	4.706200	0.000000	1.688692	0.000000	0.000000	0.000000	-0.033663	0.050610	-0.202983	0.000000	0.000000	4.000000	13.000000	1.000000
14627.134052	0.012988	0.543181	0.241503	84.357048	76.585999	123.577919	4.706200	0.000000	1.688692	0.000000	0.000000	0.000000	-0.033663	0.050610	-0.202983	0.000000	0.000000	4.000000	13.000000	1.000000
14627.137386	0.012907	0.543388	0.240675	84.421211	77.007217	123.972733	4.703998	0.000000	1.694816	0.000000	0.000000	0.000000	-0.024500	0.062298	-0.248325	0.000000	0.000000	4.000000	13.000000	1.000000
14627.140719	0.012907	0.543388	0.240675	84.421211	77.007217	123.972733	4.703998	0.000000	1.694816	0.000000	0.000000	0.000000	-0.024500	0.062298	-0.248325	0.000000	0.000000	4.000000	13.000000	1.000000
14627.144052	0.012907	0.543388	0.240675	84.421211	77.007217	123.972733	4.703998	0.000000	1.694816	0.000000	0.000000	0.000000	-0.024500	0.062298	-0.248325	0.000000	0.000000	4.000000	13.000000	1.000000
14627.147386	0.012855	0.543614	0.239682	84.541023	77.468933	124.370148	4.701627	0.000000	1.701383	0.000000	0.000000	0.000000	-0.015437	0.067584	-0.297933	0.000000	0.000000	4.000000	13.000000	1.000000
14627.150719	0.012855	0.543614	0.239682	84.541023	77.468933	124.370148	4.701627	0.000000	1.701383	0.000000	0.000000	0.000000	-0.015437	0.067584	-0.297933	0.000000	0.000000	4.000000	13.000000	1.000000
14627.154052	0.012855	0.543614	0.239682	84.541023	77.468933	124.370148	4.701627	0.000000	1.701383	0.000000	0.000000	0.000000	-0.015437	0.067584	-0.297933	0.000000	0.000000	4.000000	13.000000	1.000000
14627.157386	0.012768	0.543856	0.238524	84.682129	78.043686	124.871048	4.699044	0.000000	1.708503	0.000000	0.000000	0.000000	-0.026231	0.072667	-0.347463	0.000000	0.000000	4.000000	13.000000	1.000000
14627.160719	0.012768	0.543856	0.238524	84.682129	78.043686	124.871048	4.699044	0.000000	1.708503	0.000000	0.000000	0.000000	-0.026231	0.072667	-0.347463	0.000000	0.000000	4.000000	13.000000	1.000000
14627.164052	0.012768	0.543856	0.238524	84.682129	78.043686	124.871048	4.699044	0.000000	1.708503	0.000000	0.000000	0.000000	-0.026231	0.072667	-0.347463	0.000000	0.000000	4.000000	13.000000	1.000000
14627.167386	0.012677	0.544093	0.237185	84.772240	78.874779	125.664421	4.695820	0.000000	1.717343	0.000000	0.000000	0.000000	-0.027153	0.071298	-0.401569	0.000000	0.000000	4.000000	13.000000	1.000000
14627.170719	0.012677	0.544093	0.237185	84.772240	78.874779	125.664421	4.695820	0.000000	1.717343	0.000000	0.000000	0.000000	-0.027153	0.071298	-0.401569	0.000000	0.000000	4.000000	13.000000	1.000000
14627.174052	0.012677	0.544093	0.237185	84.772240	78.874779	125.664421	4.695820	0.000000	1.717343	0.000000	0.000000	0.000000	-0.027153	0.071298	-0.401569	0.000000	0.000000	4.000000	13.000000	1.000000
14627.177386	0.012551	0.544330	0.235698	84.794930	79.971832	126.772957	4.692109	0.000000	1.727460	0.000000	0.000000	0.000000	-0.037760	0.070995	-0.446308	0.000000	0.000000	4.000000	13.000000	1.000000
14627.180719	0.012551	0.544330	0.235698	84.794930	79.971832	126.772957	4.692109	0.000000	1.727460	0.000000	0.000000	0.000000	-0.037760	0.070995	-0.446308	0.000000	0.000000	4.000000	13.000000	1.000000
14627.184052	0.012551	0.544330	0.235698	84.794930	79.971832	126.772957	4.692109	0.000000	1.727460	0.000000	0.000000	0.000000	-0.037760	0.070995	-0.446308	0.000000	0.000000	4.000000	13.000000	1.000000
14627.187386	0.012390	0.544620	0.234036	84.815903	81.213776	128.030975	4.687750	0.000000	1.739252	0.000000	0.000000	0.000000	-0.048416	0.086889	-0.498383	0.000000	0.000000	4.000000	13.000000	1.000000
14627.190719	0.012390	0.544620	0.234036	84.815903	81.213776	128.030975	4.687750	0.000000	1.739252	0.000000	0.000000	0.000000	-0.048416	0.086889	-0.498383	0.000000	0.000000	4.000000	13.000000	1.000000
14627.194052	0.012390	0.544620	0.234036	84.815903	81.213776	128.030975	4.687750	0.000000	1.739252	0.000000	0.000000	0.000000	-0.048416	0.086889	-0.498383	0.000000	0.000000	4.000000	13.000000	1.000000
14627.197386	0.012259	0.544928	0.232236	84.828125	82.578384	129.414429	4.682655	0.000000	1.752924	0.000000	0.000000	0.000000	-0.039146	0.092380	-0.540205	0.000000	0.000000	4.000000	13.000000	1.000000
14627.200719	0.012259	0.544928	0.232236	84.828125	82.578384	129.414429	4.682655	0.000000	1.752924	0.000000	0.000000	0.000000	-0.039146	0.092380	-0.540205	0.000000	0.000000	4.000000	13.000000	1.000000
14627.204052	0.012259	0.544928	0.232236	84.828125	82.578384	129.414429	4.682655	0.000000	1.752924	0.000000	0.000000	0.000000	-0.039146	0.092380	-0.540205	0.000000	0.000000	4.000000	13.000000	1.000000
14627.207386	0.012193	0.545236	0.230312	84.820854	84.034744	130.896103	4.677313	0.000000	1.767128	0.000000	0.000000	0.000000	-0.020054	0.092638	-0.577014	0.000000	0.000000	4.000000	13.000000	1.000000
14627.210719	0.012193	0.545236	0.230312	84.820854	84.034744	130.896103	4.677313	0.000000	1.767128	0.000000	0.000000	0.000000	-0.020054	0.092638	-0.577014	0.000000	0.000000	4.000000	13.000000	1.000000
14627.214052	0.012193	0.545236	0.230312	84.820854	84.034744	130.896103	4.677313	0.000000	1.767128	0.000000	0.000000	0.000000	-0.020054	0.092638	-0.577014	0.000000	0.000000	4.000000	13.000000	1.000000
14627.217386	0.012189	0.545583	0.228260	84.805328	85.596466	132.482010	4.671970	0.000000	1.781206	0.000000	0.000000	0.000000	-0.001153	0.103925	-0.615637	0.000000	0.000000	4.000000	13.000000	1.000000
14627.220719	0.012189	0.545583	0.228260	84.805328	85.596466	132.482010	4.671970	0.000000	1.781206	0.000000	0.000000	0.000000	-0.001153	0.103925	-0.615637	0.000000	0.000000	4.000000	13.000000	1.000000
14627.224052	0.012189	0.545583	0.228260	84.805328	85.596466	132.482010	4.671970	0.000000	1.781206	0.000000	0.000000	0.000000	-0.001153	0.103925	-0.615637	0.000000	0.000000	4.000000	13.000000	1.000000
14627.227386	0.012313	0.545937	0.226147	84.797867	87.172371	134.066818	4.666598	0.000000	1.795232	0.000000	0.000000	0.000000	0.037399	0.106291	-0.634010	0.000000	0.000000	4.000000	13.000000	1.000000
14627.230719	0.012313	0.545937	0.226147	84.797867	87.172371	134.066818	4.666598	0.000000	1.795232	0.000000	0.000000	0.000000	0.037399	0.106291	-0.634010	0.000000	0.000000	4.000000	13.000000	1.000000
14627.234052	0.012313	0.545937	0.226147	84.797867	87.172371	134.066818	4.666598	0.000000	1.795232	0.000000	0.000000	0.000000	0.037399	0.106291	-0.634010	0.000000	0.000000	4.000000	13.000000	1.000000
14627.237386	0.012532	0.546311	0.223921	84.806572	88.246178	135.127823	4.661828	0.000000	1.807586	0.000000	0.000000	0.000000	0.065589	0.112175	-0.667835	0.000000	0.000000	4.000000	13.000000	1.000000
14627.240719	0.012532	0.546311	0.223921	84.806572	88.246178	135.127823	4.661828	0.000000	1.807586	0.000000	0.000000	0.000000	0.065589	0.112175	-0.667835	0.000000	0.000000	4.000000	13.000000	1.000000
14627.244052	0.012532	0.546311	0.223921	84.806572	88.246178	135.127823	4.661828	0.000000	1.807586	0.000000	0.000000	0.000000	0.065589	0.112175	-0.667835	0.000000	0.000000	4.000000	13.000000	1.000000
14627.247386	0.012845	0.546770	0.221655	84.819458	87.939011	134.802551	4.657294	0.000000	1.819234	0.000000	0.000000	0.000000	0.093875	0.137737	-0.679633	0.000000	0.000000	4.000000	13.000000	1.000000
14627.250719	0.012845	0.546770	0.221655	84.819458	87.939011	134.802551	4.657294	0.000000	1.819234	0.000000	0.000000	0.000000	0.093875	0.137737	-0.679633	0.000000	0.000000	4.000000	13.000000	1.000000
14627.254052	0.012845	0.546770	0.221655	84.819458	87.939011	134.802551	4.657294	0.000000	1.819234	0.000000	0.000000	0.000000	0.093875	0.137737	-0.679633	0.000000	0.000000	4.000000	13.000000	1.000000
14627.257386	0.013220	0.547265	0.219407	84.854408	85.913292	132.742630	4.653213	0.000000	1.829648	0.000000	0.000000	0.000000	0.112548	0.148348	-0.674351	0.000000	0.000000	4.000000	13.000000	1.000000
14627.260719	0.013220	0.547265	0.219407	84.854408	85.913292	132.742630	4.653213	0.000000	1.829648	0.000000	0.000000	0.000000	0.112548	0.148348	-0.674351	0.000000	0.000000	4.000000	13.000000	1.000000
14627.264052	0.013220	0.547265	0.219407	84.854408	85.913292	132.742630	4.653213	0.000000	1.829648	0.000000	0.000000	0.000000	0.112548	0.148348	-0.674351	0.000000	0.000000	4.000000	13.000000	1.000000
14627.267386	0.013688	0.547864	0.217134	84.931908	82.763245	129.514130	4.649532	0.000000	1.838981	0.000000	0.000000	0.000000	0.140383	0.179667	-0.682081	0.000000	0.000000	4.000000	13.000000	1.000000
14627.270719	0.013688	0.547864	0.217134	84.931908	82.763245	129.514130	4.649532	0.000000	1.838981	0.000000	0.000000	0.000000	0.140383	0.179667	-0.682081	0.000000	0.000000	4.000000	13.000000	1.000000
14627.274052	0.013688	0.547864	0.217134	84.931908	82.763245	129.514130	4.649532	0.000000	1.838981	0.000000	0.000000	0.000000	0.140383	0.179667	-0.682081	0.000000	0.000000	4.000000	13.000000	1.000000
14627.277386	0.014184	0.548513	0.214860	85.056763	79.065399	125.685738	4.646369	0.000000	1.846959	0.000000	0.000000	0.000000	0.148922	0.194783	-0.682315	0.000000	0.000000	4.000000	13.000000	1.000000
14627.280719	0.014184	0.548513	0.214860	85.056763	79.065399	125.685738	4.646369	0.000000	1.846959	0.000000	0.000000	0.000000	0.148922	0.194783	-0.682315	0.000000	0.000000	4.000000	13.000000	1.000000
14627.284052	0.014184	0.548513	0.214860	85.056763	79.065399	125.685738	4.646369	0.000000	1.846959	0.000000	0.000000	0.000000	0.148922	0.194783	-0.682315	0.000000	0.000000	4.000000	13.000000	1.000000
14627.287386	0.014710	0.549253	0.212613	85.202126	75.299942	121.757317	4.643338	0.000000	1.854564	0.000000	0.000000	0.000000	0.157549	0.222108	-0.674067	0.000000	0.000000	4.000000	13.000000	1.000000
14627.290719	0.014710	0.549253	0.212613	85.202126	75.299942	121.757317	4.643338	0.000000	1.854564	0.000000	0.000000	0.000000	0.157549	0.222108	-0.674067	0.000000	0.000000	4.000000	13.000000	1.000000
14627.294052	0.014710	0.549253	0.212613	85.202126	75.299942	121.757317	4.643338	0.000000	1.854564	0.000000	0.000000	0.000000	0.157549	0.222108	-0.674067	0.000000	0.000000	4.000000	13.000000	1.000000
14627.297386	0.015294	0.550043	0.210364	85.320564	71.896233	118.188980	4.640534	0.000000	1.861569	0.000000	0.000000	0.000000	0.175417	0.236905	-0.674475	0.000000	0.000000	4.000000	13.000000	1.000000
14627.300719	0.015294	0.550043	0.210364	85.320564	71.896233	118.188980	4.640534	0.000000	1.861569	0.000000	0.000000	0.000000	0.175417	0.236905	-0.674475	0.000000	0.000000	4.000000	13.000000	1.000000
14627.304052	0.015294	0.550043	0.210364	85.320564	71.896233	118.188980	4.640534	0.000000	1.861569	0.000000	0.000000	0.000000	0.175417	0.236905	-0.674475	0.000000	0.000000	4.000000	13.000000	1.000000
14627.307386	0.015875	0.550881	0.208116	85.393639	69.161110	115.318932	4.638114	0.000000	1.867591	0.000000	0.000000	0.000000	0.174144	0.251563	-0.674476	0.000000	0.000000	4.000000	13.000000	1.000000
14627.310719	0.015875	0.550881	0.208116	85.393639	69.161110	115.318932	4.638114	0.000000	1.867591	0.000000	0.000000	0.000000	0.174144	0.251563	-0.674476	0.000000	0.000000	4.000000	13.000000	1.000000
14627.314052	0.015875	0.550881	0.208116	85.393639	69.161110	115.318932	4.638114	0.000000	1.867591	0.000000	0.000000	0.000000	0.174144	0.251563	-0.674476	0.000000	0.000000	4.000000	13.000000	1.000000
14627.317386	0.016483	0.551737	0.205906	85.441689	67.217705	113.261589	4.635603	0.000000	1.873815	0.000000	0.000000	0.000000	0.182604	0.256630	-0.663051	0.000000	0.000000	4.000000	13.000000	1.000000
14627.320719	0.016483	0.551737	0.205906	85.441689	67.217705	113.261589	4.635603	0.000000	1.873815	0.000000	0.000000	0.000000	0.182604	0.256630	-0.663051	0.000000	0.000000	4.000000	13.000000	1.000000
14627.324052	0.016483	0.551737	0.205906	85.441689	67.217705	113.261589	4.635603	0.000000	1.873815	0.000000	0.000000	0.000000	0.182604	0.256630	-0.663051	0.000000	0.000000	4.000000	13.000000	1.000000
14627.327386	0.017056	0.552620	0.203683	85.497765	65.858856	111.792503	4.633374	0.000000	1.879321	0.000000	0.000000	0.000000	0.171771	0.264986	-0.667003	0.000000	0.000000	4.000000	13.000000	1.000000
14627.330719	0.017056	0.552620	0.203683	85.497765	65.858856	111.792503	4.633374	0.000000	1.879321	0.000000	0.000000	0.000000	0.171771	0.264986	-0.667003	0.000000	0.000000	4.000000	13.000000	1.000000
14627.334052	0.017056	0.552620	0.203683	85.497765	65.858856	111.792503	4.633374	0.000000	1.879321	0.000000	0.000000	0.000000	0.171771	0.264986	-0.667003	0.000000	0.000000	4.000000	13.000000	1.000000
14627.337386	0.017625	0.553536	0.201479	85.590515	65.156990	110.966827	4.630762	0.000000	1.885747	0.000000	0.000000	0.000000	0.170673	0.274678	-0.661047	0.000000	0.000000	4.000000	13.000000	1.000000
14627.340719	0.017625	0.553536	0.201479	85.590515	65.156990	110.966827	4.630762	0.000000	1.885747	0.000000	0.000000	0.000000	0.170673	0.274678	-0.661047	0.000000	0.000000	4.000000	13.000000	1.000000
14627.344052	0.017625	0.553536	0.201479	85.590515	65.156990	110.966827	4.630762	0.000000	1.885747	0.000000	0.000000	0.000000	0.170673	0.274678	-0.661047	0.000000	0.000000	4.000000	13.000000	1.000000
14627.347386	0.018221	0.554463	0.199281	85.703903	65.083969	110.764641	4.628123	0.000000	1.892215	0.000000	0.000000	0.000000	0.178822	0.278194	-0.659577	0.000000	0.000000	4.000000	13.000000	1.000000
14627.350719	0.018221	0.554463	0.199281	85.703903	65.083969	110.764641	4.628123	0.000000	1.892215	0.000000	0.000000	0.000000	0.178822	0.278194	-0.659577	0.000000	0.000000	4.000000	13.000000	1.000000
14627.354052	0.018221	0.554463	0.199281	85.703903	65.083969	110.764641	4.628123	0.000000	1.892215	0.000000	0.000000	0.000000	0.178822	0.278194	-0.659577	0.000000	0.000000	4.000000	13.000000	1.000000
14627.357386	0.018876	0.555443	0.197115	85.821907	65.428902	110.978607	4.625657	0.000000	1.898236	0.000000	0.000000	0.000000	0.196452	0.293953	-0.649749	0.000000	0.000000	4.000000	13.000000	1.000000
14627.360719	0.018876	0.555443	0.197115	85.821907	65.428902	110.978607	4.625657	0.000000	1.898236	0.000000	0.000000	0.000000	0.196452	0.293953	-0.649749	0.000000	0.000000	4.000000	13.000000	1.000000
14627.364052	0.018876	0.555443	0.197115	85.821907	65.428902	110.978607	4.625657	0.000000	1.898236	0.000000	0.000000	0.000000	0.196452	0.293953	-0.649749	0.000000	0.000000	4.000000	13.000000	1.000000
14627.367386	0.019496	0.556439	0.194990	85.939285	65.776527	111.197678	4.623727	0.000000	1.902932	0.000000	0.000000	0.000000	0.186118	0.298957	-0.637433	0.000000	0.000000	4.000000	13.000000	1.000000
14627.370719	0.019496	0.556439	0.194990	85.939285	65.776527	111.197678	4.623727	0.000000	1.902932	0.000000	0.000000	0.000000	0.186118	0.298957	-0.637433	0.000000	0.000000	4.000000	13.000000	1.000000
14627.374052	0.019496	0.556439	0.194990	85.939285	65.776527	111.197678	4.623727	0.000000	1.902932	0.000000	0.000000	0.000000	0.186118	0.298957	-0.637433	0.000000	0.000000	4.000000	13.000000	1.000000
14627.377386	0.020082	0.557432	0.192892	86.038788	66.098717	111.404556	4.621604	0.000000	1.908081	0.000000	0.000000	0.000000	0.175783	0.297892	-0.629294	0.000000	0.000000	4.000000	13.000000	1.000000
14627.380719	0.020082	0.557432	0.192892	86.038788	66.098717	111.404556	4.621604	0.000000	1.908081	0.000000	0.000000	0.000000	0.175783	0.297892	-0.629294	0.000000	0.000000	4.000000	13.000000	1.000000
14627.384052	0.020082	0.557432	0.192892	86.038788	66.098717	111.404556	4.621604	0.000000	1.908081	0.000000	0.000000	0.000000	0.175783	0.297892	-0.629294	0.000000	0.000000	4.000000	13.000000	1.000000
14627.387386	0.020633	0.558452	0.190782	86.100571	66.663376	111.886536	4.619235	0.000000	1.913810	0.000000	0.000000	0.000000	0.165184	0.305921	-0.632976	0.000000	0.000000	4.000000	13.000000	1.000000
14627.390719	0.020633	0.558452	0.190782	86.100571	66.663376	111.886536	4.619235	0.000000	1.913810	0.000000	0.000000	0.000000	0.165184	0.305921	-0.632976	0.000000	0.000000	4.000000	13.000000	1.000000
14627.394052	0.020633	0.558452	0.190782	86.100571	66.663376	111.886536	4.619235	0.000000	1.913810	0.000000	0.000000	0.000000	0.165184	0.305921	-0.632976	0.000000	0.000000	4.000000	13.000000	1.000000
14627.397386	0.021057	0.559519	0.188678	86.121620	67.378265	112.556755	4.616461	0.000000	1.920490	0.000000	0.000000	0.000000	0.127212	0.319909	-0.631454	0.000000	0.000000	4.000000	13.000000	1.000000
14627.400719	0.021057	0.559519	0.188678	86.121620	67.378265	112.556755	4.616461	0.000000	1.920490	0.000000	0.000000	0.000000	0.127212	0.319909	-0.631454	0.000000	0.000000	4.000000	13.000000	1.000000
14627.404052	0.021057	0.559519	0.188678	86.121620	67.378265	112.556755	4.616461	0.000000	1.920490	0.000000	0.000000	0.000000	0.127212	0.319909	-0.631454	0.000000	0.000000	4.000000	13.000000	1.000000
14627.407386	0.021447	0.560631	0.186575	86.140747	68.052429	113.199532	4.612537	0.000000	1.929897	0.000000	0.000000	0.000000	0.117103	0.333813	-0.630784	0.000000	0.000000	4.000000	13.000000	1.000000
14627.410719	0.021447	0.560631	0.186575	86.140747	68.052429	113.199532	4.612537	0.000000	1.929897	0.000000	0.000000	0.000000	0.117103	0.333813	-0.630784	0.000000	0.000000	4.000000	13.000000	1.000000
14627.414052	0.021447	0.560631	0.186575	86.140747	68.052429	113.199532	4.612537	0.000000	1.929897	0.000000	0.000000	0.000000	0.117103	0.333813	-0.630784	0.000000	0.000000	4.000000	13.000000	1.000000
14627.417386	0.021805	0.561720	0.184486	86.154877	68.706947	113.820053	4.608221	0.000000	1.940179	0.000000	0.000000	0.000000	0.107201	0.326517	-0.626702	0.000000	0.000000	4.000000	13.000000	1.000000
14627.420719	0.021805	0.561720	0.184486	86.154877	68.706947	113.820053	4.608221	0.000000	1.940179	0.000000	0.000000	0.000000	0.107201	0.326517	-0.626702	0.000000	0.000000	4.000000	13.000000	1.000000
14627.424052	0.021805	0.561720	0.184486	86.154877	68.706947	113.820053	4.608221	0.000000	1.940179	0.000000	0.000000	0.000000	0.107201	0.326517	-0.626702	0.000000	0.000000	4.000000	13.000000	1.000000
14627.427386	0.022097	0.562848	0.182366	86.158546	69.364723	114.456032	4.603548	0.000000	1.951242	0.000000	0.000000	0.000000	0.087810	0.338601	-0.636084	0.000000	0.000000	4.000000	13.000000	1.000000
14627.430719	0.022097	0.562848	0.182366	86.158546	69.364723	114.456032	4.603548	0.000000	1.951242	0.000000	0.000000	0.000000	0.087810	0.338601	-0.636084	0.000000	0.000000	4.000000	13.000000	1.000000
14627.434052	0.022097	0.562848	0.182366	86.158546	69.364723	114.456032	4.603548	0.000000	1.951242	0.000000	0.000000	0.000000	0.087810	0.338601	-0.636084	0.000000	0.000000	4.000000	13.000000	1.000000
14627.437386	0.022419	0.563958	0.180292	86.150101	70.035248	115.128807	4.598040	0.000000	1.964187	0.000000	0.000000	0.000000	0.096669	0.333013	-0.622118	0.000000	0.000000	4.000000	13.000000	1.000000
14627.440719	0.022419	0.563958	0.180292	86.150101	70.035248	115.128807	4.598040	0.000000	1.964187	0.000000	0.000000	0.000000	0.096669	0.333013	-0.622118	0.000000	0.000000	4.000000	13.000000	1.000000
14627.444052	0.022419	0.563958	0.180292	86.150101	70.035248	115.128807	4.598040	0.000000	1.964187	0.000000	0.000000	0.000000	0.096669	0.333013	-0.622118	0.000000	0.000000	4.000000	13.000000	1.000000
14627.447386	0.022800	0.565079	0.178223	86.127731	70.732201	115.850586	4.592837	0.000000	1.976322	0.000000	0.000000	0.000000	0.114081	0.336299	-0.620564	0.000000	0.000000	4.000000	13.000000	1.000000
14627.450719	0.022800	0.565079	0.178223	86.127731	70.732201	115.850586	4.592837	0.000000	1.976322	0.000000	0.000000	0.000000	0.114081	0.336299	-0.620564	0.000000	0.000000	4.000000	13.000000	1.000000
14627.454052	0.022800	0.565079	0.178223	86.127731	70.732201	115.850586	4.592837	0.000000	1.976322	0.000000	0.000000	0.000000	0.114081	0.336299	-0.620564	0.000000	0.000000	4.000000	13.000000	1.000000
14627.457386	0.023300	0.566188	0.176234	86.104485	71.332420	116.540443	4.588058	0.000000	1.987391	0.000000	0.000000	0.000000	0.150200	0.332725	-0.596910	0.000000	0.000000	4.000000	13.000000	1.000000
14627.460719	0.023300	0.566188	0.176234	86.104485	71.332420	116.540443	4.588058	0.000000	1.987391	0.000000	0.000000	0.000000	0.150200	0.332725	-0.596910	0.000000	0.000000	4.000000	13.000000	1.000000
14627.464052	0.023300	0.566188	0.176234	86.104485	71.332420	116.540443	4.588058	0.000000	1.987391	0.000000	0.000000	0.000000	0.150200	0.332725	-0.596910	0.000000	0.000000	4.000000	13.000000	1.000000
14627.467386	0.023858	0.567309	0.174249	86.106201	71.767357	117.004326	4.584624	0.000000	1.995300	0.000000	0.000000	0.000000	0.167205	0.336132	-0.595278	0.000000	0.000000	4.000000	13.000000	1.000000
14627.470719	0.023858	0.567309	0.174249	86.106201	71.767357	117.004326	4.584624	0.000000	1.995300	0.000000	0.000000	0.000000	0.167205	0.336132	-0.595278	0.000000	0.000000	4.000000	13.000000	1.000000
14627.474052	0.023858	0.567309	0.174249	86.106201	71.767357	117.004326	4.584624	0.000000	1.995300	0.000000	0.000000	0.000000	0.167205	0.336132	-0.595278	0.000000	0.000000	4.000000	13.000000	1.000000
14627.477386	0.024473	0.568412	0.172312	86.114861	72.175461	117.398537	4.581673	0.000000	2.002067	0.000000	0.000000	0.000000	0.184530	0.331053	-0.581307	0.000000	0.000000	4.000000	13.000000	1.000000
14627.480719	0.024473	0.568412	0.172312	86.114861	72.175461	117.398537	4.581673	0.000000	2.002067	0.000000	0.000000	0.000000	0.184530	0.331053	-0.581307	0.000000	0.000000	4.000000	13.000000	1.000000
14627.484052	0.024473	0.568412	0.172312	86.114861	72.175461	117.398537	4.581673	0.000000	2.002067	0.000000	0.000000	0.000000	0.184530	0.331053	-0.581307	0.000000	0.000000	4.000000	13.000000	1.000000
14627.487386	0.025114	0.569493	0.170387	86.121269	72.500984	117.747131	4.579412	0.000000	2.007234	0.000000	0.000000	0.000000	0.192382	0.324240	-0.577442	0.000000	0.000000	4.000000	13.000000	1.000000
14627.490719	0.025114	0.569493	0.170387	86.121269	72.500984	117.747131	4.579412	0.000000	2.007234	0.000000	0.000000	0.000000	0.192382	0.324240	-0.577442	0.000000	0.000000	4.000000	13.000000	1.000000
14627.494052	0.025114	0.569493	0.170387	86.121269	72.500984	117.747131	4.579412	0.000000	2.007234	0.000000	0.000000	0.000000	0.192382	0.324240	-0.577442	0.000000	0.000000	4.000000	13.000000	1.000000
14627.497386	0.025751	0.570600	0.168449	86.128593	72.870995	118.188187	4.577410	0.000000	2.011795	0.000000	0.000000	0.000000	0.190927	0.331948	-0.581244	0.000000	0.000000	4.000000	13.000000	1.000000
14627.500719	0.025751	0.570600	0.168449	86.128593	72.870995	118.188187	4.577410	0.000000	2.011795	0.000000	0.000000	0.000000	0.190927	0.331948	-0.581244	0.000000	0.000000	4.000000	13.000000	1.000000
14627.504052	0.025751	0.570600	0.168449	86.128593	72.870995	118.188187	4.577410	0.000000	2.011795	0.000000	0.000000	0.000000	0.190927	0.331948	-0.581244	0.000000	0.000000	4.000000	13.000000	1.000000
14627.507386	0.026414	0.571670	0.166546	86.133858	73.157349	118.526718	4.575255	0.000000	2.016690	0.000000	0.000000	0.000000	0.198948	0.321037	-0.571106	0.000000	0.000000	4.000000	13.000000	1.000000
14627.510719	0.026414	0.571670	0.166546	86.133858	73.157349	118.526718	4.575255	0.000000	2.016690	0.000000	0.000000	0.000000	0.198948	0.321037	-0.571106	0.000000	0.000000	4.000000	13.000000	1.000000
14627.514052	0.026414	0.571670	0.166546	86.133858	73.157349	118.526718	4.575255	0.000000	2.016690	0.000000	0.000000	0.000000	0.198948	0.321037	-0.571106	0.000000	0.000000	4.000000	13.000000	1.000000
14627.517386	0.027132	0.572772	0.164662	86.140701	73.439163	118.816719	4.573470	0.000000	2.020735	0.000000	0.000000	0.000000	0.215622	0.330683	-0.565046	0.000000	0.000000	4.000000	13.000000	1.000000
14627.520719	0.027132	0.572772	0.164662	86.140701	73.439163	118.816719	4.573470	0.000000	2.020735	0.000000	0.000000	0.000000	0.215622	0.330683	-0.565046	0.000000	0.000000	4.000000	13.000000	1.000000
14627.524052	0.027132	0.572772	0.164662	86.140701	73.439163	118.816719	4.573470	0.000000	2.020735	0.000000	0.000000	0.000000	0.215622	0.330683	-0.565046	0.000000	0.000000	4.000000	13.000000	1.000000
14627.527386	0.027877	0.573852	0.162792	86.143745	73.647026	119.100304	4.572305	0.000000	2.023371	0.000000	0.000000	0.000000	0.223223	0.324099	-0.561070	0.000000	0.000000	4.000000	13.000000	1.000000
14627.530719	0.027877	0.573852	0.162792	86.143745	73.647026	119.100304	4.572305	0.000000	2.023371	0.000000	0.000000	0.000000	0.223223	0.324099	-0.561070	0.000000	0.000000	4.000000	13.000000	1.000000
14627.534052	0.027877	0.573852	0.162792	86.143745	73.647026	119.100304	4.572305	0.000000	2.023371	0.000000	0.000000	0.000000	0.223223	0.324099	-0.561070	0.000000	0.000000	4.000000	13.000000	1.000000
14627.537386	0.028704	0.574945	0.160926	86.159264	73.809555	119.360687	4.571436	0.000000	2.025332	0.000000	0.000000	0.000000	0.248280	0.327703	-0.559814	0.000000	0.000000	4.000000	13.000000	1.000000
14627.540719	0.028704	0.574945	0.160926	86.159264	73.809555	119.360687	4.571436	0.000000	2.025332	0.000000	0.000000	0.000000	0.248280	0.327703	-0.559814	0.000000	0.000000	4.000000	13.000000	1.000000
14627.544052	0.028704	0.574945	0.160926	86.159264	73.809555	119.360687	4.571436	0.000000	2.025332	0.000000	0.000000	0.000000	0.248280	0.327703	-0.559814	0.000000	0.000000	4.000000	13.000000	1.000000
14627.547386	0.029586	0.576015	0.159072	86.204239	73.898529	119.344719	4.571445	0.000000	2.025312	0.000000	0.000000	0.000000	0.264430	0.321193	-0.556271	0.000000	0.000000	4.000000	13.000000	1.000000
14627.550719	0.029586	0.576015	0.159072	86.204239	73.898529	119.344719	4.571445	0.000000	2.025312	0.000000	0.000000	0.000000	0.264430	0.321193	-0.556271	0.000000	0.000000	4.000000	13.000000	1.000000
14627.554052	0.029586	0.576015	0.159072	86.204239	73.898529	119.344719	4.571445	0.000000	2.025312	0.000000	0.000000	0.000000	0.264430	0.321193	-0.556271	0.000000	0.000000	4.000000	13.000000	1.000000
14627.557386	0.030490	0.577078	0.157210	86.299797	73.711212	119.081642	4.572083	0.000000	2.023871	0.000000	0.000000	0.000000	0.271381	0.318758	-0.558626	0.000000	0.000000	4.000000	13.000000	1.000000
14627.560719	0.030490	0.577078	0.157210	86.299797	73.711212	119.081642	4.572083	0.000000	2.023871	0.000000	0.000000	0.000000	0.271381	0.318758	-0.558626	0.000000	0.000000	4.000000	13.000000	1.000000
14627.564052	0.030490	0.577078	0.157210	86.299797	73.711212	119.081642	4.572083	0.000000	2.023871	0.000000	0.000000	0.000000	0.271381	0.318758	-0.558626	0.000000	0.000000	4.000000	13.000000	1.000000
14627.567386	0.031389	0.578152	0.155356	86.440201	73.231064	118.628311	4.572948	0.000000	2.021918	0.000000	0.000000	0.000000	0.269746	0.322398	-0.556190	0.000000	0.000000	4.000000	13.000000	1.000000
14627.570719	0.031389	0.578152	0.155356	86.440201	73.231064	118.628311	4.572948	0.000000	2.021918	0.000000	0.000000	0.000000	0.269746	0.322398	-0.556190	0.000000	0.000000	4.000000	13.000000	1.000000
14627.574052	0.031389	0.578152	0.155356	86.440201	73.231064	118.628311	4.572948	0.000000	2.021918	0.000000	0.000000	0.000000	0.269746	0.322398	-0.556190	0.000000	0.000000	4.000000	13.000000	1.000000
14627.577386	0.032254	0.579273	0.153505	86.629082	72.321045	117.830078	4.573812	0.000000	2.019961	0.000000	0.000000	0.000000	0.259322	0.336050	-0.555284	0.000000	0.000000	4.000000	13.000000	1.000000
14627.580719	0.032254	0.579273	0.153505	86.629082	72.321045	117.830078	4.573812	0.000000	2.019961	0.000000	0.000000	0.000000	0.259322	0.336050	-0.555284	0.000000	0.000000	4.000000	13.000000	1.000000
14627.584052	0.032254	0.579273	0.153505	86.629082	72.321045	117.830078	4.573812	0.000000	2.019961	0.000000	0.000000	0.000000	0.259322	0.336050	-0.555284	0.000000	0.000000	4.000000	13.000000	1.000000
14627.587386	0.033083	0.580384	0.151649	86.827072	71.210861	116.956543	4.574329	0.000000	2.018790	0.000000	0.000000	0.000000	0.248850	0.333550	-0.556723	0.000000	0.000000	4.000000	13.000000	1.000000
14627.590719	0.033083	0.580384	0.151649	86.827072	71.210861	116.956543	4.574329	0.000000	2.018790	0.000000	0.000000	0.000000	0.248850	0.333550	-0.556723	0.000000	0.000000	4.000000	13.000000	1.000000
14627.594052	0.033083	0.580384	0.151649	86.827072	71.210861	116.956543	4.574329	0.000000	2.018790	0.000000	0.000000	0.000000	0.248850	0.333550	-0.556723	0.000000	0.000000	4.000000	13.000000	1.000000
14627.597386	0.033938	0.581515	0.149836	87.001999	69.963203	116.000397	4.574446	0.000000	2.018525	0.000000	0.000000	0.000000	0.256584	0.339303	-0.543946	0.000000	0.000000	4.000000	13.000000	1.000000
14627.600719	0.033938	0.581515	0.149836	87.001999	69.963203	116.000397	4.574446	0.000000	2.018525	0.000000	0.000000	0.000000	0.256584	0.339303	-0.543946	0.000000	0.000000	4.000000	13.000000	1.000000
14627.604052	0.033938	0.581515	0.149836	87.001999	69.963203	116.000397	4.574446	0.000000	2.018525	0.000000	0.000000	0.000000	0.256584	0.339303	-0.543946	0.000000	0.000000	4.000000	13.000000	1.000000
14627.607386	0.034792	0.582653	0.148088	87.134132	68.821968	114.865578	4.575068	0.000000	2.017114	0.000000	0.000000	0.000000	0.256061	0.341312	-0.524225	0.000000	0.000000	4.000000	13.000000	1.000000
14627.610719	0.034792	0.582653	0.148088	87.134132	68.821968	114.865578	4.575068	0.000000	2.017114	0.000000	0.000000	0.000000	0.256061	0.341312	-0.524225	0.000000	0.000000	4.000000	13.000000	1.000000
14627.614052	0.034792	0.582653	0.148088	87.134132	68.821968	114.865578	4.575068	0.000000	2.017114	0.000000	0.000000	0.000000	0.256061	0.341312	-0.524225	0.000000	0.000000	4.000000	13.000000	1.000000
14627.617386	0.035698	0.583803	0.146346	87.209366	67.923653	113.853798	4.576016	0.000000	2.014964	0.000000	0.000000	0.000000	0.271806	0.345036	-0.522657	0.000000	0.000000	4.000000	13.000000	1.000000
14627.620719	0.035698	0.583803	0.146346	87.209366	67.923653	113.853798	4.576016	0.000000	2.014964	0.000000	0.000000	0.000000	0.271806	0.345036	-0.522657	0.000000	0.000000	4.000000	13.000000	1.000000
14627.624052	0.035698	0.583803	0.146346	87.209366	67.923653	113.853798	4.576016	0.000000	2.014964	0.000000	0.000000	0.000000	0.271806	0.345036	-0.522657	0.000000	0.000000	4.000000	13.000000	1.000000
14627.627386	0.036599	0.584933	0.144620	87.246574	67.323082	113.401268	4.577617	0.000000	2.011325	0.000000	0.000000	0.000000	0.270405	0.338870	-0.518011	0.000000	0.000000	4.000000	13.000000	1.000000
14627.630719	0.036599	0.584933	0.144620	87.246574	67.323082	113.401268	4.577617	0.000000	2.011325	0.000000	0.000000	0.000000	0.270405	0.338870	-0.518011	0.000000	0.000000	4.000000	13.000000	1.000000
14627.634052	0.036599	0.584933	0.144620	87.246574	67.323082	113.401268	4.577617	0.000000	2.011325	0.000000	0.000000	0.000000	0.270405	0.338870	-0.518011	0.000000	0.000000	4.000000	13.000000	1.000000
14627.637386	0.037496	0.586042	0.142908	87.276672	66.769089	113.224190	4.579279	0.000000	2.007537	0.000000	0.000000	0.000000	0.269032	0.332793	-0.513314	0.000000	0.000000	4.000000	13.000000	1.000000
14627.640719	0.037496	0.586042	0.142908	87.276672	66.769089	113.224190	4.579279	0.000000	2.007537	0.000000	0.000000	0.000000	0.269032	0.332793	-0.513314	0.000000	0.000000	4.000000	13.000000	1.000000
14627.644052	0.037496	0.586042	0.142908	87.276672	66.769089	113.224190	4.579279	0.000000	2.007537	0.000000	0.000000	0.000000	0.269032	0.332793	-0.513314	0.000000	0.000000	4.000000	13.000000	1.000000
14627.647386	0.038415	0.587124	0.141175	87.326439	65.993668	112.721527	4.581006	0.000000	2.003593	0.000000	0.000000	0.000000	0.275515	0.324466	-0.519930	0.000000	0.000000	4.000000	13.000000	1.000000
14627.650719	0.038415	0.587124	0.141175	87.326439	65.993668	112.721527	4.581006	0.000000	2.003593	0.000000	0.000000	0.000000	0.275515	0.324466	-0.519930	0.000000	0.000000	4.000000	13.000000	1.000000
14627.654052	0.038415	0.587124	0.141175	87.326439	65.993668	112.721527	4.581006	0.000000	2.003593	0.000000	0.000000	0.000000	0.275515	0.324466	-0.519930	0.000000	0.000000	4.000000	13.000000	1.000000
14627.657386	0.039325	0.588210	0.139415	87.396843	65.025848	111.831879	4.582915	0.000000	1.999222	0.000000	0.000000	0.000000	0.273254	0.325899	-0.528156	0.000000	0.000000	4.000000	13.000000	1.000000
14627.660719	0.039325	0.588210	0.139415	87.396843	65.025848	111.831879	4.582915	0.000000	1.999222	0.000000	0.000000	0.000000	0.273254	0.325899	-0.528156	0.000000	0.000000	4.000000	13.000000	1.000000
14627.664052	0.039325	0.588210	0.139415	87.396843	65.025848	111.831879	4.582915	0.000000	1.999222	0.000000	0.000000	0.000000	0.273254	0.325899	-0.528156	0.000000	0.000000	4.000000	13.000000	1.000000
14627.667386	0.040174	0.589289	0.137652	87.495560	63.633354	110.447746	4.584635	0.000000	1.995275	0.000000	0.000000	0.000000	0.254451	0.323558	-0.528746	0.000000	0.000000	4.000000	13.000000	1.000000
14627.670719	0.040174	0.589289	0.137652	87.495560	63.633354	110.447746	4.584635	0.000000	1.995275	0.000000	0.000000	0.000000	0.254451	0.323558	-0.528746	0.000000	0.000000	4.000000	13.000000	1.000000
14627.674052	0.040174	0.589289	0.137652	87.495560	63.633354	110.447746	4.584635	0.000000	1.995275	0.000000	0.000000	0.000000	0.254451	0.323558	-0.528746	0.000000	0.000000	4.000000	13.000000	1.000000
14627.677386	0.040959	0.590339	0.135874	87.618050	61.833935	108.580612	4.585623	0.000000	1.993003	0.000000	0.000000	0.000000	0.235492	0.315137	-0.533599	0.000000	0.000000	4.000000	13.000000	1.000000
14627.680719	0.040959	0.590339	0.135874	87.618050	61.833935	108.580612	4.585623	0.000000	1.993003	0.000000	0.000000	0.000000	0.235492	0.315137	-0.533599	0.000000	0.000000	4.000000	13.000000	1.000000
14627.684052	0.040959	0.590339	0.135874	87.618050	61.833935	108.580612	4.585623	0.000000	1.993003	0.000000	0.000000	0.000000	0.235492	0.315137	-0.533599	0.000000	0.000000	4.000000	13.000000	1.000000
14627.687386	0.041655	0.591402	0.134110	87.726433	59.905342	106.792091	4.585771	0.000000	1.992664	0.000000	0.000000	0.000000	0.208850	0.318874	-0.529084	0.000000	0.000000	4.000000	13.000000	1.000000
14627.690719	0.041655	0.591402	0.134110	87.726433	59.905342	106.792091	4.585771	0.000000	1.992664	0.000000	0.000000	0.000000	0.208850	0.318874	-0.529084	0.000000	0.000000	4.000000	13.000000	1.000000
14627.694052	0.041655	0.591402	0.134110	87.726433	59.905342	106.792091	4.585771	0.000000	1.992664	0.000000	0.000000	0.000000	0.208850	0.318874	-0.529084	0.000000	0.000000	4.000000	13.000000	1.000000
14627.697386	0.042290	0.592457	0.132345	87.787338	58.570000	105.822815	4.584893	0.000000	1.994682	0.000000	0.000000	0.000000	0.190533	0.316529	-0.529418	0.000000	0.000000	4.000000	13.000000	1.000000
14627.700719	0.042290	0.592457	0.132345	87.787338	58.570000	105.822815	4.584893	0.000000	1.994682	0.000000	0.000000	0.000000	0.190533	0.316529	-0.529418	0.000000	0.000000	4.000000	13.000000	1.000000
14627.704052	0.042290	0.592457	0.132345	87.787338	58.570000	105.822815	4.584893	0.000000	1.994682	0.000000	0.000000	0.000000	0.190533	0.316529	-0.529418	0.000000	0.000000	4.000000	13.000000	1.000000
14627.707386	0.042923	0.593481	0.130620	87.798241	58.050209	105.734222	4.583211	0.000000	1.998544	0.000000	0.000000	0.000000	0.190063	0.307061	-0.517752	0.000000	0.000000	4.000000	13.000000	1.000000
14627.710719	0.042923	0.593481	0.130620	87.798241	58.050209	105.734222	4.583211	0.000000	1.998544	0.000000	0.000000	0.000000	0.190063	0.307061	-0.517752	0.000000	0.000000	4.000000	13.000000	1.000000
14627.714052	0.042923	0.593481	0.130620	87.798241	58.050209	105.734222	4.583211	0.000000	1.998544	0.000000	0.000000	0.000000	0.190063	0.307061	-0.517752	0.000000	0.000000	4.000000	13.000000	1.000000
14627.717386	0.043528	0.594526	0.128942	87.789017	57.793320	105.773354	4.581680	0.000000	2.002051	0.000000	0.000000	0.000000	0.181453	0.313478	-0.503271	0.000000	0.000000	4.000000	13.000000	1.000000
14627.720719	0.043528	0.594526	0.128942	87.789017	57.793320	105.773354	4.581680	0.000000	2.002051	0.000000	0.000000	0.000000	0.181453	0.313478	-0.503271	0.000000	0.000000	4.000000	13.000000	1.000000
14627.724052	0.043528	0.594526	0.128942	87.789017	57.793320	105.773354	4.581680	0.000000	2.002051	0.000000	0.000000	0.000000	0.181453	0.313478	-0.503271	0.000000	0.000000	4.000000	13.000000	1.000000
14627.727386	0.044130	0.595551	0.127282	87.775948	57.412987	105.367126	4.580008	0.000000	2.005874	0.000000	0.000000	0.000000	0.180640	0.307763	-0.498026	0.000000	0.000000	4.000000	13.000000	1.000000
14627.730719	0.044130	0.595551	0.127282	87.775948	57.412987	105.367126	4.580008	0.000000	2.005874	0.000000	0.000000	0.000000	0.180640	0.307763	-0.498026	0.000000	0.000000	4.000000	13.000000	1.000000
14627.734052	0.044130	0.595551	0.127282	87.775948	57.412987	105.367126	4.580008	0.000000	2.005874	0.000000	0.000000	0.000000	0.180640	0.307763	-0.498026	0.000000	0.000000	4.000000	13.000000	1.000000
14627.737386	0.044817	0.596588	0.125684	87.761215	57.068592	104.971512	4.578355	0.000000	2.009644	0.000000	0.000000	0.000000	0.205927	0.310901	-0.479354	0.000000	0.000000	4.000000	13.000000	1.000000
14627.740719	0.044817	0.596588	0.125684	87.761215	57.068592	104.971512	4.578355	0.000000	2.009644	0.000000	0.000000	0.000000	0.205927	0.310901	-0.479354	0.000000	0.000000	4.000000	13.000000	1.000000
14627.744052	0.044817	0.596588	0.125684	87.761215	57.068592	104.971512	4.578355	0.000000	2.009644	0.000000	0.000000	0.000000	0.205927	0.310901	-0.479354	0.000000	0.000000	4.000000	13.000000	1.000000
14627.747386	0.045530	0.597594	0.124124	87.745888	56.644096	104.536858	4.578155	0.000000	2.010100	0.000000	0.000000	0.000000	0.213862	0.301938	-0.468064	0.000000	0.000000	4.000000	13.000000	1.000000
14627.750719	0.045530	0.597594	0.124124	87.745888	56.644096	104.536858	4.578155	0.000000	2.010100	0.000000	0.000000	0.000000	0.213862	0.301938	-0.468064	0.000000	0.000000	4.000000	13.000000	1.000000
14627.754052	0.045530	0.597594	0.124124	87.745888	56.644096	104.536858	4.578155	0.000000	2.010100	0.000000	0.000000	0.000000	0.213862	0.301938	-0.468064	0.000000	0.000000	4.000000	13.000000	1.000000
14627.757386	0.046241	0.598571	0.122604	87.730560	56.226742	104.205048	4.578532	0.000000	2.009239	0.000000	0.000000	0.000000	0.213535	0.293163	-0.456057	0.000000	0.000000	4.000000	13.000000	1.000000
14627.760719	0.046241	0.598571	0.122604	87.730560	56.226742	104.205048	4.578532	0.000000	2.009239	0.000000	0.000000	0.000000	0.213535	0.293163	-0.456057	0.000000	0.000000	4.000000	13.000000	1.000000
14627.764052	0.046241	0.598571	0.122604	87.730560	56.226742	104.205048	4.578532	0.000000	2.009239	0.000000	0.000000	0.000000	0.213535	0.293163	-0.456057	0.000000	0.000000	4.000000	13.000000	1.000000
14627.767386	0.046948	0.599522	0.121065	87.714920	55.816105	103.919846	4.579146	0.000000	2.007840	0.000000	0.000000	0.000000	0.211835	0.285240	-0.461603	0.000000	0.000000	4.000000	13.000000	1.000000
14627.770719	0.046948	0.599522	0.121065	87.714920	55.816105	103.919846	4.579146	0.000000	2.007840	0.000000	0.000000	0.000000	0.211835	0.285240	-0.461603	0.000000	0.000000	4.000000	13.000000	1.000000
14627.774052	0.046948	0.599522	0.121065	87.714920	55.816105	103.919846	4.579146	0.000000	2.007840	0.000000	0.000000	0.000000	0.211835	0.285240	-0.461603	0.000000	0.000000	4.000000	13.000000	1.000000
14627.777386	0.047650	0.600487	0.119537	87.700500	55.386211	103.643204	4.579583	0.000000	2.006842	0.000000	0.000000	0.000000	0.210828	0.289522	-0.458475	0.000000	0.000000	4.000000	13.000000	1.000000
14627.780719	0.047650	0.600487	0.119537	87.700500	55.386211	103.643204	4.579583	0.000000	2.006842	0.000000	0.000000	0.000000	0.210828	0.289522	-0.458475	0.000000	0.000000	4.000000	13.000000	1.000000
14627.784052	0.047650	0.600487	0.119537	87.700500	55.386211	103.643204	4.579583	0.000000	2.006842	0.000000	0.000000	0.000000	0.210828	0.289522	-0.458475	0.000000	0.000000	4.000000	13.000000	1.000000
14627.787386	0.048323	0.601435	0.118029	87.684547	54.983292	103.171722	4.580049	0.000000	2.005780	0.000000	0.000000	0.000000	0.201839	0.284367	-0.452305	0.000000	0.000000	4.000000	13.000000	1.000000
14627.790719	0.048323	0.601435	0.118029	87.684547	54.983292	103.171722	4.580049	0.000000	2.005780	0.000000	0.000000	0.000000	0.201839	0.284367	-0.452305	0.000000	0.000000	4.000000	13.000000	1.000000
14627.794052	0.048323	0.601435	0.118029	87.684547	54.983292	103.171722	4.580049	0.000000	2.005780	0.000000	0.000000	0.000000	0.201839	0.284367	-0.452305	0.000000	0.000000	4.000000	13.000000	1.000000
14627.797386	0.048912	0.602366	0.116547	87.668625	54.584339	102.730881	4.580227	0.000000	2.005372	0.000000	0.000000	0.000000	0.176604	0.279235	-0.444664	0.000000	0.000000	4.000000	13.000000	1.000000
14627.800719	0.048912	0.602366	0.116547	87.668625	54.584339	102.730881	4.580227	0.000000	2.005372	0.000000	0.000000	0.000000	0.176604	0.279235	-0.444664	0.000000	0.000000	4.000000	13.000000	1.000000
14627.804052	0.048912	0.602366	0.116547	87.668625	54.584339	102.730881	4.580227	0.000000	2.005372	0.000000	0.000000	0.000000	0.176604	0.279235	-0.444664	0.000000	0.000000	4.000000	13.000000	1.000000
14627.807386	0.049469	0.603291	0.115063	87.652313	54.183697	102.304489	4.579358	0.000000	2.007359	0.000000	0.000000	0.000000	0.167301	0.277514	-0.445016	0.000000	0.000000	4.000000	13.000000	1.000000
14627.810719	0.049469	0.603291	0.115063	87.652313	54.183697	102.304489	4.579358	0.000000	2.007359	0.000000	0.000000	0.000000	0.167301	0.277514	-0.445016	0.000000	0.000000	4.000000	13.000000	1.000000
14627.814052	0.049469	0.603291	0.115063	87.652313	54.183697	102.304489	4.579358	0.000000	2.007359	0.000000	0.000000	0.000000	0.167301	0.277514	-0.445016	0.000000	0.000000	4.000000	13.000000	1.000000
14627.817386	0.050001	0.604209	0.113638	87.634293	53.820812	101.906425	4.578001	0.000000	2.010448	0.000000	0.000000	0.000000	0.159615	0.275330	-0.427592	0.000000	0.000000	4.000000	13.000000	1.000000
14627.820719	0.050001	0.604209	0.113638	87.634293	53.820812	101.906425	4.578001	0.000000	2.010448	0.000000	0.000000	0.000000	0.159615	0.275330	-0.427592	0.000000	0.000000	4.000000	13.000000	1.000000
14627.824052	0.050001	0.604209	0.113638	87.634293	53.820812	101.906425	4.578001	0.000000	2.010448	0.000000	0.000000	0.000000	0.159615	0.275330	-0.427592	0.000000	0.000000	4.000000	13.000000	1.000000
14627.827386	0.050560	0.605079	0.112238	87.617805	53.432968	101.540695	4.576609	0.000000	2.013617	0.000000	0.000000	0.000000	0.167507	0.261083	-0.420143	0.000000	0.000000	4.000000	13.000000	1.000000
14627.830719	0.050560	0.605079	0.112238	87.617805	53.432968	101.540695	4.576609	0.000000	2.013617	0.000000	0.000000	0.000000	0.167507	0.261083	-0.420143	0.000000	0.000000	4.000000	13.000000	1.000000
14627.834052	0.050560	0.605079	0.112238	87.617805	53.432968	101.540695	4.576609	0.000000	2.013617	0.000000	0.000000	0.000000	0.167507	0.261083	-0.420143	0.000000	0.000000	4.000000	13.000000	1.000000
14627.837386	0.051119	0.605923	0.110879	87.597511	53.027725	101.347595	4.575739	0.000000	2.015592	0.000000	0.000000	0.000000	0.167674	0.253085	-0.407595	0.000000	0.000000	4.000000	13.000000	1.000000
14627.840719	0.051119	0.605923	0.110879	87.597511	53.027725	101.347595	4.575739	0.000000	2.015592	0.000000	0.000000	0.000000	0.167674	0.253085	-0.407595	0.000000	0.000000	4.000000	13.000000	1.000000
14627.844052	0.051119	0.605923	0.110879	87.597511	53.027725	101.347595	4.575739	0.000000	2.015592	0.000000	0.000000	0.000000	0.167674	0.253085	-0.407595	0.000000	0.000000	4.000000	13.000000	1.000000
14627.847386	0.051734	0.606761	0.109572	87.580788	52.661522	101.577744	4.575137	0.000000	2.016959	0.000000	0.000000	0.000000	0.184428	0.251341	-0.392150	0.000000	0.000000	4.000000	13.000000	1.000000
14627.850719	0.051734	0.606761	0.109572	87.580788	52.661522	101.577744	4.575137	0.000000	2.016959	0.000000	0.000000	0.000000	0.184428	0.251341	-0.392150	0.000000	0.000000	4.000000	13.000000	1.000000
14627.854052	0.051734	0.606761	0.109572	87.580788	52.661522	101.577744	4.575137	0.000000	2.016959	0.000000	0.000000	0.000000	0.184428	0.251341	-0.392150	0.000000	0.000000	4.000000	13.000000	1.000000
14627.857386	0.051734	0.606761	0.109572	87.565224	52.280521	101.887222	4.575730	0.000000	2.015613	0.000000	0.000000	0.000000	0.184428	0.251341	-0.392150	0.000000	0.000000	4.000000	13.000000	1.000000
14627.860719	0.052428	0.607552	0.108285	87.565224	52.280521	101.887222	4.575730	0.000000	2.015613	0.000000	0.000000	0.000000	0.208397	0.237506	-0.386048	0.000000	0.000000	4.000000	13.000000	1.000000
14627.864052	0.052428	0.607552	0.108285	87.565224	52.280521	101.887222	4.575730	0.000000	2.015613	0.000000	0.000000	0.000000	0.208397	0.237506	-0.386048	0.000000	0.000000	4.000000	13.000000	1.000000
14627.867386	0.053177	0.608370	0.107041	87.545128	51.804939	101.897179	4.577721	0.000000	2.011087	0.000000	0.000000	0.000000	0.224785	0.245312	-0.373077	0.000000	0.000000	4.000000	13.000000	1.000000
14627.870719	0.053177	0.608370	0.107041	87.545128	51.804939	101.897179	4.577721	0.000000	2.011087	0.000000	0.000000	0.000000	0.224785	0.245312	-0.373077	0.000000	0.000000	4.000000	13.000000	1.000000
14627.874052	0.053177	0.608370	0.107041	87.545128	51.804939	101.897179	4.577721	0.000000	2.011087	0.000000	0.000000	0.000000	0.224785	0.245312	-0.373077	0.000000	0.000000	4.000000	13.000000	1.000000
14627.877386	0.053952	0.609173	0.105815	87.530258	51.224174	101.474670	4.580914	0.000000	2.003804	0.000000	0.000000	0.000000	0.232296	0.240945	-0.367975	0.000000	0.000000	4.000000	13.000000	1.000000
14627.880719	0.053952	0.609173	0.105815	87.530258	51.224174	101.474670	4.580914	0.000000	2.003804	0.000000	0.000000	0.000000	0.232296	0.240945	-0.367975	0.000000	0.000000	4.000000	13.000000	1.000000
14627.884052	0.053952	0.609173	0.105815	87.530258	51.224174	101.474670	4.580914	0.000000	2.003804	0.000000	0.000000	0.000000	0.232296	0.240945	-0.367975	0.000000	0.000000	4.000000	13.000000	1.000000
14627.887386	0.054751	0.609962	0.104605	87.526932	50.387474	100.565811	4.584688	0.000000	1.995152	0.000000	0.000000	0.000000	0.239788	0.236639	-0.362877	0.000000	0.000000	4.000000	13.000000	1.000000
14627.890719	0.054751	0.609962	0.104605	87.526932	50.387474	100.565811	4.584688	0.000000	1.995152	0.000000	0.000000	0.000000	0.239788	0.236639	-0.362877	0.000000	0.000000	4.000000	13.000000	1.000000
14627.894052	0.054751	0.609962	0.104605	87.526932	50.387474	100.565811	4.584688	0.000000	1.995152	0.000000	0.000000	0.000000	0.239788	0.236639	-0.362877	0.000000	0.000000	4.000000	13.000000	1.000000
14627.897386	0.055519	0.610778	0.103387	87.534073	49.196400	99.323631	4.589057	0.000000	1.985082	0.000000	0.000000	0.000000	0.230371	0.244717	-0.365489	0.000000	0.000000	4.000000	13.000000	1.000000
14627.900719	0.055519	0.610778	0.103387	87.534073	49.196400	99.323631	4.589057	0.000000	1.985082	0.000000	0.000000	0.000000	0.230371	0.244717	-0.365489	0.000000	0.000000	4.000000	13.000000	1.000000
14627.904052	0.055519	0.610778	0.103387	87.534073	49.196400	99.323631	4.589057	0.000000	1.985082	0.000000	0.000000	0.000000	0.230371	0.244717	-0.365489	0.000000	0.000000	4.000000	13.000000	1.000000
14627.907386	0.056204	0.611559	0.102182	87.547279	47.913445	98.199768	4.592949	0.000000	1.976063	0.000000	0.000000	0.000000	0.205561	0.234331	-0.361461	0.000000	0.000000	4.000000	13.000000	1.000000
14627.910719	0.056204	0.611559	0.102182	87.547279	47.913445	98.199768	4.592949	0.000000	1.976063	0.000000	0.000000	0.000000	0.205561	0.234331	-0.361461	0.000000	0.000000	4.000000	13.000000	1.000000
14627.914052	0.056204	0.611559	0.102182	87.547279	47.913445	98.199768	4.592949	0.000000	1.976063	0.000000	0.000000	0.000000	0.205561	0.234331	-0.361461	0.000000	0.000000	4.000000	13.000000	1.000000
14627.917386	0.056204	0.611559	0.102182	87.549042	46.870995	97.529488	4.595668	0.000000	1.969730	0.000000	0.000000	0.000000	0.205561	0.234331	-0.361461	0.000000	0.000000	4.000000	13.000000	1.000000
14627.920719	0.056862	0.612326	0.101000	87.549042	46.870995	97.529488	4.595668	0.000000	1.969730	0.000000	0.000000	0.000000	0.197255	0.230122	-0.354648	0.000000	0.000000	4.000000	13.000000	1.000000
14627.924052	0.056862	0.612326	0.101000	87.549042	46.870995	97.529488	4.595668	0.000000	1.969730	0.000000	0.000000	0.000000	0.197255	0.230122	-0.354648	0.000000	0.000000	4.000000	13.000000	1.000000
14627.927386	0.057462	0.613069	0.099806	87.531296	46.419529	97.518616	4.598151	0.000000	1.963927	0.000000	0.000000	0.000000	0.179948	0.222882	-0.358044	0.000000	0.000000	4.000000	13.000000	1.000000
14627.930719	0.057462	0.613069	0.099806	87.531296	46.419529	97.518616	4.598151	0.000000	1.963927	0.000000	0.000000	0.000000	0.179948	0.222882	-0.358044	0.000000	0.000000	4.000000	13.000000	1.000000
14627.934052	0.057462	0.613069	0.099806	87.531296	46.419529	97.518616	4.598151	0.000000	1.963927	0.000000	0.000000	0.000000	0.179948	0.222882	-0.358044	0.000000	0.000000	4.000000	13.000000	1.000000
14627.937386	0.058062	0.613818	0.098648	87.507462	46.028358	97.369972	4.599649	0.000000	1.960415	0.000000	0.000000	0.000000	0.180163	0.224899	-0.347665	0.000000	0.000000	4.000000	13.000000	1.000000
14627.940719	0.058062	0.613818	0.098648	87.507462	46.028358	97.369972	4.599649	0.000000	1.960415	0.000000	0.000000	0.000000	0.180163	0.224899	-0.347665	0.000000	0.000000	4.000000	13.000000	1.000000
14627.944052	0.058062	0.613818	0.098648	87.507462	46.028358	97.369972	4.599649	0.000000	1.960415	0.000000	0.000000	0.000000	0.180163	0.224899	-0.347665	0.000000	0.000000	4.000000	13.000000	1.000000
14627.947386	0.058062	0.613818	0.098648	87.485962	45.694145	97.068214	4.601441	0.000000	1.956206	0.000000	0.000000	0.000000	0.180163	0.224899	-0.347665	0.000000	0.000000	4.000000	13.000000	1.000000
14627.950719	0.058742	0.614524	0.097509	87.485962	45.694145	97.068214	4.601441	0.000000	1.956206	0.000000	0.000000	0.000000	0.203937	0.211693	-0.341475	0.000000	0.000000	4.000000	13.000000	1.000000
14627.954052	0.058742	0.614524	0.097509	87.485962	45.694145	97.068214	4.601441	0.000000	1.956206	0.000000	0.000000	0.000000	0.203937	0.211693	-0.341475	0.000000	0.000000	4.000000	13.000000	1.000000
14627.957386	0.058742	0.614524	0.097509	87.464104	45.369957	96.805618	4.604765	0.000000	1.948369	0.000000	0.000000	0.000000	0.203937	0.211693	-0.341475	0.000000	0.000000	4.000000	13.000000	1.000000
14627.960719	0.059421	0.615216	0.096391	87.464104	45.369957	96.805618	4.604765	0.000000	1.948369	0.000000	0.000000	0.000000	0.203684	0.207710	-0.335351	0.000000	0.000000	4.000000	13.000000	1.000000
14627.964052	0.059421	0.615216	0.096391	87.464104	45.369957	96.805618	4.604765	0.000000	1.948369	0.000000	0.000000	0.000000	0.203684	0.207710	-0.335351	0.000000	0.000000	4.000000	13.000000	1.000000
14627.967386	0.059421	0.615216	0.096391	87.444801	45.101845	96.689476	4.608292	0.000000	1.940014	0.000000	0.000000	0.000000	0.203684	0.207710	-0.335351	0.000000	0.000000	4.000000	13.000000	1.000000
14627.970719	0.060150	0.615875	0.095274	87.444801	45.101845	96.689476	4.608292	0.000000	1.940014	0.000000	0.000000	0.000000	0.218734	0.197643	-0.335165	0.000000	0.000000	4.000000	13.000000	1.000000
14627.974052	0.060150	0.615875	0.095274	87.444801	45.101845	96.689476	4.608292	0.000000	1.940014	0.000000	0.000000	0.000000	0.218734	0.197643	-0.335165	0.000000	0.000000	4.000000	13.000000	1.000000
14627.977386	0.060150	0.615875	0.095274	87.425194	44.841949	96.618683	4.612759	0.000000	1.929366	0.000000	0.000000	0.000000	0.218734	0.197643	-0.335165	0.000000	0.000000	4.000000	13.000000	1.000000
14627.980719	0.060929	0.616501	0.094158	87.425194	44.841949	96.618683	4.612759	0.000000	1.929366	0.000000	0.000000	0.000000	0.233699	0.187629	-0.335010	0.000000	0.000000	4.000000	13.000000	1.000000
14627.984052	0.060929	0.616501	0.094158	87.425194	44.841949	96.618683	4.612759	0.000000	1.929366	0.000000	0.000000	0.000000	0.233699	0.187629	-0.335010	0.000000	0.000000	4.000000	13.000000	1.000000
14627.987386	0.060929	0.616501	0.094158	87.412903	44.721325	96.642006	4.618187	0.000000	1.916337	0.000000	0.000000	0.000000	0.233699	0.187629	-0.335010	0.000000	0.000000	4.000000	13.000000	1.000000
14627.990719	0.061729	0.617103	0.093021	87.412903	44.721325	96.642006	4.618187	0.000000	1.916337	0.000000	0.000000	0.000000	0.239978	0.180578	-0.340862	0.000000	0.000000	4.000000	13.000000	1.000000
14627.994052	0.061729	0.617103	0.093021	87.412903	44.721325	96.642006	4.618187	0.000000	1.916337	0.000000	0.000000	0.000000	0.239978	0.180578	-0.340862	0.000000	0.000000	4.000000	13.000000	1.000000
14627.997386	0.061729	0.617103	0.093021	87.403091	44.650734	96.654083	4.623946	0.000000	1.902400	0.000000	0.000000	0.000000	0.239978	0.180578	-0.340862	0.000000	0.000000	4.000000	13.000000	1.000000
14628.000719	0.062572	0.617640	0.091834	87.403091	44.650734	96.654083	4.623946	0.000000	1.902400	0.000000	0.000000	0.000000	0.253038	0.161236	-0.356127	0.000000	0.000000	4.000000	13.000000	1.000000
14628.004052	0.062572	0.617640	0.091834	87.403091	44.650734	96.654083	4.623946	0.000000	1.902400	0.000000	0.000000	0.000000	0.253038	0.161236	-0.356127	0.000000	0.000000	4.000000	13.000000	1.000000
14628.007386	0.062572	0.617640	0.091834	87.396843	44.594795	96.708664	4.591712	0.000000	1.871385	0.000000	0.000000	0.000000	0.253038	0.161236	-0.356127	0.000000	0.000000	4.000000	13.000000	1.000000
14628.010719	0.063406	0.618194	0.090599	87.396843	44.594795	96.708664	4.591712	0.000000	1.871385	0.000000	0.000000	0.000000	0.250211	0.166095	-0.370627	0.000000	0.000000	4.000000	13.000000	1.000000
14628.014052	0.063406	0.618194	0.090599	87.396843	44.594795	96.708664	4.591712	0.000000	1.871385	0.000000	0.000000	0.000000	0.250211	0.166095	-0.370627	0.000000	0.000000	4.000000	13.000000	1.000000
14628.017386	0.063406	0.618194	0.090599	87.394440	44.655880	96.873817	4.529941	0.000000	1.829683	0.000000	0.000000	0.000000	0.250211	0.166095	-0.370627	0.000000	0.000000	4.000000	13.000000	1.000000
14628.020719	0.064284	0.618733	0.089318	87.394440	44.655880	96.873817	4.529941	0.000000	1.829683	0.000000	0.000000	0.000000	0.263175	0.161823	-0.384358	0.000000	0.000000	4.000000	13.000000	1.000000
14628.024052	0.064284	0.618733	0.089318	87.394440	44.655880	96.873817	4.529941	0.000000	1.829683	0.000000	0.000000	0.000000	0.263175	0.161823	-0.384358	0.000000	0.000000	4.000000	13.000000	1.000000
14628.027386	0.064284	0.618733	0.089318	87.391960	44.719608	96.990990	4.465881	0.000000	1.785820	0.000000	0.000000	0.000000	0.263175	0.161823	-0.384358	0.000000	0.000000	4.000000	13.000000	1.000000
14628.030719	0.065147	0.619247	0.087959	87.391960	44.719608	96.990990	4.465881	0.000000	1.785820	0.000000	0.000000	0.000000	0.259107	0.154190	-0.407446	0.000000	0.000000	4.000000	13.000000	1.000000
14628.034052	0.065147	0.619247	0.087959	87.391960	44.719608	96.990990	4.465881	0.000000	1.785820	0.000000	0.000000	0.000000	0.259107	0.154190	-0.407446	0.000000	0.000000	4.000000	13.000000	1.000000
14628.037386	0.065147	0.619247	0.087959	87.391884	44.825775	97.150642	4.397974	0.000000	1.742636	0.000000	0.000000	0.000000	0.259107	0.154190	-0.407446	0.000000	0.000000	4.000000	13.000000	1.000000
14628.040719	0.066003	0.619767	0.086576	87.391884	44.825775	97.150642	4.397974	0.000000	1.742636	0.000000	0.000000	0.000000	0.256775	0.155913	-0.415186	0.000000	0.000000	4.000000	13.000000	1.000000
14628.044052	0.066003	0.619767	0.086576	87.391884	44.825775	97.150642	4.397974	0.000000	1.742636	0.000000	0.000000	0.000000	0.256775	0.155913	-0.415186	0.000000	0.000000	4.000000	13.000000	1.000000
14628.047386	0.066003	0.619767	0.086576	87.392029	44.937366	97.254440	4.328776	0.000000	1.699840	0.000000	0.000000	0.000000	0.256775	0.155913	-0.415186	0.000000	0.000000	4.000000	13.000000	1.000000
14628.050719	0.066903	0.620292	0.085159	87.392029	44.937366	97.254440	4.328776	0.000000	1.699840	0.000000	0.000000	0.000000	0.269845	0.157567	-0.424837	0.000000	0.000000	4.000000	13.000000	1.000000
14628.054052	0.066903	0.620292	0.085159	87.392029	44.937366	97.254440	4.328776	0.000000	1.699840	0.000000	0.000000	0.000000	0.269845	0.157567	-0.424837	0.000000	0.000000	4.000000	13.000000	1.000000
14628.057386	0.066903	0.620292	0.085159	87.394440	45.091087	97.416397	4.257969	0.000000	1.654866	0.000000	0.000000	0.000000	0.269845	0.157567	-0.424837	0.000000	0.000000	4.000000	13.000000	1.000000
14628.060719	0.067795	0.620793	0.083726	87.394440	45.091087	97.416397	4.257969	0.000000	1.654866	0.000000	0.000000	0.000000	0.267674	0.150216	-0.429988	0.000000	0.000000	4.000000	13.000000	1.000000
14628.064052	0.067795	0.620793	0.083726	87.394440	45.091087	97.416397	4.257969	0.000000	1.654866	0.000000	0.000000	0.000000	0.267674	0.150216	-0.429988	0.000000	0.000000	4.000000	13.000000	1.000000
14628.067386	0.067795	0.620793	0.083726	87.394363	45.202488	97.663559	4.186305	0.000000	1.610253	0.000000	0.000000	0.000000	0.267674	0.150216	-0.429988	0.000000	0.000000	4.000000	13.000000	1.000000
14628.070719	0.068711	0.621331	0.082315	87.394363	45.202488	97.663559	4.186305	0.000000	1.610253	0.000000	0.000000	0.000000	0.274780	0.161329	-0.423380	0.000000	0.000000	4.000000	13.000000	1.000000
14628.074052	0.068711	0.621331	0.082315	87.394363	45.202488	97.663559	4.186305	0.000000	1.610253	0.000000	0.000000	0.000000	0.274780	0.161329	-0.423380	0.000000	0.000000	4.000000	13.000000	1.000000
14628.077386	0.068711	0.621331	0.082315	87.391884	45.282635	97.988243	4.115742	0.000000	1.564456	0.000000	0.000000	0.000000	0.274780	0.161329	-0.423380	0.000000	0.000000	4.000000	13.000000	1.000000
14628.080719	0.069668	0.621853	0.080857	87.391884	45.282635	97.988243	4.115742	0.000000	1.564456	0.000000	0.000000	0.000000	0.286994	0.156741	-0.437441	0.000000	0.000000	4.000000	13.000000	1.000000
14628.084052	0.069668	0.621853	0.080857	87.391884	45.282635	97.988243	4.115742	0.000000	1.564456	0.000000	0.000000	0.000000	0.286994	0.156741	-0.437441	0.000000	0.000000	4.000000	13.000000	1.000000
14628.087386	0.069668	0.621853	0.080857	87.393082	45.373390	98.338196	4.042835	0.000000	1.516624	0.000000	0.000000	0.000000	0.286994	0.156741	-0.437441	0.000000	0.000000	4.000000	13.000000	1.000000
14628.090719	0.070645	0.622392	0.079406	87.393082	45.373390	98.338196	4.042835	0.000000	1.516624	0.000000	0.000000	0.000000	0.293392	0.161638	-0.435177	0.000000	0.000000	4.000000	13.000000	1.000000
14628.094052	0.070645	0.622392	0.079406	87.393082	45.373390	98.338196	4.042835	0.000000	1.516624	0.000000	0.000000	0.000000	0.293392	0.161638	-0.435177	0.000000	0.000000	4.000000	13.000000	1.000000
14628.097386	0.070645	0.622392	0.079406	87.391884	45.424732	98.534271	3.970305	0.000000	1.467725	0.000000	0.000000	0.000000	0.293392	0.161638	-0.435177	0.000000	0.000000	4.000000	13.000000	1.000000
14628.100719	0.071638	0.622915	0.077912	87.391884	45.424732	98.534271	3.970305	0.000000	1.467725	0.000000	0.000000	0.000000	0.297689	0.156948	-0.448359	0.000000	0.000000	4.000000	13.000000	1.000000
14628.104052	0.071638	0.622915	0.077912	87.391884	45.424732	98.534271	3.970305	0.000000	1.467725	0.000000	0.000000	0.000000	0.297689	0.156948	-0.448359	0.000000	0.000000	4.000000	13.000000	1.000000
14628.107386	0.071638	0.622915	0.077912	87.396240	45.317245	98.453041	3.895579	0.000000	1.418110	0.000000	0.000000	0.000000	0.297689	0.156948	-0.448359	0.000000	0.000000	4.000000	13.000000	1.000000
14628.110719	0.072653	0.623475	0.076438	87.396240	45.317245	98.453041	3.895579	0.000000	1.418110	0.000000	0.000000	0.000000	0.304520	0.167984	-0.441944	0.000000	0.000000	4.000000	13.000000	1.000000
14628.114052	0.072653	0.623475	0.076438	87.396240	45.317245	98.453041	3.895579	0.000000	1.418110	0.000000	0.000000	0.000000	0.304520	0.167984	-0.441944	0.000000	0.000000	4.000000	13.000000	1.000000
14628.117386	0.072653	0.623475	0.076438	87.403992	45.006947	98.146240	3.821922	0.000000	1.367357	0.000000	0.000000	0.000000	0.304520	0.167984	-0.441944	0.000000	0.000000	4.000000	13.000000	1.000000
14628.120719	0.073609	0.624010	0.074955	87.403992	45.006947	98.146240	3.821922	0.000000	1.367357	0.000000	0.000000	0.000000	0.286846	0.160535	-0.445126	0.000000	0.000000	4.000000	13.000000	1.000000
14628.124052	0.073609	0.624010	0.074955	87.403992	45.006947	98.146240	3.821922	0.000000	1.367357	0.000000	0.000000	0.000000	0.286846	0.160535	-0.445126	0.000000	0.000000	4.000000	13.000000	1.000000
14628.127386	0.073609	0.624010	0.074955	87.415024	44.591217	97.687531	3.747734	0.000000	1.319549	0.000000	0.000000	0.000000	0.286846	0.160535	-0.445126	0.000000	0.000000	4.000000	13.000000	1.000000
14628.130719	0.074539	0.624553	0.073508	87.415024	44.591217	97.687531	3.747734	0.000000	1.319549	0.000000	0.000000	0.000000	0.278989	0.162758	-0.433859	0.000000	0.000000	4.000000	13.000000	1.000000
14628.134052	0.074539	0.624553	0.073508	87.415024	44.591217	97.687531	3.747734	0.000000	1.319549	0.000000	0.000000	0.000000	0.278989	0.162758	-0.433859	0.000000	0.000000	4.000000	13.000000	1.000000
14628.137386	0.074539	0.624553	0.073508	87.414497	44.492794	97.517197	3.675424	0.000000	1.273051	0.000000	0.000000	0.000000	0.278989	0.162758	-0.433859	0.000000	0.000000	4.000000	13.000000	1.000000
14628.140719	0.075425	0.625086	0.072150	87.414497	44.492794	97.517197	3.675424	0.000000	1.273051	0.000000	0.000000	0.000000	0.265710	0.159871	-0.407545	0.000000	0.000000	4.000000	13.000000	1.000000
14628.144052	0.075425	0.625086	0.072150	87.414497	44.492794	97.517197	3.675424	0.000000	1.273051	0.000000	0.000000	0.000000	0.265710	0.159871	-0.407545	0.000000	0.000000	4.000000	13.000000	1.000000
14628.147386	0.075425	0.625086	0.072150	87.401955	44.402306	97.384125	3.607500	0.000000	1.228766	0.000000	0.000000	0.000000	0.265710	0.159871	-0.407545	0.000000	0.000000	4.000000	13.000000	1.000000
14628.150719	0.076336	0.625627	0.070822	87.401955	44.402306	97.384125	3.607500	0.000000	1.228766	0.000000	0.000000	0.000000	0.273247	0.162298	-0.398284	0.000000	0.000000	4.000000	13.000000	1.000000
14628.154052	0.076336	0.625627	0.070822	87.401955	44.402306	97.384125	3.607500	0.000000	1.228766	0.000000	0.000000	0.000000	0.273247	0.162298	-0.398284	0.000000	0.000000	4.000000	13.000000	1.000000
14628.157386	0.076336	0.625627	0.070822	87.388130	44.346313	97.366592	3.541119	0.000000	1.183225	0.000000	0.000000	0.000000	0.273247	0.162298	-0.398284	0.000000	0.000000	4.000000	13.000000	1.000000
14628.160719	0.077207	0.626150	0.069606	87.388130	44.346313	97.366592	3.541119	0.000000	1.183225	0.000000	0.000000	0.000000	0.261360	0.157129	-0.364849	0.000000	0.000000	4.000000	13.000000	1.000000
14628.164052	0.077207	0.626150	0.069606	87.388130	44.346313	97.366592	3.541119	0.000000	1.183225	0.000000	0.000000	0.000000	0.261360	0.157129	-0.364849	0.000000	0.000000	4.000000	13.000000	1.000000
14628.167386	0.077207	0.626150	0.069606	87.371765	44.249554	97.390785	3.480311	0.000000	1.139665	0.000000	0.000000	0.000000	0.261360	0.157129	-0.364849	0.000000	0.000000	4.000000	13.000000	1.000000
14628.170719	0.078077	0.626712	0.068416	87.371765	44.249554	97.390785	3.480311	0.000000	1.139665	0.000000	0.000000	0.000000	0.261233	0.168517	-0.357160	0.000000	0.000000	4.000000	13.000000	1.000000
14628.174052	0.078077	0.626712	0.068416	87.371765	44.249554	97.390785	3.480311	0.000000	1.139665	0.000000	0.000000	0.000000	0.261233	0.168517	-0.357160	0.000000	0.000000	4.000000	13.000000	1.000000
14628.177386	0.078077	0.626712	0.068416	87.347305	44.273689	97.529350	3.420784	0.000000	1.096126	0.000000	0.000000	0.000000	0.261233	0.168517	-0.357160	0.000000	0.000000	4.000000	13.000000	1.000000
14628.180719	0.078920	0.627242	0.067236	87.347305	44.273689	97.529350	3.420784	0.000000	1.096126	0.000000	0.000000	0.000000	0.252822	0.158920	-0.354048	0.000000	0.000000	4.000000	13.000000	1.000000
14628.184052	0.078920	0.627242	0.067236	87.347305	44.273689	97.529350	3.420784	0.000000	1.096126	0.000000	0.000000	0.000000	0.252822	0.158920	-0.354048	0.000000	0.000000	4.000000	13.000000	1.000000
14628.187386	0.078920	0.627242	0.067236	87.307320	44.744537	98.075073	3.361776	0.000000	1.053989	0.000000	0.000000	0.000000	0.252822	0.158920	-0.354048	0.000000	0.000000	4.000000	13.000000	1.000000
14628.190719	0.079782	0.627797	0.066040	87.307320	44.744537	98.075073	3.361776	0.000000	1.053989	0.000000	0.000000	0.000000	0.258542	0.166708	-0.358665	0.000000	0.000000	4.000000	13.000000	1.000000
14628.194052	0.079782	0.627797	0.066040	87.307320	44.744537	98.075073	3.361776	0.000000	1.053989	0.000000	0.000000	0.000000	0.258542	0.166708	-0.358665	0.000000	0.000000	4.000000	13.000000	1.000000
14628.197386	0.079782	0.627797	0.066040	87.245300	45.779465	99.184021	3.301999	0.000000	1.010898	0.000000	0.000000	0.000000	0.258542	0.166708	-0.358665	0.000000	0.000000	4.000000	13.000000	1.000000
14628.200719	0.080586	0.628358	0.064826	87.245300	45.779465	99.184021	3.301999	0.000000	1.010898	0.000000	0.000000	0.000000	0.241236	0.168292	-0.364103	0.000000	0.000000	4.000000	13.000000	1.000000
14628.204052	0.080586	0.628358	0.064826	87.245300	45.779465	99.184021	3.301999	0.000000	1.010898	0.000000	0.000000	0.000000	0.241236	0.168292	-0.364103	0.000000	0.000000	4.000000	13.000000	1.000000
14628.207386	0.081302	0.628912	0.063561	87.179428	46.952320	100.459114	3.241315	0.000000	0.970693	0.000000	0.000000	0.000000	0.214826	0.166105	-0.379519	0.000000	0.000000	4.000000	13.000000	1.000000
14628.210719	0.081302	0.628912	0.063561	87.179428	46.952320	100.459114	3.241315	0.000000	0.970693	0.000000	0.000000	0.000000	0.214826	0.166105	-0.379519	0.000000	0.000000	4.000000	13.000000	1.000000
14628.214052	0.081302	0.628912	0.063561	87.179428	46.952320	100.459114	3.241315	0.000000	0.970693	0.000000	0.000000	0.000000	0.214826	0.166105	-0.379519	0.000000	0.000000	4.000000	13.000000	1.000000
14628.217386	0.081302	0.628912	0.063561	87.125610	47.849792	101.481506	3.178062	0.000000	0.934888	0.000000	0.000000	0.000000	0.214826	0.166105	-0.379519	0.000000	0.000000	4.000000	13.000000	1.000000
14628.220719	0.081938	0.629442	0.062292	87.125610	47.849792	101.481506	3.178062	0.000000	0.934888	0.000000	0.000000	0.000000	0.190683	0.158922	-0.380871	0.000000	0.000000	4.000000	13.000000	1.000000
14628.224052	0.081938	0.629442	0.062292	87.125610	47.849792	101.481506	3.178062	0.000000	0.934888	0.000000	0.000000	0.000000	0.190683	0.158922	-0.380871	0.000000	0.000000	4.000000	13.000000	1.000000
14628.227386	0.082514	0.629956	0.060991	87.079727	48.613407	102.360771	3.114583	0.000000	0.903108	0.000000	0.000000	0.000000	0.172948	0.154131	-0.390302	0.000000	0.000000	4.000000	13.000000	1.000000
14628.230719	0.082514	0.629956	0.060991	87.079727	48.613407	102.360771	3.114583	0.000000	0.903108	0.000000	0.000000	0.000000	0.172948	0.154131	-0.390302	0.000000	0.000000	4.000000	13.000000	1.000000
14628.234052	0.082514	0.629956	0.060991	87.079727	48.613407	102.360771	3.114583	0.000000	0.903108	0.000000	0.000000	0.000000	0.172948	0.154131	-0.390302	0.000000	0.000000	4.000000	13.000000	1.000000
14628.237386	0.083038	0.630466	0.059696	87.027176	49.575829	103.389946	3.049533	0.000000	0.874283	0.000000	0.000000	0.000000	0.157069	0.153051	-0.388481	0.000000	0.000000	4.000000	13.000000	1.000000
14628.240719	0.083038	0.630466	0.059696	87.027176	49.575829	103.389946	3.049533	0.000000	0.874283	0.000000	0.000000	0.000000	0.157069	0.153051	-0.388481	0.000000	0.000000	4.000000	13.000000	1.000000
14628.244052	0.083038	0.630466	0.059696	87.027176	49.575829	103.389946	3.049533	0.000000	0.874283	0.000000	0.000000	0.000000	0.157069	0.153051	-0.388481	0.000000	0.000000	4.000000	13.000000	1.000000
14628.247386	0.083038	0.630466	0.059696	86.950020	50.902660	104.782539	2.984786	0.000000	0.848104	0.000000	0.000000	0.000000	0.157069	0.153051	-0.388481	0.000000	0.000000	4.000000	13.000000	1.000000
14628.250719	0.083563	0.630936	0.058432	86.950020	50.902660	104.782539	2.984786	0.000000	0.848104	0.000000	0.000000	0.000000	0.157580	0.141032	-0.379167	0.000000	0.000000	4.000000	13.000000	1.000000
14628.254052	0.083563	0.630936	0.058432	86.950020	50.902660	104.782539	2.984786	0.000000	0.848104	0.000000	0.000000	0.000000	0.157580	0.141032	-0.379167	0.000000	0.000000	4.000000	13.000000	1.000000
14628.257386	0.084033	0.631384	0.057309	86.871193	52.245113	106.177727	2.984786	0.000000	0.848104	0.000000	0.000000	0.000000	0.140966	0.134309	-0.336786	0.000000	0.000000	4.000000	13.000000	1.000000
14628.260719	0.084033	0.631384	0.057309	86.871193	52.245113	106.177727	2.984786	0.000000	0.848104	0.000000	0.000000	0.000000	0.140966	0.134309	-0.336786	0.000000	0.000000	4.000000	13.000000	1.000000
14628.264052	0.084033	0.631384	0.057309	86.871193	52.245113	106.177727	2.984786	0.000000	0.848104	0.000000	0.000000	0.000000	0.140966	0.134309	-0.336786	0.000000	0.000000	4.000000	13.000000	1.000000
14628.267386	0.084464	0.631852	0.056119	86.787216	53.504311	107.533562	2.865461	0.000000	0.798347	0.000000	0.000000	0.000000	0.129353	0.140572	-0.357027	0.000000	0.000000	4.000000	13.000000	1.000000
14628.270719	0.084464	0.631852	0.056119	86.787216	53.504311	107.533562	2.865461	0.000000	0.798347	0.000000	0.000000	0.000000	0.129353	0.140572	-0.357027	0.000000	0.000000	4.000000	13.000000	1.000000
14628.274052	0.084464	0.631852	0.056119	86.787216	53.504311	107.533562	2.865461	0.000000	0.798347	0.000000	0.000000	0.000000	0.129353	0.140572	-0.357027	0.000000	0.000000	4.000000	13.000000	1.000000
14628.277386	0.084820	0.632317	0.054940	86.712646	54.518661	108.623177	2.805956	0.000000	0.776788	0.000000	0.000000	0.000000	0.106608	0.139624	-0.353800	0.000000	0.000000	4.000000	13.000000	1.000000
14628.280719	0.084820	0.632317	0.054940	86.712646	54.518661	108.623177	2.805956	0.000000	0.776788	0.000000	0.000000	0.000000	0.106608	0.139624	-0.353800	0.000000	0.000000	4.000000	13.000000	1.000000
14628.284052	0.084820	0.632317	0.054940	86.712646	54.518661	108.623177	2.805956	0.000000	0.776788	0.000000	0.000000	0.000000	0.106608	0.139624	-0.353800	0.000000	0.000000	4.000000	13.000000	1.000000
14628.287386	0.085148	0.632780	0.053763	86.643166	55.317776	109.422974	2.746989	0.000000	0.759020	0.000000	0.000000	0.000000	0.098571	0.138709	-0.352950	0.000000	0.000000	4.000000	13.000000	1.000000
14628.290719	0.085148	0.632780	0.053763	86.643166	55.317776	109.422974	2.746989	0.000000	0.759020	0.000000	0.000000	0.000000	0.098571	0.138709	-0.352950	0.000000	0.000000	4.000000	13.000000	1.000000
14628.294052	0.085148	0.632780	0.053763	86.643166	55.317776	109.422974	2.746989	0.000000	0.759020	0.000000	0.000000	0.000000	0.098571	0.138709	-0.352950	0.000000	0.000000	4.000000	13.000000	1.000000
14628.297386	0.085406	0.633280	0.052626	86.571602	56.098114	110.221474	2.688164	0.000000	0.742592	0.000000	0.000000	0.000000	0.077463	0.150131	-0.341272	0.000000	0.000000	4.000000	13.000000	1.000000
14628.300719	0.085406	0.633280	0.052626	86.571602	56.098114	110.221474	2.688164	0.000000	0.742592	0.000000	0.000000	0.000000	0.077463	0.150131	-0.341272	0.000000	0.000000	4.000000	13.000000	1.000000
14628.304052	0.085406	0.633280	0.052626	86.571602	56.098114	110.221474	2.688164	0.000000	0.742592	0.000000	0.000000	0.000000	0.077463	0.150131	-0.341272	0.000000	0.000000	4.000000	13.000000	1.000000
14628.307386	0.085610	0.633785	0.051472	86.486984	56.888515	111.048698	2.631286	0.000000	0.729681	0.000000	0.000000	0.000000	0.061176	0.151464	-0.346201	0.000000	0.000000	4.000000	13.000000	1.000000
14628.310719	0.085610	0.633785	0.051472	86.486984	56.888515	111.048698	2.631286	0.000000	0.729681	0.000000	0.000000	0.000000	0.061176	0.151464	-0.346201	0.000000	0.000000	4.000000	13.000000	1.000000
14628.314052	0.085610	0.633785	0.051472	86.486984	56.888515	111.048698	2.631286	0.000000	0.729681	0.000000	0.000000	0.000000	0.061176	0.151464	-0.346201	0.000000	0.000000	4.000000	13.000000	1.000000
14628.317386	0.085777	0.634313	0.050400	86.394562	57.728951	111.924919	2.573586	0.000000	0.719485	0.000000	0.000000	0.000000	0.049948	0.158358	-0.321628	0.000000	0.000000	4.000000	13.000000	1.000000
14628.320719	0.085777	0.634313	0.050400	86.394562	57.728951	111.924919	2.573586	0.000000	0.719485	0.000000	0.000000	0.000000	0.049948	0.158358	-0.321628	0.000000	0.000000	4.000000	13.000000	1.000000
14628.324052	0.085777	0.634313	0.050400	86.394562	57.728951	111.924919	2.573586	0.000000	0.719485	0.000000	0.000000	0.000000	0.049948	0.158358	-0.321628	0.000000	0.000000	4.000000	13.000000	1.000000
14628.327386	0.085846	0.634838	0.049343	86.287750	58.627544	112.886086	2.519981	0.000000	0.711160	0.000000	0.000000	0.000000	0.020628	0.157453	-0.317035	0.000000	0.000000	4.000000	13.000000	1.000000
14628.330719	0.085846	0.634838	0.049343	86.287750	58.627544	112.886086	2.519981	0.000000	0.711160	0.000000	0.000000	0.000000	0.020628	0.157453	-0.317035	0.000000	0.000000	4.000000	13.000000	1.000000
14628.334052	0.085846	0.634838	0.049343	86.287750	58.627544	112.886086	2.519981	0.000000	0.711160	0.000000	0.000000	0.000000	0.020628	0.157453	-0.317035	0.000000	0.000000	4.000000	13.000000	1.000000
14628.337386	0.085872	0.635373	0.048331	86.177971	59.428711	113.752617	2.467142	0.000000	0.707722	0.000000	0.000000	0.000000	0.007793	0.160536	-0.303642	0.000000	0.000000	4.000000	13.000000	1.000000
14628.340719	0.085872	0.635373	0.048331	86.177971	59.428711	113.752617	2.467142	0.000000	0.707722	0.000000	0.000000	0.000000	0.007793	0.160536	-0.303642	0.000000	0.000000	4.000000	13.000000	1.000000
14628.344052	0.085872	0.635373	0.048331	86.177971	59.428711	113.752617	2.467142	0.000000	0.707722	0.000000	0.000000	0.000000	0.007793	0.160536	-0.303642	0.000000	0.000000	4.000000	13.000000	1.000000
14628.347386	0.085857	0.635939	0.047377	86.070900	60.029064	114.414078	2.416535	0.000000	0.706424	0.000000	0.000000	0.000000	-0.004233	0.169845	-0.286066	0.000000	0.000000	4.000000	13.000000	1.000000
14628.350719	0.085857	0.635939	0.047377	86.070900	60.029064	114.414078	2.416535	0.000000	0.706424	0.000000	0.000000	0.000000	-0.004233	0.169845	-0.286066	0.000000	0.000000	4.000000	13.000000	1.000000
14628.354052	0.085857	0.635939	0.047377	86.070900	60.029064	114.414078	2.416535	0.000000	0.706424	0.000000	0.000000	0.000000	-0.004233	0.169845	-0.286066	0.000000	0.000000	4.000000	13.000000	1.000000
14628.357386	0.085801	0.636516	0.046468	85.982582	60.388229	114.827423	2.368857	0.000000	0.707129	0.000000	0.000000	0.000000	-0.016873	0.173042	-0.272666	0.000000	0.000000	4.000000	13.000000	1.000000
14628.360719	0.085801	0.636516	0.046468	85.982582	60.388229	114.827423	2.368857	0.000000	0.707129	0.000000	0.000000	0.000000	-0.016873	0.173042	-0.272666	0.000000	0.000000	4.000000	13.000000	1.000000
14628.364052	0.085801	0.636516	0.046468	85.982582	60.388229	114.827423	2.368857	0.000000	0.707129	0.000000	0.000000	0.000000	-0.016873	0.173042	-0.272666	0.000000	0.000000	4.000000	13.000000	1.000000
14628.367386	0.085735	0.637089	0.045647	85.901558	60.484829	114.963257	2.323413	0.000000	0.709942	0.000000	0.000000	0.000000	-0.019857	0.171977	-0.246346	0.000000	0.000000	4.000000	13.000000	1.000000
14628.370719	0.085735	0.637089	0.045647	85.901558	60.484829	114.963257	2.323413	0.000000	0.709942	0.000000	0.000000	0.000000	-0.019857	0.171977	-0.246346	0.000000	0.000000	4.000000	13.000000	1.000000
14628.374052	0.085735	0.637089	0.045647	85.901558	60.484829	114.963257	2.323413	0.000000	0.709942	0.000000	0.000000	0.000000	-0.019857	0.171977	-0.246346	0.000000	0.000000	4.000000	13.000000	1.000000
14628.377386	0.085735	0.637089	0.045647	85.845688	60.317047	114.811714	2.282355	0.000000	0.713251	0.000000	0.000000	0.000000	-0.019857	0.171977	-0.246346	0.000000	0.000000	4.000000	13.000000	1.000000
14628.380719	0.085675	0.637674	0.044863	85.845688	60.317047	114.811714	2.282355	0.000000	0.713251	0.000000	0.000000	0.000000	-0.018057	0.175354	-0.235366	0.000000	0.000000	4.000000	13.000000	1.000000
14628.384052	0.085675	0.637674	0.044863	85.845688	60.317047	114.811714	2.282355	0.000000	0.713251	0.000000	0.000000	0.000000	-0.018057	0.175354	-0.235366	0.000000	0.000000	4.000000	13.000000	1.000000
14628.387386	0.085629	0.638255	0.044162	85.813248	59.948853	114.439453	2.282355	0.000000	0.713251	0.000000	0.000000	0.000000	-0.013832	0.174508	-0.210228	0.000000	0.000000	4.000000	13.000000	1.000000
14628.390719	0.085629	0.638255	0.044162	85.813248	59.948853	114.439453	2.282355	0.000000	0.713251	0.000000	0.000000	0.000000	-0.013832	0.174508	-0.210228	0.000000	0.000000	4.000000	13.000000	1.000000
14628.394052	0.085629	0.638255	0.044162	85.813248	59.948853	114.439453	2.282355	0.000000	0.713251	0.000000	0.000000	0.000000	-0.013832	0.174508	-0.210228	0.000000	0.000000	4.000000	13.000000	1.000000
14628.397386	0.085629	0.638255	0.044162	85.784439	59.532635	114.014938	2.208089	0.000000	0.718566	0.000000	0.000000	0.000000	-0.013832	0.174508	-0.210228	0.000000	0.000000	4.000000	13.000000	1.000000
14628.400719	0.085586	0.638828	0.043484	85.784439	59.532635	114.014938	2.208089	0.000000	0.718566	0.000000	0.000000	0.000000	-0.012722	0.171885	-0.203379	0.000000	0.000000	4.000000	13.000000	1.000000
14628.404052	0.085586	0.638828	0.043484	85.784439	59.532635	114.014938	2.208089	0.000000	0.718566	0.000000	0.000000	0.000000	-0.012722	0.171885	-0.203379	0.000000	0.000000	4.000000	13.000000	1.000000
14628.407386	0.085575	0.639386	0.042848	85.763992	59.232349	113.701996	2.208089	0.000000	0.718566	0.000000	0.000000	0.000000	-0.003270	0.167184	-0.190650	0.000000	0.000000	4.000000	13.000000	1.000000
14628.410719	0.085575	0.639386	0.042848	85.763992	59.232349	113.701996	2.208089	0.000000	0.718566	0.000000	0.000000	0.000000	-0.003270	0.167184	-0.190650	0.000000	0.000000	4.000000	13.000000	1.000000
14628.414052	0.085575	0.639386	0.042848	85.763992	59.232349	113.701996	2.208089	0.000000	0.718566	0.000000	0.000000	0.000000	-0.003270	0.167184	-0.190650	0.000000	0.000000	4.000000	13.000000	1.000000
14628.417386	0.085575	0.639386	0.042848	85.766449	59.328369	113.784264	2.142418	0.000000	0.721231	0.000000	0.000000	0.000000	-0.003270	0.167184	-0.190650	0.000000	0.000000	4.000000	13.000000	1.000000
14628.420719	0.085562	0.639921	0.042198	85.766449	59.328369	113.784264	2.142418	0.000000	0.721231	0.000000	0.000000	0.000000	-0.004090	0.160522	-0.194996	0.000000	0.000000	4.000000	13.000000	1.000000
14628.424052	0.085562	0.639921	0.042198	85.766449	59.328369	113.784264	2.142418	0.000000	0.721231	0.000000	0.000000	0.000000	-0.004090	0.160522	-0.194996	0.000000	0.000000	4.000000	13.000000	1.000000
14628.427386	0.085552	0.640447	0.041571	85.803482	60.030819	114.471512	2.142418	0.000000	0.721231	0.000000	0.000000	0.000000	-0.002980	0.158002	-0.188098	0.000000	0.000000	4.000000	13.000000	1.000000
14628.430719	0.085552	0.640447	0.041571	85.803482	60.030819	114.471512	2.142418	0.000000	0.721231	0.000000	0.000000	0.000000	-0.002980	0.158002	-0.188098	0.000000	0.000000	4.000000	13.000000	1.000000
14628.434052	0.085552	0.640447	0.041571	85.803482	60.030819	114.471512	2.142418	0.000000	0.721231	0.000000	0.000000	0.000000	-0.002980	0.158002	-0.188098	0.000000	0.000000	4.000000	13.000000	1.000000
14628.437386	0.085552	0.640447	0.041571	85.878876	61.474339	115.900795	2.078569	0.000000	0.722409	0.000000	0.000000	0.000000	-0.002980	0.158002	-0.188098	0.000000	0.000000	4.000000	13.000000	1.000000
14628.440719	0.085516	0.640952	0.040934	85.878876	61.474339	115.900795	2.078569	0.000000	0.722409	0.000000	0.000000	0.000000	-0.010886	0.151394	-0.191199	0.000000	0.000000	4.000000	13.000000	1.000000
14628.444052	0.085516	0.640952	0.040934	85.878876	61.474339	115.900795	2.078569	0.000000	0.722409	0.000000	0.000000	0.000000	-0.010886	0.151394	-0.191199	0.000000	0.000000	4.000000	13.000000	1.000000
14628.447386	0.085451	0.641414	0.040273	85.970901	63.364937	117.779221	2.078569	0.000000	0.722409	0.000000	0.000000	0.000000	-0.019476	0.138529	-0.198411	0.000000	0.000000	4.000000	13.000000	1.000000
14628.450719	0.085451	0.641414	0.040273	85.970901	63.364937	117.779221	2.078569	0.000000	0.722409	0.000000	0.000000	0.000000	-0.019476	0.138529	-0.198411	0.000000	0.000000	4.000000	13.000000	1.000000
14628.454052	0.085451	0.641414	0.040273	85.970901	63.364937	117.779221	2.078569	0.000000	0.722409	0.000000	0.000000	0.000000	-0.019476	0.138529	-0.198411	0.000000	0.000000	4.000000	13.000000	1.000000
14628.457386	0.085451	0.641414	0.040273	86.055977	65.281425	119.686447	2.013634	0.000000	0.727470	0.000000	0.000000	0.000000	-0.019476	0.138529	-0.198411	0.000000	0.000000	4.000000	13.000000	1.000000
14628.460719	0.085366	0.641867	0.039639	86.055977	65.281425	119.686447	2.013634	0.000000	0.727470	0.000000	0.000000	0.000000	-0.025396	0.136068	-0.190255	0.000000	0.000000	4.000000	13.000000	1.000000
14628.464052	0.085366	0.641867	0.039639	86.055977	65.281425	119.686447	2.013634	0.000000	0.727470	0.000000	0.000000	0.000000	-0.025396	0.136068	-0.190255	0.000000	0.000000	4.000000	13.000000	1.000000
14628.467386	0.085285	0.642264	0.039024	86.133606	67.252968	121.650436	2.013634	0.000000	0.727470	0.000000	0.000000	0.000000	-0.024412	0.119173	-0.184432	0.000000	0.000000	4.000000	13.000000	1.000000
14628.470719	0.085285	0.642264	0.039024	86.133606	67.252968	121.650436	2.013634	0.000000	0.727470	0.000000	0.000000	0.000000	-0.024412	0.119173	-0.184432	0.000000	0.000000	4.000000	13.000000	1.000000
14628.474052	0.085285	0.642264	0.039024	86.133606	67.252968	121.650436	2.013634	0.000000	0.727470	0.000000	0.000000	0.000000	-0.024412	0.119173	-0.184432	0.000000	0.000000	4.000000	13.000000	1.000000
14628.477386	0.085285	0.642264	0.039024	86.189308	68.939484	123.333122	1.951186	0.000000	0.735771	0.000000	0.000000	0.000000	-0.024412	0.119173	-0.184432	0.000000	0.000000	4.000000	13.000000	1.000000
14628.480719	0.085209	0.642626	0.038442	86.189308	68.939484	123.333122	1.951186	0.000000	0.735771	0.000000	0.000000	0.000000	-0.022716	0.108539	-0.174455	0.000000	0.000000	4.000000	13.000000	1.000000
14628.484052	0.085209	0.642626	0.038442	86.189308	68.939484	123.333122	1.951186	0.000000	0.735771	0.000000	0.000000	0.000000	-0.022716	0.108539	-0.174455	0.000000	0.000000	4.000000	13.000000	1.000000
14628.487386	0.085109	0.642939	0.037861	86.225815	70.505058	124.904999	1.951186	0.000000	0.735771	0.000000	0.000000	0.000000	-0.029993	0.093767	-0.174467	0.000000	0.000000	4.000000	13.000000	1.000000
14628.490719	0.085109	0.642939	0.037861	86.225815	70.505058	124.904999	1.951186	0.000000	0.735771	0.000000	0.000000	0.000000	-0.029993	0.093767	-0.174467	0.000000	0.000000	4.000000	13.000000	1.000000
14628.494052	0.085109	0.642939	0.037861	86.225815	70.505058	124.904999	1.951186	0.000000	0.735771	0.000000	0.000000	0.000000	-0.029993	0.093767	-0.174467	0.000000	0.000000	4.000000	13.000000	1.000000
14628.497386	0.085109	0.642939	0.037861	86.238335	71.956245	126.371002	1.893033	0.000000	0.744556	0.000000	0.000000	0.000000	-0.029993	0.093767	-0.174467	0.000000	0.000000	4.000000	13.000000	1.000000
14628.500719	0.085055	0.643202	0.037267	86.238335	71.956245	126.371002	1.893033	0.000000	0.744556	0.000000	0.000000	0.000000	-0.016117	0.079025	-0.178093	0.000000	0.000000	4.000000	13.000000	1.000000
14628.504052	0.085055	0.643202	0.037267	86.238335	71.956245	126.371002	1.893033	0.000000	0.744556	0.000000	0.000000	0.000000	-0.016117	0.079025	-0.178093	0.000000	0.000000	4.000000	13.000000	1.000000
14628.507386	0.085005	0.643458	0.036697	86.232254	73.211456	127.643044	1.893033	0.000000	0.744556	0.000000	0.000000	0.000000	-0.014938	0.076747	-0.171053	0.000000	0.000000	4.000000	13.000000	1.000000
14628.510719	0.085005	0.643458	0.036697	86.232254	73.211456	127.643044	1.893033	0.000000	0.744556	0.000000	0.000000	0.000000	-0.014938	0.076747	-0.171053	0.000000	0.000000	4.000000	13.000000	1.000000
14628.514052	0.085005	0.643458	0.036697	86.232254	73.211456	127.643044	1.893033	0.000000	0.744556	0.000000	0.000000	0.000000	-0.014938	0.076747	-0.171053	0.000000	0.000000	4.000000	13.000000	1.000000
14628.517386	0.085005	0.643458	0.036697	86.207542	74.089249	128.539932	1.834842	0.000000	0.749732	0.000000	0.000000	0.000000	-0.014938	0.076747	-0.171053	0.000000	0.000000	4.000000	13.000000	1.000000
14628.520719	0.085014	0.643657	0.036049	86.207542	74.089249	128.539932	1.834842	0.000000	0.749732	0.000000	0.000000	0.000000	0.002737	0.059784	-0.194211	0.000000	0.000000	4.000000	13.000000	1.000000
14628.524052	0.085014	0.643657	0.036049	86.207542	74.089249	128.539932	1.834842	0.000000	0.749732	0.000000	0.000000	0.000000	0.002737	0.059784	-0.194211	0.000000	0.000000	4.000000	13.000000	1.000000
14628.527386	0.085023	0.643856	0.035402	86.177917	74.585869	129.047165	1.834842	0.000000	0.749732	0.000000	0.000000	0.000000	0.002633	0.059516	-0.194281	0.000000	0.000000	4.000000	13.000000	1.000000
14628.530719	0.085023	0.643856	0.035402	86.177917	74.585869	129.047165	1.834842	0.000000	0.749732	0.000000	0.000000	0.000000	0.002633	0.059516	-0.194281	0.000000	0.000000	4.000000	13.000000	1.000000
14628.534052	0.085023	0.643856	0.035402	86.177917	74.585869	129.047165	1.834842	0.000000	0.749732	0.000000	0.000000	0.000000	0.002633	0.059516	-0.194281	0.000000	0.000000	4.000000	13.000000	1.000000
14628.537386	0.085023	0.643856	0.035402	86.158401	74.850075	129.312088	1.770093	0.000000	0.748837	0.000000	0.000000	0.000000	0.002633	0.059516	-0.194281	0.000000	0.000000	4.000000	13.000000	1.000000
14628.540719	0.085070	0.644018	0.034695	86.158401	74.850075	129.312088	1.770093	0.000000	0.748837	0.000000	0.000000	0.000000	0.013886	0.048731	-0.212123	0.000000	0.000000	4.000000	13.000000	1.000000
14628.544052	0.085070	0.644018	0.034695	86.158401	74.850075	129.312088	1.770093	0.000000	0.748837	0.000000	0.000000	0.000000	0.013886	0.048731	-0.212123	0.000000	0.000000	4.000000	13.000000	1.000000
14628.547386	0.085107	0.644192	0.033940	86.157944	74.922096	129.366501	1.770093	0.000000	0.748837	0.000000	0.000000	0.000000	0.011262	0.052299	-0.226458	0.000000	0.000000	4.000000	13.000000	1.000000
14628.550719	0.085107	0.644192	0.033940	86.157944	74.922096	129.366501	1.770093	0.000000	0.748837	0.000000	0.000000	0.000000	0.011262	0.052299	-0.226458	0.000000	0.000000	4.000000	13.000000	1.000000
14628.554052	0.085107	0.644192	0.033940	86.157944	74.922096	129.366501	1.770093	0.000000	0.748837	0.000000	0.000000	0.000000	0.011262	0.052299	-0.226458	0.000000	0.000000	4.000000	13.000000	1.000000
14628.557386	0.085107	0.644192	0.033940	86.160591	75.031258	129.451370	1.696996	0.000000	0.744646	0.000000	0.000000	0.000000	0.011262	0.052299	-0.226458	0.000000	0.000000	4.000000	13.000000	1.000000
14628.560719	0.085169	0.644338	0.033191	86.160591	75.031258	129.451370	1.696996	0.000000	0.744646	0.000000	0.000000	0.000000	0.018605	0.043777	-0.224734	0.000000	0.000000	4.000000	13.000000	1.000000
14628.564052	0.085169	0.644338	0.033191	86.160591	75.031258	129.451370	1.696996	0.000000	0.744646	0.000000	0.000000	0.000000	0.018605	0.043777	-0.224734	0.000000	0.000000	4.000000	13.000000	1.000000
14628.567386	0.085298	0.644463	0.032416	86.162781	75.196350	129.590866	1.696996	0.000000	0.744646	0.000000	0.000000	0.000000	0.038628	0.037247	-0.232571	0.000000	0.000000	4.000000	13.000000	1.000000
14628.570719	0.085298	0.644463	0.032416	86.162781	75.196350	129.590866	1.696996	0.000000	0.744646	0.000000	0.000000	0.000000	0.038628	0.037247	-0.232571	0.000000	0.000000	4.000000	13.000000	1.000000
14628.574052	0.085298	0.644463	0.032416	86.162781	75.196350	129.590866	1.696996	0.000000	0.744646	0.000000	0.000000	0.000000	0.038628	0.037247	-0.232571	0.000000	0.000000	4.000000	13.000000	1.000000
14628.577386	0.085298	0.644463	0.032416	86.163651	75.324478	129.687866	1.620779	0.000000	0.735107	0.000000	0.000000	0.000000	0.038628	0.037247	-0.232571	0.000000	0.000000	4.000000	13.000000	1.000000
14628.580719	0.085470	0.644613	0.031622	86.163651	75.324478	129.687866	1.620779	0.000000	0.735107	0.000000	0.000000	0.000000	0.051768	0.045025	-0.238120	0.000000	0.000000	4.000000	13.000000	1.000000
14628.584052	0.085470	0.644613	0.031622	86.163651	75.324478	129.687866	1.620779	0.000000	0.735107	0.000000	0.000000	0.000000	0.051768	0.045025	-0.238120	0.000000	0.000000	4.000000	13.000000	1.000000
14628.587386	0.085722	0.644770	0.030877	86.162323	75.463684	129.786224	1.620779	0.000000	0.735107	0.000000	0.000000	0.000000	0.075546	0.047113	-0.223491	0.000000	0.000000	4.000000	13.000000	1.000000
14628.590719	0.085722	0.644770	0.030877	86.162323	75.463684	129.786224	1.620779	0.000000	0.735107	0.000000	0.000000	0.000000	0.075546	0.047113	-0.223491	0.000000	0.000000	4.000000	13.000000	1.000000
14628.594052	0.085722	0.644770	0.030877	86.162323	75.463684	129.786224	1.620779	0.000000	0.735107	0.000000	0.000000	0.000000	0.075546	0.047113	-0.223491	0.000000	0.000000	4.000000	13.000000	1.000000
14628.597386	0.085722	0.644770	0.030877	86.161812	75.640411	129.916580	1.543844	0.000000	0.713887	0.000000	0.000000	0.000000	0.075546	0.047113	-0.223491	0.000000	0.000000	4.000000	13.000000	1.000000
14628.600719	0.086042	0.644926	0.030119	86.161812	75.640411	129.916580	1.543844	0.000000	0.713887	0.000000	0.000000	0.000000	0.096029	0.046779	-0.227276	0.000000	0.000000	4.000000	13.000000	1.000000
14628.604052	0.086042	0.644926	0.030119	86.161812	75.640411	129.916580	1.543844	0.000000	0.713887	0.000000	0.000000	0.000000	0.096029	0.046779	-0.227276	0.000000	0.000000	4.000000	13.000000	1.000000
14628.607386	0.086408	0.645128	0.029357	86.170036	76.011574	130.226990	1.543844	0.000000	0.713887	0.000000	0.000000	0.000000	0.109673	0.060810	-0.228791	0.000000	0.000000	4.000000	13.000000	1.000000
14628.610719	0.086408	0.645128	0.029357	86.170036	76.011574	130.226990	1.543844	0.000000	0.713887	0.000000	0.000000	0.000000	0.109673	0.060810	-0.228791	0.000000	0.000000	4.000000	13.000000	1.000000
14628.614052	0.086408	0.645128	0.029357	86.170036	76.011574	130.226990	1.543844	0.000000	0.713887	0.000000	0.000000	0.000000	0.109673	0.060810	-0.228791	0.000000	0.000000	4.000000	13.000000	1.000000
14628.617386	0.086408	0.645128	0.029357	86.192650	76.961136	131.111664	1.467833	0.000000	0.679604	0.000000	0.000000	0.000000	0.109673	0.060810	-0.228791	0.000000	0.000000	4.000000	13.000000	1.000000
14628.620719	0.086821	0.645351	0.028599	86.192650	76.961136	131.111664	1.467833	0.000000	0.679604	0.000000	0.000000	0.000000	0.123800	0.066683	-0.227313	0.000000	0.000000	4.000000	13.000000	1.000000
14628.624052	0.086821	0.645351	0.028599	86.192650	76.961136	131.111664	1.467833	0.000000	0.679604	0.000000	0.000000	0.000000	0.123800	0.066683	-0.227313	0.000000	0.000000	4.000000	13.000000	1.000000
14628.627386	0.087253	0.645599	0.027826	86.223167	78.309853	132.391724	1.467833	0.000000	0.679604	0.000000	0.000000	0.000000	0.129680	0.074454	-0.231777	0.000000	0.000000	4.000000	13.000000	1.000000
14628.630719	0.087253	0.645599	0.027826	86.223167	78.309853	132.391724	1.467833	0.000000	0.679604	0.000000	0.000000	0.000000	0.129680	0.074454	-0.231777	0.000000	0.000000	4.000000	13.000000	1.000000
14628.634052	0.087253	0.645599	0.027826	86.223167	78.309853	132.391724	1.467833	0.000000	0.679604	0.000000	0.000000	0.000000	0.129680	0.074454	-0.231777	0.000000	0.000000	4.000000	13.000000	1.000000
14628.637386	0.087253	0.645599	0.027826	86.256973	79.912186	133.927597	1.391318	0.000000	0.637357	0.000000	0.000000	0.000000	0.129680	0.074454	-0.231777	0.000000	0.000000	4.000000	13.000000	1.000000
14628.640719	0.087675	0.645858	0.027005	86.256973	79.912186	133.927597	1.391318	0.000000	0.637357	0.000000	0.000000	0.000000	0.126580	0.077761	-0.246270	0.000000	0.000000	4.000000	13.000000	1.000000
14628.644052	0.087675	0.645858	0.027005	86.256973	79.912186	133.927597	1.391318	0.000000	0.637357	0.000000	0.000000	0.000000	0.126580	0.077761	-0.246270	0.000000	0.000000	4.000000	13.000000	1.000000
14628.647386	0.088066	0.646149	0.026154	86.282272	81.258446	135.205109	1.391318	0.000000	0.637357	0.000000	0.000000	0.000000	0.117293	0.087244	-0.255415	0.000000	0.000000	4.000000	13.000000	1.000000
14628.650719	0.088066	0.646149	0.026154	86.282272	81.258446	135.205109	1.391318	0.000000	0.637357	0.000000	0.000000	0.000000	0.117293	0.087244	-0.255415	0.000000	0.000000	4.000000	13.000000	1.000000
14628.654052	0.088066	0.646149	0.026154	86.282272	81.258446	135.205109	1.391318	0.000000	0.637357	0.000000	0.000000	0.000000	0.117293	0.087244	-0.255415	0.000000	0.000000	4.000000	13.000000	1.000000
14628.657386	0.088473	0.646444	0.025274	86.298950	82.241058	136.151657	1.307703	0.000000	0.596711	0.000000	0.000000	0.000000	0.122305	0.088587	-0.264028	0.000000	0.000000	4.000000	13.000000	1.000000
14628.660719	0.088473	0.646444	0.025274	86.298950	82.241058	136.151657	1.307703	0.000000	0.596711	0.000000	0.000000	0.000000	0.122305	0.088587	-0.264028	0.000000	0.000000	4.000000	13.000000	1.000000
14628.664052	0.088473	0.646444	0.025274	86.298950	82.241058	136.151657	1.307703	0.000000	0.596711	0.000000	0.000000	0.000000	0.122305	0.088587	-0.264028	0.000000	0.000000	4.000000	13.000000	1.000000
14628.667386	0.088900	0.646765	0.024379	86.302818	82.674652	136.676437	1.263699	0.000000	0.576327	0.000000	0.000000	0.000000	0.128008	0.096152	-0.268563	0.000000	0.000000	4.000000	13.000000	1.000000
14628.670719	0.088900	0.646765	0.024379	86.302818	82.674652	136.676437	1.263699	0.000000	0.576327	0.000000	0.000000	0.000000	0.128008	0.096152	-0.268563	0.000000	0.000000	4.000000	13.000000	1.000000
14628.674052	0.088900	0.646765	0.024379	86.302818	82.674652	136.676437	1.263699	0.000000	0.576327	0.000000	0.000000	0.000000	0.128008	0.096152	-0.268563	0.000000	0.000000	4.000000	13.000000	1.000000
14628.677386	0.089366	0.647089	0.023450	86.300537	82.653351	136.783081	1.218938	0.000000	0.554993	0.000000	0.000000	0.000000	0.139743	0.097415	-0.278497	0.000000	0.000000	4.000000	13.000000	1.000000
14628.680719	0.089366	0.647089	0.023450	86.300537	82.653351	136.783081	1.218938	0.000000	0.554993	0.000000	0.000000	0.000000	0.139743	0.097415	-0.278497	0.000000	0.000000	4.000000	13.000000	1.000000
14628.684052	0.089366	0.647089	0.023450	86.300537	82.653351	136.783081	1.218938	0.000000	0.554993	0.000000	0.000000	0.000000	0.139743	0.097415	-0.278497	0.000000	0.000000	4.000000	13.000000	1.000000
14628.687386	0.089871	0.647418	0.022489	86.296730	82.548126	136.686356	1.172522	0.000000	0.531702	0.000000	0.000000	0.000000	0.151371	0.098655	-0.288472	0.000000	0.000000	4.000000	13.000000	1.000000
14628.690719	0.089871	0.647418	0.022489	86.296730	82.548126	136.686356	1.172522	0.000000	0.531702	0.000000	0.000000	0.000000	0.151371	0.098655	-0.288472	0.000000	0.000000	4.000000	13.000000	1.000000
14628.694052	0.089871	0.647418	0.022489	86.296730	82.548126	136.686356	1.172522	0.000000	0.531702	0.000000	0.000000	0.000000	0.151371	0.098655	-0.288472	0.000000	0.000000	4.000000	13.000000	1.000000
14628.697386	0.090365	0.647730	0.021489	86.291763	82.397339	136.496109	1.124444	0.000000	0.506474	0.000000	0.000000	0.000000	0.148476	0.093607	-0.300010	0.000000	0.000000	4.000000	13.000000	1.000000
14628.700719	0.090365	0.647730	0.021489	86.291763	82.397339	136.496109	1.124444	0.000000	0.506474	0.000000	0.000000	0.000000	0.148476	0.093607	-0.300010	0.000000	0.000000	4.000000	13.000000	1.000000
14628.704052	0.090365	0.647730	0.021489	86.291763	82.397339	136.496109	1.124444	0.000000	0.506474	0.000000	0.000000	0.000000	0.148476	0.093607	-0.300010	0.000000	0.000000	4.000000	13.000000	1.000000
14628.707386	0.090833	0.648067	0.020482	86.286850	82.244545	136.330521	1.074442	0.000000	0.481728	0.000000	0.000000	0.000000	0.140284	0.100962	-0.302073	0.000000	0.000000	4.000000	13.000000	1.000000
14628.710719	0.090833	0.648067	0.020482	86.286850	82.244545	136.330521	1.074442	0.000000	0.481728	0.000000	0.000000	0.000000	0.140284	0.100962	-0.302073	0.000000	0.000000	4.000000	13.000000	1.000000
14628.714052	0.090833	0.648067	0.020482	86.286850	82.244545	136.330521	1.074442	0.000000	0.481728	0.000000	0.000000	0.000000	0.140284	0.100962	-0.302073	0.000000	0.000000	4.000000	13.000000	1.000000
14628.717386	0.091285	0.648390	0.019526	86.281898	82.089622	136.189423	1.024096	0.000000	0.458347	0.000000	0.000000	0.000000	0.135457	0.096903	-0.286724	0.000000	0.000000	4.000000	13.000000	1.000000
14628.720719	0.091285	0.648390	0.019526	86.281898	82.089622	136.189423	1.024096	0.000000	0.458347	0.000000	0.000000	0.000000	0.135457	0.096903	-0.286724	0.000000	0.000000	4.000000	13.000000	1.000000
14628.724052	0.091285	0.648390	0.019526	86.281898	82.089622	136.189423	1.024096	0.000000	0.458347	0.000000	0.000000	0.000000	0.135457	0.096903	-0.286724	0.000000	0.000000	4.000000	13.000000	1.000000
14628.727386	0.091714	0.648732	0.018588	86.276794	81.935341	136.056946	0.976309	0.000000	0.435771	0.000000	0.000000	0.000000	0.128749	0.102561	-0.281589	0.000000	0.000000	4.000000	13.000000	1.000000
14628.730719	0.091714	0.648732	0.018588	86.276794	81.935341	136.056946	0.976309	0.000000	0.435771	0.000000	0.000000	0.000000	0.128749	0.102561	-0.281589	0.000000	0.000000	4.000000	13.000000	1.000000
14628.734052	0.091714	0.648732	0.018588	86.276794	81.935341	136.056946	0.976309	0.000000	0.435771	0.000000	0.000000	0.000000	0.128749	0.102561	-0.281589	0.000000	0.000000	4.000000	13.000000	1.000000
14628.737386	0.092135	0.649075	0.017738	86.269600	81.685410	135.778244	0.929377	0.000000	0.414313	0.000000	0.000000	0.000000	0.126268	0.103137	-0.254944	0.000000	0.000000	4.000000	13.000000	1.000000
14628.740719	0.092135	0.649075	0.017738	86.269600	81.685410	135.778244	0.929377	0.000000	0.414313	0.000000	0.000000	0.000000	0.126268	0.103137	-0.254944	0.000000	0.000000	4.000000	13.000000	1.000000
14628.744052	0.092135	0.649075	0.017738	86.269600	81.685410	135.778244	0.929377	0.000000	0.414313	0.000000	0.000000	0.000000	0.126268	0.103137	-0.254944	0.000000	0.000000	4.000000	13.000000	1.000000
14628.747386	0.092135	0.649075	0.017738	86.262306	81.434151	135.524872	0.886887	0.000000	0.393268	0.000000	0.000000	0.000000	0.126268	0.103137	-0.254944	0.000000	0.000000	4.000000	13.000000	1.000000
14628.750719	0.092563	0.649406	0.016935	86.262306	81.434151	135.524872	0.886887	0.000000	0.393268	0.000000	0.000000	0.000000	0.128475	0.099313	-0.240835	0.000000	0.000000	4.000000	13.000000	1.000000
14628.754052	0.092563	0.649406	0.016935	86.262306	81.434151	135.524872	0.886887	0.000000	0.393268	0.000000	0.000000	0.000000	0.128475	0.099313	-0.240835	0.000000	0.000000	4.000000	13.000000	1.000000
14628.757386	0.092988	0.649735	0.016245	86.253883	81.141838	135.299408	0.886887	0.000000	0.393268	0.000000	0.000000	0.000000	0.127608	0.098456	-0.206984	0.000000	0.000000	4.000000	13.000000	1.000000
14628.760719	0.092988	0.649735	0.016245	86.253883	81.141838	135.299408	0.886887	0.000000	0.393268	0.000000	0.000000	0.000000	0.127608	0.098456	-0.206984	0.000000	0.000000	4.000000	13.000000	1.000000
14628.764052	0.092988	0.649735	0.016245	86.253883	81.141838	135.299408	0.886887	0.000000	0.393268	0.000000	0.000000	0.000000	0.127608	0.098456	-0.206984	0.000000	0.000000	4.000000	13.000000	1.000000
14628.767386	0.092988	0.649735	0.016245	86.243393	80.857376	135.101807	0.812250	0.000000	0.350587	0.000000	0.000000	0.000000	0.127608	0.098456	-0.206984	0.000000	0.000000	4.000000	13.000000	1.000000
14628.770719	0.093449	0.650045	0.015622	86.243393	80.857376	135.101807	0.812250	0.000000	0.350587	0.000000	0.000000	0.000000	0.138139	0.093165	-0.187009	0.000000	0.000000	4.000000	13.000000	1.000000
14628.774052	0.093449	0.650045	0.015622	86.243393	80.857376	135.101807	0.812250	0.000000	0.350587	0.000000	0.000000	0.000000	0.138139	0.093165	-0.187009	0.000000	0.000000	4.000000	13.000000	1.000000
14628.777386	0.093942	0.650318	0.015051	86.237244	80.682945	134.903687	0.812250	0.000000	0.350587	0.000000	0.000000	0.000000	0.147913	0.081741	-0.171113	0.000000	0.000000	4.000000	13.000000	1.000000
14628.780719	0.093942	0.650318	0.015051	86.237244	80.682945	134.903687	0.812250	0.000000	0.350587	0.000000	0.000000	0.000000	0.147913	0.081741	-0.171113	0.000000	0.000000	4.000000	13.000000	1.000000
14628.784052	0.093942	0.650318	0.015051	86.237244	80.682945	134.903687	0.812250	0.000000	0.350587	0.000000	0.000000	0.000000	0.147913	0.081741	-0.171113	0.000000	0.000000	4.000000	13.000000	1.000000
14628.787386	0.093942	0.650318	0.015051	86.237038	80.799530	134.963882	0.752563	0.000000	0.302912	0.000000	0.000000	0.000000	0.147913	0.081741	-0.171113	0.000000	0.000000	4.000000	13.000000	1.000000
14628.790719	0.094416	0.650584	0.014509	86.237038	80.799530	134.963882	0.752563	0.000000	0.302912	0.000000	0.000000	0.000000	0.142239	0.079876	-0.162811	0.000000	0.000000	4.000000	13.000000	1.000000
14628.794052	0.094416	0.650584	0.014509	86.237038	80.799530	134.963882	0.752563	0.000000	0.302912	0.000000	0.000000	0.000000	0.142239	0.079876	-0.162811	0.000000	0.000000	4.000000	13.000000	1.000000
14628.797386	0.094889	0.650850	0.013965	86.255920	81.809868	135.929657	0.752563	0.000000	0.302912	0.000000	0.000000	0.000000	0.141879	0.079706	-0.163008	0.000000	0.000000	4.000000	13.000000	1.000000
14628.800719	0.094889	0.650850	0.013965	86.255920	81.809868	135.929657	0.752563	0.000000	0.302912	0.000000	0.000000	0.000000	0.141879	0.079706	-0.163008	0.000000	0.000000	4.000000	13.000000	1.000000
14628.804052	0.094889	0.650850	0.013965	86.255920	81.809868	135.929657	0.752563	0.000000	0.302912	0.000000	0.000000	0.000000	0.141879	0.079706	-0.163008	0.000000	0.000000	4.000000	13.000000	1.000000
14628.807386	0.094889	0.650850	0.013965	86.293137	83.895935	137.968994	0.698260	0.000000	0.255559	0.000000	0.000000	0.000000	0.141879	0.079706	-0.163008	0.000000	0.000000	4.000000	13.000000	1.000000
14628.810719	0.095306	0.651078	0.013379	86.293137	83.895935	137.968994	0.698260	0.000000	0.255559	0.000000	0.000000	0.000000	0.125021	0.068654	-0.175769	0.000000	0.000000	4.000000	13.000000	1.000000
14628.814052	0.095306	0.651078	0.013379	86.293137	83.895935	137.968994	0.698260	0.000000	0.255559	0.000000	0.000000	0.000000	0.125021	0.068654	-0.175769	0.000000	0.000000	4.000000	13.000000	1.000000
14628.817386	0.095719	0.651333	0.012782	86.332588	86.487900	140.524094	0.698260	0.000000	0.255559	0.000000	0.000000	0.000000	0.124027	0.076308	-0.179045	0.000000	0.000000	4.000000	13.000000	1.000000
14628.820719	0.095719	0.651333	0.012782	86.332588	86.487900	140.524094	0.698260	0.000000	0.255559	0.000000	0.000000	0.000000	0.124027	0.076308	-0.179045	0.000000	0.000000	4.000000	13.000000	1.000000
14628.824052	0.095719	0.651333	0.012782	86.332588	86.487900	140.524094	0.698260	0.000000	0.255559	0.000000	0.000000	0.000000	0.124027	0.076308	-0.179045	0.000000	0.000000	4.000000	13.000000	1.000000
14628.827386	0.095719	0.651333	0.012782	86.358894	88.773048	142.761185	0.639124	0.000000	0.214051	0.000000	0.000000	0.000000	0.124027	0.076308	-0.179045	0.000000	0.000000	4.000000	13.000000	1.000000
14628.830719	0.096098	0.651550	0.012139	86.358894	88.773048	142.761185	0.639124	0.000000	0.214051	0.000000	0.000000	0.000000	0.113845	0.065193	-0.193112	0.000000	0.000000	4.000000	13.000000	1.000000
14628.834052	0.096098	0.651550	0.012139	86.358894	88.773048	142.761185	0.639124	0.000000	0.214051	0.000000	0.000000	0.000000	0.113845	0.065193	-0.193112	0.000000	0.000000	4.000000	13.000000	1.000000
14628.837386	0.096437	0.651761	0.011528	86.377991	90.690521	144.619736	0.639124	0.000000	0.214051	0.000000	0.000000	0.000000	0.101586	0.063334	-0.183336	0.000000	0.000000	4.000000	13.000000	1.000000
14628.840719	0.096437	0.651761	0.011528	86.377991	90.690521	144.619736	0.639124	0.000000	0.214051	0.000000	0.000000	0.000000	0.101586	0.063334	-0.183336	0.000000	0.000000	4.000000	13.000000	1.000000
14628.844052	0.096437	0.651761	0.011528	86.377991	90.690521	144.619736	0.639124	0.000000	0.214051	0.000000	0.000000	0.000000	0.101586	0.063334	-0.183336	0.000000	0.000000	4.000000	13.000000	1.000000
14628.847386	0.096437	0.651761	0.011528	86.382477	91.926506	145.815872	0.576383	0.000000	0.178146	0.000000	0.000000	0.000000	0.101586	0.063334	-0.183336	0.000000	0.000000	4.000000	13.000000	1.000000
14628.850719	0.096707	0.651925	0.010927	86.382477	91.926506	145.815872	0.576383	0.000000	0.178146	0.000000	0.000000	0.000000	0.081063	0.049034	-0.180244	0.000000	0.000000	4.000000	13.000000	1.000000
14628.854052	0.096707	0.651925	0.010927	86.382477	91.926506	145.815872	0.576383	0.000000	0.178146	0.000000	0.000000	0.000000	0.081063	0.049034	-0.180244	0.000000	0.000000	4.000000	13.000000	1.000000
14628.857386	0.096939	0.652056	0.010369	86.368973	92.497673	146.356674	0.576383	0.000000	0.178146	0.000000	0.000000	0.000000	0.069600	0.039426	-0.167267	0.000000	0.000000	4.000000	13.000000	1.000000
14628.860719	0.096939	0.652056	0.010369	86.368973	92.497673	146.356674	0.576383	0.000000	0.178146	0.000000	0.000000	0.000000	0.069600	0.039426	-0.167267	0.000000	0.000000	4.000000	13.000000	1.000000
14628.864052	0.096939	0.652056	0.010369	86.368973	92.497673	146.356674	0.576383	0.000000	0.178146	0.000000	0.000000	0.000000	0.069600	0.039426	-0.167267	0.000000	0.000000	4.000000	13.000000	1.000000
14628.867386	0.096939	0.652056	0.010369	86.327682	92.695053	146.547043	0.518464	0.000000	0.153035	0.000000	0.000000	0.000000	0.069600	0.039426	-0.167267	0.000000	0.000000	4.000000	13.000000	1.000000
14628.870719	0.097131	0.652135	0.009842	86.327682	92.695053	146.547043	0.518464	0.000000	0.153035	0.000000	0.000000	0.000000	0.057371	0.023599	-0.158309	0.000000	0.000000	4.000000	13.000000	1.000000
14628.874052	0.097131	0.652135	0.009842	86.327682	92.695053	146.547043	0.518464	0.000000	0.153035	0.000000	0.000000	0.000000	0.057371	0.023599	-0.158309	0.000000	0.000000	4.000000	13.000000	1.000000
14628.877386	0.097306	0.652182	0.009353	86.265770	92.934372	146.796387	0.518464	0.000000	0.153035	0.000000	0.000000	0.000000	0.052685	0.014095	-0.146668	0.000000	0.000000	4.000000	13.000000	1.000000
14628.880719	0.097306	0.652182	0.009353	86.265770	92.934372	146.796387	0.518464	0.000000	0.153035	0.000000	0.000000	0.000000	0.052685	0.014095	-0.146668	0.000000	0.000000	4.000000	13.000000	1.000000
14628.884052	0.097306	0.652182	0.009353	86.265770	92.934372	146.796387	0.518464	0.000000	0.153035	0.000000	0.000000	0.000000	0.052685	0.014095	-0.146668	0.000000	0.000000	4.000000	13.000000	1.000000
14628.887386	0.097306	0.652182	0.009353	86.200783	93.285683	147.162979	0.467635	0.000000	0.134693	0.000000	0.000000	0.000000	0.052685	0.014095	-0.146668	0.000000	0.000000	4.000000	13.000000	1.000000
14628.890719	0.097463	0.652176	0.008889	86.200783	93.285683	147.162979	0.467635	0.000000	0.134693	0.000000	0.000000	0.000000	0.047192	-0.001625	-0.139063	0.000000	0.000000	4.000000	13.000000	1.000000
14628.894052	0.097463	0.652176	0.008889	86.200783	93.285683	147.162979	0.467635	0.000000	0.134693	0.000000	0.000000	0.000000	0.047192	-0.001625	-0.139063	0.000000	0.000000	4.000000	13.000000	1.000000
14628.897386	0.097463	0.652176	0.008889	86.128189	93.924149	147.822784	0.467635	0.000000	0.134693	0.000000	0.000000	0.000000	0.047192	-0.001625	-0.139063	0.000000	0.000000	4.000000	13.000000	1.000000
14628.900719	0.097463	0.652176	0.008889	86.128189	93.924149	147.822784	0.467635	0.000000	0.134693	0.000000	0.000000	0.000000	0.047192	-0.001625	-0.139063	0.000000	0.000000	4.000000	13.000000	1.000000
14628.904052	0.097625	0.652165	0.008449	86.128189	93.924149	147.822784	0.467635	0.000000	0.134693	0.000000	0.000000	0.000000	0.048556	-0.003275	-0.131923	0.000000	0.000000	4.000000	13.000000	1.000000
14628.907386	0.097789	0.652128	0.008020	86.040375	95.351250	149.285248	0.444457	0.000000	0.126827	0.000000	0.000000	0.000000	0.049076	-0.011136	-0.128830	0.000000	0.000000	4.000000	13.000000	1.000000
14628.910719	0.097789	0.652128	0.008020	86.040375	95.351250	149.285248	0.444457	0.000000	0.126827	0.000000	0.000000	0.000000	0.049076	-0.011136	-0.128830	0.000000	0.000000	4.000000	13.000000	1.000000
14628.914052	0.097789	0.652128	0.008020	86.040375	95.351250	149.285248	0.444457	0.000000	0.126827	0.000000	0.000000	0.000000	0.049076	-0.011136	-0.128830	0.000000	0.000000	4.000000	13.000000	1.000000
14628.917386	0.097789	0.652128	0.008020	85.938416	97.501740	151.472519	0.400998	0.000000	0.110555	0.000000	0.000000	0.000000	0.049076	-0.011136	-0.128830	0.000000	0.000000	4.000000	13.000000	1.000000
14628.920719	0.097939	0.652080	0.007529	85.938416	97.501740	151.472519	0.400998	0.000000	0.110555	0.000000	0.000000	0.000000	0.045070	-0.014351	-0.147269	0.000000	0.000000	4.000000	13.000000	1.000000
14628.924052	0.097939	0.652080	0.007529	85.938416	97.501740	151.472519	0.400998	0.000000	0.110555	0.000000	0.000000	0.000000	0.045070	-0.014351	-0.147269	0.000000	0.000000	4.000000	13.000000	1.000000
14628.927386	0.098057	0.652042	0.006995	85.824905	100.058388	154.073807	0.400998	0.000000	0.110555	0.000000	0.000000	0.000000	0.035273	-0.011382	-0.160265	0.000000	0.000000	4.000000	13.000000	1.000000
14628.930719	0.098057	0.652042	0.006995	85.824905	100.058388	154.073807	0.400998	0.000000	0.110555	0.000000	0.000000	0.000000	0.035273	-0.011382	-0.160265	0.000000	0.000000	4.000000	13.000000	1.000000
14628.934052	0.098057	0.652042	0.006995	85.824905	100.058388	154.073807	0.400998	0.000000	0.110555	0.000000	0.000000	0.000000	0.035273	-0.011382	-0.160265	0.000000	0.000000	4.000000	13.000000	1.000000
14628.937386	0.098057	0.652042	0.006995	85.716133	102.174072	156.227081	0.349743	0.000000	0.097164	0.000000	0.000000	0.000000	0.035273	-0.011382	-0.160265	0.000000	0.000000	4.000000	13.000000	1.000000
14628.940719	0.098145	0.652035	0.006431	85.716133	102.174072	156.227081	0.349743	0.000000	0.097164	0.000000	0.000000	0.000000	0.026337	-0.002189	-0.169206	0.000000	0.000000	4.000000	13.000000	1.000000
14628.944052	0.098145	0.652035	0.006431	85.716133	102.174072	156.227081	0.349743	0.000000	0.097164	0.000000	0.000000	0.000000	0.026337	-0.002189	-0.169206	0.000000	0.000000	4.000000	13.000000	1.000000
14628.947386	0.098195	0.652042	0.005800	85.627846	103.705872	157.790253	0.349743	0.000000	0.097164	0.000000	0.000000	0.000000	0.015026	0.002209	-0.189378	0.000000	0.000000	4.000000	13.000000	1.000000
14628.950719	0.098195	0.652042	0.005800	85.627846	103.705872	157.790253	0.349743	0.000000	0.097164	0.000000	0.000000	0.000000	0.015026	0.002209	-0.189378	0.000000	0.000000	4.000000	13.000000	1.000000
14628.954052	0.098195	0.652042	0.005800	85.627846	103.705872	157.790253	0.349743	0.000000	0.097164	0.000000	0.000000	0.000000	0.015026	0.002209	-0.189378	0.000000	0.000000	4.000000	13.000000	1.000000
14628.957386	0.098195	0.652042	0.005800	85.555473	104.748489	158.857956	0.289979	0.000000	0.090271	0.000000	0.000000	0.000000	0.015026	0.002209	-0.189378	0.000000	0.000000	4.000000	13.000000	1.000000
14628.960719	0.098182	0.652043	0.005092	85.555473	104.748489	158.857956	0.289979	0.000000	0.090271	0.000000	0.000000	0.000000	-0.003727	0.000284	-0.212217	0.000000	0.000000	4.000000	13.000000	1.000000
14628.964052	0.098182	0.652043	0.005092	85.555473	104.748489	158.857956	0.289979	0.000000	0.090271	0.000000	0.000000	0.000000	-0.003727	0.000284	-0.212217	0.000000	0.000000	4.000000	13.000000	1.000000
14628.967386	0.098145	0.652069	0.004379	85.494896	105.361572	159.490952	0.289979	0.000000	0.090271	0.000000	0.000000	0.000000	-0.011095	0.007780	-0.213992	0.000000	0.000000	4.000000	13.000000	1.000000
14628.970719	0.098145	0.652069	0.004379	85.494896	105.361572	159.490952	0.289979	0.000000	0.090271	0.000000	0.000000	0.000000	-0.011095	0.007780	-0.213992	0.000000	0.000000	4.000000	13.000000	1.000000
14628.974052	0.098145	0.652069	0.004379	85.494896	105.361572	159.490952	0.289979	0.000000	0.090271	0.000000	0.000000	0.000000	-0.011095	0.007780	-0.213992	0.000000	0.000000	4.000000	13.000000	1.000000
14628.977386	0.098145	0.652069	0.004379	85.460152	105.642395	159.780167	0.218944	0.000000	0.092741	0.000000	0.000000	0.000000	-0.011095	0.007780	-0.213992	0.000000	0.000000	4.000000	13.000000	1.000000
14628.980719	0.098100	0.652125	0.003631	85.460152	105.642395	159.780167	0.218944	0.000000	0.092741	0.000000	0.000000	0.000000	-0.013406	0.016738	-0.224350	0.000000	0.000000	4.000000	13.000000	1.000000
14628.984052	0.098100	0.652125	0.003631	85.460152	105.642395	159.780167	0.218944	0.000000	0.092741	0.000000	0.000000	0.000000	-0.013406	0.016738	-0.224350	0.000000	0.000000	4.000000	13.000000	1.000000
14628.987386	0.098039	0.652175	0.002912	85.446068	105.751221	159.887451	0.218944	0.000000	0.092741	0.000000	0.000000	0.000000	-0.018543	0.014942	-0.215821	0.000000	0.000000	4.000000	13.000000	1.000000
14628.990719	0.098039	0.652175	0.002912	85.446068	105.751221	159.887451	0.218944	0.000000	0.092741	0.000000	0.000000	0.000000	-0.018543	0.014942	-0.215821	0.000000	0.000000	4.000000	13.000000	1.000000
14628.994052	0.098039	0.652175	0.002912	85.446068	105.751221	159.887451	0.218944	0.000000	0.092741	0.000000	0.000000	0.000000	-0.018543	0.014942	-0.215821	0.000000	0.000000	4.000000	13.000000	1.000000
14628.997386	0.098039	0.652175	0.002912	85.428169	105.848305	159.990921	0.145582	0.000000	0.098066	0.000000	0.000000	0.000000	-0.018543	0.014942	-0.215821	0.000000	0.000000	4.000000	13.000000	1.000000
14629.000719	0.097941	0.652240	0.002239	85.428169	105.848305	159.990921	0.145582	0.000000	0.098066	0.000000	0.000000	0.000000	-0.029327	0.019421	-0.201832	0.000000	0.000000	4.000000	13.000000	1.000000
14629.004052	0.097941	0.652240	0.002239	85.428169	105.848305	159.990921	0.145582	0.000000	0.098066	0.000000	0.000000	0.000000	-0.029327	0.019421	-0.201832	0.000000	0.000000	4.000000	13.000000	1.000000
14629.007386	0.097837	0.652335	0.001646	85.396996	105.882584	160.043198	0.145582	0.000000	0.098066	0.000000	0.000000	0.000000	-0.031109	0.028731	-0.177984	0.000000	0.000000	4.000000	13.000000	1.000000
14629.010719	0.097837	0.652335	0.001646	85.396996	105.882584	160.043198	0.145582	0.000000	0.098066	0.000000	0.000000	0.000000	-0.031109	0.028731	-0.177984	0.000000	0.000000	4.000000	13.000000	1.000000
14629.014052	0.097837	0.652335	0.001646	85.396996	105.882584	160.043198	0.145582	0.000000	0.098066	0.000000	0.000000	0.000000	-0.031109	0.028731	-0.177984	0.000000	0.000000	4.000000	13.000000	1.000000
14629.017386	0.097837	0.652335	0.001646	85.350594	105.854919	160.043640	0.082279	0.000000	0.108139	0.000000	0.000000	0.000000	-0.031109	0.028731	-0.177984	0.000000	0.000000	4.000000	13.000000	1.000000
14629.020719	0.097744	0.652421	0.001100	85.350594	105.854919	160.043640	0.082279	0.000000	0.108139	0.000000	0.000000	0.000000	-0.028069	0.025612	-0.163644	0.000000	0.000000	4.000000	13.000000	1.000000
14629.024052	0.097744	0.652421	0.001100	85.350594	105.854919	160.043640	0.082279	0.000000	0.108139	0.000000	0.000000	0.000000	-0.028069	0.025612	-0.163644	0.000000	0.000000	4.000000	13.000000	1.000000
14629.027386	0.097644	0.652491	0.000631	85.282997	105.793686	160.027313	0.082279	0.000000	0.108139	0.000000	0.000000	0.000000	-0.030009	0.021118	-0.140709	0.000000	0.000000	4.000000	13.000000	1.000000
14629.030719	0.097644	0.652491	0.000631	85.282997	105.793686	160.027313	0.082279	0.000000	0.108139	0.000000	0.000000	0.000000	-0.030009	0.021118	-0.140709	0.000000	0.000000	4.000000	13.000000	1.000000
14629.034052	0.097644	0.652491	0.000631	85.282997	105.793686	160.027313	0.082279	0.000000	0.108139	0.000000	0.000000	0.000000	-0.030009	0.021118	-0.140709	0.000000	0.000000	4.000000	13.000000	1.000000
14629.037386	0.097644	0.652491	0.000631	85.198418	105.671661	159.961533	0.031554	0.000000	0.117819	0.000000	0.000000	0.000000	-0.030009	0.021118	-0.140709	0.000000	0.000000	4.000000	13.000000	1.000000
14629.040719	0.097562	0.652568	0.000247	85.198418	105.671661	159.961533	0.031554	0.000000	0.117819	0.000000	0.000000	0.000000	-0.024547	0.022925	-0.115093	0.000000	0.000000	4.000000	13.000000	1.000000
14629.044052	0.097562	0.652568	0.000247	85.198418	105.671661	159.961533	0.031554	0.000000	0.117819	0.000000	0.000000	0.000000	-0.024547	0.022925	-0.115093	0.000000	0.000000	4.000000	13.000000	1.000000
14629.047386	0.097562	0.652568	0.000247	85.103912	105.573120	159.928528	0.031554	0.000000	0.117819	0.000000	0.000000	0.000000	-0.024547	0.022925	-0.115093	0.000000	0.000000	4.000000	13.000000	1.000000
14629.050719	0.097562	0.652568	0.000247	85.103912	105.573120	159.928528	0.031554	0.000000	0.117819	0.000000	0.000000	0.000000	-0.024547	0.022925	-0.115093	0.000000	0.000000	4.000000	13.000000	1.000000
14629.054052	0.097476	0.652604	-0.000049	85.103912	105.573120	159.928528	0.031554	0.000000	0.117819	0.000000	0.000000	0.000000	-0.025788	0.010877	-0.089007	0.000000	0.000000	4.000000	13.000000	1.000000
14629.057386	0.097476	0.652604	-0.000049	85.020988	105.495590	159.906113	0.012372	0.000000	0.121910	0.000000	0.000000	0.000000	-0.025788	0.010877	-0.089007	0.000000	0.000000	4.000000	13.000000	1.000000
14629.060719	0.097476	0.652604	-0.000049	85.020988	105.495590	159.906113	0.012372	0.000000	0.121910	0.000000	0.000000	0.000000	-0.025788	0.010877	-0.089007	0.000000	0.000000	4.000000	13.000000	1.000000
14629.064052	0.097476	0.652604	-0.000049	85.020988	105.495590	159.906113	0.012372	0.000000	0.121910	0.000000	0.000000	0.000000	-0.025788	0.010877	-0.089007	0.000000	0.000000	4.000000	13.000000	1.000000
14629.067386	0.097437	0.652633	-0.000445	84.970795	105.466225	159.907425	-0.002463	0.000000	0.126208	0.000000	0.000000	0.000000	-0.011736	0.008849	-0.118833	0.000000	0.000000	4.000000	13.000000	1.000000
14629.070719	0.097437	0.652633	-0.000445	84.970795	105.466225	159.907425	-0.002463	0.000000	0.126208	0.000000	0.000000	0.000000	-0.011736	0.008849	-0.118833	0.000000	0.000000	4.000000	13.000000	1.000000
14629.074052	0.097437	0.652633	-0.000445	84.970795	105.466225	159.907425	-0.002463	0.000000	0.126208	0.000000	0.000000	0.000000	-0.011736	0.008849	-0.118833	0.000000	0.000000	4.000000	13.000000	1.000000
14629.077386	0.097437	0.652633	-0.000445	84.960754	105.529564	159.972000	-0.022268	0.000000	0.128164	0.000000	0.000000	0.000000	-0.011736	0.008849	-0.118833	0.000000	0.000000	4.000000	13.000000	1.000000
14629.080719	0.097459	0.652606	-0.000554	84.960754	105.529564	159.972000	-0.022268	0.000000	0.128164	0.000000	0.000000	0.000000	0.006668	-0.008205	-0.032490	0.000000	0.000000	4.000000	13.000000	1.000000
14629.084052	0.097459	0.652606	-0.000554	84.960754	105.529564	159.972000	-0.022268	0.000000	0.128164	0.000000	0.000000	0.000000	0.006668	-0.008205	-0.032490	0.000000	0.000000	4.000000	13.000000	1.000000
14629.087386	0.097459	0.652606	-0.000554	84.959000	105.744888	160.173477	-0.022268	0.000000	0.128164	0.000000	0.000000	0.000000	0.006668	-0.008205	-0.032490	0.000000	0.000000	4.000000	13.000000	1.000000
14629.090719	0.097459	0.652606	-0.000554	84.959000	105.744888	160.173477	-0.022268	0.000000	0.128164	0.000000	0.000000	0.000000	0.006668	-0.008205	-0.032490	0.000000	0.000000	4.000000	13.000000	1.000000
14629.094052	0.097537	0.652544	-0.000613	84.959000	105.744888	160.173477	-0.022268	0.000000	0.128164	0.000000	0.000000	0.000000	0.023406	-0.018711	-0.017747	0.000000	0.000000	4.000000	13.000000	1.000000
14629.097386	0.097537	0.652544	-0.000613	84.952866	106.529823	160.941696	-0.027683	0.000000	0.127053	0.000000	0.000000	0.000000	0.023406	-0.018711	-0.017747	0.000000	0.000000	4.000000	13.000000	1.000000
14629.100719	0.097537	0.652544	-0.000613	84.952866	106.529823	160.941696	-0.027683	0.000000	0.127053	0.000000	0.000000	0.000000	0.023406	-0.018711	-0.017747	0.000000	0.000000	4.000000	13.000000	1.000000
14629.104052	0.097537	0.652544	-0.000613	84.952866	106.529823	160.941696	-0.027683	0.000000	0.127053	0.000000	0.000000	0.000000	0.023406	-0.018711	-0.017747	0.000000	0.000000	4.000000	13.000000	1.000000
14629.107386	0.097681	0.652336	-0.000785	84.932137	108.178268	162.577240	-0.030641	0.000000	0.123152	0.000000	0.000000	0.000000	0.043313	-0.062336	-0.051783	0.000000	0.000000	4.000000	13.000000	1.000000
14629.110719	0.097681	0.652336	-0.000785	84.932137	108.178268	162.577240	-0.030641	0.000000	0.123152	0.000000	0.000000	0.000000	0.043313	-0.062336	-0.051783	0.000000	0.000000	4.000000	13.000000	1.000000
14629.114052	0.097681	0.652336	-0.000785	84.932137	108.178268	162.577240	-0.030641	0.000000	0.123152	0.000000	0.000000	0.000000	0.043313	-0.062336	-0.051783	0.000000	0.000000	4.000000	13.000000	1.000000
14629.117386	0.097681	0.652336	-0.000785	84.895851	110.572868	164.957962	-0.039271	0.000000	0.115933	0.000000	0.000000	0.000000	0.043313	-0.062336	-0.051783	0.000000	0.000000	4.000000	13.000000	1.000000
14629.120719	0.097701	0.652170	-0.000903	84.895851	110.572868	164.957962	-0.039271	0.000000	0.115933	0.000000	0.000000	0.000000	0.006029	-0.049861	-0.035335	0.000000	0.000000	4.000000	13.000000	1.000000
14629.124052	0.097701	0.652170	-0.000903	84.895851	110.572868	164.957962	-0.039271	0.000000	0.115933	0.000000	0.000000	0.000000	0.006029	-0.049861	-0.035335	0.000000	0.000000	4.000000	13.000000	1.000000
14629.127386	0.097672	0.651962	-0.001039	84.843948	113.162407	167.539810	-0.039271	0.000000	0.115933	0.000000	0.000000	0.000000	-0.008718	-0.062300	-0.040720	0.000000	0.000000	4.000000	13.000000	1.000000
14629.130719	0.097672	0.651962	-0.001039	84.843948	113.162407	167.539810	-0.039271	0.000000	0.115933	0.000000	0.000000	0.000000	-0.008718	-0.062300	-0.040720	0.000000	0.000000	4.000000	13.000000	1.000000
14629.134052	0.097672	0.651962	-0.001039	84.843948	113.162407	167.539810	-0.039271	0.000000	0.115933	0.000000	0.000000	0.000000	-0.008718	-0.062300	-0.040720	0.000000	0.000000	4.000000	13.000000	1.000000
14629.137386	0.097637	0.651713	-0.001202	84.791428	115.426445	169.796692	-0.051947	0.000000	0.116381	0.000000	0.000000	0.000000	-0.010472	-0.074727	-0.048908	0.000000	0.000000	4.000000	13.000000	1.000000
14629.140719	0.097637	0.651713	-0.001202	84.791428	115.426445	169.796692	-0.051947	0.000000	0.116381	0.000000	0.000000	0.000000	-0.010472	-0.074727	-0.048908	0.000000	0.000000	4.000000	13.000000	1.000000
14629.144052	0.097637	0.651713	-0.001202	84.791428	115.426445	169.796692	-0.051947	0.000000	0.116381	0.000000	0.000000	0.000000	-0.010472	-0.074727	-0.048908	0.000000	0.000000	4.000000	13.000000	1.000000
14629.147386	0.097637	0.651713	-0.001202	84.743423	117.250252	171.618256	-0.060098	0.000000	0.118127	0.000000	0.000000	0.000000	-0.010472	-0.074727	-0.048908	0.000000	0.000000	4.000000	13.000000	1.000000
14629.150719	0.097572	0.651402	-0.001401	84.743423	117.250252	171.618256	-0.060098	0.000000	0.118127	0.000000	0.000000	0.000000	-0.019597	-0.093366	-0.059812	0.000000	0.000000	4.000000	13.000000	1.000000
14629.154052	0.097572	0.651402	-0.001401	84.743423	117.250252	171.618256	-0.060098	0.000000	0.118127	0.000000	0.000000	0.000000	-0.019597	-0.093366	-0.059812	0.000000	0.000000	4.000000	13.000000	1.000000
14629.157386	0.097572	0.651402	-0.001401	84.697807	118.827522	173.197678	-0.060098	0.000000	0.118127	0.000000	0.000000	0.000000	-0.019597	-0.093366	-0.059812	0.000000	0.000000	4.000000	13.000000	1.000000
14629.160719	0.097572	0.651402	-0.001401	84.697807	118.827522	173.197678	-0.060098	0.000000	0.118127	0.000000	0.000000	0.000000	-0.019597	-0.093366	-0.059812	0.000000	0.000000	4.000000	13.000000	1.000000
14629.164052	0.097479	0.651049	-0.001624	84.697807	118.827522	173.197678	-0.060098	0.000000	0.118127	0.000000	0.000000	0.000000	-0.027843	-0.105751	-0.066676	0.000000	0.000000	4.000000	13.000000	1.000000
14629.167386	0.097351	0.650667	-0.001803	84.665825	119.893356	174.273544	-0.070067	0.000000	0.121393	0.000000	0.000000	0.000000	-0.038618	-0.114734	-0.053707	0.000000	0.000000	4.000000	13.000000	1.000000
14629.170719	0.097351	0.650667	-0.001803	84.665825	119.893356	174.273544	-0.070067	0.000000	0.121393	0.000000	0.000000	0.000000	-0.038618	-0.114734	-0.053707	0.000000	0.000000	4.000000	13.000000	1.000000
14629.174052	0.097351	0.650667	-0.001803	84.665825	119.893356	174.273544	-0.070067	0.000000	0.121393	0.000000	0.000000	0.000000	-0.038618	-0.114734	-0.053707	0.000000	0.000000	4.000000	13.000000	1.000000
14629.177386	0.097351	0.650667	-0.001803	84.644592	120.564560	174.958191	-0.090131	0.000000	0.132470	0.000000	0.000000	0.000000	-0.038618	-0.114734	-0.053707	0.000000	0.000000	4.000000	13.000000	1.000000
14629.180719	0.097226	0.650234	-0.001961	84.644592	120.564560	174.958191	-0.090131	0.000000	0.132470	0.000000	0.000000	0.000000	-0.037300	-0.129920	-0.047636	0.000000	0.000000	4.000000	13.000000	1.000000
14629.184052	0.097226	0.650234	-0.001961	84.644592	120.564560	174.958191	-0.090131	0.000000	0.132470	0.000000	0.000000	0.000000	-0.037300	-0.129920	-0.047636	0.000000	0.000000	4.000000	13.000000	1.000000
14629.187386	0.097226	0.650234	-0.001961	84.624367	121.184563	175.591904	-0.090131	0.000000	0.132470	0.000000	0.000000	0.000000	-0.037300	-0.129920	-0.047636	0.000000	0.000000	4.000000	13.000000	1.000000
14629.190719	0.097226	0.650234	-0.001961	84.624367	121.184563	175.591904	-0.090131	0.000000	0.132470	0.000000	0.000000	0.000000	-0.037300	-0.129920	-0.047636	0.000000	0.000000	4.000000	13.000000	1.000000
14629.194052	0.097107	0.649796	-0.002097	84.624367	121.184563	175.591904	-0.090131	0.000000	0.132470	0.000000	0.000000	0.000000	-0.035771	-0.131244	-0.040584	0.000000	0.000000	4.000000	13.000000	1.000000
14629.197386	0.097030	0.649313	-0.002245	84.601448	121.867607	176.283371	-0.098070	0.000000	0.138687	0.000000	0.000000	0.000000	-0.023048	-0.144996	-0.044525	0.000000	0.000000	4.000000	13.000000	1.000000
14629.200719	0.097030	0.649313	-0.002245	84.601448	121.867607	176.283371	-0.098070	0.000000	0.138687	0.000000	0.000000	0.000000	-0.023048	-0.144996	-0.044525	0.000000	0.000000	4.000000	13.000000	1.000000
14629.204052	0.097030	0.649313	-0.002245	84.601448	121.867607	176.283371	-0.098070	0.000000	0.138687	0.000000	0.000000	0.000000	-0.023048	-0.144996	-0.044525	0.000000	0.000000	4.000000	13.000000	1.000000
14629.207386	0.097030	0.649313	-0.002245	84.579498	122.553032	176.976044	-0.112255	0.000000	0.148490	0.000000	0.000000	0.000000	-0.023048	-0.144996	-0.044525	0.000000	0.000000	4.000000	13.000000	1.000000
14629.210719	0.096958	0.648825	-0.002370	84.579498	122.553032	176.976044	-0.112255	0.000000	0.148490	0.000000	0.000000	0.000000	-0.021541	-0.146315	-0.037497	0.000000	0.000000	4.000000	13.000000	1.000000
14629.214052	0.096958	0.648825	-0.002370	84.579498	122.553032	176.976044	-0.112255	0.000000	0.148490	0.000000	0.000000	0.000000	-0.021541	-0.146315	-0.037497	0.000000	0.000000	4.000000	13.000000	1.000000
14629.217386	0.096860	0.648343	-0.002515	84.560295	123.249931	177.677628	-0.112255	0.000000	0.148490	0.000000	0.000000	0.000000	-0.029577	-0.144792	-0.043478	0.000000	0.000000	4.000000	13.000000	1.000000
14629.220719	0.096860	0.648343	-0.002515	84.560295	123.249931	177.677628	-0.112255	0.000000	0.148490	0.000000	0.000000	0.000000	-0.029577	-0.144792	-0.043478	0.000000	0.000000	4.000000	13.000000	1.000000
14629.224052	0.096860	0.648343	-0.002515	84.560295	123.249931	177.677628	-0.112255	0.000000	0.148490	0.000000	0.000000	0.000000	-0.029577	-0.144792	-0.043478	0.000000	0.000000	4.000000	13.000000	1.000000
14629.227386	0.096860	0.648343	-0.002515	84.550369	123.955284	178.381149	-0.125751	0.000000	0.157009	0.000000	0.000000	0.000000	-0.029577	-0.144792	-0.043478	0.000000	0.000000	4.000000	13.000000	1.000000
14629.230719	0.096786	0.647881	-0.002651	84.550369	123.955284	178.381149	-0.125751	0.000000	0.157009	0.000000	0.000000	0.000000	-0.022246	-0.138525	-0.040888	0.000000	0.000000	4.000000	13.000000	1.000000
14629.234052	0.096786	0.647881	-0.002651	84.550369	123.955284	178.381149	-0.125751	0.000000	0.157009	0.000000	0.000000	0.000000	-0.022246	-0.138525	-0.040888	0.000000	0.000000	4.000000	13.000000	1.000000
14629.237386	0.096786	0.647881	-0.002651	84.549576	124.672783	179.090286	-0.125751	0.000000	0.157009	0.000000	0.000000	0.000000	-0.022246	-0.138525	-0.040888	0.000000	0.000000	4.000000	13.000000	1.000000
14629.240719	0.096786	0.647881	-0.002651	84.549576	124.672783	179.090286	-0.125751	0.000000	0.157009	0.000000	0.000000	0.000000	-0.022246	-0.138525	-0.040888	0.000000	0.000000	4.000000	13.000000	1.000000
14629.244052	0.096736	0.647440	-0.002779	84.549576	124.672783	179.090286	-0.125751	0.000000	0.157009	0.000000	0.000000	0.000000	-0.014913	-0.132255	-0.038272	0.000000	0.000000	4.000000	13.000000	1.000000
14629.247386	0.096638	0.647004	-0.002922	84.546265	125.380676	179.791046	-0.132566	0.000000	0.160717	0.000000	0.000000	0.000000	-0.029407	-0.130742	-0.042849	0.000000	0.000000	4.000000	13.000000	1.000000
14629.250719	0.096638	0.647004	-0.002922	84.546265	125.380676	179.791046	-0.132566	0.000000	0.160717	0.000000	0.000000	0.000000	-0.029407	-0.130742	-0.042849	0.000000	0.000000	4.000000	13.000000	1.000000
14629.254052	0.096638	0.647004	-0.002922	84.546265	125.380676	179.791046	-0.132566	0.000000	0.160717	0.000000	0.000000	0.000000	-0.029407	-0.130742	-0.042849	0.000000	0.000000	4.000000	13.000000	1.000000
14629.257386	0.096638	0.647004	-0.002922	84.544540	126.030365	-179.569351	-0.146086	0.000000	0.168103	0.000000	0.000000	0.000000	-0.029407	-0.130742	-0.042849	0.000000	0.000000	4.000000	13.000000	1.000000
14629.260719	0.096616	0.646605	-0.003027	84.544540	126.030365	-179.569351	-0.146086	0.000000	0.168103	0.000000	0.000000	0.000000	-0.006725	-0.119744	-0.031607	0.000000	0.000000	4.000000	13.000000	1.000000
14629.264052	0.096616	0.646605	-0.003027	84.544540	126.030365	-179.569351	-0.146086	0.000000	0.168103	0.000000	0.000000	0.000000	-0.006725	-0.119744	-0.031607	0.000000	0.000000	4.000000	13.000000	1.000000
14629.267386	0.096616	0.646605	-0.003027	84.540848	126.712044	-178.900436	-0.146086	0.000000	0.168103	0.000000	0.000000	0.000000	-0.006725	-0.119744	-0.031607	0.000000	0.000000	4.000000	13.000000	1.000000
14629.270719	0.096616	0.646605	-0.003027	84.540848	126.712044	-178.900436	-0.146086	0.000000	0.168103	0.000000	0.000000	0.000000	-0.006725	-0.119744	-0.031607	0.000000	0.000000	4.000000	13.000000	1.000000
14629.274052	0.096590	0.646185	-0.003147	84.540848	126.712044	-178.900436	-0.146086	0.000000	0.168103	0.000000	0.000000	0.000000	-0.007633	-0.125859	-0.035879	0.000000	0.000000	4.000000	13.000000	1.000000
14629.277386	0.096613	0.645761	-0.003252	84.534744	127.385559	-178.241165	-0.151354	0.000000	0.169224	0.000000	0.000000	0.000000	0.006803	-0.127232	-0.031560	0.000000	0.000000	4.000000	13.000000	1.000000
14629.280719	0.096613	0.645761	-0.003252	84.534744	127.385559	-178.241165	-0.151354	0.000000	0.169224	0.000000	0.000000	0.000000	0.006803	-0.127232	-0.031560	0.000000	0.000000	4.000000	13.000000	1.000000
14629.284052	0.096613	0.645761	-0.003252	84.534744	127.385559	-178.241165	-0.151354	0.000000	0.169224	0.000000	0.000000	0.000000	0.006803	-0.127232	-0.031560	0.000000	0.000000	4.000000	13.000000	1.000000
14629.287386	0.096613	0.645761	-0.003252	84.524643	128.079407	-177.562820	-0.162594	0.000000	0.169363	0.000000	0.000000	0.000000	0.006803	-0.127232	-0.031560	0.000000	0.000000	4.000000	13.000000	1.000000
14629.290719	0.096608	0.645296	-0.003381	84.524643	128.079407	-177.562820	-0.162594	0.000000	0.169363	0.000000	0.000000	0.000000	-0.001471	-0.139477	-0.038658	0.000000	0.000000	4.000000	13.000000	1.000000
14629.294052	0.096608	0.645296	-0.003381	84.524643	128.079407	-177.562820	-0.162594	0.000000	0.169363	0.000000	0.000000	0.000000	-0.001471	-0.139477	-0.038658	0.000000	0.000000	4.000000	13.000000	1.000000
14629.297386	0.096608	0.645296	-0.003381	84.514450	128.849319	-176.810745	-0.162594	0.000000	0.169363	0.000000	0.000000	0.000000	-0.001471	-0.139477	-0.038658	0.000000	0.000000	4.000000	13.000000	1.000000
14629.300719	0.096608	0.645296	-0.003381	84.514450	128.849319	-176.810745	-0.162594	0.000000	0.169363	0.000000	0.000000	0.000000	-0.001471	-0.139477	-0.038658	0.000000	0.000000	4.000000	13.000000	1.000000
14629.304052	0.096619	0.644837	-0.003539	84.514450	128.849319	-176.810745	-0.162594	0.000000	0.169363	0.000000	0.000000	0.000000	0.003422	-0.137954	-0.047373	0.000000	0.000000	4.000000	13.000000	1.000000
14629.307386	0.096617	0.644366	-0.003759	84.506668	129.637238	-176.043350	-0.169037	0.000000	0.169608	0.000000	0.000000	0.000000	-0.000575	-0.141119	-0.066090	0.000000	0.000000	4.000000	13.000000	1.000000
14629.310719	0.096617	0.644366	-0.003759	84.506668	129.637238	-176.043350	-0.169037	0.000000	0.169608	0.000000	0.000000	0.000000	-0.000575	-0.141119	-0.066090	0.000000	0.000000	4.000000	13.000000	1.000000
14629.314052	0.096617	0.644366	-0.003759	84.506668	129.637238	-176.043350	-0.169037	0.000000	0.169608	0.000000	0.000000	0.000000	-0.000575	-0.141119	-0.066090	0.000000	0.000000	4.000000	13.000000	1.000000
14629.317386	0.096617	0.644366	-0.003759	84.504494	130.470947	-175.240616	-0.187947	0.000000	0.169133	0.000000	0.000000	0.000000	-0.000575	-0.141119	-0.066090	0.000000	0.000000	4.000000	13.000000	1.000000
14629.320719	0.096648	0.643906	-0.004037	84.504494	130.470947	-175.240616	-0.187947	0.000000	0.169133	0.000000	0.000000	0.000000	0.009219	-0.138097	-0.083380	0.000000	0.000000	4.000000	13.000000	1.000000
14629.324052	0.096648	0.643906	-0.004037	84.504494	130.470947	-175.240616	-0.187947	0.000000	0.169133	0.000000	0.000000	0.000000	0.009219	-0.138097	-0.083380	0.000000	0.000000	4.000000	13.000000	1.000000
14629.327386	0.096668	0.643456	-0.004363	84.506165	131.336670	-174.409866	-0.187947	0.000000	0.169133	0.000000	0.000000	0.000000	0.006085	-0.135076	-0.097917	0.000000	0.000000	4.000000	13.000000	1.000000
14629.330719	0.096668	0.643456	-0.004363	84.506165	131.336670	-174.409866	-0.187947	0.000000	0.169133	0.000000	0.000000	0.000000	0.006085	-0.135076	-0.097917	0.000000	0.000000	4.000000	13.000000	1.000000
14629.334052	0.096668	0.643456	-0.004363	84.506165	131.336670	-174.409866	-0.187947	0.000000	0.169133	0.000000	0.000000	0.000000	0.006085	-0.135076	-0.097917	0.000000	0.000000	4.000000	13.000000	1.000000
14629.337386	0.096668	0.643456	-0.004363	84.500038	132.155029	-173.618637	-0.218163	0.000000	0.166583	0.000000	0.000000	0.000000	0.006085	-0.135076	-0.097917	0.000000	0.000000	4.000000	13.000000	1.000000
14629.340719	0.096657	0.643015	-0.004734	84.500038	132.155029	-173.618637	-0.218163	0.000000	0.166583	0.000000	0.000000	0.000000	-0.003499	-0.132074	-0.111075	0.000000	0.000000	4.000000	13.000000	1.000000
14629.344052	0.096657	0.643015	-0.004734	84.500038	132.155029	-173.618637	-0.218163	0.000000	0.166583	0.000000	0.000000	0.000000	-0.003499	-0.132074	-0.111075	0.000000	0.000000	4.000000	13.000000	1.000000
14629.347386	0.096634	0.642566	-0.005052	84.478195	132.866043	-172.920441	-0.218163	0.000000	0.166583	0.000000	0.000000	0.000000	-0.006929	-0.134859	-0.095475	0.000000	0.000000	4.000000	13.000000	1.000000
14629.350719	0.096634	0.642566	-0.005052	84.478195	132.866043	-172.920441	-0.218163	0.000000	0.166583	0.000000	0.000000	0.000000	-0.006929	-0.134859	-0.095475	0.000000	0.000000	4.000000	13.000000	1.000000
14629.354052	0.096634	0.642566	-0.005052	84.478195	132.866043	-172.920441	-0.218163	0.000000	0.166583	0.000000	0.000000	0.000000	-0.006929	-0.134859	-0.095475	0.000000	0.000000	4.000000	13.000000	1.000000
14629.357386	0.096634	0.642566	-0.005052	84.442680	133.479477	-172.309647	-0.252588	0.000000	0.168320	0.000000	0.000000	0.000000	-0.006929	-0.134859	-0.095475	0.000000	0.000000	4.000000	13.000000	1.000000
14629.360719	0.096607	0.642096	-0.005385	84.442680	133.479477	-172.309647	-0.252588	0.000000	0.168320	0.000000	0.000000	0.000000	-0.007885	-0.140860	-0.099856	0.000000	0.000000	4.000000	13.000000	1.000000
14629.364052	0.096607	0.642096	-0.005385	84.442680	133.479477	-172.309647	-0.252588	0.000000	0.168320	0.000000	0.000000	0.000000	-0.007885	-0.140860	-0.099856	0.000000	0.000000	4.000000	13.000000	1.000000
14629.367386	0.096589	0.641643	-0.005680	84.404762	134.112091	-171.679459	-0.252588	0.000000	0.168320	0.000000	0.000000	0.000000	-0.005497	-0.136074	-0.088605	0.000000	0.000000	4.000000	13.000000	1.000000
14629.370719	0.096589	0.641643	-0.005680	84.404762	134.112091	-171.679459	-0.252588	0.000000	0.168320	0.000000	0.000000	0.000000	-0.005497	-0.136074	-0.088605	0.000000	0.000000	4.000000	13.000000	1.000000
14629.374052	0.096589	0.641643	-0.005680	84.404762	134.112091	-171.679459	-0.252588	0.000000	0.168320	0.000000	0.000000	0.000000	-0.005497	-0.136074	-0.088605	0.000000	0.000000	4.000000	13.000000	1.000000
14629.377386	0.096589	0.641643	-0.005680	84.367966	134.712250	-171.084595	-0.283998	0.000000	0.170551	0.000000	0.000000	0.000000	-0.005497	-0.136074	-0.088605	0.000000	0.000000	4.000000	13.000000	1.000000
14629.380719	0.096602	0.641180	-0.005932	84.367966	134.712250	-171.084595	-0.283998	0.000000	0.170551	0.000000	0.000000	0.000000	0.003954	-0.138864	-0.075759	0.000000	0.000000	4.000000	13.000000	1.000000
14629.384052	0.096602	0.641180	-0.005932	84.367966	134.712250	-171.084595	-0.283998	0.000000	0.170551	0.000000	0.000000	0.000000	0.003954	-0.138864	-0.075759	0.000000	0.000000	4.000000	13.000000	1.000000
14629.387386	0.096581	0.640733	-0.006138	84.332230	135.272781	-170.524063	-0.283998	0.000000	0.170551	0.000000	0.000000	0.000000	-0.006495	-0.134104	-0.061731	0.000000	0.000000	4.000000	13.000000	1.000000
14629.390719	0.096581	0.640733	-0.006138	84.332230	135.272781	-170.524063	-0.283998	0.000000	0.170551	0.000000	0.000000	0.000000	-0.006495	-0.134104	-0.061731	0.000000	0.000000	4.000000	13.000000	1.000000
14629.394052	0.096581	0.640733	-0.006138	84.332230	135.272781	-170.524063	-0.283998	0.000000	0.170551	0.000000	0.000000	0.000000	-0.006495	-0.134104	-0.061731	0.000000	0.000000	4.000000	13.000000	1.000000
14629.397386	0.096581	0.640733	-0.006138	84.295967	135.826309	-169.970535	-0.306913	0.000000	0.170974	0.000000	0.000000	0.000000	-0.006495	-0.134104	-0.061731	0.000000	0.000000	4.000000	13.000000	1.000000
14629.400719	0.096564	0.640281	-0.006321	84.295967	135.826309	-169.970535	-0.306913	0.000000	0.170974	0.000000	0.000000	0.000000	-0.004994	-0.135455	-0.054687	0.000000	0.000000	4.000000	13.000000	1.000000
14629.404052	0.096564	0.640281	-0.006321	84.295967	135.826309	-169.970535	-0.306913	0.000000	0.170974	0.000000	0.000000	0.000000	-0.004994	-0.135455	-0.054687	0.000000	0.000000	4.000000	13.000000	1.000000
14629.407386	0.096564	0.640281	-0.006321	84.260796	136.381989	-169.413452	-0.306913	0.000000	0.170974	0.000000	0.000000	0.000000	-0.004994	-0.135455	-0.054687	0.000000	0.000000	4.000000	13.000000	1.000000
14629.410719	0.096564	0.640281	-0.006321	84.260796	136.381989	-169.413452	-0.306913	0.000000	0.170974	0.000000	0.000000	0.000000	-0.004994	-0.135455	-0.054687	0.000000	0.000000	4.000000	13.000000	1.000000
14629.414052	0.096524	0.639855	-0.006509	84.260796	136.381989	-169.413452	-0.306913	0.000000	0.170974	0.000000	0.000000	0.000000	-0.012077	-0.127811	-0.056384	0.000000	0.000000	4.000000	13.000000	1.000000
14629.417386	0.096470	0.639445	-0.006654	84.227013	136.865265	-168.924957	-0.316028	0.000000	0.171807	0.000000	0.000000	0.000000	-0.016067	-0.123078	-0.043689	0.000000	0.000000	4.000000	13.000000	1.000000
14629.420719	0.096470	0.639445	-0.006654	84.227013	136.865265	-168.924957	-0.316028	0.000000	0.171807	0.000000	0.000000	0.000000	-0.016067	-0.123078	-0.043689	0.000000	0.000000	4.000000	13.000000	1.000000
14629.424052	0.096470	0.639445	-0.006654	84.227013	136.865265	-168.924957	-0.316028	0.000000	0.171807	0.000000	0.000000	0.000000	-0.016067	-0.123078	-0.043689	0.000000	0.000000	4.000000	13.000000	1.000000
14629.427386	0.096470	0.639445	-0.006654	84.196266	137.329758	-168.456696	-0.332707	0.000000	0.176497	0.000000	0.000000	0.000000	-0.016067	-0.123078	-0.043689	0.000000	0.000000	4.000000	13.000000	1.000000
14629.430719	0.096414	0.639060	-0.006810	84.196266	137.329758	-168.456696	-0.332707	0.000000	0.176497	0.000000	0.000000	0.000000	-0.016714	-0.115448	-0.046724	0.000000	0.000000	4.000000	13.000000	1.000000
14629.434052	0.096414	0.639060	-0.006810	84.196266	137.329758	-168.456696	-0.332707	0.000000	0.176497	0.000000	0.000000	0.000000	-0.016714	-0.115448	-0.046724	0.000000	0.000000	4.000000	13.000000	1.000000
14629.437386	0.096414	0.639060	-0.006810	84.166962	137.761719	-168.018417	-0.332707	0.000000	0.176497	0.000000	0.000000	0.000000	-0.016714	-0.115448	-0.046724	0.000000	0.000000	4.000000	13.000000	1.000000
14629.440719	0.096414	0.639060	-0.006810	84.166962	137.761719	-168.018417	-0.332707	0.000000	0.176497	0.000000	0.000000	0.000000	-0.016714	-0.115448	-0.046724	0.000000	0.000000	4.000000	13.000000	1.000000
14629.444052	0.096337	0.638675	-0.006961	84.166962	137.761719	-168.018417	-0.332707	0.000000	0.176497	0.000000	0.000000	0.000000	-0.023142	-0.115399	-0.045460	0.000000	0.000000	4.000000	13.000000	1.000000
14629.447386	0.096276	0.638322	-0.007037	84.137230	138.189224	-167.584549	-0.340494	0.000000	0.179283	0.000000	0.000000	0.000000	-0.018250	-0.106084	-0.022630	0.000000	0.000000	4.000000	13.000000	1.000000
14629.450719	0.096276	0.638322	-0.007037	84.137230	138.189224	-167.584549	-0.340494	0.000000	0.179283	0.000000	0.000000	0.000000	-0.018250	-0.106084	-0.022630	0.000000	0.000000	4.000000	13.000000	1.000000
14629.454052	0.096276	0.638322	-0.007037	84.137230	138.189224	-167.584549	-0.340494	0.000000	0.179283	0.000000	0.000000	0.000000	-0.018250	-0.106084	-0.022630	0.000000	0.000000	4.000000	13.000000	1.000000
14629.457386	0.096276	0.638322	-0.007037	84.109108	138.587982	-167.179596	-0.351842	0.000000	0.186181	0.000000	0.000000	0.000000	-0.018250	-0.106084	-0.022630	0.000000	0.000000	4.000000	13.000000	1.000000
14629.460719	0.096207	0.637953	-0.007151	84.109108	138.587982	-167.179596	-0.351842	0.000000	0.186181	0.000000	0.000000	0.000000	-0.020718	-0.110644	-0.034193	0.000000	0.000000	4.000000	13.000000	1.000000
14629.464052	0.096207	0.637953	-0.007151	84.109108	138.587982	-167.179596	-0.351842	0.000000	0.186181	0.000000	0.000000	0.000000	-0.020718	-0.110644	-0.034193	0.000000	0.000000	4.000000	13.000000	1.000000
14629.467386	0.096207	0.637953	-0.007151	84.078773	139.009766	-166.754196	-0.351842	0.000000	0.186181	0.000000	0.000000	0.000000	-0.020718	-0.110644	-0.034193	0.000000	0.000000	4.000000	13.000000	1.000000
14629.470719	0.096207	0.637953	-0.007151	84.078773	139.009766	-166.754196	-0.351842	0.000000	0.186181	0.000000	0.000000	0.000000	-0.020718	-0.110644	-0.034193	0.000000	0.000000	4.000000	13.000000	1.000000
14629.474052	0.096170	0.637575	-0.007222	84.078773	139.009766	-166.754196	-0.351842	0.000000	0.186181	0.000000	0.000000	0.000000	-0.011252	-0.113538	-0.021289	0.000000	0.000000	4.000000	13.000000	1.000000
14629.477386	0.096142	0.637186	-0.007245	84.054062	139.446976	-166.317139	-0.357541	0.000000	0.189634	0.000000	0.000000	0.000000	-0.008198	-0.116427	-0.007018	0.000000	0.000000	4.000000	13.000000	1.000000
14629.480719	0.096142	0.637186	-0.007245	84.054062	139.446976	-166.317139	-0.357541	0.000000	0.189634	0.000000	0.000000	0.000000	-0.008198	-0.116427	-0.007018	0.000000	0.000000	4.000000	13.000000	1.000000
14629.484052	0.096142	0.637186	-0.007245	84.054062	139.446976	-166.317139	-0.357541	0.000000	0.189634	0.000000	0.000000	0.000000	-0.008198	-0.116427	-0.007018	0.000000	0.000000	4.000000	13.000000	1.000000
14629.487386	0.096142	0.637186	-0.007245	84.034157	140.004852	-165.769806	-0.362259	0.000000	0.192876	0.000000	0.000000	0.000000	-0.008198	-0.116427	-0.007018	0.000000	0.000000	4.000000	13.000000	1.000000
14629.490719	0.096138	0.636773	-0.007264	84.034157	140.004852	-165.769806	-0.362259	0.000000	0.192876	0.000000	0.000000	0.000000	-0.001199	-0.123927	-0.005609	0.000000	0.000000	4.000000	13.000000	1.000000
14629.494052	0.096138	0.636773	-0.007264	84.034157	140.004852	-165.769806	-0.362259	0.000000	0.192876	0.000000	0.000000	0.000000	-0.001199	-0.123927	-0.005609	0.000000	0.000000	4.000000	13.000000	1.000000
14629.497386	0.096138	0.636773	-0.007264	84.025581	140.571381	-165.219986	-0.362259	0.000000	0.192876	0.000000	0.000000	0.000000	-0.001199	-0.123927	-0.005609	0.000000	0.000000	4.000000	13.000000	1.000000
14629.500719	0.096138	0.636773	-0.007264	84.025581	140.571381	-165.219986	-0.362259	0.000000	0.192876	0.000000	0.000000	0.000000	-0.001199	-0.123927	-0.005609	0.000000	0.000000	4.000000	13.000000	1.000000
14629.504052	0.096138	0.636310	-0.007264	84.025581	140.571381	-165.219986	-0.362259	0.000000	0.192876	0.000000	0.000000	0.000000	0.000003	-0.138968	0.000020	0.000000	0.000000	4.000000	13.000000	1.000000
14629.507386	0.096187	0.635772	-0.007245	84.025024	141.308517	-164.516281	-0.363194	0.000000	0.193076	0.000000	0.000000	0.000000	0.014625	-0.161567	0.005729	0.000000	0.000000	4.000000	13.000000	1.000000
14629.510719	0.096187	0.635772	-0.007245	84.025024	141.308517	-164.516281	-0.363194	0.000000	0.193076	0.000000	0.000000	0.000000	0.014625	-0.161567	0.005729	0.000000	0.000000	4.000000	13.000000	1.000000
14629.514052	0.096187	0.635772	-0.007245	84.025024	141.308517	-164.516281	-0.363194	0.000000	0.193076	0.000000	0.000000	0.000000	0.014625	-0.161567	0.005729	0.000000	0.000000	4.000000	13.000000	1.000000
14629.517386	0.096187	0.635772	-0.007245	84.032410	142.125992	-163.739395	-0.362236	0.000000	0.190638	0.000000	0.000000	0.000000	0.014625	-0.161567	0.005729	0.000000	0.000000	4.000000	13.000000	1.000000
14629.520719	0.096243	0.635203	-0.007193	84.032410	142.125992	-163.739395	-0.362236	0.000000	0.190638	0.000000	0.000000	0.000000	0.016731	-0.170553	0.015572	0.000000	0.000000	4.000000	13.000000	1.000000
14629.524052	0.096243	0.635203	-0.007193	84.032410	142.125992	-163.739395	-0.362236	0.000000	0.190638	0.000000	0.000000	0.000000	0.016731	-0.170553	0.015572	0.000000	0.000000	4.000000	13.000000	1.000000
14629.527386	0.096294	0.634569	-0.007161	84.038589	142.893295	-163.009857	-0.362236	0.000000	0.190638	0.000000	0.000000	0.000000	0.015443	-0.190155	0.009533	0.000000	0.000000	4.000000	13.000000	1.000000
14629.530719	0.096294	0.634569	-0.007161	84.038589	142.893295	-163.009857	-0.362236	0.000000	0.190638	0.000000	0.000000	0.000000	0.015443	-0.190155	0.009533	0.000000	0.000000	4.000000	13.000000	1.000000
14629.534052	0.096294	0.634569	-0.007161	84.038589	142.893295	-163.009857	-0.362236	0.000000	0.190638	0.000000	0.000000	0.000000	0.015443	-0.190155	0.009533	0.000000	0.000000	4.000000	13.000000	1.000000
14629.537386	0.096294	0.634569	-0.007161	84.007927	143.668091	-162.256119	-0.358052	0.000000	0.185275	0.000000	0.000000	0.000000	0.015443	-0.190155	0.009533	0.000000	0.000000	4.000000	13.000000	1.000000
14629.540719	0.096353	0.633905	-0.007097	84.007927	143.668091	-162.256119	-0.358052	0.000000	0.185275	0.000000	0.000000	0.000000	0.017533	-0.199186	0.019279	0.000000	0.000000	4.000000	13.000000	1.000000
14629.544052	0.096353	0.633905	-0.007097	84.007927	143.668091	-162.256119	-0.358052	0.000000	0.185275	0.000000	0.000000	0.000000	0.017533	-0.199186	0.019279	0.000000	0.000000	4.000000	13.000000	1.000000
14629.547386	0.096431	0.633196	-0.007043	83.961647	144.388596	-161.547821	-0.358052	0.000000	0.185275	0.000000	0.000000	0.000000	0.023557	-0.212701	0.016085	0.000000	0.000000	4.000000	13.000000	1.000000
14629.550719	0.096431	0.633196	-0.007043	83.961647	144.388596	-161.547821	-0.358052	0.000000	0.185275	0.000000	0.000000	0.000000	0.023557	-0.212701	0.016085	0.000000	0.000000	4.000000	13.000000	1.000000
14629.554052	0.096431	0.633196	-0.007043	83.961647	144.388596	-161.547821	-0.358052	0.000000	0.185275	0.000000	0.000000	0.000000	0.023557	-0.212701	0.016085	0.000000	0.000000	4.000000	13.000000	1.000000
14629.557386	0.096431	0.633196	-0.007043	83.917397	145.093445	-160.853653	-0.352158	0.000000	0.178427	0.000000	0.000000	0.000000	0.023557	-0.212701	0.016085	0.000000	0.000000	4.000000	13.000000	1.000000
14629.560719	0.096422	0.632513	-0.006982	83.917397	145.093445	-160.853653	-0.352158	0.000000	0.178427	0.000000	0.000000	0.000000	-0.002755	-0.205135	0.018442	0.000000	0.000000	4.000000	13.000000	1.000000
14629.564052	0.096422	0.632513	-0.006982	83.917397	145.093445	-160.853653	-0.352158	0.000000	0.178427	0.000000	0.000000	0.000000	-0.002755	-0.205135	0.018442	0.000000	0.000000	4.000000	13.000000	1.000000
14629.567386	0.096459	0.631849	-0.006916	83.887207	145.701385	-160.255981	-0.352158	0.000000	0.178427	0.000000	0.000000	0.000000	0.010941	-0.199053	0.019765	0.000000	0.000000	4.000000	13.000000	1.000000
14629.570719	0.096459	0.631849	-0.006916	83.887207	145.701385	-160.255981	-0.352158	0.000000	0.178427	0.000000	0.000000	0.000000	0.010941	-0.199053	0.019765	0.000000	0.000000	4.000000	13.000000	1.000000
14629.574052	0.096459	0.631849	-0.006916	83.887207	145.701385	-160.255981	-0.352158	0.000000	0.178427	0.000000	0.000000	0.000000	0.010941	-0.199053	0.019765	0.000000	0.000000	4.000000	13.000000	1.000000
14629.577386	0.096459	0.631849	-0.006916	83.867294	146.155640	-159.806015	-0.345790	0.000000	0.177063	0.000000	0.000000	0.000000	0.010941	-0.199053	0.019765	0.000000	0.000000	4.000000	13.000000	1.000000
14629.580719	0.096445	0.631216	-0.006875	83.867294	146.155640	-159.806015	-0.345790	0.000000	0.177063	0.000000	0.000000	0.000000	-0.004079	-0.189933	0.012269	0.000000	0.000000	4.000000	13.000000	1.000000
14629.584052	0.096445	0.631216	-0.006875	83.867294	146.155640	-159.806015	-0.345790	0.000000	0.177063	0.000000	0.000000	0.000000	-0.004079	-0.189933	0.012269	0.000000	0.000000	4.000000	13.000000	1.000000
14629.587386	0.096429	0.630608	-0.006844	83.870964	146.369720	-159.594421	-0.345790	0.000000	0.177063	0.000000	0.000000	0.000000	-0.004731	-0.182351	0.009229	0.000000	0.000000	4.000000	13.000000	1.000000
14629.590719	0.096429	0.630608	-0.006844	83.870964	146.369720	-159.594421	-0.345790	0.000000	0.177063	0.000000	0.000000	0.000000	-0.004731	-0.182351	0.009229	0.000000	0.000000	4.000000	13.000000	1.000000
14629.594052	0.096429	0.630608	-0.006844	83.870964	146.369720	-159.594421	-0.345790	0.000000	0.177063	0.000000	0.000000	0.000000	-0.004731	-0.182351	0.009229	0.000000	0.000000	4.000000	13.000000	1.000000
14629.597386	0.096429	0.630608	-0.006844	83.903267	146.459946	-159.512177	-0.342207	0.000000	0.178531	0.000000	0.000000	0.000000	-0.004731	-0.182351	0.009229	0.000000	0.000000	4.000000	13.000000	1.000000
14629.600719	0.096388	0.630051	-0.006828	83.903267	146.459946	-159.512177	-0.342207	0.000000	0.178531	0.000000	0.000000	0.000000	-0.012383	-0.167191	0.004822	0.000000	0.000000	4.000000	13.000000	1.000000
14629.604052	0.096388	0.630051	-0.006828	83.903267	146.459946	-159.512177	-0.342207	0.000000	0.178531	0.000000	0.000000	0.000000	-0.012383	-0.167191	0.004822	0.000000	0.000000	4.000000	13.000000	1.000000
14629.607386	0.096366	0.629519	-0.006826	83.969284	146.451050	-159.536392	-0.342207	0.000000	0.178531	0.000000	0.000000	0.000000	-0.006606	-0.159594	0.000484	0.000000	0.000000	4.000000	13.000000	1.000000
14629.610719	0.096366	0.629519	-0.006826	83.969284	146.451050	-159.536392	-0.342207	0.000000	0.178531	0.000000	0.000000	0.000000	-0.006606	-0.159594	0.000484	0.000000	0.000000	4.000000	13.000000	1.000000
14629.614052	0.096366	0.629519	-0.006826	83.969284	146.451050	-159.536392	-0.342207	0.000000	0.178531	0.000000	0.000000	0.000000	-0.006606	-0.159594	0.000484	0.000000	0.000000	4.000000	13.000000	1.000000
14629.617386	0.096366	0.629519	-0.006826	84.068726	146.318985	-159.692230	-0.341323	0.000000	0.181696	0.000000	0.000000	0.000000	-0.006606	-0.159594	0.000484	0.000000	0.000000	4.000000	13.000000	1.000000
14629.620719	0.096307	0.629003	-0.006893	84.068726	146.318985	-159.692230	-0.341323	0.000000	0.181696	0.000000	0.000000	0.000000	-0.017653	-0.154855	-0.019828	0.000000	0.000000	4.000000	13.000000	1.000000
14629.624052	0.096307	0.629003	-0.006893	84.068726	146.318985	-159.692230	-0.341323	0.000000	0.181696	0.000000	0.000000	0.000000	-0.017653	-0.154855	-0.019828	0.000000	0.000000	4.000000	13.000000	1.000000
14629.627386	0.096271	0.628532	-0.006958	84.176506	146.106079	-159.931412	-0.341323	0.000000	0.181696	0.000000	0.000000	0.000000	-0.010919	-0.141250	-0.019706	0.000000	0.000000	4.000000	13.000000	1.000000
14629.630719	0.096271	0.628532	-0.006958	84.176506	146.106079	-159.931412	-0.341323	0.000000	0.181696	0.000000	0.000000	0.000000	-0.010919	-0.141250	-0.019706	0.000000	0.000000	4.000000	13.000000	1.000000
14629.634052	0.096271	0.628532	-0.006958	84.176506	146.106079	-159.931412	-0.341323	0.000000	0.181696	0.000000	0.000000	0.000000	-0.010919	-0.141250	-0.019706	0.000000	0.000000	4.000000	13.000000	1.000000
14629.637386	0.096271	0.628532	-0.006958	84.289886	145.718048	-160.340515	-0.347912	0.000000	0.186458	0.000000	0.000000	0.000000	-0.010919	-0.141250	-0.019706	0.000000	0.000000	4.000000	13.000000	1.000000
14629.640719	0.096216	0.628081	-0.007005	84.289886	145.718048	-160.340515	-0.347912	0.000000	0.186458	0.000000	0.000000	0.000000	-0.016416	-0.135210	-0.014060	0.000000	0.000000	4.000000	13.000000	1.000000
14629.644052	0.096216	0.628081	-0.007005	84.289886	145.718048	-160.340515	-0.347912	0.000000	0.186458	0.000000	0.000000	0.000000	-0.016416	-0.135210	-0.014060	0.000000	0.000000	4.000000	13.000000	1.000000
14629.647386	0.096216	0.628081	-0.007005	84.404022	145.131409	-160.940399	-0.347912	0.000000	0.186458	0.000000	0.000000	0.000000	-0.016416	-0.135210	-0.014060	0.000000	0.000000	4.000000	13.000000	1.000000
14629.650719	0.096216	0.628081	-0.007005	84.404022	145.131409	-160.940399	-0.347912	0.000000	0.186458	0.000000	0.000000	0.000000	-0.016416	-0.135210	-0.014060	0.000000	0.000000	4.000000	13.000000	1.000000
14629.654052	0.096205	0.627676	-0.007056	84.404022	145.131409	-160.940399	-0.347912	0.000000	0.186458	0.000000	0.000000	0.000000	-0.003258	-0.121627	-0.015237	0.000000	0.000000	4.000000	13.000000	1.000000
14629.657386	0.096201	0.627310	-0.007077	84.504028	144.574417	-161.510117	-0.350255	0.000000	0.189194	0.000000	0.000000	0.000000	-0.001383	-0.109660	-0.006474	0.000000	0.000000	4.000000	13.000000	1.000000
14629.660719	0.096201	0.627310	-0.007077	84.504028	144.574417	-161.510117	-0.350255	0.000000	0.189194	0.000000	0.000000	0.000000	-0.001383	-0.109660	-0.006474	0.000000	0.000000	4.000000	13.000000	1.000000
14629.664052	0.096201	0.627310	-0.007077	84.504028	144.574417	-161.510117	-0.350255	0.000000	0.189194	0.000000	0.000000	0.000000	-0.001383	-0.109660	-0.006474	0.000000	0.000000	4.000000	13.000000	1.000000
14629.667386	0.096201	0.627310	-0.007077	84.596260	144.243179	-161.863403	-0.353874	0.000000	0.189967	0.000000	0.000000	0.000000	-0.001383	-0.109660	-0.006474	0.000000	0.000000	4.000000	13.000000	1.000000
14629.670719	0.096204	0.626959	-0.007061	84.596260	144.243179	-161.863403	-0.353874	0.000000	0.189967	0.000000	0.000000	0.000000	0.001078	-0.105242	0.005042	0.000000	0.000000	4.000000	13.000000	1.000000
14629.674052	0.096204	0.626959	-0.007061	84.596260	144.243179	-161.863403	-0.353874	0.000000	0.189967	0.000000	0.000000	0.000000	0.001078	-0.105242	0.005042	0.000000	0.000000	4.000000	13.000000	1.000000
14629.677386	0.096204	0.626959	-0.007061	84.698105	144.207031	-161.943985	-0.353874	0.000000	0.189967	0.000000	0.000000	0.000000	0.001078	-0.105242	0.005042	0.000000	0.000000	4.000000	13.000000	1.000000
14629.680719	0.096204	0.626959	-0.007061	84.698105	144.207031	-161.943985	-0.353874	0.000000	0.189967	0.000000	0.000000	0.000000	0.001078	-0.105242	0.005042	0.000000	0.000000	4.000000	13.000000	1.000000
14629.684052	0.096232	0.626628	-0.007034	84.698105	144.207031	-161.943985	-0.353874	0.000000	0.189967	0.000000	0.000000	0.000000	0.008421	-0.099272	0.008037	0.000000	0.000000	4.000000	13.000000	1.000000
14629.687386	0.096232	0.626628	-0.007034	84.801071	144.808701	-161.418320	-0.353033	0.000000	0.189788	0.000000	0.000000	0.000000	0.008421	-0.099272	0.008037	0.000000	0.000000	4.000000	13.000000	1.000000
14629.690719	0.096232	0.626628	-0.007034	84.801071	144.808701	-161.418320	-0.353033	0.000000	0.189788	0.000000	0.000000	0.000000	0.008421	-0.099272	0.008037	0.000000	0.000000	4.000000	13.000000	1.000000
14629.694052	0.096232	0.626628	-0.007034	84.801071	144.808701	-161.418320	-0.353033	0.000000	0.189788	0.000000	0.000000	0.000000	0.008421	-0.099272	0.008037	0.000000	0.000000	4.000000	13.000000	1.000000
14629.697386	0.096323	0.625976	-0.006923	84.895195	146.155975	-160.179474	-0.351694	0.000000	0.188384	0.000000	0.000000	0.000000	0.027227	-0.195771	0.033262	0.000000	0.000000	4.000000	13.000000	1.000000
14629.700719	0.096323	0.625976	-0.006923	84.895195	146.155975	-160.179474	-0.351694	0.000000	0.188384	0.000000	0.000000	0.000000	0.027227	-0.195771	0.033262	0.000000	0.000000	4.000000	13.000000	1.000000
14629.704052	0.096323	0.625976	-0.006923	84.895195	146.155975	-160.179474	-0.351694	0.000000	0.188384	0.000000	0.000000	0.000000	0.027227	-0.195771	0.033262	0.000000	0.000000	4.000000	13.000000	1.000000
14629.707386	0.096323	0.625976	-0.006923	84.983742	147.938080	-158.522568	-0.346150	0.000000	0.183846	0.000000	0.000000	0.000000	0.027227	-0.195771	0.033262	0.000000	0.000000	4.000000	13.000000	1.000000
14629.710719	0.096376	0.625595	-0.006884	84.983742	147.938080	-158.522568	-0.346150	0.000000	0.183846	0.000000	0.000000	0.000000	0.015949	-0.114355	0.011851	0.000000	0.000000	4.000000	13.000000	1.000000
14629.714052	0.096376	0.625595	-0.006884	84.983742	147.938080	-158.522568	-0.346150	0.000000	0.183846	0.000000	0.000000	0.000000	0.015949	-0.114355	0.011851	0.000000	0.000000	4.000000	13.000000	1.000000
14629.717386	0.096376	0.625595	-0.006884	85.071648	150.031693	-156.565079	-0.346150	0.000000	0.183846	0.000000	0.000000	0.000000	0.015949	-0.114355	0.011851	0.000000	0.000000	4.000000	13.000000	1.000000
14629.720719	0.096376	0.625595	-0.006884	85.071648	150.031693	-156.565079	-0.346150	0.000000	0.183846	0.000000	0.000000	0.000000	0.015949	-0.114355	0.011851	0.000000	0.000000	4.000000	13.000000	1.000000
14629.724052	0.096412	0.625163	-0.006822	85.071648	150.031693	-156.565079	-0.346150	0.000000	0.183846	0.000000	0.000000	0.000000	0.010669	-0.129459	0.018513	0.000000	0.000000	4.000000	13.000000	1.000000
14629.727386	0.096421	0.624667	-0.006777	85.150467	152.019775	-154.700470	-0.344175	0.000000	0.181188	0.000000	0.000000	0.000000	0.002894	-0.148862	0.013509	0.000000	0.000000	4.000000	13.000000	1.000000
14629.730719	0.096421	0.624667	-0.006777	85.150467	152.019775	-154.700470	-0.344175	0.000000	0.181188	0.000000	0.000000	0.000000	0.002894	-0.148862	0.013509	0.000000	0.000000	4.000000	13.000000	1.000000
14629.734052	0.096421	0.624667	-0.006777	85.150467	152.019775	-154.700470	-0.344175	0.000000	0.181188	0.000000	0.000000	0.000000	0.002894	-0.148862	0.013509	0.000000	0.000000	4.000000	13.000000	1.000000
14629.737386	0.096421	0.624667	-0.006777	85.216934	153.441193	-153.366425	-0.338838	0.000000	0.178928	0.000000	0.000000	0.000000	0.002894	-0.148862	0.013509	0.000000	0.000000	4.000000	13.000000	1.000000
14629.740719	0.096384	0.624106	-0.006744	85.216934	153.441193	-153.366425	-0.338838	0.000000	0.178928	0.000000	0.000000	0.000000	-0.011319	-0.168255	0.009813	0.000000	0.000000	4.000000	13.000000	1.000000
14629.744052	0.096384	0.624106	-0.006744	85.216934	153.441193	-153.366425	-0.338838	0.000000	0.178928	0.000000	0.000000	0.000000	-0.011319	-0.168255	0.009813	0.000000	0.000000	4.000000	13.000000	1.000000
14629.747386	0.096322	0.623455	-0.006720	85.282333	154.103058	-152.745911	-0.338838	0.000000	0.178928	0.000000	0.000000	0.000000	-0.018556	-0.195164	0.007335	0.000000	0.000000	4.000000	13.000000	1.000000
14629.750719	0.096322	0.623455	-0.006720	85.282333	154.103058	-152.745911	-0.338838	0.000000	0.178928	0.000000	0.000000	0.000000	-0.018556	-0.195164	0.007335	0.000000	0.000000	4.000000	13.000000	1.000000
14629.754052	0.096322	0.623455	-0.006720	85.282333	154.103058	-152.745911	-0.338838	0.000000	0.178928	0.000000	0.000000	0.000000	-0.018556	-0.195164	0.007335	0.000000	0.000000	4.000000	13.000000	1.000000
14629.757386	0.096322	0.623455	-0.006720	85.350510	153.914490	-152.937912	-0.335980	0.000000	0.183907	0.000000	0.000000	0.000000	-0.018556	-0.195164	0.007335	0.000000	0.000000	4.000000	13.000000	1.000000
14629.760719	0.096234	0.622741	-0.006713	85.350510	153.914490	-152.937912	-0.335980	0.000000	0.183907	0.000000	0.000000	0.000000	-0.026387	-0.214496	0.002085	0.000000	0.000000	4.000000	13.000000	1.000000
14629.764052	0.096234	0.622741	-0.006713	85.350510	153.914490	-152.937912	-0.335980	0.000000	0.183907	0.000000	0.000000	0.000000	-0.026387	-0.214496	0.002085	0.000000	0.000000	4.000000	13.000000	1.000000
14629.767386	0.096157	0.621967	-0.006756	85.418236	153.339935	-153.494461	-0.335980	0.000000	0.183907	0.000000	0.000000	0.000000	-0.022932	-0.232113	-0.013150	0.000000	0.000000	4.000000	13.000000	1.000000
14629.770719	0.096157	0.621967	-0.006756	85.418236	153.339935	-153.494461	-0.335980	0.000000	0.183907	0.000000	0.000000	0.000000	-0.022932	-0.232113	-0.013150	0.000000	0.000000	4.000000	13.000000	1.000000
14629.774052	0.096157	0.621967	-0.006756	85.418236	153.339935	-153.494461	-0.335980	0.000000	0.183907	0.000000	0.000000	0.000000	-0.022932	-0.232113	-0.013150	0.000000	0.000000	4.000000	13.000000	1.000000
14629.777386	0.096157	0.621967	-0.006756	85.486076	152.750961	-154.070480	-0.337824	0.000000	0.192127	0.000000	0.000000	0.000000	-0.022932	-0.232113	-0.013150	0.000000	0.000000	4.000000	13.000000	1.000000
14629.780719	0.096079	0.621149	-0.006808	85.486076	152.750961	-154.070480	-0.337824	0.000000	0.192127	0.000000	0.000000	0.000000	-0.023414	-0.245393	-0.015443	0.000000	0.000000	4.000000	13.000000	1.000000
14629.784052	0.096079	0.621149	-0.006808	85.486076	152.750961	-154.070480	-0.337824	0.000000	0.192127	0.000000	0.000000	0.000000	-0.023414	-0.245393	-0.015443	0.000000	0.000000	4.000000	13.000000	1.000000
14629.787386	0.096062	0.620312	-0.006890	85.562790	152.025253	-154.784210	-0.337824	0.000000	0.192127	0.000000	0.000000	0.000000	-0.005233	-0.251135	-0.024525	0.000000	0.000000	4.000000	13.000000	1.000000
14629.790719	0.096062	0.620312	-0.006890	85.562790	152.025253	-154.784210	-0.337824	0.000000	0.192127	0.000000	0.000000	0.000000	-0.005233	-0.251135	-0.024525	0.000000	0.000000	4.000000	13.000000	1.000000
14629.794052	0.096062	0.620312	-0.006890	85.562790	152.025253	-154.784210	-0.337824	0.000000	0.192127	0.000000	0.000000	0.000000	-0.005233	-0.251135	-0.024525	0.000000	0.000000	4.000000	13.000000	1.000000
14629.797386	0.096062	0.620312	-0.006890	85.631569	151.391098	-155.413132	-0.344485	0.000000	0.196901	0.000000	0.000000	0.000000	-0.005233	-0.251135	-0.024525	0.000000	0.000000	4.000000	13.000000	1.000000
14629.800719	0.096059	0.619436	-0.007008	85.631569	151.391098	-155.413132	-0.344485	0.000000	0.196901	0.000000	0.000000	0.000000	-0.000859	-0.262674	-0.035448	0.000000	0.000000	4.000000	13.000000	1.000000
14629.804052	0.096059	0.619436	-0.007008	85.631569	151.391098	-155.413132	-0.344485	0.000000	0.196901	0.000000	0.000000	0.000000	-0.000859	-0.262674	-0.035448	0.000000	0.000000	4.000000	13.000000	1.000000
14629.807386	0.096105	0.618600	-0.007106	85.711105	150.614243	-156.187256	-0.344485	0.000000	0.196901	0.000000	0.000000	0.000000	0.013792	-0.250723	-0.029584	0.000000	0.000000	4.000000	13.000000	1.000000
14629.810719	0.096105	0.618600	-0.007106	85.711105	150.614243	-156.187256	-0.344485	0.000000	0.196901	0.000000	0.000000	0.000000	0.013792	-0.250723	-0.029584	0.000000	0.000000	4.000000	13.000000	1.000000
14629.814052	0.096105	0.618600	-0.007106	85.711105	150.614243	-156.187256	-0.344485	0.000000	0.196901	0.000000	0.000000	0.000000	0.013792	-0.250723	-0.029584	0.000000	0.000000	4.000000	13.000000	1.000000
14629.817386	0.096105	0.618600	-0.007106	85.787506	149.837997	-156.966690	-0.355324	0.000000	0.194746	0.000000	0.000000	0.000000	0.013792	-0.250723	-0.029584	0.000000	0.000000	4.000000	13.000000	1.000000
14629.820719	0.096141	0.617776	-0.007254	85.787506	149.837997	-156.966690	-0.355324	0.000000	0.194746	0.000000	0.000000	0.000000	0.010635	-0.247200	-0.044333	0.000000	0.000000	4.000000	13.000000	1.000000
14629.824052	0.096141	0.617776	-0.007254	85.787506	149.837997	-156.966690	-0.355324	0.000000	0.194746	0.000000	0.000000	0.000000	0.010635	-0.247200	-0.044333	0.000000	0.000000	4.000000	13.000000	1.000000
14629.827386	0.096180	0.617017	-0.007382	85.861801	149.040314	-157.762253	-0.355324	0.000000	0.194746	0.000000	0.000000	0.000000	0.011934	-0.227718	-0.038195	0.000000	0.000000	4.000000	13.000000	1.000000
14629.830719	0.096180	0.617017	-0.007382	85.861801	149.040314	-157.762253	-0.355324	0.000000	0.194746	0.000000	0.000000	0.000000	0.011934	-0.227718	-0.038195	0.000000	0.000000	4.000000	13.000000	1.000000
14629.834052	0.096180	0.617017	-0.007382	85.861801	149.040314	-157.762253	-0.355324	0.000000	0.194746	0.000000	0.000000	0.000000	0.011934	-0.227718	-0.038195	0.000000	0.000000	4.000000	13.000000	1.000000
14629.837386	0.096223	0.616278	-0.007495	85.943298	148.111771	-158.691559	-0.369079	0.000000	0.190984	0.000000	0.000000	0.000000	0.012824	-0.221703	-0.033994	0.000000	0.000000	4.000000	13.000000	1.000000
14629.840719	0.096223	0.616278	-0.007495	85.943298	148.111771	-158.691559	-0.369079	0.000000	0.190984	0.000000	0.000000	0.000000	0.012824	-0.221703	-0.033994	0.000000	0.000000	4.000000	13.000000	1.000000
14629.844052	0.096223	0.616278	-0.007495	85.943298	148.111771	-158.691559	-0.369079	0.000000	0.190984	0.000000	0.000000	0.000000	0.012824	-0.221703	-0.033994	0.000000	0.000000	4.000000	13.000000	1.000000
14629.847386	0.096246	0.615584	-0.007598	86.019058	147.237778	-159.568100	-0.374744	0.000000	0.188847	0.000000	0.000000	0.000000	0.006772	-0.208145	-0.030931	0.000000	0.000000	4.000000	13.000000	1.000000
14629.850719	0.096246	0.615584	-0.007598	86.019058	147.237778	-159.568100	-0.374744	0.000000	0.188847	0.000000	0.000000	0.000000	0.006772	-0.208145	-0.030931	0.000000	0.000000	4.000000	13.000000	1.000000
14629.854052	0.096246	0.615584	-0.007598	86.019058	147.237778	-159.568100	-0.374744	0.000000	0.188847	0.000000	0.000000	0.000000	0.006772	-0.208145	-0.030931	0.000000	0.000000	4.000000	13.000000	1.000000
14629.857386	0.096246	0.615584	-0.007598	86.094246	146.276505	-160.525482	-0.379900	0.000000	0.187718	0.000000	0.000000	0.000000	0.006772	-0.208145	-0.030931	0.000000	0.000000	4.000000	13.000000	1.000000
14629.860719	0.096273	0.614955	-0.007680	86.094246	146.276505	-160.525482	-0.379900	0.000000	0.187718	0.000000	0.000000	0.000000	0.008131	-0.188843	-0.024568	0.000000	0.000000	4.000000	13.000000	1.000000
14629.864052	0.096273	0.614955	-0.007680	86.094246	146.276505	-160.525482	-0.379900	0.000000	0.187718	0.000000	0.000000	0.000000	0.008131	-0.188843	-0.024568	0.000000	0.000000	4.000000	13.000000	1.000000
14629.867386	0.096264	0.614365	-0.007723	86.163750	145.341461	-161.457062	-0.379900	0.000000	0.187718	0.000000	0.000000	0.000000	-0.002756	-0.177079	-0.012861	0.000000	0.000000	4.000000	13.000000	1.000000
14629.870719	0.096264	0.614365	-0.007723	86.163750	145.341461	-161.457062	-0.379900	0.000000	0.187718	0.000000	0.000000	0.000000	-0.002756	-0.177079	-0.012861	0.000000	0.000000	4.000000	13.000000	1.000000
14629.874052	0.096264	0.614365	-0.007723	86.163750	145.341461	-161.457062	-0.379900	0.000000	0.187718	0.000000	0.000000	0.000000	-0.002756	-0.177079	-0.012861	0.000000	0.000000	4.000000	13.000000	1.000000
14629.877386	0.096264	0.614365	-0.007723	86.234856	144.324356	-162.468079	-0.386138	0.000000	0.186822	0.000000	0.000000	0.000000	-0.002756	-0.177079	-0.012861	0.000000	0.000000	4.000000	13.000000	1.000000
14629.880719	0.096249	0.613780	-0.007790	86.234856	144.324356	-162.468079	-0.386138	0.000000	0.186822	0.000000	0.000000	0.000000	-0.004331	-0.175268	-0.020224	0.000000	0.000000	4.000000	13.000000	1.000000
14629.884052	0.096249	0.613780	-0.007790	86.234856	144.324356	-162.468079	-0.386138	0.000000	0.186822	0.000000	0.000000	0.000000	-0.004331	-0.175268	-0.020224	0.000000	0.000000	4.000000	13.000000	1.000000
14629.887386	0.096244	0.613255	-0.007812	86.297256	143.388840	-163.397949	-0.386138	0.000000	0.186822	0.000000	0.000000	0.000000	-0.001406	-0.157740	-0.006562	0.000000	0.000000	4.000000	13.000000	1.000000
14629.890719	0.096244	0.613255	-0.007812	86.297256	143.388840	-163.397949	-0.386138	0.000000	0.186822	0.000000	0.000000	0.000000	-0.001406	-0.157740	-0.006562	0.000000	0.000000	4.000000	13.000000	1.000000
14629.894052	0.096244	0.613255	-0.007812	86.297256	143.388840	-163.397949	-0.386138	0.000000	0.186822	0.000000	0.000000	0.000000	-0.001406	-0.157740	-0.006562	0.000000	0.000000	4.000000	13.000000	1.000000
14629.897386	0.096244	0.613255	-0.007812	86.355354	142.470718	-164.311096	-0.390602	0.000000	0.187778	0.000000	0.000000	0.000000	-0.001406	-0.157740	-0.006562	0.000000	0.000000	4.000000	13.000000	1.000000
14629.900719	0.096246	0.612768	-0.007804	86.355354	142.470718	-164.311096	-0.390602	0.000000	0.187778	0.000000	0.000000	0.000000	0.000542	-0.146108	0.002529	0.000000	0.000000	4.000000	13.000000	1.000000
14629.904052	0.096246	0.612768	-0.007804	86.355354	142.470718	-164.311096	-0.390602	0.000000	0.187778	0.000000	0.000000	0.000000	0.000542	-0.146108	0.002529	0.000000	0.000000	4.000000	13.000000	1.000000
14629.907386	0.096246	0.612768	-0.007804	86.404022	141.667267	-165.109940	-0.390602	0.000000	0.187778	0.000000	0.000000	0.000000	0.000542	-0.146108	0.002529	0.000000	0.000000	4.000000	13.000000	1.000000
14629.910719	0.096246	0.612768	-0.007804	86.404022	141.667267	-165.109940	-0.390602	0.000000	0.187778	0.000000	0.000000	0.000000	0.000542	-0.146108	0.002529	0.000000	0.000000	4.000000	13.000000	1.000000
14629.914052	0.096249	0.612325	-0.007789	86.404022	141.667267	-165.109940	-0.390602	0.000000	0.187778	0.000000	0.000000	0.000000	0.000967	-0.132714	0.004531	0.000000	0.000000	4.000000	13.000000	1.000000
14629.917386	0.096251	0.611908	-0.007782	86.440422	141.056686	-165.716644	-0.390181	0.000000	0.187688	0.000000	0.000000	0.000000	0.000414	-0.125169	0.001924	0.000000	0.000000	4.000000	13.000000	1.000000
14629.920719	0.096251	0.611908	-0.007782	86.440422	141.056686	-165.716644	-0.390181	0.000000	0.187688	0.000000	0.000000	0.000000	0.000414	-0.125169	0.001924	0.000000	0.000000	4.000000	13.000000	1.000000
14629.924052	0.096251	0.611908	-0.007782	86.440422	141.056686	-165.716644	-0.390181	0.000000	0.187688	0.000000	0.000000	0.000000	0.000414	-0.125169	0.001924	0.000000	0.000000	4.000000	13.000000	1.000000
14629.927386	0.096251	0.611908	-0.007782	86.448021	140.962570	-165.807907	-0.389105	0.000000	0.187457	0.000000	0.000000	0.000000	0.000414	-0.125169	0.001924	0.000000	0.000000	4.000000	13.000000	1.000000
14629.930719	0.096255	0.611510	-0.007761	86.448021	140.962570	-165.807907	-0.389105	0.000000	0.187457	0.000000	0.000000	0.000000	0.001382	-0.119347	0.006463	0.000000	0.000000	4.000000	13.000000	1.000000
14629.934052	0.096255	0.611510	-0.007761	86.448021	140.962570	-165.807907	-0.389105	0.000000	0.187457	0.000000	0.000000	0.000000	0.001382	-0.119347	0.006463	0.000000	0.000000	4.000000	13.000000	1.000000
14629.937386	0.096255	0.611510	-0.007761	86.434433	141.262268	-165.506332	-0.389105	0.000000	0.187457	0.000000	0.000000	0.000000	0.001382	-0.119347	0.006463	0.000000	0.000000	4.000000	13.000000	1.000000
14629.940719	0.096255	0.611510	-0.007761	86.434433	141.262268	-165.506332	-0.389105	0.000000	0.187457	0.000000	0.000000	0.000000	0.001382	-0.119347	0.006463	0.000000	0.000000	4.000000	13.000000	1.000000
14629.944052	0.096281	0.611112	-0.007744	86.434433	141.262268	-165.506332	-0.389105	0.000000	0.187457	0.000000	0.000000	0.000000	0.007763	-0.119337	0.004989	0.000000	0.000000	4.000000	13.000000	1.000000
14629.947386	0.096269	0.610688	-0.007802	86.407188	141.852158	-164.918839	-0.388028	0.000000	0.187227	0.000000	0.000000	0.000000	-0.003710	-0.127364	-0.017317	0.000000	0.000000	4.000000	13.000000	1.000000
14629.950719	0.096269	0.610688	-0.007802	86.407188	141.852158	-164.918839	-0.388028	0.000000	0.187227	0.000000	0.000000	0.000000	-0.003710	-0.127364	-0.017317	0.000000	0.000000	4.000000	13.000000	1.000000
14629.954052	0.096269	0.610688	-0.007802	86.407188	141.852158	-164.918839	-0.388028	0.000000	0.187227	0.000000	0.000000	0.000000	-0.003710	-0.127364	-0.017317	0.000000	0.000000	4.000000	13.000000	1.000000
14629.957386	0.096269	0.610688	-0.007802	86.382103	142.433823	-164.338089	-0.390082	0.000000	0.186551	0.000000	0.000000	0.000000	-0.003710	-0.127364	-0.017317	0.000000	0.000000	4.000000	13.000000	1.000000
14629.960719	0.096258	0.610238	-0.007852	86.382103	142.433823	-164.338089	-0.390082	0.000000	0.186551	0.000000	0.000000	0.000000	-0.003209	-0.134834	-0.014985	0.000000	0.000000	4.000000	13.000000	1.000000
14629.964052	0.096258	0.610238	-0.007852	86.382103	142.433823	-164.338089	-0.390082	0.000000	0.186551	0.000000	0.000000	0.000000	-0.003209	-0.134834	-0.014985	0.000000	0.000000	4.000000	13.000000	1.000000
14629.967386	0.096258	0.610238	-0.007852	86.379173	142.673431	-164.099854	-0.390082	0.000000	0.186551	0.000000	0.000000	0.000000	-0.003209	-0.134834	-0.014985	0.000000	0.000000	4.000000	13.000000	1.000000
14629.970719	0.096258	0.610238	-0.007852	86.379173	142.673431	-164.099854	-0.390082	0.000000	0.186551	0.000000	0.000000	0.000000	-0.003209	-0.134834	-0.014985	0.000000	0.000000	4.000000	13.000000	1.000000
14629.974052	0.096227	0.609743	-0.007996	86.379173	142.673431	-164.099854	-0.390082	0.000000	0.186551	0.000000	0.000000	0.000000	-0.009294	-0.148580	-0.043393	0.000000	0.000000	4.000000	13.000000	1.000000
14629.977386	0.096216	0.609204	-0.008154	86.408821	142.443451	-164.332657	-0.392580	0.000000	0.187086	0.000000	0.000000	0.000000	-0.003420	-0.161759	-0.047182	0.000000	0.000000	4.000000	13.000000	1.000000
14629.980719	0.096216	0.609204	-0.008154	86.408821	142.443451	-164.332657	-0.392580	0.000000	0.187086	0.000000	0.000000	0.000000	-0.003420	-0.161759	-0.047182	0.000000	0.000000	4.000000	13.000000	1.000000
14629.984052	0.096216	0.609204	-0.008154	86.408821	142.443451	-164.332657	-0.392580	0.000000	0.187086	0.000000	0.000000	0.000000	-0.003420	-0.161759	-0.047182	0.000000	0.000000	4.000000	13.000000	1.000000
14629.987386	0.096216	0.609204	-0.008154	86.470856	141.542587	-165.234879	-0.407675	0.000000	0.189205	0.000000	0.000000	0.000000	-0.003420	-0.161759	-0.047182	0.000000	0.000000	4.000000	13.000000	1.000000
14629.990719	0.096175	0.608652	-0.008346	86.470856	141.542587	-165.234879	-0.407675	0.000000	0.189205	0.000000	0.000000	0.000000	-0.012389	-0.165605	-0.057825	0.000000	0.000000	4.000000	13.000000	1.000000
14629.994052	0.096175	0.608652	-0.008346	86.470856	141.542587	-165.234879	-0.407675	0.000000	0.189205	0.000000	0.000000	0.000000	-0.012389	-0.165605	-0.057825	0.000000	0.000000	4.000000	13.000000	1.000000
14629.997386	0.096174	0.608056	-0.008556	86.546341	140.245438	-166.532303	-0.407675	0.000000	0.189205	0.000000	0.000000	0.000000	-0.000148	-0.178753	-0.063063	0.000000	0.000000	4.000000	13.000000	1.000000
14630.000719	0.096174	0.608056	-0.008556	86.546341	140.245438	-166.532303	-0.407675	0.000000	0.189205	0.000000	0.000000	0.000000	-0.000148	-0.178753	-0.063063	0.000000	0.000000	4.000000	13.000000	1.000000
14630.004052	0.096174	0.608056	-0.008556	86.546341	140.245438	-166.532303	-0.407675	0.000000	0.189205	0.000000	0.000000	0.000000	-0.000148	-0.178753	-0.063063	0.000000	0.000000	4.000000	13.000000	1.000000
14630.007386	0.096174	0.608056	-0.008556	86.642227	138.364578	-168.408554	-0.427823	0.000000	0.191295	0.000000	0.000000	0.000000	-0.000148	-0.178753	-0.063063	0.000000	0.000000	4.000000	13.000000	1.000000
14630.010719	0.096145	0.607492	-0.008795	86.642227	138.364578	-168.408554	-0.427823	0.000000	0.191295	0.000000	0.000000	0.000000	-0.008641	-0.169255	-0.071468	0.000000	0.000000	4.000000	13.000000	1.000000
14630.014052	0.096145	0.607492	-0.008795	86.642227	138.364578	-168.408554	-0.427823	0.000000	0.191295	0.000000	0.000000	0.000000	-0.008641	-0.169255	-0.071468	0.000000	0.000000	4.000000	13.000000	1.000000
14630.017386	0.096125	0.606941	-0.008994	86.745621	136.149643	-170.617355	-0.427823	0.000000	0.191295	0.000000	0.000000	0.000000	-0.006159	-0.165169	-0.059862	0.000000	0.000000	4.000000	13.000000	1.000000
14630.020719	0.096125	0.606941	-0.008994	86.745621	136.149643	-170.617355	-0.427823	0.000000	0.191295	0.000000	0.000000	0.000000	-0.006159	-0.165169	-0.059862	0.000000	0.000000	4.000000	13.000000	1.000000
14630.024052	0.096125	0.606941	-0.008994	86.745621	136.149643	-170.617355	-0.427823	0.000000	0.191295	0.000000	0.000000	0.000000	-0.006159	-0.165169	-0.059862	0.000000	0.000000	4.000000	13.000000	1.000000
14630.027386	0.096079	0.606441	-0.009206	86.846687	133.659515	-173.102676	-0.449712	0.000000	0.193762	0.000000	0.000000	0.000000	-0.013615	-0.149998	-0.063490	0.000000	0.000000	4.000000	13.000000	1.000000
14630.030719	0.096079	0.606441	-0.009206	86.846687	133.659515	-173.102676	-0.449712	0.000000	0.193762	0.000000	0.000000	0.000000	-0.013615	-0.149998	-0.063490	0.000000	0.000000	4.000000	13.000000	1.000000
14630.034052	0.096079	0.606441	-0.009206	86.846687	133.659515	-173.102676	-0.449712	0.000000	0.193762	0.000000	0.000000	0.000000	-0.013615	-0.149998	-0.063490	0.000000	0.000000	4.000000	13.000000	1.000000
14630.037386	0.096055	0.605942	-0.009423	86.938805	131.216721	-175.543991	-0.460293	0.000000	0.196031	0.000000	0.000000	0.000000	-0.007279	-0.149845	-0.065038	0.000000	0.000000	4.000000	13.000000	1.000000
14630.040719	0.096055	0.605942	-0.009423	86.938805	131.216721	-175.543991	-0.460293	0.000000	0.196031	0.000000	0.000000	0.000000	-0.007279	-0.149845	-0.065038	0.000000	0.000000	4.000000	13.000000	1.000000
14630.044052	0.096055	0.605942	-0.009423	86.938805	131.216721	-175.543991	-0.460293	0.000000	0.196031	0.000000	0.000000	0.000000	-0.007279	-0.149845	-0.065038	0.000000	0.000000	4.000000	13.000000	1.000000
14630.047386	0.096055	0.605942	-0.009423	87.027573	128.889297	-177.874939	-0.471133	0.000000	0.197244	0.000000	0.000000	0.000000	-0.007279	-0.149845	-0.065038	0.000000	0.000000	4.000000	13.000000	1.000000
14630.050719	0.096009	0.605443	-0.009635	87.027573	128.889297	-177.874939	-0.471133	0.000000	0.197244	0.000000	0.000000	0.000000	-0.013696	-0.149724	-0.063851	0.000000	0.000000	4.000000	13.000000	1.000000
14630.054052	0.096009	0.605443	-0.009635	87.027573	128.889297	-177.874939	-0.471133	0.000000	0.197244	0.000000	0.000000	0.000000	-0.013696	-0.149724	-0.063851	0.000000	0.000000	4.000000	13.000000	1.000000
14630.057386	0.095962	0.604969	-0.009857	87.116966	127.222153	-179.565582	-0.471133	0.000000	0.197244	0.000000	0.000000	0.000000	-0.014246	-0.142093	-0.066399	0.000000	0.000000	4.000000	13.000000	1.000000
14630.060719	0.095962	0.604969	-0.009857	87.116966	127.222153	-179.565582	-0.471133	0.000000	0.197244	0.000000	0.000000	0.000000	-0.014246	-0.142093	-0.066399	0.000000	0.000000	4.000000	13.000000	1.000000
14630.064052	0.095962	0.604969	-0.009857	87.116966	127.222153	-179.565582	-0.471133	0.000000	0.197244	0.000000	0.000000	0.000000	-0.014246	-0.142093	-0.066399	0.000000	0.000000	4.000000	13.000000	1.000000
14630.067386	0.095962	0.604969	-0.009857	87.227097	126.317413	179.472595	-0.492841	0.000000	0.201901	0.000000	0.000000	0.000000	-0.014246	-0.142093	-0.066399	0.000000	0.000000	4.000000	13.000000	1.000000
14630.070719	0.095911	0.604477	-0.010095	87.227097	126.317413	179.472595	-0.492841	0.000000	0.201901	0.000000	0.000000	0.000000	-0.015298	-0.147682	-0.071317	0.000000	0.000000	4.000000	13.000000	1.000000
14630.074052	0.095911	0.604477	-0.010095	87.227097	126.317413	179.472595	-0.492841	0.000000	0.201901	0.000000	0.000000	0.000000	-0.015298	-0.147682	-0.071317	0.000000	0.000000	4.000000	13.000000	1.000000
14630.077386	0.095840	0.603960	-0.010320	87.371025	126.083160	179.144791	-0.492841	0.000000	0.201901	0.000000	0.000000	0.000000	-0.021195	-0.155017	-0.067779	0.000000	0.000000	4.000000	13.000000	1.000000
14630.080719	0.095840	0.603960	-0.010320	87.371025	126.083160	179.144791	-0.492841	0.000000	0.201901	0.000000	0.000000	0.000000	-0.021195	-0.155017	-0.067779	0.000000	0.000000	4.000000	13.000000	1.000000
14630.084052	0.095840	0.603960	-0.010320	87.371025	126.083160	179.144791	-0.492841	0.000000	0.201901	0.000000	0.000000	0.000000	-0.021195	-0.155017	-0.067779	0.000000	0.000000	4.000000	13.000000	1.000000
14630.087386	0.095840	0.603960	-0.010320	87.542503	126.768326	179.699738	-0.516024	0.000000	0.207983	0.000000	0.000000	0.000000	-0.021195	-0.155017	-0.067779	0.000000	0.000000	4.000000	13.000000	1.000000
14630.090719	0.095743	0.603450	-0.010566	87.542503	126.768326	179.699738	-0.516024	0.000000	0.207983	0.000000	0.000000	0.000000	-0.029119	-0.153079	-0.073725	0.000000	0.000000	4.000000	13.000000	1.000000
14630.094052	0.095743	0.603450	-0.010566	87.542503	126.768326	179.699738	-0.516024	0.000000	0.207983	0.000000	0.000000	0.000000	-0.029119	-0.153079	-0.073725	0.000000	0.000000	4.000000	13.000000	1.000000
14630.097386	0.095649	0.602890	-0.010797	87.724106	127.875801	-179.331680	-0.516024	0.000000	0.207983	0.000000	0.000000	0.000000	-0.028143	-0.167886	-0.069252	0.000000	0.000000	4.000000	13.000000	1.000000
14630.100719	0.095649	0.602890	-0.010797	87.724106	127.875801	-179.331680	-0.516024	0.000000	0.207983	0.000000	0.000000	0.000000	-0.028143	-0.167886	-0.069252	0.000000	0.000000	4.000000	13.000000	1.000000
14630.104052	0.095649	0.602890	-0.010797	87.724106	127.875801	-179.331680	-0.516024	0.000000	0.207983	0.000000	0.000000	0.000000	-0.028143	-0.167886	-0.069252	0.000000	0.000000	4.000000	13.000000	1.000000
14630.107386	0.095536	0.602306	-0.011016	87.894104	128.980148	-178.356110	-0.539853	0.000000	0.217527	0.000000	0.000000	0.000000	-0.034034	-0.175193	-0.065797	0.000000	0.000000	4.000000	13.000000	1.000000
14630.110719	0.095536	0.602306	-0.011016	87.894104	128.980148	-178.356110	-0.539853	0.000000	0.217527	0.000000	0.000000	0.000000	-0.034034	-0.175193	-0.065797	0.000000	0.000000	4.000000	13.000000	1.000000
14630.114052	0.095536	0.602306	-0.011016	87.894104	128.980148	-178.356110	-0.539853	0.000000	0.217527	0.000000	0.000000	0.000000	-0.034034	-0.175193	-0.065797	0.000000	0.000000	4.000000	13.000000	1.000000
14630.117386	0.095403	0.601698	-0.011224	88.035568	129.222107	-178.208633	-0.550820	0.000000	0.223199	0.000000	0.000000	0.000000	-0.039923	-0.182510	-0.062375	0.000000	0.000000	4.000000	13.000000	1.000000
14630.120719	0.095403	0.601698	-0.011224	88.035568	129.222107	-178.208633	-0.550820	0.000000	0.223199	0.000000	0.000000	0.000000	-0.039923	-0.182510	-0.062375	0.000000	0.000000	4.000000	13.000000	1.000000
14630.124052	0.095403	0.601698	-0.011224	88.035568	129.222107	-178.208633	-0.550820	0.000000	0.223199	0.000000	0.000000	0.000000	-0.039923	-0.182510	-0.062375	0.000000	0.000000	4.000000	13.000000	1.000000
14630.127386	0.095403	0.601698	-0.011224	88.135124	128.761032	-178.721283	-0.561215	0.000000	0.229853	0.000000	0.000000	0.000000	-0.039923	-0.182510	-0.062375	0.000000	0.000000	4.000000	13.000000	1.000000
14630.130719	0.095294	0.601041	-0.011422	88.135124	128.761032	-178.721283	-0.561215	0.000000	0.229853	0.000000	0.000000	0.000000	-0.032621	-0.197254	-0.059395	0.000000	0.000000	4.000000	13.000000	1.000000
14630.134052	0.095294	0.601041	-0.011422	88.135124	128.761032	-178.721283	-0.561215	0.000000	0.229853	0.000000	0.000000	0.000000	-0.032621	-0.197254	-0.059395	0.000000	0.000000	4.000000	13.000000	1.000000
14630.137386	0.095159	0.600321	-0.011641	88.208885	127.491234	179.983398	-0.561215	0.000000	0.229853	0.000000	0.000000	0.000000	-0.040582	-0.215813	-0.065685	0.000000	0.000000	4.000000	13.000000	1.000000
14630.140719	0.095159	0.600321	-0.011641	88.208885	127.491234	179.983398	-0.561215	0.000000	0.229853	0.000000	0.000000	0.000000	-0.040582	-0.215813	-0.065685	0.000000	0.000000	4.000000	13.000000	1.000000
14630.144052	0.095159	0.600321	-0.011641	88.208885	127.491234	179.983398	-0.561215	0.000000	0.229853	0.000000	0.000000	0.000000	-0.040582	-0.215813	-0.065685	0.000000	0.000000	4.000000	13.000000	1.000000
14630.147386	0.095159	0.600321	-0.011641	88.281601	125.264893	177.751740	-0.582062	0.000000	0.242053	0.000000	0.000000	0.000000	-0.040582	-0.215813	-0.065685	0.000000	0.000000	4.000000	13.000000	1.000000
14630.150719	0.095010	0.599527	-0.011926	88.281601	125.264893	177.751740	-0.582062	0.000000	0.242053	0.000000	0.000000	0.000000	-0.044753	-0.238131	-0.085365	0.000000	0.000000	4.000000	13.000000	1.000000
14630.154052	0.095010	0.599527	-0.011926	88.281601	125.264893	177.751740	-0.582062	0.000000	0.242053	0.000000	0.000000	0.000000	-0.044753	-0.238131	-0.085365	0.000000	0.000000	4.000000	13.000000	1.000000
14630.157386	0.094873	0.598654	-0.012257	88.361832	122.150063	174.622482	-0.582062	0.000000	0.242053	0.000000	0.000000	0.000000	-0.041089	-0.262156	-0.099428	0.000000	0.000000	4.000000	13.000000	1.000000
14630.160719	0.094873	0.598654	-0.012257	88.361832	122.150063	174.622482	-0.582062	0.000000	0.242053	0.000000	0.000000	0.000000	-0.041089	-0.262156	-0.099428	0.000000	0.000000	4.000000	13.000000	1.000000
14630.164052	0.094873	0.598654	-0.012257	88.361832	122.150063	174.622482	-0.582062	0.000000	0.242053	0.000000	0.000000	0.000000	-0.041089	-0.262156	-0.099428	0.000000	0.000000	4.000000	13.000000	1.000000
14630.167386	0.094743	0.597706	-0.012660	88.450981	117.714188	170.178619	-0.612861	0.000000	0.256360	0.000000	0.000000	0.000000	-0.038983	-0.284213	-0.120747	0.000000	0.000000	4.000000	13.000000	1.000000
14630.170719	0.094743	0.597706	-0.012660	88.450981	117.714188	170.178619	-0.612861	0.000000	0.256360	0.000000	0.000000	0.000000	-0.038983	-0.284213	-0.120747	0.000000	0.000000	4.000000	13.000000	1.000000
14630.174052	0.094743	0.597706	-0.012660	88.450981	117.714188	170.178619	-0.612861	0.000000	0.256360	0.000000	0.000000	0.000000	-0.038983	-0.284213	-0.120747	0.000000	0.000000	4.000000	13.000000	1.000000
14630.177386	0.094584	0.596655	-0.013094	88.558434	110.925034	163.365280	-0.632985	0.000000	0.262858	0.000000	0.000000	0.000000	-0.047582	-0.315406	-0.130191	0.000000	0.000000	4.000000	13.000000	1.000000
14630.180719	0.094584	0.596655	-0.013094	88.558434	110.925034	163.365280	-0.632985	0.000000	0.262858	0.000000	0.000000	0.000000	-0.047582	-0.315406	-0.130191	0.000000	0.000000	4.000000	13.000000	1.000000
14630.184052	0.094584	0.596655	-0.013094	88.558434	110.925034	163.365280	-0.632985	0.000000	0.262858	0.000000	0.000000	0.000000	-0.047582	-0.315406	-0.130191	0.000000	0.000000	4.000000	13.000000	1.000000
14630.187386	0.094449	0.595556	-0.013520	88.667633	99.793877	152.215454	-0.654684	0.000000	0.270788	0.000000	0.000000	0.000000	-0.040452	-0.329659	-0.127914	0.000000	0.000000	4.000000	13.000000	1.000000
14630.190719	0.094449	0.595556	-0.013520	88.667633	99.793877	152.215454	-0.654684	0.000000	0.270788	0.000000	0.000000	0.000000	-0.040452	-0.329659	-0.127914	0.000000	0.000000	4.000000	13.000000	1.000000
14630.194052	0.094449	0.595556	-0.013520	88.667633	99.793877	152.215454	-0.654684	0.000000	0.270788	0.000000	0.000000	0.000000	-0.040452	-0.329659	-0.127914	0.000000	0.000000	4.000000	13.000000	1.000000
14630.197386	0.094314	0.594391	-0.013951	88.732666	84.389320	136.737793	-0.676003	0.000000	0.277530	0.000000	0.000000	0.000000	-0.040718	-0.349454	-0.129293	0.000000	0.000000	4.000000	13.000000	1.000000
14630.200719	0.094314	0.594391	-0.013951	88.732666	84.389320	136.737793	-0.676003	0.000000	0.277530	0.000000	0.000000	0.000000	-0.040718	-0.349454	-0.129293	0.000000	0.000000	4.000000	13.000000	1.000000
14630.204052	0.094314	0.594391	-0.013951	88.732666	84.389320	136.737793	-0.676003	0.000000	0.277530	0.000000	0.000000	0.000000	-0.040718	-0.349454	-0.129293	0.000000	0.000000	4.000000	13.000000	1.000000
14630.207386	0.094194	0.593185	-0.014307	88.701248	66.716286	118.966995	-0.697552	0.000000	0.284316	0.000000	0.000000	0.000000	-0.035909	-0.361760	-0.106796	0.000000	0.000000	4.000000	13.000000	1.000000
14630.210719	0.094194	0.593185	-0.014307	88.701248	66.716286	118.966995	-0.697552	0.000000	0.284316	0.000000	0.000000	0.000000	-0.035909	-0.361760	-0.106796	0.000000	0.000000	4.000000	13.000000	1.000000
14630.214052	0.094194	0.593185	-0.014307	88.701248	66.716286	118.966995	-0.697552	0.000000	0.284316	0.000000	0.000000	0.000000	-0.035909	-0.361760	-0.106796	0.000000	0.000000	4.000000	13.000000	1.000000
14630.217386	0.094050	0.591981	-0.014570	88.547073	51.502594	103.684654	-0.715351	0.000000	0.290301	0.000000	0.000000	0.000000	-0.043138	-0.361195	-0.078920	0.000000	0.000000	4.000000	13.000000	1.000000
14630.220719	0.094050	0.591981	-0.014570	88.547073	51.502594	103.684654	-0.715351	0.000000	0.290301	0.000000	0.000000	0.000000	-0.043138	-0.361195	-0.078920	0.000000	0.000000	4.000000	13.000000	1.000000
14630.224052	0.094050	0.591981	-0.014570	88.547073	51.502594	103.684654	-0.715351	0.000000	0.290301	0.000000	0.000000	0.000000	-0.043138	-0.361195	-0.078920	0.000000	0.000000	4.000000	13.000000	1.000000
14630.227386	0.093926	0.590754	-0.014742	88.301308	40.890472	93.067856	-0.728504	0.000000	0.297491	0.000000	0.000000	0.000000	-0.037296	-0.368179	-0.051560	0.000000	0.000000	4.000000	13.000000	1.000000
14630.230719	0.093926	0.590754	-0.014742	88.301308	40.890472	93.067856	-0.728504	0.000000	0.297491	0.000000	0.000000	0.000000	-0.037296	-0.368179	-0.051560	0.000000	0.000000	4.000000	13.000000	1.000000
14630.234052	0.093926	0.590754	-0.014742	88.301308	40.890472	93.067856	-0.728504	0.000000	0.297491	0.000000	0.000000	0.000000	-0.037296	-0.368179	-0.051560	0.000000	0.000000	4.000000	13.000000	1.000000
14630.237386	0.093865	0.589546	-0.014822	88.029999	34.551987	86.734489	-0.737098	0.000000	0.303707	0.000000	0.000000	0.000000	-0.018273	-0.362367	-0.024057	0.000000	0.000000	4.000000	13.000000	1.000000
14630.240719	0.093865	0.589546	-0.014822	88.029999	34.551987	86.734489	-0.737098	0.000000	0.303707	0.000000	0.000000	0.000000	-0.018273	-0.362367	-0.024057	0.000000	0.000000	4.000000	13.000000	1.000000
14630.244052	0.093865	0.589546	-0.014822	88.029999	34.551987	86.734489	-0.737098	0.000000	0.303707	0.000000	0.000000	0.000000	-0.018273	-0.362367	-0.024057	0.000000	0.000000	4.000000	13.000000	1.000000
14630.247386	0.093792	0.588327	-0.014854	87.762619	30.983135	83.173149	-0.741107	0.000000	0.306752	0.000000	0.000000	0.000000	-0.021772	-0.365845	-0.009526	0.000000	0.000000	4.000000	13.000000	1.000000
14630.250719	0.093792	0.588327	-0.014854	87.762619	30.983135	83.173149	-0.741107	0.000000	0.306752	0.000000	0.000000	0.000000	-0.021772	-0.365845	-0.009526	0.000000	0.000000	4.000000	13.000000	1.000000
14630.254052	0.093792	0.588327	-0.014854	87.762619	30.983135	83.173149	-0.741107	0.000000	0.306752	0.000000	0.000000	0.000000	-0.021772	-0.365845	-0.009526	0.000000	0.000000	4.000000	13.000000	1.000000
14630.257386	0.093710	0.587138	-0.014828	87.535263	28.719019	80.910782	-0.742695	0.000000	0.310381	0.000000	0.000000	0.000000	-0.024654	-0.356517	0.007899	0.000000	0.000000	4.000000	13.000000	1.000000
14630.260719	0.093710	0.587138	-0.014828	87.535263	28.719019	80.910782	-0.742695	0.000000	0.310381	0.000000	0.000000	0.000000	-0.024654	-0.356517	0.007899	0.000000	0.000000	4.000000	13.000000	1.000000
14630.264052	0.093710	0.587138	-0.014828	87.535263	28.719019	80.910782	-0.742695	0.000000	0.310381	0.000000	0.000000	0.000000	-0.024654	-0.356517	0.007899	0.000000	0.000000	4.000000	13.000000	1.000000
14630.267386	0.093620	0.585956	-0.014736	87.359505	26.809437	78.986069	-0.741379	0.000000	0.314490	0.000000	0.000000	0.000000	-0.027100	-0.354728	0.027468	0.000000	0.000000	4.000000	13.000000	1.000000
14630.270719	0.093620	0.585956	-0.014736	87.359505	26.809437	78.986069	-0.741379	0.000000	0.314490	0.000000	0.000000	0.000000	-0.027100	-0.354728	0.027468	0.000000	0.000000	4.000000	13.000000	1.000000
14630.274052	0.093620	0.585956	-0.014736	87.359505	26.809437	78.986069	-0.741379	0.000000	0.314490	0.000000	0.000000	0.000000	-0.027100	-0.354728	0.027468	0.000000	0.000000	4.000000	13.000000	1.000000
14630.277386	0.093557	0.584852	-0.014517	87.233521	24.863907	77.009430	-0.736801	0.000000	0.319007	0.000000	0.000000	0.000000	-0.019000	-0.331271	0.065841	0.000000	0.000000	4.000000	13.000000	1.000000
14630.280719	0.093557	0.584852	-0.014517	87.233521	24.863907	77.009430	-0.736801	0.000000	0.319007	0.000000	0.000000	0.000000	-0.019000	-0.331271	0.065841	0.000000	0.000000	4.000000	13.000000	1.000000
14630.284052	0.093557	0.584852	-0.014517	87.233521	24.863907	77.009430	-0.736801	0.000000	0.319007	0.000000	0.000000	0.000000	-0.019000	-0.331271	0.065841	0.000000	0.000000	4.000000	13.000000	1.000000
14630.287386	0.093534	0.583788	-0.014207	87.152351	22.971741	75.061073	-0.725827	0.000000	0.322173	0.000000	0.000000	0.000000	-0.006708	-0.318970	0.092982	0.000000	0.000000	4.000000	13.000000	1.000000
14630.290719	0.093534	0.583788	-0.014207	87.152351	22.971741	75.061073	-0.725827	0.000000	0.322173	0.000000	0.000000	0.000000	-0.006708	-0.318970	0.092982	0.000000	0.000000	4.000000	13.000000	1.000000
14630.294052	0.093534	0.583788	-0.014207	87.152351	22.971741	75.061073	-0.725827	0.000000	0.322173	0.000000	0.000000	0.000000	-0.006708	-0.318970	0.092982	0.000000	0.000000	4.000000	13.000000	1.000000
14630.297386	0.093513	0.582808	-0.013787	87.116020	21.138424	73.175179	-0.710330	0.000000	0.323291	0.000000	0.000000	0.000000	-0.006393	-0.294032	0.125915	0.000000	0.000000	4.000000	13.000000	1.000000
14630.300719	0.093513	0.582808	-0.013787	87.116020	21.138424	73.175179	-0.710330	0.000000	0.323291	0.000000	0.000000	0.000000	-0.006393	-0.294032	0.125915	0.000000	0.000000	4.000000	13.000000	1.000000
14630.304052	0.093513	0.582808	-0.013787	87.116020	21.138424	73.175179	-0.710330	0.000000	0.323291	0.000000	0.000000	0.000000	-0.006393	-0.294032	0.125915	0.000000	0.000000	4.000000	13.000000	1.000000
14630.307386	0.093509	0.581917	-0.013285	87.120026	19.386349	71.373009	-0.689344	0.000000	0.324357	0.000000	0.000000	0.000000	-0.001252	-0.267306	0.150609	0.000000	0.000000	4.000000	13.000000	1.000000
14630.310719	0.093509	0.581917	-0.013285	87.120026	19.386349	71.373009	-0.689344	0.000000	0.324357	0.000000	0.000000	0.000000	-0.001252	-0.267306	0.150609	0.000000	0.000000	4.000000	13.000000	1.000000
14630.314052	0.093509	0.581917	-0.013285	87.120026	19.386349	71.373009	-0.689344	0.000000	0.324357	0.000000	0.000000	0.000000	-0.001252	-0.267306	0.150609	0.000000	0.000000	4.000000	13.000000	1.000000
14630.317386	0.093536	0.581079	-0.012738	87.169876	17.941223	69.876297	-0.664243	0.000000	0.324565	0.000000	0.000000	0.000000	0.008100	-0.251511	0.163975	0.000000	0.000000	4.000000	13.000000	1.000000
14630.320719	0.093536	0.581079	-0.012738	87.169876	17.941223	69.876297	-0.664243	0.000000	0.324565	0.000000	0.000000	0.000000	0.008100	-0.251511	0.163975	0.000000	0.000000	4.000000	13.000000	1.000000
14630.324052	0.093536	0.581079	-0.012738	87.169876	17.941223	69.876297	-0.664243	0.000000	0.324565	0.000000	0.000000	0.000000	0.008100	-0.251511	0.163975	0.000000	0.000000	4.000000	13.000000	1.000000
14630.327386	0.093536	0.581079	-0.012738	87.255760	16.585871	68.461716	-0.636914	0.000000	0.323215	0.000000	0.000000	0.000000	0.008100	-0.251511	0.163975	0.000000	0.000000	4.000000	13.000000	1.000000
14630.330719	0.093588	0.580325	-0.012177	87.255760	16.585871	68.461716	-0.636914	0.000000	0.323215	0.000000	0.000000	0.000000	0.015584	-0.226309	0.168390	0.000000	0.000000	4.000000	13.000000	1.000000
14630.334052	0.093588	0.580325	-0.012177	87.255760	16.585871	68.461716	-0.636914	0.000000	0.323215	0.000000	0.000000	0.000000	0.015584	-0.226309	0.168390	0.000000	0.000000	4.000000	13.000000	1.000000
14630.337386	0.093717	0.579640	-0.011562	87.333763	14.870570	66.681648	-0.636914	0.000000	0.323215	0.000000	0.000000	0.000000	0.038769	-0.205227	0.184350	0.000000	0.000000	4.000000	13.000000	1.000000
14630.340719	0.093717	0.579640	-0.011562	87.333763	14.870570	66.681648	-0.636914	0.000000	0.323215	0.000000	0.000000	0.000000	0.038769	-0.205227	0.184350	0.000000	0.000000	4.000000	13.000000	1.000000
14630.344052	0.093717	0.579640	-0.011562	87.333763	14.870570	66.681648	-0.636914	0.000000	0.323215	0.000000	0.000000	0.000000	0.038769	-0.205227	0.184350	0.000000	0.000000	4.000000	13.000000	1.000000
14630.347386	0.093717	0.579640	-0.011562	87.403091	12.564386	64.266205	-0.578124	0.000000	0.314157	0.000000	0.000000	0.000000	0.038769	-0.205227	0.184350	0.000000	0.000000	4.000000	13.000000	1.000000
14630.350719	0.093872	0.579000	-0.011035	87.403091	12.564386	64.266205	-0.578124	0.000000	0.314157	0.000000	0.000000	0.000000	0.046549	-0.192061	0.158256	0.000000	0.000000	4.000000	13.000000	1.000000
14630.354052	0.093872	0.579000	-0.011035	87.403091	12.564386	64.266205	-0.578124	0.000000	0.314157	0.000000	0.000000	0.000000	0.046549	-0.192061	0.158256	0.000000	0.000000	4.000000	13.000000	1.000000
14630.357386	0.094036	0.578437	-0.010464	87.456390	9.066219	60.625149	-0.578124	0.000000	0.314157	0.000000	0.000000	0.000000	0.049331	-0.168839	0.171306	0.000000	0.000000	4.000000	13.000000	1.000000
14630.360719	0.094036	0.578437	-0.010464	87.456390	9.066219	60.625149	-0.578124	0.000000	0.314157	0.000000	0.000000	0.000000	0.049331	-0.168839	0.171306	0.000000	0.000000	4.000000	13.000000	1.000000
14630.364052	0.094036	0.578437	-0.010464	87.456390	9.066219	60.625149	-0.578124	0.000000	0.314157	0.000000	0.000000	0.000000	0.049331	-0.168839	0.171306	0.000000	0.000000	4.000000	13.000000	1.000000
14630.367386	0.094170	0.577887	-0.009936	87.489388	4.211466	55.590076	-0.523197	0.000000	0.298177	0.000000	0.000000	0.000000	0.039979	-0.165109	0.158331	0.000000	0.000000	4.000000	13.000000	1.000000
14630.370719	0.094170	0.577887	-0.009936	87.489388	4.211466	55.590076	-0.523197	0.000000	0.298177	0.000000	0.000000	0.000000	0.039979	-0.165109	0.158331	0.000000	0.000000	4.000000	13.000000	1.000000
14630.374052	0.094170	0.577887	-0.009936	87.489388	4.211466	55.590076	-0.523197	0.000000	0.298177	0.000000	0.000000	0.000000	0.039979	-0.165109	0.158331	0.000000	0.000000	4.000000	13.000000	1.000000
14630.377386	0.094255	0.577343	-0.009424	87.494072	-1.588160	49.599716	-0.496808	0.000000	0.291514	0.000000	0.000000	0.000000	0.025716	-0.163359	0.153759	0.000000	0.000000	4.000000	13.000000	1.000000
14630.380719	0.094255	0.577343	-0.009424	87.494072	-1.588160	49.599716	-0.496808	0.000000	0.291514	0.000000	0.000000	0.000000	0.025716	-0.163359	0.153759	0.000000	0.000000	4.000000	13.000000	1.000000
14630.384052	0.094255	0.577343	-0.009424	87.494072	-1.588160	49.599716	-0.496808	0.000000	0.291514	0.000000	0.000000	0.000000	0.025716	-0.163359	0.153759	0.000000	0.000000	4.000000	13.000000	1.000000
14630.387386	0.094255	0.577343	-0.009424	87.467033	-7.649090	43.431423	-0.471182	0.000000	0.287228	0.000000	0.000000	0.000000	0.025716	-0.163359	0.153759	0.000000	0.000000	4.000000	13.000000	1.000000
14630.390719	0.094316	0.576779	-0.008924	87.467033	-7.649090	43.431423	-0.471182	0.000000	0.287228	0.000000	0.000000	0.000000	0.018194	-0.169110	0.149780	0.000000	0.000000	4.000000	13.000000	1.000000
14630.394052	0.094316	0.576779	-0.008924	87.467033	-7.649090	43.431423	-0.471182	0.000000	0.287228	0.000000	0.000000	0.000000	0.018194	-0.169110	0.149780	0.000000	0.000000	4.000000	13.000000	1.000000
14630.397386	0.094337	0.576232	-0.008400	87.417221	-13.259086	37.939880	-0.471182	0.000000	0.287228	0.000000	0.000000	0.000000	0.006413	-0.164124	0.157363	0.000000	0.000000	4.000000	13.000000	1.000000
14630.400719	0.094337	0.576232	-0.008400	87.417221	-13.259086	37.939880	-0.471182	0.000000	0.287228	0.000000	0.000000	0.000000	0.006413	-0.164124	0.157363	0.000000	0.000000	4.000000	13.000000	1.000000
14630.404052	0.094337	0.576232	-0.008400	87.417221	-13.259086	37.939880	-0.471182	0.000000	0.287228	0.000000	0.000000	0.000000	0.006413	-0.164124	0.157363	0.000000	0.000000	4.000000	13.000000	1.000000
14630.407386	0.094337	0.576232	-0.008400	87.352699	-18.246405	33.045376	-0.419992	0.000000	0.283126	0.000000	0.000000	0.000000	0.006413	-0.164124	0.157363	0.000000	0.000000	4.000000	13.000000	1.000000
14630.410719	0.094337	0.575683	-0.007872	87.352699	-18.246405	33.045376	-0.419992	0.000000	0.283126	0.000000	0.000000	0.000000	-0.000089	-0.164492	0.158498	0.000000	0.000000	4.000000	13.000000	1.000000
14630.414052	0.094337	0.575683	-0.007872	87.352699	-18.246405	33.045376	-0.419992	0.000000	0.283126	0.000000	0.000000	0.000000	-0.000089	-0.164492	0.158498	0.000000	0.000000	4.000000	13.000000	1.000000
14630.417386	0.094319	0.575152	-0.007322	87.278252	-22.563629	28.531282	-0.419992	0.000000	0.283126	0.000000	0.000000	0.000000	-0.005541	-0.159486	0.164759	0.000000	0.000000	4.000000	13.000000	1.000000
14630.420719	0.094319	0.575152	-0.007322	87.278252	-22.563629	28.531282	-0.419992	0.000000	0.283126	0.000000	0.000000	0.000000	-0.005541	-0.159486	0.164759	0.000000	0.000000	4.000000	13.000000	1.000000
14630.424052	0.094319	0.575152	-0.007322	87.278252	-22.563629	28.531282	-0.419992	0.000000	0.283126	0.000000	0.000000	0.000000	-0.005541	-0.159486	0.164759	0.000000	0.000000	4.000000	13.000000	1.000000
14630.427386	0.094319	0.575152	-0.007322	87.209221	-26.125629	24.818525	-0.366115	0.000000	0.284065	0.000000	0.000000	0.000000	-0.005541	-0.159486	0.164759	0.000000	0.000000	4.000000	13.000000	1.000000
14630.430719	0.094308	0.574630	-0.006733	87.209221	-26.125629	24.818525	-0.366115	0.000000	0.284065	0.000000	0.000000	0.000000	-0.003131	-0.156703	0.176704	0.000000	0.000000	4.000000	13.000000	1.000000
14630.434052	0.094308	0.574630	-0.006733	87.209221	-26.125629	24.818525	-0.366115	0.000000	0.284065	0.000000	0.000000	0.000000	-0.003131	-0.156703	0.176704	0.000000	0.000000	4.000000	13.000000	1.000000
14630.437386	0.094233	0.574106	-0.006132	87.144325	-28.999874	21.860641	-0.366115	0.000000	0.284065	0.000000	0.000000	0.000000	-0.022547	-0.157131	0.180533	0.000000	0.000000	4.000000	13.000000	1.000000
14630.440719	0.094233	0.574106	-0.006132	87.144325	-28.999874	21.860641	-0.366115	0.000000	0.284065	0.000000	0.000000	0.000000	-0.022547	-0.157131	0.180533	0.000000	0.000000	4.000000	13.000000	1.000000
14630.444052	0.094233	0.574106	-0.006132	87.144325	-28.999874	21.860641	-0.366115	0.000000	0.284065	0.000000	0.000000	0.000000	-0.022547	-0.157131	0.180533	0.000000	0.000000	4.000000	13.000000	1.000000
14630.447386	0.094233	0.574106	-0.006132	87.103149	-31.232170	19.615238	-0.306576	0.000000	0.288344	0.000000	0.000000	0.000000	-0.022547	-0.157131	0.180533	0.000000	0.000000	4.000000	13.000000	1.000000
14630.450719	0.094090	0.573576	-0.005425	87.103149	-31.232170	19.615238	-0.306576	0.000000	0.288344	0.000000	0.000000	0.000000	-0.043017	-0.158852	0.211854	0.000000	0.000000	4.000000	13.000000	1.000000
14630.454052	0.094090	0.573576	-0.005425	87.103149	-31.232170	19.615238	-0.306576	0.000000	0.288344	0.000000	0.000000	0.000000	-0.043017	-0.158852	0.211854	0.000000	0.000000	4.000000	13.000000	1.000000
14630.457386	0.093922	0.573002	-0.004726	87.090210	-32.811298	18.072077	-0.306576	0.000000	0.288344	0.000000	0.000000	0.000000	-0.050444	-0.172259	0.209676	0.000000	0.000000	4.000000	13.000000	1.000000
14630.460719	0.093922	0.573002	-0.004726	87.090210	-32.811298	18.072077	-0.306576	0.000000	0.288344	0.000000	0.000000	0.000000	-0.050444	-0.172259	0.209676	0.000000	0.000000	4.000000	13.000000	1.000000
14630.464052	0.093922	0.573002	-0.004726	87.090210	-32.811298	18.072077	-0.306576	0.000000	0.288344	0.000000	0.000000	0.000000	-0.050444	-0.172259	0.209676	0.000000	0.000000	4.000000	13.000000	1.000000
14630.467386	0.093922	0.573002	-0.004726	87.114929	-33.831585	17.089380	-0.236321	0.000000	0.303921	0.000000	0.000000	0.000000	-0.050444	-0.172259	0.209676	0.000000	0.000000	4.000000	13.000000	1.000000
14630.470719	0.093711	0.572401	-0.004013	87.114929	-33.831585	17.089380	-0.236321	0.000000	0.303921	0.000000	0.000000	0.000000	-0.063286	-0.180366	0.213933	0.000000	0.000000	4.000000	13.000000	1.000000
14630.474052	0.093711	0.572401	-0.004013	87.114929	-33.831585	17.089380	-0.236321	0.000000	0.303921	0.000000	0.000000	0.000000	-0.063286	-0.180366	0.213933	0.000000	0.000000	4.000000	13.000000	1.000000
14630.477386	0.093516	0.571780	-0.003323	87.154144	-34.681110	16.279684	-0.236321	0.000000	0.303921	0.000000	0.000000	0.000000	-0.058248	-0.186252	0.207151	0.000000	0.000000	4.000000	13.000000	1.000000
14630.480719	0.093516	0.571780	-0.003323	87.154144	-34.681110	16.279684	-0.236321	0.000000	0.303921	0.000000	0.000000	0.000000	-0.058248	-0.186252	0.207151	0.000000	0.000000	4.000000	13.000000	1.000000
14630.484052	0.093516	0.571780	-0.003323	87.154144	-34.681110	16.279684	-0.236321	0.000000	0.303921	0.000000	0.000000	0.000000	-0.058248	-0.186252	0.207151	0.000000	0.000000	4.000000	13.000000	1.000000
14630.487386	0.093516	0.571780	-0.003323	87.197113	-35.649586	15.353630	-0.166140	0.000000	0.324177	0.000000	0.000000	0.000000	-0.058248	-0.186252	0.207151	0.000000	0.000000	4.000000	13.000000	1.000000
14630.490719	0.093305	0.571137	-0.002714	87.197113	-35.649586	15.353630	-0.166140	0.000000	0.324177	0.000000	0.000000	0.000000	-0.063580	-0.192864	0.182539	0.000000	0.000000	4.000000	13.000000	1.000000
14630.494052	0.093305	0.571137	-0.002714	87.197113	-35.649586	15.353630	-0.166140	0.000000	0.324177	0.000000	0.000000	0.000000	-0.063580	-0.192864	0.182539	0.000000	0.000000	4.000000	13.000000	1.000000
14630.497386	0.093095	0.570498	-0.002198	87.239128	-36.641014	14.399113	-0.166140	0.000000	0.324177	0.000000	0.000000	0.000000	-0.062753	-0.191762	0.154764	0.000000	0.000000	4.000000	13.000000	1.000000
14630.500719	0.093095	0.570498	-0.002198	87.239128	-36.641014	14.399113	-0.166140	0.000000	0.324177	0.000000	0.000000	0.000000	-0.062753	-0.191762	0.154764	0.000000	0.000000	4.000000	13.000000	1.000000
14630.504052	0.093095	0.570498	-0.002198	87.239128	-36.641014	14.399113	-0.166140	0.000000	0.324177	0.000000	0.000000	0.000000	-0.062753	-0.191762	0.154764	0.000000	0.000000	4.000000	13.000000	1.000000
14630.507386	0.093095	0.570498	-0.002198	87.284584	-37.756191	13.315364	-0.109923	0.000000	0.345232	0.000000	0.000000	0.000000	-0.062753	-0.191762	0.154764	0.000000	0.000000	4.000000	13.000000	1.000000
14630.510719	0.092910	0.569888	-0.001786	87.284584	-37.756191	13.315364	-0.109923	0.000000	0.345232	0.000000	0.000000	0.000000	-0.055729	-0.182887	0.123875	0.000000	0.000000	4.000000	13.000000	1.000000
14630.514052	0.092910	0.569888	-0.001786	87.284584	-37.756191	13.315364	-0.109923	0.000000	0.345232	0.000000	0.000000	0.000000	-0.055729	-0.182887	0.123875	0.000000	0.000000	4.000000	13.000000	1.000000
14630.517386	0.092769	0.569309	-0.001480	87.326950	-38.847942	12.246929	-0.109923	0.000000	0.345232	0.000000	0.000000	0.000000	-0.042123	-0.173873	0.091715	0.000000	0.000000	4.000000	13.000000	1.000000
14630.520719	0.092769	0.569309	-0.001480	87.326950	-38.847942	12.246929	-0.109923	0.000000	0.345232	0.000000	0.000000	0.000000	-0.042123	-0.173873	0.091715	0.000000	0.000000	4.000000	13.000000	1.000000
14630.524052	0.092769	0.569309	-0.001480	87.326950	-38.847942	12.246929	-0.109923	0.000000	0.345232	0.000000	0.000000	0.000000	-0.042123	-0.173873	0.091715	0.000000	0.000000	4.000000	13.000000	1.000000
14630.527386	0.092769	0.569309	-0.001480	87.368492	-39.965618	11.144426	-0.073992	0.000000	0.361541	0.000000	0.000000	0.000000	-0.042123	-0.173873	0.091715	0.000000	0.000000	4.000000	13.000000	1.000000
14630.530719	0.092696	0.568760	-0.001286	87.368492	-39.965618	11.144426	-0.073992	0.000000	0.361541	0.000000	0.000000	0.000000	-0.021944	-0.164716	0.058286	0.000000	0.000000	4.000000	13.000000	1.000000
14630.534052	0.092696	0.568760	-0.001286	87.368492	-39.965618	11.144426	-0.073992	0.000000	0.361541	0.000000	0.000000	0.000000	-0.021944	-0.164716	0.058286	0.000000	0.000000	4.000000	13.000000	1.000000
14630.537386	0.092737	0.568271	-0.001085	87.403168	-40.937317	10.171698	-0.073992	0.000000	0.361541	0.000000	0.000000	0.000000	0.012219	-0.146587	0.060100	0.000000	0.000000	4.000000	13.000000	1.000000
14630.540719	0.092737	0.568271	-0.001085	87.403168	-40.937317	10.171698	-0.073992	0.000000	0.361541	0.000000	0.000000	0.000000	0.012219	-0.146587	0.060100	0.000000	0.000000	4.000000	13.000000	1.000000
14630.544052	0.092737	0.568271	-0.001085	87.403168	-40.937317	10.171698	-0.073992	0.000000	0.361541	0.000000	0.000000	0.000000	0.012219	-0.146587	0.060100	0.000000	0.000000	4.000000	13.000000	1.000000
14630.547386	0.092737	0.568271	-0.001085	87.433334	-41.817352	9.285207	-0.054261	0.000000	0.363161	0.000000	0.000000	0.000000	0.012219	-0.146587	0.060100	0.000000	0.000000	4.000000	13.000000	1.000000
14630.550719	0.092814	0.567841	-0.000929	87.433334	-41.817352	9.285207	-0.054261	0.000000	0.363161	0.000000	0.000000	0.000000	0.023043	-0.129085	0.046776	0.000000	0.000000	4.000000	13.000000	1.000000
14630.554052	0.092814	0.567841	-0.000929	87.433334	-41.817352	9.285207	-0.054261	0.000000	0.363161	0.000000	0.000000	0.000000	0.023043	-0.129085	0.046776	0.000000	0.000000	4.000000	13.000000	1.000000
14630.557386	0.092814	0.567841	-0.000929	87.461166	-42.655762	8.451165	-0.054261	0.000000	0.363161	0.000000	0.000000	0.000000	0.023043	-0.129085	0.046776	0.000000	0.000000	4.000000	13.000000	1.000000
14630.560719	0.092814	0.567841	-0.000929	87.461166	-42.655762	8.451165	-0.054261	0.000000	0.363161	0.000000	0.000000	0.000000	0.023043	-0.129085	0.046776	0.000000	0.000000	4.000000	13.000000	1.000000
14630.564052	0.092958	0.567453	-0.000776	87.461166	-42.655762	8.451165	-0.054261	0.000000	0.363161	0.000000	0.000000	0.000000	0.043227	-0.116234	0.046118	0.000000	0.000000	4.000000	13.000000	1.000000
14630.567386	0.093112	0.567118	-0.000570	87.481140	-43.276646	7.831927	-0.046465	0.000000	0.359321	0.000000	0.000000	0.000000	0.046414	-0.100439	0.061626	0.000000	0.000000	4.000000	13.000000	1.000000
14630.570719	0.093112	0.567118	-0.000570	87.481140	-43.276646	7.831927	-0.046465	0.000000	0.359321	0.000000	0.000000	0.000000	0.046414	-0.100439	0.061626	0.000000	0.000000	4.000000	13.000000	1.000000
14630.574052	0.093112	0.567118	-0.000570	87.481140	-43.276646	7.831927	-0.046465	0.000000	0.359321	0.000000	0.000000	0.000000	0.046414	-0.100439	0.061626	0.000000	0.000000	4.000000	13.000000	1.000000
14630.577386	0.093112	0.567118	-0.000570	87.497353	-43.792519	7.328720	-0.028507	0.000000	0.344381	0.000000	0.000000	0.000000	0.046414	-0.100439	0.061626	0.000000	0.000000	4.000000	13.000000	1.000000
14630.580719	0.093238	0.566842	-0.000396	87.497353	-43.792519	7.328720	-0.028507	0.000000	0.344381	0.000000	0.000000	0.000000	0.037784	-0.082909	0.052376	0.000000	0.000000	4.000000	13.000000	1.000000
14630.584052	0.093238	0.566842	-0.000396	87.497353	-43.792519	7.328720	-0.028507	0.000000	0.344381	0.000000	0.000000	0.000000	0.037784	-0.082909	0.052376	0.000000	0.000000	4.000000	13.000000	1.000000
14630.587386	0.093238	0.566842	-0.000396	87.506599	-44.158676	6.976273	-0.028507	0.000000	0.344381	0.000000	0.000000	0.000000	0.037784	-0.082909	0.052376	0.000000	0.000000	4.000000	13.000000	1.000000
14630.590719	0.093238	0.566842	-0.000396	87.506599	-44.158676	6.976273	-0.028507	0.000000	0.344381	0.000000	0.000000	0.000000	0.037784	-0.082909	0.052376	0.000000	0.000000	4.000000	13.000000	1.000000
14630.594052	0.093322	0.566634	-0.000207	87.506599	-44.158676	6.976273	-0.028507	0.000000	0.344381	0.000000	0.000000	0.000000	0.025128	-0.062377	0.056670	0.000000	0.000000	4.000000	13.000000	1.000000
14630.597386	0.093322	0.566634	-0.000207	87.513596	-44.394131	6.745846	-0.019778	0.000000	0.338083	0.000000	0.000000	0.000000	0.025128	-0.062377	0.056670	0.000000	0.000000	4.000000	13.000000	1.000000
14630.600719	0.093322	0.566634	-0.000207	87.513596	-44.394131	6.745846	-0.019778	0.000000	0.338083	0.000000	0.000000	0.000000	0.025128	-0.062377	0.056670	0.000000	0.000000	4.000000	13.000000	1.000000
14630.604052	0.093322	0.566634	-0.000207	87.513596	-44.394131	6.745846	-0.019778	0.000000	0.338083	0.000000	0.000000	0.000000	0.025128	-0.062377	0.056670	0.000000	0.000000	4.000000	13.000000	1.000000
14630.607386	0.093462	0.566428	0.000037	87.517067	-44.508305	6.634043	-0.010333	0.000000	0.333895	0.000000	0.000000	0.000000	0.042064	-0.061915	0.073114	0.000000	0.000000	4.000000	13.000000	1.000000
14630.610719	0.093462	0.566428	0.000037	87.517067	-44.508305	6.634043	-0.010333	0.000000	0.333895	0.000000	0.000000	0.000000	0.042064	-0.061915	0.073114	0.000000	0.000000	4.000000	13.000000	1.000000
14630.614052	0.093462	0.566428	0.000037	87.517067	-44.508305	6.634043	-0.010333	0.000000	0.333895	0.000000	0.000000	0.000000	0.042064	-0.061915	0.073114	0.000000	0.000000	4.000000	13.000000	1.000000
14630.617386	0.093540	0.566430	0.000088	87.515327	-44.437542	6.693973	0.001853	0.000000	0.326885	0.000000	0.000000	0.000000	0.023449	0.000558	0.015144	0.000000	0.000000	4.000000	13.000000	1.000000
14630.620719	0.093540	0.566430	0.000088	87.515327	-44.437542	6.693973	0.001853	0.000000	0.326885	0.000000	0.000000	0.000000	0.023449	0.000558	0.015144	0.000000	0.000000	4.000000	13.000000	1.000000
14630.624052	0.093540	0.566430	0.000088	87.515327	-44.437542	6.693973	0.001853	0.000000	0.326885	0.000000	0.000000	0.000000	0.023449	0.000558	0.015144	0.000000	0.000000	4.000000	13.000000	1.000000
14630.627386	0.093540	0.566430	0.000088	87.511787	-44.309944	6.813511	0.004377	0.000000	0.322977	0.000000	0.000000	0.000000	0.023449	0.000558	0.015144	0.000000	0.000000	4.000000	13.000000	1.000000
14630.630719	0.093625	0.566481	0.000058	87.511787	-44.309944	6.813511	0.004377	0.000000	0.322977	0.000000	0.000000	0.000000	0.025328	0.015293	-0.008839	0.000000	0.000000	4.000000	13.000000	1.000000
14630.634052	0.093625	0.566481	0.000058	87.511787	-44.309944	6.813511	0.004377	0.000000	0.322977	0.000000	0.000000	0.000000	0.025328	0.015293	-0.008839	0.000000	0.000000	4.000000	13.000000	1.000000
14630.637386	0.093625	0.566481	0.000058	87.504799	-44.058517	7.059587	0.004377	0.000000	0.322977	0.000000	0.000000	0.000000	0.025328	0.015293	-0.008839	0.000000	0.000000	4.000000	13.000000	1.000000
14630.640719	0.093625	0.566481	0.000058	87.504799	-44.058517	7.059587	0.004377	0.000000	0.322977	0.000000	0.000000	0.000000	0.025328	0.015293	-0.008839	0.000000	0.000000	4.000000	13.000000	1.000000
14630.644052	0.093702	0.566590	-0.000006	87.504799	-44.058517	7.059587	0.004377	0.000000	0.322977	0.000000	0.000000	0.000000	0.023182	0.032981	-0.019322	0.000000	0.000000	4.000000	13.000000	1.000000
14630.647386	0.093702	0.566590	-0.000006	87.494072	-43.693325	7.422153	0.002904	0.000000	0.318756	0.000000	0.000000	0.000000	0.023182	0.032981	-0.019322	0.000000	0.000000	4.000000	13.000000	1.000000
14630.650719	0.093702	0.566590	-0.000006	87.494072	-43.693325	7.422153	0.002904	0.000000	0.318756	0.000000	0.000000	0.000000	0.023182	0.032981	-0.019322	0.000000	0.000000	4.000000	13.000000	1.000000
14630.654052	0.093702	0.566590	-0.000006	87.494072	-43.693325	7.422153	0.002904	0.000000	0.318756	0.000000	0.000000	0.000000	0.023182	0.032981	-0.019322	0.000000	0.000000	4.000000	13.000000	1.000000
14630.657386	0.093895	0.566924	-0.000059	87.481682	-43.273071	7.871952	-0.000317	0.000000	0.314892	0.000000	0.000000	0.000000	0.057828	0.099984	-0.015753	0.000000	0.000000	4.000000	13.000000	1.000000
14630.660719	0.093895	0.566924	-0.000059	87.481682	-43.273071	7.871952	-0.000317	0.000000	0.314892	0.000000	0.000000	0.000000	0.057828	0.099984	-0.015753	0.000000	0.000000	4.000000	13.000000	1.000000
14630.664052	0.093895	0.566924	-0.000059	87.481682	-43.273071	7.871952	-0.000317	0.000000	0.314892	0.000000	0.000000	0.000000	0.057828	0.099984	-0.015753	0.000000	0.000000	4.000000	13.000000	1.000000
14630.667386	0.093895	0.566924	-0.000059	87.468895	-42.853951	8.397427	-0.002942	0.000000	0.305254	0.000000	0.000000	0.000000	0.057828	0.099984	-0.015753	0.000000	0.000000	4.000000	13.000000	1.000000
14630.670719	0.094005	0.567086	-0.000076	87.468895	-42.853951	8.397427	-0.002942	0.000000	0.305254	0.000000	0.000000	0.000000	0.032876	0.048825	-0.005099	0.000000	0.000000	4.000000	13.000000	1.000000
14630.674052	0.094005	0.567086	-0.000076	87.468895	-42.853951	8.397427	-0.002942	0.000000	0.305254	0.000000	0.000000	0.000000	0.032876	0.048825	-0.005099	0.000000	0.000000	4.000000	13.000000	1.000000
14630.677386	0.094092	0.567249	-0.000088	87.456169	-42.441734	8.982688	-0.002942	0.000000	0.305254	0.000000	0.000000	0.000000	0.026362	0.048825	-0.003783	0.000000	0.000000	4.000000	13.000000	1.000000
14630.680719	0.094092	0.567249	-0.000088	87.456169	-42.441734	8.982688	-0.002942	0.000000	0.305254	0.000000	0.000000	0.000000	0.026362	0.048825	-0.003783	0.000000	0.000000	4.000000	13.000000	1.000000
14630.684052	0.094092	0.567249	-0.000088	87.456169	-42.441734	8.982688	-0.002942	0.000000	0.305254	0.000000	0.000000	0.000000	0.026362	0.048825	-0.003783	0.000000	0.000000	4.000000	13.000000	1.000000
14630.687386	0.094092	0.567249	-0.000088	87.441200	-42.147308	9.410493	-0.004422	0.000000	0.295380	0.000000	0.000000	0.000000	0.026362	0.048825	-0.003783	0.000000	0.000000	4.000000	13.000000	1.000000
14630.690719	0.094200	0.567369	-0.000117	87.441200	-42.147308	9.410493	-0.004422	0.000000	0.295380	0.000000	0.000000	0.000000	0.032163	0.035897	-0.008575	0.000000	0.000000	4.000000	13.000000	1.000000
14630.694052	0.094200	0.567369	-0.000117	87.441200	-42.147308	9.410493	-0.004422	0.000000	0.295380	0.000000	0.000000	0.000000	0.032163	0.035897	-0.008575	0.000000	0.000000	4.000000	13.000000	1.000000
14630.697386	0.094200	0.567369	-0.000117	87.414497	-42.279434	9.267478	-0.004422	0.000000	0.295380	0.000000	0.000000	0.000000	0.032163	0.035897	-0.008575	0.000000	0.000000	4.000000	13.000000	1.000000
14630.700719	0.094200	0.567369	-0.000117	87.414497	-42.279434	9.267478	-0.004422	0.000000	0.295380	0.000000	0.000000	0.000000	0.032163	0.035897	-0.008575	0.000000	0.000000	4.000000	13.000000	1.000000
14630.704052	0.094330	0.567463	-0.000144	87.414497	-42.279434	9.267478	-0.004422	0.000000	0.295380	0.000000	0.000000	0.000000	0.039032	0.028226	-0.008165	0.000000	0.000000	4.000000	13.000000	1.000000
14630.707386	0.094330	0.567463	-0.000144	87.358994	-42.901531	8.569701	-0.005852	0.000000	0.290020	0.000000	0.000000	0.000000	0.039032	0.028226	-0.008165	0.000000	0.000000	4.000000	13.000000	1.000000
14630.710719	0.094330	0.567463	-0.000144	87.358994	-42.901531	8.569701	-0.005852	0.000000	0.290020	0.000000	0.000000	0.000000	0.039032	0.028226	-0.008165	0.000000	0.000000	4.000000	13.000000	1.000000
14630.714052	0.094330	0.567463	-0.000144	87.358994	-42.901531	8.569701	-0.005852	0.000000	0.290020	0.000000	0.000000	0.000000	0.039032	0.028226	-0.008165	0.000000	0.000000	4.000000	13.000000	1.000000
14630.717386	0.094573	0.567538	-0.000280	87.264481	-44.092560	7.266361	-0.007212	0.000000	0.283515	0.000000	0.000000	0.000000	0.073042	0.022367	-0.040579	0.000000	0.000000	4.000000	13.000000	1.000000
14630.720719	0.094573	0.567538	-0.000280	87.264481	-44.092560	7.266361	-0.007212	0.000000	0.283515	0.000000	0.000000	0.000000	0.073042	0.022367	-0.040579	0.000000	0.000000	4.000000	13.000000	1.000000
14630.724052	0.094573	0.567538	-0.000280	87.264481	-44.092560	7.266361	-0.007212	0.000000	0.283515	0.000000	0.000000	0.000000	0.073042	0.022367	-0.040579	0.000000	0.000000	4.000000	13.000000	1.000000
14630.727386	0.094573	0.567538	-0.000280	87.137955	-45.707134	5.511099	-0.013976	0.000000	0.271341	0.000000	0.000000	0.000000	0.073042	0.022367	-0.040579	0.000000	0.000000	4.000000	13.000000	1.000000
14630.730719	0.094665	0.567518	-0.000383	87.137955	-45.707134	5.511099	-0.013976	0.000000	0.271341	0.000000	0.000000	0.000000	0.027492	-0.005881	-0.031059	0.000000	0.000000	4.000000	13.000000	1.000000
14630.734052	0.094665	0.567518	-0.000383	87.137955	-45.707134	5.511099	-0.013976	0.000000	0.271341	0.000000	0.000000	0.000000	0.027492	-0.005881	-0.031059	0.000000	0.000000	4.000000	13.000000	1.000000
14630.737386	0.094736	0.567473	-0.000476	86.985588	-47.624466	3.507499	-0.013976	0.000000	0.271341	0.000000	0.000000	0.000000	0.021343	-0.013511	-0.027947	0.000000	0.000000	4.000000	13.000000	1.000000
14630.740719	0.094736	0.567473	-0.000476	86.985588	-47.624466	3.507499	-0.013976	0.000000	0.271341	0.000000	0.000000	0.000000	0.021343	-0.013511	-0.027947	0.000000	0.000000	4.000000	13.000000	1.000000
14630.744052	0.094736	0.567473	-0.000476	86.985588	-47.624466	3.507499	-0.013976	0.000000	0.271341	0.000000	0.000000	0.000000	0.021343	-0.013511	-0.027947	0.000000	0.000000	4.000000	13.000000	1.000000
14630.747386	0.094736	0.567473	-0.000476	86.825714	-49.323849	1.912836	-0.023810	0.000000	0.263201	0.000000	0.000000	0.000000	0.021343	-0.013511	-0.027947	0.000000	0.000000	4.000000	13.000000	1.000000
14630.750719	0.094738	0.567410	-0.000573	86.825714	-49.323849	1.912836	-0.023810	0.000000	0.263201	0.000000	0.000000	0.000000	0.000745	-0.018797	-0.029101	0.000000	0.000000	4.000000	13.000000	1.000000
14630.754052	0.094738	0.567410	-0.000573	86.825714	-49.323849	1.912836	-0.023810	0.000000	0.263201	0.000000	0.000000	0.000000	0.000745	-0.018797	-0.029101	0.000000	0.000000	4.000000	13.000000	1.000000
14630.757386	0.094738	0.567410	-0.000573	86.690506	-50.754162	0.681742	-0.023810	0.000000	0.263201	0.000000	0.000000	0.000000	0.000745	-0.018797	-0.029101	0.000000	0.000000	4.000000	13.000000	1.000000
14630.760719	0.094738	0.567410	-0.000573	86.690506	-50.754162	0.681742	-0.023810	0.000000	0.263201	0.000000	0.000000	0.000000	0.000745	-0.018797	-0.029101	0.000000	0.000000	4.000000	13.000000	1.000000
14630.764052	0.094746	0.567340	-0.000647	86.690506	-50.754162	0.681742	-0.023810	0.000000	0.263201	0.000000	0.000000	0.000000	0.002189	-0.021171	-0.022139	0.000000	0.000000	4.000000	13.000000	1.000000
14630.767386	0.094746	0.567340	-0.000647	86.597282	-51.689297	-0.100949	-0.028660	0.000000	0.263077	0.000000	0.000000	0.000000	0.002189	-0.021171	-0.022139	0.000000	0.000000	4.000000	13.000000	1.000000
14630.770719	0.094746	0.567340	-0.000647	86.597282	-51.689297	-0.100949	-0.028660	0.000000	0.263077	0.000000	0.000000	0.000000	0.002189	-0.021171	-0.022139	0.000000	0.000000	4.000000	13.000000	1.000000
14630.774052	0.094746	0.567340	-0.000647	86.597282	-51.689297	-0.100949	-0.028660	0.000000	0.263077	0.000000	0.000000	0.000000	0.002189	-0.021171	-0.022139	0.000000	0.000000	4.000000	13.000000	1.000000
14630.777386	0.094833	0.567140	-0.000773	86.551384	-52.291534	-0.675905	-0.032350	0.000000	0.262713	0.000000	0.000000	0.000000	0.026048	-0.059930	-0.037847	0.000000	0.000000	4.000000	13.000000	1.000000
14630.780719	0.094833	0.567140	-0.000773	86.551384	-52.291534	-0.675905	-0.032350	0.000000	0.262713	0.000000	0.000000	0.000000	0.026048	-0.059930	-0.037847	0.000000	0.000000	4.000000	13.000000	1.000000
14630.784052	0.094833	0.567140	-0.000773	86.551384	-52.291534	-0.675905	-0.032350	0.000000	0.262713	0.000000	0.000000	0.000000	0.026048	-0.059930	-0.037847	0.000000	0.000000	4.000000	13.000000	1.000000
14630.787386	0.094833	0.567140	-0.000773	86.544983	-52.608288	-0.928490	-0.038658	0.000000	0.258372	0.000000	0.000000	0.000000	0.026048	-0.059930	-0.037847	0.000000	0.000000	4.000000	13.000000	1.000000
14630.790719	0.094924	0.567038	-0.000768	86.544983	-52.608288	-0.928490	-0.038658	0.000000	0.258372	0.000000	0.000000	0.000000	0.027467	-0.030552	0.001649	0.000000	0.000000	4.000000	13.000000	1.000000
14630.794052	0.094924	0.567038	-0.000768	86.544983	-52.608288	-0.928490	-0.038658	0.000000	0.258372	0.000000	0.000000	0.000000	0.027467	-0.030552	0.001649	0.000000	0.000000	4.000000	13.000000	1.000000
14630.797386	0.094924	0.567038	-0.000768	86.548950	-52.791920	-0.944214	-0.038658	0.000000	0.258372	0.000000	0.000000	0.000000	0.027467	-0.030552	0.001649	0.000000	0.000000	4.000000	13.000000	1.000000
14630.800719	0.094924	0.567038	-0.000768	86.548950	-52.791920	-0.944214	-0.038658	0.000000	0.258372	0.000000	0.000000	0.000000	0.027467	-0.030552	0.001649	0.000000	0.000000	4.000000	13.000000	1.000000
14630.804052	0.095042	0.566928	-0.000744	86.548950	-52.791920	-0.944214	-0.038658	0.000000	0.258372	0.000000	0.000000	0.000000	0.035418	-0.032915	0.007247	0.000000	0.000000	4.000000	13.000000	1.000000
14630.807386	0.095042	0.566928	-0.000744	86.545547	-52.963287	-0.943749	-0.038383	0.000000	0.253794	0.000000	0.000000	0.000000	0.035418	-0.032915	0.007247	0.000000	0.000000	4.000000	13.000000	1.000000
14630.810719	0.095042	0.566928	-0.000744	86.545547	-52.963287	-0.943749	-0.038383	0.000000	0.253794	0.000000	0.000000	0.000000	0.035418	-0.032915	0.007247	0.000000	0.000000	4.000000	13.000000	1.000000
14630.814052	0.095042	0.566928	-0.000744	86.545547	-52.963287	-0.943749	-0.038383	0.000000	0.253794	0.000000	0.000000	0.000000	0.035418	-0.032915	0.007247	0.000000	0.000000	4.000000	13.000000	1.000000
14630.817386	0.095387	0.566720	-0.000609	86.539207	-53.153755	-1.069442	-0.037175	0.000000	0.247891	0.000000	0.000000	0.000000	0.103383	-0.062379	0.040302	0.000000	0.000000	4.000000	13.000000	1.000000
14630.820719	0.095387	0.566720	-0.000609	86.539207	-53.153755	-1.069442	-0.037175	0.000000	0.247891	0.000000	0.000000	0.000000	0.103383	-0.062379	0.040302	0.000000	0.000000	4.000000	13.000000	1.000000
14630.824052	0.095387	0.566720	-0.000609	86.539207	-53.153755	-1.069442	-0.037175	0.000000	0.247891	0.000000	0.000000	0.000000	0.103383	-0.062379	0.040302	0.000000	0.000000	4.000000	13.000000	1.000000
14630.827386	0.095387	0.566720	-0.000609	86.521149	-53.367050	-1.314501	-0.030458	0.000000	0.230660	0.000000	0.000000	0.000000	0.103383	-0.062379	0.040302	0.000000	0.000000	4.000000	13.000000	1.000000
14630.830719	0.095527	0.566622	-0.000481	86.521149	-53.367050	-1.314501	-0.030458	0.000000	0.230660	0.000000	0.000000	0.000000	0.041977	-0.029489	0.038474	0.000000	0.000000	4.000000	13.000000	1.000000
14630.834052	0.095527	0.566622	-0.000481	86.521149	-53.367050	-1.314501	-0.030458	0.000000	0.230660	0.000000	0.000000	0.000000	0.041977	-0.029489	0.038474	0.000000	0.000000	4.000000	13.000000	1.000000
14630.837386	0.095635	0.566539	-0.000395	86.494011	-53.642502	-1.623660	-0.030458	0.000000	0.230660	0.000000	0.000000	0.000000	0.032579	-0.024777	0.025899	0.000000	0.000000	4.000000	13.000000	1.000000
14630.840719	0.095635	0.566539	-0.000395	86.494011	-53.642502	-1.623660	-0.030458	0.000000	0.230660	0.000000	0.000000	0.000000	0.032579	-0.024777	0.025899	0.000000	0.000000	4.000000	13.000000	1.000000
14630.844052	0.095635	0.566539	-0.000395	86.494011	-53.642502	-1.623660	-0.030458	0.000000	0.230660	0.000000	0.000000	0.000000	0.032579	-0.024777	0.025899	0.000000	0.000000	4.000000	13.000000	1.000000
14630.847386	0.095635	0.566539	-0.000395	86.455078	-53.989605	-2.022924	-0.019729	0.000000	0.218234	0.000000	0.000000	0.000000	0.032579	-0.024777	0.025899	0.000000	0.000000	4.000000	13.000000	1.000000
14630.850719	0.095674	0.566465	-0.000318	86.455078	-53.989605	-2.022924	-0.019729	0.000000	0.218234	0.000000	0.000000	0.000000	0.011610	-0.022405	0.023018	0.000000	0.000000	4.000000	13.000000	1.000000
14630.854052	0.095674	0.566465	-0.000318	86.455078	-53.989605	-2.022924	-0.019729	0.000000	0.218234	0.000000	0.000000	0.000000	0.011610	-0.022405	0.023018	0.000000	0.000000	4.000000	13.000000	1.000000
14630.857386	0.095674	0.566465	-0.000318	86.414604	-54.282688	-2.360225	-0.019729	0.000000	0.218234	0.000000	0.000000	0.000000	0.011610	-0.022405	0.023018	0.000000	0.000000	4.000000	13.000000	1.000000
14630.860719	0.095674	0.566465	-0.000318	86.414604	-54.282688	-2.360225	-0.019729	0.000000	0.218234	0.000000	0.000000	0.000000	0.011610	-0.022405	0.023018	0.000000	0.000000	4.000000	13.000000	1.000000
14630.864052	0.095733	0.566416	-0.000252	86.414604	-54.282688	-2.360225	-0.019729	0.000000	0.218234	0.000000	0.000000	0.000000	0.017753	-0.014758	0.019898	0.000000	0.000000	4.000000	13.000000	1.000000
14630.867386	0.095733	0.566416	-0.000252	86.394951	-54.449306	-2.552921	-0.015893	0.000000	0.216299	0.000000	0.000000	0.000000	0.017753	-0.014758	0.019898	0.000000	0.000000	4.000000	13.000000	1.000000
14630.870719	0.095733	0.566416	-0.000252	86.394951	-54.449306	-2.552921	-0.015893	0.000000	0.216299	0.000000	0.000000	0.000000	0.017753	-0.014758	0.019898	0.000000	0.000000	4.000000	13.000000	1.000000
14630.874052	0.095733	0.566416	-0.000252	86.394951	-54.449306	-2.552921	-0.015893	0.000000	0.216299	0.000000	0.000000	0.000000	0.017753	-0.014758	0.019898	0.000000	0.000000	4.000000	13.000000	1.000000
14630.877386	0.095856	0.566392	-0.000205	86.393646	-54.392864	-2.507298	-0.012577	0.000000	0.213340	0.000000	0.000000	0.000000	0.036911	-0.007129	0.014048	0.000000	0.000000	4.000000	13.000000	1.000000
14630.880719	0.095856	0.566392	-0.000205	86.393646	-54.392864	-2.507298	-0.012577	0.000000	0.213340	0.000000	0.000000	0.000000	0.036911	-0.007129	0.014048	0.000000	0.000000	4.000000	13.000000	1.000000
14630.884052	0.095856	0.566392	-0.000205	86.393646	-54.392864	-2.507298	-0.012577	0.000000	0.213340	0.000000	0.000000	0.000000	0.036911	-0.007129	0.014048	0.000000	0.000000	4.000000	13.000000	1.000000
14630.887386	0.095856	0.566392	-0.000205	86.392342	-54.336529	-2.461767	-0.010235	0.000000	0.207188	0.000000	0.000000	0.000000	0.036911	-0.007129	0.014048	0.000000	0.000000	4.000000	13.000000	1.000000
14630.890719	0.095963	0.566417	-0.000233	86.392342	-54.336529	-2.461767	-0.010235	0.000000	0.207188	0.000000	0.000000	0.000000	0.032171	0.007660	-0.008581	0.000000	0.000000	4.000000	13.000000	1.000000
14630.894052	0.095963	0.566417	-0.000233	86.392342	-54.336529	-2.461767	-0.010235	0.000000	0.207188	0.000000	0.000000	0.000000	0.032171	0.007660	-0.008581	0.000000	0.000000	4.000000	13.000000	1.000000
14630.897386	0.095963	0.566417	-0.000233	86.388596	-54.184128	-2.325361	-0.010235	0.000000	0.207188	0.000000	0.000000	0.000000	0.032171	0.007660	-0.008581	0.000000	0.000000	4.000000	13.000000	1.000000
14630.900719	0.095963	0.566417	-0.000233	86.388596	-54.184128	-2.325361	-0.010235	0.000000	0.207188	0.000000	0.000000	0.000000	0.032171	0.007660	-0.008581	0.000000	0.000000	4.000000	13.000000	1.000000
14630.904052	0.096090	0.566494	-0.000278	86.388596	-54.184128	-2.325361	-0.010235	0.000000	0.207188	0.000000	0.000000	0.000000	0.037939	0.022968	-0.013462	0.000000	0.000000	4.000000	13.000000	1.000000
14630.907386	0.096090	0.566494	-0.000278	86.381989	-53.990208	-2.154534	-0.011665	0.000000	0.201826	0.000000	0.000000	0.000000	0.037939	0.022968	-0.013462	0.000000	0.000000	4.000000	13.000000	1.000000
14630.910719	0.096090	0.566494	-0.000278	86.381989	-53.990208	-2.154534	-0.011665	0.000000	0.201826	0.000000	0.000000	0.000000	0.037939	0.022968	-0.013462	0.000000	0.000000	4.000000	13.000000	1.000000
14630.914052	0.096090	0.566494	-0.000278	86.381989	-53.990208	-2.154534	-0.011665	0.000000	0.201826	0.000000	0.000000	0.000000	0.037939	0.022968	-0.013462	0.000000	0.000000	4.000000	13.000000	1.000000
14630.917386	0.096474	0.566727	-0.000281	86.366814	-53.740074	-1.928686	-0.013909	0.000000	0.195503	0.000000	0.000000	0.000000	0.115345	0.069955	-0.000878	0.000000	0.000000	4.000000	13.000000	1.000000
14630.920719	0.096474	0.566727	-0.000281	86.366814	-53.740074	-1.928686	-0.013909	0.000000	0.195503	0.000000	0.000000	0.000000	0.115345	0.069955	-0.000878	0.000000	0.000000	4.000000	13.000000	1.000000
14630.924052	0.096474	0.566727	-0.000281	86.366814	-53.740074	-1.928686	-0.013909	0.000000	0.195503	0.000000	0.000000	0.000000	0.115345	0.069955	-0.000878	0.000000	0.000000	4.000000	13.000000	1.000000
14630.927386	0.096729	0.566866	-0.000257	86.328217	-53.522919	-1.764366	-0.014055	0.000000	0.176279	0.000000	0.000000	0.000000	0.076328	0.041732	0.007340	0.000000	0.000000	4.000000	13.000000	1.000000
14630.930719	0.096729	0.566866	-0.000257	86.328217	-53.522919	-1.764366	-0.014055	0.000000	0.176279	0.000000	0.000000	0.000000	0.076328	0.041732	0.007340	0.000000	0.000000	4.000000	13.000000	1.000000
14630.934052	0.096729	0.566866	-0.000257	86.328217	-53.522919	-1.764366	-0.014055	0.000000	0.176279	0.000000	0.000000	0.000000	0.076328	0.041732	0.007340	0.000000	0.000000	4.000000	13.000000	1.000000
14630.937386	0.096729	0.566866	-0.000257	86.252213	-53.584362	-1.919240	-0.012832	0.000000	0.163558	0.000000	0.000000	0.000000	0.076328	0.041732	0.007340	0.000000	0.000000	4.000000	13.000000	1.000000
14630.940719	0.096967	0.566997	-0.000205	86.252213	-53.584362	-1.919240	-0.012832	0.000000	0.163558	0.000000	0.000000	0.000000	0.071310	0.039383	0.015619	0.000000	0.000000	4.000000	13.000000	1.000000
14630.944052	0.096967	0.566997	-0.000205	86.252213	-53.584362	-1.919240	-0.012832	0.000000	0.163558	0.000000	0.000000	0.000000	0.071310	0.039383	0.015619	0.000000	0.000000	4.000000	13.000000	1.000000
14630.947386	0.096967	0.566997	-0.000205	86.137405	-53.855549	-2.329738	-0.012832	0.000000	0.163558	0.000000	0.000000	0.000000	0.071310	0.039383	0.015619	0.000000	0.000000	4.000000	13.000000	1.000000
14630.950719	0.096967	0.566997	-0.000205	86.137405	-53.855549	-2.329738	-0.012832	0.000000	0.163558	0.000000	0.000000	0.000000	0.071310	0.039383	0.015619	0.000000	0.000000	4.000000	13.000000	1.000000
14630.954052	0.097230	0.567146	-0.000140	86.137405	-53.855549	-2.329738	-0.012832	0.000000	0.163558	0.000000	0.000000	0.000000	0.078942	0.044686	0.019375	0.000000	0.000000	4.000000	13.000000	1.000000
14630.957386	0.097230	0.567146	-0.000140	86.001251	-54.269966	-2.903110	-0.010229	0.000000	0.151673	0.000000	0.000000	0.000000	0.078942	0.044686	0.019375	0.000000	0.000000	4.000000	13.000000	1.000000
14630.960719	0.097230	0.567146	-0.000140	86.001251	-54.269966	-2.903110	-0.010229	0.000000	0.151673	0.000000	0.000000	0.000000	0.078942	0.044686	0.019375	0.000000	0.000000	4.000000	13.000000	1.000000
14630.964052	0.097230	0.567146	-0.000140	86.001251	-54.269966	-2.903110	-0.010229	0.000000	0.151673	0.000000	0.000000	0.000000	0.078942	0.044686	0.019375	0.000000	0.000000	4.000000	13.000000	1.000000
14630.967386	0.097614	0.567323	-0.000041	85.852158	-54.806004	-3.612147	-0.007000	0.000000	0.138516	0.000000	0.000000	0.000000	0.115213	0.052918	0.029693	0.000000	0.000000	4.000000	13.000000	1.000000
14630.970719	0.097614	0.567323	-0.000041	85.852158	-54.806004	-3.612147	-0.007000	0.000000	0.138516	0.000000	0.000000	0.000000	0.115213	0.052918	0.029693	0.000000	0.000000	4.000000	13.000000	1.000000
14630.974052	0.097614	0.567323	-0.000041	85.852158	-54.806004	-3.612147	-0.007000	0.000000	0.138516	0.000000	0.000000	0.000000	0.115213	0.052918	0.029693	0.000000	0.000000	4.000000	13.000000	1.000000
14630.977386	0.097614	0.567323	-0.000041	85.721542	-55.303329	-4.261716	-0.002051	0.000000	0.119314	0.000000	0.000000	0.000000	0.115213	0.052918	0.029693	0.000000	0.000000	4.000000	13.000000	1.000000
14630.980719	0.097781	0.567356	-0.000107	85.721542	-55.303329	-4.261716	-0.002051	0.000000	0.119314	0.000000	0.000000	0.000000	0.050217	0.010041	-0.019848	0.000000	0.000000	4.000000	13.000000	1.000000
14630.984052	0.097781	0.567356	-0.000107	85.721542	-55.303329	-4.261716	-0.002051	0.000000	0.119314	0.000000	0.000000	0.000000	0.050217	0.010041	-0.019848	0.000000	0.000000	4.000000	13.000000	1.000000
14630.987386	0.097781	0.567356	-0.000107	85.624451	-55.748695	-4.813102	-0.002051	0.000000	0.119314	0.000000	0.000000	0.000000	0.050217	0.010041	-0.019848	0.000000	0.000000	4.000000	13.000000	1.000000
14630.990719	0.097781	0.567356	-0.000107	85.624451	-55.748695	-4.813102	-0.002051	0.000000	0.119314	0.000000	0.000000	0.000000	0.050217	0.010041	-0.019848	0.000000	0.000000	4.000000	13.000000	1.000000
14630.994052	0.097946	0.567346	-0.000185	85.624451	-55.748695	-4.813102	-0.002051	0.000000	0.119314	0.000000	0.000000	0.000000	0.049470	-0.002938	-0.023288	0.000000	0.000000	4.000000	13.000000	1.000000
14630.997386	0.097946	0.567346	-0.000185	85.537270	-56.166431	-5.268638	-0.005359	0.000000	0.110944	0.000000	0.000000	0.000000	0.049470	-0.002938	-0.023288	0.000000	0.000000	4.000000	13.000000	1.000000
14631.000719	0.097946	0.567346	-0.000185	85.537270	-56.166431	-5.268638	-0.005359	0.000000	0.110944	0.000000	0.000000	0.000000	0.049470	-0.002938	-0.023288	0.000000	0.000000	4.000000	13.000000	1.000000
14631.004052	0.097946	0.567346	-0.000185	85.537270	-56.166431	-5.268638	-0.005359	0.000000	0.110944	0.000000	0.000000	0.000000	0.049470	-0.002938	-0.023288	0.000000	0.000000	4.000000	13.000000	1.000000
14631.007386	0.098396	0.567248	-0.000414	85.429153	-56.722340	-5.642974	-0.009240	0.000000	0.102699	0.000000	0.000000	0.000000	0.134966	-0.029394	-0.068828	0.000000	0.000000	4.000000	13.000000	1.000000
14631.010719	0.098396	0.567248	-0.000414	85.429153	-56.722340	-5.642974	-0.009240	0.000000	0.102699	0.000000	0.000000	0.000000	0.134966	-0.029394	-0.068828	0.000000	0.000000	4.000000	13.000000	1.000000
14631.014052	0.098396	0.567248	-0.000414	85.429153	-56.722340	-5.642974	-0.009240	0.000000	0.102699	0.000000	0.000000	0.000000	0.134966	-0.029394	-0.068828	0.000000	0.000000	4.000000	13.000000	1.000000
14631.017386	0.098651	0.567162	-0.000493	85.256126	-57.464935	-5.880468	-0.020711	0.000000	0.080205	0.000000	0.000000	0.000000	0.076574	-0.025888	-0.023686	0.000000	0.000000	4.000000	13.000000	1.000000
14631.020719	0.098651	0.567162	-0.000493	85.256126	-57.464935	-5.880468	-0.020711	0.000000	0.080205	0.000000	0.000000	0.000000	0.076574	-0.025888	-0.023686	0.000000	0.000000	4.000000	13.000000	1.000000
14631.024052	0.098651	0.567162	-0.000493	85.256126	-57.464935	-5.880468	-0.020711	0.000000	0.080205	0.000000	0.000000	0.000000	0.076574	-0.025888	-0.023686	0.000000	0.000000	4.000000	13.000000	1.000000
14631.027386	0.098938	0.567060	-0.000531	85.000526	-58.395065	-6.367073	-0.024659	0.000000	0.067442	0.000000	0.000000	0.000000	0.086070	-0.030629	-0.011247	0.000000	0.000000	4.000000	13.000000	1.000000
14631.030719	0.098938	0.567060	-0.000531	85.000526	-58.395065	-6.367073	-0.024659	0.000000	0.067442	0.000000	0.000000	0.000000	0.086070	-0.030629	-0.011247	0.000000	0.000000	4.000000	13.000000	1.000000
14631.034052	0.098938	0.567060	-0.000531	85.000526	-58.395065	-6.367073	-0.024659	0.000000	0.067442	0.000000	0.000000	0.000000	0.086070	-0.030629	-0.011247	0.000000	0.000000	4.000000	13.000000	1.000000
14631.037386	0.098938	0.567060	-0.000531	84.669868	-59.435276	-7.637056	-0.026534	0.000000	0.053097	0.000000	0.000000	0.000000	0.086070	-0.030629	-0.011247	0.000000	0.000000	4.000000	13.000000	1.000000
14631.040719	0.099205	0.566932	-0.000558	84.669868	-59.435276	-7.637056	-0.026534	0.000000	0.053097	0.000000	0.000000	0.000000	0.079947	-0.038304	-0.008137	0.000000	0.000000	4.000000	13.000000	1.000000
14631.044052	0.099205	0.566932	-0.000558	84.669868	-59.435276	-7.637056	-0.026534	0.000000	0.053097	0.000000	0.000000	0.000000	0.079947	-0.038304	-0.008137	0.000000	0.000000	4.000000	13.000000	1.000000
14631.047386	0.099205	0.566932	-0.000558	84.317734	-60.400444	-9.013533	-0.026534	0.000000	0.053097	0.000000	0.000000	0.000000	0.079947	-0.038304	-0.008137	0.000000	0.000000	4.000000	13.000000	1.000000
14631.050719	0.099205	0.566932	-0.000558	84.317734	-60.400444	-9.013533	-0.026534	0.000000	0.053097	0.000000	0.000000	0.000000	0.079947	-0.038304	-0.008137	0.000000	0.000000	4.000000	13.000000	1.000000
14631.054052	0.099504	0.566763	-0.000538	84.317734	-60.400444	-9.013533	-0.026534	0.000000	0.053097	0.000000	0.000000	0.000000	0.089853	-0.050704	0.006033	0.000000	0.000000	4.000000	13.000000	1.000000
14631.057386	0.099735	0.566577	-0.000521	84.010674	-61.151039	-10.117489	-0.027890	0.000000	0.039773	0.000000	0.000000	0.000000	0.069225	-0.055986	0.005027	0.000000	0.000000	4.000000	13.000000	1.000000
14631.060719	0.099735	0.566577	-0.000521	84.010674	-61.151039	-10.117489	-0.027890	0.000000	0.039773	0.000000	0.000000	0.000000	0.069225	-0.055986	0.005027	0.000000	0.000000	4.000000	13.000000	1.000000
14631.064052	0.099735	0.566577	-0.000521	84.010674	-61.151039	-10.117489	-0.027890	0.000000	0.039773	0.000000	0.000000	0.000000	0.069225	-0.055986	0.005027	0.000000	0.000000	4.000000	13.000000	1.000000
14631.067386	0.099735	0.566577	-0.000521	83.795723	-61.700447	-10.914172	-0.026047	0.000000	0.013259	0.000000	0.000000	0.000000	0.069225	-0.055986	0.005027	0.000000	0.000000	4.000000	13.000000	1.000000
14631.070719	0.099911	0.566374	-0.000444	83.795723	-61.700447	-10.914172	-0.026047	0.000000	0.013259	0.000000	0.000000	0.000000	0.052756	-0.060772	0.023121	0.000000	0.000000	4.000000	13.000000	1.000000
14631.074052	0.099911	0.566374	-0.000444	83.795723	-61.700447	-10.914172	-0.026047	0.000000	0.013259	0.000000	0.000000	0.000000	0.052756	-0.060772	0.023121	0.000000	0.000000	4.000000	13.000000	1.000000
14631.077386	0.099911	0.566374	-0.000444	83.697960	-62.041012	-11.376840	-0.026047	0.000000	0.013259	0.000000	0.000000	0.000000	0.052756	-0.060772	0.023121	0.000000	0.000000	4.000000	13.000000	1.000000
14631.080719	0.099911	0.566374	-0.000444	83.697960	-62.041012	-11.376840	-0.026047	0.000000	0.013259	0.000000	0.000000	0.000000	0.052756	-0.060772	0.023121	0.000000	0.000000	4.000000	13.000000	1.000000
14631.084052	0.099995	0.566179	-0.000371	83.697960	-62.041012	-11.376840	-0.026047	0.000000	0.013259	0.000000	0.000000	0.000000	0.025227	-0.058404	0.021835	0.000000	0.000000	4.000000	13.000000	1.000000
14631.087386	0.099995	0.566179	-0.000371	83.703964	-62.283894	-11.628272	-0.022193	0.000000	0.004467	0.000000	0.000000	0.000000	0.025227	-0.058404	0.021835	0.000000	0.000000	4.000000	13.000000	1.000000
14631.090719	0.099995	0.566179	-0.000371	83.703964	-62.283894	-11.628272	-0.022193	0.000000	0.004467	0.000000	0.000000	0.000000	0.025227	-0.058404	0.021835	0.000000	0.000000	4.000000	13.000000	1.000000
14631.094052	0.099995	0.566179	-0.000371	83.703964	-62.283894	-11.628272	-0.022193	0.000000	0.004467	0.000000	0.000000	0.000000	0.025227	-0.058404	0.021835	0.000000	0.000000	4.000000	13.000000	1.000000
14631.097386	0.100051	0.565735	-0.000322	83.717682	-62.521519	-11.860726	-0.018554	0.000000	0.000262	0.000000	0.000000	0.000000	0.016837	-0.133194	0.014617	0.000000	0.000000	4.000000	13.000000	1.000000
14631.100719	0.100051	0.565735	-0.000322	83.717682	-62.521519	-11.860726	-0.018554	0.000000	0.000262	0.000000	0.000000	0.000000	0.016837	-0.133194	0.014617	0.000000	0.000000	4.000000	13.000000	1.000000
14631.104052	0.100051	0.565735	-0.000322	83.717682	-62.521519	-11.860726	-0.018554	0.000000	0.000262	0.000000	0.000000	0.000000	0.016837	-0.133194	0.014617	0.000000	0.000000	4.000000	13.000000	1.000000
14631.107386	0.100025	0.565529	-0.000335	83.726524	-62.769413	-12.105742	-0.016118	0.000000	-0.002544	0.000000	0.000000	0.000000	-0.007643	-0.061812	-0.003762	0.000000	0.000000	4.000000	13.000000	1.000000
14631.110719	0.100025	0.565529	-0.000335	83.726524	-62.769413	-12.105742	-0.016118	0.000000	-0.002544	0.000000	0.000000	0.000000	-0.007643	-0.061812	-0.003762	0.000000	0.000000	4.000000	13.000000	1.000000
14631.114052	0.100025	0.565529	-0.000335	83.726524	-62.769413	-12.105742	-0.016118	0.000000	-0.002544	0.000000	0.000000	0.000000	-0.007643	-0.061812	-0.003762	0.000000	0.000000	4.000000	13.000000	1.000000
14631.117386	0.100025	0.565529	-0.000335	83.735245	-63.017948	-12.351400	-0.016745	0.000000	-0.001270	0.000000	0.000000	0.000000	-0.007643	-0.061812	-0.003762	0.000000	0.000000	4.000000	13.000000	1.000000
14631.120719	0.099990	0.565339	-0.000394	83.735245	-63.017948	-12.351400	-0.016745	0.000000	-0.001270	0.000000	0.000000	0.000000	-0.010685	-0.056997	-0.017661	0.000000	0.000000	4.000000	13.000000	1.000000
14631.124052	0.099990	0.565339	-0.000394	83.735245	-63.017948	-12.351400	-0.016745	0.000000	-0.001270	0.000000	0.000000	0.000000	-0.010685	-0.056997	-0.017661	0.000000	0.000000	4.000000	13.000000	1.000000
14631.127386	0.099990	0.565339	-0.000394	83.741539	-63.241589	-12.573633	-0.016745	0.000000	-0.001270	0.000000	0.000000	0.000000	-0.010685	-0.056997	-0.017661	0.000000	0.000000	4.000000	13.000000	1.000000
14631.130719	0.099990	0.565339	-0.000394	83.741539	-63.241589	-12.573633	-0.016745	0.000000	-0.001270	0.000000	0.000000	0.000000	-0.010685	-0.056997	-0.017661	0.000000	0.000000	4.000000	13.000000	1.000000
14631.134052	0.099958	0.565167	-0.000435	83.741539	-63.241589	-12.573633	-0.016745	0.000000	-0.001270	0.000000	0.000000	0.000000	-0.009547	-0.051736	-0.012480	0.000000	0.000000	4.000000	13.000000	1.000000
14631.137386	0.099958	0.565167	-0.000435	83.746208	-63.404858	-12.740618	-0.019688	0.000000	0.000510	0.000000	0.000000	0.000000	-0.009547	-0.051736	-0.012480	0.000000	0.000000	4.000000	13.000000	1.000000
14631.140719	0.099958	0.565167	-0.000435	83.746208	-63.404858	-12.740618	-0.019688	0.000000	0.000510	0.000000	0.000000	0.000000	-0.009547	-0.051736	-0.012480	0.000000	0.000000	4.000000	13.000000	1.000000
14631.144052	0.099958	0.565167	-0.000435	83.746208	-63.404858	-12.740618	-0.019688	0.000000	0.000510	0.000000	0.000000	0.000000	-0.009547	-0.051736	-0.012480	0.000000	0.000000	4.000000	13.000000	1.000000
14631.147386	0.099989	0.564951	-0.000503	83.750854	-63.510971	-12.848429	-0.021768	0.000000	0.002101	0.000000	0.000000	0.000000	0.009196	-0.064660	-0.020255	0.000000	0.000000	4.000000	13.000000	1.000000
14631.150719	0.099989	0.564951	-0.000503	83.750854	-63.510971	-12.848429	-0.021768	0.000000	0.002101	0.000000	0.000000	0.000000	0.009196	-0.064660	-0.020255	0.000000	0.000000	4.000000	13.000000	1.000000
14631.154052	0.099989	0.564951	-0.000503	83.750854	-63.510971	-12.848429	-0.021768	0.000000	0.002101	0.000000	0.000000	0.000000	0.009196	-0.064660	-0.020255	0.000000	0.000000	4.000000	13.000000	1.000000
14631.157386	0.099989	0.564951	-0.000503	83.752357	-63.563660	-12.896199	-0.025144	0.000000	0.000569	0.000000	0.000000	0.000000	0.009196	-0.064660	-0.020255	0.000000	0.000000	4.000000	13.000000	1.000000
14631.160719	0.100012	0.564926	-0.000502	83.752357	-63.563660	-12.896199	-0.025144	0.000000	0.000569	0.000000	0.000000	0.000000	0.006883	-0.007655	0.000301	0.000000	0.000000	4.000000	13.000000	1.000000
14631.164052	0.100012	0.564926	-0.000502	83.752357	-63.563660	-12.896199	-0.025144	0.000000	0.000569	0.000000	0.000000	0.000000	0.006883	-0.007655	0.000301	0.000000	0.000000	4.000000	13.000000	1.000000
14631.167386	0.100012	0.564926	-0.000502	83.752357	-63.563660	-12.896199	-0.025144	0.000000	0.000569	0.000000	0.000000	0.000000	0.006883	-0.007655	0.000301	0.000000	0.000000	4.000000	13.000000	1.000000
14631.170719	0.100012	0.564926	-0.000502	83.752357	-63.563660	-12.896199	-0.025144	0.000000	0.000569	0.000000	0.000000	0.000000	0.006883	-0.007655	0.000301	0.000000	0.000000	4.000000	13.000000	1.000000
14631.174052	0.100017	0.564918	-0.000479	83.752357	-63.563660	-12.896199	-0.025144	0.000000	0.000569	0.000000	0.000000	0.000000	0.001518	-0.002400	0.006935	0.000000	0.000000	4.000000	13.000000	1.000000
14631.177386	0.100017	0.564918	-0.000479	83.751579	-63.538654	-12.868311	-0.025094	0.000000	-0.000578	0.000000	0.000000	0.000000	0.001518	-0.002400	0.006935	0.000000	0.000000	4.000000	13.000000	1.000000
14631.180719	0.100017	0.564918	-0.000479	83.751579	-63.538654	-12.868311	-0.025094	0.000000	-0.000578	0.000000	0.000000	0.000000	0.001518	-0.002400	0.006935	0.000000	0.000000	4.000000	13.000000	1.000000
14631.184052	0.100017	0.564918	-0.000479	83.751579	-63.538654	-12.868311	-0.025094	0.000000	-0.000578	0.000000	0.000000	0.000000	0.001518	-0.002400	0.006935	0.000000	0.000000	4.000000	13.000000	1.000000
14631.187386	0.099971	0.565006	-0.000378	83.749283	-63.461002	-12.784714	-0.023938	0.000000	-0.000831	0.000000	0.000000	0.000000	-0.013811	0.026308	0.030318	0.000000	0.000000	4.000000	13.000000	1.000000
14631.190719	0.099971	0.565006	-0.000378	83.749283	-63.461002	-12.784714	-0.023938	0.000000	-0.000831	0.000000	0.000000	0.000000	-0.013811	0.026308	0.030318	0.000000	0.000000	4.000000	13.000000	1.000000
14631.194052	0.099971	0.565006	-0.000378	83.749283	-63.461002	-12.784714	-0.023938	0.000000	-0.000831	0.000000	0.000000	0.000000	-0.013811	0.026308	0.030318	0.000000	0.000000	4.000000	13.000000	1.000000
14631.197386	0.099971	0.565006	-0.000378	83.747841	-63.350899	-12.669554	-0.018885	0.000000	0.001471	0.000000	0.000000	0.000000	-0.013811	0.026308	0.030318	0.000000	0.000000	4.000000	13.000000	1.000000
14631.200719	0.099950	0.565074	-0.000367	83.747841	-63.350899	-12.669554	-0.018885	0.000000	0.001471	0.000000	0.000000	0.000000	-0.006122	0.020604	0.003179	0.000000	0.000000	4.000000	13.000000	1.000000
14631.204052	0.099950	0.565074	-0.000367	83.747841	-63.350899	-12.669554	-0.018885	0.000000	0.001471	0.000000	0.000000	0.000000	-0.006122	0.020604	0.003179	0.000000	0.000000	4.000000	13.000000	1.000000
14631.207386	0.099950	0.565074	-0.000367	83.750191	-63.201565	-12.515467	-0.018885	0.000000	0.001471	0.000000	0.000000	0.000000	-0.006122	0.020604	0.003179	0.000000	0.000000	4.000000	13.000000	1.000000
14631.210719	0.099950	0.565074	-0.000367	83.750191	-63.201565	-12.515467	-0.018885	0.000000	0.001471	0.000000	0.000000	0.000000	-0.006122	0.020604	0.003179	0.000000	0.000000	4.000000	13.000000	1.000000
14631.214052	0.100001	0.565204	-0.000342	83.750191	-63.201565	-12.515467	-0.018885	0.000000	0.001471	0.000000	0.000000	0.000000	0.015296	0.038805	0.007589	0.000000	0.000000	4.000000	13.000000	1.000000
14631.217386	0.100001	0.565204	-0.000342	83.756531	-63.012711	-12.322077	-0.018355	0.000000	0.002491	0.000000	0.000000	0.000000	0.015296	0.038805	0.007589	0.000000	0.000000	4.000000	13.000000	1.000000
14631.220719	0.100001	0.565204	-0.000342	83.756531	-63.012711	-12.322077	-0.018355	0.000000	0.002491	0.000000	0.000000	0.000000	0.015296	0.038805	0.007589	0.000000	0.000000	4.000000	13.000000	1.000000
14631.224052	0.100001	0.565204	-0.000342	83.756531	-63.012711	-12.322077	-0.018355	0.000000	0.002491	0.000000	0.000000	0.000000	0.015296	0.038805	0.007589	0.000000	0.000000	4.000000	13.000000	1.000000
14631.227386	0.100094	0.565453	-0.000332	83.758888	-62.860397	-12.167665	-0.017090	0.000000	-0.000058	0.000000	0.000000	0.000000	0.027929	0.074728	0.003001	0.000000	0.000000	4.000000	13.000000	1.000000
14631.230719	0.100094	0.565453	-0.000332	83.758888	-62.860397	-12.167665	-0.017090	0.000000	-0.000058	0.000000	0.000000	0.000000	0.027929	0.074728	0.003001	0.000000	0.000000	4.000000	13.000000	1.000000
14631.234052	0.100094	0.565453	-0.000332	83.758888	-62.860397	-12.167665	-0.017090	0.000000	-0.000058	0.000000	0.000000	0.000000	0.027929	0.074728	0.003001	0.000000	0.000000	4.000000	13.000000	1.000000
14631.237386	0.100094	0.565453	-0.000332	83.756470	-62.714470	-12.024693	-0.016590	0.000000	-0.004713	0.000000	0.000000	0.000000	0.027929	0.074728	0.003001	0.000000	0.000000	4.000000	13.000000	1.000000
14631.240719	0.100133	0.565555	-0.000364	83.756470	-62.714470	-12.024693	-0.016590	0.000000	-0.004713	0.000000	0.000000	0.000000	0.011493	0.030671	-0.009787	0.000000	0.000000	4.000000	13.000000	1.000000
14631.244052	0.100133	0.565555	-0.000364	83.756470	-62.714470	-12.024693	-0.016590	0.000000	-0.004713	0.000000	0.000000	0.000000	0.011493	0.030671	-0.009787	0.000000	0.000000	4.000000	13.000000	1.000000
14631.247386	0.100133	0.565555	-0.000364	83.753174	-62.601212	-11.913512	-0.016590	0.000000	-0.004713	0.000000	0.000000	0.000000	0.011493	0.030671	-0.009787	0.000000	0.000000	4.000000	13.000000	1.000000
14631.250719	0.100133	0.565555	-0.000364	83.753174	-62.601212	-11.913512	-0.016590	0.000000	-0.004713	0.000000	0.000000	0.000000	0.011493	0.030671	-0.009787	0.000000	0.000000	4.000000	13.000000	1.000000
14631.254052	0.100149	0.565657	-0.000392	83.753174	-62.601212	-11.913512	-0.016590	0.000000	-0.004713	0.000000	0.000000	0.000000	0.004985	0.030657	-0.008368	0.000000	0.000000	4.000000	13.000000	1.000000
14631.257386	0.100149	0.565657	-0.000392	83.755463	-62.514385	-11.818462	-0.018221	0.000000	-0.006628	0.000000	0.000000	0.000000	0.004985	0.030657	-0.008368	0.000000	0.000000	4.000000	13.000000	1.000000
14631.260719	0.100149	0.565657	-0.000392	83.755463	-62.514385	-11.818462	-0.018221	0.000000	-0.006628	0.000000	0.000000	0.000000	0.004985	0.030657	-0.008368	0.000000	0.000000	4.000000	13.000000	1.000000
14631.264052	0.100149	0.565657	-0.000392	83.755463	-62.514385	-11.818462	-0.018221	0.000000	-0.006628	0.000000	0.000000	0.000000	0.004985	0.030657	-0.008368	0.000000	0.000000	4.000000	13.000000	1.000000
14631.267386	0.100105	0.565834	-0.000492	83.762436	-62.417992	-11.711562	-0.019616	0.000000	-0.007459	0.000000	0.000000	0.000000	-0.013353	0.053164	-0.029812	0.000000	0.000000	4.000000	13.000000	1.000000
14631.270719	0.100105	0.565834	-0.000492	83.762436	-62.417992	-11.711562	-0.019616	0.000000	-0.007459	0.000000	0.000000	0.000000	-0.013353	0.053164	-0.029812	0.000000	0.000000	4.000000	13.000000	1.000000
14631.274052	0.100105	0.565834	-0.000492	83.762436	-62.417992	-11.711562	-0.019616	0.000000	-0.007459	0.000000	0.000000	0.000000	-0.013353	0.053164	-0.029812	0.000000	0.000000	4.000000	13.000000	1.000000
14631.277386	0.100105	0.565834	-0.000492	83.786812	-62.356426	-11.620433	-0.024585	0.000000	-0.005234	0.000000	0.000000	0.000000	-0.013353	0.053164	-0.029812	0.000000	0.000000	4.000000	13.000000	1.000000
14631.280719	0.100067	0.565884	-0.000562	83.786812	-62.356426	-11.620433	-0.024585	0.000000	-0.005234	0.000000	0.000000	0.000000	-0.011446	0.014834	-0.021129	0.000000	0.000000	4.000000	13.000000	1.000000
14631.284052	0.100067	0.565884	-0.000562	83.786812	-62.356426	-11.620433	-0.024585	0.000000	-0.005234	0.000000	0.000000	0.000000	-0.011446	0.014834	-0.021129	0.000000	0.000000	4.000000	13.000000	1.000000
14631.287386	0.100067	0.565884	-0.000562	83.818260	-62.312759	-11.540664	-0.024585	0.000000	-0.005234	0.000000	0.000000	0.000000	-0.011446	0.014834	-0.021129	0.000000	0.000000	4.000000	13.000000	1.000000
14631.290719	0.100067	0.565884	-0.000562	83.818260	-62.312759	-11.540664	-0.024585	0.000000	-0.005234	0.000000	0.000000	0.000000	-0.011446	0.014834	-0.021129	0.000000	0.000000	4.000000	13.000000	1.000000
14631.294052	0.100020	0.565924	-0.000673	83.818260	-62.312759	-11.540664	-0.024585	0.000000	-0.005234	0.000000	0.000000	0.000000	-0.014104	0.011912	-0.033269	0.000000	0.000000	4.000000	13.000000	1.000000
14631.297386	0.100020	0.565924	-0.000673	83.852859	-62.263741	-11.452217	-0.028106	0.000000	-0.003326	0.000000	0.000000	0.000000	-0.014104	0.011912	-0.033269	0.000000	0.000000	4.000000	13.000000	1.000000
14631.300719	0.100020	0.565924	-0.000673	83.852859	-62.263741	-11.452217	-0.028106	0.000000	-0.003326	0.000000	0.000000	0.000000	-0.014104	0.011912	-0.033269	0.000000	0.000000	4.000000	13.000000	1.000000
14631.304052	0.100020	0.565924	-0.000673	83.852859	-62.263741	-11.452217	-0.028106	0.000000	-0.003326	0.000000	0.000000	0.000000	-0.014104	0.011912	-0.033269	0.000000	0.000000	4.000000	13.000000	1.000000
14631.307386	0.099966	0.565960	-0.000916	83.886696	-62.239021	-11.395348	-0.033651	0.000000	-0.000975	0.000000	0.000000	0.000000	-0.015962	0.010898	-0.072855	0.000000	0.000000	4.000000	13.000000	1.000000
14631.310719	0.099966	0.565960	-0.000916	83.886696	-62.239021	-11.395348	-0.033651	0.000000	-0.000975	0.000000	0.000000	0.000000	-0.015962	0.010898	-0.072855	0.000000	0.000000	4.000000	13.000000	1.000000
14631.314052	0.099966	0.565960	-0.000916	83.886696	-62.239021	-11.395348	-0.033651	0.000000	-0.000975	0.000000	0.000000	0.000000	-0.015962	0.010898	-0.072855	0.000000	0.000000	4.000000	13.000000	1.000000
14631.317386	0.099966	0.565960	-0.000916	83.919815	-62.241924	-11.370645	-0.045794	0.000000	0.001685	0.000000	0.000000	0.000000	-0.015962	0.010898	-0.072855	0.000000	0.000000	4.000000	13.000000	1.000000
14631.320719	0.099986	0.565974	-0.001035	83.919815	-62.241924	-11.370645	-0.045794	0.000000	0.001685	0.000000	0.000000	0.000000	0.005770	0.004256	-0.035809	0.000000	0.000000	4.000000	13.000000	1.000000
14631.324052	0.099986	0.565974	-0.001035	83.919815	-62.241924	-11.370645	-0.045794	0.000000	0.001685	0.000000	0.000000	0.000000	0.005770	0.004256	-0.035809	0.000000	0.000000	4.000000	13.000000	1.000000
14631.327386	0.099986	0.565974	-0.001035	83.943466	-62.262047	-11.370458	-0.045794	0.000000	0.001685	0.000000	0.000000	0.000000	0.005770	0.004256	-0.035809	0.000000	0.000000	4.000000	13.000000	1.000000
14631.330719	0.099986	0.565974	-0.001035	83.943466	-62.262047	-11.370458	-0.045794	0.000000	0.001685	0.000000	0.000000	0.000000	0.005770	0.004256	-0.035809	0.000000	0.000000	4.000000	13.000000	1.000000
14631.334052	0.099969	0.565986	-0.001213	83.943466	-62.262047	-11.370458	-0.045794	0.000000	0.001685	0.000000	0.000000	0.000000	-0.004913	0.003718	-0.053469	0.000000	0.000000	4.000000	13.000000	1.000000
14631.337386	0.099931	0.565999	-0.001387	83.949844	-62.311695	-11.415411	-0.051762	0.000000	0.000723	0.000000	0.000000	0.000000	-0.011410	0.003715	-0.052051	0.000000	0.000000	4.000000	13.000000	1.000000
14631.340719	0.099931	0.565999	-0.001387	83.949844	-62.311695	-11.415411	-0.051762	0.000000	0.000723	0.000000	0.000000	0.000000	-0.011410	0.003715	-0.052051	0.000000	0.000000	4.000000	13.000000	1.000000
14631.344052	0.099931	0.565999	-0.001387	83.949844	-62.311695	-11.415411	-0.051762	0.000000	0.000723	0.000000	0.000000	0.000000	-0.011410	0.003715	-0.052051	0.000000	0.000000	4.000000	13.000000	1.000000
14631.347386	0.099931	0.565999	-0.001387	83.951530	-62.368717	-11.472744	-0.069348	0.000000	0.003444	0.000000	0.000000	0.000000	-0.011410	0.003715	-0.052051	0.000000	0.000000	4.000000	13.000000	1.000000
14631.350719	0.099879	0.566009	-0.001624	83.951530	-62.368717	-11.472744	-0.069348	0.000000	0.003444	0.000000	0.000000	0.000000	-0.015598	0.003164	-0.071143	0.000000	0.000000	4.000000	13.000000	1.000000
14631.354052	0.099879	0.566009	-0.001624	83.951530	-62.368717	-11.472744	-0.069348	0.000000	0.003444	0.000000	0.000000	0.000000	-0.015598	0.003164	-0.071143	0.000000	0.000000	4.000000	13.000000	1.000000
14631.357386	0.099879	0.566009	-0.001624	83.953926	-62.456951	-11.558765	-0.069348	0.000000	0.003444	0.000000	0.000000	0.000000	-0.015598	0.003164	-0.071143	0.000000	1.000000	4.000000	13.000000	1.000000
14631.360719	0.099879	0.566009	-0.001624	83.953926	-62.456951	-11.558765	-0.069348	0.000000	0.003444	0.000000	0.000000	0.000000	-0.015598	0.003164	-0.071143	0.000000	1.000000	4.000000	13.000000	1.000000
