# Supplementary material for: Haptic Guidance Needs to Be Intuitive Not Just Informative to Improve Human Motor Accuracy
Source: PLoS One. 2016 Mar 16;11(3):e0150912. doi: 10.1371/journal.pone.0150912 (PMC4794196; doi:10.1371/journal.pone.0150912)
Supplement: S1 Data — (ZIP) [file pone.0150912.s001.zip › Subject6/exp1_0014.txt]

Time	PosX	PosY	PosZ	RotX	RotY	RotZ	ForceX	ForceY	ForceZ	MomentX	MomentY	MomentZ	VelocityX	VelocityY	VelocityZ	CalibratedWeight	ButtonDown	Condition	Trial	Visual
14633.174052	-0.004902	0.506909	0.252837	82.004829	104.653877	150.822830	0.000000	0.000000	0.000000	0.000000	0.000000	0.000000	0.000000	-0.000008	0.000002	0.000000	1.000000	4.000000	14.000000	0.000000
14633.177386	-0.004902	0.506909	0.252837	82.010506	104.565651	150.670578	4.618274	0.000000	1.916126	0.000000	0.000000	0.000000	0.000000	-0.000008	0.000002	0.000000	1.000000	4.000000	14.000000	0.000000
14633.180719	-0.004902	0.506909	0.252837	82.010506	104.565651	150.670578	4.618274	0.000000	1.916126	0.000000	0.000000	0.000000	0.000000	-0.000008	0.000002	0.000000	1.000000	4.000000	14.000000	0.000000
14633.184052	-0.004128	0.507132	0.252968	82.010506	104.565651	150.670578	4.618274	0.000000	1.916126	0.000000	0.000000	0.000000	0.232347	0.066963	0.039214	0.000000	1.000000	4.000000	14.000000	0.000000
14633.187386	-0.002678	0.506901	0.253022	82.010475	104.666290	150.670593	4.618274	0.000000	1.916126	0.000000	0.000000	0.000000	0.434824	-0.069181	0.016360	0.000000	1.000000	4.000000	14.000000	0.000000
14633.190719	-0.002678	0.506901	0.253022	82.010475	104.666290	150.670593	4.618274	0.000000	1.916126	0.000000	0.000000	0.000000	0.434824	-0.069181	0.016360	0.000000	1.000000	4.000000	14.000000	0.000000
14633.194052	-0.002678	0.506901	0.253022	82.010475	104.666290	150.670593	4.618274	0.000000	1.916126	0.000000	0.000000	0.000000	0.434824	-0.069181	0.016360	0.000000	1.000000	4.000000	14.000000	0.000000
14633.197386	-0.001398	0.507110	0.253498	82.065559	104.536354	150.401550	4.633047	0.000000	1.880127	0.000000	0.000000	0.000000	0.384061	0.062588	0.142762	0.000000	1.000000	4.000000	14.000000	0.000000
14633.200719	-0.001398	0.507110	0.253498	82.065559	104.536354	150.401550	4.633047	0.000000	1.880127	0.000000	0.000000	0.000000	0.384061	0.062588	0.142762	0.000000	1.000000	4.000000	14.000000	0.000000
14633.204052	-0.001398	0.507110	0.253498	82.065559	104.536354	150.401550	4.633047	0.000000	1.880127	0.000000	0.000000	0.000000	0.384061	0.062588	0.142762	0.000000	1.000000	4.000000	14.000000	0.000000
14633.207386	-0.000116	0.507079	0.253894	82.367966	105.235748	150.787491	4.642390	0.000000	1.856937	0.000000	0.000000	0.000000	0.384577	-0.009253	0.118722	0.000000	1.000000	4.000000	14.000000	0.000000
14633.210719	-0.000116	0.507079	0.253894	82.367966	105.235748	150.787491	4.642390	0.000000	1.856937	0.000000	0.000000	0.000000	0.384577	-0.009253	0.118722	0.000000	1.000000	4.000000	14.000000	0.000000
14633.214052	-0.000116	0.507079	0.253894	82.367966	105.235748	150.787491	4.642390	0.000000	1.856937	0.000000	0.000000	0.000000	0.384577	-0.009253	0.118722	0.000000	1.000000	4.000000	14.000000	0.000000
14633.217386	0.001741	0.507213	0.254133	82.915070	106.791321	151.809097	4.651433	0.000000	1.834168	0.000000	0.000000	0.000000	0.557138	0.040220	0.071790	0.000000	1.000000	4.000000	14.000000	0.000000
14633.220719	0.001741	0.507213	0.254133	82.915070	106.791321	151.809097	4.651433	0.000000	1.834168	0.000000	0.000000	0.000000	0.557138	0.040220	0.071790	0.000000	1.000000	4.000000	14.000000	0.000000
14633.224052	0.001741	0.507213	0.254133	82.915070	106.791321	151.809097	4.651433	0.000000	1.834168	0.000000	0.000000	0.000000	0.557138	0.040220	0.071790	0.000000	1.000000	4.000000	14.000000	0.000000
14633.227386	0.003058	0.507283	0.254296	83.565750	109.103241	153.548645	4.663551	0.000000	1.803135	0.000000	0.000000	0.000000	0.395284	0.021117	0.048894	0.000000	1.000000	4.000000	14.000000	0.000000
14633.230719	0.003058	0.507283	0.254296	83.565750	109.103241	153.548645	4.663551	0.000000	1.803135	0.000000	0.000000	0.000000	0.395284	0.021117	0.048894	0.000000	1.000000	4.000000	14.000000	0.000000
14633.234052	0.003058	0.507283	0.254296	83.565750	109.103241	153.548645	4.663551	0.000000	1.803135	0.000000	0.000000	0.000000	0.395284	0.021117	0.048894	0.000000	1.000000	4.000000	14.000000	0.000000
14633.237386	0.004342	0.507322	0.254287	84.265305	112.112930	155.952606	4.672030	0.000000	1.781048	0.000000	0.000000	0.000000	0.385021	0.011654	-0.002827	0.000000	1.000000	4.000000	14.000000	0.000000
14633.240719	0.004342	0.507322	0.254287	84.265305	112.112930	155.952606	4.672030	0.000000	1.781048	0.000000	0.000000	0.000000	0.385021	0.011654	-0.002827	0.000000	1.000000	4.000000	14.000000	0.000000
14633.244052	0.004342	0.507322	0.254287	84.265305	112.112930	155.952606	4.672030	0.000000	1.781048	0.000000	0.000000	0.000000	0.385021	0.011654	-0.002827	0.000000	1.000000	4.000000	14.000000	0.000000
14633.247386	0.005827	0.507391	0.254146	84.836960	115.358833	158.657089	4.679825	0.000000	1.760466	0.000000	0.000000	0.000000	0.445492	0.020677	-0.042253	0.000000	1.000000	4.000000	14.000000	0.000000
14633.250719	0.005827	0.507391	0.254146	84.836960	115.358833	158.657089	4.679825	0.000000	1.760466	0.000000	0.000000	0.000000	0.445492	0.020677	-0.042253	0.000000	1.000000	4.000000	14.000000	0.000000
14633.254052	0.005827	0.507391	0.254146	84.836960	115.358833	158.657089	4.679825	0.000000	1.760466	0.000000	0.000000	0.000000	0.445492	0.020677	-0.042253	0.000000	1.000000	4.000000	14.000000	0.000000
14633.257386	0.007208	0.507371	0.253853	85.101753	117.459351	160.440536	4.688473	0.000000	1.737302	0.000000	0.000000	0.000000	0.414479	-0.005936	-0.088041	0.000000	1.000000	4.000000	14.000000	0.000000
14633.260719	0.007208	0.507371	0.253853	85.101753	117.459351	160.440536	4.688473	0.000000	1.737302	0.000000	0.000000	0.000000	0.414479	-0.005936	-0.088041	0.000000	1.000000	4.000000	14.000000	0.000000
14633.264052	0.007208	0.507371	0.253853	85.101753	117.459351	160.440536	4.688473	0.000000	1.737302	0.000000	0.000000	0.000000	0.414479	-0.005936	-0.088041	0.000000	1.000000	4.000000	14.000000	0.000000
14633.267386	0.008689	0.507404	0.253473	85.105911	117.983490	160.835938	4.696099	0.000000	1.716581	0.000000	0.000000	0.000000	0.444206	0.009879	-0.113921	0.000000	1.000000	4.000000	14.000000	0.000000
14633.270719	0.008689	0.507404	0.253473	85.105911	117.983490	160.835938	4.696099	0.000000	1.716581	0.000000	0.000000	0.000000	0.444206	0.009879	-0.113921	0.000000	1.000000	4.000000	14.000000	0.000000
14633.274052	0.008689	0.507404	0.253473	85.105911	117.983490	160.835938	4.696099	0.000000	1.716581	0.000000	0.000000	0.000000	0.444206	0.009879	-0.113921	0.000000	1.000000	4.000000	14.000000	0.000000
14633.277386	0.010133	0.507373	0.253016	85.072166	118.463318	161.208038	4.704078	0.000000	1.694594	0.000000	0.000000	0.000000	0.433307	-0.009266	-0.136989	0.000000	1.000000	4.000000	14.000000	0.000000
14633.280719	0.010133	0.507373	0.253016	85.072166	118.463318	161.208038	4.704078	0.000000	1.694594	0.000000	0.000000	0.000000	0.433307	-0.009266	-0.136989	0.000000	1.000000	4.000000	14.000000	0.000000
14633.284052	0.010133	0.507373	0.253016	85.072166	118.463318	161.208038	4.704078	0.000000	1.694594	0.000000	0.000000	0.000000	0.433307	-0.009266	-0.136989	0.000000	1.000000	4.000000	14.000000	0.000000
14633.287386	0.011373	0.507260	0.252502	85.069183	119.306839	161.932388	4.711630	0.000000	1.673482	0.000000	0.000000	0.000000	0.371837	-0.033878	-0.154152	0.000000	0.000000	4.000000	14.000000	0.000000
14633.290719	0.011373	0.507260	0.252502	85.069183	119.306839	161.932388	4.711630	0.000000	1.673482	0.000000	0.000000	0.000000	0.371837	-0.033878	-0.154152	0.000000	0.000000	4.000000	14.000000	0.000000
14633.294052	0.011373	0.507260	0.252502	85.069183	119.306839	161.932388	4.711630	0.000000	1.673482	0.000000	0.000000	0.000000	0.371837	-0.033878	-0.154152	0.000000	0.000000	4.000000	14.000000	0.000000
14633.297386	0.012609	0.507143	0.251923	85.116890	120.609108	163.078629	4.717826	0.000000	1.655934	0.000000	0.000000	0.000000	0.370967	-0.035167	-0.173759	0.000000	0.000000	4.000000	14.000000	0.000000
14633.300719	0.012609	0.507143	0.251923	85.116890	120.609108	163.078629	4.717826	0.000000	1.655934	0.000000	0.000000	0.000000	0.370967	-0.035167	-0.173759	0.000000	0.000000	4.000000	14.000000	0.000000
14633.304052	0.012609	0.507143	0.251923	85.116890	120.609108	163.078629	4.717826	0.000000	1.655934	0.000000	0.000000	0.000000	0.370967	-0.035167	-0.173759	0.000000	0.000000	4.000000	14.000000	0.000000
14633.307386	0.013640	0.506958	0.251208	85.193474	122.392097	164.686066	4.723849	0.000000	1.638673	0.000000	0.000000	0.000000	0.309030	-0.055539	-0.214568	0.000000	0.000000	4.000000	14.000000	0.000000
14633.310719	0.013640	0.506958	0.251208	85.193474	122.392097	164.686066	4.723849	0.000000	1.638673	0.000000	0.000000	0.000000	0.309030	-0.055539	-0.214568	0.000000	0.000000	4.000000	14.000000	0.000000
14633.314052	0.013640	0.506958	0.251208	85.193474	122.392097	164.686066	4.723849	0.000000	1.638673	0.000000	0.000000	0.000000	0.309030	-0.055539	-0.214568	0.000000	0.000000	4.000000	14.000000	0.000000
14633.317386	0.014431	0.506748	0.250418	85.230339	124.086304	166.247238	4.728388	0.000000	1.625529	0.000000	0.000000	0.000000	0.237380	-0.062942	-0.237072	0.000000	0.000000	4.000000	14.000000	0.000000
14633.320719	0.014431	0.506748	0.250418	85.230339	124.086304	166.247238	4.728388	0.000000	1.625529	0.000000	0.000000	0.000000	0.237380	-0.062942	-0.237072	0.000000	0.000000	4.000000	14.000000	0.000000
14633.324052	0.014431	0.506748	0.250418	85.230339	124.086304	166.247238	4.728388	0.000000	1.625529	0.000000	0.000000	0.000000	0.237380	-0.062942	-0.237072	0.000000	0.000000	4.000000	14.000000	0.000000
14633.327386	0.015083	0.506489	0.249473	85.187370	125.337440	167.434784	4.731399	0.000000	1.616746	0.000000	0.000000	0.000000	0.195582	-0.077755	-0.283310	0.000000	0.000000	4.000000	14.000000	0.000000
14633.330719	0.015083	0.506489	0.249473	85.187370	125.337440	167.434784	4.731399	0.000000	1.616746	0.000000	0.000000	0.000000	0.195582	-0.077755	-0.283310	0.000000	0.000000	4.000000	14.000000	0.000000
14633.334052	0.015083	0.506489	0.249473	85.187370	125.337440	167.434784	4.731399	0.000000	1.616746	0.000000	0.000000	0.000000	0.195582	-0.077755	-0.283310	0.000000	0.000000	4.000000	14.000000	0.000000
14633.337386	0.015495	0.506199	0.248359	85.072365	126.204796	168.304810	4.733307	0.000000	1.611152	0.000000	0.000000	0.000000	0.123549	-0.087037	-0.334211	0.000000	0.000000	4.000000	14.000000	0.000000
14633.340719	0.015495	0.506199	0.248359	85.072365	126.204796	168.304810	4.733307	0.000000	1.611152	0.000000	0.000000	0.000000	0.123549	-0.087037	-0.334211	0.000000	0.000000	4.000000	14.000000	0.000000
14633.344052	0.015495	0.506199	0.248359	85.072365	126.204796	168.304810	4.733307	0.000000	1.611152	0.000000	0.000000	0.000000	0.123549	-0.087037	-0.334211	0.000000	0.000000	4.000000	14.000000	0.000000
14633.347386	0.015668	0.505882	0.247138	84.879944	126.480652	168.662643	4.733496	0.000000	1.610594	0.000000	0.000000	0.000000	0.052166	-0.094976	-0.366360	0.000000	0.000000	4.000000	14.000000	0.000000
14633.350719	0.015668	0.505882	0.247138	84.879944	126.480652	168.662643	4.733496	0.000000	1.610594	0.000000	0.000000	0.000000	0.052166	-0.094976	-0.366360	0.000000	0.000000	4.000000	14.000000	0.000000
14633.354052	0.015668	0.505882	0.247138	84.879944	126.480652	168.662643	4.733496	0.000000	1.610594	0.000000	0.000000	0.000000	0.052166	-0.094976	-0.366360	0.000000	0.000000	4.000000	14.000000	0.000000
14633.357386	0.015772	0.505540	0.245805	84.632980	125.674881	168.018509	4.732083	0.000000	1.614740	0.000000	0.000000	0.000000	0.031171	-0.102849	-0.399854	0.000000	0.000000	4.000000	14.000000	0.000000
14633.360719	0.015772	0.505540	0.245805	84.632980	125.674881	168.018509	4.732083	0.000000	1.614740	0.000000	0.000000	0.000000	0.031171	-0.102849	-0.399854	0.000000	0.000000	4.000000	14.000000	0.000000
14633.364052	0.015772	0.505540	0.245805	84.632980	125.674881	168.018509	4.732083	0.000000	1.614740	0.000000	0.000000	0.000000	0.031171	-0.102849	-0.399854	0.000000	0.000000	4.000000	14.000000	0.000000
14633.367386	0.015807	0.505211	0.244389	84.358925	123.215973	165.814011	4.730016	0.000000	1.620787	0.000000	0.000000	0.000000	0.010460	-0.098515	-0.424859	0.000000	0.000000	4.000000	14.000000	0.000000
14633.370719	0.015807	0.505211	0.244389	84.358925	123.215973	165.814011	4.730016	0.000000	1.620787	0.000000	0.000000	0.000000	0.010460	-0.098515	-0.424859	0.000000	0.000000	4.000000	14.000000	0.000000
14633.374052	0.015807	0.505211	0.244389	84.358925	123.215973	165.814011	4.730016	0.000000	1.620787	0.000000	0.000000	0.000000	0.010460	-0.098515	-0.424859	0.000000	0.000000	4.000000	14.000000	0.000000
14633.377386	0.015774	0.504938	0.242918	84.086365	119.398758	162.318604	4.727338	0.000000	1.628582	0.000000	0.000000	0.000000	-0.009942	-0.082093	-0.441263	0.000000	0.000000	4.000000	14.000000	0.000000
14633.380719	0.015774	0.504938	0.242918	84.086365	119.398758	162.318604	4.727338	0.000000	1.628582	0.000000	0.000000	0.000000	-0.009942	-0.082093	-0.441263	0.000000	0.000000	4.000000	14.000000	0.000000
14633.384052	0.015774	0.504938	0.242918	84.086365	119.398758	162.318604	4.727338	0.000000	1.628582	0.000000	0.000000	0.000000	-0.009942	-0.082093	-0.441263	0.000000	0.000000	4.000000	14.000000	0.000000
14633.387386	0.015772	0.504736	0.241373	83.796379	115.096558	158.371140	4.724095	0.000000	1.637963	0.000000	0.000000	0.000000	-0.000493	-0.060360	-0.463649	0.000000	0.000000	4.000000	14.000000	0.000000
14633.390719	0.015772	0.504736	0.241373	83.796379	115.096558	158.371140	4.724095	0.000000	1.637963	0.000000	0.000000	0.000000	-0.000493	-0.060360	-0.463649	0.000000	0.000000	4.000000	14.000000	0.000000
14633.394052	0.015772	0.504736	0.241373	83.796379	115.096558	158.371140	4.724095	0.000000	1.637963	0.000000	0.000000	0.000000	-0.000493	-0.060360	-0.463649	0.000000	0.000000	4.000000	14.000000	0.000000
14633.397386	0.015769	0.504625	0.239735	83.483803	111.210892	154.842651	4.720832	0.000000	1.647345	0.000000	0.000000	0.000000	-0.001160	-0.033400	-0.491174	0.000000	0.000000	4.000000	14.000000	0.000000
14633.400719	0.015769	0.504625	0.239735	83.483803	111.210892	154.842651	4.720832	0.000000	1.647345	0.000000	0.000000	0.000000	-0.001160	-0.033400	-0.491174	0.000000	0.000000	4.000000	14.000000	0.000000
14633.404052	0.015769	0.504625	0.239735	83.483803	111.210892	154.842651	4.720832	0.000000	1.647345	0.000000	0.000000	0.000000	-0.001160	-0.033400	-0.491174	0.000000	0.000000	4.000000	14.000000	0.000000
14633.407386	0.015795	0.504563	0.237975	83.198013	108.247314	152.190475	4.717300	0.000000	1.657431	0.000000	0.000000	0.000000	0.007863	-0.018720	-0.528048	0.000000	0.000000	4.000000	14.000000	0.000000
14633.410719	0.015795	0.504563	0.237975	83.198013	108.247314	152.190475	4.717300	0.000000	1.657431	0.000000	0.000000	0.000000	0.007863	-0.018720	-0.528048	0.000000	0.000000	4.000000	14.000000	0.000000
14633.414052	0.015795	0.504563	0.237975	83.198013	108.247314	152.190475	4.717300	0.000000	1.657431	0.000000	0.000000	0.000000	0.007863	-0.018720	-0.528048	0.000000	0.000000	4.000000	14.000000	0.000000
14633.417386	0.015850	0.504584	0.236056	83.012032	106.359573	150.507996	4.713621	0.000000	1.667868	0.000000	0.000000	0.000000	0.016551	0.006493	-0.575763	0.000000	0.000000	4.000000	14.000000	0.000000
14633.420719	0.015850	0.504584	0.236056	83.012032	106.359573	150.507996	4.713621	0.000000	1.667868	0.000000	0.000000	0.000000	0.016551	0.006493	-0.575763	0.000000	0.000000	4.000000	14.000000	0.000000
14633.424052	0.015850	0.504584	0.236056	83.012032	106.359573	150.507996	4.713621	0.000000	1.667868	0.000000	0.000000	0.000000	0.016551	0.006493	-0.575763	0.000000	0.000000	4.000000	14.000000	0.000000
14633.427386	0.016065	0.504764	0.233968	82.944450	105.438347	149.675812	4.709693	0.000000	1.678926	0.000000	0.000000	0.000000	0.064462	0.054073	-0.626426	0.000000	0.000000	4.000000	14.000000	0.000000
14633.430719	0.016065	0.504764	0.233968	82.944450	105.438347	149.675812	4.709693	0.000000	1.678926	0.000000	0.000000	0.000000	0.064462	0.054073	-0.626426	0.000000	0.000000	4.000000	14.000000	0.000000
14633.434052	0.016065	0.504764	0.233968	82.944450	105.438347	149.675812	4.709693	0.000000	1.678926	0.000000	0.000000	0.000000	0.064462	0.054073	-0.626426	0.000000	0.000000	4.000000	14.000000	0.000000
14633.437386	0.016405	0.505044	0.231697	82.965195	105.246971	149.477020	4.706315	0.000000	1.688373	0.000000	0.000000	0.000000	0.101958	0.083807	-0.681195	0.000000	0.000000	4.000000	14.000000	0.000000
14633.440719	0.016405	0.505044	0.231697	82.965195	105.246971	149.477020	4.706315	0.000000	1.688373	0.000000	0.000000	0.000000	0.101958	0.083807	-0.681195	0.000000	0.000000	4.000000	14.000000	0.000000
14633.444052	0.016405	0.505044	0.231697	82.965195	105.246971	149.477020	4.706315	0.000000	1.688373	0.000000	0.000000	0.000000	0.101958	0.083807	-0.681195	0.000000	0.000000	4.000000	14.000000	0.000000
14633.447386	0.016900	0.505496	0.229236	82.976410	105.448776	149.651291	4.703244	0.000000	1.696908	0.000000	0.000000	0.000000	0.148694	0.135586	-0.738486	0.000000	0.000000	4.000000	14.000000	0.000000
14633.450719	0.016900	0.505496	0.229236	82.976410	105.448776	149.651291	4.703244	0.000000	1.696908	0.000000	0.000000	0.000000	0.148694	0.135586	-0.738486	0.000000	0.000000	4.000000	14.000000	0.000000
14633.454052	0.016900	0.505496	0.229236	82.976410	105.448776	149.651291	4.703244	0.000000	1.696908	0.000000	0.000000	0.000000	0.148694	0.135586	-0.738486	0.000000	0.000000	4.000000	14.000000	0.000000
14633.457386	0.017484	0.506098	0.226567	82.987953	106.167465	150.318771	4.700669	0.000000	1.704028	0.000000	0.000000	0.000000	0.175157	0.180598	-0.800695	0.000000	0.000000	4.000000	14.000000	0.000000
14633.460719	0.017484	0.506098	0.226567	82.987953	106.167465	150.318771	4.700669	0.000000	1.704028	0.000000	0.000000	0.000000	0.175157	0.180598	-0.800695	0.000000	0.000000	4.000000	14.000000	0.000000
14633.464052	0.017484	0.506098	0.226567	82.987953	106.167465	150.318771	4.700669	0.000000	1.704028	0.000000	0.000000	0.000000	0.175157	0.180598	-0.800695	0.000000	0.000000	4.000000	14.000000	0.000000
14633.467386	0.018155	0.506810	0.223690	83.032410	107.628281	151.668472	4.698115	0.000000	1.711057	0.000000	0.000000	0.000000	0.201102	0.213625	-0.863056	0.000000	0.000000	4.000000	14.000000	0.000000
14633.470719	0.018155	0.506810	0.223690	83.032410	107.628281	151.668472	4.698115	0.000000	1.711057	0.000000	0.000000	0.000000	0.201102	0.213625	-0.863056	0.000000	0.000000	4.000000	14.000000	0.000000
14633.474052	0.018155	0.506810	0.223690	83.032410	107.628281	151.668472	4.698115	0.000000	1.711057	0.000000	0.000000	0.000000	0.201102	0.213625	-0.863056	0.000000	0.000000	4.000000	14.000000	0.000000
14633.477386	0.018974	0.507649	0.220615	83.117523	109.654892	153.522415	4.695562	0.000000	1.718050	0.000000	0.000000	0.000000	0.245883	0.251775	-0.922386	0.000000	0.000000	4.000000	14.000000	0.000000
14633.480719	0.018974	0.507649	0.220615	83.117523	109.654892	153.522415	4.695562	0.000000	1.718050	0.000000	0.000000	0.000000	0.245883	0.251775	-0.922386	0.000000	0.000000	4.000000	14.000000	0.000000
14633.484052	0.018974	0.507649	0.220615	83.117523	109.654892	153.522415	4.695562	0.000000	1.718050	0.000000	0.000000	0.000000	0.245883	0.251775	-0.922386	0.000000	0.000000	4.000000	14.000000	0.000000
14633.487386	0.019908	0.508593	0.217325	83.262825	112.056152	155.682892	4.693462	0.000000	1.723778	0.000000	0.000000	0.000000	0.280007	0.283114	-0.987136	0.000000	0.000000	4.000000	14.000000	0.000000
14633.490719	0.019908	0.508593	0.217325	83.262825	112.056152	155.682892	4.693462	0.000000	1.723778	0.000000	0.000000	0.000000	0.280007	0.283114	-0.987136	0.000000	0.000000	4.000000	14.000000	0.000000
14633.494052	0.019908	0.508593	0.217325	83.262825	112.056152	155.682892	4.693462	0.000000	1.723778	0.000000	0.000000	0.000000	0.280007	0.283114	-0.987136	0.000000	0.000000	4.000000	14.000000	0.000000
14633.497386	0.020890	0.509660	0.213866	83.483444	114.683929	158.001587	4.691537	0.000000	1.729010	0.000000	0.000000	0.000000	0.294593	0.320176	-1.037762	0.000000	0.000000	4.000000	14.000000	0.000000
14633.500719	0.020890	0.509660	0.213866	83.483444	114.683929	158.001587	4.691537	0.000000	1.729010	0.000000	0.000000	0.000000	0.294593	0.320176	-1.037762	0.000000	0.000000	4.000000	14.000000	0.000000
14633.504052	0.020890	0.509660	0.213866	83.483444	114.683929	158.001587	4.691537	0.000000	1.729010	0.000000	0.000000	0.000000	0.294593	0.320176	-1.037762	0.000000	0.000000	4.000000	14.000000	0.000000
14633.507386	0.021952	0.510817	0.210304	83.785049	117.044830	160.013107	4.689451	0.000000	1.734663	0.000000	0.000000	0.000000	0.318817	0.346922	-1.068427	0.000000	0.000000	4.000000	14.000000	0.000000
14633.510719	0.021952	0.510817	0.210304	83.785049	117.044830	160.013107	4.689451	0.000000	1.734663	0.000000	0.000000	0.000000	0.318817	0.346922	-1.068427	0.000000	0.000000	4.000000	14.000000	0.000000
14633.514052	0.021952	0.510817	0.210304	83.785049	117.044830	160.013107	4.689451	0.000000	1.734663	0.000000	0.000000	0.000000	0.318817	0.346922	-1.068427	0.000000	0.000000	4.000000	14.000000	0.000000
14633.517386	0.023060	0.512018	0.206574	84.164810	118.055901	160.775406	4.687601	0.000000	1.739655	0.000000	0.000000	0.000000	0.332280	0.360393	-1.118908	0.000000	0.000000	4.000000	14.000000	0.000000
14633.520719	0.023060	0.512018	0.206574	84.164810	118.055901	160.775406	4.687601	0.000000	1.739655	0.000000	0.000000	0.000000	0.332280	0.360393	-1.118908	0.000000	0.000000	4.000000	14.000000	0.000000
14633.524052	0.023060	0.512018	0.206574	84.164810	118.055901	160.775406	4.687601	0.000000	1.739655	0.000000	0.000000	0.000000	0.332280	0.360393	-1.118908	0.000000	0.000000	4.000000	14.000000	0.000000
14633.527386	0.024244	0.513267	0.202741	84.559113	117.629890	160.466003	4.685551	0.000000	1.745168	0.000000	0.000000	0.000000	0.355272	0.374847	-1.150033	0.000000	0.000000	4.000000	14.000000	0.000000
14633.530719	0.024244	0.513267	0.202741	84.559113	117.629890	160.466003	4.685551	0.000000	1.745168	0.000000	0.000000	0.000000	0.355272	0.374847	-1.150033	0.000000	0.000000	4.000000	14.000000	0.000000
14633.534052	0.024244	0.513267	0.202741	84.559113	117.629890	160.466003	4.685551	0.000000	1.745168	0.000000	0.000000	0.000000	0.355272	0.374847	-1.150033	0.000000	0.000000	4.000000	14.000000	0.000000
14633.537386	0.025438	0.514541	0.198754	84.931168	116.078125	159.336761	4.683708	0.000000	1.750108	0.000000	0.000000	0.000000	0.358312	0.381994	-1.196040	0.000000	0.000000	4.000000	14.000000	0.000000
14633.540719	0.025438	0.514541	0.198754	84.931168	116.078125	159.336761	4.683708	0.000000	1.750108	0.000000	0.000000	0.000000	0.358312	0.381994	-1.196040	0.000000	0.000000	4.000000	14.000000	0.000000
14633.544052	0.025438	0.514541	0.198754	84.931168	116.078125	159.336761	4.683708	0.000000	1.750108	0.000000	0.000000	0.000000	0.358312	0.381994	-1.196040	0.000000	0.000000	4.000000	14.000000	0.000000
14633.547386	0.026641	0.515781	0.194599	85.295135	113.753822	157.198471	4.681423	0.000000	1.756210	0.000000	0.000000	0.000000	0.360722	0.371954	-1.246525	0.000000	0.000000	4.000000	14.000000	0.000000
14633.550719	0.026641	0.515781	0.194599	85.295135	113.753822	157.198471	4.681423	0.000000	1.756210	0.000000	0.000000	0.000000	0.360722	0.371954	-1.246525	0.000000	0.000000	4.000000	14.000000	0.000000
14633.554052	0.026641	0.515781	0.194599	85.295135	113.753822	157.198471	4.681423	0.000000	1.756210	0.000000	0.000000	0.000000	0.360722	0.371954	-1.246525	0.000000	0.000000	4.000000	14.000000	0.000000
14633.557386	0.027849	0.517056	0.190267	85.654716	110.940186	154.380661	4.678599	0.000000	1.763719	0.000000	0.000000	0.000000	0.362530	0.382767	-1.299696	0.000000	0.000000	4.000000	14.000000	0.000000
14633.560719	0.027849	0.517056	0.190267	85.654716	110.940186	154.380661	4.678599	0.000000	1.763719	0.000000	0.000000	0.000000	0.362530	0.382767	-1.299696	0.000000	0.000000	4.000000	14.000000	0.000000
14633.564052	0.027849	0.517056	0.190267	85.654716	110.940186	154.380661	4.678599	0.000000	1.763719	0.000000	0.000000	0.000000	0.362530	0.382767	-1.299696	0.000000	0.000000	4.000000	14.000000	0.000000
14633.567386	0.029032	0.518295	0.185762	86.007378	107.705132	151.262894	4.675146	0.000000	1.772853	0.000000	0.000000	0.000000	0.354712	0.371555	-1.351315	0.000000	0.000000	4.000000	14.000000	0.000000
14633.570719	0.029032	0.518295	0.185762	86.007378	107.705132	151.262894	4.675146	0.000000	1.772853	0.000000	0.000000	0.000000	0.354712	0.371555	-1.351315	0.000000	0.000000	4.000000	14.000000	0.000000
14633.574052	0.029032	0.518295	0.185762	86.007378	107.705132	151.262894	4.675146	0.000000	1.772853	0.000000	0.000000	0.000000	0.354712	0.371555	-1.351315	0.000000	0.000000	4.000000	14.000000	0.000000
14633.577386	0.030192	0.519540	0.181186	86.346336	103.699715	147.504410	4.670750	0.000000	1.784405	0.000000	0.000000	0.000000	0.347989	0.373496	-1.372824	0.000000	0.000000	4.000000	14.000000	0.000000
14633.580719	0.030192	0.519540	0.181186	86.346336	103.699715	147.504410	4.670750	0.000000	1.784405	0.000000	0.000000	0.000000	0.347989	0.373496	-1.372824	0.000000	0.000000	4.000000	14.000000	0.000000
14633.584052	0.030192	0.519540	0.181186	86.346336	103.699715	147.504410	4.670750	0.000000	1.784405	0.000000	0.000000	0.000000	0.347989	0.373496	-1.372824	0.000000	0.000000	4.000000	14.000000	0.000000
14633.587386	0.031391	0.520759	0.176574	86.659943	98.951309	142.872711	4.665680	0.000000	1.797617	0.000000	0.000000	0.000000	0.359754	0.365724	-1.383657	0.000000	0.000000	4.000000	14.000000	0.000000
14633.590719	0.031391	0.520759	0.176574	86.659943	98.951309	142.872711	4.665680	0.000000	1.797617	0.000000	0.000000	0.000000	0.359754	0.365724	-1.383657	0.000000	0.000000	4.000000	14.000000	0.000000
14633.594052	0.031391	0.520759	0.176574	86.659943	98.951309	142.872711	4.665680	0.000000	1.797617	0.000000	0.000000	0.000000	0.359754	0.365724	-1.383657	0.000000	0.000000	4.000000	14.000000	0.000000
14633.597386	0.032569	0.521971	0.171945	86.928711	93.075813	137.070404	4.660545	0.000000	1.810889	0.000000	0.000000	0.000000	0.353397	0.363570	-1.388717	0.000000	0.000000	4.000000	14.000000	0.000000
14633.600719	0.032569	0.521971	0.171945	86.928711	93.075813	137.070404	4.660545	0.000000	1.810889	0.000000	0.000000	0.000000	0.353397	0.363570	-1.388717	0.000000	0.000000	4.000000	14.000000	0.000000
14633.604052	0.032569	0.521971	0.171945	86.928711	93.075813	137.070404	4.660545	0.000000	1.810889	0.000000	0.000000	0.000000	0.353397	0.363570	-1.388717	0.000000	0.000000	4.000000	14.000000	0.000000
14633.607386	0.033789	0.523183	0.167369	87.131744	86.372704	130.512085	4.654850	0.000000	1.825479	0.000000	0.000000	0.000000	0.365973	0.363617	-1.372937	0.000000	0.000000	4.000000	14.000000	0.000000
14633.610719	0.033789	0.523183	0.167369	87.131744	86.372704	130.512085	4.654850	0.000000	1.825479	0.000000	0.000000	0.000000	0.365973	0.363617	-1.372937	0.000000	0.000000	4.000000	14.000000	0.000000
14633.614052	0.033789	0.523183	0.167369	87.131744	86.372704	130.512085	4.654850	0.000000	1.825479	0.000000	0.000000	0.000000	0.365973	0.363617	-1.372937	0.000000	0.000000	4.000000	14.000000	0.000000
14633.617386	0.034990	0.524377	0.162833	87.269775	78.881683	123.141594	4.649401	0.000000	1.839311	0.000000	0.000000	0.000000	0.360375	0.358061	-1.360592	0.000000	0.000000	4.000000	14.000000	0.000000
14633.620719	0.034990	0.524377	0.162833	87.269775	78.881683	123.141594	4.649401	0.000000	1.839311	0.000000	0.000000	0.000000	0.360375	0.358061	-1.360592	0.000000	0.000000	4.000000	14.000000	0.000000
14633.624052	0.034990	0.524377	0.162833	87.269775	78.881683	123.141594	4.649401	0.000000	1.839311	0.000000	0.000000	0.000000	0.360375	0.358061	-1.360592	0.000000	0.000000	4.000000	14.000000	0.000000
14633.627386	0.036177	0.525560	0.158414	87.333916	71.008072	115.321350	4.643595	0.000000	1.853923	0.000000	0.000000	0.000000	0.356178	0.355101	-1.325914	0.000000	0.000000	4.000000	14.000000	0.000000
14633.630719	0.036177	0.525560	0.158414	87.333916	71.008072	115.321350	4.643595	0.000000	1.853923	0.000000	0.000000	0.000000	0.356178	0.355101	-1.325914	0.000000	0.000000	4.000000	14.000000	0.000000
14633.634052	0.036177	0.525560	0.158414	87.333916	71.008072	115.321350	4.643595	0.000000	1.853923	0.000000	0.000000	0.000000	0.356178	0.355101	-1.325914	0.000000	0.000000	4.000000	14.000000	0.000000
14633.637386	0.037379	0.526750	0.154090	87.314964	63.586903	107.779686	4.637752	0.000000	1.868491	0.000000	0.000000	0.000000	0.360608	0.356903	-1.297014	0.000000	0.000000	4.000000	14.000000	0.000000
14633.640719	0.037379	0.526750	0.154090	87.314964	63.586903	107.779686	4.637752	0.000000	1.868491	0.000000	0.000000	0.000000	0.360608	0.356903	-1.297014	0.000000	0.000000	4.000000	14.000000	0.000000
14633.644052	0.037379	0.526750	0.154090	87.314964	63.586903	107.779686	4.637752	0.000000	1.868491	0.000000	0.000000	0.000000	0.360608	0.356903	-1.297014	0.000000	0.000000	4.000000	14.000000	0.000000
14633.647386	0.038539	0.527946	0.149869	87.226883	57.254425	101.401581	4.632106	0.000000	1.882443	0.000000	0.000000	0.000000	0.347820	0.358932	-1.266412	0.000000	0.000000	4.000000	14.000000	0.000000
14633.650719	0.038539	0.527946	0.149869	87.226883	57.254425	101.401581	4.632106	0.000000	1.882443	0.000000	0.000000	0.000000	0.347820	0.358932	-1.266412	0.000000	0.000000	4.000000	14.000000	0.000000
14633.654052	0.038539	0.527946	0.149869	87.226883	57.254425	101.401581	4.632106	0.000000	1.882443	0.000000	0.000000	0.000000	0.347820	0.358932	-1.266412	0.000000	0.000000	4.000000	14.000000	0.000000
14633.657386	0.039717	0.529155	0.145785	87.088989	52.083908	96.411392	4.626096	0.000000	1.897167	0.000000	0.000000	0.000000	0.353370	0.362529	-1.225166	0.000000	0.000000	4.000000	14.000000	0.000000
14633.660719	0.039717	0.529155	0.145785	87.088989	52.083908	96.411392	4.626096	0.000000	1.897167	0.000000	0.000000	0.000000	0.353370	0.362529	-1.225166	0.000000	0.000000	4.000000	14.000000	0.000000
14633.664052	0.039717	0.529155	0.145785	87.088989	52.083908	96.411392	4.626096	0.000000	1.897167	0.000000	0.000000	0.000000	0.353370	0.362529	-1.225166	0.000000	0.000000	4.000000	14.000000	0.000000
14633.667386	0.040884	0.530390	0.141822	86.942322	48.220169	93.006714	4.620547	0.000000	1.910640	0.000000	0.000000	0.000000	0.350143	0.370699	-1.188812	0.000000	0.000000	4.000000	14.000000	0.000000
14633.670719	0.040884	0.530390	0.141822	86.942322	48.220169	93.006714	4.620547	0.000000	1.910640	0.000000	0.000000	0.000000	0.350143	0.370699	-1.188812	0.000000	0.000000	4.000000	14.000000	0.000000
14633.674052	0.040884	0.530390	0.141822	86.942322	48.220169	93.006714	4.620547	0.000000	1.910640	0.000000	0.000000	0.000000	0.350143	0.370699	-1.188812	0.000000	0.000000	4.000000	14.000000	0.000000
14633.677386	0.042096	0.531635	0.137962	86.808861	45.201237	90.591629	4.615110	0.000000	1.923735	0.000000	0.000000	0.000000	0.363823	0.373517	-1.158041	0.000000	0.000000	4.000000	14.000000	0.000000
14633.680719	0.042096	0.531635	0.137962	86.808861	45.201237	90.591629	4.615110	0.000000	1.923735	0.000000	0.000000	0.000000	0.363823	0.373517	-1.158041	0.000000	0.000000	4.000000	14.000000	0.000000
14633.684052	0.042096	0.531635	0.137962	86.808861	45.201237	90.591629	4.615110	0.000000	1.923735	0.000000	0.000000	0.000000	0.363823	0.373517	-1.158041	0.000000	0.000000	4.000000	14.000000	0.000000
14633.687386	0.043381	0.532905	0.134183	86.721649	42.454220	88.004936	4.610394	0.000000	1.935012	0.000000	0.000000	0.000000	0.385416	0.380723	-1.133690	0.000000	0.000000	4.000000	14.000000	0.000000
14633.690719	0.043381	0.532905	0.134183	86.721649	42.454220	88.004936	4.610394	0.000000	1.935012	0.000000	0.000000	0.000000	0.385416	0.380723	-1.133690	0.000000	0.000000	4.000000	14.000000	0.000000
14633.694052	0.043381	0.532905	0.134183	86.721649	42.454220	88.004936	4.610394	0.000000	1.935012	0.000000	0.000000	0.000000	0.385416	0.380723	-1.133690	0.000000	0.000000	4.000000	14.000000	0.000000
14633.697386	0.044709	0.534166	0.130493	86.676811	39.585995	85.015945	4.606693	0.000000	1.943804	0.000000	0.000000	0.000000	0.398491	0.378417	-1.107194	0.000000	0.000000	4.000000	14.000000	0.000000
14633.700719	0.044709	0.534166	0.130493	86.676811	39.585995	85.015945	4.606693	0.000000	1.943804	0.000000	0.000000	0.000000	0.398491	0.378417	-1.107194	0.000000	0.000000	4.000000	14.000000	0.000000
14633.704052	0.044709	0.534166	0.130493	86.676811	39.585995	85.015945	4.606693	0.000000	1.943804	0.000000	0.000000	0.000000	0.398491	0.378417	-1.107194	0.000000	0.000000	4.000000	14.000000	0.000000
14633.707386	0.046050	0.535480	0.126847	86.673805	36.570049	82.061157	4.603796	0.000000	1.950659	0.000000	0.000000	0.000000	0.402106	0.394109	-1.093565	0.000000	0.000000	4.000000	14.000000	0.000000
14633.710719	0.046050	0.535480	0.126847	86.673805	36.570049	82.061157	4.603796	0.000000	1.950659	0.000000	0.000000	0.000000	0.402106	0.394109	-1.093565	0.000000	0.000000	4.000000	14.000000	0.000000
14633.714052	0.046050	0.535480	0.126847	86.673805	36.570049	82.061157	4.603796	0.000000	1.950659	0.000000	0.000000	0.000000	0.402106	0.394109	-1.093565	0.000000	0.000000	4.000000	14.000000	0.000000
14633.717386	0.047378	0.536819	0.123292	86.696068	33.405327	79.332855	4.601131	0.000000	1.956936	0.000000	0.000000	0.000000	0.398466	0.401682	-1.066500	0.000000	0.000000	4.000000	14.000000	0.000000
14633.720719	0.047378	0.536819	0.123292	86.696068	33.405327	79.332855	4.601131	0.000000	1.956936	0.000000	0.000000	0.000000	0.398466	0.401682	-1.066500	0.000000	0.000000	4.000000	14.000000	0.000000
14633.724052	0.047378	0.536819	0.123292	86.696068	33.405327	79.332855	4.601131	0.000000	1.956936	0.000000	0.000000	0.000000	0.398466	0.401682	-1.066500	0.000000	0.000000	4.000000	14.000000	0.000000
14633.727386	0.048777	0.538215	0.119817	86.758644	30.085894	76.154259	4.598659	0.000000	1.962739	0.000000	0.000000	0.000000	0.419626	0.418884	-1.042483	0.000000	0.000000	4.000000	14.000000	0.000000
14633.730719	0.048777	0.538215	0.119817	86.758644	30.085894	76.154259	4.598659	0.000000	1.962739	0.000000	0.000000	0.000000	0.419626	0.418884	-1.042483	0.000000	0.000000	4.000000	14.000000	0.000000
14633.734052	0.048777	0.538215	0.119817	86.758644	30.085894	76.154259	4.598659	0.000000	1.962739	0.000000	0.000000	0.000000	0.419626	0.418884	-1.042483	0.000000	0.000000	4.000000	14.000000	0.000000
14633.737386	0.050215	0.539663	0.116387	86.846260	26.863016	72.773262	4.597488	0.000000	1.965477	0.000000	0.000000	0.000000	0.431425	0.434467	-1.029083	0.000000	0.000000	4.000000	14.000000	0.000000
14633.740719	0.050215	0.539663	0.116387	86.846260	26.863016	72.773262	4.597488	0.000000	1.965477	0.000000	0.000000	0.000000	0.431425	0.434467	-1.029083	0.000000	0.000000	4.000000	14.000000	0.000000
14633.744052	0.050215	0.539663	0.116387	86.846260	26.863016	72.773262	4.597488	0.000000	1.965477	0.000000	0.000000	0.000000	0.431425	0.434467	-1.029083	0.000000	0.000000	4.000000	14.000000	0.000000
14633.747386	0.051699	0.541174	0.113078	86.943665	24.266075	70.461441	4.597083	0.000000	1.966425	0.000000	0.000000	0.000000	0.445157	0.453317	-0.992798	0.000000	0.000000	4.000000	14.000000	0.000000
14633.750719	0.051699	0.541174	0.113078	86.943665	24.266075	70.461441	4.597083	0.000000	1.966425	0.000000	0.000000	0.000000	0.445157	0.453317	-0.992798	0.000000	0.000000	4.000000	14.000000	0.000000
14633.754052	0.051699	0.541174	0.113078	86.943665	24.266075	70.461441	4.597083	0.000000	1.966425	0.000000	0.000000	0.000000	0.445157	0.453317	-0.992798	0.000000	0.000000	4.000000	14.000000	0.000000
14633.757386	0.053223	0.542756	0.109830	87.017838	22.107767	68.932404	4.598086	0.000000	1.964078	0.000000	0.000000	0.000000	0.457309	0.474451	-0.974238	0.000000	0.000000	4.000000	14.000000	0.000000
14633.760719	0.053223	0.542756	0.109830	87.017838	22.107767	68.932404	4.598086	0.000000	1.964078	0.000000	0.000000	0.000000	0.457309	0.474451	-0.974238	0.000000	0.000000	4.000000	14.000000	0.000000
14633.764052	0.053223	0.542756	0.109830	87.017838	22.107767	68.932404	4.598086	0.000000	1.964078	0.000000	0.000000	0.000000	0.457309	0.474451	-0.974238	0.000000	0.000000	4.000000	14.000000	0.000000
14633.767386	0.054923	0.544426	0.106648	87.067955	19.856522	66.833420	4.600160	0.000000	1.959217	0.000000	0.000000	0.000000	0.510031	0.501035	-0.954581	0.000000	0.000000	4.000000	14.000000	0.000000
14633.770719	0.054923	0.544426	0.106648	87.067955	19.856522	66.833420	4.600160	0.000000	1.959217	0.000000	0.000000	0.000000	0.510031	0.501035	-0.954581	0.000000	0.000000	4.000000	14.000000	0.000000
14633.774052	0.054923	0.544426	0.106648	87.067955	19.856522	66.833420	4.600160	0.000000	1.959217	0.000000	0.000000	0.000000	0.510031	0.501035	-0.954581	0.000000	0.000000	4.000000	14.000000	0.000000
14633.777386	0.056716	0.546135	0.103527	87.098625	17.314005	64.057182	4.605512	0.000000	1.946602	0.000000	0.000000	0.000000	0.537763	0.512804	-0.936514	0.000000	0.000000	4.000000	14.000000	0.000000
14633.780719	0.056716	0.546135	0.103527	87.098625	17.314005	64.057182	4.605512	0.000000	1.946602	0.000000	0.000000	0.000000	0.537763	0.512804	-0.936514	0.000000	0.000000	4.000000	14.000000	0.000000
14633.784052	0.056716	0.546135	0.103527	87.098625	17.314005	64.057182	4.605512	0.000000	1.946602	0.000000	0.000000	0.000000	0.537763	0.512804	-0.936514	0.000000	0.000000	4.000000	14.000000	0.000000
14633.787386	0.058549	0.547903	0.100487	87.113777	14.171782	61.003799	4.613037	0.000000	1.928701	0.000000	0.000000	0.000000	0.549867	0.530220	-0.911919	0.000000	0.000000	4.000000	14.000000	0.000000
14633.790719	0.058549	0.547903	0.100487	87.113777	14.171782	61.003799	4.613037	0.000000	1.928701	0.000000	0.000000	0.000000	0.549867	0.530220	-0.911919	0.000000	0.000000	4.000000	14.000000	0.000000
14633.794052	0.058549	0.547903	0.100487	87.113777	14.171782	61.003799	4.613037	0.000000	1.928701	0.000000	0.000000	0.000000	0.549867	0.530220	-0.911919	0.000000	0.000000	4.000000	14.000000	0.000000
14633.797386	0.060335	0.549685	0.097466	87.112152	10.215861	57.624809	4.622184	0.000000	1.906676	0.000000	0.000000	0.000000	0.535985	0.534779	-0.906387	0.000000	0.000000	4.000000	14.000000	0.000000
14633.800719	0.060335	0.549685	0.097466	87.112152	10.215861	57.624809	4.622184	0.000000	1.906676	0.000000	0.000000	0.000000	0.535985	0.534779	-0.906387	0.000000	0.000000	4.000000	14.000000	0.000000
14633.804052	0.060335	0.549685	0.097466	87.112152	10.215861	57.624809	4.622184	0.000000	1.906676	0.000000	0.000000	0.000000	0.535985	0.534779	-0.906387	0.000000	0.000000	4.000000	14.000000	0.000000
14633.807386	0.062157	0.551471	0.094476	87.088058	5.682246	53.807781	4.631183	0.000000	1.884714	0.000000	0.000000	0.000000	0.546613	0.535785	-0.896815	0.000000	0.000000	4.000000	14.000000	0.000000
14633.810719	0.062157	0.551471	0.094476	87.088058	5.682246	53.807781	4.631183	0.000000	1.884714	0.000000	0.000000	0.000000	0.546613	0.535785	-0.896815	0.000000	0.000000	4.000000	14.000000	0.000000
14633.814052	0.062157	0.551471	0.094476	87.088058	5.682246	53.807781	4.631183	0.000000	1.884714	0.000000	0.000000	0.000000	0.546613	0.535785	-0.896815	0.000000	0.000000	4.000000	14.000000	0.000000
14633.817386	0.063982	0.553236	0.091466	87.041039	0.822249	49.766998	4.641498	0.000000	1.859165	0.000000	0.000000	0.000000	0.547390	0.529344	-0.902958	0.000000	0.000000	4.000000	14.000000	0.000000
14633.820719	0.063982	0.553236	0.091466	87.041039	0.822249	49.766998	4.641498	0.000000	1.859165	0.000000	0.000000	0.000000	0.547390	0.529344	-0.902958	0.000000	0.000000	4.000000	14.000000	0.000000
14633.824052	0.063982	0.553236	0.091466	87.041039	0.822249	49.766998	4.641498	0.000000	1.859165	0.000000	0.000000	0.000000	0.547390	0.529344	-0.902958	0.000000	0.000000	4.000000	14.000000	0.000000
14633.827386	0.065811	0.554967	0.088458	86.968880	-4.206394	45.320358	4.573320	0.000000	1.800905	0.000000	0.000000	0.000000	0.548794	0.519416	-0.902489	0.000000	0.000000	4.000000	14.000000	0.000000
14633.830719	0.065811	0.554967	0.088458	86.968880	-4.206394	45.320358	4.573320	0.000000	1.800905	0.000000	0.000000	0.000000	0.548794	0.519416	-0.902489	0.000000	0.000000	4.000000	14.000000	0.000000
14633.834052	0.065811	0.554967	0.088458	86.968880	-4.206394	45.320358	4.573320	0.000000	1.800905	0.000000	0.000000	0.000000	0.548794	0.519416	-0.902489	0.000000	0.000000	4.000000	14.000000	0.000000
14633.837386	0.067693	0.556707	0.085418	86.869629	-8.682257	41.019146	4.422905	0.000000	1.709440	0.000000	0.000000	0.000000	0.564544	0.521976	-0.912108	0.000000	0.000000	4.000000	14.000000	0.000000
14633.840719	0.067693	0.556707	0.085418	86.869629	-8.682257	41.019146	4.422905	0.000000	1.709440	0.000000	0.000000	0.000000	0.564544	0.521976	-0.912108	0.000000	0.000000	4.000000	14.000000	0.000000
14633.844052	0.067693	0.556707	0.085418	86.869629	-8.682257	41.019146	4.422905	0.000000	1.709440	0.000000	0.000000	0.000000	0.564544	0.521976	-0.912108	0.000000	0.000000	4.000000	14.000000	0.000000
14633.847386	0.069604	0.558414	0.082375	86.761665	-12.107041	37.563351	4.270887	0.000000	1.615349	0.000000	0.000000	0.000000	0.573220	0.512110	-0.912678	0.000000	0.000000	4.000000	14.000000	0.000000
14633.850719	0.069604	0.558414	0.082375	86.761665	-12.107041	37.563351	4.270887	0.000000	1.615349	0.000000	0.000000	0.000000	0.573220	0.512110	-0.912678	0.000000	0.000000	4.000000	14.000000	0.000000
14633.854052	0.069604	0.558414	0.082375	86.761665	-12.107041	37.563351	4.270887	0.000000	1.615349	0.000000	0.000000	0.000000	0.573220	0.512110	-0.912678	0.000000	0.000000	4.000000	14.000000	0.000000
14633.857386	0.071489	0.560099	0.079316	86.667572	-14.592135	35.165745	4.118774	0.000000	1.519812	0.000000	0.000000	0.000000	0.565515	0.505669	-0.917871	0.000000	0.000000	4.000000	14.000000	0.000000
14633.860719	0.071489	0.560099	0.079316	86.667572	-14.592135	35.165745	4.118774	0.000000	1.519812	0.000000	0.000000	0.000000	0.565515	0.505669	-0.917871	0.000000	0.000000	4.000000	14.000000	0.000000
14633.864052	0.071489	0.560099	0.079316	86.667572	-14.592135	35.165745	4.118774	0.000000	1.519812	0.000000	0.000000	0.000000	0.565515	0.505669	-0.917871	0.000000	0.000000	4.000000	14.000000	0.000000
14633.867386	0.073272	0.561763	0.076250	86.585564	-16.115118	34.058136	3.965796	0.000000	1.425560	0.000000	0.000000	0.000000	0.534985	0.499201	-0.919841	0.000000	0.000000	4.000000	14.000000	0.000000
14633.870719	0.073272	0.561763	0.076250	86.585564	-16.115118	34.058136	3.965796	0.000000	1.425560	0.000000	0.000000	0.000000	0.534985	0.499201	-0.919841	0.000000	0.000000	4.000000	14.000000	0.000000
14633.874052	0.073272	0.561763	0.076250	86.585564	-16.115118	34.058136	3.965796	0.000000	1.425560	0.000000	0.000000	0.000000	0.534985	0.499201	-0.919841	0.000000	0.000000	4.000000	14.000000	0.000000
14633.877386	0.075008	0.563395	0.073193	86.520927	-16.798677	33.924900	3.812489	0.000000	1.336396	0.000000	0.000000	0.000000	0.520855	0.489521	-0.916919	0.000000	0.000000	4.000000	14.000000	0.000000
14633.880719	0.075008	0.563395	0.073193	86.520927	-16.798677	33.924900	3.812489	0.000000	1.336396	0.000000	0.000000	0.000000	0.520855	0.489521	-0.916919	0.000000	0.000000	4.000000	14.000000	0.000000
14633.884052	0.075008	0.563395	0.073193	86.520927	-16.798677	33.924900	3.812489	0.000000	1.336396	0.000000	0.000000	0.000000	0.520855	0.489521	-0.916919	0.000000	0.000000	4.000000	14.000000	0.000000
14633.887386	0.076705	0.564974	0.070192	86.472298	-16.908665	34.029945	3.659668	0.000000	1.249586	0.000000	0.000000	0.000000	0.508872	0.473584	-0.900342	0.000000	0.000000	4.000000	14.000000	0.000000
14633.890719	0.076705	0.564974	0.070192	86.472298	-16.908665	34.029945	3.659668	0.000000	1.249586	0.000000	0.000000	0.000000	0.508872	0.473584	-0.900342	0.000000	0.000000	4.000000	14.000000	0.000000
14633.894052	0.076705	0.564974	0.070192	86.472298	-16.908665	34.029945	3.659668	0.000000	1.249586	0.000000	0.000000	0.000000	0.508872	0.473584	-0.900342	0.000000	0.000000	4.000000	14.000000	0.000000
14633.897386	0.078303	0.566503	0.067193	86.438828	-16.638763	34.332020	3.509612	0.000000	1.164774	0.000000	0.000000	0.000000	0.479554	0.458747	-0.899639	0.000000	0.000000	4.000000	14.000000	0.000000
14633.900719	0.078303	0.566503	0.067193	86.438828	-16.638763	34.332020	3.509612	0.000000	1.164774	0.000000	0.000000	0.000000	0.479554	0.458747	-0.899639	0.000000	0.000000	4.000000	14.000000	0.000000
14633.904052	0.078303	0.566503	0.067193	86.438828	-16.638763	34.332020	3.509612	0.000000	1.164774	0.000000	0.000000	0.000000	0.479554	0.458747	-0.899639	0.000000	0.000000	4.000000	14.000000	0.000000
14633.907386	0.079793	0.567971	0.064286	86.410461	-16.220245	34.863293	3.359672	0.000000	1.084848	0.000000	0.000000	0.000000	0.447064	0.440369	-0.872222	0.000000	0.000000	4.000000	14.000000	0.000000
14633.910719	0.079793	0.567971	0.064286	86.410461	-16.220245	34.863293	3.359672	0.000000	1.084848	0.000000	0.000000	0.000000	0.447064	0.440369	-0.872222	0.000000	0.000000	4.000000	14.000000	0.000000
14633.914052	0.079793	0.567971	0.064286	86.410461	-16.220245	34.863293	3.359672	0.000000	1.084848	0.000000	0.000000	0.000000	0.447064	0.440369	-0.872222	0.000000	0.000000	4.000000	14.000000	0.000000
14633.917386	0.081224	0.569389	0.061442	86.382103	-15.810583	35.455132	3.214301	0.000000	1.010338	0.000000	0.000000	0.000000	0.429082	0.425559	-0.853357	0.000000	0.000000	4.000000	14.000000	0.000000
14633.920719	0.081224	0.569389	0.061442	86.382103	-15.810583	35.455132	3.214301	0.000000	1.010338	0.000000	0.000000	0.000000	0.429082	0.425559	-0.853357	0.000000	0.000000	4.000000	14.000000	0.000000
14633.924052	0.081224	0.569389	0.061442	86.382103	-15.810583	35.455132	3.214301	0.000000	1.010338	0.000000	0.000000	0.000000	0.429082	0.425559	-0.853357	0.000000	0.000000	4.000000	14.000000	0.000000
14633.927386	0.082599	0.570750	0.058684	86.353630	-15.409585	35.995789	3.072075	0.000000	0.938824	0.000000	0.000000	0.000000	0.412649	0.408142	-0.827366	0.000000	0.000000	4.000000	14.000000	0.000000
14633.930719	0.082599	0.570750	0.058684	86.353630	-15.409585	35.995789	3.072075	0.000000	0.938824	0.000000	0.000000	0.000000	0.412649	0.408142	-0.827366	0.000000	0.000000	4.000000	14.000000	0.000000
14633.934052	0.082599	0.570750	0.058684	86.353630	-15.409585	35.995789	3.072075	0.000000	0.938824	0.000000	0.000000	0.000000	0.412649	0.408142	-0.827366	0.000000	0.000000	4.000000	14.000000	0.000000
14633.937386	0.083927	0.572091	0.056047	86.322189	-14.967213	36.478539	2.934181	0.000000	0.870049	0.000000	0.000000	0.000000	0.398362	0.402392	-0.791128	0.000000	0.000000	4.000000	14.000000	0.000000
14633.940719	0.083927	0.572091	0.056047	86.322189	-14.967213	36.478539	2.934181	0.000000	0.870049	0.000000	0.000000	0.000000	0.398362	0.402392	-0.791128	0.000000	0.000000	4.000000	14.000000	0.000000
14633.944052	0.083927	0.572091	0.056047	86.322189	-14.967213	36.478539	2.934181	0.000000	0.870049	0.000000	0.000000	0.000000	0.398362	0.402392	-0.791128	0.000000	0.000000	4.000000	14.000000	0.000000
14633.947386	0.085158	0.573396	0.053523	86.285744	-14.507682	37.095722	2.802326	0.000000	0.803656	0.000000	0.000000	0.000000	0.369317	0.391596	-0.757093	0.000000	0.000000	4.000000	14.000000	0.000000
14633.950719	0.085158	0.573396	0.053523	86.285744	-14.507682	37.095722	2.802326	0.000000	0.803656	0.000000	0.000000	0.000000	0.369317	0.391596	-0.757093	0.000000	0.000000	4.000000	14.000000	0.000000
14633.954052	0.085158	0.573396	0.053523	86.285744	-14.507682	37.095722	2.802326	0.000000	0.803656	0.000000	0.000000	0.000000	0.369317	0.391596	-0.757093	0.000000	0.000000	4.000000	14.000000	0.000000
14633.957386	0.086241	0.574705	0.051093	86.254669	-13.945287	37.889729	2.676144	0.000000	0.742103	0.000000	0.000000	0.000000	0.325057	0.392590	-0.728920	0.000000	0.000000	4.000000	14.000000	0.000000
14633.960719	0.086241	0.574705	0.051093	86.254669	-13.945287	37.889729	2.676144	0.000000	0.742103	0.000000	0.000000	0.000000	0.325057	0.392590	-0.728920	0.000000	0.000000	4.000000	14.000000	0.000000
14633.964052	0.086241	0.574705	0.051093	86.254669	-13.945287	37.889729	2.676144	0.000000	0.742103	0.000000	0.000000	0.000000	0.325057	0.392590	-0.728920	0.000000	0.000000	4.000000	14.000000	0.000000
14633.967386	0.087253	0.575990	0.048753	86.233185	-12.923465	39.039623	2.554657	0.000000	0.687927	0.000000	0.000000	0.000000	0.303573	0.385423	-0.702192	0.000000	0.000000	4.000000	14.000000	0.000000
14633.970719	0.087253	0.575990	0.048753	86.233185	-12.923465	39.039623	2.554657	0.000000	0.687927	0.000000	0.000000	0.000000	0.303573	0.385423	-0.702192	0.000000	0.000000	4.000000	14.000000	0.000000
14633.974052	0.087253	0.575990	0.048753	86.233185	-12.923465	39.039623	2.554657	0.000000	0.687927	0.000000	0.000000	0.000000	0.303573	0.385423	-0.702192	0.000000	0.000000	4.000000	14.000000	0.000000
14633.977386	0.088195	0.577252	0.046502	86.229858	-11.261687	40.705860	2.437625	0.000000	0.637331	0.000000	0.000000	0.000000	0.282608	0.378633	-0.675201	0.000000	0.000000	4.000000	14.000000	0.000000
14633.980719	0.088195	0.577252	0.046502	86.229858	-11.261687	40.705860	2.437625	0.000000	0.637331	0.000000	0.000000	0.000000	0.282608	0.378633	-0.675201	0.000000	0.000000	4.000000	14.000000	0.000000
14633.984052	0.088195	0.577252	0.046502	86.229858	-11.261687	40.705860	2.437625	0.000000	0.637331	0.000000	0.000000	0.000000	0.282608	0.378633	-0.675201	0.000000	0.000000	4.000000	14.000000	0.000000
14633.987386	0.089075	0.578530	0.044375	86.254616	-9.233274	42.759380	2.325092	0.000000	0.590230	0.000000	0.000000	0.000000	0.263875	0.383344	-0.638156	0.000000	0.000000	4.000000	14.000000	0.000000
14633.990719	0.089075	0.578530	0.044375	86.254616	-9.233274	42.759380	2.325092	0.000000	0.590230	0.000000	0.000000	0.000000	0.263875	0.383344	-0.638156	0.000000	0.000000	4.000000	14.000000	0.000000
14633.994052	0.089075	0.578530	0.044375	86.254616	-9.233274	42.759380	2.325092	0.000000	0.590230	0.000000	0.000000	0.000000	0.263875	0.383344	-0.638156	0.000000	0.000000	4.000000	14.000000	0.000000
14633.997386	0.089892	0.579778	0.042362	86.305511	-7.049298	45.055359	2.218732	0.000000	0.546250	0.000000	0.000000	0.000000	0.245155	0.374563	-0.603854	0.000000	0.000000	4.000000	14.000000	0.000000
14634.000719	0.089892	0.579778	0.042362	86.305511	-7.049298	45.055359	2.218732	0.000000	0.546250	0.000000	0.000000	0.000000	0.245155	0.374563	-0.603854	0.000000	0.000000	4.000000	14.000000	0.000000
14634.004052	0.089892	0.579778	0.042362	86.305511	-7.049298	45.055359	2.218732	0.000000	0.546250	0.000000	0.000000	0.000000	0.245155	0.374563	-0.603854	0.000000	0.000000	4.000000	14.000000	0.000000
14634.007386	0.090721	0.581045	0.040461	86.395004	-5.092773	47.140610	2.118090	0.000000	0.505391	0.000000	0.000000	0.000000	0.248720	0.380110	-0.570293	0.000000	0.000000	4.000000	14.000000	0.000000
14634.010719	0.090721	0.581045	0.040461	86.395004	-5.092773	47.140610	2.118090	0.000000	0.505391	0.000000	0.000000	0.000000	0.248720	0.380110	-0.570293	0.000000	0.000000	4.000000	14.000000	0.000000
14634.014052	0.090721	0.581045	0.040461	86.395004	-5.092773	47.140610	2.118090	0.000000	0.505391	0.000000	0.000000	0.000000	0.248720	0.380110	-0.570293	0.000000	0.000000	4.000000	14.000000	0.000000
14634.017386	0.091495	0.582277	0.038698	86.499268	-3.509311	48.788147	2.023041	0.000000	0.463938	0.000000	0.000000	0.000000	0.232092	0.369476	-0.528757	0.000000	0.000000	4.000000	14.000000	0.000000
14634.020719	0.091495	0.582277	0.038698	86.499268	-3.509311	48.788147	2.023041	0.000000	0.463938	0.000000	0.000000	0.000000	0.232092	0.369476	-0.528757	0.000000	0.000000	4.000000	14.000000	0.000000
14634.024052	0.091495	0.582277	0.038698	86.499268	-3.509311	48.788147	2.023041	0.000000	0.463938	0.000000	0.000000	0.000000	0.232092	0.369476	-0.528757	0.000000	0.000000	4.000000	14.000000	0.000000
14634.027386	0.092197	0.583512	0.037112	86.620316	-2.600580	49.674995	1.934915	0.000000	0.425256	0.000000	0.000000	0.000000	0.210736	0.370580	-0.475936	0.000000	0.000000	4.000000	14.000000	0.000000
14634.030719	0.092197	0.583512	0.037112	86.620316	-2.600580	49.674995	1.934915	0.000000	0.425256	0.000000	0.000000	0.000000	0.210736	0.370580	-0.475936	0.000000	0.000000	4.000000	14.000000	0.000000
14634.034052	0.092197	0.583512	0.037112	86.620316	-2.600580	49.674995	1.934915	0.000000	0.425256	0.000000	0.000000	0.000000	0.210736	0.370580	-0.475936	0.000000	0.000000	4.000000	14.000000	0.000000
14634.037386	0.092871	0.584715	0.035661	86.778275	-2.423325	49.797409	1.855592	0.000000	0.390134	0.000000	0.000000	0.000000	0.202164	0.360998	-0.435291	0.000000	0.000000	4.000000	14.000000	0.000000
14634.040719	0.092871	0.584715	0.035661	86.778275	-2.423325	49.797409	1.855592	0.000000	0.390134	0.000000	0.000000	0.000000	0.202164	0.360998	-0.435291	0.000000	0.000000	4.000000	14.000000	0.000000
14634.044052	0.092871	0.584715	0.035661	86.778275	-2.423325	49.797409	1.855592	0.000000	0.390134	0.000000	0.000000	0.000000	0.202164	0.360998	-0.435291	0.000000	0.000000	4.000000	14.000000	0.000000
14634.047386	0.093493	0.585842	0.034341	86.975471	-2.709877	49.447464	1.783044	0.000000	0.356439	0.000000	0.000000	0.000000	0.186423	0.338021	-0.395928	0.000000	0.000000	4.000000	14.000000	0.000000
14634.050719	0.093493	0.585842	0.034341	86.975471	-2.709877	49.447464	1.783044	0.000000	0.356439	0.000000	0.000000	0.000000	0.186423	0.338021	-0.395928	0.000000	0.000000	4.000000	14.000000	0.000000
14634.054052	0.093493	0.585842	0.034341	86.975471	-2.709877	49.447464	1.783044	0.000000	0.356439	0.000000	0.000000	0.000000	0.186423	0.338021	-0.395928	0.000000	0.000000	4.000000	14.000000	0.000000
14634.057386	0.094076	0.586938	0.033096	87.221947	-2.998580	49.112274	1.717056	0.000000	0.325369	0.000000	0.000000	0.000000	0.175002	0.328721	-0.373587	0.000000	0.000000	4.000000	14.000000	0.000000
14634.060719	0.094076	0.586938	0.033096	87.221947	-2.998580	49.112274	1.717056	0.000000	0.325369	0.000000	0.000000	0.000000	0.175002	0.328721	-0.373587	0.000000	0.000000	4.000000	14.000000	0.000000
14634.064052	0.094076	0.586938	0.033096	87.221947	-2.998580	49.112274	1.717056	0.000000	0.325369	0.000000	0.000000	0.000000	0.175002	0.328721	-0.373587	0.000000	0.000000	4.000000	14.000000	0.000000
14634.067386	0.094596	0.587985	0.031914	87.525673	-2.656632	49.458813	1.654791	0.000000	0.296202	0.000000	0.000000	0.000000	0.155901	0.314033	-0.354603	0.000000	0.000000	4.000000	14.000000	0.000000
14634.070719	0.094596	0.587985	0.031914	87.525673	-2.656632	49.458813	1.654791	0.000000	0.296202	0.000000	0.000000	0.000000	0.155901	0.314033	-0.354603	0.000000	0.000000	4.000000	14.000000	0.000000
14634.074052	0.094596	0.587985	0.031914	87.525673	-2.656632	49.458813	1.654791	0.000000	0.296202	0.000000	0.000000	0.000000	0.155901	0.314033	-0.354603	0.000000	0.000000	4.000000	14.000000	0.000000
14634.077386	0.095108	0.588935	0.030711	87.867607	-1.062040	51.098621	1.595691	0.000000	0.270219	0.000000	0.000000	0.000000	0.153717	0.285022	-0.360912	0.000000	0.000000	4.000000	14.000000	0.000000
14634.080719	0.095108	0.588935	0.030711	87.867607	-1.062040	51.098621	1.595691	0.000000	0.270219	0.000000	0.000000	0.000000	0.153717	0.285022	-0.360912	0.000000	0.000000	4.000000	14.000000	0.000000
14634.084052	0.095108	0.588935	0.030711	87.867607	-1.062040	51.098621	1.595691	0.000000	0.270219	0.000000	0.000000	0.000000	0.153717	0.285022	-0.360912	0.000000	0.000000	4.000000	14.000000	0.000000
14634.087386	0.095610	0.589843	0.029473	88.213379	2.241389	54.477039	1.535539	0.000000	0.244599	0.000000	0.000000	0.000000	0.150691	0.272325	-0.371340	0.000000	0.000000	4.000000	14.000000	0.000000
14634.090719	0.095610	0.589843	0.029473	88.213379	2.241389	54.477039	1.535539	0.000000	0.244599	0.000000	0.000000	0.000000	0.150691	0.272325	-0.371340	0.000000	0.000000	4.000000	14.000000	0.000000
14634.094052	0.095610	0.589843	0.029473	88.213379	2.241389	54.477039	1.535539	0.000000	0.244599	0.000000	0.000000	0.000000	0.150691	0.272325	-0.371340	0.000000	0.000000	4.000000	14.000000	0.000000
14634.097386	0.096101	0.590662	0.028192	88.527534	7.348770	59.660809	1.473649	0.000000	0.219484	0.000000	0.000000	0.000000	0.147107	0.245847	-0.384373	0.000000	0.000000	4.000000	14.000000	0.000000
14634.100719	0.096101	0.590662	0.028192	88.527534	7.348770	59.660809	1.473649	0.000000	0.219484	0.000000	0.000000	0.000000	0.147107	0.245847	-0.384373	0.000000	0.000000	4.000000	14.000000	0.000000
14634.104052	0.096101	0.590662	0.028192	88.527534	7.348770	59.660809	1.473649	0.000000	0.219484	0.000000	0.000000	0.000000	0.147107	0.245847	-0.384373	0.000000	0.000000	4.000000	14.000000	0.000000
14634.107386	0.096566	0.591450	0.026920	88.790344	13.509824	65.870743	1.409587	0.000000	0.194966	0.000000	0.000000	0.000000	0.139457	0.236403	-0.381530	0.000000	0.000000	4.000000	14.000000	0.000000
14634.110719	0.096566	0.591450	0.026920	88.790344	13.509824	65.870743	1.409587	0.000000	0.194966	0.000000	0.000000	0.000000	0.139457	0.236403	-0.381530	0.000000	0.000000	4.000000	14.000000	0.000000
14634.114052	0.096566	0.591450	0.026920	88.790344	13.509824	65.870743	1.409587	0.000000	0.194966	0.000000	0.000000	0.000000	0.139457	0.236403	-0.381530	0.000000	0.000000	4.000000	14.000000	0.000000
14634.117386	0.096980	0.592161	0.025654	89.003769	19.774097	72.145882	1.345998	0.000000	0.171723	0.000000	0.000000	0.000000	0.124479	0.213238	-0.379867	0.000000	0.000000	4.000000	14.000000	0.000000
14634.120719	0.096980	0.592161	0.025654	89.003769	19.774097	72.145882	1.345998	0.000000	0.171723	0.000000	0.000000	0.000000	0.124479	0.213238	-0.379867	0.000000	0.000000	4.000000	14.000000	0.000000
14634.124052	0.096980	0.592161	0.025654	89.003769	19.774097	72.145882	1.345998	0.000000	0.171723	0.000000	0.000000	0.000000	0.124479	0.213238	-0.379867	0.000000	0.000000	4.000000	14.000000	0.000000
14634.127386	0.097339	0.592817	0.024476	89.168198	24.491039	76.828064	1.282687	0.000000	0.150977	0.000000	0.000000	0.000000	0.107511	0.196822	-0.353182	0.000000	0.000000	4.000000	14.000000	0.000000
14634.130719	0.097339	0.592817	0.024476	89.168198	24.491039	76.828064	1.282687	0.000000	0.150977	0.000000	0.000000	0.000000	0.107511	0.196822	-0.353182	0.000000	0.000000	4.000000	14.000000	0.000000
14634.134052	0.097339	0.592817	0.024476	89.168198	24.491039	76.828064	1.282687	0.000000	0.150977	0.000000	0.000000	0.000000	0.107511	0.196822	-0.353182	0.000000	0.000000	4.000000	14.000000	0.000000
14634.137386	0.097699	0.593389	0.023320	89.297791	27.067553	79.339050	1.223824	0.000000	0.133058	0.000000	0.000000	0.000000	0.107962	0.171627	-0.347083	0.000000	0.000000	4.000000	14.000000	0.000000
14634.140719	0.097699	0.593389	0.023320	89.297791	27.067553	79.339050	1.223824	0.000000	0.133058	0.000000	0.000000	0.000000	0.107962	0.171627	-0.347083	0.000000	0.000000	4.000000	14.000000	0.000000
14634.144052	0.097699	0.593389	0.023320	89.297791	27.067553	79.339050	1.223824	0.000000	0.133058	0.000000	0.000000	0.000000	0.107962	0.171627	-0.347083	0.000000	0.000000	4.000000	14.000000	0.000000
14634.147386	0.098084	0.593851	0.022186	89.401932	29.967844	82.168396	1.165976	0.000000	0.115064	0.000000	0.000000	0.000000	0.115733	0.138557	-0.340104	0.000000	0.000000	4.000000	14.000000	0.000000
14634.150719	0.098084	0.593851	0.022186	89.401932	29.967844	82.168396	1.165976	0.000000	0.115064	0.000000	0.000000	0.000000	0.115733	0.138557	-0.340104	0.000000	0.000000	4.000000	14.000000	0.000000
14634.154052	0.098084	0.593851	0.022186	89.401932	29.967844	82.168396	1.165976	0.000000	0.115064	0.000000	0.000000	0.000000	0.115733	0.138557	-0.340104	0.000000	0.000000	4.000000	14.000000	0.000000
14634.157386	0.098485	0.594245	0.021022	89.469185	27.646990	79.783676	1.109293	0.000000	0.095775	0.000000	0.000000	0.000000	0.120175	0.118317	-0.349214	0.000000	0.000000	4.000000	14.000000	0.000000
14634.160719	0.098485	0.594245	0.021022	89.469185	27.646990	79.783676	1.109293	0.000000	0.095775	0.000000	0.000000	0.000000	0.120175	0.118317	-0.349214	0.000000	0.000000	4.000000	14.000000	0.000000
14634.164052	0.098485	0.594245	0.021022	89.469185	27.646990	79.783676	1.109293	0.000000	0.095775	0.000000	0.000000	0.000000	0.120175	0.118317	-0.349214	0.000000	0.000000	4.000000	14.000000	0.000000
14634.167386	0.098853	0.594599	0.019829	89.507423	24.483231	76.550896	1.051090	0.000000	0.075746	0.000000	0.000000	0.000000	0.110500	0.106124	-0.357697	0.000000	0.000000	4.000000	14.000000	0.000000
14634.170719	0.098853	0.594599	0.019829	89.507423	24.483231	76.550896	1.051090	0.000000	0.075746	0.000000	0.000000	0.000000	0.110500	0.106124	-0.357697	0.000000	0.000000	4.000000	14.000000	0.000000
14634.174052	0.098853	0.594599	0.019829	89.507423	24.483231	76.550896	1.051090	0.000000	0.075746	0.000000	0.000000	0.000000	0.110500	0.106124	-0.357697	0.000000	0.000000	4.000000	14.000000	0.000000
14634.177386	0.099170	0.594871	0.018515	89.531029	22.101788	74.109589	0.991474	0.000000	0.057330	0.000000	0.000000	0.000000	0.094935	0.081443	-0.394466	0.000000	0.000000	4.000000	14.000000	0.000000
14634.180719	0.099170	0.594871	0.018515	89.531029	22.101788	74.109589	0.991474	0.000000	0.057330	0.000000	0.000000	0.000000	0.094935	0.081443	-0.394466	0.000000	0.000000	4.000000	14.000000	0.000000
14634.184052	0.099170	0.594871	0.018515	89.531029	22.101788	74.109589	0.991474	0.000000	0.057330	0.000000	0.000000	0.000000	0.094935	0.081443	-0.394466	0.000000	0.000000	4.000000	14.000000	0.000000
14634.187386	0.099458	0.595105	0.017081	89.548027	20.576042	72.531578	0.925730	0.000000	0.041507	0.000000	0.000000	0.000000	0.086578	0.070269	-0.430093	0.000000	0.000000	4.000000	14.000000	0.000000
14634.190719	0.099458	0.595105	0.017081	89.548027	20.576042	72.531578	0.925730	0.000000	0.041507	0.000000	0.000000	0.000000	0.086578	0.070269	-0.430093	0.000000	0.000000	4.000000	14.000000	0.000000
14634.194052	0.099458	0.595105	0.017081	89.548027	20.576042	72.531578	0.925730	0.000000	0.041507	0.000000	0.000000	0.000000	0.086578	0.070269	-0.430093	0.000000	0.000000	4.000000	14.000000	0.000000
14634.197386	0.099749	0.595313	0.015563	89.570671	18.388128	70.327362	0.854047	0.000000	0.027078	0.000000	0.000000	0.000000	0.087291	0.062397	-0.455409	0.000000	0.000000	4.000000	14.000000	0.000000
14634.200719	0.099749	0.595313	0.015563	89.570671	18.388128	70.327362	0.854047	0.000000	0.027078	0.000000	0.000000	0.000000	0.087291	0.062397	-0.455409	0.000000	0.000000	4.000000	14.000000	0.000000
14634.204052	0.099749	0.595313	0.015563	89.570671	18.388128	70.327362	0.854047	0.000000	0.027078	0.000000	0.000000	0.000000	0.087291	0.062397	-0.455409	0.000000	0.000000	4.000000	14.000000	0.000000
14634.207386	0.100023	0.595513	0.013981	89.595070	15.101325	67.113579	0.778146	0.000000	0.012529	0.000000	0.000000	0.000000	0.082145	0.060068	-0.474560	0.000000	0.000000	4.000000	14.000000	0.000000
14634.210719	0.100023	0.595513	0.013981	89.595070	15.101325	67.113579	0.778146	0.000000	0.012529	0.000000	0.000000	0.000000	0.082145	0.060068	-0.474560	0.000000	0.000000	4.000000	14.000000	0.000000
14634.214052	0.100023	0.595513	0.013981	89.595070	15.101325	67.113579	0.778146	0.000000	0.012529	0.000000	0.000000	0.000000	0.082145	0.060068	-0.474560	0.000000	0.000000	4.000000	14.000000	0.000000
14634.217386	0.100303	0.595695	0.012445	89.616920	11.506268	63.651871	0.699053	0.000000	-0.001162	0.000000	0.000000	0.000000	0.083928	0.054552	-0.460929	0.000000	0.000000	4.000000	14.000000	0.000000
14634.220719	0.100303	0.595695	0.012445	89.616920	11.506268	63.651871	0.699053	0.000000	-0.001162	0.000000	0.000000	0.000000	0.083928	0.054552	-0.460929	0.000000	0.000000	4.000000	14.000000	0.000000
14634.224052	0.100303	0.595695	0.012445	89.616920	11.506268	63.651871	0.699053	0.000000	-0.001162	0.000000	0.000000	0.000000	0.083928	0.054552	-0.460929	0.000000	0.000000	4.000000	14.000000	0.000000
14634.227386	0.100611	0.595859	0.010949	89.640633	7.509212	59.807842	0.622231	0.000000	-0.015150	0.000000	0.000000	0.000000	0.092436	0.049123	-0.448698	0.000000	0.000000	4.000000	14.000000	0.000000
14634.230719	0.100611	0.595859	0.010949	89.640633	7.509212	59.807842	0.622231	0.000000	-0.015150	0.000000	0.000000	0.000000	0.092436	0.049123	-0.448698	0.000000	0.000000	4.000000	14.000000	0.000000
14634.234052	0.100611	0.595859	0.010949	89.640633	7.509212	59.807842	0.622231	0.000000	-0.015150	0.000000	0.000000	0.000000	0.092436	0.049123	-0.448698	0.000000	0.000000	4.000000	14.000000	0.000000
14634.237386	0.100920	0.596028	0.009582	89.657364	3.966275	56.255978	0.547448	0.000000	-0.030556	0.000000	0.000000	0.000000	0.092755	0.050833	-0.409970	0.000000	0.000000	4.000000	14.000000	0.000000
14634.240719	0.100920	0.596028	0.009582	89.657364	3.966275	56.255978	0.547448	0.000000	-0.030556	0.000000	0.000000	0.000000	0.092755	0.050833	-0.409970	0.000000	0.000000	4.000000	14.000000	0.000000
14634.244052	0.100920	0.596028	0.009582	89.657364	3.966275	56.255978	0.547448	0.000000	-0.030556	0.000000	0.000000	0.000000	0.092755	0.050833	-0.409970	0.000000	0.000000	4.000000	14.000000	0.000000
14634.247386	0.101231	0.596204	0.008345	89.670158	1.330878	53.576206	0.479120	0.000000	-0.046015	0.000000	0.000000	0.000000	0.093287	0.052767	-0.371172	0.000000	0.000000	4.000000	14.000000	0.000000
14634.250719	0.101231	0.596204	0.008345	89.670158	1.330878	53.576206	0.479120	0.000000	-0.046015	0.000000	0.000000	0.000000	0.093287	0.052767	-0.371172	0.000000	0.000000	4.000000	14.000000	0.000000
14634.254052	0.101231	0.596204	0.008345	89.670158	1.330878	53.576206	0.479120	0.000000	-0.046015	0.000000	0.000000	0.000000	0.093287	0.052767	-0.371172	0.000000	0.000000	4.000000	14.000000	0.000000
14634.257386	0.101494	0.596349	0.007215	89.682251	-1.691471	50.590008	0.417258	0.000000	-0.061563	0.000000	0.000000	0.000000	0.078699	0.043560	-0.339006	0.000000	0.000000	4.000000	14.000000	0.000000
14634.260719	0.101494	0.596349	0.007215	89.682251	-1.691471	50.590008	0.417258	0.000000	-0.061563	0.000000	0.000000	0.000000	0.078699	0.043560	-0.339006	0.000000	0.000000	4.000000	14.000000	0.000000
14634.264052	0.101494	0.596349	0.007215	89.682251	-1.691471	50.590008	0.417258	0.000000	-0.061563	0.000000	0.000000	0.000000	0.078699	0.043560	-0.339006	0.000000	0.000000	4.000000	14.000000	0.000000
14634.267386	0.101696	0.596504	0.006138	89.694809	-4.810076	47.563286	0.360757	0.000000	-0.074679	0.000000	0.000000	0.000000	0.060785	0.046528	-0.323044	0.000000	0.000000	4.000000	14.000000	0.000000
14634.270719	0.101696	0.596504	0.006138	89.694809	-4.810076	47.563286	0.360757	0.000000	-0.074679	0.000000	0.000000	0.000000	0.060785	0.046528	-0.323044	0.000000	0.000000	4.000000	14.000000	0.000000
14634.274052	0.101696	0.596504	0.006138	89.694809	-4.810076	47.563286	0.360757	0.000000	-0.074679	0.000000	0.000000	0.000000	0.060785	0.046528	-0.323044	0.000000	0.000000	4.000000	14.000000	0.000000
14634.277386	0.101871	0.596639	0.005050	89.706581	-7.627036	44.945210	0.306916	0.000000	-0.084810	0.000000	0.000000	0.000000	0.052548	0.040302	-0.326556	0.000000	0.000000	4.000000	14.000000	0.000000
14634.280719	0.101871	0.596639	0.005050	89.706581	-7.627036	44.945210	0.306916	0.000000	-0.084810	0.000000	0.000000	0.000000	0.052548	0.040302	-0.326556	0.000000	0.000000	4.000000	14.000000	0.000000
14634.284052	0.101871	0.596639	0.005050	89.706581	-7.627036	44.945210	0.306916	0.000000	-0.084810	0.000000	0.000000	0.000000	0.052548	0.040302	-0.326556	0.000000	0.000000	4.000000	14.000000	0.000000
14634.287386	0.102041	0.596752	0.003945	89.720238	-11.454752	41.406727	0.252490	0.000000	-0.093569	0.000000	0.000000	0.000000	0.050912	0.034092	-0.331515	0.000000	0.000000	4.000000	14.000000	0.000000
14634.290719	0.102041	0.596752	0.003945	89.720238	-11.454752	41.406727	0.252490	0.000000	-0.093569	0.000000	0.000000	0.000000	0.050912	0.034092	-0.331515	0.000000	0.000000	4.000000	14.000000	0.000000
14634.294052	0.102041	0.596752	0.003945	89.720238	-11.454752	41.406727	0.252490	0.000000	-0.093569	0.000000	0.000000	0.000000	0.050912	0.034092	-0.331515	0.000000	0.000000	4.000000	14.000000	0.000000
14634.297386	0.102244	0.596852	0.002790	89.736816	-16.094633	36.995087	0.197238	0.000000	-0.102054	0.000000	0.000000	0.000000	0.060801	0.029929	-0.346420	0.000000	0.000000	4.000000	14.000000	0.000000
14634.300719	0.102244	0.596852	0.002790	89.736816	-16.094633	36.995087	0.197238	0.000000	-0.102054	0.000000	0.000000	0.000000	0.060801	0.029929	-0.346420	0.000000	0.000000	4.000000	14.000000	0.000000
14634.304052	0.102244	0.596852	0.002790	89.736816	-16.094633	36.995087	0.197238	0.000000	-0.102054	0.000000	0.000000	0.000000	0.060801	0.029929	-0.346420	0.000000	0.000000	4.000000	14.000000	0.000000
14634.307386	0.102516	0.596970	0.001545	89.754509	-20.506128	32.542854	0.139501	0.000000	-0.112187	0.000000	0.000000	0.000000	0.081551	0.035518	-0.373542	0.000000	0.000000	4.000000	14.000000	0.000000
14634.310719	0.102516	0.596970	0.001545	89.754509	-20.506128	32.542854	0.139501	0.000000	-0.112187	0.000000	0.000000	0.000000	0.081551	0.035518	-0.373542	0.000000	0.000000	4.000000	14.000000	0.000000
14634.314052	0.102516	0.596970	0.001545	89.754509	-20.506128	32.542854	0.139501	0.000000	-0.112187	0.000000	0.000000	0.000000	0.081551	0.035518	-0.373542	0.000000	0.000000	4.000000	14.000000	0.000000
14634.317386	0.102864	0.597049	0.000247	89.777946	-25.968857	27.015175	0.077244	0.000000	-0.125779	0.000000	0.000000	0.000000	0.104590	0.023553	-0.389223	0.000000	0.000000	4.000000	14.000000	0.000000
14634.320719	0.102864	0.597049	0.000247	89.777946	-25.968857	27.015175	0.077244	0.000000	-0.125779	0.000000	0.000000	0.000000	0.104590	0.023553	-0.389223	0.000000	0.000000	4.000000	14.000000	0.000000
14634.324052	0.102864	0.597049	0.000247	89.777946	-25.968857	27.015175	0.077244	0.000000	-0.125779	0.000000	0.000000	0.000000	0.104590	0.023553	-0.389223	0.000000	0.000000	4.000000	14.000000	0.000000
14634.327386	0.103231	0.597125	-0.001056	89.802177	-32.430634	20.506203	0.012373	0.000000	-0.143211	0.000000	0.000000	0.000000	0.110055	0.022892	-0.390955	0.000000	0.000000	4.000000	14.000000	0.000000
14634.330719	0.103231	0.597125	-0.001056	89.802177	-32.430634	20.506203	0.012373	0.000000	-0.143211	0.000000	0.000000	0.000000	0.110055	0.022892	-0.390955	0.000000	0.000000	4.000000	14.000000	0.000000
14634.334052	0.103231	0.597125	-0.001056	89.802177	-32.430634	20.506203	0.012373	0.000000	-0.143211	0.000000	0.000000	0.000000	0.110055	0.022892	-0.390955	0.000000	0.000000	4.000000	14.000000	0.000000
14634.337386	0.103603	0.597211	-0.002320	89.824173	-39.874912	13.084661	-0.052786	0.000000	-0.161553	0.000000	0.000000	0.000000	0.111683	0.025876	-0.379378	0.000000	0.000000	4.000000	14.000000	0.000000
14634.340719	0.103603	0.597211	-0.002320	89.824173	-39.874912	13.084661	-0.052786	0.000000	-0.161553	0.000000	0.000000	0.000000	0.111683	0.025876	-0.379378	0.000000	0.000000	4.000000	14.000000	0.000000
14634.344052	0.103603	0.597211	-0.002320	89.824173	-39.874912	13.084661	-0.052786	0.000000	-0.161553	0.000000	0.000000	0.000000	0.111683	0.025876	-0.379378	0.000000	0.000000	4.000000	14.000000	0.000000
14634.347386	0.103970	0.597295	-0.003494	89.844231	-50.073341	3.151566	-0.116015	0.000000	-0.180167	0.000000	0.000000	0.000000	0.110133	0.024904	-0.352220	0.000000	0.000000	4.000000	14.000000	0.000000
14634.350719	0.103970	0.597295	-0.003494	89.844231	-50.073341	3.151566	-0.116015	0.000000	-0.180167	0.000000	0.000000	0.000000	0.110133	0.024904	-0.352220	0.000000	0.000000	4.000000	14.000000	0.000000
14634.354052	0.103970	0.597295	-0.003494	89.844231	-50.073341	3.151566	-0.116015	0.000000	-0.180167	0.000000	0.000000	0.000000	0.110133	0.024904	-0.352220	0.000000	0.000000	4.000000	14.000000	0.000000
14634.357386	0.104329	0.597356	-0.004594	89.834488	-61.989567	-8.191978	-0.174719	0.000000	-0.198523	0.000000	0.000000	0.000000	0.107638	0.018471	-0.329828	0.000000	0.000000	4.000000	14.000000	0.000000
14634.360719	0.104329	0.597356	-0.004594	89.834488	-61.989567	-8.191978	-0.174719	0.000000	-0.198523	0.000000	0.000000	0.000000	0.107638	0.018471	-0.329828	0.000000	0.000000	4.000000	14.000000	0.000000
14634.364052	0.104329	0.597356	-0.004594	89.834488	-61.989567	-8.191978	-0.174719	0.000000	-0.198523	0.000000	0.000000	0.000000	0.107638	0.018471	-0.329828	0.000000	0.000000	4.000000	14.000000	0.000000
14634.367386	0.104693	0.597428	-0.005563	89.760155	-69.932587	-15.731256	-0.229690	0.000000	-0.216462	0.000000	0.000000	0.000000	0.109141	0.021441	-0.290744	0.000000	0.000000	4.000000	14.000000	0.000000
14634.370719	0.104693	0.597428	-0.005563	89.760155	-69.932587	-15.731256	-0.229690	0.000000	-0.216462	0.000000	0.000000	0.000000	0.109141	0.021441	-0.290744	0.000000	0.000000	4.000000	14.000000	0.000000
14634.374052	0.104693	0.597428	-0.005563	89.760155	-69.932587	-15.731256	-0.229690	0.000000	-0.216462	0.000000	0.000000	0.000000	0.109141	0.021441	-0.290744	0.000000	0.000000	4.000000	14.000000	0.000000
14634.377386	0.104693	0.597428	-0.005563	89.660233	-74.049942	-19.948675	-0.278147	0.000000	-0.234652	0.000000	0.000000	0.000000	0.109141	0.021441	-0.290744	0.000000	0.000000	4.000000	14.000000	0.000000
14634.380719	0.105071	0.597478	-0.006462	89.660233	-74.049942	-19.948675	-0.278147	0.000000	-0.234652	0.000000	0.000000	0.000000	0.113372	0.015217	-0.269780	0.000000	0.000000	4.000000	14.000000	0.000000
14634.384052	0.105071	0.597478	-0.006462	89.660233	-74.049942	-19.948675	-0.278147	0.000000	-0.234652	0.000000	0.000000	0.000000	0.113372	0.015217	-0.269780	0.000000	0.000000	4.000000	14.000000	0.000000
14634.387386	0.105496	0.597496	-0.007250	89.593620	-78.461594	-24.499298	-0.278147	0.000000	-0.234652	0.000000	0.000000	0.000000	0.127399	0.005255	-0.236215	0.000000	0.000000	4.000000	14.000000	0.000000
14634.390719	0.105496	0.597496	-0.007250	89.593620	-78.461594	-24.499298	-0.278147	0.000000	-0.234652	0.000000	0.000000	0.000000	0.127399	0.005255	-0.236215	0.000000	0.000000	4.000000	14.000000	0.000000
14634.394052	0.105496	0.597496	-0.007250	89.593620	-78.461594	-24.499298	-0.278147	0.000000	-0.234652	0.000000	0.000000	0.000000	0.127399	0.005255	-0.236215	0.000000	0.000000	4.000000	14.000000	0.000000
14634.397386	0.105496	0.597496	-0.007250	89.561203	-83.449928	-29.615944	-0.362480	0.000000	-0.274781	0.000000	0.000000	0.000000	0.127399	0.005255	-0.236215	0.000000	0.000000	4.000000	14.000000	0.000000
14634.400719	0.105903	0.597506	-0.008009	89.561203	-83.449928	-29.615944	-0.362480	0.000000	-0.274781	0.000000	0.000000	0.000000	0.122091	0.003111	-0.227833	0.000000	0.000000	4.000000	14.000000	0.000000
14634.404052	0.105903	0.597506	-0.008009	89.561203	-83.449928	-29.615944	-0.362480	0.000000	-0.274781	0.000000	0.000000	0.000000	0.122091	0.003111	-0.227833	0.000000	0.000000	4.000000	14.000000	0.000000
14634.407386	0.106375	0.597534	-0.008677	89.547592	-87.025009	-33.295605	-0.362480	0.000000	-0.274781	0.000000	0.000000	0.000000	0.141632	0.008441	-0.200261	0.000000	0.000000	4.000000	14.000000	0.000000
14634.410719	0.106375	0.597534	-0.008677	89.547592	-87.025009	-33.295605	-0.362480	0.000000	-0.274781	0.000000	0.000000	0.000000	0.141632	0.008441	-0.200261	0.000000	0.000000	4.000000	14.000000	0.000000
14634.414052	0.106375	0.597534	-0.008677	89.547592	-87.025009	-33.295605	-0.362480	0.000000	-0.274781	0.000000	0.000000	0.000000	0.141632	0.008441	-0.200261	0.000000	0.000000	4.000000	14.000000	0.000000
14634.417386	0.106375	0.597534	-0.008677	89.543716	-90.789368	-37.164658	-0.433829	0.000000	-0.318735	0.000000	0.000000	0.000000	0.141632	0.008441	-0.200261	0.000000	0.000000	4.000000	14.000000	0.000000
14634.420719	0.106905	0.597543	-0.009284	89.543716	-90.789368	-37.164658	-0.433829	0.000000	-0.318735	0.000000	0.000000	0.000000	0.158947	0.002564	-0.182349	0.000000	0.000000	4.000000	14.000000	0.000000
14634.424052	0.106905	0.597543	-0.009284	89.543716	-90.789368	-37.164658	-0.433829	0.000000	-0.318735	0.000000	0.000000	0.000000	0.158947	0.002564	-0.182349	0.000000	0.000000	4.000000	14.000000	0.000000
14634.427386	0.107460	0.597545	-0.009875	89.542007	-93.154305	-39.615429	-0.433829	0.000000	-0.318735	0.000000	0.000000	0.000000	0.166545	0.000557	-0.177046	0.000000	0.000000	4.000000	14.000000	0.000000
14634.430719	0.107460	0.597545	-0.009875	89.542007	-93.154305	-39.615429	-0.433829	0.000000	-0.318735	0.000000	0.000000	0.000000	0.166545	0.000557	-0.177046	0.000000	0.000000	4.000000	14.000000	0.000000
14634.434052	0.107460	0.597545	-0.009875	89.542007	-93.154305	-39.615429	-0.433829	0.000000	-0.318735	0.000000	0.000000	0.000000	0.166545	0.000557	-0.177046	0.000000	0.000000	4.000000	14.000000	0.000000
14634.437386	0.107460	0.597545	-0.009875	89.542007	-96.071495	-42.609745	-0.493728	0.000000	-0.372984	0.000000	0.000000	0.000000	0.166545	0.000557	-0.177046	0.000000	0.000000	4.000000	14.000000	0.000000
14634.440719	0.108025	0.597534	-0.010419	89.542007	-96.071495	-42.609745	-0.493728	0.000000	-0.372984	0.000000	0.000000	0.000000	0.169494	-0.003349	-0.163187	0.000000	0.000000	4.000000	14.000000	0.000000
14634.444052	0.108025	0.597534	-0.010419	89.542007	-96.071495	-42.609745	-0.493728	0.000000	-0.372984	0.000000	0.000000	0.000000	0.169494	-0.003349	-0.163187	0.000000	0.000000	4.000000	14.000000	0.000000
14634.447386	0.108638	0.597560	-0.010942	89.531860	-98.518906	-45.137974	-0.493728	0.000000	-0.372984	0.000000	0.000000	0.000000	0.184127	0.007851	-0.156897	0.000000	0.000000	4.000000	14.000000	0.000000
14634.450719	0.108638	0.597560	-0.010942	89.531860	-98.518906	-45.137974	-0.493728	0.000000	-0.372984	0.000000	0.000000	0.000000	0.184127	0.007851	-0.156897	0.000000	0.000000	4.000000	14.000000	0.000000
14634.454052	0.108638	0.597560	-0.010942	89.531860	-98.518906	-45.137974	-0.493728	0.000000	-0.372984	0.000000	0.000000	0.000000	0.184127	0.007851	-0.156897	0.000000	0.000000	4.000000	14.000000	0.000000
14634.457386	0.108638	0.597560	-0.010942	89.511414	-101.133873	-47.821579	-0.547075	0.000000	-0.431921	0.000000	0.000000	0.000000	0.184127	0.007851	-0.156897	0.000000	0.000000	4.000000	14.000000	0.000000
14634.460719	0.109247	0.597567	-0.011481	89.511414	-101.133873	-47.821579	-0.547075	0.000000	-0.431921	0.000000	0.000000	0.000000	0.182533	0.002161	-0.161972	0.000000	0.000000	4.000000	14.000000	0.000000
14634.464052	0.109247	0.597567	-0.011481	89.511414	-101.133873	-47.821579	-0.547075	0.000000	-0.431921	0.000000	0.000000	0.000000	0.182533	0.002161	-0.161972	0.000000	0.000000	4.000000	14.000000	0.000000
14634.467386	0.109862	0.597611	-0.011899	89.479607	-102.563980	-49.299244	-0.547075	0.000000	-0.431921	0.000000	0.000000	0.000000	0.184527	0.013309	-0.125135	0.000000	0.000000	4.000000	14.000000	0.000000
14634.470719	0.109862	0.597611	-0.011899	89.479607	-102.563980	-49.299244	-0.547075	0.000000	-0.431921	0.000000	0.000000	0.000000	0.184527	0.013309	-0.125135	0.000000	0.000000	4.000000	14.000000	0.000000
14634.474052	0.109862	0.597611	-0.011899	89.479607	-102.563980	-49.299244	-0.547075	0.000000	-0.431921	0.000000	0.000000	0.000000	0.184527	0.013309	-0.125135	0.000000	0.000000	4.000000	14.000000	0.000000
14634.477386	0.109862	0.597611	-0.011899	89.438026	-104.925491	-51.748360	-0.594927	0.000000	-0.493097	0.000000	0.000000	0.000000	0.184527	0.013309	-0.125135	0.000000	0.000000	4.000000	14.000000	0.000000
14634.480719	0.110434	0.597655	-0.012306	89.438026	-104.925491	-51.748360	-0.594927	0.000000	-0.493097	0.000000	0.000000	0.000000	0.171546	0.013262	-0.122252	0.000000	0.000000	4.000000	14.000000	0.000000
14634.484052	0.110434	0.597655	-0.012306	89.438026	-104.925491	-51.748360	-0.594927	0.000000	-0.493097	0.000000	0.000000	0.000000	0.171546	0.013262	-0.122252	0.000000	0.000000	4.000000	14.000000	0.000000
14634.487386	0.111003	0.597724	-0.012630	89.336769	-100.762489	-47.719227	-0.594927	0.000000	-0.493097	0.000000	0.000000	0.000000	0.170848	0.020704	-0.097221	0.000000	0.000000	4.000000	14.000000	0.000000
14634.490719	0.111003	0.597724	-0.012630	89.336769	-100.762489	-47.719227	-0.594927	0.000000	-0.493097	0.000000	0.000000	0.000000	0.170848	0.020704	-0.097221	0.000000	0.000000	4.000000	14.000000	0.000000
14634.494052	0.111003	0.597724	-0.012630	89.336769	-100.762489	-47.719227	-0.594927	0.000000	-0.493097	0.000000	0.000000	0.000000	0.170848	0.020704	-0.097221	0.000000	0.000000	4.000000	14.000000	0.000000
14634.497386	0.111003	0.597724	-0.012630	89.220657	-96.621742	-43.656784	-0.631505	0.000000	-0.550163	0.000000	0.000000	0.000000	0.170848	0.020704	-0.097221	0.000000	0.000000	4.000000	14.000000	0.000000
14634.500719	0.111499	0.597781	-0.012887	89.220657	-96.621742	-43.656784	-0.631505	0.000000	-0.550163	0.000000	0.000000	0.000000	0.148865	0.016934	-0.077022	0.000000	0.000000	4.000000	14.000000	0.000000
14634.504052	0.111499	0.597781	-0.012887	89.220657	-96.621742	-43.656784	-0.631505	0.000000	-0.550163	0.000000	0.000000	0.000000	0.148865	0.016934	-0.077022	0.000000	0.000000	4.000000	14.000000	0.000000
14634.507386	0.111986	0.597825	-0.013092	89.122177	-94.333778	-40.901760	-0.631505	0.000000	-0.550163	0.000000	0.000000	0.000000	0.145951	0.013148	-0.061529	0.000000	0.000000	4.000000	14.000000	0.000000
14634.510719	0.111986	0.597825	-0.013092	89.122177	-94.333778	-40.901760	-0.631505	0.000000	-0.550163	0.000000	0.000000	0.000000	0.145951	0.013148	-0.061529	0.000000	0.000000	4.000000	14.000000	0.000000
14634.514052	0.111986	0.597825	-0.013092	89.122177	-94.333778	-40.901760	-0.631505	0.000000	-0.550163	0.000000	0.000000	0.000000	0.145951	0.013148	-0.061529	0.000000	0.000000	4.000000	14.000000	0.000000
14634.517386	0.112430	0.597869	-0.013287	89.031670	-92.646248	-38.319218	-0.654597	0.000000	-0.599299	0.000000	0.000000	0.000000	0.133213	0.013152	-0.058487	0.000000	0.000000	4.000000	14.000000	0.000000
14634.520719	0.112430	0.597869	-0.013287	89.031670	-92.646248	-38.319218	-0.654597	0.000000	-0.599299	0.000000	0.000000	0.000000	0.133213	0.013152	-0.058487	0.000000	0.000000	4.000000	14.000000	0.000000
14634.524052	0.112430	0.597869	-0.013287	89.031670	-92.646248	-38.319218	-0.654597	0.000000	-0.599299	0.000000	0.000000	0.000000	0.133213	0.013152	-0.058487	0.000000	0.000000	4.000000	14.000000	0.000000
14634.527386	0.112916	0.597912	-0.013493	88.932289	-90.709923	-36.052937	-0.664345	0.000000	-0.621501	0.000000	0.000000	0.000000	0.145764	0.013138	-0.061838	0.000000	0.000000	4.000000	14.000000	0.000000
14634.530719	0.112916	0.597912	-0.013493	88.932289	-90.709923	-36.052937	-0.664345	0.000000	-0.621501	0.000000	0.000000	0.000000	0.145764	0.013138	-0.061838	0.000000	0.000000	4.000000	14.000000	0.000000
14634.534052	0.112916	0.597912	-0.013493	88.932289	-90.709923	-36.052937	-0.664345	0.000000	-0.621501	0.000000	0.000000	0.000000	0.145764	0.013138	-0.061838	0.000000	0.000000	4.000000	14.000000	0.000000
14634.537386	0.112916	0.597912	-0.013493	88.828804	-90.256310	-35.761150	-0.674651	0.000000	-0.645795	0.000000	0.000000	0.000000	0.145764	0.013138	-0.061838	0.000000	0.000000	4.000000	14.000000	0.000000
14634.540719	0.113482	0.597937	-0.013737	88.828804	-90.256310	-35.761150	-0.674651	0.000000	-0.645795	0.000000	0.000000	0.000000	0.169702	0.007502	-0.073255	0.000000	0.000000	4.000000	14.000000	0.000000
14634.544052	0.113482	0.597937	-0.013737	88.828804	-90.256310	-35.761150	-0.674651	0.000000	-0.645795	0.000000	0.000000	0.000000	0.169702	0.007502	-0.073255	0.000000	0.000000	4.000000	14.000000	0.000000
14634.547386	0.114064	0.597944	-0.014004	88.708656	-92.365807	-38.029186	-0.674651	0.000000	-0.645795	0.000000	0.000000	0.000000	0.174644	0.001860	-0.079889	0.000000	0.000000	4.000000	14.000000	0.000000
14634.550719	0.114064	0.597944	-0.014004	88.708656	-92.365807	-38.029186	-0.674651	0.000000	-0.645795	0.000000	0.000000	0.000000	0.174644	0.001860	-0.079889	0.000000	0.000000	4.000000	14.000000	0.000000
14634.554052	0.114064	0.597944	-0.014004	88.708656	-92.365807	-38.029186	-0.674651	0.000000	-0.645795	0.000000	0.000000	0.000000	0.174644	0.001860	-0.079889	0.000000	0.000000	4.000000	14.000000	0.000000
14634.557386	0.114064	0.597944	-0.014004	88.551659	-96.798103	-42.594955	-0.700175	0.000000	-0.703186	0.000000	0.000000	0.000000	0.174644	0.001860	-0.079889	0.000000	0.000000	4.000000	14.000000	0.000000
14634.560719	0.114637	0.597912	-0.014303	88.551659	-96.798103	-42.594955	-0.700175	0.000000	-0.703186	0.000000	0.000000	0.000000	0.172008	-0.009393	-0.089702	0.000000	0.000000	4.000000	14.000000	0.000000
14634.564052	0.114637	0.597912	-0.014303	88.551659	-96.798103	-42.594955	-0.700175	0.000000	-0.703186	0.000000	0.000000	0.000000	0.172008	-0.009393	-0.089702	0.000000	0.000000	4.000000	14.000000	0.000000
14634.567386	0.115187	0.597906	-0.014604	88.378517	-101.605141	-47.404587	-0.700175	0.000000	-0.703186	0.000000	0.000000	0.000000	0.164942	-0.001892	-0.090518	0.000000	0.000000	4.000000	14.000000	0.000000
14634.570719	0.115187	0.597906	-0.014604	88.378517	-101.605141	-47.404587	-0.700175	0.000000	-0.703186	0.000000	0.000000	0.000000	0.164942	-0.001892	-0.090518	0.000000	0.000000	4.000000	14.000000	0.000000
14634.574052	0.115187	0.597906	-0.014604	88.378517	-101.605141	-47.404587	-0.700175	0.000000	-0.703186	0.000000	0.000000	0.000000	0.164942	-0.001892	-0.090518	0.000000	0.000000	4.000000	14.000000	0.000000
14634.577386	0.115187	0.597906	-0.014604	88.208565	-105.409706	-51.029659	-0.730212	0.000000	-0.759344	0.000000	0.000000	0.000000	0.164942	-0.001892	-0.090518	0.000000	0.000000	4.000000	14.000000	0.000000
14634.580719	0.115661	0.597843	-0.014938	88.208565	-105.409706	-51.029659	-0.730212	0.000000	-0.759344	0.000000	0.000000	0.000000	0.142105	-0.018783	-0.100153	0.000000	0.000000	4.000000	14.000000	0.000000
14634.584052	0.115661	0.597843	-0.014938	88.208565	-105.409706	-51.029659	-0.730212	0.000000	-0.759344	0.000000	0.000000	0.000000	0.142105	-0.018783	-0.100153	0.000000	0.000000	4.000000	14.000000	0.000000
14634.587386	0.116144	0.597793	-0.015233	88.044853	-108.052414	-53.477970	-0.730212	0.000000	-0.759344	0.000000	0.000000	0.000000	0.145019	-0.015022	-0.088504	0.000000	0.000000	4.000000	14.000000	0.000000
14634.590719	0.116144	0.597793	-0.015233	88.044853	-108.052414	-53.477970	-0.730212	0.000000	-0.759344	0.000000	0.000000	0.000000	0.145019	-0.015022	-0.088504	0.000000	0.000000	4.000000	14.000000	0.000000
14634.594052	0.116144	0.597793	-0.015233	88.044853	-108.052414	-53.477970	-0.730212	0.000000	-0.759344	0.000000	0.000000	0.000000	0.145019	-0.015022	-0.088504	0.000000	0.000000	4.000000	14.000000	0.000000
14634.597386	0.116581	0.597724	-0.015534	87.891602	-109.646721	-55.158901	-0.761655	0.000000	-0.807198	0.000000	0.000000	0.000000	0.131010	-0.020656	-0.090136	0.000000	0.000000	4.000000	14.000000	0.000000
14634.600719	0.116581	0.597724	-0.015534	87.891602	-109.646721	-55.158901	-0.761655	0.000000	-0.807198	0.000000	0.000000	0.000000	0.131010	-0.020656	-0.090136	0.000000	0.000000	4.000000	14.000000	0.000000
14634.604052	0.116581	0.597724	-0.015534	87.891602	-109.646721	-55.158901	-0.761655	0.000000	-0.807198	0.000000	0.000000	0.000000	0.131010	-0.020656	-0.090136	0.000000	0.000000	4.000000	14.000000	0.000000
14634.607386	0.117019	0.597631	-0.015827	87.788483	-110.549133	-56.160061	-0.776678	0.000000	-0.829033	0.000000	0.000000	0.000000	0.131445	-0.028128	-0.088048	0.000000	0.000000	4.000000	14.000000	0.000000
14634.610719	0.117019	0.597631	-0.015827	87.788483	-110.549133	-56.160061	-0.776678	0.000000	-0.829033	0.000000	0.000000	0.000000	0.131445	-0.028128	-0.088048	0.000000	0.000000	4.000000	14.000000	0.000000
14634.614052	0.117019	0.597631	-0.015827	87.788483	-110.549133	-56.160061	-0.776678	0.000000	-0.829033	0.000000	0.000000	0.000000	0.131445	-0.028128	-0.088048	0.000000	0.000000	4.000000	14.000000	0.000000
14634.617386	0.117019	0.597631	-0.015827	87.736176	-111.299187	-56.968060	-0.791352	0.000000	-0.850941	0.000000	0.000000	0.000000	0.131445	-0.028128	-0.088048	0.000000	0.000000	4.000000	14.000000	0.000000
14634.620719	0.117406	0.597525	-0.016058	87.736176	-111.299187	-56.968060	-0.791352	0.000000	-0.850941	0.000000	0.000000	0.000000	0.116179	-0.031861	-0.069144	0.000000	0.000000	4.000000	14.000000	0.000000
14634.624052	0.117406	0.597525	-0.016058	87.736176	-111.299187	-56.968060	-0.791352	0.000000	-0.850941	0.000000	0.000000	0.000000	0.116179	-0.031861	-0.069144	0.000000	0.000000	4.000000	14.000000	0.000000
14634.627386	0.117406	0.597525	-0.016058	87.722214	-111.649902	-57.353516	-0.791352	0.000000	-0.850941	0.000000	0.000000	0.000000	0.116179	-0.031861	-0.069144	0.000000	0.000000	4.000000	14.000000	0.000000
14634.630719	0.117406	0.597525	-0.016058	87.722214	-111.649902	-57.353516	-0.791352	0.000000	-0.850941	0.000000	0.000000	0.000000	0.116179	-0.031861	-0.069144	0.000000	0.000000	4.000000	14.000000	0.000000
14634.634052	0.117751	0.597418	-0.016277	87.722214	-111.649902	-57.353516	-0.791352	0.000000	-0.850941	0.000000	0.000000	0.000000	0.103515	-0.031838	-0.065903	0.000000	0.000000	4.000000	14.000000	0.000000
14634.637386	0.118041	0.597281	-0.016450	87.711067	-111.986534	-57.715317	-0.802876	0.000000	-0.870304	0.000000	0.000000	0.000000	0.087071	-0.041172	-0.051720	0.000000	0.000000	4.000000	14.000000	0.000000
14634.640719	0.118041	0.597281	-0.016450	87.711067	-111.986534	-57.715317	-0.802876	0.000000	-0.870304	0.000000	0.000000	0.000000	0.087071	-0.041172	-0.051720	0.000000	0.000000	4.000000	14.000000	0.000000
14634.644052	0.118041	0.597281	-0.016450	87.711067	-111.986534	-57.715317	-0.802876	0.000000	-0.870304	0.000000	0.000000	0.000000	0.087071	-0.041172	-0.051720	0.000000	0.000000	4.000000	14.000000	0.000000
14634.647386	0.118041	0.597281	-0.016450	87.699814	-112.319283	-58.073212	-0.822480	0.000000	-0.902068	0.000000	0.000000	0.000000	0.087071	-0.041172	-0.051720	0.000000	0.000000	4.000000	14.000000	0.000000
14634.650719	0.118313	0.597188	-0.016608	87.699814	-112.319283	-58.073212	-0.822480	0.000000	-0.902068	0.000000	0.000000	0.000000	0.081432	-0.028061	-0.047528	0.000000	0.000000	4.000000	14.000000	0.000000
14634.654052	0.118313	0.597188	-0.016608	87.699814	-112.319283	-58.073212	-0.822480	0.000000	-0.902068	0.000000	0.000000	0.000000	0.081432	-0.028061	-0.047528	0.000000	0.000000	4.000000	14.000000	0.000000
14634.657386	0.118313	0.597188	-0.016608	87.690216	-112.589592	-58.373871	-0.822480	0.000000	-0.902068	0.000000	0.000000	0.000000	0.081432	-0.028061	-0.047528	0.000000	0.000000	4.000000	14.000000	0.000000
14634.660719	0.118313	0.597188	-0.016608	87.690216	-112.589592	-58.373871	-0.822480	0.000000	-0.902068	0.000000	0.000000	0.000000	0.081432	-0.028061	-0.047528	0.000000	0.000000	4.000000	14.000000	0.000000
14634.664052	0.118607	0.597069	-0.016765	87.690216	-112.589592	-58.373871	-0.822480	0.000000	-0.902068	0.000000	0.000000	0.000000	0.088247	-0.035546	-0.047061	0.000000	0.000000	4.000000	14.000000	0.000000
14634.667386	0.118891	0.596963	-0.016877	87.681931	-112.882637	-58.698475	-0.830402	0.000000	-0.915640	0.000000	0.000000	0.000000	0.085115	-0.031785	-0.033635	0.000000	0.000000	4.000000	14.000000	0.000000
14634.670719	0.118891	0.596963	-0.016877	87.681931	-112.882637	-58.698475	-0.830402	0.000000	-0.915640	0.000000	0.000000	0.000000	0.085115	-0.031785	-0.033635	0.000000	0.000000	4.000000	14.000000	0.000000
14634.674052	0.118891	0.596963	-0.016877	87.681931	-112.882637	-58.698475	-0.830402	0.000000	-0.915640	0.000000	0.000000	0.000000	0.085115	-0.031785	-0.033635	0.000000	0.000000	4.000000	14.000000	0.000000
14634.677386	0.118891	0.596963	-0.016877	87.672409	-113.145332	-58.986267	-0.843851	0.000000	-0.944534	0.000000	0.000000	0.000000	0.085115	-0.031785	-0.033635	0.000000	0.000000	4.000000	14.000000	0.000000
14634.680719	0.119206	0.596870	-0.016956	87.672409	-113.145332	-58.986267	-0.843851	0.000000	-0.944534	0.000000	0.000000	0.000000	0.094546	-0.028025	-0.023594	0.000000	0.000000	4.000000	14.000000	0.000000
14634.684052	0.119206	0.596870	-0.016956	87.672409	-113.145332	-58.986267	-0.843851	0.000000	-0.944534	0.000000	0.000000	0.000000	0.094546	-0.028025	-0.023594	0.000000	0.000000	4.000000	14.000000	0.000000
14634.687386	0.119206	0.596870	-0.016956	87.664513	-113.342674	-59.219311	-0.843851	0.000000	-0.944534	0.000000	0.000000	0.000000	0.094546	-0.028025	-0.023594	0.000000	0.000000	4.000000	14.000000	0.000000
14634.690719	0.119206	0.596870	-0.016956	87.664513	-113.342674	-59.219311	-0.843851	0.000000	-0.944534	0.000000	0.000000	0.000000	0.094546	-0.028025	-0.023594	0.000000	0.000000	4.000000	14.000000	0.000000
14634.694052	0.119565	0.596751	-0.017039	87.664513	-113.342674	-59.219311	-0.843851	0.000000	-0.944534	0.000000	0.000000	0.000000	0.107666	-0.035509	-0.024865	0.000000	0.000000	4.000000	14.000000	0.000000
14634.697386	0.119928	0.596652	-0.017106	87.654648	-113.595352	-59.510502	-0.847783	0.000000	-0.960292	0.000000	0.000000	0.000000	0.108953	-0.029898	-0.020165	0.000000	0.000000	4.000000	14.000000	0.000000
14634.700719	0.119928	0.596652	-0.017106	87.654648	-113.595352	-59.510502	-0.847783	0.000000	-0.960292	0.000000	0.000000	0.000000	0.108953	-0.029898	-0.020165	0.000000	0.000000	4.000000	14.000000	0.000000
14634.704052	0.119928	0.596652	-0.017106	87.654648	-113.595352	-59.510502	-0.847783	0.000000	-0.960292	0.000000	0.000000	0.000000	0.108953	-0.029898	-0.020165	0.000000	0.000000	4.000000	14.000000	0.000000
14634.707386	0.119928	0.596652	-0.017106	87.646820	-113.789200	-59.740086	-0.855288	0.000000	-0.996395	0.000000	0.000000	0.000000	0.108953	-0.029898	-0.020165	0.000000	0.000000	4.000000	14.000000	0.000000
14634.710719	0.120279	0.596521	-0.017137	87.646820	-113.789200	-59.740086	-0.855288	0.000000	-0.996395	0.000000	0.000000	0.000000	0.105191	-0.039258	-0.009347	0.000000	0.000000	4.000000	14.000000	0.000000
14634.714052	0.120279	0.596521	-0.017137	87.646820	-113.789200	-59.740086	-0.855288	0.000000	-0.996395	0.000000	0.000000	0.000000	0.105191	-0.039258	-0.009347	0.000000	0.000000	4.000000	14.000000	0.000000
14634.717386	0.120279	0.596521	-0.017137	87.636940	-114.040131	-60.018833	-0.855288	0.000000	-0.996395	0.000000	0.000000	0.000000	0.105191	-0.039258	-0.009347	0.000000	0.000000	4.000000	14.000000	0.000000
14634.720719	0.120279	0.596521	-0.017137	87.636940	-114.040131	-60.018833	-0.855288	0.000000	-0.996395	0.000000	0.000000	0.000000	0.105191	-0.039258	-0.009347	0.000000	0.000000	4.000000	14.000000	0.000000
14634.724052	0.120629	0.596390	-0.017168	87.636940	-114.040131	-60.018833	-0.855288	0.000000	-0.996395	0.000000	0.000000	0.000000	0.105193	-0.039266	-0.009441	0.000000	0.000000	4.000000	14.000000	0.000000
14634.727386	0.120925	0.596272	-0.017235	87.627022	-114.291252	-60.303017	-0.856846	0.000000	-1.013927	0.000000	0.000000	0.000000	0.088821	-0.035521	-0.020081	0.000000	0.000000	4.000000	14.000000	0.000000
14634.730719	0.120925	0.596272	-0.017235	87.627022	-114.291252	-60.303017	-0.856846	0.000000	-1.013927	0.000000	0.000000	0.000000	0.088821	-0.035521	-0.020081	0.000000	0.000000	4.000000	14.000000	0.000000
14634.734052	0.120925	0.596272	-0.017235	87.627022	-114.291252	-60.303017	-0.856846	0.000000	-1.013927	0.000000	0.000000	0.000000	0.088821	-0.035521	-0.020081	0.000000	0.000000	4.000000	14.000000	0.000000
14634.737386	0.120925	0.596272	-0.017235	87.615013	-114.600533	-60.642715	-0.861766	0.000000	-1.046263	0.000000	0.000000	0.000000	0.088821	-0.035521	-0.020081	0.000000	0.000000	4.000000	14.000000	0.000000
14634.740719	0.121238	0.596135	-0.017324	87.615013	-114.600533	-60.642715	-0.861766	0.000000	-1.046263	0.000000	0.000000	0.000000	0.093748	-0.041116	-0.026675	0.000000	0.000000	4.000000	14.000000	0.000000
14634.744052	0.121238	0.596135	-0.017324	87.615013	-114.600533	-60.642715	-0.861766	0.000000	-1.046263	0.000000	0.000000	0.000000	0.093748	-0.041116	-0.026675	0.000000	0.000000	4.000000	14.000000	0.000000
14634.747386	0.121238	0.596135	-0.017324	87.602898	-114.903198	-60.970512	-0.861766	0.000000	-1.046263	0.000000	0.000000	0.000000	0.093748	-0.041116	-0.026675	0.000000	0.000000	4.000000	14.000000	0.000000
14634.750719	0.121238	0.596135	-0.017324	87.602898	-114.903198	-60.970512	-0.861766	0.000000	-1.046263	0.000000	0.000000	0.000000	0.093748	-0.041116	-0.026675	0.000000	0.000000	4.000000	14.000000	0.000000
14634.754052	0.121527	0.596022	-0.017415	87.602898	-114.903198	-60.970512	-0.861766	0.000000	-1.046263	0.000000	0.000000	0.000000	0.086858	-0.033643	-0.027215	0.000000	0.000000	4.000000	14.000000	0.000000
14634.757386	0.121844	0.595904	-0.017488	87.592628	-115.149025	-61.222771	-0.866212	0.000000	-1.061887	0.000000	0.000000	0.000000	0.095033	-0.035512	-0.022025	0.000000	0.000000	4.000000	14.000000	0.000000
14634.760719	0.121844	0.595904	-0.017488	87.592628	-115.149025	-61.222771	-0.866212	0.000000	-1.061887	0.000000	0.000000	0.000000	0.095033	-0.035512	-0.022025	0.000000	0.000000	4.000000	14.000000	0.000000
14634.764052	0.121844	0.595904	-0.017488	87.592628	-115.149025	-61.222771	-0.866212	0.000000	-1.061887	0.000000	0.000000	0.000000	0.095033	-0.035512	-0.022025	0.000000	0.000000	4.000000	14.000000	0.000000
14634.767386	0.121844	0.595904	-0.017488	87.584435	-115.333412	-61.408249	-0.874419	0.000000	-1.092203	0.000000	0.000000	0.000000	0.095033	-0.035512	-0.022025	0.000000	0.000000	4.000000	14.000000	0.000000
14634.770719	0.122144	0.595804	-0.017540	87.584435	-115.333412	-61.408249	-0.874419	0.000000	-1.092203	0.000000	0.000000	0.000000	0.090091	-0.029919	-0.015563	0.000000	0.000000	4.000000	14.000000	0.000000
14634.774052	0.122144	0.595804	-0.017540	87.584435	-115.333412	-61.408249	-0.874419	0.000000	-1.092203	0.000000	0.000000	0.000000	0.090091	-0.029919	-0.015563	0.000000	0.000000	4.000000	14.000000	0.000000
14634.777386	0.122144	0.595804	-0.017540	87.576263	-115.521706	-61.608158	-0.874419	0.000000	-1.092203	0.000000	0.000000	0.000000	0.090091	-0.029919	-0.015563	0.000000	0.000000	4.000000	14.000000	0.000000
14634.780719	0.122144	0.595804	-0.017540	87.576263	-115.521706	-61.608158	-0.874419	0.000000	-1.092203	0.000000	0.000000	0.000000	0.090091	-0.029919	-0.015563	0.000000	0.000000	4.000000	14.000000	0.000000
14634.784052	0.122443	0.595686	-0.017517	87.576263	-115.521706	-61.608158	-0.874419	0.000000	-1.092203	0.000000	0.000000	0.000000	0.089662	-0.035581	0.007073	0.000000	0.000000	4.000000	14.000000	0.000000
14634.787386	0.122443	0.595686	-0.017517	87.568123	-115.714020	-61.814648	-0.877013	0.000000	-1.107218	0.000000	0.000000	0.000000	0.089662	-0.035581	0.007073	0.000000	0.000000	4.000000	14.000000	0.000000
14634.790719	0.122443	0.595686	-0.017517	87.568123	-115.714020	-61.814648	-0.877013	0.000000	-1.107218	0.000000	0.000000	0.000000	0.089662	-0.035581	0.007073	0.000000	0.000000	4.000000	14.000000	0.000000
14634.794052	0.122443	0.595686	-0.017517	87.568123	-115.714020	-61.814648	-0.877013	0.000000	-1.107218	0.000000	0.000000	0.000000	0.089662	-0.035581	0.007073	0.000000	0.000000	4.000000	14.000000	0.000000
14634.797386	0.122976	0.595411	-0.017301	87.561928	-115.852646	-61.980621	-0.875834	0.000000	-1.122161	0.000000	0.000000	0.000000	0.159785	-0.082504	0.064592	0.000000	0.000000	4.000000	14.000000	0.000000
14634.800719	0.122976	0.595411	-0.017301	87.561928	-115.852646	-61.980621	-0.875834	0.000000	-1.122161	0.000000	0.000000	0.000000	0.159785	-0.082504	0.064592	0.000000	0.000000	4.000000	14.000000	0.000000
14634.804052	0.122976	0.595411	-0.017301	87.561928	-115.852646	-61.980621	-0.875834	0.000000	-1.122161	0.000000	0.000000	0.000000	0.159785	-0.082504	0.064592	0.000000	0.000000	4.000000	14.000000	0.000000
14634.807386	0.122976	0.595411	-0.017301	87.551437	-116.102287	-62.247005	-0.865068	0.000000	-1.148792	0.000000	0.000000	0.000000	0.159785	-0.082504	0.064592	0.000000	0.000000	4.000000	14.000000	0.000000
14634.810719	0.123205	0.595235	-0.017126	87.551437	-116.102287	-62.247005	-0.865068	0.000000	-1.148792	0.000000	0.000000	0.000000	0.068801	-0.052606	0.052731	0.000000	0.000000	4.000000	14.000000	0.000000
14634.814052	0.123205	0.595235	-0.017126	87.551437	-116.102287	-62.247005	-0.865068	0.000000	-1.148792	0.000000	0.000000	0.000000	0.068801	-0.052606	0.052731	0.000000	0.000000	4.000000	14.000000	0.000000
14634.817386	0.123205	0.595235	-0.017126	87.538841	-116.406601	-62.573391	-0.865068	0.000000	-1.148792	0.000000	0.000000	0.000000	0.068801	-0.052606	0.052731	0.000000	0.000000	4.000000	14.000000	0.000000
14634.820719	0.123205	0.595235	-0.017126	87.538841	-116.406601	-62.573391	-0.865068	0.000000	-1.148792	0.000000	0.000000	0.000000	0.068801	-0.052606	0.052731	0.000000	0.000000	4.000000	14.000000	0.000000
14634.824052	0.123435	0.595060	-0.016950	87.538841	-116.406601	-62.573391	-0.865068	0.000000	-1.148792	0.000000	0.000000	0.000000	0.068841	-0.052642	0.052674	0.000000	0.000000	4.000000	14.000000	0.000000
14634.827386	0.123668	0.594834	-0.016760	87.526222	-116.710327	-62.896461	-0.856280	0.000000	-1.160259	0.000000	0.000000	0.000000	0.070097	-0.067711	0.056960	0.000000	0.000000	4.000000	14.000000	0.000000
14634.830719	0.123668	0.594834	-0.016760	87.526222	-116.710327	-62.896461	-0.856280	0.000000	-1.160259	0.000000	0.000000	0.000000	0.070097	-0.067711	0.056960	0.000000	0.000000	4.000000	14.000000	0.000000
14634.834052	0.123668	0.594834	-0.016760	87.526222	-116.710327	-62.896461	-0.856280	0.000000	-1.160259	0.000000	0.000000	0.000000	0.070097	-0.067711	0.056960	0.000000	0.000000	4.000000	14.000000	0.000000
14634.837386	0.123668	0.594834	-0.016760	87.509346	-117.113754	-63.322029	-0.838008	0.000000	-1.183416	0.000000	0.000000	0.000000	0.070097	-0.067711	0.056960	0.000000	0.000000	4.000000	14.000000	0.000000
14634.840719	0.123891	0.594596	-0.016610	87.509346	-117.113754	-63.322029	-0.838008	0.000000	-1.183416	0.000000	0.000000	0.000000	0.066824	-0.071460	0.045109	0.000000	0.000000	4.000000	14.000000	0.000000
14634.844052	0.123891	0.594596	-0.016610	87.509346	-117.113754	-63.322029	-0.838008	0.000000	-1.183416	0.000000	0.000000	0.000000	0.066824	-0.071460	0.045109	0.000000	0.000000	4.000000	14.000000	0.000000
14634.847386	0.123891	0.594596	-0.016610	87.487991	-117.615288	-63.845821	-0.838008	0.000000	-1.183416	0.000000	0.000000	0.000000	0.066824	-0.071460	0.045109	0.000000	0.000000	4.000000	14.000000	0.000000
14634.850719	0.123891	0.594596	-0.016610	87.487991	-117.615288	-63.845821	-0.838008	0.000000	-1.183416	0.000000	0.000000	0.000000	0.066824	-0.071460	0.045109	0.000000	0.000000	4.000000	14.000000	0.000000
14634.854052	0.124118	0.594307	-0.016445	87.487991	-117.615288	-63.845821	-0.838008	0.000000	-1.183416	0.000000	0.000000	0.000000	0.068071	-0.086542	0.049365	0.000000	0.000000	4.000000	14.000000	0.000000
14634.857386	0.124262	0.593969	-0.016335	87.461937	-118.215355	-64.462799	-0.830489	0.000000	-1.194553	0.000000	0.000000	0.000000	0.043227	-0.101418	0.033182	0.000000	0.000000	4.000000	14.000000	0.000000
14634.860719	0.124262	0.593969	-0.016335	87.461937	-118.215355	-64.462799	-0.830489	0.000000	-1.194553	0.000000	0.000000	0.000000	0.043227	-0.101418	0.033182	0.000000	0.000000	4.000000	14.000000	0.000000
14634.864052	0.124262	0.593969	-0.016335	87.461937	-118.215355	-64.462799	-0.830489	0.000000	-1.194553	0.000000	0.000000	0.000000	0.043227	-0.101418	0.033182	0.000000	0.000000	4.000000	14.000000	0.000000
14634.867386	0.124262	0.593969	-0.016335	87.429375	-118.960098	-65.216454	-0.816731	0.000000	-1.213103	0.000000	0.000000	0.000000	0.043227	-0.101418	0.033182	0.000000	0.000000	4.000000	14.000000	0.000000
14634.870719	0.124381	0.593613	-0.016234	87.429375	-118.960098	-65.216454	-0.816731	0.000000	-1.213103	0.000000	0.000000	0.000000	0.035586	-0.107038	0.030053	0.000000	0.000000	4.000000	14.000000	0.000000
14634.874052	0.124381	0.593613	-0.016234	87.429375	-118.960098	-65.216454	-0.816731	0.000000	-1.213103	0.000000	0.000000	0.000000	0.035586	-0.107038	0.030053	0.000000	0.000000	4.000000	14.000000	0.000000
14634.877386	0.124381	0.593613	-0.016234	87.393761	-119.733940	-65.999252	-0.816731	0.000000	-1.213103	0.000000	0.000000	0.000000	0.035586	-0.107038	0.030053	0.000000	0.000000	4.000000	14.000000	0.000000
14634.880719	0.124381	0.593613	-0.016234	87.393761	-119.733940	-65.999252	-0.816731	0.000000	-1.213103	0.000000	0.000000	0.000000	0.035586	-0.107038	0.030053	0.000000	0.000000	4.000000	14.000000	0.000000
14634.884052	0.124465	0.593200	-0.016177	87.393761	-119.733940	-65.999252	-0.816731	0.000000	-1.213103	0.000000	0.000000	0.000000	0.025213	-0.123798	0.017274	0.000000	0.000000	4.000000	14.000000	0.000000
14634.887386	0.124515	0.592800	-0.016160	87.353294	-120.580132	-66.854515	-0.811723	0.000000	-1.219034	0.000000	0.000000	0.000000	0.014976	-0.119921	0.005006	0.000000	0.000000	4.000000	14.000000	0.000000
14634.890719	0.124515	0.592800	-0.016160	87.353294	-120.580132	-66.854515	-0.811723	0.000000	-1.219034	0.000000	0.000000	0.000000	0.014976	-0.119921	0.005006	0.000000	0.000000	4.000000	14.000000	0.000000
14634.894052	0.124515	0.592800	-0.016160	87.353294	-120.580132	-66.854515	-0.811723	0.000000	-1.219034	0.000000	0.000000	0.000000	0.014976	-0.119921	0.005006	0.000000	0.000000	4.000000	14.000000	0.000000
14634.897386	0.124515	0.592800	-0.016160	87.312271	-121.405998	-67.683998	-0.808009	0.000000	-1.225732	0.000000	0.000000	0.000000	0.014976	-0.119921	0.005006	0.000000	0.000000	4.000000	14.000000	0.000000
14634.900719	0.124541	0.592357	-0.016147	87.312271	-121.405998	-67.683998	-0.808009	0.000000	-1.225732	0.000000	0.000000	0.000000	0.007904	-0.132998	0.003977	0.000000	0.000000	4.000000	14.000000	0.000000
14634.904052	0.124541	0.592357	-0.016147	87.312271	-121.405998	-67.683998	-0.808009	0.000000	-1.225732	0.000000	0.000000	0.000000	0.007904	-0.132998	0.003977	0.000000	0.000000	4.000000	14.000000	0.000000
14634.907386	0.124541	0.592357	-0.016147	87.271790	-122.235092	-68.515205	-0.808009	0.000000	-1.225732	0.000000	0.000000	0.000000	0.007904	-0.132998	0.003977	0.000000	0.000000	4.000000	14.000000	0.000000
14634.910719	0.124541	0.592357	-0.016147	87.271790	-122.235092	-68.515205	-0.808009	0.000000	-1.225732	0.000000	0.000000	0.000000	0.007904	-0.132998	0.003977	0.000000	0.000000	4.000000	14.000000	0.000000
14634.914052	0.124565	0.591939	-0.016141	87.271790	-122.235092	-68.515205	-0.808009	0.000000	-1.225732	0.000000	0.000000	0.000000	0.007269	-0.125442	0.001726	0.000000	0.000000	4.000000	14.000000	0.000000
14634.917386	0.124565	0.591526	-0.016061	87.229637	-123.016800	-69.295067	-0.807346	0.000000	-1.227049	0.000000	0.000000	0.000000	-0.000025	-0.123801	0.023924	0.000000	0.000000	4.000000	14.000000	0.000000
14634.920719	0.124565	0.591526	-0.016061	87.229637	-123.016800	-69.295067	-0.807346	0.000000	-1.227049	0.000000	0.000000	0.000000	-0.000025	-0.123801	0.023924	0.000000	0.000000	4.000000	14.000000	0.000000
14634.924052	0.124565	0.591526	-0.016061	87.229637	-123.016800	-69.295067	-0.807346	0.000000	-1.227049	0.000000	0.000000	0.000000	-0.000025	-0.123801	0.023924	0.000000	0.000000	4.000000	14.000000	0.000000
14634.927386	0.124565	0.591526	-0.016061	87.194183	-123.648094	-69.927109	-0.803071	0.000000	-1.228257	0.000000	0.000000	0.000000	-0.000025	-0.123801	0.023924	0.000000	0.000000	4.000000	14.000000	0.000000
14634.930719	0.124590	0.591132	-0.015972	87.194183	-123.648094	-69.927109	-0.803071	0.000000	-1.228257	0.000000	0.000000	0.000000	0.007592	-0.118258	0.026890	0.000000	0.000000	4.000000	14.000000	0.000000
14634.934052	0.124590	0.591132	-0.015972	87.194183	-123.648094	-69.927109	-0.803071	0.000000	-1.228257	0.000000	0.000000	0.000000	0.007592	-0.118258	0.026890	0.000000	0.000000	4.000000	14.000000	0.000000
14634.937386	0.124590	0.591132	-0.015972	87.161858	-124.250992	-70.529205	-0.803071	0.000000	-1.228257	0.000000	0.000000	0.000000	0.007592	-0.118258	0.026890	0.000000	0.000000	4.000000	14.000000	0.000000
14634.940719	0.124590	0.591132	-0.015972	87.161858	-124.250992	-70.529205	-0.803071	0.000000	-1.228257	0.000000	0.000000	0.000000	0.007592	-0.118258	0.026890	0.000000	0.000000	4.000000	14.000000	0.000000
14634.944052	0.124636	0.590787	-0.015811	87.161858	-124.250992	-70.529205	-0.803071	0.000000	-1.228257	0.000000	0.000000	0.000000	0.013638	-0.103609	0.048301	0.000000	0.000000	4.000000	14.000000	0.000000
14634.947386	0.124671	0.590453	-0.015605	87.135361	-124.695801	-70.971817	-0.798590	0.000000	-1.229522	0.000000	0.000000	0.000000	0.010663	-0.100108	0.061809	0.000000	0.000000	4.000000	14.000000	0.000000
14634.950719	0.124671	0.590453	-0.015605	87.135361	-124.695801	-70.971817	-0.798590	0.000000	-1.229522	0.000000	0.000000	0.000000	0.010663	-0.100108	0.061809	0.000000	0.000000	4.000000	14.000000	0.000000
14634.954052	0.124671	0.590453	-0.015605	87.135361	-124.695801	-70.971817	-0.798590	0.000000	-1.229522	0.000000	0.000000	0.000000	0.010663	-0.100108	0.061809	0.000000	0.000000	4.000000	14.000000	0.000000
14634.957386	0.124671	0.590453	-0.015605	87.108765	-125.135338	-71.406464	-0.780238	0.000000	-1.233572	0.000000	0.000000	0.000000	0.010663	-0.100108	0.061809	0.000000	0.000000	4.000000	14.000000	0.000000
14634.960719	0.124695	0.590156	-0.015361	87.108765	-125.135338	-71.406464	-0.780238	0.000000	-1.233572	0.000000	0.000000	0.000000	0.007087	-0.089107	0.073229	0.000000	0.000000	4.000000	14.000000	0.000000
14634.964052	0.124695	0.590156	-0.015361	87.108765	-125.135338	-71.406464	-0.780238	0.000000	-1.233572	0.000000	0.000000	0.000000	0.007087	-0.089107	0.073229	0.000000	0.000000	4.000000	14.000000	0.000000
14634.967386	0.124695	0.590156	-0.015361	87.086906	-125.489990	-71.756134	-0.780238	0.000000	-1.233572	0.000000	0.000000	0.000000	0.007087	-0.089107	0.073229	0.000000	0.000000	4.000000	14.000000	0.000000
14634.970719	0.124695	0.590156	-0.015361	87.086906	-125.489990	-71.756134	-0.780238	0.000000	-1.233572	0.000000	0.000000	0.000000	0.007087	-0.089107	0.073229	0.000000	0.000000	4.000000	14.000000	0.000000
14634.974052	0.124715	0.589864	-0.015048	87.086906	-125.489990	-71.756134	-0.780238	0.000000	-1.233572	0.000000	0.000000	0.000000	0.006053	-0.087639	0.093712	0.000000	0.000000	4.000000	14.000000	0.000000
14634.977386	0.124771	0.589578	-0.014771	87.064819	-125.839355	-72.100502	-0.768033	0.000000	-1.234753	0.000000	0.000000	0.000000	0.016654	-0.085750	0.083152	0.000000	0.000000	4.000000	14.000000	0.000000
14634.980719	0.124771	0.589578	-0.014771	87.064819	-125.839355	-72.100502	-0.768033	0.000000	-1.234753	0.000000	0.000000	0.000000	0.016654	-0.085750	0.083152	0.000000	0.000000	4.000000	14.000000	0.000000
14634.984052	0.124771	0.589578	-0.014771	87.064819	-125.839355	-72.100502	-0.768033	0.000000	-1.234753	0.000000	0.000000	0.000000	0.016654	-0.085750	0.083152	0.000000	0.000000	4.000000	14.000000	0.000000
14634.987386	0.124771	0.589578	-0.014771	87.042694	-126.183632	-72.439789	-0.738556	0.000000	-1.238538	0.000000	0.000000	0.000000	0.016654	-0.085750	0.083152	0.000000	0.000000	4.000000	14.000000	0.000000
14634.990719	0.124799	0.589299	-0.014511	87.042694	-126.183632	-72.439789	-0.738556	0.000000	-1.238538	0.000000	0.000000	0.000000	0.008363	-0.083853	0.077924	0.000000	0.000000	4.000000	14.000000	0.000000
14634.994052	0.124799	0.589299	-0.014511	87.042694	-126.183632	-72.439789	-0.738556	0.000000	-1.238538	0.000000	0.000000	0.000000	0.008363	-0.083853	0.077924	0.000000	0.000000	4.000000	14.000000	0.000000
14634.997386	0.124799	0.589299	-0.014511	87.017967	-126.559570	-72.810776	-0.738556	0.000000	-1.238538	0.000000	0.000000	0.000000	0.008363	-0.083853	0.077924	0.000000	0.000000	4.000000	14.000000	0.000000
14635.000719	0.124799	0.589299	-0.014511	87.017967	-126.559570	-72.810776	-0.738556	0.000000	-1.238538	0.000000	0.000000	0.000000	0.008363	-0.083853	0.077924	0.000000	0.000000	4.000000	14.000000	0.000000
14635.004052	0.124817	0.588982	-0.014284	87.017967	-126.559570	-72.810776	-0.738556	0.000000	-1.238538	0.000000	0.000000	0.000000	0.005591	-0.095020	0.068137	0.000000	0.000000	4.000000	14.000000	0.000000
14635.007386	0.124829	0.588672	-0.014080	86.988121	-127.001648	-73.248001	-0.725568	0.000000	-1.239932	0.000000	0.000000	0.000000	0.003605	-0.093053	0.061128	0.000000	0.000000	4.000000	14.000000	0.000000
14635.010719	0.124829	0.588672	-0.014080	86.988121	-127.001648	-73.248001	-0.725568	0.000000	-1.239932	0.000000	0.000000	0.000000	0.003605	-0.093053	0.061128	0.000000	0.000000	4.000000	14.000000	0.000000
14635.014052	0.124829	0.588672	-0.014080	86.988121	-127.001648	-73.248001	-0.725568	0.000000	-1.239932	0.000000	0.000000	0.000000	0.003605	-0.093053	0.061128	0.000000	0.000000	4.000000	14.000000	0.000000
14635.017386	0.124829	0.588672	-0.014080	86.953156	-127.508308	-73.747215	-0.704024	0.000000	-1.241465	0.000000	0.000000	0.000000	0.003605	-0.093053	0.061128	0.000000	0.000000	4.000000	14.000000	0.000000
14635.020719	0.124800	0.588313	-0.013943	86.953156	-127.508308	-73.747215	-0.704024	0.000000	-1.241465	0.000000	0.000000	0.000000	-0.008812	-0.107664	0.041275	0.000000	0.000000	4.000000	14.000000	0.000000
14635.024052	0.124800	0.588313	-0.013943	86.953156	-127.508308	-73.747215	-0.704024	0.000000	-1.241465	0.000000	0.000000	0.000000	-0.008812	-0.107664	0.041275	0.000000	0.000000	4.000000	14.000000	0.000000
14635.027386	0.124800	0.588313	-0.013943	86.917900	-128.000916	-74.235069	-0.704024	0.000000	-1.241465	0.000000	0.000000	0.000000	-0.008812	-0.107664	0.041275	0.000000	0.000000	4.000000	14.000000	0.000000
14635.030719	0.124800	0.588313	-0.013943	86.917900	-128.000916	-74.235069	-0.704024	0.000000	-1.241465	0.000000	0.000000	0.000000	-0.008812	-0.107664	0.041275	0.000000	0.000000	4.000000	14.000000	0.000000
14635.034052	0.124793	0.587929	-0.013805	86.917900	-128.000916	-74.235069	-0.704024	0.000000	-1.241465	0.000000	0.000000	0.000000	-0.001951	-0.115265	0.041480	0.000000	0.000000	4.000000	14.000000	0.000000
14635.037386	0.124759	0.587551	-0.013684	86.877518	-128.552338	-74.779152	-0.697145	0.000000	-1.239996	0.000000	0.000000	0.000000	-0.010254	-0.113252	0.036223	0.000000	0.000000	4.000000	14.000000	0.000000
14635.040719	0.124759	0.587551	-0.013684	86.877518	-128.552338	-74.779152	-0.697145	0.000000	-1.239996	0.000000	0.000000	0.000000	-0.010254	-0.113252	0.036223	0.000000	0.000000	4.000000	14.000000	0.000000
14635.044052	0.124759	0.587551	-0.013684	86.877518	-128.552338	-74.779152	-0.697145	0.000000	-1.239996	0.000000	0.000000	0.000000	-0.010254	-0.113252	0.036223	0.000000	0.000000	4.000000	14.000000	0.000000
14635.047386	0.124759	0.587551	-0.013684	86.836647	-129.087021	-75.309189	-0.684194	0.000000	-1.237962	0.000000	0.000000	0.000000	-0.010254	-0.113252	0.036223	0.000000	0.000000	4.000000	14.000000	0.000000
14635.050719	0.124743	0.587130	-0.013579	86.836647	-129.087021	-75.309189	-0.684194	0.000000	-1.237962	0.000000	0.000000	0.000000	-0.004768	-0.126334	0.031518	0.000000	0.000000	4.000000	14.000000	0.000000
14635.054052	0.124743	0.587130	-0.013579	86.836647	-129.087021	-75.309189	-0.684194	0.000000	-1.237962	0.000000	0.000000	0.000000	-0.004768	-0.126334	0.031518	0.000000	0.000000	4.000000	14.000000	0.000000
14635.057386	0.124743	0.587130	-0.013579	86.790451	-129.671738	-75.889336	-0.684194	0.000000	-1.237962	0.000000	0.000000	0.000000	-0.004768	-0.126334	0.031518	0.000000	0.000000	4.000000	14.000000	0.000000
14635.060719	0.124743	0.587130	-0.013579	86.790451	-129.671738	-75.889336	-0.684194	0.000000	-1.237962	0.000000	0.000000	0.000000	-0.004768	-0.126334	0.031518	0.000000	0.000000	4.000000	14.000000	0.000000
14635.064052	0.124723	0.586690	-0.013490	86.790451	-129.671738	-75.889336	-0.684194	0.000000	-1.237962	0.000000	0.000000	0.000000	-0.006183	-0.131857	0.026512	0.000000	0.000000	4.000000	14.000000	0.000000
14635.067386	0.124718	0.586232	-0.013425	86.741295	-130.268082	-76.483925	-0.678941	0.000000	-1.237167	0.000000	0.000000	0.000000	-0.001278	-0.137383	0.019714	0.000000	0.000000	4.000000	14.000000	0.000000
14635.070719	0.124718	0.586232	-0.013425	86.741295	-130.268082	-76.483925	-0.678941	0.000000	-1.237167	0.000000	0.000000	0.000000	-0.001278	-0.137383	0.019714	0.000000	0.000000	4.000000	14.000000	0.000000
14635.074052	0.124718	0.586232	-0.013425	86.741295	-130.268082	-76.483925	-0.678941	0.000000	-1.237167	0.000000	0.000000	0.000000	-0.001278	-0.137383	0.019714	0.000000	0.000000	4.000000	14.000000	0.000000
14635.077386	0.124718	0.586232	-0.013425	86.689323	-130.873871	-77.090698	-0.671237	0.000000	-1.235924	0.000000	0.000000	0.000000	-0.001278	-0.137383	0.019714	0.000000	0.000000	4.000000	14.000000	0.000000
14635.080719	0.124737	0.585749	-0.013359	86.689323	-130.873871	-77.090698	-0.671237	0.000000	-1.235924	0.000000	0.000000	0.000000	0.005574	-0.144929	0.019834	0.000000	0.000000	4.000000	14.000000	0.000000
14635.084052	0.124737	0.585749	-0.013359	86.689323	-130.873871	-77.090698	-0.671237	0.000000	-1.235924	0.000000	0.000000	0.000000	0.005574	-0.144929	0.019834	0.000000	0.000000	4.000000	14.000000	0.000000
14635.087386	0.124737	0.585749	-0.013359	86.634193	-131.489639	-77.707527	-0.671237	0.000000	-1.235924	0.000000	0.000000	0.000000	0.005574	-0.144929	0.019834	0.000000	0.000000	4.000000	14.000000	0.000000
14635.090719	0.124737	0.585749	-0.013359	86.634193	-131.489639	-77.707527	-0.671237	0.000000	-1.235924	0.000000	0.000000	0.000000	0.005574	-0.144929	0.019834	0.000000	0.000000	4.000000	14.000000	0.000000
14635.094052	0.124744	0.585255	-0.013332	86.634193	-131.489639	-77.707527	-0.671237	0.000000	-1.235924	0.000000	0.000000	0.000000	0.002204	-0.148352	0.007842	0.000000	0.000000	4.000000	14.000000	0.000000
14635.097386	0.124747	0.584742	-0.013323	86.576172	-132.113434	-78.332413	-0.667931	0.000000	-1.236853	0.000000	0.000000	0.000000	0.000778	-0.153816	0.002767	0.000000	0.000000	4.000000	14.000000	0.000000
14635.100719	0.124747	0.584742	-0.013323	86.576172	-132.113434	-78.332413	-0.667931	0.000000	-1.236853	0.000000	0.000000	0.000000	0.000778	-0.153816	0.002767	0.000000	0.000000	4.000000	14.000000	0.000000
14635.104052	0.124747	0.584742	-0.013323	86.576172	-132.113434	-78.332413	-0.667931	0.000000	-1.236853	0.000000	0.000000	0.000000	0.000778	-0.153816	0.002767	0.000000	0.000000	4.000000	14.000000	0.000000
14635.107386	0.124747	0.584742	-0.013323	86.517662	-132.718887	-78.936241	-0.666163	0.000000	-1.237350	0.000000	0.000000	0.000000	0.000778	-0.153816	0.002767	0.000000	0.000000	4.000000	14.000000	0.000000
14635.110719	0.124717	0.584218	-0.013348	86.517662	-132.718887	-78.936241	-0.666163	0.000000	-1.237350	0.000000	0.000000	0.000000	-0.008922	-0.157178	-0.007479	0.000000	0.000000	4.000000	14.000000	0.000000
14635.114052	0.124717	0.584218	-0.013348	86.517662	-132.718887	-78.936241	-0.666163	0.000000	-1.237350	0.000000	0.000000	0.000000	-0.008922	-0.157178	-0.007479	0.000000	0.000000	4.000000	14.000000	0.000000
14635.117386	0.124687	0.583695	-0.013374	86.453430	-133.356522	-79.572357	-0.666163	0.000000	-1.237350	0.000000	0.000000	0.000000	-0.008973	-0.157105	-0.007657	0.000000	0.000000	4.000000	14.000000	0.000000
14635.120719	0.124687	0.583695	-0.013374	86.453430	-133.356522	-79.572357	-0.666163	0.000000	-1.237350	0.000000	0.000000	0.000000	-0.008973	-0.157105	-0.007657	0.000000	0.000000	4.000000	14.000000	0.000000
14635.124052	0.124687	0.583695	-0.013374	86.453430	-133.356522	-79.572357	-0.666163	0.000000	-1.237350	0.000000	0.000000	0.000000	-0.008973	-0.157105	-0.007657	0.000000	0.000000	4.000000	14.000000	0.000000
14635.127386	0.124687	0.583695	-0.013374	86.391525	-133.949203	-80.160721	-0.668686	0.000000	-1.234368	0.000000	0.000000	0.000000	-0.008973	-0.157105	-0.007657	0.000000	0.000000	4.000000	14.000000	0.000000
14635.130719	0.124630	0.583178	-0.013417	86.391525	-133.949203	-80.160721	-0.668686	0.000000	-1.234368	0.000000	0.000000	0.000000	-0.017286	-0.154962	-0.012986	0.000000	0.000000	4.000000	14.000000	0.000000
14635.134052	0.124630	0.583178	-0.013417	86.391525	-133.949203	-80.160721	-0.668686	0.000000	-1.234368	0.000000	0.000000	0.000000	-0.017286	-0.154962	-0.012986	0.000000	0.000000	4.000000	14.000000	0.000000
14635.137386	0.124567	0.582644	-0.013477	86.329170	-134.521988	-80.729225	-0.668686	0.000000	-1.234368	0.000000	0.000000	0.000000	-0.018717	-0.160347	-0.018107	0.000000	0.000000	4.000000	14.000000	0.000000
14635.140719	0.124567	0.582644	-0.013477	86.329170	-134.521988	-80.729225	-0.668686	0.000000	-1.234368	0.000000	0.000000	0.000000	-0.018717	-0.160347	-0.018107	0.000000	0.000000	4.000000	14.000000	0.000000
14635.144052	0.124567	0.582644	-0.013477	86.329170	-134.521988	-80.729225	-0.668686	0.000000	-1.234368	0.000000	0.000000	0.000000	-0.018717	-0.160347	-0.018107	0.000000	0.000000	4.000000	14.000000	0.000000
14635.147386	0.124537	0.582120	-0.013505	86.268600	-135.056503	-81.262207	-0.673868	0.000000	-1.228367	0.000000	0.000000	0.000000	-0.009116	-0.156908	-0.008193	0.000000	0.000000	4.000000	14.000000	0.000000
14635.150719	0.124537	0.582120	-0.013505	86.268600	-135.056503	-81.262207	-0.673868	0.000000	-1.228367	0.000000	0.000000	0.000000	-0.009116	-0.156908	-0.008193	0.000000	0.000000	4.000000	14.000000	0.000000
14635.154052	0.124537	0.582120	-0.013505	86.268600	-135.056503	-81.262207	-0.673868	0.000000	-1.228367	0.000000	0.000000	0.000000	-0.009116	-0.156908	-0.008193	0.000000	0.000000	4.000000	14.000000	0.000000
14635.157386	0.124560	0.581609	-0.013505	86.218040	-135.488327	-81.698128	-0.675234	0.000000	-1.226848	0.000000	0.000000	0.000000	0.006806	-0.153514	-0.000035	0.000000	0.000000	4.000000	14.000000	0.000000
14635.160719	0.124560	0.581609	-0.013505	86.218040	-135.488327	-81.698128	-0.675234	0.000000	-1.226848	0.000000	0.000000	0.000000	0.006806	-0.153514	-0.000035	0.000000	0.000000	4.000000	14.000000	0.000000
14635.164052	0.124560	0.581609	-0.013505	86.218040	-135.488327	-81.698128	-0.675234	0.000000	-1.226848	0.000000	0.000000	0.000000	0.006806	-0.153514	-0.000035	0.000000	0.000000	4.000000	14.000000	0.000000
14635.167386	0.124560	0.581609	-0.013505	86.198883	-135.668274	-81.879883	-0.675239	0.000000	-1.227982	0.000000	0.000000	0.000000	0.006806	-0.153514	-0.000035	0.000000	0.000000	4.000000	14.000000	0.000000
14635.170719	0.124568	0.581090	-0.013476	86.198883	-135.668274	-81.879883	-0.675239	0.000000	-1.227982	0.000000	0.000000	0.000000	0.002384	-0.155605	0.008492	0.000000	0.000000	4.000000	14.000000	0.000000
14635.174052	0.124568	0.581090	-0.013476	86.198883	-135.668274	-81.879883	-0.675239	0.000000	-1.227982	0.000000	0.000000	0.000000	0.002384	-0.155605	0.008492	0.000000	0.000000	4.000000	14.000000	0.000000
14635.177386	0.124568	0.581090	-0.013476	86.227165	-135.470581	-81.689926	-0.675239	0.000000	-1.227982	0.000000	0.000000	0.000000	0.002384	-0.155605	0.008492	0.000000	0.000000	4.000000	14.000000	0.000000
14635.180719	0.124568	0.581090	-0.013476	86.227165	-135.470581	-81.689926	-0.675239	0.000000	-1.227982	0.000000	0.000000	0.000000	0.002384	-0.155605	0.008492	0.000000	0.000000	4.000000	14.000000	0.000000
14635.184052	0.124625	0.580633	-0.013434	86.227165	-135.470581	-81.689926	-0.675239	0.000000	-1.227982	0.000000	0.000000	0.000000	0.017218	-0.137166	0.012768	0.000000	0.000000	4.000000	14.000000	0.000000
14635.187386	0.124714	0.580187	-0.013358	86.288803	-134.996674	-81.226967	-0.673824	0.000000	-1.228379	0.000000	0.000000	0.000000	0.026849	-0.133866	0.022750	0.000000	0.000000	4.000000	14.000000	0.000000
14635.190719	0.124714	0.580187	-0.013358	86.288803	-134.996674	-81.226967	-0.673824	0.000000	-1.228379	0.000000	0.000000	0.000000	0.026849	-0.133866	0.022750	0.000000	0.000000	4.000000	14.000000	0.000000
14635.194052	0.124714	0.580187	-0.013358	86.288803	-134.996674	-81.226967	-0.673824	0.000000	-1.228379	0.000000	0.000000	0.000000	0.026849	-0.133866	0.022750	0.000000	0.000000	4.000000	14.000000	0.000000
14635.197386	0.124714	0.580187	-0.013358	86.344833	-134.554138	-80.792427	-0.667904	0.000000	-1.235724	0.000000	0.000000	0.000000	0.026849	-0.133866	0.022750	0.000000	0.000000	4.000000	14.000000	0.000000
14635.200719	0.124779	0.579791	-0.013290	86.344833	-134.554138	-80.792427	-0.667904	0.000000	-1.235724	0.000000	0.000000	0.000000	0.019411	-0.118786	0.020530	0.000000	0.000000	4.000000	14.000000	0.000000
14635.204052	0.124779	0.579791	-0.013290	86.344833	-134.554138	-80.792427	-0.667904	0.000000	-1.235724	0.000000	0.000000	0.000000	0.019411	-0.118786	0.020530	0.000000	0.000000	4.000000	14.000000	0.000000
14635.207386	0.124779	0.579791	-0.013290	86.391151	-134.174408	-80.420204	-0.667904	0.000000	-1.235724	0.000000	0.000000	0.000000	0.019411	-0.118786	0.020530	0.000000	0.000000	4.000000	14.000000	0.000000
14635.210719	0.124779	0.579791	-0.013290	86.391151	-134.174408	-80.420204	-0.667904	0.000000	-1.235724	0.000000	0.000000	0.000000	0.019411	-0.118786	0.020530	0.000000	0.000000	4.000000	14.000000	0.000000
14635.214052	0.124845	0.579463	-0.013218	86.391151	-134.174408	-80.420204	-0.667904	0.000000	-1.235724	0.000000	0.000000	0.000000	0.019705	-0.098255	0.021556	0.000000	0.000000	4.000000	14.000000	0.000000
14635.217386	0.124928	0.579186	-0.013165	86.422318	-133.910858	-80.166367	-0.664483	0.000000	-1.238959	0.000000	0.000000	0.000000	0.024930	-0.083145	0.015859	0.000000	0.000000	4.000000	14.000000	0.000000
14635.220719	0.124928	0.579186	-0.013165	86.422318	-133.910858	-80.166367	-0.664483	0.000000	-1.238959	0.000000	0.000000	0.000000	0.024930	-0.083145	0.015859	0.000000	0.000000	4.000000	14.000000	0.000000
14635.224052	0.124928	0.579186	-0.013165	86.422318	-133.910858	-80.166367	-0.664483	0.000000	-1.238959	0.000000	0.000000	0.000000	0.024930	-0.083145	0.015859	0.000000	0.000000	4.000000	14.000000	0.000000
14635.227386	0.124928	0.579186	-0.013165	86.437286	-133.783051	-80.047752	-0.658247	0.000000	-1.246398	0.000000	0.000000	0.000000	0.024930	-0.083145	0.015859	0.000000	0.000000	4.000000	14.000000	0.000000
14635.230719	0.125017	0.578995	-0.013092	86.437286	-133.783051	-80.047752	-0.658247	0.000000	-1.246398	0.000000	0.000000	0.000000	0.026652	-0.057217	0.021943	0.000000	0.000000	4.000000	14.000000	0.000000
14635.234052	0.125017	0.578995	-0.013092	86.437286	-133.783051	-80.047752	-0.658247	0.000000	-1.246398	0.000000	0.000000	0.000000	0.026652	-0.057217	0.021943	0.000000	0.000000	4.000000	14.000000	0.000000
14635.237386	0.125017	0.578995	-0.013092	86.436737	-133.789795	-80.060326	-0.658247	0.000000	-1.246398	0.000000	0.000000	0.000000	0.026652	-0.057217	0.021943	0.000000	0.000000	4.000000	14.000000	0.000000
14635.240719	0.125017	0.578995	-0.013092	86.436737	-133.789795	-80.060326	-0.658247	0.000000	-1.246398	0.000000	0.000000	0.000000	0.026652	-0.057217	0.021943	0.000000	0.000000	4.000000	14.000000	0.000000
14635.244052	0.125081	0.578855	-0.013026	86.436737	-133.789795	-80.060326	-0.658247	0.000000	-1.246398	0.000000	0.000000	0.000000	0.019244	-0.042110	0.019859	0.000000	0.000000	4.000000	14.000000	0.000000
14635.247386	0.125081	0.578855	-0.013026	86.431252	-133.843384	-80.111305	-0.654590	0.000000	-1.250840	0.000000	0.000000	0.000000	0.019244	-0.042110	0.019859	0.000000	0.000000	4.000000	14.000000	0.000000
14635.250719	0.125081	0.578855	-0.013026	86.431252	-133.843384	-80.111305	-0.654590	0.000000	-1.250840	0.000000	0.000000	0.000000	0.019244	-0.042110	0.019859	0.000000	0.000000	4.000000	14.000000	0.000000
14635.254052	0.125081	0.578855	-0.013026	86.431252	-133.843384	-80.111305	-0.654590	0.000000	-1.250840	0.000000	0.000000	0.000000	0.019244	-0.042110	0.019859	0.000000	0.000000	4.000000	14.000000	0.000000
14635.257386	0.125131	0.578776	-0.012766	86.433876	-133.817841	-80.085678	-0.651280	0.000000	-1.254047	0.000000	0.000000	0.000000	0.015071	-0.023694	0.077773	0.000000	0.000000	4.000000	14.000000	0.000000
14635.260719	0.125131	0.578776	-0.012766	86.433876	-133.817841	-80.085678	-0.651280	0.000000	-1.254047	0.000000	0.000000	0.000000	0.015071	-0.023694	0.077773	0.000000	0.000000	4.000000	14.000000	0.000000
14635.264052	0.125131	0.578776	-0.012766	86.433876	-133.817841	-80.085678	-0.651280	0.000000	-1.254047	0.000000	0.000000	0.000000	0.015071	-0.023694	0.077773	0.000000	0.000000	4.000000	14.000000	0.000000
14635.267386	0.125131	0.578776	-0.012766	86.436684	-133.795120	-80.060226	-0.638318	0.000000	-1.256559	0.000000	0.000000	0.000000	0.015071	-0.023694	0.077773	0.000000	0.000000	4.000000	14.000000	0.000000
14635.270719	0.125139	0.578790	-0.012658	86.436684	-133.795120	-80.060226	-0.638318	0.000000	-1.256559	0.000000	0.000000	0.000000	0.002313	0.004339	0.032484	0.000000	0.000000	4.000000	14.000000	0.000000
14635.274052	0.125139	0.578790	-0.012658	86.436684	-133.795120	-80.060226	-0.638318	0.000000	-1.256559	0.000000	0.000000	0.000000	0.002313	0.004339	0.032484	0.000000	0.000000	4.000000	14.000000	0.000000
14635.277386	0.125139	0.578790	-0.012658	86.448296	-133.720398	-79.981003	-0.638318	0.000000	-1.256559	0.000000	0.000000	0.000000	0.002313	0.004339	0.032484	0.000000	0.000000	4.000000	14.000000	0.000000
14635.280719	0.125139	0.578790	-0.012658	86.448296	-133.720398	-79.981003	-0.638318	0.000000	-1.256559	0.000000	0.000000	0.000000	0.002313	0.004339	0.032484	0.000000	0.000000	4.000000	14.000000	0.000000
14635.284052	0.125138	0.578837	-0.012579	86.448296	-133.720398	-79.981003	-0.638318	0.000000	-1.256559	0.000000	0.000000	0.000000	-0.000172	0.014075	0.023656	0.000000	0.000000	4.000000	14.000000	0.000000
14635.287386	0.125138	0.578837	-0.012579	86.459007	-133.617447	-79.877846	-0.632904	0.000000	-1.256944	0.000000	0.000000	0.000000	-0.000172	0.014075	0.023656	0.000000	0.000000	4.000000	14.000000	0.000000
14635.290719	0.125138	0.578837	-0.012579	86.459007	-133.617447	-79.877846	-0.632904	0.000000	-1.256944	0.000000	0.000000	0.000000	-0.000172	0.014075	0.023656	0.000000	0.000000	4.000000	14.000000	0.000000
14635.294052	0.125138	0.578837	-0.012579	86.459007	-133.617447	-79.877846	-0.632904	0.000000	-1.256944	0.000000	0.000000	0.000000	-0.000172	0.014075	0.023656	0.000000	0.000000	4.000000	14.000000	0.000000
14635.297386	0.125174	0.579007	-0.012453	86.472527	-133.488083	-79.748230	-0.628961	0.000000	-1.256916	0.000000	0.000000	0.000000	0.010687	0.050887	0.037977	0.000000	0.000000	4.000000	14.000000	0.000000
14635.300719	0.125174	0.579007	-0.012453	86.472527	-133.488083	-79.748230	-0.628961	0.000000	-1.256916	0.000000	0.000000	0.000000	0.010687	0.050887	0.037977	0.000000	0.000000	4.000000	14.000000	0.000000
14635.304052	0.125174	0.579007	-0.012453	86.472527	-133.488083	-79.748230	-0.628961	0.000000	-1.256916	0.000000	0.000000	0.000000	0.010687	0.050887	0.037977	0.000000	0.000000	4.000000	14.000000	0.000000
14635.307386	0.125174	0.579007	-0.012453	86.485924	-133.357559	-79.617493	-0.622632	0.000000	-1.258697	0.000000	0.000000	0.000000	0.010687	0.050887	0.037977	0.000000	0.000000	4.000000	14.000000	0.000000
14635.310719	0.125178	0.579119	-0.012439	86.485924	-133.357559	-79.617493	-0.622632	0.000000	-1.258697	0.000000	0.000000	0.000000	0.001181	0.033541	0.004203	0.000000	0.000000	4.000000	14.000000	0.000000
14635.314052	0.125178	0.579119	-0.012439	86.485924	-133.357559	-79.617493	-0.622632	0.000000	-1.258697	0.000000	0.000000	0.000000	0.001181	0.033541	0.004203	0.000000	0.000000	4.000000	14.000000	0.000000
14635.317386	0.125178	0.579119	-0.012439	86.499382	-133.223312	-79.485710	-0.622632	0.000000	-1.258697	0.000000	0.000000	0.000000	0.001181	0.033541	0.004203	0.000000	0.000000	4.000000	14.000000	0.000000
14635.320719	0.125178	0.579119	-0.012439	86.499382	-133.223312	-79.485710	-0.622632	0.000000	-1.258697	0.000000	0.000000	0.000000	0.001181	0.033541	0.004203	0.000000	0.000000	4.000000	14.000000	0.000000
14635.324052	0.125224	0.579231	-0.012437	86.499382	-133.223312	-79.485710	-0.622632	0.000000	-1.258697	0.000000	0.000000	0.000000	0.013849	0.033559	0.000629	0.000000	0.000000	4.000000	14.000000	0.000000
14635.327386	0.125224	0.579231	-0.012437	86.507439	-133.138519	-79.406189	-0.621931	0.000000	-1.258894	0.000000	0.000000	0.000000	0.013849	0.033559	0.000629	0.000000	0.000000	4.000000	14.000000	0.000000
14635.330719	0.125224	0.579231	-0.012437	86.507439	-133.138519	-79.406189	-0.621931	0.000000	-1.258894	0.000000	0.000000	0.000000	0.013849	0.033559	0.000629	0.000000	0.000000	4.000000	14.000000	0.000000
14635.334052	0.125224	0.579231	-0.012437	86.507439	-133.138519	-79.406189	-0.621931	0.000000	-1.258894	0.000000	0.000000	0.000000	0.013849	0.033559	0.000629	0.000000	0.000000	4.000000	14.000000	0.000000
14635.337386	0.125231	0.579433	-0.012494	86.518059	-133.032120	-79.299583	-0.621826	0.000000	-1.261202	0.000000	0.000000	0.000000	0.001993	0.060567	-0.017197	0.000000	0.000000	4.000000	14.000000	0.000000
14635.340719	0.125231	0.579433	-0.012494	86.518059	-133.032120	-79.299583	-0.621826	0.000000	-1.261202	0.000000	0.000000	0.000000	0.001993	0.060567	-0.017197	0.000000	0.000000	4.000000	14.000000	0.000000
14635.344052	0.125231	0.579433	-0.012494	86.518059	-133.032120	-79.299583	-0.621826	0.000000	-1.261202	0.000000	0.000000	0.000000	0.001993	0.060567	-0.017197	0.000000	0.000000	4.000000	14.000000	0.000000
14635.347386	0.125231	0.579433	-0.012494	86.526161	-132.949280	-79.219330	-0.624693	0.000000	-1.261534	0.000000	0.000000	0.000000	0.001993	0.060567	-0.017197	0.000000	0.000000	4.000000	14.000000	0.000000
14635.350719	0.125235	0.579497	-0.012559	86.526161	-132.949280	-79.219330	-0.624693	0.000000	-1.261534	0.000000	0.000000	0.000000	0.001354	0.019449	-0.019459	0.000000	0.000000	4.000000	14.000000	0.000000
14635.354052	0.125235	0.579497	-0.012559	86.526161	-132.949280	-79.219330	-0.624693	0.000000	-1.261534	0.000000	0.000000	0.000000	0.001354	0.019449	-0.019459	0.000000	0.000000	4.000000	14.000000	0.000000
14635.357386	0.125235	0.579497	-0.012559	86.531517	-132.895493	-79.165436	-0.624693	0.000000	-1.261534	0.000000	0.000000	0.000000	0.001354	0.019449	-0.019459	0.000000	0.000000	4.000000	14.000000	0.000000
14635.360719	0.125235	0.579497	-0.012559	86.531517	-132.895493	-79.165436	-0.624693	0.000000	-1.261534	0.000000	0.000000	0.000000	0.001354	0.019449	-0.019459	0.000000	0.000000	4.000000	14.000000	0.000000
14635.364052	0.125219	0.579562	-0.012618	86.531517	-132.895493	-79.165436	-0.624693	0.000000	-1.261534	0.000000	0.000000	0.000000	-0.004978	0.019439	-0.017679	0.000000	0.000000	4.000000	14.000000	0.000000
14635.367386	0.125219	0.579562	-0.012618	86.534172	-132.868652	-79.138565	-0.627936	0.000000	-1.261760	0.000000	0.000000	0.000000	-0.004978	0.019439	-0.017679	0.000000	0.000000	4.000000	14.000000	0.000000
14635.370719	0.125219	0.579562	-0.012618	86.534172	-132.868652	-79.138565	-0.627936	0.000000	-1.261760	0.000000	0.000000	0.000000	-0.004978	0.019439	-0.017679	0.000000	0.000000	4.000000	14.000000	0.000000
14635.374052	0.125219	0.579562	-0.012618	86.534172	-132.868652	-79.138565	-0.627936	0.000000	-1.261760	0.000000	0.000000	0.000000	-0.004978	0.019439	-0.017679	0.000000	0.000000	4.000000	14.000000	0.000000
14635.377386	0.125191	0.579616	-0.012716	86.535019	-132.893753	-79.162086	-0.630882	0.000000	-1.260930	0.000000	0.000000	0.000000	-0.008328	0.016152	-0.029571	0.000000	0.000000	4.000000	14.000000	0.000000
14635.380719	0.125191	0.579616	-0.012716	86.535019	-132.893753	-79.162086	-0.630882	0.000000	-1.260930	0.000000	0.000000	0.000000	-0.008328	0.016152	-0.029571	0.000000	0.000000	4.000000	14.000000	0.000000
14635.384052	0.125191	0.579616	-0.012716	86.535019	-132.893753	-79.162086	-0.630882	0.000000	-1.260930	0.000000	0.000000	0.000000	-0.008328	0.016152	-0.029571	0.000000	0.000000	4.000000	14.000000	0.000000
14635.387386	0.125191	0.579616	-0.012716	86.534172	-132.968506	-79.236511	-0.635811	0.000000	-1.259542	0.000000	0.000000	0.000000	-0.008328	0.016152	-0.029571	0.000000	0.000000	4.000000	14.000000	0.000000
14635.390719	0.125188	0.579619	-0.012808	86.534172	-132.968506	-79.236511	-0.635811	0.000000	-1.259542	0.000000	0.000000	0.000000	-0.000912	0.001031	-0.027493	0.000000	0.000000	4.000000	14.000000	0.000000
14635.394052	0.125188	0.579619	-0.012808	86.534172	-132.968506	-79.236511	-0.635811	0.000000	-1.259542	0.000000	0.000000	0.000000	-0.000912	0.001031	-0.027493	0.000000	0.000000	4.000000	14.000000	0.000000
14635.397386	0.125188	0.579619	-0.012808	86.539375	-133.117432	-79.378838	-0.635811	0.000000	-1.259542	0.000000	0.000000	0.000000	-0.000912	0.001031	-0.027493	0.000000	0.000000	4.000000	14.000000	0.000000
14635.400719	0.125188	0.579619	-0.012808	86.539375	-133.117432	-79.378838	-0.635811	0.000000	-1.259542	0.000000	0.000000	0.000000	-0.000912	0.001031	-0.027493	0.000000	0.000000	4.000000	14.000000	0.000000
14635.404052	0.125196	0.579634	-0.012860	86.539375	-133.117432	-79.378838	-0.635811	0.000000	-1.259542	0.000000	0.000000	0.000000	0.002432	0.004278	-0.015604	0.000000	0.000000	4.000000	14.000000	0.000000
14635.407386	0.125196	0.579634	-0.012860	86.543617	-133.344315	-79.596046	-0.640393	0.000000	-1.259390	0.000000	0.000000	0.000000	0.002432	0.004278	-0.015604	0.000000	0.000000	4.000000	14.000000	0.000000
14635.410719	0.125196	0.579634	-0.012860	86.543617	-133.344315	-79.596046	-0.640393	0.000000	-1.259390	0.000000	0.000000	0.000000	0.002432	0.004278	-0.015604	0.000000	0.000000	4.000000	14.000000	0.000000
14635.414052	0.125196	0.579634	-0.012860	86.543617	-133.344315	-79.596046	-0.640393	0.000000	-1.259390	0.000000	0.000000	0.000000	0.002432	0.004278	-0.015604	0.000000	0.000000	4.000000	14.000000	0.000000
14635.417386	0.125230	0.579619	-0.012980	86.546852	-133.543365	-79.789680	-0.642994	0.000000	-1.259795	0.000000	0.000000	0.000000	0.010332	-0.004408	-0.036040	0.000000	0.000000	4.000000	14.000000	0.000000
14635.420719	0.125230	0.579619	-0.012980	86.546852	-133.543365	-79.789680	-0.642994	0.000000	-1.259795	0.000000	0.000000	0.000000	0.010332	-0.004408	-0.036040	0.000000	0.000000	4.000000	14.000000	0.000000
14635.424052	0.125230	0.579619	-0.012980	86.546852	-133.543365	-79.789680	-0.642994	0.000000	-1.259795	0.000000	0.000000	0.000000	0.010332	-0.004408	-0.036040	0.000000	0.000000	4.000000	14.000000	0.000000
14635.427386	0.125230	0.579619	-0.012980	86.551842	-133.794098	-80.031906	-0.649000	0.000000	-1.261517	0.000000	0.000000	0.000000	0.010332	-0.004408	-0.036040	0.000000	0.000000	4.000000	14.000000	0.000000
14635.430719	0.125255	0.579615	-0.013055	86.551842	-133.794098	-80.031906	-0.649000	0.000000	-1.261517	0.000000	0.000000	0.000000	0.007351	-0.001109	-0.022368	0.000000	0.000000	4.000000	14.000000	0.000000
14635.434052	0.125255	0.579615	-0.013055	86.551842	-133.794098	-80.031906	-0.649000	0.000000	-1.261517	0.000000	0.000000	0.000000	0.007351	-0.001109	-0.022368	0.000000	0.000000	4.000000	14.000000	0.000000
14635.437386	0.125255	0.579615	-0.013055	86.562820	-134.122147	-80.345139	-0.649000	0.000000	-1.261517	0.000000	0.000000	0.000000	0.007351	-0.001109	-0.022368	0.000000	0.000000	4.000000	14.000000	0.000000
14635.440719	0.125255	0.579615	-0.013055	86.562820	-134.122147	-80.345139	-0.649000	0.000000	-1.261517	0.000000	0.000000	0.000000	0.007351	-0.001109	-0.022368	0.000000	0.000000	4.000000	14.000000	0.000000
14635.444052	0.125279	0.579612	-0.013129	86.562820	-134.122147	-80.345139	-0.649000	0.000000	-1.261517	0.000000	0.000000	0.000000	0.007349	-0.001135	-0.022369	0.000000	0.000000	4.000000	14.000000	0.000000
14635.447386	0.125279	0.579612	-0.013129	86.575150	-134.607544	-80.808044	-0.652728	0.000000	-1.262742	0.000000	0.000000	0.000000	0.007349	-0.001135	-0.022369	0.000000	0.000000	4.000000	14.000000	0.000000
14635.450719	0.125279	0.579612	-0.013129	86.575150	-134.607544	-80.808044	-0.652728	0.000000	-1.262742	0.000000	0.000000	0.000000	0.007349	-0.001135	-0.022369	0.000000	0.000000	4.000000	14.000000	0.000000
14635.454052	0.125279	0.579612	-0.013129	86.575150	-134.607544	-80.808044	-0.652728	0.000000	-1.262742	0.000000	0.000000	0.000000	0.007349	-0.001135	-0.022369	0.000000	0.000000	4.000000	14.000000	0.000000
14635.457386	0.125349	0.579604	-0.013284	86.587746	-135.226669	-81.398483	-0.656456	0.000000	-1.263967	0.000000	0.000000	0.000000	0.020999	-0.002297	-0.046526	0.000000	0.000000	4.000000	14.000000	0.000000
14635.460719	0.125349	0.579604	-0.013284	86.587746	-135.226669	-81.398483	-0.656456	0.000000	-1.263967	0.000000	0.000000	0.000000	0.020999	-0.002297	-0.046526	0.000000	0.000000	4.000000	14.000000	0.000000
14635.464052	0.125349	0.579604	-0.013284	86.587746	-135.226669	-81.398483	-0.656456	0.000000	-1.263967	0.000000	0.000000	0.000000	0.020999	-0.002297	-0.046526	0.000000	0.000000	4.000000	14.000000	0.000000
14635.467386	0.125349	0.579604	-0.013284	86.594696	-135.564072	-81.719940	-0.664211	0.000000	-1.267466	0.000000	0.000000	0.000000	0.020999	-0.002297	-0.046526	0.000000	0.000000	4.000000	14.000000	0.000000
14635.470719	0.125332	0.579600	-0.013347	86.594696	-135.564072	-81.719940	-0.664211	0.000000	-1.267466	0.000000	0.000000	0.000000	-0.005306	-0.001144	-0.018802	0.000000	0.000000	4.000000	14.000000	0.000000
14635.474052	0.125332	0.579600	-0.013347	86.594696	-135.564072	-81.719940	-0.664211	0.000000	-1.267466	0.000000	0.000000	0.000000	-0.005306	-0.001144	-0.018802	0.000000	0.000000	4.000000	14.000000	0.000000
14635.477386	0.125332	0.579600	-0.013347	86.591537	-135.693222	-81.844528	-0.664211	0.000000	-1.267466	0.000000	0.000000	0.000000	-0.005306	-0.001144	-0.018802	0.000000	0.000000	4.000000	14.000000	0.000000
14635.480719	0.125332	0.579600	-0.013347	86.591537	-135.693222	-81.844528	-0.664211	0.000000	-1.267466	0.000000	0.000000	0.000000	-0.005306	-0.001144	-0.018802	0.000000	0.000000	4.000000	14.000000	0.000000
14635.484052	0.125303	0.579585	-0.013449	86.591537	-135.693222	-81.844528	-0.664211	0.000000	-1.267466	0.000000	0.000000	0.000000	-0.008667	-0.004412	-0.030695	0.000000	0.000000	4.000000	14.000000	0.000000
14635.487386	0.125303	0.579585	-0.013449	86.588547	-135.855896	-82.001152	-0.667345	0.000000	-1.266582	0.000000	0.000000	0.000000	-0.008667	-0.004412	-0.030695	0.000000	0.000000	4.000000	14.000000	0.000000
14635.490719	0.125303	0.579585	-0.013449	86.588547	-135.855896	-82.001152	-0.667345	0.000000	-1.266582	0.000000	0.000000	0.000000	-0.008667	-0.004412	-0.030695	0.000000	0.000000	4.000000	14.000000	0.000000
14635.494052	0.125303	0.579585	-0.013449	86.588547	-135.855896	-82.001152	-0.667345	0.000000	-1.266582	0.000000	0.000000	0.000000	-0.008667	-0.004412	-0.030695	0.000000	0.000000	4.000000	14.000000	0.000000
14635.497386	0.125192	0.579545	-0.013682	86.592278	-136.128174	-82.256805	-0.672460	0.000000	-1.265137	0.000000	0.000000	0.000000	-0.033327	-0.012135	-0.069725	0.000000	0.000000	4.000000	14.000000	0.000000
14635.500719	0.125192	0.579545	-0.013682	86.592278	-136.128174	-82.256805	-0.672460	0.000000	-1.265137	0.000000	0.000000	0.000000	-0.033327	-0.012135	-0.069725	0.000000	0.000000	4.000000	14.000000	0.000000
14635.504052	0.125192	0.579545	-0.013682	86.592278	-136.128174	-82.256805	-0.672460	0.000000	-1.265137	0.000000	0.000000	0.000000	-0.033327	-0.012135	-0.069725	0.000000	0.000000	4.000000	14.000000	0.000000
14635.507386	0.125192	0.579545	-0.013682	86.604889	-136.326569	-82.435921	-0.684081	0.000000	-1.259583	0.000000	0.000000	0.000000	-0.033327	-0.012135	-0.069725	0.000000	0.000000	4.000000	14.000000	0.000000
14635.510719	0.125119	0.579555	-0.013779	86.604889	-136.326569	-82.435921	-0.684081	0.000000	-1.259583	0.000000	0.000000	0.000000	-0.021840	0.003137	-0.029069	0.000000	0.000000	4.000000	14.000000	0.000000
14635.514052	0.125119	0.579555	-0.013779	86.604889	-136.326569	-82.435921	-0.684081	0.000000	-1.259583	0.000000	0.000000	0.000000	-0.021840	0.003137	-0.029069	0.000000	0.000000	4.000000	14.000000	0.000000
14635.517386	0.125119	0.579555	-0.013779	86.628555	-136.465866	-82.554497	-0.684081	0.000000	-1.259583	0.000000	0.000000	0.000000	-0.021840	0.003137	-0.029069	0.000000	0.000000	4.000000	14.000000	0.000000
14635.520719	0.125119	0.579555	-0.013779	86.628555	-136.465866	-82.554497	-0.684081	0.000000	-1.259583	0.000000	0.000000	0.000000	-0.021840	0.003137	-0.029069	0.000000	0.000000	4.000000	14.000000	0.000000
14635.524052	0.125067	0.579566	-0.013881	86.628555	-136.465866	-82.554497	-0.684081	0.000000	-1.259583	0.000000	0.000000	0.000000	-0.015521	0.003121	-0.030855	0.000000	0.000000	4.000000	14.000000	0.000000
14635.527386	0.125067	0.579566	-0.013881	86.661697	-136.423203	-82.495842	-0.688926	0.000000	-1.255943	0.000000	0.000000	0.000000	-0.015521	0.003121	-0.030855	0.000000	0.000000	4.000000	14.000000	0.000000
14635.530719	0.125067	0.579566	-0.013881	86.661697	-136.423203	-82.495842	-0.688926	0.000000	-1.255943	0.000000	0.000000	0.000000	-0.015521	0.003121	-0.030855	0.000000	0.000000	4.000000	14.000000	0.000000
14635.534052	0.125067	0.579566	-0.013881	86.661697	-136.423203	-82.495842	-0.688926	0.000000	-1.255943	0.000000	0.000000	0.000000	-0.015521	0.003121	-0.030855	0.000000	0.000000	4.000000	14.000000	0.000000
14635.537386	0.124963	0.579681	-0.013929	86.697021	-136.154556	-82.220551	-0.694068	0.000000	-1.253356	0.000000	0.000000	0.000000	-0.031329	0.034452	-0.014431	0.000000	0.000000	4.000000	14.000000	0.000000
14635.540719	0.124963	0.579681	-0.013929	86.697021	-136.154556	-82.220551	-0.694068	0.000000	-1.253356	0.000000	0.000000	0.000000	-0.031329	0.034452	-0.014431	0.000000	0.000000	4.000000	14.000000	0.000000
14635.544052	0.124963	0.579681	-0.013929	86.697021	-136.154556	-82.220551	-0.694068	0.000000	-1.253356	0.000000	0.000000	0.000000	-0.031329	0.034452	-0.014431	0.000000	0.000000	4.000000	14.000000	0.000000
14635.547386	0.124963	0.579681	-0.013929	86.730804	-135.855927	-81.916641	-0.696474	0.000000	-1.248134	0.000000	0.000000	0.000000	-0.031329	0.034452	-0.014431	0.000000	0.000000	4.000000	14.000000	0.000000
14635.550719	0.124928	0.579742	-0.013891	86.730804	-135.855927	-81.916641	-0.696474	0.000000	-1.248134	0.000000	0.000000	0.000000	-0.010362	0.018378	0.011590	0.000000	0.000000	4.000000	14.000000	0.000000
14635.554052	0.124928	0.579742	-0.013891	86.730804	-135.855927	-81.916641	-0.696474	0.000000	-1.248134	0.000000	0.000000	0.000000	-0.010362	0.018378	0.011590	0.000000	0.000000	4.000000	14.000000	0.000000
14635.557386	0.124928	0.579742	-0.013891	86.743942	-135.738052	-81.793182	-0.696474	0.000000	-1.248134	0.000000	0.000000	0.000000	-0.010362	0.018378	0.011590	0.000000	0.000000	4.000000	14.000000	0.000000
14635.560719	0.124928	0.579742	-0.013891	86.743942	-135.738052	-81.793182	-0.696474	0.000000	-1.248134	0.000000	0.000000	0.000000	-0.010362	0.018378	0.011590	0.000000	0.000000	4.000000	14.000000	0.000000
14635.564052	0.124898	0.579821	-0.013836	86.743942	-135.738052	-81.793182	-0.696474	0.000000	-1.248134	0.000000	0.000000	0.000000	-0.008963	0.023800	0.016568	0.000000	0.000000	4.000000	14.000000	0.000000
14635.567386	0.124898	0.579821	-0.013836	86.754784	-135.640671	-81.687462	-0.694542	0.000000	-1.246407	0.000000	0.000000	0.000000	-0.008963	0.023800	0.016568	0.000000	0.000000	4.000000	14.000000	0.000000
14635.570719	0.124898	0.579821	-0.013836	86.754784	-135.640671	-81.687462	-0.694542	0.000000	-1.246407	0.000000	0.000000	0.000000	-0.008963	0.023800	0.016568	0.000000	0.000000	4.000000	14.000000	0.000000
14635.574052	0.124898	0.579821	-0.013836	86.754784	-135.640671	-81.687462	-0.694542	0.000000	-1.246407	0.000000	0.000000	0.000000	-0.008963	0.023800	0.016568	0.000000	0.000000	4.000000	14.000000	0.000000
14635.577386	0.124782	0.579973	-0.013684	86.763115	-135.569427	-81.607933	-0.691781	0.000000	-1.244913	0.000000	0.000000	0.000000	-0.034934	0.045501	0.045368	0.000000	0.000000	4.000000	14.000000	0.000000
14635.580719	0.124782	0.579973	-0.013684	86.763115	-135.569427	-81.607933	-0.691781	0.000000	-1.244913	0.000000	0.000000	0.000000	-0.034934	0.045501	0.045368	0.000000	0.000000	4.000000	14.000000	0.000000
14635.584052	0.124782	0.579973	-0.013684	86.763115	-135.569427	-81.607933	-0.691781	0.000000	-1.244913	0.000000	0.000000	0.000000	-0.034934	0.045501	0.045368	0.000000	0.000000	4.000000	14.000000	0.000000
14635.587386	0.124782	0.579973	-0.013684	86.774147	-135.473526	-81.500992	-0.684219	0.000000	-1.239091	0.000000	0.000000	0.000000	-0.034934	0.045501	0.045368	0.000000	0.000000	4.000000	14.000000	0.000000
14635.590719	0.124733	0.580027	-0.013617	86.774147	-135.473526	-81.500992	-0.684219	0.000000	-1.239091	0.000000	0.000000	0.000000	-0.014750	0.016253	0.020266	0.000000	0.000000	4.000000	14.000000	0.000000
14635.594052	0.124733	0.580027	-0.013617	86.774147	-135.473526	-81.500992	-0.684219	0.000000	-1.239091	0.000000	0.000000	0.000000	-0.014750	0.016253	0.020266	0.000000	0.000000	4.000000	14.000000	0.000000
14635.597386	0.124733	0.580027	-0.013617	86.780342	-135.455704	-81.473335	-0.684219	0.000000	-1.239091	0.000000	0.000000	0.000000	-0.014750	0.016253	0.020266	0.000000	0.000000	4.000000	14.000000	0.000000
14635.600719	0.124733	0.580027	-0.013617	86.780342	-135.455704	-81.473335	-0.684219	0.000000	-1.239091	0.000000	0.000000	0.000000	-0.014750	0.016253	0.020266	0.000000	0.000000	4.000000	14.000000	0.000000
14635.604052	0.124658	0.580063	-0.013560	86.780342	-135.455704	-81.473335	-0.684219	0.000000	-1.239091	0.000000	0.000000	0.000000	-0.022472	0.010857	0.017059	0.000000	0.000000	4.000000	14.000000	0.000000
14635.607386	0.124614	0.580088	-0.013555	86.783928	-135.464828	-81.472740	-0.680842	0.000000	-1.236633	0.000000	0.000000	0.000000	-0.013178	0.007547	0.001611	0.000000	0.000000	4.000000	14.000000	0.000000
14635.610719	0.124614	0.580088	-0.013555	86.783928	-135.464828	-81.472740	-0.680842	0.000000	-1.236633	0.000000	0.000000	0.000000	-0.013178	0.007547	0.001611	0.000000	0.000000	4.000000	14.000000	0.000000
14635.614052	0.124614	0.580088	-0.013555	86.783928	-135.464828	-81.472740	-0.680842	0.000000	-1.236633	0.000000	0.000000	0.000000	-0.013178	0.007547	0.001611	0.000000	0.000000	4.000000	14.000000	0.000000
14635.617386	0.124614	0.580088	-0.013555	86.788315	-135.496063	-81.498108	-0.677730	0.000000	-1.230691	0.000000	0.000000	0.000000	-0.013178	0.007547	0.001611	0.000000	0.000000	4.000000	14.000000	0.000000
14635.620719	0.124597	0.580106	-0.013532	86.788315	-135.496063	-81.498108	-0.677730	0.000000	-1.230691	0.000000	0.000000	0.000000	-0.004921	0.005421	0.006752	0.000000	0.000000	4.000000	14.000000	0.000000
14635.624052	0.124597	0.580106	-0.013532	86.788315	-135.496063	-81.498108	-0.677730	0.000000	-1.230691	0.000000	0.000000	0.000000	-0.004921	0.005421	0.006752	0.000000	0.000000	4.000000	14.000000	0.000000
14635.627386	0.124597	0.580106	-0.013532	86.787094	-135.578491	-81.577423	-0.677730	0.000000	-1.230691	0.000000	0.000000	0.000000	-0.004921	0.005421	0.006752	0.000000	0.000000	4.000000	14.000000	0.000000
14635.630719	0.124597	0.580106	-0.013532	86.787094	-135.578491	-81.577423	-0.677730	0.000000	-1.230691	0.000000	0.000000	0.000000	-0.004921	0.005421	0.006752	0.000000	0.000000	4.000000	14.000000	0.000000
14635.634052	0.124586	0.580096	-0.013572	86.787094	-135.578491	-81.577423	-0.677730	0.000000	-1.230691	0.000000	0.000000	0.000000	-0.003340	-0.003275	-0.011895	0.000000	0.000000	4.000000	14.000000	0.000000
14635.637386	0.124586	0.580096	-0.013572	86.787155	-135.573090	-81.577484	-0.676605	0.000000	-1.229871	0.000000	0.000000	0.000000	-0.003340	-0.003275	-0.011895	0.000000	0.000000	4.000000	14.000000	0.000000
14635.640719	0.124586	0.580096	-0.013572	86.787155	-135.573090	-81.577484	-0.676605	0.000000	-1.229871	0.000000	0.000000	0.000000	-0.003340	-0.003275	-0.011895	0.000000	0.000000	4.000000	14.000000	0.000000
14635.644052	0.124586	0.580096	-0.013572	86.787155	-135.573090	-81.577484	-0.676605	0.000000	-1.229871	0.000000	0.000000	0.000000	-0.003340	-0.003275	-0.011895	0.000000	0.000000	4.000000	14.000000	0.000000
14635.647386	0.124646	0.580099	-0.013681	86.785149	-135.622177	-81.630486	-0.678587	0.000000	-1.229315	0.000000	0.000000	0.000000	0.018037	0.000950	-0.032827	0.000000	0.000000	4.000000	14.000000	0.000000
14635.650719	0.124646	0.580099	-0.013681	86.785149	-135.622177	-81.630486	-0.678587	0.000000	-1.229315	0.000000	0.000000	0.000000	0.018037	0.000950	-0.032827	0.000000	0.000000	4.000000	14.000000	0.000000
14635.654052	0.124646	0.580099	-0.013681	86.785149	-135.622177	-81.630486	-0.678587	0.000000	-1.229315	0.000000	0.000000	0.000000	0.018037	0.000950	-0.032827	0.000000	0.000000	4.000000	14.000000	0.000000
14635.657386	0.124646	0.580099	-0.013681	86.786728	-135.672318	-81.674980	-0.684058	0.000000	-1.232321	0.000000	0.000000	0.000000	0.018037	0.000950	-0.032827	0.000000	0.000000	4.000000	14.000000	0.000000
14635.660719	0.124692	0.580095	-0.013762	86.786728	-135.672318	-81.674980	-0.684058	0.000000	-1.232321	0.000000	0.000000	0.000000	0.013657	-0.001170	-0.024138	0.000000	0.000000	4.000000	14.000000	0.000000
14635.664052	0.124692	0.580095	-0.013762	86.786728	-135.672318	-81.674980	-0.684058	0.000000	-1.232321	0.000000	0.000000	0.000000	0.013657	-0.001170	-0.024138	0.000000	0.000000	4.000000	14.000000	0.000000
14635.667386	0.124692	0.580095	-0.013762	86.790512	-135.916336	-81.912018	-0.684058	0.000000	-1.232321	0.000000	0.000000	0.000000	0.013657	-0.001170	-0.024138	0.000000	0.000000	4.000000	14.000000	0.000000
14635.670719	0.124692	0.580095	-0.013762	86.790512	-135.916336	-81.912018	-0.684058	0.000000	-1.232321	0.000000	0.000000	0.000000	0.013657	-0.001170	-0.024138	0.000000	0.000000	4.000000	14.000000	0.000000
14635.674052	0.124695	0.580091	-0.013830	86.790512	-135.916336	-81.912018	-0.684058	0.000000	-1.232321	0.000000	0.000000	0.000000	0.001025	-0.001179	-0.020588	0.000000	0.000000	4.000000	14.000000	0.000000
14635.677386	0.124695	0.580091	-0.013830	86.793625	-136.271240	-82.255310	-0.688081	0.000000	-1.234597	0.000000	0.000000	0.000000	0.001025	-0.001179	-0.020588	0.000000	0.000000	4.000000	14.000000	0.000000
14635.680719	0.124695	0.580091	-0.013830	86.793625	-136.271240	-82.255310	-0.688081	0.000000	-1.234597	0.000000	0.000000	0.000000	0.001025	-0.001179	-0.020588	0.000000	0.000000	4.000000	14.000000	0.000000
14635.684052	0.124695	0.580091	-0.013830	86.793625	-136.271240	-82.255310	-0.688081	0.000000	-1.234597	0.000000	0.000000	0.000000	0.001025	-0.001179	-0.020588	0.000000	0.000000	4.000000	14.000000	0.000000
14635.687386	0.124736	0.580069	-0.013927	86.800285	-136.631729	-82.599899	-0.691513	0.000000	-1.234768	0.000000	0.000000	0.000000	0.012247	-0.006591	-0.029119	0.000000	0.000000	4.000000	14.000000	0.000000
14635.690719	0.124736	0.580069	-0.013927	86.800285	-136.631729	-82.599899	-0.691513	0.000000	-1.234768	0.000000	0.000000	0.000000	0.012247	-0.006591	-0.029119	0.000000	0.000000	4.000000	14.000000	0.000000
14635.694052	0.124736	0.580069	-0.013927	86.800285	-136.631729	-82.599899	-0.691513	0.000000	-1.234768	0.000000	0.000000	0.000000	0.012247	-0.006591	-0.029119	0.000000	0.000000	4.000000	14.000000	0.000000
14635.697386	0.124736	0.580069	-0.013927	86.806473	-136.893143	-82.847328	-0.696366	0.000000	-1.236809	0.000000	0.000000	0.000000	0.012247	-0.006591	-0.029119	0.000000	0.000000	4.000000	14.000000	0.000000
14635.700719	0.124732	0.580051	-0.013944	86.806473	-136.893143	-82.847328	-0.696366	0.000000	-1.236809	0.000000	0.000000	0.000000	-0.001403	-0.005413	-0.004979	0.000000	0.000000	4.000000	14.000000	0.000000
14635.704052	0.124732	0.580051	-0.013944	86.806473	-136.893143	-82.847328	-0.696366	0.000000	-1.236809	0.000000	0.000000	0.000000	-0.001403	-0.005413	-0.004979	0.000000	0.000000	4.000000	14.000000	0.000000
14635.707386	0.124732	0.580051	-0.013944	86.805367	-136.975525	-82.926704	-0.696366	0.000000	-1.236809	0.000000	0.000000	0.000000	-0.001403	-0.005413	-0.004979	0.000000	0.000000	4.000000	14.000000	0.000000
14635.710719	0.124732	0.580051	-0.013944	86.805367	-136.975525	-82.926704	-0.696366	0.000000	-1.236809	0.000000	0.000000	0.000000	-0.001403	-0.005413	-0.004979	0.000000	0.000000	4.000000	14.000000	0.000000
14635.714052	0.124727	0.580033	-0.013961	86.805367	-136.975525	-82.926704	-0.696366	0.000000	-1.236809	0.000000	0.000000	0.000000	-0.001400	-0.005415	-0.004979	0.000000	0.000000	4.000000	14.000000	0.000000
14635.717386	0.124727	0.580033	-0.013961	86.805367	-136.975525	-82.926704	-0.697195	0.000000	-1.236575	0.000000	0.000000	0.000000	-0.001400	-0.005415	-0.004979	0.000000	0.000000	4.000000	14.000000	0.000000
14635.720719	0.124727	0.580033	-0.013961	86.805367	-136.975525	-82.926704	-0.697195	0.000000	-1.236575	0.000000	0.000000	0.000000	-0.001400	-0.005415	-0.004979	0.000000	0.000000	4.000000	14.000000	0.000000
14635.724052	0.124727	0.580033	-0.013961	86.805367	-136.975525	-82.926704	-0.697195	0.000000	-1.236575	0.000000	0.000000	0.000000	-0.001400	-0.005415	-0.004979	0.000000	0.000000	4.000000	14.000000	0.000000
14635.727386	0.124699	0.580040	-0.013978	86.805305	-136.978180	-82.926582	-0.698025	0.000000	-1.236342	0.000000	0.000000	0.000000	-0.008259	0.002127	-0.005141	0.000000	0.000000	4.000000	14.000000	0.000000
14635.730719	0.124699	0.580040	-0.013978	86.805305	-136.978180	-82.926582	-0.698025	0.000000	-1.236342	0.000000	0.000000	0.000000	-0.008259	0.002127	-0.005141	0.000000	0.000000	4.000000	14.000000	0.000000
14635.734052	0.124699	0.580040	-0.013978	86.805305	-136.978180	-82.926582	-0.698025	0.000000	-1.236342	0.000000	0.000000	0.000000	-0.008259	0.002127	-0.005141	0.000000	0.000000	4.000000	14.000000	0.000000
14635.737386	0.124699	0.580040	-0.013978	86.804626	-136.991135	-82.934212	-0.698882	0.000000	-1.234965	0.000000	0.000000	0.000000	-0.008259	0.002127	-0.005141	0.000000	0.000000	4.000000	14.000000	0.000000
14635.740719	0.124640	0.580036	-0.014029	86.804626	-136.991135	-82.934212	-0.698882	0.000000	-1.234965	0.000000	0.000000	0.000000	-0.017914	-0.001172	-0.015264	0.000000	0.000000	4.000000	14.000000	0.000000
14635.744052	0.124640	0.580036	-0.014029	86.804626	-136.991135	-82.934212	-0.698882	0.000000	-1.234965	0.000000	0.000000	0.000000	-0.017914	-0.001172	-0.015264	0.000000	0.000000	4.000000	14.000000	0.000000
14635.747386	0.124640	0.580036	-0.014029	86.810150	-136.954788	-82.887123	-0.698882	0.000000	-1.234965	0.000000	0.000000	0.000000	-0.017914	-0.001172	-0.015264	0.000000	0.000000	4.000000	14.000000	0.000000
14635.750719	0.124640	0.580036	-0.014029	86.810150	-136.954788	-82.887123	-0.698882	0.000000	-1.234965	0.000000	0.000000	0.000000	-0.017914	-0.001172	-0.015264	0.000000	0.000000	4.000000	14.000000	0.000000
14635.754052	0.124538	0.580032	-0.014068	86.810150	-136.954788	-82.887123	-0.698882	0.000000	-1.234965	0.000000	0.000000	0.000000	-0.030532	-0.001164	-0.011719	0.000000	0.000000	4.000000	14.000000	0.000000
14635.757386	0.124538	0.580032	-0.014068	86.820595	-136.915390	-82.822052	-0.701426	0.000000	-1.231980	0.000000	0.000000	0.000000	-0.030532	-0.001164	-0.011719	0.000000	0.000000	4.000000	14.000000	0.000000
14635.760719	0.124538	0.580032	-0.014068	86.820595	-136.915390	-82.822052	-0.701426	0.000000	-1.231980	0.000000	0.000000	0.000000	-0.030532	-0.001164	-0.011719	0.000000	0.000000	4.000000	14.000000	0.000000
14635.764052	0.124538	0.580032	-0.014068	86.820595	-136.915390	-82.822052	-0.701426	0.000000	-1.231980	0.000000	0.000000	0.000000	-0.030532	-0.001164	-0.011719	0.000000	0.000000	4.000000	14.000000	0.000000
14635.767386	0.124214	0.580064	-0.014169	86.839622	-136.872177	-82.755356	-0.703379	0.000000	-1.226891	0.000000	0.000000	0.000000	-0.097023	0.009428	-0.030390	0.000000	0.000000	4.000000	14.000000	0.000000
14635.770719	0.124214	0.580064	-0.014169	86.839622	-136.872177	-82.755356	-0.703379	0.000000	-1.226891	0.000000	0.000000	0.000000	-0.097023	0.009428	-0.030390	0.000000	0.000000	4.000000	14.000000	0.000000
14635.774052	0.124214	0.580064	-0.014169	86.839622	-136.872177	-82.755356	-0.703379	0.000000	-1.226891	0.000000	0.000000	0.000000	-0.097023	0.009428	-0.030390	0.000000	0.000000	4.000000	14.000000	0.000000
14635.777386	0.124214	0.580064	-0.014169	86.875885	-136.988022	-82.839241	-0.708444	0.000000	-1.210721	0.000000	0.000000	0.000000	-0.097023	0.009428	-0.030390	0.000000	0.000000	4.000000	14.000000	0.000000
14635.780719	0.124069	0.580085	-0.014203	86.875885	-136.988022	-82.839241	-0.708444	0.000000	-1.210721	0.000000	0.000000	0.000000	-0.043671	0.006358	-0.010155	0.000000	0.000000	4.000000	14.000000	0.000000
14635.784052	0.124069	0.580085	-0.014203	86.875885	-136.988022	-82.839241	-0.708444	0.000000	-1.210721	0.000000	0.000000	0.000000	-0.043671	0.006358	-0.010155	0.000000	0.000000	4.000000	14.000000	0.000000
14635.787386	0.124069	0.580085	-0.014203	86.928398	-137.139221	-82.950867	-0.708444	0.000000	-1.210721	0.000000	0.000000	0.000000	-0.043671	0.006358	-0.010155	0.000000	1.000000	4.000000	14.000000	0.000000
14635.790719	0.124069	0.580085	-0.014203	86.928398	-137.139221	-82.950867	-0.708444	0.000000	-1.210721	0.000000	0.000000	0.000000	-0.043671	0.006358	-0.010155	0.000000	1.000000	4.000000	14.000000	0.000000
