# Supplementary material for: Haptic Guidance Needs to Be Intuitive Not Just Informative to Improve Human Motor Accuracy
Source: PLoS One. 2016 Mar 16;11(3):e0150912. doi: 10.1371/journal.pone.0150912 (PMC4794196; doi:10.1371/journal.pone.0150912)
Supplement: S1 Data — (ZIP) [file pone.0150912.s001.zip › Subject6/exp1_0015.txt]

Time	PosX	PosY	PosZ	RotX	RotY	RotZ	ForceX	ForceY	ForceZ	MomentX	MomentY	MomentZ	VelocityX	VelocityY	VelocityZ	CalibratedWeight	ButtonDown	Condition	Trial	Visual
14638.254052	-0.006032	0.482795	0.250863	81.937881	89.671135	134.838898	0.000000	0.000000	0.000000	0.000000	0.000000	0.000000	-0.009969	-0.017916	-0.013649	0.000000	1.000000	4.000000	15.000000	1.000000
14638.257386	-0.006032	0.482795	0.250863	81.937737	89.885582	134.955200	4.682191	0.000000	-1.754163	0.000000	0.000000	0.000000	-0.009969	-0.017916	-0.013649	0.000000	1.000000	4.000000	15.000000	1.000000
14638.260719	-0.006032	0.482795	0.250863	81.937737	89.885582	134.955200	4.682191	0.000000	-1.754163	0.000000	0.000000	0.000000	-0.009969	-0.017916	-0.013649	0.000000	1.000000	4.000000	15.000000	1.000000
14638.264052	-0.005290	0.482804	0.250599	81.937737	89.885582	134.955200	4.682191	0.000000	-1.754163	0.000000	0.000000	0.000000	0.222439	0.002894	-0.078924	0.000000	1.000000	4.000000	15.000000	1.000000
14638.267386	-0.003810	0.482561	0.250302	81.930046	90.286697	135.163361	4.682290	0.000000	-1.753899	0.000000	0.000000	0.000000	0.444005	-0.073007	-0.089393	0.000000	1.000000	4.000000	15.000000	1.000000
14638.270719	-0.003810	0.482561	0.250302	81.930046	90.286697	135.163361	4.682290	0.000000	-1.753899	0.000000	0.000000	0.000000	0.444005	-0.073007	-0.089393	0.000000	1.000000	4.000000	15.000000	1.000000
14638.274052	-0.003810	0.482561	0.250302	81.930046	90.286697	135.163361	4.682290	0.000000	-1.753899	0.000000	0.000000	0.000000	0.444005	-0.073007	-0.089393	0.000000	1.000000	4.000000	15.000000	1.000000
14638.277386	-0.002802	0.482634	0.250177	81.950165	90.484703	135.023041	4.667227	0.000000	-1.793597	0.000000	0.000000	0.000000	0.302417	0.021829	-0.037343	0.000000	1.000000	4.000000	15.000000	1.000000
14638.280719	-0.002802	0.482634	0.250177	81.950165	90.484703	135.023041	4.667227	0.000000	-1.793597	0.000000	0.000000	0.000000	0.302417	0.021829	-0.037343	0.000000	1.000000	4.000000	15.000000	1.000000
14638.284052	-0.002802	0.482634	0.250177	81.950165	90.484703	135.023041	4.667227	0.000000	-1.793597	0.000000	0.000000	0.000000	0.302417	0.021829	-0.037343	0.000000	1.000000	4.000000	15.000000	1.000000
14638.287386	-0.001626	0.482598	0.249723	82.154022	91.099510	135.371887	4.660609	0.000000	-1.810725	0.000000	0.000000	0.000000	0.352894	-0.010743	-0.136228	0.000000	1.000000	4.000000	15.000000	1.000000
14638.290719	-0.001626	0.482598	0.249723	82.154022	91.099510	135.371887	4.660609	0.000000	-1.810725	0.000000	0.000000	0.000000	0.352894	-0.010743	-0.136228	0.000000	1.000000	4.000000	15.000000	1.000000
14638.294052	-0.001626	0.482598	0.249723	82.154022	91.099510	135.371887	4.660609	0.000000	-1.810725	0.000000	0.000000	0.000000	0.352894	-0.010743	-0.136228	0.000000	1.000000	4.000000	15.000000	1.000000
14638.297386	0.000287	0.482651	0.249057	82.528191	92.031090	135.874817	4.652051	0.000000	-1.832600	0.000000	0.000000	0.000000	0.573749	0.015988	-0.199731	0.000000	1.000000	4.000000	15.000000	1.000000
14638.300719	0.000287	0.482651	0.249057	82.528191	92.031090	135.874817	4.652051	0.000000	-1.832600	0.000000	0.000000	0.000000	0.573749	0.015988	-0.199731	0.000000	1.000000	4.000000	15.000000	1.000000
14638.304052	0.000287	0.482651	0.249057	82.528191	92.031090	135.874817	4.652051	0.000000	-1.832600	0.000000	0.000000	0.000000	0.573749	0.015988	-0.199731	0.000000	1.000000	4.000000	15.000000	1.000000
14638.307386	0.001593	0.482663	0.248325	83.022141	93.186996	136.547867	4.638108	0.000000	-1.867607	0.000000	0.000000	0.000000	0.391755	0.003683	-0.219690	0.000000	1.000000	4.000000	15.000000	1.000000
14638.310719	0.001593	0.482663	0.248325	83.022141	93.186996	136.547867	4.638108	0.000000	-1.867607	0.000000	0.000000	0.000000	0.391755	0.003683	-0.219690	0.000000	1.000000	4.000000	15.000000	1.000000
14638.314052	0.001593	0.482663	0.248325	83.022141	93.186996	136.547867	4.638108	0.000000	-1.867607	0.000000	0.000000	0.000000	0.391755	0.003683	-0.219690	0.000000	1.000000	4.000000	15.000000	1.000000
14638.317386	0.002996	0.482732	0.247539	83.644890	94.781700	137.553787	4.627701	0.000000	-1.893247	0.000000	0.000000	0.000000	0.420987	0.020452	-0.235802	0.000000	1.000000	4.000000	15.000000	1.000000
14638.320719	0.002996	0.482732	0.247539	83.644890	94.781700	137.553787	4.627701	0.000000	-1.893247	0.000000	0.000000	0.000000	0.420987	0.020452	-0.235802	0.000000	1.000000	4.000000	15.000000	1.000000
14638.324052	0.002996	0.482732	0.247539	83.644890	94.781700	137.553787	4.627701	0.000000	-1.893247	0.000000	0.000000	0.000000	0.420987	0.020452	-0.235802	0.000000	1.000000	4.000000	15.000000	1.000000
14638.327386	0.004729	0.482815	0.246635	84.296074	96.765610	138.896103	4.616346	0.000000	-1.920768	0.000000	0.000000	0.000000	0.520069	0.024926	-0.271303	0.000000	1.000000	4.000000	15.000000	1.000000
14638.330719	0.004729	0.482815	0.246635	84.296074	96.765610	138.896103	4.616346	0.000000	-1.920768	0.000000	0.000000	0.000000	0.520069	0.024926	-0.271303	0.000000	1.000000	4.000000	15.000000	1.000000
14638.334052	0.004729	0.482815	0.246635	84.296074	96.765610	138.896103	4.616346	0.000000	-1.920768	0.000000	0.000000	0.000000	0.520069	0.024926	-0.271303	0.000000	1.000000	4.000000	15.000000	1.000000
14638.337386	0.006459	0.482956	0.245738	84.826378	98.767601	140.347900	4.602260	0.000000	-1.954278	0.000000	0.000000	0.000000	0.518768	0.042278	-0.268925	0.000000	0.000000	4.000000	15.000000	1.000000
14638.340719	0.006459	0.482956	0.245738	84.826378	98.767601	140.347900	4.602260	0.000000	-1.954278	0.000000	0.000000	0.000000	0.518768	0.042278	-0.268925	0.000000	0.000000	4.000000	15.000000	1.000000
14638.344052	0.006459	0.482956	0.245738	84.826378	98.767601	140.347900	4.602260	0.000000	-1.954278	0.000000	0.000000	0.000000	0.518768	0.042278	-0.268925	0.000000	0.000000	4.000000	15.000000	1.000000
14638.347386	0.008318	0.483157	0.244912	85.168602	100.307198	141.477234	4.587967	0.000000	-1.987600	0.000000	0.000000	0.000000	0.557710	0.060276	-0.247830	0.000000	0.000000	4.000000	15.000000	1.000000
14638.350719	0.008318	0.483157	0.244912	85.168602	100.307198	141.477234	4.587967	0.000000	-1.987600	0.000000	0.000000	0.000000	0.557710	0.060276	-0.247830	0.000000	0.000000	4.000000	15.000000	1.000000
14638.354052	0.008318	0.483157	0.244912	85.168602	100.307198	141.477234	4.587967	0.000000	-1.987600	0.000000	0.000000	0.000000	0.557710	0.060276	-0.247830	0.000000	0.000000	4.000000	15.000000	1.000000
14638.357386	0.010272	0.483415	0.244092	85.364723	100.671959	141.580139	4.572737	0.000000	-2.022394	0.000000	0.000000	0.000000	0.586422	0.077524	-0.245992	0.000000	0.000000	4.000000	15.000000	1.000000
14638.360719	0.010272	0.483415	0.244092	85.364723	100.671959	141.580139	4.572737	0.000000	-2.022394	0.000000	0.000000	0.000000	0.586422	0.077524	-0.245992	0.000000	0.000000	4.000000	15.000000	1.000000
14638.364052	0.010272	0.483415	0.244092	85.364723	100.671959	141.580139	4.572737	0.000000	-2.022394	0.000000	0.000000	0.000000	0.586422	0.077524	-0.245992	0.000000	0.000000	4.000000	15.000000	1.000000
14638.367386	0.012156	0.483710	0.243233	85.551155	99.243370	139.998047	4.556591	0.000000	-2.058513	0.000000	0.000000	0.000000	0.564932	0.088430	-0.257732	0.000000	0.000000	4.000000	15.000000	1.000000
14638.370719	0.012156	0.483710	0.243233	85.551155	99.243370	139.998047	4.556591	0.000000	-2.058513	0.000000	0.000000	0.000000	0.564932	0.088430	-0.257732	0.000000	0.000000	4.000000	15.000000	1.000000
14638.374052	0.012156	0.483710	0.243233	85.551155	99.243370	139.998047	4.556591	0.000000	-2.058513	0.000000	0.000000	0.000000	0.564932	0.088430	-0.257732	0.000000	0.000000	4.000000	15.000000	1.000000
14638.377386	0.013903	0.484007	0.242466	85.822334	96.380859	137.247086	4.540548	0.000000	-2.093663	0.000000	0.000000	0.000000	0.524275	0.089299	-0.230007	0.000000	0.000000	4.000000	15.000000	1.000000
14638.380719	0.013903	0.484007	0.242466	85.822334	96.380859	137.247086	4.540548	0.000000	-2.093663	0.000000	0.000000	0.000000	0.524275	0.089299	-0.230007	0.000000	0.000000	4.000000	15.000000	1.000000
14638.384052	0.013903	0.484007	0.242466	85.822334	96.380859	137.247086	4.540548	0.000000	-2.093663	0.000000	0.000000	0.000000	0.524275	0.089299	-0.230007	0.000000	0.000000	4.000000	15.000000	1.000000
14638.387386	0.015349	0.484325	0.241748	86.149185	92.271416	133.584747	4.525520	0.000000	-2.125950	0.000000	0.000000	0.000000	0.433869	0.095369	-0.215440	0.000000	0.000000	4.000000	15.000000	1.000000
14638.390719	0.015349	0.484325	0.241748	86.149185	92.271416	133.584747	4.525520	0.000000	-2.125950	0.000000	0.000000	0.000000	0.433869	0.095369	-0.215440	0.000000	0.000000	4.000000	15.000000	1.000000
14638.394052	0.015349	0.484325	0.241748	86.149185	92.271416	133.584747	4.525520	0.000000	-2.125950	0.000000	0.000000	0.000000	0.433869	0.095369	-0.215440	0.000000	0.000000	4.000000	15.000000	1.000000
14638.397386	0.016595	0.484606	0.241064	86.413017	87.040352	128.837402	4.512626	0.000000	-2.153187	0.000000	0.000000	0.000000	0.373560	0.084099	-0.205134	0.000000	0.000000	4.000000	15.000000	1.000000
14638.400719	0.016595	0.484606	0.241064	86.413017	87.040352	128.837402	4.512626	0.000000	-2.153187	0.000000	0.000000	0.000000	0.373560	0.084099	-0.205134	0.000000	0.000000	4.000000	15.000000	1.000000
14638.404052	0.016595	0.484606	0.241064	86.413017	87.040352	128.837402	4.512626	0.000000	-2.153187	0.000000	0.000000	0.000000	0.373560	0.084099	-0.205134	0.000000	0.000000	4.000000	15.000000	1.000000
14638.407386	0.017740	0.484850	0.240446	86.525543	81.556046	123.665604	4.501158	0.000000	-2.177057	0.000000	0.000000	0.000000	0.343528	0.073245	-0.185539	0.000000	0.000000	4.000000	15.000000	1.000000
14638.410719	0.017740	0.484850	0.240446	86.525543	81.556046	123.665604	4.501158	0.000000	-2.177057	0.000000	0.000000	0.000000	0.343528	0.073245	-0.185539	0.000000	0.000000	4.000000	15.000000	1.000000
14638.414052	0.017740	0.484850	0.240446	86.525543	81.556046	123.665604	4.501158	0.000000	-2.177057	0.000000	0.000000	0.000000	0.343528	0.073245	-0.185539	0.000000	0.000000	4.000000	15.000000	1.000000
14638.417386	0.018620	0.485020	0.239899	86.457016	77.088257	119.417023	4.490533	0.000000	-2.198890	0.000000	0.000000	0.000000	0.264050	0.051016	-0.163941	0.000000	0.000000	4.000000	15.000000	1.000000
14638.420719	0.018620	0.485020	0.239899	86.457016	77.088257	119.417023	4.490533	0.000000	-2.198890	0.000000	0.000000	0.000000	0.264050	0.051016	-0.163941	0.000000	0.000000	4.000000	15.000000	1.000000
14638.424052	0.018620	0.485020	0.239899	86.457016	77.088257	119.417023	4.490533	0.000000	-2.198890	0.000000	0.000000	0.000000	0.264050	0.051016	-0.163941	0.000000	0.000000	4.000000	15.000000	1.000000
14638.427386	0.018620	0.485020	0.239899	86.319641	73.702263	116.072029	4.482030	0.000000	-2.216170	0.000000	0.000000	0.000000	0.264050	0.051016	-0.163941	0.000000	0.000000	4.000000	15.000000	1.000000
14638.430719	0.019303	0.485137	0.239472	86.319641	73.702263	116.072029	4.482030	0.000000	-2.216170	0.000000	0.000000	0.000000	0.205075	0.035148	-0.128215	0.000000	0.000000	4.000000	15.000000	1.000000
14638.434052	0.019303	0.485137	0.239472	86.319641	73.702263	116.072029	4.482030	0.000000	-2.216170	0.000000	0.000000	0.000000	0.205075	0.035148	-0.128215	0.000000	0.000000	4.000000	15.000000	1.000000
14638.437386	0.019889	0.485238	0.239128	86.137810	71.679741	114.119156	4.482030	0.000000	-2.216170	0.000000	0.000000	0.000000	0.175774	0.030379	-0.103222	0.000000	0.000000	4.000000	15.000000	1.000000
14638.440719	0.019889	0.485238	0.239128	86.137810	71.679741	114.119156	4.482030	0.000000	-2.216170	0.000000	0.000000	0.000000	0.175774	0.030379	-0.103222	0.000000	0.000000	4.000000	15.000000	1.000000
14638.444052	0.019889	0.485238	0.239128	86.137810	71.679741	114.119156	4.482030	0.000000	-2.216170	0.000000	0.000000	0.000000	0.175774	0.030379	-0.103222	0.000000	0.000000	4.000000	15.000000	1.000000
14638.447386	0.019889	0.485238	0.239128	85.892342	70.755455	113.336250	4.469700	0.000000	-2.240932	0.000000	0.000000	0.000000	0.175774	0.030379	-0.103222	0.000000	0.000000	4.000000	15.000000	1.000000
14638.450719	0.020313	0.485249	0.238905	85.892342	70.755455	113.336250	4.469700	0.000000	-2.240932	0.000000	0.000000	0.000000	0.127067	0.003166	-0.066922	0.000000	0.000000	4.000000	15.000000	1.000000
14638.454052	0.020313	0.485249	0.238905	85.892342	70.755455	113.336250	4.469700	0.000000	-2.240932	0.000000	0.000000	0.000000	0.127067	0.003166	-0.066922	0.000000	0.000000	4.000000	15.000000	1.000000
14638.457386	0.020313	0.485249	0.238905	85.594246	70.929878	113.715408	4.469700	0.000000	-2.240932	0.000000	0.000000	0.000000	0.127067	0.003166	-0.066922	0.000000	0.000000	4.000000	15.000000	1.000000
14638.460719	0.020313	0.485249	0.238905	85.594246	70.929878	113.715408	4.469700	0.000000	-2.240932	0.000000	0.000000	0.000000	0.127067	0.003166	-0.066922	0.000000	0.000000	4.000000	15.000000	1.000000
14638.464052	0.020706	0.485263	0.238779	85.594246	70.929878	113.715408	4.469700	0.000000	-2.240932	0.000000	0.000000	0.000000	0.117940	0.004341	-0.037652	0.000000	0.000000	4.000000	15.000000	1.000000
14638.467386	0.021068	0.485204	0.238722	85.279594	71.756371	114.773682	4.465683	0.000000	-2.248926	0.000000	0.000000	0.000000	0.108605	-0.017711	-0.017118	0.000000	0.000000	4.000000	15.000000	1.000000
14638.470719	0.021068	0.485204	0.238722	85.279594	71.756371	114.773682	4.465683	0.000000	-2.248926	0.000000	0.000000	0.000000	0.108605	-0.017711	-0.017118	0.000000	0.000000	4.000000	15.000000	1.000000
14638.474052	0.021068	0.485204	0.238722	85.279594	71.756371	114.773682	4.465683	0.000000	-2.248926	0.000000	0.000000	0.000000	0.108605	-0.017711	-0.017118	0.000000	0.000000	4.000000	15.000000	1.000000
14638.477386	0.021333	0.485148	0.238733	84.983078	72.800171	116.047302	4.459309	0.000000	-2.261540	0.000000	0.000000	0.000000	0.079453	-0.016918	0.003116	0.000000	0.000000	4.000000	15.000000	1.000000
14638.480719	0.021333	0.485148	0.238733	84.983078	72.800171	116.047302	4.459309	0.000000	-2.261540	0.000000	0.000000	0.000000	0.079453	-0.016918	0.003116	0.000000	0.000000	4.000000	15.000000	1.000000
14638.484052	0.021333	0.485148	0.238733	84.983078	72.800171	116.047302	4.459309	0.000000	-2.261540	0.000000	0.000000	0.000000	0.079453	-0.016918	0.003116	0.000000	0.000000	4.000000	15.000000	1.000000
14638.487386	0.021333	0.485148	0.238733	84.743797	73.552681	116.983002	4.457353	0.000000	-2.265394	0.000000	0.000000	0.000000	0.079453	-0.016918	0.003116	0.000000	0.000000	4.000000	15.000000	1.000000
14638.490719	0.021533	0.485074	0.238794	84.743797	73.552681	116.983002	4.457353	0.000000	-2.265394	0.000000	0.000000	0.000000	0.060092	-0.022048	0.018466	0.000000	0.000000	4.000000	15.000000	1.000000
14638.494052	0.021533	0.485074	0.238794	84.743797	73.552681	116.983002	4.457353	0.000000	-2.265394	0.000000	0.000000	0.000000	0.060092	-0.022048	0.018466	0.000000	0.000000	4.000000	15.000000	1.000000
14638.497386	0.021533	0.485074	0.238794	84.593834	73.996765	117.542847	4.456078	0.000000	-2.267900	0.000000	0.000000	0.000000	0.060092	-0.022048	0.018466	0.000000	0.000000	4.000000	15.000000	1.000000
14638.500719	0.021533	0.485074	0.238794	84.593834	73.996765	117.542847	4.456078	0.000000	-2.267900	0.000000	0.000000	0.000000	0.060092	-0.022048	0.018466	0.000000	0.000000	4.000000	15.000000	1.000000
14638.504052	0.021668	0.484944	0.238876	84.593834	73.996765	117.542847	4.456078	0.000000	-2.267900	0.000000	0.000000	0.000000	0.040450	-0.038984	0.024586	0.000000	0.000000	4.000000	15.000000	1.000000
14638.507386	0.021668	0.484944	0.238876	84.528755	74.194984	117.796463	4.456078	0.000000	-2.267900	0.000000	0.000000	0.000000	0.040450	-0.038984	0.024586	0.000000	0.000000	4.000000	15.000000	1.000000
14638.510719	0.021668	0.484944	0.238876	84.528755	74.194984	117.796463	4.456078	0.000000	-2.267900	0.000000	0.000000	0.000000	0.040450	-0.038984	0.024586	0.000000	0.000000	4.000000	15.000000	1.000000
14638.514052	0.021668	0.484944	0.238876	84.528755	74.194984	117.796463	4.456078	0.000000	-2.267900	0.000000	0.000000	0.000000	0.040450	-0.038984	0.024586	0.000000	0.000000	4.000000	15.000000	1.000000
14638.517386	0.021674	0.484648	0.239082	84.488007	74.328835	117.965370	4.455375	0.000000	-2.269279	0.000000	0.000000	0.000000	0.001922	-0.089019	0.061738	0.000000	0.000000	4.000000	15.000000	1.000000
14638.520719	0.021674	0.484648	0.239082	84.488007	74.328835	117.965370	4.455375	0.000000	-2.269279	0.000000	0.000000	0.000000	0.001922	-0.089019	0.061738	0.000000	0.000000	4.000000	15.000000	1.000000
14638.524052	0.021674	0.484648	0.239082	84.488007	74.328835	117.965370	4.455375	0.000000	-2.269279	0.000000	0.000000	0.000000	0.001922	-0.089019	0.061738	0.000000	0.000000	4.000000	15.000000	1.000000
14638.527386	0.021579	0.484481	0.239205	84.436729	74.479897	118.165665	4.456117	0.000000	-2.267823	0.000000	0.000000	0.000000	-0.028634	-0.050048	0.036838	0.000000	0.000000	4.000000	15.000000	1.000000
14638.530719	0.021579	0.484481	0.239205	84.436729	74.479897	118.165665	4.456117	0.000000	-2.267823	0.000000	0.000000	0.000000	-0.028634	-0.050048	0.036838	0.000000	0.000000	4.000000	15.000000	1.000000
14638.534052	0.021579	0.484481	0.239205	84.436729	74.479897	118.165665	4.456117	0.000000	-2.267823	0.000000	0.000000	0.000000	-0.028634	-0.050048	0.036838	0.000000	0.000000	4.000000	15.000000	1.000000
14638.537386	0.021579	0.484481	0.239205	84.358368	74.716705	118.480545	4.457306	0.000000	-2.265485	0.000000	0.000000	0.000000	-0.028634	-0.050048	0.036838	0.000000	0.000000	4.000000	15.000000	1.000000
14638.540719	0.021483	0.484294	0.239312	84.358368	74.716705	118.480545	4.457306	0.000000	-2.265485	0.000000	0.000000	0.000000	-0.028788	-0.055964	0.032193	0.000000	0.000000	4.000000	15.000000	1.000000
14638.544052	0.021483	0.484294	0.239312	84.358368	74.716705	118.480545	4.457306	0.000000	-2.265485	0.000000	0.000000	0.000000	-0.028788	-0.055964	0.032193	0.000000	0.000000	4.000000	15.000000	1.000000
14638.547386	0.021483	0.484294	0.239312	84.259018	74.991684	118.851082	4.457306	0.000000	-2.265485	0.000000	0.000000	0.000000	-0.028788	-0.055964	0.032193	0.000000	0.000000	4.000000	15.000000	1.000000
14638.550719	0.021483	0.484294	0.239312	84.259018	74.991684	118.851082	4.457306	0.000000	-2.265485	0.000000	0.000000	0.000000	-0.028788	-0.055964	0.032193	0.000000	0.000000	4.000000	15.000000	1.000000
14638.554052	0.021353	0.484106	0.239388	84.259018	74.991684	118.851082	4.457306	0.000000	-2.265485	0.000000	0.000000	0.000000	-0.039014	-0.056355	0.022798	0.000000	0.000000	4.000000	15.000000	1.000000
14638.557386	0.021353	0.484106	0.239388	84.154266	75.325874	119.289703	4.458438	0.000000	-2.263257	0.000000	0.000000	0.000000	-0.039014	-0.056355	0.022798	0.000000	0.000000	4.000000	15.000000	1.000000
14638.560719	0.021353	0.484106	0.239388	84.154266	75.325874	119.289703	4.458438	0.000000	-2.263257	0.000000	0.000000	0.000000	-0.039014	-0.056355	0.022798	0.000000	0.000000	4.000000	15.000000	1.000000
14638.564052	0.021353	0.484106	0.239388	84.154266	75.325874	119.289703	4.458438	0.000000	-2.263257	0.000000	0.000000	0.000000	-0.039014	-0.056355	0.022798	0.000000	0.000000	4.000000	15.000000	1.000000
14638.567386	0.020990	0.483783	0.239428	84.070274	75.602226	119.655777	4.459705	0.000000	-2.260759	0.000000	0.000000	0.000000	-0.108863	-0.096902	0.011878	0.000000	0.000000	4.000000	15.000000	1.000000
14638.570719	0.020990	0.483783	0.239428	84.070274	75.602226	119.655777	4.459705	0.000000	-2.260759	0.000000	0.000000	0.000000	-0.108863	-0.096902	0.011878	0.000000	0.000000	4.000000	15.000000	1.000000
14638.574052	0.020990	0.483783	0.239428	84.070274	75.602226	119.655777	4.459705	0.000000	-2.260759	0.000000	0.000000	0.000000	-0.108863	-0.096902	0.011878	0.000000	0.000000	4.000000	15.000000	1.000000
14638.577386	0.020791	0.483630	0.239407	84.035210	75.837227	119.941498	4.462580	0.000000	-2.255079	0.000000	0.000000	0.000000	-0.059761	-0.046063	-0.006156	0.000000	0.000000	4.000000	15.000000	1.000000
14638.580719	0.020791	0.483630	0.239407	84.035210	75.837227	119.941498	4.462580	0.000000	-2.255079	0.000000	0.000000	0.000000	-0.059761	-0.046063	-0.006156	0.000000	0.000000	4.000000	15.000000	1.000000
14638.584052	0.020791	0.483630	0.239407	84.035210	75.837227	119.941498	4.462580	0.000000	-2.255079	0.000000	0.000000	0.000000	-0.059761	-0.046063	-0.006156	0.000000	0.000000	4.000000	15.000000	1.000000
14638.587386	0.020791	0.483630	0.239407	84.040298	75.993996	120.115547	4.463996	0.000000	-2.252273	0.000000	0.000000	0.000000	-0.059761	-0.046063	-0.006156	0.000000	0.000000	4.000000	15.000000	1.000000
14638.590719	0.020557	0.483494	0.239338	84.040298	75.993996	120.115547	4.463996	0.000000	-2.252273	0.000000	0.000000	0.000000	-0.070112	-0.040888	-0.020636	0.000000	0.000000	4.000000	15.000000	1.000000
14638.594052	0.020557	0.483494	0.239338	84.040298	75.993996	120.115547	4.463996	0.000000	-2.252273	0.000000	0.000000	0.000000	-0.070112	-0.040888	-0.020636	0.000000	0.000000	4.000000	15.000000	1.000000
14638.597386	0.020557	0.483494	0.239338	84.045403	76.151001	120.289795	4.465489	0.000000	-2.249313	0.000000	0.000000	0.000000	-0.070112	-0.040888	-0.020636	0.000000	0.000000	4.000000	15.000000	1.000000
14638.600719	0.020557	0.483494	0.239338	84.045403	76.151001	120.289795	4.465489	0.000000	-2.249313	0.000000	0.000000	0.000000	-0.070112	-0.040888	-0.020636	0.000000	0.000000	4.000000	15.000000	1.000000
14638.604052	0.020389	0.483376	0.239251	84.045403	76.151001	120.289795	4.465489	0.000000	-2.249313	0.000000	0.000000	0.000000	-0.050410	-0.035359	-0.026304	0.000000	0.000000	4.000000	15.000000	1.000000
14638.607386	0.020389	0.483376	0.239251	84.049515	76.282021	120.435196	4.465489	0.000000	-2.249313	0.000000	0.000000	0.000000	-0.050410	-0.035359	-0.026304	0.000000	0.000000	4.000000	15.000000	1.000000
14638.610719	0.020389	0.483376	0.239251	84.049515	76.282021	120.435196	4.465489	0.000000	-2.249313	0.000000	0.000000	0.000000	-0.050410	-0.035359	-0.026304	0.000000	0.000000	4.000000	15.000000	1.000000
14638.614052	0.020389	0.483376	0.239251	84.049515	76.282021	120.435196	4.465489	0.000000	-2.249313	0.000000	0.000000	0.000000	-0.050410	-0.035359	-0.026304	0.000000	0.000000	4.000000	15.000000	1.000000
14638.617386	0.019988	0.483217	0.239106	84.052422	76.371887	120.544456	4.466417	0.000000	-2.247468	0.000000	0.000000	0.000000	-0.120358	-0.047487	-0.043273	0.000000	0.000000	4.000000	15.000000	1.000000
14638.620719	0.019988	0.483217	0.239106	84.052422	76.371887	120.544456	4.466417	0.000000	-2.247468	0.000000	0.000000	0.000000	-0.120358	-0.047487	-0.043273	0.000000	0.000000	4.000000	15.000000	1.000000
14638.624052	0.019988	0.483217	0.239106	84.052422	76.371887	120.544456	4.466417	0.000000	-2.247468	0.000000	0.000000	0.000000	-0.120358	-0.047487	-0.043273	0.000000	0.000000	4.000000	15.000000	1.000000
14638.627386	0.019723	0.483178	0.239083	84.054062	76.410812	120.602745	4.468881	0.000000	-2.242566	0.000000	0.000000	0.000000	-0.079591	-0.011777	-0.007004	0.000000	0.000000	4.000000	15.000000	1.000000
14638.630719	0.019723	0.483178	0.239083	84.054062	76.410812	120.602745	4.468881	0.000000	-2.242566	0.000000	0.000000	0.000000	-0.079591	-0.011777	-0.007004	0.000000	0.000000	4.000000	15.000000	1.000000
14638.634052	0.019723	0.483178	0.239083	84.054062	76.410812	120.602745	4.468881	0.000000	-2.242566	0.000000	0.000000	0.000000	-0.079591	-0.011777	-0.007004	0.000000	0.000000	4.000000	15.000000	1.000000
14638.637386	0.019723	0.483178	0.239083	84.054855	76.415344	120.631905	4.470780	0.000000	-2.238777	0.000000	0.000000	0.000000	-0.079591	-0.011777	-0.007004	0.000000	0.000000	4.000000	15.000000	1.000000
14638.640719	0.019426	0.483198	0.239107	84.054855	76.415344	120.631905	4.470780	0.000000	-2.238777	0.000000	0.000000	0.000000	-0.089112	0.005885	0.007142	0.000000	0.000000	4.000000	15.000000	1.000000
14638.644052	0.019426	0.483198	0.239107	84.054855	76.415344	120.631905	4.470780	0.000000	-2.238777	0.000000	0.000000	0.000000	-0.089112	0.005885	0.007142	0.000000	0.000000	4.000000	15.000000	1.000000
14638.647386	0.019426	0.483198	0.239107	84.053268	76.330177	120.573616	4.470780	0.000000	-2.238777	0.000000	0.000000	0.000000	-0.089112	0.005885	0.007142	0.000000	0.000000	4.000000	15.000000	1.000000
14638.650719	0.019426	0.483198	0.239107	84.053268	76.330177	120.573616	4.470780	0.000000	-2.238777	0.000000	0.000000	0.000000	-0.089112	0.005885	0.007142	0.000000	0.000000	4.000000	15.000000	1.000000
14638.654052	0.019096	0.483199	0.239148	84.053268	76.330177	120.573616	4.470780	0.000000	-2.238777	0.000000	0.000000	0.000000	-0.098895	0.000368	0.012431	0.000000	0.000000	4.000000	15.000000	1.000000
14638.657386	0.019096	0.483199	0.239148	84.051559	76.244949	120.515289	4.473092	0.000000	-2.234155	0.000000	0.000000	0.000000	-0.098895	0.000368	0.012431	0.000000	0.000000	4.000000	15.000000	1.000000
14638.660719	0.019096	0.483199	0.239148	84.051559	76.244949	120.515289	4.473092	0.000000	-2.234155	0.000000	0.000000	0.000000	-0.098895	0.000368	0.012431	0.000000	0.000000	4.000000	15.000000	1.000000
14638.664052	0.019096	0.483199	0.239148	84.051559	76.244949	120.515289	4.473092	0.000000	-2.234155	0.000000	0.000000	0.000000	-0.098895	0.000368	0.012431	0.000000	0.000000	4.000000	15.000000	1.000000
14638.667386	0.018436	0.483296	0.239211	84.050774	76.188759	120.486137	4.475709	0.000000	-2.228906	0.000000	0.000000	0.000000	-0.197977	0.029088	0.018809	0.000000	0.000000	4.000000	15.000000	1.000000
14638.670719	0.018436	0.483296	0.239211	84.050774	76.188759	120.486137	4.475709	0.000000	-2.228906	0.000000	0.000000	0.000000	-0.197977	0.029088	0.018809	0.000000	0.000000	4.000000	15.000000	1.000000
14638.674052	0.018436	0.483296	0.239211	84.050774	76.188759	120.486137	4.475709	0.000000	-2.228906	0.000000	0.000000	0.000000	-0.197977	0.029088	0.018809	0.000000	0.000000	4.000000	15.000000	1.000000
14638.677386	0.018436	0.483296	0.239211	84.049942	76.132652	120.457054	4.480864	0.000000	-2.218526	0.000000	0.000000	0.000000	-0.197977	0.029088	0.018809	0.000000	0.000000	4.000000	15.000000	1.000000
14638.680719	0.018105	0.483314	0.239203	84.049942	76.132652	120.457054	4.480864	0.000000	-2.218526	0.000000	0.000000	0.000000	-0.099308	0.005524	-0.002452	0.000000	0.000000	4.000000	15.000000	1.000000
14638.684052	0.018105	0.483314	0.239203	84.049942	76.132652	120.457054	4.480864	0.000000	-2.218526	0.000000	0.000000	0.000000	-0.099308	0.005524	-0.002452	0.000000	0.000000	4.000000	15.000000	1.000000
14638.687386	0.018105	0.483314	0.239203	84.048172	76.105927	120.461708	4.483298	0.000000	-2.213603	0.000000	0.000000	0.000000	-0.099308	0.005524	-0.002452	0.000000	0.000000	4.000000	15.000000	1.000000
14638.690719	0.018105	0.483314	0.239203	84.048172	76.105927	120.461708	4.483298	0.000000	-2.213603	0.000000	0.000000	0.000000	-0.099308	0.005524	-0.002452	0.000000	0.000000	4.000000	15.000000	1.000000
14638.694052	0.017740	0.483370	0.239162	84.048172	76.105927	120.461708	4.483298	0.000000	-2.213603	0.000000	0.000000	0.000000	-0.109478	0.016579	-0.012371	0.000000	0.000000	4.000000	15.000000	1.000000
14638.697386	0.017341	0.483386	0.239090	84.042839	76.143890	120.538452	4.483298	0.000000	-2.213603	0.000000	0.000000	0.000000	-0.119611	0.004800	-0.021443	0.000000	0.000000	4.000000	15.000000	1.000000
14638.700719	0.017341	0.483386	0.239090	84.042839	76.143890	120.538452	4.483298	0.000000	-2.213603	0.000000	0.000000	0.000000	-0.119611	0.004800	-0.021443	0.000000	0.000000	4.000000	15.000000	1.000000
14638.704052	0.017341	0.483386	0.239090	84.042839	76.143890	120.538452	4.483298	0.000000	-2.213603	0.000000	0.000000	0.000000	-0.119611	0.004800	-0.021443	0.000000	0.000000	4.000000	15.000000	1.000000
14638.707386	0.017341	0.483386	0.239090	84.021645	76.207237	120.656425	4.488562	0.000000	-2.202910	0.000000	0.000000	0.000000	-0.119611	0.004800	-0.021443	0.000000	0.000000	4.000000	15.000000	1.000000
14638.710719	0.016909	0.483438	0.238986	84.021645	76.207237	120.656425	4.488562	0.000000	-2.202910	0.000000	0.000000	0.000000	-0.129745	0.015847	-0.031397	0.000000	0.000000	4.000000	15.000000	1.000000
14638.714052	0.016909	0.483438	0.238986	84.021645	76.207237	120.656425	4.488562	0.000000	-2.202910	0.000000	0.000000	0.000000	-0.129745	0.015847	-0.031397	0.000000	0.000000	4.000000	15.000000	1.000000
14638.717386	0.016909	0.483438	0.238986	83.963493	76.336601	120.868271	4.491391	0.000000	-2.197136	0.000000	0.000000	0.000000	-0.129745	0.015847	-0.031397	0.000000	0.000000	4.000000	15.000000	1.000000
14638.720719	0.016909	0.483438	0.238986	83.963493	76.336601	120.868271	4.491391	0.000000	-2.197136	0.000000	0.000000	0.000000	-0.129745	0.015847	-0.031397	0.000000	0.000000	4.000000	15.000000	1.000000
14638.724052	0.016477	0.483453	0.238882	83.963493	76.336601	120.868271	4.491391	0.000000	-2.197136	0.000000	0.000000	0.000000	-0.129695	0.004435	-0.031056	0.000000	0.000000	4.000000	15.000000	1.000000
14638.727386	0.016012	0.483469	0.238811	83.869148	76.546417	121.196793	4.491391	0.000000	-2.197136	0.000000	0.000000	0.000000	-0.139343	0.004789	-0.021218	0.000000	0.000000	4.000000	15.000000	1.000000
14638.730719	0.016012	0.483469	0.238811	83.869148	76.546417	121.196793	4.491391	0.000000	-2.197136	0.000000	0.000000	0.000000	-0.139343	0.004789	-0.021218	0.000000	0.000000	4.000000	15.000000	1.000000
14638.734052	0.016012	0.483469	0.238811	83.869148	76.546417	121.196793	4.491391	0.000000	-2.197136	0.000000	0.000000	0.000000	-0.139343	0.004789	-0.021218	0.000000	0.000000	4.000000	15.000000	1.000000
14638.737386	0.016012	0.483469	0.238811	83.742233	76.766418	121.564323	4.497407	0.000000	-2.184796	0.000000	0.000000	0.000000	-0.139343	0.004789	-0.021218	0.000000	0.000000	4.000000	15.000000	1.000000
14638.740719	0.015515	0.483485	0.238741	83.742233	76.766418	121.564323	4.497407	0.000000	-2.184796	0.000000	0.000000	0.000000	-0.149223	0.004785	-0.021091	0.000000	0.000000	4.000000	15.000000	1.000000
14638.744052	0.015515	0.483485	0.238741	83.742233	76.766418	121.564323	4.497407	0.000000	-2.184796	0.000000	0.000000	0.000000	-0.149223	0.004785	-0.021091	0.000000	0.000000	4.000000	15.000000	1.000000
14638.747386	0.014985	0.483483	0.238688	83.593910	77.001869	121.959572	4.500834	0.000000	-2.177727	0.000000	0.000000	0.000000	-0.158992	-0.000731	-0.015925	0.000000	0.000000	4.000000	15.000000	1.000000
14638.750719	0.014985	0.483483	0.238688	83.593910	77.001869	121.959572	4.500834	0.000000	-2.177727	0.000000	0.000000	0.000000	-0.158992	-0.000731	-0.015925	0.000000	0.000000	4.000000	15.000000	1.000000
14638.754052	0.014985	0.483483	0.238688	83.593910	77.001869	121.959572	4.500834	0.000000	-2.177727	0.000000	0.000000	0.000000	-0.158992	-0.000731	-0.015925	0.000000	0.000000	4.000000	15.000000	1.000000
14638.757386	0.014454	0.483479	0.238602	83.432091	77.264580	122.388687	4.504559	0.000000	-2.170012	0.000000	0.000000	0.000000	-0.159166	-0.001096	-0.025751	0.000000	0.000000	4.000000	15.000000	1.000000
14638.760719	0.014454	0.483479	0.238602	83.432091	77.264580	122.388687	4.504559	0.000000	-2.170012	0.000000	0.000000	0.000000	-0.159166	-0.001096	-0.025751	0.000000	0.000000	4.000000	15.000000	1.000000
14638.764052	0.014454	0.483479	0.238602	83.432091	77.264580	122.388687	4.504559	0.000000	-2.170012	0.000000	0.000000	0.000000	-0.159166	-0.001096	-0.025751	0.000000	0.000000	4.000000	15.000000	1.000000
14638.767386	0.013890	0.483474	0.238484	83.276054	77.531052	122.790779	4.508167	0.000000	-2.162507	0.000000	0.000000	0.000000	-0.169226	-0.001461	-0.035387	0.000000	0.000000	4.000000	15.000000	1.000000
14638.770719	0.013890	0.483474	0.238484	83.276054	77.531052	122.790779	4.508167	0.000000	-2.162507	0.000000	0.000000	0.000000	-0.169226	-0.001461	-0.035387	0.000000	0.000000	4.000000	15.000000	1.000000
14638.774052	0.013890	0.483474	0.238484	83.276054	77.531052	122.790779	4.508167	0.000000	-2.162507	0.000000	0.000000	0.000000	-0.169226	-0.001461	-0.035387	0.000000	0.000000	4.000000	15.000000	1.000000
14638.777386	0.013890	0.483474	0.238484	83.135330	77.814522	123.134789	4.511904	0.000000	-2.154698	0.000000	0.000000	0.000000	-0.169226	-0.001461	-0.035387	0.000000	0.000000	4.000000	15.000000	1.000000
14638.780719	0.013358	0.483447	0.238285	83.135330	77.814522	123.134789	4.511904	0.000000	-2.154698	0.000000	0.000000	0.000000	-0.159723	-0.008088	-0.059775	0.000000	0.000000	4.000000	15.000000	1.000000
14638.784052	0.013358	0.483447	0.238285	83.135330	77.814522	123.134789	4.511904	0.000000	-2.154698	0.000000	0.000000	0.000000	-0.159723	-0.008088	-0.059775	0.000000	0.000000	4.000000	15.000000	1.000000
14638.787386	0.012857	0.483417	0.237987	83.023743	78.156219	123.441422	4.515121	0.000000	-2.147949	0.000000	0.000000	0.000000	-0.150268	-0.009180	-0.089252	0.000000	0.000000	4.000000	15.000000	1.000000
14638.790719	0.012857	0.483417	0.237987	83.023743	78.156219	123.441422	4.515121	0.000000	-2.147949	0.000000	0.000000	0.000000	-0.150268	-0.009180	-0.089252	0.000000	0.000000	4.000000	15.000000	1.000000
14638.794052	0.012857	0.483417	0.237987	83.023743	78.156219	123.441422	4.515121	0.000000	-2.147949	0.000000	0.000000	0.000000	-0.150268	-0.009180	-0.089252	0.000000	0.000000	4.000000	15.000000	1.000000
14638.797386	0.012857	0.483417	0.237987	82.960014	78.515572	123.598000	4.517764	0.000000	-2.142385	0.000000	0.000000	0.000000	-0.150268	-0.009180	-0.089252	0.000000	0.000000	4.000000	15.000000	1.000000
14638.800719	0.012387	0.483363	0.237576	82.960014	78.515572	123.598000	4.517764	0.000000	-2.142385	0.000000	0.000000	0.000000	-0.140847	-0.016147	-0.123405	0.000000	0.000000	4.000000	15.000000	1.000000
14638.804052	0.012387	0.483363	0.237576	82.960014	78.515572	123.598000	4.517764	0.000000	-2.142385	0.000000	0.000000	0.000000	-0.140847	-0.016147	-0.123405	0.000000	0.000000	4.000000	15.000000	1.000000
14638.807386	0.011949	0.483324	0.237049	82.945343	78.948105	123.934357	4.519783	0.000000	-2.138121	0.000000	0.000000	0.000000	-0.131384	-0.011738	-0.158053	0.000000	0.000000	4.000000	15.000000	1.000000
14638.810719	0.011949	0.483324	0.237049	82.945343	78.948105	123.934357	4.519783	0.000000	-2.138121	0.000000	0.000000	0.000000	-0.131384	-0.011738	-0.158053	0.000000	0.000000	4.000000	15.000000	1.000000
14638.814052	0.011949	0.483324	0.237049	82.945343	78.948105	123.934357	4.519783	0.000000	-2.138121	0.000000	0.000000	0.000000	-0.131384	-0.011738	-0.158053	0.000000	0.000000	4.000000	15.000000	1.000000
14638.817386	0.011949	0.483324	0.237049	82.958168	79.402969	124.425819	4.521173	0.000000	-2.135180	0.000000	0.000000	0.000000	-0.131384	-0.011738	-0.158053	0.000000	0.000000	4.000000	15.000000	1.000000
14638.820719	0.011444	0.483298	0.236376	82.958168	79.402969	124.425819	4.521173	0.000000	-2.135180	0.000000	0.000000	0.000000	-0.151676	-0.007698	-0.202047	0.000000	0.000000	4.000000	15.000000	1.000000
14638.824052	0.011444	0.483298	0.236376	82.958168	79.402969	124.425819	4.521173	0.000000	-2.135180	0.000000	0.000000	0.000000	-0.151676	-0.007698	-0.202047	0.000000	0.000000	4.000000	15.000000	1.000000
14638.827386	0.010904	0.483249	0.235588	82.972809	79.956619	125.027504	4.522558	0.000000	-2.132246	0.000000	0.000000	0.000000	-0.161793	-0.014667	-0.236230	0.000000	0.000000	4.000000	15.000000	1.000000
14638.830719	0.010904	0.483249	0.235588	82.972809	79.956619	125.027504	4.522558	0.000000	-2.132246	0.000000	0.000000	0.000000	-0.161793	-0.014667	-0.236230	0.000000	0.000000	4.000000	15.000000	1.000000
14638.834052	0.010904	0.483249	0.235588	82.972809	79.956619	125.027504	4.522558	0.000000	-2.132246	0.000000	0.000000	0.000000	-0.161793	-0.014667	-0.236230	0.000000	0.000000	4.000000	15.000000	1.000000
14638.837386	0.010332	0.483272	0.234699	82.981216	80.592407	125.717789	4.523802	0.000000	-2.129605	0.000000	0.000000	0.000000	-0.171743	0.006908	-0.266765	0.000000	0.000000	4.000000	15.000000	1.000000
14638.840719	0.010332	0.483272	0.234699	82.981216	80.592407	125.717789	4.523802	0.000000	-2.129605	0.000000	0.000000	0.000000	-0.171743	0.006908	-0.266765	0.000000	0.000000	4.000000	15.000000	1.000000
14638.844052	0.010332	0.483272	0.234699	82.981216	80.592407	125.717789	4.523802	0.000000	-2.129605	0.000000	0.000000	0.000000	-0.171743	0.006908	-0.266765	0.000000	0.000000	4.000000	15.000000	1.000000
14638.847386	0.009727	0.483311	0.233726	82.970856	81.234360	126.426323	4.524944	0.000000	-2.127177	0.000000	0.000000	0.000000	-0.181505	0.011578	-0.291945	0.000000	0.000000	4.000000	15.000000	1.000000
14638.850719	0.009727	0.483311	0.233726	82.970856	81.234360	126.426323	4.524944	0.000000	-2.127177	0.000000	0.000000	0.000000	-0.181505	0.011578	-0.291945	0.000000	0.000000	4.000000	15.000000	1.000000
14638.854052	0.009727	0.483311	0.233726	82.970856	81.234360	126.426323	4.524944	0.000000	-2.127177	0.000000	0.000000	0.000000	-0.181505	0.011578	-0.291945	0.000000	0.000000	4.000000	15.000000	1.000000
14638.857386	0.009122	0.483421	0.232649	82.939026	81.933571	127.210182	4.526043	0.000000	-2.124836	0.000000	0.000000	0.000000	-0.181413	0.032996	-0.322971	0.000000	0.000000	4.000000	15.000000	1.000000
14638.860719	0.009122	0.483421	0.232649	82.939026	81.933571	127.210182	4.526043	0.000000	-2.124836	0.000000	0.000000	0.000000	-0.181413	0.032996	-0.322971	0.000000	0.000000	4.000000	15.000000	1.000000
14638.864052	0.009122	0.483421	0.232649	82.939026	81.933571	127.210182	4.526043	0.000000	-2.124836	0.000000	0.000000	0.000000	-0.181413	0.032996	-0.322971	0.000000	0.000000	4.000000	15.000000	1.000000
14638.867386	0.008486	0.483641	0.231500	82.896591	82.600929	127.964172	4.526786	0.000000	-2.123253	0.000000	0.000000	0.000000	-0.190934	0.065941	-0.344665	0.000000	0.000000	4.000000	15.000000	1.000000
14638.870719	0.008486	0.483641	0.231500	82.896591	82.600929	127.964172	4.526786	0.000000	-2.123253	0.000000	0.000000	0.000000	-0.190934	0.065941	-0.344665	0.000000	0.000000	4.000000	15.000000	1.000000
14638.874052	0.008486	0.483641	0.231500	82.896591	82.600929	127.964172	4.526786	0.000000	-2.123253	0.000000	0.000000	0.000000	-0.190934	0.065941	-0.344665	0.000000	0.000000	4.000000	15.000000	1.000000
14638.877386	0.007850	0.483931	0.230247	82.860619	83.282417	128.630936	4.527520	0.000000	-2.121688	0.000000	0.000000	0.000000	-0.190667	0.087043	-0.376073	0.000000	0.000000	4.000000	15.000000	1.000000
14638.880719	0.007850	0.483931	0.230247	82.860619	83.282417	128.630936	4.527520	0.000000	-2.121688	0.000000	0.000000	0.000000	-0.190667	0.087043	-0.376073	0.000000	0.000000	4.000000	15.000000	1.000000
14638.884052	0.007850	0.483931	0.230247	82.860619	83.282417	128.630936	4.527520	0.000000	-2.121688	0.000000	0.000000	0.000000	-0.190667	0.087043	-0.376073	0.000000	0.000000	4.000000	15.000000	1.000000
14638.887386	0.007151	0.484331	0.228953	82.854881	83.881554	128.999924	4.527884	0.000000	-2.120913	0.000000	0.000000	0.000000	-0.209657	0.119976	-0.388188	0.000000	0.000000	4.000000	15.000000	1.000000
14638.890719	0.007151	0.484331	0.228953	82.854881	83.881554	128.999924	4.527884	0.000000	-2.120913	0.000000	0.000000	0.000000	-0.209657	0.119976	-0.388188	0.000000	0.000000	4.000000	15.000000	1.000000
14638.894052	0.007151	0.484331	0.228953	82.854881	83.881554	128.999924	4.527884	0.000000	-2.120913	0.000000	0.000000	0.000000	-0.209657	0.119976	-0.388188	0.000000	0.000000	4.000000	15.000000	1.000000
14638.897386	0.006389	0.484874	0.227550	82.860703	84.452232	129.154984	4.528588	0.000000	-2.119408	0.000000	0.000000	0.000000	-0.228690	0.163129	-0.420768	0.000000	0.000000	4.000000	15.000000	1.000000
14638.900719	0.006389	0.484874	0.227550	82.860703	84.452232	129.154984	4.528588	0.000000	-2.119408	0.000000	0.000000	0.000000	-0.228690	0.163129	-0.420768	0.000000	0.000000	4.000000	15.000000	1.000000
14638.904052	0.006389	0.484874	0.227550	82.860703	84.452232	129.154984	4.528588	0.000000	-2.119408	0.000000	0.000000	0.000000	-0.228690	0.163129	-0.420768	0.000000	0.000000	4.000000	15.000000	1.000000
14638.907386	0.005564	0.485525	0.226073	82.852325	84.772964	129.151123	4.529397	0.000000	-2.117679	0.000000	0.000000	0.000000	-0.247415	0.195133	-0.443341	0.000000	0.000000	4.000000	15.000000	1.000000
14638.910719	0.005564	0.485525	0.226073	82.852325	84.772964	129.151123	4.529397	0.000000	-2.117679	0.000000	0.000000	0.000000	-0.247415	0.195133	-0.443341	0.000000	0.000000	4.000000	15.000000	1.000000
14638.914052	0.005564	0.485525	0.226073	82.852325	84.772964	129.151123	4.529397	0.000000	-2.117679	0.000000	0.000000	0.000000	-0.247415	0.195133	-0.443341	0.000000	0.000000	4.000000	15.000000	1.000000
14638.917386	0.004581	0.486338	0.224533	82.809662	84.726608	129.039490	4.530425	0.000000	-2.115479	0.000000	0.000000	0.000000	-0.295030	0.243816	-0.461758	0.000000	0.000000	4.000000	15.000000	1.000000
14638.920719	0.004581	0.486338	0.224533	82.809662	84.726608	129.039490	4.530425	0.000000	-2.115479	0.000000	0.000000	0.000000	-0.295030	0.243816	-0.461758	0.000000	0.000000	4.000000	15.000000	1.000000
14638.924052	0.004581	0.486338	0.224533	82.809662	84.726608	129.039490	4.530425	0.000000	-2.115479	0.000000	0.000000	0.000000	-0.295030	0.243816	-0.461758	0.000000	0.000000	4.000000	15.000000	1.000000
14638.927386	0.003472	0.487235	0.222901	82.723923	84.283264	128.736633	4.532471	0.000000	-2.111091	0.000000	0.000000	0.000000	-0.332600	0.269342	-0.489750	0.000000	0.000000	4.000000	15.000000	1.000000
14638.930719	0.003472	0.487235	0.222901	82.723923	84.283264	128.736633	4.532471	0.000000	-2.111091	0.000000	0.000000	0.000000	-0.332600	0.269342	-0.489750	0.000000	0.000000	4.000000	15.000000	1.000000
14638.934052	0.003472	0.487235	0.222901	82.723923	84.283264	128.736633	4.532471	0.000000	-2.111091	0.000000	0.000000	0.000000	-0.332600	0.269342	-0.489750	0.000000	0.000000	4.000000	15.000000	1.000000
14638.937386	0.002336	0.488291	0.221170	82.616722	83.682571	128.194901	4.535180	0.000000	-2.105266	0.000000	0.000000	0.000000	-0.340777	0.316795	-0.519362	0.000000	0.000000	4.000000	15.000000	1.000000
14638.940719	0.002336	0.488291	0.221170	82.616722	83.682571	128.194901	4.535180	0.000000	-2.105266	0.000000	0.000000	0.000000	-0.340777	0.316795	-0.519362	0.000000	0.000000	4.000000	15.000000	1.000000
14638.944052	0.002336	0.488291	0.221170	82.616722	83.682571	128.194901	4.535180	0.000000	-2.105266	0.000000	0.000000	0.000000	-0.340777	0.316795	-0.519362	0.000000	0.000000	4.000000	15.000000	1.000000
14638.947386	0.001142	0.489412	0.219359	82.484642	83.127151	127.541260	4.537780	0.000000	-2.099655	0.000000	0.000000	0.000000	-0.358359	0.336226	-0.543096	0.000000	0.000000	4.000000	15.000000	1.000000
14638.950719	0.001142	0.489412	0.219359	82.484642	83.127151	127.541260	4.537780	0.000000	-2.099655	0.000000	0.000000	0.000000	-0.358359	0.336226	-0.543096	0.000000	0.000000	4.000000	15.000000	1.000000
14638.954052	0.001142	0.489412	0.219359	82.484642	83.127151	127.541260	4.537780	0.000000	-2.099655	0.000000	0.000000	0.000000	-0.358359	0.336226	-0.543096	0.000000	0.000000	4.000000	15.000000	1.000000
14638.957386	-0.000110	0.490669	0.217431	82.348396	82.719360	126.993805	4.540591	0.000000	-2.093569	0.000000	0.000000	0.000000	-0.375662	0.376980	-0.578401	0.000000	0.000000	4.000000	15.000000	1.000000
14638.960719	-0.000110	0.490669	0.217431	82.348396	82.719360	126.993805	4.540591	0.000000	-2.093569	0.000000	0.000000	0.000000	-0.375662	0.376980	-0.578401	0.000000	0.000000	4.000000	15.000000	1.000000
14638.964052	-0.000110	0.490669	0.217431	82.348396	82.719360	126.993805	4.540591	0.000000	-2.093569	0.000000	0.000000	0.000000	-0.375662	0.376980	-0.578401	0.000000	0.000000	4.000000	15.000000	1.000000
14638.967386	-0.001387	0.492008	0.215471	82.238960	82.516022	126.817993	4.543473	0.000000	-2.087307	0.000000	0.000000	0.000000	-0.383080	0.401912	-0.588158	0.000000	0.000000	4.000000	15.000000	1.000000
14638.970719	-0.001387	0.492008	0.215471	82.238960	82.516022	126.817993	4.543473	0.000000	-2.087307	0.000000	0.000000	0.000000	-0.383080	0.401912	-0.588158	0.000000	0.000000	4.000000	15.000000	1.000000
14638.974052	-0.001387	0.492008	0.215471	82.238960	82.516022	126.817993	4.543473	0.000000	-2.087307	0.000000	0.000000	0.000000	-0.383080	0.401912	-0.588158	0.000000	0.000000	4.000000	15.000000	1.000000
14638.977386	-0.002688	0.493448	0.213459	82.175789	82.484482	126.914352	4.546480	0.000000	-2.080750	0.000000	0.000000	0.000000	-0.390340	0.431782	-0.603533	0.000000	0.000000	4.000000	15.000000	1.000000
14638.980719	-0.002688	0.493448	0.213459	82.175789	82.484482	126.914352	4.546480	0.000000	-2.080750	0.000000	0.000000	0.000000	-0.390340	0.431782	-0.603533	0.000000	0.000000	4.000000	15.000000	1.000000
14638.984052	-0.002688	0.493448	0.213459	82.175789	82.484482	126.914352	4.546480	0.000000	-2.080750	0.000000	0.000000	0.000000	-0.390340	0.431782	-0.603533	0.000000	0.000000	4.000000	15.000000	1.000000
14638.987386	-0.004077	0.494966	0.211378	82.171906	82.608185	127.088676	4.549543	0.000000	-2.074044	0.000000	0.000000	0.000000	-0.416438	0.455493	-0.624152	0.000000	0.000000	4.000000	15.000000	1.000000
14638.990719	-0.004077	0.494966	0.211378	82.171906	82.608185	127.088676	4.549543	0.000000	-2.074044	0.000000	0.000000	0.000000	-0.416438	0.455493	-0.624152	0.000000	0.000000	4.000000	15.000000	1.000000
14638.994052	-0.004077	0.494966	0.211378	82.171906	82.608185	127.088676	4.549543	0.000000	-2.074044	0.000000	0.000000	0.000000	-0.416438	0.455493	-0.624152	0.000000	0.000000	4.000000	15.000000	1.000000
14638.997386	-0.005456	0.496545	0.209247	82.177170	82.802361	127.208778	4.553111	0.000000	-2.066199	0.000000	0.000000	0.000000	-0.413715	0.473658	-0.639589	0.000000	0.000000	4.000000	15.000000	1.000000
14639.000719	-0.005456	0.496545	0.209247	82.177170	82.802361	127.208778	4.553111	0.000000	-2.066199	0.000000	0.000000	0.000000	-0.413715	0.473658	-0.639589	0.000000	0.000000	4.000000	15.000000	1.000000
14639.004052	-0.005456	0.496545	0.209247	82.177170	82.802361	127.208778	4.553111	0.000000	-2.066199	0.000000	0.000000	0.000000	-0.413715	0.473658	-0.639589	0.000000	0.000000	4.000000	15.000000	1.000000
14639.007386	-0.006857	0.498183	0.207062	82.181541	82.954346	127.195763	4.556478	0.000000	-2.058765	0.000000	0.000000	0.000000	-0.420356	0.491508	-0.655360	0.000000	0.000000	4.000000	15.000000	1.000000
14639.010719	-0.006857	0.498183	0.207062	82.181541	82.954346	127.195763	4.556478	0.000000	-2.058765	0.000000	0.000000	0.000000	-0.420356	0.491508	-0.655360	0.000000	0.000000	4.000000	15.000000	1.000000
14639.014052	-0.006857	0.498183	0.207062	82.181541	82.954346	127.195763	4.556478	0.000000	-2.058765	0.000000	0.000000	0.000000	-0.420356	0.491508	-0.655360	0.000000	0.000000	4.000000	15.000000	1.000000
14639.017386	-0.008310	0.499842	0.204792	82.185989	83.123894	127.293762	4.559893	0.000000	-2.051188	0.000000	0.000000	0.000000	-0.436111	0.497536	-0.681123	0.000000	0.000000	4.000000	15.000000	1.000000
14639.020719	-0.008310	0.499842	0.204792	82.185989	83.123894	127.293762	4.559893	0.000000	-2.051188	0.000000	0.000000	0.000000	-0.436111	0.497536	-0.681123	0.000000	0.000000	4.000000	15.000000	1.000000
14639.024052	-0.008310	0.499842	0.204792	82.185989	83.123894	127.293762	4.559893	0.000000	-2.051188	0.000000	0.000000	0.000000	-0.436111	0.497536	-0.681123	0.000000	0.000000	4.000000	15.000000	1.000000
14639.027386	-0.009722	0.501502	0.202454	82.190628	83.313759	127.566544	4.563491	0.000000	-2.043171	0.000000	0.000000	0.000000	-0.423401	0.498170	-0.701338	0.000000	0.000000	4.000000	15.000000	1.000000
14639.030719	-0.009722	0.501502	0.202454	82.190628	83.313759	127.566544	4.563491	0.000000	-2.043171	0.000000	0.000000	0.000000	-0.423401	0.498170	-0.701338	0.000000	0.000000	4.000000	15.000000	1.000000
14639.034052	-0.009722	0.501502	0.202454	82.190628	83.313759	127.566544	4.563491	0.000000	-2.043171	0.000000	0.000000	0.000000	-0.423401	0.498170	-0.701338	0.000000	0.000000	4.000000	15.000000	1.000000
14639.037386	-0.011152	0.503143	0.199997	82.197296	83.549644	127.916222	4.566554	0.000000	-2.036317	0.000000	0.000000	0.000000	-0.429121	0.492136	-0.737136	0.000000	0.000000	4.000000	15.000000	1.000000
14639.040719	-0.011152	0.503143	0.199997	82.197296	83.549644	127.916222	4.566554	0.000000	-2.036317	0.000000	0.000000	0.000000	-0.429121	0.492136	-0.737136	0.000000	0.000000	4.000000	15.000000	1.000000
14639.044052	-0.011152	0.503143	0.199997	82.197296	83.549644	127.916222	4.566554	0.000000	-2.036317	0.000000	0.000000	0.000000	-0.429121	0.492136	-0.737136	0.000000	0.000000	4.000000	15.000000	1.000000
14639.047386	-0.012539	0.504800	0.197452	82.202499	83.834099	128.273758	4.569393	0.000000	-2.029936	0.000000	0.000000	0.000000	-0.416036	0.497264	-0.763318	0.000000	0.000000	4.000000	15.000000	1.000000
14639.050719	-0.012539	0.504800	0.197452	82.202499	83.834099	128.273758	4.569393	0.000000	-2.029936	0.000000	0.000000	0.000000	-0.416036	0.497264	-0.763318	0.000000	0.000000	4.000000	15.000000	1.000000
14639.054052	-0.012539	0.504800	0.197452	82.202499	83.834099	128.273758	4.569393	0.000000	-2.029936	0.000000	0.000000	0.000000	-0.416036	0.497264	-0.763318	0.000000	0.000000	4.000000	15.000000	1.000000
14639.057386	-0.013882	0.506455	0.194804	82.216660	84.169624	128.680557	4.571594	0.000000	-2.024976	0.000000	0.000000	0.000000	-0.402782	0.496326	-0.794524	0.000000	0.000000	4.000000	15.000000	1.000000
14639.060719	-0.013882	0.506455	0.194804	82.216660	84.169624	128.680557	4.571594	0.000000	-2.024976	0.000000	0.000000	0.000000	-0.402782	0.496326	-0.794524	0.000000	0.000000	4.000000	15.000000	1.000000
14639.064052	-0.013882	0.506455	0.194804	82.216660	84.169624	128.680557	4.571594	0.000000	-2.024976	0.000000	0.000000	0.000000	-0.402782	0.496326	-0.794524	0.000000	0.000000	4.000000	15.000000	1.000000
14639.067386	-0.015210	0.508066	0.192018	82.255699	84.583298	129.177048	4.573066	0.000000	-2.021649	0.000000	0.000000	0.000000	-0.398456	0.483573	-0.835831	0.000000	0.000000	4.000000	15.000000	1.000000
14639.070719	-0.015210	0.508066	0.192018	82.255699	84.583298	129.177048	4.573066	0.000000	-2.021649	0.000000	0.000000	0.000000	-0.398456	0.483573	-0.835831	0.000000	0.000000	4.000000	15.000000	1.000000
14639.074052	-0.015210	0.508066	0.192018	82.255699	84.583298	129.177048	4.573066	0.000000	-2.021649	0.000000	0.000000	0.000000	-0.398456	0.483573	-0.835831	0.000000	0.000000	4.000000	15.000000	1.000000
14639.077386	-0.016555	0.509711	0.189156	82.317451	85.054787	129.722931	4.573916	0.000000	-2.019726	0.000000	0.000000	0.000000	-0.403559	0.493439	-0.858381	0.000000	0.000000	4.000000	15.000000	1.000000
14639.080719	-0.016555	0.509711	0.189156	82.317451	85.054787	129.722931	4.573916	0.000000	-2.019726	0.000000	0.000000	0.000000	-0.403559	0.493439	-0.858381	0.000000	0.000000	4.000000	15.000000	1.000000
14639.084052	-0.016555	0.509711	0.189156	82.317451	85.054787	129.722931	4.573916	0.000000	-2.019726	0.000000	0.000000	0.000000	-0.403559	0.493439	-0.858381	0.000000	0.000000	4.000000	15.000000	1.000000
14639.087386	-0.017915	0.511295	0.186174	82.373337	85.577110	130.327179	4.574646	0.000000	-2.018072	0.000000	0.000000	0.000000	-0.408010	0.475207	-0.894885	0.000000	0.000000	4.000000	15.000000	1.000000
14639.090719	-0.017915	0.511295	0.186174	82.373337	85.577110	130.327179	4.574646	0.000000	-2.018072	0.000000	0.000000	0.000000	-0.408010	0.475207	-0.894885	0.000000	0.000000	4.000000	15.000000	1.000000
14639.094052	-0.017915	0.511295	0.186174	82.373337	85.577110	130.327179	4.574646	0.000000	-2.018072	0.000000	0.000000	0.000000	-0.408010	0.475207	-0.894885	0.000000	0.000000	4.000000	15.000000	1.000000
14639.097386	-0.019350	0.512856	0.183098	82.403900	86.157059	131.010864	4.575047	0.000000	-2.017164	0.000000	0.000000	0.000000	-0.430615	0.468191	-0.922556	0.000000	0.000000	4.000000	15.000000	1.000000
14639.100719	-0.019350	0.512856	0.183098	82.403900	86.157059	131.010864	4.575047	0.000000	-2.017164	0.000000	0.000000	0.000000	-0.430615	0.468191	-0.922556	0.000000	0.000000	4.000000	15.000000	1.000000
14639.104052	-0.019350	0.512856	0.183098	82.403900	86.157059	131.010864	4.575047	0.000000	-2.017164	0.000000	0.000000	0.000000	-0.430615	0.468191	-0.922556	0.000000	0.000000	4.000000	15.000000	1.000000
14639.107386	-0.020828	0.514408	0.179911	82.410461	86.768936	131.703964	4.575780	0.000000	-2.015500	0.000000	0.000000	0.000000	-0.443368	0.465695	-0.956109	0.000000	0.000000	4.000000	15.000000	1.000000
14639.110719	-0.020828	0.514408	0.179911	82.410461	86.768936	131.703964	4.575780	0.000000	-2.015500	0.000000	0.000000	0.000000	-0.443368	0.465695	-0.956109	0.000000	0.000000	4.000000	15.000000	1.000000
14639.114052	-0.020828	0.514408	0.179911	82.410461	86.768936	131.703964	4.575780	0.000000	-2.015500	0.000000	0.000000	0.000000	-0.443368	0.465695	-0.956109	0.000000	0.000000	4.000000	15.000000	1.000000
14639.117386	-0.022316	0.515932	0.176596	82.412270	87.426163	132.326218	4.576475	0.000000	-2.013921	0.000000	0.000000	0.000000	-0.446401	0.457133	-0.994652	0.000000	0.000000	4.000000	15.000000	1.000000
14639.120719	-0.022316	0.515932	0.176596	82.412270	87.426163	132.326218	4.576475	0.000000	-2.013921	0.000000	0.000000	0.000000	-0.446401	0.457133	-0.994652	0.000000	0.000000	4.000000	15.000000	1.000000
14639.124052	-0.022316	0.515932	0.176596	82.412270	87.426163	132.326218	4.576475	0.000000	-2.013921	0.000000	0.000000	0.000000	-0.446401	0.457133	-0.994652	0.000000	0.000000	4.000000	15.000000	1.000000
14639.127386	-0.023754	0.517429	0.173189	82.412529	88.151466	133.027832	4.576752	0.000000	-2.013292	0.000000	0.000000	0.000000	-0.431446	0.449226	-1.022172	0.000000	0.000000	4.000000	15.000000	1.000000
14639.130719	-0.023754	0.517429	0.173189	82.412529	88.151466	133.027832	4.576752	0.000000	-2.013292	0.000000	0.000000	0.000000	-0.431446	0.449226	-1.022172	0.000000	0.000000	4.000000	15.000000	1.000000
14639.134052	-0.023754	0.517429	0.173189	82.412529	88.151466	133.027832	4.576752	0.000000	-2.013292	0.000000	0.000000	0.000000	-0.431446	0.449226	-1.022172	0.000000	0.000000	4.000000	15.000000	1.000000
14639.137386	-0.025174	0.518938	0.169721	82.411057	88.879349	133.864914	4.576160	0.000000	-2.014635	0.000000	0.000000	0.000000	-0.425748	0.452445	-1.040419	0.000000	0.000000	4.000000	15.000000	1.000000
14639.140719	-0.025174	0.518938	0.169721	82.411057	88.879349	133.864914	4.576160	0.000000	-2.014635	0.000000	0.000000	0.000000	-0.425748	0.452445	-1.040419	0.000000	0.000000	4.000000	15.000000	1.000000
14639.144052	-0.025174	0.518938	0.169721	82.411057	88.879349	133.864914	4.576160	0.000000	-2.014635	0.000000	0.000000	0.000000	-0.425748	0.452445	-1.040419	0.000000	0.000000	4.000000	15.000000	1.000000
14639.147386	-0.026514	0.520402	0.166181	82.409378	89.661079	134.781250	4.575090	0.000000	-2.017065	0.000000	0.000000	0.000000	-0.401991	0.439446	-1.061923	0.000000	0.000000	4.000000	15.000000	1.000000
14639.150719	-0.026514	0.520402	0.166181	82.409378	89.661079	134.781250	4.575090	0.000000	-2.017065	0.000000	0.000000	0.000000	-0.401991	0.439446	-1.061923	0.000000	0.000000	4.000000	15.000000	1.000000
14639.154052	-0.026514	0.520402	0.166181	82.409378	89.661079	134.781250	4.575090	0.000000	-2.017065	0.000000	0.000000	0.000000	-0.401991	0.439446	-1.061923	0.000000	0.000000	4.000000	15.000000	1.000000
14639.157386	-0.027779	0.521850	0.162658	82.418869	90.404922	135.643753	4.572845	0.000000	-2.022147	0.000000	0.000000	0.000000	-0.379574	0.434264	-1.056721	0.000000	0.000000	4.000000	15.000000	1.000000
14639.160719	-0.027779	0.521850	0.162658	82.418869	90.404922	135.643753	4.572845	0.000000	-2.022147	0.000000	0.000000	0.000000	-0.379574	0.434264	-1.056721	0.000000	0.000000	4.000000	15.000000	1.000000
14639.164052	-0.027779	0.521850	0.162658	82.418869	90.404922	135.643753	4.572845	0.000000	-2.022147	0.000000	0.000000	0.000000	-0.379574	0.434264	-1.056721	0.000000	0.000000	4.000000	15.000000	1.000000
14639.167386	-0.029001	0.523266	0.159173	82.449188	91.017647	136.356689	4.569803	0.000000	-2.029016	0.000000	0.000000	0.000000	-0.366562	0.424673	-1.045603	0.000000	0.000000	4.000000	15.000000	1.000000
14639.170719	-0.029001	0.523266	0.159173	82.449188	91.017647	136.356689	4.569803	0.000000	-2.029016	0.000000	0.000000	0.000000	-0.366562	0.424673	-1.045603	0.000000	0.000000	4.000000	15.000000	1.000000
14639.174052	-0.029001	0.523266	0.159173	82.449188	91.017647	136.356689	4.569803	0.000000	-2.029016	0.000000	0.000000	0.000000	-0.366562	0.424673	-1.045603	0.000000	0.000000	4.000000	15.000000	1.000000
14639.177386	-0.030295	0.524665	0.155700	82.516068	91.246185	136.653763	4.566331	0.000000	-2.036816	0.000000	0.000000	0.000000	-0.388404	0.419740	-1.041900	0.000000	0.000000	4.000000	15.000000	1.000000
14639.180719	-0.030295	0.524665	0.155700	82.516068	91.246185	136.653763	4.566331	0.000000	-2.036816	0.000000	0.000000	0.000000	-0.388404	0.419740	-1.041900	0.000000	0.000000	4.000000	15.000000	1.000000
14639.184052	-0.030295	0.524665	0.155700	82.516068	91.246185	136.653763	4.566331	0.000000	-2.036816	0.000000	0.000000	0.000000	-0.388404	0.419740	-1.041900	0.000000	0.000000	4.000000	15.000000	1.000000
14639.187386	-0.031604	0.526048	0.152243	82.611671	90.996559	136.405350	4.563552	0.000000	-2.043035	0.000000	0.000000	0.000000	-0.392493	0.414836	-1.037256	0.000000	0.000000	4.000000	15.000000	1.000000
14639.190719	-0.031604	0.526048	0.152243	82.611671	90.996559	136.405350	4.563552	0.000000	-2.043035	0.000000	0.000000	0.000000	-0.392493	0.414836	-1.037256	0.000000	0.000000	4.000000	15.000000	1.000000
14639.194052	-0.031604	0.526048	0.152243	82.611671	90.996559	136.405350	4.563552	0.000000	-2.043035	0.000000	0.000000	0.000000	-0.392493	0.414836	-1.037256	0.000000	0.000000	4.000000	15.000000	1.000000
14639.197386	-0.032985	0.527419	0.148835	82.690323	90.507835	135.756287	4.560872	0.000000	-2.049012	0.000000	0.000000	0.000000	-0.414345	0.411315	-1.022352	0.000000	0.000000	4.000000	15.000000	1.000000
14639.200719	-0.032985	0.527419	0.148835	82.690323	90.507835	135.756287	4.560872	0.000000	-2.049012	0.000000	0.000000	0.000000	-0.414345	0.411315	-1.022352	0.000000	0.000000	4.000000	15.000000	1.000000
14639.204052	-0.032985	0.527419	0.148835	82.690323	90.507835	135.756287	4.560872	0.000000	-2.049012	0.000000	0.000000	0.000000	-0.414345	0.411315	-1.022352	0.000000	0.000000	4.000000	15.000000	1.000000
14639.207386	-0.034406	0.528788	0.145421	82.714577	89.727669	134.651199	4.559154	0.000000	-2.052830	0.000000	0.000000	0.000000	-0.426340	0.410951	-1.024051	0.000000	0.000000	4.000000	15.000000	1.000000
14639.210719	-0.034406	0.528788	0.145421	82.714577	89.727669	134.651199	4.559154	0.000000	-2.052830	0.000000	0.000000	0.000000	-0.426340	0.410951	-1.024051	0.000000	0.000000	4.000000	15.000000	1.000000
14639.214052	-0.034406	0.528788	0.145421	82.714577	89.727669	134.651199	4.559154	0.000000	-2.052830	0.000000	0.000000	0.000000	-0.426340	0.410951	-1.024051	0.000000	0.000000	4.000000	15.000000	1.000000
14639.217386	-0.035927	0.530199	0.142069	82.737259	88.847977	133.424225	4.557794	0.000000	-2.055849	0.000000	0.000000	0.000000	-0.456379	0.423084	-1.005713	0.000000	0.000000	4.000000	15.000000	1.000000
14639.220719	-0.035927	0.530199	0.142069	82.737259	88.847977	133.424225	4.557794	0.000000	-2.055849	0.000000	0.000000	0.000000	-0.456379	0.423084	-1.005713	0.000000	0.000000	4.000000	15.000000	1.000000
14639.224052	-0.035927	0.530199	0.142069	82.737259	88.847977	133.424225	4.557794	0.000000	-2.055849	0.000000	0.000000	0.000000	-0.456379	0.423084	-1.005713	0.000000	0.000000	4.000000	15.000000	1.000000
14639.227386	-0.037440	0.531645	0.138880	82.754646	87.675919	132.115723	4.557904	0.000000	-2.055605	0.000000	0.000000	0.000000	-0.453885	0.433806	-0.956694	0.000000	0.000000	4.000000	15.000000	1.000000
14639.230719	-0.037440	0.531645	0.138880	82.754646	87.675919	132.115723	4.557904	0.000000	-2.055605	0.000000	0.000000	0.000000	-0.453885	0.433806	-0.956694	0.000000	0.000000	4.000000	15.000000	1.000000
14639.234052	-0.037440	0.531645	0.138880	82.754646	87.675919	132.115723	4.557904	0.000000	-2.055605	0.000000	0.000000	0.000000	-0.453885	0.433806	-0.956694	0.000000	0.000000	4.000000	15.000000	1.000000
14639.237386	-0.038972	0.533123	0.135817	82.767441	86.275093	130.860184	4.558823	0.000000	-2.053567	0.000000	0.000000	0.000000	-0.459559	0.443503	-0.918914	0.000000	0.000000	4.000000	15.000000	1.000000
14639.240719	-0.038972	0.533123	0.135817	82.767441	86.275093	130.860184	4.558823	0.000000	-2.053567	0.000000	0.000000	0.000000	-0.459559	0.443503	-0.918914	0.000000	0.000000	4.000000	15.000000	1.000000
14639.244052	-0.038972	0.533123	0.135817	82.767441	86.275093	130.860184	4.558823	0.000000	-2.053567	0.000000	0.000000	0.000000	-0.459559	0.443503	-0.918914	0.000000	0.000000	4.000000	15.000000	1.000000
14639.247386	-0.040474	0.534663	0.132976	82.781425	84.888916	129.623535	4.560733	0.000000	-2.049321	0.000000	0.000000	0.000000	-0.450545	0.462040	-0.852213	0.000000	0.000000	4.000000	15.000000	1.000000
14639.250719	-0.040474	0.534663	0.132976	82.781425	84.888916	129.623535	4.560733	0.000000	-2.049321	0.000000	0.000000	0.000000	-0.450545	0.462040	-0.852213	0.000000	0.000000	4.000000	15.000000	1.000000
14639.254052	-0.040474	0.534663	0.132976	82.781425	84.888916	129.623535	4.560733	0.000000	-2.049321	0.000000	0.000000	0.000000	-0.450545	0.462040	-0.852213	0.000000	0.000000	4.000000	15.000000	1.000000
14639.257386	-0.041891	0.536248	0.130347	82.794151	83.594421	128.342667	4.563621	0.000000	-2.042883	0.000000	0.000000	0.000000	-0.425171	0.475545	-0.788726	0.000000	0.000000	4.000000	15.000000	1.000000
14639.260719	-0.041891	0.536248	0.130347	82.794151	83.594421	128.342667	4.563621	0.000000	-2.042883	0.000000	0.000000	0.000000	-0.425171	0.475545	-0.788726	0.000000	0.000000	4.000000	15.000000	1.000000
14639.264052	-0.041891	0.536248	0.130347	82.794151	83.594421	128.342667	4.563621	0.000000	-2.042883	0.000000	0.000000	0.000000	-0.425171	0.475545	-0.788726	0.000000	0.000000	4.000000	15.000000	1.000000
14639.267386	-0.043198	0.537862	0.127917	82.800011	82.537346	127.015266	4.566754	0.000000	-2.035866	0.000000	0.000000	0.000000	-0.391973	0.484047	-0.729011	0.000000	0.000000	4.000000	15.000000	1.000000
14639.270719	-0.043198	0.537862	0.127917	82.800011	82.537346	127.015266	4.566754	0.000000	-2.035866	0.000000	0.000000	0.000000	-0.391973	0.484047	-0.729011	0.000000	0.000000	4.000000	15.000000	1.000000
14639.274052	-0.043198	0.537862	0.127917	82.800011	82.537346	127.015266	4.566754	0.000000	-2.035866	0.000000	0.000000	0.000000	-0.391973	0.484047	-0.729011	0.000000	0.000000	4.000000	15.000000	1.000000
14639.277386	-0.044481	0.539492	0.125703	82.803856	81.904060	125.850922	4.569716	0.000000	-2.029211	0.000000	0.000000	0.000000	-0.385045	0.489127	-0.664277	0.000000	0.000000	4.000000	15.000000	1.000000
14639.280719	-0.044481	0.539492	0.125703	82.803856	81.904060	125.850922	4.569716	0.000000	-2.029211	0.000000	0.000000	0.000000	-0.385045	0.489127	-0.664277	0.000000	0.000000	4.000000	15.000000	1.000000
14639.284052	-0.044481	0.539492	0.125703	82.803856	81.904060	125.850922	4.569716	0.000000	-2.029211	0.000000	0.000000	0.000000	-0.385045	0.489127	-0.664277	0.000000	0.000000	4.000000	15.000000	1.000000
14639.287386	-0.045819	0.541081	0.123612	82.809586	81.459785	125.141457	4.573759	0.000000	-2.020082	0.000000	0.000000	0.000000	-0.401467	0.476513	-0.627311	0.000000	0.000000	4.000000	15.000000	1.000000
14639.290719	-0.045819	0.541081	0.123612	82.809586	81.459785	125.141457	4.573759	0.000000	-2.020082	0.000000	0.000000	0.000000	-0.401467	0.476513	-0.627311	0.000000	0.000000	4.000000	15.000000	1.000000
14639.294052	-0.045819	0.541081	0.123612	82.809586	81.459785	125.141457	4.573759	0.000000	-2.020082	0.000000	0.000000	0.000000	-0.401467	0.476513	-0.627311	0.000000	0.000000	4.000000	15.000000	1.000000
14639.297386	-0.047234	0.542618	0.121567	82.839630	81.017403	124.806366	4.579419	0.000000	-2.007219	0.000000	0.000000	0.000000	-0.424431	0.461088	-0.613471	0.000000	0.000000	4.000000	15.000000	1.000000
14639.300719	-0.047234	0.542618	0.121567	82.839630	81.017403	124.806366	4.579419	0.000000	-2.007219	0.000000	0.000000	0.000000	-0.424431	0.461088	-0.613471	0.000000	0.000000	4.000000	15.000000	1.000000
14639.304052	-0.047234	0.542618	0.121567	82.839630	81.017403	124.806366	4.579419	0.000000	-2.007219	0.000000	0.000000	0.000000	-0.424431	0.461088	-0.613471	0.000000	0.000000	4.000000	15.000000	1.000000
14639.307386	-0.048693	0.544080	0.119516	82.902725	80.627930	124.497879	4.586581	0.000000	-1.990797	0.000000	0.000000	0.000000	-0.437694	0.438683	-0.615214	0.000000	0.000000	4.000000	15.000000	1.000000
14639.310719	-0.048693	0.544080	0.119516	82.902725	80.627930	124.497879	4.586581	0.000000	-1.990797	0.000000	0.000000	0.000000	-0.437694	0.438683	-0.615214	0.000000	0.000000	4.000000	15.000000	1.000000
14639.314052	-0.048693	0.544080	0.119516	82.902725	80.627930	124.497879	4.586581	0.000000	-1.990797	0.000000	0.000000	0.000000	-0.437694	0.438683	-0.615214	0.000000	0.000000	4.000000	15.000000	1.000000
14639.317386	-0.050250	0.545468	0.117455	82.974876	80.272545	124.197853	4.594532	0.000000	-1.972379	0.000000	0.000000	0.000000	-0.467165	0.416435	-0.618336	0.000000	0.000000	4.000000	15.000000	1.000000
14639.320719	-0.050250	0.545468	0.117455	82.974876	80.272545	124.197853	4.594532	0.000000	-1.972379	0.000000	0.000000	0.000000	-0.467165	0.416435	-0.618336	0.000000	0.000000	4.000000	15.000000	1.000000
14639.324052	-0.050250	0.545468	0.117455	82.974876	80.272545	124.197853	4.594532	0.000000	-1.972379	0.000000	0.000000	0.000000	-0.467165	0.416435	-0.618336	0.000000	0.000000	4.000000	15.000000	1.000000
14639.327386	-0.051814	0.546784	0.115293	83.023544	80.000923	123.799026	4.604032	0.000000	-1.950100	0.000000	0.000000	0.000000	-0.469201	0.394643	-0.648518	0.000000	0.000000	4.000000	15.000000	1.000000
14639.330719	-0.051814	0.546784	0.115293	83.023544	80.000923	123.799026	4.604032	0.000000	-1.950100	0.000000	0.000000	0.000000	-0.469201	0.394643	-0.648518	0.000000	0.000000	4.000000	15.000000	1.000000
14639.334052	-0.051814	0.546784	0.115293	83.023544	80.000923	123.799026	4.604032	0.000000	-1.950100	0.000000	0.000000	0.000000	-0.469201	0.394643	-0.648518	0.000000	0.000000	4.000000	15.000000	1.000000
14639.337386	-0.053332	0.548013	0.113057	83.031647	79.882057	123.244690	4.613297	0.000000	-1.928081	0.000000	0.000000	0.000000	-0.455239	0.368921	-0.670793	0.000000	0.000000	4.000000	15.000000	1.000000
14639.340719	-0.053332	0.548013	0.113057	83.031647	79.882057	123.244690	4.613297	0.000000	-1.928081	0.000000	0.000000	0.000000	-0.455239	0.368921	-0.670793	0.000000	0.000000	4.000000	15.000000	1.000000
14639.344052	-0.053332	0.548013	0.113057	83.031647	79.882057	123.244690	4.613297	0.000000	-1.928081	0.000000	0.000000	0.000000	-0.455239	0.368921	-0.670793	0.000000	0.000000	4.000000	15.000000	1.000000
14639.347386	-0.054865	0.549188	0.110835	83.031342	80.007195	122.888245	4.621731	0.000000	-1.907774	0.000000	0.000000	0.000000	-0.460039	0.352489	-0.666737	0.000000	0.000000	4.000000	15.000000	1.000000
14639.350719	-0.054865	0.549188	0.110835	83.031342	80.007195	122.888245	4.621731	0.000000	-1.907774	0.000000	0.000000	0.000000	-0.460039	0.352489	-0.666737	0.000000	0.000000	4.000000	15.000000	1.000000
14639.354052	-0.054865	0.549188	0.110835	83.031342	80.007195	122.888245	4.621731	0.000000	-1.907774	0.000000	0.000000	0.000000	-0.460039	0.352489	-0.666737	0.000000	0.000000	4.000000	15.000000	1.000000
14639.357386	-0.056357	0.550303	0.108593	83.029907	80.408455	123.250343	4.630757	0.000000	-1.885761	0.000000	0.000000	0.000000	-0.447552	0.334362	-0.672423	0.000000	0.000000	4.000000	15.000000	1.000000
14639.360719	-0.056357	0.550303	0.108593	83.029907	80.408455	123.250343	4.630757	0.000000	-1.885761	0.000000	0.000000	0.000000	-0.447552	0.334362	-0.672423	0.000000	0.000000	4.000000	15.000000	1.000000
14639.364052	-0.056357	0.550303	0.108593	83.029907	80.408455	123.250343	4.630757	0.000000	-1.885761	0.000000	0.000000	0.000000	-0.447552	0.334362	-0.672423	0.000000	0.000000	4.000000	15.000000	1.000000
14639.367386	-0.057736	0.551339	0.106423	83.026810	81.033684	124.010513	4.639349	0.000000	-1.864520	0.000000	0.000000	0.000000	-0.413544	0.310892	-0.651061	0.000000	0.000000	4.000000	15.000000	1.000000
14639.370719	-0.057736	0.551339	0.106423	83.026810	81.033684	124.010513	4.639349	0.000000	-1.864520	0.000000	0.000000	0.000000	-0.413544	0.310892	-0.651061	0.000000	0.000000	4.000000	15.000000	1.000000
14639.374052	-0.057736	0.551339	0.106423	83.026810	81.033684	124.010513	4.639349	0.000000	-1.864520	0.000000	0.000000	0.000000	-0.413544	0.310892	-0.651061	0.000000	0.000000	4.000000	15.000000	1.000000
14639.377386	-0.059062	0.552324	0.104375	83.020767	81.809135	124.834236	4.646960	0.000000	-1.845471	0.000000	0.000000	0.000000	-0.397811	0.295337	-0.614506	0.000000	0.000000	4.000000	15.000000	1.000000
14639.380719	-0.059062	0.552324	0.104375	83.020767	81.809135	124.834236	4.646960	0.000000	-1.845471	0.000000	0.000000	0.000000	-0.397811	0.295337	-0.614506	0.000000	0.000000	4.000000	15.000000	1.000000
14639.384052	-0.059062	0.552324	0.104375	83.020767	81.809135	124.834236	4.646960	0.000000	-1.845471	0.000000	0.000000	0.000000	-0.397811	0.295337	-0.614506	0.000000	0.000000	4.000000	15.000000	1.000000
14639.387386	-0.060232	0.553276	0.102477	83.010422	82.931244	125.733513	4.654759	0.000000	-1.825710	0.000000	0.000000	0.000000	-0.351221	0.285817	-0.569202	0.000000	0.000000	4.000000	15.000000	1.000000
14639.390719	-0.060232	0.553276	0.102477	83.010422	82.931244	125.733513	4.654759	0.000000	-1.825710	0.000000	0.000000	0.000000	-0.351221	0.285817	-0.569202	0.000000	0.000000	4.000000	15.000000	1.000000
14639.394052	-0.060232	0.553276	0.102477	83.010422	82.931244	125.733513	4.654759	0.000000	-1.825710	0.000000	0.000000	0.000000	-0.351221	0.285817	-0.569202	0.000000	0.000000	4.000000	15.000000	1.000000
14639.397386	-0.061253	0.554187	0.100755	82.990364	84.811363	127.188072	4.661324	0.000000	-1.808883	0.000000	0.000000	0.000000	-0.306162	0.273121	-0.516835	0.000000	0.000000	4.000000	15.000000	1.000000
14639.400719	-0.061253	0.554187	0.100755	82.990364	84.811363	127.188072	4.661324	0.000000	-1.808883	0.000000	0.000000	0.000000	-0.306162	0.273121	-0.516835	0.000000	0.000000	4.000000	15.000000	1.000000
14639.404052	-0.061253	0.554187	0.100755	82.990364	84.811363	127.188072	4.661324	0.000000	-1.808883	0.000000	0.000000	0.000000	-0.306162	0.273121	-0.516835	0.000000	0.000000	4.000000	15.000000	1.000000
14639.407386	-0.062148	0.555049	0.099167	82.968704	87.708725	129.768311	4.666801	0.000000	-1.794705	0.000000	0.000000	0.000000	-0.268519	0.258857	-0.476349	0.000000	0.000000	4.000000	15.000000	1.000000
14639.410719	-0.062148	0.555049	0.099167	82.968704	87.708725	129.768311	4.666801	0.000000	-1.794705	0.000000	0.000000	0.000000	-0.268519	0.258857	-0.476349	0.000000	0.000000	4.000000	15.000000	1.000000
14639.414052	-0.062148	0.555049	0.099167	82.968704	87.708725	129.768311	4.666801	0.000000	-1.794705	0.000000	0.000000	0.000000	-0.268519	0.258857	-0.476349	0.000000	0.000000	4.000000	15.000000	1.000000
14639.417386	-0.062918	0.555817	0.097704	82.962990	91.580315	133.537003	4.671276	0.000000	-1.783027	0.000000	0.000000	0.000000	-0.231066	0.230225	-0.438822	0.000000	0.000000	4.000000	15.000000	1.000000
14639.420719	-0.062918	0.555817	0.097704	82.962990	91.580315	133.537003	4.671276	0.000000	-1.783027	0.000000	0.000000	0.000000	-0.231066	0.230225	-0.438822	0.000000	0.000000	4.000000	15.000000	1.000000
14639.424052	-0.062918	0.555817	0.097704	82.962990	91.580315	133.537003	4.671276	0.000000	-1.783027	0.000000	0.000000	0.000000	-0.231066	0.230225	-0.438822	0.000000	0.000000	4.000000	15.000000	1.000000
14639.427386	-0.063588	0.556563	0.096332	82.974686	96.024666	137.866898	4.674645	0.000000	-1.774175	0.000000	0.000000	0.000000	-0.200876	0.223812	-0.411622	0.000000	0.000000	4.000000	15.000000	1.000000
14639.430719	-0.063588	0.556563	0.096332	82.974686	96.024666	137.866898	4.674645	0.000000	-1.774175	0.000000	0.000000	0.000000	-0.200876	0.223812	-0.411622	0.000000	0.000000	4.000000	15.000000	1.000000
14639.434052	-0.063588	0.556563	0.096332	82.974686	96.024666	137.866898	4.674645	0.000000	-1.774175	0.000000	0.000000	0.000000	-0.200876	0.223812	-0.411622	0.000000	0.000000	4.000000	15.000000	1.000000
14639.437386	-0.064228	0.557274	0.094965	83.013069	100.745354	142.400696	4.677038	0.000000	-1.767857	0.000000	0.000000	0.000000	-0.191952	0.213399	-0.410000	0.000000	0.000000	4.000000	15.000000	1.000000
14639.440719	-0.064228	0.557274	0.094965	83.013069	100.745354	142.400696	4.677038	0.000000	-1.767857	0.000000	0.000000	0.000000	-0.191952	0.213399	-0.410000	0.000000	0.000000	4.000000	15.000000	1.000000
14639.444052	-0.064228	0.557274	0.094965	83.013069	100.745354	142.400696	4.677038	0.000000	-1.767857	0.000000	0.000000	0.000000	-0.191952	0.213399	-0.410000	0.000000	0.000000	4.000000	15.000000	1.000000
14639.447386	-0.064844	0.557977	0.093659	83.062485	105.407158	146.863174	4.679043	0.000000	-1.762542	0.000000	0.000000	0.000000	-0.185034	0.210757	-0.391834	0.000000	0.000000	4.000000	15.000000	1.000000
14639.450719	-0.064844	0.557977	0.093659	83.062485	105.407158	146.863174	4.679043	0.000000	-1.762542	0.000000	0.000000	0.000000	-0.185034	0.210757	-0.391834	0.000000	0.000000	4.000000	15.000000	1.000000
14639.454052	-0.064844	0.557977	0.093659	83.062485	105.407158	146.863174	4.679043	0.000000	-1.762542	0.000000	0.000000	0.000000	-0.185034	0.210757	-0.391834	0.000000	0.000000	4.000000	15.000000	1.000000
14639.457386	-0.065427	0.558668	0.092315	83.079132	109.749352	151.004410	4.681097	0.000000	-1.757079	0.000000	0.000000	0.000000	-0.174717	0.207465	-0.403252	0.000000	0.000000	4.000000	15.000000	1.000000
14639.460719	-0.065427	0.558668	0.092315	83.079132	109.749352	151.004410	4.681097	0.000000	-1.757079	0.000000	0.000000	0.000000	-0.174717	0.207465	-0.403252	0.000000	0.000000	4.000000	15.000000	1.000000
14639.464052	-0.065427	0.558668	0.092315	83.079132	109.749352	151.004410	4.681097	0.000000	-1.757079	0.000000	0.000000	0.000000	-0.174717	0.207465	-0.403252	0.000000	0.000000	4.000000	15.000000	1.000000
14639.467386	-0.066053	0.559349	0.090923	83.027115	113.468742	154.541504	4.615752	0.000000	-1.728659	0.000000	0.000000	0.000000	-0.187825	0.204076	-0.417485	0.000000	0.000000	4.000000	15.000000	1.000000
14639.470719	-0.066053	0.559349	0.090923	83.027115	113.468742	154.541504	4.615752	0.000000	-1.728659	0.000000	0.000000	0.000000	-0.187825	0.204076	-0.417485	0.000000	0.000000	4.000000	15.000000	1.000000
14639.474052	-0.066053	0.559349	0.090923	83.027115	113.468742	154.541504	4.615752	0.000000	-1.728659	0.000000	0.000000	0.000000	-0.187825	0.204076	-0.417485	0.000000	0.000000	4.000000	15.000000	1.000000
14639.477386	-0.066646	0.560036	0.089510	82.909943	116.309570	157.020157	4.546171	0.000000	-1.697355	0.000000	0.000000	0.000000	-0.178005	0.206228	-0.424003	0.000000	0.000000	4.000000	15.000000	1.000000
14639.480719	-0.066646	0.560036	0.089510	82.909943	116.309570	157.020157	4.546171	0.000000	-1.697355	0.000000	0.000000	0.000000	-0.178005	0.206228	-0.424003	0.000000	0.000000	4.000000	15.000000	1.000000
14639.484052	-0.066646	0.560036	0.089510	82.909943	116.309570	157.020157	4.546171	0.000000	-1.697355	0.000000	0.000000	0.000000	-0.178005	0.206228	-0.424003	0.000000	0.000000	4.000000	15.000000	1.000000
14639.487386	-0.067288	0.560689	0.088093	82.774002	118.463707	158.571075	4.475504	0.000000	-1.667688	0.000000	0.000000	0.000000	-0.192531	0.195925	-0.425081	0.000000	0.000000	4.000000	15.000000	1.000000
14639.490719	-0.067288	0.560689	0.088093	82.774002	118.463707	158.571075	4.475504	0.000000	-1.667688	0.000000	0.000000	0.000000	-0.192531	0.195925	-0.425081	0.000000	0.000000	4.000000	15.000000	1.000000
14639.494052	-0.067288	0.560689	0.088093	82.774002	118.463707	158.571075	4.475504	0.000000	-1.667688	0.000000	0.000000	0.000000	-0.192531	0.195925	-0.425081	0.000000	0.000000	4.000000	15.000000	1.000000
14639.497386	-0.067902	0.561327	0.086699	82.670456	120.295380	159.788254	4.404657	0.000000	-1.635599	0.000000	0.000000	0.000000	-0.184325	0.191270	-0.418332	0.000000	0.000000	4.000000	15.000000	1.000000
14639.500719	-0.067902	0.561327	0.086699	82.670456	120.295380	159.788254	4.404657	0.000000	-1.635599	0.000000	0.000000	0.000000	-0.184325	0.191270	-0.418332	0.000000	0.000000	4.000000	15.000000	1.000000
14639.504052	-0.067902	0.561327	0.086699	82.670456	120.295380	159.788254	4.404657	0.000000	-1.635599	0.000000	0.000000	0.000000	-0.184325	0.191270	-0.418332	0.000000	0.000000	4.000000	15.000000	1.000000
14639.507386	-0.068518	0.561938	0.085346	82.606758	121.881104	161.025452	4.334936	0.000000	-1.604878	0.000000	0.000000	0.000000	-0.184775	0.183318	-0.405857	0.000000	0.000000	4.000000	15.000000	1.000000
14639.510719	-0.068518	0.561938	0.085346	82.606758	121.881104	161.025452	4.334936	0.000000	-1.604878	0.000000	0.000000	0.000000	-0.184775	0.183318	-0.405857	0.000000	0.000000	4.000000	15.000000	1.000000
14639.514052	-0.068518	0.561938	0.085346	82.606758	121.881104	161.025452	4.334936	0.000000	-1.604878	0.000000	0.000000	0.000000	-0.184775	0.183318	-0.405857	0.000000	0.000000	4.000000	15.000000	1.000000
14639.517386	-0.069136	0.562523	0.084035	82.579391	123.257759	162.348953	4.267293	0.000000	-1.574083	0.000000	0.000000	0.000000	-0.185287	0.175468	-0.393318	0.000000	0.000000	4.000000	15.000000	1.000000
14639.520719	-0.069136	0.562523	0.084035	82.579391	123.257759	162.348953	4.267293	0.000000	-1.574083	0.000000	0.000000	0.000000	-0.185287	0.175468	-0.393318	0.000000	0.000000	4.000000	15.000000	1.000000
14639.524052	-0.069136	0.562523	0.084035	82.579391	123.257759	162.348953	4.267293	0.000000	-1.574083	0.000000	0.000000	0.000000	-0.185287	0.175468	-0.393318	0.000000	0.000000	4.000000	15.000000	1.000000
14639.527386	-0.069684	0.563089	0.082814	82.595032	124.539528	163.584167	4.201740	0.000000	-1.543201	0.000000	0.000000	0.000000	-0.164289	0.170048	-0.366148	0.000000	0.000000	4.000000	15.000000	1.000000
14639.530719	-0.069684	0.563089	0.082814	82.595032	124.539528	163.584167	4.201740	0.000000	-1.543201	0.000000	0.000000	0.000000	-0.164289	0.170048	-0.366148	0.000000	0.000000	4.000000	15.000000	1.000000
14639.534052	-0.069684	0.563089	0.082814	82.595032	124.539528	163.584167	4.201740	0.000000	-1.543201	0.000000	0.000000	0.000000	-0.164289	0.170048	-0.366148	0.000000	0.000000	4.000000	15.000000	1.000000
14639.537386	-0.070216	0.563628	0.081700	82.651642	125.662788	164.651184	4.140715	0.000000	-1.515820	0.000000	0.000000	0.000000	-0.159770	0.161458	-0.334158	0.000000	0.000000	4.000000	15.000000	1.000000
14639.540719	-0.070216	0.563628	0.081700	82.651642	125.662788	164.651184	4.140715	0.000000	-1.515820	0.000000	0.000000	0.000000	-0.159770	0.161458	-0.334158	0.000000	0.000000	4.000000	15.000000	1.000000
14639.544052	-0.070216	0.563628	0.081700	82.651642	125.662788	164.651184	4.140715	0.000000	-1.515820	0.000000	0.000000	0.000000	-0.159770	0.161458	-0.334158	0.000000	0.000000	4.000000	15.000000	1.000000
14639.547386	-0.070729	0.564130	0.080655	82.740150	126.488029	165.396393	4.085022	0.000000	-1.489191	0.000000	0.000000	0.000000	-0.153898	0.150776	-0.313668	0.000000	0.000000	4.000000	15.000000	1.000000
14639.550719	-0.070729	0.564130	0.080655	82.740150	126.488029	165.396393	4.085022	0.000000	-1.489191	0.000000	0.000000	0.000000	-0.153898	0.150776	-0.313668	0.000000	0.000000	4.000000	15.000000	1.000000
14639.554052	-0.070729	0.564130	0.080655	82.740150	126.488029	165.396393	4.085022	0.000000	-1.489191	0.000000	0.000000	0.000000	-0.153898	0.150776	-0.313668	0.000000	0.000000	4.000000	15.000000	1.000000
14639.557386	-0.071273	0.564627	0.079665	82.826271	127.113892	165.940308	4.032744	0.000000	-1.463542	0.000000	0.000000	0.000000	-0.163210	0.149103	-0.296870	0.000000	0.000000	4.000000	15.000000	1.000000
14639.560719	-0.071273	0.564627	0.079665	82.826271	127.113892	165.940308	4.032744	0.000000	-1.463542	0.000000	0.000000	0.000000	-0.163210	0.149103	-0.296870	0.000000	0.000000	4.000000	15.000000	1.000000
14639.564052	-0.071273	0.564627	0.079665	82.826271	127.113892	165.940308	4.032744	0.000000	-1.463542	0.000000	0.000000	0.000000	-0.163210	0.149103	-0.296870	0.000000	0.000000	4.000000	15.000000	1.000000
14639.567386	-0.071889	0.565103	0.078648	82.890442	127.617279	166.342545	3.983266	0.000000	-1.436340	0.000000	0.000000	0.000000	-0.184703	0.142885	-0.305343	0.000000	0.000000	4.000000	15.000000	1.000000
14639.570719	-0.071889	0.565103	0.078648	82.890442	127.617279	166.342545	3.983266	0.000000	-1.436340	0.000000	0.000000	0.000000	-0.184703	0.142885	-0.305343	0.000000	0.000000	4.000000	15.000000	1.000000
14639.574052	-0.071889	0.565103	0.078648	82.890442	127.617279	166.342545	3.983266	0.000000	-1.436340	0.000000	0.000000	0.000000	-0.184703	0.142885	-0.305343	0.000000	0.000000	4.000000	15.000000	1.000000
14639.577386	-0.072600	0.565588	0.077592	82.926155	127.854134	166.474930	3.932375	0.000000	-1.405556	0.000000	0.000000	0.000000	-0.213414	0.145454	-0.316686	0.000000	0.000000	4.000000	15.000000	1.000000
14639.580719	-0.072600	0.565588	0.077592	82.926155	127.854134	166.474930	3.932375	0.000000	-1.405556	0.000000	0.000000	0.000000	-0.213414	0.145454	-0.316686	0.000000	0.000000	4.000000	15.000000	1.000000
14639.584052	-0.072600	0.565588	0.077592	82.926155	127.854134	166.474930	3.932375	0.000000	-1.405556	0.000000	0.000000	0.000000	-0.213414	0.145454	-0.316686	0.000000	0.000000	4.000000	15.000000	1.000000
14639.587386	-0.073447	0.566066	0.076413	82.920502	127.851784	166.371887	3.879594	0.000000	-1.369987	0.000000	0.000000	0.000000	-0.253912	0.143268	-0.353515	0.000000	0.000000	4.000000	15.000000	1.000000
14639.590719	-0.073447	0.566066	0.076413	82.920502	127.851784	166.371887	3.879594	0.000000	-1.369987	0.000000	0.000000	0.000000	-0.253912	0.143268	-0.353515	0.000000	0.000000	4.000000	15.000000	1.000000
14639.594052	-0.073447	0.566066	0.076413	82.920502	127.851784	166.371887	3.879594	0.000000	-1.369987	0.000000	0.000000	0.000000	-0.253912	0.143268	-0.353515	0.000000	0.000000	4.000000	15.000000	1.000000
14639.597386	-0.074407	0.566543	0.075154	82.900688	127.853004	166.318253	3.820675	0.000000	-1.327668	0.000000	0.000000	0.000000	-0.287975	0.143283	-0.377909	0.000000	0.000000	4.000000	15.000000	1.000000
14639.600719	-0.074407	0.566543	0.075154	82.900688	127.853004	166.318253	3.820675	0.000000	-1.327668	0.000000	0.000000	0.000000	-0.287975	0.143283	-0.377909	0.000000	0.000000	4.000000	15.000000	1.000000
14639.604052	-0.074407	0.566543	0.075154	82.900688	127.853004	166.318253	3.820675	0.000000	-1.327668	0.000000	0.000000	0.000000	-0.287975	0.143283	-0.377909	0.000000	0.000000	4.000000	15.000000	1.000000
14639.607386	-0.075431	0.567040	0.073836	82.882004	127.801010	166.267792	3.757690	0.000000	-1.279673	0.000000	0.000000	0.000000	-0.307216	0.148846	-0.395459	0.000000	0.000000	4.000000	15.000000	1.000000
14639.610719	-0.075431	0.567040	0.073836	82.882004	127.801010	166.267792	3.757690	0.000000	-1.279673	0.000000	0.000000	0.000000	-0.307216	0.148846	-0.395459	0.000000	0.000000	4.000000	15.000000	1.000000
14639.614052	-0.075431	0.567040	0.073836	82.882004	127.801010	166.267792	3.757690	0.000000	-1.279673	0.000000	0.000000	0.000000	-0.307216	0.148846	-0.395459	0.000000	0.000000	4.000000	15.000000	1.000000
14639.617386	-0.076451	0.567551	0.072530	82.865234	127.553009	166.117462	3.691780	0.000000	-1.228470	0.000000	0.000000	0.000000	-0.306212	0.153498	-0.391540	0.000000	0.000000	4.000000	15.000000	1.000000
14639.620719	-0.076451	0.567551	0.072530	82.865234	127.553009	166.117462	3.691780	0.000000	-1.228470	0.000000	0.000000	0.000000	-0.306212	0.153498	-0.391540	0.000000	0.000000	4.000000	15.000000	1.000000
14639.624052	-0.076451	0.567551	0.072530	82.865234	127.553009	166.117462	3.691780	0.000000	-1.228470	0.000000	0.000000	0.000000	-0.306212	0.153498	-0.391540	0.000000	0.000000	4.000000	15.000000	1.000000
14639.627386	-0.077450	0.568057	0.071287	82.838089	127.200462	165.864777	3.626523	0.000000	-1.177435	0.000000	0.000000	0.000000	-0.299682	0.151872	-0.373057	0.000000	0.000000	4.000000	15.000000	1.000000
14639.630719	-0.077450	0.568057	0.071287	82.838089	127.200462	165.864777	3.626523	0.000000	-1.177435	0.000000	0.000000	0.000000	-0.299682	0.151872	-0.373057	0.000000	0.000000	4.000000	15.000000	1.000000
14639.634052	-0.077450	0.568057	0.071287	82.838089	127.200462	165.864777	3.626523	0.000000	-1.177435	0.000000	0.000000	0.000000	-0.299682	0.151872	-0.373057	0.000000	0.000000	4.000000	15.000000	1.000000
14639.637386	-0.078356	0.568548	0.070139	82.808929	126.814430	165.556274	3.564347	0.000000	-1.127488	0.000000	0.000000	0.000000	-0.271805	0.147204	-0.344416	0.000000	0.000000	4.000000	15.000000	1.000000
14639.640719	-0.078356	0.568548	0.070139	82.808929	126.814430	165.556274	3.564347	0.000000	-1.127488	0.000000	0.000000	0.000000	-0.271805	0.147204	-0.344416	0.000000	0.000000	4.000000	15.000000	1.000000
14639.644052	-0.078356	0.568548	0.070139	82.808929	126.814430	165.556274	3.564347	0.000000	-1.127488	0.000000	0.000000	0.000000	-0.271805	0.147204	-0.344416	0.000000	0.000000	4.000000	15.000000	1.000000
14639.647386	-0.079168	0.569005	0.069071	82.793823	126.493355	165.292587	3.506945	0.000000	-1.082187	0.000000	0.000000	0.000000	-0.243538	0.137077	-0.320492	0.000000	0.000000	4.000000	15.000000	1.000000
14639.650719	-0.079168	0.569005	0.069071	82.793823	126.493355	165.292587	3.506945	0.000000	-1.082187	0.000000	0.000000	0.000000	-0.243538	0.137077	-0.320492	0.000000	0.000000	4.000000	15.000000	1.000000
14639.654052	-0.079168	0.569005	0.069071	82.793823	126.493355	165.292587	3.506945	0.000000	-1.082187	0.000000	0.000000	0.000000	-0.243538	0.137077	-0.320492	0.000000	0.000000	4.000000	15.000000	1.000000
14639.657386	-0.079963	0.569476	0.068082	82.799248	126.328995	165.190002	3.453529	0.000000	-1.041597	0.000000	0.000000	0.000000	-0.238484	0.141410	-0.296690	0.000000	0.000000	4.000000	15.000000	1.000000
14639.660719	-0.079963	0.569476	0.068082	82.799248	126.328995	165.190002	3.453529	0.000000	-1.041597	0.000000	0.000000	0.000000	-0.238484	0.141410	-0.296690	0.000000	0.000000	4.000000	15.000000	1.000000
14639.664052	-0.079963	0.569476	0.068082	82.799248	126.328995	165.190002	3.453529	0.000000	-1.041597	0.000000	0.000000	0.000000	-0.238484	0.141410	-0.296690	0.000000	0.000000	4.000000	15.000000	1.000000
14639.667386	-0.080780	0.569917	0.067093	82.804893	126.201736	165.140442	3.404081	0.000000	-1.001850	0.000000	0.000000	0.000000	-0.245221	0.132133	-0.296633	0.000000	0.000000	4.000000	15.000000	1.000000
14639.670719	-0.080780	0.569917	0.067093	82.804893	126.201736	165.140442	3.404081	0.000000	-1.001850	0.000000	0.000000	0.000000	-0.245221	0.132133	-0.296633	0.000000	0.000000	4.000000	15.000000	1.000000
14639.674052	-0.080780	0.569917	0.067093	82.804893	126.201736	165.140442	3.404081	0.000000	-1.001850	0.000000	0.000000	0.000000	-0.245221	0.132133	-0.296633	0.000000	0.000000	4.000000	15.000000	1.000000
14639.677386	-0.081604	0.570354	0.066163	82.811485	126.045692	165.039459	3.354642	0.000000	-0.960980	0.000000	0.000000	0.000000	-0.247060	0.131001	-0.278843	0.000000	0.000000	4.000000	15.000000	1.000000
14639.680719	-0.081604	0.570354	0.066163	82.811485	126.045692	165.039459	3.354642	0.000000	-0.960980	0.000000	0.000000	0.000000	-0.247060	0.131001	-0.278843	0.000000	0.000000	4.000000	15.000000	1.000000
14639.684052	-0.081604	0.570354	0.066163	82.811485	126.045692	165.039459	3.354642	0.000000	-0.960980	0.000000	0.000000	0.000000	-0.247060	0.131001	-0.278843	0.000000	0.000000	4.000000	15.000000	1.000000
14639.687386	-0.082520	0.570799	0.065194	82.815918	125.899017	164.916275	3.308168	0.000000	-0.919803	0.000000	0.000000	0.000000	-0.274790	0.133559	-0.290904	0.000000	0.000000	4.000000	15.000000	1.000000
14639.690719	-0.082520	0.570799	0.065194	82.815918	125.899017	164.916275	3.308168	0.000000	-0.919803	0.000000	0.000000	0.000000	-0.274790	0.133559	-0.290904	0.000000	0.000000	4.000000	15.000000	1.000000
14639.694052	-0.082520	0.570799	0.065194	82.815918	125.899017	164.916275	3.308168	0.000000	-0.919803	0.000000	0.000000	0.000000	-0.274790	0.133559	-0.290904	0.000000	0.000000	4.000000	15.000000	1.000000
14639.697386	-0.083469	0.571225	0.064136	82.817360	125.745079	164.795319	3.259685	0.000000	-0.874005	0.000000	0.000000	0.000000	-0.284803	0.127902	-0.317336	0.000000	0.000000	4.000000	15.000000	1.000000
14639.700719	-0.083469	0.571225	0.064136	82.817360	125.745079	164.795319	3.259685	0.000000	-0.874005	0.000000	0.000000	0.000000	-0.284803	0.127902	-0.317336	0.000000	0.000000	4.000000	15.000000	1.000000
14639.704052	-0.083469	0.571225	0.064136	82.817360	125.745079	164.795319	3.259685	0.000000	-0.874005	0.000000	0.000000	0.000000	-0.284803	0.127902	-0.317336	0.000000	0.000000	4.000000	15.000000	1.000000
14639.707386	-0.084411	0.571660	0.063053	82.814163	125.583641	164.680649	3.206795	0.000000	-0.826538	0.000000	0.000000	0.000000	-0.282441	0.130350	-0.324864	0.000000	0.000000	4.000000	15.000000	1.000000
14639.710719	-0.084411	0.571660	0.063053	82.814163	125.583641	164.680649	3.206795	0.000000	-0.826538	0.000000	0.000000	0.000000	-0.282441	0.130350	-0.324864	0.000000	0.000000	4.000000	15.000000	1.000000
14639.714052	-0.084411	0.571660	0.063053	82.814163	125.583641	164.680649	3.206795	0.000000	-0.826538	0.000000	0.000000	0.000000	-0.282441	0.130350	-0.324864	0.000000	0.000000	4.000000	15.000000	1.000000
14639.717386	-0.085338	0.572093	0.061906	82.803062	125.363152	164.489258	3.152651	0.000000	-0.779464	0.000000	0.000000	0.000000	-0.278122	0.130164	-0.344080	0.000000	0.000000	4.000000	15.000000	1.000000
14639.720719	-0.085338	0.572093	0.061906	82.803062	125.363152	164.489258	3.152651	0.000000	-0.779464	0.000000	0.000000	0.000000	-0.278122	0.130164	-0.344080	0.000000	0.000000	4.000000	15.000000	1.000000
14639.724052	-0.085338	0.572093	0.061906	82.803062	125.363152	164.489258	3.152651	0.000000	-0.779464	0.000000	0.000000	0.000000	-0.278122	0.130164	-0.344080	0.000000	0.000000	4.000000	15.000000	1.000000
14639.727386	-0.086207	0.572535	0.060742	82.783325	125.070450	164.302261	3.095304	0.000000	-0.733111	0.000000	0.000000	0.000000	-0.260865	0.132464	-0.349177	0.000000	0.000000	4.000000	15.000000	1.000000
14639.730719	-0.086207	0.572535	0.060742	82.783325	125.070450	164.302261	3.095304	0.000000	-0.733111	0.000000	0.000000	0.000000	-0.260865	0.132464	-0.349177	0.000000	0.000000	4.000000	15.000000	1.000000
14639.734052	-0.086207	0.572535	0.060742	82.783325	125.070450	164.302261	3.095304	0.000000	-0.733111	0.000000	0.000000	0.000000	-0.260865	0.132464	-0.349177	0.000000	0.000000	4.000000	15.000000	1.000000
14639.737386	-0.086999	0.572974	0.059588	82.762344	124.773010	164.090591	3.037108	0.000000	-0.689633	0.000000	0.000000	0.000000	-0.237442	0.131743	-0.346192	0.000000	0.000000	4.000000	15.000000	1.000000
14639.740719	-0.086999	0.572974	0.059588	82.762344	124.773010	164.090591	3.037108	0.000000	-0.689633	0.000000	0.000000	0.000000	-0.237442	0.131743	-0.346192	0.000000	0.000000	4.000000	15.000000	1.000000
14639.744052	-0.086999	0.572974	0.059588	82.762344	124.773010	164.090591	3.037108	0.000000	-0.689633	0.000000	0.000000	0.000000	-0.237442	0.131743	-0.346192	0.000000	0.000000	4.000000	15.000000	1.000000
14639.747386	-0.087715	0.573430	0.058461	82.750854	124.535934	163.863663	2.979409	0.000000	-0.650059	0.000000	0.000000	0.000000	-0.214999	0.136608	-0.338195	0.000000	0.000000	4.000000	15.000000	1.000000
14639.750719	-0.087715	0.573430	0.058461	82.750854	124.535934	163.863663	2.979409	0.000000	-0.650059	0.000000	0.000000	0.000000	-0.214999	0.136608	-0.338195	0.000000	0.000000	4.000000	15.000000	1.000000
14639.754052	-0.087715	0.573430	0.058461	82.750854	124.535934	163.863663	2.979409	0.000000	-0.650059	0.000000	0.000000	0.000000	-0.214999	0.136608	-0.338195	0.000000	0.000000	4.000000	15.000000	1.000000
14639.757386	-0.088384	0.573844	0.057369	82.748375	124.424110	163.780685	2.923043	0.000000	-0.614226	0.000000	0.000000	0.000000	-0.200704	0.124377	-0.327597	0.000000	0.000000	4.000000	15.000000	1.000000
14639.760719	-0.088384	0.573844	0.057369	82.748375	124.424110	163.780685	2.923043	0.000000	-0.614226	0.000000	0.000000	0.000000	-0.200704	0.124377	-0.327597	0.000000	0.000000	4.000000	15.000000	1.000000
14639.764052	-0.088384	0.573844	0.057369	82.748375	124.424110	163.780685	2.923043	0.000000	-0.614226	0.000000	0.000000	0.000000	-0.200704	0.124377	-0.327597	0.000000	0.000000	4.000000	15.000000	1.000000
14639.767386	-0.088977	0.574256	0.056288	82.748398	124.337090	163.772720	2.868444	0.000000	-0.580775	0.000000	0.000000	0.000000	-0.177726	0.123700	-0.324318	0.000000	0.000000	4.000000	15.000000	1.000000
14639.770719	-0.088977	0.574256	0.056288	82.748398	124.337090	163.772720	2.868444	0.000000	-0.580775	0.000000	0.000000	0.000000	-0.177726	0.123700	-0.324318	0.000000	0.000000	4.000000	15.000000	1.000000
14639.774052	-0.088977	0.574256	0.056288	82.748398	124.337090	163.772720	2.868444	0.000000	-0.580775	0.000000	0.000000	0.000000	-0.177726	0.123700	-0.324318	0.000000	0.000000	4.000000	15.000000	1.000000
14639.777386	-0.089589	0.574620	0.055191	82.745232	124.299065	163.801865	2.814391	0.000000	-0.551154	0.000000	0.000000	0.000000	-0.183554	0.108926	-0.329066	0.000000	0.000000	4.000000	15.000000	1.000000
14639.780719	-0.089589	0.574620	0.055191	82.745232	124.299065	163.801865	2.814391	0.000000	-0.551154	0.000000	0.000000	0.000000	-0.183554	0.108926	-0.329066	0.000000	0.000000	4.000000	15.000000	1.000000
14639.784052	-0.089589	0.574620	0.055191	82.745232	124.299065	163.801865	2.814391	0.000000	-0.551154	0.000000	0.000000	0.000000	-0.183554	0.108926	-0.329066	0.000000	0.000000	4.000000	15.000000	1.000000
14639.787386	-0.090215	0.574972	0.054049	82.738693	124.259422	163.847168	2.759547	0.000000	-0.520562	0.000000	0.000000	0.000000	-0.187786	0.105590	-0.342519	0.000000	0.000000	4.000000	15.000000	1.000000
14639.790719	-0.090215	0.574972	0.054049	82.738693	124.259422	163.847168	2.759547	0.000000	-0.520562	0.000000	0.000000	0.000000	-0.187786	0.105590	-0.342519	0.000000	0.000000	4.000000	15.000000	1.000000
14639.794052	-0.090215	0.574972	0.054049	82.738693	124.259422	163.847168	2.759547	0.000000	-0.520562	0.000000	0.000000	0.000000	-0.187786	0.105590	-0.342519	0.000000	0.000000	4.000000	15.000000	1.000000
14639.797386	-0.090936	0.575265	0.052901	82.727730	124.249329	163.927719	2.702460	0.000000	-0.489264	0.000000	0.000000	0.000000	-0.216465	0.087946	-0.344374	0.000000	0.000000	4.000000	15.000000	1.000000
14639.800719	-0.090936	0.575265	0.052901	82.727730	124.249329	163.927719	2.702460	0.000000	-0.489264	0.000000	0.000000	0.000000	-0.216465	0.087946	-0.344374	0.000000	0.000000	4.000000	15.000000	1.000000
14639.804052	-0.090936	0.575265	0.052901	82.727730	124.249329	163.927719	2.702460	0.000000	-0.489264	0.000000	0.000000	0.000000	-0.216465	0.087946	-0.344374	0.000000	0.000000	4.000000	15.000000	1.000000
14639.807386	-0.091738	0.575509	0.051662	82.712471	124.260406	164.035309	2.645064	0.000000	-0.453187	0.000000	0.000000	0.000000	-0.240405	0.073430	-0.371654	0.000000	0.000000	4.000000	15.000000	1.000000
14639.810719	-0.091738	0.575509	0.051662	82.712471	124.260406	164.035309	2.645064	0.000000	-0.453187	0.000000	0.000000	0.000000	-0.240405	0.073430	-0.371654	0.000000	0.000000	4.000000	15.000000	1.000000
14639.814052	-0.091738	0.575509	0.051662	82.712471	124.260406	164.035309	2.645064	0.000000	-0.453187	0.000000	0.000000	0.000000	-0.240405	0.073430	-0.371654	0.000000	0.000000	4.000000	15.000000	1.000000
14639.817386	-0.092540	0.575714	0.050451	82.691452	124.294678	164.151932	2.583122	0.000000	-0.413119	0.000000	0.000000	0.000000	-0.240602	0.061478	-0.363563	0.000000	0.000000	4.000000	15.000000	1.000000
14639.820719	-0.092540	0.575714	0.050451	82.691452	124.294678	164.151932	2.583122	0.000000	-0.413119	0.000000	0.000000	0.000000	-0.240602	0.061478	-0.363563	0.000000	0.000000	4.000000	15.000000	1.000000
14639.824052	-0.092540	0.575714	0.050451	82.691452	124.294678	164.151932	2.583122	0.000000	-0.413119	0.000000	0.000000	0.000000	-0.240602	0.061478	-0.363563	0.000000	0.000000	4.000000	15.000000	1.000000
14639.827386	-0.093335	0.575871	0.049227	82.662323	124.332283	164.186096	2.522528	0.000000	-0.373019	0.000000	0.000000	0.000000	-0.238693	0.046914	-0.367168	0.000000	0.000000	4.000000	15.000000	1.000000
14639.830719	-0.093335	0.575871	0.049227	82.662323	124.332283	164.186096	2.522528	0.000000	-0.373019	0.000000	0.000000	0.000000	-0.238693	0.046914	-0.367168	0.000000	0.000000	4.000000	15.000000	1.000000
14639.834052	-0.093335	0.575871	0.049227	82.662323	124.332283	164.186096	2.522528	0.000000	-0.373019	0.000000	0.000000	0.000000	-0.238693	0.046914	-0.367168	0.000000	0.000000	4.000000	15.000000	1.000000
14639.837386	-0.094084	0.575988	0.048039	82.617462	124.265404	164.052231	2.461333	0.000000	-0.333237	0.000000	0.000000	0.000000	-0.224559	0.035131	-0.356363	0.000000	0.000000	4.000000	15.000000	1.000000
14639.840719	-0.094084	0.575988	0.048039	82.617462	124.265404	164.052231	2.461333	0.000000	-0.333237	0.000000	0.000000	0.000000	-0.224559	0.035131	-0.356363	0.000000	0.000000	4.000000	15.000000	1.000000
14639.844052	-0.094084	0.575988	0.048039	82.617462	124.265404	164.052231	2.461333	0.000000	-0.333237	0.000000	0.000000	0.000000	-0.224559	0.035131	-0.356363	0.000000	0.000000	4.000000	15.000000	1.000000
14639.847386	-0.094834	0.576066	0.046878	82.561806	124.141502	163.877029	2.401939	0.000000	-0.295810	0.000000	0.000000	0.000000	-0.224936	0.023450	-0.348174	0.000000	0.000000	4.000000	15.000000	1.000000
14639.850719	-0.094834	0.576066	0.046878	82.561806	124.141502	163.877029	2.401939	0.000000	-0.295810	0.000000	0.000000	0.000000	-0.224936	0.023450	-0.348174	0.000000	0.000000	4.000000	15.000000	1.000000
14639.854052	-0.094834	0.576066	0.046878	82.561806	124.141502	163.877029	2.401939	0.000000	-0.295810	0.000000	0.000000	0.000000	-0.224936	0.023450	-0.348174	0.000000	0.000000	4.000000	15.000000	1.000000
14639.857386	-0.095537	0.576106	0.045754	82.507652	124.072479	163.834778	2.343910	0.000000	-0.258321	0.000000	0.000000	0.000000	-0.211033	0.011873	-0.337251	0.000000	0.000000	4.000000	15.000000	1.000000
14639.860719	-0.095537	0.576106	0.045754	82.507652	124.072479	163.834778	2.343910	0.000000	-0.258321	0.000000	0.000000	0.000000	-0.211033	0.011873	-0.337251	0.000000	0.000000	4.000000	15.000000	1.000000
14639.864052	-0.095537	0.576106	0.045754	82.507652	124.072479	163.834778	2.343910	0.000000	-0.258321	0.000000	0.000000	0.000000	-0.211033	0.011873	-0.337251	0.000000	0.000000	4.000000	15.000000	1.000000
14639.867386	-0.096242	0.576107	0.044657	82.465714	124.107559	163.884735	2.287702	0.000000	-0.223149	0.000000	0.000000	0.000000	-0.211575	0.000365	-0.328996	0.000000	0.000000	4.000000	15.000000	1.000000
14639.870719	-0.096242	0.576107	0.044657	82.465714	124.107559	163.884735	2.287702	0.000000	-0.223149	0.000000	0.000000	0.000000	-0.211575	0.000365	-0.328996	0.000000	0.000000	4.000000	15.000000	1.000000
14639.874052	-0.096242	0.576107	0.044657	82.465714	124.107559	163.884735	2.287702	0.000000	-0.223149	0.000000	0.000000	0.000000	-0.211575	0.000365	-0.328996	0.000000	0.000000	4.000000	15.000000	1.000000
14639.877386	-0.096956	0.576107	0.043621	82.434700	124.243134	163.872955	2.232869	0.000000	-0.187886	0.000000	0.000000	0.000000	-0.214064	0.000099	-0.310901	0.000000	0.000000	4.000000	15.000000	1.000000
14639.880719	-0.096956	0.576107	0.043621	82.434700	124.243134	163.872955	2.232869	0.000000	-0.187886	0.000000	0.000000	0.000000	-0.214064	0.000099	-0.310901	0.000000	0.000000	4.000000	15.000000	1.000000
14639.884052	-0.096956	0.576107	0.043621	82.434700	124.243134	163.872955	2.232869	0.000000	-0.187886	0.000000	0.000000	0.000000	-0.214064	0.000099	-0.310901	0.000000	0.000000	4.000000	15.000000	1.000000
14639.887386	-0.097647	0.576097	0.042611	82.401337	124.393318	163.796127	2.181052	0.000000	-0.152209	0.000000	0.000000	0.000000	-0.207243	-0.002956	-0.303140	0.000000	0.000000	4.000000	15.000000	1.000000
14639.890719	-0.097647	0.576097	0.042611	82.401337	124.393318	163.796127	2.181052	0.000000	-0.152209	0.000000	0.000000	0.000000	-0.207243	-0.002956	-0.303140	0.000000	0.000000	4.000000	15.000000	1.000000
14639.894052	-0.097647	0.576097	0.042611	82.401337	124.393318	163.796127	2.181052	0.000000	-0.152209	0.000000	0.000000	0.000000	-0.207243	-0.002956	-0.303140	0.000000	0.000000	4.000000	15.000000	1.000000
14639.897386	-0.098395	0.576059	0.041658	82.368835	124.508720	163.818954	2.130529	0.000000	-0.117668	0.000000	0.000000	0.000000	-0.224507	-0.011450	-0.285882	0.000000	0.000000	4.000000	15.000000	1.000000
14639.900719	-0.098395	0.576059	0.041658	82.368835	124.508720	163.818954	2.130529	0.000000	-0.117668	0.000000	0.000000	0.000000	-0.224507	-0.011450	-0.285882	0.000000	0.000000	4.000000	15.000000	1.000000
14639.904052	-0.098395	0.576059	0.041658	82.368835	124.508720	163.818954	2.130529	0.000000	-0.117668	0.000000	0.000000	0.000000	-0.224507	-0.011450	-0.285882	0.000000	0.000000	4.000000	15.000000	1.000000
14639.907386	-0.099203	0.576039	0.040772	82.338318	124.563019	163.956299	2.082882	0.000000	-0.080251	0.000000	0.000000	0.000000	-0.242411	-0.006030	-0.265657	0.000000	0.000000	4.000000	15.000000	1.000000
14639.910719	-0.099203	0.576039	0.040772	82.338318	124.563019	163.956299	2.082882	0.000000	-0.080251	0.000000	0.000000	0.000000	-0.242411	-0.006030	-0.265657	0.000000	0.000000	4.000000	15.000000	1.000000
14639.914052	-0.099203	0.576039	0.040772	82.338318	124.563019	163.956299	2.082882	0.000000	-0.080251	0.000000	0.000000	0.000000	-0.242411	-0.006030	-0.265657	0.000000	0.000000	4.000000	15.000000	1.000000
14639.917386	-0.100013	0.576009	0.039908	82.304146	124.586624	164.032745	2.038606	0.000000	-0.039849	0.000000	0.000000	0.000000	-0.242857	-0.008903	-0.259320	0.000000	0.000000	4.000000	15.000000	1.000000
14639.920719	-0.100013	0.576009	0.039908	82.304146	124.586624	164.032745	2.038606	0.000000	-0.039849	0.000000	0.000000	0.000000	-0.242857	-0.008903	-0.259320	0.000000	0.000000	4.000000	15.000000	1.000000
14639.924052	-0.100013	0.576009	0.039908	82.304146	124.586624	164.032745	2.038606	0.000000	-0.039849	0.000000	0.000000	0.000000	-0.242857	-0.008903	-0.259320	0.000000	0.000000	4.000000	15.000000	1.000000
14639.927386	-0.100816	0.575989	0.039148	82.266144	124.499733	163.780029	1.995386	0.000000	0.000627	0.000000	0.000000	0.000000	-0.241059	-0.006150	-0.228022	0.000000	0.000000	4.000000	15.000000	1.000000
14639.930719	-0.100816	0.575989	0.039148	82.266144	124.499733	163.780029	1.995386	0.000000	0.000627	0.000000	0.000000	0.000000	-0.241059	-0.006150	-0.228022	0.000000	0.000000	4.000000	15.000000	1.000000
14639.934052	-0.100816	0.575989	0.039148	82.266144	124.499733	163.780029	1.995386	0.000000	0.000627	0.000000	0.000000	0.000000	-0.241059	-0.006150	-0.228022	0.000000	0.000000	4.000000	15.000000	1.000000
14639.937386	-0.101611	0.575959	0.038476	82.220825	124.317383	163.294434	1.957382	0.000000	0.040804	0.000000	0.000000	0.000000	-0.238456	-0.008898	-0.201606	0.000000	0.000000	4.000000	15.000000	1.000000
14639.940719	-0.101611	0.575959	0.038476	82.220825	124.317383	163.294434	1.957382	0.000000	0.040804	0.000000	0.000000	0.000000	-0.238456	-0.008898	-0.201606	0.000000	0.000000	4.000000	15.000000	1.000000
14639.944052	-0.101611	0.575959	0.038476	82.220825	124.317383	163.294434	1.957382	0.000000	0.040804	0.000000	0.000000	0.000000	-0.238456	-0.008898	-0.201606	0.000000	0.000000	4.000000	15.000000	1.000000
14639.947386	-0.102416	0.575930	0.037864	82.171730	124.067345	162.907959	1.923781	0.000000	0.080546	0.000000	0.000000	0.000000	-0.241661	-0.008855	-0.183446	0.000000	0.000000	4.000000	15.000000	1.000000
14639.950719	-0.102416	0.575930	0.037864	82.171730	124.067345	162.907959	1.923781	0.000000	0.080546	0.000000	0.000000	0.000000	-0.241661	-0.008855	-0.183446	0.000000	0.000000	4.000000	15.000000	1.000000
14639.954052	-0.102416	0.575930	0.037864	82.171730	124.067345	162.907959	1.923781	0.000000	0.080546	0.000000	0.000000	0.000000	-0.241661	-0.008855	-0.183446	0.000000	0.000000	4.000000	15.000000	1.000000
14639.957386	-0.103258	0.575873	0.037315	82.128693	123.868408	162.711548	1.893207	0.000000	0.120823	0.000000	0.000000	0.000000	-0.252412	-0.017124	-0.164853	0.000000	0.000000	4.000000	15.000000	1.000000
14639.960719	-0.103258	0.575873	0.037315	82.128693	123.868408	162.711548	1.893207	0.000000	0.120823	0.000000	0.000000	0.000000	-0.252412	-0.017124	-0.164853	0.000000	0.000000	4.000000	15.000000	1.000000
14639.964052	-0.103258	0.575873	0.037315	82.128693	123.868408	162.711548	1.893207	0.000000	0.120823	0.000000	0.000000	0.000000	-0.252412	-0.017124	-0.164853	0.000000	0.000000	4.000000	15.000000	1.000000
14639.967386	-0.103258	0.575873	0.037315	82.103699	123.868134	162.627701	1.865732	0.000000	0.162892	0.000000	0.000000	0.000000	-0.252412	-0.017124	-0.164853	0.000000	0.000000	4.000000	15.000000	1.000000
14639.970719	-0.104052	0.575788	0.036780	82.103699	123.868134	162.627701	1.865732	0.000000	0.162892	0.000000	0.000000	0.000000	-0.238230	-0.025390	-0.160445	0.000000	0.000000	4.000000	15.000000	1.000000
14639.974052	-0.104052	0.575788	0.036780	82.103699	123.868134	162.627701	1.865732	0.000000	0.162892	0.000000	0.000000	0.000000	-0.238230	-0.025390	-0.160445	0.000000	0.000000	4.000000	15.000000	1.000000
14639.977386	-0.104827	0.575667	0.036278	82.081284	123.924538	162.427231	1.838991	0.000000	0.202597	0.000000	0.000000	0.000000	-0.232583	-0.036400	-0.150639	0.000000	0.000000	4.000000	15.000000	1.000000
14639.980719	-0.104827	0.575667	0.036278	82.081284	123.924538	162.427231	1.838991	0.000000	0.202597	0.000000	0.000000	0.000000	-0.232583	-0.036400	-0.150639	0.000000	0.000000	4.000000	15.000000	1.000000
14639.984052	-0.104827	0.575667	0.036278	82.081284	123.924538	162.427231	1.838991	0.000000	0.202597	0.000000	0.000000	0.000000	-0.232583	-0.036400	-0.150639	0.000000	0.000000	4.000000	15.000000	1.000000
14639.987386	-0.104827	0.575667	0.036278	82.058731	123.988182	162.241837	1.813884	0.000000	0.241361	0.000000	0.000000	0.000000	-0.232583	-0.036400	-0.150639	0.000000	0.000000	4.000000	15.000000	1.000000
14639.990719	-0.105583	0.575536	0.035802	82.058731	123.988182	162.241837	1.813884	0.000000	0.241361	0.000000	0.000000	0.000000	-0.226590	-0.039105	-0.142705	0.000000	0.000000	4.000000	15.000000	1.000000
14639.994052	-0.105583	0.575536	0.035802	82.058731	123.988182	162.241837	1.813884	0.000000	0.241361	0.000000	0.000000	0.000000	-0.226590	-0.039105	-0.142705	0.000000	0.000000	4.000000	15.000000	1.000000
14639.997386	-0.106256	0.575351	0.035291	82.029396	124.102814	162.206116	1.790100	0.000000	0.279126	0.000000	0.000000	0.000000	-0.201960	-0.055717	-0.153342	0.000000	0.000000	4.000000	15.000000	1.000000
14640.000719	-0.106256	0.575351	0.035291	82.029396	124.102814	162.206116	1.790100	0.000000	0.279126	0.000000	0.000000	0.000000	-0.201960	-0.055717	-0.153342	0.000000	0.000000	4.000000	15.000000	1.000000
14640.004052	-0.106256	0.575351	0.035291	82.029396	124.102814	162.206116	1.790100	0.000000	0.279126	0.000000	0.000000	0.000000	-0.201960	-0.055717	-0.153342	0.000000	0.000000	4.000000	15.000000	1.000000
14640.007386	-0.106256	0.575351	0.035291	81.998840	124.247101	162.384750	1.764543	0.000000	0.312786	0.000000	0.000000	0.000000	-0.201960	-0.055717	-0.153342	0.000000	0.000000	4.000000	15.000000	1.000000
14640.010719	-0.106850	0.575128	0.034761	81.998840	124.247101	162.384750	1.764543	0.000000	0.312786	0.000000	0.000000	0.000000	-0.178394	-0.066741	-0.158972	0.000000	0.000000	4.000000	15.000000	1.000000
14640.014052	-0.106850	0.575128	0.034761	81.998840	124.247101	162.384750	1.764543	0.000000	0.312786	0.000000	0.000000	0.000000	-0.178394	-0.066741	-0.158972	0.000000	0.000000	4.000000	15.000000	1.000000
14640.017386	-0.107338	0.574878	0.034195	81.964859	124.477303	162.674362	1.738048	0.000000	0.342518	0.000000	0.000000	0.000000	-0.146359	-0.075063	-0.169839	0.000000	0.000000	4.000000	15.000000	1.000000
14640.020719	-0.107338	0.574878	0.034195	81.964859	124.477303	162.674362	1.738048	0.000000	0.342518	0.000000	0.000000	0.000000	-0.146359	-0.075063	-0.169839	0.000000	0.000000	4.000000	15.000000	1.000000
14640.024052	-0.107338	0.574878	0.034195	81.964859	124.477303	162.674362	1.738048	0.000000	0.342518	0.000000	0.000000	0.000000	-0.146359	-0.075063	-0.169839	0.000000	0.000000	4.000000	15.000000	1.000000
14640.027386	-0.107338	0.574878	0.034195	81.944626	124.948288	163.119873	1.709741	0.000000	0.366911	0.000000	0.000000	0.000000	-0.146359	-0.075063	-0.169839	0.000000	0.000000	4.000000	15.000000	1.000000
14640.030719	-0.107762	0.574582	0.033566	81.944626	124.948288	163.119873	1.709741	0.000000	0.366911	0.000000	0.000000	0.000000	-0.127247	-0.088858	-0.188657	0.000000	0.000000	4.000000	15.000000	1.000000
14640.034052	-0.107762	0.574582	0.033566	81.944626	124.948288	163.119873	1.709741	0.000000	0.366911	0.000000	0.000000	0.000000	-0.127247	-0.088858	-0.188657	0.000000	0.000000	4.000000	15.000000	1.000000
14640.037386	-0.108088	0.574267	0.032940	81.947655	125.678505	163.769379	1.678299	0.000000	0.388119	0.000000	0.000000	0.000000	-0.097831	-0.094304	-0.187675	0.000000	0.000000	4.000000	15.000000	1.000000
14640.040719	-0.108088	0.574267	0.032940	81.947655	125.678505	163.769379	1.678299	0.000000	0.388119	0.000000	0.000000	0.000000	-0.097831	-0.094304	-0.187675	0.000000	0.000000	4.000000	15.000000	1.000000
14640.044052	-0.108088	0.574267	0.032940	81.947655	125.678505	163.769379	1.678299	0.000000	0.388119	0.000000	0.000000	0.000000	-0.097831	-0.094304	-0.187675	0.000000	0.000000	4.000000	15.000000	1.000000
14640.047386	-0.108088	0.574267	0.032940	81.964584	126.668701	164.686737	1.647019	0.000000	0.404424	0.000000	0.000000	0.000000	-0.097831	-0.094304	-0.187675	0.000000	0.000000	4.000000	15.000000	1.000000
14640.050719	-0.108394	0.573889	0.032225	81.964584	126.668701	164.686737	1.647019	0.000000	0.404424	0.000000	0.000000	0.000000	-0.091589	-0.113541	-0.214515	0.000000	0.000000	4.000000	15.000000	1.000000
14640.054052	-0.108394	0.573889	0.032225	81.964584	126.668701	164.686737	1.647019	0.000000	0.404424	0.000000	0.000000	0.000000	-0.091589	-0.113541	-0.214515	0.000000	0.000000	4.000000	15.000000	1.000000
14640.057386	-0.108616	0.573483	0.031469	81.981247	127.846565	165.799698	1.611267	0.000000	0.419689	0.000000	0.000000	0.000000	-0.066583	-0.121686	-0.226862	0.000000	0.000000	4.000000	15.000000	1.000000
14640.060719	-0.108616	0.573483	0.031469	81.981247	127.846565	165.799698	1.611267	0.000000	0.419689	0.000000	0.000000	0.000000	-0.066583	-0.121686	-0.226862	0.000000	0.000000	4.000000	15.000000	1.000000
14640.064052	-0.108616	0.573483	0.031469	81.981247	127.846565	165.799698	1.611267	0.000000	0.419689	0.000000	0.000000	0.000000	-0.066583	-0.121686	-0.226862	0.000000	0.000000	4.000000	15.000000	1.000000
14640.067386	-0.108793	0.573014	0.030628	81.983597	128.956207	166.853516	1.573456	0.000000	0.430786	0.000000	0.000000	0.000000	-0.053301	-0.140848	-0.252265	0.000000	0.000000	4.000000	15.000000	1.000000
14640.070719	-0.108793	0.573014	0.030628	81.983597	128.956207	166.853516	1.573456	0.000000	0.430786	0.000000	0.000000	0.000000	-0.053301	-0.140848	-0.252265	0.000000	0.000000	4.000000	15.000000	1.000000
14640.074052	-0.108793	0.573014	0.030628	81.983597	128.956207	166.853516	1.573456	0.000000	0.430786	0.000000	0.000000	0.000000	-0.053301	-0.140848	-0.252265	0.000000	0.000000	4.000000	15.000000	1.000000
14640.077386	-0.108910	0.572545	0.029735	81.951332	129.888428	167.758621	1.531412	0.000000	0.439670	0.000000	0.000000	0.000000	-0.034855	-0.140713	-0.268091	0.000000	0.000000	4.000000	15.000000	1.000000
14640.080719	-0.108910	0.572545	0.029735	81.951332	129.888428	167.758621	1.531412	0.000000	0.439670	0.000000	0.000000	0.000000	-0.034855	-0.140713	-0.268091	0.000000	0.000000	4.000000	15.000000	1.000000
14640.084052	-0.108910	0.572545	0.029735	81.951332	129.888428	167.758621	1.531412	0.000000	0.439670	0.000000	0.000000	0.000000	-0.034855	-0.140713	-0.268091	0.000000	0.000000	4.000000	15.000000	1.000000
14640.087386	-0.109010	0.572003	0.028773	81.890610	130.607498	168.479141	1.486730	0.000000	0.445479	0.000000	0.000000	0.000000	-0.029988	-0.162401	-0.288359	0.000000	0.000000	4.000000	15.000000	1.000000
14640.090719	-0.109010	0.572003	0.028773	81.890610	130.607498	168.479141	1.486730	0.000000	0.445479	0.000000	0.000000	0.000000	-0.029988	-0.162401	-0.288359	0.000000	0.000000	4.000000	15.000000	1.000000
14640.094052	-0.109010	0.572003	0.028773	81.890610	130.607498	168.479141	1.486730	0.000000	0.445479	0.000000	0.000000	0.000000	-0.029988	-0.162401	-0.288359	0.000000	0.000000	4.000000	15.000000	1.000000
14640.097386	-0.109095	0.571436	0.027755	81.807938	131.209488	169.102219	1.438671	0.000000	0.450477	0.000000	0.000000	0.000000	-0.025768	-0.170363	-0.305570	0.000000	0.000000	4.000000	15.000000	1.000000
14640.100719	-0.109095	0.571436	0.027755	81.807938	131.209488	169.102219	1.438671	0.000000	0.450477	0.000000	0.000000	0.000000	-0.025768	-0.170363	-0.305570	0.000000	0.000000	4.000000	15.000000	1.000000
14640.104052	-0.109095	0.571436	0.027755	81.807938	131.209488	169.102219	1.438671	0.000000	0.450477	0.000000	0.000000	0.000000	-0.025768	-0.170363	-0.305570	0.000000	0.000000	4.000000	15.000000	1.000000
14640.107386	-0.109172	0.570832	0.026701	81.711937	131.700928	169.629715	1.387742	0.000000	0.454772	0.000000	0.000000	0.000000	-0.023041	-0.180952	-0.316017	0.000000	0.000000	4.000000	15.000000	1.000000
14640.110719	-0.109172	0.570832	0.026701	81.711937	131.700928	169.629715	1.387742	0.000000	0.454772	0.000000	0.000000	0.000000	-0.023041	-0.180952	-0.316017	0.000000	0.000000	4.000000	15.000000	1.000000
14640.114052	-0.109172	0.570832	0.026701	81.711937	131.700928	169.629715	1.387742	0.000000	0.454772	0.000000	0.000000	0.000000	-0.023041	-0.180952	-0.316017	0.000000	0.000000	4.000000	15.000000	1.000000
14640.117386	-0.109254	0.570195	0.025675	81.607239	132.171860	170.141418	1.335073	0.000000	0.458612	0.000000	0.000000	0.000000	-0.024504	-0.191356	-0.307847	0.000000	0.000000	4.000000	15.000000	1.000000
14640.120719	-0.109254	0.570195	0.025675	81.607239	132.171860	170.141418	1.335073	0.000000	0.458612	0.000000	0.000000	0.000000	-0.024504	-0.191356	-0.307847	0.000000	0.000000	4.000000	15.000000	1.000000
14640.124052	-0.109254	0.570195	0.025675	81.607239	132.171860	170.141418	1.335073	0.000000	0.458612	0.000000	0.000000	0.000000	-0.024504	-0.191356	-0.307847	0.000000	0.000000	4.000000	15.000000	1.000000
14640.127386	-0.109281	0.569522	0.024624	81.496773	132.659470	170.664627	1.283765	0.000000	0.462696	0.000000	0.000000	0.000000	-0.008016	-0.201808	-0.315284	0.000000	0.000000	4.000000	15.000000	1.000000
14640.130719	-0.109281	0.569522	0.024624	81.496773	132.659470	170.664627	1.283765	0.000000	0.462696	0.000000	0.000000	0.000000	-0.008016	-0.201808	-0.315284	0.000000	0.000000	4.000000	15.000000	1.000000
14640.134052	-0.109281	0.569522	0.024624	81.496773	132.659470	170.664627	1.283765	0.000000	0.462696	0.000000	0.000000	0.000000	-0.008016	-0.201808	-0.315284	0.000000	0.000000	4.000000	15.000000	1.000000
14640.137386	-0.109244	0.568815	0.023616	81.385025	133.145645	171.178436	1.231218	0.000000	0.464032	0.000000	0.000000	0.000000	0.011013	-0.212071	-0.302526	0.000000	0.000000	4.000000	15.000000	1.000000
14640.140719	-0.109244	0.568815	0.023616	81.385025	133.145645	171.178436	1.231218	0.000000	0.464032	0.000000	0.000000	0.000000	0.011013	-0.212071	-0.302526	0.000000	0.000000	4.000000	15.000000	1.000000
14640.144052	-0.109244	0.568815	0.023616	81.385025	133.145645	171.178436	1.231218	0.000000	0.464032	0.000000	0.000000	0.000000	0.011013	-0.212071	-0.302526	0.000000	0.000000	4.000000	15.000000	1.000000
14640.147386	-0.109152	0.568110	0.022684	81.278610	133.601471	171.656754	1.180797	0.000000	0.462196	0.000000	0.000000	0.000000	0.027611	-0.211466	-0.279684	0.000000	0.000000	4.000000	15.000000	1.000000
14640.150719	-0.109152	0.568110	0.022684	81.278610	133.601471	171.656754	1.180797	0.000000	0.462196	0.000000	0.000000	0.000000	0.027611	-0.211466	-0.279684	0.000000	0.000000	4.000000	15.000000	1.000000
14640.154052	-0.109152	0.568110	0.022684	81.278610	133.601471	171.656754	1.180797	0.000000	0.462196	0.000000	0.000000	0.000000	0.027611	-0.211466	-0.279684	0.000000	0.000000	4.000000	15.000000	1.000000
14640.157386	-0.108997	0.567371	0.021794	81.238838	133.807724	171.877304	1.134183	0.000000	0.457594	0.000000	0.000000	0.000000	0.046371	-0.221687	-0.266953	0.000000	0.000000	4.000000	15.000000	1.000000
14640.160719	-0.108997	0.567371	0.021794	81.238838	133.807724	171.877304	1.134183	0.000000	0.457594	0.000000	0.000000	0.000000	0.046371	-0.221687	-0.266953	0.000000	0.000000	4.000000	15.000000	1.000000
14640.164052	-0.108997	0.567371	0.021794	81.238838	133.807724	171.877304	1.134183	0.000000	0.457594	0.000000	0.000000	0.000000	0.046371	-0.221687	-0.266953	0.000000	0.000000	4.000000	15.000000	1.000000
14640.167386	-0.108769	0.566652	0.021002	81.312462	133.599304	171.676895	1.089690	0.000000	0.449866	0.000000	0.000000	0.000000	0.068363	-0.215691	-0.237475	0.000000	0.000000	4.000000	15.000000	1.000000
14640.170719	-0.108769	0.566652	0.021002	81.312462	133.599304	171.676895	1.089690	0.000000	0.449866	0.000000	0.000000	0.000000	0.068363	-0.215691	-0.237475	0.000000	0.000000	4.000000	15.000000	1.000000
14640.174052	-0.108769	0.566652	0.021002	81.312462	133.599304	171.676895	1.089690	0.000000	0.449866	0.000000	0.000000	0.000000	0.068363	-0.215691	-0.237475	0.000000	0.000000	4.000000	15.000000	1.000000
14640.177386	-0.108510	0.565935	0.020282	81.462128	133.094711	171.180862	1.050111	0.000000	0.438472	0.000000	0.000000	0.000000	0.077767	-0.215136	-0.216142	0.000000	0.000000	4.000000	15.000000	1.000000
14640.180719	-0.108510	0.565935	0.020282	81.462128	133.094711	171.180862	1.050111	0.000000	0.438472	0.000000	0.000000	0.000000	0.077767	-0.215136	-0.216142	0.000000	0.000000	4.000000	15.000000	1.000000
14640.184052	-0.108510	0.565935	0.020282	81.462128	133.094711	171.180862	1.050111	0.000000	0.438472	0.000000	0.000000	0.000000	0.077767	-0.215136	-0.216142	0.000000	0.000000	4.000000	15.000000	1.000000
14640.187386	-0.108221	0.565193	0.019638	81.668053	132.344116	170.432632	1.014088	0.000000	0.425511	0.000000	0.000000	0.000000	0.086722	-0.222625	-0.193064	0.000000	0.000000	4.000000	15.000000	1.000000
14640.190719	-0.108221	0.565193	0.019638	81.668053	132.344116	170.432632	1.014088	0.000000	0.425511	0.000000	0.000000	0.000000	0.086722	-0.222625	-0.193064	0.000000	0.000000	4.000000	15.000000	1.000000
14640.194052	-0.108221	0.565193	0.019638	81.668053	132.344116	170.432632	1.014088	0.000000	0.425511	0.000000	0.000000	0.000000	0.086722	-0.222625	-0.193064	0.000000	0.000000	4.000000	15.000000	1.000000
14640.197386	-0.107920	0.564435	0.019044	81.885651	131.502167	169.591125	0.981910	0.000000	0.411057	0.000000	0.000000	0.000000	0.090399	-0.227455	-0.178378	0.000000	0.000000	4.000000	15.000000	1.000000
14640.200719	-0.107920	0.564435	0.019044	81.885651	131.502167	169.591125	0.981910	0.000000	0.411057	0.000000	0.000000	0.000000	0.090399	-0.227455	-0.178378	0.000000	0.000000	4.000000	15.000000	1.000000
14640.204052	-0.107920	0.564435	0.019044	81.885651	131.502167	169.591125	0.981910	0.000000	0.411057	0.000000	0.000000	0.000000	0.090399	-0.227455	-0.178378	0.000000	0.000000	4.000000	15.000000	1.000000
14640.207386	-0.107599	0.563625	0.018464	82.091553	130.650681	168.738892	0.952181	0.000000	0.395991	0.000000	0.000000	0.000000	0.096390	-0.242948	-0.173966	0.000000	0.000000	4.000000	15.000000	1.000000
14640.210719	-0.107599	0.563625	0.018464	82.091553	130.650681	168.738892	0.952181	0.000000	0.395991	0.000000	0.000000	0.000000	0.096390	-0.242948	-0.173966	0.000000	0.000000	4.000000	15.000000	1.000000
14640.214052	-0.107599	0.563625	0.018464	82.091553	130.650681	168.738892	0.952181	0.000000	0.395991	0.000000	0.000000	0.000000	0.096390	-0.242948	-0.173966	0.000000	0.000000	4.000000	15.000000	1.000000
14640.217386	-0.107301	0.562790	0.017882	82.278641	129.852692	167.940735	0.923186	0.000000	0.379926	0.000000	0.000000	0.000000	0.089228	-0.250409	-0.174387	0.000000	0.000000	4.000000	15.000000	1.000000
14640.220719	-0.107301	0.562790	0.017882	82.278641	129.852692	167.940735	0.923186	0.000000	0.379926	0.000000	0.000000	0.000000	0.089228	-0.250409	-0.174387	0.000000	0.000000	4.000000	15.000000	1.000000
14640.224052	-0.107301	0.562790	0.017882	82.278641	129.852692	167.940735	0.923186	0.000000	0.379926	0.000000	0.000000	0.000000	0.089228	-0.250409	-0.174387	0.000000	0.000000	4.000000	15.000000	1.000000
14640.227386	-0.107038	0.561878	0.017243	82.429359	129.167099	167.260193	0.894122	0.000000	0.365054	0.000000	0.000000	0.000000	0.078829	-0.273777	-0.191835	0.000000	0.000000	4.000000	15.000000	1.000000
14640.230719	-0.107038	0.561878	0.017243	82.429359	129.167099	167.260193	0.894122	0.000000	0.365054	0.000000	0.000000	0.000000	0.078829	-0.273777	-0.191835	0.000000	0.000000	4.000000	15.000000	1.000000
14640.234052	-0.107038	0.561878	0.017243	82.429359	129.167099	167.260193	0.894122	0.000000	0.365054	0.000000	0.000000	0.000000	0.078829	-0.273777	-0.191835	0.000000	0.000000	4.000000	15.000000	1.000000
14640.237386	-0.106777	0.560941	0.016607	82.549416	128.510361	166.619675	0.862149	0.000000	0.351916	0.000000	0.000000	0.000000	0.078512	-0.281080	-0.190863	0.000000	0.000000	4.000000	15.000000	1.000000
14640.240719	-0.106777	0.560941	0.016607	82.549416	128.510361	166.619675	0.862149	0.000000	0.351916	0.000000	0.000000	0.000000	0.078512	-0.281080	-0.190863	0.000000	0.000000	4.000000	15.000000	1.000000
14640.244052	-0.106777	0.560941	0.016607	82.549416	128.510361	166.619675	0.862149	0.000000	0.351916	0.000000	0.000000	0.000000	0.078512	-0.281080	-0.190863	0.000000	0.000000	4.000000	15.000000	1.000000
14640.247386	-0.106499	0.559936	0.015899	82.628578	127.871460	166.016663	0.830339	0.000000	0.338831	0.000000	0.000000	0.000000	0.083246	-0.301541	-0.212331	0.000000	0.000000	4.000000	15.000000	1.000000
14640.250719	-0.106499	0.559936	0.015899	82.628578	127.871460	166.016663	0.830339	0.000000	0.338831	0.000000	0.000000	0.000000	0.083246	-0.301541	-0.212331	0.000000	0.000000	4.000000	15.000000	1.000000
14640.254052	-0.106499	0.559936	0.015899	82.628578	127.871460	166.016663	0.830339	0.000000	0.338831	0.000000	0.000000	0.000000	0.083246	-0.301541	-0.212331	0.000000	0.000000	4.000000	15.000000	1.000000
14640.257386	-0.106210	0.558881	0.015136	82.677429	127.171646	165.370316	0.794950	0.000000	0.324956	0.000000	0.000000	0.000000	0.086833	-0.316523	-0.228773	0.000000	0.000000	4.000000	15.000000	1.000000
14640.260719	-0.106210	0.558881	0.015136	82.677429	127.171646	165.370316	0.794950	0.000000	0.324956	0.000000	0.000000	0.000000	0.086833	-0.316523	-0.228773	0.000000	0.000000	4.000000	15.000000	1.000000
14640.264052	-0.106210	0.558881	0.015136	82.677429	127.171646	165.370316	0.794950	0.000000	0.324956	0.000000	0.000000	0.000000	0.086833	-0.316523	-0.228773	0.000000	0.000000	4.000000	15.000000	1.000000
14640.267386	-0.105916	0.557811	0.014353	82.696548	126.272606	164.558334	0.756822	0.000000	0.310484	0.000000	0.000000	0.000000	0.088097	-0.320897	-0.234915	0.000000	0.000000	4.000000	15.000000	1.000000
14640.270719	-0.105916	0.557811	0.014353	82.696548	126.272606	164.558334	0.756822	0.000000	0.310484	0.000000	0.000000	0.000000	0.088097	-0.320897	-0.234915	0.000000	0.000000	4.000000	15.000000	1.000000
14640.274052	-0.105916	0.557811	0.014353	82.696548	126.272606	164.558334	0.756822	0.000000	0.310484	0.000000	0.000000	0.000000	0.088097	-0.320897	-0.234915	0.000000	0.000000	4.000000	15.000000	1.000000
14640.277386	-0.105618	0.556727	0.013550	82.710182	125.104111	163.502670	0.717669	0.000000	0.295801	0.000000	0.000000	0.000000	0.089362	-0.325193	-0.241104	0.000000	0.000000	4.000000	15.000000	1.000000
14640.280719	-0.105618	0.556727	0.013550	82.710182	125.104111	163.502670	0.717669	0.000000	0.295801	0.000000	0.000000	0.000000	0.089362	-0.325193	-0.241104	0.000000	0.000000	4.000000	15.000000	1.000000
14640.284052	-0.105618	0.556727	0.013550	82.710182	125.104111	163.502670	0.717669	0.000000	0.295801	0.000000	0.000000	0.000000	0.089362	-0.325193	-0.241104	0.000000	0.000000	4.000000	15.000000	1.000000
14640.287386	-0.105307	0.555655	0.012788	82.752937	123.718605	162.226166	0.677485	0.000000	0.280907	0.000000	0.000000	0.000000	0.093443	-0.321700	-0.228504	0.000000	0.000000	4.000000	15.000000	1.000000
14640.290719	-0.105307	0.555655	0.012788	82.752937	123.718605	162.226166	0.677485	0.000000	0.280907	0.000000	0.000000	0.000000	0.093443	-0.321700	-0.228504	0.000000	0.000000	4.000000	15.000000	1.000000
14640.294052	-0.105307	0.555655	0.012788	82.752937	123.718605	162.226166	0.677485	0.000000	0.280907	0.000000	0.000000	0.000000	0.093443	-0.321700	-0.228504	0.000000	0.000000	4.000000	15.000000	1.000000
14640.297386	-0.104987	0.554585	0.012091	82.827499	122.005432	160.638947	0.639401	0.000000	0.265334	0.000000	0.000000	0.000000	0.095965	-0.320943	-0.209042	0.000000	0.000000	4.000000	15.000000	1.000000
14640.300719	-0.104987	0.554585	0.012091	82.827499	122.005432	160.638947	0.639401	0.000000	0.265334	0.000000	0.000000	0.000000	0.095965	-0.320943	-0.209042	0.000000	0.000000	4.000000	15.000000	1.000000
14640.304052	-0.104987	0.554585	0.012091	82.827499	122.005432	160.638947	0.639401	0.000000	0.265334	0.000000	0.000000	0.000000	0.095965	-0.320943	-0.209042	0.000000	0.000000	4.000000	15.000000	1.000000
14640.307386	-0.104635	0.553543	0.011459	82.913208	120.029335	158.791901	0.604561	0.000000	0.249339	0.000000	0.000000	0.000000	0.105485	-0.312404	-0.189601	0.000000	0.000000	4.000000	15.000000	1.000000
14640.310719	-0.104635	0.553543	0.011459	82.913208	120.029335	158.791901	0.604561	0.000000	0.249339	0.000000	0.000000	0.000000	0.105485	-0.312404	-0.189601	0.000000	0.000000	4.000000	15.000000	1.000000
14640.314052	-0.104635	0.553543	0.011459	82.913208	120.029335	158.791901	0.604561	0.000000	0.249339	0.000000	0.000000	0.000000	0.105485	-0.312404	-0.189601	0.000000	0.000000	4.000000	15.000000	1.000000
14640.317386	-0.104300	0.552547	0.010900	83.002716	118.043922	156.927002	0.572960	0.000000	0.231759	0.000000	0.000000	0.000000	0.100436	-0.298789	-0.167768	0.000000	0.000000	4.000000	15.000000	1.000000
14640.320719	-0.104300	0.552547	0.010900	83.002716	118.043922	156.927002	0.572960	0.000000	0.231759	0.000000	0.000000	0.000000	0.100436	-0.298789	-0.167768	0.000000	0.000000	4.000000	15.000000	1.000000
14640.324052	-0.104300	0.552547	0.010900	83.002716	118.043922	156.927002	0.572960	0.000000	0.231759	0.000000	0.000000	0.000000	0.100436	-0.298789	-0.167768	0.000000	0.000000	4.000000	15.000000	1.000000
14640.327386	-0.104010	0.551587	0.010432	83.100418	116.074478	155.064819	0.544999	0.000000	0.215019	0.000000	0.000000	0.000000	0.087214	-0.288034	-0.140464	0.000000	0.000000	4.000000	15.000000	1.000000
14640.330719	-0.104010	0.551587	0.010432	83.100418	116.074478	155.064819	0.544999	0.000000	0.215019	0.000000	0.000000	0.000000	0.087214	-0.288034	-0.140464	0.000000	0.000000	4.000000	15.000000	1.000000
14640.334052	-0.104010	0.551587	0.010432	83.100418	116.074478	155.064819	0.544999	0.000000	0.215019	0.000000	0.000000	0.000000	0.087214	-0.288034	-0.140464	0.000000	0.000000	4.000000	15.000000	1.000000
14640.337386	-0.103705	0.550663	0.010002	83.193176	114.269653	153.338257	0.521588	0.000000	0.200484	0.000000	0.000000	0.000000	0.091539	-0.277168	-0.129046	0.000000	0.000000	4.000000	15.000000	1.000000
14640.340719	-0.103705	0.550663	0.010002	83.193176	114.269653	153.338257	0.521588	0.000000	0.200484	0.000000	0.000000	0.000000	0.091539	-0.277168	-0.129046	0.000000	0.000000	4.000000	15.000000	1.000000
14640.344052	-0.103705	0.550663	0.010002	83.193176	114.269653	153.338257	0.521588	0.000000	0.200484	0.000000	0.000000	0.000000	0.091539	-0.277168	-0.129046	0.000000	0.000000	4.000000	15.000000	1.000000
14640.347386	-0.103705	0.550663	0.010002	83.286682	112.701012	151.791306	0.500081	0.000000	0.185227	0.000000	0.000000	0.000000	0.091539	-0.277168	-0.129046	0.000000	0.000000	4.000000	15.000000	1.000000
14640.350719	-0.103438	0.549784	0.009640	83.286682	112.701012	151.791306	0.500081	0.000000	0.185227	0.000000	0.000000	0.000000	0.079852	-0.263971	-0.108349	0.000000	0.000000	4.000000	15.000000	1.000000
14640.354052	-0.103438	0.549784	0.009640	83.286682	112.701012	151.791306	0.500081	0.000000	0.185227	0.000000	0.000000	0.000000	0.079852	-0.263971	-0.108349	0.000000	0.000000	4.000000	15.000000	1.000000
14640.357386	-0.103210	0.548973	0.009344	83.379906	111.404701	150.499588	0.482022	0.000000	0.171918	0.000000	0.000000	0.000000	0.068509	-0.243060	-0.089003	0.000000	0.000000	4.000000	15.000000	1.000000
14640.360719	-0.103210	0.548973	0.009344	83.379906	111.404701	150.499588	0.482022	0.000000	0.171918	0.000000	0.000000	0.000000	0.068509	-0.243060	-0.089003	0.000000	0.000000	4.000000	15.000000	1.000000
14640.364052	-0.103210	0.548973	0.009344	83.379906	111.404701	150.499588	0.482022	0.000000	0.171918	0.000000	0.000000	0.000000	0.068509	-0.243060	-0.089003	0.000000	0.000000	4.000000	15.000000	1.000000
14640.367386	-0.103210	0.548973	0.009344	83.466614	110.343697	149.449097	0.467189	0.000000	0.160500	0.000000	0.000000	0.000000	0.068509	-0.243060	-0.089003	0.000000	0.000000	4.000000	15.000000	1.000000
14640.370719	-0.102994	0.548189	0.009104	83.466614	110.343697	149.449097	0.467189	0.000000	0.160500	0.000000	0.000000	0.000000	0.064671	-0.235234	-0.071949	0.000000	0.000000	4.000000	15.000000	1.000000
14640.374052	-0.102994	0.548189	0.009104	83.466614	110.343697	149.449097	0.467189	0.000000	0.160500	0.000000	0.000000	0.000000	0.064671	-0.235234	-0.071949	0.000000	0.000000	4.000000	15.000000	1.000000
14640.377386	-0.102849	0.547456	0.008970	83.535683	109.414276	148.530396	0.455197	0.000000	0.149722	0.000000	0.000000	0.000000	0.043692	-0.220024	-0.040214	0.000000	0.000000	4.000000	15.000000	1.000000
14640.380719	-0.102849	0.547456	0.008970	83.535683	109.414276	148.530396	0.455197	0.000000	0.149722	0.000000	0.000000	0.000000	0.043692	-0.220024	-0.040214	0.000000	0.000000	4.000000	15.000000	1.000000
14640.384052	-0.102849	0.547456	0.008970	83.535683	109.414276	148.530396	0.455197	0.000000	0.149722	0.000000	0.000000	0.000000	0.043692	-0.220024	-0.040214	0.000000	0.000000	4.000000	15.000000	1.000000
14640.387386	-0.102849	0.547456	0.008970	83.577919	108.576942	147.710953	0.448495	0.000000	0.142440	0.000000	0.000000	0.000000	0.043692	-0.220024	-0.040214	0.000000	0.000000	4.000000	15.000000	1.000000
14640.390719	-0.102737	0.546774	0.008884	83.577919	108.576942	147.710953	0.448495	0.000000	0.142440	0.000000	0.000000	0.000000	0.033556	-0.204595	-0.025905	0.000000	0.000000	4.000000	15.000000	1.000000
14640.394052	-0.102737	0.546774	0.008884	83.577919	108.576942	147.710953	0.448495	0.000000	0.142440	0.000000	0.000000	0.000000	0.033556	-0.204595	-0.025905	0.000000	0.000000	4.000000	15.000000	1.000000
14640.397386	-0.102672	0.546168	0.008904	83.583290	107.818092	146.986649	0.444177	0.000000	0.136847	0.000000	0.000000	0.000000	0.019543	-0.181838	0.006061	0.000000	0.000000	4.000000	15.000000	1.000000
14640.400719	-0.102672	0.546168	0.008904	83.583290	107.818092	146.986649	0.444177	0.000000	0.136847	0.000000	0.000000	0.000000	0.019543	-0.181838	0.006061	0.000000	0.000000	4.000000	15.000000	1.000000
14640.404052	-0.102672	0.546168	0.008904	83.583290	107.818092	146.986649	0.444177	0.000000	0.136847	0.000000	0.000000	0.000000	0.019543	-0.181838	0.006061	0.000000	0.000000	4.000000	15.000000	1.000000
14640.407386	-0.102672	0.546168	0.008904	83.541199	107.094795	146.314743	0.445187	0.000000	0.133590	0.000000	0.000000	0.000000	0.019543	-0.181838	0.006061	0.000000	0.000000	4.000000	15.000000	1.000000
14640.410719	-0.102633	0.545579	0.008936	83.541199	107.094795	146.314743	0.445187	0.000000	0.133590	0.000000	0.000000	0.000000	0.011770	-0.176736	0.009760	0.000000	0.000000	4.000000	15.000000	1.000000
14640.414052	-0.102633	0.545579	0.008936	83.541199	107.094795	146.314743	0.445187	0.000000	0.133590	0.000000	0.000000	0.000000	0.011770	-0.176736	0.009760	0.000000	0.000000	4.000000	15.000000	1.000000
14640.417386	-0.102658	0.545048	0.009053	83.461365	106.558449	145.800888	0.446814	0.000000	0.131628	0.000000	0.000000	0.000000	-0.007709	-0.159225	0.035011	0.000000	0.000000	4.000000	15.000000	1.000000
14640.420719	-0.102658	0.545048	0.009053	83.461365	106.558449	145.800888	0.446814	0.000000	0.131628	0.000000	0.000000	0.000000	-0.007709	-0.159225	0.035011	0.000000	0.000000	4.000000	15.000000	1.000000
14640.424052	-0.102658	0.545048	0.009053	83.461365	106.558449	145.800888	0.446814	0.000000	0.131628	0.000000	0.000000	0.000000	-0.007709	-0.159225	0.035011	0.000000	0.000000	4.000000	15.000000	1.000000
14640.427386	-0.102658	0.545048	0.009053	83.362038	106.160561	145.305466	0.452649	0.000000	0.132913	0.000000	0.000000	0.000000	-0.007709	-0.159225	0.035011	0.000000	0.000000	4.000000	15.000000	1.000000
14640.430719	-0.102691	0.544577	0.009200	83.362038	106.160561	145.305466	0.452649	0.000000	0.132913	0.000000	0.000000	0.000000	-0.009741	-0.141348	0.044242	0.000000	0.000000	4.000000	15.000000	1.000000
14640.434052	-0.102691	0.544577	0.009200	83.362038	106.160561	145.305466	0.452649	0.000000	0.132913	0.000000	0.000000	0.000000	-0.009741	-0.141348	0.044242	0.000000	0.000000	4.000000	15.000000	1.000000
14640.437386	-0.102691	0.544577	0.009200	83.247360	105.928070	144.930298	0.460023	0.000000	0.134536	0.000000	0.000000	0.000000	-0.009741	-0.141348	0.044242	0.000000	0.000000	4.000000	15.000000	1.000000
14640.440719	-0.102691	0.544577	0.009200	83.247360	105.928070	144.930298	0.460023	0.000000	0.134536	0.000000	0.000000	0.000000	-0.009741	-0.141348	0.044242	0.000000	0.000000	4.000000	15.000000	1.000000
14640.444052	-0.102767	0.544105	0.009338	83.247360	105.928070	144.930298	0.460023	0.000000	0.134536	0.000000	0.000000	0.000000	-0.022998	-0.141408	0.041179	0.000000	0.000000	4.000000	15.000000	1.000000
14640.447386	-0.102841	0.543712	0.009461	83.137131	105.760460	144.704498	0.460023	0.000000	0.134536	0.000000	0.000000	0.000000	-0.022062	-0.117977	0.036886	0.000000	0.000000	4.000000	15.000000	1.000000
14640.450719	-0.102841	0.543712	0.009461	83.137131	105.760460	144.704498	0.460023	0.000000	0.134536	0.000000	0.000000	0.000000	-0.022062	-0.117977	0.036886	0.000000	0.000000	4.000000	15.000000	1.000000
14640.454052	-0.102841	0.543712	0.009461	83.137131	105.760460	144.704498	0.460023	0.000000	0.134536	0.000000	0.000000	0.000000	-0.022062	-0.117977	0.036886	0.000000	0.000000	4.000000	15.000000	1.000000
14640.457386	-0.102841	0.543712	0.009461	83.039536	105.605179	144.630722	0.473034	0.000000	0.142047	0.000000	0.000000	0.000000	-0.022062	-0.117977	0.036886	0.000000	0.000000	4.000000	15.000000	1.000000
14640.460719	-0.102937	0.543319	0.009578	83.039536	105.605179	144.630722	0.473034	0.000000	0.142047	0.000000	0.000000	0.000000	-0.028694	-0.118025	0.035322	0.000000	0.000000	4.000000	15.000000	1.000000
14640.464052	-0.102937	0.543319	0.009578	83.039536	105.605179	144.630722	0.473034	0.000000	0.142047	0.000000	0.000000	0.000000	-0.028694	-0.118025	0.035322	0.000000	0.000000	4.000000	15.000000	1.000000
14640.467386	-0.102937	0.543319	0.009578	82.963997	105.580208	144.671112	0.478921	0.000000	0.146829	0.000000	0.000000	0.000000	-0.028694	-0.118025	0.035322	0.000000	0.000000	4.000000	15.000000	1.000000
14640.470719	-0.102937	0.543319	0.009578	82.963997	105.580208	144.671112	0.478921	0.000000	0.146829	0.000000	0.000000	0.000000	-0.028694	-0.118025	0.035322	0.000000	0.000000	4.000000	15.000000	1.000000
14640.474052	-0.102991	0.542968	0.009719	82.963997	105.580208	144.671112	0.478921	0.000000	0.146829	0.000000	0.000000	0.000000	-0.016279	-0.105202	0.042198	0.000000	0.000000	4.000000	15.000000	1.000000
14640.477386	-0.103031	0.542619	0.009796	82.906433	105.653793	144.788376	0.478921	0.000000	0.146829	0.000000	0.000000	0.000000	-0.012076	-0.104687	0.023129	0.000000	0.000000	4.000000	15.000000	1.000000
14640.480719	-0.103031	0.542619	0.009796	82.906433	105.653793	144.788376	0.478921	0.000000	0.146829	0.000000	0.000000	0.000000	-0.012076	-0.104687	0.023129	0.000000	0.000000	4.000000	15.000000	1.000000
14640.484052	-0.103031	0.542619	0.009796	82.906433	105.653793	144.788376	0.478921	0.000000	0.146829	0.000000	0.000000	0.000000	-0.012076	-0.104687	0.023129	0.000000	0.000000	4.000000	15.000000	1.000000
14640.487386	-0.103031	0.542619	0.009796	82.878998	105.898399	145.018570	0.489808	0.000000	0.151555	0.000000	0.000000	0.000000	-0.012076	-0.104687	0.023129	0.000000	0.000000	4.000000	15.000000	1.000000
14640.490719	-0.103012	0.542298	0.009815	82.878998	105.898399	145.018570	0.489808	0.000000	0.151555	0.000000	0.000000	0.000000	0.005732	-0.096287	0.005635	0.000000	0.000000	4.000000	15.000000	1.000000
14640.494052	-0.103012	0.542298	0.009815	82.878998	105.898399	145.018570	0.489808	0.000000	0.151555	0.000000	0.000000	0.000000	0.005732	-0.096287	0.005635	0.000000	0.000000	4.000000	15.000000	1.000000
14640.497386	-0.103012	0.542298	0.009815	82.859573	106.189697	145.290741	0.490748	0.000000	0.150599	0.000000	0.000000	0.000000	0.005732	-0.096287	0.005635	0.000000	0.000000	4.000000	15.000000	1.000000
14640.500719	-0.103012	0.542298	0.009815	82.859573	106.189697	145.290741	0.490748	0.000000	0.150599	0.000000	0.000000	0.000000	0.005732	-0.096287	0.005635	0.000000	0.000000	4.000000	15.000000	1.000000
14640.504052	-0.102962	0.541970	0.009798	82.859573	106.189697	145.290741	0.490748	0.000000	0.150599	0.000000	0.000000	0.000000	0.015089	-0.098488	-0.005171	0.000000	0.000000	4.000000	15.000000	1.000000
14640.507386	-0.102962	0.541970	0.009798	82.838478	106.504051	145.591324	0.490748	0.000000	0.150599	0.000000	0.000000	0.000000	0.015089	-0.098488	-0.005171	0.000000	0.000000	4.000000	15.000000	1.000000
14640.510719	-0.102962	0.541970	0.009798	82.838478	106.504051	145.591324	0.490748	0.000000	0.150599	0.000000	0.000000	0.000000	0.015089	-0.098488	-0.005171	0.000000	0.000000	4.000000	15.000000	1.000000
14640.514052	-0.102962	0.541970	0.009798	82.838478	106.504051	145.591324	0.490748	0.000000	0.150599	0.000000	0.000000	0.000000	0.015089	-0.098488	-0.005171	0.000000	0.000000	4.000000	15.000000	1.000000
14640.517386	-0.102760	0.541379	0.009619	82.817146	106.816513	145.898041	0.489886	0.000000	0.148084	0.000000	0.000000	0.000000	0.060616	-0.177206	-0.053626	0.000000	0.000000	4.000000	15.000000	1.000000
14640.520719	-0.102760	0.541379	0.009619	82.817146	106.816513	145.898041	0.489886	0.000000	0.148084	0.000000	0.000000	0.000000	0.060616	-0.177206	-0.053626	0.000000	0.000000	4.000000	15.000000	1.000000
14640.524052	-0.102760	0.541379	0.009619	82.817146	106.816513	145.898041	0.489886	0.000000	0.148084	0.000000	0.000000	0.000000	0.060616	-0.177206	-0.053626	0.000000	0.000000	4.000000	15.000000	1.000000
14640.527386	-0.102760	0.541379	0.009619	82.795624	107.127205	146.202988	0.480948	0.000000	0.137982	0.000000	0.000000	0.000000	0.060616	-0.177206	-0.053626	0.000000	0.000000	4.000000	15.000000	1.000000
14640.530719	-0.102683	0.541124	0.009484	82.795624	107.127205	146.202988	0.480948	0.000000	0.137982	0.000000	0.000000	0.000000	0.022877	-0.076467	-0.040619	0.000000	0.000000	4.000000	15.000000	1.000000
14640.534052	-0.102683	0.541124	0.009484	82.795624	107.127205	146.202988	0.480948	0.000000	0.137982	0.000000	0.000000	0.000000	0.022877	-0.076467	-0.040619	0.000000	0.000000	4.000000	15.000000	1.000000
14640.537386	-0.102683	0.541124	0.009484	82.778221	107.382156	146.454956	0.474178	0.000000	0.134169	0.000000	0.000000	0.000000	0.022877	-0.076467	-0.040619	0.000000	0.000000	4.000000	15.000000	1.000000
14640.540719	-0.102683	0.541124	0.009484	82.778221	107.382156	146.454956	0.474178	0.000000	0.134169	0.000000	0.000000	0.000000	0.022877	-0.076467	-0.040619	0.000000	0.000000	4.000000	15.000000	1.000000
14640.544052	-0.102585	0.540869	0.009353	82.778221	107.382156	146.454956	0.474178	0.000000	0.134169	0.000000	0.000000	0.000000	0.029524	-0.076452	-0.039209	0.000000	0.000000	4.000000	15.000000	1.000000
14640.547386	-0.102585	0.540869	0.009353	82.770454	107.528336	146.595963	0.474178	0.000000	0.134169	0.000000	0.000000	0.000000	0.029524	-0.076452	-0.039209	0.000000	0.000000	4.000000	15.000000	1.000000
14640.550719	-0.102585	0.540869	0.009353	82.770454	107.528336	146.595963	0.474178	0.000000	0.134169	0.000000	0.000000	0.000000	0.029524	-0.076452	-0.039209	0.000000	0.000000	4.000000	15.000000	1.000000
14640.554052	-0.102585	0.540869	0.009353	82.770454	107.528336	146.595963	0.474178	0.000000	0.134169	0.000000	0.000000	0.000000	0.029524	-0.076452	-0.039209	0.000000	0.000000	4.000000	15.000000	1.000000
14640.557386	-0.102416	0.540446	0.009114	82.779495	107.480339	146.546371	0.467643	0.000000	0.129248	0.000000	0.000000	0.000000	0.050593	-0.127067	-0.071802	0.000000	0.000000	4.000000	15.000000	1.000000
14640.560719	-0.102416	0.540446	0.009114	82.779495	107.480339	146.546371	0.467643	0.000000	0.129248	0.000000	0.000000	0.000000	0.050593	-0.127067	-0.071802	0.000000	0.000000	4.000000	15.000000	1.000000
14640.564052	-0.102416	0.540446	0.009114	82.779495	107.480339	146.546371	0.467643	0.000000	0.129248	0.000000	0.000000	0.000000	0.050593	-0.127067	-0.071802	0.000000	0.000000	4.000000	15.000000	1.000000
14640.567386	-0.102416	0.540446	0.009114	82.815918	107.126457	146.192947	0.455676	0.000000	0.120816	0.000000	0.000000	0.000000	0.050593	-0.127067	-0.071802	0.000000	0.000000	4.000000	15.000000	1.000000
14640.570719	-0.102368	0.540277	0.009000	82.815918	107.126457	146.192947	0.455676	0.000000	0.120816	0.000000	0.000000	0.000000	0.014434	-0.050667	-0.034023	0.000000	0.000000	4.000000	15.000000	1.000000
14640.574052	-0.102368	0.540277	0.009000	82.815918	107.126457	146.192947	0.455676	0.000000	0.120816	0.000000	0.000000	0.000000	0.014434	-0.050667	-0.034023	0.000000	0.000000	4.000000	15.000000	1.000000
14640.577386	-0.102368	0.540277	0.009000	82.870987	106.546707	145.617767	0.450006	0.000000	0.118411	0.000000	0.000000	0.000000	0.014434	-0.050667	-0.034023	0.000000	0.000000	4.000000	15.000000	1.000000
14640.580719	-0.102368	0.540277	0.009000	82.870987	106.546707	145.617767	0.450006	0.000000	0.118411	0.000000	0.000000	0.000000	0.014434	-0.050667	-0.034023	0.000000	0.000000	4.000000	15.000000	1.000000
14640.584052	-0.102319	0.540134	0.008882	82.870987	106.546707	145.617767	0.450006	0.000000	0.118411	0.000000	0.000000	0.000000	0.014725	-0.042837	-0.035373	0.000000	0.000000	4.000000	15.000000	1.000000
14640.587386	-0.102319	0.540134	0.008882	82.930450	105.897522	144.979309	0.450006	0.000000	0.118411	0.000000	0.000000	0.000000	0.014725	-0.042837	-0.035373	0.000000	0.000000	4.000000	15.000000	1.000000
14640.590719	-0.102319	0.540134	0.008882	82.930450	105.897522	144.979309	0.450006	0.000000	0.118411	0.000000	0.000000	0.000000	0.014725	-0.042837	-0.035373	0.000000	0.000000	4.000000	15.000000	1.000000
14640.594052	-0.102319	0.540134	0.008882	82.930450	105.897522	144.979309	0.450006	0.000000	0.118411	0.000000	0.000000	0.000000	0.014725	-0.042837	-0.035373	0.000000	0.000000	4.000000	15.000000	1.000000
14640.597386	-0.102282	0.539853	0.008500	83.000610	105.095604	144.189178	0.444110	0.000000	0.115956	0.000000	0.000000	0.000000	0.011268	-0.084277	-0.114661	0.000000	0.000000	4.000000	15.000000	1.000000
14640.600719	-0.102282	0.539853	0.008500	83.000610	105.095604	144.189178	0.444110	0.000000	0.115956	0.000000	0.000000	0.000000	0.011268	-0.084277	-0.114661	0.000000	0.000000	4.000000	15.000000	1.000000
14640.604052	-0.102282	0.539853	0.008500	83.000610	105.095604	144.189178	0.444110	0.000000	0.115956	0.000000	0.000000	0.000000	0.011268	-0.084277	-0.114661	0.000000	0.000000	4.000000	15.000000	1.000000
14640.607386	-0.102303	0.539665	0.008176	83.071533	104.260971	143.372849	0.425000	0.000000	0.114079	0.000000	0.000000	0.000000	-0.006457	-0.056417	-0.097132	0.000000	0.000000	4.000000	15.000000	1.000000
14640.610719	-0.102303	0.539665	0.008176	83.071533	104.260971	143.372849	0.425000	0.000000	0.114079	0.000000	0.000000	0.000000	-0.006457	-0.056417	-0.097132	0.000000	0.000000	4.000000	15.000000	1.000000
14640.614052	-0.102303	0.539665	0.008176	83.071533	104.260971	143.372849	0.425000	0.000000	0.114079	0.000000	0.000000	0.000000	-0.006457	-0.056417	-0.097132	0.000000	0.000000	4.000000	15.000000	1.000000
14640.617386	-0.102303	0.539665	0.008176	83.148026	103.321182	142.455826	0.408812	0.000000	0.115155	0.000000	0.000000	0.000000	-0.006457	-0.056417	-0.097132	0.000000	0.000000	4.000000	15.000000	1.000000
14640.620719	-0.102383	0.539444	0.007801	83.148026	103.321182	142.455826	0.408812	0.000000	0.115155	0.000000	0.000000	0.000000	-0.023872	-0.066340	-0.112476	0.000000	0.000000	4.000000	15.000000	1.000000
14640.624052	-0.102383	0.539444	0.007801	83.148026	103.321182	142.455826	0.408812	0.000000	0.115155	0.000000	0.000000	0.000000	-0.023872	-0.066340	-0.112476	0.000000	0.000000	4.000000	15.000000	1.000000
14640.627386	-0.102383	0.539444	0.007801	83.241638	102.103088	141.273605	0.390066	0.000000	0.119133	0.000000	0.000000	0.000000	-0.023872	-0.066340	-0.112476	0.000000	0.000000	4.000000	15.000000	1.000000
14640.630719	-0.102383	0.539444	0.007801	83.241638	102.103088	141.273605	0.390066	0.000000	0.119133	0.000000	0.000000	0.000000	-0.023872	-0.066340	-0.112476	0.000000	0.000000	4.000000	15.000000	1.000000
14640.634052	-0.102476	0.539190	0.007385	83.241638	102.103088	141.273605	0.390066	0.000000	0.119133	0.000000	0.000000	0.000000	-0.027990	-0.076245	-0.124933	0.000000	0.000000	4.000000	15.000000	1.000000
14640.637386	-0.102565	0.538919	0.006950	83.343094	100.520119	139.741714	0.390066	0.000000	0.119133	0.000000	0.000000	0.000000	-0.026675	-0.081133	-0.130484	0.000000	0.000000	4.000000	15.000000	1.000000
14640.640719	-0.102565	0.538919	0.006950	83.343094	100.520119	139.741714	0.390066	0.000000	0.119133	0.000000	0.000000	0.000000	-0.026675	-0.081133	-0.130484	0.000000	0.000000	4.000000	15.000000	1.000000
14640.644052	-0.102565	0.538919	0.006950	83.343094	100.520119	139.741714	0.390066	0.000000	0.119133	0.000000	0.000000	0.000000	-0.026675	-0.081133	-0.130484	0.000000	0.000000	4.000000	15.000000	1.000000
14640.647386	-0.102565	0.538919	0.006950	83.424660	98.510269	137.812134	0.347496	0.000000	0.128244	0.000000	0.000000	0.000000	-0.026675	-0.081133	-0.130484	0.000000	0.000000	4.000000	15.000000	1.000000
14640.650719	-0.102624	0.538621	0.006592	83.424660	98.510269	137.812134	0.347496	0.000000	0.128244	0.000000	0.000000	0.000000	-0.017853	-0.089489	-0.107309	0.000000	0.000000	4.000000	15.000000	1.000000
14640.654052	-0.102624	0.538621	0.006592	83.424660	98.510269	137.812134	0.347496	0.000000	0.128244	0.000000	0.000000	0.000000	-0.017853	-0.089489	-0.107309	0.000000	0.000000	4.000000	15.000000	1.000000
14640.657386	-0.102624	0.538621	0.006592	83.461388	96.264771	135.682617	0.329611	0.000000	0.131220	0.000000	0.000000	0.000000	-0.017853	-0.089489	-0.107309	0.000000	0.000000	4.000000	15.000000	1.000000
14640.660719	-0.102624	0.538621	0.006592	83.461388	96.264771	135.682617	0.329611	0.000000	0.131220	0.000000	0.000000	0.000000	-0.017853	-0.089489	-0.107309	0.000000	0.000000	4.000000	15.000000	1.000000
14640.664052	-0.102601	0.538314	0.006276	83.461388	96.264771	135.682617	0.329611	0.000000	0.131220	0.000000	0.000000	0.000000	0.007120	-0.092186	-0.094767	0.000000	0.000000	4.000000	15.000000	1.000000
14640.667386	-0.102522	0.537962	0.006024	83.454620	94.151192	133.703583	0.329611	0.000000	0.131220	0.000000	0.000000	0.000000	0.023660	-0.105513	-0.075618	0.000000	0.000000	4.000000	15.000000	1.000000
14640.670719	-0.102522	0.537962	0.006024	83.454620	94.151192	133.703583	0.329611	0.000000	0.131220	0.000000	0.000000	0.000000	0.023660	-0.105513	-0.075618	0.000000	0.000000	4.000000	15.000000	1.000000
14640.674052	-0.102522	0.537962	0.006024	83.454620	94.151192	133.703583	0.329611	0.000000	0.131220	0.000000	0.000000	0.000000	0.023660	-0.105513	-0.075618	0.000000	0.000000	4.000000	15.000000	1.000000
14640.677386	-0.102522	0.537962	0.006024	83.428719	92.374283	132.058960	0.301214	0.000000	0.126090	0.000000	0.000000	0.000000	0.023660	-0.105513	-0.075618	0.000000	0.000000	4.000000	15.000000	1.000000
14640.680719	-0.102475	0.537592	0.005812	83.428719	92.374283	132.058960	0.301214	0.000000	0.126090	0.000000	0.000000	0.000000	0.014082	-0.111048	-0.063621	0.000000	0.000000	4.000000	15.000000	1.000000
14640.684052	-0.102475	0.537592	0.005812	83.428719	92.374283	132.058960	0.301214	0.000000	0.126090	0.000000	0.000000	0.000000	0.014082	-0.111048	-0.063621	0.000000	0.000000	4.000000	15.000000	1.000000
14640.687386	-0.102475	0.537592	0.005812	83.411079	91.230865	131.006195	0.290610	0.000000	0.123743	0.000000	0.000000	0.000000	0.014082	-0.111048	-0.063621	0.000000	0.000000	4.000000	15.000000	1.000000
14640.690719	-0.102475	0.537592	0.005812	83.411079	91.230865	131.006195	0.290610	0.000000	0.123743	0.000000	0.000000	0.000000	0.014082	-0.111048	-0.063621	0.000000	0.000000	4.000000	15.000000	1.000000
14640.694052	-0.102430	0.537170	0.005608	83.411079	91.230865	131.006195	0.290610	0.000000	0.123743	0.000000	0.000000	0.000000	0.013536	-0.126494	-0.061162	0.000000	0.000000	4.000000	15.000000	1.000000
14640.697386	-0.102408	0.536697	0.005408	83.395645	90.654755	130.493622	0.290610	0.000000	0.123743	0.000000	0.000000	0.000000	0.006413	-0.141908	-0.060201	0.000000	0.000000	4.000000	15.000000	1.000000
14640.700719	-0.102408	0.536697	0.005408	83.395645	90.654755	130.493622	0.290610	0.000000	0.123743	0.000000	0.000000	0.000000	0.006413	-0.141908	-0.060201	0.000000	0.000000	4.000000	15.000000	1.000000
14640.704052	-0.102408	0.536697	0.005408	83.395645	90.654755	130.493622	0.290610	0.000000	0.123743	0.000000	0.000000	0.000000	0.006413	-0.141908	-0.060201	0.000000	0.000000	4.000000	15.000000	1.000000
14640.707386	-0.102408	0.536697	0.005408	83.365700	90.523804	130.418030	0.270383	0.000000	0.120418	0.000000	0.000000	0.000000	0.006413	-0.141908	-0.060201	0.000000	0.000000	4.000000	15.000000	1.000000
14640.710719	-0.102367	0.536173	0.005220	83.365700	90.523804	130.418030	0.270383	0.000000	0.120418	0.000000	0.000000	0.000000	0.012479	-0.157307	-0.056368	0.000000	0.000000	4.000000	15.000000	1.000000
14640.714052	-0.102367	0.536173	0.005220	83.365700	90.523804	130.418030	0.270383	0.000000	0.120418	0.000000	0.000000	0.000000	0.012479	-0.157307	-0.056368	0.000000	0.000000	4.000000	15.000000	1.000000
14640.717386	-0.102300	0.535607	0.005022	83.294395	90.824020	130.792130	0.260989	0.000000	0.118338	0.000000	0.000000	0.000000	0.020045	-0.169853	-0.059359	0.000000	0.000000	4.000000	15.000000	1.000000
14640.720719	-0.102300	0.535607	0.005022	83.294395	90.824020	130.792130	0.260989	0.000000	0.118338	0.000000	0.000000	0.000000	0.020045	-0.169853	-0.059359	0.000000	0.000000	4.000000	15.000000	1.000000
14640.724052	-0.102300	0.535607	0.005022	83.294395	90.824020	130.792130	0.260989	0.000000	0.118338	0.000000	0.000000	0.000000	0.020045	-0.169853	-0.059359	0.000000	0.000000	4.000000	15.000000	1.000000
14640.727386	-0.102300	0.535607	0.005022	83.185921	91.296532	131.363556	0.251096	0.000000	0.114998	0.000000	0.000000	0.000000	0.020045	-0.169853	-0.059359	0.000000	0.000000	4.000000	15.000000	1.000000
14640.730719	-0.102181	0.535008	0.004796	83.185921	91.296532	131.363556	0.251096	0.000000	0.114998	0.000000	0.000000	0.000000	0.035692	-0.179514	-0.067715	0.000000	0.000000	4.000000	15.000000	1.000000
14640.734052	-0.102181	0.535008	0.004796	83.185921	91.296532	131.363556	0.251096	0.000000	0.114998	0.000000	0.000000	0.000000	0.035692	-0.179514	-0.067715	0.000000	0.000000	4.000000	15.000000	1.000000
14640.737386	-0.102094	0.534392	0.004610	83.058022	91.687798	131.879074	0.239810	0.000000	0.109049	0.000000	0.000000	0.000000	0.026158	-0.185012	-0.055886	0.000000	0.000000	4.000000	15.000000	1.000000
14640.740719	-0.102094	0.534392	0.004610	83.058022	91.687798	131.879074	0.239810	0.000000	0.109049	0.000000	0.000000	0.000000	0.026158	-0.185012	-0.055886	0.000000	0.000000	4.000000	15.000000	1.000000
14640.744052	-0.102094	0.534392	0.004610	83.058022	91.687798	131.879074	0.239810	0.000000	0.109049	0.000000	0.000000	0.000000	0.026158	-0.185012	-0.055886	0.000000	0.000000	4.000000	15.000000	1.000000
14640.747386	-0.102094	0.534392	0.004610	82.925377	92.099396	132.421692	0.230495	0.000000	0.104689	0.000000	0.000000	0.000000	0.026158	-0.185012	-0.055886	0.000000	0.000000	4.000000	15.000000	1.000000
14640.750719	-0.102020	0.533743	0.004381	82.925377	92.099396	132.421692	0.230495	0.000000	0.104689	0.000000	0.000000	0.000000	0.022075	-0.194635	-0.068677	0.000000	0.000000	4.000000	15.000000	1.000000
14640.754052	-0.102020	0.533743	0.004381	82.925377	92.099396	132.421692	0.230495	0.000000	0.104689	0.000000	0.000000	0.000000	0.022075	-0.194635	-0.068677	0.000000	0.000000	4.000000	15.000000	1.000000
14640.757386	-0.102013	0.533069	0.004141	82.797264	92.470749	132.926849	0.219049	0.000000	0.101010	0.000000	0.000000	0.000000	0.002156	-0.202144	-0.072106	0.000000	0.000000	4.000000	15.000000	1.000000
14640.760719	-0.102013	0.533069	0.004141	82.797264	92.470749	132.926849	0.219049	0.000000	0.101010	0.000000	0.000000	0.000000	0.002156	-0.202144	-0.072106	0.000000	0.000000	4.000000	15.000000	1.000000
14640.764052	-0.102013	0.533069	0.004141	82.797264	92.470749	132.926849	0.219049	0.000000	0.101010	0.000000	0.000000	0.000000	0.002156	-0.202144	-0.072106	0.000000	0.000000	4.000000	15.000000	1.000000
14640.767386	-0.102007	0.532344	0.003907	82.673836	92.653511	133.256287	0.207032	0.000000	0.100651	0.000000	0.000000	0.000000	0.001702	-0.217415	-0.070005	0.000000	0.000000	4.000000	15.000000	1.000000
14640.770719	-0.102007	0.532344	0.003907	82.673836	92.653511	133.256287	0.207032	0.000000	0.100651	0.000000	0.000000	0.000000	0.001702	-0.217415	-0.070005	0.000000	0.000000	4.000000	15.000000	1.000000
14640.774052	-0.102007	0.532344	0.003907	82.673836	92.653511	133.256287	0.207032	0.000000	0.100651	0.000000	0.000000	0.000000	0.001702	-0.217415	-0.070005	0.000000	0.000000	4.000000	15.000000	1.000000
14640.777386	-0.102047	0.531569	0.003671	82.535362	92.396927	133.189758	0.195364	0.000000	0.100367	0.000000	0.000000	0.000000	-0.011859	-0.232649	-0.070878	0.000000	0.000000	4.000000	15.000000	1.000000
14640.780719	-0.102047	0.531569	0.003671	82.535362	92.396927	133.189758	0.195364	0.000000	0.100367	0.000000	0.000000	0.000000	-0.011859	-0.232649	-0.070878	0.000000	0.000000	4.000000	15.000000	1.000000
14640.784052	-0.102047	0.531569	0.003671	82.535362	92.396927	133.189758	0.195364	0.000000	0.100367	0.000000	0.000000	0.000000	-0.011859	-0.232649	-0.070878	0.000000	0.000000	4.000000	15.000000	1.000000
14640.787386	-0.102047	0.531569	0.003671	82.374680	91.606308	132.650253	0.183551	0.000000	0.102343	0.000000	0.000000	0.000000	-0.011859	-0.232649	-0.070878	0.000000	0.000000	4.000000	15.000000	1.000000
14640.790719	-0.102069	0.530784	0.003461	82.374680	91.606308	132.650253	0.183551	0.000000	0.102343	0.000000	0.000000	0.000000	-0.006680	-0.235284	-0.063068	0.000000	0.000000	4.000000	15.000000	1.000000
14640.794052	-0.102069	0.530784	0.003461	82.374680	91.606308	132.650253	0.183551	0.000000	0.102343	0.000000	0.000000	0.000000	-0.006680	-0.235284	-0.063068	0.000000	0.000000	4.000000	15.000000	1.000000
14640.797386	-0.102091	0.530001	0.003249	82.188042	90.422829	131.769424	0.173040	0.000000	0.103457	0.000000	0.000000	0.000000	-0.006573	-0.235035	-0.063471	0.000000	0.000000	4.000000	15.000000	1.000000
14640.800719	-0.102091	0.530001	0.003249	82.188042	90.422829	131.769424	0.173040	0.000000	0.103457	0.000000	0.000000	0.000000	-0.006573	-0.235035	-0.063471	0.000000	0.000000	4.000000	15.000000	1.000000
14640.804052	-0.102091	0.530001	0.003249	82.188042	90.422829	131.769424	0.173040	0.000000	0.103457	0.000000	0.000000	0.000000	-0.006573	-0.235035	-0.063471	0.000000	0.000000	4.000000	15.000000	1.000000
14640.807386	-0.102060	0.529241	0.003111	81.992470	89.217819	130.872559	0.162461	0.000000	0.104553	0.000000	0.000000	0.000000	0.009218	-0.228060	-0.041577	0.000000	0.000000	4.000000	15.000000	1.000000
14640.810719	-0.102060	0.529241	0.003111	81.992470	89.217819	130.872559	0.162461	0.000000	0.104553	0.000000	0.000000	0.000000	0.009218	-0.228060	-0.041577	0.000000	0.000000	4.000000	15.000000	1.000000
14640.814052	-0.102060	0.529241	0.003111	81.992470	89.217819	130.872559	0.162461	0.000000	0.104553	0.000000	0.000000	0.000000	0.009218	-0.228060	-0.041577	0.000000	0.000000	4.000000	15.000000	1.000000
14640.817386	-0.102007	0.528507	0.002972	81.804176	88.112572	130.060699	0.155532	0.000000	0.103016	0.000000	0.000000	0.000000	0.016109	-0.220130	-0.041638	0.000000	0.000000	4.000000	15.000000	1.000000
14640.820719	-0.102007	0.528507	0.002972	81.804176	88.112572	130.060699	0.155532	0.000000	0.103016	0.000000	0.000000	0.000000	0.016109	-0.220130	-0.041638	0.000000	0.000000	4.000000	15.000000	1.000000
14640.824052	-0.102007	0.528507	0.002972	81.804176	88.112572	130.060699	0.155532	0.000000	0.103016	0.000000	0.000000	0.000000	0.016109	-0.220130	-0.041638	0.000000	0.000000	4.000000	15.000000	1.000000
14640.827386	-0.102007	0.528507	0.002972	81.650513	87.176147	129.363953	0.148592	0.000000	0.100331	0.000000	0.000000	0.000000	0.016109	-0.220130	-0.041638	0.000000	0.000000	4.000000	15.000000	1.000000
14640.830719	-0.101962	0.527780	0.002873	81.650513	87.176147	129.363953	0.148592	0.000000	0.100331	0.000000	0.000000	0.000000	0.013442	-0.218071	-0.029637	0.000000	0.000000	4.000000	15.000000	1.000000
14640.834052	-0.101962	0.527780	0.002873	81.650513	87.176147	129.363953	0.148592	0.000000	0.100331	0.000000	0.000000	0.000000	0.013442	-0.218071	-0.029637	0.000000	0.000000	4.000000	15.000000	1.000000
14640.837386	-0.101924	0.527111	0.002807	81.539253	86.644485	129.010757	0.143653	0.000000	0.098091	0.000000	0.000000	0.000000	0.011272	-0.200618	-0.019857	0.000000	0.000000	4.000000	15.000000	1.000000
14640.840719	-0.101924	0.527111	0.002807	81.539253	86.644485	129.010757	0.143653	0.000000	0.098091	0.000000	0.000000	0.000000	0.011272	-0.200618	-0.019857	0.000000	0.000000	4.000000	15.000000	1.000000
14640.844052	-0.101924	0.527111	0.002807	81.539253	86.644485	129.010757	0.143653	0.000000	0.098091	0.000000	0.000000	0.000000	0.011272	-0.200618	-0.019857	0.000000	0.000000	4.000000	15.000000	1.000000
14640.847386	-0.101924	0.527111	0.002807	81.482582	86.483368	128.946060	0.140343	0.000000	0.096212	0.000000	0.000000	0.000000	0.011272	-0.200618	-0.019857	0.000000	0.000000	4.000000	15.000000	1.000000
14640.850719	-0.101891	0.526459	0.002758	81.482582	86.483368	128.946060	0.140343	0.000000	0.096212	0.000000	0.000000	0.000000	0.010089	-0.195728	-0.014517	0.000000	0.000000	4.000000	15.000000	1.000000
14640.854052	-0.101891	0.526459	0.002758	81.482582	86.483368	128.946060	0.140343	0.000000	0.096212	0.000000	0.000000	0.000000	0.010089	-0.195728	-0.014517	0.000000	0.000000	4.000000	15.000000	1.000000
14640.857386	-0.101860	0.525849	0.002724	81.451691	86.667404	129.167328	0.137924	0.000000	0.094531	0.000000	0.000000	0.000000	0.009141	-0.183140	-0.010253	0.000000	0.000000	4.000000	15.000000	1.000000
14640.860719	-0.101860	0.525849	0.002724	81.451691	86.667404	129.167328	0.137924	0.000000	0.094531	0.000000	0.000000	0.000000	0.009141	-0.183140	-0.010253	0.000000	0.000000	4.000000	15.000000	1.000000
14640.864052	-0.101860	0.525849	0.002724	81.451691	86.667404	129.167328	0.137924	0.000000	0.094531	0.000000	0.000000	0.000000	0.009141	-0.183140	-0.010253	0.000000	0.000000	4.000000	15.000000	1.000000
14640.867386	-0.101860	0.525849	0.002724	81.427322	87.019135	129.536240	0.136215	0.000000	0.093007	0.000000	0.000000	0.000000	0.009141	-0.183140	-0.010253	0.000000	0.000000	4.000000	15.000000	1.000000
14640.870719	-0.101842	0.525286	0.002746	81.427322	87.019135	129.536240	0.136215	0.000000	0.093007	0.000000	0.000000	0.000000	0.005449	-0.168749	0.006426	0.000000	0.000000	4.000000	15.000000	1.000000
14640.874052	-0.101842	0.525286	0.002746	81.427322	87.019135	129.536240	0.136215	0.000000	0.093007	0.000000	0.000000	0.000000	0.005449	-0.168749	0.006426	0.000000	0.000000	4.000000	15.000000	1.000000
14640.877386	-0.101784	0.524740	0.002795	81.390320	87.400246	129.938278	0.137286	0.000000	0.092099	0.000000	0.000000	0.000000	0.017342	-0.163973	0.014771	0.000000	0.000000	4.000000	15.000000	1.000000
14640.880719	-0.101784	0.524740	0.002795	81.390320	87.400246	129.938278	0.137286	0.000000	0.092099	0.000000	0.000000	0.000000	0.017342	-0.163973	0.014771	0.000000	0.000000	4.000000	15.000000	1.000000
14640.884052	-0.101784	0.524740	0.002795	81.390320	87.400246	129.938278	0.137286	0.000000	0.092099	0.000000	0.000000	0.000000	0.017342	-0.163973	0.014771	0.000000	0.000000	4.000000	15.000000	1.000000
14640.887386	-0.101784	0.524740	0.002795	81.338936	87.687256	130.246719	0.139748	0.000000	0.089208	0.000000	0.000000	0.000000	0.017342	-0.163973	0.014771	0.000000	0.000000	4.000000	15.000000	1.000000
14640.890719	-0.101703	0.524244	0.002841	81.338936	87.687256	130.246719	0.139748	0.000000	0.089208	0.000000	0.000000	0.000000	0.024414	-0.148517	0.013887	0.000000	0.000000	4.000000	15.000000	1.000000
14640.894052	-0.101703	0.524244	0.002841	81.338936	87.687256	130.246719	0.139748	0.000000	0.089208	0.000000	0.000000	0.000000	0.024414	-0.148517	0.013887	0.000000	0.000000	4.000000	15.000000	1.000000
14640.897386	-0.101616	0.523785	0.002861	81.278206	87.896835	130.471252	0.142062	0.000000	0.085139	0.000000	0.000000	0.000000	0.026172	-0.137836	0.005945	0.000000	0.000000	4.000000	15.000000	1.000000
14640.900719	-0.101616	0.523785	0.002861	81.278206	87.896835	130.471252	0.142062	0.000000	0.085139	0.000000	0.000000	0.000000	0.026172	-0.137836	0.005945	0.000000	0.000000	4.000000	15.000000	1.000000
14640.904052	-0.101616	0.523785	0.002861	81.278206	87.896835	130.471252	0.142062	0.000000	0.085139	0.000000	0.000000	0.000000	0.026172	-0.137836	0.005945	0.000000	0.000000	4.000000	15.000000	1.000000
14640.907386	-0.101594	0.523326	0.002866	81.225624	87.964561	130.491821	0.143053	0.000000	0.080777	0.000000	0.000000	0.000000	0.006546	-0.137812	0.001469	0.000000	0.000000	4.000000	15.000000	1.000000
14640.910719	-0.101594	0.523326	0.002866	81.225624	87.964561	130.491821	0.143053	0.000000	0.080777	0.000000	0.000000	0.000000	0.006546	-0.137812	0.001469	0.000000	0.000000	4.000000	15.000000	1.000000
14640.914052	-0.101594	0.523326	0.002866	81.225624	87.964561	130.491821	0.143053	0.000000	0.080777	0.000000	0.000000	0.000000	0.006546	-0.137812	0.001469	0.000000	0.000000	4.000000	15.000000	1.000000
14640.917386	-0.101594	0.523326	0.002866	81.192078	87.961281	130.427231	0.143298	0.000000	0.079686	0.000000	0.000000	0.000000	0.006546	-0.137812	0.001469	0.000000	0.000000	4.000000	15.000000	1.000000
14640.920719	-0.101601	0.522896	0.002794	81.192078	87.961281	130.427231	0.143298	0.000000	0.079686	0.000000	0.000000	0.000000	-0.002079	-0.128851	-0.021701	0.000000	0.000000	4.000000	15.000000	1.000000
14640.924052	-0.101601	0.522896	0.002794	81.192078	87.961281	130.427231	0.143298	0.000000	0.079686	0.000000	0.000000	0.000000	-0.002079	-0.128851	-0.021701	0.000000	0.000000	4.000000	15.000000	1.000000
14640.927386	-0.101601	0.522896	0.002794	81.154976	87.857834	130.346451	0.139681	0.000000	0.080033	0.000000	0.000000	0.000000	-0.002079	-0.128851	-0.021701	0.000000	0.000000	4.000000	15.000000	1.000000
14640.930719	-0.101601	0.522896	0.002794	81.154976	87.857834	130.346451	0.139681	0.000000	0.080033	0.000000	0.000000	0.000000	-0.002079	-0.128851	-0.021701	0.000000	0.000000	4.000000	15.000000	1.000000
14640.934052	-0.101598	0.522461	0.002680	81.154976	87.857834	130.346451	0.139681	0.000000	0.080033	0.000000	0.000000	0.000000	0.000687	-0.130570	-0.034200	0.000000	0.000000	4.000000	15.000000	1.000000
14640.937386	-0.101573	0.522077	0.002563	81.096931	87.649292	130.201965	0.139681	0.000000	0.080033	0.000000	0.000000	0.000000	0.007723	-0.115064	-0.034953	0.000000	0.000000	4.000000	15.000000	1.000000
14640.940719	-0.101573	0.522077	0.002563	81.096931	87.649292	130.201965	0.139681	0.000000	0.080033	0.000000	0.000000	0.000000	0.007723	-0.115064	-0.034953	0.000000	0.000000	4.000000	15.000000	1.000000
14640.944052	-0.101573	0.522077	0.002563	81.096931	87.649292	130.201965	0.139681	0.000000	0.080033	0.000000	0.000000	0.000000	0.007723	-0.115064	-0.034953	0.000000	0.000000	4.000000	15.000000	1.000000
14640.947386	-0.101573	0.522077	0.002563	81.033295	87.295921	129.932861	0.128156	0.000000	0.078631	0.000000	0.000000	0.000000	0.007723	-0.115064	-0.034953	0.000000	0.000000	4.000000	15.000000	1.000000
14640.950719	-0.101528	0.521735	0.002467	81.033295	87.295921	129.932861	0.128156	0.000000	0.078631	0.000000	0.000000	0.000000	0.013264	-0.102555	-0.028960	0.000000	0.000000	4.000000	15.000000	1.000000
14640.954052	-0.101528	0.521735	0.002467	81.033295	87.295921	129.932861	0.128156	0.000000	0.078631	0.000000	0.000000	0.000000	0.013264	-0.102555	-0.028960	0.000000	0.000000	4.000000	15.000000	1.000000
14640.957386	-0.101528	0.521735	0.002467	80.975586	86.765373	129.496811	0.123329	0.000000	0.076421	0.000000	0.000000	0.000000	0.013264	-0.102555	-0.028960	0.000000	0.000000	4.000000	15.000000	1.000000
14640.960719	-0.101528	0.521735	0.002467	80.975586	86.765373	129.496811	0.123329	0.000000	0.076421	0.000000	0.000000	0.000000	0.013264	-0.102555	-0.028960	0.000000	0.000000	4.000000	15.000000	1.000000
14640.964052	-0.101449	0.521425	0.002417	80.975586	86.765373	129.496811	0.123329	0.000000	0.076421	0.000000	0.000000	0.000000	0.023859	-0.093059	-0.014786	0.000000	0.000000	4.000000	15.000000	1.000000
14640.967386	-0.101449	0.521425	0.002417	80.947701	86.113930	128.919815	0.123329	0.000000	0.076421	0.000000	0.000000	0.000000	0.023859	-0.093059	-0.014786	0.000000	0.000000	4.000000	15.000000	1.000000
14640.970719	-0.101449	0.521425	0.002417	80.947701	86.113930	128.919815	0.123329	0.000000	0.076421	0.000000	0.000000	0.000000	0.023859	-0.093059	-0.014786	0.000000	0.000000	4.000000	15.000000	1.000000
14640.974052	-0.101449	0.521425	0.002417	80.947701	86.113930	128.919815	0.123329	0.000000	0.076421	0.000000	0.000000	0.000000	0.023859	-0.093059	-0.014786	0.000000	0.000000	4.000000	15.000000	1.000000
14640.977386	-0.101339	0.520940	0.002333	80.953407	85.469925	128.314240	0.120864	0.000000	0.072444	0.000000	0.000000	0.000000	0.033049	-0.145738	-0.025358	0.000000	0.000000	4.000000	15.000000	1.000000
14640.980719	-0.101339	0.520940	0.002333	80.953407	85.469925	128.314240	0.120864	0.000000	0.072444	0.000000	0.000000	0.000000	0.033049	-0.145738	-0.025358	0.000000	0.000000	4.000000	15.000000	1.000000
14640.984052	-0.101339	0.520940	0.002333	80.953407	85.469925	128.314240	0.120864	0.000000	0.072444	0.000000	0.000000	0.000000	0.033049	-0.145738	-0.025358	0.000000	0.000000	4.000000	15.000000	1.000000
14640.987386	-0.101339	0.520940	0.002333	80.982147	84.924225	127.774261	0.116638	0.000000	0.066936	0.000000	0.000000	0.000000	0.033049	-0.145738	-0.025358	0.000000	0.000000	4.000000	15.000000	1.000000
14640.990719	-0.101309	0.520738	0.002301	80.982147	84.924225	127.774261	0.116638	0.000000	0.066936	0.000000	0.000000	0.000000	0.008958	-0.060429	-0.009509	0.000000	0.000000	4.000000	15.000000	1.000000
14640.994052	-0.101309	0.520738	0.002301	80.982147	84.924225	127.774261	0.116638	0.000000	0.066936	0.000000	0.000000	0.000000	0.008958	-0.060429	-0.009509	0.000000	0.000000	4.000000	15.000000	1.000000
14640.997386	-0.101309	0.520738	0.002301	81.007568	84.500214	127.356186	0.115053	0.000000	0.065443	0.000000	0.000000	0.000000	0.008958	-0.060429	-0.009509	0.000000	0.000000	4.000000	15.000000	1.000000
14641.000719	-0.101309	0.520738	0.002301	81.007568	84.500214	127.356186	0.115053	0.000000	0.065443	0.000000	0.000000	0.000000	0.008958	-0.060429	-0.009509	0.000000	0.000000	4.000000	15.000000	1.000000
14641.004052	-0.101277	0.520588	0.002263	81.007568	84.500214	127.356186	0.115053	0.000000	0.065443	0.000000	0.000000	0.000000	0.009409	-0.044979	-0.011564	0.000000	0.000000	4.000000	15.000000	1.000000
14641.007386	-0.101277	0.520588	0.002263	81.025673	84.212982	127.067909	0.115053	0.000000	0.065443	0.000000	0.000000	0.000000	0.009409	-0.044979	-0.011564	0.000000	0.000000	4.000000	15.000000	1.000000
14641.010719	-0.101277	0.520588	0.002263	81.025673	84.212982	127.067909	0.115053	0.000000	0.065443	0.000000	0.000000	0.000000	0.009409	-0.044979	-0.011564	0.000000	0.000000	4.000000	15.000000	1.000000
14641.014052	-0.101277	0.520588	0.002263	81.025673	84.212982	127.067909	0.115053	0.000000	0.065443	0.000000	0.000000	0.000000	0.009409	-0.044979	-0.011564	0.000000	0.000000	4.000000	15.000000	1.000000
14641.017386	-0.101278	0.520365	0.002161	81.038208	84.010612	126.873116	0.113126	0.000000	0.063875	0.000000	0.000000	0.000000	-0.000129	-0.066822	-0.030531	0.000000	0.000000	4.000000	15.000000	1.000000
14641.020719	-0.101278	0.520365	0.002161	81.038208	84.010612	126.873116	0.113126	0.000000	0.063875	0.000000	0.000000	0.000000	-0.000129	-0.066822	-0.030531	0.000000	0.000000	4.000000	15.000000	1.000000
14641.024052	-0.101278	0.520365	0.002161	81.038208	84.010612	126.873116	0.113126	0.000000	0.063875	0.000000	0.000000	0.000000	-0.000129	-0.066822	-0.030531	0.000000	0.000000	4.000000	15.000000	1.000000
14641.027386	-0.101278	0.520365	0.002161	81.048622	83.827805	126.694000	0.108037	0.000000	0.063896	0.000000	0.000000	0.000000	-0.000129	-0.066822	-0.030531	0.000000	0.000000	4.000000	15.000000	1.000000
14641.030719	-0.101270	0.520308	0.002126	81.048622	83.827805	126.694000	0.108037	0.000000	0.063896	0.000000	0.000000	0.000000	0.002287	-0.017120	-0.010377	0.000000	0.000000	4.000000	15.000000	1.000000
14641.034052	-0.101270	0.520308	0.002126	81.048622	83.827805	126.694000	0.108037	0.000000	0.063896	0.000000	0.000000	0.000000	0.002287	-0.017120	-0.010377	0.000000	0.000000	4.000000	15.000000	1.000000
14641.037386	-0.101270	0.520308	0.002126	81.056305	83.671028	126.544975	0.106308	0.000000	0.063515	0.000000	0.000000	0.000000	0.002287	-0.017120	-0.010377	0.000000	0.000000	4.000000	15.000000	1.000000
14641.040719	-0.101270	0.520308	0.002126	81.056305	83.671028	126.544975	0.106308	0.000000	0.063515	0.000000	0.000000	0.000000	0.002287	-0.017120	-0.010377	0.000000	0.000000	4.000000	15.000000	1.000000
14641.044052	-0.101315	0.520283	0.002120	81.056305	83.671028	126.544975	0.106308	0.000000	0.063515	0.000000	0.000000	0.000000	-0.013305	-0.007716	-0.001875	0.000000	0.000000	4.000000	15.000000	1.000000
14641.047386	-0.101315	0.520283	0.002120	81.060577	83.562813	126.440285	0.106308	0.000000	0.063515	0.000000	0.000000	0.000000	-0.013305	-0.007716	-0.001875	0.000000	0.000000	4.000000	15.000000	1.000000
14641.050719	-0.101315	0.520283	0.002120	81.060577	83.562813	126.440285	0.106308	0.000000	0.063515	0.000000	0.000000	0.000000	-0.013305	-0.007716	-0.001875	0.000000	0.000000	4.000000	15.000000	1.000000
14641.054052	-0.101315	0.520283	0.002120	81.060577	83.562813	126.440285	0.106308	0.000000	0.063515	0.000000	0.000000	0.000000	-0.013305	-0.007716	-0.001875	0.000000	0.000000	4.000000	15.000000	1.000000
14641.057386	-0.101389	0.520341	0.002250	81.061584	83.500732	126.380196	0.105995	0.000000	0.065732	0.000000	0.000000	0.000000	-0.022324	0.017532	0.038990	0.000000	0.000000	4.000000	15.000000	1.000000
14641.060719	-0.101389	0.520341	0.002250	81.061584	83.500732	126.380196	0.105995	0.000000	0.065732	0.000000	0.000000	0.000000	-0.022324	0.017532	0.038990	0.000000	0.000000	4.000000	15.000000	1.000000
14641.064052	-0.101389	0.520341	0.002250	81.061584	83.500732	126.380196	0.105995	0.000000	0.065732	0.000000	0.000000	0.000000	-0.022324	0.017532	0.038990	0.000000	0.000000	4.000000	15.000000	1.000000
14641.067386	-0.101389	0.520341	0.002250	81.063164	83.398987	126.271973	0.112493	0.000000	0.069453	0.000000	0.000000	0.000000	-0.022324	0.017532	0.038990	0.000000	0.000000	4.000000	15.000000	1.000000
14641.070719	-0.101432	0.520420	0.002340	81.063164	83.398987	126.271973	0.112493	0.000000	0.069453	0.000000	0.000000	0.000000	-0.012825	0.023556	0.027018	0.000000	0.000000	4.000000	15.000000	1.000000
14641.074052	-0.101432	0.520420	0.002340	81.063164	83.398987	126.271973	0.112493	0.000000	0.069453	0.000000	0.000000	0.000000	-0.012825	0.023556	0.027018	0.000000	0.000000	4.000000	15.000000	1.000000
14641.077386	-0.101432	0.520420	0.002340	81.065361	83.257607	126.131615	0.116996	0.000000	0.071590	0.000000	0.000000	0.000000	-0.012825	0.023556	0.027018	0.000000	0.000000	4.000000	15.000000	1.000000
14641.080719	-0.101432	0.520420	0.002340	81.065361	83.257607	126.131615	0.116996	0.000000	0.071590	0.000000	0.000000	0.000000	-0.012825	0.023556	0.027018	0.000000	0.000000	4.000000	15.000000	1.000000
14641.084052	-0.101474	0.520524	0.002427	81.065361	83.257607	126.131615	0.116996	0.000000	0.071590	0.000000	0.000000	0.000000	-0.012602	0.031262	0.025997	0.000000	0.000000	4.000000	15.000000	1.000000
14641.087386	-0.101474	0.520524	0.002427	81.067543	83.118919	125.991211	0.116996	0.000000	0.071590	0.000000	0.000000	0.000000	-0.012602	0.031262	0.025997	0.000000	0.000000	4.000000	15.000000	1.000000
14641.090719	-0.101474	0.520524	0.002427	81.067543	83.118919	125.991211	0.116996	0.000000	0.071590	0.000000	0.000000	0.000000	-0.012602	0.031262	0.025997	0.000000	0.000000	4.000000	15.000000	1.000000
14641.094052	-0.101474	0.520524	0.002427	81.067543	83.118919	125.991211	0.116996	0.000000	0.071590	0.000000	0.000000	0.000000	-0.012602	0.031262	0.025997	0.000000	0.000000	4.000000	15.000000	1.000000
14641.097386	-0.101535	0.520784	0.002598	81.069656	82.977448	125.850761	0.121329	0.000000	0.073691	0.000000	0.000000	0.000000	-0.018210	0.078008	0.051376	0.000000	0.000000	4.000000	15.000000	1.000000
14641.100719	-0.101535	0.520784	0.002598	81.069656	82.977448	125.850761	0.121329	0.000000	0.073691	0.000000	0.000000	0.000000	-0.018210	0.078008	0.051376	0.000000	0.000000	4.000000	15.000000	1.000000
14641.104052	-0.101535	0.520784	0.002598	81.069656	82.977448	125.850761	0.121329	0.000000	0.073691	0.000000	0.000000	0.000000	-0.018210	0.078008	0.051376	0.000000	0.000000	4.000000	15.000000	1.000000
14641.107386	-0.101535	0.520784	0.002598	81.073151	82.841270	125.711098	0.129892	0.000000	0.076726	0.000000	0.000000	0.000000	-0.018210	0.078008	0.051376	0.000000	0.000000	4.000000	15.000000	1.000000
14641.110719	-0.101554	0.520914	0.002686	81.073151	82.841270	125.711098	0.129892	0.000000	0.076726	0.000000	0.000000	0.000000	-0.005827	0.039011	0.026391	0.000000	0.000000	4.000000	15.000000	1.000000
14641.114052	-0.101554	0.520914	0.002686	81.073151	82.841270	125.711098	0.129892	0.000000	0.076726	0.000000	0.000000	0.000000	-0.005827	0.039011	0.026391	0.000000	0.000000	4.000000	15.000000	1.000000
14641.117386	-0.101554	0.520914	0.002686	81.074844	82.719444	125.590546	0.134290	0.000000	0.077697	0.000000	0.000000	0.000000	-0.005827	0.039011	0.026391	0.000000	0.000000	4.000000	15.000000	1.000000
14641.120719	-0.101554	0.520914	0.002686	81.074844	82.719444	125.590546	0.134290	0.000000	0.077697	0.000000	0.000000	0.000000	-0.005827	0.039011	0.026391	0.000000	0.000000	4.000000	15.000000	1.000000
14641.124052	-0.101585	0.521064	0.002724	81.074844	82.719444	125.590546	0.134290	0.000000	0.077697	0.000000	0.000000	0.000000	-0.009414	0.045020	0.011522	0.000000	0.000000	4.000000	15.000000	1.000000
14641.127386	-0.101585	0.521064	0.002724	81.077972	82.600227	125.470779	0.134290	0.000000	0.077697	0.000000	0.000000	0.000000	-0.009414	0.045020	0.011522	0.000000	0.000000	4.000000	15.000000	1.000000
14641.130719	-0.101585	0.521064	0.002724	81.077972	82.600227	125.470779	0.134290	0.000000	0.077697	0.000000	0.000000	0.000000	-0.009414	0.045020	0.011522	0.000000	0.000000	4.000000	15.000000	1.000000
14641.134052	-0.101585	0.521064	0.002724	81.077972	82.600227	125.470779	0.134290	0.000000	0.077697	0.000000	0.000000	0.000000	-0.009414	0.045020	0.011522	0.000000	0.000000	4.000000	15.000000	1.000000
14641.137386	-0.101650	0.521313	0.002808	81.082535	82.486214	125.351730	0.136211	0.000000	0.079266	0.000000	0.000000	0.000000	-0.019274	0.074647	0.025050	0.000000	0.000000	4.000000	15.000000	1.000000
14641.140719	-0.101650	0.521313	0.002808	81.082535	82.486214	125.351730	0.136211	0.000000	0.079266	0.000000	0.000000	0.000000	-0.019274	0.074647	0.025050	0.000000	0.000000	4.000000	15.000000	1.000000
14641.144052	-0.101650	0.521313	0.002808	81.082535	82.486214	125.351730	0.136211	0.000000	0.079266	0.000000	0.000000	0.000000	-0.019274	0.074647	0.025050	0.000000	0.000000	4.000000	15.000000	1.000000
14641.147386	-0.101650	0.521313	0.002808	81.089653	82.394440	125.254318	0.140386	0.000000	0.082478	0.000000	0.000000	0.000000	-0.019274	0.074647	0.025050	0.000000	0.000000	4.000000	15.000000	1.000000
14641.150719	-0.101656	0.521421	0.002835	81.089653	82.394440	125.254318	0.140386	0.000000	0.082478	0.000000	0.000000	0.000000	-0.001829	0.032603	0.008278	0.000000	0.000000	4.000000	15.000000	1.000000
14641.154052	-0.101656	0.521421	0.002835	81.089653	82.394440	125.254318	0.140386	0.000000	0.082478	0.000000	0.000000	0.000000	-0.001829	0.032603	0.008278	0.000000	0.000000	4.000000	15.000000	1.000000
14641.157386	-0.101656	0.521421	0.002835	81.098282	82.305138	125.157578	0.141765	0.000000	0.082783	0.000000	0.000000	0.000000	-0.001829	0.032603	0.008278	0.000000	0.000000	4.000000	15.000000	1.000000
14641.160719	-0.101656	0.521421	0.002835	81.098282	82.305138	125.157578	0.141765	0.000000	0.082783	0.000000	0.000000	0.000000	-0.001829	0.032603	0.008278	0.000000	0.000000	4.000000	15.000000	1.000000
14641.164052	-0.101693	0.521510	0.002903	81.098282	82.305138	125.157578	0.141765	0.000000	0.082783	0.000000	0.000000	0.000000	-0.011346	0.026647	0.020235	0.000000	0.000000	4.000000	15.000000	1.000000
14641.167386	-0.101693	0.521510	0.002903	81.103928	82.210472	125.059059	0.141765	0.000000	0.082783	0.000000	0.000000	0.000000	-0.011346	0.026647	0.020235	0.000000	0.000000	4.000000	15.000000	1.000000
14641.170719	-0.101693	0.521510	0.002903	81.103928	82.210472	125.059059	0.141765	0.000000	0.082783	0.000000	0.000000	0.000000	-0.011346	0.026647	0.020235	0.000000	0.000000	4.000000	15.000000	1.000000
14641.174052	-0.101693	0.521510	0.002903	81.103928	82.210472	125.059059	0.141765	0.000000	0.082783	0.000000	0.000000	0.000000	-0.011346	0.026647	0.020235	0.000000	0.000000	4.000000	15.000000	1.000000
14641.177386	-0.101776	0.521601	0.003070	81.104683	82.147964	124.998543	0.145138	0.000000	0.084674	0.000000	0.000000	0.000000	-0.024854	0.027103	0.050249	0.000000	0.000000	4.000000	15.000000	1.000000
14641.180719	-0.101776	0.521601	0.003070	81.104683	82.147964	124.998543	0.145138	0.000000	0.084674	0.000000	0.000000	0.000000	-0.024854	0.027103	0.050249	0.000000	0.000000	4.000000	15.000000	1.000000
14641.184052	-0.101776	0.521601	0.003070	81.104683	82.147964	124.998543	0.145138	0.000000	0.084674	0.000000	0.000000	0.000000	-0.024854	0.027103	0.050249	0.000000	0.000000	4.000000	15.000000	1.000000
14641.187386	-0.101776	0.521601	0.003070	81.105164	82.105354	124.958160	0.153513	0.000000	0.088817	0.000000	0.000000	0.000000	-0.024854	0.027103	0.050249	0.000000	0.000000	4.000000	15.000000	1.000000
14641.190719	-0.101821	0.521602	0.003170	81.105164	82.105354	124.958160	0.153513	0.000000	0.088817	0.000000	0.000000	0.000000	-0.013515	0.000453	0.030018	0.000000	0.000000	4.000000	15.000000	1.000000
14641.194052	-0.101821	0.521602	0.003170	81.105164	82.105354	124.958160	0.153513	0.000000	0.088817	0.000000	0.000000	0.000000	-0.013515	0.000453	0.030018	0.000000	0.000000	4.000000	15.000000	1.000000
14641.197386	-0.101821	0.521602	0.003170	81.105431	82.085442	124.937996	0.158516	0.000000	0.091069	0.000000	0.000000	0.000000	-0.013515	0.000453	0.030018	0.000000	0.000000	4.000000	15.000000	1.000000
14641.200719	-0.101821	0.521602	0.003170	81.105431	82.085442	124.937996	0.158516	0.000000	0.091069	0.000000	0.000000	0.000000	-0.013515	0.000453	0.030018	0.000000	0.000000	4.000000	15.000000	1.000000
14641.204052	-0.101840	0.521588	0.003256	81.105431	82.085442	124.937996	0.158516	0.000000	0.091069	0.000000	0.000000	0.000000	-0.005705	-0.004261	0.025790	0.000000	0.000000	4.000000	15.000000	1.000000
14641.207386	-0.101840	0.521588	0.003256	81.105431	82.082703	124.937988	0.158516	0.000000	0.091069	0.000000	0.000000	0.000000	-0.005705	-0.004261	0.025790	0.000000	0.000000	4.000000	15.000000	1.000000
14641.210719	-0.101840	0.521588	0.003256	81.105431	82.082703	124.937988	0.158516	0.000000	0.091069	0.000000	0.000000	0.000000	-0.005705	-0.004261	0.025790	0.000000	0.000000	4.000000	15.000000	1.000000
14641.214052	-0.101840	0.521588	0.003256	81.105431	82.082703	124.937988	0.158516	0.000000	0.091069	0.000000	0.000000	0.000000	-0.005705	-0.004261	0.025790	0.000000	0.000000	4.000000	15.000000	1.000000
14641.217386	-0.101892	0.521528	0.003386	81.105431	82.082703	124.937988	0.162814	0.000000	0.092020	0.000000	0.000000	0.000000	-0.015457	-0.018004	0.038776	0.000000	0.000000	4.000000	15.000000	1.000000
14641.220719	-0.101892	0.521528	0.003386	81.105431	82.082703	124.937988	0.162814	0.000000	0.092020	0.000000	0.000000	0.000000	-0.015457	-0.018004	0.038776	0.000000	0.000000	4.000000	15.000000	1.000000
14641.224052	-0.101892	0.521528	0.003386	81.105431	82.082703	124.937988	0.162814	0.000000	0.092020	0.000000	0.000000	0.000000	-0.015457	-0.018004	0.038776	0.000000	0.000000	4.000000	15.000000	1.000000
14641.227386	-0.101892	0.521528	0.003386	81.105431	82.085442	124.937996	0.169277	0.000000	0.094596	0.000000	0.000000	0.000000	-0.015457	-0.018004	0.038776	0.000000	0.000000	4.000000	15.000000	1.000000
14641.230719	-0.101880	0.521508	0.003435	81.105431	82.085442	124.937996	0.169277	0.000000	0.094596	0.000000	0.000000	0.000000	0.003593	-0.006003	0.014859	0.000000	0.000000	4.000000	15.000000	1.000000
14641.234052	-0.101880	0.521508	0.003435	81.105431	82.085442	124.937996	0.169277	0.000000	0.094596	0.000000	0.000000	0.000000	0.003593	-0.006003	0.014859	0.000000	0.000000	4.000000	15.000000	1.000000
14641.237386	-0.101880	0.521508	0.003435	81.105164	82.108093	124.958176	0.171753	0.000000	0.093997	0.000000	0.000000	0.000000	0.003593	-0.006003	0.014859	0.000000	0.000000	4.000000	15.000000	1.000000
14641.240719	-0.101880	0.521508	0.003435	81.105164	82.108093	124.958176	0.171753	0.000000	0.093997	0.000000	0.000000	0.000000	0.003593	-0.006003	0.014859	0.000000	0.000000	4.000000	15.000000	1.000000
14641.244052	-0.101864	0.521472	0.003466	81.105164	82.108093	124.958176	0.171753	0.000000	0.093997	0.000000	0.000000	0.000000	0.004851	-0.010725	0.009183	0.000000	0.000000	4.000000	15.000000	1.000000
14641.247386	-0.101864	0.521472	0.003466	81.105164	82.113495	124.958145	0.171753	0.000000	0.093997	0.000000	0.000000	0.000000	0.004851	-0.010725	0.009183	0.000000	0.000000	4.000000	15.000000	1.000000
14641.250719	-0.101864	0.521472	0.003466	81.105164	82.113495	124.958145	0.171753	0.000000	0.093997	0.000000	0.000000	0.000000	0.004851	-0.010725	0.009183	0.000000	0.000000	4.000000	15.000000	1.000000
14641.254052	-0.101864	0.521472	0.003466	81.105164	82.113495	124.958145	0.171753	0.000000	0.093997	0.000000	0.000000	0.000000	0.004851	-0.010725	0.009183	0.000000	0.000000	4.000000	15.000000	1.000000
14641.257386	-0.101781	0.521462	0.003507	81.105209	82.118980	124.958191	0.173284	0.000000	0.093189	0.000000	0.000000	0.000000	0.024761	-0.002999	0.012504	0.000000	0.000000	4.000000	15.000000	1.000000
14641.260719	-0.101781	0.521462	0.003507	81.105209	82.118980	124.958191	0.173284	0.000000	0.093189	0.000000	0.000000	0.000000	0.024761	-0.002999	0.012504	0.000000	0.000000	4.000000	15.000000	1.000000
14641.264052	-0.101781	0.521462	0.003507	81.105209	82.118980	124.958191	0.173284	0.000000	0.093189	0.000000	0.000000	0.000000	0.024761	-0.002999	0.012504	0.000000	0.000000	4.000000	15.000000	1.000000
14641.267386	-0.101781	0.521462	0.003507	81.105164	82.124382	124.958160	0.175368	0.000000	0.089062	0.000000	0.000000	0.000000	0.024761	-0.002999	0.012504	0.000000	0.000000	4.000000	15.000000	1.000000
14641.270719	-0.101742	0.521452	0.003539	81.105164	82.124382	124.958160	0.175368	0.000000	0.089062	0.000000	0.000000	0.000000	0.011643	-0.002998	0.009602	0.000000	0.000000	4.000000	15.000000	1.000000
14641.274052	-0.101742	0.521452	0.003539	81.105164	82.124382	124.958160	0.175368	0.000000	0.089062	0.000000	0.000000	0.000000	0.011643	-0.002998	0.009602	0.000000	0.000000	4.000000	15.000000	1.000000
14641.277386	-0.101742	0.521452	0.003539	81.105453	82.107201	124.937996	0.176968	0.000000	0.087121	0.000000	0.000000	0.000000	0.011643	-0.002998	0.009602	0.000000	0.000000	4.000000	15.000000	1.000000
14641.280719	-0.101742	0.521452	0.003539	81.105453	82.107201	124.937996	0.176968	0.000000	0.087121	0.000000	0.000000	0.000000	0.011643	-0.002998	0.009602	0.000000	0.000000	4.000000	15.000000	1.000000
14641.284052	-0.101703	0.521468	0.003568	81.105453	82.107201	124.937996	0.176968	0.000000	0.087121	0.000000	0.000000	0.000000	0.011870	0.004730	0.008572	0.000000	0.000000	4.000000	15.000000	1.000000
14641.287386	-0.101703	0.521468	0.003568	81.103951	82.110054	124.937210	0.176968	0.000000	0.087121	0.000000	0.000000	0.000000	0.011870	0.004730	0.008572	0.000000	0.000000	4.000000	15.000000	1.000000
14641.290719	-0.101703	0.521468	0.003568	81.103951	82.110054	124.937210	0.176968	0.000000	0.087121	0.000000	0.000000	0.000000	0.011870	0.004730	0.008572	0.000000	0.000000	4.000000	15.000000	1.000000
14641.294052	-0.101703	0.521468	0.003568	81.103951	82.110054	124.937210	0.176968	0.000000	0.087121	0.000000	0.000000	0.000000	0.011870	0.004730	0.008572	0.000000	0.000000	4.000000	15.000000	1.000000
14641.297386	-0.101641	0.521484	0.003601	81.104218	82.095589	124.917061	0.178397	0.000000	0.085143	0.000000	0.000000	0.000000	0.018435	0.004734	0.010019	0.000000	0.000000	4.000000	15.000000	1.000000
14641.300719	-0.101641	0.521484	0.003601	81.104218	82.095589	124.917061	0.178397	0.000000	0.085143	0.000000	0.000000	0.000000	0.018435	0.004734	0.010019	0.000000	0.000000	4.000000	15.000000	1.000000
14641.304052	-0.101641	0.521484	0.003601	81.104218	82.095589	124.917061	0.178397	0.000000	0.085143	0.000000	0.000000	0.000000	0.018435	0.004734	0.010019	0.000000	0.000000	4.000000	15.000000	1.000000
14641.307386	-0.101641	0.521484	0.003601	81.104485	82.081078	124.896866	0.180066	0.000000	0.082070	0.000000	0.000000	0.000000	0.018435	0.004734	0.010019	0.000000	0.000000	4.000000	15.000000	1.000000
14641.310719	-0.101597	0.521509	0.003608	81.104485	82.081078	124.896866	0.180066	0.000000	0.082070	0.000000	0.000000	0.000000	0.013350	0.007722	0.001865	0.000000	0.000000	4.000000	15.000000	1.000000
14641.314052	-0.101597	0.521509	0.003608	81.104485	82.081078	124.896866	0.180066	0.000000	0.082070	0.000000	0.000000	0.000000	0.013350	0.007722	0.001865	0.000000	0.000000	4.000000	15.000000	1.000000
14641.317386	-0.101597	0.521509	0.003608	81.102760	82.098465	124.916283	0.180377	0.000000	0.079845	0.000000	0.000000	0.000000	0.013350	0.007722	0.001865	0.000000	0.000000	4.000000	15.000000	1.000000
14641.320719	-0.101597	0.521509	0.003608	81.102760	82.098465	124.916283	0.180377	0.000000	0.079845	0.000000	0.000000	0.000000	0.013350	0.007722	0.001865	0.000000	0.000000	4.000000	15.000000	1.000000
14641.324052	-0.101583	0.521514	0.003544	81.102760	82.098465	124.916283	0.180377	0.000000	0.079845	0.000000	0.000000	0.000000	0.004206	0.001279	-0.019084	0.000000	0.000000	4.000000	15.000000	1.000000
14641.327386	-0.101583	0.521514	0.003544	81.098099	82.110786	124.934212	0.180377	0.000000	0.079845	0.000000	0.000000	0.000000	0.004206	0.001279	-0.019084	0.000000	0.000000	4.000000	15.000000	1.000000
14641.330719	-0.101583	0.521514	0.003544	81.098099	82.110786	124.934212	0.180377	0.000000	0.079845	0.000000	0.000000	0.000000	0.004206	0.001279	-0.019084	0.000000	0.000000	4.000000	15.000000	1.000000
14641.334052	-0.101583	0.521514	0.003544	81.098099	82.110786	124.934212	0.180377	0.000000	0.079845	0.000000	0.000000	0.000000	0.004206	0.001279	-0.019084	0.000000	0.000000	4.000000	15.000000	1.000000
14641.337386	-0.101518	0.521552	0.003354	81.090622	82.120789	124.950661	0.177197	0.000000	0.079144	0.000000	0.000000	0.000000	0.019409	0.011527	-0.056840	0.000000	0.000000	4.000000	15.000000	1.000000
14641.340719	-0.101518	0.521552	0.003354	81.090622	82.120789	124.950661	0.177197	0.000000	0.079144	0.000000	0.000000	0.000000	0.019409	0.011527	-0.056840	0.000000	0.000000	4.000000	15.000000	1.000000
14641.344052	-0.101518	0.521552	0.003354	81.090622	82.120789	124.950661	0.177197	0.000000	0.079144	0.000000	0.000000	0.000000	0.019409	0.011527	-0.056840	0.000000	0.000000	4.000000	15.000000	1.000000
14641.347386	-0.101518	0.521552	0.003354	81.079895	82.142769	124.985649	0.167723	0.000000	0.075910	0.000000	0.000000	0.000000	0.019409	0.011527	-0.056840	0.000000	0.000000	4.000000	15.000000	1.000000
14641.350719	-0.101490	0.521561	0.003227	81.079895	82.142769	124.985649	0.167723	0.000000	0.075910	0.000000	0.000000	0.000000	0.008417	0.002539	-0.038176	0.000000	0.000000	4.000000	15.000000	1.000000
14641.354052	-0.101490	0.521561	0.003227	81.079895	82.142769	124.985649	0.167723	0.000000	0.075910	0.000000	0.000000	0.000000	0.008417	0.002539	-0.038176	0.000000	0.000000	4.000000	15.000000	1.000000
14641.357386	-0.101490	0.521561	0.003227	81.066315	82.162376	125.019112	0.167723	0.000000	0.075910	0.000000	0.000000	0.000000	0.008417	0.002539	-0.038176	0.000000	0.000000	4.000000	15.000000	1.000000
14641.360719	-0.101490	0.521561	0.003227	81.066315	82.162376	125.019112	0.167723	0.000000	0.075910	0.000000	0.000000	0.000000	0.008417	0.002539	-0.038176	0.000000	0.000000	4.000000	15.000000	1.000000
14641.364052	-0.101440	0.521569	0.003105	81.066315	82.162376	125.019112	0.167723	0.000000	0.075910	0.000000	0.000000	0.000000	0.014970	0.002527	-0.036735	0.000000	0.000000	4.000000	15.000000	1.000000
14641.367386	-0.101440	0.521569	0.003105	81.053894	82.204231	125.073288	0.161361	0.000000	0.074507	0.000000	0.000000	0.000000	0.014970	0.002527	-0.036735	0.000000	0.000000	4.000000	15.000000	1.000000
14641.370719	-0.101440	0.521569	0.003105	81.053894	82.204231	125.073288	0.161361	0.000000	0.074507	0.000000	0.000000	0.000000	0.014970	0.002527	-0.036735	0.000000	0.000000	4.000000	15.000000	1.000000
14641.374052	-0.101440	0.521569	0.003105	81.053894	82.204231	125.073288	0.161361	0.000000	0.074507	0.000000	0.000000	0.000000	0.014970	0.002527	-0.036735	0.000000	0.000000	4.000000	15.000000	1.000000
14641.377386	-0.101323	0.521549	0.002781	81.048477	82.278542	125.151222	0.155238	0.000000	0.072011	0.000000	0.000000	0.000000	0.035162	-0.006128	-0.097227	0.000000	0.000000	4.000000	15.000000	1.000000
14641.380719	-0.101323	0.521549	0.002781	81.048477	82.278542	125.151222	0.155238	0.000000	0.072011	0.000000	0.000000	0.000000	0.035162	-0.006128	-0.097227	0.000000	0.000000	4.000000	15.000000	1.000000
14641.384052	-0.101323	0.521549	0.002781	81.048477	82.278542	125.151222	0.155238	0.000000	0.072011	0.000000	0.000000	0.000000	0.035162	-0.006128	-0.097227	0.000000	0.000000	4.000000	15.000000	1.000000
14641.387386	-0.101323	0.521549	0.002781	81.044304	82.375137	125.249878	0.139034	0.000000	0.066151	0.000000	0.000000	0.000000	0.035162	-0.006128	-0.097227	0.000000	0.000000	4.000000	15.000000	1.000000
14641.390719	-0.101266	0.521500	0.002624	81.044304	82.375137	125.249878	0.139034	0.000000	0.066151	0.000000	0.000000	0.000000	0.017238	-0.014644	-0.047081	0.000000	0.000000	4.000000	15.000000	1.000000
14641.394052	-0.101266	0.521500	0.002624	81.044304	82.375137	125.249878	0.139034	0.000000	0.066151	0.000000	0.000000	0.000000	0.017238	-0.014644	-0.047081	0.000000	0.000000	4.000000	15.000000	1.000000
14641.397386	-0.101266	0.521500	0.002624	81.039764	82.491386	125.368462	0.131187	0.000000	0.063278	0.000000	0.000000	0.000000	0.017238	-0.014644	-0.047081	0.000000	0.000000	4.000000	15.000000	1.000000
14641.400719	-0.101266	0.521500	0.002624	81.039764	82.491386	125.368462	0.131187	0.000000	0.063278	0.000000	0.000000	0.000000	0.017238	-0.014644	-0.047081	0.000000	0.000000	4.000000	15.000000	1.000000
14641.404052	-0.101204	0.521435	0.002448	81.039764	82.491386	125.368462	0.131187	0.000000	0.063278	0.000000	0.000000	0.000000	0.018485	-0.019371	-0.052771	0.000000	0.000000	4.000000	15.000000	1.000000
14641.407386	-0.101156	0.521339	0.002229	81.032066	82.619392	125.505325	0.131187	0.000000	0.063278	0.000000	0.000000	0.000000	0.014440	-0.028790	-0.065590	0.000000	0.000000	4.000000	15.000000	1.000000
14641.410719	-0.101156	0.521339	0.002229	81.032066	82.619392	125.505325	0.131187	0.000000	0.063278	0.000000	0.000000	0.000000	0.014440	-0.028790	-0.065590	0.000000	0.000000	4.000000	15.000000	1.000000
14641.414052	-0.101156	0.521339	0.002229	81.032066	82.619392	125.505325	0.131187	0.000000	0.063278	0.000000	0.000000	0.000000	0.014440	-0.028790	-0.065590	0.000000	0.000000	4.000000	15.000000	1.000000
14641.417386	-0.101156	0.521339	0.002229	81.022041	82.809181	125.701065	0.111460	0.000000	0.057791	0.000000	0.000000	0.000000	0.014440	-0.028790	-0.065590	0.000000	0.000000	4.000000	15.000000	1.000000
14641.420719	-0.101056	0.521212	0.001982	81.022041	82.809181	125.701065	0.111460	0.000000	0.057791	0.000000	0.000000	0.000000	0.030028	-0.038233	-0.074101	0.000000	0.000000	4.000000	15.000000	1.000000
14641.424052	-0.101056	0.521212	0.001982	81.022041	82.809181	125.701065	0.111460	0.000000	0.057791	0.000000	0.000000	0.000000	0.030028	-0.038233	-0.074101	0.000000	0.000000	4.000000	15.000000	1.000000
14641.427386	-0.101056	0.521212	0.001982	81.013031	83.018173	125.917191	0.099110	0.000000	0.052786	0.000000	0.000000	0.000000	0.030028	-0.038233	-0.074101	0.000000	0.000000	4.000000	15.000000	1.000000
14641.430719	-0.101056	0.521212	0.001982	81.013031	83.018173	125.917191	0.099110	0.000000	0.052786	0.000000	0.000000	0.000000	0.030028	-0.038233	-0.074101	0.000000	0.000000	4.000000	15.000000	1.000000
14641.434052	-0.100942	0.521063	0.001675	81.013031	83.018173	125.917191	0.099110	0.000000	0.052786	0.000000	0.000000	0.000000	0.033999	-0.044626	-0.092221	0.000000	0.000000	4.000000	15.000000	1.000000
14641.437386	-0.100847	0.520899	0.001343	81.006363	83.245789	126.151413	0.099110	0.000000	0.052786	0.000000	0.000000	0.000000	0.028710	-0.049286	-0.099394	0.000000	0.000000	4.000000	15.000000	1.000000
14641.440719	-0.100847	0.520899	0.001343	81.006363	83.245789	126.151413	0.099110	0.000000	0.052786	0.000000	0.000000	0.000000	0.028710	-0.049286	-0.099394	0.000000	0.000000	4.000000	15.000000	1.000000
14641.444052	-0.100847	0.520899	0.001343	81.006363	83.245789	126.151413	0.099110	0.000000	0.052786	0.000000	0.000000	0.000000	0.028710	-0.049286	-0.099394	0.000000	0.000000	4.000000	15.000000	1.000000
14641.447386	-0.100847	0.520899	0.001343	81.010193	83.361595	126.267731	0.067174	0.000000	0.042335	0.000000	0.000000	0.000000	0.028710	-0.049286	-0.099394	0.000000	0.000000	4.000000	15.000000	1.000000
14641.450719	-0.100729	0.520707	0.000910	81.010193	83.361595	126.267731	0.067174	0.000000	0.042335	0.000000	0.000000	0.000000	0.035421	-0.057408	-0.129957	0.000000	0.000000	4.000000	15.000000	1.000000
14641.454052	-0.100729	0.520707	0.000910	81.010193	83.361595	126.267731	0.067174	0.000000	0.042335	0.000000	0.000000	0.000000	0.035421	-0.057408	-0.129957	0.000000	0.000000	4.000000	15.000000	1.000000
14641.457386	-0.100729	0.520707	0.000910	81.033806	83.052780	125.967789	0.045515	0.000000	0.036431	0.000000	0.000000	0.000000	0.035421	-0.057408	-0.129957	0.000000	0.000000	4.000000	15.000000	1.000000
14641.460719	-0.100729	0.520707	0.000910	81.033806	83.052780	125.967789	0.045515	0.000000	0.036431	0.000000	0.000000	0.000000	0.035421	-0.057408	-0.129957	0.000000	0.000000	4.000000	15.000000	1.000000
14641.464052	-0.100615	0.520506	0.000499	81.033806	83.052780	125.967789	0.045515	0.000000	0.036431	0.000000	0.000000	0.000000	0.033948	-0.060324	-0.123316	0.000000	0.000000	4.000000	15.000000	1.000000
14641.467386	-0.100498	0.520290	0.000069	81.074783	82.314339	125.245644	0.045515	0.000000	0.036431	0.000000	0.000000	0.000000	0.035205	-0.064921	-0.129092	0.000000	0.000000	4.000000	15.000000	1.000000
14641.470719	-0.100498	0.520290	0.000069	81.074783	82.314339	125.245644	0.045515	0.000000	0.036431	0.000000	0.000000	0.000000	0.035205	-0.064921	-0.129092	0.000000	0.000000	4.000000	15.000000	1.000000
14641.474052	-0.100498	0.520290	0.000069	81.074783	82.314339	125.245644	0.045515	0.000000	0.036431	0.000000	0.000000	0.000000	0.035205	-0.064921	-0.129092	0.000000	0.000000	4.000000	15.000000	1.000000
14641.477386	-0.100498	0.520290	0.000069	81.128525	81.252083	124.201691	0.003447	0.000000	0.024906	0.000000	0.000000	0.000000	0.035205	-0.064921	-0.129092	0.000000	0.000000	4.000000	15.000000	1.000000
14641.480719	-0.100381	0.520074	-0.000362	81.128525	81.252083	124.201691	0.003447	0.000000	0.024906	0.000000	0.000000	0.000000	0.035209	-0.064831	-0.129171	0.000000	0.000000	4.000000	15.000000	1.000000
14641.484052	-0.100381	0.520074	-0.000362	81.128525	81.252083	124.201691	0.003447	0.000000	0.024906	0.000000	0.000000	0.000000	0.035209	-0.064831	-0.129171	0.000000	0.000000	4.000000	15.000000	1.000000
14641.487386	-0.100247	0.519848	-0.000765	81.181961	80.103874	123.072617	-0.018082	0.000000	0.019038	0.000000	0.000000	0.000000	0.040238	-0.067743	-0.121106	0.000000	0.000000	4.000000	15.000000	1.000000
14641.490719	-0.100247	0.519848	-0.000765	81.181961	80.103874	123.072617	-0.018082	0.000000	0.019038	0.000000	0.000000	0.000000	0.040238	-0.067743	-0.121106	0.000000	0.000000	4.000000	15.000000	1.000000
14641.494052	-0.100247	0.519848	-0.000765	81.181961	80.103874	123.072617	-0.018082	0.000000	0.019038	0.000000	0.000000	0.000000	0.040238	-0.067743	-0.121106	0.000000	0.000000	4.000000	15.000000	1.000000
14641.497386	-0.100139	0.519613	-0.001152	81.231369	78.959885	121.944817	-0.038266	0.000000	0.012332	0.000000	0.000000	0.000000	0.032262	-0.070632	-0.115896	0.000000	0.000000	4.000000	15.000000	1.000000
14641.500719	-0.100139	0.519613	-0.001152	81.231369	78.959885	121.944817	-0.038266	0.000000	0.012332	0.000000	0.000000	0.000000	0.032262	-0.070632	-0.115896	0.000000	0.000000	4.000000	15.000000	1.000000
14641.504052	-0.100139	0.519613	-0.001152	81.231369	78.959885	121.944817	-0.038266	0.000000	0.012332	0.000000	0.000000	0.000000	0.032262	-0.070632	-0.115896	0.000000	0.000000	4.000000	15.000000	1.000000
14641.507386	-0.100139	0.519613	-0.001152	81.272911	77.932961	120.932091	-0.057582	0.000000	0.006954	0.000000	0.000000	0.000000	0.032262	-0.070632	-0.115896	0.000000	0.000000	4.000000	15.000000	1.000000
14641.510719	-0.100014	0.519393	-0.001514	81.272911	77.932961	120.932091	-0.057582	0.000000	0.006954	0.000000	0.000000	0.000000	0.037499	-0.065881	-0.108825	0.000000	0.000000	4.000000	15.000000	1.000000
14641.514052	-0.100014	0.519393	-0.001514	81.272911	77.932961	120.932091	-0.057582	0.000000	0.006954	0.000000	0.000000	0.000000	0.037499	-0.065881	-0.108825	0.000000	0.000000	4.000000	15.000000	1.000000
14641.517386	-0.100014	0.519393	-0.001514	81.307648	77.050362	120.059181	-0.075720	0.000000	0.000705	0.000000	0.000000	0.000000	0.037499	-0.065881	-0.108825	0.000000	0.000000	4.000000	15.000000	1.000000
14641.520719	-0.100014	0.519393	-0.001514	81.307648	77.050362	120.059181	-0.075720	0.000000	0.000705	0.000000	0.000000	0.000000	0.037499	-0.065881	-0.108825	0.000000	0.000000	4.000000	15.000000	1.000000
14641.524052	-0.099860	0.519169	-0.001804	81.307648	77.050362	120.059181	-0.075720	0.000000	0.000705	0.000000	0.000000	0.000000	0.046261	-0.067078	-0.086889	0.000000	0.000000	4.000000	15.000000	1.000000
14641.527386	-0.099667	0.518962	-0.002065	81.334061	76.350151	119.357010	-0.075720	0.000000	0.000705	0.000000	0.000000	0.000000	0.057944	-0.062334	-0.078388	0.000000	0.000000	4.000000	15.000000	1.000000
14641.530719	-0.099667	0.518962	-0.002065	81.334061	76.350151	119.357010	-0.075720	0.000000	0.000705	0.000000	0.000000	0.000000	0.057944	-0.062334	-0.078388	0.000000	0.000000	4.000000	15.000000	1.000000
14641.534052	-0.099667	0.518962	-0.002065	81.334061	76.350151	119.357010	-0.075720	0.000000	0.000705	0.000000	0.000000	0.000000	0.057944	-0.062334	-0.078388	0.000000	0.000000	4.000000	15.000000	1.000000
14641.537386	-0.099667	0.518962	-0.002065	81.351868	75.937851	118.930862	-0.103266	0.000000	-0.016663	0.000000	0.000000	0.000000	0.057944	-0.062334	-0.078388	0.000000	0.000000	4.000000	15.000000	1.000000
14641.540719	-0.099426	0.518791	-0.002233	81.351868	75.937851	118.930862	-0.103266	0.000000	-0.016663	0.000000	0.000000	0.000000	0.072115	-0.051269	-0.050290	0.000000	0.000000	4.000000	15.000000	1.000000
14641.544052	-0.099426	0.518791	-0.002233	81.351868	75.937851	118.930862	-0.103266	0.000000	-0.016663	0.000000	0.000000	0.000000	0.072115	-0.051269	-0.050290	0.000000	0.000000	4.000000	15.000000	1.000000
14641.547386	-0.099426	0.518791	-0.002233	81.362144	75.757126	118.726830	-0.111647	0.000000	-0.028682	0.000000	0.000000	0.000000	0.072115	-0.051269	-0.050290	0.000000	0.000000	4.000000	15.000000	1.000000
14641.550719	-0.099426	0.518791	-0.002233	81.362144	75.757126	118.726830	-0.111647	0.000000	-0.028682	0.000000	0.000000	0.000000	0.072115	-0.051269	-0.050290	0.000000	0.000000	4.000000	15.000000	1.000000
14641.554052	-0.099151	0.518651	-0.002353	81.362144	75.757126	118.726830	-0.111647	0.000000	-0.028682	0.000000	0.000000	0.000000	0.082525	-0.041916	-0.036059	0.000000	0.000000	4.000000	15.000000	1.000000
14641.557386	-0.099151	0.518651	-0.002353	81.364899	75.821899	118.761421	-0.111647	0.000000	-0.028682	0.000000	0.000000	0.000000	0.082525	-0.041916	-0.036059	0.000000	0.000000	4.000000	15.000000	1.000000
14641.560719	-0.099151	0.518651	-0.002353	81.364899	75.821899	118.761421	-0.111647	0.000000	-0.028682	0.000000	0.000000	0.000000	0.082525	-0.041916	-0.036059	0.000000	0.000000	4.000000	15.000000	1.000000
14641.564052	-0.099151	0.518651	-0.002353	81.364899	75.821899	118.761421	-0.111647	0.000000	-0.028682	0.000000	0.000000	0.000000	0.082525	-0.041916	-0.036059	0.000000	0.000000	4.000000	15.000000	1.000000
14641.567386	-0.098633	0.518483	-0.002240	81.365097	75.895760	118.803123	-0.117657	0.000000	-0.042437	0.000000	0.000000	0.000000	0.155443	-0.050447	0.033958	0.000000	0.000000	4.000000	15.000000	1.000000
14641.570719	-0.098633	0.518483	-0.002240	81.365097	75.895760	118.803123	-0.117657	0.000000	-0.042437	0.000000	0.000000	0.000000	0.155443	-0.050447	0.033958	0.000000	0.000000	4.000000	15.000000	1.000000
14641.574052	-0.098633	0.518483	-0.002240	81.365097	75.895760	118.803123	-0.117657	0.000000	-0.042437	0.000000	0.000000	0.000000	0.155443	-0.050447	0.033958	0.000000	0.000000	4.000000	15.000000	1.000000
14641.577386	-0.098633	0.518483	-0.002240	81.367966	75.934113	118.802483	-0.111998	0.000000	-0.068344	0.000000	0.000000	0.000000	0.155443	-0.050447	0.033958	0.000000	0.000000	4.000000	15.000000	1.000000
14641.580719	-0.098381	0.518423	-0.002045	81.367966	75.934113	118.802483	-0.111998	0.000000	-0.068344	0.000000	0.000000	0.000000	0.075515	-0.017857	0.058562	0.000000	0.000000	4.000000	15.000000	1.000000
14641.584052	-0.098381	0.518423	-0.002045	81.367966	75.934113	118.802483	-0.111998	0.000000	-0.068344	0.000000	0.000000	0.000000	0.075515	-0.017857	0.058562	0.000000	0.000000	4.000000	15.000000	1.000000
14641.587386	-0.098381	0.518423	-0.002045	81.373566	75.934296	118.759560	-0.102237	0.000000	-0.080930	0.000000	0.000000	0.000000	0.075515	-0.017857	0.058562	0.000000	0.000000	4.000000	15.000000	1.000000
14641.590719	-0.098381	0.518423	-0.002045	81.373566	75.934296	118.759560	-0.102237	0.000000	-0.080930	0.000000	0.000000	0.000000	0.075515	-0.017857	0.058562	0.000000	0.000000	4.000000	15.000000	1.000000
14641.594052	-0.098157	0.518355	-0.001722	81.373566	75.934296	118.759560	-0.102237	0.000000	-0.080930	0.000000	0.000000	0.000000	0.067312	-0.020483	0.096879	0.000000	0.000000	4.000000	15.000000	1.000000
14641.597386	-0.097946	0.518282	-0.001335	81.397690	75.930359	118.691368	-0.102237	0.000000	-0.080930	0.000000	0.000000	0.000000	0.063301	-0.021853	0.116010	0.000000	0.000000	4.000000	15.000000	1.000000
14641.600719	-0.097946	0.518282	-0.001335	81.397690	75.930359	118.691368	-0.102237	0.000000	-0.080930	0.000000	0.000000	0.000000	0.063301	-0.021853	0.116010	0.000000	0.000000	4.000000	15.000000	1.000000
14641.604052	-0.097946	0.518282	-0.001335	81.397690	75.930359	118.691368	-0.102237	0.000000	-0.080930	0.000000	0.000000	0.000000	0.063301	-0.021853	0.116010	0.000000	0.000000	4.000000	15.000000	1.000000
14641.607386	-0.097946	0.518282	-0.001335	81.446136	75.933418	118.596306	-0.066756	0.000000	-0.102698	0.000000	0.000000	0.000000	0.063301	-0.021853	0.116010	0.000000	0.000000	4.000000	15.000000	1.000000
14641.610719	-0.097784	0.518175	-0.000822	81.446136	75.933418	118.596306	-0.066756	0.000000	-0.102698	0.000000	0.000000	0.000000	0.048515	-0.032192	0.153896	0.000000	0.000000	4.000000	15.000000	1.000000
14641.614052	-0.097784	0.518175	-0.000822	81.446136	75.933418	118.596306	-0.066756	0.000000	-0.102698	0.000000	0.000000	0.000000	0.048515	-0.032192	0.153896	0.000000	0.000000	4.000000	15.000000	1.000000
14641.617386	-0.097627	0.518032	-0.000284	81.506264	75.965790	118.518959	-0.041106	0.000000	-0.110784	0.000000	0.000000	0.000000	0.047049	-0.042962	0.161525	0.000000	0.000000	4.000000	15.000000	1.000000
14641.620719	-0.097627	0.518032	-0.000284	81.506264	75.965790	118.518959	-0.041106	0.000000	-0.110784	0.000000	0.000000	0.000000	0.047049	-0.042962	0.161525	0.000000	0.000000	4.000000	15.000000	1.000000
14641.624052	-0.097627	0.518032	-0.000284	81.506264	75.965790	118.518959	-0.041106	0.000000	-0.110784	0.000000	0.000000	0.000000	0.047049	-0.042962	0.161525	0.000000	0.000000	4.000000	15.000000	1.000000
14641.627386	-0.097627	0.518032	-0.000284	81.565208	76.035583	118.484070	-0.014185	0.000000	-0.118625	0.000000	0.000000	0.000000	0.047049	-0.042962	0.161525	0.000000	0.000000	4.000000	15.000000	1.000000
14641.630719	-0.097476	0.517827	0.000283	81.565208	76.035583	118.484070	-0.014185	0.000000	-0.118625	0.000000	0.000000	0.000000	0.045393	-0.061425	0.170113	0.000000	0.000000	4.000000	15.000000	1.000000
14641.634052	-0.097476	0.517827	0.000283	81.565208	76.035583	118.484070	-0.014185	0.000000	-0.118625	0.000000	0.000000	0.000000	0.045393	-0.061425	0.170113	0.000000	0.000000	4.000000	15.000000	1.000000
14641.637386	-0.097374	0.517560	0.000870	81.621407	76.144897	118.492798	0.014167	0.000000	-0.126191	0.000000	0.000000	0.000000	0.030710	-0.079983	0.175901	0.000000	0.000000	4.000000	15.000000	1.000000
14641.640719	-0.097374	0.517560	0.000870	81.621407	76.144897	118.492798	0.014167	0.000000	-0.126191	0.000000	0.000000	0.000000	0.030710	-0.079983	0.175901	0.000000	0.000000	4.000000	15.000000	1.000000
14641.644052	-0.097374	0.517560	0.000870	81.621407	76.144897	118.492798	0.014167	0.000000	-0.126191	0.000000	0.000000	0.000000	0.030710	-0.079983	0.175901	0.000000	0.000000	4.000000	15.000000	1.000000
14641.647386	-0.097374	0.517560	0.000870	81.659081	76.272430	118.549271	0.043483	0.000000	-0.131309	0.000000	0.000000	0.000000	0.030710	-0.079983	0.175901	0.000000	0.000000	4.000000	15.000000	1.000000
14641.650719	-0.097285	0.517262	0.001413	81.659081	76.272430	118.549271	0.043483	0.000000	-0.131309	0.000000	0.000000	0.000000	0.026794	-0.089520	0.162931	0.000000	0.000000	4.000000	15.000000	1.000000
14641.654052	-0.097285	0.517262	0.001413	81.659081	76.272430	118.549271	0.043483	0.000000	-0.131309	0.000000	0.000000	0.000000	0.026794	-0.089520	0.162931	0.000000	0.000000	4.000000	15.000000	1.000000
14641.657386	-0.097231	0.516906	0.001911	81.681122	76.423897	118.652863	0.070639	0.000000	-0.135774	0.000000	0.000000	0.000000	0.016105	-0.106756	0.149530	0.000000	0.000000	4.000000	15.000000	1.000000
14641.660719	-0.097231	0.516906	0.001911	81.681122	76.423897	118.652863	0.070639	0.000000	-0.135774	0.000000	0.000000	0.000000	0.016105	-0.106756	0.149530	0.000000	0.000000	4.000000	15.000000	1.000000
14641.664052	-0.097231	0.516906	0.001911	81.681122	76.423897	118.652863	0.070639	0.000000	-0.135774	0.000000	0.000000	0.000000	0.016105	-0.106756	0.149530	0.000000	0.000000	4.000000	15.000000	1.000000
14641.667386	-0.097231	0.516906	0.001911	81.695816	76.642937	118.839050	0.095560	0.000000	-0.138459	0.000000	0.000000	0.000000	0.016105	-0.106756	0.149530	0.000000	0.000000	4.000000	15.000000	1.000000
14641.670719	-0.097164	0.516529	0.002349	81.695816	76.642937	118.839050	0.095560	0.000000	-0.138459	0.000000	0.000000	0.000000	0.020071	-0.113273	0.131225	0.000000	0.000000	4.000000	15.000000	1.000000
14641.674052	-0.097164	0.516529	0.002349	81.695816	76.642937	118.839050	0.095560	0.000000	-0.138459	0.000000	0.000000	0.000000	0.020071	-0.113273	0.131225	0.000000	0.000000	4.000000	15.000000	1.000000
14641.677386	-0.097106	0.516104	0.002724	81.698730	76.929993	119.108322	0.117431	0.000000	-0.141804	0.000000	0.000000	0.000000	0.017271	-0.127399	0.112477	0.000000	0.000000	4.000000	15.000000	1.000000
14641.680719	-0.097106	0.516104	0.002724	81.698730	76.929993	119.108322	0.117431	0.000000	-0.141804	0.000000	0.000000	0.000000	0.017271	-0.127399	0.112477	0.000000	0.000000	4.000000	15.000000	1.000000
14641.684052	-0.097106	0.516104	0.002724	81.698730	76.929993	119.108322	0.117431	0.000000	-0.141804	0.000000	0.000000	0.000000	0.017271	-0.127399	0.112477	0.000000	0.000000	4.000000	15.000000	1.000000
14641.687386	-0.097106	0.516104	0.002724	81.695610	77.388802	119.546669	0.136177	0.000000	-0.144682	0.000000	0.000000	0.000000	0.017271	-0.127399	0.112477	0.000000	0.000000	4.000000	15.000000	1.000000
14641.690719	-0.096979	0.515663	0.002983	81.695610	77.388802	119.546669	0.136177	0.000000	-0.144682	0.000000	0.000000	0.000000	0.038337	-0.132361	0.077775	0.000000	0.000000	4.000000	15.000000	1.000000
14641.694052	-0.096979	0.515663	0.002983	81.695610	77.388802	119.546669	0.136177	0.000000	-0.144682	0.000000	0.000000	0.000000	0.038337	-0.132361	0.077775	0.000000	0.000000	4.000000	15.000000	1.000000
14641.697386	-0.096838	0.515200	0.003181	81.689911	77.993065	120.127609	0.149140	0.000000	-0.151072	0.000000	0.000000	0.000000	0.042251	-0.138687	0.059433	0.000000	0.000000	4.000000	15.000000	1.000000
14641.700719	-0.096838	0.515200	0.003181	81.689911	77.993065	120.127609	0.149140	0.000000	-0.151072	0.000000	0.000000	0.000000	0.042251	-0.138687	0.059433	0.000000	0.000000	4.000000	15.000000	1.000000
14641.704052	-0.096838	0.515200	0.003181	81.689911	77.993065	120.127609	0.149140	0.000000	-0.151072	0.000000	0.000000	0.000000	0.042251	-0.138687	0.059433	0.000000	0.000000	4.000000	15.000000	1.000000
14641.707386	-0.096838	0.515200	0.003181	81.683418	78.615234	120.729401	0.159045	0.000000	-0.158114	0.000000	0.000000	0.000000	0.042251	-0.138687	0.059433	0.000000	0.000000	4.000000	15.000000	1.000000
14641.710719	-0.096679	0.514753	0.003292	81.683418	78.615234	120.729401	0.159045	0.000000	-0.158114	0.000000	0.000000	0.000000	0.047740	-0.134160	0.033465	0.000000	0.000000	4.000000	15.000000	1.000000
14641.714052	-0.096679	0.514753	0.003292	81.683418	78.615234	120.729401	0.159045	0.000000	-0.158114	0.000000	0.000000	0.000000	0.047740	-0.134160	0.033465	0.000000	0.000000	4.000000	15.000000	1.000000
14641.717386	-0.096679	0.514753	0.003292	81.679634	79.110916	121.206039	0.164623	0.000000	-0.166070	0.000000	0.000000	0.000000	0.047740	-0.134160	0.033465	0.000000	0.000000	4.000000	15.000000	1.000000
14641.720719	-0.096679	0.514753	0.003292	81.679634	79.110916	121.206039	0.164623	0.000000	-0.166070	0.000000	0.000000	0.000000	0.047740	-0.134160	0.033465	0.000000	0.000000	4.000000	15.000000	1.000000
14641.724052	-0.096488	0.514326	0.003364	81.679634	79.110916	121.206039	0.164623	0.000000	-0.166070	0.000000	0.000000	0.000000	0.057148	-0.128024	0.021330	0.000000	0.000000	4.000000	15.000000	1.000000
14641.727386	-0.096318	0.513951	0.003424	81.678215	79.490715	121.567543	0.164623	0.000000	-0.166070	0.000000	0.000000	0.000000	0.051003	-0.112584	0.018001	0.000000	0.000000	4.000000	15.000000	1.000000
14641.730719	-0.096318	0.513951	0.003424	81.678215	79.490715	121.567543	0.164623	0.000000	-0.166070	0.000000	0.000000	0.000000	0.051003	-0.112584	0.018001	0.000000	0.000000	4.000000	15.000000	1.000000
14641.734052	-0.096318	0.513951	0.003424	81.678215	79.490715	121.567543	0.164623	0.000000	-0.166070	0.000000	0.000000	0.000000	0.051003	-0.112584	0.018001	0.000000	0.000000	4.000000	15.000000	1.000000
14641.737386	-0.096318	0.513951	0.003424	81.677040	79.820061	121.870163	0.171178	0.000000	-0.184096	0.000000	0.000000	0.000000	0.051003	-0.112584	0.018001	0.000000	0.000000	4.000000	15.000000	1.000000
14641.740719	-0.096073	0.513596	0.003452	81.677040	79.820061	121.870163	0.171178	0.000000	-0.184096	0.000000	0.000000	0.000000	0.073502	-0.106424	0.008638	0.000000	0.000000	4.000000	15.000000	1.000000
14641.744052	-0.096073	0.513596	0.003452	81.677040	79.820061	121.870163	0.171178	0.000000	-0.184096	0.000000	0.000000	0.000000	0.073502	-0.106424	0.008638	0.000000	0.000000	4.000000	15.000000	1.000000
14641.747386	-0.096073	0.513596	0.003452	81.677368	80.111511	122.129890	0.172618	0.000000	-0.196346	0.000000	0.000000	0.000000	0.073502	-0.106424	0.008638	0.000000	0.000000	4.000000	15.000000	1.000000
14641.750719	-0.096073	0.513596	0.003452	81.677368	80.111511	122.129890	0.172618	0.000000	-0.196346	0.000000	0.000000	0.000000	0.073502	-0.106424	0.008638	0.000000	0.000000	4.000000	15.000000	1.000000
14641.754052	-0.095818	0.513314	0.003540	81.677368	80.111511	122.129890	0.172618	0.000000	-0.196346	0.000000	0.000000	0.000000	0.076660	-0.084827	0.026325	0.000000	0.000000	4.000000	15.000000	1.000000
14641.757386	-0.095504	0.513088	0.003567	81.680550	80.369965	122.347076	0.172618	0.000000	-0.196346	0.000000	0.000000	0.000000	0.094155	-0.067820	0.008019	0.000000	0.000000	4.000000	15.000000	1.000000
14641.760719	-0.095504	0.513088	0.003567	81.680550	80.369965	122.347076	0.172618	0.000000	-0.196346	0.000000	0.000000	0.000000	0.094155	-0.067820	0.008019	0.000000	0.000000	4.000000	15.000000	1.000000
14641.764052	-0.095504	0.513088	0.003567	81.680550	80.369965	122.347076	0.172618	0.000000	-0.196346	0.000000	0.000000	0.000000	0.094155	-0.067820	0.008019	0.000000	0.000000	4.000000	15.000000	1.000000
14641.767386	-0.095127	0.512928	0.003620	81.706825	80.605225	122.505783	0.178342	0.000000	-0.224815	0.000000	0.000000	0.000000	0.113025	-0.047786	0.015985	0.000000	0.000000	4.000000	15.000000	1.000000
14641.770719	-0.095127	0.512928	0.003620	81.706825	80.605225	122.505783	0.178342	0.000000	-0.224815	0.000000	0.000000	0.000000	0.113025	-0.047786	0.015985	0.000000	0.000000	4.000000	15.000000	1.000000
14641.774052	-0.095127	0.512928	0.003620	81.706825	80.605225	122.505783	0.178342	0.000000	-0.224815	0.000000	0.000000	0.000000	0.113025	-0.047786	0.015985	0.000000	0.000000	4.000000	15.000000	1.000000
14641.777386	-0.095127	0.512928	0.003620	81.785706	80.906120	122.659775	0.181006	0.000000	-0.243653	0.000000	0.000000	0.000000	0.113025	-0.047786	0.015985	0.000000	0.000000	4.000000	15.000000	1.000000
14641.780719	-0.094749	0.512820	0.003667	81.785706	80.906120	122.659775	0.181006	0.000000	-0.243653	0.000000	0.000000	0.000000	0.113398	-0.032362	0.014092	0.000000	0.000000	4.000000	15.000000	1.000000
14641.784052	-0.094749	0.512820	0.003667	81.785706	80.906120	122.659775	0.181006	0.000000	-0.243653	0.000000	0.000000	0.000000	0.113398	-0.032362	0.014092	0.000000	0.000000	4.000000	15.000000	1.000000
14641.787386	-0.094313	0.512769	0.003653	81.927414	81.274536	122.795204	0.183354	0.000000	-0.262553	0.000000	0.000000	0.000000	0.130816	-0.015322	-0.004259	0.000000	0.000000	4.000000	15.000000	1.000000
14641.790719	-0.094313	0.512769	0.003653	81.927414	81.274536	122.795204	0.183354	0.000000	-0.262553	0.000000	0.000000	0.000000	0.130816	-0.015322	-0.004259	0.000000	0.000000	4.000000	15.000000	1.000000
14641.794052	-0.094313	0.512769	0.003653	81.927414	81.274536	122.795204	0.183354	0.000000	-0.262553	0.000000	0.000000	0.000000	0.130816	-0.015322	-0.004259	0.000000	0.000000	4.000000	15.000000	1.000000
14641.797386	-0.094313	0.512769	0.003653	82.119232	81.667305	122.890594	0.182645	0.000000	-0.284355	0.000000	0.000000	0.000000	0.130816	-0.015322	-0.004259	0.000000	0.000000	4.000000	15.000000	1.000000
14641.800719	-0.093880	0.512785	0.003652	82.119232	81.667305	122.890594	0.182645	0.000000	-0.284355	0.000000	0.000000	0.000000	0.129971	0.004708	-0.000379	0.000000	0.000000	4.000000	15.000000	1.000000
14641.804052	-0.093880	0.512785	0.003652	82.119232	81.667305	122.890594	0.182645	0.000000	-0.284355	0.000000	0.000000	0.000000	0.129971	0.004708	-0.000379	0.000000	0.000000	4.000000	15.000000	1.000000
14641.807386	-0.093398	0.512837	0.003634	82.353737	82.127708	122.993401	0.182581	0.000000	-0.306017	0.000000	0.000000	0.000000	0.144610	0.015514	-0.005422	0.000000	0.000000	4.000000	15.000000	1.000000
14641.810719	-0.093398	0.512837	0.003634	82.353737	82.127708	122.993401	0.182581	0.000000	-0.306017	0.000000	0.000000	0.000000	0.144610	0.015514	-0.005422	0.000000	0.000000	4.000000	15.000000	1.000000
14641.814052	-0.093398	0.512837	0.003634	82.353737	82.127708	122.993401	0.182581	0.000000	-0.306017	0.000000	0.000000	0.000000	0.144610	0.015514	-0.005422	0.000000	0.000000	4.000000	15.000000	1.000000
14641.817386	-0.092893	0.512914	0.003616	82.608269	82.616371	123.098831	0.181678	0.000000	-0.330119	0.000000	0.000000	0.000000	0.151317	0.023192	-0.005149	0.000000	0.000000	4.000000	15.000000	1.000000
14641.820719	-0.092893	0.512914	0.003616	82.608269	82.616371	123.098831	0.181678	0.000000	-0.330119	0.000000	0.000000	0.000000	0.151317	0.023192	-0.005149	0.000000	0.000000	4.000000	15.000000	1.000000
14641.824052	-0.092893	0.512914	0.003616	82.608269	82.616371	123.098831	0.181678	0.000000	-0.330119	0.000000	0.000000	0.000000	0.151317	0.023192	-0.005149	0.000000	0.000000	4.000000	15.000000	1.000000
14641.827386	-0.092893	0.512914	0.003616	82.860100	83.093742	123.196548	0.180820	0.000000	-0.355338	0.000000	0.000000	0.000000	0.151317	0.023192	-0.005149	0.000000	0.000000	4.000000	15.000000	1.000000
14641.830719	-0.092419	0.513022	0.003633	82.860100	83.093742	123.196548	0.180820	0.000000	-0.355338	0.000000	0.000000	0.000000	0.142388	0.032392	0.004952	0.000000	0.000000	4.000000	15.000000	1.000000
14641.834052	-0.092419	0.513022	0.003633	82.860100	83.093742	123.196548	0.180820	0.000000	-0.355338	0.000000	0.000000	0.000000	0.142388	0.032392	0.004952	0.000000	0.000000	4.000000	15.000000	1.000000
14641.837386	-0.091992	0.513120	0.003662	83.097977	83.533226	123.277214	0.181645	0.000000	-0.379069	0.000000	0.000000	0.000000	0.127913	0.029305	0.008871	0.000000	0.000000	4.000000	15.000000	1.000000
14641.840719	-0.091992	0.513120	0.003662	83.097977	83.533226	123.277214	0.181645	0.000000	-0.379069	0.000000	0.000000	0.000000	0.127913	0.029305	0.008871	0.000000	0.000000	4.000000	15.000000	1.000000
14641.844052	-0.091992	0.513120	0.003662	83.097977	83.533226	123.277214	0.181645	0.000000	-0.379069	0.000000	0.000000	0.000000	0.127913	0.029305	0.008871	0.000000	0.000000	4.000000	15.000000	1.000000
14641.847386	-0.091596	0.513222	0.003729	83.302010	83.886993	123.321159	0.183124	0.000000	-0.400388	0.000000	0.000000	0.000000	0.118859	0.030814	0.019931	0.000000	0.000000	4.000000	15.000000	1.000000
14641.850719	-0.091596	0.513222	0.003729	83.302010	83.886993	123.321159	0.183124	0.000000	-0.400388	0.000000	0.000000	0.000000	0.118859	0.030814	0.019931	0.000000	0.000000	4.000000	15.000000	1.000000
14641.854052	-0.091596	0.513222	0.003729	83.302010	83.886993	123.321159	0.183124	0.000000	-0.400388	0.000000	0.000000	0.000000	0.118859	0.030814	0.019931	0.000000	0.000000	4.000000	15.000000	1.000000
14641.857386	-0.091596	0.513222	0.003729	83.468079	84.140793	123.316879	0.186445	0.000000	-0.420198	0.000000	0.000000	0.000000	0.118859	0.030814	0.019931	0.000000	0.000000	4.000000	15.000000	1.000000
14641.860719	-0.091230	0.513330	0.003832	83.468079	84.140793	123.316879	0.186445	0.000000	-0.420198	0.000000	0.000000	0.000000	0.109840	0.032323	0.031014	0.000000	0.000000	4.000000	15.000000	1.000000
14641.864052	-0.091230	0.513330	0.003832	83.468079	84.140793	123.316879	0.186445	0.000000	-0.420198	0.000000	0.000000	0.000000	0.109840	0.032323	0.031014	0.000000	0.000000	4.000000	15.000000	1.000000
14641.867386	-0.091230	0.513330	0.003832	83.590790	84.252525	123.223907	0.191614	0.000000	-0.438505	0.000000	0.000000	0.000000	0.109840	0.032323	0.031014	0.000000	0.000000	4.000000	15.000000	1.000000
14641.870719	-0.091230	0.513330	0.003832	83.590790	84.252525	123.223907	0.191614	0.000000	-0.438505	0.000000	0.000000	0.000000	0.109840	0.032323	0.031014	0.000000	0.000000	4.000000	15.000000	1.000000
14641.874052	-0.090854	0.513433	0.004004	83.590790	84.252525	123.223907	0.191614	0.000000	-0.438505	0.000000	0.000000	0.000000	0.112659	0.030773	0.051401	0.000000	0.000000	4.000000	15.000000	1.000000
14641.877386	-0.090531	0.513540	0.004208	83.670609	84.297768	123.121918	0.191614	0.000000	-0.438505	0.000000	0.000000	0.000000	0.097137	0.032299	0.061214	0.000000	0.000000	4.000000	15.000000	1.000000
14641.880719	-0.090531	0.513540	0.004208	83.670609	84.297768	123.121918	0.191614	0.000000	-0.438505	0.000000	0.000000	0.000000	0.097137	0.032299	0.061214	0.000000	0.000000	4.000000	15.000000	1.000000
14641.884052	-0.090531	0.513540	0.004208	83.670609	84.297768	123.121918	0.191614	0.000000	-0.438505	0.000000	0.000000	0.000000	0.097137	0.032299	0.061214	0.000000	0.000000	4.000000	15.000000	1.000000
14641.887386	-0.090185	0.513648	0.004416	83.717026	84.209549	122.932480	0.210384	0.000000	-0.473471	0.000000	0.000000	0.000000	0.103792	0.032324	0.062419	0.000000	0.000000	4.000000	15.000000	1.000000
14641.890719	-0.090185	0.513648	0.004416	83.717026	84.209549	122.932480	0.210384	0.000000	-0.473471	0.000000	0.000000	0.000000	0.103792	0.032324	0.062419	0.000000	0.000000	4.000000	15.000000	1.000000
14641.894052	-0.090185	0.513648	0.004416	83.717026	84.209549	122.932480	0.210384	0.000000	-0.473471	0.000000	0.000000	0.000000	0.103792	0.032324	0.062419	0.000000	0.000000	4.000000	15.000000	1.000000
14641.897386	-0.090185	0.513648	0.004416	83.744606	84.111168	122.753967	0.220787	0.000000	-0.490770	0.000000	0.000000	0.000000	0.103792	0.032324	0.062419	0.000000	0.000000	4.000000	15.000000	1.000000
14641.900719	-0.089873	0.513725	0.004686	83.744606	84.111168	122.753967	0.220787	0.000000	-0.490770	0.000000	0.000000	0.000000	0.093388	0.023047	0.081151	0.000000	0.000000	4.000000	15.000000	1.000000
14641.904052	-0.089873	0.513725	0.004686	83.744606	84.111168	122.753967	0.220787	0.000000	-0.490770	0.000000	0.000000	0.000000	0.093388	0.023047	0.081151	0.000000	0.000000	4.000000	15.000000	1.000000
14641.907386	-0.089591	0.513833	0.004991	83.762436	83.953918	122.537300	0.234312	0.000000	-0.506334	0.000000	0.000000	0.000000	0.084675	0.032316	0.091379	0.000000	0.000000	4.000000	15.000000	1.000000
14641.910719	-0.089591	0.513833	0.004991	83.762436	83.953918	122.537300	0.234312	0.000000	-0.506334	0.000000	0.000000	0.000000	0.084675	0.032316	0.091379	0.000000	0.000000	4.000000	15.000000	1.000000
14641.914052	-0.089591	0.513833	0.004991	83.762436	83.953918	122.537300	0.234312	0.000000	-0.506334	0.000000	0.000000	0.000000	0.084675	0.032316	0.091379	0.000000	0.000000	4.000000	15.000000	1.000000
14641.917386	-0.089591	0.513833	0.004991	83.777100	83.821068	122.346123	0.249542	0.000000	-0.520447	0.000000	0.000000	0.000000	0.084675	0.032316	0.091379	0.000000	0.000000	4.000000	15.000000	1.000000
14641.920719	-0.089327	0.513899	0.005275	83.777100	83.821068	122.346123	0.249542	0.000000	-0.520447	0.000000	0.000000	0.000000	0.079149	0.019999	0.085159	0.000000	0.000000	4.000000	15.000000	1.000000
14641.924052	-0.089327	0.513899	0.005275	83.777100	83.821068	122.346123	0.249542	0.000000	-0.520447	0.000000	0.000000	0.000000	0.079149	0.019999	0.085159	0.000000	0.000000	4.000000	15.000000	1.000000
14641.927386	-0.089327	0.513899	0.005275	83.793411	83.664337	122.126350	0.263735	0.000000	-0.533638	0.000000	0.000000	0.000000	0.079149	0.019999	0.085159	0.000000	0.000000	4.000000	15.000000	1.000000
14641.930719	-0.089327	0.513899	0.005275	83.793411	83.664337	122.126350	0.263735	0.000000	-0.533638	0.000000	0.000000	0.000000	0.079149	0.019999	0.085159	0.000000	0.000000	4.000000	15.000000	1.000000
14641.934052	-0.089001	0.513982	0.005590	83.793411	83.664337	122.126350	0.263735	0.000000	-0.533638	0.000000	0.000000	0.000000	0.097908	0.024654	0.094692	0.000000	0.000000	4.000000	15.000000	1.000000
14641.937386	-0.088635	0.514028	0.005939	83.820824	83.566010	121.942482	0.263735	0.000000	-0.533638	0.000000	0.000000	0.000000	0.109784	0.013802	0.104747	0.000000	0.000000	4.000000	15.000000	1.000000
14641.940719	-0.088635	0.514028	0.005939	83.820824	83.566010	121.942482	0.263735	0.000000	-0.533638	0.000000	0.000000	0.000000	0.109784	0.013802	0.104747	0.000000	0.000000	4.000000	15.000000	1.000000
14641.944052	-0.088635	0.514028	0.005939	83.820824	83.566010	121.942482	0.263735	0.000000	-0.533638	0.000000	0.000000	0.000000	0.109784	0.013802	0.104747	0.000000	0.000000	4.000000	15.000000	1.000000
14641.947386	-0.088635	0.514028	0.005939	83.870750	83.545677	121.802330	0.296975	0.000000	-0.568254	0.000000	0.000000	0.000000	0.109784	0.013802	0.104747	0.000000	0.000000	4.000000	15.000000	1.000000
14641.950719	-0.088217	0.514043	0.006258	83.870750	83.545677	121.802330	0.296975	0.000000	-0.568254	0.000000	0.000000	0.000000	0.125355	0.004575	0.095585	0.000000	0.000000	4.000000	15.000000	1.000000
14641.954052	-0.088217	0.514043	0.006258	83.870750	83.545677	121.802330	0.296975	0.000000	-0.568254	0.000000	0.000000	0.000000	0.125355	0.004575	0.095585	0.000000	0.000000	4.000000	15.000000	1.000000
14641.957386	-0.087785	0.514037	0.006625	83.949028	83.612320	121.710312	0.312906	0.000000	-0.589146	0.000000	0.000000	0.000000	0.129593	-0.001669	0.110114	0.000000	0.000000	4.000000	15.000000	1.000000
14641.960719	-0.087785	0.514037	0.006625	83.949028	83.612320	121.710312	0.312906	0.000000	-0.589146	0.000000	0.000000	0.000000	0.129593	-0.001669	0.110114	0.000000	0.000000	4.000000	15.000000	1.000000
14641.964052	-0.087785	0.514037	0.006625	83.949028	83.612320	121.710312	0.312906	0.000000	-0.589146	0.000000	0.000000	0.000000	0.129593	-0.001669	0.110114	0.000000	0.000000	4.000000	15.000000	1.000000
14641.967386	-0.087785	0.514037	0.006625	84.064224	83.823273	121.713333	0.331258	0.000000	-0.610745	0.000000	0.000000	0.000000	0.129593	-0.001669	0.110114	0.000000	0.000000	4.000000	15.000000	1.000000
14641.970719	-0.087305	0.513990	0.006984	84.064224	83.823273	121.713333	0.331258	0.000000	-0.610745	0.000000	0.000000	0.000000	0.143932	-0.014050	0.107594	0.000000	0.000000	4.000000	15.000000	1.000000
14641.974052	-0.087305	0.513990	0.006984	84.064224	83.823273	121.713333	0.331258	0.000000	-0.610745	0.000000	0.000000	0.000000	0.143932	-0.014050	0.107594	0.000000	0.000000	4.000000	15.000000	1.000000
14641.977386	-0.086826	0.513892	0.007348	84.223282	84.157272	121.777626	0.349190	0.000000	-0.634734	0.000000	0.000000	0.000000	0.143805	-0.029549	0.109258	0.000000	0.000000	4.000000	15.000000	1.000000
14641.980719	-0.086826	0.513892	0.007348	84.223282	84.157272	121.777626	0.349190	0.000000	-0.634734	0.000000	0.000000	0.000000	0.143805	-0.029549	0.109258	0.000000	0.000000	4.000000	15.000000	1.000000
14641.984052	-0.086826	0.513892	0.007348	84.223282	84.157272	121.777626	0.349190	0.000000	-0.634734	0.000000	0.000000	0.000000	0.143805	-0.029549	0.109258	0.000000	0.000000	4.000000	15.000000	1.000000
14641.987386	-0.086826	0.513892	0.007348	84.410545	84.594528	121.964966	0.367400	0.000000	-0.658701	0.000000	0.000000	0.000000	0.143805	-0.029549	0.109258	0.000000	0.000000	4.000000	15.000000	1.000000
14641.990719	-0.086324	0.513793	0.007716	84.410545	84.594528	121.964966	0.367400	0.000000	-0.658701	0.000000	0.000000	0.000000	0.150646	-0.029617	0.110320	0.000000	0.000000	4.000000	15.000000	1.000000
14641.994052	-0.086324	0.513793	0.007716	84.410545	84.594528	121.964966	0.367400	0.000000	-0.658701	0.000000	0.000000	0.000000	0.150646	-0.029617	0.110320	0.000000	0.000000	4.000000	15.000000	1.000000
14641.997386	-0.085825	0.513684	0.008105	84.606277	85.066132	122.146622	0.385787	0.000000	-0.683809	0.000000	0.000000	0.000000	0.149638	-0.032763	0.116839	0.000000	0.000000	4.000000	15.000000	1.000000
14642.000719	-0.085825	0.513684	0.008105	84.606277	85.066132	122.146622	0.385787	0.000000	-0.683809	0.000000	0.000000	0.000000	0.149638	-0.032763	0.116839	0.000000	0.000000	4.000000	15.000000	1.000000
14642.004052	-0.085825	0.513684	0.008105	84.606277	85.066132	122.146622	0.385787	0.000000	-0.683809	0.000000	0.000000	0.000000	0.149638	-0.032763	0.116839	0.000000	0.000000	4.000000	15.000000	1.000000
14642.007386	-0.085825	0.513684	0.008105	84.769913	85.420952	122.301071	0.405260	0.000000	-0.708749	0.000000	0.000000	0.000000	0.149638	-0.032763	0.116839	0.000000	0.000000	4.000000	15.000000	1.000000
14642.010719	-0.085355	0.513580	0.008532	84.769913	85.420952	122.301071	0.405260	0.000000	-0.708749	0.000000	0.000000	0.000000	0.140961	-0.031315	0.127930	0.000000	0.000000	4.000000	15.000000	1.000000
14642.014052	-0.085355	0.513580	0.008532	84.769913	85.420952	122.301071	0.405260	0.000000	-0.708749	0.000000	0.000000	0.000000	0.140961	-0.031315	0.127930	0.000000	0.000000	4.000000	15.000000	1.000000
14642.017386	-0.084899	0.513511	0.009038	84.882896	85.591721	122.288635	0.426581	0.000000	-0.732242	0.000000	0.000000	0.000000	0.136841	-0.020604	0.151831	0.000000	0.000000	4.000000	15.000000	1.000000
14642.020719	-0.084899	0.513511	0.009038	84.882896	85.591721	122.288635	0.426581	0.000000	-0.732242	0.000000	0.000000	0.000000	0.136841	-0.020604	0.151831	0.000000	0.000000	4.000000	15.000000	1.000000
14642.024052	-0.084899	0.513511	0.009038	84.882896	85.591721	122.288635	0.426581	0.000000	-0.732242	0.000000	0.000000	0.000000	0.136841	-0.020604	0.151831	0.000000	0.000000	4.000000	15.000000	1.000000
14642.027386	-0.084490	0.513432	0.009558	84.940613	85.589249	122.152306	0.451887	0.000000	-0.755049	0.000000	0.000000	0.000000	0.122657	-0.023790	0.155953	0.000000	0.000000	4.000000	15.000000	1.000000
14642.030719	-0.084490	0.513432	0.009558	84.940613	85.589249	122.152306	0.451887	0.000000	-0.755049	0.000000	0.000000	0.000000	0.122657	-0.023790	0.155953	0.000000	0.000000	4.000000	15.000000	1.000000
14642.034052	-0.084490	0.513432	0.009558	84.940613	85.589249	122.152306	0.451887	0.000000	-0.755049	0.000000	0.000000	0.000000	0.122657	-0.023790	0.155953	0.000000	0.000000	4.000000	15.000000	1.000000
14642.037386	-0.084128	0.513368	0.010088	84.969505	85.407166	121.882446	0.477879	0.000000	-0.775492	0.000000	0.000000	0.000000	0.108611	-0.019234	0.159200	0.000000	0.000000	4.000000	15.000000	1.000000
14642.040719	-0.084128	0.513368	0.010088	84.969505	85.407166	121.882446	0.477879	0.000000	-0.775492	0.000000	0.000000	0.000000	0.108611	-0.019234	0.159200	0.000000	0.000000	4.000000	15.000000	1.000000
14642.044052	-0.084128	0.513368	0.010088	84.969505	85.407166	121.882446	0.477879	0.000000	-0.775492	0.000000	0.000000	0.000000	0.108611	-0.019234	0.159200	0.000000	0.000000	4.000000	15.000000	1.000000
14642.047386	-0.084128	0.513368	0.010088	84.999466	85.207687	121.601326	0.504412	0.000000	-0.793594	0.000000	0.000000	0.000000	0.108611	-0.019234	0.159200	0.000000	0.000000	4.000000	15.000000	1.000000
14642.050719	-0.083846	0.513339	0.010687	84.999466	85.207687	121.601326	0.504412	0.000000	-0.793594	0.000000	0.000000	0.000000	0.084601	-0.008508	0.179553	0.000000	0.000000	4.000000	15.000000	1.000000
14642.054052	-0.083846	0.513339	0.010687	84.999466	85.207687	121.601326	0.504412	0.000000	-0.793594	0.000000	0.000000	0.000000	0.084601	-0.008508	0.179553	0.000000	0.000000	4.000000	15.000000	1.000000
14642.057386	-0.083678	0.513300	0.011287	85.043541	85.014877	121.322113	0.534338	0.000000	-0.807694	0.000000	0.000000	0.000000	0.050333	-0.011733	0.180182	0.000000	0.000000	4.000000	15.000000	1.000000
14642.060719	-0.083678	0.513300	0.011287	85.043541	85.014877	121.322113	0.534338	0.000000	-0.807694	0.000000	0.000000	0.000000	0.050333	-0.011733	0.180182	0.000000	0.000000	4.000000	15.000000	1.000000
14642.064052	-0.083678	0.513300	0.011287	85.043541	85.014877	121.322113	0.534338	0.000000	-0.807694	0.000000	0.000000	0.000000	0.050333	-0.011733	0.180182	0.000000	0.000000	4.000000	15.000000	1.000000
14642.067386	-0.083678	0.513300	0.011287	85.100945	84.765862	120.978310	0.564368	0.000000	-0.816083	0.000000	0.000000	0.000000	0.050333	-0.011733	0.180182	0.000000	0.000000	4.000000	15.000000	1.000000
14642.070719	-0.083606	0.513292	0.011910	85.100945	84.765862	120.978310	0.564368	0.000000	-0.816083	0.000000	0.000000	0.000000	0.021759	-0.002512	0.186910	0.000000	0.000000	4.000000	15.000000	1.000000
14642.074052	-0.083606	0.513292	0.011910	85.100945	84.765862	120.978310	0.564368	0.000000	-0.816083	0.000000	0.000000	0.000000	0.021759	-0.002512	0.186910	0.000000	0.000000	4.000000	15.000000	1.000000
14642.077386	-0.083618	0.513294	0.012495	85.151077	84.482788	120.620415	0.595520	0.000000	-0.819710	0.000000	0.000000	0.000000	-0.003653	0.000577	0.175387	0.000000	0.000000	4.000000	15.000000	1.000000
14642.080719	-0.083618	0.513294	0.012495	85.151077	84.482788	120.620415	0.595520	0.000000	-0.819710	0.000000	0.000000	0.000000	-0.003653	0.000577	0.175387	0.000000	0.000000	4.000000	15.000000	1.000000
14642.084052	-0.083618	0.513294	0.012495	85.151077	84.482788	120.620415	0.595520	0.000000	-0.819710	0.000000	0.000000	0.000000	-0.003653	0.000577	0.175387	0.000000	0.000000	4.000000	15.000000	1.000000
14642.087386	-0.083618	0.513294	0.012495	85.166611	84.110855	120.225304	0.624751	0.000000	-0.819101	0.000000	0.000000	0.000000	-0.003653	0.000577	0.175387	0.000000	0.000000	4.000000	15.000000	1.000000
14642.090719	-0.083674	0.513322	0.013068	85.166611	84.110855	120.225304	0.624751	0.000000	-0.819101	0.000000	0.000000	0.000000	-0.016810	0.008355	0.172032	0.000000	0.000000	4.000000	15.000000	1.000000
14642.094052	-0.083674	0.513322	0.013068	85.166611	84.110855	120.225304	0.624751	0.000000	-0.819101	0.000000	0.000000	0.000000	-0.016810	0.008355	0.172032	0.000000	0.000000	4.000000	15.000000	1.000000
14642.097386	-0.083767	0.513370	0.013589	85.169212	83.667641	119.780510	0.653423	0.000000	-0.816299	0.000000	0.000000	0.000000	-0.027792	0.014671	0.156212	0.000000	0.000000	4.000000	15.000000	1.000000
14642.100719	-0.083767	0.513370	0.013589	85.169212	83.667641	119.780510	0.653423	0.000000	-0.816299	0.000000	0.000000	0.000000	-0.027792	0.014671	0.156212	0.000000	0.000000	4.000000	15.000000	1.000000
14642.104052	-0.083767	0.513370	0.013589	85.169212	83.667641	119.780510	0.653423	0.000000	-0.816299	0.000000	0.000000	0.000000	-0.027792	0.014671	0.156212	0.000000	0.000000	4.000000	15.000000	1.000000
14642.107386	-0.083767	0.513370	0.013589	85.171883	83.144524	119.260979	0.679458	0.000000	-0.811667	0.000000	0.000000	0.000000	-0.027792	0.014671	0.156212	0.000000	0.000000	4.000000	15.000000	1.000000
14642.110719	-0.083896	0.513467	0.014054	85.171883	83.144524	119.260979	0.679458	0.000000	-0.811667	0.000000	0.000000	0.000000	-0.038668	0.028866	0.139490	0.000000	0.000000	4.000000	15.000000	1.000000
14642.114052	-0.083896	0.513467	0.014054	85.171883	83.144524	119.260979	0.679458	0.000000	-0.811667	0.000000	0.000000	0.000000	-0.038668	0.028866	0.139490	0.000000	0.000000	4.000000	15.000000	1.000000
14642.117386	-0.083896	0.513467	0.014054	85.174278	82.581108	118.703758	0.702707	0.000000	-0.805223	0.000000	0.000000	0.000000	-0.038668	0.028866	0.139490	0.000000	0.000000	4.000000	15.000000	1.000000
14642.120719	-0.083896	0.513467	0.014054	85.174278	82.581108	118.703758	0.702707	0.000000	-0.805223	0.000000	0.000000	0.000000	-0.038668	0.028866	0.139490	0.000000	0.000000	4.000000	15.000000	1.000000
14642.124052	-0.084041	0.513652	0.014484	85.174278	82.581108	118.703758	0.702707	0.000000	-0.805223	0.000000	0.000000	0.000000	-0.043722	0.055633	0.128818	0.000000	0.000000	4.000000	15.000000	1.000000
14642.127386	-0.084216	0.513906	0.014813	85.176590	81.903183	118.034348	0.702707	0.000000	-0.805223	0.000000	0.000000	0.000000	-0.052265	0.076267	0.098712	0.000000	0.000000	4.000000	15.000000	1.000000
14642.130719	-0.084216	0.513906	0.014813	85.176590	81.903183	118.034348	0.702707	0.000000	-0.805223	0.000000	0.000000	0.000000	-0.052265	0.076267	0.098712	0.000000	0.000000	4.000000	15.000000	1.000000
14642.134052	-0.084216	0.513906	0.014813	85.176590	81.903183	118.034348	0.702707	0.000000	-0.805223	0.000000	0.000000	0.000000	-0.052265	0.076267	0.098712	0.000000	0.000000	4.000000	15.000000	1.000000
14642.137386	-0.084216	0.513906	0.014813	85.178421	81.147835	117.289948	0.740629	0.000000	-0.789225	0.000000	0.000000	0.000000	-0.052265	0.076267	0.098712	0.000000	0.000000	4.000000	15.000000	1.000000
14642.140719	-0.084365	0.514266	0.015133	85.178421	81.147835	117.289948	0.740629	0.000000	-0.789225	0.000000	0.000000	0.000000	-0.044918	0.107834	0.096145	0.000000	0.000000	4.000000	15.000000	1.000000
14642.144052	-0.084365	0.514266	0.015133	85.178421	81.147835	117.289948	0.740629	0.000000	-0.789225	0.000000	0.000000	0.000000	-0.044918	0.107834	0.096145	0.000000	0.000000	4.000000	15.000000	1.000000
14642.147386	-0.084460	0.514752	0.015404	85.179558	80.251884	116.396271	0.756653	0.000000	-0.781738	0.000000	0.000000	0.000000	-0.028420	0.145797	0.081357	0.000000	0.000000	4.000000	15.000000	1.000000
14642.150719	-0.084460	0.514752	0.015404	85.179558	80.251884	116.396271	0.756653	0.000000	-0.781738	0.000000	0.000000	0.000000	-0.028420	0.145797	0.081357	0.000000	0.000000	4.000000	15.000000	1.000000
14642.154052	-0.084460	0.514752	0.015404	85.179558	80.251884	116.396271	0.756653	0.000000	-0.781738	0.000000	0.000000	0.000000	-0.028420	0.145797	0.081357	0.000000	0.000000	4.000000	15.000000	1.000000
14642.157386	-0.084460	0.514752	0.015404	85.179276	79.175468	115.316040	0.770212	0.000000	-0.777002	0.000000	0.000000	0.000000	-0.028420	0.145797	0.081357	0.000000	0.000000	4.000000	15.000000	1.000000
14642.160719	-0.084512	0.515333	0.015693	85.179276	79.175468	115.316040	0.770212	0.000000	-0.777002	0.000000	0.000000	0.000000	-0.015463	0.174272	0.086523	0.000000	0.000000	4.000000	15.000000	1.000000
14642.164052	-0.084512	0.515333	0.015693	85.179276	79.175468	115.316040	0.770212	0.000000	-0.777002	0.000000	0.000000	0.000000	-0.015463	0.174272	0.086523	0.000000	0.000000	4.000000	15.000000	1.000000
14642.167386	-0.084545	0.516051	0.016010	85.179718	77.919273	114.049042	0.784633	0.000000	-0.774424	0.000000	0.000000	0.000000	-0.010055	0.215424	0.095169	0.000000	0.000000	4.000000	15.000000	1.000000
14642.170719	-0.084545	0.516051	0.016010	85.179718	77.919273	114.049042	0.784633	0.000000	-0.774424	0.000000	0.000000	0.000000	-0.010055	0.215424	0.095169	0.000000	0.000000	4.000000	15.000000	1.000000
14642.174052	-0.084545	0.516051	0.016010	85.179718	77.919273	114.049042	0.784633	0.000000	-0.774424	0.000000	0.000000	0.000000	-0.010055	0.215424	0.095169	0.000000	0.000000	4.000000	15.000000	1.000000
14642.177386	-0.084545	0.516051	0.016010	85.183990	76.472702	112.581779	0.800494	0.000000	-0.772748	0.000000	0.000000	0.000000	-0.010055	0.215424	0.095169	0.000000	0.000000	4.000000	15.000000	1.000000
14642.180719	-0.084587	0.516870	0.016377	85.183990	76.472702	112.581779	0.800494	0.000000	-0.772748	0.000000	0.000000	0.000000	-0.012704	0.245679	0.110072	0.000000	0.000000	4.000000	15.000000	1.000000
14642.184052	-0.084587	0.516870	0.016377	85.183990	76.472702	112.581779	0.800494	0.000000	-0.772748	0.000000	0.000000	0.000000	-0.012704	0.245679	0.110072	0.000000	0.000000	4.000000	15.000000	1.000000
14642.187386	-0.084657	0.517800	0.016766	85.207314	74.905838	110.967529	0.818839	0.000000	-0.770631	0.000000	0.000000	0.000000	-0.020881	0.279206	0.116905	0.000000	0.000000	4.000000	15.000000	1.000000
14642.190719	-0.084657	0.517800	0.016766	85.207314	74.905838	110.967529	0.818839	0.000000	-0.770631	0.000000	0.000000	0.000000	-0.020881	0.279206	0.116905	0.000000	0.000000	4.000000	15.000000	1.000000
14642.194052	-0.084657	0.517800	0.016766	85.207314	74.905838	110.967529	0.818839	0.000000	-0.770631	0.000000	0.000000	0.000000	-0.020881	0.279206	0.116905	0.000000	0.000000	4.000000	15.000000	1.000000
14642.197386	-0.084795	0.518827	0.017151	85.270927	73.545364	109.507393	0.838324	0.000000	-0.767151	0.000000	0.000000	0.000000	-0.041528	0.308118	0.115415	0.000000	0.000000	4.000000	15.000000	1.000000
14642.200719	-0.084795	0.518827	0.017151	85.270927	73.545364	109.507393	0.838324	0.000000	-0.767151	0.000000	0.000000	0.000000	-0.041528	0.308118	0.115415	0.000000	0.000000	4.000000	15.000000	1.000000
14642.204052	-0.084795	0.518827	0.017151	85.270927	73.545364	109.507393	0.838324	0.000000	-0.767151	0.000000	0.000000	0.000000	-0.041528	0.308118	0.115415	0.000000	0.000000	4.000000	15.000000	1.000000
14642.207386	-0.084977	0.519909	0.017519	85.396317	73.071465	108.861450	0.857559	0.000000	-0.760230	0.000000	0.000000	0.000000	-0.054594	0.324484	0.110252	0.000000	0.000000	4.000000	15.000000	1.000000
14642.210719	-0.084977	0.519909	0.017519	85.396317	73.071465	108.861450	0.857559	0.000000	-0.760230	0.000000	0.000000	0.000000	-0.054594	0.324484	0.110252	0.000000	0.000000	4.000000	15.000000	1.000000
14642.214052	-0.084977	0.519909	0.017519	85.396317	73.071465	108.861450	0.857559	0.000000	-0.760230	0.000000	0.000000	0.000000	-0.054594	0.324484	0.110252	0.000000	0.000000	4.000000	15.000000	1.000000
14642.217386	-0.085206	0.521087	0.017884	85.564827	74.128944	109.697426	0.875935	0.000000	-0.751131	0.000000	0.000000	0.000000	-0.068499	0.353567	0.109613	0.000000	0.000000	4.000000	15.000000	1.000000
14642.220719	-0.085206	0.521087	0.017884	85.564827	74.128944	109.697426	0.875935	0.000000	-0.751131	0.000000	0.000000	0.000000	-0.068499	0.353567	0.109613	0.000000	0.000000	4.000000	15.000000	1.000000
14642.224052	-0.085206	0.521087	0.017884	85.564827	74.128944	109.697426	0.875935	0.000000	-0.751131	0.000000	0.000000	0.000000	-0.068499	0.353567	0.109613	0.000000	0.000000	4.000000	15.000000	1.000000
14642.227386	-0.085455	0.522321	0.018235	85.737404	76.878433	112.215363	0.894204	0.000000	-0.739714	0.000000	0.000000	0.000000	-0.074805	0.370054	0.105345	0.000000	0.000000	4.000000	15.000000	1.000000
14642.230719	-0.085455	0.522321	0.018235	85.737404	76.878433	112.215363	0.894204	0.000000	-0.739714	0.000000	0.000000	0.000000	-0.074805	0.370054	0.105345	0.000000	0.000000	4.000000	15.000000	1.000000
14642.234052	-0.085455	0.522321	0.018235	85.737404	76.878433	112.215363	0.894204	0.000000	-0.739714	0.000000	0.000000	0.000000	-0.074805	0.370054	0.105345	0.000000	0.000000	4.000000	15.000000	1.000000
14642.237386	-0.085668	0.523631	0.018644	85.862511	80.726364	115.863861	0.911761	0.000000	-0.727247	0.000000	0.000000	0.000000	-0.064012	0.393090	0.122608	0.000000	0.000000	4.000000	15.000000	1.000000
14642.240719	-0.085668	0.523631	0.018644	85.862511	80.726364	115.863861	0.911761	0.000000	-0.727247	0.000000	0.000000	0.000000	-0.064012	0.393090	0.122608	0.000000	0.000000	4.000000	15.000000	1.000000
14642.244052	-0.085668	0.523631	0.018644	85.862511	80.726364	115.863861	0.911761	0.000000	-0.727247	0.000000	0.000000	0.000000	-0.064012	0.393090	0.122608	0.000000	0.000000	4.000000	15.000000	1.000000
14642.247386	-0.085864	0.525029	0.019083	85.923157	84.876343	119.867867	0.932196	0.000000	-0.716578	0.000000	0.000000	0.000000	-0.058730	0.419443	0.131736	0.000000	0.000000	4.000000	15.000000	1.000000
14642.250719	-0.085864	0.525029	0.019083	85.923157	84.876343	119.867867	0.932196	0.000000	-0.716578	0.000000	0.000000	0.000000	-0.058730	0.419443	0.131736	0.000000	0.000000	4.000000	15.000000	1.000000
14642.254052	-0.085864	0.525029	0.019083	85.923157	84.876343	119.867867	0.932196	0.000000	-0.716578	0.000000	0.000000	0.000000	-0.058730	0.419443	0.131736	0.000000	0.000000	4.000000	15.000000	1.000000
14642.257386	-0.086085	0.526473	0.019529	85.931725	88.885872	123.769981	0.954152	0.000000	-0.706790	0.000000	0.000000	0.000000	-0.066162	0.433117	0.133689	0.000000	0.000000	4.000000	15.000000	1.000000
14642.260719	-0.086085	0.526473	0.019529	85.931725	88.885872	123.769981	0.954152	0.000000	-0.706790	0.000000	0.000000	0.000000	-0.066162	0.433117	0.133689	0.000000	0.000000	4.000000	15.000000	1.000000
14642.264052	-0.086085	0.526473	0.019529	85.931725	88.885872	123.769981	0.954152	0.000000	-0.706790	0.000000	0.000000	0.000000	-0.066162	0.433117	0.133689	0.000000	0.000000	4.000000	15.000000	1.000000
14642.267386	-0.086281	0.527973	0.019966	85.920471	92.796547	127.580109	0.976433	0.000000	-0.695763	0.000000	0.000000	0.000000	-0.058784	0.449957	0.131233	0.000000	0.000000	4.000000	15.000000	1.000000
14642.270719	-0.086281	0.527973	0.019966	85.920471	92.796547	127.580109	0.976433	0.000000	-0.695763	0.000000	0.000000	0.000000	-0.058784	0.449957	0.131233	0.000000	0.000000	4.000000	15.000000	1.000000
14642.274052	-0.086281	0.527973	0.019966	85.920471	92.796547	127.580109	0.976433	0.000000	-0.695763	0.000000	0.000000	0.000000	-0.058784	0.449957	0.131233	0.000000	0.000000	4.000000	15.000000	1.000000
14642.277386	-0.086521	0.529503	0.020386	85.924751	96.631889	131.283051	0.998305	0.000000	-0.685965	0.000000	0.000000	0.000000	-0.071969	0.458888	0.126107	0.000000	0.000000	4.000000	15.000000	1.000000
14642.280719	-0.086521	0.529503	0.020386	85.924751	96.631889	131.283051	0.998305	0.000000	-0.685965	0.000000	0.000000	0.000000	-0.071969	0.458888	0.126107	0.000000	0.000000	4.000000	15.000000	1.000000
14642.284052	-0.086521	0.529503	0.020386	85.924751	96.631889	131.283051	0.998305	0.000000	-0.685965	0.000000	0.000000	0.000000	-0.071969	0.458888	0.126107	0.000000	0.000000	4.000000	15.000000	1.000000
14642.287386	-0.086748	0.531066	0.020734	85.956635	100.500282	134.978622	1.019323	0.000000	-0.673971	0.000000	0.000000	0.000000	-0.068109	0.468949	0.104318	0.000000	0.000000	4.000000	15.000000	1.000000
14642.290719	-0.086748	0.531066	0.020734	85.956635	100.500282	134.978622	1.019323	0.000000	-0.673971	0.000000	0.000000	0.000000	-0.068109	0.468949	0.104318	0.000000	0.000000	4.000000	15.000000	1.000000
14642.294052	-0.086748	0.531066	0.020734	85.956635	100.500282	134.978622	1.019323	0.000000	-0.673971	0.000000	0.000000	0.000000	-0.068109	0.468949	0.104318	0.000000	0.000000	4.000000	15.000000	1.000000
14642.297386	-0.086971	0.532615	0.021058	86.006790	104.290428	138.579056	1.036709	0.000000	-0.662619	0.000000	0.000000	0.000000	-0.066889	0.464878	0.097183	0.000000	0.000000	4.000000	15.000000	1.000000
14642.300719	-0.086971	0.532615	0.021058	86.006790	104.290428	138.579056	1.036709	0.000000	-0.662619	0.000000	0.000000	0.000000	-0.066889	0.464878	0.097183	0.000000	0.000000	4.000000	15.000000	1.000000
14642.304052	-0.086971	0.532615	0.021058	86.006790	104.290428	138.579056	1.036709	0.000000	-0.662619	0.000000	0.000000	0.000000	-0.066889	0.464878	0.097183	0.000000	0.000000	4.000000	15.000000	1.000000
14642.307386	-0.087189	0.534178	0.021354	86.051117	107.783836	141.884369	1.052907	0.000000	-0.651471	0.000000	0.000000	0.000000	-0.065444	0.468711	0.088859	0.000000	0.000000	4.000000	15.000000	1.000000
14642.310719	-0.087189	0.534178	0.021354	86.051117	107.783836	141.884369	1.052907	0.000000	-0.651471	0.000000	0.000000	0.000000	-0.065444	0.468711	0.088859	0.000000	0.000000	4.000000	15.000000	1.000000
14642.314052	-0.087189	0.534178	0.021354	86.051117	107.783836	141.884369	1.052907	0.000000	-0.651471	0.000000	0.000000	0.000000	-0.065444	0.468711	0.088859	0.000000	0.000000	4.000000	15.000000	1.000000
14642.317386	-0.087373	0.535719	0.021590	86.078537	110.766212	144.707794	1.067716	0.000000	-0.640564	0.000000	0.000000	0.000000	-0.055165	0.462510	0.070765	0.000000	0.000000	4.000000	15.000000	1.000000
14642.320719	-0.087373	0.535719	0.021590	86.078537	110.766212	144.707794	1.067716	0.000000	-0.640564	0.000000	0.000000	0.000000	-0.055165	0.462510	0.070765	0.000000	0.000000	4.000000	15.000000	1.000000
14642.324052	-0.087373	0.535719	0.021590	86.078537	110.766212	144.707794	1.067716	0.000000	-0.640564	0.000000	0.000000	0.000000	-0.055165	0.462510	0.070765	0.000000	0.000000	4.000000	15.000000	1.000000
14642.327386	-0.087518	0.537270	0.021870	86.086540	112.940605	146.768494	1.079511	0.000000	-0.631370	0.000000	0.000000	0.000000	-0.043525	0.465224	0.083983	0.000000	0.000000	4.000000	15.000000	1.000000
14642.330719	-0.087518	0.537270	0.021870	86.086540	112.940605	146.768494	1.079511	0.000000	-0.631370	0.000000	0.000000	0.000000	-0.043525	0.465224	0.083983	0.000000	0.000000	4.000000	15.000000	1.000000
14642.334052	-0.087518	0.537270	0.021870	86.086540	112.940605	146.768494	1.079511	0.000000	-0.631370	0.000000	0.000000	0.000000	-0.043525	0.465224	0.083983	0.000000	0.000000	4.000000	15.000000	1.000000
14642.337386	-0.087652	0.538773	0.022090	86.083481	114.842667	148.574478	1.093508	0.000000	-0.624115	0.000000	0.000000	0.000000	-0.040283	0.450883	0.066067	0.000000	0.000000	4.000000	15.000000	1.000000
14642.340719	-0.087652	0.538773	0.022090	86.083481	114.842667	148.574478	1.093508	0.000000	-0.624115	0.000000	0.000000	0.000000	-0.040283	0.450883	0.066067	0.000000	0.000000	4.000000	15.000000	1.000000
14642.344052	-0.087652	0.538773	0.022090	86.083481	114.842667	148.574478	1.093508	0.000000	-0.624115	0.000000	0.000000	0.000000	-0.040283	0.450883	0.066067	0.000000	0.000000	4.000000	15.000000	1.000000
14642.347386	-0.087756	0.540244	0.022274	86.076385	116.802422	150.434494	1.104519	0.000000	-0.617402	0.000000	0.000000	0.000000	-0.031229	0.441379	0.054999	0.000000	0.000000	4.000000	15.000000	1.000000
14642.350719	-0.087756	0.540244	0.022274	86.076385	116.802422	150.434494	1.104519	0.000000	-0.617402	0.000000	0.000000	0.000000	-0.031229	0.441379	0.054999	0.000000	0.000000	4.000000	15.000000	1.000000
14642.354052	-0.087756	0.540244	0.022274	86.076385	116.802422	150.434494	1.104519	0.000000	-0.617402	0.000000	0.000000	0.000000	-0.031229	0.441379	0.054999	0.000000	0.000000	4.000000	15.000000	1.000000
14642.357386	-0.087826	0.541693	0.022398	86.057922	119.044136	152.575989	1.113686	0.000000	-0.612197	0.000000	0.000000	0.000000	-0.020935	0.434687	0.037248	0.000000	0.000000	4.000000	15.000000	1.000000
14642.360719	-0.087826	0.541693	0.022398	86.057922	119.044136	152.575989	1.113686	0.000000	-0.612197	0.000000	0.000000	0.000000	-0.020935	0.434687	0.037248	0.000000	0.000000	4.000000	15.000000	1.000000
14642.364052	-0.087826	0.541693	0.022398	86.057922	119.044136	152.575989	1.113686	0.000000	-0.612197	0.000000	0.000000	0.000000	-0.020935	0.434687	0.037248	0.000000	0.000000	4.000000	15.000000	1.000000
14642.367386	-0.087863	0.543066	0.022472	86.031281	121.496689	154.910004	1.119894	0.000000	-0.608708	0.000000	0.000000	0.000000	-0.011152	0.411868	0.022348	0.000000	0.000000	4.000000	15.000000	1.000000
14642.370719	-0.087863	0.543066	0.022472	86.031281	121.496689	154.910004	1.119894	0.000000	-0.608708	0.000000	0.000000	0.000000	-0.011152	0.411868	0.022348	0.000000	0.000000	4.000000	15.000000	1.000000
14642.374052	-0.087863	0.543066	0.022472	86.031281	121.496689	154.910004	1.119894	0.000000	-0.608708	0.000000	0.000000	0.000000	-0.011152	0.411868	0.022348	0.000000	0.000000	4.000000	15.000000	1.000000
14642.377386	-0.087870	0.544406	0.022511	86.005417	124.036400	157.327881	1.123618	0.000000	-0.606849	0.000000	0.000000	0.000000	-0.002134	0.401959	0.011645	0.000000	0.000000	4.000000	15.000000	1.000000
14642.380719	-0.087870	0.544406	0.022511	86.005417	124.036400	157.327881	1.123618	0.000000	-0.606849	0.000000	0.000000	0.000000	-0.002134	0.401959	0.011645	0.000000	0.000000	4.000000	15.000000	1.000000
14642.384052	-0.087870	0.544406	0.022511	86.005417	124.036400	157.327881	1.123618	0.000000	-0.606849	0.000000	0.000000	0.000000	-0.002134	0.401959	0.011645	0.000000	0.000000	4.000000	15.000000	1.000000
14642.387386	-0.087871	0.545686	0.022515	85.977325	126.474037	159.638855	1.125559	0.000000	-0.606493	0.000000	0.000000	0.000000	-0.000221	0.383957	0.001207	0.000000	0.000000	4.000000	15.000000	1.000000
14642.390719	-0.087871	0.545686	0.022515	85.977325	126.474037	159.638855	1.125559	0.000000	-0.606493	0.000000	0.000000	0.000000	-0.000221	0.383957	0.001207	0.000000	0.000000	4.000000	15.000000	1.000000
14642.394052	-0.087871	0.545686	0.022515	85.977325	126.474037	159.638855	1.125559	0.000000	-0.606493	0.000000	0.000000	0.000000	-0.000221	0.383957	0.001207	0.000000	0.000000	4.000000	15.000000	1.000000
14642.397386	-0.087817	0.546888	0.022475	85.951317	128.564178	161.619751	1.125760	0.000000	-0.606456	0.000000	0.000000	0.000000	0.016310	0.360725	-0.011950	0.000000	0.000000	4.000000	15.000000	1.000000
14642.400719	-0.087817	0.546888	0.022475	85.951317	128.564178	161.619751	1.125760	0.000000	-0.606456	0.000000	0.000000	0.000000	0.016310	0.360725	-0.011950	0.000000	0.000000	4.000000	15.000000	1.000000
14642.404052	-0.087817	0.546888	0.022475	85.951317	128.564178	161.619751	1.125760	0.000000	-0.606456	0.000000	0.000000	0.000000	0.016310	0.360725	-0.011950	0.000000	0.000000	4.000000	15.000000	1.000000
14642.407386	-0.087756	0.548030	0.022402	85.933212	130.270767	163.226608	1.123769	0.000000	-0.609175	0.000000	0.000000	0.000000	0.018160	0.342539	-0.022079	0.000000	0.000000	4.000000	15.000000	1.000000
14642.410719	-0.087756	0.548030	0.022402	85.933212	130.270767	163.226608	1.123769	0.000000	-0.609175	0.000000	0.000000	0.000000	0.018160	0.342539	-0.022079	0.000000	0.000000	4.000000	15.000000	1.000000
14642.414052	-0.087756	0.548030	0.022402	85.933212	130.270767	163.226608	1.123769	0.000000	-0.609175	0.000000	0.000000	0.000000	0.018160	0.342539	-0.022079	0.000000	0.000000	4.000000	15.000000	1.000000
14642.417386	-0.087694	0.549101	0.022318	85.923546	131.547668	164.426010	1.120089	0.000000	-0.612201	0.000000	0.000000	0.000000	0.018733	0.321408	-0.025253	0.000000	0.000000	4.000000	15.000000	1.000000
14642.420719	-0.087694	0.549101	0.022318	85.923546	131.547668	164.426010	1.120089	0.000000	-0.612201	0.000000	0.000000	0.000000	0.018733	0.321408	-0.025253	0.000000	0.000000	4.000000	15.000000	1.000000
14642.424052	-0.087694	0.549101	0.022318	85.923546	131.547668	164.426010	1.120089	0.000000	-0.612201	0.000000	0.000000	0.000000	0.018733	0.321408	-0.025253	0.000000	0.000000	4.000000	15.000000	1.000000
14642.427386	-0.087599	0.550094	0.022187	85.905998	132.371140	165.205154	1.115880	0.000000	-0.615324	0.000000	0.000000	0.000000	0.028336	0.297921	-0.039206	0.000000	0.000000	4.000000	15.000000	1.000000
14642.430719	-0.087599	0.550094	0.022187	85.905998	132.371140	165.205154	1.115880	0.000000	-0.615324	0.000000	0.000000	0.000000	0.028336	0.297921	-0.039206	0.000000	0.000000	4.000000	15.000000	1.000000
14642.434052	-0.087599	0.550094	0.022187	85.905998	132.371140	165.205154	1.115880	0.000000	-0.615324	0.000000	0.000000	0.000000	0.028336	0.297921	-0.039206	0.000000	0.000000	4.000000	15.000000	1.000000
14642.437386	-0.087599	0.550094	0.022187	85.904282	132.579483	165.390854	1.109346	0.000000	-0.620046	0.000000	0.000000	0.000000	0.028336	0.297921	-0.039206	0.000000	0.000000	4.000000	15.000000	1.000000
14642.440719	-0.087502	0.551043	0.022042	85.904282	132.579483	165.390854	1.109346	0.000000	-0.620046	0.000000	0.000000	0.000000	0.029128	0.284673	-0.043619	0.000000	0.000000	4.000000	15.000000	1.000000
14642.444052	-0.087502	0.551043	0.022042	85.904282	132.579483	165.390854	1.109346	0.000000	-0.620046	0.000000	0.000000	0.000000	0.029128	0.284673	-0.043619	0.000000	0.000000	4.000000	15.000000	1.000000
14642.447386	-0.087384	0.551939	0.021909	85.909203	132.642624	165.444931	1.102076	0.000000	-0.624901	0.000000	0.000000	0.000000	0.035480	0.268635	-0.039869	0.000000	0.000000	4.000000	15.000000	1.000000
14642.450719	-0.087384	0.551939	0.021909	85.909203	132.642624	165.444931	1.102076	0.000000	-0.624901	0.000000	0.000000	0.000000	0.035480	0.268635	-0.039869	0.000000	0.000000	4.000000	15.000000	1.000000
14642.454052	-0.087384	0.551939	0.021909	85.909203	132.642624	165.444931	1.102076	0.000000	-0.624901	0.000000	0.000000	0.000000	0.035480	0.268635	-0.039869	0.000000	0.000000	4.000000	15.000000	1.000000
14642.457386	-0.087384	0.551939	0.021909	85.921776	132.723114	165.514572	1.095431	0.000000	-0.630814	0.000000	0.000000	0.000000	0.035480	0.268635	-0.039869	0.000000	0.000000	4.000000	15.000000	1.000000
14642.460719	-0.087290	0.552781	0.021780	85.921776	132.723114	165.514572	1.095431	0.000000	-0.630814	0.000000	0.000000	0.000000	0.028168	0.252597	-0.038523	0.000000	0.000000	4.000000	15.000000	1.000000
14642.464052	-0.087290	0.552781	0.021780	85.921776	132.723114	165.514572	1.095431	0.000000	-0.630814	0.000000	0.000000	0.000000	0.028168	0.252597	-0.038523	0.000000	0.000000	4.000000	15.000000	1.000000
14642.467386	-0.087248	0.553534	0.021680	85.925804	132.916412	165.709045	1.089011	0.000000	-0.635509	0.000000	0.000000	0.000000	0.012501	0.225847	-0.029929	0.000000	0.000000	4.000000	15.000000	1.000000
14642.470719	-0.087248	0.553534	0.021680	85.925804	132.916412	165.709045	1.089011	0.000000	-0.635509	0.000000	0.000000	0.000000	0.012501	0.225847	-0.029929	0.000000	0.000000	4.000000	15.000000	1.000000
14642.474052	-0.087248	0.553534	0.021680	85.925804	132.916412	165.709045	1.089011	0.000000	-0.635509	0.000000	0.000000	0.000000	0.012501	0.225847	-0.029929	0.000000	0.000000	4.000000	15.000000	1.000000
14642.477386	-0.087248	0.553534	0.021680	85.920952	132.962372	165.766815	1.084023	0.000000	-0.637593	0.000000	0.000000	0.000000	0.012501	0.225847	-0.029929	0.000000	0.000000	4.000000	15.000000	1.000000
14642.480719	-0.087249	0.554242	0.021559	85.920952	132.962372	165.766815	1.084023	0.000000	-0.637593	0.000000	0.000000	0.000000	-0.000398	0.212608	-0.036482	0.000000	0.000000	4.000000	15.000000	1.000000
14642.484052	-0.087249	0.554242	0.021559	85.920952	132.962372	165.766815	1.084023	0.000000	-0.637593	0.000000	0.000000	0.000000	-0.000398	0.212608	-0.036482	0.000000	0.000000	4.000000	15.000000	1.000000
14642.487386	-0.087253	0.554871	0.021452	85.903419	133.075974	165.887497	1.077942	0.000000	-0.637526	0.000000	0.000000	0.000000	-0.001200	0.188652	-0.032061	0.000000	0.000000	4.000000	15.000000	1.000000
14642.490719	-0.087253	0.554871	0.021452	85.903419	133.075974	165.887497	1.077942	0.000000	-0.637526	0.000000	0.000000	0.000000	-0.001200	0.188652	-0.032061	0.000000	0.000000	4.000000	15.000000	1.000000
14642.494052	-0.087253	0.554871	0.021452	85.903419	133.075974	165.887497	1.077942	0.000000	-0.637526	0.000000	0.000000	0.000000	-0.001200	0.188652	-0.032061	0.000000	0.000000	4.000000	15.000000	1.000000
14642.497386	-0.087253	0.554871	0.021452	85.868713	133.353485	166.174774	1.072599	0.000000	-0.637326	0.000000	0.000000	0.000000	-0.001200	0.188652	-0.032061	0.000000	0.000000	4.000000	15.000000	1.000000
14642.500719	-0.087278	0.555456	0.021328	85.868713	133.353485	166.174774	1.072599	0.000000	-0.637326	0.000000	0.000000	0.000000	-0.007294	0.175418	-0.037235	0.000000	0.000000	4.000000	15.000000	1.000000
14642.504052	-0.087278	0.555456	0.021328	85.868713	133.353485	166.174774	1.072599	0.000000	-0.637326	0.000000	0.000000	0.000000	-0.007294	0.175418	-0.037235	0.000000	0.000000	4.000000	15.000000	1.000000
14642.507386	-0.087258	0.555987	0.021222	85.818253	133.750916	166.569992	1.066393	0.000000	-0.636111	0.000000	0.000000	0.000000	0.005793	0.159432	-0.031770	0.000000	0.000000	4.000000	15.000000	1.000000
14642.510719	-0.087258	0.555987	0.021222	85.818253	133.750916	166.569992	1.066393	0.000000	-0.636111	0.000000	0.000000	0.000000	0.005793	0.159432	-0.031770	0.000000	0.000000	4.000000	15.000000	1.000000
14642.514052	-0.087258	0.555987	0.021222	85.818253	133.750916	166.569992	1.066393	0.000000	-0.636111	0.000000	0.000000	0.000000	0.005793	0.159432	-0.031770	0.000000	0.000000	4.000000	15.000000	1.000000
14642.517386	-0.087258	0.555987	0.021222	85.765991	134.182770	167.006149	1.061098	0.000000	-0.637076	0.000000	0.000000	0.000000	0.005793	0.159432	-0.031770	0.000000	0.000000	4.000000	15.000000	1.000000
14642.520719	-0.087240	0.556492	0.021121	85.765991	134.182770	167.006149	1.061098	0.000000	-0.637076	0.000000	0.000000	0.000000	0.005533	0.151411	-0.030341	0.000000	0.000000	4.000000	15.000000	1.000000
14642.524052	-0.087240	0.556492	0.021121	85.765991	134.182770	167.006149	1.061098	0.000000	-0.637076	0.000000	0.000000	0.000000	0.005533	0.151411	-0.030341	0.000000	0.000000	4.000000	15.000000	1.000000
14642.527386	-0.087240	0.556492	0.021121	85.732079	134.416428	167.238159	1.056041	0.000000	-0.637999	0.000000	0.000000	0.000000	0.005533	0.151411	-0.030341	0.000000	0.000000	4.000000	15.000000	1.000000
14642.530719	-0.087240	0.556492	0.021121	85.732079	134.416428	167.238159	1.056041	0.000000	-0.637999	0.000000	0.000000	0.000000	0.005533	0.151411	-0.030341	0.000000	0.000000	4.000000	15.000000	1.000000
14642.534052	-0.087234	0.556969	0.021088	85.732079	134.416428	167.238159	1.056041	0.000000	-0.637999	0.000000	0.000000	0.000000	0.001803	0.143235	-0.009886	0.000000	0.000000	4.000000	15.000000	1.000000
14642.537386	-0.087255	0.557438	0.021073	85.708641	134.579300	167.400742	1.056041	0.000000	-0.637999	0.000000	0.000000	0.000000	-0.006238	0.140539	-0.004397	0.000000	0.000000	4.000000	15.000000	1.000000
14642.540719	-0.087255	0.557438	0.021073	85.708641	134.579300	167.400742	1.056041	0.000000	-0.637999	0.000000	0.000000	0.000000	-0.006238	0.140539	-0.004397	0.000000	0.000000	4.000000	15.000000	1.000000
14642.544052	-0.087255	0.557438	0.021073	85.708641	134.579300	167.400742	1.056041	0.000000	-0.637999	0.000000	0.000000	0.000000	-0.006238	0.140539	-0.004397	0.000000	0.000000	4.000000	15.000000	1.000000
14642.547386	-0.087255	0.557438	0.021073	85.693474	134.582199	167.410858	1.053661	0.000000	-0.637260	0.000000	0.000000	0.000000	-0.006238	0.140539	-0.004397	0.000000	0.000000	4.000000	15.000000	1.000000
14642.550719	-0.087340	0.557914	0.021154	85.693474	134.582199	167.410858	1.053661	0.000000	-0.637260	0.000000	0.000000	0.000000	-0.025513	0.142941	0.024100	0.000000	0.000000	4.000000	15.000000	1.000000
14642.554052	-0.087340	0.557914	0.021154	85.693474	134.582199	167.410858	1.053661	0.000000	-0.637260	0.000000	0.000000	0.000000	-0.025513	0.142941	0.024100	0.000000	0.000000	4.000000	15.000000	1.000000
14642.557386	-0.087340	0.557914	0.021154	85.666412	134.487564	167.339767	1.057677	0.000000	-0.633008	0.000000	0.000000	0.000000	-0.025513	0.142941	0.024100	0.000000	0.000000	4.000000	15.000000	1.000000
14642.560719	-0.087340	0.557914	0.021154	85.666412	134.487564	167.339767	1.057677	0.000000	-0.633008	0.000000	0.000000	0.000000	-0.025513	0.142941	0.024100	0.000000	0.000000	4.000000	15.000000	1.000000
14642.564052	-0.087432	0.558400	0.021274	85.666412	134.487564	167.339767	1.057677	0.000000	-0.633008	0.000000	0.000000	0.000000	-0.027709	0.145584	0.036067	0.000000	0.000000	4.000000	15.000000	1.000000
14642.567386	-0.087562	0.558902	0.021470	85.629547	134.285919	167.172623	1.057677	0.000000	-0.633008	0.000000	0.000000	0.000000	-0.038940	0.150818	0.058885	0.000000	0.000000	4.000000	15.000000	1.000000
14642.570719	-0.087562	0.558902	0.021470	85.629547	134.285919	167.172623	1.057677	0.000000	-0.633008	0.000000	0.000000	0.000000	-0.038940	0.150818	0.058885	0.000000	0.000000	4.000000	15.000000	1.000000
14642.574052	-0.087562	0.558902	0.021470	85.629547	134.285919	167.172623	1.057677	0.000000	-0.633008	0.000000	0.000000	0.000000	-0.038940	0.150818	0.058885	0.000000	0.000000	4.000000	15.000000	1.000000
14642.577386	-0.087562	0.558902	0.021470	85.585808	133.901016	166.830643	1.073503	0.000000	-0.621899	0.000000	0.000000	0.000000	-0.038940	0.150818	0.058885	0.000000	0.000000	4.000000	15.000000	1.000000
14642.580719	-0.087657	0.559432	0.021732	85.585808	133.901016	166.830643	1.073503	0.000000	-0.621899	0.000000	0.000000	0.000000	-0.028462	0.158832	0.078531	0.000000	0.000000	4.000000	15.000000	1.000000
14642.584052	-0.087657	0.559432	0.021732	85.585808	133.901016	166.830643	1.073503	0.000000	-0.621899	0.000000	0.000000	0.000000	-0.028462	0.158832	0.078531	0.000000	0.000000	4.000000	15.000000	1.000000
14642.587386	-0.087762	0.559988	0.022051	85.524773	133.691040	166.661072	1.086591	0.000000	-0.617156	0.000000	0.000000	0.000000	-0.031613	0.166874	0.095644	0.000000	0.000000	4.000000	15.000000	1.000000
14642.590719	-0.087762	0.559988	0.022051	85.524773	133.691040	166.661072	1.086591	0.000000	-0.617156	0.000000	0.000000	0.000000	-0.031613	0.166874	0.095644	0.000000	0.000000	4.000000	15.000000	1.000000
14642.594052	-0.087762	0.559988	0.022051	85.524773	133.691040	166.661072	1.086591	0.000000	-0.617156	0.000000	0.000000	0.000000	-0.031613	0.166874	0.095644	0.000000	0.000000	4.000000	15.000000	1.000000
14642.597386	-0.087762	0.559988	0.022051	85.454597	134.054123	167.033218	1.102532	0.000000	-0.611887	0.000000	0.000000	0.000000	-0.031613	0.166874	0.095644	0.000000	0.000000	4.000000	15.000000	1.000000
14642.600719	-0.087873	0.560607	0.022398	85.454597	134.054123	167.033218	1.102532	0.000000	-0.611887	0.000000	0.000000	0.000000	-0.033193	0.185692	0.104167	0.000000	0.000000	4.000000	15.000000	1.000000
14642.604052	-0.087873	0.560607	0.022398	85.454597	134.054123	167.033218	1.102532	0.000000	-0.611887	0.000000	0.000000	0.000000	-0.033193	0.185692	0.104167	0.000000	0.000000	4.000000	15.000000	1.000000
14642.607386	-0.087948	0.561253	0.022810	85.361259	134.746170	167.718399	1.119893	0.000000	-0.606355	0.000000	0.000000	0.000000	-0.022660	0.193847	0.123668	0.000000	0.000000	4.000000	15.000000	1.000000
14642.610719	-0.087948	0.561253	0.022810	85.361259	134.746170	167.718399	1.119893	0.000000	-0.606355	0.000000	0.000000	0.000000	-0.022660	0.193847	0.123668	0.000000	0.000000	4.000000	15.000000	1.000000
14642.614052	-0.087948	0.561253	0.022810	85.361259	134.746170	167.718399	1.119893	0.000000	-0.606355	0.000000	0.000000	0.000000	-0.022660	0.193847	0.123668	0.000000	0.000000	4.000000	15.000000	1.000000
14642.617386	-0.087948	0.561253	0.022810	85.265755	135.412033	168.379562	1.140504	0.000000	-0.602578	0.000000	0.000000	0.000000	-0.022660	0.193847	0.123668	0.000000	0.000000	4.000000	15.000000	1.000000
14642.620719	-0.088049	0.561945	0.023229	85.265755	135.412033	168.379562	1.140504	0.000000	-0.602578	0.000000	0.000000	0.000000	-0.030084	0.207472	0.125601	0.000000	0.000000	4.000000	15.000000	1.000000
14642.624052	-0.088049	0.561945	0.023229	85.265755	135.412033	168.379562	1.140504	0.000000	-0.602578	0.000000	0.000000	0.000000	-0.030084	0.207472	0.125601	0.000000	0.000000	4.000000	15.000000	1.000000
14642.627386	-0.088167	0.562673	0.023744	85.168358	136.059891	169.022461	1.161438	0.000000	-0.597564	0.000000	0.000000	0.000000	-0.035404	0.218421	0.154546	0.000000	0.000000	4.000000	15.000000	1.000000
14642.630719	-0.088167	0.562673	0.023744	85.168358	136.059891	169.022461	1.161438	0.000000	-0.597564	0.000000	0.000000	0.000000	-0.035404	0.218421	0.154546	0.000000	0.000000	4.000000	15.000000	1.000000
14642.634052	-0.088167	0.562673	0.023744	85.168358	136.059891	169.022461	1.161438	0.000000	-0.597564	0.000000	0.000000	0.000000	-0.035404	0.218421	0.154546	0.000000	0.000000	4.000000	15.000000	1.000000
14642.637386	-0.088167	0.562673	0.023744	85.082191	136.598145	169.552963	1.187195	0.000000	-0.591664	0.000000	0.000000	0.000000	-0.035404	0.218421	0.154546	0.000000	0.000000	4.000000	15.000000	1.000000
14642.640719	-0.088281	0.563411	0.024365	85.082191	136.598145	169.552963	1.187195	0.000000	-0.591664	0.000000	0.000000	0.000000	-0.034164	0.221465	0.186367	0.000000	0.000000	4.000000	15.000000	1.000000
14642.644052	-0.088281	0.563411	0.024365	85.082191	136.598145	169.552963	1.187195	0.000000	-0.591664	0.000000	0.000000	0.000000	-0.034164	0.221465	0.186367	0.000000	0.000000	4.000000	15.000000	1.000000
14642.647386	-0.088406	0.564151	0.025048	84.982338	137.205505	170.152008	1.218257	0.000000	-0.585969	0.000000	0.000000	0.000000	-0.037548	0.221910	0.204828	0.000000	0.000000	4.000000	15.000000	1.000000
14642.650719	-0.088406	0.564151	0.025048	84.982338	137.205505	170.152008	1.218257	0.000000	-0.585969	0.000000	0.000000	0.000000	-0.037548	0.221910	0.204828	0.000000	0.000000	4.000000	15.000000	1.000000
14642.654052	-0.088406	0.564151	0.025048	84.982338	137.205505	170.152008	1.218257	0.000000	-0.585969	0.000000	0.000000	0.000000	-0.037548	0.221910	0.204828	0.000000	0.000000	4.000000	15.000000	1.000000
14642.657386	-0.088406	0.564151	0.025048	84.844894	138.020584	170.960724	1.252395	0.000000	-0.579711	0.000000	0.000000	0.000000	-0.037548	0.221910	0.204828	0.000000	0.000000	4.000000	15.000000	1.000000
14642.660719	-0.088555	0.564865	0.025731	84.844894	138.020584	170.960724	1.252395	0.000000	-0.579711	0.000000	0.000000	0.000000	-0.044656	0.214345	0.204820	0.000000	0.000000	4.000000	15.000000	1.000000
14642.664052	-0.088555	0.564865	0.025731	84.844894	138.020584	170.960724	1.252395	0.000000	-0.579711	0.000000	0.000000	0.000000	-0.044656	0.214345	0.204820	0.000000	0.000000	4.000000	15.000000	1.000000
14642.667386	-0.088689	0.565563	0.026462	84.662483	139.074249	172.002609	1.286531	0.000000	-0.572269	0.000000	0.000000	0.000000	-0.040228	0.209437	0.219381	0.000000	0.000000	4.000000	15.000000	1.000000
14642.670719	-0.088689	0.565563	0.026462	84.662483	139.074249	172.002609	1.286531	0.000000	-0.572269	0.000000	0.000000	0.000000	-0.040228	0.209437	0.219381	0.000000	0.000000	4.000000	15.000000	1.000000
14642.674052	-0.088689	0.565563	0.026462	84.662483	139.074249	172.002609	1.286531	0.000000	-0.572269	0.000000	0.000000	0.000000	-0.040228	0.209437	0.219381	0.000000	0.000000	4.000000	15.000000	1.000000
14642.677386	-0.088689	0.565563	0.026462	84.440674	140.263412	173.176407	1.323095	0.000000	-0.565564	0.000000	0.000000	0.000000	-0.040228	0.209437	0.219381	0.000000	0.000000	4.000000	15.000000	1.000000
14642.680719	-0.088796	0.566245	0.027179	84.440674	140.263412	173.176407	1.323095	0.000000	-0.565564	0.000000	0.000000	0.000000	-0.032303	0.204484	0.215059	0.000000	0.000000	4.000000	15.000000	1.000000
14642.684052	-0.088796	0.566245	0.027179	84.440674	140.263412	173.176407	1.323095	0.000000	-0.565564	0.000000	0.000000	0.000000	-0.032303	0.204484	0.215059	0.000000	0.000000	4.000000	15.000000	1.000000
14642.687386	-0.088914	0.566856	0.027822	84.172539	141.635010	174.538177	1.358938	0.000000	-0.560180	0.000000	0.000000	0.000000	-0.035365	0.183336	0.192906	0.000000	0.000000	4.000000	15.000000	1.000000
14642.690719	-0.088914	0.566856	0.027822	84.172539	141.635010	174.538177	1.358938	0.000000	-0.560180	0.000000	0.000000	0.000000	-0.035365	0.183336	0.192906	0.000000	0.000000	4.000000	15.000000	1.000000
14642.694052	-0.088914	0.566856	0.027822	84.172539	141.635010	174.538177	1.358938	0.000000	-0.560180	0.000000	0.000000	0.000000	-0.035365	0.183336	0.192906	0.000000	0.000000	4.000000	15.000000	1.000000
14642.697386	-0.088981	0.567405	0.028444	83.886856	142.994736	175.871536	1.391089	0.000000	-0.554286	0.000000	0.000000	0.000000	-0.019920	0.164793	0.186654	0.000000	0.000000	4.000000	15.000000	1.000000
14642.700719	-0.088981	0.567405	0.028444	83.886856	142.994736	175.871536	1.391089	0.000000	-0.554286	0.000000	0.000000	0.000000	-0.019920	0.164793	0.186654	0.000000	0.000000	4.000000	15.000000	1.000000
14642.704052	-0.088981	0.567405	0.028444	83.886856	142.994736	175.871536	1.391089	0.000000	-0.554286	0.000000	0.000000	0.000000	-0.019920	0.164793	0.186654	0.000000	0.000000	4.000000	15.000000	1.000000
14642.707386	-0.089061	0.567902	0.029010	83.588951	144.271820	177.125412	1.422198	0.000000	-0.550966	0.000000	0.000000	0.000000	-0.023957	0.148826	0.169807	0.000000	0.000000	4.000000	15.000000	1.000000
14642.710719	-0.089061	0.567902	0.029010	83.588951	144.271820	177.125412	1.422198	0.000000	-0.550966	0.000000	0.000000	0.000000	-0.023957	0.148826	0.169807	0.000000	0.000000	4.000000	15.000000	1.000000
14642.714052	-0.089061	0.567902	0.029010	83.588951	144.271820	177.125412	1.422198	0.000000	-0.550966	0.000000	0.000000	0.000000	-0.023957	0.148826	0.169807	0.000000	0.000000	4.000000	15.000000	1.000000
14642.717386	-0.089061	0.567902	0.029010	83.293404	145.340240	178.176147	1.450499	0.000000	-0.546973	0.000000	0.000000	0.000000	-0.023957	0.148826	0.169807	0.000000	0.000000	4.000000	15.000000	1.000000
14642.720719	-0.089116	0.568326	0.029574	83.293404	145.340240	178.176147	1.450499	0.000000	-0.546973	0.000000	0.000000	0.000000	-0.016688	0.127404	0.169329	0.000000	0.000000	4.000000	15.000000	1.000000
14642.724052	-0.089116	0.568326	0.029574	83.293404	145.340240	178.176147	1.450499	0.000000	-0.546973	0.000000	0.000000	0.000000	-0.016688	0.127404	0.169329	0.000000	0.000000	4.000000	15.000000	1.000000
14642.727386	-0.089115	0.568625	0.030091	83.013939	146.252808	179.070770	1.478721	0.000000	-0.544192	0.000000	0.000000	0.000000	0.000322	0.089666	0.154941	0.000000	0.000000	4.000000	15.000000	1.000000
14642.730719	-0.089115	0.568625	0.030091	83.013939	146.252808	179.070770	1.478721	0.000000	-0.544192	0.000000	0.000000	0.000000	0.000322	0.089666	0.154941	0.000000	0.000000	4.000000	15.000000	1.000000
14642.734052	-0.089115	0.568625	0.030091	83.013939	146.252808	179.070770	1.478721	0.000000	-0.544192	0.000000	0.000000	0.000000	0.000322	0.089666	0.154941	0.000000	0.000000	4.000000	15.000000	1.000000
14642.737386	-0.089084	0.568888	0.030577	82.750992	147.056000	179.848999	1.504544	0.000000	-0.544245	0.000000	0.000000	0.000000	0.009204	0.078872	0.145936	0.000000	0.000000	4.000000	15.000000	1.000000
14642.740719	-0.089084	0.568888	0.030577	82.750992	147.056000	179.848999	1.504544	0.000000	-0.544245	0.000000	0.000000	0.000000	0.009204	0.078872	0.145936	0.000000	0.000000	4.000000	15.000000	1.000000
14642.744052	-0.089084	0.568888	0.030577	82.750992	147.056000	179.848999	1.504544	0.000000	-0.544245	0.000000	0.000000	0.000000	0.009204	0.078872	0.145936	0.000000	0.000000	4.000000	15.000000	1.000000
14642.747386	-0.089043	0.569025	0.031008	82.512863	147.749161	-179.480408	1.528867	0.000000	-0.545780	0.000000	0.000000	0.000000	0.012331	0.040940	0.129152	0.000000	0.000000	4.000000	15.000000	1.000000
14642.750719	-0.089043	0.569025	0.031008	82.512863	147.749161	-179.480408	1.528867	0.000000	-0.545780	0.000000	0.000000	0.000000	0.012331	0.040940	0.129152	0.000000	0.000000	4.000000	15.000000	1.000000
14642.754052	-0.089043	0.569025	0.031008	82.512863	147.749161	-179.480408	1.528867	0.000000	-0.545780	0.000000	0.000000	0.000000	0.012331	0.040940	0.129152	0.000000	0.000000	4.000000	15.000000	1.000000
14642.757386	-0.089043	0.569025	0.031008	82.299583	148.394104	-178.860138	1.550392	0.000000	-0.547835	0.000000	0.000000	0.000000	0.012331	0.040940	0.129152	0.000000	0.000000	4.000000	15.000000	1.000000
14642.760719	-0.088989	0.569116	0.031365	82.299583	148.394104	-178.860138	1.550392	0.000000	-0.547835	0.000000	0.000000	0.000000	0.016427	0.027329	0.107011	0.000000	0.000000	4.000000	15.000000	1.000000
14642.764052	-0.088989	0.569116	0.031365	82.299583	148.394104	-178.860138	1.550392	0.000000	-0.547835	0.000000	0.000000	0.000000	0.016427	0.027329	0.107011	0.000000	0.000000	4.000000	15.000000	1.000000
14642.767386	-0.088989	0.569116	0.031365	82.117432	148.959076	-178.321640	1.568227	0.000000	-0.550573	0.000000	0.000000	0.000000	0.016427	0.027329	0.107011	0.000000	0.000000	4.000000	15.000000	1.000000
14642.770719	-0.088989	0.569116	0.031365	82.117432	148.959076	-178.321640	1.568227	0.000000	-0.550573	0.000000	0.000000	0.000000	0.016427	0.027329	0.107011	0.000000	0.000000	4.000000	15.000000	1.000000
14642.774052	-0.088940	0.569143	0.031626	82.117432	148.959076	-178.321640	1.568227	0.000000	-0.550573	0.000000	0.000000	0.000000	0.014459	0.008283	0.078556	0.000000	0.000000	4.000000	15.000000	1.000000
14642.777386	-0.088940	0.569143	0.031626	81.956604	149.445511	-177.855270	1.568227	0.000000	-0.550573	0.000000	0.000000	0.000000	0.014459	0.008283	0.078556	0.000000	0.000000	4.000000	15.000000	1.000000
14642.780719	-0.088940	0.569143	0.031626	81.956604	149.445511	-177.855270	1.568227	0.000000	-0.550573	0.000000	0.000000	0.000000	0.014459	0.008283	0.078556	0.000000	0.000000	4.000000	15.000000	1.000000
14642.784052	-0.088940	0.569143	0.031626	81.956604	149.445511	-177.855270	1.568227	0.000000	-0.550573	0.000000	0.000000	0.000000	0.014459	0.008283	0.078556	0.000000	0.000000	4.000000	15.000000	1.000000
14642.787386	-0.088999	0.569117	0.031946	81.824013	149.773361	-177.530838	1.581320	0.000000	-0.552982	0.000000	0.000000	0.000000	-0.017448	-0.007998	0.095902	0.000000	0.000000	4.000000	15.000000	1.000000
14642.790719	-0.088999	0.569117	0.031946	81.824013	149.773361	-177.530838	1.581320	0.000000	-0.552982	0.000000	0.000000	0.000000	-0.017448	-0.007998	0.095902	0.000000	0.000000	4.000000	15.000000	1.000000
14642.794052	-0.088999	0.569117	0.031946	81.824013	149.773361	-177.530838	1.581320	0.000000	-0.552982	0.000000	0.000000	0.000000	-0.017448	-0.007998	0.095902	0.000000	0.000000	4.000000	15.000000	1.000000
14642.797386	-0.089034	0.569089	0.032011	81.713638	150.018082	-177.288651	1.597304	0.000000	-0.550074	0.000000	0.000000	0.000000	-0.010721	-0.008135	0.019353	0.000000	0.000000	4.000000	15.000000	1.000000
14642.800719	-0.089034	0.569089	0.032011	81.713638	150.018082	-177.288651	1.597304	0.000000	-0.550074	0.000000	0.000000	0.000000	-0.010721	-0.008135	0.019353	0.000000	0.000000	4.000000	15.000000	1.000000
14642.804052	-0.089034	0.569089	0.032011	81.713638	150.018082	-177.288651	1.597304	0.000000	-0.550074	0.000000	0.000000	0.000000	-0.010721	-0.008135	0.019353	0.000000	0.000000	4.000000	15.000000	1.000000
14642.807386	-0.089079	0.569044	0.031991	81.621521	150.210510	-177.089874	1.600529	0.000000	-0.548287	0.000000	0.000000	0.000000	-0.013336	-0.013585	-0.005802	0.000000	0.000000	4.000000	15.000000	1.000000
14642.810719	-0.089079	0.569044	0.031991	81.621521	150.210510	-177.089874	1.600529	0.000000	-0.548287	0.000000	0.000000	0.000000	-0.013336	-0.013585	-0.005802	0.000000	0.000000	4.000000	15.000000	1.000000
14642.814052	-0.089079	0.569044	0.031991	81.621521	150.210510	-177.089874	1.600529	0.000000	-0.548287	0.000000	0.000000	0.000000	-0.013336	-0.013585	-0.005802	0.000000	0.000000	4.000000	15.000000	1.000000
14642.817386	-0.089079	0.569044	0.031991	81.572838	150.308060	-176.984833	1.599562	0.000000	-0.546065	0.000000	0.000000	0.000000	-0.013336	-0.013585	-0.005802	0.000000	0.000000	4.000000	15.000000	1.000000
14642.820719	-0.089155	0.568981	0.031884	81.572838	150.308060	-176.984833	1.599562	0.000000	-0.546065	0.000000	0.000000	0.000000	-0.022916	-0.019038	-0.032231	0.000000	0.000000	4.000000	15.000000	1.000000
14642.824052	-0.089155	0.568981	0.031884	81.572838	150.308060	-176.984833	1.599562	0.000000	-0.546065	0.000000	0.000000	0.000000	-0.022916	-0.019038	-0.032231	0.000000	0.000000	4.000000	15.000000	1.000000
14642.827386	-0.089155	0.568981	0.031884	81.552917	150.341049	-176.937836	1.594190	0.000000	-0.542245	0.000000	0.000000	0.000000	-0.022916	-0.019038	-0.032231	0.000000	0.000000	4.000000	15.000000	1.000000
14642.830719	-0.089155	0.568981	0.031884	81.552917	150.341049	-176.937836	1.594190	0.000000	-0.542245	0.000000	0.000000	0.000000	-0.022916	-0.019038	-0.032231	0.000000	0.000000	4.000000	15.000000	1.000000
14642.834052	-0.089240	0.568899	0.031692	81.552917	150.341049	-176.937836	1.594190	0.000000	-0.542245	0.000000	0.000000	0.000000	-0.025506	-0.024494	-0.057401	0.000000	0.000000	4.000000	15.000000	1.000000
14642.837386	-0.089240	0.568899	0.031692	81.525780	150.372314	-176.885376	1.594190	0.000000	-0.542245	0.000000	0.000000	0.000000	-0.025506	-0.024494	-0.057401	0.000000	0.000000	4.000000	15.000000	1.000000
14642.840719	-0.089240	0.568899	0.031692	81.525780	150.372314	-176.885376	1.594190	0.000000	-0.542245	0.000000	0.000000	0.000000	-0.025506	-0.024494	-0.057401	0.000000	0.000000	4.000000	15.000000	1.000000
14642.844052	-0.089240	0.568899	0.031692	81.525780	150.372314	-176.885376	1.594190	0.000000	-0.542245	0.000000	0.000000	0.000000	-0.025506	-0.024494	-0.057401	0.000000	0.000000	4.000000	15.000000	1.000000
14642.847386	-0.089527	0.568708	0.030905	81.495689	150.399292	-176.826233	1.584624	0.000000	-0.537994	0.000000	0.000000	0.000000	-0.086195	-0.057272	-0.236191	0.000000	0.000000	4.000000	15.000000	1.000000
14642.850719	-0.089527	0.568708	0.030905	81.495689	150.399292	-176.826233	1.584624	0.000000	-0.537994	0.000000	0.000000	0.000000	-0.086195	-0.057272	-0.236191	0.000000	0.000000	4.000000	15.000000	1.000000
14642.854052	-0.089527	0.568708	0.030905	81.495689	150.399292	-176.826233	1.584624	0.000000	-0.537994	0.000000	0.000000	0.000000	-0.086195	-0.057272	-0.236191	0.000000	0.000000	4.000000	15.000000	1.000000
14642.857386	-0.089527	0.568708	0.030905	81.448204	150.320923	-176.846481	1.545258	0.000000	-0.523629	0.000000	0.000000	0.000000	-0.086195	-0.057272	-0.236191	0.000000	0.000000	4.000000	15.000000	1.000000
14642.860719	-0.089795	0.568581	0.030279	81.448204	150.320923	-176.846481	1.545258	0.000000	-0.523629	0.000000	0.000000	0.000000	-0.080383	-0.038249	-0.187786	0.000000	0.000000	4.000000	15.000000	1.000000
14642.864052	-0.089795	0.568581	0.030279	81.448204	150.320923	-176.846481	1.545258	0.000000	-0.523629	0.000000	0.000000	0.000000	-0.080383	-0.038249	-0.187786	0.000000	0.000000	4.000000	15.000000	1.000000
14642.867386	-0.090143	0.568453	0.029443	81.377388	149.934204	-177.120010	1.513961	0.000000	-0.510231	0.000000	0.000000	0.000000	-0.104294	-0.038379	-0.250841	0.000000	0.000000	4.000000	15.000000	1.000000
14642.870719	-0.090143	0.568453	0.029443	81.377388	149.934204	-177.120010	1.513961	0.000000	-0.510231	0.000000	0.000000	0.000000	-0.104294	-0.038379	-0.250841	0.000000	0.000000	4.000000	15.000000	1.000000
14642.874052	-0.090143	0.568453	0.029443	81.377388	149.934204	-177.120010	1.513961	0.000000	-0.510231	0.000000	0.000000	0.000000	-0.104294	-0.038379	-0.250841	0.000000	0.000000	4.000000	15.000000	1.000000
14642.877386	-0.090598	0.568288	0.028421	81.275101	149.097473	-177.771988	1.472154	0.000000	-0.492849	0.000000	0.000000	0.000000	-0.136373	-0.049426	-0.306654	0.000000	0.000000	4.000000	15.000000	1.000000
14642.880719	-0.090598	0.568288	0.028421	81.275101	149.097473	-177.771988	1.472154	0.000000	-0.492849	0.000000	0.000000	0.000000	-0.136373	-0.049426	-0.306654	0.000000	0.000000	4.000000	15.000000	1.000000
14642.884052	-0.090598	0.568288	0.028421	81.275101	149.097473	-177.771988	1.472154	0.000000	-0.492849	0.000000	0.000000	0.000000	-0.136373	-0.049426	-0.306654	0.000000	0.000000	4.000000	15.000000	1.000000
14642.887386	-0.091123	0.568086	0.027153	81.137253	147.877640	-178.739365	1.421045	0.000000	-0.470120	0.000000	0.000000	0.000000	-0.157536	-0.060537	-0.380223	0.000000	0.000000	4.000000	15.000000	1.000000
14642.890719	-0.091123	0.568086	0.027153	81.137253	147.877640	-178.739365	1.421045	0.000000	-0.470120	0.000000	0.000000	0.000000	-0.157536	-0.060537	-0.380223	0.000000	0.000000	4.000000	15.000000	1.000000
14642.894052	-0.091123	0.568086	0.027153	81.137253	147.877640	-178.739365	1.421045	0.000000	-0.470120	0.000000	0.000000	0.000000	-0.157536	-0.060537	-0.380223	0.000000	0.000000	4.000000	15.000000	1.000000
14642.897386	-0.091767	0.567838	0.025654	80.993118	146.210693	179.921799	1.357674	0.000000	-0.443865	0.000000	0.000000	0.000000	-0.193149	-0.074440	-0.449762	0.000000	0.000000	4.000000	15.000000	1.000000
14642.900719	-0.091767	0.567838	0.025654	80.993118	146.210693	179.921799	1.357674	0.000000	-0.443865	0.000000	0.000000	0.000000	-0.193149	-0.074440	-0.449762	0.000000	0.000000	4.000000	15.000000	1.000000
14642.904052	-0.091767	0.567838	0.025654	80.993118	146.210693	179.921799	1.357674	0.000000	-0.443865	0.000000	0.000000	0.000000	-0.193149	-0.074440	-0.449762	0.000000	0.000000	4.000000	15.000000	1.000000
14642.907386	-0.092434	0.567598	0.024058	80.973091	143.714905	177.833847	1.282714	0.000000	-0.411673	0.000000	0.000000	0.000000	-0.200248	-0.072089	-0.478834	0.000000	0.000000	4.000000	15.000000	1.000000
14642.910719	-0.092434	0.567598	0.024058	80.973091	143.714905	177.833847	1.282714	0.000000	-0.411673	0.000000	0.000000	0.000000	-0.200248	-0.072089	-0.478834	0.000000	0.000000	4.000000	15.000000	1.000000
14642.914052	-0.092434	0.567598	0.024058	80.973091	143.714905	177.833847	1.282714	0.000000	-0.411673	0.000000	0.000000	0.000000	-0.200248	-0.072089	-0.478834	0.000000	0.000000	4.000000	15.000000	1.000000
14642.917386	-0.093086	0.567374	0.022414	81.174812	139.884949	174.494080	1.202909	0.000000	-0.378298	0.000000	0.000000	0.000000	-0.195720	-0.067117	-0.493343	0.000000	0.000000	4.000000	15.000000	1.000000
14642.920719	-0.093086	0.567374	0.022414	81.174812	139.884949	174.494080	1.202909	0.000000	-0.378298	0.000000	0.000000	0.000000	-0.195720	-0.067117	-0.493343	0.000000	0.000000	4.000000	15.000000	1.000000
14642.924052	-0.093086	0.567374	0.022414	81.174812	139.884949	174.494080	1.202909	0.000000	-0.378298	0.000000	0.000000	0.000000	-0.195720	-0.067117	-0.493343	0.000000	0.000000	4.000000	15.000000	1.000000
14642.927386	-0.093668	0.567167	0.020797	81.545708	134.533234	169.706589	1.120685	0.000000	-0.345678	0.000000	0.000000	0.000000	-0.174384	-0.062063	-0.484949	0.000000	0.000000	4.000000	15.000000	1.000000
14642.930719	-0.093668	0.567167	0.020797	81.545708	134.533234	169.706589	1.120685	0.000000	-0.345678	0.000000	0.000000	0.000000	-0.174384	-0.062063	-0.484949	0.000000	0.000000	4.000000	15.000000	1.000000
14642.934052	-0.093668	0.567167	0.020797	81.545708	134.533234	169.706589	1.120685	0.000000	-0.345678	0.000000	0.000000	0.000000	-0.174384	-0.062063	-0.484949	0.000000	0.000000	4.000000	15.000000	1.000000
14642.937386	-0.094206	0.566968	0.019228	81.937584	128.282135	164.031158	1.039860	0.000000	-0.316614	0.000000	0.000000	0.000000	-0.161438	-0.059634	-0.470897	0.000000	0.000000	4.000000	15.000000	1.000000
14642.940719	-0.094206	0.566968	0.019228	81.937584	128.282135	164.031158	1.039860	0.000000	-0.316614	0.000000	0.000000	0.000000	-0.161438	-0.059634	-0.470897	0.000000	0.000000	4.000000	15.000000	1.000000
14642.944052	-0.094206	0.566968	0.019228	81.937584	128.282135	164.031158	1.039860	0.000000	-0.316614	0.000000	0.000000	0.000000	-0.161438	-0.059634	-0.470897	0.000000	0.000000	4.000000	15.000000	1.000000
14642.947386	-0.094658	0.566751	0.017720	82.276764	121.873619	158.147934	0.961377	0.000000	-0.289708	0.000000	0.000000	0.000000	-0.135519	-0.065112	-0.452306	0.000000	0.000000	4.000000	15.000000	1.000000
14642.950719	-0.094658	0.566751	0.017720	82.276764	121.873619	158.147934	0.961377	0.000000	-0.289708	0.000000	0.000000	0.000000	-0.135519	-0.065112	-0.452306	0.000000	0.000000	4.000000	15.000000	1.000000
14642.954052	-0.094658	0.566751	0.017720	82.276764	121.873619	158.147934	0.961377	0.000000	-0.289708	0.000000	0.000000	0.000000	-0.135519	-0.065112	-0.452306	0.000000	0.000000	4.000000	15.000000	1.000000
14642.957386	-0.095023	0.566543	0.016269	82.598404	115.933365	152.612152	0.885993	0.000000	-0.267121	0.000000	0.000000	0.000000	-0.109568	-0.062591	-0.435371	0.000000	0.000000	4.000000	15.000000	1.000000
14642.960719	-0.095023	0.566543	0.016269	82.598404	115.933365	152.612152	0.885993	0.000000	-0.267121	0.000000	0.000000	0.000000	-0.109568	-0.062591	-0.435371	0.000000	0.000000	4.000000	15.000000	1.000000
14642.964052	-0.095023	0.566543	0.016269	82.598404	115.933365	152.612152	0.885993	0.000000	-0.267121	0.000000	0.000000	0.000000	-0.109568	-0.062591	-0.435371	0.000000	0.000000	4.000000	15.000000	1.000000
14642.967386	-0.095387	0.566335	0.014947	82.946762	110.620514	147.563309	0.813431	0.000000	-0.248860	0.000000	0.000000	0.000000	-0.109318	-0.062390	-0.396545	0.000000	0.000000	4.000000	15.000000	1.000000
14642.970719	-0.095387	0.566335	0.014947	82.946762	110.620514	147.563309	0.813431	0.000000	-0.248860	0.000000	0.000000	0.000000	-0.109318	-0.062390	-0.396545	0.000000	0.000000	4.000000	15.000000	1.000000
14642.974052	-0.095387	0.566335	0.014947	82.946762	110.620514	147.563309	0.813431	0.000000	-0.248860	0.000000	0.000000	0.000000	-0.109318	-0.062390	-0.396545	0.000000	0.000000	4.000000	15.000000	1.000000
14642.977386	-0.095747	0.566136	0.013732	83.289780	105.530464	142.648865	0.747340	0.000000	-0.230640	0.000000	0.000000	0.000000	-0.107884	-0.059529	-0.364537	0.000000	0.000000	4.000000	15.000000	1.000000
14642.980719	-0.095747	0.566136	0.013732	83.289780	105.530464	142.648865	0.747340	0.000000	-0.230640	0.000000	0.000000	0.000000	-0.107884	-0.059529	-0.364537	0.000000	0.000000	4.000000	15.000000	1.000000
14642.984052	-0.095747	0.566136	0.013732	83.289780	105.530464	142.648865	0.747340	0.000000	-0.230640	0.000000	0.000000	0.000000	-0.107884	-0.059529	-0.364537	0.000000	0.000000	4.000000	15.000000	1.000000
14642.987386	-0.096018	0.565939	0.012665	83.571053	100.386032	137.650085	0.686584	0.000000	-0.212660	0.000000	0.000000	0.000000	-0.081279	-0.059164	-0.320076	0.000000	0.000000	4.000000	15.000000	1.000000
14642.990719	-0.096018	0.565939	0.012665	83.571053	100.386032	137.650085	0.686584	0.000000	-0.212660	0.000000	0.000000	0.000000	-0.081279	-0.059164	-0.320076	0.000000	0.000000	4.000000	15.000000	1.000000
14642.994052	-0.096018	0.565939	0.012665	83.571053	100.386032	137.650085	0.686584	0.000000	-0.212660	0.000000	0.000000	0.000000	-0.081279	-0.059164	-0.320076	0.000000	0.000000	4.000000	15.000000	1.000000
14642.997386	-0.096236	0.565760	0.011691	83.742134	95.276459	132.706787	0.633238	0.000000	-0.199113	0.000000	0.000000	0.000000	-0.065551	-0.053644	-0.292060	0.000000	0.000000	4.000000	15.000000	1.000000
14643.000719	-0.096236	0.565760	0.011691	83.742134	95.276459	132.706787	0.633238	0.000000	-0.199113	0.000000	0.000000	0.000000	-0.065551	-0.053644	-0.292060	0.000000	0.000000	4.000000	15.000000	1.000000
14643.004052	-0.096236	0.565760	0.011691	83.742134	95.276459	132.706787	0.633238	0.000000	-0.199113	0.000000	0.000000	0.000000	-0.065551	-0.053644	-0.292060	0.000000	0.000000	4.000000	15.000000	1.000000
14643.007386	-0.096236	0.565760	0.011691	83.781830	90.508255	128.157333	0.584561	0.000000	-0.188188	0.000000	0.000000	0.000000	-0.065551	-0.053644	-0.292060	0.000000	0.000000	4.000000	15.000000	1.000000
14643.010719	-0.096474	0.565592	0.010821	83.781830	90.508255	128.157333	0.584561	0.000000	-0.188188	0.000000	0.000000	0.000000	-0.071441	-0.050629	-0.261181	0.000000	0.000000	4.000000	15.000000	1.000000
14643.014052	-0.096474	0.565592	0.010821	83.781830	90.508255	128.157333	0.584561	0.000000	-0.188188	0.000000	0.000000	0.000000	-0.071441	-0.050629	-0.261181	0.000000	0.000000	4.000000	15.000000	1.000000
14643.017386	-0.096719	0.565432	0.009990	83.701134	87.141609	125.040451	0.541031	0.000000	-0.176281	0.000000	0.000000	0.000000	-0.073487	-0.047888	-0.249266	0.000000	0.000000	4.000000	15.000000	1.000000
14643.020719	-0.096719	0.565432	0.009990	83.701134	87.141609	125.040451	0.541031	0.000000	-0.176281	0.000000	0.000000	0.000000	-0.073487	-0.047888	-0.249266	0.000000	0.000000	4.000000	15.000000	1.000000
14643.024052	-0.096719	0.565432	0.009990	83.701134	87.141609	125.040451	0.541031	0.000000	-0.176281	0.000000	0.000000	0.000000	-0.073487	-0.047888	-0.249266	0.000000	0.000000	4.000000	15.000000	1.000000
14643.027386	-0.096980	0.565291	0.009239	83.535011	86.070602	124.215622	0.499487	0.000000	-0.164033	0.000000	0.000000	0.000000	-0.078080	-0.042336	-0.225236	0.000000	0.000000	4.000000	15.000000	1.000000
14643.030719	-0.096980	0.565291	0.009239	83.535011	86.070602	124.215622	0.499487	0.000000	-0.164033	0.000000	0.000000	0.000000	-0.078080	-0.042336	-0.225236	0.000000	0.000000	4.000000	15.000000	1.000000
14643.034052	-0.096980	0.565291	0.009239	83.535011	86.070602	124.215622	0.499487	0.000000	-0.164033	0.000000	0.000000	0.000000	-0.078080	-0.042336	-0.225236	0.000000	0.000000	4.000000	15.000000	1.000000
14643.037386	-0.097251	0.565177	0.008545	83.357605	86.228851	124.589607	0.461947	0.000000	-0.151020	0.000000	0.000000	0.000000	-0.081304	-0.034252	-0.208095	0.000000	0.000000	4.000000	15.000000	1.000000
14643.040719	-0.097251	0.565177	0.008545	83.357605	86.228851	124.589607	0.461947	0.000000	-0.151020	0.000000	0.000000	0.000000	-0.081304	-0.034252	-0.208095	0.000000	0.000000	4.000000	15.000000	1.000000
14643.044052	-0.097251	0.565177	0.008545	83.357605	86.228851	124.589607	0.461947	0.000000	-0.151020	0.000000	0.000000	0.000000	-0.081304	-0.034252	-0.208095	0.000000	0.000000	4.000000	15.000000	1.000000
14643.047386	-0.097251	0.565177	0.008545	83.227058	86.339607	124.866745	0.427265	0.000000	-0.137469	0.000000	0.000000	0.000000	-0.081304	-0.034252	-0.208095	0.000000	0.000000	4.000000	15.000000	1.000000
14643.050719	-0.097510	0.565100	0.008022	83.227058	86.339607	124.866745	0.427265	0.000000	-0.137469	0.000000	0.000000	0.000000	-0.077854	-0.023062	-0.157031	0.000000	0.000000	4.000000	15.000000	1.000000
14643.054052	-0.097510	0.565100	0.008022	83.227058	86.339607	124.866745	0.427265	0.000000	-0.137469	0.000000	0.000000	0.000000	-0.077854	-0.023062	-0.157031	0.000000	0.000000	4.000000	15.000000	1.000000
14643.057386	-0.097728	0.565051	0.007633	83.160690	86.343102	124.972946	0.401093	0.000000	-0.124494	0.000000	0.000000	0.000000	-0.065401	-0.014680	-0.116628	0.000000	0.000000	4.000000	15.000000	1.000000
14643.060719	-0.097728	0.565051	0.007633	83.160690	86.343102	124.972946	0.401093	0.000000	-0.124494	0.000000	0.000000	0.000000	-0.065401	-0.014680	-0.116628	0.000000	0.000000	4.000000	15.000000	1.000000
14643.064052	-0.097728	0.565051	0.007633	83.160690	86.343102	124.972946	0.401093	0.000000	-0.124494	0.000000	0.000000	0.000000	-0.065401	-0.014680	-0.116628	0.000000	0.000000	4.000000	15.000000	1.000000
14643.067386	-0.097728	0.565051	0.007633	83.149147	86.400223	125.065025	0.381655	0.000000	-0.113594	0.000000	0.000000	0.000000	-0.065401	-0.014680	-0.116628	0.000000	0.000000	4.000000	15.000000	1.000000
14643.070719	-0.097887	0.565048	0.007401	83.149147	86.400223	125.065025	0.381655	0.000000	-0.113594	0.000000	0.000000	0.000000	-0.047553	-0.000952	-0.069599	0.000000	0.000000	4.000000	15.000000	1.000000
14643.074052	-0.097887	0.565048	0.007401	83.149147	86.400223	125.065025	0.381655	0.000000	-0.113594	0.000000	0.000000	0.000000	-0.047553	-0.000952	-0.069599	0.000000	0.000000	4.000000	15.000000	1.000000
14643.077386	-0.097887	0.565048	0.007401	83.148689	86.409676	125.090981	0.370055	0.000000	-0.105668	0.000000	0.000000	0.000000	-0.047553	-0.000952	-0.069599	0.000000	0.000000	4.000000	15.000000	1.000000
14643.080719	-0.097887	0.565048	0.007401	83.148689	86.409676	125.090981	0.370055	0.000000	-0.105668	0.000000	0.000000	0.000000	-0.047553	-0.000952	-0.069599	0.000000	0.000000	4.000000	15.000000	1.000000
14643.084052	-0.098010	0.565038	0.007333	83.148689	86.409676	125.090981	0.370055	0.000000	-0.105668	0.000000	0.000000	0.000000	-0.037142	-0.002824	-0.020474	0.000000	0.000000	4.000000	15.000000	1.000000
14643.087386	-0.098010	0.565038	0.007333	83.148430	86.387520	125.076355	0.370055	0.000000	-0.105668	0.000000	0.000000	0.000000	-0.037142	-0.002824	-0.020474	0.000000	0.000000	4.000000	15.000000	1.000000
14643.090719	-0.098010	0.565038	0.007333	83.148430	86.387520	125.076355	0.370055	0.000000	-0.105668	0.000000	0.000000	0.000000	-0.037142	-0.002824	-0.020474	0.000000	0.000000	4.000000	15.000000	1.000000
14643.094052	-0.098010	0.565038	0.007333	83.148430	86.387520	125.076355	0.370055	0.000000	-0.105668	0.000000	0.000000	0.000000	-0.037142	-0.002824	-0.020474	0.000000	0.000000	4.000000	15.000000	1.000000
14643.097386	-0.098113	0.565119	0.007492	83.145477	86.431808	125.113579	0.366643	0.000000	-0.099478	0.000000	0.000000	0.000000	-0.030796	0.024318	0.047679	0.000000	0.000000	4.000000	15.000000	1.000000
14643.100719	-0.098113	0.565119	0.007492	83.145477	86.431808	125.113579	0.366643	0.000000	-0.099478	0.000000	0.000000	0.000000	-0.030796	0.024318	0.047679	0.000000	0.000000	4.000000	15.000000	1.000000
14643.104052	-0.098113	0.565119	0.007492	83.145477	86.431808	125.113579	0.366643	0.000000	-0.099478	0.000000	0.000000	0.000000	-0.030796	0.024318	0.047679	0.000000	0.000000	4.000000	15.000000	1.000000
14643.107386	-0.098113	0.565119	0.007492	83.134239	86.836212	125.515808	0.374589	0.000000	-0.094345	0.000000	0.000000	0.000000	-0.030796	0.024318	0.047679	0.000000	0.000000	4.000000	15.000000	1.000000
14643.110719	-0.098213	0.565157	0.007639	83.134239	86.836212	125.515808	0.374589	0.000000	-0.094345	0.000000	0.000000	0.000000	-0.030080	0.011242	0.044209	0.000000	0.000000	4.000000	15.000000	1.000000
14643.114052	-0.098213	0.565157	0.007639	83.134239	86.836212	125.515808	0.374589	0.000000	-0.094345	0.000000	0.000000	0.000000	-0.030080	0.011242	0.044209	0.000000	0.000000	4.000000	15.000000	1.000000
14643.117386	-0.098213	0.565157	0.007639	83.106926	87.805794	126.481720	0.381957	0.000000	-0.089332	0.000000	0.000000	0.000000	-0.030080	0.011242	0.044209	0.000000	0.000000	4.000000	15.000000	1.000000
14643.120719	-0.098213	0.565157	0.007639	83.106926	87.805794	126.481720	0.381957	0.000000	-0.089332	0.000000	0.000000	0.000000	-0.030080	0.011242	0.044209	0.000000	0.000000	4.000000	15.000000	1.000000
14643.124052	-0.098304	0.565211	0.007740	83.106926	87.805794	126.481720	0.381957	0.000000	-0.089332	0.000000	0.000000	0.000000	-0.027165	0.016217	0.030367	0.000000	0.000000	4.000000	15.000000	1.000000
14643.127386	-0.098304	0.565211	0.007740	83.062828	89.108528	127.782593	0.381957	0.000000	-0.089332	0.000000	0.000000	0.000000	-0.027165	0.016217	0.030367	0.000000	0.000000	4.000000	15.000000	1.000000
14643.130719	-0.098304	0.565211	0.007740	83.062828	89.108528	127.782593	0.381957	0.000000	-0.089332	0.000000	0.000000	0.000000	-0.027165	0.016217	0.030367	0.000000	0.000000	4.000000	15.000000	1.000000
14643.134052	-0.098304	0.565211	0.007740	83.062828	89.108528	127.782593	0.381957	0.000000	-0.089332	0.000000	0.000000	0.000000	-0.027165	0.016217	0.030367	0.000000	0.000000	4.000000	15.000000	1.000000
14643.137386	-0.098637	0.565265	0.007790	83.011269	90.368378	129.046402	0.387019	0.000000	-0.084804	0.000000	0.000000	0.000000	-0.100020	0.016222	0.014924	0.000000	0.000000	4.000000	15.000000	1.000000
14643.140719	-0.098637	0.565265	0.007790	83.011269	90.368378	129.046402	0.387019	0.000000	-0.084804	0.000000	0.000000	0.000000	-0.100020	0.016222	0.014924	0.000000	0.000000	4.000000	15.000000	1.000000
14643.144052	-0.098637	0.565265	0.007790	83.011269	90.368378	129.046402	0.387019	0.000000	-0.084804	0.000000	0.000000	0.000000	-0.100020	0.016222	0.014924	0.000000	0.000000	4.000000	15.000000	1.000000
14643.147386	-0.098854	0.565247	0.007726	82.967514	91.361725	130.059311	0.389506	0.000000	-0.068134	0.000000	0.000000	0.000000	-0.065115	-0.005288	-0.019243	0.000000	0.000000	4.000000	15.000000	1.000000
14643.150719	-0.098854	0.565247	0.007726	82.967514	91.361725	130.059311	0.389506	0.000000	-0.068134	0.000000	0.000000	0.000000	-0.065115	-0.005288	-0.019243	0.000000	0.000000	4.000000	15.000000	1.000000
14643.154052	-0.098854	0.565247	0.007726	82.967514	91.361725	130.059311	0.389506	0.000000	-0.068134	0.000000	0.000000	0.000000	-0.065115	-0.005288	-0.019243	0.000000	0.000000	4.000000	15.000000	1.000000
14643.157386	-0.098854	0.565247	0.007726	82.935501	92.047142	130.761642	0.386299	0.000000	-0.057282	0.000000	0.000000	0.000000	-0.065115	-0.005288	-0.019243	0.000000	0.000000	4.000000	15.000000	1.000000
14643.160719	-0.099107	0.565220	0.007612	82.935501	92.047142	130.761642	0.386299	0.000000	-0.057282	0.000000	0.000000	0.000000	-0.075764	-0.008107	-0.034189	0.000000	0.000000	4.000000	15.000000	1.000000
14643.164052	-0.099107	0.565220	0.007612	82.935501	92.047142	130.761642	0.386299	0.000000	-0.057282	0.000000	0.000000	0.000000	-0.075764	-0.008107	-0.034189	0.000000	0.000000	4.000000	15.000000	1.000000
14643.167386	-0.099342	0.565174	0.007417	82.914345	92.498978	131.235931	0.380601	0.000000	-0.044655	0.000000	0.000000	0.000000	-0.070563	-0.013739	-0.058417	0.000000	0.000000	4.000000	15.000000	1.000000
14643.170719	-0.099342	0.565174	0.007417	82.914345	92.498978	131.235931	0.380601	0.000000	-0.044655	0.000000	0.000000	0.000000	-0.070563	-0.013739	-0.058417	0.000000	0.000000	4.000000	15.000000	1.000000
14643.174052	-0.099342	0.565174	0.007417	82.914345	92.498978	131.235931	0.380601	0.000000	-0.044655	0.000000	0.000000	0.000000	-0.070563	-0.013739	-0.058417	0.000000	0.000000	4.000000	15.000000	1.000000
14643.177386	-0.099342	0.565174	0.007417	82.902145	92.677582	131.440018	0.370864	0.000000	-0.032894	0.000000	0.000000	0.000000	-0.070563	-0.013739	-0.058417	0.000000	0.000000	4.000000	15.000000	1.000000
14643.180719	-0.099595	0.565111	0.007200	82.902145	92.677582	131.440018	0.370864	0.000000	-0.032894	0.000000	0.000000	0.000000	-0.076008	-0.019031	-0.065058	0.000000	0.000000	4.000000	15.000000	1.000000
14643.184052	-0.099595	0.565111	0.007200	82.902145	92.677582	131.440018	0.370864	0.000000	-0.032894	0.000000	0.000000	0.000000	-0.076008	-0.019031	-0.065058	0.000000	0.000000	4.000000	15.000000	1.000000
14643.187386	-0.099792	0.565021	0.006935	82.891792	92.802643	131.593155	0.360022	0.000000	-0.020226	0.000000	0.000000	0.000000	-0.059002	-0.027142	-0.079541	0.000000	0.000000	4.000000	15.000000	1.000000
14643.190719	-0.099792	0.565021	0.006935	82.891792	92.802643	131.593155	0.360022	0.000000	-0.020226	0.000000	0.000000	0.000000	-0.059002	-0.027142	-0.079541	0.000000	0.000000	4.000000	15.000000	1.000000
14643.194052	-0.099792	0.565021	0.006935	82.891792	92.802643	131.593155	0.360022	0.000000	-0.020226	0.000000	0.000000	0.000000	-0.059002	-0.027142	-0.079541	0.000000	0.000000	4.000000	15.000000	1.000000
14643.197386	-0.099792	0.565021	0.006935	82.879768	92.930260	131.734360	0.346765	0.000000	-0.010393	0.000000	0.000000	0.000000	-0.059002	-0.027142	-0.079541	0.000000	0.000000	4.000000	15.000000	1.000000
14643.200719	-0.099918	0.564938	0.006661	82.879768	92.930260	131.734360	0.346765	0.000000	-0.010393	0.000000	0.000000	0.000000	-0.037614	-0.024625	-0.082221	0.000000	0.000000	4.000000	15.000000	1.000000
14643.204052	-0.099918	0.564938	0.006661	82.879768	92.930260	131.734360	0.346765	0.000000	-0.010393	0.000000	0.000000	0.000000	-0.037614	-0.024625	-0.082221	0.000000	0.000000	4.000000	15.000000	1.000000
14643.207386	-0.099918	0.564938	0.006661	82.863724	93.130203	131.936630	0.333061	0.000000	-0.004124	0.000000	0.000000	0.000000	-0.037614	-0.024625	-0.082221	0.000000	0.000000	4.000000	15.000000	1.000000
14643.210719	-0.099918	0.564938	0.006661	82.863724	93.130203	131.936630	0.333061	0.000000	-0.004124	0.000000	0.000000	0.000000	-0.037614	-0.024625	-0.082221	0.000000	0.000000	4.000000	15.000000	1.000000
14643.214052	-0.099987	0.564803	0.006345	82.863724	93.130203	131.936630	0.333061	0.000000	-0.004124	0.000000	0.000000	0.000000	-0.020994	-0.040506	-0.094959	0.000000	0.000000	4.000000	15.000000	1.000000
14643.217386	-0.100027	0.564659	0.005992	82.846642	93.353104	132.162064	0.333061	0.000000	-0.004124	0.000000	0.000000	0.000000	-0.011727	-0.043309	-0.105669	0.000000	0.000000	4.000000	15.000000	1.000000
14643.220719	-0.100027	0.564659	0.005992	82.846642	93.353104	132.162064	0.333061	0.000000	-0.004124	0.000000	0.000000	0.000000	-0.011727	-0.043309	-0.105669	0.000000	0.000000	4.000000	15.000000	1.000000
14643.224052	-0.100027	0.564659	0.005992	82.846642	93.353104	132.162064	0.333061	0.000000	-0.004124	0.000000	0.000000	0.000000	-0.011727	-0.043309	-0.105669	0.000000	0.000000	4.000000	15.000000	1.000000
14643.227386	-0.100027	0.564659	0.005992	82.823181	93.554176	132.380112	0.299623	0.000000	0.001329	0.000000	0.000000	0.000000	-0.011727	-0.043309	-0.105669	0.000000	0.000000	4.000000	15.000000	1.000000
14643.230719	-0.100079	0.564506	0.005595	82.823181	93.554176	132.380112	0.299623	0.000000	0.001329	0.000000	0.000000	0.000000	-0.015640	-0.046069	-0.119236	0.000000	0.000000	4.000000	15.000000	1.000000
14643.234052	-0.100079	0.564506	0.005595	82.823181	93.554176	132.380112	0.299623	0.000000	0.001329	0.000000	0.000000	0.000000	-0.015640	-0.046069	-0.119236	0.000000	0.000000	4.000000	15.000000	1.000000
14643.237386	-0.100079	0.564506	0.005595	82.779800	93.765274	132.629242	0.279750	0.000000	0.003936	0.000000	0.000000	0.000000	-0.015640	-0.046069	-0.119236	0.000000	0.000000	4.000000	15.000000	1.000000
14643.240719	-0.100079	0.564506	0.005595	82.779800	93.765274	132.629242	0.279750	0.000000	0.003936	0.000000	0.000000	0.000000	-0.015640	-0.046069	-0.119236	0.000000	0.000000	4.000000	15.000000	1.000000
14643.244052	-0.100152	0.564342	0.005084	82.779800	93.765274	132.629242	0.279750	0.000000	0.003936	0.000000	0.000000	0.000000	-0.021992	-0.049207	-0.153266	0.000000	0.000000	4.000000	15.000000	1.000000
14643.247386	-0.100207	0.564195	0.004595	82.716835	93.879631	132.797195	0.279750	0.000000	0.003936	0.000000	0.000000	0.000000	-0.016415	-0.043888	-0.146703	0.000000	0.000000	4.000000	15.000000	1.000000
14643.250719	-0.100207	0.564195	0.004595	82.716835	93.879631	132.797195	0.279750	0.000000	0.003936	0.000000	0.000000	0.000000	-0.016415	-0.043888	-0.146703	0.000000	0.000000	4.000000	15.000000	1.000000
14643.254052	-0.100207	0.564195	0.004595	82.716835	93.879631	132.797195	0.279750	0.000000	0.003936	0.000000	0.000000	0.000000	-0.016415	-0.043888	-0.146703	0.000000	0.000000	4.000000	15.000000	1.000000
14643.257386	-0.100207	0.564195	0.004595	82.603333	93.929085	132.909698	0.229755	0.000000	0.010337	0.000000	0.000000	0.000000	-0.016415	-0.043888	-0.146703	0.000000	0.000000	4.000000	15.000000	1.000000
14643.260719	-0.100270	0.564011	0.003935	82.603333	93.929085	132.909698	0.229755	0.000000	0.010337	0.000000	0.000000	0.000000	-0.018908	-0.055140	-0.198091	0.000000	0.000000	4.000000	15.000000	1.000000
14643.264052	-0.100270	0.564011	0.003935	82.603333	93.929085	132.909698	0.229755	0.000000	0.010337	0.000000	0.000000	0.000000	-0.018908	-0.055140	-0.198091	0.000000	0.000000	4.000000	15.000000	1.000000
14643.267386	-0.100293	0.563820	0.003307	82.479973	93.925713	132.898438	0.196740	0.000000	0.013488	0.000000	0.000000	0.000000	-0.007110	-0.057562	-0.188416	0.000000	0.000000	4.000000	15.000000	1.000000
14643.270719	-0.100293	0.563820	0.003307	82.479973	93.925713	132.898438	0.196740	0.000000	0.013488	0.000000	0.000000	0.000000	-0.007110	-0.057562	-0.188416	0.000000	0.000000	4.000000	15.000000	1.000000
14643.274052	-0.100293	0.563820	0.003307	82.479973	93.925713	132.898438	0.196740	0.000000	0.013488	0.000000	0.000000	0.000000	-0.007110	-0.057562	-0.188416	0.000000	0.000000	4.000000	15.000000	1.000000
14643.277386	-0.100293	0.563820	0.003307	82.350372	93.899879	132.919205	0.165338	0.000000	0.014673	0.000000	0.000000	0.000000	-0.007110	-0.057562	-0.188416	0.000000	0.000000	4.000000	15.000000	1.000000
14643.280719	-0.100290	0.563636	0.002660	82.350372	93.899879	132.919205	0.165338	0.000000	0.014673	0.000000	0.000000	0.000000	0.001092	-0.055099	-0.193998	0.000000	0.000000	4.000000	15.000000	1.000000
14643.284052	-0.100290	0.563636	0.002660	82.350372	93.899879	132.919205	0.165338	0.000000	0.014673	0.000000	0.000000	0.000000	0.001092	-0.055099	-0.193998	0.000000	0.000000	4.000000	15.000000	1.000000
14643.287386	-0.100291	0.563444	0.002036	82.254303	93.685150	132.808411	0.133005	0.000000	0.014491	0.000000	0.000000	0.000000	-0.000287	-0.057538	-0.187174	0.000000	0.000000	4.000000	15.000000	1.000000
14643.290719	-0.100291	0.563444	0.002036	82.254303	93.685150	132.808411	0.133005	0.000000	0.014491	0.000000	0.000000	0.000000	-0.000287	-0.057538	-0.187174	0.000000	0.000000	4.000000	15.000000	1.000000
14643.294052	-0.100291	0.563444	0.002036	82.254303	93.685150	132.808411	0.133005	0.000000	0.014491	0.000000	0.000000	0.000000	-0.000287	-0.057538	-0.187174	0.000000	0.000000	4.000000	15.000000	1.000000
14643.297386	-0.100291	0.563444	0.002036	82.230949	92.942993	132.136322	0.101809	0.000000	0.014540	0.000000	0.000000	0.000000	-0.000287	-0.057538	-0.187174	0.000000	0.000000	4.000000	15.000000	1.000000
14643.300719	-0.100258	0.563236	0.001468	82.230949	92.942993	132.136322	0.101809	0.000000	0.014540	0.000000	0.000000	0.000000	0.009875	-0.062398	-0.170569	0.000000	0.000000	4.000000	15.000000	1.000000
14643.304052	-0.100258	0.563236	0.001468	82.230949	92.942993	132.136322	0.101809	0.000000	0.014540	0.000000	0.000000	0.000000	0.009875	-0.062398	-0.170569	0.000000	0.000000	4.000000	15.000000	1.000000
14643.307386	-0.100241	0.563073	0.000974	82.272034	91.606979	130.847794	0.073381	0.000000	0.012894	0.000000	0.000000	0.000000	0.005017	-0.049046	-0.148057	0.000000	0.000000	4.000000	15.000000	1.000000
14643.310719	-0.100241	0.563073	0.000974	82.272034	91.606979	130.847794	0.073381	0.000000	0.012894	0.000000	0.000000	0.000000	0.005017	-0.049046	-0.148057	0.000000	0.000000	4.000000	15.000000	1.000000
14643.314052	-0.100241	0.563073	0.000974	82.272034	91.606979	130.847794	0.073381	0.000000	0.012894	0.000000	0.000000	0.000000	0.005017	-0.049046	-0.148057	0.000000	0.000000	4.000000	15.000000	1.000000
14643.317386	-0.100241	0.563073	0.000974	82.341576	89.997490	129.260056	0.048705	0.000000	0.012057	0.000000	0.000000	0.000000	0.005017	-0.049046	-0.148057	0.000000	0.000000	4.000000	15.000000	1.000000
14643.320719	-0.100230	0.562875	0.000509	82.341576	89.997490	129.260056	0.048705	0.000000	0.012057	0.000000	0.000000	0.000000	0.003199	-0.059177	-0.139503	0.000000	0.000000	4.000000	15.000000	1.000000
14643.324052	-0.100230	0.562875	0.000509	82.341576	89.997490	129.260056	0.048705	0.000000	0.012057	0.000000	0.000000	0.000000	0.003199	-0.059177	-0.139503	0.000000	0.000000	4.000000	15.000000	1.000000
14643.327386	-0.100230	0.562875	0.000509	82.409119	88.179626	127.452438	0.025454	0.000000	0.011524	0.000000	0.000000	0.000000	0.003199	-0.059177	-0.139503	0.000000	0.000000	4.000000	15.000000	1.000000
14643.330719	-0.100230	0.562875	0.000509	82.409119	88.179626	127.452438	0.025454	0.000000	0.011524	0.000000	0.000000	0.000000	0.003199	-0.059177	-0.139503	0.000000	0.000000	4.000000	15.000000	1.000000
14643.334052	-0.100223	0.562696	0.000061	82.409119	88.179626	127.452438	0.025454	0.000000	0.011524	0.000000	0.000000	0.000000	0.002120	-0.053877	-0.134335	0.000000	0.000000	4.000000	15.000000	1.000000
14643.337386	-0.100272	0.562507	-0.000441	82.433456	86.357803	125.678307	0.025454	0.000000	0.011524	0.000000	0.000000	0.000000	-0.014664	-0.056653	-0.150836	0.000000	0.000000	4.000000	15.000000	1.000000
14643.340719	-0.100272	0.562507	-0.000441	82.433456	86.357803	125.678307	0.025454	0.000000	0.011524	0.000000	0.000000	0.000000	-0.014664	-0.056653	-0.150836	0.000000	0.000000	4.000000	15.000000	1.000000
14643.344052	-0.100272	0.562507	-0.000441	82.433456	86.357803	125.678307	0.025454	0.000000	0.011524	0.000000	0.000000	0.000000	-0.014664	-0.056653	-0.150836	0.000000	0.000000	4.000000	15.000000	1.000000
14643.347386	-0.100363	0.562344	-0.000960	82.397850	84.668861	124.081505	-0.022074	0.000000	0.013615	0.000000	0.000000	0.000000	-0.027174	-0.048985	-0.155444	0.000000	0.000000	4.000000	15.000000	1.000000
14643.350719	-0.100363	0.562344	-0.000960	82.397850	84.668861	124.081505	-0.022074	0.000000	0.013615	0.000000	0.000000	0.000000	-0.027174	-0.048985	-0.155444	0.000000	0.000000	4.000000	15.000000	1.000000
14643.354052	-0.100363	0.562344	-0.000960	82.397850	84.668861	124.081505	-0.022074	0.000000	0.013615	0.000000	0.000000	0.000000	-0.027174	-0.048985	-0.155444	0.000000	0.000000	4.000000	15.000000	1.000000
14643.357386	-0.100461	0.562215	-0.001443	82.315254	83.322296	122.813141	-0.047982	0.000000	0.018144	0.000000	0.000000	0.000000	-0.029346	-0.038497	-0.145022	0.000000	0.000000	4.000000	15.000000	1.000000
14643.360719	-0.100461	0.562215	-0.001443	82.315254	83.322296	122.813141	-0.047982	0.000000	0.018144	0.000000	0.000000	0.000000	-0.029346	-0.038497	-0.145022	0.000000	0.000000	4.000000	15.000000	1.000000
14643.364052	-0.100461	0.562215	-0.001443	82.315254	83.322296	122.813141	-0.047982	0.000000	0.018144	0.000000	0.000000	0.000000	-0.029346	-0.038497	-0.145022	0.000000	0.000000	4.000000	15.000000	1.000000
14643.367386	-0.100461	0.562215	-0.001443	82.172607	81.898460	121.400917	-0.072152	0.000000	0.023035	0.000000	0.000000	0.000000	-0.029346	-0.038497	-0.145022	0.000000	0.000000	4.000000	15.000000	1.000000
14643.370719	-0.100630	0.562086	-0.002009	82.172607	81.898460	121.400917	-0.072152	0.000000	0.023035	0.000000	0.000000	0.000000	-0.050926	-0.038872	-0.169902	0.000000	0.000000	4.000000	15.000000	1.000000
14643.374052	-0.100630	0.562086	-0.002009	82.172607	81.898460	121.400917	-0.072152	0.000000	0.023035	0.000000	0.000000	0.000000	-0.050926	-0.038872	-0.169902	0.000000	0.000000	4.000000	15.000000	1.000000
14643.377386	-0.100774	0.561975	-0.002485	82.013260	80.792099	120.283989	-0.100469	0.000000	0.031522	0.000000	0.000000	0.000000	-0.043160	-0.033268	-0.142758	0.000000	0.000000	4.000000	15.000000	1.000000
14643.380719	-0.100774	0.561975	-0.002485	82.013260	80.792099	120.283989	-0.100469	0.000000	0.031522	0.000000	0.000000	0.000000	-0.043160	-0.033268	-0.142758	0.000000	0.000000	4.000000	15.000000	1.000000
14643.384052	-0.100774	0.561975	-0.002485	82.013260	80.792099	120.283989	-0.100469	0.000000	0.031522	0.000000	0.000000	0.000000	-0.043160	-0.033268	-0.142758	0.000000	0.000000	4.000000	15.000000	1.000000
14643.387386	-0.100774	0.561975	-0.002485	81.861343	79.839294	119.422638	-0.124262	0.000000	0.038716	0.000000	0.000000	0.000000	-0.043160	-0.033268	-0.142758	0.000000	0.000000	4.000000	15.000000	1.000000
14643.390719	-0.100934	0.561908	-0.002886	81.861343	79.839294	119.422638	-0.124262	0.000000	0.038716	0.000000	0.000000	0.000000	-0.048046	-0.020040	-0.120132	0.000000	0.000000	4.000000	15.000000	1.000000
14643.394052	-0.100934	0.561908	-0.002886	81.861343	79.839294	119.422638	-0.124262	0.000000	0.038716	0.000000	0.000000	0.000000	-0.048046	-0.020040	-0.120132	0.000000	0.000000	4.000000	15.000000	1.000000
14643.397386	-0.100934	0.561908	-0.002886	81.736755	78.927742	118.643723	-0.144284	0.000000	0.046723	0.000000	0.000000	0.000000	-0.048046	-0.020040	-0.120132	0.000000	0.000000	4.000000	15.000000	1.000000
14643.400719	-0.100934	0.561908	-0.002886	81.736755	78.927742	118.643723	-0.144284	0.000000	0.046723	0.000000	0.000000	0.000000	-0.048046	-0.020040	-0.120132	0.000000	0.000000	4.000000	15.000000	1.000000
14643.404052	-0.101057	0.561869	-0.003150	81.736755	78.927742	118.643723	-0.144284	0.000000	0.046723	0.000000	0.000000	0.000000	-0.036665	-0.011622	-0.079320	0.000000	0.000000	4.000000	15.000000	1.000000
14643.407386	-0.101140	0.561884	-0.003284	81.655693	78.195938	117.936684	-0.144284	0.000000	0.046723	0.000000	0.000000	0.000000	-0.024987	0.004413	-0.040156	0.000000	0.000000	4.000000	15.000000	1.000000
14643.410719	-0.101140	0.561884	-0.003284	81.655693	78.195938	117.936684	-0.144284	0.000000	0.046723	0.000000	0.000000	0.000000	-0.024987	0.004413	-0.040156	0.000000	0.000000	4.000000	15.000000	1.000000
14643.414052	-0.101140	0.561884	-0.003284	81.655693	78.195938	117.936684	-0.144284	0.000000	0.046723	0.000000	0.000000	0.000000	-0.024987	0.004413	-0.040156	0.000000	0.000000	4.000000	15.000000	1.000000
14643.417386	-0.101140	0.561884	-0.003284	81.622177	77.761421	117.450729	-0.164197	0.000000	0.056999	0.000000	0.000000	0.000000	-0.024987	0.004413	-0.040156	0.000000	0.000000	4.000000	15.000000	1.000000
14643.420719	-0.101160	0.561909	-0.003294	81.622177	77.761421	117.450729	-0.164197	0.000000	0.056999	0.000000	0.000000	0.000000	-0.006090	0.007614	-0.003115	0.000000	0.000000	4.000000	15.000000	1.000000
14643.424052	-0.101160	0.561909	-0.003294	81.622177	77.761421	117.450729	-0.164197	0.000000	0.056999	0.000000	0.000000	0.000000	-0.006090	0.007614	-0.003115	0.000000	0.000000	4.000000	15.000000	1.000000
14643.427386	-0.101160	0.561909	-0.003294	81.623985	77.600578	117.287094	-0.164716	0.000000	0.058014	0.000000	0.000000	0.000000	-0.006090	0.007614	-0.003115	0.000000	0.000000	4.000000	15.000000	1.000000
14643.430719	-0.101160	0.561909	-0.003294	81.623985	77.600578	117.287094	-0.164716	0.000000	0.058014	0.000000	0.000000	0.000000	-0.006090	0.007614	-0.003115	0.000000	0.000000	4.000000	15.000000	1.000000
14643.434052	-0.101165	0.561963	-0.003173	81.623985	77.600578	117.287094	-0.164716	0.000000	0.058014	0.000000	0.000000	0.000000	-0.001302	0.016055	0.036297	0.000000	0.000000	4.000000	15.000000	1.000000
14643.437386	-0.101165	0.561963	-0.003173	81.624008	77.502403	117.179611	-0.164716	0.000000	0.058014	0.000000	0.000000	0.000000	-0.001302	0.016055	0.036297	0.000000	0.000000	4.000000	15.000000	1.000000
14643.440719	-0.101165	0.561963	-0.003173	81.624008	77.502403	117.179611	-0.164716	0.000000	0.058014	0.000000	0.000000	0.000000	-0.001302	0.016055	0.036297	0.000000	0.000000	4.000000	15.000000	1.000000
14643.444052	-0.101165	0.561963	-0.003173	81.624008	77.502403	117.179611	-0.164716	0.000000	0.058014	0.000000	0.000000	0.000000	-0.001302	0.016055	0.036297	0.000000	0.000000	4.000000	15.000000	1.000000
14643.447386	-0.101122	0.562133	-0.002755	81.625648	77.363457	117.029243	-0.158666	0.000000	0.058231	0.000000	0.000000	0.000000	0.012823	0.050974	0.125358	0.000000	0.000000	4.000000	15.000000	1.000000
14643.450719	-0.101122	0.562133	-0.002755	81.625648	77.363457	117.029243	-0.158666	0.000000	0.058231	0.000000	0.000000	0.000000	0.012823	0.050974	0.125358	0.000000	0.000000	4.000000	15.000000	1.000000
14643.454052	-0.101122	0.562133	-0.002755	81.625648	77.363457	117.029243	-0.158666	0.000000	0.058231	0.000000	0.000000	0.000000	0.012823	0.050974	0.125358	0.000000	0.000000	4.000000	15.000000	1.000000
14643.457386	-0.101122	0.562133	-0.002755	81.633652	77.209572	116.857056	-0.137773	0.000000	0.056094	0.000000	0.000000	0.000000	0.012823	0.050974	0.125358	0.000000	0.000000	4.000000	15.000000	1.000000
14643.460719	-0.101104	0.562248	-0.002532	81.633652	77.209572	116.857056	-0.137773	0.000000	0.056094	0.000000	0.000000	0.000000	0.005461	0.034546	0.067066	0.000000	0.000000	4.000000	15.000000	1.000000
14643.464052	-0.101104	0.562248	-0.002532	81.633652	77.209572	116.857056	-0.137773	0.000000	0.056094	0.000000	0.000000	0.000000	0.005461	0.034546	0.067066	0.000000	0.000000	4.000000	15.000000	1.000000
14643.467386	-0.101104	0.562248	-0.002532	81.654533	77.126602	116.748619	-0.126596	0.000000	0.055184	0.000000	0.000000	0.000000	0.005461	0.034546	0.067066	0.000000	0.000000	4.000000	15.000000	1.000000
14643.470719	-0.101104	0.562248	-0.002532	81.654533	77.126602	116.748619	-0.126596	0.000000	0.055184	0.000000	0.000000	0.000000	0.005461	0.034546	0.067066	0.000000	0.000000	4.000000	15.000000	1.000000
14643.474052	-0.101117	0.562311	-0.002370	81.654533	77.126602	116.748619	-0.126596	0.000000	0.055184	0.000000	0.000000	0.000000	-0.003973	0.018877	0.048438	0.000000	0.000000	4.000000	15.000000	1.000000
14643.477386	-0.101117	0.562311	-0.002370	81.693169	77.036278	116.617065	-0.126596	0.000000	0.055184	0.000000	0.000000	0.000000	-0.003973	0.018877	0.048438	0.000000	0.000000	4.000000	15.000000	1.000000
14643.480719	-0.101117	0.562311	-0.002370	81.693169	77.036278	116.617065	-0.126596	0.000000	0.055184	0.000000	0.000000	0.000000	-0.003973	0.018877	0.048438	0.000000	0.000000	4.000000	15.000000	1.000000
14643.484052	-0.101117	0.562311	-0.002370	81.693169	77.036278	116.617065	-0.126596	0.000000	0.055184	0.000000	0.000000	0.000000	-0.003973	0.018877	0.048438	0.000000	0.000000	4.000000	15.000000	1.000000
14643.487386	-0.101189	0.562444	-0.002149	81.731865	76.985329	116.528069	-0.118523	0.000000	0.055846	0.000000	0.000000	0.000000	-0.021589	0.039783	0.066517	0.000000	0.000000	4.000000	15.000000	1.000000
14643.490719	-0.101189	0.562444	-0.002149	81.731865	76.985329	116.528069	-0.118523	0.000000	0.055846	0.000000	0.000000	0.000000	-0.021589	0.039783	0.066517	0.000000	0.000000	4.000000	15.000000	1.000000
14643.494052	-0.101189	0.562444	-0.002149	81.731865	76.985329	116.528069	-0.118523	0.000000	0.055846	0.000000	0.000000	0.000000	-0.021589	0.039783	0.066517	0.000000	0.000000	4.000000	15.000000	1.000000
14643.497386	-0.101189	0.562444	-0.002149	81.756020	76.944107	116.461258	-0.107436	0.000000	0.059444	0.000000	0.000000	0.000000	-0.021589	0.039783	0.066517	0.000000	0.000000	4.000000	15.000000	1.000000
14643.500719	-0.101201	0.562496	-0.002096	81.756020	76.944107	116.461258	-0.107436	0.000000	0.059444	0.000000	0.000000	0.000000	-0.003497	0.015689	0.015722	0.000000	0.000000	4.000000	15.000000	1.000000
14643.504052	-0.101201	0.562496	-0.002096	81.756020	76.944107	116.461258	-0.107436	0.000000	0.059444	0.000000	0.000000	0.000000	-0.003497	0.015689	0.015722	0.000000	0.000000	4.000000	15.000000	1.000000
14643.507386	-0.101201	0.562496	-0.002096	81.759186	76.901260	116.417366	-0.104816	0.000000	0.060026	0.000000	0.000000	0.000000	-0.003497	0.015689	0.015722	0.000000	0.000000	4.000000	15.000000	1.000000
14643.510719	-0.101201	0.562496	-0.002096	81.759186	76.901260	116.417366	-0.104816	0.000000	0.060026	0.000000	0.000000	0.000000	-0.003497	0.015689	0.015722	0.000000	0.000000	4.000000	15.000000	1.000000
14643.514052	-0.101225	0.562539	-0.002089	81.759186	76.901260	116.417366	-0.104816	0.000000	0.060026	0.000000	0.000000	0.000000	-0.007272	0.012880	0.002114	0.000000	0.000000	4.000000	15.000000	1.000000
14643.517386	-0.101225	0.562539	-0.002089	81.760742	76.862343	116.373611	-0.104816	0.000000	0.060026	0.000000	0.000000	0.000000	-0.007272	0.012880	0.002114	0.000000	0.000000	4.000000	15.000000	1.000000
14643.520719	-0.101225	0.562539	-0.002089	81.760742	76.862343	116.373611	-0.104816	0.000000	0.060026	0.000000	0.000000	0.000000	-0.007272	0.012880	0.002114	0.000000	0.000000	4.000000	15.000000	1.000000
14643.524052	-0.101225	0.562539	-0.002089	81.760742	76.862343	116.373611	-0.104816	0.000000	0.060026	0.000000	0.000000	0.000000	-0.007272	0.012880	0.002114	0.000000	0.000000	4.000000	15.000000	1.000000
14643.527386	-0.101197	0.562609	-0.002010	81.760689	76.821800	116.321938	-0.104464	0.000000	0.061239	0.000000	0.000000	0.000000	0.008305	0.020916	0.023839	0.000000	0.000000	4.000000	15.000000	1.000000
14643.530719	-0.101197	0.562609	-0.002010	81.760689	76.821800	116.321938	-0.104464	0.000000	0.061239	0.000000	0.000000	0.000000	0.008305	0.020916	0.023839	0.000000	0.000000	4.000000	15.000000	1.000000
14643.534052	-0.101197	0.562609	-0.002010	81.760689	76.821800	116.321938	-0.104464	0.000000	0.061239	0.000000	0.000000	0.000000	0.008305	0.020916	0.023839	0.000000	0.000000	4.000000	15.000000	1.000000
14643.537386	-0.101197	0.562609	-0.002010	81.762169	76.766624	116.256256	-0.100491	0.000000	0.059855	0.000000	0.000000	0.000000	0.008305	0.020916	0.023839	0.000000	0.000000	4.000000	15.000000	1.000000
14643.540719	-0.101136	0.562662	-0.001875	81.762169	76.766624	116.256256	-0.100491	0.000000	0.059855	0.000000	0.000000	0.000000	0.018199	0.016090	0.040566	0.000000	0.000000	4.000000	15.000000	1.000000
14643.544052	-0.101136	0.562662	-0.001875	81.762169	76.766624	116.256256	-0.100491	0.000000	0.059855	0.000000	0.000000	0.000000	0.018199	0.016090	0.040566	0.000000	0.000000	4.000000	15.000000	1.000000
14643.547386	-0.101081	0.562708	-0.001716	81.770065	76.679642	116.146233	-0.093730	0.000000	0.056822	0.000000	0.000000	0.000000	0.016679	0.013674	0.047484	0.000000	0.000000	4.000000	15.000000	1.000000
14643.550719	-0.101081	0.562708	-0.001716	81.770065	76.679642	116.146233	-0.093730	0.000000	0.056822	0.000000	0.000000	0.000000	0.016679	0.013674	0.047484	0.000000	0.000000	4.000000	15.000000	1.000000
14643.554052	-0.101081	0.562708	-0.001716	81.770065	76.679642	116.146233	-0.093730	0.000000	0.056822	0.000000	0.000000	0.000000	0.016679	0.013674	0.047484	0.000000	0.000000	4.000000	15.000000	1.000000
14643.557386	-0.101081	0.562708	-0.001716	81.785988	76.597099	116.035095	-0.085816	0.000000	0.054042	0.000000	0.000000	0.000000	0.016679	0.013674	0.047484	0.000000	0.000000	4.000000	15.000000	1.000000
14643.560719	-0.101013	0.562763	-0.001513	81.785988	76.597099	116.035095	-0.085816	0.000000	0.054042	0.000000	0.000000	0.000000	0.020490	0.016493	0.061077	0.000000	0.000000	4.000000	15.000000	1.000000
14643.564052	-0.101013	0.562763	-0.001513	81.785988	76.597099	116.035095	-0.085816	0.000000	0.054042	0.000000	0.000000	0.000000	0.020490	0.016493	0.061077	0.000000	0.000000	4.000000	15.000000	1.000000
14643.567386	-0.101013	0.562763	-0.001513	81.818184	76.550613	115.943634	-0.075636	0.000000	0.050627	0.000000	0.000000	0.000000	0.020490	0.016493	0.061077	0.000000	0.000000	4.000000	15.000000	1.000000
14643.570719	-0.101013	0.562763	-0.001513	81.818184	76.550613	115.943634	-0.075636	0.000000	0.050627	0.000000	0.000000	0.000000	0.020490	0.016493	0.061077	0.000000	0.000000	4.000000	15.000000	1.000000
14643.574052	-0.100976	0.562802	-0.001268	81.818184	76.550613	115.943634	-0.075636	0.000000	0.050627	0.000000	0.000000	0.000000	0.010959	0.011670	0.073477	0.000000	0.000000	4.000000	15.000000	1.000000
14643.577386	-0.100976	0.562802	-0.001268	81.855095	76.483276	115.828873	-0.075636	0.000000	0.050627	0.000000	0.000000	0.000000	0.010959	0.011670	0.073477	0.000000	0.000000	4.000000	15.000000	1.000000
14643.580719	-0.100976	0.562802	-0.001268	81.855095	76.483276	115.828873	-0.075636	0.000000	0.050627	0.000000	0.000000	0.000000	0.010959	0.011670	0.073477	0.000000	0.000000	4.000000	15.000000	1.000000
14643.584052	-0.100976	0.562802	-0.001268	81.855095	76.483276	115.828873	-0.075636	0.000000	0.050627	0.000000	0.000000	0.000000	0.010959	0.011670	0.073477	0.000000	0.000000	4.000000	15.000000	1.000000
14643.587386	-0.100985	0.562862	-0.000815	81.893661	76.413803	115.713036	-0.063390	0.000000	0.048800	0.000000	0.000000	0.000000	-0.002836	0.018084	0.135939	0.000000	0.000000	4.000000	15.000000	1.000000
14643.590719	-0.100985	0.562862	-0.000815	81.893661	76.413803	115.713036	-0.063390	0.000000	0.048800	0.000000	0.000000	0.000000	-0.002836	0.018084	0.135939	0.000000	0.000000	4.000000	15.000000	1.000000
14643.594052	-0.100985	0.562862	-0.000815	81.893661	76.413803	115.713036	-0.063390	0.000000	0.048800	0.000000	0.000000	0.000000	-0.002836	0.018084	0.135939	0.000000	0.000000	4.000000	15.000000	1.000000
14643.597386	-0.101019	0.562893	-0.000561	81.909592	76.342804	115.621857	-0.040734	0.000000	0.049273	0.000000	0.000000	0.000000	-0.010006	0.009216	0.076056	0.000000	0.000000	4.000000	15.000000	1.000000
14643.600719	-0.101019	0.562893	-0.000561	81.909592	76.342804	115.621857	-0.040734	0.000000	0.049273	0.000000	0.000000	0.000000	-0.010006	0.009216	0.076056	0.000000	0.000000	4.000000	15.000000	1.000000
14643.604052	-0.101019	0.562893	-0.000561	81.909592	76.342804	115.621857	-0.040734	0.000000	0.049273	0.000000	0.000000	0.000000	-0.010006	0.009216	0.076056	0.000000	0.000000	4.000000	15.000000	1.000000
14643.607386	-0.101019	0.562893	-0.000561	81.909248	76.235474	115.510696	-0.028058	0.000000	0.050941	0.000000	0.000000	0.000000	-0.010006	0.009216	0.076056	0.000000	0.000000	4.000000	15.000000	1.000000
14643.610719	-0.101043	0.562914	-0.000348	81.909248	76.235474	115.510696	-0.028058	0.000000	0.050941	0.000000	0.000000	0.000000	-0.007310	0.006398	0.063892	0.000000	0.000000	4.000000	15.000000	1.000000
14643.614052	-0.101043	0.562914	-0.000348	81.909248	76.235474	115.510696	-0.028058	0.000000	0.050941	0.000000	0.000000	0.000000	-0.007310	0.006398	0.063892	0.000000	0.000000	4.000000	15.000000	1.000000
14643.617386	-0.101043	0.562914	-0.000348	81.909004	76.172142	115.443970	-0.017409	0.000000	0.052159	0.000000	0.000000	0.000000	-0.007310	0.006398	0.063892	0.000000	0.000000	4.000000	15.000000	1.000000
14643.620719	-0.101043	0.562914	-0.000348	81.909004	76.172142	115.443970	-0.017409	0.000000	0.052159	0.000000	0.000000	0.000000	-0.007310	0.006398	0.063892	0.000000	0.000000	4.000000	15.000000	1.000000
14643.624052	-0.101051	0.562927	-0.000107	81.909004	76.172142	115.443970	-0.017409	0.000000	0.052159	0.000000	0.000000	0.000000	-0.002324	0.003951	0.072244	0.000000	0.000000	4.000000	15.000000	1.000000
14643.627386	-0.101051	0.562927	-0.000107	81.908783	76.111572	115.377304	-0.017409	0.000000	0.052159	0.000000	0.000000	0.000000	-0.002324	0.003951	0.072244	0.000000	0.000000	4.000000	15.000000	1.000000
14643.630719	-0.101051	0.562927	-0.000107	81.908783	76.111572	115.377304	-0.017409	0.000000	0.052159	0.000000	0.000000	0.000000	-0.002324	0.003951	0.072244	0.000000	0.000000	4.000000	15.000000	1.000000
14643.634052	-0.101051	0.562927	-0.000107	81.908783	76.111572	115.377304	-0.017409	0.000000	0.052159	0.000000	0.000000	0.000000	-0.002324	0.003951	0.072244	0.000000	0.000000	4.000000	15.000000	1.000000
14643.637386	-0.101089	0.562892	0.000272	81.908638	76.070259	115.332817	-0.005368	0.000000	0.052546	0.000000	0.000000	0.000000	-0.011482	-0.010657	0.113753	0.000000	0.000000	4.000000	15.000000	1.000000
14643.640719	-0.101089	0.562892	0.000272	81.908638	76.070259	115.332817	-0.005368	0.000000	0.052546	0.000000	0.000000	0.000000	-0.011482	-0.010657	0.113753	0.000000	0.000000	4.000000	15.000000	1.000000
14643.644052	-0.101089	0.562892	0.000272	81.908638	76.070259	115.332817	-0.005368	0.000000	0.052546	0.000000	0.000000	0.000000	-0.011482	-0.010657	0.113753	0.000000	0.000000	4.000000	15.000000	1.000000
14643.647386	-0.101089	0.562892	0.000272	81.907013	76.074379	115.333168	0.013591	0.000000	0.054460	0.000000	0.000000	0.000000	-0.011482	-0.010657	0.113753	0.000000	0.000000	4.000000	15.000000	1.000000
14643.650719	-0.101075	0.562868	0.000414	81.907013	76.074379	115.333168	0.013591	0.000000	0.054460	0.000000	0.000000	0.000000	0.004234	-0.006958	0.042702	0.000000	0.000000	4.000000	15.000000	1.000000
14643.654052	-0.101075	0.562868	0.000414	81.907013	76.074379	115.333168	0.013591	0.000000	0.054460	0.000000	0.000000	0.000000	0.004234	-0.006958	0.042702	0.000000	0.000000	4.000000	15.000000	1.000000
14643.657386	-0.101075	0.562810	0.000517	81.906921	76.055008	115.310844	0.020708	0.000000	0.053755	0.000000	0.000000	0.000000	0.000033	-0.017434	0.030804	0.000000	0.000000	4.000000	15.000000	1.000000
14643.660719	-0.101075	0.562810	0.000517	81.906921	76.055008	115.310844	0.020708	0.000000	0.053755	0.000000	0.000000	0.000000	0.000033	-0.017434	0.030804	0.000000	0.000000	4.000000	15.000000	1.000000
14643.664052	-0.101075	0.562810	0.000517	81.906921	76.055008	115.310844	0.020708	0.000000	0.053755	0.000000	0.000000	0.000000	0.000033	-0.017434	0.030804	0.000000	0.000000	4.000000	15.000000	1.000000
14643.667386	-0.101075	0.562810	0.000517	81.907013	76.079796	115.333145	0.025842	0.000000	0.053749	0.000000	0.000000	0.000000	0.000033	-0.017434	0.030804	0.000000	0.000000	4.000000	15.000000	1.000000
14643.670719	-0.101074	0.562778	0.000614	81.907013	76.079796	115.333145	0.025842	0.000000	0.053749	0.000000	0.000000	0.000000	0.000409	-0.009759	0.029111	0.000000	0.000000	4.000000	15.000000	1.000000
14643.674052	-0.101074	0.562778	0.000614	81.907013	76.079796	115.333145	0.025842	0.000000	0.053749	0.000000	0.000000	0.000000	0.000409	-0.009759	0.029111	0.000000	0.000000	4.000000	15.000000	1.000000
14643.677386	-0.101074	0.562778	0.000614	81.907158	76.126518	115.377579	0.030694	0.000000	0.053681	0.000000	0.000000	0.000000	0.000409	-0.009759	0.029111	0.000000	0.000000	4.000000	15.000000	1.000000
14643.680719	-0.101074	0.562778	0.000614	81.907158	76.126518	115.377579	0.030694	0.000000	0.053681	0.000000	0.000000	0.000000	0.000409	-0.009759	0.029111	0.000000	0.000000	4.000000	15.000000	1.000000
14643.684052	-0.101059	0.562718	0.000653	81.907158	76.126518	115.377579	0.030694	0.000000	0.053681	0.000000	0.000000	0.000000	0.004246	-0.017812	0.011735	0.000000	0.000000	4.000000	15.000000	1.000000
14643.687386	-0.101059	0.562718	0.000653	81.907310	76.170525	115.422043	0.030694	0.000000	0.053681	0.000000	0.000000	0.000000	0.004246	-0.017812	0.011735	0.000000	0.000000	4.000000	15.000000	1.000000
14643.690719	-0.101059	0.562718	0.000653	81.907310	76.170525	115.422043	0.030694	0.000000	0.053681	0.000000	0.000000	0.000000	0.004246	-0.017812	0.011735	0.000000	0.000000	4.000000	15.000000	1.000000
14643.694052	-0.101059	0.562718	0.000653	81.907310	76.170525	115.422043	0.030694	0.000000	0.053681	0.000000	0.000000	0.000000	0.004246	-0.017812	0.011735	0.000000	0.000000	4.000000	15.000000	1.000000
14643.697386	-0.101047	0.562597	0.000595	81.907593	76.258545	115.510948	0.032650	0.000000	0.052973	0.000000	0.000000	0.000000	0.003874	-0.036330	-0.017543	0.000000	0.000000	4.000000	15.000000	1.000000
14643.700719	-0.101047	0.562597	0.000595	81.907593	76.258545	115.510948	0.032650	0.000000	0.052973	0.000000	0.000000	0.000000	0.003874	-0.036330	-0.017543	0.000000	0.000000	4.000000	15.000000	1.000000
14643.704052	-0.101047	0.562597	0.000595	81.907593	76.258545	115.510948	0.032650	0.000000	0.052973	0.000000	0.000000	0.000000	0.003874	-0.036330	-0.017543	0.000000	0.000000	4.000000	15.000000	1.000000
14643.707386	-0.101047	0.562597	0.000595	81.906189	76.325874	115.577881	0.029726	0.000000	0.052328	0.000000	0.000000	0.000000	0.003874	-0.036330	-0.017543	0.000000	0.000000	4.000000	15.000000	1.000000
14643.710719	-0.101003	0.562561	0.000501	81.906189	76.325874	115.577881	0.029726	0.000000	0.052328	0.000000	0.000000	0.000000	0.013035	-0.010835	-0.028089	0.000000	0.000000	4.000000	15.000000	1.000000
14643.714052	-0.101003	0.562561	0.000501	81.906189	76.325874	115.577881	0.029726	0.000000	0.052328	0.000000	0.000000	0.000000	0.013035	-0.010835	-0.028089	0.000000	0.000000	4.000000	15.000000	1.000000
14643.717386	-0.101003	0.562561	0.000501	81.906410	76.391960	115.644615	0.025044	0.000000	0.050155	0.000000	0.000000	0.000000	0.013035	-0.010835	-0.028089	0.000000	0.000000	4.000000	15.000000	1.000000
14643.720719	-0.101003	0.562561	0.000501	81.906410	76.391960	115.644615	0.025044	0.000000	0.050155	0.000000	0.000000	0.000000	0.013035	-0.010835	-0.028089	0.000000	0.000000	4.000000	15.000000	1.000000
14643.724052	-0.100955	0.562533	0.000384	81.906410	76.391960	115.644615	0.025044	0.000000	0.050155	0.000000	0.000000	0.000000	0.014561	-0.008385	-0.035010	0.000000	0.000000	4.000000	15.000000	1.000000
14643.727386	-0.100955	0.562533	0.000384	81.906502	76.441315	115.688980	0.025044	0.000000	0.050155	0.000000	0.000000	0.000000	0.014561	-0.008385	-0.035010	0.000000	0.000000	4.000000	15.000000	1.000000
14643.730719	-0.100955	0.562533	0.000384	81.906502	76.441315	115.688980	0.025044	0.000000	0.050155	0.000000	0.000000	0.000000	0.014561	-0.008385	-0.035010	0.000000	0.000000	4.000000	15.000000	1.000000
14643.734052	-0.100955	0.562533	0.000384	81.906502	76.441315	115.688980	0.025044	0.000000	0.050155	0.000000	0.000000	0.000000	0.014561	-0.008385	-0.035010	0.000000	0.000000	4.000000	15.000000	1.000000
14643.737386	-0.100795	0.562520	0.000177	81.906654	76.496277	115.733498	0.019209	0.000000	0.047728	0.000000	0.000000	0.000000	0.047869	-0.003862	-0.062179	0.000000	1.000000	4.000000	15.000000	1.000000
14643.740719	-0.100795	0.562520	0.000177	81.906654	76.496277	115.733498	0.019209	0.000000	0.047728	0.000000	0.000000	0.000000	0.047869	-0.003862	-0.062179	0.000000	1.000000	4.000000	15.000000	1.000000
