# Supplementary material for: Haptic Guidance Needs to Be Intuitive Not Just Informative to Improve Human Motor Accuracy
Source: PLoS One. 2016 Mar 16;11(3):e0150912. doi: 10.1371/journal.pone.0150912 (PMC4794196; doi:10.1371/journal.pone.0150912)
Supplement: S1 Data — (ZIP) [file pone.0150912.s001.zip › Subject6/exp1_0016.txt]

Time	PosX	PosY	PosZ	RotX	RotY	RotZ	ForceX	ForceY	ForceZ	MomentX	MomentY	MomentZ	VelocityX	VelocityY	VelocityZ	CalibratedWeight	ButtonDown	Condition	Trial	Visual
14645.694052	-0.003286	0.506428	0.253226	78.354408	37.221912	70.053917	0.000000	0.000000	0.000000	0.000000	0.000000	0.000000	0.030323	-0.017137	0.006046	0.000000	1.000000	4.000000	16.000000	0.000000
14645.697386	-0.002409	0.506493	0.253036	78.361862	37.298618	70.082253	4.670922	0.000000	-1.783953	0.000000	0.000000	0.000000	0.263241	0.019375	-0.056839	0.000000	1.000000	4.000000	16.000000	0.000000
14645.700719	-0.002409	0.506493	0.253036	78.361862	37.298618	70.082253	4.670922	0.000000	-1.783953	0.000000	0.000000	0.000000	0.263241	0.019375	-0.056839	0.000000	1.000000	4.000000	16.000000	0.000000
14645.704052	-0.002409	0.506493	0.253036	78.361862	37.298618	70.082253	4.670922	0.000000	-1.783953	0.000000	0.000000	0.000000	0.263241	0.019375	-0.056839	0.000000	1.000000	4.000000	16.000000	0.000000
14645.707386	-0.000992	0.506245	0.252837	78.383057	37.507748	70.174927	4.665061	0.000000	-1.799225	0.000000	0.000000	0.000000	0.424889	-0.074386	-0.059842	0.000000	1.000000	4.000000	16.000000	0.000000
14645.710719	-0.000992	0.506245	0.252837	78.383057	37.507748	70.174927	4.665061	0.000000	-1.799225	0.000000	0.000000	0.000000	0.424889	-0.074386	-0.059842	0.000000	1.000000	4.000000	16.000000	0.000000
14645.714052	-0.000992	0.506245	0.252837	78.383057	37.507748	70.174927	4.665061	0.000000	-1.799225	0.000000	0.000000	0.000000	0.424889	-0.074386	-0.059842	0.000000	1.000000	4.000000	16.000000	0.000000
14645.717386	0.000389	0.506426	0.252636	78.431046	37.603062	70.120209	4.655767	0.000000	-1.823138	0.000000	0.000000	0.000000	0.414539	0.054282	-0.060184	0.000000	1.000000	4.000000	16.000000	0.000000
14645.720719	0.000389	0.506426	0.252636	78.431046	37.603062	70.120209	4.655767	0.000000	-1.823138	0.000000	0.000000	0.000000	0.414539	0.054282	-0.060184	0.000000	1.000000	4.000000	16.000000	0.000000
14645.724052	0.000389	0.506426	0.252636	78.431046	37.603062	70.120209	4.655767	0.000000	-1.823138	0.000000	0.000000	0.000000	0.414539	0.054282	-0.060184	0.000000	1.000000	4.000000	16.000000	0.000000
14645.727386	0.001870	0.506444	0.252050	78.649521	36.772778	69.015320	4.646590	0.000000	-1.846403	0.000000	0.000000	0.000000	0.444319	0.005368	-0.175749	0.000000	1.000000	4.000000	16.000000	0.000000
14645.730719	0.001870	0.506444	0.252050	78.649521	36.772778	69.015320	4.646590	0.000000	-1.846403	0.000000	0.000000	0.000000	0.444319	0.005368	-0.175749	0.000000	1.000000	4.000000	16.000000	0.000000
14645.734052	0.001870	0.506444	0.252050	78.649521	36.772778	69.015320	4.646590	0.000000	-1.846403	0.000000	0.000000	0.000000	0.444319	0.005368	-0.175749	0.000000	1.000000	4.000000	16.000000	0.000000
14645.737386	0.003820	0.506496	0.251393	79.080666	34.814030	66.604034	4.635693	0.000000	-1.873594	0.000000	0.000000	0.000000	0.584765	0.015650	-0.197238	0.000000	1.000000	4.000000	16.000000	0.000000
14645.740719	0.003820	0.506496	0.251393	79.080666	34.814030	66.604034	4.635693	0.000000	-1.873594	0.000000	0.000000	0.000000	0.584765	0.015650	-0.197238	0.000000	1.000000	4.000000	16.000000	0.000000
14645.744052	0.003820	0.506496	0.251393	79.080666	34.814030	66.604034	4.635693	0.000000	-1.873594	0.000000	0.000000	0.000000	0.584765	0.015650	-0.197238	0.000000	1.000000	4.000000	16.000000	0.000000
14645.747386	0.005160	0.506502	0.250642	79.569458	32.215416	63.725254	4.621415	0.000000	-1.908541	0.000000	0.000000	0.000000	0.402013	0.002000	-0.225185	0.000000	1.000000	4.000000	16.000000	0.000000
14645.750719	0.005160	0.506502	0.250642	79.569458	32.215416	63.725254	4.621415	0.000000	-1.908541	0.000000	0.000000	0.000000	0.402013	0.002000	-0.225185	0.000000	1.000000	4.000000	16.000000	0.000000
14645.754052	0.005160	0.506502	0.250642	79.569458	32.215416	63.725254	4.621415	0.000000	-1.908541	0.000000	0.000000	0.000000	0.402013	0.002000	-0.225185	0.000000	1.000000	4.000000	16.000000	0.000000
14645.757386	0.006829	0.506482	0.249507	80.167908	28.376865	59.947212	4.610633	0.000000	-1.934441	0.000000	0.000000	0.000000	0.500758	-0.005972	-0.340613	0.000000	1.000000	4.000000	16.000000	0.000000
14645.760719	0.006829	0.506482	0.249507	80.167908	28.376865	59.947212	4.610633	0.000000	-1.934441	0.000000	0.000000	0.000000	0.500758	-0.005972	-0.340613	0.000000	1.000000	4.000000	16.000000	0.000000
14645.764052	0.006829	0.506482	0.249507	80.167908	28.376865	59.947212	4.610633	0.000000	-1.934441	0.000000	0.000000	0.000000	0.500758	-0.005972	-0.340613	0.000000	1.000000	4.000000	16.000000	0.000000
14645.767386	0.008660	0.506537	0.248326	80.682167	24.049026	56.061024	4.596409	0.000000	-1.967999	0.000000	0.000000	0.000000	0.549244	0.016388	-0.354295	0.000000	1.000000	4.000000	16.000000	0.000000
14645.770719	0.008660	0.506537	0.248326	80.682167	24.049026	56.061024	4.596409	0.000000	-1.967999	0.000000	0.000000	0.000000	0.549244	0.016388	-0.354295	0.000000	1.000000	4.000000	16.000000	0.000000
14645.774052	0.008660	0.506537	0.248326	80.682167	24.049026	56.061024	4.596409	0.000000	-1.967999	0.000000	0.000000	0.000000	0.549244	0.016388	-0.354295	0.000000	1.000000	4.000000	16.000000	0.000000
14645.777386	0.010585	0.506534	0.247156	80.997391	20.026127	52.345394	4.580670	0.000000	-2.004359	0.000000	0.000000	0.000000	0.577576	-0.000778	-0.351042	0.000000	1.000000	4.000000	16.000000	0.000000
14645.780719	0.010585	0.506534	0.247156	80.997391	20.026127	52.345394	4.580670	0.000000	-2.004359	0.000000	0.000000	0.000000	0.577576	-0.000778	-0.351042	0.000000	1.000000	4.000000	16.000000	0.000000
14645.784052	0.010585	0.506534	0.247156	80.997391	20.026127	52.345394	4.580670	0.000000	-2.004359	0.000000	0.000000	0.000000	0.577576	-0.000778	-0.351042	0.000000	1.000000	4.000000	16.000000	0.000000
14645.787386	0.012736	0.506663	0.245916	80.985680	16.659292	48.835800	4.563986	0.000000	-2.042066	0.000000	0.000000	0.000000	0.645435	0.038424	-0.371799	0.000000	1.000000	4.000000	16.000000	0.000000
14645.790719	0.012736	0.506663	0.245916	80.985680	16.659292	48.835800	4.563986	0.000000	-2.042066	0.000000	0.000000	0.000000	0.645435	0.038424	-0.371799	0.000000	1.000000	4.000000	16.000000	0.000000
14645.794052	0.012736	0.506663	0.245916	80.985680	16.659292	48.835800	4.563986	0.000000	-2.042066	0.000000	0.000000	0.000000	0.645435	0.038424	-0.371799	0.000000	1.000000	4.000000	16.000000	0.000000
14645.797386	0.014914	0.506830	0.244696	80.696800	14.096893	45.932716	4.545151	0.000000	-2.083651	0.000000	0.000000	0.000000	0.653332	0.050323	-0.366138	0.000000	1.000000	4.000000	16.000000	0.000000
14645.800719	0.014914	0.506830	0.244696	80.696800	14.096893	45.932716	4.545151	0.000000	-2.083651	0.000000	0.000000	0.000000	0.653332	0.050323	-0.366138	0.000000	1.000000	4.000000	16.000000	0.000000
14645.804052	0.014914	0.506830	0.244696	80.696800	14.096893	45.932716	4.545151	0.000000	-2.083651	0.000000	0.000000	0.000000	0.653332	0.050323	-0.366138	0.000000	1.000000	4.000000	16.000000	0.000000
14645.807386	0.016953	0.507060	0.243545	80.217407	12.330856	44.502945	4.525780	0.000000	-2.125398	0.000000	0.000000	0.000000	0.611692	0.068944	-0.345354	0.000000	1.000000	4.000000	16.000000	0.000000
14645.810719	0.016953	0.507060	0.243545	80.217407	12.330856	44.502945	4.525780	0.000000	-2.125398	0.000000	0.000000	0.000000	0.611692	0.068944	-0.345354	0.000000	1.000000	4.000000	16.000000	0.000000
14645.814052	0.016953	0.507060	0.243545	80.217407	12.330856	44.502945	4.525780	0.000000	-2.125398	0.000000	0.000000	0.000000	0.611692	0.068944	-0.345354	0.000000	1.000000	4.000000	16.000000	0.000000
14645.817386	0.018820	0.507291	0.242421	79.668266	11.082110	43.469097	4.507242	0.000000	-2.164433	0.000000	0.000000	0.000000	0.560122	0.069281	-0.336948	0.000000	1.000000	4.000000	16.000000	0.000000
14645.820719	0.018820	0.507291	0.242421	79.668266	11.082110	43.469097	4.507242	0.000000	-2.164433	0.000000	0.000000	0.000000	0.560122	0.069281	-0.336948	0.000000	1.000000	4.000000	16.000000	0.000000
14645.824052	0.018820	0.507291	0.242421	79.668266	11.082110	43.469097	4.507242	0.000000	-2.164433	0.000000	0.000000	0.000000	0.560122	0.069281	-0.336948	0.000000	1.000000	4.000000	16.000000	0.000000
14645.827386	0.020515	0.507521	0.241296	79.116066	10.273769	42.499432	4.489705	0.000000	-2.200578	0.000000	0.000000	0.000000	0.508579	0.068975	-0.337669	0.000000	1.000000	4.000000	16.000000	0.000000
14645.830719	0.020515	0.507521	0.241296	79.116066	10.273769	42.499432	4.489705	0.000000	-2.200578	0.000000	0.000000	0.000000	0.508579	0.068975	-0.337669	0.000000	1.000000	4.000000	16.000000	0.000000
14645.834052	0.020515	0.507521	0.241296	79.116066	10.273769	42.499432	4.489705	0.000000	-2.200578	0.000000	0.000000	0.000000	0.508579	0.068975	-0.337669	0.000000	1.000000	4.000000	16.000000	0.000000
14645.837386	0.021876	0.507792	0.240236	78.597542	9.918224	42.087326	4.473118	0.000000	-2.234102	0.000000	0.000000	0.000000	0.408191	0.081470	-0.318051	0.000000	0.000000	4.000000	16.000000	0.000000
14645.840719	0.021876	0.507792	0.240236	78.597542	9.918224	42.087326	4.473118	0.000000	-2.234102	0.000000	0.000000	0.000000	0.408191	0.081470	-0.318051	0.000000	0.000000	4.000000	16.000000	0.000000
14645.844052	0.021876	0.507792	0.240236	78.597542	9.918224	42.087326	4.473118	0.000000	-2.234102	0.000000	0.000000	0.000000	0.408191	0.081470	-0.318051	0.000000	0.000000	4.000000	16.000000	0.000000
14645.847386	0.023071	0.508072	0.239305	78.114494	9.670830	41.793602	4.459006	0.000000	-2.262137	0.000000	0.000000	0.000000	0.358618	0.083938	-0.279276	0.000000	0.000000	4.000000	16.000000	0.000000
14645.850719	0.023071	0.508072	0.239305	78.114494	9.670830	41.793602	4.459006	0.000000	-2.262137	0.000000	0.000000	0.000000	0.358618	0.083938	-0.279276	0.000000	0.000000	4.000000	16.000000	0.000000
14645.854052	0.023071	0.508072	0.239305	78.114494	9.670830	41.793602	4.459006	0.000000	-2.262137	0.000000	0.000000	0.000000	0.358618	0.083938	-0.279276	0.000000	0.000000	4.000000	16.000000	0.000000
14645.857386	0.024200	0.508394	0.238434	77.680161	9.674398	41.864975	4.446436	0.000000	-2.286746	0.000000	0.000000	0.000000	0.338472	0.096472	-0.261218	0.000000	0.000000	4.000000	16.000000	0.000000
14645.860719	0.024200	0.508394	0.238434	77.680161	9.674398	41.864975	4.446436	0.000000	-2.286746	0.000000	0.000000	0.000000	0.338472	0.096472	-0.261218	0.000000	0.000000	4.000000	16.000000	0.000000
14645.864052	0.024200	0.508394	0.238434	77.680161	9.674398	41.864975	4.446436	0.000000	-2.286746	0.000000	0.000000	0.000000	0.338472	0.096472	-0.261218	0.000000	0.000000	4.000000	16.000000	0.000000
14645.867386	0.025163	0.508663	0.237651	77.332779	10.126108	42.559055	4.434454	0.000000	-2.309896	0.000000	0.000000	0.000000	0.289058	0.080879	-0.234977	0.000000	0.000000	4.000000	16.000000	0.000000
14645.870719	0.025163	0.508663	0.237651	77.332779	10.126108	42.559055	4.434454	0.000000	-2.309896	0.000000	0.000000	0.000000	0.289058	0.080879	-0.234977	0.000000	0.000000	4.000000	16.000000	0.000000
14645.874052	0.025163	0.508663	0.237651	77.332779	10.126108	42.559055	4.434454	0.000000	-2.309896	0.000000	0.000000	0.000000	0.289058	0.080879	-0.234977	0.000000	0.000000	4.000000	16.000000	0.000000
14645.877386	0.025995	0.508975	0.236932	77.174110	11.024650	43.605907	4.423948	0.000000	-2.329954	0.000000	0.000000	0.000000	0.249546	0.093468	-0.215728	0.000000	0.000000	4.000000	16.000000	0.000000
14645.880719	0.025995	0.508975	0.236932	77.174110	11.024650	43.605907	4.423948	0.000000	-2.329954	0.000000	0.000000	0.000000	0.249546	0.093468	-0.215728	0.000000	0.000000	4.000000	16.000000	0.000000
14645.884052	0.025995	0.508975	0.236932	77.174110	11.024650	43.605907	4.423948	0.000000	-2.329954	0.000000	0.000000	0.000000	0.249546	0.093468	-0.215728	0.000000	0.000000	4.000000	16.000000	0.000000
14645.887386	0.025995	0.508975	0.236932	77.189690	12.256263	45.034134	4.414612	0.000000	-2.347593	0.000000	0.000000	0.000000	0.249546	0.093468	-0.215728	0.000000	0.000000	4.000000	16.000000	0.000000
14645.890719	0.026697	0.509255	0.236315	77.189690	12.256263	45.034134	4.414612	0.000000	-2.347593	0.000000	0.000000	0.000000	0.210667	0.084056	-0.184893	0.000000	0.000000	4.000000	16.000000	0.000000
14645.894052	0.026697	0.509255	0.236315	77.189690	12.256263	45.034134	4.414612	0.000000	-2.347593	0.000000	0.000000	0.000000	0.210667	0.084056	-0.184893	0.000000	0.000000	4.000000	16.000000	0.000000
14645.897386	0.027203	0.509557	0.235752	77.248055	13.501903	46.484753	4.414612	0.000000	-2.347593	0.000000	0.000000	0.000000	0.151629	0.090652	-0.168883	0.000000	0.000000	4.000000	16.000000	0.000000
14645.900719	0.027203	0.509557	0.235752	77.248055	13.501903	46.484753	4.414612	0.000000	-2.347593	0.000000	0.000000	0.000000	0.151629	0.090652	-0.168883	0.000000	0.000000	4.000000	16.000000	0.000000
14645.904052	0.027203	0.509557	0.235752	77.248055	13.501903	46.484753	4.414612	0.000000	-2.347593	0.000000	0.000000	0.000000	0.151629	0.090652	-0.168883	0.000000	0.000000	4.000000	16.000000	0.000000
14645.907386	0.027203	0.509557	0.235752	77.301590	14.541232	47.714180	4.400336	0.000000	-2.374247	0.000000	0.000000	0.000000	0.151629	0.090652	-0.168883	0.000000	0.000000	4.000000	16.000000	0.000000
14645.910719	0.027482	0.509887	0.235309	77.301590	14.541232	47.714180	4.400336	0.000000	-2.374247	0.000000	0.000000	0.000000	0.083678	0.098742	-0.132913	0.000000	0.000000	4.000000	16.000000	0.000000
14645.914052	0.027482	0.509887	0.235309	77.301590	14.541232	47.714180	4.400336	0.000000	-2.374247	0.000000	0.000000	0.000000	0.083678	0.098742	-0.132913	0.000000	0.000000	4.000000	16.000000	0.000000
14645.917386	0.027535	0.510167	0.234993	77.342346	15.355062	48.680744	4.400336	0.000000	-2.374247	0.000000	0.000000	0.000000	0.015974	0.084192	-0.095051	0.000000	0.000000	4.000000	16.000000	0.000000
14645.920719	0.027535	0.510167	0.234993	77.342346	15.355062	48.680744	4.400336	0.000000	-2.374247	0.000000	0.000000	0.000000	0.015974	0.084192	-0.095051	0.000000	0.000000	4.000000	16.000000	0.000000
14645.924052	0.027535	0.510167	0.234993	77.342346	15.355062	48.680744	4.400336	0.000000	-2.374247	0.000000	0.000000	0.000000	0.015974	0.084192	-0.095051	0.000000	0.000000	4.000000	16.000000	0.000000
14645.927386	0.027535	0.510167	0.234993	77.369972	16.068741	49.543346	4.394522	0.000000	-2.384990	0.000000	0.000000	0.000000	0.015974	0.084192	-0.095051	0.000000	0.000000	4.000000	16.000000	0.000000
14645.930719	0.027427	0.510435	0.234764	77.369972	16.068741	49.543346	4.394522	0.000000	-2.384990	0.000000	0.000000	0.000000	-0.032332	0.080299	-0.068457	0.000000	0.000000	4.000000	16.000000	0.000000
14645.934052	0.027427	0.510435	0.234764	77.369972	16.068741	49.543346	4.394522	0.000000	-2.384990	0.000000	0.000000	0.000000	-0.032332	0.080299	-0.068457	0.000000	0.000000	4.000000	16.000000	0.000000
14645.937386	0.027427	0.510435	0.234764	77.374863	16.874855	50.542923	4.394522	0.000000	-2.384990	0.000000	0.000000	0.000000	-0.032332	0.080299	-0.068457	0.000000	0.000000	4.000000	16.000000	0.000000
14645.940719	0.027427	0.510435	0.234764	77.374863	16.874855	50.542923	4.394522	0.000000	-2.384990	0.000000	0.000000	0.000000	-0.032332	0.080299	-0.068457	0.000000	0.000000	4.000000	16.000000	0.000000
14645.944052	0.027159	0.510672	0.234643	77.374863	16.874855	50.542923	4.394522	0.000000	-2.384990	0.000000	0.000000	0.000000	-0.080391	0.071139	-0.036564	0.000000	0.000000	4.000000	16.000000	0.000000
14645.947386	0.026697	0.510876	0.234596	77.336777	17.967093	51.917145	4.394396	0.000000	-2.385221	0.000000	0.000000	0.000000	-0.138684	0.061292	-0.014031	0.000000	0.000000	4.000000	16.000000	0.000000
14645.950719	0.026697	0.510876	0.234596	77.336777	17.967093	51.917145	4.394396	0.000000	-2.385221	0.000000	0.000000	0.000000	-0.138684	0.061292	-0.014031	0.000000	0.000000	4.000000	16.000000	0.000000
14645.954052	0.026697	0.510876	0.234596	77.336777	17.967093	51.917145	4.394396	0.000000	-2.385221	0.000000	0.000000	0.000000	-0.138684	0.061292	-0.014031	0.000000	0.000000	4.000000	16.000000	0.000000
14645.957386	0.026697	0.510876	0.234596	77.286453	19.508118	53.852589	4.399409	0.000000	-2.375965	0.000000	0.000000	0.000000	-0.138684	0.061292	-0.014031	0.000000	0.000000	4.000000	16.000000	0.000000
14645.960719	0.026105	0.511045	0.234589	77.286453	19.508118	53.852589	4.399409	0.000000	-2.375965	0.000000	0.000000	0.000000	-0.177667	0.050669	-0.002050	0.000000	0.000000	4.000000	16.000000	0.000000
14645.964052	0.026105	0.511045	0.234589	77.286453	19.508118	53.852589	4.399409	0.000000	-2.375965	0.000000	0.000000	0.000000	-0.177667	0.050669	-0.002050	0.000000	0.000000	4.000000	16.000000	0.000000
14645.967386	0.025281	0.511174	0.234561	77.260658	21.501595	56.337749	4.399409	0.000000	-2.375965	0.000000	0.000000	0.000000	-0.246942	0.038574	-0.008517	0.000000	0.000000	4.000000	16.000000	0.000000
14645.970719	0.025281	0.511174	0.234561	77.260658	21.501595	56.337749	4.399409	0.000000	-2.375965	0.000000	0.000000	0.000000	-0.246942	0.038574	-0.008517	0.000000	0.000000	4.000000	16.000000	0.000000
14645.974052	0.025281	0.511174	0.234561	77.260658	21.501595	56.337749	4.399409	0.000000	-2.375965	0.000000	0.000000	0.000000	-0.246942	0.038574	-0.008517	0.000000	0.000000	4.000000	16.000000	0.000000
14645.977386	0.024260	0.511224	0.234512	77.261581	23.870966	59.269924	4.410339	0.000000	-2.355613	0.000000	0.000000	0.000000	-0.306296	0.015119	-0.014686	0.000000	0.000000	4.000000	16.000000	0.000000
14645.980719	0.024260	0.511224	0.234512	77.261581	23.870966	59.269924	4.410339	0.000000	-2.355613	0.000000	0.000000	0.000000	-0.306296	0.015119	-0.014686	0.000000	0.000000	4.000000	16.000000	0.000000
14645.984052	0.024260	0.511224	0.234512	77.261581	23.870966	59.269924	4.410339	0.000000	-2.355613	0.000000	0.000000	0.000000	-0.306296	0.015119	-0.014686	0.000000	0.000000	4.000000	16.000000	0.000000
14645.987386	0.023106	0.511232	0.234404	77.262810	26.480413	62.485645	4.418103	0.000000	-2.341017	0.000000	0.000000	0.000000	-0.346255	0.002252	-0.032378	0.000000	0.000000	4.000000	16.000000	0.000000
14645.990719	0.023106	0.511232	0.234404	77.262810	26.480413	62.485645	4.418103	0.000000	-2.341017	0.000000	0.000000	0.000000	-0.346255	0.002252	-0.032378	0.000000	0.000000	4.000000	16.000000	0.000000
14645.994052	0.023106	0.511232	0.234404	77.262810	26.480413	62.485645	4.418103	0.000000	-2.341017	0.000000	0.000000	0.000000	-0.346255	0.002252	-0.032378	0.000000	0.000000	4.000000	16.000000	0.000000
14645.997386	0.021788	0.511181	0.234287	77.261635	29.167435	65.788956	4.426644	0.000000	-2.324826	0.000000	0.000000	0.000000	-0.395477	-0.015143	-0.034945	0.000000	0.000000	4.000000	16.000000	0.000000
14646.000719	0.021788	0.511181	0.234287	77.261635	29.167435	65.788956	4.426644	0.000000	-2.324826	0.000000	0.000000	0.000000	-0.395477	-0.015143	-0.034945	0.000000	0.000000	4.000000	16.000000	0.000000
14646.004052	0.021788	0.511181	0.234287	77.261635	29.167435	65.788956	4.426644	0.000000	-2.324826	0.000000	0.000000	0.000000	-0.395477	-0.015143	-0.034945	0.000000	0.000000	4.000000	16.000000	0.000000
14646.007386	0.020370	0.511106	0.234091	77.237289	31.749582	68.968460	4.436404	0.000000	-2.306148	0.000000	0.000000	0.000000	-0.425560	-0.022694	-0.058722	0.000000	0.000000	4.000000	16.000000	0.000000
14646.010719	0.020370	0.511106	0.234091	77.237289	31.749582	68.968460	4.436404	0.000000	-2.306148	0.000000	0.000000	0.000000	-0.425560	-0.022694	-0.058722	0.000000	0.000000	4.000000	16.000000	0.000000
14646.014052	0.020370	0.511106	0.234091	77.237289	31.749582	68.968460	4.436404	0.000000	-2.306148	0.000000	0.000000	0.000000	-0.425560	-0.022694	-0.058722	0.000000	0.000000	4.000000	16.000000	0.000000
14646.017386	0.018853	0.510972	0.233884	77.200478	34.029526	71.791229	4.446597	0.000000	-2.286434	0.000000	0.000000	0.000000	-0.454916	-0.040066	-0.062375	0.000000	0.000000	4.000000	16.000000	0.000000
14646.020719	0.018853	0.510972	0.233884	77.200478	34.029526	71.791229	4.446597	0.000000	-2.286434	0.000000	0.000000	0.000000	-0.454916	-0.040066	-0.062375	0.000000	0.000000	4.000000	16.000000	0.000000
14646.024052	0.018853	0.510972	0.233884	77.200478	34.029526	71.791229	4.446597	0.000000	-2.286434	0.000000	0.000000	0.000000	-0.454916	-0.040066	-0.062375	0.000000	0.000000	4.000000	16.000000	0.000000
14646.027386	0.017206	0.510818	0.233661	77.180069	35.877472	74.063698	4.457470	0.000000	-2.265163	0.000000	0.000000	0.000000	-0.494081	-0.046072	-0.066866	0.000000	0.000000	4.000000	16.000000	0.000000
14646.030719	0.017206	0.510818	0.233661	77.180069	35.877472	74.063698	4.457470	0.000000	-2.265163	0.000000	0.000000	0.000000	-0.494081	-0.046072	-0.066866	0.000000	0.000000	4.000000	16.000000	0.000000
14646.034052	0.017206	0.510818	0.233661	77.180069	35.877472	74.063698	4.457470	0.000000	-2.265163	0.000000	0.000000	0.000000	-0.494081	-0.046072	-0.066866	0.000000	0.000000	4.000000	16.000000	0.000000
14646.037386	0.015429	0.510662	0.233404	77.190254	37.193508	75.479057	4.469257	0.000000	-2.241818	0.000000	0.000000	0.000000	-0.533292	-0.046803	-0.076957	0.000000	0.000000	4.000000	16.000000	0.000000
14646.040719	0.015429	0.510662	0.233404	77.190254	37.193508	75.479057	4.469257	0.000000	-2.241818	0.000000	0.000000	0.000000	-0.533292	-0.046803	-0.076957	0.000000	0.000000	4.000000	16.000000	0.000000
14646.044052	0.015429	0.510662	0.233404	77.190254	37.193508	75.479057	4.469257	0.000000	-2.241818	0.000000	0.000000	0.000000	-0.533292	-0.046803	-0.076957	0.000000	0.000000	4.000000	16.000000	0.000000
14646.047386	0.013620	0.510509	0.233176	77.201164	38.170734	76.249680	4.481874	0.000000	-2.216483	0.000000	0.000000	0.000000	-0.542503	-0.046040	-0.068454	0.000000	0.000000	4.000000	16.000000	0.000000
14646.050719	0.013620	0.510509	0.233176	77.201164	38.170734	76.249680	4.481874	0.000000	-2.216483	0.000000	0.000000	0.000000	-0.542503	-0.046040	-0.068454	0.000000	0.000000	4.000000	16.000000	0.000000
14646.054052	0.013620	0.510509	0.233176	77.201164	38.170734	76.249680	4.481874	0.000000	-2.216483	0.000000	0.000000	0.000000	-0.542503	-0.046040	-0.068454	0.000000	0.000000	4.000000	16.000000	0.000000
14646.057386	0.011714	0.510371	0.232894	77.193497	38.998158	76.669556	4.494785	0.000000	-2.190185	0.000000	0.000000	0.000000	-0.571856	-0.041459	-0.084498	0.000000	0.000000	4.000000	16.000000	0.000000
14646.060719	0.011714	0.510371	0.232894	77.193497	38.998158	76.669556	4.494785	0.000000	-2.190185	0.000000	0.000000	0.000000	-0.571856	-0.041459	-0.084498	0.000000	0.000000	4.000000	16.000000	0.000000
14646.064052	0.011714	0.510371	0.232894	77.193497	38.998158	76.669556	4.494785	0.000000	-2.190185	0.000000	0.000000	0.000000	-0.571856	-0.041459	-0.084498	0.000000	0.000000	4.000000	16.000000	0.000000
14646.067386	0.009711	0.510248	0.232558	77.157150	39.708759	77.105034	4.508183	0.000000	-2.162472	0.000000	0.000000	0.000000	-0.601043	-0.036916	-0.100818	0.000000	0.000000	4.000000	16.000000	0.000000
14646.070719	0.009711	0.510248	0.232558	77.157150	39.708759	77.105034	4.508183	0.000000	-2.162472	0.000000	0.000000	0.000000	-0.601043	-0.036916	-0.100818	0.000000	0.000000	4.000000	16.000000	0.000000
14646.074052	0.009711	0.510248	0.232558	77.157150	39.708759	77.105034	4.508183	0.000000	-2.162472	0.000000	0.000000	0.000000	-0.601043	-0.036916	-0.100818	0.000000	0.000000	4.000000	16.000000	0.000000
14646.077386	0.007610	0.510137	0.232134	77.076691	40.367775	77.552597	4.522058	0.000000	-2.133305	0.000000	0.000000	0.000000	-0.630159	-0.033123	-0.127201	0.000000	0.000000	4.000000	16.000000	0.000000
14646.080719	0.007610	0.510137	0.232134	77.076691	40.367775	77.552597	4.522058	0.000000	-2.133305	0.000000	0.000000	0.000000	-0.630159	-0.033123	-0.127201	0.000000	0.000000	4.000000	16.000000	0.000000
14646.084052	0.007610	0.510137	0.232134	77.076691	40.367775	77.552597	4.522058	0.000000	-2.133305	0.000000	0.000000	0.000000	-0.630159	-0.033123	-0.127201	0.000000	0.000000	4.000000	16.000000	0.000000
14646.087386	0.005479	0.510037	0.231588	76.969093	41.038727	77.916008	4.536287	0.000000	-2.102878	0.000000	0.000000	0.000000	-0.639447	-0.030091	-0.163859	0.000000	0.000000	4.000000	16.000000	0.000000
14646.090719	0.005479	0.510037	0.231588	76.969093	41.038727	77.916008	4.536287	0.000000	-2.102878	0.000000	0.000000	0.000000	-0.639447	-0.030091	-0.163859	0.000000	0.000000	4.000000	16.000000	0.000000
14646.094052	0.005479	0.510037	0.231588	76.969093	41.038727	77.916008	4.536287	0.000000	-2.102878	0.000000	0.000000	0.000000	-0.639447	-0.030091	-0.163859	0.000000	0.000000	4.000000	16.000000	0.000000
14646.097386	0.003219	0.509982	0.230884	76.866722	41.783016	78.428444	4.550267	0.000000	-2.072454	0.000000	0.000000	0.000000	-0.677831	-0.016531	-0.211238	0.000000	0.000000	4.000000	16.000000	0.000000
14646.100719	0.003219	0.509982	0.230884	76.866722	41.783016	78.428444	4.550267	0.000000	-2.072454	0.000000	0.000000	0.000000	-0.677831	-0.016531	-0.211238	0.000000	0.000000	4.000000	16.000000	0.000000
14646.104052	0.003219	0.509982	0.230884	76.866722	41.783016	78.428444	4.550267	0.000000	-2.072454	0.000000	0.000000	0.000000	-0.677831	-0.016531	-0.211238	0.000000	0.000000	4.000000	16.000000	0.000000
14646.107386	0.000866	0.509949	0.229972	76.814735	42.706509	79.094788	4.564615	0.000000	-2.040659	0.000000	0.000000	0.000000	-0.705872	-0.009814	-0.273500	0.000000	0.000000	4.000000	16.000000	0.000000
14646.110719	0.000866	0.509949	0.229972	76.814735	42.706509	79.094788	4.564615	0.000000	-2.040659	0.000000	0.000000	0.000000	-0.705872	-0.009814	-0.273500	0.000000	0.000000	4.000000	16.000000	0.000000
14646.114052	0.000866	0.509949	0.229972	76.814735	42.706509	79.094788	4.564615	0.000000	-2.040659	0.000000	0.000000	0.000000	-0.705872	-0.009814	-0.273500	0.000000	0.000000	4.000000	16.000000	0.000000
14646.117386	-0.001480	0.509996	0.228863	76.833351	43.756477	79.819633	4.578933	0.000000	-2.008327	0.000000	0.000000	0.000000	-0.703869	0.014075	-0.332666	0.000000	0.000000	4.000000	16.000000	0.000000
14646.120719	-0.001480	0.509996	0.228863	76.833351	43.756477	79.819633	4.578933	0.000000	-2.008327	0.000000	0.000000	0.000000	-0.703869	0.014075	-0.332666	0.000000	0.000000	4.000000	16.000000	0.000000
14646.124052	-0.001480	0.509996	0.228863	76.833351	43.756477	79.819633	4.578933	0.000000	-2.008327	0.000000	0.000000	0.000000	-0.703869	0.014075	-0.332666	0.000000	0.000000	4.000000	16.000000	0.000000
14646.127386	-0.003915	0.510105	0.227573	76.918358	44.828197	80.659409	4.592554	0.000000	-1.976980	0.000000	0.000000	0.000000	-0.730558	0.032540	-0.386966	0.000000	0.000000	4.000000	16.000000	0.000000
14646.130719	-0.003915	0.510105	0.227573	76.918358	44.828197	80.659409	4.592554	0.000000	-1.976980	0.000000	0.000000	0.000000	-0.730558	0.032540	-0.386966	0.000000	0.000000	4.000000	16.000000	0.000000
14646.134052	-0.003915	0.510105	0.227573	76.918358	44.828197	80.659409	4.592554	0.000000	-1.976980	0.000000	0.000000	0.000000	-0.730558	0.032540	-0.386966	0.000000	0.000000	4.000000	16.000000	0.000000
14646.137386	-0.006405	0.510334	0.226146	77.039833	45.732384	81.375877	4.606261	0.000000	-1.944829	0.000000	0.000000	0.000000	-0.746914	0.068752	-0.428297	0.000000	0.000000	4.000000	16.000000	0.000000
14646.140719	-0.006405	0.510334	0.226146	77.039833	45.732384	81.375877	4.606261	0.000000	-1.944829	0.000000	0.000000	0.000000	-0.746914	0.068752	-0.428297	0.000000	0.000000	4.000000	16.000000	0.000000
14646.144052	-0.006405	0.510334	0.226146	77.039833	45.732384	81.375877	4.606261	0.000000	-1.944829	0.000000	0.000000	0.000000	-0.746914	0.068752	-0.428297	0.000000	0.000000	4.000000	16.000000	0.000000
14646.147386	-0.008851	0.510760	0.224607	77.173630	46.449806	81.933037	4.619958	0.000000	-1.912064	0.000000	0.000000	0.000000	-0.733689	0.127778	-0.461583	0.000000	0.000000	4.000000	16.000000	0.000000
14646.150719	-0.008851	0.510760	0.224607	77.173630	46.449806	81.933037	4.619958	0.000000	-1.912064	0.000000	0.000000	0.000000	-0.733689	0.127778	-0.461583	0.000000	0.000000	4.000000	16.000000	0.000000
14646.154052	-0.008851	0.510760	0.224607	77.173630	46.449806	81.933037	4.619958	0.000000	-1.912064	0.000000	0.000000	0.000000	-0.733689	0.127778	-0.461583	0.000000	0.000000	4.000000	16.000000	0.000000
14646.157386	-0.011284	0.511326	0.222977	77.302429	47.020226	82.435135	4.633032	0.000000	-1.880163	0.000000	0.000000	0.000000	-0.729974	0.170002	-0.488912	0.000000	0.000000	4.000000	16.000000	0.000000
14646.160719	-0.011284	0.511326	0.222977	77.302429	47.020226	82.435135	4.633032	0.000000	-1.880163	0.000000	0.000000	0.000000	-0.729974	0.170002	-0.488912	0.000000	0.000000	4.000000	16.000000	0.000000
14646.164052	-0.011284	0.511326	0.222977	77.302429	47.020226	82.435135	4.633032	0.000000	-1.880163	0.000000	0.000000	0.000000	-0.729974	0.170002	-0.488912	0.000000	0.000000	4.000000	16.000000	0.000000
14646.167386	-0.013609	0.512095	0.221336	77.409531	47.475967	82.880547	4.645787	0.000000	-1.848422	0.000000	0.000000	0.000000	-0.697464	0.230524	-0.492328	0.000000	0.000000	4.000000	16.000000	0.000000
14646.170719	-0.013609	0.512095	0.221336	77.409531	47.475967	82.880547	4.645787	0.000000	-1.848422	0.000000	0.000000	0.000000	-0.697464	0.230524	-0.492328	0.000000	0.000000	4.000000	16.000000	0.000000
14646.174052	-0.013609	0.512095	0.221336	77.409531	47.475967	82.880547	4.645787	0.000000	-1.848422	0.000000	0.000000	0.000000	-0.697464	0.230524	-0.492328	0.000000	0.000000	4.000000	16.000000	0.000000
14646.177386	-0.015922	0.512990	0.219688	77.504692	47.892082	83.386047	4.657773	0.000000	-1.818007	0.000000	0.000000	0.000000	-0.694099	0.268430	-0.494449	0.000000	0.000000	4.000000	16.000000	0.000000
14646.180719	-0.015922	0.512990	0.219688	77.504692	47.892082	83.386047	4.657773	0.000000	-1.818007	0.000000	0.000000	0.000000	-0.694099	0.268430	-0.494449	0.000000	0.000000	4.000000	16.000000	0.000000
14646.184052	-0.015922	0.512990	0.219688	77.504692	47.892082	83.386047	4.657773	0.000000	-1.818007	0.000000	0.000000	0.000000	-0.694099	0.268430	-0.494449	0.000000	0.000000	4.000000	16.000000	0.000000
14646.187386	-0.018191	0.514078	0.217961	77.641579	48.502075	83.979286	4.669697	0.000000	-1.787156	0.000000	0.000000	0.000000	-0.680519	0.326545	-0.518290	0.000000	0.000000	4.000000	16.000000	0.000000
14646.190719	-0.018191	0.514078	0.217961	77.641579	48.502075	83.979286	4.669697	0.000000	-1.787156	0.000000	0.000000	0.000000	-0.680519	0.326545	-0.518290	0.000000	0.000000	4.000000	16.000000	0.000000
14646.194052	-0.018191	0.514078	0.217961	77.641579	48.502075	83.979286	4.669697	0.000000	-1.787156	0.000000	0.000000	0.000000	-0.680519	0.326545	-0.518290	0.000000	0.000000	4.000000	16.000000	0.000000
14646.197386	-0.020380	0.515262	0.216111	77.897774	49.668537	84.910484	4.681123	0.000000	-1.757011	0.000000	0.000000	0.000000	-0.656797	0.355219	-0.554826	0.000000	0.000000	4.000000	16.000000	0.000000
14646.200719	-0.020380	0.515262	0.216111	77.897774	49.668537	84.910484	4.681123	0.000000	-1.757011	0.000000	0.000000	0.000000	-0.656797	0.355219	-0.554826	0.000000	0.000000	4.000000	16.000000	0.000000
14646.204052	-0.020380	0.515262	0.216111	77.897774	49.668537	84.910484	4.681123	0.000000	-1.757011	0.000000	0.000000	0.000000	-0.656797	0.355219	-0.554826	0.000000	0.000000	4.000000	16.000000	0.000000
14646.207386	-0.022554	0.516597	0.214149	78.288841	51.289539	86.302185	4.691716	0.000000	-1.728527	0.000000	0.000000	0.000000	-0.652106	0.400365	-0.588632	0.000000	0.000000	4.000000	16.000000	0.000000
14646.210719	-0.022554	0.516597	0.214149	78.288841	51.289539	86.302185	4.691716	0.000000	-1.728527	0.000000	0.000000	0.000000	-0.652106	0.400365	-0.588632	0.000000	0.000000	4.000000	16.000000	0.000000
14646.214052	-0.022554	0.516597	0.214149	78.288841	51.289539	86.302185	4.691716	0.000000	-1.728527	0.000000	0.000000	0.000000	-0.652106	0.400365	-0.588632	0.000000	0.000000	4.000000	16.000000	0.000000
14646.217386	-0.024646	0.517983	0.212033	78.779755	53.133308	88.033951	4.701965	0.000000	-1.700449	0.000000	0.000000	0.000000	-0.627545	0.416072	-0.634871	0.000000	0.000000	4.000000	16.000000	0.000000
14646.220719	-0.024646	0.517983	0.212033	78.779755	53.133308	88.033951	4.701965	0.000000	-1.700449	0.000000	0.000000	0.000000	-0.627545	0.416072	-0.634871	0.000000	0.000000	4.000000	16.000000	0.000000
14646.224052	-0.024646	0.517983	0.212033	78.779755	53.133308	88.033951	4.701965	0.000000	-1.700449	0.000000	0.000000	0.000000	-0.627545	0.416072	-0.634871	0.000000	0.000000	4.000000	16.000000	0.000000
14646.227386	-0.026687	0.519497	0.209787	79.311165	55.028343	89.793610	4.711319	0.000000	-1.674357	0.000000	0.000000	0.000000	-0.612527	0.454072	-0.673687	0.000000	0.000000	4.000000	16.000000	0.000000
14646.230719	-0.026687	0.519497	0.209787	79.311165	55.028343	89.793610	4.711319	0.000000	-1.674357	0.000000	0.000000	0.000000	-0.612527	0.454072	-0.673687	0.000000	0.000000	4.000000	16.000000	0.000000
14646.234052	-0.026687	0.519497	0.209787	79.311165	55.028343	89.793610	4.711319	0.000000	-1.674357	0.000000	0.000000	0.000000	-0.612527	0.454072	-0.673687	0.000000	0.000000	4.000000	16.000000	0.000000
14646.237386	-0.028709	0.521115	0.207394	79.817757	56.882130	91.513016	4.720083	0.000000	-1.649490	0.000000	0.000000	0.000000	-0.606486	0.485405	-0.717926	0.000000	0.000000	4.000000	16.000000	0.000000
14646.240719	-0.028709	0.521115	0.207394	79.817757	56.882130	91.513016	4.720083	0.000000	-1.649490	0.000000	0.000000	0.000000	-0.606486	0.485405	-0.717926	0.000000	0.000000	4.000000	16.000000	0.000000
14646.244052	-0.028709	0.521115	0.207394	79.817757	56.882130	91.513016	4.720083	0.000000	-1.649490	0.000000	0.000000	0.000000	-0.606486	0.485405	-0.717926	0.000000	0.000000	4.000000	16.000000	0.000000
14646.247386	-0.030678	0.522763	0.204860	80.276115	58.694500	93.213234	4.728437	0.000000	-1.625385	0.000000	0.000000	0.000000	-0.590678	0.494308	-0.760163	0.000000	0.000000	4.000000	16.000000	0.000000
14646.250719	-0.030678	0.522763	0.204860	80.276115	58.694500	93.213234	4.728437	0.000000	-1.625385	0.000000	0.000000	0.000000	-0.590678	0.494308	-0.760163	0.000000	0.000000	4.000000	16.000000	0.000000
14646.254052	-0.030678	0.522763	0.204860	80.276115	58.694500	93.213234	4.728437	0.000000	-1.625385	0.000000	0.000000	0.000000	-0.590678	0.494308	-0.760163	0.000000	0.000000	4.000000	16.000000	0.000000
14646.257386	-0.032623	0.524471	0.202145	80.691483	60.409966	94.840836	4.736186	0.000000	-1.602665	0.000000	0.000000	0.000000	-0.583394	0.512415	-0.814562	0.000000	0.000000	4.000000	16.000000	0.000000
14646.260719	-0.032623	0.524471	0.202145	80.691483	60.409966	94.840836	4.736186	0.000000	-1.602665	0.000000	0.000000	0.000000	-0.583394	0.512415	-0.814562	0.000000	0.000000	4.000000	16.000000	0.000000
14646.264052	-0.032623	0.524471	0.202145	80.691483	60.409966	94.840836	4.736186	0.000000	-1.602665	0.000000	0.000000	0.000000	-0.583394	0.512415	-0.814562	0.000000	0.000000	4.000000	16.000000	0.000000
14646.267386	-0.034542	0.526185	0.199269	81.071434	62.020142	96.383888	4.743446	0.000000	-1.581050	0.000000	0.000000	0.000000	-0.575933	0.514111	-0.862785	0.000000	0.000000	4.000000	16.000000	0.000000
14646.270719	-0.034542	0.526185	0.199269	81.071434	62.020142	96.383888	4.743446	0.000000	-1.581050	0.000000	0.000000	0.000000	-0.575933	0.514111	-0.862785	0.000000	0.000000	4.000000	16.000000	0.000000
14646.274052	-0.034542	0.526185	0.199269	81.071434	62.020142	96.383888	4.743446	0.000000	-1.581050	0.000000	0.000000	0.000000	-0.575933	0.514111	-0.862785	0.000000	0.000000	4.000000	16.000000	0.000000
14646.277386	-0.036436	0.527866	0.196235	81.433189	63.577923	97.888214	4.750275	0.000000	-1.560413	0.000000	0.000000	0.000000	-0.568063	0.504459	-0.910340	0.000000	0.000000	4.000000	16.000000	0.000000
14646.280719	-0.036436	0.527866	0.196235	81.433189	63.577923	97.888214	4.750275	0.000000	-1.560413	0.000000	0.000000	0.000000	-0.568063	0.504459	-0.910340	0.000000	0.000000	4.000000	16.000000	0.000000
14646.284052	-0.036436	0.527866	0.196235	81.433189	63.577923	97.888214	4.750275	0.000000	-1.560413	0.000000	0.000000	0.000000	-0.568063	0.504459	-0.910340	0.000000	0.000000	4.000000	16.000000	0.000000
14646.287386	-0.038301	0.529549	0.193036	81.783310	65.108818	99.359512	4.756679	0.000000	-1.540779	0.000000	0.000000	0.000000	-0.559661	0.505030	-0.959503	0.000000	0.000000	4.000000	16.000000	0.000000
14646.290719	-0.038301	0.529549	0.193036	81.783310	65.108818	99.359512	4.756679	0.000000	-1.540779	0.000000	0.000000	0.000000	-0.559661	0.505030	-0.959503	0.000000	0.000000	4.000000	16.000000	0.000000
14646.294052	-0.038301	0.529549	0.193036	81.783310	65.108818	99.359512	4.756679	0.000000	-1.540779	0.000000	0.000000	0.000000	-0.559661	0.505030	-0.959503	0.000000	0.000000	4.000000	16.000000	0.000000
14646.297386	-0.040138	0.531197	0.189676	82.117630	66.567520	100.776398	4.762643	0.000000	-1.522245	0.000000	0.000000	0.000000	-0.550845	0.494354	-1.007983	0.000000	0.000000	4.000000	16.000000	0.000000
14646.300719	-0.040138	0.531197	0.189676	82.117630	66.567520	100.776398	4.762643	0.000000	-1.522245	0.000000	0.000000	0.000000	-0.550845	0.494354	-1.007983	0.000000	0.000000	4.000000	16.000000	0.000000
14646.304052	-0.040138	0.531197	0.189676	82.117630	66.567520	100.776398	4.762643	0.000000	-1.522245	0.000000	0.000000	0.000000	-0.550845	0.494354	-1.007983	0.000000	0.000000	4.000000	16.000000	0.000000
14646.307386	-0.041884	0.532812	0.186192	82.429466	68.022400	102.202515	4.768168	0.000000	-1.504849	0.000000	0.000000	0.000000	-0.523910	0.484374	-1.045257	0.000000	0.000000	4.000000	16.000000	0.000000
14646.310719	-0.041884	0.532812	0.186192	82.429466	68.022400	102.202515	4.768168	0.000000	-1.504849	0.000000	0.000000	0.000000	-0.523910	0.484374	-1.045257	0.000000	0.000000	4.000000	16.000000	0.000000
14646.314052	-0.041884	0.532812	0.186192	82.429466	68.022400	102.202515	4.768168	0.000000	-1.504849	0.000000	0.000000	0.000000	-0.523910	0.484374	-1.045257	0.000000	0.000000	4.000000	16.000000	0.000000
14646.317386	-0.043630	0.534372	0.182561	82.712662	69.437729	103.608315	4.772902	0.000000	-1.489764	0.000000	0.000000	0.000000	-0.523923	0.468167	-1.089203	0.000000	0.000000	4.000000	16.000000	0.000000
14646.320719	-0.043630	0.534372	0.182561	82.712662	69.437729	103.608315	4.772902	0.000000	-1.489764	0.000000	0.000000	0.000000	-0.523923	0.468167	-1.089203	0.000000	0.000000	4.000000	16.000000	0.000000
14646.324052	-0.043630	0.534372	0.182561	82.712662	69.437729	103.608315	4.772902	0.000000	-1.489764	0.000000	0.000000	0.000000	-0.523923	0.468167	-1.089203	0.000000	0.000000	4.000000	16.000000	0.000000
14646.327386	-0.045467	0.535862	0.178796	82.949234	70.753204	104.956459	4.777444	0.000000	-1.475136	0.000000	0.000000	0.000000	-0.550954	0.446993	-1.129613	0.000000	0.000000	4.000000	16.000000	0.000000
14646.330719	-0.045467	0.535862	0.178796	82.949234	70.753204	104.956459	4.777444	0.000000	-1.475136	0.000000	0.000000	0.000000	-0.550954	0.446993	-1.129613	0.000000	0.000000	4.000000	16.000000	0.000000
14646.334052	-0.045467	0.535862	0.178796	82.949234	70.753204	104.956459	4.777444	0.000000	-1.475136	0.000000	0.000000	0.000000	-0.550954	0.446993	-1.129613	0.000000	0.000000	4.000000	16.000000	0.000000
14646.337386	-0.047275	0.537325	0.174969	83.117180	71.680679	105.969048	4.782497	0.000000	-1.458671	0.000000	0.000000	0.000000	-0.542434	0.438715	-1.148003	0.000000	0.000000	4.000000	16.000000	0.000000
14646.340719	-0.047275	0.537325	0.174969	83.117180	71.680679	105.969048	4.782497	0.000000	-1.458671	0.000000	0.000000	0.000000	-0.542434	0.438715	-1.148003	0.000000	0.000000	4.000000	16.000000	0.000000
14646.344052	-0.047275	0.537325	0.174969	83.117180	71.680679	105.969048	4.782497	0.000000	-1.458671	0.000000	0.000000	0.000000	-0.542434	0.438715	-1.148003	0.000000	0.000000	4.000000	16.000000	0.000000
14646.347386	-0.049087	0.538764	0.171114	83.209358	72.331482	106.766434	4.787364	0.000000	-1.442618	0.000000	0.000000	0.000000	-0.543519	0.431630	-1.156475	0.000000	0.000000	4.000000	16.000000	0.000000
14646.350719	-0.049087	0.538764	0.171114	83.209358	72.331482	106.766434	4.787364	0.000000	-1.442618	0.000000	0.000000	0.000000	-0.543519	0.431630	-1.156475	0.000000	0.000000	4.000000	16.000000	0.000000
14646.354052	-0.049087	0.538764	0.171114	83.209358	72.331482	106.766434	4.787364	0.000000	-1.442618	0.000000	0.000000	0.000000	-0.543519	0.431630	-1.156475	0.000000	0.000000	4.000000	16.000000	0.000000
14646.357386	-0.050815	0.540218	0.167270	83.235085	72.751137	107.365700	4.792365	0.000000	-1.425918	0.000000	0.000000	0.000000	-0.518459	0.436221	-1.153405	0.000000	0.000000	4.000000	16.000000	0.000000
14646.360719	-0.050815	0.540218	0.167270	83.235085	72.751137	107.365700	4.792365	0.000000	-1.425918	0.000000	0.000000	0.000000	-0.518459	0.436221	-1.153405	0.000000	0.000000	4.000000	16.000000	0.000000
14646.364052	-0.050815	0.540218	0.167270	83.235085	72.751137	107.365700	4.792365	0.000000	-1.425918	0.000000	0.000000	0.000000	-0.518459	0.436221	-1.153405	0.000000	0.000000	4.000000	16.000000	0.000000
14646.367386	-0.052435	0.541657	0.163479	83.258980	72.789574	107.498253	4.796920	0.000000	-1.410518	0.000000	0.000000	0.000000	-0.485953	0.431950	-1.137141	0.000000	0.000000	4.000000	16.000000	0.000000
14646.370719	-0.052435	0.541657	0.163479	83.258980	72.789574	107.498253	4.796920	0.000000	-1.410518	0.000000	0.000000	0.000000	-0.485953	0.431950	-1.137141	0.000000	0.000000	4.000000	16.000000	0.000000
14646.374052	-0.052435	0.541657	0.163479	83.258980	72.789574	107.498253	4.796920	0.000000	-1.410518	0.000000	0.000000	0.000000	-0.485953	0.431950	-1.137141	0.000000	0.000000	4.000000	16.000000	0.000000
14646.377386	-0.053919	0.543084	0.159748	83.306572	72.422607	107.079575	4.800916	0.000000	-1.396855	0.000000	0.000000	0.000000	-0.445318	0.427851	-1.119526	0.000000	0.000000	4.000000	16.000000	0.000000
14646.380719	-0.053919	0.543084	0.159748	83.306572	72.422607	107.079575	4.800916	0.000000	-1.396855	0.000000	0.000000	0.000000	-0.445318	0.427851	-1.119526	0.000000	0.000000	4.000000	16.000000	0.000000
14646.384052	-0.053919	0.543084	0.159748	83.306572	72.422607	107.079575	4.800916	0.000000	-1.396855	0.000000	0.000000	0.000000	-0.445318	0.427851	-1.119526	0.000000	0.000000	4.000000	16.000000	0.000000
14646.387386	-0.055329	0.544497	0.156071	83.413109	71.651703	106.261772	4.804120	0.000000	-1.385799	0.000000	0.000000	0.000000	-0.422953	0.423965	-1.102871	0.000000	0.000000	4.000000	16.000000	0.000000
14646.390719	-0.055329	0.544497	0.156071	83.413109	71.651703	106.261772	4.804120	0.000000	-1.385799	0.000000	0.000000	0.000000	-0.422953	0.423965	-1.102871	0.000000	0.000000	4.000000	16.000000	0.000000
14646.394052	-0.055329	0.544497	0.156071	83.413109	71.651703	106.261772	4.804120	0.000000	-1.385799	0.000000	0.000000	0.000000	-0.422953	0.423965	-1.102871	0.000000	0.000000	4.000000	16.000000	0.000000
14646.397386	-0.056666	0.545898	0.152452	83.569984	70.768631	105.408699	4.806975	0.000000	-1.375861	0.000000	0.000000	0.000000	-0.401066	0.420280	-1.085765	0.000000	0.000000	4.000000	16.000000	0.000000
14646.400719	-0.056666	0.545898	0.152452	83.569984	70.768631	105.408699	4.806975	0.000000	-1.375861	0.000000	0.000000	0.000000	-0.401066	0.420280	-1.085765	0.000000	0.000000	4.000000	16.000000	0.000000
14646.404052	-0.056666	0.545898	0.152452	83.569984	70.768631	105.408699	4.806975	0.000000	-1.375861	0.000000	0.000000	0.000000	-0.401066	0.420280	-1.085765	0.000000	0.000000	4.000000	16.000000	0.000000
14646.407386	-0.057961	0.547254	0.148894	83.739128	70.072533	104.736061	4.809479	0.000000	-1.367083	0.000000	0.000000	0.000000	-0.388421	0.406801	-1.067562	0.000000	0.000000	4.000000	16.000000	0.000000
14646.410719	-0.057961	0.547254	0.148894	83.739128	70.072533	104.736061	4.809479	0.000000	-1.367083	0.000000	0.000000	0.000000	-0.388421	0.406801	-1.067562	0.000000	0.000000	4.000000	16.000000	0.000000
14646.414052	-0.057961	0.547254	0.148894	83.739128	70.072533	104.736061	4.809479	0.000000	-1.367083	0.000000	0.000000	0.000000	-0.388421	0.406801	-1.067562	0.000000	0.000000	4.000000	16.000000	0.000000
14646.417386	-0.059237	0.548608	0.145332	83.893753	69.800682	104.502213	4.811879	0.000000	-1.358611	0.000000	0.000000	0.000000	-0.382855	0.406127	-1.068437	0.000000	0.000000	4.000000	16.000000	0.000000
14646.420719	-0.059237	0.548608	0.145332	83.893753	69.800682	104.502213	4.811879	0.000000	-1.358611	0.000000	0.000000	0.000000	-0.382855	0.406127	-1.068437	0.000000	0.000000	4.000000	16.000000	0.000000
14646.424052	-0.059237	0.548608	0.145332	83.893753	69.800682	104.502213	4.811879	0.000000	-1.358611	0.000000	0.000000	0.000000	-0.382855	0.406127	-1.068437	0.000000	0.000000	4.000000	16.000000	0.000000
14646.427386	-0.060441	0.549964	0.141810	84.008087	70.011925	104.759445	4.814216	0.000000	-1.350307	0.000000	0.000000	0.000000	-0.361346	0.407066	-1.056497	0.000000	0.000000	4.000000	16.000000	0.000000
14646.430719	-0.060441	0.549964	0.141810	84.008087	70.011925	104.759445	4.814216	0.000000	-1.350307	0.000000	0.000000	0.000000	-0.361346	0.407066	-1.056497	0.000000	0.000000	4.000000	16.000000	0.000000
14646.434052	-0.060441	0.549964	0.141810	84.008087	70.011925	104.759445	4.814216	0.000000	-1.350307	0.000000	0.000000	0.000000	-0.361346	0.407066	-1.056497	0.000000	0.000000	4.000000	16.000000	0.000000
14646.437386	-0.061602	0.551305	0.138311	84.062775	70.578484	105.324959	4.816124	0.000000	-1.343482	0.000000	0.000000	0.000000	-0.348229	0.402298	-1.049865	0.000000	0.000000	4.000000	16.000000	0.000000
14646.440719	-0.061602	0.551305	0.138311	84.062775	70.578484	105.324959	4.816124	0.000000	-1.343482	0.000000	0.000000	0.000000	-0.348229	0.402298	-1.049865	0.000000	0.000000	4.000000	16.000000	0.000000
14646.444052	-0.061602	0.551305	0.138311	84.062775	70.578484	105.324959	4.816124	0.000000	-1.343482	0.000000	0.000000	0.000000	-0.348229	0.402298	-1.049865	0.000000	0.000000	4.000000	16.000000	0.000000
14646.447386	-0.062779	0.552669	0.134860	84.082283	71.160362	105.843468	4.817784	0.000000	-1.337516	0.000000	0.000000	0.000000	-0.353200	0.409151	-1.035272	0.000000	0.000000	4.000000	16.000000	0.000000
14646.450719	-0.062779	0.552669	0.134860	84.082283	71.160362	105.843468	4.817784	0.000000	-1.337516	0.000000	0.000000	0.000000	-0.353200	0.409151	-1.035272	0.000000	0.000000	4.000000	16.000000	0.000000
14646.454052	-0.062779	0.552669	0.134860	84.082283	71.160362	105.843468	4.817784	0.000000	-1.337516	0.000000	0.000000	0.000000	-0.353200	0.409151	-1.035272	0.000000	0.000000	4.000000	16.000000	0.000000
14646.457386	-0.063892	0.554043	0.131489	84.097839	71.698044	106.366661	4.819799	0.000000	-1.330239	0.000000	0.000000	0.000000	-0.333706	0.412159	-1.011450	0.000000	0.000000	4.000000	16.000000	0.000000
14646.460719	-0.063892	0.554043	0.131489	84.097839	71.698044	106.366661	4.819799	0.000000	-1.330239	0.000000	0.000000	0.000000	-0.333706	0.412159	-1.011450	0.000000	0.000000	4.000000	16.000000	0.000000
14646.464052	-0.063892	0.554043	0.131489	84.097839	71.698044	106.366661	4.819799	0.000000	-1.330239	0.000000	0.000000	0.000000	-0.333706	0.412159	-1.011450	0.000000	0.000000	4.000000	16.000000	0.000000
14646.467386	-0.065024	0.555427	0.128188	84.110077	72.117500	106.917305	4.821506	0.000000	-1.324042	0.000000	0.000000	0.000000	-0.339709	0.415313	-0.990030	0.000000	0.000000	4.000000	16.000000	0.000000
14646.470719	-0.065024	0.555427	0.128188	84.110077	72.117500	106.917305	4.821506	0.000000	-1.324042	0.000000	0.000000	0.000000	-0.339709	0.415313	-0.990030	0.000000	0.000000	4.000000	16.000000	0.000000
14646.474052	-0.065024	0.555427	0.128188	84.110077	72.117500	106.917305	4.821506	0.000000	-1.324042	0.000000	0.000000	0.000000	-0.339709	0.415313	-0.990030	0.000000	0.000000	4.000000	16.000000	0.000000
14646.477386	-0.066179	0.556810	0.124982	84.119904	72.447105	107.388329	4.823671	0.000000	-1.316128	0.000000	0.000000	0.000000	-0.346500	0.414843	-0.961993	0.000000	0.000000	4.000000	16.000000	0.000000
14646.480719	-0.066179	0.556810	0.124982	84.119904	72.447105	107.388329	4.823671	0.000000	-1.316128	0.000000	0.000000	0.000000	-0.346500	0.414843	-0.961993	0.000000	0.000000	4.000000	16.000000	0.000000
14646.484052	-0.066179	0.556810	0.124982	84.119904	72.447105	107.388329	4.823671	0.000000	-1.316128	0.000000	0.000000	0.000000	-0.346500	0.414843	-0.961993	0.000000	0.000000	4.000000	16.000000	0.000000
14646.487386	-0.067295	0.558199	0.121817	84.128708	72.753670	107.830711	4.826407	0.000000	-1.306059	0.000000	0.000000	0.000000	-0.334880	0.416597	-0.949357	0.000000	0.000000	4.000000	16.000000	0.000000
14646.490719	-0.067295	0.558199	0.121817	84.128708	72.753670	107.830711	4.826407	0.000000	-1.306059	0.000000	0.000000	0.000000	-0.334880	0.416597	-0.949357	0.000000	0.000000	4.000000	16.000000	0.000000
14646.494052	-0.067295	0.558199	0.121817	84.128708	72.753670	107.830711	4.826407	0.000000	-1.306059	0.000000	0.000000	0.000000	-0.334880	0.416597	-0.949357	0.000000	0.000000	4.000000	16.000000	0.000000
14646.497386	-0.068374	0.559562	0.118701	84.134354	73.000572	108.193405	4.828996	0.000000	-1.296456	0.000000	0.000000	0.000000	-0.323700	0.408925	-0.934854	0.000000	0.000000	4.000000	16.000000	0.000000
14646.500719	-0.068374	0.559562	0.118701	84.134354	73.000572	108.193405	4.828996	0.000000	-1.296456	0.000000	0.000000	0.000000	-0.323700	0.408925	-0.934854	0.000000	0.000000	4.000000	16.000000	0.000000
14646.504052	-0.068374	0.559562	0.118701	84.134354	73.000572	108.193405	4.828996	0.000000	-1.296456	0.000000	0.000000	0.000000	-0.323700	0.408925	-0.934854	0.000000	0.000000	4.000000	16.000000	0.000000
14646.507386	-0.069442	0.560881	0.115615	84.139664	73.253517	108.500862	4.831458	0.000000	-1.287251	0.000000	0.000000	0.000000	-0.320366	0.395742	-0.925852	0.000000	0.000000	4.000000	16.000000	0.000000
14646.510719	-0.069442	0.560881	0.115615	84.139664	73.253517	108.500862	4.831458	0.000000	-1.287251	0.000000	0.000000	0.000000	-0.320366	0.395742	-0.925852	0.000000	0.000000	4.000000	16.000000	0.000000
14646.514052	-0.069442	0.560881	0.115615	84.139664	73.253517	108.500862	4.831458	0.000000	-1.287251	0.000000	0.000000	0.000000	-0.320366	0.395742	-0.925852	0.000000	0.000000	4.000000	16.000000	0.000000
14646.517386	-0.070494	0.562182	0.112516	84.142517	73.473137	108.725914	4.834003	0.000000	-1.277659	0.000000	0.000000	0.000000	-0.315521	0.390151	-0.929624	0.000000	0.000000	4.000000	16.000000	0.000000
14646.520719	-0.070494	0.562182	0.112516	84.142517	73.473137	108.725914	4.834003	0.000000	-1.277659	0.000000	0.000000	0.000000	-0.315521	0.390151	-0.929624	0.000000	0.000000	4.000000	16.000000	0.000000
14646.524052	-0.070494	0.562182	0.112516	84.142517	73.473137	108.725914	4.834003	0.000000	-1.277659	0.000000	0.000000	0.000000	-0.315521	0.390151	-0.929624	0.000000	0.000000	4.000000	16.000000	0.000000
14646.527386	-0.071535	0.563439	0.109448	84.136826	73.732025	109.059044	4.836465	0.000000	-1.268306	0.000000	0.000000	0.000000	-0.312295	0.377286	-0.920320	0.000000	0.000000	4.000000	16.000000	0.000000
14646.530719	-0.071535	0.563439	0.109448	84.136826	73.732025	109.059044	4.836465	0.000000	-1.268306	0.000000	0.000000	0.000000	-0.312295	0.377286	-0.920320	0.000000	0.000000	4.000000	16.000000	0.000000
14646.534052	-0.071535	0.563439	0.109448	84.136826	73.732025	109.059044	4.836465	0.000000	-1.268306	0.000000	0.000000	0.000000	-0.312295	0.377286	-0.920320	0.000000	0.000000	4.000000	16.000000	0.000000
14646.537386	-0.072538	0.564686	0.106410	84.120300	73.999512	109.415054	4.839022	0.000000	-1.258520	0.000000	0.000000	0.000000	-0.300919	0.373963	-0.911538	0.000000	0.000000	4.000000	16.000000	0.000000
14646.540719	-0.072538	0.564686	0.106410	84.120300	73.999512	109.415054	4.839022	0.000000	-1.258520	0.000000	0.000000	0.000000	-0.300919	0.373963	-0.911538	0.000000	0.000000	4.000000	16.000000	0.000000
14646.544052	-0.072538	0.564686	0.106410	84.120300	73.999512	109.415054	4.839022	0.000000	-1.258520	0.000000	0.000000	0.000000	-0.300919	0.373963	-0.911538	0.000000	0.000000	4.000000	16.000000	0.000000
14646.547386	-0.073509	0.565929	0.103439	84.082848	74.188438	109.618118	4.841372	0.000000	-1.249448	0.000000	0.000000	0.000000	-0.291229	0.372959	-0.891255	0.000000	0.000000	4.000000	16.000000	0.000000
14646.550719	-0.073509	0.565929	0.103439	84.082848	74.188438	109.618118	4.841372	0.000000	-1.249448	0.000000	0.000000	0.000000	-0.291229	0.372959	-0.891255	0.000000	0.000000	4.000000	16.000000	0.000000
14646.554052	-0.073509	0.565929	0.103439	84.082848	74.188438	109.618118	4.841372	0.000000	-1.249448	0.000000	0.000000	0.000000	-0.291229	0.372959	-0.891255	0.000000	0.000000	4.000000	16.000000	0.000000
14646.557386	-0.074399	0.567127	0.100572	84.027290	74.357468	109.770859	4.843675	0.000000	-1.240487	0.000000	0.000000	0.000000	-0.267063	0.359479	-0.860256	0.000000	0.000000	4.000000	16.000000	0.000000
14646.560719	-0.074399	0.567127	0.100572	84.027290	74.357468	109.770859	4.843675	0.000000	-1.240487	0.000000	0.000000	0.000000	-0.267063	0.359479	-0.860256	0.000000	0.000000	4.000000	16.000000	0.000000
14646.564052	-0.074399	0.567127	0.100572	84.027290	74.357468	109.770859	4.843675	0.000000	-1.240487	0.000000	0.000000	0.000000	-0.267063	0.359479	-0.860256	0.000000	0.000000	4.000000	16.000000	0.000000
14646.567386	-0.075246	0.568328	0.097875	83.975464	74.438072	109.893867	4.845475	0.000000	-1.233441	0.000000	0.000000	0.000000	-0.254240	0.360178	-0.808976	0.000000	0.000000	4.000000	16.000000	0.000000
14646.570719	-0.075246	0.568328	0.097875	83.975464	74.438072	109.893867	4.845475	0.000000	-1.233441	0.000000	0.000000	0.000000	-0.254240	0.360178	-0.808976	0.000000	0.000000	4.000000	16.000000	0.000000
14646.574052	-0.075246	0.568328	0.097875	83.975464	74.438072	109.893867	4.845475	0.000000	-1.233441	0.000000	0.000000	0.000000	-0.254240	0.360178	-0.808976	0.000000	0.000000	4.000000	16.000000	0.000000
14646.577386	-0.076046	0.569506	0.095297	83.939964	74.425430	109.982407	4.847375	0.000000	-1.225949	0.000000	0.000000	0.000000	-0.239785	0.353442	-0.773469	0.000000	0.000000	4.000000	16.000000	0.000000
14646.580719	-0.076046	0.569506	0.095297	83.939964	74.425430	109.982407	4.847375	0.000000	-1.225949	0.000000	0.000000	0.000000	-0.239785	0.353442	-0.773469	0.000000	0.000000	4.000000	16.000000	0.000000
14646.584052	-0.076046	0.569506	0.095297	83.939964	74.425430	109.982407	4.847375	0.000000	-1.225949	0.000000	0.000000	0.000000	-0.239785	0.353442	-0.773469	0.000000	0.000000	4.000000	16.000000	0.000000
14646.587386	-0.076722	0.570682	0.092865	83.931175	74.325813	109.985695	4.764839	0.000000	-1.197713	0.000000	0.000000	0.000000	-0.202964	0.352898	-0.729580	0.000000	0.000000	4.000000	16.000000	0.000000
14646.590719	-0.076722	0.570682	0.092865	83.931175	74.325813	109.985695	4.764839	0.000000	-1.197713	0.000000	0.000000	0.000000	-0.202964	0.352898	-0.729580	0.000000	0.000000	4.000000	16.000000	0.000000
14646.594052	-0.076722	0.570682	0.092865	83.931175	74.325813	109.985695	4.764839	0.000000	-1.197713	0.000000	0.000000	0.000000	-0.202964	0.352898	-0.729580	0.000000	0.000000	4.000000	16.000000	0.000000
14646.597386	-0.077347	0.571812	0.090499	83.931175	74.227936	109.977768	4.643242	0.000000	-1.163886	0.000000	0.000000	0.000000	-0.187345	0.338937	-0.709613	0.000000	0.000000	4.000000	16.000000	0.000000
14646.600719	-0.077347	0.571812	0.090499	83.931175	74.227936	109.977768	4.643242	0.000000	-1.163886	0.000000	0.000000	0.000000	-0.187345	0.338937	-0.709613	0.000000	0.000000	4.000000	16.000000	0.000000
14646.604052	-0.077347	0.571812	0.090499	83.931175	74.227936	109.977768	4.643242	0.000000	-1.163886	0.000000	0.000000	0.000000	-0.187345	0.338937	-0.709613	0.000000	0.000000	4.000000	16.000000	0.000000
14646.607386	-0.078000	0.572916	0.088206	83.932503	74.097321	109.946106	4.524973	0.000000	-1.132662	0.000000	0.000000	0.000000	-0.196030	0.331013	-0.687962	0.000000	0.000000	4.000000	16.000000	0.000000
14646.610719	-0.078000	0.572916	0.088206	83.932503	74.097321	109.946106	4.524973	0.000000	-1.132662	0.000000	0.000000	0.000000	-0.196030	0.331013	-0.687962	0.000000	0.000000	4.000000	16.000000	0.000000
14646.614052	-0.078000	0.572916	0.088206	83.932503	74.097321	109.946106	4.524973	0.000000	-1.132662	0.000000	0.000000	0.000000	-0.196030	0.331013	-0.687962	0.000000	0.000000	4.000000	16.000000	0.000000
14646.617386	-0.078672	0.573977	0.085909	83.932465	73.996696	109.946114	4.410313	0.000000	-1.099991	0.000000	0.000000	0.000000	-0.201447	0.318486	-0.689079	0.000000	0.000000	4.000000	16.000000	0.000000
14646.620719	-0.078672	0.573977	0.085909	83.932465	73.996696	109.946114	4.410313	0.000000	-1.099991	0.000000	0.000000	0.000000	-0.201447	0.318486	-0.689079	0.000000	0.000000	4.000000	16.000000	0.000000
14646.624052	-0.078672	0.573977	0.085909	83.932465	73.996696	109.946114	4.410313	0.000000	-1.099991	0.000000	0.000000	0.000000	-0.201447	0.318486	-0.689079	0.000000	0.000000	4.000000	16.000000	0.000000
14646.627386	-0.079444	0.574976	0.083642	83.932953	73.908981	109.975510	4.295466	0.000000	-1.066416	0.000000	0.000000	0.000000	-0.231845	0.299598	-0.680165	0.000000	0.000000	4.000000	16.000000	0.000000
14646.630719	-0.079444	0.574976	0.083642	83.932953	73.908981	109.975510	4.295466	0.000000	-1.066416	0.000000	0.000000	0.000000	-0.231845	0.299598	-0.680165	0.000000	0.000000	4.000000	16.000000	0.000000
14646.634052	-0.079444	0.574976	0.083642	83.932953	73.908981	109.975510	4.295466	0.000000	-1.066416	0.000000	0.000000	0.000000	-0.231845	0.299598	-0.680165	0.000000	0.000000	4.000000	16.000000	0.000000
14646.637386	-0.080394	0.575913	0.081393	83.929817	73.809044	109.993370	4.182106	0.000000	-1.027775	0.000000	0.000000	0.000000	-0.284971	0.281025	-0.674656	0.000000	0.000000	4.000000	16.000000	0.000000
14646.640719	-0.080394	0.575913	0.081393	83.929817	73.809044	109.993370	4.182106	0.000000	-1.027775	0.000000	0.000000	0.000000	-0.284971	0.281025	-0.674656	0.000000	0.000000	4.000000	16.000000	0.000000
14646.644052	-0.080394	0.575913	0.081393	83.929817	73.809044	109.993370	4.182106	0.000000	-1.027775	0.000000	0.000000	0.000000	-0.284971	0.281025	-0.674656	0.000000	0.000000	4.000000	16.000000	0.000000
14646.647386	-0.081437	0.576780	0.079136	83.901657	73.793510	110.004616	4.069663	0.000000	-0.980280	0.000000	0.000000	0.000000	-0.312884	0.260176	-0.677291	0.000000	0.000000	4.000000	16.000000	0.000000
14646.650719	-0.081437	0.576780	0.079136	83.901657	73.793510	110.004616	4.069663	0.000000	-0.980280	0.000000	0.000000	0.000000	-0.312884	0.260176	-0.677291	0.000000	0.000000	4.000000	16.000000	0.000000
14646.654052	-0.081437	0.576780	0.079136	83.901657	73.793510	110.004616	4.069663	0.000000	-0.980280	0.000000	0.000000	0.000000	-0.312884	0.260176	-0.677291	0.000000	0.000000	4.000000	16.000000	0.000000
14646.657386	-0.082604	0.577558	0.076910	83.798782	73.849922	110.028221	3.956781	0.000000	-0.928133	0.000000	0.000000	0.000000	-0.350134	0.233278	-0.667721	0.000000	0.000000	4.000000	16.000000	0.000000
14646.660719	-0.082604	0.577558	0.076910	83.798782	73.849922	110.028221	3.956781	0.000000	-0.928133	0.000000	0.000000	0.000000	-0.350134	0.233278	-0.667721	0.000000	0.000000	4.000000	16.000000	0.000000
14646.664052	-0.082604	0.577558	0.076910	83.798782	73.849922	110.028221	3.956781	0.000000	-0.928133	0.000000	0.000000	0.000000	-0.350134	0.233278	-0.667721	0.000000	0.000000	4.000000	16.000000	0.000000
14646.667386	-0.083776	0.578304	0.074783	83.586998	73.925278	110.214836	3.845494	0.000000	-0.869777	0.000000	0.000000	0.000000	-0.351444	0.223899	-0.637927	0.000000	0.000000	4.000000	16.000000	0.000000
14646.670719	-0.083776	0.578304	0.074783	83.586998	73.925278	110.214836	3.845494	0.000000	-0.869777	0.000000	0.000000	0.000000	-0.351444	0.223899	-0.637927	0.000000	0.000000	4.000000	16.000000	0.000000
14646.674052	-0.083776	0.578304	0.074783	83.586998	73.925278	110.214836	3.845494	0.000000	-0.869777	0.000000	0.000000	0.000000	-0.351444	0.223899	-0.637927	0.000000	0.000000	4.000000	16.000000	0.000000
14646.677386	-0.084913	0.578983	0.072668	83.296066	73.997017	110.471054	3.739173	0.000000	-0.811203	0.000000	0.000000	0.000000	-0.341030	0.203875	-0.634597	0.000000	0.000000	4.000000	16.000000	0.000000
14646.680719	-0.084913	0.578983	0.072668	83.296066	73.997017	110.471054	3.739173	0.000000	-0.811203	0.000000	0.000000	0.000000	-0.341030	0.203875	-0.634597	0.000000	0.000000	4.000000	16.000000	0.000000
14646.684052	-0.084913	0.578983	0.072668	83.296066	73.997017	110.471054	3.739173	0.000000	-0.811203	0.000000	0.000000	0.000000	-0.341030	0.203875	-0.634597	0.000000	0.000000	4.000000	16.000000	0.000000
14646.687386	-0.086081	0.579605	0.070656	82.984322	74.064110	110.743813	3.633407	0.000000	-0.754365	0.000000	0.000000	0.000000	-0.350634	0.186338	-0.603756	0.000000	0.000000	4.000000	16.000000	0.000000
14646.690719	-0.086081	0.579605	0.070656	82.984322	74.064110	110.743813	3.633407	0.000000	-0.754365	0.000000	0.000000	0.000000	-0.350634	0.186338	-0.603756	0.000000	0.000000	4.000000	16.000000	0.000000
14646.694052	-0.086081	0.579605	0.070656	82.984322	74.064110	110.743813	3.633407	0.000000	-0.754365	0.000000	0.000000	0.000000	-0.350634	0.186338	-0.603756	0.000000	0.000000	4.000000	16.000000	0.000000
14646.697386	-0.087276	0.580189	0.068701	82.723793	74.120110	110.972801	3.532781	0.000000	-0.695926	0.000000	0.000000	0.000000	-0.358209	0.175246	-0.586335	0.000000	0.000000	4.000000	16.000000	0.000000
14646.700719	-0.087276	0.580189	0.068701	82.723793	74.120110	110.972801	3.532781	0.000000	-0.695926	0.000000	0.000000	0.000000	-0.358209	0.175246	-0.586335	0.000000	0.000000	4.000000	16.000000	0.000000
14646.704052	-0.087276	0.580189	0.068701	82.723793	74.120110	110.972801	3.532781	0.000000	-0.695926	0.000000	0.000000	0.000000	-0.358209	0.175246	-0.586335	0.000000	0.000000	4.000000	16.000000	0.000000
14646.707386	-0.088495	0.580737	0.066805	82.533005	74.127663	111.183395	3.435058	0.000000	-0.636224	0.000000	0.000000	0.000000	-0.365879	0.164401	-0.568869	0.000000	0.000000	4.000000	16.000000	0.000000
14646.710719	-0.088495	0.580737	0.066805	82.533005	74.127663	111.183395	3.435058	0.000000	-0.636224	0.000000	0.000000	0.000000	-0.365879	0.164401	-0.568869	0.000000	0.000000	4.000000	16.000000	0.000000
14646.714052	-0.088495	0.580737	0.066805	82.533005	74.127663	111.183395	3.435058	0.000000	-0.636224	0.000000	0.000000	0.000000	-0.365879	0.164401	-0.568869	0.000000	0.000000	4.000000	16.000000	0.000000
14646.717386	-0.089769	0.581239	0.064985	82.406837	74.096909	111.177475	3.340246	0.000000	-0.575244	0.000000	0.000000	0.000000	-0.382252	0.150787	-0.545862	0.000000	0.000000	4.000000	16.000000	0.000000
14646.720719	-0.089769	0.581239	0.064985	82.406837	74.096909	111.177475	3.340246	0.000000	-0.575244	0.000000	0.000000	0.000000	-0.382252	0.150787	-0.545862	0.000000	0.000000	4.000000	16.000000	0.000000
14646.724052	-0.089769	0.581239	0.064985	82.406837	74.096909	111.177475	3.340246	0.000000	-0.575244	0.000000	0.000000	0.000000	-0.382252	0.150787	-0.545862	0.000000	0.000000	4.000000	16.000000	0.000000
14646.727386	-0.091055	0.581736	0.063283	82.315430	74.039169	110.970589	3.249269	0.000000	-0.511536	0.000000	0.000000	0.000000	-0.385576	0.148913	-0.510718	0.000000	0.000000	4.000000	16.000000	0.000000
14646.730719	-0.091055	0.581736	0.063283	82.315430	74.039169	110.970589	3.249269	0.000000	-0.511536	0.000000	0.000000	0.000000	-0.385576	0.148913	-0.510718	0.000000	0.000000	4.000000	16.000000	0.000000
14646.734052	-0.091055	0.581736	0.063283	82.315430	74.039169	110.970589	3.249269	0.000000	-0.511536	0.000000	0.000000	0.000000	-0.385576	0.148913	-0.510718	0.000000	0.000000	4.000000	16.000000	0.000000
14646.737386	-0.092352	0.582227	0.061698	82.230667	73.958359	110.835403	3.164150	0.000000	-0.447273	0.000000	0.000000	0.000000	-0.389234	0.147286	-0.475487	0.000000	0.000000	4.000000	16.000000	0.000000
14646.740719	-0.092352	0.582227	0.061698	82.230667	73.958359	110.835403	3.164150	0.000000	-0.447273	0.000000	0.000000	0.000000	-0.389234	0.147286	-0.475487	0.000000	0.000000	4.000000	16.000000	0.000000
14646.744052	-0.092352	0.582227	0.061698	82.230667	73.958359	110.835403	3.164150	0.000000	-0.447273	0.000000	0.000000	0.000000	-0.389234	0.147286	-0.475487	0.000000	0.000000	4.000000	16.000000	0.000000
14646.747386	-0.093641	0.582732	0.060251	82.128815	73.780418	110.794090	3.084902	0.000000	-0.382401	0.000000	0.000000	0.000000	-0.386728	0.151609	-0.434082	0.000000	0.000000	4.000000	16.000000	0.000000
14646.750719	-0.093641	0.582732	0.060251	82.128815	73.780418	110.794090	3.084902	0.000000	-0.382401	0.000000	0.000000	0.000000	-0.386728	0.151609	-0.434082	0.000000	0.000000	4.000000	16.000000	0.000000
14646.754052	-0.093641	0.582732	0.060251	82.128815	73.780418	110.794090	3.084902	0.000000	-0.382401	0.000000	0.000000	0.000000	-0.386728	0.151609	-0.434082	0.000000	0.000000	4.000000	16.000000	0.000000
14646.757386	-0.094874	0.583253	0.058952	81.999969	73.562683	110.743027	3.012555	0.000000	-0.317946	0.000000	0.000000	0.000000	-0.369956	0.156200	-0.389870	0.000000	0.000000	4.000000	16.000000	0.000000
14646.760719	-0.094874	0.583253	0.058952	81.999969	73.562683	110.743027	3.012555	0.000000	-0.317946	0.000000	0.000000	0.000000	-0.369956	0.156200	-0.389870	0.000000	0.000000	4.000000	16.000000	0.000000
14646.764052	-0.094874	0.583253	0.058952	81.999969	73.562683	110.743027	3.012555	0.000000	-0.317946	0.000000	0.000000	0.000000	-0.369956	0.156200	-0.389870	0.000000	0.000000	4.000000	16.000000	0.000000
14646.767386	-0.096026	0.583770	0.057789	81.852203	73.269722	110.425919	2.947577	0.000000	-0.256287	0.000000	0.000000	0.000000	-0.345476	0.155261	-0.348869	0.000000	0.000000	4.000000	16.000000	0.000000
14646.770719	-0.096026	0.583770	0.057789	81.852203	73.269722	110.425919	2.947577	0.000000	-0.256287	0.000000	0.000000	0.000000	-0.345476	0.155261	-0.348869	0.000000	0.000000	4.000000	16.000000	0.000000
14646.774052	-0.096026	0.583770	0.057789	81.852203	73.269722	110.425919	2.947577	0.000000	-0.256287	0.000000	0.000000	0.000000	-0.345476	0.155261	-0.348869	0.000000	0.000000	4.000000	16.000000	0.000000
14646.777386	-0.097165	0.584324	0.056720	81.721611	72.962860	110.013008	2.889432	0.000000	-0.198707	0.000000	0.000000	0.000000	-0.341776	0.165982	-0.320648	0.000000	0.000000	4.000000	16.000000	0.000000
14646.780719	-0.097165	0.584324	0.056720	81.721611	72.962860	110.013008	2.889432	0.000000	-0.198707	0.000000	0.000000	0.000000	-0.341776	0.165982	-0.320648	0.000000	0.000000	4.000000	16.000000	0.000000
14646.784052	-0.097165	0.584324	0.056720	81.721611	72.962860	110.013008	2.889432	0.000000	-0.198707	0.000000	0.000000	0.000000	-0.341776	0.165982	-0.320648	0.000000	0.000000	4.000000	16.000000	0.000000
14646.787386	-0.098288	0.584846	0.055720	81.634491	72.644371	109.635445	2.835991	0.000000	-0.141745	0.000000	0.000000	0.000000	-0.336900	0.156836	-0.299846	0.000000	0.000000	4.000000	16.000000	0.000000
14646.790719	-0.098288	0.584846	0.055720	81.634491	72.644371	109.635445	2.835991	0.000000	-0.141745	0.000000	0.000000	0.000000	-0.336900	0.156836	-0.299846	0.000000	0.000000	4.000000	16.000000	0.000000
14646.794052	-0.098288	0.584846	0.055720	81.634491	72.644371	109.635445	2.835991	0.000000	-0.141745	0.000000	0.000000	0.000000	-0.336900	0.156836	-0.299846	0.000000	0.000000	4.000000	16.000000	0.000000
14646.797386	-0.099429	0.585320	0.054704	81.610886	72.353722	109.335228	2.786016	0.000000	-0.085594	0.000000	0.000000	0.000000	-0.342317	0.141979	-0.304924	0.000000	0.000000	4.000000	16.000000	0.000000
14646.800719	-0.099429	0.585320	0.054704	81.610886	72.353722	109.335228	2.786016	0.000000	-0.085594	0.000000	0.000000	0.000000	-0.342317	0.141979	-0.304924	0.000000	0.000000	4.000000	16.000000	0.000000
14646.804052	-0.099429	0.585320	0.054704	81.610886	72.353722	109.335228	2.786016	0.000000	-0.085594	0.000000	0.000000	0.000000	-0.342317	0.141979	-0.304924	0.000000	0.000000	4.000000	16.000000	0.000000
14646.807386	-0.100544	0.585810	0.053705	81.610466	72.085915	109.078331	2.735195	0.000000	-0.028542	0.000000	0.000000	0.000000	-0.334582	0.147181	-0.299723	0.000000	0.000000	4.000000	16.000000	0.000000
14646.810719	-0.100544	0.585810	0.053705	81.610466	72.085915	109.078331	2.735195	0.000000	-0.028542	0.000000	0.000000	0.000000	-0.334582	0.147181	-0.299723	0.000000	0.000000	4.000000	16.000000	0.000000
14646.814052	-0.100544	0.585810	0.053705	81.610466	72.085915	109.078331	2.735195	0.000000	-0.028542	0.000000	0.000000	0.000000	-0.334582	0.147181	-0.299723	0.000000	0.000000	4.000000	16.000000	0.000000
14646.817386	-0.101646	0.586242	0.052655	81.608566	71.836426	108.772400	2.685242	0.000000	0.027222	0.000000	0.000000	0.000000	-0.330403	0.129454	-0.314900	0.000000	0.000000	4.000000	16.000000	0.000000
14646.820719	-0.101646	0.586242	0.052655	81.608566	71.836426	108.772400	2.685242	0.000000	0.027222	0.000000	0.000000	0.000000	-0.330403	0.129454	-0.314900	0.000000	0.000000	4.000000	16.000000	0.000000
14646.824052	-0.101646	0.586242	0.052655	81.608566	71.836426	108.772400	2.685242	0.000000	0.027222	0.000000	0.000000	0.000000	-0.330403	0.129454	-0.314900	0.000000	0.000000	4.000000	16.000000	0.000000
14646.827386	-0.102759	0.586662	0.051559	81.605743	71.629089	108.574425	2.632759	0.000000	0.082289	0.000000	0.000000	0.000000	-0.333900	0.125970	-0.328839	0.000000	0.000000	4.000000	16.000000	0.000000
14646.830719	-0.102759	0.586662	0.051559	81.605743	71.629089	108.574425	2.632759	0.000000	0.082289	0.000000	0.000000	0.000000	-0.333900	0.125970	-0.328839	0.000000	0.000000	4.000000	16.000000	0.000000
14646.834052	-0.102759	0.586662	0.051559	81.605743	71.629089	108.574425	2.632759	0.000000	0.082289	0.000000	0.000000	0.000000	-0.333900	0.125970	-0.328839	0.000000	0.000000	4.000000	16.000000	0.000000
14646.837386	-0.103824	0.587041	0.050372	81.602180	71.487526	108.513481	2.577952	0.000000	0.137939	0.000000	0.000000	0.000000	-0.319462	0.113777	-0.356155	0.000000	0.000000	4.000000	16.000000	0.000000
14646.840719	-0.103824	0.587041	0.050372	81.602180	71.487526	108.513481	2.577952	0.000000	0.137939	0.000000	0.000000	0.000000	-0.319462	0.113777	-0.356155	0.000000	0.000000	4.000000	16.000000	0.000000
14646.844052	-0.103824	0.587041	0.050372	81.602180	71.487526	108.513481	2.577952	0.000000	0.137939	0.000000	0.000000	0.000000	-0.319462	0.113777	-0.356155	0.000000	0.000000	4.000000	16.000000	0.000000
14646.847386	-0.104880	0.587399	0.049166	81.588142	71.345772	108.413559	2.518593	0.000000	0.191183	0.000000	0.000000	0.000000	-0.316862	0.107389	-0.361784	0.000000	0.000000	4.000000	16.000000	0.000000
14646.850719	-0.104880	0.587399	0.049166	81.588142	71.345772	108.413559	2.518593	0.000000	0.191183	0.000000	0.000000	0.000000	-0.316862	0.107389	-0.361784	0.000000	0.000000	4.000000	16.000000	0.000000
14646.854052	-0.104880	0.587399	0.049166	81.588142	71.345772	108.413559	2.518593	0.000000	0.191183	0.000000	0.000000	0.000000	-0.316862	0.107389	-0.361784	0.000000	0.000000	4.000000	16.000000	0.000000
14646.857386	-0.105842	0.587735	0.047895	81.563339	71.295609	108.272926	2.458295	0.000000	0.243993	0.000000	0.000000	0.000000	-0.288784	0.100775	-0.381267	0.000000	0.000000	4.000000	16.000000	0.000000
14646.860719	-0.105842	0.587735	0.047895	81.563339	71.295609	108.272926	2.458295	0.000000	0.243993	0.000000	0.000000	0.000000	-0.288784	0.100775	-0.381267	0.000000	0.000000	4.000000	16.000000	0.000000
14646.864052	-0.105842	0.587735	0.047895	81.563339	71.295609	108.272926	2.458295	0.000000	0.243993	0.000000	0.000000	0.000000	-0.288784	0.100775	-0.381267	0.000000	0.000000	4.000000	16.000000	0.000000
14646.867386	-0.106694	0.588011	0.046594	81.551079	71.274559	108.103027	2.394751	0.000000	0.292124	0.000000	0.000000	0.000000	-0.255415	0.082924	-0.390178	0.000000	0.000000	4.000000	16.000000	0.000000
14646.870719	-0.106694	0.588011	0.046594	81.551079	71.274559	108.103027	2.394751	0.000000	0.292124	0.000000	0.000000	0.000000	-0.255415	0.082924	-0.390178	0.000000	0.000000	4.000000	16.000000	0.000000
14646.874052	-0.106694	0.588011	0.046594	81.551079	71.274559	108.103027	2.394751	0.000000	0.292124	0.000000	0.000000	0.000000	-0.255415	0.082924	-0.390178	0.000000	0.000000	4.000000	16.000000	0.000000
14646.877386	-0.107455	0.588284	0.045246	81.553680	71.306877	108.115547	2.329721	0.000000	0.334693	0.000000	0.000000	0.000000	-0.228431	0.081911	-0.404667	0.000000	0.000000	4.000000	16.000000	0.000000
14646.880719	-0.107455	0.588284	0.045246	81.553680	71.306877	108.115547	2.329721	0.000000	0.334693	0.000000	0.000000	0.000000	-0.228431	0.081911	-0.404667	0.000000	0.000000	4.000000	16.000000	0.000000
14646.884052	-0.107455	0.588284	0.045246	81.553680	71.306877	108.115547	2.329721	0.000000	0.334693	0.000000	0.000000	0.000000	-0.228431	0.081911	-0.404667	0.000000	0.000000	4.000000	16.000000	0.000000
14646.887386	-0.108164	0.588555	0.043905	81.556541	71.365616	108.260986	2.262277	0.000000	0.372765	0.000000	0.000000	0.000000	-0.212609	0.081148	-0.402201	0.000000	0.000000	4.000000	16.000000	0.000000
14646.890719	-0.108164	0.588555	0.043905	81.556541	71.365616	108.260986	2.262277	0.000000	0.372765	0.000000	0.000000	0.000000	-0.212609	0.081148	-0.402201	0.000000	0.000000	4.000000	16.000000	0.000000
14646.894052	-0.108164	0.588555	0.043905	81.556541	71.365616	108.260986	2.262277	0.000000	0.372765	0.000000	0.000000	0.000000	-0.212609	0.081148	-0.402201	0.000000	0.000000	4.000000	16.000000	0.000000
14646.897386	-0.108788	0.588812	0.042539	81.559311	71.432716	108.414604	2.195243	0.000000	0.408200	0.000000	0.000000	0.000000	-0.187256	0.077328	-0.409697	0.000000	0.000000	4.000000	16.000000	0.000000
14646.900719	-0.108788	0.588812	0.042539	81.559311	71.432716	108.414604	2.195243	0.000000	0.408200	0.000000	0.000000	0.000000	-0.187256	0.077328	-0.409697	0.000000	0.000000	4.000000	16.000000	0.000000
14646.904052	-0.108788	0.588812	0.042539	81.559311	71.432716	108.414604	2.195243	0.000000	0.408200	0.000000	0.000000	0.000000	-0.187256	0.077328	-0.409697	0.000000	0.000000	4.000000	16.000000	0.000000
14646.907386	-0.109281	0.589057	0.041159	81.562035	71.510704	108.568222	2.126961	0.000000	0.439409	0.000000	0.000000	0.000000	-0.147821	0.073489	-0.414007	0.000000	0.000000	4.000000	16.000000	0.000000
14646.910719	-0.109281	0.589057	0.041159	81.562035	71.510704	108.568222	2.126961	0.000000	0.439409	0.000000	0.000000	0.000000	-0.147821	0.073489	-0.414007	0.000000	0.000000	4.000000	16.000000	0.000000
14646.914052	-0.109281	0.589057	0.041159	81.562035	71.510704	108.568222	2.126961	0.000000	0.439409	0.000000	0.000000	0.000000	-0.147821	0.073489	-0.414007	0.000000	0.000000	4.000000	16.000000	0.000000
14646.917386	-0.109719	0.589281	0.039772	81.567062	71.639259	108.755234	2.057960	0.000000	0.464046	0.000000	0.000000	0.000000	-0.131365	0.066940	-0.416057	0.000000	0.000000	4.000000	16.000000	0.000000
14646.920719	-0.109719	0.589281	0.039772	81.567062	71.639259	108.755234	2.057960	0.000000	0.464046	0.000000	0.000000	0.000000	-0.131365	0.066940	-0.416057	0.000000	0.000000	4.000000	16.000000	0.000000
14646.924052	-0.109719	0.589281	0.039772	81.567062	71.639259	108.755234	2.057960	0.000000	0.464046	0.000000	0.000000	0.000000	-0.131365	0.066940	-0.416057	0.000000	0.000000	4.000000	16.000000	0.000000
14646.927386	-0.110110	0.589508	0.038305	81.577576	71.792809	108.968155	1.988617	0.000000	0.485940	0.000000	0.000000	0.000000	-0.117489	0.068254	-0.440207	0.000000	0.000000	4.000000	16.000000	0.000000
14646.930719	-0.110110	0.589508	0.038305	81.577576	71.792809	108.968155	1.988617	0.000000	0.485940	0.000000	0.000000	0.000000	-0.117489	0.068254	-0.440207	0.000000	0.000000	4.000000	16.000000	0.000000
14646.934052	-0.110110	0.589508	0.038305	81.577576	71.792809	108.968155	1.988617	0.000000	0.485940	0.000000	0.000000	0.000000	-0.117489	0.068254	-0.440207	0.000000	0.000000	4.000000	16.000000	0.000000
14646.937386	-0.110377	0.589714	0.036847	81.602303	71.981804	109.209740	1.915249	0.000000	0.505522	0.000000	0.000000	0.000000	-0.080018	0.061615	-0.437509	0.000000	0.000000	4.000000	16.000000	0.000000
14646.940719	-0.110377	0.589714	0.036847	81.602303	71.981804	109.209740	1.915249	0.000000	0.505522	0.000000	0.000000	0.000000	-0.080018	0.061615	-0.437509	0.000000	0.000000	4.000000	16.000000	0.000000
14646.944052	-0.110377	0.589714	0.036847	81.602303	71.981804	109.209740	1.915249	0.000000	0.505522	0.000000	0.000000	0.000000	-0.080018	0.061615	-0.437509	0.000000	0.000000	4.000000	16.000000	0.000000
14646.947386	-0.110528	0.589923	0.035324	81.630615	72.207962	109.472061	1.842331	0.000000	0.518858	0.000000	0.000000	0.000000	-0.045224	0.062710	-0.456934	0.000000	0.000000	4.000000	16.000000	0.000000
14646.950719	-0.110528	0.589923	0.035324	81.630615	72.207962	109.472061	1.842331	0.000000	0.518858	0.000000	0.000000	0.000000	-0.045224	0.062710	-0.456934	0.000000	0.000000	4.000000	16.000000	0.000000
14646.954052	-0.110528	0.589923	0.035324	81.630615	72.207962	109.472061	1.842331	0.000000	0.518858	0.000000	0.000000	0.000000	-0.045224	0.062710	-0.456934	0.000000	0.000000	4.000000	16.000000	0.000000
14646.957386	-0.110561	0.590088	0.033727	81.675293	72.515091	109.791512	1.766175	0.000000	0.526395	0.000000	0.000000	0.000000	-0.010018	0.049695	-0.479013	0.000000	0.000000	4.000000	16.000000	0.000000
14646.960719	-0.110561	0.590088	0.033727	81.675293	72.515091	109.791512	1.766175	0.000000	0.526395	0.000000	0.000000	0.000000	-0.010018	0.049695	-0.479013	0.000000	0.000000	4.000000	16.000000	0.000000
14646.964052	-0.110561	0.590088	0.033727	81.675293	72.515091	109.791512	1.766175	0.000000	0.526395	0.000000	0.000000	0.000000	-0.010018	0.049695	-0.479013	0.000000	0.000000	4.000000	16.000000	0.000000
14646.967386	-0.110445	0.590212	0.032128	81.758530	72.873581	110.115540	1.686340	0.000000	0.528065	0.000000	0.000000	0.000000	0.034761	0.037209	-0.479494	0.000000	0.000000	4.000000	16.000000	0.000000
14646.970719	-0.110445	0.590212	0.032128	81.758530	72.873581	110.115540	1.686340	0.000000	0.528065	0.000000	0.000000	0.000000	0.034761	0.037209	-0.479494	0.000000	0.000000	4.000000	16.000000	0.000000
14646.974052	-0.110445	0.590212	0.032128	81.758530	72.873581	110.115540	1.686340	0.000000	0.528065	0.000000	0.000000	0.000000	0.034761	0.037209	-0.479494	0.000000	0.000000	4.000000	16.000000	0.000000
14646.977386	-0.110249	0.590322	0.030506	81.896545	73.319817	110.470200	1.606424	0.000000	0.522272	0.000000	0.000000	0.000000	0.058792	0.032957	-0.486869	0.000000	0.000000	4.000000	16.000000	0.000000
14646.980719	-0.110249	0.590322	0.030506	81.896545	73.319817	110.470200	1.606424	0.000000	0.522272	0.000000	0.000000	0.000000	0.058792	0.032957	-0.486869	0.000000	0.000000	4.000000	16.000000	0.000000
14646.984052	-0.110249	0.590322	0.030506	81.896545	73.319817	110.470200	1.606424	0.000000	0.522272	0.000000	0.000000	0.000000	0.058792	0.032957	-0.486869	0.000000	0.000000	4.000000	16.000000	0.000000
14646.987386	-0.109958	0.590382	0.028893	82.098434	73.411125	110.412369	1.525279	0.000000	0.512473	0.000000	0.000000	0.000000	0.087518	0.017983	-0.483711	0.000000	0.000000	4.000000	16.000000	0.000000
14646.990719	-0.109958	0.590382	0.028893	82.098434	73.411125	110.412369	1.525279	0.000000	0.512473	0.000000	0.000000	0.000000	0.087518	0.017983	-0.483711	0.000000	0.000000	4.000000	16.000000	0.000000
14646.994052	-0.109958	0.590382	0.028893	82.098434	73.411125	110.412369	1.525279	0.000000	0.512473	0.000000	0.000000	0.000000	0.087518	0.017983	-0.483711	0.000000	0.000000	4.000000	16.000000	0.000000
14646.997386	-0.109644	0.590424	0.027397	82.359024	72.296593	109.105530	1.444661	0.000000	0.497887	0.000000	0.000000	0.000000	0.094249	0.012738	-0.448718	0.000000	0.000000	4.000000	16.000000	0.000000
14647.000719	-0.109644	0.590424	0.027397	82.359024	72.296593	109.105530	1.444661	0.000000	0.497887	0.000000	0.000000	0.000000	0.094249	0.012738	-0.448718	0.000000	0.000000	4.000000	16.000000	0.000000
14647.004052	-0.109644	0.590424	0.027397	82.359024	72.296593	109.105530	1.444661	0.000000	0.497887	0.000000	0.000000	0.000000	0.094249	0.012738	-0.448718	0.000000	0.000000	4.000000	16.000000	0.000000
14647.007386	-0.109293	0.590448	0.025957	82.618126	69.426559	106.045891	1.369874	0.000000	0.482179	0.000000	0.000000	0.000000	0.105030	0.006964	-0.432243	0.000000	0.000000	4.000000	16.000000	0.000000
14647.010719	-0.109293	0.590448	0.025957	82.618126	69.426559	106.045891	1.369874	0.000000	0.482179	0.000000	0.000000	0.000000	0.105030	0.006964	-0.432243	0.000000	0.000000	4.000000	16.000000	0.000000
14647.014052	-0.109293	0.590448	0.025957	82.618126	69.426559	106.045891	1.369874	0.000000	0.482179	0.000000	0.000000	0.000000	0.105030	0.006964	-0.432243	0.000000	0.000000	4.000000	16.000000	0.000000
14647.017386	-0.108922	0.590455	0.024633	82.789093	65.225952	101.702950	1.297834	0.000000	0.464674	0.000000	0.000000	0.000000	0.111476	0.002078	-0.397146	0.000000	0.000000	4.000000	16.000000	0.000000
14647.020719	-0.108922	0.590455	0.024633	82.789093	65.225952	101.702950	1.297834	0.000000	0.464674	0.000000	0.000000	0.000000	0.111476	0.002078	-0.397146	0.000000	0.000000	4.000000	16.000000	0.000000
14647.024052	-0.108922	0.590455	0.024633	82.789093	65.225952	101.702950	1.297834	0.000000	0.464674	0.000000	0.000000	0.000000	0.111476	0.002078	-0.397146	0.000000	0.000000	4.000000	16.000000	0.000000
14647.027386	-0.108540	0.590416	0.023366	82.843140	60.735435	97.130646	1.231643	0.000000	0.446095	0.000000	0.000000	0.000000	0.114682	-0.011496	-0.380030	0.000000	0.000000	4.000000	16.000000	0.000000
14647.030719	-0.108540	0.590416	0.023366	82.843140	60.735435	97.130646	1.231643	0.000000	0.446095	0.000000	0.000000	0.000000	0.114682	-0.011496	-0.380030	0.000000	0.000000	4.000000	16.000000	0.000000
14647.034052	-0.108540	0.590416	0.023366	82.843140	60.735435	97.130646	1.231643	0.000000	0.446095	0.000000	0.000000	0.000000	0.114682	-0.011496	-0.380030	0.000000	0.000000	4.000000	16.000000	0.000000
14647.037386	-0.108173	0.590352	0.022167	82.786835	56.552551	92.929886	1.168304	0.000000	0.426981	0.000000	0.000000	0.000000	0.109927	-0.019279	-0.359641	0.000000	0.000000	4.000000	16.000000	0.000000
14647.040719	-0.108173	0.590352	0.022167	82.786835	56.552551	92.929886	1.168304	0.000000	0.426981	0.000000	0.000000	0.000000	0.109927	-0.019279	-0.359641	0.000000	0.000000	4.000000	16.000000	0.000000
14647.044052	-0.108173	0.590352	0.022167	82.786835	56.552551	92.929886	1.168304	0.000000	0.426981	0.000000	0.000000	0.000000	0.109927	-0.019279	-0.359641	0.000000	0.000000	4.000000	16.000000	0.000000
14647.047386	-0.107891	0.590262	0.021021	82.662247	52.948566	89.357933	1.108364	0.000000	0.408660	0.000000	0.000000	0.000000	0.084740	-0.026938	-0.343812	0.000000	0.000000	4.000000	16.000000	0.000000
14647.050719	-0.107891	0.590262	0.021021	82.662247	52.948566	89.357933	1.108364	0.000000	0.408660	0.000000	0.000000	0.000000	0.084740	-0.026938	-0.343812	0.000000	0.000000	4.000000	16.000000	0.000000
14647.054052	-0.107891	0.590262	0.021021	82.662247	52.948566	89.357933	1.108364	0.000000	0.408660	0.000000	0.000000	0.000000	0.084740	-0.026938	-0.343812	0.000000	0.000000	4.000000	16.000000	0.000000
14647.057386	-0.107653	0.590113	0.019969	82.527611	49.848148	86.290977	1.051062	0.000000	0.394536	0.000000	0.000000	0.000000	0.071242	-0.044832	-0.315778	0.000000	0.000000	4.000000	16.000000	0.000000
14647.060719	-0.107653	0.590113	0.019969	82.527611	49.848148	86.290977	1.051062	0.000000	0.394536	0.000000	0.000000	0.000000	0.071242	-0.044832	-0.315778	0.000000	0.000000	4.000000	16.000000	0.000000
14647.064052	-0.107653	0.590113	0.019969	82.527611	49.848148	86.290977	1.051062	0.000000	0.394536	0.000000	0.000000	0.000000	0.071242	-0.044832	-0.315778	0.000000	0.000000	4.000000	16.000000	0.000000
14647.067386	-0.107459	0.589931	0.019003	82.390137	47.168068	83.641624	0.998433	0.000000	0.382663	0.000000	0.000000	0.000000	0.058258	-0.054514	-0.289814	0.000000	0.000000	4.000000	16.000000	0.000000
14647.070719	-0.107459	0.589931	0.019003	82.390137	47.168068	83.641624	0.998433	0.000000	0.382663	0.000000	0.000000	0.000000	0.058258	-0.054514	-0.289814	0.000000	0.000000	4.000000	16.000000	0.000000
14647.074052	-0.107459	0.589931	0.019003	82.390137	47.168068	83.641624	0.998433	0.000000	0.382663	0.000000	0.000000	0.000000	0.058258	-0.054514	-0.289814	0.000000	0.000000	4.000000	16.000000	0.000000
14647.077386	-0.107459	0.589931	0.019003	82.253616	44.839947	81.346909	0.950130	0.000000	0.372953	0.000000	0.000000	0.000000	0.058258	-0.054514	-0.289814	0.000000	0.000000	4.000000	16.000000	0.000000
14647.080719	-0.107289	0.589736	0.018144	82.253616	44.839947	81.346909	0.950130	0.000000	0.372953	0.000000	0.000000	0.000000	0.050983	-0.058459	-0.257454	0.000000	0.000000	4.000000	16.000000	0.000000
14647.084052	-0.107289	0.589736	0.018144	82.253616	44.839947	81.346909	0.950130	0.000000	0.372953	0.000000	0.000000	0.000000	0.050983	-0.058459	-0.257454	0.000000	0.000000	4.000000	16.000000	0.000000
14647.087386	-0.107176	0.589513	0.017435	82.131241	42.952488	79.489426	0.950130	0.000000	0.372953	0.000000	0.000000	0.000000	0.033796	-0.067022	-0.212684	0.000000	0.000000	4.000000	16.000000	0.000000
14647.090719	-0.107176	0.589513	0.017435	82.131241	42.952488	79.489426	0.950130	0.000000	0.372953	0.000000	0.000000	0.000000	0.033796	-0.067022	-0.212684	0.000000	0.000000	4.000000	16.000000	0.000000
14647.094052	-0.107176	0.589513	0.017435	82.131241	42.952488	79.489426	0.950130	0.000000	0.372953	0.000000	0.000000	0.000000	0.033796	-0.067022	-0.212684	0.000000	0.000000	4.000000	16.000000	0.000000
14647.097386	-0.107176	0.589513	0.017435	82.017685	41.399948	77.966415	0.871774	0.000000	0.358823	0.000000	0.000000	0.000000	0.033796	-0.067022	-0.212684	0.000000	0.000000	4.000000	16.000000	0.000000
14647.100719	-0.107116	0.589269	0.016853	82.017685	41.399948	77.966415	0.871774	0.000000	0.358823	0.000000	0.000000	0.000000	0.018185	-0.073116	-0.174799	0.000000	0.000000	4.000000	16.000000	0.000000
14647.104052	-0.107116	0.589269	0.016853	82.017685	41.399948	77.966415	0.871774	0.000000	0.358823	0.000000	0.000000	0.000000	0.018185	-0.073116	-0.174799	0.000000	0.000000	4.000000	16.000000	0.000000
14647.107386	-0.107116	0.589016	0.016436	81.925011	40.291218	76.895271	0.871774	0.000000	0.358823	0.000000	0.000000	0.000000	-0.000092	-0.075878	-0.125097	0.000000	0.000000	4.000000	16.000000	0.000000
14647.110719	-0.107116	0.589016	0.016436	81.925011	40.291218	76.895271	0.871774	0.000000	0.358823	0.000000	0.000000	0.000000	-0.000092	-0.075878	-0.125097	0.000000	0.000000	4.000000	16.000000	0.000000
14647.114052	-0.107116	0.589016	0.016436	81.925011	40.291218	76.895271	0.871774	0.000000	0.358823	0.000000	0.000000	0.000000	-0.000092	-0.075878	-0.125097	0.000000	0.000000	4.000000	16.000000	0.000000
14647.117386	-0.107116	0.589016	0.016436	81.835335	39.673573	76.344894	0.821791	0.000000	0.355807	0.000000	0.000000	0.000000	-0.000092	-0.075878	-0.125097	0.000000	0.000000	4.000000	16.000000	0.000000
14647.120719	-0.107167	0.588770	0.016138	81.835335	39.673573	76.344894	0.821791	0.000000	0.355807	0.000000	0.000000	0.000000	-0.015246	-0.073964	-0.089246	0.000000	0.000000	4.000000	16.000000	0.000000
14647.124052	-0.107167	0.588770	0.016138	81.835335	39.673573	76.344894	0.821791	0.000000	0.355807	0.000000	0.000000	0.000000	-0.015246	-0.073964	-0.089246	0.000000	0.000000	4.000000	16.000000	0.000000
14647.127386	-0.107167	0.588770	0.016138	81.756165	39.744423	76.517227	0.821791	0.000000	0.355807	0.000000	0.000000	0.000000	-0.015246	-0.073964	-0.089246	0.000000	0.000000	4.000000	16.000000	0.000000
14647.130719	-0.107167	0.588770	0.016138	81.756165	39.744423	76.517227	0.821791	0.000000	0.355807	0.000000	0.000000	0.000000	-0.015246	-0.073964	-0.089246	0.000000	0.000000	4.000000	16.000000	0.000000
14647.134052	-0.107287	0.588511	0.015939	81.756165	39.744423	76.517227	0.821791	0.000000	0.355807	0.000000	0.000000	0.000000	-0.036061	-0.077661	-0.059745	0.000000	0.000000	4.000000	16.000000	0.000000
14647.137386	-0.107430	0.588266	0.015842	81.690735	40.385647	77.288498	0.806917	0.000000	0.358348	0.000000	0.000000	0.000000	-0.042943	-0.073409	-0.029287	0.000000	0.000000	4.000000	16.000000	0.000000
14647.140719	-0.107430	0.588266	0.015842	81.690735	40.385647	77.288498	0.806917	0.000000	0.358348	0.000000	0.000000	0.000000	-0.042943	-0.073409	-0.029287	0.000000	0.000000	4.000000	16.000000	0.000000
14647.144052	-0.107430	0.588266	0.015842	81.690735	40.385647	77.288498	0.806917	0.000000	0.358348	0.000000	0.000000	0.000000	-0.042943	-0.073409	-0.029287	0.000000	0.000000	4.000000	16.000000	0.000000
14647.147386	-0.107430	0.588266	0.015842	81.610886	41.236702	78.300682	0.792078	0.000000	0.371516	0.000000	0.000000	0.000000	-0.042943	-0.073409	-0.029287	0.000000	0.000000	4.000000	16.000000	0.000000
14647.150719	-0.107634	0.587998	0.015803	81.610886	41.236702	78.300682	0.792078	0.000000	0.371516	0.000000	0.000000	0.000000	-0.061124	-0.080426	-0.011585	0.000000	0.000000	4.000000	16.000000	0.000000
14647.154052	-0.107634	0.587998	0.015803	81.610886	41.236702	78.300682	0.792078	0.000000	0.371516	0.000000	0.000000	0.000000	-0.061124	-0.080426	-0.011585	0.000000	0.000000	4.000000	16.000000	0.000000
14647.157386	-0.107634	0.587998	0.015803	81.535500	42.253479	79.482918	0.792078	0.000000	0.371516	0.000000	0.000000	0.000000	-0.061124	-0.080426	-0.011585	0.000000	0.000000	4.000000	16.000000	0.000000
14647.160719	-0.107634	0.587998	0.015803	81.535500	42.253479	79.482918	0.792078	0.000000	0.371516	0.000000	0.000000	0.000000	-0.061124	-0.080426	-0.011585	0.000000	0.000000	4.000000	16.000000	0.000000
14647.164052	-0.107841	0.587749	0.015780	81.535500	42.253479	79.482918	0.792078	0.000000	0.371516	0.000000	0.000000	0.000000	-0.062220	-0.074813	-0.006804	0.000000	0.000000	4.000000	16.000000	0.000000
14647.167386	-0.108123	0.587465	0.015772	81.489296	43.455666	80.838982	0.790148	0.000000	0.381703	0.000000	0.000000	0.000000	-0.084475	-0.085104	-0.002469	0.000000	0.000000	4.000000	16.000000	0.000000
14647.170719	-0.108123	0.587465	0.015772	81.489296	43.455666	80.838982	0.790148	0.000000	0.381703	0.000000	0.000000	0.000000	-0.084475	-0.085104	-0.002469	0.000000	0.000000	4.000000	16.000000	0.000000
14647.174052	-0.108123	0.587465	0.015772	81.489296	43.455666	80.838982	0.790148	0.000000	0.381703	0.000000	0.000000	0.000000	-0.084475	-0.085104	-0.002469	0.000000	0.000000	4.000000	16.000000	0.000000
14647.177386	-0.108418	0.587170	0.015719	81.464180	44.614338	82.132561	0.788602	0.000000	0.406152	0.000000	0.000000	0.000000	-0.088503	-0.088373	-0.015902	0.000000	0.000000	4.000000	16.000000	0.000000
14647.180719	-0.108418	0.587170	0.015719	81.464180	44.614338	82.132561	0.788602	0.000000	0.406152	0.000000	0.000000	0.000000	-0.088503	-0.088373	-0.015902	0.000000	0.000000	4.000000	16.000000	0.000000
14647.184052	-0.108418	0.587170	0.015719	81.464180	44.614338	82.132561	0.788602	0.000000	0.406152	0.000000	0.000000	0.000000	-0.088503	-0.088373	-0.015902	0.000000	0.000000	4.000000	16.000000	0.000000
14647.187386	-0.108418	0.587170	0.015719	81.439552	45.695301	83.346176	0.785952	0.000000	0.420903	0.000000	0.000000	0.000000	-0.088503	-0.088373	-0.015902	0.000000	0.000000	4.000000	16.000000	0.000000
14647.190719	-0.108732	0.586857	0.015644	81.439552	45.695301	83.346176	0.785952	0.000000	0.420903	0.000000	0.000000	0.000000	-0.094102	-0.093955	-0.022419	0.000000	0.000000	4.000000	16.000000	0.000000
14647.194052	-0.108732	0.586857	0.015644	81.439552	45.695301	83.346176	0.785952	0.000000	0.420903	0.000000	0.000000	0.000000	-0.094102	-0.093955	-0.022419	0.000000	0.000000	4.000000	16.000000	0.000000
14647.197386	-0.109081	0.586533	0.015520	81.402687	46.703556	84.493500	0.785952	0.000000	0.420903	0.000000	0.000000	0.000000	-0.104817	-0.097162	-0.037441	0.000000	0.000000	4.000000	16.000000	0.000000
14647.200719	-0.109081	0.586533	0.015520	81.402687	46.703556	84.493500	0.785952	0.000000	0.420903	0.000000	0.000000	0.000000	-0.104817	-0.097162	-0.037441	0.000000	0.000000	4.000000	16.000000	0.000000
14647.204052	-0.109081	0.586533	0.015520	81.402687	46.703556	84.493500	0.785952	0.000000	0.420903	0.000000	0.000000	0.000000	-0.104817	-0.097162	-0.037441	0.000000	0.000000	4.000000	16.000000	0.000000
14647.207386	-0.109081	0.586533	0.015520	81.352119	47.627785	85.572662	0.775975	0.000000	0.454056	0.000000	0.000000	0.000000	-0.104817	-0.097162	-0.037441	0.000000	0.000000	4.000000	16.000000	0.000000
14647.210719	-0.109461	0.586207	0.015321	81.352119	47.627785	85.572662	0.775975	0.000000	0.454056	0.000000	0.000000	0.000000	-0.113886	-0.097974	-0.059423	0.000000	0.000000	4.000000	16.000000	0.000000
14647.214052	-0.109461	0.586207	0.015321	81.352119	47.627785	85.572662	0.775975	0.000000	0.454056	0.000000	0.000000	0.000000	-0.113886	-0.097974	-0.059423	0.000000	0.000000	4.000000	16.000000	0.000000
14647.217386	-0.109870	0.585877	0.015050	81.275482	48.483696	86.609726	0.775975	0.000000	0.454056	0.000000	0.000000	0.000000	-0.122888	-0.098787	-0.081434	0.000000	0.000000	4.000000	16.000000	0.000000
14647.220719	-0.109870	0.585877	0.015050	81.275482	48.483696	86.609726	0.775975	0.000000	0.454056	0.000000	0.000000	0.000000	-0.122888	-0.098787	-0.081434	0.000000	0.000000	4.000000	16.000000	0.000000
14647.224052	-0.109870	0.585877	0.015050	81.275482	48.483696	86.609726	0.775975	0.000000	0.454056	0.000000	0.000000	0.000000	-0.122888	-0.098787	-0.081434	0.000000	0.000000	4.000000	16.000000	0.000000
14647.227386	-0.110314	0.585564	0.014721	81.152489	49.179371	87.528343	0.752499	0.000000	0.493519	0.000000	0.000000	0.000000	-0.132954	-0.093981	-0.098605	0.000000	0.000000	4.000000	16.000000	0.000000
14647.230719	-0.110314	0.585564	0.014721	81.152489	49.179371	87.528343	0.752499	0.000000	0.493519	0.000000	0.000000	0.000000	-0.132954	-0.093981	-0.098605	0.000000	0.000000	4.000000	16.000000	0.000000
14647.234052	-0.110314	0.585564	0.014721	81.152489	49.179371	87.528343	0.752499	0.000000	0.493519	0.000000	0.000000	0.000000	-0.132954	-0.093981	-0.098605	0.000000	0.000000	4.000000	16.000000	0.000000
14647.237386	-0.110744	0.585293	0.014339	81.014122	49.735195	88.306839	0.736065	0.000000	0.515677	0.000000	0.000000	0.000000	-0.129033	-0.081222	-0.114690	0.000000	0.000000	4.000000	16.000000	0.000000
14647.240719	-0.110744	0.585293	0.014339	81.014122	49.735195	88.306839	0.736065	0.000000	0.515677	0.000000	0.000000	0.000000	-0.129033	-0.081222	-0.114690	0.000000	0.000000	4.000000	16.000000	0.000000
14647.244052	-0.110744	0.585293	0.014339	81.014122	49.735195	88.306839	0.736065	0.000000	0.515677	0.000000	0.000000	0.000000	-0.129033	-0.081222	-0.114690	0.000000	0.000000	4.000000	16.000000	0.000000
14647.247386	-0.110744	0.585293	0.014339	80.873962	50.268330	89.003876	0.716950	0.000000	0.537183	0.000000	0.000000	0.000000	-0.129033	-0.081222	-0.114690	0.000000	0.000000	4.000000	16.000000	0.000000
14647.250719	-0.111158	0.585060	0.013994	80.873962	50.268330	89.003876	0.716950	0.000000	0.537183	0.000000	0.000000	0.000000	-0.124410	-0.070061	-0.103528	0.000000	0.000000	4.000000	16.000000	0.000000
14647.254052	-0.111158	0.585060	0.013994	80.873962	50.268330	89.003876	0.716950	0.000000	0.537183	0.000000	0.000000	0.000000	-0.124410	-0.070061	-0.103528	0.000000	0.000000	4.000000	16.000000	0.000000
14647.257386	-0.111491	0.584864	0.013702	80.745605	50.703201	89.432640	0.716950	0.000000	0.537183	0.000000	0.000000	0.000000	-0.099712	-0.058870	-0.087567	0.000000	0.000000	4.000000	16.000000	0.000000
14647.260719	-0.111491	0.584864	0.013702	80.745605	50.703201	89.432640	0.716950	0.000000	0.537183	0.000000	0.000000	0.000000	-0.099712	-0.058870	-0.087567	0.000000	0.000000	4.000000	16.000000	0.000000
14647.264052	-0.111491	0.584864	0.013702	80.745605	50.703201	89.432640	0.716950	0.000000	0.537183	0.000000	0.000000	0.000000	-0.099712	-0.058870	-0.087567	0.000000	0.000000	4.000000	16.000000	0.000000
14647.267386	-0.111491	0.584864	0.013702	80.643440	51.025684	89.630775	0.685100	0.000000	0.574537	0.000000	0.000000	0.000000	-0.099712	-0.058870	-0.087567	0.000000	0.000000	4.000000	16.000000	0.000000
14647.270719	-0.111750	0.584715	0.013503	80.643440	51.025684	89.630775	0.685100	0.000000	0.574537	0.000000	0.000000	0.000000	-0.077897	-0.044517	-0.059732	0.000000	0.000000	4.000000	16.000000	0.000000
14647.274052	-0.111750	0.584715	0.013503	80.643440	51.025684	89.630775	0.685100	0.000000	0.574537	0.000000	0.000000	0.000000	-0.077897	-0.044517	-0.059732	0.000000	0.000000	4.000000	16.000000	0.000000
14647.277386	-0.111750	0.584715	0.013503	80.586349	51.218586	89.837692	0.685100	0.000000	0.574537	0.000000	0.000000	0.000000	-0.077897	-0.044517	-0.059732	0.000000	0.000000	4.000000	16.000000	0.000000
14647.280719	-0.111750	0.584715	0.013503	80.586349	51.218586	89.837692	0.685100	0.000000	0.574537	0.000000	0.000000	0.000000	-0.077897	-0.044517	-0.059732	0.000000	0.000000	4.000000	16.000000	0.000000
14647.284052	-0.112001	0.584596	0.013365	80.586349	51.218586	89.837692	0.685100	0.000000	0.574537	0.000000	0.000000	0.000000	-0.075104	-0.035735	-0.041511	0.000000	0.000000	4.000000	16.000000	0.000000
14647.287386	-0.112001	0.584596	0.013365	80.587250	51.245628	89.898567	0.675145	0.000000	0.587519	0.000000	0.000000	0.000000	-0.075104	-0.035735	-0.041511	0.000000	0.000000	4.000000	16.000000	0.000000
14647.290719	-0.112001	0.584596	0.013365	80.587250	51.245628	89.898567	0.675145	0.000000	0.587519	0.000000	0.000000	0.000000	-0.075104	-0.035735	-0.041511	0.000000	0.000000	4.000000	16.000000	0.000000
14647.294052	-0.112001	0.584596	0.013365	80.587250	51.245628	89.898567	0.675145	0.000000	0.587519	0.000000	0.000000	0.000000	-0.075104	-0.035735	-0.041511	0.000000	0.000000	4.000000	16.000000	0.000000
14647.297386	-0.112448	0.584498	0.013262	80.596169	51.243778	89.907234	0.668227	0.000000	0.600037	0.000000	0.000000	0.000000	-0.134298	-0.029341	-0.030758	0.000000	0.000000	4.000000	16.000000	0.000000
14647.300719	-0.112448	0.584498	0.013262	80.596169	51.243778	89.907234	0.668227	0.000000	0.600037	0.000000	0.000000	0.000000	-0.134298	-0.029341	-0.030758	0.000000	0.000000	4.000000	16.000000	0.000000
14647.304052	-0.112448	0.584498	0.013262	80.596169	51.243778	89.907234	0.668227	0.000000	0.600037	0.000000	0.000000	0.000000	-0.134298	-0.029341	-0.030758	0.000000	0.000000	4.000000	16.000000	0.000000
14647.307386	-0.112448	0.584498	0.013262	80.603928	51.207554	89.884697	0.663100	0.000000	0.622420	0.000000	0.000000	0.000000	-0.134298	-0.029341	-0.030758	0.000000	0.000000	4.000000	16.000000	0.000000
14647.310719	-0.112633	0.584490	0.013242	80.603928	51.207554	89.884697	0.663100	0.000000	0.622420	0.000000	0.000000	0.000000	-0.055250	-0.002378	-0.005907	0.000000	0.000000	4.000000	16.000000	0.000000
14647.314052	-0.112633	0.584490	0.013242	80.603928	51.207554	89.884697	0.663100	0.000000	0.622420	0.000000	0.000000	0.000000	-0.055250	-0.002378	-0.005907	0.000000	0.000000	4.000000	16.000000	0.000000
14647.317386	-0.112633	0.584490	0.013242	80.621056	51.156670	89.835114	0.663100	0.000000	0.622420	0.000000	0.000000	0.000000	-0.055250	-0.002378	-0.005907	0.000000	0.000000	4.000000	16.000000	0.000000
14647.320719	-0.112633	0.584490	0.013242	80.621056	51.156670	89.835114	0.663100	0.000000	0.622420	0.000000	0.000000	0.000000	-0.055250	-0.002378	-0.005907	0.000000	0.000000	4.000000	16.000000	0.000000
14647.324052	-0.112794	0.584483	0.013228	80.621056	51.156670	89.835114	0.663100	0.000000	0.622420	0.000000	0.000000	0.000000	-0.048554	-0.002362	-0.004322	0.000000	0.000000	4.000000	16.000000	0.000000
14647.327386	-0.112794	0.584483	0.013228	80.649155	51.062317	89.731628	0.662116	0.000000	0.631628	0.000000	0.000000	0.000000	-0.048554	-0.002362	-0.004322	0.000000	0.000000	4.000000	16.000000	0.000000
14647.330719	-0.112794	0.584483	0.013228	80.649155	51.062317	89.731628	0.662116	0.000000	0.631628	0.000000	0.000000	0.000000	-0.048554	-0.002362	-0.004322	0.000000	0.000000	4.000000	16.000000	0.000000
14647.334052	-0.112794	0.584483	0.013228	80.649155	51.062317	89.731628	0.662116	0.000000	0.631628	0.000000	0.000000	0.000000	-0.048554	-0.002362	-0.004322	0.000000	0.000000	4.000000	16.000000	0.000000
14647.337386	-0.113219	0.584554	0.013129	80.682167	50.930210	89.591896	0.661395	0.000000	0.639720	0.000000	0.000000	0.000000	-0.127470	0.021422	-0.029751	0.000000	0.000000	4.000000	16.000000	0.000000
14647.340719	-0.113219	0.584554	0.013129	80.682167	50.930210	89.591896	0.661395	0.000000	0.639720	0.000000	0.000000	0.000000	-0.127470	0.021422	-0.029751	0.000000	0.000000	4.000000	16.000000	0.000000
14647.344052	-0.113219	0.584554	0.013129	80.682167	50.930210	89.591896	0.661395	0.000000	0.639720	0.000000	0.000000	0.000000	-0.127470	0.021422	-0.029751	0.000000	0.000000	4.000000	16.000000	0.000000
14647.347386	-0.113493	0.584617	0.013090	80.693649	50.816219	89.493713	0.656437	0.000000	0.660965	0.000000	0.000000	0.000000	-0.082235	0.019043	-0.011637	0.000000	0.000000	4.000000	16.000000	0.000000
14647.350719	-0.113493	0.584617	0.013090	80.693649	50.816219	89.493713	0.656437	0.000000	0.660965	0.000000	0.000000	0.000000	-0.082235	0.019043	-0.011637	0.000000	0.000000	4.000000	16.000000	0.000000
14647.354052	-0.113493	0.584617	0.013090	80.693649	50.816219	89.493713	0.656437	0.000000	0.660965	0.000000	0.000000	0.000000	-0.082235	0.019043	-0.011637	0.000000	0.000000	4.000000	16.000000	0.000000
14647.357386	-0.113493	0.584617	0.013090	80.689575	50.731915	89.433388	0.654497	0.000000	0.674671	0.000000	0.000000	0.000000	-0.082235	0.019043	-0.011637	0.000000	0.000000	4.000000	16.000000	0.000000
14647.360719	-0.113768	0.584681	0.013051	80.689575	50.731915	89.433388	0.654497	0.000000	0.674671	0.000000	0.000000	0.000000	-0.082234	0.019060	-0.011688	0.000000	0.000000	4.000000	16.000000	0.000000
14647.364052	-0.113768	0.584681	0.013051	80.689575	50.731915	89.433388	0.654497	0.000000	0.674671	0.000000	0.000000	0.000000	-0.082234	0.019060	-0.011688	0.000000	0.000000	4.000000	16.000000	0.000000
14647.367386	-0.113768	0.584681	0.013051	80.685501	50.647652	89.381081	0.654497	0.000000	0.674671	0.000000	0.000000	0.000000	-0.082234	0.019060	-0.011688	0.000000	0.000000	4.000000	16.000000	0.000000
14647.370719	-0.113768	0.584681	0.013051	80.685501	50.647652	89.381081	0.654497	0.000000	0.674671	0.000000	0.000000	0.000000	-0.082234	0.019060	-0.011688	0.000000	0.000000	4.000000	16.000000	0.000000
14647.374052	-0.114057	0.584747	0.013074	80.685501	50.647652	89.381081	0.654497	0.000000	0.674671	0.000000	0.000000	0.000000	-0.086764	0.019884	0.006958	0.000000	0.000000	4.000000	16.000000	0.000000
14647.377386	-0.114057	0.584747	0.013074	80.680061	50.546307	89.311447	0.652549	0.000000	0.688377	0.000000	0.000000	0.000000	-0.086764	0.019884	0.006958	0.000000	0.000000	4.000000	16.000000	0.000000
14647.380719	-0.114057	0.584747	0.013074	80.680061	50.546307	89.311447	0.652549	0.000000	0.688377	0.000000	0.000000	0.000000	-0.086764	0.019884	0.006958	0.000000	0.000000	4.000000	16.000000	0.000000
14647.384052	-0.114057	0.584747	0.013074	80.680061	50.546307	89.311447	0.652549	0.000000	0.688377	0.000000	0.000000	0.000000	-0.086764	0.019884	0.006958	0.000000	0.000000	4.000000	16.000000	0.000000
14647.387386	-0.114639	0.584827	0.013134	80.675949	50.462162	89.251274	0.653709	0.000000	0.702838	0.000000	0.000000	0.000000	-0.174572	0.023914	0.017807	0.000000	0.000000	4.000000	16.000000	0.000000
14647.390719	-0.114639	0.584827	0.013134	80.675949	50.462162	89.251274	0.653709	0.000000	0.702838	0.000000	0.000000	0.000000	-0.174572	0.023914	0.017807	0.000000	0.000000	4.000000	16.000000	0.000000
14647.394052	-0.114639	0.584827	0.013134	80.675949	50.462162	89.251274	0.653709	0.000000	0.702838	0.000000	0.000000	0.000000	-0.174572	0.023914	0.017807	0.000000	0.000000	4.000000	16.000000	0.000000
14647.397386	-0.114639	0.584827	0.013134	80.671867	50.383522	89.183189	0.656677	0.000000	0.731933	0.000000	0.000000	0.000000	-0.174572	0.023914	0.017807	0.000000	0.000000	4.000000	16.000000	0.000000
14647.400719	-0.114891	0.584859	0.013197	80.671867	50.383522	89.183189	0.656677	0.000000	0.731933	0.000000	0.000000	0.000000	-0.075607	0.009601	0.018997	0.000000	0.000000	4.000000	16.000000	0.000000
14647.404052	-0.114891	0.584859	0.013197	80.671867	50.383522	89.183189	0.656677	0.000000	0.731933	0.000000	0.000000	0.000000	-0.075607	0.009601	0.018997	0.000000	0.000000	4.000000	16.000000	0.000000
14647.407386	-0.114891	0.584859	0.013197	80.669106	50.322018	89.140442	0.656677	0.000000	0.731933	0.000000	0.000000	0.000000	-0.075607	0.009601	0.018997	0.000000	0.000000	4.000000	16.000000	0.000000
14647.410719	-0.114891	0.584859	0.013197	80.669106	50.322018	89.140442	0.656677	0.000000	0.731933	0.000000	0.000000	0.000000	-0.075607	0.009601	0.018997	0.000000	0.000000	4.000000	16.000000	0.000000
14647.414052	-0.115139	0.584872	0.013244	80.669106	50.322018	89.140442	0.656677	0.000000	0.731933	0.000000	0.000000	0.000000	-0.074439	0.004027	0.014081	0.000000	0.000000	4.000000	16.000000	0.000000
14647.417386	-0.115139	0.584872	0.013244	80.666405	50.266037	89.089806	0.659843	0.000000	0.744534	0.000000	0.000000	0.000000	-0.074439	0.004027	0.014081	0.000000	0.000000	4.000000	16.000000	0.000000
14647.420719	-0.115139	0.584872	0.013244	80.666405	50.266037	89.089806	0.659843	0.000000	0.744534	0.000000	0.000000	0.000000	-0.074439	0.004027	0.014081	0.000000	0.000000	4.000000	16.000000	0.000000
14647.424052	-0.115139	0.584872	0.013244	80.666405	50.266037	89.089806	0.659843	0.000000	0.744534	0.000000	0.000000	0.000000	-0.074439	0.004027	0.014081	0.000000	0.000000	4.000000	16.000000	0.000000
14647.427386	-0.115479	0.584899	0.013376	80.664345	50.229042	89.060501	0.662190	0.000000	0.756940	0.000000	0.000000	0.000000	-0.102032	0.008024	0.039559	0.000000	0.000000	4.000000	16.000000	0.000000
14647.430719	-0.115479	0.584899	0.013376	80.664345	50.229042	89.060501	0.662190	0.000000	0.756940	0.000000	0.000000	0.000000	-0.102032	0.008024	0.039559	0.000000	0.000000	4.000000	16.000000	0.000000
14647.434052	-0.115479	0.584899	0.013376	80.664345	50.229042	89.060501	0.662190	0.000000	0.756940	0.000000	0.000000	0.000000	-0.102032	0.008024	0.039559	0.000000	0.000000	4.000000	16.000000	0.000000
14647.437386	-0.115589	0.584894	0.013439	80.663002	50.201084	89.043205	0.668783	0.000000	0.773946	0.000000	0.000000	0.000000	-0.033088	-0.001543	0.018996	0.000000	0.000000	4.000000	16.000000	0.000000
14647.440719	-0.115589	0.584894	0.013439	80.663002	50.201084	89.043205	0.668783	0.000000	0.773946	0.000000	0.000000	0.000000	-0.033088	-0.001543	0.018996	0.000000	0.000000	4.000000	16.000000	0.000000
14647.444052	-0.115589	0.584894	0.013439	80.663002	50.201084	89.043205	0.668783	0.000000	0.773946	0.000000	0.000000	0.000000	-0.033088	-0.001543	0.018996	0.000000	0.000000	4.000000	16.000000	0.000000
14647.447386	-0.115589	0.584894	0.013439	80.663689	50.209259	89.056625	0.671949	0.000000	0.779460	0.000000	0.000000	0.000000	-0.033088	-0.001543	0.018996	0.000000	0.000000	4.000000	16.000000	0.000000
14647.450719	-0.115668	0.584878	0.013469	80.663689	50.209259	89.056625	0.671949	0.000000	0.779460	0.000000	0.000000	0.000000	-0.023500	-0.004766	0.008863	0.000000	0.000000	4.000000	16.000000	0.000000
14647.454052	-0.115668	0.584878	0.013469	80.663689	50.209259	89.056625	0.671949	0.000000	0.779460	0.000000	0.000000	0.000000	-0.023500	-0.004766	0.008863	0.000000	0.000000	4.000000	16.000000	0.000000
14647.457386	-0.115668	0.584878	0.013469	80.663689	50.203808	89.048653	0.671949	0.000000	0.779460	0.000000	0.000000	0.000000	-0.023500	-0.004766	0.008863	0.000000	0.000000	4.000000	16.000000	0.000000
14647.460719	-0.115668	0.584878	0.013469	80.663689	50.203808	89.048653	0.671949	0.000000	0.779460	0.000000	0.000000	0.000000	-0.023500	-0.004766	0.008863	0.000000	0.000000	4.000000	16.000000	0.000000
14647.464052	-0.115701	0.584862	0.013509	80.663689	50.203808	89.048653	0.671949	0.000000	0.779460	0.000000	0.000000	0.000000	-0.010095	-0.004734	0.012155	0.000000	0.000000	4.000000	16.000000	0.000000
14647.467386	-0.115701	0.584862	0.013509	80.666618	50.215172	89.061356	0.673426	0.000000	0.783377	0.000000	0.000000	0.000000	-0.010095	-0.004734	0.012155	0.000000	0.000000	4.000000	16.000000	0.000000
14647.470719	-0.115701	0.584862	0.013509	80.666618	50.215172	89.061356	0.673426	0.000000	0.783377	0.000000	0.000000	0.000000	-0.010095	-0.004734	0.012155	0.000000	0.000000	4.000000	16.000000	0.000000
14647.474052	-0.115701	0.584862	0.013509	80.666618	50.215172	89.061356	0.673426	0.000000	0.783377	0.000000	0.000000	0.000000	-0.010095	-0.004734	0.012155	0.000000	0.000000	4.000000	16.000000	0.000000
14647.477386	-0.115752	0.584788	0.013428	80.670685	50.261097	89.105423	0.675452	0.000000	0.785059	0.000000	0.000000	0.000000	-0.015318	-0.022280	-0.024424	0.000000	0.000000	4.000000	16.000000	0.000000
14647.480719	-0.115752	0.584788	0.013428	80.670685	50.261097	89.105423	0.675452	0.000000	0.785059	0.000000	0.000000	0.000000	-0.015318	-0.022280	-0.024424	0.000000	0.000000	4.000000	16.000000	0.000000
14647.484052	-0.115752	0.584788	0.013428	80.670685	50.261097	89.105423	0.675452	0.000000	0.785059	0.000000	0.000000	0.000000	-0.015318	-0.022280	-0.024424	0.000000	0.000000	4.000000	16.000000	0.000000
14647.487386	-0.115752	0.584788	0.013428	80.676163	50.329700	89.174942	0.671382	0.000000	0.787612	0.000000	0.000000	0.000000	-0.015318	-0.022280	-0.024424	0.000000	0.000000	4.000000	16.000000	0.000000
14647.490719	-0.115753	0.584722	0.013334	80.676163	50.329700	89.174942	0.671382	0.000000	0.787612	0.000000	0.000000	0.000000	-0.000213	-0.019885	-0.028033	0.000000	0.000000	4.000000	16.000000	0.000000
14647.494052	-0.115753	0.584722	0.013334	80.676163	50.329700	89.174942	0.671382	0.000000	0.787612	0.000000	0.000000	0.000000	-0.000213	-0.019885	-0.028033	0.000000	0.000000	4.000000	16.000000	0.000000
14647.497386	-0.115753	0.584722	0.013334	80.680252	50.381199	89.227135	0.671382	0.000000	0.787612	0.000000	0.000000	0.000000	-0.000213	-0.019885	-0.028033	0.000000	0.000000	4.000000	16.000000	0.000000
14647.500719	-0.115753	0.584722	0.013334	80.680252	50.381199	89.227135	0.671382	0.000000	0.787612	0.000000	0.000000	0.000000	-0.000213	-0.019885	-0.028033	0.000000	0.000000	4.000000	16.000000	0.000000
14647.504052	-0.115715	0.584648	0.013275	80.680252	50.381199	89.227135	0.671382	0.000000	0.787612	0.000000	0.000000	0.000000	0.011494	-0.022266	-0.017840	0.000000	0.000000	4.000000	16.000000	0.000000
14647.507386	-0.115715	0.584648	0.013275	80.685692	50.455368	89.296776	0.666710	0.000000	0.787647	0.000000	0.000000	0.000000	0.011494	-0.022266	-0.017840	0.000000	0.000000	4.000000	16.000000	0.000000
14647.510719	-0.115715	0.584648	0.013275	80.685692	50.455368	89.296776	0.666710	0.000000	0.787647	0.000000	0.000000	0.000000	0.011494	-0.022266	-0.017840	0.000000	0.000000	4.000000	16.000000	0.000000
14647.514052	-0.115715	0.584648	0.013275	80.685692	50.455368	89.296776	0.666710	0.000000	0.787647	0.000000	0.000000	0.000000	0.011494	-0.022266	-0.017840	0.000000	0.000000	4.000000	16.000000	0.000000
14647.517386	-0.115526	0.584499	0.013183	80.692490	50.552284	89.383972	0.663736	0.000000	0.785732	0.000000	0.000000	0.000000	0.056479	-0.044517	-0.027467	0.000000	0.000000	4.000000	16.000000	0.000000
14647.520719	-0.115526	0.584499	0.013183	80.692490	50.552284	89.383972	0.663736	0.000000	0.785732	0.000000	0.000000	0.000000	0.056479	-0.044517	-0.027467	0.000000	0.000000	4.000000	16.000000	0.000000
14647.524052	-0.115526	0.584499	0.013183	80.692490	50.552284	89.383972	0.663736	0.000000	0.785732	0.000000	0.000000	0.000000	0.056479	-0.044517	-0.027467	0.000000	0.000000	4.000000	16.000000	0.000000
14647.527386	-0.115526	0.584499	0.013183	80.703896	50.640335	89.457451	0.659158	0.000000	0.776319	0.000000	0.000000	0.000000	0.056479	-0.044517	-0.027467	0.000000	0.000000	4.000000	16.000000	0.000000
14647.530719	-0.115423	0.584399	0.013147	80.703896	50.640335	89.457451	0.659158	0.000000	0.776319	0.000000	0.000000	0.000000	0.031085	-0.030168	-0.010902	0.000000	0.000000	4.000000	16.000000	0.000000
14647.534052	-0.115423	0.584399	0.013147	80.703896	50.640335	89.457451	0.659158	0.000000	0.776319	0.000000	0.000000	0.000000	0.031085	-0.030168	-0.010902	0.000000	0.000000	4.000000	16.000000	0.000000
14647.537386	-0.115423	0.584399	0.013147	80.719963	50.716991	89.517418	0.659158	0.000000	0.776319	0.000000	0.000000	0.000000	0.031085	-0.030168	-0.010902	0.000000	0.000000	4.000000	16.000000	0.000000
14647.540719	-0.115423	0.584399	0.013147	80.719963	50.716991	89.517418	0.659158	0.000000	0.776319	0.000000	0.000000	0.000000	0.031085	-0.030168	-0.010902	0.000000	0.000000	4.000000	16.000000	0.000000
14647.544052	-0.115364	0.584298	0.013099	80.719963	50.716991	89.517418	0.659158	0.000000	0.776319	0.000000	0.000000	0.000000	0.017687	-0.030178	-0.014202	0.000000	0.000000	4.000000	16.000000	0.000000
14647.547386	-0.115364	0.584298	0.013099	80.731148	50.814915	89.613487	0.657341	0.000000	0.771138	0.000000	0.000000	0.000000	0.017687	-0.030178	-0.014202	0.000000	0.000000	4.000000	16.000000	0.000000
14647.550719	-0.115364	0.584298	0.013099	80.731148	50.814915	89.613487	0.657341	0.000000	0.771138	0.000000	0.000000	0.000000	0.017687	-0.030178	-0.014202	0.000000	0.000000	4.000000	16.000000	0.000000
14647.554052	-0.115364	0.584298	0.013099	80.731148	50.814915	89.613487	0.657341	0.000000	0.771138	0.000000	0.000000	0.000000	0.017687	-0.030178	-0.014202	0.000000	0.000000	4.000000	16.000000	0.000000
14647.557386	-0.115316	0.584076	0.012904	80.739166	50.918961	89.718910	0.654974	0.000000	0.768190	0.000000	0.000000	0.000000	0.014367	-0.066699	-0.058566	0.000000	0.000000	4.000000	16.000000	0.000000
14647.560719	-0.115316	0.584076	0.012904	80.739166	50.918961	89.718910	0.654974	0.000000	0.768190	0.000000	0.000000	0.000000	0.014367	-0.066699	-0.058566	0.000000	0.000000	4.000000	16.000000	0.000000
14647.564052	-0.115316	0.584076	0.012904	80.739166	50.918961	89.718910	0.654974	0.000000	0.768190	0.000000	0.000000	0.000000	0.014367	-0.066699	-0.058566	0.000000	0.000000	4.000000	16.000000	0.000000
14647.567386	-0.115316	0.584076	0.012904	80.747215	51.023205	89.824539	0.645213	0.000000	0.765796	0.000000	0.000000	0.000000	0.014367	-0.066699	-0.058566	0.000000	0.000000	4.000000	16.000000	0.000000
14647.570719	-0.115277	0.583962	0.012744	80.747215	51.023205	89.824539	0.645213	0.000000	0.765796	0.000000	0.000000	0.000000	0.011772	-0.034151	-0.047987	0.000000	0.000000	4.000000	16.000000	0.000000
14647.574052	-0.115277	0.583962	0.012744	80.747215	51.023205	89.824539	0.645213	0.000000	0.765796	0.000000	0.000000	0.000000	0.011772	-0.034151	-0.047987	0.000000	0.000000	4.000000	16.000000	0.000000
14647.577386	-0.115277	0.583962	0.012744	80.755180	51.127594	89.930298	0.645213	0.000000	0.765796	0.000000	0.000000	0.000000	0.011772	-0.034151	-0.047987	0.000000	0.000000	4.000000	16.000000	0.000000
14647.580719	-0.115277	0.583962	0.012744	80.755180	51.127594	89.930298	0.645213	0.000000	0.765796	0.000000	0.000000	0.000000	0.011772	-0.034151	-0.047987	0.000000	0.000000	4.000000	16.000000	0.000000
14647.584052	-0.115247	0.583859	0.012624	80.755180	51.127594	89.930298	0.645213	0.000000	0.765796	0.000000	0.000000	0.000000	0.008883	-0.030942	-0.036214	0.000000	0.000000	4.000000	16.000000	0.000000
14647.587386	-0.115247	0.583859	0.012624	80.763115	51.234909	90.036263	0.637215	0.000000	0.763834	0.000000	0.000000	0.000000	0.008883	-0.030942	-0.036214	0.000000	0.000000	4.000000	16.000000	0.000000
14647.590719	-0.115247	0.583859	0.012624	80.763115	51.234909	90.036263	0.637215	0.000000	0.763834	0.000000	0.000000	0.000000	0.008883	-0.030942	-0.036214	0.000000	0.000000	4.000000	16.000000	0.000000
14647.594052	-0.115247	0.583859	0.012624	80.763115	51.234909	90.036263	0.637215	0.000000	0.763834	0.000000	0.000000	0.000000	0.008883	-0.030942	-0.036214	0.000000	0.000000	4.000000	16.000000	0.000000
14647.597386	-0.115166	0.583652	0.012388	80.772369	51.357162	90.160133	0.631180	0.000000	0.762354	0.000000	0.000000	0.000000	0.024461	-0.061879	-0.070819	0.000000	0.000000	4.000000	16.000000	0.000000
14647.600719	-0.115166	0.583652	0.012388	80.772369	51.357162	90.160133	0.631180	0.000000	0.762354	0.000000	0.000000	0.000000	0.024461	-0.061879	-0.070819	0.000000	0.000000	4.000000	16.000000	0.000000
14647.604052	-0.115166	0.583652	0.012388	80.772369	51.357162	90.160133	0.631180	0.000000	0.762354	0.000000	0.000000	0.000000	0.024461	-0.061879	-0.070819	0.000000	0.000000	4.000000	16.000000	0.000000
14647.607386	-0.115166	0.583652	0.012388	80.779976	51.482475	90.288651	0.619377	0.000000	0.758277	0.000000	0.000000	0.000000	0.024461	-0.061879	-0.070819	0.000000	0.000000	4.000000	16.000000	0.000000
14647.610719	-0.115132	0.583531	0.012250	80.779976	51.482475	90.288651	0.619377	0.000000	0.758277	0.000000	0.000000	0.000000	0.010088	-0.036448	-0.041138	0.000000	0.000000	4.000000	16.000000	0.000000
14647.614052	-0.115132	0.583531	0.012250	80.779976	51.482475	90.288651	0.619377	0.000000	0.758277	0.000000	0.000000	0.000000	0.010088	-0.036448	-0.041138	0.000000	0.000000	4.000000	16.000000	0.000000
14647.617386	-0.115090	0.583372	0.012081	80.790451	51.622753	90.430779	0.619377	0.000000	0.758277	0.000000	0.000000	0.000000	0.012495	-0.047558	-0.050941	0.000000	0.000000	4.000000	16.000000	0.000000
14647.620719	-0.115090	0.583372	0.012081	80.790451	51.622753	90.430779	0.619377	0.000000	0.758277	0.000000	0.000000	0.000000	0.012495	-0.047558	-0.050941	0.000000	0.000000	4.000000	16.000000	0.000000
14647.624052	-0.115090	0.583372	0.012081	80.790451	51.622753	90.430779	0.619377	0.000000	0.758277	0.000000	0.000000	0.000000	0.012495	-0.047558	-0.050941	0.000000	0.000000	4.000000	16.000000	0.000000
14647.627386	-0.115090	0.583372	0.012081	80.802132	51.780964	90.591049	0.604030	0.000000	0.754513	0.000000	0.000000	0.000000	0.012495	-0.047558	-0.050941	0.000000	0.000000	4.000000	16.000000	0.000000
14647.630719	-0.115071	0.583214	0.011905	80.802132	51.780964	90.591049	0.604030	0.000000	0.754513	0.000000	0.000000	0.000000	0.005819	-0.047527	-0.052603	0.000000	0.000000	4.000000	16.000000	0.000000
14647.634052	-0.115071	0.583214	0.011905	80.802132	51.780964	90.591049	0.604030	0.000000	0.754513	0.000000	0.000000	0.000000	0.005819	-0.047527	-0.052603	0.000000	0.000000	4.000000	16.000000	0.000000
14647.637386	-0.115071	0.583214	0.011905	80.813484	51.957268	90.773972	0.604030	0.000000	0.754513	0.000000	0.000000	0.000000	0.005819	-0.047527	-0.052603	0.000000	0.000000	4.000000	16.000000	0.000000
14647.640719	-0.115071	0.583214	0.011905	80.813484	51.957268	90.773972	0.604030	0.000000	0.754513	0.000000	0.000000	0.000000	0.005819	-0.047527	-0.052603	0.000000	0.000000	4.000000	16.000000	0.000000
14647.644052	-0.115020	0.583045	0.011696	80.813484	51.957268	90.773972	0.604030	0.000000	0.754513	0.000000	0.000000	0.000000	0.015402	-0.050664	-0.062791	0.000000	0.000000	4.000000	16.000000	0.000000
14647.647386	-0.115020	0.583045	0.011696	80.826279	52.136715	90.953003	0.595263	0.000000	0.753543	0.000000	0.000000	0.000000	0.015402	-0.050664	-0.062791	0.000000	0.000000	4.000000	16.000000	0.000000
14647.650719	-0.115020	0.583045	0.011696	80.826279	52.136715	90.953003	0.595263	0.000000	0.753543	0.000000	0.000000	0.000000	0.015402	-0.050664	-0.062791	0.000000	0.000000	4.000000	16.000000	0.000000
14647.654052	-0.115020	0.583045	0.011696	80.826279	52.136715	90.953003	0.595263	0.000000	0.753543	0.000000	0.000000	0.000000	0.015402	-0.050664	-0.062791	0.000000	0.000000	4.000000	16.000000	0.000000
14647.657386	-0.114870	0.582663	0.011278	80.839981	52.354847	91.172783	0.584798	0.000000	0.750976	0.000000	0.000000	0.000000	0.044883	-0.114703	-0.125308	0.000000	0.000000	4.000000	16.000000	0.000000
14647.660719	-0.114870	0.582663	0.011278	80.839981	52.354847	91.172783	0.584798	0.000000	0.750976	0.000000	0.000000	0.000000	0.044883	-0.114703	-0.125308	0.000000	0.000000	4.000000	16.000000	0.000000
14647.664052	-0.114870	0.582663	0.011278	80.839981	52.354847	91.172783	0.584798	0.000000	0.750976	0.000000	0.000000	0.000000	0.044883	-0.114703	-0.125308	0.000000	0.000000	4.000000	16.000000	0.000000
14647.667386	-0.114870	0.582663	0.011278	80.856407	52.586075	91.406990	0.563913	0.000000	0.743495	0.000000	0.000000	0.000000	0.044883	-0.114703	-0.125308	0.000000	0.000000	4.000000	16.000000	0.000000
14647.670719	-0.114812	0.582431	0.011043	80.856407	52.586075	91.406990	0.563913	0.000000	0.743495	0.000000	0.000000	0.000000	0.017339	-0.069556	-0.070714	0.000000	0.000000	4.000000	16.000000	0.000000
14647.674052	-0.114812	0.582431	0.011043	80.856407	52.586075	91.406990	0.563913	0.000000	0.743495	0.000000	0.000000	0.000000	0.017339	-0.069556	-0.070714	0.000000	0.000000	4.000000	16.000000	0.000000
14647.677386	-0.114812	0.582431	0.011043	80.870735	52.841290	91.668648	0.563913	0.000000	0.743495	0.000000	0.000000	0.000000	0.017339	-0.069556	-0.070714	0.000000	0.000000	4.000000	16.000000	0.000000
14647.680719	-0.114812	0.582431	0.011043	80.870735	52.841290	91.668648	0.563913	0.000000	0.743495	0.000000	0.000000	0.000000	0.017339	-0.069556	-0.070714	0.000000	0.000000	4.000000	16.000000	0.000000
14647.684052	-0.114746	0.582162	0.010774	80.870735	52.841290	91.668648	0.563913	0.000000	0.743495	0.000000	0.000000	0.000000	0.019760	-0.080545	-0.080592	0.000000	0.000000	4.000000	16.000000	0.000000
14647.687386	-0.114694	0.581857	0.010467	80.879128	53.163986	92.010910	0.552127	0.000000	0.740606	0.000000	0.000000	0.000000	0.015531	-0.091542	-0.092130	0.000000	0.000000	4.000000	16.000000	0.000000
14647.690719	-0.114694	0.581857	0.010467	80.879128	53.163986	92.010910	0.552127	0.000000	0.740606	0.000000	0.000000	0.000000	0.015531	-0.091542	-0.092130	0.000000	0.000000	4.000000	16.000000	0.000000
14647.694052	-0.114694	0.581857	0.010467	80.879128	53.163986	92.010910	0.552127	0.000000	0.740606	0.000000	0.000000	0.000000	0.015531	-0.091542	-0.092130	0.000000	0.000000	4.000000	16.000000	0.000000
14647.697386	-0.114694	0.581857	0.010467	80.875534	53.548817	92.427635	0.523340	0.000000	0.734724	0.000000	0.000000	0.000000	0.015531	-0.091542	-0.092130	0.000000	0.000000	4.000000	16.000000	0.000000
14647.700719	-0.114625	0.581505	0.010087	80.875534	53.548817	92.427635	0.523340	0.000000	0.734724	0.000000	0.000000	0.000000	0.020877	-0.105659	-0.113893	0.000000	0.000000	4.000000	16.000000	0.000000
14647.704052	-0.114625	0.581505	0.010087	80.875534	53.548817	92.427635	0.523340	0.000000	0.734724	0.000000	0.000000	0.000000	0.020877	-0.105659	-0.113893	0.000000	0.000000	4.000000	16.000000	0.000000
14647.707386	-0.114537	0.581106	0.009635	80.874672	54.002342	92.921082	0.523340	0.000000	0.734724	0.000000	0.000000	0.000000	0.026242	-0.119694	-0.135708	0.000000	0.000000	4.000000	16.000000	0.000000
14647.710719	-0.114537	0.581106	0.009635	80.874672	54.002342	92.921082	0.523340	0.000000	0.734724	0.000000	0.000000	0.000000	0.026242	-0.119694	-0.135708	0.000000	0.000000	4.000000	16.000000	0.000000
14647.714052	-0.114537	0.581106	0.009635	80.874672	54.002342	92.921082	0.523340	0.000000	0.734724	0.000000	0.000000	0.000000	0.026242	-0.119694	-0.135708	0.000000	0.000000	4.000000	16.000000	0.000000
14647.717386	-0.114537	0.581106	0.009635	80.875099	54.509613	93.473351	0.481740	0.000000	0.726871	0.000000	0.000000	0.000000	0.026242	-0.119694	-0.135708	0.000000	0.000000	4.000000	16.000000	0.000000
14647.720719	-0.114502	0.580679	0.009110	80.875099	54.509613	93.473351	0.481740	0.000000	0.726871	0.000000	0.000000	0.000000	0.010488	-0.128188	-0.157534	0.000000	0.000000	4.000000	16.000000	0.000000
14647.724052	-0.114502	0.580679	0.009110	80.875099	54.509613	93.473351	0.481740	0.000000	0.726871	0.000000	0.000000	0.000000	0.010488	-0.128188	-0.157534	0.000000	0.000000	4.000000	16.000000	0.000000
14647.727386	-0.114444	0.580213	0.008488	80.860039	55.054489	94.082443	0.481740	0.000000	0.726871	0.000000	0.000000	0.000000	0.017634	-0.139779	-0.186359	0.000000	0.000000	4.000000	16.000000	0.000000
14647.730719	-0.114444	0.580213	0.008488	80.860039	55.054489	94.082443	0.481740	0.000000	0.726871	0.000000	0.000000	0.000000	0.017634	-0.139779	-0.186359	0.000000	0.000000	4.000000	16.000000	0.000000
14647.734052	-0.114444	0.580213	0.008488	80.860039	55.054489	94.082443	0.481740	0.000000	0.726871	0.000000	0.000000	0.000000	0.017634	-0.139779	-0.186359	0.000000	0.000000	4.000000	16.000000	0.000000
14647.737386	-0.114444	0.580213	0.008488	80.832535	55.635040	94.729828	0.424425	0.000000	0.722184	0.000000	0.000000	0.000000	0.017634	-0.139779	-0.186359	0.000000	0.000000	4.000000	16.000000	0.000000
14647.740719	-0.114362	0.579748	0.007872	80.832535	55.635040	94.729828	0.424425	0.000000	0.722184	0.000000	0.000000	0.000000	0.024383	-0.139563	-0.184952	0.000000	0.000000	4.000000	16.000000	0.000000
14647.744052	-0.114362	0.579748	0.007872	80.832535	55.635040	94.729828	0.424425	0.000000	0.722184	0.000000	0.000000	0.000000	0.024383	-0.139563	-0.184952	0.000000	0.000000	4.000000	16.000000	0.000000
14647.747386	-0.114247	0.579299	0.007214	80.792931	56.225529	95.406609	0.424425	0.000000	0.722184	0.000000	0.000000	0.000000	0.034504	-0.134655	-0.197360	0.000000	0.000000	4.000000	16.000000	0.000000
14647.750719	-0.114247	0.579299	0.007214	80.792931	56.225529	95.406609	0.424425	0.000000	0.722184	0.000000	0.000000	0.000000	0.034504	-0.134655	-0.197360	0.000000	0.000000	4.000000	16.000000	0.000000
14647.754052	-0.114247	0.579299	0.007214	80.792931	56.225529	95.406609	0.424425	0.000000	0.722184	0.000000	0.000000	0.000000	0.034504	-0.134655	-0.197360	0.000000	0.000000	4.000000	16.000000	0.000000
14647.757386	-0.114247	0.579299	0.007214	80.746956	56.785694	96.047791	0.360706	0.000000	0.712369	0.000000	0.000000	0.000000	0.034504	-0.134655	-0.197360	0.000000	0.000000	4.000000	16.000000	0.000000
14647.760719	-0.114102	0.578879	0.006622	80.746956	56.785694	96.047791	0.360706	0.000000	0.712369	0.000000	0.000000	0.000000	0.043661	-0.125874	-0.177489	0.000000	0.000000	4.000000	16.000000	0.000000
14647.764052	-0.114102	0.578879	0.006622	80.746956	56.785694	96.047791	0.360706	0.000000	0.712369	0.000000	0.000000	0.000000	0.043661	-0.125874	-0.177489	0.000000	0.000000	4.000000	16.000000	0.000000
14647.767386	-0.113938	0.578478	0.006052	80.713547	57.308479	96.626114	0.360706	0.000000	0.712369	0.000000	0.000000	0.000000	0.049085	-0.120253	-0.171090	0.000000	0.000000	4.000000	16.000000	0.000000
14647.770719	-0.113938	0.578478	0.006052	80.713547	57.308479	96.626114	0.360706	0.000000	0.712369	0.000000	0.000000	0.000000	0.049085	-0.120253	-0.171090	0.000000	0.000000	4.000000	16.000000	0.000000
14647.774052	-0.113938	0.578478	0.006052	80.713547	57.308479	96.626114	0.360706	0.000000	0.712369	0.000000	0.000000	0.000000	0.049085	-0.120253	-0.171090	0.000000	0.000000	4.000000	16.000000	0.000000
14647.777386	-0.113938	0.578478	0.006052	80.709335	57.762848	97.105568	0.302610	0.000000	0.696912	0.000000	0.000000	0.000000	0.049085	-0.120253	-0.171090	0.000000	0.000000	4.000000	16.000000	0.000000
14647.780719	-0.113749	0.578125	0.005565	80.709335	57.762848	97.105568	0.302610	0.000000	0.696912	0.000000	0.000000	0.000000	0.056919	-0.106055	-0.146178	0.000000	0.000000	4.000000	16.000000	0.000000
14647.784052	-0.113749	0.578125	0.005565	80.709335	57.762848	97.105568	0.302610	0.000000	0.696912	0.000000	0.000000	0.000000	0.056919	-0.106055	-0.146178	0.000000	0.000000	4.000000	16.000000	0.000000
14647.787386	-0.113569	0.577782	0.005117	80.728905	58.158749	97.492455	0.302610	0.000000	0.696912	0.000000	0.000000	0.000000	0.053989	-0.102832	-0.134435	0.000000	0.000000	4.000000	16.000000	0.000000
14647.790719	-0.113569	0.577782	0.005117	80.728905	58.158749	97.492455	0.302610	0.000000	0.696912	0.000000	0.000000	0.000000	0.053989	-0.102832	-0.134435	0.000000	0.000000	4.000000	16.000000	0.000000
14647.794052	-0.113569	0.577782	0.005117	80.728905	58.158749	97.492455	0.302610	0.000000	0.696912	0.000000	0.000000	0.000000	0.053989	-0.102832	-0.134435	0.000000	0.000000	4.000000	16.000000	0.000000
14647.797386	-0.113569	0.577782	0.005117	80.745872	58.476063	97.811577	0.255841	0.000000	0.678427	0.000000	0.000000	0.000000	0.053989	-0.102832	-0.134435	0.000000	0.000000	4.000000	16.000000	0.000000
14647.800719	-0.113441	0.577476	0.004691	80.745872	58.476063	97.811577	0.255841	0.000000	0.678427	0.000000	0.000000	0.000000	0.038373	-0.091806	-0.127815	0.000000	0.000000	4.000000	16.000000	0.000000
14647.804052	-0.113441	0.577476	0.004691	80.745872	58.476063	97.811577	0.255841	0.000000	0.678427	0.000000	0.000000	0.000000	0.038373	-0.091806	-0.127815	0.000000	0.000000	4.000000	16.000000	0.000000
14647.807386	-0.113441	0.577476	0.004691	80.757156	58.615170	97.945877	0.255841	0.000000	0.678427	0.000000	0.000000	0.000000	0.038373	-0.091806	-0.127815	0.000000	0.000000	4.000000	16.000000	0.000000
14647.810719	-0.113441	0.577476	0.004691	80.757156	58.615170	97.945877	0.255841	0.000000	0.678427	0.000000	0.000000	0.000000	0.038373	-0.091806	-0.127815	0.000000	0.000000	4.000000	16.000000	0.000000
14647.814052	-0.113335	0.577235	0.004354	80.757156	58.615170	97.945877	0.255841	0.000000	0.678427	0.000000	0.000000	0.000000	0.031775	-0.072311	-0.101009	0.000000	0.000000	4.000000	16.000000	0.000000
14647.817386	-0.113266	0.577062	0.004170	80.757050	58.416374	97.751770	0.234538	0.000000	0.672032	0.000000	0.000000	0.000000	0.020551	-0.052074	-0.055321	0.000000	0.000000	4.000000	16.000000	0.000000
14647.820719	-0.113266	0.577062	0.004170	80.757050	58.416374	97.751770	0.234538	0.000000	0.672032	0.000000	0.000000	0.000000	0.020551	-0.052074	-0.055321	0.000000	0.000000	4.000000	16.000000	0.000000
14647.824052	-0.113266	0.577062	0.004170	80.757050	58.416374	97.751770	0.234538	0.000000	0.672032	0.000000	0.000000	0.000000	0.020551	-0.052074	-0.055321	0.000000	0.000000	4.000000	16.000000	0.000000
14647.827386	-0.113266	0.577062	0.004170	80.750633	58.032028	97.375771	0.208484	0.000000	0.663311	0.000000	0.000000	0.000000	0.020551	-0.052074	-0.055321	0.000000	0.000000	4.000000	16.000000	0.000000
14647.830719	-0.113253	0.576937	0.004116	80.750633	58.032028	97.375771	0.208484	0.000000	0.663311	0.000000	0.000000	0.000000	0.003979	-0.037338	-0.016205	0.000000	0.000000	4.000000	16.000000	0.000000
14647.834052	-0.113253	0.576937	0.004116	80.750633	58.032028	97.375771	0.208484	0.000000	0.663311	0.000000	0.000000	0.000000	0.003979	-0.037338	-0.016205	0.000000	0.000000	4.000000	16.000000	0.000000
14647.837386	-0.113253	0.576937	0.004116	80.741142	57.642311	96.992081	0.208484	0.000000	0.663311	0.000000	0.000000	0.000000	0.003979	-0.037338	-0.016205	0.000000	0.000000	4.000000	16.000000	0.000000
14647.840719	-0.113253	0.576937	0.004116	80.741142	57.642311	96.992081	0.208484	0.000000	0.663311	0.000000	0.000000	0.000000	0.003979	-0.037338	-0.016205	0.000000	0.000000	4.000000	16.000000	0.000000
14647.844052	-0.113267	0.576870	0.004174	80.741142	57.642311	96.992081	0.208484	0.000000	0.663311	0.000000	0.000000	0.000000	-0.004328	-0.020253	0.017633	0.000000	0.000000	4.000000	16.000000	0.000000
14647.847386	-0.113267	0.576870	0.004174	80.733017	57.368877	96.721733	0.205783	0.000000	0.662648	0.000000	0.000000	0.000000	-0.004328	-0.020253	0.017633	0.000000	0.000000	4.000000	16.000000	0.000000
14647.850719	-0.113267	0.576870	0.004174	80.733017	57.368877	96.721733	0.205783	0.000000	0.662648	0.000000	0.000000	0.000000	-0.004328	-0.020253	0.017633	0.000000	0.000000	4.000000	16.000000	0.000000
14647.854052	-0.113267	0.576870	0.004174	80.733017	57.368877	96.721733	0.205783	0.000000	0.662648	0.000000	0.000000	0.000000	-0.004328	-0.020253	0.017633	0.000000	0.000000	4.000000	16.000000	0.000000
14647.857386	-0.113389	0.576851	0.004575	80.730789	57.281605	96.635201	0.208722	0.000000	0.663369	0.000000	0.000000	0.000000	-0.036471	-0.005707	0.120151	0.000000	0.000000	4.000000	16.000000	0.000000
14647.860719	-0.113389	0.576851	0.004575	80.730789	57.281605	96.635201	0.208722	0.000000	0.663369	0.000000	0.000000	0.000000	-0.036471	-0.005707	0.120151	0.000000	0.000000	4.000000	16.000000	0.000000
14647.864052	-0.113389	0.576851	0.004575	80.730789	57.281605	96.635201	0.208722	0.000000	0.663369	0.000000	0.000000	0.000000	-0.036471	-0.005707	0.120151	0.000000	0.000000	4.000000	16.000000	0.000000
14647.867386	-0.113389	0.576851	0.004575	80.725655	57.182777	96.543327	0.228747	0.000000	0.669447	0.000000	0.000000	0.000000	-0.036471	-0.005707	0.120151	0.000000	0.000000	4.000000	16.000000	0.000000
14647.870719	-0.113522	0.576852	0.004833	80.725655	57.182777	96.543327	0.228747	0.000000	0.669447	0.000000	0.000000	0.000000	-0.039921	0.000565	0.077343	0.000000	0.000000	4.000000	16.000000	0.000000
14647.874052	-0.113522	0.576852	0.004833	80.725655	57.182777	96.543327	0.228747	0.000000	0.669447	0.000000	0.000000	0.000000	-0.039921	0.000565	0.077343	0.000000	0.000000	4.000000	16.000000	0.000000
14647.877386	-0.113697	0.576880	0.005073	80.723755	57.077793	96.436775	0.228747	0.000000	0.669447	0.000000	0.000000	0.000000	-0.052639	0.008342	0.072178	0.000000	0.000000	4.000000	16.000000	0.000000
14647.880719	-0.113697	0.576880	0.005073	80.723755	57.077793	96.436775	0.228747	0.000000	0.669447	0.000000	0.000000	0.000000	-0.052639	0.008342	0.072178	0.000000	0.000000	4.000000	16.000000	0.000000
14647.884052	-0.113697	0.576880	0.005073	80.723755	57.077793	96.436775	0.228747	0.000000	0.669447	0.000000	0.000000	0.000000	-0.052639	0.008342	0.072178	0.000000	0.000000	4.000000	16.000000	0.000000
14647.887386	-0.113697	0.576880	0.005073	80.721825	56.967445	96.330292	0.253667	0.000000	0.684874	0.000000	0.000000	0.000000	-0.052639	0.008342	0.072178	0.000000	0.000000	4.000000	16.000000	0.000000
14647.890719	-0.113895	0.576908	0.005308	80.721825	56.967445	96.330292	0.253667	0.000000	0.684874	0.000000	0.000000	0.000000	-0.059261	0.008305	0.070523	0.000000	0.000000	4.000000	16.000000	0.000000
14647.894052	-0.113895	0.576908	0.005308	80.721825	56.967445	96.330292	0.253667	0.000000	0.684874	0.000000	0.000000	0.000000	-0.059261	0.008305	0.070523	0.000000	0.000000	4.000000	16.000000	0.000000
14647.897386	-0.113895	0.576908	0.005308	80.716660	56.855259	96.166862	0.253667	0.000000	0.684874	0.000000	0.000000	0.000000	-0.059261	0.008305	0.070523	0.000000	0.000000	4.000000	16.000000	0.000000
14647.900719	-0.113895	0.576908	0.005308	80.716660	56.855259	96.166862	0.253667	0.000000	0.684874	0.000000	0.000000	0.000000	-0.059261	0.008305	0.070523	0.000000	0.000000	4.000000	16.000000	0.000000
14647.904052	-0.114131	0.576944	0.005510	80.716660	56.855259	96.166862	0.253667	0.000000	0.684874	0.000000	0.000000	0.000000	-0.070772	0.010683	0.060332	0.000000	0.000000	4.000000	16.000000	0.000000
14647.907386	-0.114131	0.576944	0.005510	80.713531	56.776546	95.872574	0.265421	0.000000	0.694751	0.000000	0.000000	0.000000	-0.070772	0.010683	0.060332	0.000000	0.000000	4.000000	16.000000	0.000000
14647.910719	-0.114131	0.576944	0.005510	80.713531	56.776546	95.872574	0.265421	0.000000	0.694751	0.000000	0.000000	0.000000	-0.070772	0.010683	0.060332	0.000000	0.000000	4.000000	16.000000	0.000000
14647.914052	-0.114131	0.576944	0.005510	80.713531	56.776546	95.872574	0.265421	0.000000	0.694751	0.000000	0.000000	0.000000	-0.070772	0.010683	0.060332	0.000000	0.000000	4.000000	16.000000	0.000000
14647.917386	-0.114595	0.576914	0.005783	80.712471	56.733986	95.654808	0.275476	0.000000	0.706546	0.000000	0.000000	0.000000	-0.139160	-0.008983	0.082022	0.000000	0.000000	4.000000	16.000000	0.000000
14647.920719	-0.114595	0.576914	0.005783	80.712471	56.733986	95.654808	0.275476	0.000000	0.706546	0.000000	0.000000	0.000000	-0.139160	-0.008983	0.082022	0.000000	0.000000	4.000000	16.000000	0.000000
14647.924052	-0.114595	0.576914	0.005783	80.712471	56.733986	95.654808	0.275476	0.000000	0.706546	0.000000	0.000000	0.000000	-0.139160	-0.008983	0.082022	0.000000	0.000000	4.000000	16.000000	0.000000
14647.927386	-0.114595	0.576914	0.005783	80.711472	56.694218	95.620598	0.289147	0.000000	0.729739	0.000000	0.000000	0.000000	-0.139160	-0.008983	0.082022	0.000000	0.000000	4.000000	16.000000	0.000000
14647.930719	-0.114831	0.576884	0.005889	80.711472	56.694218	95.620598	0.289147	0.000000	0.729739	0.000000	0.000000	0.000000	-0.070839	-0.008795	0.031689	0.000000	0.000000	4.000000	16.000000	0.000000
14647.934052	-0.114831	0.576884	0.005889	80.711472	56.694218	95.620598	0.289147	0.000000	0.729739	0.000000	0.000000	0.000000	-0.070839	-0.008795	0.031689	0.000000	0.000000	4.000000	16.000000	0.000000
14647.937386	-0.114831	0.576884	0.005889	80.712486	56.693199	95.638863	0.289147	0.000000	0.729739	0.000000	0.000000	0.000000	-0.070839	-0.008795	0.031689	0.000000	0.000000	4.000000	16.000000	0.000000
14647.940719	-0.114831	0.576884	0.005889	80.712486	56.693199	95.638863	0.289147	0.000000	0.729739	0.000000	0.000000	0.000000	-0.070839	-0.008795	0.031689	0.000000	0.000000	4.000000	16.000000	0.000000
14647.944052	-0.115015	0.576819	0.005972	80.712486	56.693199	95.638863	0.289147	0.000000	0.729739	0.000000	0.000000	0.000000	-0.055199	-0.019682	0.024937	0.000000	0.000000	4.000000	16.000000	0.000000
14647.947386	-0.115015	0.576819	0.005972	80.714561	56.715721	95.667480	0.294428	0.000000	0.741546	0.000000	0.000000	0.000000	-0.055199	-0.019682	0.024937	0.000000	0.000000	4.000000	16.000000	0.000000
14647.950719	-0.115015	0.576819	0.005972	80.714561	56.715721	95.667480	0.294428	0.000000	0.741546	0.000000	0.000000	0.000000	-0.055199	-0.019682	0.024937	0.000000	0.000000	4.000000	16.000000	0.000000
14647.954052	-0.115015	0.576819	0.005972	80.714561	56.715721	95.667480	0.294428	0.000000	0.741546	0.000000	0.000000	0.000000	-0.055199	-0.019682	0.024937	0.000000	0.000000	4.000000	16.000000	0.000000
14647.957386	-0.115209	0.576602	0.006002	80.720787	56.813332	95.777405	0.298584	0.000000	0.750746	0.000000	0.000000	0.000000	-0.058261	-0.064960	0.008989	0.000000	0.000000	4.000000	16.000000	0.000000
14647.960719	-0.115209	0.576602	0.006002	80.720787	56.813332	95.777405	0.298584	0.000000	0.750746	0.000000	0.000000	0.000000	-0.058261	-0.064960	0.008989	0.000000	0.000000	4.000000	16.000000	0.000000
14647.964052	-0.115209	0.576602	0.006002	80.720787	56.813332	95.777405	0.298584	0.000000	0.750746	0.000000	0.000000	0.000000	-0.058261	-0.064960	0.008989	0.000000	0.000000	4.000000	16.000000	0.000000
14647.967386	-0.115209	0.576602	0.006002	80.727966	56.934635	95.905838	0.300083	0.000000	0.760456	0.000000	0.000000	0.000000	-0.058261	-0.064960	0.008989	0.000000	0.000000	4.000000	16.000000	0.000000
14647.970719	-0.115226	0.576449	0.005880	80.727966	56.934635	95.905838	0.300083	0.000000	0.760456	0.000000	0.000000	0.000000	-0.004959	-0.045920	-0.036367	0.000000	0.000000	4.000000	16.000000	0.000000
14647.974052	-0.115226	0.576449	0.005880	80.727966	56.934635	95.905838	0.300083	0.000000	0.760456	0.000000	0.000000	0.000000	-0.004959	-0.045920	-0.036367	0.000000	0.000000	4.000000	16.000000	0.000000
14647.977386	-0.115226	0.576449	0.005880	80.738152	57.110569	96.089600	0.300083	0.000000	0.760456	0.000000	0.000000	0.000000	-0.004959	-0.045920	-0.036367	0.000000	0.000000	4.000000	16.000000	0.000000
14647.980719	-0.115226	0.576449	0.005880	80.738152	57.110569	96.089600	0.300083	0.000000	0.760456	0.000000	0.000000	0.000000	-0.004959	-0.045920	-0.036367	0.000000	0.000000	4.000000	16.000000	0.000000
14647.984052	-0.115228	0.576268	0.005703	80.738152	57.110569	96.089600	0.300083	0.000000	0.760456	0.000000	0.000000	0.000000	-0.000743	-0.054401	-0.053283	0.000000	0.000000	4.000000	16.000000	0.000000
14647.987386	-0.115161	0.576074	0.005434	80.748634	57.330471	96.314018	0.294021	0.000000	0.761283	0.000000	0.000000	0.000000	0.020093	-0.058123	-0.080725	0.000000	0.000000	4.000000	16.000000	0.000000
14647.990719	-0.115161	0.576074	0.005434	80.748634	57.330471	96.314018	0.294021	0.000000	0.761283	0.000000	0.000000	0.000000	0.020093	-0.058123	-0.080725	0.000000	0.000000	4.000000	16.000000	0.000000
14647.994052	-0.115161	0.576074	0.005434	80.748634	57.330471	96.314018	0.294021	0.000000	0.761283	0.000000	0.000000	0.000000	0.020093	-0.058123	-0.080725	0.000000	0.000000	4.000000	16.000000	0.000000
14647.997386	-0.115161	0.576074	0.005434	80.762627	57.583015	96.572655	0.271687	0.000000	0.758058	0.000000	0.000000	0.000000	0.020093	-0.058123	-0.080725	0.000000	0.000000	4.000000	16.000000	0.000000
14648.000719	-0.115102	0.575852	0.005103	80.762627	57.583015	96.572655	0.271687	0.000000	0.758058	0.000000	0.000000	0.000000	0.017732	-0.066568	-0.099319	0.000000	0.000000	4.000000	16.000000	0.000000
14648.004052	-0.115102	0.575852	0.005103	80.762627	57.583015	96.572655	0.271687	0.000000	0.758058	0.000000	0.000000	0.000000	0.017732	-0.066568	-0.099319	0.000000	0.000000	4.000000	16.000000	0.000000
14648.007386	-0.115102	0.575852	0.005103	80.776382	57.838993	96.831985	0.271687	0.000000	0.758058	0.000000	0.000000	0.000000	0.017732	-0.066568	-0.099319	0.000000	0.000000	4.000000	16.000000	0.000000
14648.010719	-0.115102	0.575852	0.005103	80.776382	57.838993	96.831985	0.271687	0.000000	0.758058	0.000000	0.000000	0.000000	0.017732	-0.066568	-0.099319	0.000000	0.000000	4.000000	16.000000	0.000000
14648.014052	-0.115015	0.575638	0.004754	80.776382	57.838993	96.831985	0.271687	0.000000	0.758058	0.000000	0.000000	0.000000	0.026052	-0.064137	-0.104634	0.000000	0.000000	4.000000	16.000000	0.000000
14648.017386	-0.114912	0.575417	0.004433	80.789955	58.098499	97.092117	0.255134	0.000000	0.755103	0.000000	0.000000	0.000000	0.030925	-0.066464	-0.096160	0.000000	0.000000	4.000000	16.000000	0.000000
14648.020719	-0.114912	0.575417	0.004433	80.789955	58.098499	97.092117	0.255134	0.000000	0.755103	0.000000	0.000000	0.000000	0.030925	-0.066464	-0.096160	0.000000	0.000000	4.000000	16.000000	0.000000
14648.024052	-0.114912	0.575417	0.004433	80.789955	58.098499	97.092117	0.255134	0.000000	0.755103	0.000000	0.000000	0.000000	0.030925	-0.066464	-0.096160	0.000000	0.000000	4.000000	16.000000	0.000000
14648.027386	-0.114912	0.575417	0.004433	80.803024	58.341728	97.338898	0.221668	0.000000	0.745606	0.000000	0.000000	0.000000	0.030925	-0.066464	-0.096160	0.000000	0.000000	4.000000	16.000000	0.000000
14648.030719	-0.114864	0.575180	0.004148	80.803024	58.341728	97.338898	0.221668	0.000000	0.745606	0.000000	0.000000	0.000000	0.014355	-0.071172	-0.085697	0.000000	0.000000	4.000000	16.000000	0.000000
14648.034052	-0.114864	0.575180	0.004148	80.803024	58.341728	97.338898	0.221668	0.000000	0.745606	0.000000	0.000000	0.000000	0.014355	-0.071172	-0.085697	0.000000	0.000000	4.000000	16.000000	0.000000
14648.037386	-0.114864	0.575180	0.004148	80.812263	58.471508	97.478096	0.221668	0.000000	0.745606	0.000000	0.000000	0.000000	0.014355	-0.071172	-0.085697	0.000000	0.000000	4.000000	16.000000	0.000000
14648.040719	-0.114864	0.575180	0.004148	80.812263	58.471508	97.478096	0.221668	0.000000	0.745606	0.000000	0.000000	0.000000	0.014355	-0.071172	-0.085697	0.000000	0.000000	4.000000	16.000000	0.000000
14648.044052	-0.114836	0.574963	0.003941	80.812263	58.471508	97.478096	0.221668	0.000000	0.745606	0.000000	0.000000	0.000000	0.008439	-0.065006	-0.061908	0.000000	0.000000	4.000000	16.000000	0.000000
14648.047386	-0.114836	0.574963	0.003941	80.814362	58.341209	97.367661	0.207385	0.000000	0.743214	0.000000	0.000000	0.000000	0.008439	-0.065006	-0.061908	0.000000	0.000000	4.000000	16.000000	0.000000
14648.050719	-0.114836	0.574963	0.003941	80.814362	58.341209	97.367661	0.207385	0.000000	0.743214	0.000000	0.000000	0.000000	0.008439	-0.065006	-0.061908	0.000000	0.000000	4.000000	16.000000	0.000000
14648.054052	-0.114836	0.574963	0.003941	80.814362	58.341209	97.367661	0.207385	0.000000	0.743214	0.000000	0.000000	0.000000	0.008439	-0.065006	-0.061908	0.000000	0.000000	4.000000	16.000000	0.000000
14648.057386	-0.115060	0.574565	0.003718	80.810440	57.986393	97.040482	0.197067	0.000000	0.741807	0.000000	0.000000	0.000000	-0.067010	-0.119502	-0.066878	0.000000	0.000000	4.000000	16.000000	0.000000
14648.060719	-0.115060	0.574565	0.003718	80.810440	57.986393	97.040482	0.197067	0.000000	0.741807	0.000000	0.000000	0.000000	-0.067010	-0.119502	-0.066878	0.000000	0.000000	4.000000	16.000000	0.000000
14648.064052	-0.115060	0.574565	0.003718	80.810440	57.986393	97.040482	0.197067	0.000000	0.741807	0.000000	0.000000	0.000000	-0.067010	-0.119502	-0.066878	0.000000	0.000000	4.000000	16.000000	0.000000
14648.067386	-0.115060	0.574565	0.003718	80.801941	57.503937	96.591705	0.185921	0.000000	0.752976	0.000000	0.000000	0.000000	-0.067010	-0.119502	-0.066878	0.000000	0.000000	4.000000	16.000000	0.000000
14648.070719	-0.115315	0.574401	0.003719	80.801941	57.503937	96.591705	0.185921	0.000000	0.752976	0.000000	0.000000	0.000000	-0.076721	-0.049091	0.000040	0.000000	0.000000	4.000000	16.000000	0.000000
14648.074052	-0.115315	0.574401	0.003719	80.801941	57.503937	96.591705	0.185921	0.000000	0.752976	0.000000	0.000000	0.000000	-0.076721	-0.049091	0.000040	0.000000	0.000000	4.000000	16.000000	0.000000
14648.077386	-0.115315	0.574401	0.003719	80.794441	57.103291	96.225517	0.185921	0.000000	0.752976	0.000000	0.000000	0.000000	-0.076721	-0.049091	0.000040	0.000000	0.000000	4.000000	16.000000	0.000000
14648.080719	-0.115315	0.574401	0.003719	80.794441	57.103291	96.225517	0.185921	0.000000	0.752976	0.000000	0.000000	0.000000	-0.076721	-0.049091	0.000040	0.000000	0.000000	4.000000	16.000000	0.000000
14648.084052	-0.115603	0.574247	0.003753	80.794441	57.103291	96.225517	0.185921	0.000000	0.752976	0.000000	0.000000	0.000000	-0.086283	-0.046076	0.010257	0.000000	0.000000	4.000000	16.000000	0.000000
14648.087386	-0.116030	0.574124	0.003878	80.789635	56.853928	96.015289	0.185927	0.000000	0.765763	0.000000	0.000000	0.000000	-0.128122	-0.037020	0.037693	0.000000	0.000000	4.000000	16.000000	0.000000
14648.090719	-0.116030	0.574124	0.003878	80.789635	56.853928	96.015289	0.185927	0.000000	0.765763	0.000000	0.000000	0.000000	-0.128122	-0.037020	0.037693	0.000000	0.000000	4.000000	16.000000	0.000000
14648.094052	-0.116030	0.574124	0.003878	80.789635	56.853928	96.015289	0.185927	0.000000	0.765763	0.000000	0.000000	0.000000	-0.128122	-0.037020	0.037693	0.000000	0.000000	4.000000	16.000000	0.000000
14648.097386	-0.116030	0.574124	0.003878	80.788811	56.773754	95.947266	0.193919	0.000000	0.801497	0.000000	0.000000	0.000000	-0.128122	-0.037020	0.037693	0.000000	0.000000	4.000000	16.000000	0.000000
14648.100719	-0.116527	0.574012	0.004095	80.788811	56.773754	95.947266	0.193919	0.000000	0.801497	0.000000	0.000000	0.000000	-0.149095	-0.033440	0.064958	0.000000	0.000000	4.000000	16.000000	0.000000
14648.104052	-0.116527	0.574012	0.004095	80.788811	56.773754	95.947266	0.193919	0.000000	0.801497	0.000000	0.000000	0.000000	-0.149095	-0.033440	0.064958	0.000000	0.000000	4.000000	16.000000	0.000000
14648.107386	-0.117120	0.573931	0.004413	80.782578	56.662712	95.691216	0.193919	0.000000	0.801497	0.000000	0.000000	0.000000	-0.178017	-0.024465	0.095504	0.000000	0.000000	4.000000	16.000000	0.000000
14648.110719	-0.117120	0.573931	0.004413	80.782578	56.662712	95.691216	0.193919	0.000000	0.801497	0.000000	0.000000	0.000000	-0.178017	-0.024465	0.095504	0.000000	0.000000	4.000000	16.000000	0.000000
14648.114052	-0.117120	0.573931	0.004413	80.782578	56.662712	95.691216	0.193919	0.000000	0.801497	0.000000	0.000000	0.000000	-0.178017	-0.024465	0.095504	0.000000	0.000000	4.000000	16.000000	0.000000
14648.117386	-0.117120	0.573931	0.004413	80.753761	56.535748	95.283340	0.220663	0.000000	0.856016	0.000000	0.000000	0.000000	-0.178017	-0.024465	0.095504	0.000000	0.000000	4.000000	16.000000	0.000000
14648.120719	-0.117794	0.573871	0.004861	80.753761	56.535748	95.283340	0.220663	0.000000	0.856016	0.000000	0.000000	0.000000	-0.202255	-0.017966	0.134472	0.000000	0.000000	4.000000	16.000000	0.000000
14648.124052	-0.117794	0.573871	0.004861	80.753761	56.535748	95.283340	0.220663	0.000000	0.856016	0.000000	0.000000	0.000000	-0.202255	-0.017966	0.134472	0.000000	0.000000	4.000000	16.000000	0.000000
14648.127386	-0.118496	0.573822	0.005411	80.680733	56.395409	94.965462	0.220663	0.000000	0.856016	0.000000	0.000000	0.000000	-0.210446	-0.014552	0.164781	0.000000	0.000000	4.000000	16.000000	0.000000
14648.130719	-0.118496	0.573822	0.005411	80.680733	56.395409	94.965462	0.220663	0.000000	0.856016	0.000000	0.000000	0.000000	-0.210446	-0.014552	0.164781	0.000000	0.000000	4.000000	16.000000	0.000000
14648.134052	-0.118496	0.573822	0.005411	80.680733	56.395409	94.965462	0.220663	0.000000	0.856016	0.000000	0.000000	0.000000	-0.210446	-0.014552	0.164781	0.000000	0.000000	4.000000	16.000000	0.000000
14648.137386	-0.118496	0.573822	0.005411	80.584572	56.262283	94.956825	0.270538	0.000000	0.924799	0.000000	0.000000	0.000000	-0.210446	-0.014552	0.164781	0.000000	0.000000	4.000000	16.000000	0.000000
14648.140719	-0.119243	0.573767	0.006038	80.584572	56.262283	94.956825	0.270538	0.000000	0.924799	0.000000	0.000000	0.000000	-0.224030	-0.016604	0.188307	0.000000	0.000000	4.000000	16.000000	0.000000
14648.144052	-0.119243	0.573767	0.006038	80.584572	56.262283	94.956825	0.270538	0.000000	0.924799	0.000000	0.000000	0.000000	-0.224030	-0.016604	0.188307	0.000000	0.000000	4.000000	16.000000	0.000000
14648.147386	-0.120029	0.573713	0.006721	80.490494	56.108669	94.924118	0.270538	0.000000	0.924799	0.000000	0.000000	0.000000	-0.235950	-0.016307	0.204877	0.000000	0.000000	4.000000	16.000000	0.000000
14648.150719	-0.120029	0.573713	0.006721	80.490494	56.108669	94.924118	0.270538	0.000000	0.924799	0.000000	0.000000	0.000000	-0.235950	-0.016307	0.204877	0.000000	0.000000	4.000000	16.000000	0.000000
14648.154052	-0.120029	0.573713	0.006721	80.490494	56.108669	94.924118	0.270538	0.000000	0.924799	0.000000	0.000000	0.000000	-0.235950	-0.016307	0.204877	0.000000	0.000000	4.000000	16.000000	0.000000
14648.157386	-0.120807	0.573641	0.007454	80.438972	55.909721	94.713844	0.336069	0.000000	1.001462	0.000000	0.000000	0.000000	-0.233424	-0.021514	0.219799	0.000000	0.000000	4.000000	16.000000	0.000000
14648.160719	-0.120807	0.573641	0.007454	80.438972	55.909721	94.713844	0.336069	0.000000	1.001462	0.000000	0.000000	0.000000	-0.233424	-0.021514	0.219799	0.000000	0.000000	4.000000	16.000000	0.000000
14648.164052	-0.120807	0.573641	0.007454	80.438972	55.909721	94.713844	0.336069	0.000000	1.001462	0.000000	0.000000	0.000000	-0.233424	-0.021514	0.219799	0.000000	0.000000	4.000000	16.000000	0.000000
14648.167386	-0.121599	0.573552	0.008231	80.419029	55.674595	94.341446	0.372702	0.000000	1.040366	0.000000	0.000000	0.000000	-0.237533	-0.026791	0.232983	0.000000	0.000000	4.000000	16.000000	0.000000
14648.170719	-0.121599	0.573552	0.008231	80.419029	55.674595	94.341446	0.372702	0.000000	1.040366	0.000000	0.000000	0.000000	-0.237533	-0.026791	0.232983	0.000000	0.000000	4.000000	16.000000	0.000000
14648.174052	-0.121599	0.573552	0.008231	80.419029	55.674595	94.341446	0.372702	0.000000	1.040366	0.000000	0.000000	0.000000	-0.237533	-0.026791	0.232983	0.000000	0.000000	4.000000	16.000000	0.000000
14648.177386	-0.122397	0.573479	0.009022	80.404213	55.418335	93.970253	0.411533	0.000000	1.079955	0.000000	0.000000	0.000000	-0.239403	-0.021739	0.237443	0.000000	0.000000	4.000000	16.000000	0.000000
14648.180719	-0.122397	0.573479	0.009022	80.404213	55.418335	93.970253	0.411533	0.000000	1.079955	0.000000	0.000000	0.000000	-0.239403	-0.021739	0.237443	0.000000	0.000000	4.000000	16.000000	0.000000
14648.184052	-0.122397	0.573479	0.009022	80.404213	55.418335	93.970253	0.411533	0.000000	1.079955	0.000000	0.000000	0.000000	-0.239403	-0.021739	0.237443	0.000000	0.000000	4.000000	16.000000	0.000000
14648.187386	-0.123170	0.573387	0.009801	80.379738	55.211636	93.630829	0.451106	0.000000	1.119856	0.000000	0.000000	0.000000	-0.232006	-0.027553	0.233655	0.000000	0.000000	4.000000	16.000000	0.000000
14648.190719	-0.123170	0.573387	0.009801	80.379738	55.211636	93.630829	0.451106	0.000000	1.119856	0.000000	0.000000	0.000000	-0.232006	-0.027553	0.233655	0.000000	0.000000	4.000000	16.000000	0.000000
14648.194052	-0.123170	0.573387	0.009801	80.379738	55.211636	93.630829	0.451106	0.000000	1.119856	0.000000	0.000000	0.000000	-0.232006	-0.027553	0.233655	0.000000	0.000000	4.000000	16.000000	0.000000
14648.197386	-0.123840	0.573293	0.010539	80.341316	55.172085	93.455406	0.490049	0.000000	1.158523	0.000000	0.000000	0.000000	-0.200955	-0.028398	0.221546	0.000000	0.000000	4.000000	16.000000	0.000000
14648.200719	-0.123840	0.573293	0.010539	80.341316	55.172085	93.455406	0.490049	0.000000	1.158523	0.000000	0.000000	0.000000	-0.200955	-0.028398	0.221546	0.000000	0.000000	4.000000	16.000000	0.000000
14648.204052	-0.123840	0.573293	0.010539	80.341316	55.172085	93.455406	0.490049	0.000000	1.158523	0.000000	0.000000	0.000000	-0.200955	-0.028398	0.221546	0.000000	0.000000	4.000000	16.000000	0.000000
14648.207386	-0.123840	0.573293	0.010539	80.311195	55.876991	93.997292	0.526973	0.000000	1.192016	0.000000	0.000000	0.000000	-0.200955	-0.028398	0.221546	0.000000	0.000000	4.000000	16.000000	0.000000
14648.210719	-0.124418	0.573186	0.011193	80.311195	55.876991	93.997292	0.526973	0.000000	1.192016	0.000000	0.000000	0.000000	-0.173266	-0.032064	0.196014	0.000000	0.000000	4.000000	16.000000	0.000000
14648.214052	-0.124418	0.573186	0.011193	80.311195	55.876991	93.997292	0.526973	0.000000	1.192016	0.000000	0.000000	0.000000	-0.173266	-0.032064	0.196014	0.000000	0.000000	4.000000	16.000000	0.000000
14648.217386	-0.124897	0.573075	0.011739	80.311821	57.521183	95.409554	0.526973	0.000000	1.192016	0.000000	0.000000	0.000000	-0.143618	-0.033163	0.163800	0.000000	0.000000	4.000000	16.000000	0.000000
14648.220719	-0.124897	0.573075	0.011739	80.311821	57.521183	95.409554	0.526973	0.000000	1.192016	0.000000	0.000000	0.000000	-0.143618	-0.033163	0.163800	0.000000	0.000000	4.000000	16.000000	0.000000
14648.224052	-0.124897	0.573075	0.011739	80.311821	57.521183	95.409554	0.526973	0.000000	1.192016	0.000000	0.000000	0.000000	-0.143618	-0.033163	0.163800	0.000000	0.000000	4.000000	16.000000	0.000000
14648.227386	-0.124897	0.573075	0.011739	80.325775	59.439339	97.187286	0.586942	0.000000	1.244830	0.000000	0.000000	0.000000	-0.143618	-0.033163	0.163800	0.000000	0.000000	4.000000	16.000000	0.000000
14648.230719	-0.125278	0.572935	0.012184	80.325775	59.439339	97.187286	0.586942	0.000000	1.244830	0.000000	0.000000	0.000000	-0.114324	-0.042089	0.133546	0.000000	0.000000	4.000000	16.000000	0.000000
14648.234052	-0.125278	0.572935	0.012184	80.325775	59.439339	97.187286	0.586942	0.000000	1.244830	0.000000	0.000000	0.000000	-0.114324	-0.042089	0.133546	0.000000	0.000000	4.000000	16.000000	0.000000
14648.237386	-0.125565	0.572783	0.012545	80.347015	61.203087	98.953537	0.586942	0.000000	1.244830	0.000000	0.000000	0.000000	-0.086255	-0.045534	0.108370	0.000000	0.000000	4.000000	16.000000	0.000000
14648.240719	-0.125565	0.572783	0.012545	80.347015	61.203087	98.953537	0.586942	0.000000	1.244830	0.000000	0.000000	0.000000	-0.086255	-0.045534	0.108370	0.000000	0.000000	4.000000	16.000000	0.000000
14648.244052	-0.125565	0.572783	0.012545	80.347015	61.203087	98.953537	0.586942	0.000000	1.244830	0.000000	0.000000	0.000000	-0.086255	-0.045534	0.108370	0.000000	0.000000	4.000000	16.000000	0.000000
14648.247386	-0.125565	0.572783	0.012545	80.364670	62.750027	100.487236	0.627262	0.000000	1.278260	0.000000	0.000000	0.000000	-0.086255	-0.045534	0.108370	0.000000	0.000000	4.000000	16.000000	0.000000
14648.250719	-0.125762	0.572665	0.012833	80.364670	62.750027	100.487236	0.627262	0.000000	1.278260	0.000000	0.000000	0.000000	-0.058962	-0.035531	0.086415	0.000000	0.000000	4.000000	16.000000	0.000000
14648.254052	-0.125762	0.572665	0.012833	80.364670	62.750027	100.487236	0.627262	0.000000	1.278260	0.000000	0.000000	0.000000	-0.058962	-0.035531	0.086415	0.000000	0.000000	4.000000	16.000000	0.000000
14648.257386	-0.125762	0.572665	0.012833	80.375282	64.102020	101.824402	0.627262	0.000000	1.278260	0.000000	0.000000	0.000000	-0.058962	-0.035531	0.086415	0.000000	0.000000	4.000000	16.000000	0.000000
14648.260719	-0.125762	0.572665	0.012833	80.375282	64.102020	101.824402	0.627262	0.000000	1.278260	0.000000	0.000000	0.000000	-0.058962	-0.035531	0.086415	0.000000	0.000000	4.000000	16.000000	0.000000
14648.264052	-0.125838	0.572517	0.013027	80.375282	64.102020	101.824402	0.627262	0.000000	1.278260	0.000000	0.000000	0.000000	-0.022738	-0.044239	0.058167	0.000000	0.000000	4.000000	16.000000	0.000000
14648.267386	-0.125846	0.572377	0.013148	80.382393	65.161034	102.866280	0.641664	0.000000	1.288087	0.000000	0.000000	0.000000	-0.002544	-0.042096	0.036325	0.000000	0.000000	4.000000	16.000000	0.000000
14648.270719	-0.125846	0.572377	0.013148	80.382393	65.161034	102.866280	0.641664	0.000000	1.288087	0.000000	0.000000	0.000000	-0.002544	-0.042096	0.036325	0.000000	0.000000	4.000000	16.000000	0.000000
14648.274052	-0.125846	0.572377	0.013148	80.382393	65.161034	102.866280	0.641664	0.000000	1.288087	0.000000	0.000000	0.000000	-0.002544	-0.042096	0.036325	0.000000	0.000000	4.000000	16.000000	0.000000
14648.277386	-0.125846	0.572377	0.013148	80.391541	65.907722	103.590012	0.657413	0.000000	1.292301	0.000000	0.000000	0.000000	-0.002544	-0.042096	0.036325	0.000000	0.000000	4.000000	16.000000	0.000000
14648.280719	-0.125759	0.572253	0.013180	80.391541	65.907722	103.590012	0.657413	0.000000	1.292301	0.000000	0.000000	0.000000	0.026176	-0.037357	0.009471	0.000000	0.000000	4.000000	16.000000	0.000000
14648.284052	-0.125759	0.572253	0.013180	80.391541	65.907722	103.590012	0.657413	0.000000	1.292301	0.000000	0.000000	0.000000	0.026176	-0.037357	0.009471	0.000000	0.000000	4.000000	16.000000	0.000000
14648.287386	-0.125759	0.572253	0.013180	80.423965	66.379669	104.015938	0.657413	0.000000	1.292301	0.000000	0.000000	0.000000	0.026176	-0.037357	0.009471	0.000000	0.000000	4.000000	16.000000	0.000000
14648.290719	-0.125759	0.572253	0.013180	80.423965	66.379669	104.015938	0.657413	0.000000	1.292301	0.000000	0.000000	0.000000	0.026176	-0.037357	0.009471	0.000000	0.000000	4.000000	16.000000	0.000000
14648.294052	-0.125655	0.572127	0.013149	80.423965	66.379669	104.015938	0.657413	0.000000	1.292301	0.000000	0.000000	0.000000	0.031149	-0.037704	-0.009146	0.000000	0.000000	4.000000	16.000000	0.000000
14648.297386	-0.125655	0.572127	0.013149	80.492188	66.642822	104.203140	0.658991	0.000000	1.287938	0.000000	0.000000	0.000000	0.031149	-0.037704	-0.009146	0.000000	0.000000	4.000000	16.000000	0.000000
14648.300719	-0.125655	0.572127	0.013149	80.492188	66.642822	104.203140	0.658991	0.000000	1.287938	0.000000	0.000000	0.000000	0.031149	-0.037704	-0.009146	0.000000	0.000000	4.000000	16.000000	0.000000
14648.304052	-0.125655	0.572127	0.013149	80.492188	66.642822	104.203140	0.658991	0.000000	1.287938	0.000000	0.000000	0.000000	0.031149	-0.037704	-0.009146	0.000000	0.000000	4.000000	16.000000	0.000000
14648.307386	-0.125332	0.571853	0.012835	80.587608	66.831390	104.291481	0.657467	0.000000	1.282746	0.000000	0.000000	0.000000	0.096874	-0.082078	-0.094207	0.000000	0.000000	4.000000	16.000000	0.000000
14648.310719	-0.125332	0.571853	0.012835	80.587608	66.831390	104.291481	0.657467	0.000000	1.282746	0.000000	0.000000	0.000000	0.096874	-0.082078	-0.094207	0.000000	0.000000	4.000000	16.000000	0.000000
14648.314052	-0.125332	0.571853	0.012835	80.587608	66.831390	104.291481	0.657467	0.000000	1.282746	0.000000	0.000000	0.000000	0.096874	-0.082078	-0.094207	0.000000	0.000000	4.000000	16.000000	0.000000
14648.317386	-0.125332	0.571853	0.012835	80.689957	67.036781	104.395828	0.641766	0.000000	1.266601	0.000000	0.000000	0.000000	0.096874	-0.082078	-0.094207	0.000000	0.000000	4.000000	16.000000	0.000000
14648.320719	-0.125174	0.571714	0.012511	80.689957	67.036781	104.395828	0.641766	0.000000	1.266601	0.000000	0.000000	0.000000	0.047430	-0.041842	-0.097266	0.000000	0.000000	4.000000	16.000000	0.000000
14648.324052	-0.125174	0.571714	0.012511	80.689957	67.036781	104.395828	0.641766	0.000000	1.266601	0.000000	0.000000	0.000000	0.047430	-0.041842	-0.097266	0.000000	0.000000	4.000000	16.000000	0.000000
14648.327386	-0.125174	0.571714	0.012511	80.758224	67.277008	104.572166	0.641766	0.000000	1.266601	0.000000	0.000000	0.000000	0.047430	-0.041842	-0.097266	0.000000	0.000000	4.000000	16.000000	0.000000
14648.330719	-0.125174	0.571714	0.012511	80.758224	67.277008	104.572166	0.641766	0.000000	1.266601	0.000000	0.000000	0.000000	0.047430	-0.041842	-0.097266	0.000000	0.000000	4.000000	16.000000	0.000000
14648.334052	-0.125010	0.571583	0.012164	80.758224	67.277008	104.572166	0.641766	0.000000	1.266601	0.000000	0.000000	0.000000	0.049223	-0.039294	-0.104129	0.000000	0.000000	4.000000	16.000000	0.000000
14648.337386	-0.124874	0.571451	0.011743	80.778191	67.513458	104.791611	0.625555	0.000000	1.258696	0.000000	0.000000	0.000000	0.040810	-0.039633	-0.126370	0.000000	0.000000	4.000000	16.000000	0.000000
14648.340719	-0.124874	0.571451	0.011743	80.778191	67.513458	104.791611	0.625555	0.000000	1.258696	0.000000	0.000000	0.000000	0.040810	-0.039633	-0.126370	0.000000	0.000000	4.000000	16.000000	0.000000
14648.344052	-0.124874	0.571451	0.011743	80.778191	67.513458	104.791611	0.625555	0.000000	1.258696	0.000000	0.000000	0.000000	0.040810	-0.039633	-0.126370	0.000000	0.000000	4.000000	16.000000	0.000000
14648.347386	-0.124874	0.571451	0.011743	80.783051	67.745659	105.024101	0.587138	0.000000	1.243690	0.000000	0.000000	0.000000	0.040810	-0.039633	-0.126370	0.000000	0.000000	4.000000	16.000000	0.000000
14648.350719	-0.124732	0.571327	0.011299	80.783051	67.745659	105.024101	0.587138	0.000000	1.243690	0.000000	0.000000	0.000000	0.042627	-0.037105	-0.133243	0.000000	0.000000	4.000000	16.000000	0.000000
14648.354052	-0.124732	0.571327	0.011299	80.783051	67.745659	105.024101	0.587138	0.000000	1.243690	0.000000	0.000000	0.000000	0.042627	-0.037105	-0.133243	0.000000	0.000000	4.000000	16.000000	0.000000
14648.357386	-0.124601	0.571194	0.010809	80.788170	67.994499	105.276199	0.587138	0.000000	1.243690	0.000000	0.000000	0.000000	0.039111	-0.039973	-0.146905	0.000000	0.000000	4.000000	16.000000	0.000000
14648.360719	-0.124601	0.571194	0.010809	80.788170	67.994499	105.276199	0.587138	0.000000	1.243690	0.000000	0.000000	0.000000	0.039111	-0.039973	-0.146905	0.000000	0.000000	4.000000	16.000000	0.000000
14648.364052	-0.124601	0.571194	0.010809	80.788170	67.994499	105.276199	0.587138	0.000000	1.243690	0.000000	0.000000	0.000000	0.039111	-0.039973	-0.146905	0.000000	0.000000	4.000000	16.000000	0.000000
14648.367386	-0.124601	0.571194	0.010809	80.791641	68.211624	105.501282	0.540447	0.000000	1.230067	0.000000	0.000000	0.000000	0.039111	-0.039973	-0.146905	0.000000	0.000000	4.000000	16.000000	0.000000
14648.370719	-0.124481	0.571077	0.010268	80.791641	68.211624	105.501282	0.540447	0.000000	1.230067	0.000000	0.000000	0.000000	0.036102	-0.034944	-0.162381	0.000000	0.000000	4.000000	16.000000	0.000000
14648.374052	-0.124481	0.571077	0.010268	80.791641	68.211624	105.501282	0.540447	0.000000	1.230067	0.000000	0.000000	0.000000	0.036102	-0.034944	-0.162381	0.000000	0.000000	4.000000	16.000000	0.000000
14648.377386	-0.124383	0.570961	0.009720	80.797386	68.299034	105.596718	0.540447	0.000000	1.230067	0.000000	0.000000	0.000000	0.029488	-0.034959	-0.164223	0.000000	0.000000	4.000000	16.000000	0.000000
14648.380719	-0.124383	0.570961	0.009720	80.797386	68.299034	105.596718	0.540447	0.000000	1.230067	0.000000	0.000000	0.000000	0.029488	-0.034959	-0.164223	0.000000	0.000000	4.000000	16.000000	0.000000
14648.384052	-0.124383	0.570961	0.009720	80.797386	68.299034	105.596718	0.540447	0.000000	1.230067	0.000000	0.000000	0.000000	0.029488	-0.034959	-0.164223	0.000000	0.000000	4.000000	16.000000	0.000000
14648.387386	-0.124383	0.570961	0.009720	80.799332	68.011337	105.328407	0.486013	0.000000	1.219135	0.000000	0.000000	0.000000	0.029488	-0.034959	-0.164223	0.000000	0.000000	4.000000	16.000000	0.000000
14648.390719	-0.124271	0.570880	0.009212	80.799332	68.011337	105.328407	0.486013	0.000000	1.219135	0.000000	0.000000	0.000000	0.033506	-0.024207	-0.152478	0.000000	0.000000	4.000000	16.000000	0.000000
14648.394052	-0.124271	0.570880	0.009212	80.799332	68.011337	105.328407	0.486013	0.000000	1.219135	0.000000	0.000000	0.000000	0.033506	-0.024207	-0.152478	0.000000	0.000000	4.000000	16.000000	0.000000
14648.397386	-0.124271	0.570880	0.009212	80.789192	67.438019	104.782646	0.486013	0.000000	1.219135	0.000000	0.000000	0.000000	0.033506	-0.024207	-0.152478	0.000000	0.000000	4.000000	16.000000	0.000000
14648.400719	-0.124271	0.570880	0.009212	80.789192	67.438019	104.782646	0.486013	0.000000	1.219135	0.000000	0.000000	0.000000	0.033506	-0.024207	-0.152478	0.000000	0.000000	4.000000	16.000000	0.000000
14648.404052	-0.124157	0.570845	0.008782	80.789192	67.438019	104.782646	0.486013	0.000000	1.219135	0.000000	0.000000	0.000000	0.034337	-0.010543	-0.128871	0.000000	0.000000	4.000000	16.000000	0.000000
14648.407386	-0.123985	0.570846	0.008404	80.756073	66.759453	104.147827	0.460600	0.000000	1.213551	0.000000	0.000000	0.000000	0.051561	0.000190	-0.113563	0.000000	0.000000	4.000000	16.000000	0.000000
14648.410719	-0.123985	0.570846	0.008404	80.756073	66.759453	104.147827	0.460600	0.000000	1.213551	0.000000	0.000000	0.000000	0.051561	0.000190	-0.113563	0.000000	0.000000	4.000000	16.000000	0.000000
14648.414052	-0.123985	0.570846	0.008404	80.756073	66.759453	104.147827	0.460600	0.000000	1.213551	0.000000	0.000000	0.000000	0.051561	0.000190	-0.113563	0.000000	0.000000	4.000000	16.000000	0.000000
14648.417386	-0.123985	0.570846	0.008404	80.714752	66.143913	103.575996	0.420194	0.000000	1.199235	0.000000	0.000000	0.000000	0.051561	0.000190	-0.113563	0.000000	0.000000	4.000000	16.000000	0.000000
14648.420719	-0.123800	0.570882	0.008065	80.714752	66.143913	103.575996	0.420194	0.000000	1.199235	0.000000	0.000000	0.000000	0.055485	0.010925	-0.101790	0.000000	0.000000	4.000000	16.000000	0.000000
14648.424052	-0.123800	0.570882	0.008065	80.714752	66.143913	103.575996	0.420194	0.000000	1.199235	0.000000	0.000000	0.000000	0.055485	0.010925	-0.101790	0.000000	0.000000	4.000000	16.000000	0.000000
14648.427386	-0.123800	0.570882	0.008065	80.698021	65.755341	103.198524	0.420194	0.000000	1.199235	0.000000	0.000000	0.000000	0.055485	0.010925	-0.101790	0.000000	0.000000	4.000000	16.000000	0.000000
14648.430719	-0.123800	0.570882	0.008065	80.698021	65.755341	103.198524	0.420194	0.000000	1.199235	0.000000	0.000000	0.000000	0.055485	0.010925	-0.101790	0.000000	0.000000	4.000000	16.000000	0.000000
14648.434052	-0.123619	0.570936	0.007742	80.698021	65.755341	103.198524	0.420194	0.000000	1.199235	0.000000	0.000000	0.000000	0.054116	0.016241	-0.096805	0.000000	0.000000	4.000000	16.000000	0.000000
14648.437386	-0.123415	0.571016	0.007419	80.698364	65.627411	103.062042	0.403229	0.000000	1.189987	0.000000	0.000000	0.000000	0.061180	0.024065	-0.096890	0.000000	0.000000	4.000000	16.000000	0.000000
14648.440719	-0.123415	0.571016	0.007419	80.698364	65.627411	103.062042	0.403229	0.000000	1.189987	0.000000	0.000000	0.000000	0.061180	0.024065	-0.096890	0.000000	0.000000	4.000000	16.000000	0.000000
14648.444052	-0.123415	0.571016	0.007419	80.698364	65.627411	103.062042	0.403229	0.000000	1.189987	0.000000	0.000000	0.000000	0.061180	0.024065	-0.096890	0.000000	0.000000	4.000000	16.000000	0.000000
14648.447386	-0.123415	0.571016	0.007419	80.699417	65.678719	103.100243	0.370947	0.000000	1.170771	0.000000	0.000000	0.000000	0.061180	0.024065	-0.096890	0.000000	0.000000	4.000000	16.000000	0.000000
14648.450719	-0.123226	0.571131	0.007061	80.699417	65.678719	103.100243	0.370947	0.000000	1.170771	0.000000	0.000000	0.000000	0.056819	0.034347	-0.107331	0.000000	0.000000	4.000000	16.000000	0.000000
14648.454052	-0.123226	0.571131	0.007061	80.699417	65.678719	103.100243	0.370947	0.000000	1.170771	0.000000	0.000000	0.000000	0.056819	0.034347	-0.107331	0.000000	0.000000	4.000000	16.000000	0.000000
14648.457386	-0.123226	0.571131	0.007061	80.699440	65.692329	103.100266	0.370947	0.000000	1.170771	0.000000	0.000000	0.000000	0.056819	0.034347	-0.107331	0.000000	0.000000	4.000000	16.000000	0.000000
14648.460719	-0.123226	0.571131	0.007061	80.699440	65.692329	103.100266	0.370947	0.000000	1.170771	0.000000	0.000000	0.000000	0.056819	0.034347	-0.107331	0.000000	0.000000	4.000000	16.000000	0.000000
14648.464052	-0.123013	0.571271	0.006703	80.699440	65.692329	103.100266	0.370947	0.000000	1.170771	0.000000	0.000000	0.000000	0.063875	0.042111	-0.107436	0.000000	0.000000	4.000000	16.000000	0.000000
14648.467386	-0.122768	0.571402	0.006311	80.699951	65.727493	103.119354	0.353058	0.000000	1.161301	0.000000	0.000000	0.000000	0.073575	0.039075	-0.117618	0.000000	0.000000	4.000000	16.000000	0.000000
14648.470719	-0.122768	0.571402	0.006311	80.699951	65.727493	103.119354	0.353058	0.000000	1.161301	0.000000	0.000000	0.000000	0.073575	0.039075	-0.117618	0.000000	0.000000	4.000000	16.000000	0.000000
14648.474052	-0.122768	0.571402	0.006311	80.699951	65.727493	103.119354	0.353058	0.000000	1.161301	0.000000	0.000000	0.000000	0.073575	0.039075	-0.117618	0.000000	0.000000	4.000000	16.000000	0.000000
14648.477386	-0.122768	0.571402	0.006311	80.700417	65.748314	103.124298	0.315549	0.000000	1.138393	0.000000	0.000000	0.000000	0.073575	0.039075	-0.117618	0.000000	0.000000	4.000000	16.000000	0.000000
14648.480719	-0.122517	0.571540	0.005896	80.700417	65.748314	103.124298	0.315549	0.000000	1.138393	0.000000	0.000000	0.000000	0.075327	0.041423	-0.124534	0.000000	0.000000	4.000000	16.000000	0.000000
14648.484052	-0.122517	0.571540	0.005896	80.700417	65.748314	103.124298	0.315549	0.000000	1.138393	0.000000	0.000000	0.000000	0.075327	0.041423	-0.124534	0.000000	0.000000	4.000000	16.000000	0.000000
14648.487386	-0.122271	0.571676	0.005412	80.701447	65.770981	103.134254	0.315549	0.000000	1.138393	0.000000	0.000000	0.000000	0.073623	0.040787	-0.145077	0.000000	0.000000	4.000000	16.000000	0.000000
14648.490719	-0.122271	0.571676	0.005412	80.701447	65.770981	103.134254	0.315549	0.000000	1.138393	0.000000	0.000000	0.000000	0.073623	0.040787	-0.145077	0.000000	0.000000	4.000000	16.000000	0.000000
14648.494052	-0.122271	0.571676	0.005412	80.701447	65.770981	103.134254	0.315549	0.000000	1.138393	0.000000	0.000000	0.000000	0.073623	0.040787	-0.145077	0.000000	0.000000	4.000000	16.000000	0.000000
14648.497386	-0.122271	0.571676	0.005412	80.702354	65.693291	103.045158	0.270614	0.000000	1.113568	0.000000	0.000000	0.000000	0.073623	0.040787	-0.145077	0.000000	0.000000	4.000000	16.000000	0.000000
14648.500719	-0.122026	0.571811	0.004928	80.702354	65.693291	103.045158	0.270614	0.000000	1.113568	0.000000	0.000000	0.000000	0.073569	0.040613	-0.145162	0.000000	0.000000	4.000000	16.000000	0.000000
14648.504052	-0.122026	0.571811	0.004928	80.702354	65.693291	103.045158	0.270614	0.000000	1.113568	0.000000	0.000000	0.000000	0.073569	0.040613	-0.145162	0.000000	0.000000	4.000000	16.000000	0.000000
14648.507386	-0.121792	0.571956	0.004484	80.702354	65.407631	102.753014	0.270614	0.000000	1.113568	0.000000	0.000000	0.000000	0.070379	0.043400	-0.133362	0.000000	0.000000	4.000000	16.000000	0.000000
14648.510719	-0.121792	0.571956	0.004484	80.702354	65.407631	102.753014	0.270614	0.000000	1.113568	0.000000	0.000000	0.000000	0.070379	0.043400	-0.133362	0.000000	0.000000	4.000000	16.000000	0.000000
14648.514052	-0.121792	0.571956	0.004484	80.702354	65.407631	102.753014	0.270614	0.000000	1.113568	0.000000	0.000000	0.000000	0.070379	0.043400	-0.133362	0.000000	0.000000	4.000000	16.000000	0.000000
14648.517386	-0.121792	0.571956	0.004484	80.700981	64.905212	102.243774	0.224193	0.000000	1.089576	0.000000	0.000000	0.000000	0.070379	0.043400	-0.133362	0.000000	0.000000	4.000000	16.000000	0.000000
14648.520719	-0.121589	0.572110	0.004073	80.700981	64.905212	102.243774	0.224193	0.000000	1.089576	0.000000	0.000000	0.000000	0.060624	0.046218	-0.123282	0.000000	0.000000	4.000000	16.000000	0.000000
14648.524052	-0.121589	0.572110	0.004073	80.700981	64.905212	102.243774	0.224193	0.000000	1.089576	0.000000	0.000000	0.000000	0.060624	0.046218	-0.123282	0.000000	0.000000	4.000000	16.000000	0.000000
14648.527386	-0.121589	0.572110	0.004073	80.697670	64.266907	101.602623	0.224193	0.000000	1.089576	0.000000	0.000000	0.000000	0.060624	0.046218	-0.123282	0.000000	0.000000	4.000000	16.000000	0.000000
14648.530719	-0.121589	0.572110	0.004073	80.697670	64.266907	101.602623	0.224193	0.000000	1.089576	0.000000	0.000000	0.000000	0.060624	0.046218	-0.123282	0.000000	0.000000	4.000000	16.000000	0.000000
14648.534052	-0.121388	0.572257	0.003753	80.697670	64.266907	101.602623	0.224193	0.000000	1.089576	0.000000	0.000000	0.000000	0.060408	0.044178	-0.096012	0.000000	0.000000	4.000000	16.000000	0.000000
14648.537386	-0.121219	0.572414	0.003467	80.693016	63.684685	101.013657	0.203646	0.000000	1.079472	0.000000	0.000000	0.000000	0.050679	0.047069	-0.085898	0.000000	0.000000	4.000000	16.000000	0.000000
14648.540719	-0.121219	0.572414	0.003467	80.693016	63.684685	101.013657	0.203646	0.000000	1.079472	0.000000	0.000000	0.000000	0.050679	0.047069	-0.085898	0.000000	0.000000	4.000000	16.000000	0.000000
14648.544052	-0.121219	0.572414	0.003467	80.693016	63.684685	101.013657	0.203646	0.000000	1.079472	0.000000	0.000000	0.000000	0.050679	0.047069	-0.085898	0.000000	0.000000	4.000000	16.000000	0.000000
14648.547386	-0.121219	0.572414	0.003467	80.689857	63.333572	100.655922	0.173328	0.000000	1.060958	0.000000	0.000000	0.000000	0.050679	0.047069	-0.085898	0.000000	0.000000	4.000000	16.000000	0.000000
14648.550719	-0.121062	0.572554	0.003226	80.689857	63.333572	100.655922	0.173328	0.000000	1.060958	0.000000	0.000000	0.000000	0.047046	0.042156	-0.072219	0.000000	0.000000	4.000000	16.000000	0.000000
14648.554052	-0.121062	0.572554	0.003226	80.689857	63.333572	100.655922	0.173328	0.000000	1.060958	0.000000	0.000000	0.000000	0.047046	0.042156	-0.072219	0.000000	0.000000	4.000000	16.000000	0.000000
14648.557386	-0.121062	0.572554	0.003226	80.687843	63.215908	100.533463	0.173328	0.000000	1.060958	0.000000	0.000000	0.000000	0.047046	0.042156	-0.072219	0.000000	0.000000	4.000000	16.000000	0.000000
14648.560719	-0.121062	0.572554	0.003226	80.687843	63.215908	100.533463	0.173328	0.000000	1.060958	0.000000	0.000000	0.000000	0.047046	0.042156	-0.072219	0.000000	0.000000	4.000000	16.000000	0.000000
14648.564052	-0.120935	0.572661	0.003008	80.687843	63.215908	100.533463	0.173328	0.000000	1.060958	0.000000	0.000000	0.000000	0.038184	0.031889	-0.065283	0.000000	0.000000	4.000000	16.000000	0.000000
14648.567386	-0.120935	0.572661	0.003008	80.687843	63.221310	100.533424	0.161292	0.000000	1.053117	0.000000	0.000000	0.000000	0.038184	0.031889	-0.065283	0.000000	0.000000	4.000000	16.000000	0.000000
14648.570719	-0.120935	0.572661	0.003008	80.687843	63.221310	100.533424	0.161292	0.000000	1.053117	0.000000	0.000000	0.000000	0.038184	0.031889	-0.065283	0.000000	0.000000	4.000000	16.000000	0.000000
14648.574052	-0.120935	0.572661	0.003008	80.687843	63.221310	100.533424	0.161292	0.000000	1.053117	0.000000	0.000000	0.000000	0.038184	0.031889	-0.065283	0.000000	0.000000	4.000000	16.000000	0.000000
14648.577386	-0.120799	0.572813	0.002579	80.687843	63.221310	100.533424	0.150411	0.000000	1.046753	0.000000	0.000000	0.000000	0.040822	0.045673	-0.128702	0.000000	0.000000	4.000000	16.000000	0.000000
14648.580719	-0.120799	0.572813	0.002579	80.687843	63.221310	100.533424	0.150411	0.000000	1.046753	0.000000	0.000000	0.000000	0.040822	0.045673	-0.128702	0.000000	0.000000	4.000000	16.000000	0.000000
14648.584052	-0.120799	0.572813	0.002579	80.687843	63.221310	100.533424	0.150411	0.000000	1.046753	0.000000	0.000000	0.000000	0.040822	0.045673	-0.128702	0.000000	0.000000	4.000000	16.000000	0.000000
14648.587386	-0.120799	0.572813	0.002579	80.688522	63.240013	100.552376	0.128961	0.000000	1.039949	0.000000	0.000000	0.000000	0.040822	0.045673	-0.128702	0.000000	0.000000	4.000000	16.000000	0.000000
14648.590719	-0.120746	0.572859	0.002379	80.688522	63.240013	100.552376	0.128961	0.000000	1.039949	0.000000	0.000000	0.000000	0.015755	0.013792	-0.059962	0.000000	0.000000	4.000000	16.000000	0.000000
14648.594052	-0.120746	0.572859	0.002379	80.688522	63.240013	100.552376	0.128961	0.000000	1.039949	0.000000	0.000000	0.000000	0.015755	0.013792	-0.059962	0.000000	0.000000	4.000000	16.000000	0.000000
14648.597386	-0.120746	0.572859	0.002379	80.688522	63.240013	100.552376	0.128961	0.000000	1.039949	0.000000	0.000000	0.000000	0.015755	0.013792	-0.059962	0.000000	0.000000	4.000000	16.000000	0.000000
14648.600719	-0.120746	0.572859	0.002379	80.688522	63.240013	100.552376	0.128961	0.000000	1.039949	0.000000	0.000000	0.000000	0.015755	0.013792	-0.059962	0.000000	0.000000	4.000000	16.000000	0.000000
14648.604052	-0.120710	0.572907	0.002242	80.688522	63.240013	100.552376	0.128961	0.000000	1.039949	0.000000	0.000000	0.000000	0.010827	0.014379	-0.041202	0.000000	0.000000	4.000000	16.000000	0.000000
14648.607386	-0.120710	0.572907	0.002242	80.688293	63.208687	100.524147	0.118967	0.000000	1.037324	0.000000	0.000000	0.000000	0.010827	0.014379	-0.041202	0.000000	0.000000	4.000000	16.000000	0.000000
14648.610719	-0.120710	0.572907	0.002242	80.688293	63.208687	100.524147	0.118967	0.000000	1.037324	0.000000	0.000000	0.000000	0.010827	0.014379	-0.041202	0.000000	0.000000	4.000000	16.000000	0.000000
14648.614052	-0.120710	0.572907	0.002242	80.688293	63.208687	100.524147	0.118967	0.000000	1.037324	0.000000	0.000000	0.000000	0.010827	0.014379	-0.041202	0.000000	0.000000	4.000000	16.000000	0.000000
14648.617386	-0.120718	0.572955	0.002093	80.688019	63.177364	100.495918	0.112100	0.000000	1.035519	0.000000	0.000000	0.000000	-0.002257	0.014358	-0.044644	0.000000	0.000000	4.000000	16.000000	0.000000
14648.620719	-0.120718	0.572955	0.002093	80.688019	63.177364	100.495918	0.112100	0.000000	1.035519	0.000000	0.000000	0.000000	-0.002257	0.014358	-0.044644	0.000000	0.000000	4.000000	16.000000	0.000000
14648.624052	-0.120718	0.572955	0.002093	80.688019	63.177364	100.495918	0.112100	0.000000	1.035519	0.000000	0.000000	0.000000	-0.002257	0.014358	-0.044644	0.000000	0.000000	4.000000	16.000000	0.000000
14648.627386	-0.120718	0.572955	0.002093	80.686600	63.125729	100.443977	0.104659	0.000000	1.035895	0.000000	0.000000	0.000000	-0.002257	0.014358	-0.044644	0.000000	0.000000	4.000000	16.000000	0.000000
14648.630719	-0.120727	0.572991	0.002127	80.686600	63.125729	100.443977	0.104659	0.000000	1.035895	0.000000	0.000000	0.000000	-0.002645	0.010784	0.010066	0.000000	0.000000	4.000000	16.000000	0.000000
14648.634052	-0.120727	0.572991	0.002127	80.686600	63.125729	100.443977	0.104659	0.000000	1.035895	0.000000	0.000000	0.000000	-0.002645	0.010784	0.010066	0.000000	0.000000	4.000000	16.000000	0.000000
14648.637386	-0.120727	0.572991	0.002127	80.685249	63.091129	100.406151	0.104659	0.000000	1.035895	0.000000	0.000000	0.000000	-0.002645	0.010784	0.010066	0.000000	0.000000	4.000000	16.000000	0.000000
14648.640719	-0.120727	0.572991	0.002127	80.685249	63.091129	100.406151	0.104659	0.000000	1.035895	0.000000	0.000000	0.000000	-0.002645	0.010784	0.010066	0.000000	0.000000	4.000000	16.000000	0.000000
14648.644052	-0.120720	0.573019	0.002189	80.685249	63.091129	100.406151	0.104659	0.000000	1.035895	0.000000	0.000000	0.000000	0.002091	0.008406	0.018652	0.000000	0.000000	4.000000	16.000000	0.000000
14648.647386	-0.120720	0.573019	0.002189	80.683945	63.053864	100.368393	0.106337	0.000000	1.036336	0.000000	0.000000	0.000000	0.002091	0.008406	0.018652	0.000000	0.000000	4.000000	16.000000	0.000000
14648.650719	-0.120720	0.573019	0.002189	80.683945	63.053864	100.368393	0.106337	0.000000	1.036336	0.000000	0.000000	0.000000	0.002091	0.008406	0.018652	0.000000	0.000000	4.000000	16.000000	0.000000
14648.654052	-0.120720	0.573019	0.002189	80.683945	63.053864	100.368393	0.106337	0.000000	1.036336	0.000000	0.000000	0.000000	0.002091	0.008406	0.018652	0.000000	0.000000	4.000000	16.000000	0.000000
14648.657386	-0.120762	0.573053	0.002439	80.683601	63.000095	100.309517	0.109445	0.000000	1.035987	0.000000	0.000000	0.000000	-0.012699	0.010201	0.074949	0.000000	0.000000	4.000000	16.000000	0.000000
14648.660719	-0.120762	0.573053	0.002439	80.683601	63.000095	100.309517	0.109445	0.000000	1.035987	0.000000	0.000000	0.000000	-0.012699	0.010201	0.074949	0.000000	0.000000	4.000000	16.000000	0.000000
14648.664052	-0.120762	0.573053	0.002439	80.683601	63.000095	100.309517	0.109445	0.000000	1.035987	0.000000	0.000000	0.000000	-0.012699	0.010201	0.074949	0.000000	0.000000	4.000000	16.000000	0.000000
14648.667386	-0.120762	0.573053	0.002439	80.682251	62.962776	100.271706	0.121937	0.000000	1.038104	0.000000	0.000000	0.000000	-0.012699	0.010201	0.074949	0.000000	0.000000	4.000000	16.000000	0.000000
14648.670719	-0.120811	0.573059	0.002626	80.682251	62.962776	100.271706	0.121937	0.000000	1.038104	0.000000	0.000000	0.000000	-0.014787	0.001821	0.056292	0.000000	0.000000	4.000000	16.000000	0.000000
14648.674052	-0.120811	0.573059	0.002626	80.682251	62.962776	100.271706	0.121937	0.000000	1.038104	0.000000	0.000000	0.000000	-0.014787	0.001821	0.056292	0.000000	0.000000	4.000000	16.000000	0.000000
14648.677386	-0.120811	0.573059	0.002626	80.682571	62.922264	100.231781	0.121937	0.000000	1.038104	0.000000	0.000000	0.000000	-0.014787	0.001821	0.056292	0.000000	0.000000	4.000000	16.000000	0.000000
14648.680719	-0.120811	0.573059	0.002626	80.682571	62.922264	100.231781	0.121937	0.000000	1.038104	0.000000	0.000000	0.000000	-0.014787	0.001821	0.056292	0.000000	0.000000	4.000000	16.000000	0.000000
14648.684052	-0.120874	0.573029	0.002775	80.682571	62.922264	100.231781	0.121937	0.000000	1.038104	0.000000	0.000000	0.000000	-0.018694	-0.008993	0.044505	0.000000	0.000000	4.000000	16.000000	0.000000
14648.687386	-0.120874	0.573029	0.002775	80.685120	62.902435	100.208427	0.131319	0.000000	1.040569	0.000000	0.000000	0.000000	-0.018694	-0.008993	0.044505	0.000000	0.000000	4.000000	16.000000	0.000000
14648.690719	-0.120874	0.573029	0.002775	80.685120	62.902435	100.208427	0.131319	0.000000	1.040569	0.000000	0.000000	0.000000	-0.018694	-0.008993	0.044505	0.000000	0.000000	4.000000	16.000000	0.000000
14648.694052	-0.120874	0.573029	0.002775	80.685120	62.902435	100.208427	0.131319	0.000000	1.040569	0.000000	0.000000	0.000000	-0.018694	-0.008993	0.044505	0.000000	0.000000	4.000000	16.000000	0.000000
14648.697386	-0.120962	0.572935	0.003112	80.690018	62.900730	100.201805	0.138736	0.000000	1.043684	0.000000	0.000000	0.000000	-0.026577	-0.028252	0.101135	0.000000	0.000000	4.000000	16.000000	0.000000
14648.700719	-0.120962	0.572935	0.003112	80.690018	62.900730	100.201805	0.138736	0.000000	1.043684	0.000000	0.000000	0.000000	-0.026577	-0.028252	0.101135	0.000000	0.000000	4.000000	16.000000	0.000000
14648.704052	-0.120962	0.572935	0.003112	80.690018	62.900730	100.201805	0.138736	0.000000	1.043684	0.000000	0.000000	0.000000	-0.026577	-0.028252	0.101135	0.000000	0.000000	4.000000	16.000000	0.000000
14648.707386	-0.120962	0.572935	0.003112	80.693970	62.912811	100.216316	0.155592	0.000000	1.048114	0.000000	0.000000	0.000000	-0.026577	-0.028252	0.101135	0.000000	0.000000	4.000000	16.000000	0.000000
14648.710719	-0.121044	0.572860	0.003244	80.693970	62.912811	100.216316	0.155592	0.000000	1.048114	0.000000	0.000000	0.000000	-0.024418	-0.022229	0.039567	0.000000	0.000000	4.000000	16.000000	0.000000
14648.714052	-0.121044	0.572860	0.003244	80.693970	62.912811	100.216316	0.155592	0.000000	1.048114	0.000000	0.000000	0.000000	-0.024418	-0.022229	0.039567	0.000000	0.000000	4.000000	16.000000	0.000000
14648.717386	-0.121044	0.572860	0.003244	80.696945	62.946880	100.251953	0.155592	0.000000	1.048114	0.000000	0.000000	0.000000	-0.024418	-0.022229	0.039567	0.000000	0.000000	4.000000	16.000000	0.000000
14648.720719	-0.121044	0.572860	0.003244	80.696945	62.946880	100.251953	0.155592	0.000000	1.048114	0.000000	0.000000	0.000000	-0.024418	-0.022229	0.039567	0.000000	0.000000	4.000000	16.000000	0.000000
14648.724052	-0.121099	0.572768	0.003365	80.696945	62.946880	100.251953	0.155592	0.000000	1.048114	0.000000	0.000000	0.000000	-0.016545	-0.027651	0.036252	0.000000	0.000000	4.000000	16.000000	0.000000
14648.727386	-0.121099	0.572768	0.003365	80.700554	62.999588	100.306496	0.162187	0.000000	1.052183	0.000000	0.000000	0.000000	-0.016545	-0.027651	0.036252	0.000000	0.000000	4.000000	16.000000	0.000000
14648.730719	-0.121099	0.572768	0.003365	80.700554	62.999588	100.306496	0.162187	0.000000	1.052183	0.000000	0.000000	0.000000	-0.016545	-0.027651	0.036252	0.000000	0.000000	4.000000	16.000000	0.000000
14648.734052	-0.121099	0.572768	0.003365	80.700554	62.999588	100.306496	0.162187	0.000000	1.052183	0.000000	0.000000	0.000000	-0.016545	-0.027651	0.036252	0.000000	0.000000	4.000000	16.000000	0.000000
14648.737386	-0.121176	0.572580	0.003481	80.702522	63.052898	100.363266	0.168229	0.000000	1.054941	0.000000	0.000000	0.000000	-0.023224	-0.056494	0.034976	0.000000	0.000000	4.000000	16.000000	0.000000
14648.740719	-0.121176	0.572580	0.003481	80.702522	63.052898	100.363266	0.168229	0.000000	1.054941	0.000000	0.000000	0.000000	-0.023224	-0.056494	0.034976	0.000000	0.000000	4.000000	16.000000	0.000000
14648.744052	-0.121176	0.572580	0.003481	80.702522	63.052898	100.363266	0.168229	0.000000	1.054941	0.000000	0.000000	0.000000	-0.023224	-0.056494	0.034976	0.000000	0.000000	4.000000	16.000000	0.000000
14648.747386	-0.121176	0.572580	0.003481	80.704536	63.109035	100.420151	0.174058	0.000000	1.058811	0.000000	0.000000	0.000000	-0.023224	-0.056494	0.034976	0.000000	0.000000	4.000000	16.000000	0.000000
14648.750719	-0.121187	0.572494	0.003522	80.704536	63.109035	100.420151	0.174058	0.000000	1.058811	0.000000	0.000000	0.000000	-0.003247	-0.025843	0.012344	0.000000	0.000000	4.000000	16.000000	0.000000
14648.754052	-0.121187	0.572494	0.003522	80.704536	63.109035	100.420151	0.174058	0.000000	1.058811	0.000000	0.000000	0.000000	-0.003247	-0.025843	0.012344	0.000000	0.000000	4.000000	16.000000	0.000000
14648.757386	-0.121187	0.572494	0.003522	80.709122	63.148098	100.453720	0.174058	0.000000	1.058811	0.000000	0.000000	0.000000	-0.003247	-0.025843	0.012344	0.000000	0.000000	4.000000	16.000000	0.000000
14648.760719	-0.121187	0.572494	0.003522	80.709122	63.148098	100.453720	0.174058	0.000000	1.058811	0.000000	0.000000	0.000000	-0.003247	-0.025843	0.012344	0.000000	0.000000	4.000000	16.000000	0.000000
14648.764052	-0.121174	0.572434	0.003563	80.709122	63.148098	100.453720	0.174058	0.000000	1.058811	0.000000	0.000000	0.000000	0.003794	-0.018041	0.012239	0.000000	0.000000	4.000000	16.000000	0.000000
14648.767386	-0.121174	0.572434	0.003563	80.719521	63.166313	100.459648	0.176115	0.000000	1.059352	0.000000	0.000000	0.000000	0.003794	-0.018041	0.012239	0.000000	0.000000	4.000000	16.000000	0.000000
14648.770719	-0.121174	0.572434	0.003563	80.719521	63.166313	100.459648	0.176115	0.000000	1.059352	0.000000	0.000000	0.000000	0.003794	-0.018041	0.012239	0.000000	0.000000	4.000000	16.000000	0.000000
14648.774052	-0.121174	0.572434	0.003563	80.719521	63.166313	100.459648	0.176115	0.000000	1.059352	0.000000	0.000000	0.000000	0.003794	-0.018041	0.012239	0.000000	0.000000	4.000000	16.000000	0.000000
14648.777386	-0.121104	0.572339	0.003650	80.737137	63.203960	100.475967	0.178155	0.000000	1.058720	0.000000	0.000000	0.000000	0.021204	-0.028270	0.026097	0.000000	0.000000	4.000000	16.000000	0.000000
14648.780719	-0.121104	0.572339	0.003650	80.737137	63.203960	100.475967	0.178155	0.000000	1.058720	0.000000	0.000000	0.000000	0.021204	-0.028270	0.026097	0.000000	0.000000	4.000000	16.000000	0.000000
14648.784052	-0.121104	0.572339	0.003650	80.737137	63.203960	100.475967	0.178155	0.000000	1.058720	0.000000	0.000000	0.000000	0.021204	-0.028270	0.026097	0.000000	0.000000	4.000000	16.000000	0.000000
14648.787386	-0.121104	0.572339	0.003650	80.763199	63.200882	100.441261	0.182505	0.000000	1.055186	0.000000	0.000000	0.000000	0.021204	-0.028270	0.026097	0.000000	0.000000	4.000000	16.000000	0.000000
14648.790719	-0.121062	0.572313	0.003668	80.763199	63.200882	100.441261	0.182505	0.000000	1.055186	0.000000	0.000000	0.000000	0.012645	-0.007800	0.005274	0.000000	0.000000	4.000000	16.000000	0.000000
14648.794052	-0.121062	0.572313	0.003668	80.763199	63.200882	100.441261	0.182505	0.000000	1.055186	0.000000	0.000000	0.000000	0.012645	-0.007800	0.005274	0.000000	0.000000	4.000000	16.000000	0.000000
14648.797386	-0.121062	0.572313	0.003668	80.798096	63.213913	100.414726	0.182505	0.000000	1.055186	0.000000	0.000000	0.000000	0.012645	-0.007800	0.005274	0.000000	0.000000	4.000000	16.000000	0.000000
14648.800719	-0.121062	0.572313	0.003668	80.798096	63.213913	100.414726	0.182505	0.000000	1.055186	0.000000	0.000000	0.000000	0.012645	-0.007800	0.005274	0.000000	0.000000	4.000000	16.000000	0.000000
14648.804052	-0.121046	0.572305	0.003696	80.798096	63.213913	100.414726	0.182505	0.000000	1.055186	0.000000	0.000000	0.000000	0.004764	-0.002420	0.008583	0.000000	0.000000	4.000000	16.000000	0.000000
14648.807386	-0.121046	0.572305	0.003696	80.840454	63.205090	100.357903	0.183384	0.000000	1.053079	0.000000	0.000000	0.000000	0.004764	-0.002420	0.008583	0.000000	0.000000	4.000000	16.000000	0.000000
14648.810719	-0.121046	0.572305	0.003696	80.840454	63.205090	100.357903	0.183384	0.000000	1.053079	0.000000	0.000000	0.000000	0.004764	-0.002420	0.008583	0.000000	0.000000	4.000000	16.000000	0.000000
14648.814052	-0.121046	0.572305	0.003696	80.840454	63.205090	100.357903	0.183384	0.000000	1.053079	0.000000	0.000000	0.000000	0.004764	-0.002420	0.008583	0.000000	0.000000	4.000000	16.000000	0.000000
14648.817386	-0.120916	0.572279	0.003737	80.875313	63.223312	100.331116	0.184814	0.000000	1.052285	0.000000	0.000000	0.000000	0.038903	-0.007825	0.012162	0.000000	0.000000	4.000000	16.000000	0.000000
14648.820719	-0.120916	0.572279	0.003737	80.875313	63.223312	100.331116	0.184814	0.000000	1.052285	0.000000	0.000000	0.000000	0.038903	-0.007825	0.012162	0.000000	0.000000	4.000000	16.000000	0.000000
14648.824052	-0.120916	0.572279	0.003737	80.875313	63.223312	100.331116	0.184814	0.000000	1.052285	0.000000	0.000000	0.000000	0.038903	-0.007825	0.012162	0.000000	0.000000	4.000000	16.000000	0.000000
14648.827386	-0.120916	0.572279	0.003737	80.905281	63.240387	100.310806	0.186841	0.000000	1.045801	0.000000	0.000000	0.000000	0.038903	-0.007825	0.012162	0.000000	0.000000	4.000000	16.000000	0.000000
14648.830719	-0.120846	0.572261	0.003737	80.905281	63.240387	100.310806	0.186841	0.000000	1.045801	0.000000	0.000000	0.000000	0.021014	-0.005376	0.000129	0.000000	0.000000	4.000000	16.000000	0.000000
14648.834052	-0.120846	0.572261	0.003737	80.905281	63.240387	100.310806	0.186841	0.000000	1.045801	0.000000	0.000000	0.000000	0.021014	-0.005376	0.000129	0.000000	0.000000	4.000000	16.000000	0.000000
14648.837386	-0.120846	0.572261	0.003737	80.932976	63.238796	100.273232	0.186841	0.000000	1.045801	0.000000	0.000000	0.000000	0.021014	-0.005376	0.000129	0.000000	0.000000	4.000000	16.000000	0.000000
14648.840719	-0.120846	0.572261	0.003737	80.932976	63.238796	100.273232	0.186841	0.000000	1.045801	0.000000	0.000000	0.000000	0.021014	-0.005376	0.000129	0.000000	0.000000	4.000000	16.000000	0.000000
14648.844052	-0.120770	0.572251	0.003715	80.932976	63.238796	100.273232	0.186841	0.000000	1.045801	0.000000	0.000000	0.000000	0.022811	-0.002978	-0.006735	0.000000	0.000000	4.000000	16.000000	0.000000
14648.847386	-0.120770	0.572251	0.003715	80.958084	63.254833	100.259506	0.186863	0.000000	1.042299	0.000000	0.000000	0.000000	0.022811	-0.002978	-0.006735	0.000000	0.000000	4.000000	16.000000	0.000000
14648.850719	-0.120770	0.572251	0.003715	80.958084	63.254833	100.259506	0.186863	0.000000	1.042299	0.000000	0.000000	0.000000	0.022811	-0.002978	-0.006735	0.000000	0.000000	4.000000	16.000000	0.000000
14648.854052	-0.120770	0.572251	0.003715	80.958084	63.254833	100.259506	0.186863	0.000000	1.042299	0.000000	0.000000	0.000000	0.022811	-0.002978	-0.006735	0.000000	0.000000	4.000000	16.000000	0.000000
14648.857386	-0.120714	0.572268	0.003681	80.972740	63.249569	100.239517	0.185740	0.000000	1.038497	0.000000	0.000000	0.000000	0.016719	0.004860	-0.010282	0.000000	0.000000	4.000000	16.000000	0.000000
14648.860719	-0.120714	0.572268	0.003681	80.972740	63.249569	100.239517	0.185740	0.000000	1.038497	0.000000	0.000000	0.000000	0.016719	0.004860	-0.010282	0.000000	0.000000	4.000000	16.000000	0.000000
14648.864052	-0.120714	0.572268	0.003681	80.972740	63.249569	100.239517	0.185740	0.000000	1.038497	0.000000	0.000000	0.000000	0.016719	0.004860	-0.010282	0.000000	0.000000	4.000000	16.000000	0.000000
14648.867386	-0.120714	0.572268	0.003681	80.976959	63.228550	100.213341	0.184026	0.000000	1.035710	0.000000	0.000000	0.000000	0.016719	0.004860	-0.010282	0.000000	0.000000	4.000000	16.000000	0.000000
14648.870719	-0.120719	0.572286	0.003697	80.976959	63.228550	100.213341	0.184026	0.000000	1.035710	0.000000	0.000000	0.000000	-0.001318	0.005380	0.005036	0.000000	0.000000	4.000000	16.000000	0.000000
14648.874052	-0.120719	0.572286	0.003697	80.976959	63.228550	100.213341	0.184026	0.000000	1.035710	0.000000	0.000000	0.000000	-0.001318	0.005380	0.005036	0.000000	0.000000	4.000000	16.000000	0.000000
14648.877386	-0.120719	0.572286	0.003697	80.976311	63.209255	100.193817	0.184026	0.000000	1.035710	0.000000	0.000000	0.000000	-0.001318	0.005380	0.005036	0.000000	0.000000	4.000000	16.000000	0.000000
14648.880719	-0.120719	0.572286	0.003697	80.976311	63.209255	100.193817	0.184026	0.000000	1.035710	0.000000	0.000000	0.000000	-0.001318	0.005380	0.005036	0.000000	0.000000	4.000000	16.000000	0.000000
14648.884052	-0.120723	0.572304	0.003714	80.976311	63.209255	100.193817	0.184026	0.000000	1.035710	0.000000	0.000000	0.000000	-0.001318	0.005381	0.005036	0.000000	0.000000	4.000000	16.000000	0.000000
14648.887386	-0.120723	0.572304	0.003714	80.974998	63.173439	100.154785	0.184866	0.000000	1.035930	0.000000	0.000000	0.000000	-0.001318	0.005381	0.005036	0.000000	0.000000	4.000000	16.000000	0.000000
14648.890719	-0.120723	0.572304	0.003714	80.974998	63.173439	100.154785	0.184866	0.000000	1.035930	0.000000	0.000000	0.000000	-0.001318	0.005381	0.005036	0.000000	0.000000	4.000000	16.000000	0.000000
14648.894052	-0.120723	0.572304	0.003714	80.974998	63.173439	100.154785	0.184866	0.000000	1.035930	0.000000	0.000000	0.000000	-0.001318	0.005381	0.005036	0.000000	0.000000	4.000000	16.000000	0.000000
14648.897386	-0.120709	0.572359	0.003838	80.975311	63.137062	100.113571	0.185705	0.000000	1.036150	0.000000	0.000000	0.000000	0.004262	0.016734	0.037300	0.000000	0.000000	4.000000	16.000000	0.000000
14648.900719	-0.120709	0.572359	0.003838	80.975311	63.137062	100.113571	0.185705	0.000000	1.036150	0.000000	0.000000	0.000000	0.004262	0.016734	0.037300	0.000000	0.000000	4.000000	16.000000	0.000000
14648.904052	-0.120709	0.572359	0.003838	80.975311	63.137062	100.113571	0.185705	0.000000	1.036150	0.000000	0.000000	0.000000	0.004262	0.016734	0.037300	0.000000	0.000000	4.000000	16.000000	0.000000
14648.907386	-0.120709	0.572359	0.003838	80.985397	63.099667	100.058800	0.191922	0.000000	1.035439	0.000000	0.000000	0.000000	0.004262	0.016734	0.037300	0.000000	0.000000	4.000000	16.000000	0.000000
14648.910719	-0.120664	0.572379	0.003935	80.985397	63.099667	100.058800	0.191922	0.000000	1.035439	0.000000	0.000000	0.000000	0.013472	0.005930	0.028946	0.000000	0.000000	4.000000	16.000000	0.000000
14648.914052	-0.120664	0.572379	0.003935	80.985397	63.099667	100.058800	0.191922	0.000000	1.035439	0.000000	0.000000	0.000000	0.013472	0.005930	0.028946	0.000000	0.000000	4.000000	16.000000	0.000000
14648.917386	-0.120664	0.572379	0.003935	81.011086	63.041969	99.961685	0.191922	0.000000	1.035439	0.000000	0.000000	0.000000	0.013472	0.005930	0.028946	0.000000	0.000000	4.000000	16.000000	0.000000
14648.920719	-0.120664	0.572379	0.003935	81.011086	63.041969	99.961685	0.191922	0.000000	1.035439	0.000000	0.000000	0.000000	0.013472	0.005930	0.028946	0.000000	0.000000	4.000000	16.000000	0.000000
14648.924052	-0.120635	0.572401	0.004094	81.011086	63.041969	99.961685	0.191922	0.000000	1.035439	0.000000	0.000000	0.000000	0.008574	0.006493	0.047698	0.000000	0.000000	4.000000	16.000000	0.000000
14648.927386	-0.120580	0.572404	0.004242	81.052094	62.994514	99.863060	0.196746	0.000000	1.033194	0.000000	0.000000	0.000000	0.016478	0.001083	0.044378	0.000000	0.000000	4.000000	16.000000	0.000000
14648.930719	-0.120580	0.572404	0.004242	81.052094	62.994514	99.863060	0.196746	0.000000	1.033194	0.000000	0.000000	0.000000	0.016478	0.001083	0.044378	0.000000	0.000000	4.000000	16.000000	0.000000
14648.934052	-0.120580	0.572404	0.004242	81.052094	62.994514	99.863060	0.196746	0.000000	1.033194	0.000000	0.000000	0.000000	0.016478	0.001083	0.044378	0.000000	0.000000	4.000000	16.000000	0.000000
14648.937386	-0.120531	0.572400	0.004413	81.086563	62.954552	99.773018	0.212092	0.000000	1.029019	0.000000	0.000000	0.000000	0.014701	-0.001345	0.051233	0.000000	0.000000	4.000000	16.000000	0.000000
14648.940719	-0.120531	0.572400	0.004413	81.086563	62.954552	99.773018	0.212092	0.000000	1.029019	0.000000	0.000000	0.000000	0.014701	-0.001345	0.051233	0.000000	0.000000	4.000000	16.000000	0.000000
14648.944052	-0.120531	0.572400	0.004413	81.086563	62.954552	99.773018	0.212092	0.000000	1.029019	0.000000	0.000000	0.000000	0.014701	-0.001345	0.051233	0.000000	0.000000	4.000000	16.000000	0.000000
14648.947386	-0.120531	0.572400	0.004413	81.122368	62.953083	99.721962	0.220631	0.000000	1.026569	0.000000	0.000000	0.000000	0.014701	-0.001345	0.051233	0.000000	0.000000	4.000000	16.000000	0.000000
14648.950719	-0.120436	0.572351	0.004584	81.122368	62.953083	99.721962	0.220631	0.000000	1.026569	0.000000	0.000000	0.000000	0.028709	-0.014560	0.051453	0.000000	0.000000	4.000000	16.000000	0.000000
14648.954052	-0.120436	0.572351	0.004584	81.122368	62.953083	99.721962	0.220631	0.000000	1.026569	0.000000	0.000000	0.000000	0.028709	-0.014560	0.051453	0.000000	0.000000	4.000000	16.000000	0.000000
14648.957386	-0.120436	0.572351	0.004584	81.156601	62.952133	99.673073	0.220631	0.000000	1.026569	0.000000	0.000000	0.000000	0.028709	-0.014560	0.051453	0.000000	0.000000	4.000000	16.000000	0.000000
14648.960719	-0.120436	0.572351	0.004584	81.156601	62.952133	99.673073	0.220631	0.000000	1.026569	0.000000	0.000000	0.000000	0.028709	-0.014560	0.051453	0.000000	0.000000	4.000000	16.000000	0.000000
14648.964052	-0.120390	0.572295	0.004767	81.156601	62.952133	99.673073	0.220631	0.000000	1.026569	0.000000	0.000000	0.000000	0.013793	-0.016997	0.054874	0.000000	0.000000	4.000000	16.000000	0.000000
14648.967386	-0.120390	0.572295	0.004767	81.191162	63.005306	99.686073	0.229207	0.000000	1.021784	0.000000	0.000000	0.000000	0.013793	-0.016997	0.054874	0.000000	0.000000	4.000000	16.000000	0.000000
14648.970719	-0.120390	0.572295	0.004767	81.191162	63.005306	99.686073	0.229207	0.000000	1.021784	0.000000	0.000000	0.000000	0.013793	-0.016997	0.054874	0.000000	0.000000	4.000000	16.000000	0.000000
14648.974052	-0.120390	0.572295	0.004767	81.191162	63.005306	99.686073	0.229207	0.000000	1.021784	0.000000	0.000000	0.000000	0.013793	-0.016997	0.054874	0.000000	0.000000	4.000000	16.000000	0.000000
14648.977386	-0.120301	0.572039	0.005055	81.219894	63.084045	99.728699	0.238352	0.000000	1.019485	0.000000	0.000000	0.000000	0.026666	-0.076695	0.086485	0.000000	0.000000	4.000000	16.000000	0.000000
14648.980719	-0.120301	0.572039	0.005055	81.219894	63.084045	99.728699	0.238352	0.000000	1.019485	0.000000	0.000000	0.000000	0.026666	-0.076695	0.086485	0.000000	0.000000	4.000000	16.000000	0.000000
14648.984052	-0.120301	0.572039	0.005055	81.219894	63.084045	99.728699	0.238352	0.000000	1.019485	0.000000	0.000000	0.000000	0.026666	-0.076695	0.086485	0.000000	0.000000	4.000000	16.000000	0.000000
14648.987386	-0.120224	0.571850	0.005212	81.237877	63.187878	99.808098	0.252767	0.000000	1.015041	0.000000	0.000000	0.000000	0.022946	-0.056728	0.046912	0.000000	0.000000	4.000000	16.000000	0.000000
14648.990719	-0.120224	0.571850	0.005212	81.237877	63.187878	99.808098	0.252767	0.000000	1.015041	0.000000	0.000000	0.000000	0.022946	-0.056728	0.046912	0.000000	0.000000	4.000000	16.000000	0.000000
14648.994052	-0.120224	0.571850	0.005212	81.237877	63.187878	99.808098	0.252767	0.000000	1.015041	0.000000	0.000000	0.000000	0.022946	-0.056728	0.046912	0.000000	0.000000	4.000000	16.000000	0.000000
14648.997386	-0.120224	0.571850	0.005212	81.246422	63.359055	99.964287	0.260585	0.000000	1.011216	0.000000	0.000000	0.000000	0.022946	-0.056728	0.046912	0.000000	0.000000	4.000000	16.000000	0.000000
14649.000719	-0.120145	0.571617	0.005357	81.246422	63.359055	99.964287	0.260585	0.000000	1.011216	0.000000	0.000000	0.000000	0.023808	-0.069991	0.043661	0.000000	0.000000	4.000000	16.000000	0.000000
14649.004052	-0.120145	0.571617	0.005357	81.246422	63.359055	99.964287	0.260585	0.000000	1.011216	0.000000	0.000000	0.000000	0.023808	-0.069991	0.043661	0.000000	0.000000	4.000000	16.000000	0.000000
14649.007386	-0.120145	0.571617	0.005357	81.255157	63.593563	100.183411	0.260585	0.000000	1.011216	0.000000	0.000000	0.000000	0.023808	-0.069991	0.043661	0.000000	0.000000	4.000000	16.000000	0.000000
14649.010719	-0.120145	0.571617	0.005357	81.255157	63.593563	100.183411	0.260585	0.000000	1.011216	0.000000	0.000000	0.000000	0.023808	-0.069991	0.043661	0.000000	0.000000	4.000000	16.000000	0.000000
14649.014052	-0.120032	0.571303	0.005464	81.255157	63.593563	100.183411	0.260585	0.000000	1.011216	0.000000	0.000000	0.000000	0.033881	-0.094009	0.032012	0.000000	0.000000	4.000000	16.000000	0.000000
14649.017386	-0.119922	0.570938	0.005582	81.266350	63.908409	100.483818	0.267862	0.000000	1.007248	0.000000	0.000000	0.000000	0.032977	-0.109687	0.035554	0.000000	0.000000	4.000000	16.000000	0.000000
14649.020719	-0.119922	0.570938	0.005582	81.266350	63.908409	100.483818	0.267862	0.000000	1.007248	0.000000	0.000000	0.000000	0.032977	-0.109687	0.035554	0.000000	0.000000	4.000000	16.000000	0.000000
14649.024052	-0.119922	0.570938	0.005582	81.266350	63.908409	100.483818	0.267862	0.000000	1.007248	0.000000	0.000000	0.000000	0.032977	-0.109687	0.035554	0.000000	0.000000	4.000000	16.000000	0.000000
14649.027386	-0.119922	0.570938	0.005582	81.276855	64.264511	100.827591	0.279123	0.000000	0.996105	0.000000	0.000000	0.000000	0.032977	-0.109687	0.035554	0.000000	0.000000	4.000000	16.000000	0.000000
14649.030719	-0.119795	0.570500	0.005633	81.276855	64.264511	100.827591	0.279123	0.000000	0.996105	0.000000	0.000000	0.000000	0.038245	-0.131198	0.015251	0.000000	0.000000	4.000000	16.000000	0.000000
14649.034052	-0.119795	0.570500	0.005633	81.276855	64.264511	100.827591	0.279123	0.000000	0.996105	0.000000	0.000000	0.000000	0.038245	-0.131198	0.015251	0.000000	0.000000	4.000000	16.000000	0.000000
14649.037386	-0.119795	0.570500	0.005633	81.289391	64.698891	101.253281	0.279123	0.000000	0.996105	0.000000	0.000000	0.000000	0.038245	-0.131198	0.015251	0.000000	0.000000	4.000000	16.000000	0.000000
14649.040719	-0.119795	0.570500	0.005633	81.289391	64.698891	101.253281	0.279123	0.000000	0.996105	0.000000	0.000000	0.000000	0.038245	-0.131198	0.015251	0.000000	0.000000	4.000000	16.000000	0.000000
14649.044052	-0.119676	0.570009	0.005627	81.289391	64.698891	101.253281	0.279123	0.000000	0.996105	0.000000	0.000000	0.000000	0.035618	-0.147310	-0.001763	0.000000	0.000000	4.000000	16.000000	0.000000
14649.047386	-0.119560	0.569473	0.005542	81.302612	65.174843	101.721016	0.281665	0.000000	0.989731	0.000000	0.000000	0.000000	0.034758	-0.160861	-0.025676	0.000000	0.000000	4.000000	16.000000	0.000000
14649.050719	-0.119560	0.569473	0.005542	81.302612	65.174843	101.721016	0.281665	0.000000	0.989731	0.000000	0.000000	0.000000	0.034758	-0.160861	-0.025676	0.000000	0.000000	4.000000	16.000000	0.000000
14649.054052	-0.119560	0.569473	0.005542	81.302612	65.174843	101.721016	0.281665	0.000000	0.989731	0.000000	0.000000	0.000000	0.034758	-0.160861	-0.025676	0.000000	0.000000	4.000000	16.000000	0.000000
14649.057386	-0.119560	0.569473	0.005542	81.316849	65.712662	102.251328	0.277092	0.000000	0.978001	0.000000	0.000000	0.000000	0.034758	-0.160861	-0.025676	0.000000	0.000000	4.000000	16.000000	0.000000
14649.060719	-0.119407	0.568910	0.005405	81.316849	65.712662	102.251328	0.277092	0.000000	0.978001	0.000000	0.000000	0.000000	0.045773	-0.169007	-0.041167	0.000000	0.000000	4.000000	16.000000	0.000000
14649.064052	-0.119407	0.568910	0.005405	81.316849	65.712662	102.251328	0.277092	0.000000	0.978001	0.000000	0.000000	0.000000	0.045773	-0.169007	-0.041167	0.000000	0.000000	4.000000	16.000000	0.000000
14649.067386	-0.119224	0.568311	0.005238	81.331360	66.295425	102.824318	0.277092	0.000000	0.978001	0.000000	0.000000	0.000000	0.055011	-0.179545	-0.049860	0.000000	0.000000	4.000000	16.000000	0.000000
14649.070719	-0.119224	0.568311	0.005238	81.331360	66.295425	102.824318	0.277092	0.000000	0.978001	0.000000	0.000000	0.000000	0.055011	-0.179545	-0.049860	0.000000	0.000000	4.000000	16.000000	0.000000
14649.074052	-0.119224	0.568311	0.005238	81.331360	66.295425	102.824318	0.277092	0.000000	0.978001	0.000000	0.000000	0.000000	0.055011	-0.179545	-0.049860	0.000000	0.000000	4.000000	16.000000	0.000000
14649.077386	-0.119224	0.568311	0.005238	81.345940	66.923424	103.440315	0.261921	0.000000	0.961204	0.000000	0.000000	0.000000	0.055011	-0.179545	-0.049860	0.000000	0.000000	4.000000	16.000000	0.000000
14649.080719	-0.118988	0.567678	0.005049	81.345940	66.923424	103.440315	0.261921	0.000000	0.961204	0.000000	0.000000	0.000000	0.070833	-0.190061	-0.056915	0.000000	0.000000	4.000000	16.000000	0.000000
14649.084052	-0.118988	0.567678	0.005049	81.345940	66.923424	103.440315	0.261921	0.000000	0.961204	0.000000	0.000000	0.000000	0.070833	-0.190061	-0.056915	0.000000	0.000000	4.000000	16.000000	0.000000
14649.087386	-0.118749	0.567001	0.004847	81.360458	67.581490	104.084290	0.261921	0.000000	0.961204	0.000000	0.000000	0.000000	0.071716	-0.203009	-0.060581	0.000000	0.000000	4.000000	16.000000	0.000000
14649.090719	-0.118749	0.567001	0.004847	81.360458	67.581490	104.084290	0.261921	0.000000	0.961204	0.000000	0.000000	0.000000	0.071716	-0.203009	-0.060581	0.000000	0.000000	4.000000	16.000000	0.000000
14649.094052	-0.118749	0.567001	0.004847	81.360458	67.581490	104.084290	0.261921	0.000000	0.961204	0.000000	0.000000	0.000000	0.071716	-0.203009	-0.060581	0.000000	0.000000	4.000000	16.000000	0.000000
14649.097386	-0.118749	0.567001	0.004847	81.374680	68.141312	104.628922	0.242338	0.000000	0.937446	0.000000	0.000000	0.000000	0.071716	-0.203009	-0.060581	0.000000	0.000000	4.000000	16.000000	0.000000
14649.100719	-0.118479	0.566290	0.004615	81.374680	68.141312	104.628922	0.242338	0.000000	0.937446	0.000000	0.000000	0.000000	0.080945	-0.213429	-0.069463	0.000000	0.000000	4.000000	16.000000	0.000000
14649.104052	-0.118479	0.566290	0.004615	81.374680	68.141312	104.628922	0.242338	0.000000	0.937446	0.000000	0.000000	0.000000	0.080945	-0.213429	-0.069463	0.000000	0.000000	4.000000	16.000000	0.000000
14649.107386	-0.118171	0.565571	0.004416	81.390656	68.316338	104.788673	0.242338	0.000000	0.937446	0.000000	0.000000	0.000000	0.092363	-0.215640	-0.059645	0.000000	0.000000	4.000000	16.000000	0.000000
14649.110719	-0.118171	0.565571	0.004416	81.390656	68.316338	104.788673	0.242338	0.000000	0.937446	0.000000	0.000000	0.000000	0.092363	-0.215640	-0.059645	0.000000	0.000000	4.000000	16.000000	0.000000
14649.114052	-0.118171	0.565571	0.004416	81.390656	68.316338	104.788673	0.242338	0.000000	0.937446	0.000000	0.000000	0.000000	0.092363	-0.215640	-0.059645	0.000000	0.000000	4.000000	16.000000	0.000000
14649.117386	-0.118171	0.565571	0.004416	81.408562	67.843597	104.305229	0.220820	0.000000	0.908561	0.000000	0.000000	0.000000	0.092363	-0.215640	-0.059645	0.000000	0.000000	4.000000	16.000000	0.000000
14649.120719	-0.117833	0.564818	0.004188	81.408562	67.843597	104.305229	0.220820	0.000000	0.908561	0.000000	0.000000	0.000000	0.101574	-0.225997	-0.068642	0.000000	0.000000	4.000000	16.000000	0.000000
14649.124052	-0.117833	0.564818	0.004188	81.408562	67.843597	104.305229	0.220820	0.000000	0.908561	0.000000	0.000000	0.000000	0.101574	-0.225997	-0.068642	0.000000	0.000000	4.000000	16.000000	0.000000
14649.127386	-0.117504	0.564074	0.003997	81.426544	66.845604	103.302757	0.220820	0.000000	0.908561	0.000000	0.000000	0.000000	0.098528	-0.222925	-0.057117	0.000000	0.000000	4.000000	16.000000	0.000000
14649.130719	-0.117504	0.564074	0.003997	81.426544	66.845604	103.302757	0.220820	0.000000	0.908561	0.000000	0.000000	0.000000	0.098528	-0.222925	-0.057117	0.000000	0.000000	4.000000	16.000000	0.000000
14649.134052	-0.117504	0.564074	0.003997	81.426544	66.845604	103.302757	0.220820	0.000000	0.908561	0.000000	0.000000	0.000000	0.098528	-0.222925	-0.057117	0.000000	0.000000	4.000000	16.000000	0.000000
14649.137386	-0.117504	0.564074	0.003997	81.440231	65.509216	101.967796	0.199860	0.000000	0.875211	0.000000	0.000000	0.000000	0.098528	-0.222925	-0.057117	0.000000	0.000000	4.000000	16.000000	0.000000
14649.140719	-0.117186	0.563349	0.003754	81.440231	65.509216	101.967796	0.199860	0.000000	0.875211	0.000000	0.000000	0.000000	0.095461	-0.217601	-0.072907	0.000000	0.000000	4.000000	16.000000	0.000000
14649.144052	-0.117186	0.563349	0.003754	81.440231	65.509216	101.967796	0.199860	0.000000	0.875211	0.000000	0.000000	0.000000	0.095461	-0.217601	-0.072907	0.000000	0.000000	4.000000	16.000000	0.000000
14649.147386	-0.116888	0.562651	0.003499	81.448242	64.099472	100.562386	0.199860	0.000000	0.875211	0.000000	0.000000	0.000000	0.089330	-0.209530	-0.076673	0.000000	0.000000	4.000000	16.000000	0.000000
14649.150719	-0.116888	0.562651	0.003499	81.448242	64.099472	100.562386	0.199860	0.000000	0.875211	0.000000	0.000000	0.000000	0.089330	-0.209530	-0.076673	0.000000	0.000000	4.000000	16.000000	0.000000
14649.154052	-0.116888	0.562651	0.003499	81.448242	64.099472	100.562386	0.199860	0.000000	0.875211	0.000000	0.000000	0.000000	0.089330	-0.209530	-0.076673	0.000000	0.000000	4.000000	16.000000	0.000000
14649.157386	-0.116888	0.562651	0.003499	81.451141	62.727066	99.196030	0.174930	0.000000	0.844412	0.000000	0.000000	0.000000	0.089330	-0.209530	-0.076673	0.000000	0.000000	4.000000	16.000000	0.000000
14649.160719	-0.116611	0.561979	0.003231	81.451141	62.727066	99.196030	0.174930	0.000000	0.844412	0.000000	0.000000	0.000000	0.083204	-0.201466	-0.080394	0.000000	0.000000	4.000000	16.000000	0.000000
14649.164052	-0.116611	0.561979	0.003231	81.451141	62.727066	99.196030	0.174930	0.000000	0.844412	0.000000	0.000000	0.000000	0.083204	-0.201466	-0.080394	0.000000	0.000000	4.000000	16.000000	0.000000
14649.167386	-0.116357	0.561378	0.002962	81.448174	61.384289	97.860229	0.174930	0.000000	0.844412	0.000000	0.000000	0.000000	0.076178	-0.180392	-0.080542	0.000000	0.000000	4.000000	16.000000	0.000000
14649.170719	-0.116357	0.561378	0.002962	81.448174	61.384289	97.860229	0.174930	0.000000	0.844412	0.000000	0.000000	0.000000	0.076178	-0.180392	-0.080542	0.000000	0.000000	4.000000	16.000000	0.000000
14649.174052	-0.116357	0.561378	0.002962	81.448174	61.384289	97.860229	0.174930	0.000000	0.844412	0.000000	0.000000	0.000000	0.076178	-0.180392	-0.080542	0.000000	0.000000	4.000000	16.000000	0.000000
14649.177386	-0.116357	0.561378	0.002962	81.441063	60.123985	96.607704	0.148107	0.000000	0.817848	0.000000	0.000000	0.000000	0.076178	-0.180392	-0.080542	0.000000	0.000000	4.000000	16.000000	0.000000
14649.180719	-0.116132	0.560838	0.002716	81.441063	60.123985	96.607704	0.148107	0.000000	0.817848	0.000000	0.000000	0.000000	0.067425	-0.161888	-0.073758	0.000000	0.000000	4.000000	16.000000	0.000000
14649.184052	-0.116132	0.560838	0.002716	81.441063	60.123985	96.607704	0.148107	0.000000	0.817848	0.000000	0.000000	0.000000	0.067425	-0.161888	-0.073758	0.000000	0.000000	4.000000	16.000000	0.000000
14649.187386	-0.115937	0.560360	0.002493	81.428474	58.891838	95.383904	0.148107	0.000000	0.817848	0.000000	0.000000	0.000000	0.058668	-0.143489	-0.066891	0.000000	0.000000	4.000000	16.000000	0.000000
14649.190719	-0.115937	0.560360	0.002493	81.428474	58.891838	95.383904	0.148107	0.000000	0.817848	0.000000	0.000000	0.000000	0.058668	-0.143489	-0.066891	0.000000	0.000000	4.000000	16.000000	0.000000
14649.194052	-0.115937	0.560360	0.002493	81.428474	58.891838	95.383904	0.148107	0.000000	0.817848	0.000000	0.000000	0.000000	0.058668	-0.143489	-0.066891	0.000000	0.000000	4.000000	16.000000	0.000000
14649.197386	-0.115937	0.560360	0.002493	81.413315	57.802151	94.296478	0.124666	0.000000	0.796833	0.000000	0.000000	0.000000	0.058668	-0.143489	-0.066891	0.000000	0.000000	4.000000	16.000000	0.000000
14649.200719	-0.115759	0.559952	0.002339	81.413315	57.802151	94.296478	0.124666	0.000000	0.796833	0.000000	0.000000	0.000000	0.053427	-0.122379	-0.046262	0.000000	0.000000	4.000000	16.000000	0.000000
14649.204052	-0.115759	0.559952	0.002339	81.413315	57.802151	94.296478	0.124666	0.000000	0.796833	0.000000	0.000000	0.000000	0.053427	-0.122379	-0.046262	0.000000	0.000000	4.000000	16.000000	0.000000
14649.207386	-0.115759	0.559952	0.002339	81.396858	56.835396	93.334671	0.124666	0.000000	0.796833	0.000000	0.000000	0.000000	0.053427	-0.122379	-0.046262	0.000000	0.000000	4.000000	16.000000	0.000000
14649.210719	-0.115759	0.559952	0.002339	81.396858	56.835396	93.334671	0.124666	0.000000	0.796833	0.000000	0.000000	0.000000	0.053427	-0.122379	-0.046262	0.000000	0.000000	4.000000	16.000000	0.000000
14649.214052	-0.115598	0.559614	0.002254	81.396858	56.835396	93.334671	0.124666	0.000000	0.796833	0.000000	0.000000	0.000000	0.048184	-0.101421	-0.025561	0.000000	0.000000	4.000000	16.000000	0.000000
14649.217386	-0.115449	0.559354	0.002215	81.380577	56.051346	92.548637	0.116955	0.000000	0.787928	0.000000	0.000000	0.000000	0.044667	-0.077909	-0.011639	0.000000	0.000000	4.000000	16.000000	0.000000
14649.220719	-0.115449	0.559354	0.002215	81.380577	56.051346	92.548637	0.116955	0.000000	0.787928	0.000000	0.000000	0.000000	0.044667	-0.077909	-0.011639	0.000000	0.000000	4.000000	16.000000	0.000000
14649.224052	-0.115449	0.559354	0.002215	81.380577	56.051346	92.548637	0.116955	0.000000	0.787928	0.000000	0.000000	0.000000	0.044667	-0.077909	-0.011639	0.000000	0.000000	4.000000	16.000000	0.000000
14649.227386	-0.115449	0.559354	0.002215	81.368095	55.507896	92.001411	0.110756	0.000000	0.772453	0.000000	0.000000	0.000000	0.044667	-0.077909	-0.011639	0.000000	0.000000	4.000000	16.000000	0.000000
14649.230719	-0.115339	0.559164	0.002240	81.368095	55.507896	92.001411	0.110756	0.000000	0.772453	0.000000	0.000000	0.000000	0.032887	-0.057037	0.007523	0.000000	0.000000	4.000000	16.000000	0.000000
14649.234052	-0.115339	0.559164	0.002240	81.368095	55.507896	92.001411	0.110756	0.000000	0.772453	0.000000	0.000000	0.000000	0.032887	-0.057037	0.007523	0.000000	0.000000	4.000000	16.000000	0.000000
14649.237386	-0.115339	0.559164	0.002240	81.359596	55.161980	91.650864	0.110756	0.000000	0.772453	0.000000	0.000000	0.000000	0.032887	-0.057037	0.007523	0.000000	0.000000	4.000000	16.000000	0.000000
14649.240719	-0.115339	0.559164	0.002240	81.359596	55.161980	91.650864	0.110756	0.000000	0.772453	0.000000	0.000000	0.000000	0.032887	-0.057037	0.007523	0.000000	0.000000	4.000000	16.000000	0.000000
14649.244052	-0.115279	0.559061	0.002278	81.359596	55.161980	91.650864	0.110756	0.000000	0.772453	0.000000	0.000000	0.000000	0.018000	-0.031050	0.011406	0.000000	0.000000	4.000000	16.000000	0.000000
14649.247386	-0.115279	0.559061	0.002278	81.354027	54.975525	91.461586	0.112009	0.000000	0.766971	0.000000	0.000000	0.000000	0.018000	-0.031050	0.011406	0.000000	0.000000	4.000000	16.000000	0.000000
14649.250719	-0.115279	0.559061	0.002278	81.354027	54.975525	91.461586	0.112009	0.000000	0.766971	0.000000	0.000000	0.000000	0.018000	-0.031050	0.011406	0.000000	0.000000	4.000000	16.000000	0.000000
14649.254052	-0.115279	0.559061	0.002278	81.354027	54.975525	91.461586	0.112009	0.000000	0.766971	0.000000	0.000000	0.000000	0.018000	-0.031050	0.011406	0.000000	0.000000	4.000000	16.000000	0.000000
14649.257386	-0.115264	0.559018	0.002403	81.352417	54.941231	91.427238	0.113910	0.000000	0.763971	0.000000	0.000000	0.000000	0.004516	-0.012734	0.037460	0.000000	0.000000	4.000000	16.000000	0.000000
14649.260719	-0.115264	0.559018	0.002403	81.352417	54.941231	91.427238	0.113910	0.000000	0.763971	0.000000	0.000000	0.000000	0.004516	-0.012734	0.037460	0.000000	0.000000	4.000000	16.000000	0.000000
14649.264052	-0.115264	0.559018	0.002403	81.352417	54.941231	91.427238	0.113910	0.000000	0.763971	0.000000	0.000000	0.000000	0.004516	-0.012734	0.037460	0.000000	0.000000	4.000000	16.000000	0.000000
14649.267386	-0.115264	0.559018	0.002403	81.350189	54.900093	91.388390	0.120154	0.000000	0.763219	0.000000	0.000000	0.000000	0.004516	-0.012734	0.037460	0.000000	0.000000	4.000000	16.000000	0.000000
14649.270719	-0.115299	0.559070	0.002450	81.350189	54.900093	91.388390	0.120154	0.000000	0.763219	0.000000	0.000000	0.000000	-0.010472	0.015653	0.014006	0.000000	0.000000	4.000000	16.000000	0.000000
14649.274052	-0.115299	0.559070	0.002450	81.350189	54.900093	91.388390	0.120154	0.000000	0.763219	0.000000	0.000000	0.000000	-0.010472	0.015653	0.014006	0.000000	0.000000	4.000000	16.000000	0.000000
14649.277386	-0.115299	0.559070	0.002450	81.344559	54.801380	91.291283	0.120154	0.000000	0.763219	0.000000	0.000000	0.000000	-0.010472	0.015653	0.014006	0.000000	0.000000	4.000000	16.000000	0.000000
14649.280719	-0.115299	0.559070	0.002450	81.344559	54.801380	91.291283	0.120154	0.000000	0.763219	0.000000	0.000000	0.000000	-0.010472	0.015653	0.014006	0.000000	0.000000	4.000000	16.000000	0.000000
14649.284052	-0.115359	0.559166	0.002503	81.344559	54.801380	91.291283	0.120154	0.000000	0.763219	0.000000	0.000000	0.000000	-0.017920	0.028645	0.015954	0.000000	0.000000	4.000000	16.000000	0.000000
14649.287386	-0.115359	0.559166	0.002503	81.337753	54.675495	91.174950	0.122488	0.000000	0.764964	0.000000	0.000000	0.000000	-0.017920	0.028645	0.015954	0.000000	0.000000	4.000000	16.000000	0.000000
14649.290719	-0.115359	0.559166	0.002503	81.337753	54.675495	91.174950	0.122488	0.000000	0.764964	0.000000	0.000000	0.000000	-0.017920	0.028645	0.015954	0.000000	0.000000	4.000000	16.000000	0.000000
14649.294052	-0.115359	0.559166	0.002503	81.337753	54.675495	91.174950	0.122488	0.000000	0.764964	0.000000	0.000000	0.000000	-0.017920	0.028645	0.015954	0.000000	0.000000	4.000000	16.000000	0.000000
14649.297386	-0.115540	0.559435	0.002577	81.328667	54.511562	91.020134	0.125147	0.000000	0.767950	0.000000	0.000000	0.000000	-0.054261	0.080620	0.022073	0.000000	0.000000	4.000000	16.000000	0.000000
14649.300719	-0.115540	0.559435	0.002577	81.328667	54.511562	91.020134	0.125147	0.000000	0.767950	0.000000	0.000000	0.000000	-0.054261	0.080620	0.022073	0.000000	0.000000	4.000000	16.000000	0.000000
14649.304052	-0.115540	0.559435	0.002577	81.328667	54.511562	91.020134	0.125147	0.000000	0.767950	0.000000	0.000000	0.000000	-0.054261	0.080620	0.022073	0.000000	0.000000	4.000000	16.000000	0.000000
14649.307386	-0.115540	0.559435	0.002577	81.320671	54.367062	90.884956	0.128826	0.000000	0.776994	0.000000	0.000000	0.000000	-0.054261	0.080620	0.022073	0.000000	0.000000	4.000000	16.000000	0.000000
14649.310719	-0.115657	0.559590	0.002579	81.320671	54.367062	90.884956	0.128826	0.000000	0.776994	0.000000	0.000000	0.000000	-0.035033	0.046758	0.000891	0.000000	0.000000	4.000000	16.000000	0.000000
14649.314052	-0.115657	0.559590	0.002579	81.320671	54.367062	90.884956	0.128826	0.000000	0.776994	0.000000	0.000000	0.000000	-0.035033	0.046758	0.000891	0.000000	0.000000	4.000000	16.000000	0.000000
14649.317386	-0.115657	0.559590	0.002579	81.311440	54.203728	90.730743	0.128826	0.000000	0.776994	0.000000	0.000000	0.000000	-0.035033	0.046758	0.000891	0.000000	0.000000	4.000000	16.000000	0.000000
14649.320719	-0.115657	0.559590	0.002579	81.311440	54.203728	90.730743	0.128826	0.000000	0.776994	0.000000	0.000000	0.000000	-0.035033	0.046758	0.000891	0.000000	0.000000	4.000000	16.000000	0.000000
14649.324052	-0.115733	0.559790	0.002605	81.311440	54.203728	90.730743	0.128826	0.000000	0.776994	0.000000	0.000000	0.000000	-0.022834	0.059764	0.007738	0.000000	0.000000	4.000000	16.000000	0.000000
14649.327386	-0.115733	0.559790	0.002605	81.300987	54.027153	90.557617	0.128974	0.000000	0.782833	0.000000	0.000000	0.000000	-0.022834	0.059764	0.007738	0.000000	0.000000	4.000000	16.000000	0.000000
14649.330719	-0.115733	0.559790	0.002605	81.300987	54.027153	90.557617	0.128974	0.000000	0.782833	0.000000	0.000000	0.000000	-0.022834	0.059764	0.007738	0.000000	0.000000	4.000000	16.000000	0.000000
14649.334052	-0.115733	0.559790	0.002605	81.300987	54.027153	90.557617	0.128974	0.000000	0.782833	0.000000	0.000000	0.000000	-0.022834	0.059764	0.007738	0.000000	0.000000	4.000000	16.000000	0.000000
14649.337386	-0.115841	0.560180	0.002759	81.289322	53.834770	90.365738	0.130264	0.000000	0.786638	0.000000	0.000000	0.000000	-0.032487	0.117192	0.046047	0.000000	0.000000	4.000000	16.000000	0.000000
14649.340719	-0.115841	0.560180	0.002759	81.289322	53.834770	90.365738	0.130264	0.000000	0.786638	0.000000	0.000000	0.000000	-0.032487	0.117192	0.046047	0.000000	0.000000	4.000000	16.000000	0.000000
14649.344052	-0.115841	0.560180	0.002759	81.289322	53.834770	90.365738	0.130264	0.000000	0.786638	0.000000	0.000000	0.000000	-0.032487	0.117192	0.046047	0.000000	0.000000	4.000000	16.000000	0.000000
14649.347386	-0.115841	0.560180	0.002759	81.276314	53.626797	90.155334	0.137939	0.000000	0.792053	0.000000	0.000000	0.000000	-0.032487	0.117192	0.046047	0.000000	0.000000	4.000000	16.000000	0.000000
14649.350719	-0.115872	0.560398	0.002881	81.276314	53.626797	90.155334	0.137939	0.000000	0.792053	0.000000	0.000000	0.000000	-0.009236	0.065201	0.036670	0.000000	0.000000	4.000000	16.000000	0.000000
14649.354052	-0.115872	0.560398	0.002881	81.276314	53.626797	90.155334	0.137939	0.000000	0.792053	0.000000	0.000000	0.000000	-0.009236	0.065201	0.036670	0.000000	0.000000	4.000000	16.000000	0.000000
14649.357386	-0.115872	0.560398	0.002881	81.264771	53.419781	89.941475	0.137939	0.000000	0.792053	0.000000	0.000000	0.000000	-0.009236	0.065201	0.036670	0.000000	0.000000	4.000000	16.000000	0.000000
14649.360719	-0.115872	0.560398	0.002881	81.264771	53.419781	89.941475	0.137939	0.000000	0.792053	0.000000	0.000000	0.000000	-0.009236	0.065201	0.036670	0.000000	0.000000	4.000000	16.000000	0.000000
14649.364052	-0.115886	0.560607	0.003031	81.264771	53.419781	89.941475	0.137939	0.000000	0.792053	0.000000	0.000000	0.000000	-0.004395	0.062719	0.045123	0.000000	0.000000	4.000000	16.000000	0.000000
14649.367386	-0.115886	0.560607	0.003031	81.251518	53.215630	89.732162	0.144050	0.000000	0.793592	0.000000	0.000000	0.000000	-0.004395	0.062719	0.045123	0.000000	0.000000	4.000000	16.000000	0.000000
14649.370719	-0.115886	0.560607	0.003031	81.251518	53.215630	89.732162	0.144050	0.000000	0.793592	0.000000	0.000000	0.000000	-0.004395	0.062719	0.045123	0.000000	0.000000	4.000000	16.000000	0.000000
14649.374052	-0.115886	0.560607	0.003031	81.251518	53.215630	89.732162	0.144050	0.000000	0.793592	0.000000	0.000000	0.000000	-0.004395	0.062719	0.045123	0.000000	0.000000	4.000000	16.000000	0.000000
14649.377386	-0.115913	0.560982	0.003320	81.246597	53.039898	89.544914	0.151571	0.000000	0.794324	0.000000	0.000000	0.000000	-0.007861	0.112491	0.086607	0.000000	0.000000	4.000000	16.000000	0.000000
14649.380719	-0.115913	0.560982	0.003320	81.246597	53.039898	89.544914	0.151571	0.000000	0.794324	0.000000	0.000000	0.000000	-0.007861	0.112491	0.086607	0.000000	0.000000	4.000000	16.000000	0.000000
14649.384052	-0.115913	0.560982	0.003320	81.246597	53.039898	89.544914	0.151571	0.000000	0.794324	0.000000	0.000000	0.000000	-0.007861	0.112491	0.086607	0.000000	0.000000	4.000000	16.000000	0.000000
14649.387386	-0.115940	0.561156	0.003430	81.247604	52.851799	89.341225	0.166005	0.000000	0.795635	0.000000	0.000000	0.000000	-0.008306	0.052294	0.033007	0.000000	0.000000	4.000000	16.000000	0.000000
14649.390719	-0.115940	0.561156	0.003430	81.247604	52.851799	89.341225	0.166005	0.000000	0.795635	0.000000	0.000000	0.000000	-0.008306	0.052294	0.033007	0.000000	0.000000	4.000000	16.000000	0.000000
14649.394052	-0.115940	0.561156	0.003430	81.247604	52.851799	89.341225	0.166005	0.000000	0.795635	0.000000	0.000000	0.000000	-0.008306	0.052294	0.033007	0.000000	0.000000	4.000000	16.000000	0.000000
14649.397386	-0.115940	0.561156	0.003430	81.258415	52.691227	89.154266	0.171506	0.000000	0.797019	0.000000	0.000000	0.000000	-0.008306	0.052294	0.033007	0.000000	0.000000	4.000000	16.000000	0.000000
14649.400719	-0.115943	0.561287	0.003534	81.258415	52.691227	89.154266	0.171506	0.000000	0.797019	0.000000	0.000000	0.000000	-0.000853	0.039303	0.031106	0.000000	0.000000	4.000000	16.000000	0.000000
14649.404052	-0.115943	0.561287	0.003534	81.258415	52.691227	89.154266	0.171506	0.000000	0.797019	0.000000	0.000000	0.000000	-0.000853	0.039303	0.031106	0.000000	0.000000	4.000000	16.000000	0.000000
14649.407386	-0.115943	0.561287	0.003534	81.270424	52.548912	88.985794	0.171506	0.000000	0.797019	0.000000	0.000000	0.000000	-0.000853	0.039303	0.031106	0.000000	0.000000	4.000000	16.000000	0.000000
14649.410719	-0.115943	0.561287	0.003534	81.270424	52.548912	88.985794	0.171506	0.000000	0.797019	0.000000	0.000000	0.000000	-0.000853	0.039303	0.031106	0.000000	0.000000	4.000000	16.000000	0.000000
14649.414052	-0.115908	0.561417	0.003580	81.270424	52.548912	88.985794	0.171506	0.000000	0.797019	0.000000	0.000000	0.000000	0.010463	0.039111	0.013885	0.000000	0.000000	4.000000	16.000000	0.000000
14649.417386	-0.115908	0.561417	0.003580	81.285301	52.403675	88.808296	0.176690	0.000000	0.797161	0.000000	0.000000	0.000000	0.010463	0.039111	0.013885	0.000000	0.000000	4.000000	16.000000	0.000000
14649.420719	-0.115908	0.561417	0.003580	81.285301	52.403675	88.808296	0.176690	0.000000	0.797161	0.000000	0.000000	0.000000	0.010463	0.039111	0.013885	0.000000	0.000000	4.000000	16.000000	0.000000
14649.424052	-0.115908	0.561417	0.003580	81.285301	52.403675	88.808296	0.176690	0.000000	0.797161	0.000000	0.000000	0.000000	0.010463	0.039111	0.013885	0.000000	0.000000	4.000000	16.000000	0.000000
14649.427386	-0.115863	0.561626	0.003678	81.301392	52.273952	88.649261	0.179005	0.000000	0.795417	0.000000	0.000000	0.000000	0.013538	0.062681	0.029404	0.000000	0.000000	4.000000	16.000000	0.000000
14649.430719	-0.115863	0.561626	0.003678	81.301392	52.273952	88.649261	0.179005	0.000000	0.795417	0.000000	0.000000	0.000000	0.013538	0.062681	0.029404	0.000000	0.000000	4.000000	16.000000	0.000000
14649.434052	-0.115863	0.561626	0.003678	81.301392	52.273952	88.649261	0.179005	0.000000	0.795417	0.000000	0.000000	0.000000	0.013538	0.062681	0.029404	0.000000	0.000000	4.000000	16.000000	0.000000
14649.437386	-0.115863	0.561626	0.003678	81.311493	52.156883	88.506966	0.183905	0.000000	0.793161	0.000000	0.000000	0.000000	0.013538	0.062681	0.029404	0.000000	0.000000	4.000000	16.000000	0.000000
14649.440719	-0.115856	0.561748	0.003742	81.311493	52.156883	88.506966	0.183905	0.000000	0.793161	0.000000	0.000000	0.000000	0.002190	0.036610	0.019044	0.000000	0.000000	4.000000	16.000000	0.000000
14649.444052	-0.115856	0.561748	0.003742	81.311493	52.156883	88.506966	0.183905	0.000000	0.793161	0.000000	0.000000	0.000000	0.002190	0.036610	0.019044	0.000000	0.000000	4.000000	16.000000	0.000000
14649.447386	-0.115856	0.561748	0.003742	81.315582	52.050068	88.381721	0.183905	0.000000	0.793161	0.000000	0.000000	0.000000	0.002190	0.036610	0.019044	0.000000	0.000000	4.000000	16.000000	0.000000
14649.450719	-0.115856	0.561748	0.003742	81.315582	52.050068	88.381721	0.183905	0.000000	0.793161	0.000000	0.000000	0.000000	0.002190	0.036610	0.019044	0.000000	0.000000	4.000000	16.000000	0.000000
14649.454052	-0.115817	0.561861	0.003770	81.315582	52.050068	88.381721	0.183905	0.000000	0.793161	0.000000	0.000000	0.000000	0.011780	0.033899	0.008666	0.000000	0.000000	4.000000	16.000000	0.000000
14649.457386	-0.115817	0.561861	0.003770	81.316628	51.948483	88.265099	0.187079	0.000000	0.792796	0.000000	0.000000	0.000000	0.011780	0.033899	0.008666	0.000000	0.000000	4.000000	16.000000	0.000000
14649.460719	-0.115817	0.561861	0.003770	81.316628	51.948483	88.265099	0.187079	0.000000	0.792796	0.000000	0.000000	0.000000	0.011780	0.033899	0.008666	0.000000	0.000000	4.000000	16.000000	0.000000
14649.464052	-0.115817	0.561861	0.003770	81.316628	51.948483	88.265099	0.187079	0.000000	0.792796	0.000000	0.000000	0.000000	0.011780	0.033899	0.008666	0.000000	0.000000	4.000000	16.000000	0.000000
14649.467386	-0.115749	0.562104	0.003777	81.310295	51.857651	88.170464	0.188523	0.000000	0.790833	0.000000	0.000000	0.000000	0.020442	0.072836	0.001973	0.000000	0.000000	4.000000	16.000000	0.000000
14649.470719	-0.115749	0.562104	0.003777	81.310295	51.857651	88.170464	0.188523	0.000000	0.790833	0.000000	0.000000	0.000000	0.020442	0.072836	0.001973	0.000000	0.000000	4.000000	16.000000	0.000000
14649.474052	-0.115749	0.562104	0.003777	81.310295	51.857651	88.170464	0.188523	0.000000	0.790833	0.000000	0.000000	0.000000	0.020442	0.072836	0.001973	0.000000	0.000000	4.000000	16.000000	0.000000
14649.477386	-0.115749	0.562104	0.003777	81.305168	51.782864	88.094803	0.188852	0.000000	0.787426	0.000000	0.000000	0.000000	0.020442	0.072836	0.001973	0.000000	0.000000	4.000000	16.000000	0.000000
14649.480719	-0.115739	0.562190	0.003738	81.305168	51.782864	88.094803	0.188852	0.000000	0.787426	0.000000	0.000000	0.000000	0.002972	0.025896	-0.011847	0.000000	0.000000	4.000000	16.000000	0.000000
14649.484052	-0.115739	0.562190	0.003738	81.305168	51.782864	88.094803	0.188852	0.000000	0.787426	0.000000	0.000000	0.000000	0.002972	0.025896	-0.011847	0.000000	0.000000	4.000000	16.000000	0.000000
14649.487386	-0.115739	0.562190	0.003738	81.302788	51.724113	88.033707	0.188852	0.000000	0.787426	0.000000	0.000000	0.000000	0.002972	0.025896	-0.011847	0.000000	1.000000	4.000000	16.000000	0.000000
14649.490719	-0.115739	0.562190	0.003738	81.302788	51.724113	88.033707	0.188852	0.000000	0.787426	0.000000	0.000000	0.000000	0.002972	0.025896	-0.011847	0.000000	1.000000	4.000000	16.000000	0.000000
