# Supplementary material for: Haptic Guidance Needs to Be Intuitive Not Just Informative to Improve Human Motor Accuracy
Source: PLoS One. 2016 Mar 16;11(3):e0150912. doi: 10.1371/journal.pone.0150912 (PMC4794196; doi:10.1371/journal.pone.0150912)
Supplement: S1 Data — (ZIP) [file pone.0150912.s001.zip › Subject6/exp1_0017.txt]

Time	PosX	PosY	PosZ	RotX	RotY	RotZ	ForceX	ForceY	ForceZ	MomentX	MomentY	MomentZ	VelocityX	VelocityY	VelocityZ	CalibratedWeight	ButtonDown	Condition	Trial	Visual
14651.644052	-0.002894	0.507981	0.247985	80.281761	33.147972	67.888329	0.000000	0.000000	0.000000	0.000000	0.000000	0.000000	0.010139	-0.007485	-0.023240	0.000000	1.000000	4.000000	17.000000	1.000000
14651.647386	-0.002894	0.507981	0.247985	80.289810	33.232346	67.923531	4.618233	0.000000	1.916227	0.000000	0.000000	0.000000	0.010139	-0.007485	-0.023240	0.000000	1.000000	4.000000	17.000000	1.000000
14651.650719	-0.002894	0.507981	0.247985	80.289810	33.232346	67.923531	4.618233	0.000000	1.916227	0.000000	0.000000	0.000000	0.010139	-0.007485	-0.023240	0.000000	1.000000	4.000000	17.000000	1.000000
14651.654052	-0.002894	0.507981	0.247985	80.289810	33.232346	67.923531	4.618233	0.000000	1.916227	0.000000	0.000000	0.000000	0.010139	-0.007485	-0.023240	0.000000	1.000000	4.000000	17.000000	1.000000
14651.657386	-0.000785	0.507975	0.247895	80.270515	33.400337	67.995743	4.618244	0.000000	1.916201	0.000000	0.000000	0.000000	0.632707	-0.002044	-0.026787	0.000000	1.000000	4.000000	17.000000	1.000000
14651.660719	-0.000785	0.507975	0.247895	80.270515	33.400337	67.995743	4.618244	0.000000	1.916201	0.000000	0.000000	0.000000	0.632707	-0.002044	-0.026787	0.000000	1.000000	4.000000	17.000000	1.000000
14651.664052	-0.000785	0.507975	0.247895	80.270515	33.400337	67.995743	4.618244	0.000000	1.916201	0.000000	0.000000	0.000000	0.632707	-0.002044	-0.026787	0.000000	1.000000	4.000000	17.000000	1.000000
14651.667386	0.000554	0.508217	0.248037	80.249840	33.659382	68.274651	4.631830	0.000000	1.883124	0.000000	0.000000	0.000000	0.401680	0.072761	0.042457	0.000000	1.000000	4.000000	17.000000	1.000000
14651.670719	0.000554	0.508217	0.248037	80.249840	33.659382	68.274651	4.631830	0.000000	1.883124	0.000000	0.000000	0.000000	0.401680	0.072761	0.042457	0.000000	1.000000	4.000000	17.000000	1.000000
14651.674052	0.000554	0.508217	0.248037	80.249840	33.659382	68.274651	4.631830	0.000000	1.883124	0.000000	0.000000	0.000000	0.401680	0.072761	0.042457	0.000000	1.000000	4.000000	17.000000	1.000000
14651.677386	0.001793	0.508206	0.248147	80.333115	32.928566	67.913498	4.640891	0.000000	1.860679	0.000000	0.000000	0.000000	0.371682	-0.003377	0.032970	0.000000	1.000000	4.000000	17.000000	1.000000
14651.680719	0.001793	0.508206	0.248147	80.333115	32.928566	67.913498	4.640891	0.000000	1.860679	0.000000	0.000000	0.000000	0.371682	-0.003377	0.032970	0.000000	1.000000	4.000000	17.000000	1.000000
14651.684052	0.001793	0.508206	0.248147	80.333115	32.928566	67.913498	4.640891	0.000000	1.860679	0.000000	0.000000	0.000000	0.371682	-0.003377	0.032970	0.000000	1.000000	4.000000	17.000000	1.000000
14651.687386	0.003669	0.508448	0.248281	80.587166	30.699284	65.858368	4.649148	0.000000	1.839952	0.000000	0.000000	0.000000	0.562723	0.072805	0.040165	0.000000	1.000000	4.000000	17.000000	1.000000
14651.690719	0.003669	0.508448	0.248281	80.587166	30.699284	65.858368	4.649148	0.000000	1.839952	0.000000	0.000000	0.000000	0.562723	0.072805	0.040165	0.000000	1.000000	4.000000	17.000000	1.000000
14651.694052	0.003669	0.508448	0.248281	80.587166	30.699284	65.858368	4.649148	0.000000	1.839952	0.000000	0.000000	0.000000	0.562723	0.072805	0.040165	0.000000	1.000000	4.000000	17.000000	1.000000
14651.697386	0.005076	0.508607	0.248324	80.944771	27.265291	62.424953	4.661433	0.000000	1.808602	0.000000	0.000000	0.000000	0.422068	0.047618	0.012963	0.000000	1.000000	4.000000	17.000000	1.000000
14651.700719	0.005076	0.508607	0.248324	80.944771	27.265291	62.424953	4.661433	0.000000	1.808602	0.000000	0.000000	0.000000	0.422068	0.047618	0.012963	0.000000	1.000000	4.000000	17.000000	1.000000
14651.704052	0.005076	0.508607	0.248324	80.944771	27.265291	62.424953	4.661433	0.000000	1.808602	0.000000	0.000000	0.000000	0.422068	0.047618	0.012963	0.000000	1.000000	4.000000	17.000000	1.000000
14651.707386	0.006616	0.508818	0.248280	81.339142	22.696360	57.214783	4.670404	0.000000	1.785307	0.000000	0.000000	0.000000	0.462082	0.063254	-0.013212	0.000000	1.000000	4.000000	17.000000	1.000000
14651.710719	0.006616	0.508818	0.248280	81.339142	22.696360	57.214783	4.670404	0.000000	1.785307	0.000000	0.000000	0.000000	0.462082	0.063254	-0.013212	0.000000	1.000000	4.000000	17.000000	1.000000
14651.714052	0.006616	0.508818	0.248280	81.339142	22.696360	57.214783	4.670404	0.000000	1.785307	0.000000	0.000000	0.000000	0.462082	0.063254	-0.013212	0.000000	1.000000	4.000000	17.000000	1.000000
14651.717386	0.008423	0.508983	0.248137	81.666100	17.653999	51.381168	4.679914	0.000000	1.760227	0.000000	0.000000	0.000000	0.542069	0.049610	-0.042744	0.000000	1.000000	4.000000	17.000000	1.000000
14651.720719	0.008423	0.508983	0.248137	81.666100	17.653999	51.381168	4.679914	0.000000	1.760227	0.000000	0.000000	0.000000	0.542069	0.049610	-0.042744	0.000000	1.000000	4.000000	17.000000	1.000000
14651.724052	0.008423	0.508983	0.248137	81.666100	17.653999	51.381168	4.679914	0.000000	1.760227	0.000000	0.000000	0.000000	0.542069	0.049610	-0.042744	0.000000	1.000000	4.000000	17.000000	1.000000
14651.727386	0.010195	0.509108	0.247962	81.865326	13.082069	46.582260	4.690746	0.000000	1.731156	0.000000	0.000000	0.000000	0.531696	0.037333	-0.052632	0.000000	1.000000	4.000000	17.000000	1.000000
14651.730719	0.010195	0.509108	0.247962	81.865326	13.082069	46.582260	4.690746	0.000000	1.731156	0.000000	0.000000	0.000000	0.531696	0.037333	-0.052632	0.000000	1.000000	4.000000	17.000000	1.000000
14651.734052	0.010195	0.509108	0.247962	81.865326	13.082069	46.582260	4.690746	0.000000	1.731156	0.000000	0.000000	0.000000	0.531696	0.037333	-0.052632	0.000000	1.000000	4.000000	17.000000	1.000000
14651.737386	0.011966	0.509268	0.247748	81.971161	9.730114	43.536739	4.701175	0.000000	1.702631	0.000000	0.000000	0.000000	0.531271	0.048154	-0.064314	0.000000	1.000000	4.000000	17.000000	1.000000
14651.740719	0.011966	0.509268	0.247748	81.971161	9.730114	43.536739	4.701175	0.000000	1.702631	0.000000	0.000000	0.000000	0.531271	0.048154	-0.064314	0.000000	1.000000	4.000000	17.000000	1.000000
14651.744052	0.011966	0.509268	0.247748	81.971161	9.730114	43.536739	4.701175	0.000000	1.702631	0.000000	0.000000	0.000000	0.531271	0.048154	-0.064314	0.000000	1.000000	4.000000	17.000000	1.000000
14651.747386	0.013868	0.509404	0.247448	82.032745	7.539203	42.395737	4.711399	0.000000	1.674133	0.000000	0.000000	0.000000	0.570652	0.040603	-0.089739	0.000000	1.000000	4.000000	17.000000	1.000000
14651.750719	0.013868	0.509404	0.247448	82.032745	7.539203	42.395737	4.711399	0.000000	1.674133	0.000000	0.000000	0.000000	0.570652	0.040603	-0.089739	0.000000	1.000000	4.000000	17.000000	1.000000
14651.754052	0.013868	0.509404	0.247448	82.032745	7.539203	42.395737	4.711399	0.000000	1.674133	0.000000	0.000000	0.000000	0.570652	0.040603	-0.089739	0.000000	1.000000	4.000000	17.000000	1.000000
14651.757386	0.015702	0.509557	0.247128	82.073425	5.798747	42.223877	4.722113	0.000000	1.643669	0.000000	0.000000	0.000000	0.550015	0.045981	-0.096053	0.000000	1.000000	4.000000	17.000000	1.000000
14651.760719	0.015702	0.509557	0.247128	82.073425	5.798747	42.223877	4.722113	0.000000	1.643669	0.000000	0.000000	0.000000	0.550015	0.045981	-0.096053	0.000000	1.000000	4.000000	17.000000	1.000000
14651.764052	0.015702	0.509557	0.247128	82.073425	5.798747	42.223877	4.722113	0.000000	1.643669	0.000000	0.000000	0.000000	0.550015	0.045981	-0.096053	0.000000	1.000000	4.000000	17.000000	1.000000
14651.767386	0.017535	0.509733	0.246849	82.099625	3.817094	41.130184	4.732259	0.000000	1.614228	0.000000	0.000000	0.000000	0.549885	0.052788	-0.083733	0.000000	0.000000	4.000000	17.000000	1.000000
14651.770719	0.017535	0.509733	0.246849	82.099625	3.817094	41.130184	4.732259	0.000000	1.614228	0.000000	0.000000	0.000000	0.549885	0.052788	-0.083733	0.000000	0.000000	4.000000	17.000000	1.000000
14651.774052	0.017535	0.509733	0.246849	82.099625	3.817094	41.130184	4.732259	0.000000	1.614228	0.000000	0.000000	0.000000	0.549885	0.052788	-0.083733	0.000000	0.000000	4.000000	17.000000	1.000000
14651.777386	0.019335	0.509895	0.246647	82.107407	1.478943	38.729488	4.742365	0.000000	1.584290	0.000000	0.000000	0.000000	0.540119	0.048745	-0.060767	0.000000	0.000000	4.000000	17.000000	1.000000
14651.780719	0.019335	0.509895	0.246647	82.107407	1.478943	38.729488	4.742365	0.000000	1.584290	0.000000	0.000000	0.000000	0.540119	0.048745	-0.060767	0.000000	0.000000	4.000000	17.000000	1.000000
14651.784052	0.019335	0.509895	0.246647	82.107407	1.478943	38.729488	4.742365	0.000000	1.584290	0.000000	0.000000	0.000000	0.540119	0.048745	-0.060767	0.000000	0.000000	4.000000	17.000000	1.000000
14651.787386	0.020968	0.510060	0.246476	82.094330	-1.018917	35.845989	4.752303	0.000000	1.554225	0.000000	0.000000	0.000000	0.490023	0.049430	-0.051180	0.000000	0.000000	4.000000	17.000000	1.000000
14651.790719	0.020968	0.510060	0.246476	82.094330	-1.018917	35.845989	4.752303	0.000000	1.554225	0.000000	0.000000	0.000000	0.490023	0.049430	-0.051180	0.000000	0.000000	4.000000	17.000000	1.000000
14651.794052	0.020968	0.510060	0.246476	82.094330	-1.018917	35.845989	4.752303	0.000000	1.554225	0.000000	0.000000	0.000000	0.490023	0.049430	-0.051180	0.000000	0.000000	4.000000	17.000000	1.000000
14651.797386	0.022472	0.510234	0.246432	82.056358	-3.301549	33.264198	4.761227	0.000000	1.526668	0.000000	0.000000	0.000000	0.450955	0.052291	-0.013073	0.000000	0.000000	4.000000	17.000000	1.000000
14651.800719	0.022472	0.510234	0.246432	82.056358	-3.301549	33.264198	4.761227	0.000000	1.526668	0.000000	0.000000	0.000000	0.450955	0.052291	-0.013073	0.000000	0.000000	4.000000	17.000000	1.000000
14651.804052	0.022472	0.510234	0.246432	82.056358	-3.301549	33.264198	4.761227	0.000000	1.526668	0.000000	0.000000	0.000000	0.450955	0.052291	-0.013073	0.000000	0.000000	4.000000	17.000000	1.000000
14651.807386	0.023844	0.510434	0.246468	82.011261	-4.848463	31.417131	4.769536	0.000000	1.500509	0.000000	0.000000	0.000000	0.411638	0.059845	0.010601	0.000000	0.000000	4.000000	17.000000	1.000000
14651.810719	0.023844	0.510434	0.246468	82.011261	-4.848463	31.417131	4.769536	0.000000	1.500509	0.000000	0.000000	0.000000	0.411638	0.059845	0.010601	0.000000	0.000000	4.000000	17.000000	1.000000
14651.814052	0.023844	0.510434	0.246468	82.011261	-4.848463	31.417131	4.769536	0.000000	1.500509	0.000000	0.000000	0.000000	0.411638	0.059845	0.010601	0.000000	0.000000	4.000000	17.000000	1.000000
14651.817386	0.024952	0.510641	0.246605	82.022110	-5.068545	31.096905	4.777149	0.000000	1.476094	0.000000	0.000000	0.000000	0.332541	0.062014	0.041090	0.000000	0.000000	4.000000	17.000000	1.000000
14651.820719	0.024952	0.510641	0.246605	82.022110	-5.068545	31.096905	4.777149	0.000000	1.476094	0.000000	0.000000	0.000000	0.332541	0.062014	0.041090	0.000000	0.000000	4.000000	17.000000	1.000000
14651.824052	0.024952	0.510641	0.246605	82.022110	-5.068545	31.096905	4.777149	0.000000	1.476094	0.000000	0.000000	0.000000	0.332541	0.062014	0.041090	0.000000	0.000000	4.000000	17.000000	1.000000
14651.827386	0.024952	0.510641	0.246605	82.155296	-4.510133	31.659389	4.783401	0.000000	1.455704	0.000000	0.000000	0.000000	0.332541	0.062014	0.041090	0.000000	0.000000	4.000000	17.000000	1.000000
14651.830719	0.025795	0.510811	0.246784	82.155296	-4.510133	31.659389	4.783401	0.000000	1.455704	0.000000	0.000000	0.000000	0.252867	0.051225	0.053841	0.000000	0.000000	4.000000	17.000000	1.000000
14651.834052	0.025795	0.510811	0.246784	82.155296	-4.510133	31.659389	4.783401	0.000000	1.455704	0.000000	0.000000	0.000000	0.252867	0.051225	0.053841	0.000000	0.000000	4.000000	17.000000	1.000000
14651.837386	0.026370	0.510980	0.246941	82.406143	-3.592033	32.656219	4.783401	0.000000	1.455704	0.000000	0.000000	0.000000	0.172426	0.050523	0.047040	0.000000	0.000000	4.000000	17.000000	1.000000
14651.840719	0.026370	0.510980	0.246941	82.406143	-3.592033	32.656219	4.783401	0.000000	1.455704	0.000000	0.000000	0.000000	0.172426	0.050523	0.047040	0.000000	0.000000	4.000000	17.000000	1.000000
14651.844052	0.026370	0.510980	0.246941	82.406143	-3.592033	32.656219	4.783401	0.000000	1.455704	0.000000	0.000000	0.000000	0.172426	0.050523	0.047040	0.000000	0.000000	4.000000	17.000000	1.000000
14651.847386	0.026370	0.510980	0.246941	82.701149	-2.024168	34.392086	4.791540	0.000000	1.428688	0.000000	0.000000	0.000000	0.172426	0.050523	0.047040	0.000000	0.000000	4.000000	17.000000	1.000000
14651.850719	0.026678	0.511130	0.247125	82.701149	-2.024168	34.392086	4.791540	0.000000	1.428688	0.000000	0.000000	0.000000	0.092463	0.045143	0.055090	0.000000	0.000000	4.000000	17.000000	1.000000
14651.854052	0.026678	0.511130	0.247125	82.701149	-2.024168	34.392086	4.791540	0.000000	1.428688	0.000000	0.000000	0.000000	0.092463	0.045143	0.055090	0.000000	0.000000	4.000000	17.000000	1.000000
14651.857386	0.026678	0.511130	0.247125	82.983345	0.564982	37.255001	4.791540	0.000000	1.428688	0.000000	0.000000	0.000000	0.092463	0.045143	0.055090	0.000000	0.000000	4.000000	17.000000	1.000000
14651.860719	0.026678	0.511130	0.247125	82.983345	0.564982	37.255001	4.791540	0.000000	1.428688	0.000000	0.000000	0.000000	0.092463	0.045143	0.055090	0.000000	0.000000	4.000000	17.000000	1.000000
14651.864052	0.026819	0.511222	0.247303	82.983345	0.564982	37.255001	4.791540	0.000000	1.428688	0.000000	0.000000	0.000000	0.042217	0.027449	0.053533	0.000000	0.000000	4.000000	17.000000	1.000000
14651.867386	0.026757	0.511290	0.247443	83.210777	4.216313	41.275204	4.793463	0.000000	1.422221	0.000000	0.000000	0.000000	-0.018498	0.020610	0.042033	0.000000	0.000000	4.000000	17.000000	1.000000
14651.870719	0.026757	0.511290	0.247443	83.210777	4.216313	41.275204	4.793463	0.000000	1.422221	0.000000	0.000000	0.000000	-0.018498	0.020610	0.042033	0.000000	0.000000	4.000000	17.000000	1.000000
14651.874052	0.026757	0.511290	0.247443	83.210777	4.216313	41.275204	4.793463	0.000000	1.422221	0.000000	0.000000	0.000000	-0.018498	0.020610	0.042033	0.000000	0.000000	4.000000	17.000000	1.000000
14651.877386	0.026757	0.511290	0.247443	83.371849	8.610683	46.100391	4.794379	0.000000	1.419129	0.000000	0.000000	0.000000	-0.018498	0.020610	0.042033	0.000000	0.000000	4.000000	17.000000	1.000000
14651.880719	0.026559	0.511277	0.247531	83.371849	8.610683	46.100391	4.794379	0.000000	1.419129	0.000000	0.000000	0.000000	-0.059300	-0.003972	0.026379	0.000000	0.000000	4.000000	17.000000	1.000000
14651.884052	0.026559	0.511277	0.247531	83.371849	8.610683	46.100391	4.794379	0.000000	1.419129	0.000000	0.000000	0.000000	-0.059300	-0.003972	0.026379	0.000000	0.000000	4.000000	17.000000	1.000000
14651.887386	0.026193	0.511223	0.247597	83.449799	13.176993	51.113956	4.794379	0.000000	1.419129	0.000000	0.000000	0.000000	-0.109820	-0.016252	0.019656	0.000000	0.000000	4.000000	17.000000	1.000000
14651.890719	0.026193	0.511223	0.247597	83.449799	13.176993	51.113956	4.794379	0.000000	1.419129	0.000000	0.000000	0.000000	-0.109820	-0.016252	0.019656	0.000000	0.000000	4.000000	17.000000	1.000000
14651.894052	0.026193	0.511223	0.247597	83.449799	13.176993	51.113956	4.794379	0.000000	1.419129	0.000000	0.000000	0.000000	-0.109820	-0.016252	0.019656	0.000000	0.000000	4.000000	17.000000	1.000000
14651.897386	0.026193	0.511223	0.247597	83.462860	17.363115	55.714848	4.791641	0.000000	1.428349	0.000000	0.000000	0.000000	-0.109820	-0.016252	0.019656	0.000000	0.000000	4.000000	17.000000	1.000000
14651.900719	0.025759	0.511108	0.247622	83.462860	17.363115	55.714848	4.791641	0.000000	1.428349	0.000000	0.000000	0.000000	-0.130384	-0.034678	0.007461	0.000000	0.000000	4.000000	17.000000	1.000000
14651.904052	0.025759	0.511108	0.247622	83.462860	17.363115	55.714848	4.791641	0.000000	1.428349	0.000000	0.000000	0.000000	-0.130384	-0.034678	0.007461	0.000000	0.000000	4.000000	17.000000	1.000000
14651.907386	0.025190	0.510971	0.247637	83.431763	20.655645	59.354500	4.791641	0.000000	1.428349	0.000000	0.000000	0.000000	-0.170694	-0.040821	0.004523	0.000000	0.000000	4.000000	17.000000	1.000000
14651.910719	0.025190	0.510971	0.247637	83.431763	20.655645	59.354500	4.791641	0.000000	1.428349	0.000000	0.000000	0.000000	-0.170694	-0.040821	0.004523	0.000000	0.000000	4.000000	17.000000	1.000000
14651.914052	0.025190	0.510971	0.247637	83.431763	20.655645	59.354500	4.791641	0.000000	1.428349	0.000000	0.000000	0.000000	-0.170694	-0.040821	0.004523	0.000000	0.000000	4.000000	17.000000	1.000000
14651.917386	0.025190	0.510971	0.247637	83.377594	22.829235	61.791248	4.786361	0.000000	1.445943	0.000000	0.000000	0.000000	-0.170694	-0.040821	0.004523	0.000000	0.000000	4.000000	17.000000	1.000000
14651.920719	0.024553	0.510794	0.247625	83.377594	22.829235	61.791248	4.786361	0.000000	1.445943	0.000000	0.000000	0.000000	-0.191071	-0.053098	-0.003512	0.000000	0.000000	4.000000	17.000000	1.000000
14651.924052	0.024553	0.510794	0.247625	83.377594	22.829235	61.791248	4.786361	0.000000	1.445943	0.000000	0.000000	0.000000	-0.191071	-0.053098	-0.003512	0.000000	0.000000	4.000000	17.000000	1.000000
14651.927386	0.023916	0.510579	0.247615	83.334671	24.104996	63.249321	4.786361	0.000000	1.445943	0.000000	0.000000	0.000000	-0.191030	-0.064654	-0.002823	0.000000	0.000000	4.000000	17.000000	1.000000
14651.930719	0.023916	0.510579	0.247615	83.334671	24.104996	63.249321	4.786361	0.000000	1.445943	0.000000	0.000000	0.000000	-0.191030	-0.064654	-0.002823	0.000000	0.000000	4.000000	17.000000	1.000000
14651.934052	0.023916	0.510579	0.247615	83.334671	24.104996	63.249321	4.786361	0.000000	1.445943	0.000000	0.000000	0.000000	-0.191030	-0.064654	-0.002823	0.000000	0.000000	4.000000	17.000000	1.000000
14651.937386	0.023916	0.510579	0.247615	83.315552	24.923721	64.206032	4.779467	0.000000	1.468568	0.000000	0.000000	0.000000	-0.191030	-0.064654	-0.002823	0.000000	0.000000	4.000000	17.000000	1.000000
14651.940719	0.023246	0.510343	0.247592	83.315552	24.923721	64.206032	4.779467	0.000000	1.468568	0.000000	0.000000	0.000000	-0.201199	-0.070774	-0.006983	0.000000	0.000000	4.000000	17.000000	1.000000
14651.944052	0.023246	0.510343	0.247592	83.315552	24.923721	64.206032	4.779467	0.000000	1.468568	0.000000	0.000000	0.000000	-0.201199	-0.070774	-0.006983	0.000000	0.000000	4.000000	17.000000	1.000000
14651.947386	0.022574	0.510125	0.247551	83.310768	25.454271	64.844528	4.779467	0.000000	1.468568	0.000000	0.000000	0.000000	-0.201345	-0.065350	-0.012369	0.000000	0.000000	4.000000	17.000000	1.000000
14651.950719	0.022574	0.510125	0.247551	83.310768	25.454271	64.844528	4.779467	0.000000	1.468568	0.000000	0.000000	0.000000	-0.201345	-0.065350	-0.012369	0.000000	0.000000	4.000000	17.000000	1.000000
14651.954052	0.022574	0.510125	0.247551	83.310768	25.454271	64.844528	4.779467	0.000000	1.468568	0.000000	0.000000	0.000000	-0.201345	-0.065350	-0.012369	0.000000	0.000000	4.000000	17.000000	1.000000
14651.957386	0.022574	0.510125	0.247551	83.316048	25.801231	65.273964	4.772038	0.000000	1.492533	0.000000	0.000000	0.000000	-0.201345	-0.065350	-0.012369	0.000000	0.000000	4.000000	17.000000	1.000000
14651.960719	0.021970	0.509925	0.247490	83.316048	25.801231	65.273964	4.772038	0.000000	1.492533	0.000000	0.000000	0.000000	-0.181406	-0.059896	-0.018384	0.000000	0.000000	4.000000	17.000000	1.000000
14651.964052	0.021970	0.509925	0.247490	83.316048	25.801231	65.273964	4.772038	0.000000	1.492533	0.000000	0.000000	0.000000	-0.181406	-0.059896	-0.018384	0.000000	0.000000	4.000000	17.000000	1.000000
14651.967386	0.021364	0.509723	0.247396	83.327827	26.092695	65.640854	4.772038	0.000000	1.492533	0.000000	0.000000	0.000000	-0.181657	-0.060601	-0.028035	0.000000	0.000000	4.000000	17.000000	1.000000
14651.970719	0.021364	0.509723	0.247396	83.327827	26.092695	65.640854	4.772038	0.000000	1.492533	0.000000	0.000000	0.000000	-0.181657	-0.060601	-0.028035	0.000000	0.000000	4.000000	17.000000	1.000000
14651.974052	0.021364	0.509723	0.247396	83.327827	26.092695	65.640854	4.772038	0.000000	1.492533	0.000000	0.000000	0.000000	-0.181657	-0.060601	-0.028035	0.000000	0.000000	4.000000	17.000000	1.000000
14651.977386	0.020792	0.509560	0.247298	83.340385	26.309725	65.923347	4.765080	0.000000	1.514599	0.000000	0.000000	0.000000	-0.171598	-0.049028	-0.029372	0.000000	0.000000	4.000000	17.000000	1.000000
14651.980719	0.020792	0.509560	0.247298	83.340385	26.309725	65.923347	4.765080	0.000000	1.514599	0.000000	0.000000	0.000000	-0.171598	-0.049028	-0.029372	0.000000	0.000000	4.000000	17.000000	1.000000
14651.984052	0.020792	0.509560	0.247298	83.340385	26.309725	65.923347	4.765080	0.000000	1.514599	0.000000	0.000000	0.000000	-0.171598	-0.049028	-0.029372	0.000000	0.000000	4.000000	17.000000	1.000000
14651.987386	0.020220	0.509435	0.247197	83.359169	26.420317	66.087952	4.761716	0.000000	1.525143	0.000000	0.000000	0.000000	-0.171572	-0.037460	-0.030388	0.000000	0.000000	4.000000	17.000000	1.000000
14651.990719	0.020220	0.509435	0.247197	83.359169	26.420317	66.087952	4.761716	0.000000	1.525143	0.000000	0.000000	0.000000	-0.171572	-0.037460	-0.030388	0.000000	0.000000	4.000000	17.000000	1.000000
14651.994052	0.020220	0.509435	0.247197	83.359169	26.420317	66.087952	4.761716	0.000000	1.525143	0.000000	0.000000	0.000000	-0.171572	-0.037460	-0.030388	0.000000	0.000000	4.000000	17.000000	1.000000
14651.997386	0.020220	0.509435	0.247197	83.374634	26.465998	66.185905	4.758325	0.000000	1.535690	0.000000	0.000000	0.000000	-0.171572	-0.037460	-0.030388	0.000000	0.000000	4.000000	17.000000	1.000000
14652.000719	0.019615	0.509331	0.247111	83.374634	26.465998	66.185905	4.758325	0.000000	1.535690	0.000000	0.000000	0.000000	-0.181429	-0.031337	-0.025944	0.000000	0.000000	4.000000	17.000000	1.000000
14652.004052	0.019615	0.509331	0.247111	83.374634	26.465998	66.185905	4.758325	0.000000	1.535690	0.000000	0.000000	0.000000	-0.181429	-0.031337	-0.025944	0.000000	0.000000	4.000000	17.000000	1.000000
14652.007386	0.019045	0.509247	0.247037	83.384819	26.543905	66.317619	4.758325	0.000000	1.535690	0.000000	0.000000	0.000000	-0.171235	-0.025187	-0.022072	0.000000	0.000000	4.000000	17.000000	1.000000
14652.010719	0.019045	0.509247	0.247037	83.384819	26.543905	66.317619	4.758325	0.000000	1.535690	0.000000	0.000000	0.000000	-0.171235	-0.025187	-0.022072	0.000000	0.000000	4.000000	17.000000	1.000000
14652.014052	0.019045	0.509247	0.247037	83.384819	26.543905	66.317619	4.758325	0.000000	1.535690	0.000000	0.000000	0.000000	-0.171235	-0.025187	-0.022072	0.000000	0.000000	4.000000	17.000000	1.000000
14652.017386	0.019045	0.509247	0.247037	83.391403	26.624165	66.453033	4.751378	0.000000	1.557051	0.000000	0.000000	0.000000	-0.171235	-0.025187	-0.022072	0.000000	0.000000	4.000000	17.000000	1.000000
14652.020719	0.018473	0.509199	0.246928	83.391403	26.624165	66.453033	4.751378	0.000000	1.557051	0.000000	0.000000	0.000000	-0.171467	-0.014338	-0.032558	0.000000	0.000000	4.000000	17.000000	1.000000
14652.024052	0.018473	0.509199	0.246928	83.391403	26.624165	66.453033	4.751378	0.000000	1.557051	0.000000	0.000000	0.000000	-0.171467	-0.014338	-0.032558	0.000000	0.000000	4.000000	17.000000	1.000000
14652.027386	0.017902	0.509190	0.246817	83.396240	26.731533	66.618393	4.751378	0.000000	1.557051	0.000000	0.000000	0.000000	-0.171433	-0.002799	-0.033559	0.000000	0.000000	4.000000	17.000000	1.000000
14652.030719	0.017902	0.509190	0.246817	83.396240	26.731533	66.618393	4.751378	0.000000	1.557051	0.000000	0.000000	0.000000	-0.171433	-0.002799	-0.033559	0.000000	0.000000	4.000000	17.000000	1.000000
14652.034052	0.017902	0.509190	0.246817	83.396240	26.731533	66.618393	4.751378	0.000000	1.557051	0.000000	0.000000	0.000000	-0.171433	-0.002799	-0.033559	0.000000	0.000000	4.000000	17.000000	1.000000
14652.037386	0.017902	0.509190	0.246817	83.405548	26.821177	66.758026	4.744418	0.000000	1.578130	0.000000	0.000000	0.000000	-0.171433	-0.002799	-0.033559	0.000000	0.000000	4.000000	17.000000	1.000000
14652.040719	0.017329	0.509196	0.246655	83.405548	26.821177	66.758026	4.744418	0.000000	1.578130	0.000000	0.000000	0.000000	-0.171736	0.001922	-0.048381	0.000000	0.000000	4.000000	17.000000	1.000000
14652.044052	0.017329	0.509196	0.246655	83.405548	26.821177	66.758026	4.744418	0.000000	1.578130	0.000000	0.000000	0.000000	-0.171736	0.001922	-0.048381	0.000000	0.000000	4.000000	17.000000	1.000000
14652.047386	0.016790	0.509238	0.246458	83.409859	26.997204	66.963257	4.744418	0.000000	1.578130	0.000000	0.000000	0.000000	-0.161880	0.012744	-0.059123	0.000000	0.000000	4.000000	17.000000	1.000000
14652.050719	0.016790	0.509238	0.246458	83.409859	26.997204	66.963257	4.744418	0.000000	1.578130	0.000000	0.000000	0.000000	-0.161880	0.012744	-0.059123	0.000000	0.000000	4.000000	17.000000	1.000000
14652.054052	0.016790	0.509238	0.246458	83.409859	26.997204	66.963257	4.744418	0.000000	1.578130	0.000000	0.000000	0.000000	-0.161880	0.012744	-0.059123	0.000000	0.000000	4.000000	17.000000	1.000000
14652.057386	0.016790	0.509238	0.246458	83.408997	27.373987	67.377388	4.737283	0.000000	1.599423	0.000000	0.000000	0.000000	-0.161880	0.012744	-0.059123	0.000000	0.000000	4.000000	17.000000	1.000000
14652.060719	0.016248	0.509294	0.246180	83.408997	27.373987	67.377388	4.737283	0.000000	1.599423	0.000000	0.000000	0.000000	-0.162348	0.016739	-0.083467	0.000000	0.000000	4.000000	17.000000	1.000000
14652.064052	0.016248	0.509294	0.246180	83.408997	27.373987	67.377388	4.737283	0.000000	1.599423	0.000000	0.000000	0.000000	-0.162348	0.016739	-0.083467	0.000000	0.000000	4.000000	17.000000	1.000000
14652.067386	0.015773	0.509384	0.245833	83.397881	27.961843	68.064095	4.737283	0.000000	1.599423	0.000000	0.000000	0.000000	-0.142639	0.026827	-0.103973	0.000000	0.000000	4.000000	17.000000	1.000000
14652.070719	0.015773	0.509384	0.245833	83.397881	27.961843	68.064095	4.737283	0.000000	1.599423	0.000000	0.000000	0.000000	-0.142639	0.026827	-0.103973	0.000000	0.000000	4.000000	17.000000	1.000000
14652.074052	0.015773	0.509384	0.245833	83.397881	27.961843	68.064095	4.737283	0.000000	1.599423	0.000000	0.000000	0.000000	-0.142639	0.026827	-0.103973	0.000000	0.000000	4.000000	17.000000	1.000000
14652.077386	0.015773	0.509384	0.245833	83.387077	28.643141	68.838219	4.730077	0.000000	1.620610	0.000000	0.000000	0.000000	-0.142639	0.026827	-0.103973	0.000000	0.000000	4.000000	17.000000	1.000000
14652.080719	0.015297	0.509468	0.245423	83.387077	28.643141	68.838219	4.730077	0.000000	1.620610	0.000000	0.000000	0.000000	-0.142915	0.025375	-0.123186	0.000000	0.000000	4.000000	17.000000	1.000000
14652.084052	0.015297	0.509468	0.245423	83.387077	28.643141	68.838219	4.730077	0.000000	1.620610	0.000000	0.000000	0.000000	-0.142915	0.025375	-0.123186	0.000000	0.000000	4.000000	17.000000	1.000000
14652.087386	0.014885	0.509546	0.244915	83.386963	29.255760	69.541801	4.730077	0.000000	1.620610	0.000000	0.000000	0.000000	-0.123358	0.023200	-0.152409	0.000000	0.000000	4.000000	17.000000	1.000000
14652.090719	0.014885	0.509546	0.244915	83.386963	29.255760	69.541801	4.730077	0.000000	1.620610	0.000000	0.000000	0.000000	-0.123358	0.023200	-0.152409	0.000000	0.000000	4.000000	17.000000	1.000000
14652.094052	0.014885	0.509546	0.244915	83.386963	29.255760	69.541801	4.730077	0.000000	1.620610	0.000000	0.000000	0.000000	-0.123358	0.023200	-0.152409	0.000000	0.000000	4.000000	17.000000	1.000000
14652.097386	0.014885	0.509546	0.244915	83.398621	29.792904	70.155869	4.722922	0.000000	1.641344	0.000000	0.000000	0.000000	-0.123358	0.023200	-0.152409	0.000000	0.000000	4.000000	17.000000	1.000000
14652.100719	0.014473	0.509656	0.244340	83.398621	29.792904	70.155869	4.722922	0.000000	1.641344	0.000000	0.000000	0.000000	-0.123598	0.033205	-0.172583	0.000000	0.000000	4.000000	17.000000	1.000000
14652.104052	0.014473	0.509656	0.244340	83.398621	29.792904	70.155869	4.722922	0.000000	1.641344	0.000000	0.000000	0.000000	-0.123598	0.033205	-0.172583	0.000000	0.000000	4.000000	17.000000	1.000000
14652.107386	0.014127	0.509780	0.243681	83.422455	30.260178	70.683365	4.722922	0.000000	1.641344	0.000000	0.000000	0.000000	-0.103929	0.037069	-0.197580	0.000000	0.000000	4.000000	17.000000	1.000000
14652.110719	0.014127	0.509780	0.243681	83.422455	30.260178	70.683365	4.722922	0.000000	1.641344	0.000000	0.000000	0.000000	-0.103929	0.037069	-0.197580	0.000000	0.000000	4.000000	17.000000	1.000000
14652.114052	0.014127	0.509780	0.243681	83.422455	30.260178	70.683365	4.722922	0.000000	1.641344	0.000000	0.000000	0.000000	-0.103929	0.037069	-0.197580	0.000000	0.000000	4.000000	17.000000	1.000000
14652.117386	0.014127	0.509780	0.243681	83.462288	30.657513	71.125565	4.715754	0.000000	1.661828	0.000000	0.000000	0.000000	-0.103929	0.037069	-0.197580	0.000000	0.000000	4.000000	17.000000	1.000000
14652.120719	0.013813	0.509898	0.242957	83.462288	30.657513	71.125565	4.715754	0.000000	1.661828	0.000000	0.000000	0.000000	-0.094152	0.035505	-0.217236	0.000000	0.000000	4.000000	17.000000	1.000000
14652.124052	0.013813	0.509898	0.242957	83.462288	30.657513	71.125565	4.715754	0.000000	1.661828	0.000000	0.000000	0.000000	-0.094152	0.035505	-0.217236	0.000000	0.000000	4.000000	17.000000	1.000000
14652.127386	0.013597	0.509988	0.242119	83.514870	30.938759	71.427803	4.715754	0.000000	1.661828	0.000000	0.000000	0.000000	-0.064734	0.027111	-0.251289	0.000000	0.000000	4.000000	17.000000	1.000000
14652.130719	0.013597	0.509988	0.242119	83.514870	30.938759	71.427803	4.715754	0.000000	1.661828	0.000000	0.000000	0.000000	-0.064734	0.027111	-0.251289	0.000000	0.000000	4.000000	17.000000	1.000000
14652.134052	0.013597	0.509988	0.242119	83.514870	30.938759	71.427803	4.715754	0.000000	1.661828	0.000000	0.000000	0.000000	-0.064734	0.027111	-0.251289	0.000000	0.000000	4.000000	17.000000	1.000000
14652.137386	0.013597	0.509988	0.242119	83.577217	31.243174	71.747818	4.709132	0.000000	1.680500	0.000000	0.000000	0.000000	-0.064734	0.027111	-0.251289	0.000000	0.000000	4.000000	17.000000	1.000000
14652.140719	0.013414	0.510112	0.241213	83.577217	31.243174	71.747818	4.709132	0.000000	1.680500	0.000000	0.000000	0.000000	-0.055037	0.036971	-0.271996	0.000000	0.000000	4.000000	17.000000	1.000000
14652.144052	0.013414	0.510112	0.241213	83.577217	31.243174	71.747818	4.709132	0.000000	1.680500	0.000000	0.000000	0.000000	-0.055037	0.036971	-0.271996	0.000000	0.000000	4.000000	17.000000	1.000000
14652.147386	0.013263	0.510229	0.240239	83.644791	31.585070	72.102806	4.709132	0.000000	1.680500	0.000000	0.000000	0.000000	-0.045350	0.035305	-0.291936	0.000000	0.000000	4.000000	17.000000	1.000000
14652.150719	0.013263	0.510229	0.240239	83.644791	31.585070	72.102806	4.709132	0.000000	1.680500	0.000000	0.000000	0.000000	-0.045350	0.035305	-0.291936	0.000000	0.000000	4.000000	17.000000	1.000000
14652.154052	0.013263	0.510229	0.240239	83.644791	31.585070	72.102806	4.709132	0.000000	1.680500	0.000000	0.000000	0.000000	-0.045350	0.035305	-0.291936	0.000000	0.000000	4.000000	17.000000	1.000000
14652.157386	0.013177	0.510400	0.239211	83.707016	31.905102	72.433578	4.702869	0.000000	1.697947	0.000000	0.000000	0.000000	-0.025712	0.051148	-0.308652	0.000000	0.000000	4.000000	17.000000	1.000000
14652.160719	0.013177	0.510400	0.239211	83.707016	31.905102	72.433578	4.702869	0.000000	1.697947	0.000000	0.000000	0.000000	-0.025712	0.051148	-0.308652	0.000000	0.000000	4.000000	17.000000	1.000000
14652.164052	0.013177	0.510400	0.239211	83.707016	31.905102	72.433578	4.702869	0.000000	1.697947	0.000000	0.000000	0.000000	-0.025712	0.051148	-0.308652	0.000000	0.000000	4.000000	17.000000	1.000000
14652.167386	0.013091	0.510549	0.238165	83.739471	32.054176	72.591576	4.699993	0.000000	1.705891	0.000000	0.000000	0.000000	-0.025748	0.044813	-0.313675	0.000000	0.000000	4.000000	17.000000	1.000000
14652.170719	0.013091	0.510549	0.238165	83.739471	32.054176	72.591576	4.699993	0.000000	1.705891	0.000000	0.000000	0.000000	-0.025748	0.044813	-0.313675	0.000000	0.000000	4.000000	17.000000	1.000000
14652.174052	0.013091	0.510549	0.238165	83.739471	32.054176	72.591576	4.699993	0.000000	1.705891	0.000000	0.000000	0.000000	-0.025748	0.044813	-0.313675	0.000000	0.000000	4.000000	17.000000	1.000000
14652.177386	0.013039	0.510720	0.237164	83.712006	31.842827	72.388542	4.697043	0.000000	1.713997	0.000000	0.000000	0.000000	-0.015548	0.051354	-0.300429	0.000000	0.000000	4.000000	17.000000	1.000000
14652.180719	0.013039	0.510720	0.237164	83.712006	31.842827	72.388542	4.697043	0.000000	1.713997	0.000000	0.000000	0.000000	-0.015548	0.051354	-0.300429	0.000000	0.000000	4.000000	17.000000	1.000000
14652.184052	0.013039	0.510720	0.237164	83.712006	31.842827	72.388542	4.697043	0.000000	1.713997	0.000000	0.000000	0.000000	-0.015548	0.051354	-0.300429	0.000000	0.000000	4.000000	17.000000	1.000000
14652.187386	0.013039	0.510720	0.237164	83.618164	31.247877	71.803802	4.694377	0.000000	1.721284	0.000000	0.000000	0.000000	-0.015548	0.051354	-0.300429	0.000000	0.000000	4.000000	17.000000	1.000000
14652.190719	0.012989	0.510896	0.236225	83.618164	31.247877	71.803802	4.694377	0.000000	1.721284	0.000000	0.000000	0.000000	-0.015167	0.052605	-0.281620	0.000000	0.000000	4.000000	17.000000	1.000000
14652.194052	0.012989	0.510896	0.236225	83.618164	31.247877	71.803802	4.694377	0.000000	1.721284	0.000000	0.000000	0.000000	-0.015167	0.052605	-0.281620	0.000000	0.000000	4.000000	17.000000	1.000000
14652.197386	0.012973	0.511096	0.235363	83.470360	30.381819	70.946556	4.694377	0.000000	1.721284	0.000000	0.000000	0.000000	-0.004842	0.059929	-0.258483	0.000000	0.000000	4.000000	17.000000	1.000000
14652.200719	0.012973	0.511096	0.235363	83.470360	30.381819	70.946556	4.694377	0.000000	1.721284	0.000000	0.000000	0.000000	-0.004842	0.059929	-0.258483	0.000000	0.000000	4.000000	17.000000	1.000000
14652.204052	0.012973	0.511096	0.235363	83.470360	30.381819	70.946556	4.694377	0.000000	1.721284	0.000000	0.000000	0.000000	-0.004842	0.059929	-0.258483	0.000000	0.000000	4.000000	17.000000	1.000000
14652.207386	0.012973	0.511096	0.235363	83.304230	29.472260	70.045631	4.689680	0.000000	1.734043	0.000000	0.000000	0.000000	-0.004842	0.059929	-0.258483	0.000000	0.000000	4.000000	17.000000	1.000000
14652.210719	0.012959	0.511322	0.234612	83.304230	29.472260	70.045631	4.689680	0.000000	1.734043	0.000000	0.000000	0.000000	-0.004221	0.068050	-0.225314	0.000000	0.000000	4.000000	17.000000	1.000000
14652.214052	0.012959	0.511322	0.234612	83.304230	29.472260	70.045631	4.689680	0.000000	1.734043	0.000000	0.000000	0.000000	-0.004221	0.068050	-0.225314	0.000000	0.000000	4.000000	17.000000	1.000000
14652.217386	0.012947	0.511576	0.233972	83.152176	28.687878	69.268806	4.689680	0.000000	1.734043	0.000000	0.000000	0.000000	-0.003597	0.076165	-0.192013	0.000000	0.000000	4.000000	17.000000	1.000000
14652.220719	0.012947	0.511576	0.233972	83.152176	28.687878	69.268806	4.689680	0.000000	1.734043	0.000000	0.000000	0.000000	-0.003597	0.076165	-0.192013	0.000000	0.000000	4.000000	17.000000	1.000000
14652.224052	0.012947	0.511576	0.233972	83.152176	28.687878	69.268806	4.689680	0.000000	1.734043	0.000000	0.000000	0.000000	-0.003597	0.076165	-0.192013	0.000000	0.000000	4.000000	17.000000	1.000000
14652.227386	0.012947	0.511576	0.233972	83.015961	28.022850	68.610001	4.686149	0.000000	1.743562	0.000000	0.000000	0.000000	-0.003597	0.076165	-0.192013	0.000000	0.000000	4.000000	17.000000	1.000000
14652.230719	0.012937	0.511840	0.233461	83.015961	28.022850	68.610001	4.686149	0.000000	1.743562	0.000000	0.000000	0.000000	-0.002871	0.079092	-0.153271	0.000000	0.000000	4.000000	17.000000	1.000000
14652.234052	0.012937	0.511840	0.233461	83.015961	28.022850	68.610001	4.686149	0.000000	1.743562	0.000000	0.000000	0.000000	-0.002871	0.079092	-0.153271	0.000000	0.000000	4.000000	17.000000	1.000000
14652.237386	0.012897	0.512093	0.233066	82.910080	27.527075	68.121361	4.686149	0.000000	1.743562	0.000000	0.000000	0.000000	-0.012056	0.076000	-0.118667	0.000000	0.000000	4.000000	17.000000	1.000000
14652.240719	0.012897	0.512093	0.233066	82.910080	27.527075	68.121361	4.686149	0.000000	1.743562	0.000000	0.000000	0.000000	-0.012056	0.076000	-0.118667	0.000000	0.000000	4.000000	17.000000	1.000000
14652.244052	0.012897	0.512093	0.233066	82.910080	27.527075	68.121361	4.686149	0.000000	1.743562	0.000000	0.000000	0.000000	-0.012056	0.076000	-0.118667	0.000000	0.000000	4.000000	17.000000	1.000000
14652.247386	0.012897	0.512093	0.233066	82.840775	27.211325	67.811081	4.683602	0.000000	1.750391	0.000000	0.000000	0.000000	-0.012056	0.076000	-0.118667	0.000000	0.000000	4.000000	17.000000	1.000000
14652.250719	0.012859	0.512316	0.232770	82.840775	27.211325	67.811081	4.683602	0.000000	1.750391	0.000000	0.000000	0.000000	-0.011484	0.066929	-0.088602	0.000000	0.000000	4.000000	17.000000	1.000000
14652.254052	0.012859	0.512316	0.232770	82.840775	27.211325	67.811081	4.683602	0.000000	1.750391	0.000000	0.000000	0.000000	-0.011484	0.066929	-0.088602	0.000000	0.000000	4.000000	17.000000	1.000000
14652.257386	0.012859	0.512316	0.232770	82.795303	27.007761	67.614334	4.683602	0.000000	1.750391	0.000000	0.000000	0.000000	-0.011484	0.066929	-0.088602	0.000000	0.000000	4.000000	17.000000	1.000000
14652.260719	0.012859	0.512316	0.232770	82.795303	27.007761	67.614334	4.683602	0.000000	1.750391	0.000000	0.000000	0.000000	-0.011484	0.066929	-0.088602	0.000000	0.000000	4.000000	17.000000	1.000000
14652.264052	0.012789	0.512547	0.232573	82.795303	27.007761	67.614334	4.683602	0.000000	1.750391	0.000000	0.000000	0.000000	-0.020756	0.069195	-0.059193	0.000000	0.000000	4.000000	17.000000	1.000000
14652.267386	0.012789	0.512547	0.232573	82.779526	26.936502	67.548698	4.682621	0.000000	1.753016	0.000000	0.000000	0.000000	-0.020756	0.069195	-0.059193	0.000000	0.000000	4.000000	17.000000	1.000000
14652.270719	0.012789	0.512547	0.232573	82.779526	26.936502	67.548698	4.682621	0.000000	1.753016	0.000000	0.000000	0.000000	-0.020756	0.069195	-0.059193	0.000000	0.000000	4.000000	17.000000	1.000000
14652.274052	0.012789	0.512547	0.232573	82.779526	26.936502	67.548698	4.682621	0.000000	1.753016	0.000000	0.000000	0.000000	-0.020756	0.069195	-0.059193	0.000000	0.000000	4.000000	17.000000	1.000000
14652.277386	0.012557	0.512873	0.232387	82.776726	26.912119	67.537834	4.681674	0.000000	1.755541	0.000000	0.000000	0.000000	-0.069799	0.097809	-0.055738	0.000000	0.000000	4.000000	17.000000	1.000000
14652.280719	0.012557	0.512873	0.232387	82.776726	26.912119	67.537834	4.681674	0.000000	1.755541	0.000000	0.000000	0.000000	-0.069799	0.097809	-0.055738	0.000000	0.000000	4.000000	17.000000	1.000000
14652.284052	0.012557	0.512873	0.232387	82.776726	26.912119	67.537834	4.681674	0.000000	1.755541	0.000000	0.000000	0.000000	-0.069799	0.097809	-0.055738	0.000000	0.000000	4.000000	17.000000	1.000000
14652.287386	0.012557	0.512873	0.232387	82.771103	26.877041	67.516182	4.679670	0.000000	1.760877	0.000000	0.000000	0.000000	-0.069799	0.097809	-0.055738	0.000000	0.000000	4.000000	17.000000	1.000000
14652.290719	0.012360	0.512946	0.232352	82.771103	26.877041	67.516182	4.679670	0.000000	1.760877	0.000000	0.000000	0.000000	-0.059130	0.021824	-0.010526	0.000000	0.000000	4.000000	17.000000	1.000000
14652.294052	0.012360	0.512946	0.232352	82.771103	26.877041	67.516182	4.679670	0.000000	1.760877	0.000000	0.000000	0.000000	-0.059130	0.021824	-0.010526	0.000000	0.000000	4.000000	17.000000	1.000000
14652.297386	0.012360	0.512946	0.232352	82.767410	26.859074	67.518623	4.679670	0.000000	1.760877	0.000000	0.000000	0.000000	-0.059130	0.021824	-0.010526	0.000000	0.000000	4.000000	17.000000	1.000000
14652.300719	0.012360	0.512946	0.232352	82.767410	26.859074	67.518623	4.679670	0.000000	1.760877	0.000000	0.000000	0.000000	-0.059130	0.021824	-0.010526	0.000000	0.000000	4.000000	17.000000	1.000000
14652.304052	0.012130	0.512983	0.232353	82.767410	26.859074	67.518623	4.679670	0.000000	1.760877	0.000000	0.000000	0.000000	-0.068755	0.011306	0.000308	0.000000	0.000000	4.000000	17.000000	1.000000
14652.307386	0.012130	0.512983	0.232353	82.762589	26.908632	67.598824	4.678273	0.000000	1.764586	0.000000	0.000000	0.000000	-0.068755	0.011306	0.000308	0.000000	0.000000	4.000000	17.000000	1.000000
14652.310719	0.012130	0.512983	0.232353	82.762589	26.908632	67.598824	4.678273	0.000000	1.764586	0.000000	0.000000	0.000000	-0.068755	0.011306	0.000308	0.000000	0.000000	4.000000	17.000000	1.000000
14652.314052	0.012130	0.512983	0.232353	82.762589	26.908632	67.598824	4.678273	0.000000	1.764586	0.000000	0.000000	0.000000	-0.068755	0.011306	0.000308	0.000000	0.000000	4.000000	17.000000	1.000000
14652.317386	0.011640	0.512908	0.232368	82.755867	27.088943	67.820450	4.676750	0.000000	1.768617	0.000000	0.000000	0.000000	-0.147267	-0.022590	0.004367	0.000000	0.000000	4.000000	17.000000	1.000000
14652.320719	0.011640	0.512908	0.232368	82.755867	27.088943	67.820450	4.676750	0.000000	1.768617	0.000000	0.000000	0.000000	-0.147267	-0.022590	0.004367	0.000000	0.000000	4.000000	17.000000	1.000000
14652.324052	0.011640	0.512908	0.232368	82.755867	27.088943	67.820450	4.676750	0.000000	1.768617	0.000000	0.000000	0.000000	-0.147267	-0.022590	0.004367	0.000000	0.000000	4.000000	17.000000	1.000000
14652.327386	0.011377	0.512792	0.232349	82.743637	27.394953	68.185356	4.673513	0.000000	1.777155	0.000000	0.000000	0.000000	-0.078676	-0.034704	-0.005718	0.000000	0.000000	4.000000	17.000000	1.000000
14652.330719	0.011377	0.512792	0.232349	82.743637	27.394953	68.185356	4.673513	0.000000	1.777155	0.000000	0.000000	0.000000	-0.078676	-0.034704	-0.005718	0.000000	0.000000	4.000000	17.000000	1.000000
14652.334052	0.011377	0.512792	0.232349	82.743637	27.394953	68.185356	4.673513	0.000000	1.777155	0.000000	0.000000	0.000000	-0.078676	-0.034704	-0.005718	0.000000	0.000000	4.000000	17.000000	1.000000
14652.337386	0.011377	0.512792	0.232349	82.734367	27.805866	68.653549	4.671710	0.000000	1.781888	0.000000	0.000000	0.000000	-0.078676	-0.034704	-0.005718	0.000000	0.000000	4.000000	17.000000	1.000000
14652.340719	0.011147	0.512672	0.232264	82.734367	27.805866	68.653549	4.671710	0.000000	1.781888	0.000000	0.000000	0.000000	-0.069168	-0.036270	-0.025448	0.000000	0.000000	4.000000	17.000000	1.000000
14652.344052	0.011147	0.512672	0.232264	82.734367	27.805866	68.653549	4.671710	0.000000	1.781888	0.000000	0.000000	0.000000	-0.069168	-0.036270	-0.025448	0.000000	0.000000	4.000000	17.000000	1.000000
14652.347386	0.011147	0.512672	0.232264	82.739120	28.167782	69.070747	4.671710	0.000000	1.781888	0.000000	0.000000	0.000000	-0.069168	-0.036270	-0.025448	0.000000	0.000000	4.000000	17.000000	1.000000
14652.350719	0.011147	0.512672	0.232264	82.739120	28.167782	69.070747	4.671710	0.000000	1.781888	0.000000	0.000000	0.000000	-0.069168	-0.036270	-0.025448	0.000000	0.000000	4.000000	17.000000	1.000000
14652.354052	0.010948	0.512508	0.232116	82.739120	28.167782	69.070747	4.671710	0.000000	1.781888	0.000000	0.000000	0.000000	-0.059629	-0.049134	-0.044273	0.000000	0.000000	4.000000	17.000000	1.000000
14652.357386	0.010948	0.512508	0.232116	82.751396	28.479788	69.413116	4.669948	0.000000	1.786502	0.000000	0.000000	0.000000	-0.059629	-0.049134	-0.044273	0.000000	0.000000	4.000000	17.000000	1.000000
14652.360719	0.010948	0.512508	0.232116	82.751396	28.479788	69.413116	4.669948	0.000000	1.786502	0.000000	0.000000	0.000000	-0.059629	-0.049134	-0.044273	0.000000	0.000000	4.000000	17.000000	1.000000
14652.364052	0.010948	0.512508	0.232116	82.751396	28.479788	69.413116	4.669948	0.000000	1.786502	0.000000	0.000000	0.000000	-0.059629	-0.049134	-0.044273	0.000000	0.000000	4.000000	17.000000	1.000000
14652.367386	0.010711	0.512165	0.231623	82.779602	28.725471	69.681458	4.668232	0.000000	1.790979	0.000000	0.000000	0.000000	-0.071035	-0.102864	-0.148103	0.000000	0.000000	4.000000	17.000000	1.000000
14652.370719	0.010711	0.512165	0.231623	82.779602	28.725471	69.681458	4.668232	0.000000	1.790979	0.000000	0.000000	0.000000	-0.071035	-0.102864	-0.148103	0.000000	0.000000	4.000000	17.000000	1.000000
14652.374052	0.010711	0.512165	0.231623	82.779602	28.725471	69.681458	4.668232	0.000000	1.790979	0.000000	0.000000	0.000000	-0.071035	-0.102864	-0.148103	0.000000	0.000000	4.000000	17.000000	1.000000
14652.377386	0.010711	0.512165	0.231623	82.817474	28.899582	69.858315	4.665356	0.000000	1.798459	0.000000	0.000000	0.000000	-0.071035	-0.102864	-0.148103	0.000000	0.000000	4.000000	17.000000	1.000000
14652.380719	0.010706	0.512023	0.231273	82.817474	28.899582	69.858315	4.665356	0.000000	1.798459	0.000000	0.000000	0.000000	-0.001632	-0.042436	-0.104934	0.000000	0.000000	4.000000	17.000000	1.000000
14652.384052	0.010706	0.512023	0.231273	82.817474	28.899582	69.858315	4.665356	0.000000	1.798459	0.000000	0.000000	0.000000	-0.001632	-0.042436	-0.104934	0.000000	0.000000	4.000000	17.000000	1.000000
14652.387386	0.010706	0.512023	0.231273	82.861610	29.092802	70.047577	4.665356	0.000000	1.798459	0.000000	0.000000	0.000000	-0.001632	-0.042436	-0.104934	0.000000	0.000000	4.000000	17.000000	1.000000
14652.390719	0.010706	0.512023	0.231273	82.861610	29.092802	70.047577	4.665356	0.000000	1.798459	0.000000	0.000000	0.000000	-0.001632	-0.042436	-0.104934	0.000000	0.000000	4.000000	17.000000	1.000000
14652.394052	0.010797	0.511894	0.230838	82.861610	29.092802	70.047577	4.665356	0.000000	1.798459	0.000000	0.000000	0.000000	0.027374	-0.038722	-0.130414	0.000000	0.000000	4.000000	17.000000	1.000000
14652.397386	0.010919	0.511795	0.230301	82.911247	29.320456	70.263298	4.664405	0.000000	1.800922	0.000000	0.000000	0.000000	0.036646	-0.029772	-0.161000	0.000000	0.000000	4.000000	17.000000	1.000000
14652.400719	0.010919	0.511795	0.230301	82.911247	29.320456	70.263298	4.664405	0.000000	1.800922	0.000000	0.000000	0.000000	0.036646	-0.029772	-0.161000	0.000000	0.000000	4.000000	17.000000	1.000000
14652.404052	0.010919	0.511795	0.230301	82.911247	29.320456	70.263298	4.664405	0.000000	1.800922	0.000000	0.000000	0.000000	0.036646	-0.029772	-0.161000	0.000000	0.000000	4.000000	17.000000	1.000000
14652.407386	0.010919	0.511795	0.230301	82.966278	29.578199	70.506577	4.663305	0.000000	1.803770	0.000000	0.000000	0.000000	0.036646	-0.029772	-0.161000	0.000000	0.000000	4.000000	17.000000	1.000000
14652.410719	0.011137	0.511706	0.229647	82.966278	29.578199	70.506577	4.663305	0.000000	1.803770	0.000000	0.000000	0.000000	0.065366	-0.026843	-0.196459	0.000000	0.000000	4.000000	17.000000	1.000000
14652.414052	0.011137	0.511706	0.229647	82.966278	29.578199	70.506577	4.663305	0.000000	1.803770	0.000000	0.000000	0.000000	0.065366	-0.026843	-0.196459	0.000000	0.000000	4.000000	17.000000	1.000000
14652.417386	0.011386	0.511686	0.228919	83.027489	29.857943	70.765091	4.663305	0.000000	1.803770	0.000000	0.000000	0.000000	0.074648	-0.005908	-0.218345	0.000000	0.000000	4.000000	17.000000	1.000000
14652.420719	0.011386	0.511686	0.228919	83.027489	29.857943	70.765091	4.663305	0.000000	1.803770	0.000000	0.000000	0.000000	0.074648	-0.005908	-0.218345	0.000000	0.000000	4.000000	17.000000	1.000000
14652.424052	0.011386	0.511686	0.228919	83.027489	29.857943	70.765091	4.663305	0.000000	1.803770	0.000000	0.000000	0.000000	0.074648	-0.005908	-0.218345	0.000000	0.000000	4.000000	17.000000	1.000000
14652.427386	0.011386	0.511686	0.228919	83.091354	30.154921	71.040977	4.662838	0.000000	1.804977	0.000000	0.000000	0.000000	0.074648	-0.005908	-0.218345	0.000000	0.000000	4.000000	17.000000	1.000000
14652.430719	0.011632	0.511693	0.228056	83.091354	30.154921	71.040977	4.662838	0.000000	1.804977	0.000000	0.000000	0.000000	0.073794	0.002135	-0.258943	0.000000	0.000000	4.000000	17.000000	1.000000
14652.434052	0.011632	0.511693	0.228056	83.091354	30.154921	71.040977	4.662838	0.000000	1.804977	0.000000	0.000000	0.000000	0.073794	0.002135	-0.258943	0.000000	0.000000	4.000000	17.000000	1.000000
14652.437386	0.011811	0.511769	0.227120	83.157738	30.464386	71.334839	4.662838	0.000000	1.804977	0.000000	0.000000	0.000000	0.053727	0.022932	-0.280557	0.000000	0.000000	4.000000	17.000000	1.000000
14652.440719	0.011811	0.511769	0.227120	83.157738	30.464386	71.334839	4.662838	0.000000	1.804977	0.000000	0.000000	0.000000	0.053727	0.022932	-0.280557	0.000000	0.000000	4.000000	17.000000	1.000000
14652.444052	0.011811	0.511769	0.227120	83.157738	30.464386	71.334839	4.662838	0.000000	1.804977	0.000000	0.000000	0.000000	0.053727	0.022932	-0.280557	0.000000	0.000000	4.000000	17.000000	1.000000
14652.447386	0.011988	0.511877	0.226115	83.229401	30.805777	71.660828	4.660963	0.000000	1.809814	0.000000	0.000000	0.000000	0.053196	0.032390	-0.301723	0.000000	0.000000	4.000000	17.000000	1.000000
14652.450719	0.011988	0.511877	0.226115	83.229401	30.805777	71.660828	4.660963	0.000000	1.809814	0.000000	0.000000	0.000000	0.053196	0.032390	-0.301723	0.000000	0.000000	4.000000	17.000000	1.000000
14652.454052	0.011988	0.511877	0.226115	83.229401	30.805777	71.660828	4.660963	0.000000	1.809814	0.000000	0.000000	0.000000	0.053196	0.032390	-0.301723	0.000000	0.000000	4.000000	17.000000	1.000000
14652.457386	0.012196	0.511997	0.225023	83.299896	31.169163	72.007561	4.659479	0.000000	1.813631	0.000000	0.000000	0.000000	0.062280	0.035786	-0.327660	0.000000	0.000000	4.000000	17.000000	1.000000
14652.460719	0.012196	0.511997	0.225023	83.299896	31.169163	72.007561	4.659479	0.000000	1.813631	0.000000	0.000000	0.000000	0.062280	0.035786	-0.327660	0.000000	0.000000	4.000000	17.000000	1.000000
14652.464052	0.012196	0.511997	0.225023	83.299896	31.169163	72.007561	4.659479	0.000000	1.813631	0.000000	0.000000	0.000000	0.062280	0.035786	-0.327660	0.000000	0.000000	4.000000	17.000000	1.000000
14652.467386	0.012369	0.512164	0.223841	83.374573	31.579489	72.402901	4.657955	0.000000	1.817541	0.000000	0.000000	0.000000	0.051877	0.050286	-0.354315	0.000000	0.000000	4.000000	17.000000	1.000000
14652.470719	0.012369	0.512164	0.223841	83.374573	31.579489	72.402901	4.657955	0.000000	1.817541	0.000000	0.000000	0.000000	0.051877	0.050286	-0.354315	0.000000	0.000000	4.000000	17.000000	1.000000
14652.474052	0.012369	0.512164	0.223841	83.374573	31.579489	72.402901	4.657955	0.000000	1.817541	0.000000	0.000000	0.000000	0.051877	0.050286	-0.354315	0.000000	0.000000	4.000000	17.000000	1.000000
14652.477386	0.012604	0.512400	0.222584	83.448090	32.011189	72.821144	4.655924	0.000000	1.822737	0.000000	0.000000	0.000000	0.070622	0.070627	-0.377132	0.000000	0.000000	4.000000	17.000000	1.000000
14652.480719	0.012604	0.512400	0.222584	83.448090	32.011189	72.821144	4.655924	0.000000	1.822737	0.000000	0.000000	0.000000	0.070622	0.070627	-0.377132	0.000000	0.000000	4.000000	17.000000	1.000000
14652.484052	0.012604	0.512400	0.222584	83.448090	32.011189	72.821144	4.655924	0.000000	1.822737	0.000000	0.000000	0.000000	0.070622	0.070627	-0.377132	0.000000	0.000000	4.000000	17.000000	1.000000
14652.487386	0.012869	0.512720	0.221233	83.509552	32.607014	73.415916	4.654100	0.000000	1.827391	0.000000	0.000000	0.000000	0.079467	0.095961	-0.405391	0.000000	0.000000	4.000000	17.000000	1.000000
14652.490719	0.012869	0.512720	0.221233	83.509552	32.607014	73.415916	4.654100	0.000000	1.827391	0.000000	0.000000	0.000000	0.079467	0.095961	-0.405391	0.000000	0.000000	4.000000	17.000000	1.000000
14652.494052	0.012869	0.512720	0.221233	83.509552	32.607014	73.415916	4.654100	0.000000	1.827391	0.000000	0.000000	0.000000	0.079467	0.095961	-0.405391	0.000000	0.000000	4.000000	17.000000	1.000000
14652.497386	0.013196	0.513089	0.219823	83.553757	33.430191	74.257980	4.652196	0.000000	1.832231	0.000000	0.000000	0.000000	0.098068	0.110771	-0.423141	0.000000	0.000000	4.000000	17.000000	1.000000
14652.500719	0.013196	0.513089	0.219823	83.553757	33.430191	74.257980	4.652196	0.000000	1.832231	0.000000	0.000000	0.000000	0.098068	0.110771	-0.423141	0.000000	0.000000	4.000000	17.000000	1.000000
14652.504052	0.013196	0.513089	0.219823	83.553757	33.430191	74.257980	4.652196	0.000000	1.832231	0.000000	0.000000	0.000000	0.098068	0.110771	-0.423141	0.000000	0.000000	4.000000	17.000000	1.000000
14652.507386	0.013617	0.513567	0.218397	83.579292	34.386543	75.245575	4.650546	0.000000	1.836417	0.000000	0.000000	0.000000	0.126413	0.143331	-0.427615	0.000000	0.000000	4.000000	17.000000	1.000000
14652.510719	0.013617	0.513567	0.218397	83.579292	34.386543	75.245575	4.650546	0.000000	1.836417	0.000000	0.000000	0.000000	0.126413	0.143331	-0.427615	0.000000	0.000000	4.000000	17.000000	1.000000
14652.514052	0.013617	0.513567	0.218397	83.579292	34.386543	75.245575	4.650546	0.000000	1.836417	0.000000	0.000000	0.000000	0.126413	0.143331	-0.427615	0.000000	0.000000	4.000000	17.000000	1.000000
14652.517386	0.014101	0.514118	0.216994	83.593750	35.282856	76.163185	4.649516	0.000000	1.839022	0.000000	0.000000	0.000000	0.145196	0.165466	-0.421028	0.000000	0.000000	4.000000	17.000000	1.000000
14652.520719	0.014101	0.514118	0.216994	83.593750	35.282856	76.163185	4.649516	0.000000	1.839022	0.000000	0.000000	0.000000	0.145196	0.165466	-0.421028	0.000000	0.000000	4.000000	17.000000	1.000000
14652.524052	0.014101	0.514118	0.216994	83.593750	35.282856	76.163185	4.649516	0.000000	1.839022	0.000000	0.000000	0.000000	0.145196	0.165466	-0.421028	0.000000	0.000000	4.000000	17.000000	1.000000
14652.527386	0.014679	0.514760	0.215593	83.605362	36.070339	76.954651	4.648994	0.000000	1.840339	0.000000	0.000000	0.000000	0.173336	0.192582	-0.420174	0.000000	0.000000	4.000000	17.000000	1.000000
14652.530719	0.014679	0.514760	0.215593	83.605362	36.070339	76.954651	4.648994	0.000000	1.840339	0.000000	0.000000	0.000000	0.173336	0.192582	-0.420174	0.000000	0.000000	4.000000	17.000000	1.000000
14652.534052	0.014679	0.514760	0.215593	83.605362	36.070339	76.954651	4.648994	0.000000	1.840339	0.000000	0.000000	0.000000	0.173336	0.192582	-0.420174	0.000000	0.000000	4.000000	17.000000	1.000000
14652.537386	0.015319	0.515478	0.214248	83.623421	36.633995	77.494003	4.649167	0.000000	1.839904	0.000000	0.000000	0.000000	0.192095	0.215368	-0.403616	0.000000	0.000000	4.000000	17.000000	1.000000
14652.540719	0.015319	0.515478	0.214248	83.623421	36.633995	77.494003	4.649167	0.000000	1.839904	0.000000	0.000000	0.000000	0.192095	0.215368	-0.403616	0.000000	0.000000	4.000000	17.000000	1.000000
14652.544052	0.015319	0.515478	0.214248	83.623421	36.633995	77.494003	4.649167	0.000000	1.839904	0.000000	0.000000	0.000000	0.192095	0.215368	-0.403616	0.000000	0.000000	4.000000	17.000000	1.000000
14652.547386	0.016021	0.516322	0.212902	83.674232	37.099148	77.901237	4.649968	0.000000	1.837880	0.000000	0.000000	0.000000	0.210395	0.253239	-0.403653	0.000000	0.000000	4.000000	17.000000	1.000000
14652.550719	0.016021	0.516322	0.212902	83.674232	37.099148	77.901237	4.649968	0.000000	1.837880	0.000000	0.000000	0.000000	0.210395	0.253239	-0.403653	0.000000	0.000000	4.000000	17.000000	1.000000
14652.554052	0.016021	0.516322	0.212902	83.674232	37.099148	77.901237	4.649968	0.000000	1.837880	0.000000	0.000000	0.000000	0.210395	0.253239	-0.403653	0.000000	0.000000	4.000000	17.000000	1.000000
14652.557386	0.016749	0.517193	0.211481	83.932304	39.161503	79.890640	4.651233	0.000000	1.834676	0.000000	0.000000	0.000000	0.218483	0.261203	-0.426479	0.000000	0.000000	4.000000	17.000000	1.000000
14652.560719	0.016749	0.517193	0.211481	83.932304	39.161503	79.890640	4.651233	0.000000	1.834676	0.000000	0.000000	0.000000	0.218483	0.261203	-0.426479	0.000000	0.000000	4.000000	17.000000	1.000000
14652.564052	0.016749	0.517193	0.211481	83.932304	39.161503	79.890640	4.651233	0.000000	1.834676	0.000000	0.000000	0.000000	0.218483	0.261203	-0.426479	0.000000	0.000000	4.000000	17.000000	1.000000
14652.567386	0.017534	0.518083	0.209914	84.515663	44.727993	85.364197	4.652490	0.000000	1.831486	0.000000	0.000000	0.000000	0.235395	0.267142	-0.470053	0.000000	0.000000	4.000000	17.000000	1.000000
14652.570719	0.017534	0.518083	0.209914	84.515663	44.727993	85.364197	4.652490	0.000000	1.831486	0.000000	0.000000	0.000000	0.235395	0.267142	-0.470053	0.000000	0.000000	4.000000	17.000000	1.000000
14652.574052	0.017534	0.518083	0.209914	84.515663	44.727993	85.364197	4.652490	0.000000	1.831486	0.000000	0.000000	0.000000	0.235395	0.267142	-0.470053	0.000000	0.000000	4.000000	17.000000	1.000000
14652.577386	0.018344	0.519091	0.208278	85.181877	53.886810	94.416092	4.653757	0.000000	1.828264	0.000000	0.000000	0.000000	0.243163	0.302429	-0.490851	0.000000	0.000000	4.000000	17.000000	1.000000
14652.580719	0.018344	0.519091	0.208278	85.181877	53.886810	94.416092	4.653757	0.000000	1.828264	0.000000	0.000000	0.000000	0.243163	0.302429	-0.490851	0.000000	0.000000	4.000000	17.000000	1.000000
14652.584052	0.018344	0.519091	0.208278	85.181877	53.886810	94.416092	4.653757	0.000000	1.828264	0.000000	0.000000	0.000000	0.243163	0.302429	-0.490851	0.000000	0.000000	4.000000	17.000000	1.000000
14652.587386	0.019149	0.520144	0.206579	85.682159	65.315926	105.740028	4.655032	0.000000	1.825015	0.000000	0.000000	0.000000	0.241380	0.315602	-0.509613	0.000000	0.000000	4.000000	17.000000	1.000000
14652.590719	0.019149	0.520144	0.206579	85.682159	65.315926	105.740028	4.655032	0.000000	1.825015	0.000000	0.000000	0.000000	0.241380	0.315602	-0.509613	0.000000	0.000000	4.000000	17.000000	1.000000
14652.594052	0.019149	0.520144	0.206579	85.682159	65.315926	105.740028	4.655032	0.000000	1.825015	0.000000	0.000000	0.000000	0.241380	0.315602	-0.509613	0.000000	0.000000	4.000000	17.000000	1.000000
14652.597386	0.019979	0.521331	0.204824	85.961578	78.209435	118.530365	4.656092	0.000000	1.822307	0.000000	0.000000	0.000000	0.249023	0.356154	-0.526361	0.000000	0.000000	4.000000	17.000000	1.000000
14652.600719	0.019979	0.521331	0.204824	85.961578	78.209435	118.530365	4.656092	0.000000	1.822307	0.000000	0.000000	0.000000	0.249023	0.356154	-0.526361	0.000000	0.000000	4.000000	17.000000	1.000000
14652.604052	0.019979	0.521331	0.204824	85.961578	78.209435	118.530365	4.656092	0.000000	1.822307	0.000000	0.000000	0.000000	0.249023	0.356154	-0.526361	0.000000	0.000000	4.000000	17.000000	1.000000
14652.607386	0.020896	0.522612	0.202980	86.021774	91.319839	131.529678	4.657198	0.000000	1.819480	0.000000	0.000000	0.000000	0.275031	0.384441	-0.553208	0.000000	0.000000	4.000000	17.000000	1.000000
14652.610719	0.020896	0.522612	0.202980	86.021774	91.319839	131.529678	4.657198	0.000000	1.819480	0.000000	0.000000	0.000000	0.275031	0.384441	-0.553208	0.000000	0.000000	4.000000	17.000000	1.000000
14652.614052	0.020896	0.522612	0.202980	86.021774	91.319839	131.529678	4.657198	0.000000	1.819480	0.000000	0.000000	0.000000	0.275031	0.384441	-0.553208	0.000000	0.000000	4.000000	17.000000	1.000000
14652.617386	0.021864	0.523996	0.200959	85.895302	103.408836	143.501495	4.658724	0.000000	1.815569	0.000000	0.000000	0.000000	0.290431	0.415127	-0.606447	0.000000	0.000000	4.000000	17.000000	1.000000
14652.620719	0.021864	0.523996	0.200959	85.895302	103.408836	143.501495	4.658724	0.000000	1.815569	0.000000	0.000000	0.000000	0.290431	0.415127	-0.606447	0.000000	0.000000	4.000000	17.000000	1.000000
14652.624052	0.021864	0.523996	0.200959	85.895302	103.408836	143.501495	4.658724	0.000000	1.815569	0.000000	0.000000	0.000000	0.290431	0.415127	-0.606447	0.000000	0.000000	4.000000	17.000000	1.000000
14652.627386	0.022852	0.525447	0.198797	85.624451	113.781830	153.756424	4.660137	0.000000	1.811939	0.000000	0.000000	0.000000	0.296447	0.435344	-0.648605	0.000000	0.000000	4.000000	17.000000	1.000000
14652.630719	0.022852	0.525447	0.198797	85.624451	113.781830	153.756424	4.660137	0.000000	1.811939	0.000000	0.000000	0.000000	0.296447	0.435344	-0.648605	0.000000	0.000000	4.000000	17.000000	1.000000
14652.634052	0.022852	0.525447	0.198797	85.624451	113.781830	153.756424	4.660137	0.000000	1.811939	0.000000	0.000000	0.000000	0.296447	0.435344	-0.648605	0.000000	0.000000	4.000000	17.000000	1.000000
14652.637386	0.023856	0.526972	0.196405	85.253479	122.321106	162.179764	4.661304	0.000000	1.808933	0.000000	0.000000	0.000000	0.301188	0.457621	-0.717721	0.000000	0.000000	4.000000	17.000000	1.000000
14652.640719	0.023856	0.526972	0.196405	85.253479	122.321106	162.179764	4.661304	0.000000	1.808933	0.000000	0.000000	0.000000	0.301188	0.457621	-0.717721	0.000000	0.000000	4.000000	17.000000	1.000000
14652.644052	0.023856	0.526972	0.196405	85.253479	122.321106	162.179764	4.661304	0.000000	1.808933	0.000000	0.000000	0.000000	0.301188	0.457621	-0.717721	0.000000	0.000000	4.000000	17.000000	1.000000
14652.647386	0.024782	0.528517	0.193806	84.821083	129.214508	168.957825	4.661909	0.000000	1.807375	0.000000	0.000000	0.000000	0.277907	0.463495	-0.779665	0.000000	0.000000	4.000000	17.000000	1.000000
14652.650719	0.024782	0.528517	0.193806	84.821083	129.214508	168.957825	4.661909	0.000000	1.807375	0.000000	0.000000	0.000000	0.277907	0.463495	-0.779665	0.000000	0.000000	4.000000	17.000000	1.000000
14652.654052	0.024782	0.528517	0.193806	84.821083	129.214508	168.957825	4.661909	0.000000	1.807375	0.000000	0.000000	0.000000	0.277907	0.463495	-0.779665	0.000000	0.000000	4.000000	17.000000	1.000000
14652.657386	0.025692	0.530080	0.190996	84.371971	134.535446	174.170822	4.661250	0.000000	1.809073	0.000000	0.000000	0.000000	0.272989	0.468613	-0.842940	0.000000	0.000000	4.000000	17.000000	1.000000
14652.660719	0.025692	0.530080	0.190996	84.371971	134.535446	174.170822	4.661250	0.000000	1.809073	0.000000	0.000000	0.000000	0.272989	0.468613	-0.842940	0.000000	0.000000	4.000000	17.000000	1.000000
14652.664052	0.025692	0.530080	0.190996	84.371971	134.535446	174.170822	4.661250	0.000000	1.809073	0.000000	0.000000	0.000000	0.272989	0.468613	-0.842940	0.000000	0.000000	4.000000	17.000000	1.000000
14652.667386	0.026585	0.531621	0.187977	84.036316	137.822372	177.364258	4.659763	0.000000	1.812901	0.000000	0.000000	0.000000	0.267796	0.462337	-0.905711	0.000000	0.000000	4.000000	17.000000	1.000000
14652.670719	0.026585	0.531621	0.187977	84.036316	137.822372	177.364258	4.659763	0.000000	1.812901	0.000000	0.000000	0.000000	0.267796	0.462337	-0.905711	0.000000	0.000000	4.000000	17.000000	1.000000
14652.674052	0.026585	0.531621	0.187977	84.036316	137.822372	177.364258	4.659763	0.000000	1.812901	0.000000	0.000000	0.000000	0.267796	0.462337	-0.905711	0.000000	0.000000	4.000000	17.000000	1.000000
14652.677386	0.027464	0.533171	0.184867	83.968277	138.537720	178.024704	4.657399	0.000000	1.818966	0.000000	0.000000	0.000000	0.263824	0.465029	-0.933019	0.000000	0.000000	4.000000	17.000000	1.000000
14652.680719	0.027464	0.533171	0.184867	83.968277	138.537720	178.024704	4.657399	0.000000	1.818966	0.000000	0.000000	0.000000	0.263824	0.465029	-0.933019	0.000000	0.000000	4.000000	17.000000	1.000000
14652.684052	0.027464	0.533171	0.184867	83.968277	138.537720	178.024704	4.657399	0.000000	1.818966	0.000000	0.000000	0.000000	0.263824	0.465029	-0.933019	0.000000	0.000000	4.000000	17.000000	1.000000
14652.687386	0.028361	0.534693	0.181668	84.036819	138.111176	177.573944	4.654533	0.000000	1.826287	0.000000	0.000000	0.000000	0.268868	0.456798	-0.959737	0.000000	0.000000	4.000000	17.000000	1.000000
14652.690719	0.028361	0.534693	0.181668	84.036819	138.111176	177.573944	4.654533	0.000000	1.826287	0.000000	0.000000	0.000000	0.268868	0.456798	-0.959737	0.000000	0.000000	4.000000	17.000000	1.000000
14652.694052	0.028361	0.534693	0.181668	84.036819	138.111176	177.573944	4.654533	0.000000	1.826287	0.000000	0.000000	0.000000	0.268868	0.456798	-0.959737	0.000000	0.000000	4.000000	17.000000	1.000000
14652.697386	0.029305	0.536158	0.178417	84.167831	137.123505	176.644760	4.651401	0.000000	1.834250	0.000000	0.000000	0.000000	0.283236	0.439234	-0.975236	0.000000	0.000000	4.000000	17.000000	1.000000
14652.700719	0.029305	0.536158	0.178417	84.167831	137.123505	176.644760	4.651401	0.000000	1.834250	0.000000	0.000000	0.000000	0.283236	0.439234	-0.975236	0.000000	0.000000	4.000000	17.000000	1.000000
14652.704052	0.029305	0.536158	0.178417	84.167831	137.123505	176.644760	4.651401	0.000000	1.834250	0.000000	0.000000	0.000000	0.283236	0.439234	-0.975236	0.000000	0.000000	4.000000	17.000000	1.000000
14652.707386	0.030299	0.537607	0.175181	84.308014	135.986206	175.808533	4.648391	0.000000	1.841864	0.000000	0.000000	0.000000	0.298209	0.434724	-0.970865	0.000000	0.000000	4.000000	17.000000	1.000000
14652.710719	0.030299	0.537607	0.175181	84.308014	135.986206	175.808533	4.648391	0.000000	1.841864	0.000000	0.000000	0.000000	0.298209	0.434724	-0.970865	0.000000	0.000000	4.000000	17.000000	1.000000
14652.714052	0.030299	0.537607	0.175181	84.308014	135.986206	175.808533	4.648391	0.000000	1.841864	0.000000	0.000000	0.000000	0.298209	0.434724	-0.970865	0.000000	0.000000	4.000000	17.000000	1.000000
14652.717386	0.031399	0.538983	0.171910	84.430420	134.981216	175.402649	4.645768	0.000000	1.848470	0.000000	0.000000	0.000000	0.330165	0.412748	-0.981293	0.000000	0.000000	4.000000	17.000000	1.000000
14652.720719	0.031399	0.538983	0.171910	84.430420	134.981216	175.402649	4.645768	0.000000	1.848470	0.000000	0.000000	0.000000	0.330165	0.412748	-0.981293	0.000000	0.000000	4.000000	17.000000	1.000000
14652.724052	0.031399	0.538983	0.171910	84.430420	134.981216	175.402649	4.645768	0.000000	1.848470	0.000000	0.000000	0.000000	0.330165	0.412748	-0.981293	0.000000	0.000000	4.000000	17.000000	1.000000
14652.727386	0.032577	0.540344	0.168652	84.517883	134.288406	175.230301	4.643901	0.000000	1.853155	0.000000	0.000000	0.000000	0.353334	0.408463	-0.977310	0.000000	0.000000	4.000000	17.000000	1.000000
14652.730719	0.032577	0.540344	0.168652	84.517883	134.288406	175.230301	4.643901	0.000000	1.853155	0.000000	0.000000	0.000000	0.353334	0.408463	-0.977310	0.000000	0.000000	4.000000	17.000000	1.000000
14652.734052	0.032577	0.540344	0.168652	84.517883	134.288406	175.230301	4.643901	0.000000	1.853155	0.000000	0.000000	0.000000	0.353334	0.408463	-0.977310	0.000000	0.000000	4.000000	17.000000	1.000000
14652.737386	0.033801	0.541638	0.165398	84.582024	134.054703	175.519791	4.642742	0.000000	1.856057	0.000000	0.000000	0.000000	0.367085	0.388201	-0.976124	0.000000	0.000000	4.000000	17.000000	1.000000
14652.740719	0.033801	0.541638	0.165398	84.582024	134.054703	175.519791	4.642742	0.000000	1.856057	0.000000	0.000000	0.000000	0.367085	0.388201	-0.976124	0.000000	0.000000	4.000000	17.000000	1.000000
14652.744052	0.033801	0.541638	0.165398	84.582024	134.054703	175.519791	4.642742	0.000000	1.856057	0.000000	0.000000	0.000000	0.367085	0.388201	-0.976124	0.000000	0.000000	4.000000	17.000000	1.000000
14652.747386	0.035097	0.542914	0.162122	84.626518	134.561966	176.251602	4.641995	0.000000	1.857923	0.000000	0.000000	0.000000	0.388984	0.382686	-0.982829	0.000000	0.000000	4.000000	17.000000	1.000000
14652.750719	0.035097	0.542914	0.162122	84.626518	134.561966	176.251602	4.641995	0.000000	1.857923	0.000000	0.000000	0.000000	0.388984	0.382686	-0.982829	0.000000	0.000000	4.000000	17.000000	1.000000
14652.754052	0.035097	0.542914	0.162122	84.626518	134.561966	176.251602	4.641995	0.000000	1.857923	0.000000	0.000000	0.000000	0.388984	0.382686	-0.982829	0.000000	0.000000	4.000000	17.000000	1.000000
14652.757386	0.036407	0.544171	0.158827	84.637871	135.603104	177.161011	4.641851	0.000000	1.858284	0.000000	0.000000	0.000000	0.392884	0.377167	-0.988605	0.000000	0.000000	4.000000	17.000000	1.000000
14652.760719	0.036407	0.544171	0.158827	84.637871	135.603104	177.161011	4.641851	0.000000	1.858284	0.000000	0.000000	0.000000	0.392884	0.377167	-0.988605	0.000000	0.000000	4.000000	17.000000	1.000000
14652.764052	0.036407	0.544171	0.158827	84.637871	135.603104	177.161011	4.641851	0.000000	1.858284	0.000000	0.000000	0.000000	0.392884	0.377167	-0.988605	0.000000	0.000000	4.000000	17.000000	1.000000
14652.767386	0.037730	0.545429	0.155528	84.609840	136.761719	178.237778	4.641754	0.000000	1.858527	0.000000	0.000000	0.000000	0.396904	0.377393	-0.989654	0.000000	0.000000	4.000000	17.000000	1.000000
14652.770719	0.037730	0.545429	0.155528	84.609840	136.761719	178.237778	4.641754	0.000000	1.858527	0.000000	0.000000	0.000000	0.396904	0.377393	-0.989654	0.000000	0.000000	4.000000	17.000000	1.000000
14652.774052	0.037730	0.545429	0.155528	84.609840	136.761719	178.237778	4.641754	0.000000	1.858527	0.000000	0.000000	0.000000	0.396904	0.377393	-0.989654	0.000000	0.000000	4.000000	17.000000	1.000000
14652.777386	0.039095	0.546654	0.152229	84.580429	137.907593	179.639191	4.641776	0.000000	1.858470	0.000000	0.000000	0.000000	0.409560	0.367609	-0.989762	0.000000	0.000000	4.000000	17.000000	1.000000
14652.780719	0.039095	0.546654	0.152229	84.580429	137.907593	179.639191	4.641776	0.000000	1.858470	0.000000	0.000000	0.000000	0.409560	0.367609	-0.989762	0.000000	0.000000	4.000000	17.000000	1.000000
14652.784052	0.039095	0.546654	0.152229	84.580429	137.907593	179.639191	4.641776	0.000000	1.858470	0.000000	0.000000	0.000000	0.409560	0.367609	-0.989762	0.000000	0.000000	4.000000	17.000000	1.000000
14652.787386	0.040444	0.547847	0.148933	84.588722	139.124725	-178.440964	4.642242	0.000000	1.857307	0.000000	0.000000	0.000000	0.404691	0.357883	-0.988683	0.000000	0.000000	4.000000	17.000000	1.000000
14652.790719	0.040444	0.547847	0.148933	84.588722	139.124725	-178.440964	4.642242	0.000000	1.857307	0.000000	0.000000	0.000000	0.404691	0.357883	-0.988683	0.000000	0.000000	4.000000	17.000000	1.000000
14652.794052	0.040444	0.547847	0.148933	84.588722	139.124725	-178.440964	4.642242	0.000000	1.857307	0.000000	0.000000	0.000000	0.404691	0.357883	-0.988683	0.000000	0.000000	4.000000	17.000000	1.000000
14652.797386	0.041758	0.549063	0.145785	84.653534	140.623703	-176.447449	4.642569	0.000000	1.856489	0.000000	0.000000	0.000000	0.394202	0.364879	-0.944397	0.000000	0.000000	4.000000	17.000000	1.000000
14652.800719	0.041758	0.549063	0.145785	84.653534	140.623703	-176.447449	4.642569	0.000000	1.856489	0.000000	0.000000	0.000000	0.394202	0.364879	-0.944397	0.000000	0.000000	4.000000	17.000000	1.000000
14652.804052	0.041758	0.549063	0.145785	84.653534	140.623703	-176.447449	4.642569	0.000000	1.856489	0.000000	0.000000	0.000000	0.394202	0.364879	-0.944397	0.000000	0.000000	4.000000	17.000000	1.000000
14652.807386	0.043117	0.550306	0.142686	84.775467	142.009689	-175.199539	4.643174	0.000000	1.854974	0.000000	0.000000	0.000000	0.407814	0.372904	-0.929709	0.000000	0.000000	4.000000	17.000000	1.000000
14652.810719	0.043117	0.550306	0.142686	84.775467	142.009689	-175.199539	4.643174	0.000000	1.854974	0.000000	0.000000	0.000000	0.407814	0.372904	-0.929709	0.000000	0.000000	4.000000	17.000000	1.000000
14652.814052	0.043117	0.550306	0.142686	84.775467	142.009689	-175.199539	4.643174	0.000000	1.854974	0.000000	0.000000	0.000000	0.407814	0.372904	-0.929709	0.000000	0.000000	4.000000	17.000000	1.000000
14652.817386	0.044526	0.551602	0.139689	84.938286	142.777893	-174.565323	4.644534	0.000000	1.851569	0.000000	0.000000	0.000000	0.422484	0.388537	-0.899132	0.000000	0.000000	4.000000	17.000000	1.000000
14652.820719	0.044526	0.551602	0.139689	84.938286	142.777893	-174.565323	4.644534	0.000000	1.851569	0.000000	0.000000	0.000000	0.422484	0.388537	-0.899132	0.000000	0.000000	4.000000	17.000000	1.000000
14652.824052	0.044526	0.551602	0.139689	84.938286	142.777893	-174.565323	4.644534	0.000000	1.851569	0.000000	0.000000	0.000000	0.422484	0.388537	-0.899132	0.000000	0.000000	4.000000	17.000000	1.000000
14652.827386	0.045986	0.552923	0.136836	85.090645	142.938049	-174.303711	4.646973	0.000000	1.845440	0.000000	0.000000	0.000000	0.438164	0.396306	-0.855736	0.000000	0.000000	4.000000	17.000000	1.000000
14652.830719	0.045986	0.552923	0.136836	85.090645	142.938049	-174.303711	4.646973	0.000000	1.845440	0.000000	0.000000	0.000000	0.438164	0.396306	-0.855736	0.000000	0.000000	4.000000	17.000000	1.000000
14652.834052	0.045986	0.552923	0.136836	85.090645	142.938049	-174.303711	4.646973	0.000000	1.845440	0.000000	0.000000	0.000000	0.438164	0.396306	-0.855736	0.000000	0.000000	4.000000	17.000000	1.000000
14652.837386	0.047524	0.554297	0.134085	85.208176	142.941498	-174.160141	4.650784	0.000000	1.835813	0.000000	0.000000	0.000000	0.461414	0.412427	-0.825434	0.000000	0.000000	4.000000	17.000000	1.000000
14652.840719	0.047524	0.554297	0.134085	85.208176	142.941498	-174.160141	4.650784	0.000000	1.835813	0.000000	0.000000	0.000000	0.461414	0.412427	-0.825434	0.000000	0.000000	4.000000	17.000000	1.000000
14652.844052	0.047524	0.554297	0.134085	85.208176	142.941498	-174.160141	4.650784	0.000000	1.835813	0.000000	0.000000	0.000000	0.461414	0.412427	-0.825434	0.000000	0.000000	4.000000	17.000000	1.000000
14652.847386	0.049167	0.555675	0.131422	85.293060	142.696091	-174.287766	4.656124	0.000000	1.822227	0.000000	0.000000	0.000000	0.492743	0.413262	-0.798969	0.000000	0.000000	4.000000	17.000000	1.000000
14652.850719	0.049167	0.555675	0.131422	85.293060	142.696091	-174.287766	4.656124	0.000000	1.822227	0.000000	0.000000	0.000000	0.492743	0.413262	-0.798969	0.000000	0.000000	4.000000	17.000000	1.000000
14652.854052	0.049167	0.555675	0.131422	85.293060	142.696091	-174.287766	4.656124	0.000000	1.822227	0.000000	0.000000	0.000000	0.492743	0.413262	-0.798969	0.000000	0.000000	4.000000	17.000000	1.000000
14652.857386	0.050883	0.557101	0.128822	85.341919	142.565567	-174.450455	4.663315	0.000000	1.803744	0.000000	0.000000	0.000000	0.514877	0.427977	-0.779812	0.000000	0.000000	4.000000	17.000000	1.000000
14652.860719	0.050883	0.557101	0.128822	85.341919	142.565567	-174.450455	4.663315	0.000000	1.803744	0.000000	0.000000	0.000000	0.514877	0.427977	-0.779812	0.000000	0.000000	4.000000	17.000000	1.000000
14652.864052	0.050883	0.557101	0.128822	85.341919	142.565567	-174.450455	4.663315	0.000000	1.803744	0.000000	0.000000	0.000000	0.514877	0.427977	-0.779812	0.000000	0.000000	4.000000	17.000000	1.000000
14652.867386	0.052585	0.558520	0.126246	85.367645	142.973709	-174.103500	4.671935	0.000000	1.781299	0.000000	0.000000	0.000000	0.510693	0.425431	-0.772798	0.000000	0.000000	4.000000	17.000000	1.000000
14652.870719	0.052585	0.558520	0.126246	85.367645	142.973709	-174.103500	4.671935	0.000000	1.781299	0.000000	0.000000	0.000000	0.510693	0.425431	-0.772798	0.000000	0.000000	4.000000	17.000000	1.000000
14652.874052	0.052585	0.558520	0.126246	85.367645	142.973709	-174.103500	4.671935	0.000000	1.781299	0.000000	0.000000	0.000000	0.510693	0.425431	-0.772798	0.000000	0.000000	4.000000	17.000000	1.000000
14652.877386	0.054224	0.559955	0.123753	85.418709	143.805099	-173.143082	4.680765	0.000000	1.757965	0.000000	0.000000	0.000000	0.491541	0.430734	-0.748172	0.000000	0.000000	4.000000	17.000000	1.000000
14652.880719	0.054224	0.559955	0.123753	85.418709	143.805099	-173.143082	4.680765	0.000000	1.757965	0.000000	0.000000	0.000000	0.491541	0.430734	-0.748172	0.000000	0.000000	4.000000	17.000000	1.000000
14652.884052	0.054224	0.559955	0.123753	85.418709	143.805099	-173.143082	4.680765	0.000000	1.757965	0.000000	0.000000	0.000000	0.491541	0.430734	-0.748172	0.000000	0.000000	4.000000	17.000000	1.000000
14652.887386	0.055789	0.561389	0.121230	85.500587	145.150864	-171.368912	4.689460	0.000000	1.734636	0.000000	0.000000	0.000000	0.469604	0.430232	-0.756883	0.000000	0.000000	4.000000	17.000000	1.000000
14652.890719	0.055789	0.561389	0.121230	85.500587	145.150864	-171.368912	4.689460	0.000000	1.734636	0.000000	0.000000	0.000000	0.469604	0.430232	-0.756883	0.000000	0.000000	4.000000	17.000000	1.000000
14652.894052	0.055789	0.561389	0.121230	85.500587	145.150864	-171.368912	4.689460	0.000000	1.734636	0.000000	0.000000	0.000000	0.469604	0.430232	-0.756883	0.000000	0.000000	4.000000	17.000000	1.000000
14652.897386	0.057313	0.562828	0.118713	85.603325	146.857224	-169.118744	4.697381	0.000000	1.713073	0.000000	0.000000	0.000000	0.457109	0.431640	-0.755055	0.000000	0.000000	4.000000	17.000000	1.000000
14652.900719	0.057313	0.562828	0.118713	85.603325	146.857224	-169.118744	4.697381	0.000000	1.713073	0.000000	0.000000	0.000000	0.457109	0.431640	-0.755055	0.000000	0.000000	4.000000	17.000000	1.000000
14652.904052	0.057313	0.562828	0.118713	85.603325	146.857224	-169.118744	4.697381	0.000000	1.713073	0.000000	0.000000	0.000000	0.457109	0.431640	-0.755055	0.000000	0.000000	4.000000	17.000000	1.000000
14652.907386	0.058873	0.564296	0.116151	85.701210	148.529114	-167.498444	4.705061	0.000000	1.691862	0.000000	0.000000	0.000000	0.467907	0.440370	-0.768636	0.000000	0.000000	4.000000	17.000000	1.000000
14652.910719	0.058873	0.564296	0.116151	85.701210	148.529114	-167.498444	4.705061	0.000000	1.691862	0.000000	0.000000	0.000000	0.467907	0.440370	-0.768636	0.000000	0.000000	4.000000	17.000000	1.000000
14652.914052	0.058873	0.564296	0.116151	85.701210	148.529114	-167.498444	4.705061	0.000000	1.691862	0.000000	0.000000	0.000000	0.467907	0.440370	-0.768636	0.000000	0.000000	4.000000	17.000000	1.000000
14652.917386	0.060471	0.565799	0.113580	85.779327	149.782669	-166.426468	4.713254	0.000000	1.668903	0.000000	0.000000	0.000000	0.479561	0.450994	-0.771160	0.000000	0.000000	4.000000	17.000000	1.000000
14652.920719	0.060471	0.565799	0.113580	85.779327	149.782669	-166.426468	4.713254	0.000000	1.668903	0.000000	0.000000	0.000000	0.479561	0.450994	-0.771160	0.000000	0.000000	4.000000	17.000000	1.000000
14652.924052	0.060471	0.565799	0.113580	85.779327	149.782669	-166.426468	4.713254	0.000000	1.668903	0.000000	0.000000	0.000000	0.479561	0.450994	-0.771160	0.000000	0.000000	4.000000	17.000000	1.000000
14652.927386	0.062114	0.567333	0.111060	85.844658	150.685486	-165.416763	4.722190	0.000000	1.643448	0.000000	0.000000	0.000000	0.492940	0.460114	-0.756031	0.000000	0.000000	4.000000	17.000000	1.000000
14652.930719	0.062114	0.567333	0.111060	85.844658	150.685486	-165.416763	4.722190	0.000000	1.643448	0.000000	0.000000	0.000000	0.492940	0.460114	-0.756031	0.000000	0.000000	4.000000	17.000000	1.000000
14652.934052	0.062114	0.567333	0.111060	85.844658	150.685486	-165.416763	4.722190	0.000000	1.643448	0.000000	0.000000	0.000000	0.492940	0.460114	-0.756031	0.000000	0.000000	4.000000	17.000000	1.000000
14652.937386	0.063743	0.568840	0.108549	85.911842	151.585220	-164.098999	4.732233	0.000000	1.614302	0.000000	0.000000	0.000000	0.488572	0.451986	-0.753364	0.000000	0.000000	4.000000	17.000000	1.000000
14652.940719	0.063743	0.568840	0.108549	85.911842	151.585220	-164.098999	4.732233	0.000000	1.614302	0.000000	0.000000	0.000000	0.488572	0.451986	-0.753364	0.000000	0.000000	4.000000	17.000000	1.000000
14652.944052	0.063743	0.568840	0.108549	85.911842	151.585220	-164.098999	4.732233	0.000000	1.614302	0.000000	0.000000	0.000000	0.488572	0.451986	-0.753364	0.000000	0.000000	4.000000	17.000000	1.000000
14652.947386	0.065414	0.570358	0.106072	85.993759	152.689362	-162.851868	4.742442	0.000000	1.584059	0.000000	0.000000	0.000000	0.501392	0.455528	-0.742983	0.000000	0.000000	4.000000	17.000000	1.000000
14652.950719	0.065414	0.570358	0.106072	85.993759	152.689362	-162.851868	4.742442	0.000000	1.584059	0.000000	0.000000	0.000000	0.501392	0.455528	-0.742983	0.000000	0.000000	4.000000	17.000000	1.000000
14652.954052	0.065414	0.570358	0.106072	85.993759	152.689362	-162.851868	4.742442	0.000000	1.584059	0.000000	0.000000	0.000000	0.501392	0.455528	-0.742983	0.000000	0.000000	4.000000	17.000000	1.000000
14652.957386	0.067135	0.571885	0.103690	86.092644	154.090363	-161.603073	4.753687	0.000000	1.549987	0.000000	0.000000	0.000000	0.516291	0.458056	-0.714754	0.000000	0.000000	4.000000	17.000000	1.000000
14652.960719	0.067135	0.571885	0.103690	86.092644	154.090363	-161.603073	4.753687	0.000000	1.549987	0.000000	0.000000	0.000000	0.516291	0.458056	-0.714754	0.000000	0.000000	4.000000	17.000000	1.000000
14652.964052	0.067135	0.571885	0.103690	86.092644	154.090363	-161.603073	4.753687	0.000000	1.549987	0.000000	0.000000	0.000000	0.516291	0.458056	-0.714754	0.000000	0.000000	4.000000	17.000000	1.000000
14652.967386	0.068841	0.573417	0.101310	86.201714	155.673569	-159.567764	4.766316	0.000000	1.510706	0.000000	0.000000	0.000000	0.511816	0.459674	-0.713822	0.000000	0.000000	4.000000	17.000000	1.000000
14652.970719	0.068841	0.573417	0.101310	86.201714	155.673569	-159.567764	4.766316	0.000000	1.510706	0.000000	0.000000	0.000000	0.511816	0.459674	-0.713822	0.000000	0.000000	4.000000	17.000000	1.000000
14652.974052	0.068841	0.573417	0.101310	86.201714	155.673569	-159.567764	4.766316	0.000000	1.510706	0.000000	0.000000	0.000000	0.511816	0.459674	-0.713822	0.000000	0.000000	4.000000	17.000000	1.000000
14652.977386	0.070615	0.574913	0.098952	86.311302	157.417709	-156.950256	4.779074	0.000000	1.469847	0.000000	0.000000	0.000000	0.532206	0.448697	-0.707333	0.000000	0.000000	4.000000	17.000000	1.000000
14652.980719	0.070615	0.574913	0.098952	86.311302	157.417709	-156.950256	4.779074	0.000000	1.469847	0.000000	0.000000	0.000000	0.532206	0.448697	-0.707333	0.000000	0.000000	4.000000	17.000000	1.000000
14652.984052	0.070615	0.574913	0.098952	86.311302	157.417709	-156.950256	4.779074	0.000000	1.469847	0.000000	0.000000	0.000000	0.532206	0.448697	-0.707333	0.000000	0.000000	4.000000	17.000000	1.000000
14652.987386	0.072425	0.576365	0.096582	86.428505	159.582214	-154.503876	4.793125	0.000000	1.423363	0.000000	0.000000	0.000000	0.543061	0.435479	-0.711238	0.000000	0.000000	4.000000	17.000000	1.000000
14652.990719	0.072425	0.576365	0.096582	86.428505	159.582214	-154.503876	4.793125	0.000000	1.423363	0.000000	0.000000	0.000000	0.543061	0.435479	-0.711238	0.000000	0.000000	4.000000	17.000000	1.000000
14652.994052	0.072425	0.576365	0.096582	86.428505	159.582214	-154.503876	4.793125	0.000000	1.423363	0.000000	0.000000	0.000000	0.543061	0.435479	-0.711238	0.000000	0.000000	4.000000	17.000000	1.000000
14652.997386	0.074270	0.577803	0.094191	86.540222	161.958069	-152.412674	4.807884	0.000000	1.372679	0.000000	0.000000	0.000000	0.553451	0.431520	-0.717138	0.000000	0.000000	4.000000	17.000000	1.000000
14653.000719	0.074270	0.577803	0.094191	86.540222	161.958069	-152.412674	4.807884	0.000000	1.372679	0.000000	0.000000	0.000000	0.553451	0.431520	-0.717138	0.000000	0.000000	4.000000	17.000000	1.000000
14653.004052	0.074270	0.577803	0.094191	86.540222	161.958069	-152.412674	4.807884	0.000000	1.372679	0.000000	0.000000	0.000000	0.553451	0.431520	-0.717138	0.000000	0.000000	4.000000	17.000000	1.000000
14653.007386	0.076142	0.579170	0.091734	86.622055	163.862518	-150.435776	4.709558	0.000000	1.286489	0.000000	0.000000	0.000000	0.561657	0.410108	-0.737217	0.000000	0.000000	4.000000	17.000000	1.000000
14653.010719	0.076142	0.579170	0.091734	86.622055	163.862518	-150.435776	4.709558	0.000000	1.286489	0.000000	0.000000	0.000000	0.561657	0.410108	-0.737217	0.000000	0.000000	4.000000	17.000000	1.000000
14653.014052	0.076142	0.579170	0.091734	86.622055	163.862518	-150.435776	4.709558	0.000000	1.286489	0.000000	0.000000	0.000000	0.561657	0.410108	-0.737217	0.000000	0.000000	4.000000	17.000000	1.000000
14653.017386	0.077965	0.580485	0.089236	86.684242	165.406174	-148.429840	4.586689	0.000000	1.192880	0.000000	0.000000	0.000000	0.546795	0.394444	-0.749326	0.000000	0.000000	4.000000	17.000000	1.000000
14653.020719	0.077965	0.580485	0.089236	86.684242	165.406174	-148.429840	4.586689	0.000000	1.192880	0.000000	0.000000	0.000000	0.546795	0.394444	-0.749326	0.000000	0.000000	4.000000	17.000000	1.000000
14653.024052	0.077965	0.580485	0.089236	86.684242	165.406174	-148.429840	4.586689	0.000000	1.192880	0.000000	0.000000	0.000000	0.546795	0.394444	-0.749326	0.000000	0.000000	4.000000	17.000000	1.000000
14653.027386	0.079744	0.581756	0.086736	86.741112	166.987747	-146.384445	4.461802	0.000000	1.101748	0.000000	0.000000	0.000000	0.533571	0.381407	-0.749876	0.000000	0.000000	4.000000	17.000000	1.000000
14653.030719	0.079744	0.581756	0.086736	86.741112	166.987747	-146.384445	4.461802	0.000000	1.101748	0.000000	0.000000	0.000000	0.533571	0.381407	-0.749876	0.000000	0.000000	4.000000	17.000000	1.000000
14653.034052	0.079744	0.581756	0.086736	86.741112	166.987747	-146.384445	4.461802	0.000000	1.101748	0.000000	0.000000	0.000000	0.533571	0.381407	-0.749876	0.000000	0.000000	4.000000	17.000000	1.000000
14653.037386	0.081525	0.582945	0.084197	86.791489	168.714615	-144.026215	4.336822	0.000000	1.012819	0.000000	0.000000	0.000000	0.534475	0.356814	-0.761915	0.000000	0.000000	4.000000	17.000000	1.000000
14653.040719	0.081525	0.582945	0.084197	86.791489	168.714615	-144.026215	4.336822	0.000000	1.012819	0.000000	0.000000	0.000000	0.534475	0.356814	-0.761915	0.000000	0.000000	4.000000	17.000000	1.000000
14653.044052	0.081525	0.582945	0.084197	86.791489	168.714615	-144.026215	4.336822	0.000000	1.012819	0.000000	0.000000	0.000000	0.534475	0.356814	-0.761915	0.000000	0.000000	4.000000	17.000000	1.000000
14653.047386	0.083212	0.584092	0.081664	86.839005	171.023575	-140.936752	4.209836	0.000000	0.923740	0.000000	0.000000	0.000000	0.505923	0.343954	-0.759803	0.000000	0.000000	4.000000	17.000000	1.000000
14653.050719	0.083212	0.584092	0.081664	86.839005	171.023575	-140.936752	4.209836	0.000000	0.923740	0.000000	0.000000	0.000000	0.505923	0.343954	-0.759803	0.000000	0.000000	4.000000	17.000000	1.000000
14653.054052	0.083212	0.584092	0.081664	86.839005	171.023575	-140.936752	4.209836	0.000000	0.923740	0.000000	0.000000	0.000000	0.505923	0.343954	-0.759803	0.000000	0.000000	4.000000	17.000000	1.000000
14653.057386	0.084856	0.585166	0.079138	86.892967	174.120712	-137.196503	4.083202	0.000000	0.839419	0.000000	0.000000	0.000000	0.493307	0.322290	-0.757709	0.000000	0.000000	4.000000	17.000000	1.000000
14653.060719	0.084856	0.585166	0.079138	86.892967	174.120712	-137.196503	4.083202	0.000000	0.839419	0.000000	0.000000	0.000000	0.493307	0.322290	-0.757709	0.000000	0.000000	4.000000	17.000000	1.000000
14653.064052	0.084856	0.585166	0.079138	86.892967	174.120712	-137.196503	4.083202	0.000000	0.839419	0.000000	0.000000	0.000000	0.493307	0.322290	-0.757709	0.000000	0.000000	4.000000	17.000000	1.000000
14653.067386	0.086412	0.586237	0.076653	86.942451	177.614426	-133.426025	3.956918	0.000000	0.757201	0.000000	0.000000	0.000000	0.466816	0.321327	-0.745688	0.000000	0.000000	4.000000	17.000000	1.000000
14653.070719	0.086412	0.586237	0.076653	86.942451	177.614426	-133.426025	3.956918	0.000000	0.757201	0.000000	0.000000	0.000000	0.466816	0.321327	-0.745688	0.000000	0.000000	4.000000	17.000000	1.000000
14653.074052	0.086412	0.586237	0.076653	86.942451	177.614426	-133.426025	3.956918	0.000000	0.757201	0.000000	0.000000	0.000000	0.466816	0.321327	-0.745688	0.000000	0.000000	4.000000	17.000000	1.000000
14653.077386	0.087888	0.587315	0.074246	86.979301	-179.554550	-130.620560	3.832636	0.000000	0.679399	0.000000	0.000000	0.000000	0.442643	0.323253	-0.721956	0.000000	0.000000	4.000000	17.000000	1.000000
14653.080719	0.087888	0.587315	0.074246	86.979301	-179.554550	-130.620560	3.832636	0.000000	0.679399	0.000000	0.000000	0.000000	0.442643	0.323253	-0.721956	0.000000	0.000000	4.000000	17.000000	1.000000
14653.084052	0.087888	0.587315	0.074246	86.979301	-179.554550	-130.620560	3.832636	0.000000	0.679399	0.000000	0.000000	0.000000	0.442643	0.323253	-0.721956	0.000000	0.000000	4.000000	17.000000	1.000000
14653.087386	0.089226	0.588341	0.071882	87.003365	-178.248276	-129.378418	3.712310	0.000000	0.605625	0.000000	0.000000	0.000000	0.401583	0.307958	-0.709382	0.000000	0.000000	4.000000	17.000000	1.000000
14653.090719	0.089226	0.588341	0.071882	87.003365	-178.248276	-129.378418	3.712310	0.000000	0.605625	0.000000	0.000000	0.000000	0.401583	0.307958	-0.709382	0.000000	0.000000	4.000000	17.000000	1.000000
14653.094052	0.089226	0.588341	0.071882	87.003365	-178.248276	-129.378418	3.712310	0.000000	0.605625	0.000000	0.000000	0.000000	0.401583	0.307958	-0.709382	0.000000	0.000000	4.000000	17.000000	1.000000
14653.097386	0.090413	0.589376	0.069611	87.017380	-178.337082	-129.433228	3.594080	0.000000	0.538694	0.000000	0.000000	0.000000	0.356012	0.310314	-0.681141	0.000000	0.000000	4.000000	17.000000	1.000000
14653.100719	0.090413	0.589376	0.069611	87.017380	-178.337082	-129.433228	3.594080	0.000000	0.538694	0.000000	0.000000	0.000000	0.356012	0.310314	-0.681141	0.000000	0.000000	4.000000	17.000000	1.000000
14653.104052	0.090413	0.589376	0.069611	87.017380	-178.337082	-129.433228	3.594080	0.000000	0.538694	0.000000	0.000000	0.000000	0.356012	0.310314	-0.681141	0.000000	0.000000	4.000000	17.000000	1.000000
14653.107386	0.091424	0.590370	0.067432	87.035484	-178.748596	-129.623611	3.480556	0.000000	0.479359	0.000000	0.000000	0.000000	0.303319	0.298352	-0.653722	0.000000	0.000000	4.000000	17.000000	1.000000
14653.110719	0.091424	0.590370	0.067432	87.035484	-178.748596	-129.623611	3.480556	0.000000	0.479359	0.000000	0.000000	0.000000	0.303319	0.298352	-0.653722	0.000000	0.000000	4.000000	17.000000	1.000000
14653.114052	0.091424	0.590370	0.067432	87.035484	-178.748596	-129.623611	3.480556	0.000000	0.479359	0.000000	0.000000	0.000000	0.303319	0.298352	-0.653722	0.000000	0.000000	4.000000	17.000000	1.000000
14653.117386	0.092310	0.591355	0.065330	87.044746	-179.818970	-130.255554	3.371603	0.000000	0.428806	0.000000	0.000000	0.000000	0.265946	0.295368	-0.630661	0.000000	0.000000	4.000000	17.000000	1.000000
14653.120719	0.092310	0.591355	0.065330	87.044746	-179.818970	-130.255554	3.371603	0.000000	0.428806	0.000000	0.000000	0.000000	0.265946	0.295368	-0.630661	0.000000	0.000000	4.000000	17.000000	1.000000
14653.124052	0.092310	0.591355	0.065330	87.044746	-179.818970	-130.255554	3.371603	0.000000	0.428806	0.000000	0.000000	0.000000	0.265946	0.295368	-0.630661	0.000000	0.000000	4.000000	17.000000	1.000000
14653.127386	0.093045	0.592340	0.063287	87.050713	178.244522	-131.851120	3.266493	0.000000	0.384482	0.000000	0.000000	0.000000	0.220528	0.295426	-0.612832	0.000000	0.000000	4.000000	17.000000	1.000000
14653.130719	0.093045	0.592340	0.063287	87.050713	178.244522	-131.851120	3.266493	0.000000	0.384482	0.000000	0.000000	0.000000	0.220528	0.295426	-0.612832	0.000000	0.000000	4.000000	17.000000	1.000000
14653.134052	0.093045	0.592340	0.063287	87.050713	178.244522	-131.851120	3.266493	0.000000	0.384482	0.000000	0.000000	0.000000	0.220528	0.295426	-0.612832	0.000000	0.000000	4.000000	17.000000	1.000000
14653.137386	0.093709	0.593316	0.061314	87.043419	175.288284	-134.767197	3.164354	0.000000	0.347727	0.000000	0.000000	0.000000	0.199085	0.292793	-0.591938	0.000000	0.000000	4.000000	17.000000	1.000000
14653.140719	0.093709	0.593316	0.061314	87.043419	175.288284	-134.767197	3.164354	0.000000	0.347727	0.000000	0.000000	0.000000	0.199085	0.292793	-0.591938	0.000000	0.000000	4.000000	17.000000	1.000000
14653.144052	0.093709	0.593316	0.061314	87.043419	175.288284	-134.767197	3.164354	0.000000	0.347727	0.000000	0.000000	0.000000	0.199085	0.292793	-0.591938	0.000000	0.000000	4.000000	17.000000	1.000000
14653.147386	0.094229	0.594283	0.059424	87.012138	171.190689	-138.788422	3.065698	0.000000	0.314546	0.000000	0.000000	0.000000	0.155942	0.290335	-0.566865	0.000000	0.000000	4.000000	17.000000	1.000000
14653.150719	0.094229	0.594283	0.059424	87.012138	171.190689	-138.788422	3.065698	0.000000	0.314546	0.000000	0.000000	0.000000	0.155942	0.290335	-0.566865	0.000000	0.000000	4.000000	17.000000	1.000000
14653.154052	0.094229	0.594283	0.059424	87.012138	171.190689	-138.788422	3.065698	0.000000	0.314546	0.000000	0.000000	0.000000	0.155942	0.290335	-0.566865	0.000000	0.000000	4.000000	17.000000	1.000000
14653.157386	0.094628	0.595224	0.057599	86.951363	166.529892	-143.336288	2.971220	0.000000	0.288556	0.000000	0.000000	0.000000	0.119862	0.282215	-0.547568	0.000000	0.000000	4.000000	17.000000	1.000000
14653.160719	0.094628	0.595224	0.057599	86.951363	166.529892	-143.336288	2.971220	0.000000	0.288556	0.000000	0.000000	0.000000	0.119862	0.282215	-0.547568	0.000000	0.000000	4.000000	17.000000	1.000000
14653.164052	0.094628	0.595224	0.057599	86.951363	166.529892	-143.336288	2.971220	0.000000	0.288556	0.000000	0.000000	0.000000	0.119862	0.282215	-0.547568	0.000000	0.000000	4.000000	17.000000	1.000000
14653.167386	0.094916	0.596149	0.055877	86.860313	161.552765	-148.167343	2.879959	0.000000	0.268579	0.000000	0.000000	0.000000	0.086360	0.277435	-0.516618	0.000000	0.000000	4.000000	17.000000	1.000000
14653.170719	0.094916	0.596149	0.055877	86.860313	161.552765	-148.167343	2.879959	0.000000	0.268579	0.000000	0.000000	0.000000	0.086360	0.277435	-0.516618	0.000000	0.000000	4.000000	17.000000	1.000000
14653.174052	0.094916	0.596149	0.055877	86.860313	161.552765	-148.167343	2.879959	0.000000	0.268579	0.000000	0.000000	0.000000	0.086360	0.277435	-0.516618	0.000000	0.000000	4.000000	17.000000	1.000000
14653.177386	0.095115	0.597039	0.054239	86.746346	156.845428	-152.716400	2.793856	0.000000	0.254185	0.000000	0.000000	0.000000	0.059754	0.267083	-0.491492	0.000000	0.000000	4.000000	17.000000	1.000000
14653.180719	0.095115	0.597039	0.054239	86.746346	156.845428	-152.716400	2.793856	0.000000	0.254185	0.000000	0.000000	0.000000	0.059754	0.267083	-0.491492	0.000000	0.000000	4.000000	17.000000	1.000000
14653.184052	0.095115	0.597039	0.054239	86.746346	156.845428	-152.716400	2.793856	0.000000	0.254185	0.000000	0.000000	0.000000	0.059754	0.267083	-0.491492	0.000000	0.000000	4.000000	17.000000	1.000000
14653.187386	0.095227	0.597896	0.052685	86.618988	152.617294	-156.781296	2.711941	0.000000	0.244227	0.000000	0.000000	0.000000	0.033507	0.256976	-0.466236	0.000000	0.000000	4.000000	17.000000	1.000000
14653.190719	0.095227	0.597896	0.052685	86.618988	152.617294	-156.781296	2.711941	0.000000	0.244227	0.000000	0.000000	0.000000	0.033507	0.256976	-0.466236	0.000000	0.000000	4.000000	17.000000	1.000000
14653.194052	0.095227	0.597896	0.052685	86.618988	152.617294	-156.781296	2.711941	0.000000	0.244227	0.000000	0.000000	0.000000	0.033507	0.256976	-0.466236	0.000000	0.000000	4.000000	17.000000	1.000000
14653.197386	0.095268	0.598737	0.051165	86.488266	148.957596	-160.285263	2.634234	0.000000	0.238642	0.000000	0.000000	0.000000	0.012242	0.252377	-0.456011	0.000000	0.000000	4.000000	17.000000	1.000000
14653.200719	0.095268	0.598737	0.051165	86.488266	148.957596	-160.285263	2.634234	0.000000	0.238642	0.000000	0.000000	0.000000	0.012242	0.252377	-0.456011	0.000000	0.000000	4.000000	17.000000	1.000000
14653.204052	0.095268	0.598737	0.051165	86.488266	148.957596	-160.285263	2.634234	0.000000	0.238642	0.000000	0.000000	0.000000	0.012242	0.252377	-0.456011	0.000000	0.000000	4.000000	17.000000	1.000000
14653.207386	0.095267	0.599554	0.049697	86.354759	145.736023	-163.359741	2.558233	0.000000	0.236602	0.000000	0.000000	0.000000	-0.000293	0.245250	-0.440199	0.000000	0.000000	4.000000	17.000000	1.000000
14653.210719	0.095267	0.599554	0.049697	86.354759	145.736023	-163.359741	2.558233	0.000000	0.236602	0.000000	0.000000	0.000000	-0.000293	0.245250	-0.440199	0.000000	0.000000	4.000000	17.000000	1.000000
14653.214052	0.095267	0.599554	0.049697	86.354759	145.736023	-163.359741	2.558233	0.000000	0.236602	0.000000	0.000000	0.000000	-0.000293	0.245250	-0.440199	0.000000	0.000000	4.000000	17.000000	1.000000
14653.217386	0.095237	0.600347	0.048217	86.210175	142.791840	-166.150208	2.484866	0.000000	0.236650	0.000000	0.000000	0.000000	-0.008942	0.237641	-0.444114	0.000000	0.000000	4.000000	17.000000	1.000000
14653.220719	0.095237	0.600347	0.048217	86.210175	142.791840	-166.150208	2.484866	0.000000	0.236650	0.000000	0.000000	0.000000	-0.008942	0.237641	-0.444114	0.000000	0.000000	4.000000	17.000000	1.000000
14653.224052	0.095237	0.600347	0.048217	86.210175	142.791840	-166.150208	2.484866	0.000000	0.236650	0.000000	0.000000	0.000000	-0.008942	0.237641	-0.444114	0.000000	0.000000	4.000000	17.000000	1.000000
14653.227386	0.095162	0.601124	0.046767	86.062286	140.136948	-168.657059	2.410847	0.000000	0.238141	0.000000	0.000000	0.000000	-0.022535	0.233237	-0.435129	0.000000	0.000000	4.000000	17.000000	1.000000
14653.230719	0.095162	0.601124	0.046767	86.062286	140.136948	-168.657059	2.410847	0.000000	0.238141	0.000000	0.000000	0.000000	-0.022535	0.233237	-0.435129	0.000000	0.000000	4.000000	17.000000	1.000000
14653.234052	0.095162	0.601124	0.046767	86.062286	140.136948	-168.657059	2.410847	0.000000	0.238141	0.000000	0.000000	0.000000	-0.022535	0.233237	-0.435129	0.000000	0.000000	4.000000	17.000000	1.000000
14653.237386	0.095060	0.601848	0.045311	85.926620	137.954056	-170.707718	2.338326	0.000000	0.241897	0.000000	0.000000	0.000000	-0.030572	0.217266	-0.436673	0.000000	0.000000	4.000000	17.000000	1.000000
14653.240719	0.095060	0.601848	0.045311	85.926620	137.954056	-170.707718	2.338326	0.000000	0.241897	0.000000	0.000000	0.000000	-0.030572	0.217266	-0.436673	0.000000	0.000000	4.000000	17.000000	1.000000
14653.244052	0.095060	0.601848	0.045311	85.926620	137.954056	-170.707718	2.338326	0.000000	0.241897	0.000000	0.000000	0.000000	-0.030572	0.217266	-0.436673	0.000000	0.000000	4.000000	17.000000	1.000000
14653.247386	0.094937	0.602558	0.043881	85.821762	136.399139	-172.162735	2.265547	0.000000	0.246992	0.000000	0.000000	0.000000	-0.036799	0.213068	-0.428975	0.000000	0.000000	4.000000	17.000000	1.000000
14653.250719	0.094937	0.602558	0.043881	85.821762	136.399139	-172.162735	2.265547	0.000000	0.246992	0.000000	0.000000	0.000000	-0.036799	0.213068	-0.428975	0.000000	0.000000	4.000000	17.000000	1.000000
14653.254052	0.094937	0.602558	0.043881	85.821762	136.399139	-172.162735	2.265547	0.000000	0.246992	0.000000	0.000000	0.000000	-0.036799	0.213068	-0.428975	0.000000	0.000000	4.000000	17.000000	1.000000
14653.257386	0.094796	0.603227	0.042485	85.748535	135.266830	-173.227692	2.194051	0.000000	0.253125	0.000000	0.000000	0.000000	-0.042509	0.200567	-0.418900	0.000000	0.000000	4.000000	17.000000	1.000000
14653.260719	0.094796	0.603227	0.042485	85.748535	135.266830	-173.227692	2.194051	0.000000	0.253125	0.000000	0.000000	0.000000	-0.042509	0.200567	-0.418900	0.000000	0.000000	4.000000	17.000000	1.000000
14653.264052	0.094796	0.603227	0.042485	85.748535	135.266830	-173.227692	2.194051	0.000000	0.253125	0.000000	0.000000	0.000000	-0.042509	0.200567	-0.418900	0.000000	0.000000	4.000000	17.000000	1.000000
14653.267386	0.094659	0.603854	0.041118	85.694839	134.377792	-174.069077	2.124235	0.000000	0.260210	0.000000	0.000000	0.000000	-0.041044	0.188206	-0.410116	0.000000	0.000000	4.000000	17.000000	1.000000
14653.270719	0.094659	0.603854	0.041118	85.694839	134.377792	-174.069077	2.124235	0.000000	0.260210	0.000000	0.000000	0.000000	-0.041044	0.188206	-0.410116	0.000000	0.000000	4.000000	17.000000	1.000000
14653.274052	0.094659	0.603854	0.041118	85.694839	134.377792	-174.069077	2.124235	0.000000	0.260210	0.000000	0.000000	0.000000	-0.041044	0.188206	-0.410116	0.000000	0.000000	4.000000	17.000000	1.000000
14653.277386	0.094509	0.604480	0.039815	85.658234	133.731445	-174.685959	2.055882	0.000000	0.267051	0.000000	0.000000	0.000000	-0.044890	0.187760	-0.390745	0.000000	0.000000	4.000000	17.000000	1.000000
14653.280719	0.094509	0.604480	0.039815	85.658234	133.731445	-174.685959	2.055882	0.000000	0.267051	0.000000	0.000000	0.000000	-0.044890	0.187760	-0.390745	0.000000	0.000000	4.000000	17.000000	1.000000
14653.284052	0.094509	0.604480	0.039815	85.658234	133.731445	-174.685959	2.055882	0.000000	0.267051	0.000000	0.000000	0.000000	-0.044890	0.187760	-0.390745	0.000000	0.000000	4.000000	17.000000	1.000000
14653.287386	0.094377	0.605069	0.038604	85.633499	133.157394	-175.237869	1.990758	0.000000	0.274532	0.000000	0.000000	0.000000	-0.039824	0.176721	-0.363329	0.000000	0.000000	4.000000	17.000000	1.000000
14653.290719	0.094377	0.605069	0.038604	85.633499	133.157394	-175.237869	1.990758	0.000000	0.274532	0.000000	0.000000	0.000000	-0.039824	0.176721	-0.363329	0.000000	0.000000	4.000000	17.000000	1.000000
14653.294052	0.094377	0.605069	0.038604	85.633499	133.157394	-175.237869	1.990758	0.000000	0.274532	0.000000	0.000000	0.000000	-0.039824	0.176721	-0.363329	0.000000	0.000000	4.000000	17.000000	1.000000
14653.297386	0.094284	0.605622	0.037480	85.606667	132.575592	-175.795959	1.930203	0.000000	0.281170	0.000000	0.000000	0.000000	-0.027678	0.165947	-0.337171	0.000000	0.000000	4.000000	17.000000	1.000000
14653.300719	0.094284	0.605622	0.037480	85.606667	132.575592	-175.795959	1.930203	0.000000	0.281170	0.000000	0.000000	0.000000	-0.027678	0.165947	-0.337171	0.000000	0.000000	4.000000	17.000000	1.000000
14653.304052	0.094284	0.605622	0.037480	85.606667	132.575592	-175.795959	1.930203	0.000000	0.281170	0.000000	0.000000	0.000000	-0.027678	0.165947	-0.337171	0.000000	0.000000	4.000000	17.000000	1.000000
14653.307386	0.094205	0.606148	0.036425	85.573311	131.949387	-176.395752	1.874008	0.000000	0.285783	0.000000	0.000000	0.000000	-0.023911	0.157790	-0.316566	0.000000	0.000000	4.000000	17.000000	1.000000
14653.310719	0.094205	0.606148	0.036425	85.573311	131.949387	-176.395752	1.874008	0.000000	0.285783	0.000000	0.000000	0.000000	-0.023911	0.157790	-0.316566	0.000000	0.000000	4.000000	17.000000	1.000000
14653.314052	0.094205	0.606148	0.036425	85.573311	131.949387	-176.395752	1.874008	0.000000	0.285783	0.000000	0.000000	0.000000	-0.023911	0.157790	-0.316566	0.000000	0.000000	4.000000	17.000000	1.000000
14653.317386	0.094116	0.606620	0.035451	85.528496	131.287674	-177.022507	1.821247	0.000000	0.289768	0.000000	0.000000	0.000000	-0.026669	0.141600	-0.292160	0.000000	0.000000	4.000000	17.000000	1.000000
14653.320719	0.094116	0.606620	0.035451	85.528496	131.287674	-177.022507	1.821247	0.000000	0.289768	0.000000	0.000000	0.000000	-0.026669	0.141600	-0.292160	0.000000	0.000000	4.000000	17.000000	1.000000
14653.324052	0.094116	0.606620	0.035451	85.528496	131.287674	-177.022507	1.821247	0.000000	0.289768	0.000000	0.000000	0.000000	-0.026669	0.141600	-0.292160	0.000000	0.000000	4.000000	17.000000	1.000000
14653.327386	0.094012	0.607074	0.034527	85.475197	130.569138	-177.693588	1.772554	0.000000	0.294213	0.000000	0.000000	0.000000	-0.031161	0.136118	-0.277087	0.000000	0.000000	4.000000	17.000000	1.000000
14653.330719	0.094012	0.607074	0.034527	85.475197	130.569138	-177.693588	1.772554	0.000000	0.294213	0.000000	0.000000	0.000000	-0.031161	0.136118	-0.277087	0.000000	0.000000	4.000000	17.000000	1.000000
14653.334052	0.094012	0.607074	0.034527	85.475197	130.569138	-177.693588	1.772554	0.000000	0.294213	0.000000	0.000000	0.000000	-0.031161	0.136118	-0.277087	0.000000	0.000000	4.000000	17.000000	1.000000
14653.337386	0.094012	0.607074	0.034527	85.407005	129.845642	-178.356873	1.726373	0.000000	0.299406	0.000000	0.000000	0.000000	-0.031161	0.136118	-0.277087	0.000000	0.000000	4.000000	17.000000	1.000000
14653.340719	0.093892	0.607463	0.033647	85.407005	129.845642	-178.356873	1.726373	0.000000	0.299406	0.000000	0.000000	0.000000	-0.036010	0.116735	-0.264147	0.000000	0.000000	4.000000	17.000000	1.000000
14653.344052	0.093892	0.607463	0.033647	85.407005	129.845642	-178.356873	1.726373	0.000000	0.299406	0.000000	0.000000	0.000000	-0.036010	0.116735	-0.264147	0.000000	0.000000	4.000000	17.000000	1.000000
14653.347386	0.093796	0.607823	0.032769	85.341499	129.169189	-178.978714	1.726373	0.000000	0.299406	0.000000	0.000000	0.000000	-0.028656	0.107927	-0.263253	0.000000	0.000000	4.000000	17.000000	1.000000
14653.350719	0.093796	0.607823	0.032769	85.341499	129.169189	-178.978714	1.726373	0.000000	0.299406	0.000000	0.000000	0.000000	-0.028656	0.107927	-0.263253	0.000000	0.000000	4.000000	17.000000	1.000000
14653.354052	0.093796	0.607823	0.032769	85.341499	129.169189	-178.978714	1.726373	0.000000	0.299406	0.000000	0.000000	0.000000	-0.028656	0.107927	-0.263253	0.000000	0.000000	4.000000	17.000000	1.000000
14653.357386	0.093796	0.607823	0.032769	85.275688	128.643661	-179.450729	1.638473	0.000000	0.310184	0.000000	0.000000	0.000000	-0.028656	0.107927	-0.263253	0.000000	0.000000	4.000000	17.000000	1.000000
14653.360719	0.093708	0.608119	0.031931	85.275688	128.643661	-179.450729	1.638473	0.000000	0.310184	0.000000	0.000000	0.000000	-0.026496	0.088710	-0.251568	0.000000	0.000000	4.000000	17.000000	1.000000
14653.364052	0.093708	0.608119	0.031931	85.275688	128.643661	-179.450729	1.638473	0.000000	0.310184	0.000000	0.000000	0.000000	-0.026496	0.088710	-0.251568	0.000000	0.000000	4.000000	17.000000	1.000000
14653.367386	0.093616	0.608393	0.031077	85.212997	128.204773	-179.845734	1.638473	0.000000	0.310184	0.000000	0.000000	0.000000	-0.027475	0.082343	-0.256293	0.000000	0.000000	4.000000	17.000000	1.000000
14653.370719	0.093616	0.608393	0.031077	85.212997	128.204773	-179.845734	1.638473	0.000000	0.310184	0.000000	0.000000	0.000000	-0.027475	0.082343	-0.256293	0.000000	0.000000	4.000000	17.000000	1.000000
14653.374052	0.093616	0.608393	0.031077	85.212997	128.204773	-179.845734	1.638473	0.000000	0.310184	0.000000	0.000000	0.000000	-0.027475	0.082343	-0.256293	0.000000	0.000000	4.000000	17.000000	1.000000
14653.377386	0.093616	0.608393	0.031077	85.153214	127.801689	179.789673	1.553829	0.000000	0.319179	0.000000	0.000000	0.000000	-0.027475	0.082343	-0.256293	0.000000	0.000000	4.000000	17.000000	1.000000
14653.380719	0.093603	0.608651	0.030255	85.153214	127.801689	179.789673	1.553829	0.000000	0.319179	0.000000	0.000000	0.000000	-0.004061	0.077306	-0.246410	0.000000	0.000000	4.000000	17.000000	1.000000
14653.384052	0.093603	0.608651	0.030255	85.153214	127.801689	179.789673	1.553829	0.000000	0.319179	0.000000	0.000000	0.000000	-0.004061	0.077306	-0.246410	0.000000	0.000000	4.000000	17.000000	1.000000
14653.387386	0.093589	0.608833	0.029434	85.105354	127.618019	179.627991	1.553829	0.000000	0.319179	0.000000	0.000000	0.000000	-0.004165	0.054735	-0.246231	0.000000	0.000000	4.000000	17.000000	1.000000
14653.390719	0.093589	0.608833	0.029434	85.105354	127.618019	179.627991	1.553829	0.000000	0.319179	0.000000	0.000000	0.000000	-0.004165	0.054735	-0.246231	0.000000	0.000000	4.000000	17.000000	1.000000
14653.394052	0.093589	0.608833	0.029434	85.105354	127.618019	179.627991	1.553829	0.000000	0.319179	0.000000	0.000000	0.000000	-0.004165	0.054735	-0.246231	0.000000	0.000000	4.000000	17.000000	1.000000
14653.397386	0.093589	0.608833	0.029434	85.085144	127.671547	179.672836	1.471723	0.000000	0.320550	0.000000	0.000000	0.000000	-0.004165	0.054735	-0.246231	0.000000	0.000000	4.000000	17.000000	1.000000
14653.400719	0.093627	0.608980	0.028636	85.085144	127.671547	179.672836	1.471723	0.000000	0.320550	0.000000	0.000000	0.000000	0.011331	0.044000	-0.239545	0.000000	0.000000	4.000000	17.000000	1.000000
14653.404052	0.093627	0.608980	0.028636	85.085144	127.671547	179.672836	1.471723	0.000000	0.320550	0.000000	0.000000	0.000000	0.011331	0.044000	-0.239545	0.000000	0.000000	4.000000	17.000000	1.000000
14653.407386	0.093733	0.609125	0.027824	85.079483	127.831306	179.803162	1.471723	0.000000	0.320550	0.000000	0.000000	0.000000	0.031857	0.043646	-0.243649	0.000000	0.000000	4.000000	17.000000	1.000000
14653.410719	0.093733	0.609125	0.027824	85.079483	127.831306	179.803162	1.471723	0.000000	0.320550	0.000000	0.000000	0.000000	0.031857	0.043646	-0.243649	0.000000	0.000000	4.000000	17.000000	1.000000
14653.414052	0.093733	0.609125	0.027824	85.079483	127.831306	179.803162	1.471723	0.000000	0.320550	0.000000	0.000000	0.000000	0.031857	0.043646	-0.243649	0.000000	0.000000	4.000000	17.000000	1.000000
14653.417386	0.093733	0.609125	0.027824	85.072365	128.028519	179.965652	1.391190	0.000000	0.313352	0.000000	0.000000	0.000000	0.031857	0.043646	-0.243649	0.000000	0.000000	4.000000	17.000000	1.000000
14653.420719	0.093890	0.609235	0.027034	85.072365	128.028519	179.965652	1.391190	0.000000	0.313352	0.000000	0.000000	0.000000	0.047212	0.032994	-0.236956	0.000000	0.000000	4.000000	17.000000	1.000000
14653.424052	0.093890	0.609235	0.027034	85.072365	128.028519	179.965652	1.391190	0.000000	0.313352	0.000000	0.000000	0.000000	0.047212	0.032994	-0.236956	0.000000	0.000000	4.000000	17.000000	1.000000
14653.427386	0.094139	0.609344	0.026226	85.064018	128.256683	-179.849213	1.391190	0.000000	0.313352	0.000000	0.000000	0.000000	0.074452	0.032687	-0.242420	0.000000	0.000000	4.000000	17.000000	1.000000
14653.430719	0.094139	0.609344	0.026226	85.064018	128.256683	-179.849213	1.391190	0.000000	0.313352	0.000000	0.000000	0.000000	0.074452	0.032687	-0.242420	0.000000	0.000000	4.000000	17.000000	1.000000
14653.434052	0.094139	0.609344	0.026226	85.064018	128.256683	-179.849213	1.391190	0.000000	0.313352	0.000000	0.000000	0.000000	0.074452	0.032687	-0.242420	0.000000	0.000000	4.000000	17.000000	1.000000
14653.437386	0.094139	0.609344	0.026226	85.059929	128.450882	-179.710373	1.311294	0.000000	0.293075	0.000000	0.000000	0.000000	0.074452	0.032687	-0.242420	0.000000	0.000000	4.000000	17.000000	1.000000
14653.440719	0.094466	0.609457	0.025466	85.059929	128.450882	-179.710373	1.311294	0.000000	0.293075	0.000000	0.000000	0.000000	0.098323	0.033856	-0.227938	0.000000	0.000000	4.000000	17.000000	1.000000
14653.444052	0.094466	0.609457	0.025466	85.059929	128.450882	-179.710373	1.311294	0.000000	0.293075	0.000000	0.000000	0.000000	0.098323	0.033856	-0.227938	0.000000	0.000000	4.000000	17.000000	1.000000
14653.447386	0.094904	0.609550	0.024668	85.055733	128.655716	-179.571701	1.311294	0.000000	0.293075	0.000000	0.000000	0.000000	0.131312	0.027747	-0.239414	0.000000	0.000000	4.000000	17.000000	1.000000
14653.450719	0.094904	0.609550	0.024668	85.055733	128.655716	-179.571701	1.311294	0.000000	0.293075	0.000000	0.000000	0.000000	0.131312	0.027747	-0.239414	0.000000	0.000000	4.000000	17.000000	1.000000
14653.454052	0.094904	0.609550	0.024668	85.055733	128.655716	-179.571701	1.311294	0.000000	0.293075	0.000000	0.000000	0.000000	0.131312	0.027747	-0.239414	0.000000	0.000000	4.000000	17.000000	1.000000
14653.457386	0.094904	0.609550	0.024668	85.058662	129.039352	-179.277542	1.233402	0.000000	0.254802	0.000000	0.000000	0.000000	0.131312	0.027747	-0.239414	0.000000	0.000000	4.000000	17.000000	1.000000
14653.460719	0.095436	0.609634	0.023875	85.058662	129.039352	-179.277542	1.233402	0.000000	0.254802	0.000000	0.000000	0.000000	0.159563	0.025300	-0.238010	0.000000	0.000000	4.000000	17.000000	1.000000
14653.464052	0.095436	0.609634	0.023875	85.058662	129.039352	-179.277542	1.233402	0.000000	0.254802	0.000000	0.000000	0.000000	0.159563	0.025300	-0.238010	0.000000	0.000000	4.000000	17.000000	1.000000
14653.467386	0.096026	0.609705	0.023028	85.105591	129.673004	-178.778229	1.233402	0.000000	0.254802	0.000000	0.000000	0.000000	0.177141	0.021366	-0.253972	0.000000	0.000000	4.000000	17.000000	1.000000
14653.470719	0.096026	0.609705	0.023028	85.105591	129.673004	-178.778229	1.233402	0.000000	0.254802	0.000000	0.000000	0.000000	0.177141	0.021366	-0.253972	0.000000	0.000000	4.000000	17.000000	1.000000
14653.474052	0.096026	0.609705	0.023028	85.105591	129.673004	-178.778229	1.233402	0.000000	0.254802	0.000000	0.000000	0.000000	0.177141	0.021366	-0.253972	0.000000	0.000000	4.000000	17.000000	1.000000
14653.477386	0.096636	0.609729	0.022169	85.196579	130.785278	-177.846283	1.151405	0.000000	0.198685	0.000000	0.000000	0.000000	0.182814	0.007249	-0.257775	0.000000	0.000000	4.000000	17.000000	1.000000
14653.480719	0.096636	0.609729	0.022169	85.196579	130.785278	-177.846283	1.151405	0.000000	0.198685	0.000000	0.000000	0.000000	0.182814	0.007249	-0.257775	0.000000	0.000000	4.000000	17.000000	1.000000
14653.484052	0.096636	0.609729	0.022169	85.196579	130.785278	-177.846283	1.151405	0.000000	0.198685	0.000000	0.000000	0.000000	0.182814	0.007249	-0.257775	0.000000	0.000000	4.000000	17.000000	1.000000
14653.487386	0.097233	0.609767	0.021262	85.328064	132.274155	-176.573074	1.108443	0.000000	0.168216	0.000000	0.000000	0.000000	0.179200	0.011323	-0.272155	0.000000	0.000000	4.000000	17.000000	1.000000
14653.490719	0.097233	0.609767	0.021262	85.328064	132.274155	-176.573074	1.108443	0.000000	0.168216	0.000000	0.000000	0.000000	0.179200	0.011323	-0.272155	0.000000	0.000000	4.000000	17.000000	1.000000
14653.494052	0.097233	0.609767	0.021262	85.328064	132.274155	-176.573074	1.108443	0.000000	0.168216	0.000000	0.000000	0.000000	0.179200	0.011323	-0.272155	0.000000	0.000000	4.000000	17.000000	1.000000
14653.497386	0.097783	0.609731	0.020364	85.453346	133.952774	-175.111252	1.063084	0.000000	0.138349	0.000000	0.000000	0.000000	0.164858	-0.010781	-0.269368	0.000000	0.000000	4.000000	17.000000	1.000000
14653.500719	0.097783	0.609731	0.020364	85.453346	133.952774	-175.111252	1.063084	0.000000	0.138349	0.000000	0.000000	0.000000	0.164858	-0.010781	-0.269368	0.000000	0.000000	4.000000	17.000000	1.000000
14653.504052	0.097783	0.609731	0.020364	85.453346	133.952774	-175.111252	1.063084	0.000000	0.138349	0.000000	0.000000	0.000000	0.164858	-0.010781	-0.269368	0.000000	0.000000	4.000000	17.000000	1.000000
14653.507386	0.098364	0.609663	0.019402	85.544952	135.477875	-173.778992	1.018189	0.000000	0.110873	0.000000	0.000000	0.000000	0.174338	-0.020561	-0.288667	0.000000	0.000000	4.000000	17.000000	1.000000
14653.510719	0.098364	0.609663	0.019402	85.544952	135.477875	-173.778992	1.018189	0.000000	0.110873	0.000000	0.000000	0.000000	0.174338	-0.020561	-0.288667	0.000000	0.000000	4.000000	17.000000	1.000000
14653.514052	0.098364	0.609663	0.019402	85.544952	135.477875	-173.778992	1.018189	0.000000	0.110873	0.000000	0.000000	0.000000	0.174338	-0.020561	-0.288667	0.000000	0.000000	4.000000	17.000000	1.000000
14653.517386	0.098945	0.609540	0.018455	85.585190	136.772812	-172.637009	0.970078	0.000000	0.081817	0.000000	0.000000	0.000000	0.174498	-0.036710	-0.284101	0.000000	0.000000	4.000000	17.000000	1.000000
14653.520719	0.098945	0.609540	0.018455	85.585190	136.772812	-172.637009	0.970078	0.000000	0.081817	0.000000	0.000000	0.000000	0.174498	-0.036710	-0.284101	0.000000	0.000000	4.000000	17.000000	1.000000
14653.524052	0.098945	0.609540	0.018455	85.585190	136.772812	-172.637009	0.970078	0.000000	0.081817	0.000000	0.000000	0.000000	0.174498	-0.036710	-0.284101	0.000000	0.000000	4.000000	17.000000	1.000000
14653.527386	0.099547	0.609345	0.017503	85.586609	137.754501	-171.774429	0.922728	0.000000	0.052734	0.000000	0.000000	0.000000	0.180469	-0.058630	-0.285563	0.000000	0.000000	4.000000	17.000000	1.000000
14653.530719	0.099547	0.609345	0.017503	85.586609	137.754501	-171.774429	0.922728	0.000000	0.052734	0.000000	0.000000	0.000000	0.180469	-0.058630	-0.285563	0.000000	0.000000	4.000000	17.000000	1.000000
14653.534052	0.099547	0.609345	0.017503	85.586609	137.754501	-171.774429	0.922728	0.000000	0.052734	0.000000	0.000000	0.000000	0.180469	-0.058630	-0.285563	0.000000	0.000000	4.000000	17.000000	1.000000
14653.537386	0.100096	0.609084	0.016537	85.556442	138.619751	-171.005310	0.875134	0.000000	0.022656	0.000000	0.000000	0.000000	0.164670	-0.078330	-0.289843	0.000000	0.000000	4.000000	17.000000	1.000000
14653.540719	0.100096	0.609084	0.016537	85.556442	138.619751	-171.005310	0.875134	0.000000	0.022656	0.000000	0.000000	0.000000	0.164670	-0.078330	-0.289843	0.000000	0.000000	4.000000	17.000000	1.000000
14653.544052	0.100096	0.609084	0.016537	85.556442	138.619751	-171.005310	0.875134	0.000000	0.022656	0.000000	0.000000	0.000000	0.164670	-0.078330	-0.289843	0.000000	0.000000	4.000000	17.000000	1.000000
14653.547386	0.100637	0.608757	0.015547	85.512573	139.489487	-170.213760	0.826827	0.000000	-0.004789	0.000000	0.000000	0.000000	0.162376	-0.097953	-0.296985	0.000000	0.000000	4.000000	17.000000	1.000000
14653.550719	0.100637	0.608757	0.015547	85.512573	139.489487	-170.213760	0.826827	0.000000	-0.004789	0.000000	0.000000	0.000000	0.162376	-0.097953	-0.296985	0.000000	0.000000	4.000000	17.000000	1.000000
14653.554052	0.100637	0.608757	0.015547	85.512573	139.489487	-170.213760	0.826827	0.000000	-0.004789	0.000000	0.000000	0.000000	0.162376	-0.097953	-0.296985	0.000000	0.000000	4.000000	17.000000	1.000000
14653.557386	0.101153	0.608359	0.014561	85.462532	140.387634	-169.389359	0.777329	0.000000	-0.031852	0.000000	0.000000	0.000000	0.154822	-0.119603	-0.295701	0.000000	0.000000	4.000000	17.000000	1.000000
14653.560719	0.101153	0.608359	0.014561	85.462532	140.387634	-169.389359	0.777329	0.000000	-0.031852	0.000000	0.000000	0.000000	0.154822	-0.119603	-0.295701	0.000000	0.000000	4.000000	17.000000	1.000000
14653.564052	0.101153	0.608359	0.014561	85.462532	140.387634	-169.389359	0.777329	0.000000	-0.031852	0.000000	0.000000	0.000000	0.154822	-0.119603	-0.295701	0.000000	0.000000	4.000000	17.000000	1.000000
14653.567386	0.101647	0.607907	0.013595	85.405769	141.355896	-168.459946	0.728046	0.000000	-0.057656	0.000000	0.000000	0.000000	0.148302	-0.135346	-0.289835	0.000000	0.000000	4.000000	17.000000	1.000000
14653.570719	0.101647	0.607907	0.013595	85.405769	141.355896	-168.459946	0.728046	0.000000	-0.057656	0.000000	0.000000	0.000000	0.148302	-0.135346	-0.289835	0.000000	0.000000	4.000000	17.000000	1.000000
14653.574052	0.101647	0.607907	0.013595	85.405769	141.355896	-168.459946	0.728046	0.000000	-0.057656	0.000000	0.000000	0.000000	0.148302	-0.135346	-0.289835	0.000000	0.000000	4.000000	17.000000	1.000000
14653.577386	0.102098	0.607404	0.012653	85.343857	142.355713	-167.477478	0.679740	0.000000	-0.082373	0.000000	0.000000	0.000000	0.135142	-0.150972	-0.282538	0.000000	0.000000	4.000000	17.000000	1.000000
14653.580719	0.102098	0.607404	0.012653	85.343857	142.355713	-167.477478	0.679740	0.000000	-0.082373	0.000000	0.000000	0.000000	0.135142	-0.150972	-0.282538	0.000000	0.000000	4.000000	17.000000	1.000000
14653.584052	0.102098	0.607404	0.012653	85.343857	142.355713	-167.477478	0.679740	0.000000	-0.082373	0.000000	0.000000	0.000000	0.135142	-0.150972	-0.282538	0.000000	0.000000	4.000000	17.000000	1.000000
14653.587386	0.102500	0.606856	0.011712	85.278763	143.356934	-166.530670	0.632650	0.000000	-0.104896	0.000000	0.000000	0.000000	0.120525	-0.164483	-0.282290	0.000000	0.000000	4.000000	17.000000	1.000000
14653.590719	0.102500	0.606856	0.011712	85.278763	143.356934	-166.530670	0.632650	0.000000	-0.104896	0.000000	0.000000	0.000000	0.120525	-0.164483	-0.282290	0.000000	0.000000	4.000000	17.000000	1.000000
14653.594052	0.102500	0.606856	0.011712	85.278763	143.356934	-166.530670	0.632650	0.000000	-0.104896	0.000000	0.000000	0.000000	0.120525	-0.164483	-0.282290	0.000000	0.000000	4.000000	17.000000	1.000000
14653.597386	0.102853	0.606263	0.010772	85.204819	144.391983	-165.548096	0.585602	0.000000	-0.124984	0.000000	0.000000	0.000000	0.105972	-0.177879	-0.282059	0.000000	0.000000	4.000000	17.000000	1.000000
14653.600719	0.102853	0.606263	0.010772	85.204819	144.391983	-165.548096	0.585602	0.000000	-0.124984	0.000000	0.000000	0.000000	0.105972	-0.177879	-0.282059	0.000000	0.000000	4.000000	17.000000	1.000000
14653.604052	0.102853	0.606263	0.010772	85.204819	144.391983	-165.548096	0.585602	0.000000	-0.124984	0.000000	0.000000	0.000000	0.105972	-0.177879	-0.282059	0.000000	0.000000	4.000000	17.000000	1.000000
14653.607386	0.103175	0.605632	0.009804	85.123878	145.432480	-164.563675	0.538592	0.000000	-0.142646	0.000000	0.000000	0.000000	0.096575	-0.189198	-0.290360	0.000000	0.000000	4.000000	17.000000	1.000000
14653.610719	0.103175	0.605632	0.009804	85.123878	145.432480	-164.563675	0.538592	0.000000	-0.142646	0.000000	0.000000	0.000000	0.096575	-0.189198	-0.290360	0.000000	0.000000	4.000000	17.000000	1.000000
14653.614052	0.103175	0.605632	0.009804	85.123878	145.432480	-164.563675	0.538592	0.000000	-0.142646	0.000000	0.000000	0.000000	0.096575	-0.189198	-0.290360	0.000000	0.000000	4.000000	17.000000	1.000000
14653.617386	0.103464	0.604990	0.008800	85.035645	146.416916	-163.620239	0.490199	0.000000	-0.158741	0.000000	0.000000	0.000000	0.086643	-0.192603	-0.301071	0.000000	0.000000	4.000000	17.000000	1.000000
14653.620719	0.103464	0.604990	0.008800	85.035645	146.416916	-163.620239	0.490199	0.000000	-0.158741	0.000000	0.000000	0.000000	0.086643	-0.192603	-0.301071	0.000000	0.000000	4.000000	17.000000	1.000000
14653.624052	0.103464	0.604990	0.008800	85.035645	146.416916	-163.620239	0.490199	0.000000	-0.158741	0.000000	0.000000	0.000000	0.086643	-0.192603	-0.301071	0.000000	0.000000	4.000000	17.000000	1.000000
14653.627386	0.103716	0.604318	0.007745	84.926537	147.228790	-162.813416	0.440020	0.000000	-0.173182	0.000000	0.000000	0.000000	0.075665	-0.201748	-0.316481	0.000000	0.000000	4.000000	17.000000	1.000000
14653.630719	0.103716	0.604318	0.007745	84.926537	147.228790	-162.813416	0.440020	0.000000	-0.173182	0.000000	0.000000	0.000000	0.075665	-0.201748	-0.316481	0.000000	0.000000	4.000000	17.000000	1.000000
14653.634052	0.103716	0.604318	0.007745	84.926537	147.228790	-162.813416	0.440020	0.000000	-0.173182	0.000000	0.000000	0.000000	0.075665	-0.201748	-0.316481	0.000000	0.000000	4.000000	17.000000	1.000000
14653.637386	0.104001	0.603634	0.006640	84.802879	147.844711	-162.192215	0.387273	0.000000	-0.185793	0.000000	0.000000	0.000000	0.085533	-0.205107	-0.331693	0.000000	0.000000	4.000000	17.000000	1.000000
14653.640719	0.104001	0.603634	0.006640	84.802879	147.844711	-162.192215	0.387273	0.000000	-0.185793	0.000000	0.000000	0.000000	0.085533	-0.205107	-0.331693	0.000000	0.000000	4.000000	17.000000	1.000000
14653.644052	0.104001	0.603634	0.006640	84.802879	147.844711	-162.192215	0.387273	0.000000	-0.185793	0.000000	0.000000	0.000000	0.085533	-0.205107	-0.331693	0.000000	0.000000	4.000000	17.000000	1.000000
14653.647386	0.104305	0.602951	0.005527	84.668068	148.408447	-161.594406	0.331991	0.000000	-0.200048	0.000000	0.000000	0.000000	0.091314	-0.204775	-0.333738	0.000000	0.000000	4.000000	17.000000	1.000000
14653.650719	0.104305	0.602951	0.005527	84.668068	148.408447	-161.594406	0.331991	0.000000	-0.200048	0.000000	0.000000	0.000000	0.091314	-0.204775	-0.333738	0.000000	0.000000	4.000000	17.000000	1.000000
14653.654052	0.104305	0.602951	0.005527	84.668068	148.408447	-161.594406	0.331991	0.000000	-0.200048	0.000000	0.000000	0.000000	0.091314	-0.204775	-0.333738	0.000000	0.000000	4.000000	17.000000	1.000000
14653.657386	0.104583	0.602225	0.004410	84.551437	148.959351	-161.023972	0.276368	0.000000	-0.215267	0.000000	0.000000	0.000000	0.083357	-0.217892	-0.335211	0.000000	0.000000	4.000000	17.000000	1.000000
14653.660719	0.104583	0.602225	0.004410	84.551437	148.959351	-161.023972	0.276368	0.000000	-0.215267	0.000000	0.000000	0.000000	0.083357	-0.217892	-0.335211	0.000000	0.000000	4.000000	17.000000	1.000000
14653.664052	0.104583	0.602225	0.004410	84.551437	148.959351	-161.023972	0.276368	0.000000	-0.215267	0.000000	0.000000	0.000000	0.083357	-0.217892	-0.335211	0.000000	0.000000	4.000000	17.000000	1.000000
14653.667386	0.104827	0.601461	0.003355	84.513130	149.142899	-160.856873	0.220500	0.000000	-0.229160	0.000000	0.000000	0.000000	0.073140	-0.229292	-0.316453	0.000000	0.000000	4.000000	17.000000	1.000000
14653.670719	0.104827	0.601461	0.003355	84.513130	149.142899	-160.856873	0.220500	0.000000	-0.229160	0.000000	0.000000	0.000000	0.073140	-0.229292	-0.316453	0.000000	0.000000	4.000000	17.000000	1.000000
14653.674052	0.104827	0.601461	0.003355	84.513130	149.142899	-160.856873	0.220500	0.000000	-0.229160	0.000000	0.000000	0.000000	0.073140	-0.229292	-0.316453	0.000000	0.000000	4.000000	17.000000	1.000000
14653.677386	0.105023	0.600697	0.002399	84.585716	148.617905	-161.403458	0.167757	0.000000	-0.241350	0.000000	0.000000	0.000000	0.058674	-0.229192	-0.286735	0.000000	0.000000	4.000000	17.000000	1.000000
14653.680719	0.105023	0.600697	0.002399	84.585716	148.617905	-161.403458	0.167757	0.000000	-0.241350	0.000000	0.000000	0.000000	0.058674	-0.229192	-0.286735	0.000000	0.000000	4.000000	17.000000	1.000000
14653.684052	0.105023	0.600697	0.002399	84.585716	148.617905	-161.403458	0.167757	0.000000	-0.241350	0.000000	0.000000	0.000000	0.058674	-0.229192	-0.286735	0.000000	0.000000	4.000000	17.000000	1.000000
14653.687386	0.105165	0.599940	0.001519	84.738281	147.276764	-162.770523	0.119968	0.000000	-0.251129	0.000000	0.000000	0.000000	0.042800	-0.227076	-0.263991	0.000000	0.000000	4.000000	17.000000	1.000000
14653.690719	0.105165	0.599940	0.001519	84.738281	147.276764	-162.770523	0.119968	0.000000	-0.251129	0.000000	0.000000	0.000000	0.042800	-0.227076	-0.263991	0.000000	0.000000	4.000000	17.000000	1.000000
14653.694052	0.105165	0.599940	0.001519	84.738281	147.276764	-162.770523	0.119968	0.000000	-0.251129	0.000000	0.000000	0.000000	0.042800	-0.227076	-0.263991	0.000000	0.000000	4.000000	17.000000	1.000000
14653.697386	0.105228	0.599127	0.000696	84.931908	145.361282	-164.701706	0.075970	0.000000	-0.258262	0.000000	0.000000	0.000000	0.018892	-0.244043	-0.246957	0.000000	0.000000	4.000000	17.000000	1.000000
14653.700719	0.105228	0.599127	0.000696	84.931908	145.361282	-164.701706	0.075970	0.000000	-0.258262	0.000000	0.000000	0.000000	0.018892	-0.244043	-0.246957	0.000000	0.000000	4.000000	17.000000	1.000000
14653.704052	0.105228	0.599127	0.000696	84.931908	145.361282	-164.701706	0.075970	0.000000	-0.258262	0.000000	0.000000	0.000000	0.018892	-0.244043	-0.246957	0.000000	0.000000	4.000000	17.000000	1.000000
14653.707386	0.105277	0.598327	-0.000085	85.129311	143.162216	-166.910858	0.034810	0.000000	-0.261410	0.000000	0.000000	0.000000	0.014718	-0.239884	-0.234217	0.000000	0.000000	4.000000	17.000000	1.000000
14653.710719	0.105277	0.598327	-0.000085	85.129311	143.162216	-166.910858	0.034810	0.000000	-0.261410	0.000000	0.000000	0.000000	0.014718	-0.239884	-0.234217	0.000000	0.000000	4.000000	17.000000	1.000000
14653.714052	0.105277	0.598327	-0.000085	85.129311	143.162216	-166.910858	0.034810	0.000000	-0.261410	0.000000	0.000000	0.000000	0.014718	-0.239884	-0.234217	0.000000	0.000000	4.000000	17.000000	1.000000
14653.717386	0.105304	0.597529	-0.000862	85.306808	140.913147	-169.166397	-0.004226	0.000000	-0.263864	0.000000	0.000000	0.000000	0.007873	-0.239379	-0.233259	0.000000	0.000000	4.000000	17.000000	1.000000
14653.720719	0.105304	0.597529	-0.000862	85.306808	140.913147	-169.166397	-0.004226	0.000000	-0.263864	0.000000	0.000000	0.000000	0.007873	-0.239379	-0.233259	0.000000	0.000000	4.000000	17.000000	1.000000
14653.724052	0.105304	0.597529	-0.000862	85.306808	140.913147	-169.166397	-0.004226	0.000000	-0.263864	0.000000	0.000000	0.000000	0.007873	-0.239379	-0.233259	0.000000	0.000000	4.000000	17.000000	1.000000
14653.727386	0.105260	0.596714	-0.001642	85.462143	138.751846	-171.331070	-0.043102	0.000000	-0.265176	0.000000	0.000000	0.000000	-0.013018	-0.244538	-0.234101	0.000000	0.000000	4.000000	17.000000	1.000000
14653.730719	0.105260	0.596714	-0.001642	85.462143	138.751846	-171.331070	-0.043102	0.000000	-0.265176	0.000000	0.000000	0.000000	-0.013018	-0.244538	-0.234101	0.000000	0.000000	4.000000	17.000000	1.000000
14653.734052	0.105260	0.596714	-0.001642	85.462143	138.751846	-171.331070	-0.043102	0.000000	-0.265176	0.000000	0.000000	0.000000	-0.013018	-0.244538	-0.234101	0.000000	0.000000	4.000000	17.000000	1.000000
14653.737386	0.105155	0.595919	-0.002394	85.587891	136.788879	-173.285889	-0.082119	0.000000	-0.263006	0.000000	0.000000	0.000000	-0.031602	-0.238377	-0.225355	0.000000	0.000000	4.000000	17.000000	1.000000
14653.740719	0.105155	0.595919	-0.002394	85.587891	136.788879	-173.285889	-0.082119	0.000000	-0.263006	0.000000	0.000000	0.000000	-0.031602	-0.238377	-0.225355	0.000000	0.000000	4.000000	17.000000	1.000000
14653.744052	0.105155	0.595919	-0.002394	85.587891	136.788879	-173.285889	-0.082119	0.000000	-0.263006	0.000000	0.000000	0.000000	-0.031602	-0.238377	-0.225355	0.000000	0.000000	4.000000	17.000000	1.000000
14653.747386	0.104963	0.595126	-0.003127	85.686981	134.981155	-175.071259	-0.119679	0.000000	-0.257739	0.000000	0.000000	0.000000	-0.057659	-0.237891	-0.219917	0.000000	0.000000	4.000000	17.000000	1.000000
14653.750719	0.104963	0.595126	-0.003127	85.686981	134.981155	-175.071259	-0.119679	0.000000	-0.257739	0.000000	0.000000	0.000000	-0.057659	-0.237891	-0.219917	0.000000	0.000000	4.000000	17.000000	1.000000
14653.754052	0.104963	0.595126	-0.003127	85.686981	134.981155	-175.071259	-0.119679	0.000000	-0.257739	0.000000	0.000000	0.000000	-0.057659	-0.237891	-0.219917	0.000000	0.000000	4.000000	17.000000	1.000000
14653.757386	0.104779	0.594347	-0.003822	85.752640	133.423691	-176.601395	-0.156331	0.000000	-0.248129	0.000000	0.000000	0.000000	-0.055022	-0.233804	-0.208603	0.000000	0.000000	4.000000	17.000000	1.000000
14653.760719	0.104779	0.594347	-0.003822	85.752640	133.423691	-176.601395	-0.156331	0.000000	-0.248129	0.000000	0.000000	0.000000	-0.055022	-0.233804	-0.208603	0.000000	0.000000	4.000000	17.000000	1.000000
14653.764052	0.104779	0.594347	-0.003822	85.752640	133.423691	-176.601395	-0.156331	0.000000	-0.248129	0.000000	0.000000	0.000000	-0.055022	-0.233804	-0.208603	0.000000	0.000000	4.000000	17.000000	1.000000
14653.767386	0.104589	0.593574	-0.004451	85.798119	131.954147	-178.031174	-0.191099	0.000000	-0.238959	0.000000	0.000000	0.000000	-0.057200	-0.231762	-0.188729	0.000000	0.000000	4.000000	17.000000	1.000000
14653.770719	0.104589	0.593574	-0.004451	85.798119	131.954147	-178.031174	-0.191099	0.000000	-0.238959	0.000000	0.000000	0.000000	-0.057200	-0.231762	-0.188729	0.000000	0.000000	4.000000	17.000000	1.000000
14653.774052	0.104589	0.593574	-0.004451	85.798119	131.954147	-178.031174	-0.191099	0.000000	-0.238959	0.000000	0.000000	0.000000	-0.057200	-0.231762	-0.188729	0.000000	0.000000	4.000000	17.000000	1.000000
14653.777386	0.104589	0.593574	-0.004451	85.834587	130.732391	-179.216217	-0.222553	0.000000	-0.229425	0.000000	0.000000	0.000000	-0.057200	-0.231762	-0.188729	0.000000	0.000000	4.000000	17.000000	1.000000
14653.780719	0.104418	0.592871	-0.004994	85.834587	130.732391	-179.216217	-0.222553	0.000000	-0.229425	0.000000	0.000000	0.000000	-0.051162	-0.210975	-0.162747	0.000000	0.000000	4.000000	17.000000	1.000000
14653.784052	0.104418	0.592871	-0.004994	85.834587	130.732391	-179.216217	-0.222553	0.000000	-0.229425	0.000000	0.000000	0.000000	-0.051162	-0.210975	-0.162747	0.000000	0.000000	4.000000	17.000000	1.000000
14653.787386	0.104240	0.592174	-0.005469	85.877022	129.736099	179.809753	-0.222553	0.000000	-0.229425	0.000000	0.000000	0.000000	-0.053289	-0.209044	-0.142741	0.000000	0.000000	4.000000	17.000000	1.000000
14653.790719	0.104240	0.592174	-0.005469	85.877022	129.736099	179.809753	-0.222553	0.000000	-0.229425	0.000000	0.000000	0.000000	-0.053289	-0.209044	-0.142741	0.000000	0.000000	4.000000	17.000000	1.000000
14653.794052	0.104240	0.592174	-0.005469	85.877022	129.736099	179.809753	-0.222553	0.000000	-0.229425	0.000000	0.000000	0.000000	-0.053289	-0.209044	-0.142741	0.000000	0.000000	4.000000	17.000000	1.000000
14653.797386	0.104240	0.592174	-0.005469	85.910789	129.057892	179.148270	-0.273468	0.000000	-0.212017	0.000000	0.000000	0.000000	-0.053289	-0.209044	-0.142741	0.000000	0.000000	4.000000	17.000000	1.000000
14653.800719	0.104058	0.591528	-0.005869	85.910789	129.057892	179.148270	-0.273468	0.000000	-0.212017	0.000000	0.000000	0.000000	-0.054761	-0.194011	-0.119970	0.000000	0.000000	4.000000	17.000000	1.000000
14653.804052	0.104058	0.591528	-0.005869	85.910789	129.057892	179.148270	-0.273468	0.000000	-0.212017	0.000000	0.000000	0.000000	-0.054761	-0.194011	-0.119970	0.000000	0.000000	4.000000	17.000000	1.000000
14653.807386	0.103870	0.590931	-0.006193	85.934998	128.577255	178.688461	-0.273468	0.000000	-0.212017	0.000000	0.000000	0.000000	-0.056212	-0.179093	-0.097116	0.000000	0.000000	4.000000	17.000000	1.000000
14653.810719	0.103870	0.590931	-0.006193	85.934998	128.577255	178.688461	-0.273468	0.000000	-0.212017	0.000000	0.000000	0.000000	-0.056212	-0.179093	-0.097116	0.000000	0.000000	4.000000	17.000000	1.000000
14653.814052	0.103870	0.590931	-0.006193	85.934998	128.577255	178.688461	-0.273468	0.000000	-0.212017	0.000000	0.000000	0.000000	-0.056212	-0.179093	-0.097116	0.000000	0.000000	4.000000	17.000000	1.000000
14653.817386	0.103870	0.590931	-0.006193	85.956100	128.150375	178.287155	-0.309649	0.000000	-0.193522	0.000000	0.000000	0.000000	-0.056212	-0.179093	-0.097116	0.000000	0.000000	4.000000	17.000000	1.000000
14653.820719	0.103657	0.590383	-0.006435	85.956100	128.150375	178.287155	-0.309649	0.000000	-0.193522	0.000000	0.000000	0.000000	-0.064059	-0.164202	-0.072712	0.000000	0.000000	4.000000	17.000000	1.000000
14653.824052	0.103657	0.590383	-0.006435	85.956100	128.150375	178.287155	-0.309649	0.000000	-0.193522	0.000000	0.000000	0.000000	-0.064059	-0.164202	-0.072712	0.000000	0.000000	4.000000	17.000000	1.000000
14653.827386	0.103408	0.589873	-0.006636	85.963516	128.057968	178.224426	-0.309649	0.000000	-0.193522	0.000000	0.000000	0.000000	-0.074637	-0.152946	-0.060192	0.000000	0.000000	4.000000	17.000000	1.000000
14653.830719	0.103408	0.589873	-0.006636	85.963516	128.057968	178.224426	-0.309649	0.000000	-0.193522	0.000000	0.000000	0.000000	-0.074637	-0.152946	-0.060192	0.000000	0.000000	4.000000	17.000000	1.000000
14653.834052	0.103408	0.589873	-0.006636	85.963516	128.057968	178.224426	-0.309649	0.000000	-0.193522	0.000000	0.000000	0.000000	-0.074637	-0.152946	-0.060192	0.000000	0.000000	4.000000	17.000000	1.000000
14653.837386	0.103408	0.589873	-0.006636	85.962845	128.158295	178.358704	-0.331800	0.000000	-0.170406	0.000000	0.000000	0.000000	-0.074637	-0.152946	-0.060192	0.000000	0.000000	4.000000	17.000000	1.000000
14653.840719	0.103128	0.589419	-0.006778	85.962845	128.158295	178.358704	-0.331800	0.000000	-0.170406	0.000000	0.000000	0.000000	-0.084073	-0.136182	-0.042729	0.000000	0.000000	4.000000	17.000000	1.000000
14653.844052	0.103128	0.589419	-0.006778	85.962845	128.158295	178.358704	-0.331800	0.000000	-0.170406	0.000000	0.000000	0.000000	-0.084073	-0.136182	-0.042729	0.000000	0.000000	4.000000	17.000000	1.000000
14653.847386	0.102816	0.589021	-0.006863	85.956100	128.395462	178.631622	-0.331800	0.000000	-0.170406	0.000000	0.000000	0.000000	-0.093505	-0.119455	-0.025225	0.000000	0.000000	4.000000	17.000000	1.000000
14653.850719	0.102816	0.589021	-0.006863	85.956100	128.395462	178.631622	-0.331800	0.000000	-0.170406	0.000000	0.000000	0.000000	-0.093505	-0.119455	-0.025225	0.000000	0.000000	4.000000	17.000000	1.000000
14653.854052	0.102816	0.589021	-0.006863	85.956100	128.395462	178.631622	-0.331800	0.000000	-0.170406	0.000000	0.000000	0.000000	-0.093505	-0.119455	-0.025225	0.000000	0.000000	4.000000	17.000000	1.000000
14653.857386	0.102816	0.589021	-0.006863	85.946571	128.690201	178.966980	-0.343125	0.000000	-0.140809	0.000000	0.000000	0.000000	-0.093505	-0.119455	-0.025225	0.000000	0.000000	4.000000	17.000000	1.000000
14653.860719	0.102510	0.588686	-0.006921	85.946571	128.690201	178.966980	-0.343125	0.000000	-0.140809	0.000000	0.000000	0.000000	-0.091720	-0.100752	-0.017641	0.000000	0.000000	4.000000	17.000000	1.000000
14653.864052	0.102510	0.588686	-0.006921	85.946571	128.690201	178.966980	-0.343125	0.000000	-0.140809	0.000000	0.000000	0.000000	-0.091720	-0.100752	-0.017641	0.000000	0.000000	4.000000	17.000000	1.000000
14653.867386	0.102510	0.588686	-0.006921	85.934998	129.015381	179.335007	-0.343125	0.000000	-0.140809	0.000000	0.000000	0.000000	-0.091720	-0.100752	-0.017641	0.000000	0.000000	4.000000	17.000000	1.000000
14653.870719	0.102510	0.588686	-0.006921	85.934998	129.015381	179.335007	-0.343125	0.000000	-0.140809	0.000000	0.000000	0.000000	-0.091720	-0.100752	-0.017641	0.000000	0.000000	4.000000	17.000000	1.000000
14653.874052	0.102150	0.588361	-0.006926	85.934998	129.015381	179.335007	-0.343125	0.000000	-0.140809	0.000000	0.000000	0.000000	-0.108227	-0.097219	-0.001451	0.000000	0.000000	4.000000	17.000000	1.000000
14653.877386	0.101804	0.588111	-0.006866	85.924171	129.291733	179.656311	-0.346066	0.000000	-0.125523	0.000000	0.000000	0.000000	-0.103754	-0.075071	0.018150	0.000000	0.000000	4.000000	17.000000	1.000000
14653.880719	0.101804	0.588111	-0.006866	85.924171	129.291733	179.656311	-0.346066	0.000000	-0.125523	0.000000	0.000000	0.000000	-0.103754	-0.075071	0.018150	0.000000	0.000000	4.000000	17.000000	1.000000
14653.884052	0.101804	0.588111	-0.006866	85.924171	129.291733	179.656311	-0.346066	0.000000	-0.125523	0.000000	0.000000	0.000000	-0.103754	-0.075071	0.018150	0.000000	0.000000	4.000000	17.000000	1.000000
14653.887386	0.101804	0.588111	-0.006866	85.915054	129.516418	179.925568	-0.343282	0.000000	-0.090192	0.000000	0.000000	0.000000	-0.103754	-0.075071	0.018150	0.000000	0.000000	4.000000	17.000000	1.000000
14653.890719	0.101465	0.587898	-0.006773	85.915054	129.516418	179.925568	-0.343282	0.000000	-0.090192	0.000000	0.000000	0.000000	-0.101548	-0.064018	0.027915	0.000000	0.000000	4.000000	17.000000	1.000000
14653.894052	0.101465	0.587898	-0.006773	85.915054	129.516418	179.925568	-0.343282	0.000000	-0.090192	0.000000	0.000000	0.000000	-0.101548	-0.064018	0.027915	0.000000	0.000000	4.000000	17.000000	1.000000
14653.897386	0.101465	0.587898	-0.006773	85.906334	129.718063	-179.828506	-0.343282	0.000000	-0.090192	0.000000	0.000000	0.000000	-0.101548	-0.064018	0.027915	0.000000	0.000000	4.000000	17.000000	1.000000
14653.900719	0.101465	0.587898	-0.006773	85.906334	129.718063	-179.828506	-0.343282	0.000000	-0.090192	0.000000	0.000000	0.000000	-0.101548	-0.064018	0.027915	0.000000	0.000000	4.000000	17.000000	1.000000
14653.904052	0.101148	0.587726	-0.006584	85.906334	129.718063	-179.828506	-0.343282	0.000000	-0.090192	0.000000	0.000000	0.000000	-0.095090	-0.051547	0.056711	0.000000	0.000000	4.000000	17.000000	1.000000
14653.907386	0.100887	0.587584	-0.006348	85.901985	129.793915	-179.711472	-0.338630	0.000000	-0.073268	0.000000	0.000000	0.000000	-0.078536	-0.042585	0.070680	0.000000	0.000000	4.000000	17.000000	1.000000
14653.910719	0.100887	0.587584	-0.006348	85.901985	129.793915	-179.711472	-0.338630	0.000000	-0.073268	0.000000	0.000000	0.000000	-0.078536	-0.042585	0.070680	0.000000	0.000000	4.000000	17.000000	1.000000
14653.914052	0.100887	0.587584	-0.006348	85.901985	129.793915	-179.711472	-0.338630	0.000000	-0.073268	0.000000	0.000000	0.000000	-0.078536	-0.042585	0.070680	0.000000	0.000000	4.000000	17.000000	1.000000
14653.917386	0.100887	0.587584	-0.006348	85.899117	129.836273	-179.633621	-0.317398	0.000000	-0.044330	0.000000	0.000000	0.000000	-0.078536	-0.042585	0.070680	0.000000	0.000000	4.000000	17.000000	1.000000
14653.920719	0.100662	0.587490	-0.006044	85.899117	129.836273	-179.633621	-0.317398	0.000000	-0.044330	0.000000	0.000000	0.000000	-0.067315	-0.028135	0.091064	0.000000	0.000000	4.000000	17.000000	1.000000
14653.924052	0.100662	0.587490	-0.006044	85.899117	129.836273	-179.633621	-0.317398	0.000000	-0.044330	0.000000	0.000000	0.000000	-0.067315	-0.028135	0.091064	0.000000	0.000000	4.000000	17.000000	1.000000
14653.927386	0.100662	0.587490	-0.006044	85.902130	129.831253	-179.611786	-0.317398	0.000000	-0.044330	0.000000	0.000000	0.000000	-0.067315	-0.028135	0.091064	0.000000	0.000000	4.000000	17.000000	1.000000
14653.930719	0.100662	0.587490	-0.006044	85.902130	129.831253	-179.611786	-0.317398	0.000000	-0.044330	0.000000	0.000000	0.000000	-0.067315	-0.028135	0.091064	0.000000	0.000000	4.000000	17.000000	1.000000
14653.934052	0.100489	0.587408	-0.005711	85.902130	129.831253	-179.611786	-0.317398	0.000000	-0.044330	0.000000	0.000000	0.000000	-0.051897	-0.024727	0.100138	0.000000	0.000000	4.000000	17.000000	1.000000
14653.937386	0.100341	0.587344	-0.005365	85.911171	129.827698	-179.595978	-0.302221	0.000000	-0.033111	0.000000	0.000000	0.000000	-0.044461	-0.019260	0.103625	0.000000	0.000000	4.000000	17.000000	1.000000
14653.940719	0.100341	0.587344	-0.005365	85.911171	129.827698	-179.595978	-0.302221	0.000000	-0.033111	0.000000	0.000000	0.000000	-0.044461	-0.019260	0.103625	0.000000	0.000000	4.000000	17.000000	1.000000
14653.944052	0.100341	0.587344	-0.005365	85.911171	129.827698	-179.595978	-0.302221	0.000000	-0.033111	0.000000	0.000000	0.000000	-0.044461	-0.019260	0.103625	0.000000	0.000000	4.000000	17.000000	1.000000
14653.947386	0.100341	0.587344	-0.005365	85.939964	130.042572	-179.385849	-0.268260	0.000000	-0.017051	0.000000	0.000000	0.000000	-0.044461	-0.019260	0.103625	0.000000	0.000000	4.000000	17.000000	1.000000
14653.950719	0.100205	0.587268	-0.005065	85.939964	130.042572	-179.385849	-0.268260	0.000000	-0.017051	0.000000	0.000000	0.000000	-0.040774	-0.022780	0.090191	0.000000	0.000000	4.000000	17.000000	1.000000
14653.954052	0.100205	0.587268	-0.005065	85.939964	130.042572	-179.385849	-0.268260	0.000000	-0.017051	0.000000	0.000000	0.000000	-0.040774	-0.022780	0.090191	0.000000	0.000000	4.000000	17.000000	1.000000
14653.957386	0.100205	0.587268	-0.005065	85.986725	130.415436	-179.036179	-0.268260	0.000000	-0.017051	0.000000	0.000000	0.000000	-0.040774	-0.022780	0.090191	0.000000	0.000000	4.000000	17.000000	1.000000
14653.960719	0.100205	0.587268	-0.005065	85.986725	130.415436	-179.036179	-0.268260	0.000000	-0.017051	0.000000	0.000000	0.000000	-0.040774	-0.022780	0.090191	0.000000	0.000000	4.000000	17.000000	1.000000
14653.964052	0.100065	0.587173	-0.004781	85.986725	130.415436	-179.036179	-0.268260	0.000000	-0.017051	0.000000	0.000000	0.000000	-0.041940	-0.028325	0.085217	0.000000	0.000000	4.000000	17.000000	1.000000
14653.967386	0.100065	0.587173	-0.004781	86.043884	130.996292	-178.492203	-0.253228	0.000000	-0.010256	0.000000	0.000000	0.000000	-0.041940	-0.028325	0.085217	0.000000	0.000000	4.000000	17.000000	1.000000
14653.970719	0.100065	0.587173	-0.004781	86.043884	130.996292	-178.492203	-0.253228	0.000000	-0.010256	0.000000	0.000000	0.000000	-0.041940	-0.028325	0.085217	0.000000	0.000000	4.000000	17.000000	1.000000
14653.974052	0.100065	0.587173	-0.004781	86.043884	130.996292	-178.492203	-0.253228	0.000000	-0.010256	0.000000	0.000000	0.000000	-0.041940	-0.028325	0.085217	0.000000	0.000000	4.000000	17.000000	1.000000
14653.977386	0.099733	0.586931	-0.004344	86.097565	131.671356	-177.851181	-0.239025	0.000000	-0.003266	0.000000	0.000000	0.000000	-0.099552	-0.072621	0.130885	0.000000	0.000000	4.000000	17.000000	1.000000
14653.980719	0.099733	0.586931	-0.004344	86.097565	131.671356	-177.851181	-0.239025	0.000000	-0.003266	0.000000	0.000000	0.000000	-0.099552	-0.072621	0.130885	0.000000	0.000000	4.000000	17.000000	1.000000
14653.984052	0.099733	0.586931	-0.004344	86.097565	131.671356	-177.851181	-0.239025	0.000000	-0.003266	0.000000	0.000000	0.000000	-0.099552	-0.072621	0.130885	0.000000	0.000000	4.000000	17.000000	1.000000
14653.987386	0.099733	0.586931	-0.004344	86.146133	132.376694	-177.176636	-0.217211	0.000000	0.013326	0.000000	0.000000	0.000000	-0.099552	-0.072621	0.130885	0.000000	0.000000	4.000000	17.000000	1.000000
14653.990719	0.099542	0.586784	-0.004192	86.146133	132.376694	-177.176636	-0.217211	0.000000	0.013326	0.000000	0.000000	0.000000	-0.057579	-0.044261	0.045654	0.000000	0.000000	4.000000	17.000000	1.000000
14653.994052	0.099542	0.586784	-0.004192	86.146133	132.376694	-177.176636	-0.217211	0.000000	0.013326	0.000000	0.000000	0.000000	-0.057579	-0.044261	0.045654	0.000000	0.000000	4.000000	17.000000	1.000000
14653.997386	0.099542	0.586784	-0.004192	86.171982	132.938660	-176.626587	-0.217211	0.000000	0.013326	0.000000	0.000000	0.000000	-0.057579	-0.044261	0.045654	0.000000	0.000000	4.000000	17.000000	1.000000
14654.000719	0.099542	0.586784	-0.004192	86.171982	132.938660	-176.626587	-0.217211	0.000000	0.013326	0.000000	0.000000	0.000000	-0.057579	-0.044261	0.045654	0.000000	0.000000	4.000000	17.000000	1.000000
14654.004052	0.099367	0.586618	-0.004061	86.171982	132.938660	-176.626587	-0.217211	0.000000	0.013326	0.000000	0.000000	0.000000	-0.052255	-0.049809	0.039243	0.000000	0.000000	4.000000	17.000000	1.000000
14654.007386	0.099367	0.586618	-0.004061	86.165085	133.293869	-176.252380	-0.209602	0.000000	0.022923	0.000000	0.000000	0.000000	-0.052255	-0.049809	0.039243	0.000000	0.000000	4.000000	17.000000	1.000000
14654.010719	0.099367	0.586618	-0.004061	86.165085	133.293869	-176.252380	-0.209602	0.000000	0.022923	0.000000	0.000000	0.000000	-0.052255	-0.049809	0.039243	0.000000	0.000000	4.000000	17.000000	1.000000
14654.014052	0.099367	0.586618	-0.004061	86.165085	133.293869	-176.252380	-0.209602	0.000000	0.022923	0.000000	0.000000	0.000000	-0.052255	-0.049809	0.039243	0.000000	0.000000	4.000000	17.000000	1.000000
14654.017386	0.098993	0.586251	-0.003920	86.152489	133.577438	-175.943771	-0.203062	0.000000	0.031632	0.000000	0.000000	0.000000	-0.112457	-0.109855	0.042402	0.000000	0.000000	4.000000	17.000000	1.000000
14654.020719	0.098993	0.586251	-0.003920	86.152489	133.577438	-175.943771	-0.203062	0.000000	0.031632	0.000000	0.000000	0.000000	-0.112457	-0.109855	0.042402	0.000000	0.000000	4.000000	17.000000	1.000000
14654.024052	0.098993	0.586251	-0.003920	86.152489	133.577438	-175.943771	-0.203062	0.000000	0.031632	0.000000	0.000000	0.000000	-0.112457	-0.109855	0.042402	0.000000	0.000000	4.000000	17.000000	1.000000
14654.027386	0.098993	0.586251	-0.003920	86.137756	133.912430	-175.586182	-0.195995	0.000000	0.050374	0.000000	0.000000	0.000000	-0.112457	-0.109855	0.042402	0.000000	0.000000	4.000000	17.000000	1.000000
14654.030719	0.098845	0.586037	-0.003872	86.137756	133.912430	-175.586182	-0.195995	0.000000	0.050374	0.000000	0.000000	0.000000	-0.044203	-0.064244	0.014386	0.000000	0.000000	4.000000	17.000000	1.000000
14654.034052	0.098845	0.586037	-0.003872	86.137756	133.912430	-175.586182	-0.195995	0.000000	0.050374	0.000000	0.000000	0.000000	-0.044203	-0.064244	0.014386	0.000000	0.000000	4.000000	17.000000	1.000000
14654.037386	0.098845	0.586037	-0.003872	86.122925	134.250107	-175.231384	-0.195995	0.000000	0.050374	0.000000	0.000000	0.000000	-0.044203	-0.064244	0.014386	0.000000	0.000000	4.000000	17.000000	1.000000
14654.040719	0.098845	0.586037	-0.003872	86.122925	134.250107	-175.231384	-0.195995	0.000000	0.050374	0.000000	0.000000	0.000000	-0.044203	-0.064244	0.014386	0.000000	0.000000	4.000000	17.000000	1.000000
14654.044052	0.098730	0.585809	-0.003782	86.122925	134.250107	-175.231384	-0.195995	0.000000	0.050374	0.000000	0.000000	0.000000	-0.034696	-0.068441	0.026993	0.000000	0.000000	4.000000	17.000000	1.000000
14654.047386	0.098730	0.585809	-0.003782	86.109673	134.554382	-174.918259	-0.193597	0.000000	0.057742	0.000000	0.000000	0.000000	-0.034696	-0.068441	0.026993	0.000000	0.000000	4.000000	17.000000	1.000000
14654.050719	0.098730	0.585809	-0.003782	86.109673	134.554382	-174.918259	-0.193597	0.000000	0.057742	0.000000	0.000000	0.000000	-0.034696	-0.068441	0.026993	0.000000	0.000000	4.000000	17.000000	1.000000
14654.054052	0.098730	0.585809	-0.003782	86.109673	134.554382	-174.918259	-0.193597	0.000000	0.057742	0.000000	0.000000	0.000000	-0.034696	-0.068441	0.026993	0.000000	0.000000	4.000000	17.000000	1.000000
14654.057386	0.098683	0.585382	-0.003583	86.096199	134.861862	-174.607346	-0.189098	0.000000	0.063524	0.000000	0.000000	0.000000	-0.014083	-0.128017	0.059603	0.000000	0.000000	4.000000	17.000000	1.000000
14654.060719	0.098683	0.585382	-0.003583	86.096199	134.861862	-174.607346	-0.189098	0.000000	0.063524	0.000000	0.000000	0.000000	-0.014083	-0.128017	0.059603	0.000000	0.000000	4.000000	17.000000	1.000000
14654.064052	0.098683	0.585382	-0.003583	86.096199	134.861862	-174.607346	-0.189098	0.000000	0.063524	0.000000	0.000000	0.000000	-0.014083	-0.128017	0.059603	0.000000	0.000000	4.000000	17.000000	1.000000
14654.067386	0.098746	0.585191	-0.003498	86.082634	135.175385	-174.298477	-0.179164	0.000000	0.065871	0.000000	0.000000	0.000000	0.019101	-0.057500	0.025598	0.000000	0.000000	4.000000	17.000000	1.000000
14654.070719	0.098746	0.585191	-0.003498	86.082634	135.175385	-174.298477	-0.179164	0.000000	0.065871	0.000000	0.000000	0.000000	0.019101	-0.057500	0.025598	0.000000	0.000000	4.000000	17.000000	1.000000
14654.074052	0.098746	0.585191	-0.003498	86.082634	135.175385	-174.298477	-0.179164	0.000000	0.065871	0.000000	0.000000	0.000000	0.019101	-0.057500	0.025598	0.000000	0.000000	4.000000	17.000000	1.000000
14654.077386	0.098746	0.585191	-0.003498	86.070656	135.448715	-174.029953	-0.174898	0.000000	0.062688	0.000000	0.000000	0.000000	0.019101	-0.057500	0.025598	0.000000	0.000000	4.000000	17.000000	1.000000
14654.080719	0.098823	0.584988	-0.003457	86.070656	135.448715	-174.029953	-0.174898	0.000000	0.062688	0.000000	0.000000	0.000000	0.022950	-0.060876	0.012164	0.000000	0.000000	4.000000	17.000000	1.000000
14654.084052	0.098823	0.584988	-0.003457	86.070656	135.448715	-174.029953	-0.174898	0.000000	0.062688	0.000000	0.000000	0.000000	0.022950	-0.060876	0.012164	0.000000	0.000000	4.000000	17.000000	1.000000
14654.087386	0.098823	0.584988	-0.003457	86.061790	135.703033	-173.787537	-0.174898	0.000000	0.062688	0.000000	0.000000	0.000000	0.022950	-0.060876	0.012164	0.000000	0.000000	4.000000	17.000000	1.000000
14654.090719	0.098823	0.584988	-0.003457	86.061790	135.703033	-173.787537	-0.174898	0.000000	0.062688	0.000000	0.000000	0.000000	0.022950	-0.060876	0.012164	0.000000	0.000000	4.000000	17.000000	1.000000
14654.094052	0.098906	0.584822	-0.003384	86.061790	135.703033	-173.787537	-0.174898	0.000000	0.062688	0.000000	0.000000	0.000000	0.025121	-0.049904	0.022093	0.000000	0.000000	4.000000	17.000000	1.000000
14654.097386	0.098906	0.584822	-0.003384	86.054245	135.968735	-173.532516	-0.172870	0.000000	0.058863	0.000000	0.000000	0.000000	0.025121	-0.049904	0.022093	0.000000	0.000000	4.000000	17.000000	1.000000
14654.100719	0.098906	0.584822	-0.003384	86.054245	135.968735	-173.532516	-0.172870	0.000000	0.058863	0.000000	0.000000	0.000000	0.025121	-0.049904	0.022093	0.000000	0.000000	4.000000	17.000000	1.000000
14654.104052	0.098906	0.584822	-0.003384	86.054245	135.968735	-173.532516	-0.172870	0.000000	0.058863	0.000000	0.000000	0.000000	0.025121	-0.049904	0.022093	0.000000	0.000000	4.000000	17.000000	1.000000
14654.107386	0.099064	0.584572	-0.003280	86.051468	136.131271	-173.380798	-0.169188	0.000000	0.054676	0.000000	0.000000	0.000000	0.047383	-0.074887	0.030982	0.000000	0.000000	4.000000	17.000000	1.000000
14654.110719	0.099064	0.584572	-0.003280	86.051468	136.131271	-173.380798	-0.169188	0.000000	0.054676	0.000000	0.000000	0.000000	0.047383	-0.074887	0.030982	0.000000	0.000000	4.000000	17.000000	1.000000
14654.114052	0.099064	0.584572	-0.003280	86.051468	136.131271	-173.380798	-0.169188	0.000000	0.054676	0.000000	0.000000	0.000000	0.047383	-0.074887	0.030982	0.000000	0.000000	4.000000	17.000000	1.000000
14654.117386	0.099064	0.584572	-0.003280	86.047646	136.262131	-173.253983	-0.164025	0.000000	0.046779	0.000000	0.000000	0.000000	0.047383	-0.074887	0.030982	0.000000	0.000000	4.000000	17.000000	1.000000
14654.120719	0.099101	0.584482	-0.003218	86.047646	136.262131	-173.253983	-0.164025	0.000000	0.046779	0.000000	0.000000	0.000000	0.010864	-0.027099	0.018747	0.000000	0.000000	4.000000	17.000000	1.000000
14654.124052	0.099101	0.584482	-0.003218	86.047646	136.262131	-173.253983	-0.164025	0.000000	0.046779	0.000000	0.000000	0.000000	0.010864	-0.027099	0.018747	0.000000	0.000000	4.000000	17.000000	1.000000
14654.127386	0.099101	0.584482	-0.003218	86.046013	136.299759	-173.216293	-0.164025	0.000000	0.046779	0.000000	0.000000	0.000000	0.010864	-0.027099	0.018747	0.000000	0.000000	4.000000	17.000000	1.000000
14654.130719	0.099101	0.584482	-0.003218	86.046013	136.299759	-173.216293	-0.164025	0.000000	0.046779	0.000000	0.000000	0.000000	0.010864	-0.027099	0.018747	0.000000	0.000000	4.000000	17.000000	1.000000
14654.134052	0.099106	0.584421	-0.003090	86.046013	136.299759	-173.216293	-0.164025	0.000000	0.046779	0.000000	0.000000	0.000000	0.001638	-0.018264	0.038549	0.000000	0.000000	4.000000	17.000000	1.000000
14654.137386	0.099142	0.584371	-0.002926	86.045914	136.296967	-173.216309	-0.160900	0.000000	0.044968	0.000000	0.000000	0.000000	0.010723	-0.014894	0.049135	0.000000	0.000000	4.000000	17.000000	1.000000
14654.140719	0.099142	0.584371	-0.002926	86.045914	136.296967	-173.216309	-0.160900	0.000000	0.044968	0.000000	0.000000	0.000000	0.010723	-0.014894	0.049135	0.000000	0.000000	4.000000	17.000000	1.000000
14654.144052	0.099142	0.584371	-0.002926	86.045914	136.296967	-173.216309	-0.160900	0.000000	0.044968	0.000000	0.000000	0.000000	0.010723	-0.014894	0.049135	0.000000	0.000000	4.000000	17.000000	1.000000
14654.147386	0.099142	0.584371	-0.002926	86.047600	136.259445	-173.253937	-0.146286	0.000000	0.042908	0.000000	0.000000	0.000000	0.010723	-0.014894	0.049135	0.000000	0.000000	4.000000	17.000000	1.000000
14654.150719	0.099176	0.584347	-0.002769	86.047600	136.259445	-173.253937	-0.146286	0.000000	0.042908	0.000000	0.000000	0.000000	0.010280	-0.007305	0.047093	0.000000	0.000000	4.000000	17.000000	1.000000
14654.154052	0.099176	0.584347	-0.002769	86.047600	136.259445	-173.253937	-0.146286	0.000000	0.042908	0.000000	0.000000	0.000000	0.010280	-0.007305	0.047093	0.000000	0.000000	4.000000	17.000000	1.000000
14654.157386	0.099176	0.584347	-0.002769	86.049377	136.219101	-173.291626	-0.146286	0.000000	0.042908	0.000000	0.000000	0.000000	0.010280	-0.007305	0.047093	0.000000	0.000000	4.000000	17.000000	1.000000
14654.160719	0.099176	0.584347	-0.002769	86.049377	136.219101	-173.291626	-0.146286	0.000000	0.042908	0.000000	0.000000	0.000000	0.010280	-0.007305	0.047093	0.000000	0.000000	4.000000	17.000000	1.000000
14654.164052	0.099189	0.584322	-0.002607	86.049377	136.219101	-173.291626	-0.146286	0.000000	0.042908	0.000000	0.000000	0.000000	0.003802	-0.007315	0.048502	0.000000	0.000000	4.000000	17.000000	1.000000
14654.167386	0.099189	0.584322	-0.002607	86.051170	136.181488	-173.329376	-0.138437	0.000000	0.041195	0.000000	0.000000	0.000000	0.003802	-0.007315	0.048502	0.000000	0.000000	4.000000	17.000000	1.000000
14654.170719	0.099189	0.584322	-0.002607	86.051170	136.181488	-173.329376	-0.138437	0.000000	0.041195	0.000000	0.000000	0.000000	0.003802	-0.007315	0.048502	0.000000	0.000000	4.000000	17.000000	1.000000
14654.174052	0.099189	0.584322	-0.002607	86.051170	136.181488	-173.329376	-0.138437	0.000000	0.041195	0.000000	0.000000	0.000000	0.003802	-0.007315	0.048502	0.000000	0.000000	4.000000	17.000000	1.000000
14654.177386	0.099219	0.584320	-0.002365	86.052849	136.141022	-173.367142	-0.130354	0.000000	0.040561	0.000000	0.000000	0.000000	0.009034	-0.000606	0.072494	0.000000	0.000000	4.000000	17.000000	1.000000
14654.180719	0.099219	0.584320	-0.002365	86.052849	136.141022	-173.367142	-0.130354	0.000000	0.040561	0.000000	0.000000	0.000000	0.009034	-0.000606	0.072494	0.000000	0.000000	4.000000	17.000000	1.000000
14654.184052	0.099219	0.584320	-0.002365	86.052849	136.141022	-173.367142	-0.130354	0.000000	0.040561	0.000000	0.000000	0.000000	0.009034	-0.000606	0.072494	0.000000	0.000000	4.000000	17.000000	1.000000
14654.187386	0.099219	0.584320	-0.002365	86.054596	136.103348	-173.404907	-0.118271	0.000000	0.039055	0.000000	0.000000	0.000000	0.009034	-0.000606	0.072494	0.000000	0.000000	4.000000	17.000000	1.000000
14654.190719	0.099229	0.584306	-0.002319	86.054596	136.103348	-173.404907	-0.118271	0.000000	0.039055	0.000000	0.000000	0.000000	0.003059	-0.004283	0.014033	0.000000	0.000000	4.000000	17.000000	1.000000
14654.194052	0.099229	0.584306	-0.002319	86.054596	136.103348	-173.404907	-0.118271	0.000000	0.039055	0.000000	0.000000	0.000000	0.003059	-0.004283	0.014033	0.000000	0.000000	4.000000	17.000000	1.000000
14654.197386	0.099229	0.584306	-0.002319	86.056427	136.065720	-173.442719	-0.118271	0.000000	0.039055	0.000000	0.000000	0.000000	0.003059	-0.004283	0.014033	0.000000	0.000000	4.000000	17.000000	1.000000
14654.200719	0.099229	0.584306	-0.002319	86.056427	136.065720	-173.442719	-0.118271	0.000000	0.039055	0.000000	0.000000	0.000000	0.003059	-0.004283	0.014033	0.000000	0.000000	4.000000	17.000000	1.000000
14654.204052	0.099259	0.584317	-0.002283	86.056427	136.065720	-173.442719	-0.118271	0.000000	0.039055	0.000000	0.000000	0.000000	0.009095	0.003359	0.010584	0.000000	0.000000	4.000000	17.000000	1.000000
14654.207386	0.099259	0.584317	-0.002283	86.056427	136.071091	-173.442780	-0.115933	0.000000	0.038545	0.000000	0.000000	0.000000	0.009095	0.003359	0.010584	0.000000	0.000000	4.000000	17.000000	1.000000
14654.210719	0.099259	0.584317	-0.002283	86.056427	136.071091	-173.442780	-0.115933	0.000000	0.038545	0.000000	0.000000	0.000000	0.009095	0.003359	0.010584	0.000000	0.000000	4.000000	17.000000	1.000000
14654.214052	0.099259	0.584317	-0.002283	86.056427	136.071091	-173.442780	-0.115933	0.000000	0.038545	0.000000	0.000000	0.000000	0.009095	0.003359	0.010584	0.000000	0.000000	4.000000	17.000000	1.000000
14654.217386	0.099306	0.584336	-0.002276	86.058121	136.036072	-173.480576	-0.114169	0.000000	0.037029	0.000000	0.000000	0.000000	0.014044	0.005491	0.002153	0.000000	0.000000	4.000000	17.000000	1.000000
14654.220719	0.099306	0.584336	-0.002276	86.058121	136.036072	-173.480576	-0.114169	0.000000	0.037029	0.000000	0.000000	0.000000	0.014044	0.005491	0.002153	0.000000	0.000000	4.000000	17.000000	1.000000
14654.224052	0.099306	0.584336	-0.002276	86.058121	136.036072	-173.480576	-0.114169	0.000000	0.037029	0.000000	0.000000	0.000000	0.014044	0.005491	0.002153	0.000000	0.000000	4.000000	17.000000	1.000000
14654.227386	0.099306	0.584336	-0.002276	86.058121	136.038788	-173.480606	-0.113810	0.000000	0.034689	0.000000	0.000000	0.000000	0.014044	0.005491	0.002153	0.000000	0.000000	4.000000	17.000000	1.000000
14654.230719	0.099328	0.584336	-0.002281	86.058121	136.038788	-173.480606	-0.113810	0.000000	0.034689	0.000000	0.000000	0.000000	0.006478	0.000001	-0.001414	0.000000	0.000000	4.000000	17.000000	1.000000
14654.234052	0.099328	0.584336	-0.002281	86.058121	136.038788	-173.480606	-0.113810	0.000000	0.034689	0.000000	0.000000	0.000000	0.006478	0.000001	-0.001414	0.000000	0.000000	4.000000	17.000000	1.000000
14654.237386	0.099328	0.584336	-0.002281	86.058121	136.038788	-173.480606	-0.113810	0.000000	0.034689	0.000000	0.000000	0.000000	0.006478	0.000001	-0.001414	0.000000	0.000000	4.000000	17.000000	1.000000
14654.240719	0.099328	0.584336	-0.002281	86.058121	136.038788	-173.480606	-0.113810	0.000000	0.034689	0.000000	0.000000	0.000000	0.006478	0.000001	-0.001414	0.000000	0.000000	4.000000	17.000000	1.000000
14654.244052	0.099333	0.584328	-0.002258	86.058121	136.038788	-173.480606	-0.113810	0.000000	0.034689	0.000000	0.000000	0.000000	0.001534	-0.002141	0.007016	0.000000	0.000000	4.000000	17.000000	1.000000
14654.247386	0.099333	0.584328	-0.002258	86.056328	136.073792	-173.442719	-0.114045	0.000000	0.033609	0.000000	0.000000	0.000000	0.001534	-0.002141	0.007016	0.000000	0.000000	4.000000	17.000000	1.000000
14654.250719	0.099333	0.584328	-0.002258	86.056328	136.073792	-173.442719	-0.114045	0.000000	0.033609	0.000000	0.000000	0.000000	0.001534	-0.002141	0.007016	0.000000	0.000000	4.000000	17.000000	1.000000
14654.254052	0.099333	0.584328	-0.002258	86.056328	136.073792	-173.442719	-0.114045	0.000000	0.033609	0.000000	0.000000	0.000000	0.001534	-0.002141	0.007016	0.000000	0.000000	4.000000	17.000000	1.000000
14654.257386	0.099274	0.584281	-0.002321	86.054642	136.108856	-173.404892	-0.112876	0.000000	0.033354	0.000000	0.000000	0.000000	-0.017749	-0.014332	-0.019130	0.000000	0.000000	4.000000	17.000000	1.000000
14654.260719	0.099274	0.584281	-0.002321	86.054642	136.108856	-173.404892	-0.112876	0.000000	0.033354	0.000000	0.000000	0.000000	-0.017749	-0.014332	-0.019130	0.000000	0.000000	4.000000	17.000000	1.000000
14654.264052	0.099274	0.584281	-0.002321	86.054642	136.108856	-173.404892	-0.112876	0.000000	0.033354	0.000000	0.000000	0.000000	-0.017749	-0.014332	-0.019130	0.000000	0.000000	4.000000	17.000000	1.000000
14654.267386	0.099274	0.584281	-0.002321	86.049377	136.213730	-173.291611	-0.116064	0.000000	0.036312	0.000000	0.000000	0.000000	-0.017749	-0.014332	-0.019130	0.000000	0.000000	4.000000	17.000000	1.000000
14654.270719	0.099180	0.584244	-0.002336	86.049377	136.213730	-173.291611	-0.116064	0.000000	0.036312	0.000000	0.000000	0.000000	-0.028086	-0.010978	-0.004311	0.000000	0.000000	4.000000	17.000000	1.000000
14654.274052	0.099180	0.584244	-0.002336	86.049377	136.213730	-173.291611	-0.116064	0.000000	0.036312	0.000000	0.000000	0.000000	-0.028086	-0.010978	-0.004311	0.000000	0.000000	4.000000	17.000000	1.000000
14654.277386	0.099180	0.584244	-0.002336	86.048691	136.224213	-173.269928	-0.116064	0.000000	0.036312	0.000000	0.000000	0.000000	-0.028086	-0.010978	-0.004311	0.000000	0.000000	4.000000	17.000000	1.000000
14654.280719	0.099180	0.584244	-0.002336	86.048691	136.224213	-173.269928	-0.116064	0.000000	0.036312	0.000000	0.000000	0.000000	-0.028086	-0.010978	-0.004311	0.000000	0.000000	4.000000	17.000000	1.000000
14654.284052	0.099108	0.584207	-0.002355	86.048691	136.224213	-173.269928	-0.116064	0.000000	0.036312	0.000000	0.000000	0.000000	-0.021605	-0.010967	-0.005729	0.000000	0.000000	4.000000	17.000000	1.000000
14654.287386	0.099108	0.584207	-0.002355	86.047600	136.245331	-173.237488	-0.116783	0.000000	0.040993	0.000000	0.000000	0.000000	-0.021605	-0.010967	-0.005729	0.000000	0.000000	4.000000	17.000000	1.000000
14654.290719	0.099108	0.584207	-0.002355	86.047600	136.245331	-173.237488	-0.116783	0.000000	0.040993	0.000000	0.000000	0.000000	-0.021605	-0.010967	-0.005729	0.000000	0.000000	4.000000	17.000000	1.000000
14654.294052	0.099108	0.584207	-0.002355	86.047600	136.245331	-173.237488	-0.116783	0.000000	0.040993	0.000000	0.000000	0.000000	-0.021605	-0.010967	-0.005729	0.000000	0.000000	4.000000	17.000000	1.000000
14654.297386	0.098937	0.584072	-0.002415	86.048935	136.228821	-173.247818	-0.117738	0.000000	0.044594	0.000000	0.000000	0.000000	-0.051406	-0.040582	-0.018000	0.000000	0.000000	4.000000	17.000000	1.000000
14654.300719	0.098937	0.584072	-0.002415	86.048935	136.228821	-173.247818	-0.117738	0.000000	0.044594	0.000000	0.000000	0.000000	-0.051406	-0.040582	-0.018000	0.000000	0.000000	4.000000	17.000000	1.000000
14654.304052	0.098937	0.584072	-0.002415	86.048935	136.228821	-173.247818	-0.117738	0.000000	0.044594	0.000000	0.000000	0.000000	-0.051406	-0.040582	-0.018000	0.000000	0.000000	4.000000	17.000000	1.000000
14654.307386	0.098937	0.584072	-0.002415	86.053055	136.158478	-173.311798	-0.120738	0.000000	0.053161	0.000000	0.000000	0.000000	-0.051406	-0.040582	-0.018000	0.000000	0.000000	4.000000	17.000000	1.000000
14654.310719	0.098906	0.583992	-0.002453	86.053055	136.158478	-173.311798	-0.120738	0.000000	0.053161	0.000000	0.000000	0.000000	-0.009288	-0.024087	-0.011518	0.000000	0.000000	4.000000	17.000000	1.000000
14654.314052	0.098906	0.583992	-0.002453	86.053055	136.158478	-173.311798	-0.120738	0.000000	0.053161	0.000000	0.000000	0.000000	-0.009288	-0.024087	-0.011518	0.000000	0.000000	4.000000	17.000000	1.000000
14654.317386	0.098906	0.583992	-0.002453	86.061348	136.012299	-173.456970	-0.120738	0.000000	0.053161	0.000000	0.000000	0.000000	-0.009288	-0.024087	-0.011518	0.000000	0.000000	4.000000	17.000000	1.000000
14654.320719	0.098906	0.583992	-0.002453	86.061348	136.012299	-173.456970	-0.120738	0.000000	0.053161	0.000000	0.000000	0.000000	-0.009288	-0.024087	-0.011518	0.000000	0.000000	4.000000	17.000000	1.000000
14654.324052	0.098902	0.583904	-0.002473	86.061348	136.012299	-173.456970	-0.120738	0.000000	0.053161	0.000000	0.000000	0.000000	-0.001287	-0.026240	-0.005914	0.000000	0.000000	4.000000	17.000000	1.000000
14654.327386	0.098902	0.583904	-0.002473	86.075043	135.759308	-173.711319	-0.122658	0.000000	0.054709	0.000000	0.000000	0.000000	-0.001287	-0.026240	-0.005914	0.000000	0.000000	4.000000	17.000000	1.000000
14654.330719	0.098902	0.583904	-0.002473	86.075043	135.759308	-173.711319	-0.122658	0.000000	0.054709	0.000000	0.000000	0.000000	-0.001287	-0.026240	-0.005914	0.000000	0.000000	4.000000	17.000000	1.000000
14654.334052	0.098902	0.583904	-0.002473	86.075043	135.759308	-173.711319	-0.122658	0.000000	0.054709	0.000000	0.000000	0.000000	-0.001287	-0.026240	-0.005914	0.000000	0.000000	4.000000	17.000000	1.000000
14654.337386	0.098944	0.583672	-0.002485	86.095207	135.378204	-174.093430	-0.123643	0.000000	0.054924	0.000000	0.000000	0.000000	0.012784	-0.069844	-0.003594	0.000000	0.000000	4.000000	17.000000	1.000000
14654.340719	0.098944	0.583672	-0.002485	86.095207	135.378204	-174.093430	-0.123643	0.000000	0.054924	0.000000	0.000000	0.000000	0.012784	-0.069844	-0.003594	0.000000	0.000000	4.000000	17.000000	1.000000
14654.344052	0.098944	0.583672	-0.002485	86.095207	135.378204	-174.093430	-0.123643	0.000000	0.054924	0.000000	0.000000	0.000000	0.012784	-0.069844	-0.003594	0.000000	0.000000	4.000000	17.000000	1.000000
14654.347386	0.098944	0.583672	-0.002485	86.116119	134.978912	-174.496078	-0.124242	0.000000	0.052793	0.000000	0.000000	0.000000	0.012784	-0.069844	-0.003594	0.000000	0.000000	4.000000	17.000000	1.000000
14654.350719	0.098990	0.583552	-0.002484	86.116119	134.978912	-174.496078	-0.124242	0.000000	0.052793	0.000000	0.000000	0.000000	0.013628	-0.035980	0.000288	0.000000	0.000000	4.000000	17.000000	1.000000
14654.354052	0.098990	0.583552	-0.002484	86.116119	134.978912	-174.496078	-0.124242	0.000000	0.052793	0.000000	0.000000	0.000000	0.013628	-0.035980	0.000288	0.000000	0.000000	4.000000	17.000000	1.000000
14654.357386	0.099010	0.583413	-0.002495	86.128845	134.740845	-174.735291	-0.124242	0.000000	0.052793	0.000000	0.000000	0.000000	0.006061	-0.041476	-0.003306	0.000000	0.000000	4.000000	17.000000	1.000000
14654.360719	0.099010	0.583413	-0.002495	86.128845	134.740845	-174.735291	-0.124242	0.000000	0.052793	0.000000	0.000000	0.000000	0.006061	-0.041476	-0.003306	0.000000	0.000000	4.000000	17.000000	1.000000
14654.364052	0.099010	0.583413	-0.002495	86.128845	134.740845	-174.735291	-0.124242	0.000000	0.052793	0.000000	0.000000	0.000000	0.006061	-0.041476	-0.003306	0.000000	0.000000	4.000000	17.000000	1.000000
14654.367386	0.099010	0.583413	-0.002495	86.135025	134.684891	-174.794312	-0.124745	0.000000	0.049512	0.000000	0.000000	0.000000	0.006061	-0.041476	-0.003306	0.000000	0.000000	4.000000	17.000000	1.000000
14654.370719	0.099030	0.583275	-0.002506	86.135025	134.684891	-174.794312	-0.124745	0.000000	0.049512	0.000000	0.000000	0.000000	0.006060	-0.041482	-0.003319	0.000000	0.000000	4.000000	17.000000	1.000000
14654.374052	0.099030	0.583275	-0.002506	86.135025	134.684891	-174.794312	-0.124745	0.000000	0.049512	0.000000	0.000000	0.000000	0.006060	-0.041482	-0.003319	0.000000	0.000000	4.000000	17.000000	1.000000
14654.377386	0.099030	0.583275	-0.002506	86.134613	134.712173	-174.766159	-0.124745	0.000000	0.049512	0.000000	0.000000	0.000000	0.006060	-0.041482	-0.003319	0.000000	0.000000	4.000000	17.000000	1.000000
14654.380719	0.099030	0.583275	-0.002506	86.134613	134.712173	-174.766159	-0.124745	0.000000	0.049512	0.000000	0.000000	0.000000	0.006060	-0.041482	-0.003319	0.000000	0.000000	4.000000	17.000000	1.000000
14654.384052	0.099029	0.583137	-0.002512	86.134613	134.712173	-174.766159	-0.124745	0.000000	0.049512	0.000000	0.000000	0.000000	-0.000418	-0.041453	-0.001921	0.000000	0.000000	4.000000	17.000000	1.000000
14654.387386	0.099029	0.583137	-0.002512	86.135223	134.719711	-174.754807	-0.125298	0.000000	0.048502	0.000000	0.000000	0.000000	-0.000418	-0.041453	-0.001921	0.000000	0.000000	4.000000	17.000000	1.000000
14654.390719	0.099029	0.583137	-0.002512	86.135223	134.719711	-174.754807	-0.125298	0.000000	0.048502	0.000000	0.000000	0.000000	-0.000418	-0.041453	-0.001921	0.000000	0.000000	4.000000	17.000000	1.000000
14654.394052	0.099029	0.583137	-0.002512	86.135223	134.719711	-174.754807	-0.125298	0.000000	0.048502	0.000000	0.000000	0.000000	-0.000418	-0.041453	-0.001921	0.000000	0.000000	4.000000	17.000000	1.000000
14654.397386	0.098991	0.582872	-0.002476	86.141258	134.615021	-174.855515	-0.125618	0.000000	0.048571	0.000000	0.000000	0.000000	-0.011179	-0.079599	0.010955	0.000000	0.000000	4.000000	17.000000	1.000000
14654.400719	0.098991	0.582872	-0.002476	86.141258	134.615021	-174.855515	-0.125618	0.000000	0.048571	0.000000	0.000000	0.000000	-0.011179	-0.079599	0.010955	0.000000	0.000000	4.000000	17.000000	1.000000
14654.404052	0.098991	0.582872	-0.002476	86.141258	134.615021	-174.855515	-0.125618	0.000000	0.048571	0.000000	0.000000	0.000000	-0.011179	-0.079599	0.010955	0.000000	0.000000	4.000000	17.000000	1.000000
14654.407386	0.098991	0.582872	-0.002476	86.153816	134.368774	-175.097351	-0.123793	0.000000	0.050434	0.000000	0.000000	0.000000	-0.011179	-0.079599	0.010955	0.000000	0.000000	4.000000	17.000000	1.000000
14654.410719	0.098965	0.582715	-0.002494	86.153816	134.368774	-175.097351	-0.123793	0.000000	0.050434	0.000000	0.000000	0.000000	-0.007991	-0.046921	-0.005549	0.000000	0.000000	4.000000	17.000000	1.000000
14654.414052	0.098965	0.582715	-0.002494	86.153816	134.368774	-175.097351	-0.123793	0.000000	0.050434	0.000000	0.000000	0.000000	-0.007991	-0.046921	-0.005549	0.000000	0.000000	4.000000	17.000000	1.000000
14654.417386	0.098965	0.582715	-0.002494	86.177101	133.936142	-175.526855	-0.123793	0.000000	0.050434	0.000000	0.000000	0.000000	-0.007991	-0.046921	-0.005549	0.000000	0.000000	4.000000	17.000000	1.000000
14654.420719	0.098965	0.582715	-0.002494	86.177101	133.936142	-175.526855	-0.123793	0.000000	0.050434	0.000000	0.000000	0.000000	-0.007991	-0.046921	-0.005549	0.000000	0.000000	4.000000	17.000000	1.000000
14654.424052	0.098947	0.582570	-0.002473	86.177101	133.936142	-175.526855	-0.123793	0.000000	0.050434	0.000000	0.000000	0.000000	-0.005379	-0.043598	0.006450	0.000000	0.000000	4.000000	17.000000	1.000000
14654.427386	0.098947	0.582570	-0.002473	86.206512	133.355942	-176.106171	-0.124718	0.000000	0.051766	0.000000	0.000000	0.000000	-0.005379	-0.043598	0.006450	0.000000	0.000000	4.000000	17.000000	1.000000
14654.430719	0.098947	0.582570	-0.002473	86.206512	133.355942	-176.106171	-0.124718	0.000000	0.051766	0.000000	0.000000	0.000000	-0.005379	-0.043598	0.006450	0.000000	0.000000	4.000000	17.000000	1.000000
14654.434052	0.098947	0.582570	-0.002473	86.206512	133.355942	-176.106171	-0.124718	0.000000	0.051766	0.000000	0.000000	0.000000	-0.005379	-0.043598	0.006450	0.000000	0.000000	4.000000	17.000000	1.000000
14654.437386	0.098922	0.582294	-0.002481	86.241669	132.628036	-176.830078	-0.123642	0.000000	0.052662	0.000000	0.000000	0.000000	-0.007344	-0.082895	-0.002571	0.000000	0.000000	4.000000	17.000000	1.000000
14654.440719	0.098922	0.582294	-0.002481	86.241669	132.628036	-176.830078	-0.123642	0.000000	0.052662	0.000000	0.000000	0.000000	-0.007344	-0.082895	-0.002571	0.000000	0.000000	4.000000	17.000000	1.000000
14654.444052	0.098922	0.582294	-0.002481	86.241669	132.628036	-176.830078	-0.123642	0.000000	0.052662	0.000000	0.000000	0.000000	-0.007344	-0.082895	-0.002571	0.000000	0.000000	4.000000	17.000000	1.000000
14654.447386	0.098922	0.582294	-0.002481	86.286484	131.636292	-177.820175	-0.124071	0.000000	0.053886	0.000000	0.000000	0.000000	-0.007344	-0.082895	-0.002571	0.000000	0.000000	4.000000	17.000000	1.000000
14654.450719	0.098912	0.582144	-0.002528	86.286484	131.636292	-177.820175	-0.124071	0.000000	0.053886	0.000000	0.000000	0.000000	-0.003052	-0.044748	-0.014029	0.000000	0.000000	4.000000	17.000000	1.000000
14654.454052	0.098912	0.582144	-0.002528	86.286484	131.636292	-177.820175	-0.124071	0.000000	0.053886	0.000000	0.000000	0.000000	-0.003052	-0.044748	-0.014029	0.000000	0.000000	4.000000	17.000000	1.000000
14654.457386	0.098902	0.581995	-0.002575	86.333923	130.629944	-178.827866	-0.124071	0.000000	0.053886	0.000000	0.000000	0.000000	-0.003057	-0.044741	-0.014044	0.000000	0.000000	4.000000	17.000000	1.000000
14654.460719	0.098902	0.581995	-0.002575	86.333923	130.629944	-178.827866	-0.124071	0.000000	0.053886	0.000000	0.000000	0.000000	-0.003057	-0.044741	-0.014044	0.000000	0.000000	4.000000	17.000000	1.000000
14654.464052	0.098902	0.581995	-0.002575	86.333923	130.629944	-178.827866	-0.124071	0.000000	0.053886	0.000000	0.000000	0.000000	-0.003057	-0.044741	-0.014044	0.000000	0.000000	4.000000	17.000000	1.000000
14654.467386	0.098902	0.581995	-0.002575	86.375282	129.733551	-179.722855	-0.128750	0.000000	0.054904	0.000000	0.000000	0.000000	-0.003057	-0.044741	-0.014044	0.000000	0.000000	4.000000	17.000000	1.000000
14654.470719	0.098870	0.581846	-0.002617	86.375282	129.733551	-179.722855	-0.128750	0.000000	0.054904	0.000000	0.000000	0.000000	-0.009534	-0.044716	-0.012651	0.000000	0.000000	4.000000	17.000000	1.000000
14654.474052	0.098870	0.581846	-0.002617	86.375282	129.733551	-179.722855	-0.128750	0.000000	0.054904	0.000000	0.000000	0.000000	-0.009534	-0.044716	-0.012651	0.000000	0.000000	4.000000	17.000000	1.000000
14654.477386	0.098870	0.581846	-0.002617	86.418701	128.788345	179.328888	-0.128750	0.000000	0.054904	0.000000	0.000000	0.000000	-0.009534	-0.044716	-0.012651	0.000000	0.000000	4.000000	17.000000	1.000000
14654.480719	0.098870	0.581846	-0.002617	86.418701	128.788345	179.328888	-0.128750	0.000000	0.054904	0.000000	0.000000	0.000000	-0.009534	-0.044716	-0.012651	0.000000	0.000000	4.000000	17.000000	1.000000
14654.484052	0.098856	0.581679	-0.002681	86.418701	128.788345	179.328888	-0.128750	0.000000	0.054904	0.000000	0.000000	0.000000	-0.004153	-0.050166	-0.019091	0.000000	0.000000	4.000000	17.000000	1.000000
14654.487386	0.098856	0.581679	-0.002681	86.453148	127.873421	178.420868	-0.130858	0.000000	0.056493	0.000000	0.000000	0.000000	-0.004153	-0.050166	-0.019091	0.000000	0.000000	4.000000	17.000000	1.000000
14654.490719	0.098856	0.581679	-0.002681	86.453148	127.873421	178.420868	-0.130858	0.000000	0.056493	0.000000	0.000000	0.000000	-0.004153	-0.050166	-0.019091	0.000000	0.000000	4.000000	17.000000	1.000000
14654.494052	0.098856	0.581679	-0.002681	86.453148	127.873421	178.420868	-0.130858	0.000000	0.056493	0.000000	0.000000	0.000000	-0.004153	-0.050166	-0.019091	0.000000	0.000000	4.000000	17.000000	1.000000
14654.497386	0.098770	0.581406	-0.002767	86.482079	127.031044	177.583984	-0.134040	0.000000	0.057185	0.000000	0.000000	0.000000	-0.025980	-0.081783	-0.025968	0.000000	0.000000	4.000000	17.000000	1.000000
14654.500719	0.098770	0.581406	-0.002767	86.482079	127.031044	177.583984	-0.134040	0.000000	0.057185	0.000000	0.000000	0.000000	-0.025980	-0.081783	-0.025968	0.000000	0.000000	4.000000	17.000000	1.000000
14654.504052	0.098770	0.581406	-0.002767	86.482079	127.031044	177.583984	-0.134040	0.000000	0.057185	0.000000	0.000000	0.000000	-0.025980	-0.081783	-0.025968	0.000000	0.000000	4.000000	17.000000	1.000000
14654.507386	0.098738	0.581258	-0.002810	86.504082	126.365410	176.923416	-0.138368	0.000000	0.061515	0.000000	0.000000	0.000000	-0.009541	-0.044672	-0.012715	0.000000	0.000000	4.000000	17.000000	1.000000
14654.510719	0.098738	0.581258	-0.002810	86.504082	126.365410	176.923416	-0.138368	0.000000	0.061515	0.000000	0.000000	0.000000	-0.009541	-0.044672	-0.012715	0.000000	0.000000	4.000000	17.000000	1.000000
14654.514052	0.098738	0.581258	-0.002810	86.504082	126.365410	176.923416	-0.138368	0.000000	0.061515	0.000000	0.000000	0.000000	-0.009541	-0.044672	-0.012715	0.000000	0.000000	4.000000	17.000000	1.000000
14654.517386	0.098738	0.581258	-0.002810	86.514229	126.072548	176.629410	-0.140487	0.000000	0.063105	0.000000	0.000000	0.000000	-0.009541	-0.044672	-0.012715	0.000000	0.000000	4.000000	17.000000	1.000000
14654.520719	0.098758	0.581120	-0.002821	86.514229	126.072548	176.629410	-0.140487	0.000000	0.063105	0.000000	0.000000	0.000000	0.006014	-0.041386	-0.003510	0.000000	0.000000	4.000000	17.000000	1.000000
14654.524052	0.098758	0.581120	-0.002821	86.514229	126.072548	176.629410	-0.140487	0.000000	0.063105	0.000000	0.000000	0.000000	0.006014	-0.041386	-0.003510	0.000000	0.000000	4.000000	17.000000	1.000000
14654.527386	0.098758	0.581120	-0.002821	86.513054	126.140083	176.694992	-0.140487	0.000000	0.063105	0.000000	0.000000	0.000000	0.006014	-0.041386	-0.003510	0.000000	0.000000	4.000000	17.000000	1.000000
14654.530719	0.098758	0.581120	-0.002821	86.513054	126.140083	176.694992	-0.140487	0.000000	0.063105	0.000000	0.000000	0.000000	0.006014	-0.041386	-0.003510	0.000000	0.000000	4.000000	17.000000	1.000000
14654.534052	0.098782	0.581000	-0.002816	86.513054	126.140083	176.694992	-0.140487	0.000000	0.063105	0.000000	0.000000	0.000000	0.007101	-0.035952	0.001503	0.000000	0.000000	4.000000	17.000000	1.000000
14654.537386	0.098782	0.581000	-0.002816	86.508850	126.309555	176.862259	-0.141072	0.000000	0.062102	0.000000	0.000000	0.000000	0.007101	-0.035952	0.001503	0.000000	0.000000	4.000000	17.000000	1.000000
14654.540719	0.098782	0.581000	-0.002816	86.508850	126.309555	176.862259	-0.141072	0.000000	0.062102	0.000000	0.000000	0.000000	0.007101	-0.035952	0.001503	0.000000	0.000000	4.000000	17.000000	1.000000
14654.544052	0.098782	0.581000	-0.002816	86.508850	126.309555	176.862259	-0.141072	0.000000	0.062102	0.000000	0.000000	0.000000	0.007101	-0.035952	0.001503	0.000000	0.000000	4.000000	17.000000	1.000000
14654.547386	0.098859	0.580771	-0.002771	86.504753	126.468315	177.016022	-0.140821	0.000000	0.060919	0.000000	0.000000	0.000000	0.023291	-0.068584	0.013606	0.000000	0.000000	4.000000	17.000000	1.000000
14654.550719	0.098859	0.580771	-0.002771	86.504753	126.468315	177.016022	-0.140821	0.000000	0.060919	0.000000	0.000000	0.000000	0.023291	-0.068584	0.013606	0.000000	0.000000	4.000000	17.000000	1.000000
14654.554052	0.098859	0.580771	-0.002771	86.504753	126.468315	177.016022	-0.140821	0.000000	0.060919	0.000000	0.000000	0.000000	0.023291	-0.068584	0.013606	0.000000	0.000000	4.000000	17.000000	1.000000
14654.557386	0.098859	0.580771	-0.002771	86.499435	126.673302	177.224045	-0.138554	0.000000	0.057037	0.000000	0.000000	0.000000	0.023291	-0.068584	0.013606	0.000000	0.000000	4.000000	17.000000	1.000000
14654.560719	0.098913	0.580662	-0.002731	86.499435	126.673302	177.224045	-0.138554	0.000000	0.057037	0.000000	0.000000	0.000000	0.016190	-0.032675	0.012102	0.000000	0.000000	4.000000	17.000000	1.000000
14654.564052	0.098913	0.580662	-0.002731	86.499435	126.673302	177.224045	-0.138554	0.000000	0.057037	0.000000	0.000000	0.000000	0.016190	-0.032675	0.012102	0.000000	0.000000	4.000000	17.000000	1.000000
14654.567386	0.098913	0.580662	-0.002731	86.495239	126.831276	177.376984	-0.138554	0.000000	0.057037	0.000000	0.000000	0.000000	0.016190	-0.032675	0.012102	0.000000	0.000000	4.000000	17.000000	1.000000
14654.570719	0.098913	0.580662	-0.002731	86.495239	126.831276	177.376984	-0.138554	0.000000	0.057037	0.000000	0.000000	0.000000	0.016190	-0.032675	0.012102	0.000000	0.000000	4.000000	17.000000	1.000000
14654.574052	0.098967	0.580553	-0.002690	86.495239	126.831276	177.376984	-0.138554	0.000000	0.057037	0.000000	0.000000	0.000000	0.016191	-0.032671	0.012093	0.000000	0.000000	4.000000	17.000000	1.000000
14654.577386	0.098967	0.580553	-0.002690	86.490051	127.019661	177.563019	-0.136537	0.000000	0.054339	0.000000	0.000000	0.000000	0.016191	-0.032671	0.012093	0.000000	0.000000	4.000000	17.000000	1.000000
14654.580719	0.098967	0.580553	-0.002690	86.490051	127.019661	177.563019	-0.136537	0.000000	0.054339	0.000000	0.000000	0.000000	0.016191	-0.032671	0.012093	0.000000	0.000000	4.000000	17.000000	1.000000
14654.584052	0.098967	0.580553	-0.002690	86.490051	127.019661	177.563019	-0.136537	0.000000	0.054339	0.000000	0.000000	0.000000	0.016191	-0.032671	0.012093	0.000000	0.000000	4.000000	17.000000	1.000000
14654.587386	0.099013	0.580339	-0.002687	86.484535	127.220306	177.761429	-0.134521	0.000000	0.051640	0.000000	0.000000	0.000000	0.013762	-0.064254	0.000934	0.000000	0.000000	4.000000	17.000000	1.000000
14654.590719	0.099013	0.580339	-0.002687	86.484535	127.220306	177.761429	-0.134521	0.000000	0.051640	0.000000	0.000000	0.000000	0.013762	-0.064254	0.000934	0.000000	0.000000	4.000000	17.000000	1.000000
14654.594052	0.099013	0.580339	-0.002687	86.484535	127.220306	177.761429	-0.134521	0.000000	0.051640	0.000000	0.000000	0.000000	0.013762	-0.064254	0.000934	0.000000	0.000000	4.000000	17.000000	1.000000
14654.597386	0.098983	0.580234	-0.002720	86.479301	127.402168	177.946320	-0.134366	0.000000	0.049347	0.000000	0.000000	0.000000	-0.008903	-0.031592	-0.009748	0.000000	0.000000	4.000000	17.000000	1.000000
14654.600719	0.098983	0.580234	-0.002720	86.479301	127.402168	177.946320	-0.134366	0.000000	0.049347	0.000000	0.000000	0.000000	-0.008903	-0.031592	-0.009748	0.000000	0.000000	4.000000	17.000000	1.000000
14654.604052	0.098983	0.580234	-0.002720	86.479301	127.402168	177.946320	-0.134366	0.000000	0.049347	0.000000	0.000000	0.000000	-0.008903	-0.031592	-0.009748	0.000000	0.000000	4.000000	17.000000	1.000000
14654.607386	0.098983	0.580234	-0.002720	86.473633	127.593437	178.143600	-0.135990	0.000000	0.050830	0.000000	0.000000	0.000000	-0.008903	-0.031592	-0.009748	0.000000	0.000000	4.000000	17.000000	1.000000
14654.610719	0.098931	0.580154	-0.002754	86.473633	127.593437	178.143600	-0.135990	0.000000	0.050830	0.000000	0.000000	0.000000	-0.015802	-0.023927	-0.010316	0.000000	0.000000	4.000000	17.000000	1.000000
14654.614052	0.098931	0.580154	-0.002754	86.473633	127.593437	178.143600	-0.135990	0.000000	0.050830	0.000000	0.000000	0.000000	-0.015802	-0.023927	-0.010316	0.000000	0.000000	4.000000	17.000000	1.000000
14654.617386	0.098931	0.580154	-0.002754	86.473801	127.608398	178.161942	-0.135990	0.000000	0.050830	0.000000	0.000000	0.000000	-0.015802	-0.023927	-0.010316	0.000000	0.000000	4.000000	17.000000	1.000000
14654.620719	0.098931	0.580154	-0.002754	86.473801	127.608398	178.161942	-0.135990	0.000000	0.050830	0.000000	0.000000	0.000000	-0.015802	-0.023927	-0.010316	0.000000	0.000000	4.000000	17.000000	1.000000
14654.624052	0.098891	0.580063	-0.002833	86.473801	127.608398	178.161942	-0.135990	0.000000	0.050830	0.000000	0.000000	0.000000	-0.011952	-0.027211	-0.023772	0.000000	0.000000	4.000000	17.000000	1.000000
14654.627386	0.098891	0.580063	-0.002833	86.483864	127.326889	177.881561	-0.137710	0.000000	0.053464	0.000000	0.000000	0.000000	-0.011952	-0.027211	-0.023772	0.000000	0.000000	4.000000	17.000000	1.000000
14654.630719	0.098891	0.580063	-0.002833	86.483864	127.326889	177.881561	-0.137710	0.000000	0.053464	0.000000	0.000000	0.000000	-0.011952	-0.027211	-0.023772	0.000000	0.000000	4.000000	17.000000	1.000000
14654.634052	0.098891	0.580063	-0.002833	86.483864	127.326889	177.881561	-0.137710	0.000000	0.053464	0.000000	0.000000	0.000000	-0.011952	-0.027211	-0.023772	0.000000	0.000000	4.000000	17.000000	1.000000
14654.637386	0.098864	0.579962	-0.002958	86.504532	126.694244	177.250717	-0.141671	0.000000	0.055456	0.000000	0.000000	0.000000	-0.008105	-0.030428	-0.037230	0.000000	0.000000	4.000000	17.000000	1.000000
14654.640719	0.098864	0.579962	-0.002958	86.504532	126.694244	177.250717	-0.141671	0.000000	0.055456	0.000000	0.000000	0.000000	-0.008105	-0.030428	-0.037230	0.000000	0.000000	4.000000	17.000000	1.000000
14654.644052	0.098864	0.579962	-0.002958	86.504532	126.694244	177.250717	-0.141671	0.000000	0.055456	0.000000	0.000000	0.000000	-0.008105	-0.030428	-0.037230	0.000000	0.000000	4.000000	17.000000	1.000000
14654.647386	0.098864	0.579962	-0.002958	86.528473	125.928322	176.483612	-0.147877	0.000000	0.056807	0.000000	0.000000	0.000000	-0.008105	-0.030428	-0.037230	0.000000	0.000000	4.000000	17.000000	1.000000
14654.650719	0.098878	0.579926	-0.002996	86.528473	125.928322	176.483612	-0.147877	0.000000	0.056807	0.000000	0.000000	0.000000	0.004275	-0.010870	-0.011486	0.000000	0.000000	4.000000	17.000000	1.000000
14654.654052	0.098878	0.579926	-0.002996	86.528473	125.928322	176.483612	-0.147877	0.000000	0.056807	0.000000	0.000000	0.000000	0.004275	-0.010870	-0.011486	0.000000	0.000000	4.000000	17.000000	1.000000
14654.657386	0.098878	0.579926	-0.002996	86.550713	125.186493	175.740616	-0.147877	0.000000	0.056807	0.000000	0.000000	0.000000	0.004275	-0.010870	-0.011486	0.000000	0.000000	4.000000	17.000000	1.000000
14654.660719	0.098878	0.579926	-0.002996	86.550713	125.186493	175.740616	-0.147877	0.000000	0.056807	0.000000	0.000000	0.000000	0.004275	-0.010870	-0.011486	0.000000	0.000000	4.000000	17.000000	1.000000
14654.664052	0.098896	0.579908	-0.003017	86.550713	125.186493	175.740616	-0.147877	0.000000	0.056807	0.000000	0.000000	0.000000	0.005371	-0.005437	-0.006447	0.000000	0.000000	4.000000	17.000000	1.000000
14654.667386	0.098896	0.579908	-0.003017	86.569435	124.540329	175.093048	-0.149791	0.000000	0.056094	0.000000	0.000000	0.000000	0.005371	-0.005437	-0.006447	0.000000	0.000000	4.000000	17.000000	1.000000
14654.670719	0.098896	0.579908	-0.003017	86.569435	124.540329	175.093048	-0.149791	0.000000	0.056094	0.000000	0.000000	0.000000	0.005371	-0.005437	-0.006447	0.000000	0.000000	4.000000	17.000000	1.000000
14654.674052	0.098896	0.579908	-0.003017	86.569435	124.540329	175.093048	-0.149791	0.000000	0.056094	0.000000	0.000000	0.000000	0.005371	-0.005437	-0.006447	0.000000	0.000000	4.000000	17.000000	1.000000
14654.677386	0.098941	0.579882	-0.003020	86.583961	124.028709	174.579803	-0.150865	0.000000	0.055199	0.000000	0.000000	0.000000	0.013364	-0.007618	-0.000853	0.000000	0.000000	4.000000	17.000000	1.000000
14654.680719	0.098941	0.579882	-0.003020	86.583961	124.028709	174.579803	-0.150865	0.000000	0.055199	0.000000	0.000000	0.000000	0.013364	-0.007618	-0.000853	0.000000	0.000000	4.000000	17.000000	1.000000
14654.684052	0.098941	0.579882	-0.003020	86.583961	124.028709	174.579803	-0.150865	0.000000	0.055199	0.000000	0.000000	0.000000	0.013364	-0.007618	-0.000853	0.000000	0.000000	4.000000	17.000000	1.000000
14654.687386	0.098941	0.579882	-0.003020	86.595322	123.603256	174.155151	-0.151007	0.000000	0.052972	0.000000	0.000000	0.000000	0.013364	-0.007618	-0.000853	0.000000	0.000000	4.000000	17.000000	1.000000
14654.690719	0.098935	0.579890	-0.003043	86.595322	123.603256	174.155151	-0.151007	0.000000	0.052972	0.000000	0.000000	0.000000	-0.001526	0.002179	-0.007004	0.000000	0.000000	4.000000	17.000000	1.000000
14654.694052	0.098935	0.579890	-0.003043	86.595322	123.603256	174.155151	-0.151007	0.000000	0.052972	0.000000	0.000000	0.000000	-0.001526	0.002179	-0.007004	0.000000	0.000000	4.000000	17.000000	1.000000
14654.697386	0.098935	0.579890	-0.003043	86.605576	123.221657	173.777069	-0.151007	0.000000	0.052972	0.000000	0.000000	0.000000	-0.001526	0.002179	-0.007004	0.000000	0.000000	4.000000	17.000000	1.000000
14654.700719	0.098935	0.579890	-0.003043	86.605576	123.221657	173.777069	-0.151007	0.000000	0.052972	0.000000	0.000000	0.000000	-0.001526	0.002179	-0.007004	0.000000	0.000000	4.000000	17.000000	1.000000
14654.704052	0.098905	0.579879	-0.003079	86.605576	123.221657	173.777069	-0.151007	0.000000	0.052972	0.000000	0.000000	0.000000	-0.009091	-0.003262	-0.010635	0.000000	0.000000	4.000000	17.000000	1.000000
14654.707386	0.098905	0.579879	-0.003079	86.606155	123.210182	173.768677	-0.152175	0.000000	0.053226	0.000000	0.000000	0.000000	-0.009091	-0.003262	-0.010635	0.000000	0.000000	4.000000	17.000000	1.000000
14654.710719	0.098905	0.579879	-0.003079	86.606155	123.210182	173.768677	-0.152175	0.000000	0.053226	0.000000	0.000000	0.000000	-0.009091	-0.003262	-0.010635	0.000000	0.000000	4.000000	17.000000	1.000000
14654.714052	0.098905	0.579879	-0.003079	86.606155	123.210182	173.768677	-0.152175	0.000000	0.053226	0.000000	0.000000	0.000000	-0.009091	-0.003262	-0.010635	0.000000	0.000000	4.000000	17.000000	1.000000
14654.717386	0.098802	0.579817	-0.003242	86.603905	123.303207	173.867340	-0.153947	0.000000	0.054741	0.000000	0.000000	0.000000	-0.030987	-0.018446	-0.048999	0.000000	0.000000	4.000000	17.000000	1.000000
14654.720719	0.098802	0.579817	-0.003242	86.603905	123.303207	173.867340	-0.153947	0.000000	0.054741	0.000000	0.000000	0.000000	-0.030987	-0.018446	-0.048999	0.000000	0.000000	4.000000	17.000000	1.000000
14654.724052	0.098802	0.579817	-0.003242	86.603905	123.303207	173.867340	-0.153947	0.000000	0.054741	0.000000	0.000000	0.000000	-0.030987	-0.018446	-0.048999	0.000000	0.000000	4.000000	17.000000	1.000000
14654.727386	0.098802	0.579817	-0.003242	86.601486	123.412422	173.979553	-0.162114	0.000000	0.059906	0.000000	0.000000	0.000000	-0.030987	-0.018446	-0.048999	0.000000	0.000000	4.000000	17.000000	1.000000
14654.730719	0.098764	0.579770	-0.003311	86.601486	123.412422	173.979553	-0.162114	0.000000	0.059906	0.000000	0.000000	0.000000	-0.011280	-0.014110	-0.020724	0.000000	0.000000	4.000000	17.000000	1.000000
14654.734052	0.098764	0.579770	-0.003311	86.601486	123.412422	173.979553	-0.162114	0.000000	0.059906	0.000000	0.000000	0.000000	-0.011280	-0.014110	-0.020724	0.000000	0.000000	4.000000	17.000000	1.000000
14654.737386	0.098764	0.579770	-0.003311	86.598839	123.534874	174.105270	-0.162114	0.000000	0.059906	0.000000	0.000000	0.000000	-0.011280	-0.014110	-0.020724	0.000000	0.000000	4.000000	17.000000	1.000000
14654.740719	0.098764	0.579770	-0.003311	86.598839	123.534874	174.105270	-0.162114	0.000000	0.059906	0.000000	0.000000	0.000000	-0.011280	-0.014110	-0.020724	0.000000	0.000000	4.000000	17.000000	1.000000
14654.744052	0.098727	0.579723	-0.003380	86.598839	123.534874	174.105270	-0.162114	0.000000	0.059906	0.000000	0.000000	0.000000	-0.011280	-0.014119	-0.020728	0.000000	0.000000	4.000000	17.000000	1.000000
14654.747386	0.098727	0.579723	-0.003380	86.597458	123.538551	174.113907	-0.165568	0.000000	0.061785	0.000000	0.000000	0.000000	-0.011280	-0.014119	-0.020728	0.000000	0.000000	4.000000	17.000000	1.000000
14654.750719	0.098727	0.579723	-0.003380	86.597458	123.538551	174.113907	-0.165568	0.000000	0.061785	0.000000	0.000000	0.000000	-0.011280	-0.014119	-0.020728	0.000000	0.000000	4.000000	17.000000	1.000000
14654.754052	0.098727	0.579723	-0.003380	86.597458	123.538551	174.113907	-0.165568	0.000000	0.061785	0.000000	0.000000	0.000000	-0.011280	-0.014119	-0.020728	0.000000	0.000000	4.000000	17.000000	1.000000
14654.757386	0.098708	0.579564	-0.003468	86.599586	123.488350	174.061676	-0.169022	0.000000	0.063666	0.000000	0.000000	0.000000	-0.005730	-0.047802	-0.026345	0.000000	0.000000	4.000000	17.000000	1.000000
14654.760719	0.098708	0.579564	-0.003468	86.599586	123.488350	174.061676	-0.169022	0.000000	0.063666	0.000000	0.000000	0.000000	-0.005730	-0.047802	-0.026345	0.000000	0.000000	4.000000	17.000000	1.000000
14654.764052	0.098708	0.579564	-0.003468	86.599586	123.488350	174.061676	-0.169022	0.000000	0.063666	0.000000	0.000000	0.000000	-0.005730	-0.047802	-0.026345	0.000000	0.000000	4.000000	17.000000	1.000000
14654.767386	0.098708	0.579564	-0.003468	86.603729	123.350281	173.924423	-0.173413	0.000000	0.064621	0.000000	0.000000	0.000000	-0.005730	-0.047802	-0.026345	0.000000	0.000000	4.000000	17.000000	1.000000
14654.770719	0.098707	0.579495	-0.003472	86.603729	123.350281	173.924423	-0.173413	0.000000	0.064621	0.000000	0.000000	0.000000	-0.000244	-0.020659	-0.001128	0.000000	0.000000	4.000000	17.000000	1.000000
14654.774052	0.098707	0.579495	-0.003472	86.603729	123.350281	173.924423	-0.173413	0.000000	0.064621	0.000000	0.000000	0.000000	-0.000244	-0.020659	-0.001128	0.000000	0.000000	4.000000	17.000000	1.000000
14654.777386	0.098707	0.579495	-0.003472	86.607079	123.237007	173.809006	-0.173413	0.000000	0.064621	0.000000	0.000000	0.000000	-0.000244	-0.020659	-0.001128	0.000000	0.000000	4.000000	17.000000	1.000000
14654.780719	0.098707	0.579495	-0.003472	86.607079	123.237007	173.809006	-0.173413	0.000000	0.064621	0.000000	0.000000	0.000000	-0.000244	-0.020659	-0.001128	0.000000	0.000000	4.000000	17.000000	1.000000
14654.784052	0.098727	0.579426	-0.003480	86.607079	123.237007	173.809006	-0.173413	0.000000	0.064621	0.000000	0.000000	0.000000	0.006213	-0.020660	-0.002537	0.000000	0.000000	4.000000	17.000000	1.000000
14654.787386	0.098727	0.579426	-0.003480	86.606613	123.277618	173.850021	-0.173601	0.000000	0.064661	0.000000	0.000000	0.000000	0.006213	-0.020660	-0.002537	0.000000	0.000000	4.000000	17.000000	1.000000
14654.790719	0.098727	0.579426	-0.003480	86.606613	123.277618	173.850021	-0.173601	0.000000	0.064661	0.000000	0.000000	0.000000	0.006213	-0.020660	-0.002537	0.000000	0.000000	4.000000	17.000000	1.000000
14654.794052	0.098727	0.579426	-0.003480	86.606613	123.277618	173.850021	-0.173601	0.000000	0.064661	0.000000	0.000000	0.000000	0.006213	-0.020660	-0.002537	0.000000	0.000000	4.000000	17.000000	1.000000
14654.797386	0.098709	0.579281	-0.003460	86.602982	123.436066	174.011642	-0.174024	0.000000	0.063626	0.000000	0.000000	0.000000	-0.005432	-0.043495	0.006139	0.000000	0.000000	4.000000	17.000000	1.000000
14654.800719	0.098709	0.579281	-0.003460	86.602982	123.436066	174.011642	-0.174024	0.000000	0.063626	0.000000	0.000000	0.000000	-0.005432	-0.043495	0.006139	0.000000	0.000000	4.000000	17.000000	1.000000
14654.804052	0.098709	0.579281	-0.003460	86.602982	123.436066	174.011642	-0.174024	0.000000	0.063626	0.000000	0.000000	0.000000	-0.005432	-0.043495	0.006139	0.000000	0.000000	4.000000	17.000000	1.000000
14654.807386	0.098709	0.579281	-0.003460	86.599586	123.580719	174.159241	-0.173001	0.000000	0.064531	0.000000	0.000000	0.000000	-0.005432	-0.043495	0.006139	0.000000	0.000000	4.000000	17.000000	1.000000
14654.810719	0.098662	0.579194	-0.003471	86.599586	123.580719	174.159241	-0.173001	0.000000	0.064531	0.000000	0.000000	0.000000	-0.014269	-0.026063	-0.003380	0.000000	0.000000	4.000000	17.000000	1.000000
14654.814052	0.098662	0.579194	-0.003471	86.599586	123.580719	174.159241	-0.173001	0.000000	0.064531	0.000000	0.000000	0.000000	-0.014269	-0.026063	-0.003380	0.000000	0.000000	4.000000	17.000000	1.000000
14654.817386	0.098662	0.579194	-0.003471	86.595840	123.749275	174.333755	-0.173001	0.000000	0.064531	0.000000	0.000000	0.000000	-0.014269	-0.026063	-0.003380	0.000000	0.000000	4.000000	17.000000	1.000000
14654.820719	0.098662	0.579194	-0.003471	86.595840	123.749275	174.333755	-0.173001	0.000000	0.064531	0.000000	0.000000	0.000000	-0.014269	-0.026063	-0.003380	0.000000	0.000000	4.000000	17.000000	1.000000
14654.824052	0.098636	0.579107	-0.003487	86.595840	123.749275	174.333755	-0.173001	0.000000	0.064531	0.000000	0.000000	0.000000	-0.007809	-0.026066	-0.004791	0.000000	0.000000	4.000000	17.000000	1.000000
14654.827386	0.098636	0.579107	-0.003487	86.596077	123.764793	174.352722	-0.173564	0.000000	0.066909	0.000000	0.000000	0.000000	-0.007809	-0.026066	-0.004791	0.000000	0.000000	4.000000	17.000000	1.000000
14654.830719	0.098636	0.579107	-0.003487	86.596077	123.764793	174.352722	-0.173564	0.000000	0.066909	0.000000	0.000000	0.000000	-0.007809	-0.026066	-0.004791	0.000000	0.000000	4.000000	17.000000	1.000000
14654.834052	0.098636	0.579107	-0.003487	86.596077	123.764793	174.352722	-0.173564	0.000000	0.066909	0.000000	0.000000	0.000000	-0.007809	-0.026066	-0.004791	0.000000	0.000000	4.000000	17.000000	1.000000
14654.837386	0.098615	0.578919	-0.003477	86.600967	123.605255	174.194077	-0.174363	0.000000	0.068211	0.000000	0.000000	0.000000	-0.006113	-0.056502	0.003004	0.000000	0.000000	4.000000	17.000000	1.000000
14654.840719	0.098615	0.578919	-0.003477	86.600967	123.605255	174.194077	-0.174363	0.000000	0.068211	0.000000	0.000000	0.000000	-0.006113	-0.056502	0.003004	0.000000	0.000000	4.000000	17.000000	1.000000
14654.844052	0.098615	0.578919	-0.003477	86.600967	123.605255	174.194077	-0.174363	0.000000	0.068211	0.000000	0.000000	0.000000	-0.006113	-0.056502	0.003004	0.000000	0.000000	4.000000	17.000000	1.000000
14654.847386	0.098615	0.578919	-0.003477	86.611580	123.230507	173.820755	-0.173862	0.000000	0.069230	0.000000	0.000000	0.000000	-0.006113	-0.056502	0.003004	0.000000	0.000000	4.000000	17.000000	1.000000
14654.850719	0.098616	0.578825	-0.003475	86.611580	123.230507	173.820755	-0.173862	0.000000	0.069230	0.000000	0.000000	0.000000	0.000172	-0.028250	0.000791	0.000000	0.000000	4.000000	17.000000	1.000000
14654.854052	0.098616	0.578825	-0.003475	86.611580	123.230507	173.820755	-0.173862	0.000000	0.069230	0.000000	0.000000	0.000000	0.000172	-0.028250	0.000791	0.000000	0.000000	4.000000	17.000000	1.000000
14654.857386	0.098616	0.578825	-0.003475	86.627686	122.625938	173.215042	-0.173862	0.000000	0.069230	0.000000	0.000000	0.000000	0.000172	-0.028250	0.000791	0.000000	0.000000	4.000000	17.000000	1.000000
14654.860719	0.098616	0.578825	-0.003475	86.627686	122.625938	173.215042	-0.173862	0.000000	0.069230	0.000000	0.000000	0.000000	0.000172	-0.028250	0.000791	0.000000	0.000000	4.000000	17.000000	1.000000
14654.864052	0.098643	0.578723	-0.003453	86.627686	122.625938	173.215042	-0.173862	0.000000	0.069230	0.000000	0.000000	0.000000	0.008155	-0.030448	0.006384	0.000000	0.000000	4.000000	17.000000	1.000000
14654.867386	0.098643	0.578723	-0.003453	86.645142	121.953728	172.544617	-0.173730	0.000000	0.069201	0.000000	0.000000	0.000000	0.008155	-0.030448	0.006384	0.000000	0.000000	4.000000	17.000000	1.000000
14654.870719	0.098643	0.578723	-0.003453	86.645142	121.953728	172.544617	-0.173730	0.000000	0.069201	0.000000	0.000000	0.000000	0.008155	-0.030448	0.006384	0.000000	0.000000	4.000000	17.000000	1.000000
14654.874052	0.098643	0.578723	-0.003453	86.645142	121.953728	172.544617	-0.173730	0.000000	0.069201	0.000000	0.000000	0.000000	0.008155	-0.030448	0.006384	0.000000	0.000000	4.000000	17.000000	1.000000
14654.877386	0.098652	0.578571	-0.003414	86.663933	121.186699	171.779480	-0.172666	0.000000	0.067842	0.000000	0.000000	0.000000	0.002537	-0.045644	0.011670	0.000000	0.000000	4.000000	17.000000	1.000000
14654.880719	0.098652	0.578571	-0.003414	86.663933	121.186699	171.779480	-0.172666	0.000000	0.067842	0.000000	0.000000	0.000000	0.002537	-0.045644	0.011670	0.000000	0.000000	4.000000	17.000000	1.000000
14654.884052	0.098652	0.578571	-0.003414	86.663933	121.186699	171.779480	-0.172666	0.000000	0.067842	0.000000	0.000000	0.000000	0.002537	-0.045644	0.011670	0.000000	0.000000	4.000000	17.000000	1.000000
14654.887386	0.098634	0.578495	-0.003390	86.683174	120.359993	170.954422	-0.170721	0.000000	0.067419	0.000000	0.000000	0.000000	-0.005195	-0.022826	0.007234	0.000000	0.000000	4.000000	17.000000	1.000000
14654.890719	0.098634	0.578495	-0.003390	86.683174	120.359993	170.954422	-0.170721	0.000000	0.067419	0.000000	0.000000	0.000000	-0.005195	-0.022826	0.007234	0.000000	0.000000	4.000000	17.000000	1.000000
14654.894052	0.098634	0.578495	-0.003390	86.683174	120.359993	170.954422	-0.170721	0.000000	0.067419	0.000000	0.000000	0.000000	-0.005195	-0.022826	0.007234	0.000000	0.000000	4.000000	17.000000	1.000000
14654.897386	0.098634	0.578495	-0.003390	86.699867	119.610573	170.209518	-0.169515	0.000000	0.068284	0.000000	0.000000	0.000000	-0.005195	-0.022826	0.007234	0.000000	0.000000	4.000000	17.000000	1.000000
14654.900719	0.098637	0.578444	-0.003377	86.699867	119.610573	170.209518	-0.169515	0.000000	0.068284	0.000000	0.000000	0.000000	0.000844	-0.015226	0.003884	0.000000	0.000000	4.000000	17.000000	1.000000
14654.904052	0.098637	0.578444	-0.003377	86.699867	119.610573	170.209518	-0.169515	0.000000	0.068284	0.000000	0.000000	0.000000	0.000844	-0.015226	0.003884	0.000000	0.000000	4.000000	17.000000	1.000000
14654.907386	0.098637	0.578444	-0.003377	86.714607	118.918510	169.518951	-0.169515	0.000000	0.068284	0.000000	0.000000	0.000000	0.000844	-0.015226	0.003884	0.000000	0.000000	4.000000	17.000000	1.000000
14654.910719	0.098637	0.578444	-0.003377	86.714607	118.918510	169.518951	-0.169515	0.000000	0.068284	0.000000	0.000000	0.000000	0.000844	-0.015226	0.003884	0.000000	0.000000	4.000000	17.000000	1.000000
14654.914052	0.098635	0.578401	-0.003388	86.714607	118.918510	169.518951	-0.169515	0.000000	0.068284	0.000000	0.000000	0.000000	-0.000678	-0.013027	-0.003118	0.000000	0.000000	4.000000	17.000000	1.000000
14654.917386	0.098635	0.578401	-0.003388	86.725349	118.398010	168.999435	-0.168868	0.000000	0.068144	0.000000	0.000000	0.000000	-0.000678	-0.013027	-0.003118	0.000000	0.000000	4.000000	17.000000	1.000000
14654.920719	0.098635	0.578401	-0.003388	86.725349	118.398010	168.999435	-0.168868	0.000000	0.068144	0.000000	0.000000	0.000000	-0.000678	-0.013027	-0.003118	0.000000	0.000000	4.000000	17.000000	1.000000
14654.924052	0.098635	0.578401	-0.003388	86.725349	118.398010	168.999435	-0.168868	0.000000	0.068144	0.000000	0.000000	0.000000	-0.000678	-0.013027	-0.003118	0.000000	0.000000	4.000000	17.000000	1.000000
14654.927386	0.098649	0.578365	-0.003426	86.731277	118.194321	168.791977	-0.169388	0.000000	0.068257	0.000000	0.000000	0.000000	0.004263	-0.010832	-0.011525	0.000000	0.000000	4.000000	17.000000	1.000000
14654.930719	0.098649	0.578365	-0.003426	86.731277	118.194321	168.791977	-0.169388	0.000000	0.068257	0.000000	0.000000	0.000000	0.004263	-0.010832	-0.011525	0.000000	0.000000	4.000000	17.000000	1.000000
14654.934052	0.098649	0.578365	-0.003426	86.731277	118.194321	168.791977	-0.169388	0.000000	0.068257	0.000000	0.000000	0.000000	0.004263	-0.010832	-0.011525	0.000000	0.000000	4.000000	17.000000	1.000000
14654.937386	0.098649	0.578365	-0.003426	86.737335	117.975616	168.569382	-0.171308	0.000000	0.067547	0.000000	0.000000	0.000000	0.004263	-0.010832	-0.011525	0.000000	0.000000	4.000000	17.000000	1.000000
14654.940719	0.098657	0.578361	-0.003494	86.737335	117.975616	168.569382	-0.171308	0.000000	0.067547	0.000000	0.000000	0.000000	0.002317	-0.001021	-0.020468	0.000000	0.000000	4.000000	17.000000	1.000000
14654.944052	0.098657	0.578361	-0.003494	86.737335	117.975616	168.569382	-0.171308	0.000000	0.067547	0.000000	0.000000	0.000000	0.002317	-0.001021	-0.020468	0.000000	0.000000	4.000000	17.000000	1.000000
14654.947386	0.098657	0.578361	-0.003494	86.749352	117.544716	168.144104	-0.171308	0.000000	0.067547	0.000000	0.000000	0.000000	0.002317	-0.001021	-0.020468	0.000000	0.000000	4.000000	17.000000	1.000000
14654.950719	0.098657	0.578361	-0.003494	86.749352	117.544716	168.144104	-0.171308	0.000000	0.067547	0.000000	0.000000	0.000000	0.002317	-0.001021	-0.020468	0.000000	0.000000	4.000000	17.000000	1.000000
14654.954052	0.098647	0.578376	-0.003541	86.749352	117.544716	168.144104	-0.171308	0.000000	0.067547	0.000000	0.000000	0.000000	-0.003043	0.004393	-0.014003	0.000000	0.000000	4.000000	17.000000	1.000000
14654.957386	0.098647	0.578376	-0.003541	86.767235	116.758537	167.356262	-0.174720	0.000000	0.067161	0.000000	0.000000	0.000000	-0.003043	0.004393	-0.014003	0.000000	0.000000	4.000000	17.000000	1.000000
14654.960719	0.098647	0.578376	-0.003541	86.767235	116.758537	167.356262	-0.174720	0.000000	0.067161	0.000000	0.000000	0.000000	-0.003043	0.004393	-0.014003	0.000000	0.000000	4.000000	17.000000	1.000000
14654.964052	0.098647	0.578376	-0.003541	86.767235	116.758537	167.356262	-0.174720	0.000000	0.067161	0.000000	0.000000	0.000000	-0.003043	0.004393	-0.014003	0.000000	0.000000	4.000000	17.000000	1.000000
14654.967386	0.098589	0.578358	-0.003704	86.789536	115.570587	166.171677	-0.177054	0.000000	0.067668	0.000000	0.000000	0.000000	-0.017373	-0.005298	-0.048788	0.000000	1.000000	4.000000	17.000000	1.000000
14654.970719	0.098589	0.578358	-0.003704	86.789536	115.570587	166.171677	-0.177054	0.000000	0.067668	0.000000	0.000000	0.000000	-0.017373	-0.005298	-0.048788	0.000000	1.000000	4.000000	17.000000	1.000000
