# Supplementary material for: Haptic Guidance Needs to Be Intuitive Not Just Informative to Improve Human Motor Accuracy
Source: PLoS One. 2016 Mar 16;11(3):e0150912. doi: 10.1371/journal.pone.0150912 (PMC4794196; doi:10.1371/journal.pone.0150912)
Supplement: S1 Data — (ZIP) [file pone.0150912.s001.zip › Subject6/exp1_0018.txt]

Time	PosX	PosY	PosZ	RotX	RotY	RotZ	ForceX	ForceY	ForceZ	MomentX	MomentY	MomentZ	VelocityX	VelocityY	VelocityZ	CalibratedWeight	ButtonDown	Condition	Trial	Visual
14657.114079	-0.002241	0.508181	0.253200	83.265533	96.382141	135.836517	0.000000	0.000000	0.000000	0.000000	0.000000	0.000000	-0.030383	-0.022612	0.010955	0.000000	1.000000	4.000000	18.000000	0.000000
14657.117412	-0.001600	0.508099	0.253412	83.264374	96.367126	135.781647	4.636293	0.000000	1.872107	0.000000	0.000000	0.000000	0.192076	-0.024738	0.063531	0.000000	1.000000	4.000000	18.000000	0.000000
14657.120746	-0.001600	0.508099	0.253412	83.264374	96.367126	135.781647	4.636293	0.000000	1.872107	0.000000	0.000000	0.000000	0.192076	-0.024738	0.063531	0.000000	1.000000	4.000000	18.000000	0.000000
14657.124079	-0.001600	0.508099	0.253412	83.264374	96.367126	135.781647	4.636293	0.000000	1.872107	0.000000	0.000000	0.000000	0.192076	-0.024738	0.063531	0.000000	1.000000	4.000000	18.000000	0.000000
14657.127412	-0.000420	0.507877	0.253586	83.261452	96.247772	135.556137	4.640893	0.000000	1.860673	0.000000	0.000000	0.000000	0.354160	-0.066549	0.052343	0.000000	1.000000	4.000000	18.000000	0.000000
14657.130746	-0.000420	0.507877	0.253586	83.261452	96.247772	135.556137	4.640893	0.000000	1.860673	0.000000	0.000000	0.000000	0.354160	-0.066549	0.052343	0.000000	1.000000	4.000000	18.000000	0.000000
14657.134079	-0.000420	0.507877	0.253586	83.261452	96.247772	135.556137	4.640893	0.000000	1.860673	0.000000	0.000000	0.000000	0.354160	-0.066549	0.052343	0.000000	1.000000	4.000000	18.000000	0.000000
14657.137412	0.000829	0.508022	0.253984	83.276726	96.217072	135.409149	4.648769	0.000000	1.840907	0.000000	0.000000	0.000000	0.374660	0.043649	0.119115	0.000000	1.000000	4.000000	18.000000	0.000000
14657.140746	0.000829	0.508022	0.253984	83.276726	96.217072	135.409149	4.648769	0.000000	1.840907	0.000000	0.000000	0.000000	0.374660	0.043649	0.119115	0.000000	1.000000	4.000000	18.000000	0.000000
14657.144079	0.000829	0.508022	0.253984	83.276726	96.217072	135.409149	4.648769	0.000000	1.840907	0.000000	0.000000	0.000000	0.374660	0.043649	0.119115	0.000000	1.000000	4.000000	18.000000	0.000000
14657.147412	0.001978	0.507937	0.254426	83.469612	96.180962	135.151093	4.657543	0.000000	1.818596	0.000000	0.000000	0.000000	0.344717	-0.025625	0.132781	0.000000	1.000000	4.000000	18.000000	0.000000
14657.150746	0.001978	0.507937	0.254426	83.469612	96.180962	135.151093	4.657543	0.000000	1.818596	0.000000	0.000000	0.000000	0.344717	-0.025625	0.132781	0.000000	1.000000	4.000000	18.000000	0.000000
14657.154079	0.001978	0.507937	0.254426	83.469612	96.180962	135.151093	4.657543	0.000000	1.818596	0.000000	0.000000	0.000000	0.344717	-0.025625	0.132781	0.000000	1.000000	4.000000	18.000000	0.000000
14657.157412	0.003703	0.508005	0.254821	83.902267	96.664200	135.206726	4.665709	0.000000	1.797544	0.000000	0.000000	0.000000	0.517467	0.020333	0.118610	0.000000	1.000000	4.000000	18.000000	0.000000
14657.160746	0.003703	0.508005	0.254821	83.902267	96.664200	135.206726	4.665709	0.000000	1.797544	0.000000	0.000000	0.000000	0.517467	0.020333	0.118610	0.000000	1.000000	4.000000	18.000000	0.000000
14657.164079	0.003703	0.508005	0.254821	83.902267	96.664200	135.206726	4.665709	0.000000	1.797544	0.000000	0.000000	0.000000	0.517467	0.020333	0.118610	0.000000	1.000000	4.000000	18.000000	0.000000
14657.167412	0.004921	0.507984	0.255066	84.477066	97.589745	135.634003	4.677171	0.000000	1.767504	0.000000	0.000000	0.000000	0.365552	-0.006343	0.073341	0.000000	1.000000	4.000000	18.000000	0.000000
14657.170746	0.004921	0.507984	0.255066	84.477066	97.589745	135.634003	4.677171	0.000000	1.767504	0.000000	0.000000	0.000000	0.365552	-0.006343	0.073341	0.000000	1.000000	4.000000	18.000000	0.000000
14657.174079	0.004921	0.507984	0.255066	84.477066	97.589745	135.634003	4.677171	0.000000	1.767504	0.000000	0.000000	0.000000	0.365552	-0.006343	0.073341	0.000000	1.000000	4.000000	18.000000	0.000000
14657.177412	0.006106	0.508052	0.255193	85.135345	98.930511	136.424072	4.685086	0.000000	1.746417	0.000000	0.000000	0.000000	0.355361	0.020513	0.038008	0.000000	0.000000	4.000000	18.000000	0.000000
14657.180746	0.006106	0.508052	0.255193	85.135345	98.930511	136.424072	4.685086	0.000000	1.746417	0.000000	0.000000	0.000000	0.355361	0.020513	0.038008	0.000000	0.000000	4.000000	18.000000	0.000000
14657.184079	0.006106	0.508052	0.255193	85.135345	98.930511	136.424072	4.685086	0.000000	1.746417	0.000000	0.000000	0.000000	0.355361	0.020513	0.038008	0.000000	0.000000	4.000000	18.000000	0.000000
14657.187412	0.007526	0.508052	0.255179	85.774788	100.853661	137.793274	4.692456	0.000000	1.726515	0.000000	0.000000	0.000000	0.426089	0.000003	-0.004073	0.000000	0.000000	4.000000	18.000000	0.000000
14657.190746	0.007526	0.508052	0.255179	85.774788	100.853661	137.793274	4.692456	0.000000	1.726515	0.000000	0.000000	0.000000	0.426089	0.000003	-0.004073	0.000000	0.000000	4.000000	18.000000	0.000000
14657.194079	0.007526	0.508052	0.255179	85.774788	100.853661	137.793274	4.692456	0.000000	1.726515	0.000000	0.000000	0.000000	0.426089	0.000003	-0.004073	0.000000	0.000000	4.000000	18.000000	0.000000
14657.197412	0.008878	0.508089	0.255130	86.196716	102.377846	138.915787	4.700850	0.000000	1.703531	0.000000	0.000000	0.000000	0.405664	0.011017	-0.014836	0.000000	0.000000	4.000000	18.000000	0.000000
14657.200746	0.008878	0.508089	0.255130	86.196716	102.377846	138.915787	4.700850	0.000000	1.703531	0.000000	0.000000	0.000000	0.405664	0.011017	-0.014836	0.000000	0.000000	4.000000	18.000000	0.000000
14657.204079	0.008878	0.508089	0.255130	86.196716	102.377846	138.915787	4.700850	0.000000	1.703531	0.000000	0.000000	0.000000	0.405664	0.011017	-0.014836	0.000000	0.000000	4.000000	18.000000	0.000000
14657.207412	0.010365	0.508178	0.254994	86.312622	102.948921	139.289230	4.708687	0.000000	1.681745	0.000000	0.000000	0.000000	0.445832	0.026845	-0.040791	0.000000	0.000000	4.000000	18.000000	0.000000
14657.210746	0.010365	0.508178	0.254994	86.312622	102.948921	139.289230	4.708687	0.000000	1.681745	0.000000	0.000000	0.000000	0.445832	0.026845	-0.040791	0.000000	0.000000	4.000000	18.000000	0.000000
14657.214079	0.010365	0.508178	0.254994	86.312622	102.948921	139.289230	4.708687	0.000000	1.681745	0.000000	0.000000	0.000000	0.445832	0.026845	-0.040791	0.000000	0.000000	4.000000	18.000000	0.000000
14657.217412	0.011984	0.508263	0.254790	86.296829	103.216049	139.435333	4.717051	0.000000	1.658139	0.000000	0.000000	0.000000	0.485919	0.025511	-0.061087	0.000000	0.000000	4.000000	18.000000	0.000000
14657.220746	0.011984	0.508263	0.254790	86.296829	103.216049	139.435333	4.717051	0.000000	1.658139	0.000000	0.000000	0.000000	0.485919	0.025511	-0.061087	0.000000	0.000000	4.000000	18.000000	0.000000
14657.224079	0.011984	0.508263	0.254790	86.296829	103.216049	139.435333	4.717051	0.000000	1.658139	0.000000	0.000000	0.000000	0.485919	0.025511	-0.061087	0.000000	0.000000	4.000000	18.000000	0.000000
14657.227412	0.013365	0.508323	0.254511	86.313370	103.698822	139.790131	4.725966	0.000000	1.632557	0.000000	0.000000	0.000000	0.414271	0.017967	-0.083812	0.000000	0.000000	4.000000	18.000000	0.000000
14657.230746	0.013365	0.508323	0.254511	86.313370	103.698822	139.790131	4.725966	0.000000	1.632557	0.000000	0.000000	0.000000	0.414271	0.017967	-0.083812	0.000000	0.000000	4.000000	18.000000	0.000000
14657.234079	0.013365	0.508323	0.254511	86.313370	103.698822	139.790131	4.725966	0.000000	1.632557	0.000000	0.000000	0.000000	0.414271	0.017967	-0.083812	0.000000	0.000000	4.000000	18.000000	0.000000
14657.237412	0.014676	0.508378	0.254168	86.380852	104.451782	140.386978	4.733290	0.000000	1.611200	0.000000	0.000000	0.000000	0.393309	0.016603	-0.102930	0.000000	0.000000	4.000000	18.000000	0.000000
14657.240746	0.014676	0.508378	0.254168	86.380852	104.451782	140.386978	4.733290	0.000000	1.611200	0.000000	0.000000	0.000000	0.393309	0.016603	-0.102930	0.000000	0.000000	4.000000	18.000000	0.000000
14657.244079	0.014676	0.508378	0.254168	86.380852	104.451782	140.386978	4.733290	0.000000	1.611200	0.000000	0.000000	0.000000	0.393309	0.016603	-0.102930	0.000000	0.000000	4.000000	18.000000	0.000000
14657.247412	0.015816	0.508429	0.253763	86.495522	105.604515	141.359543	4.740042	0.000000	1.591227	0.000000	0.000000	0.000000	0.341896	0.015226	-0.121303	0.000000	0.000000	4.000000	18.000000	0.000000
14657.250746	0.015816	0.508429	0.253763	86.495522	105.604515	141.359543	4.740042	0.000000	1.591227	0.000000	0.000000	0.000000	0.341896	0.015226	-0.121303	0.000000	0.000000	4.000000	18.000000	0.000000
14657.254079	0.015816	0.508429	0.253763	86.495522	105.604515	141.359543	4.740042	0.000000	1.591227	0.000000	0.000000	0.000000	0.341896	0.015226	-0.121303	0.000000	0.000000	4.000000	18.000000	0.000000
14657.257412	0.016717	0.508514	0.253297	86.600853	106.815216	142.416992	4.745676	0.000000	1.574344	0.000000	0.000000	0.000000	0.270221	0.025506	-0.139833	0.000000	0.000000	4.000000	18.000000	0.000000
14657.260746	0.016717	0.508514	0.253297	86.600853	106.815216	142.416992	4.745676	0.000000	1.574344	0.000000	0.000000	0.000000	0.270221	0.025506	-0.139833	0.000000	0.000000	4.000000	18.000000	0.000000
14657.264079	0.016717	0.508514	0.253297	86.600853	106.815216	142.416992	4.745676	0.000000	1.574344	0.000000	0.000000	0.000000	0.270221	0.025506	-0.139833	0.000000	0.000000	4.000000	18.000000	0.000000
14657.267412	0.016717	0.508514	0.253297	86.619850	107.649368	143.176834	4.749841	0.000000	1.561734	0.000000	0.000000	0.000000	0.270221	0.025506	-0.139833	0.000000	0.000000	4.000000	18.000000	0.000000
14657.270746	0.017481	0.508578	0.252819	86.619850	107.649368	143.176834	4.749841	0.000000	1.561734	0.000000	0.000000	0.000000	0.229316	0.019298	-0.143569	0.000000	0.000000	4.000000	18.000000	0.000000
14657.274079	0.017481	0.508578	0.252819	86.619850	107.649368	143.176834	4.749841	0.000000	1.561734	0.000000	0.000000	0.000000	0.229316	0.019298	-0.143569	0.000000	0.000000	4.000000	18.000000	0.000000
14657.277412	0.018041	0.508620	0.252298	86.549973	108.024635	143.551270	4.749841	0.000000	1.561734	0.000000	0.000000	0.000000	0.168031	0.012409	-0.156050	0.000000	0.000000	4.000000	18.000000	0.000000
14657.280746	0.018041	0.508620	0.252298	86.549973	108.024635	143.551270	4.749841	0.000000	1.561734	0.000000	0.000000	0.000000	0.168031	0.012409	-0.156050	0.000000	0.000000	4.000000	18.000000	0.000000
14657.284079	0.018041	0.508620	0.252298	86.549973	108.024635	143.551270	4.749841	0.000000	1.561734	0.000000	0.000000	0.000000	0.168031	0.012409	-0.156050	0.000000	0.000000	4.000000	18.000000	0.000000
14657.287412	0.018041	0.508620	0.252298	86.417122	108.073326	143.651993	4.755381	0.000000	1.544781	0.000000	0.000000	0.000000	0.168031	0.012409	-0.156050	0.000000	0.000000	4.000000	18.000000	0.000000
14657.290746	0.018467	0.508645	0.251829	86.417122	108.073326	143.651993	4.755381	0.000000	1.544781	0.000000	0.000000	0.000000	0.127771	0.007571	-0.140776	0.000000	0.000000	4.000000	18.000000	0.000000
14657.294079	0.018467	0.508645	0.251829	86.417122	108.073326	143.651993	4.755381	0.000000	1.544781	0.000000	0.000000	0.000000	0.127771	0.007571	-0.140776	0.000000	0.000000	4.000000	18.000000	0.000000
14657.297412	0.018860	0.508634	0.251394	86.230438	107.783142	143.455750	4.755381	0.000000	1.544781	0.000000	0.000000	0.000000	0.117777	-0.003390	-0.130481	0.000000	0.000000	4.000000	18.000000	0.000000
14657.300746	0.018860	0.508634	0.251394	86.230438	107.783142	143.455750	4.755381	0.000000	1.544781	0.000000	0.000000	0.000000	0.117777	-0.003390	-0.130481	0.000000	0.000000	4.000000	18.000000	0.000000
14657.304079	0.018860	0.508634	0.251394	86.230438	107.783142	143.455750	4.755381	0.000000	1.544781	0.000000	0.000000	0.000000	0.117777	-0.003390	-0.130481	0.000000	0.000000	4.000000	18.000000	0.000000
14657.307412	0.018860	0.508634	0.251394	85.982582	107.169052	142.988174	4.758291	0.000000	1.535794	0.000000	0.000000	0.000000	0.117777	-0.003390	-0.130481	0.000000	0.000000	4.000000	18.000000	0.000000
14657.310746	0.019119	0.508606	0.251011	85.982582	107.169052	142.988174	4.758291	0.000000	1.535794	0.000000	0.000000	0.000000	0.077681	-0.008186	-0.115027	0.000000	0.000000	4.000000	18.000000	0.000000
14657.314079	0.019119	0.508606	0.251011	85.982582	107.169052	142.988174	4.758291	0.000000	1.535794	0.000000	0.000000	0.000000	0.077681	-0.008186	-0.115027	0.000000	0.000000	4.000000	18.000000	0.000000
14657.317412	0.019119	0.508606	0.251011	85.689247	106.385368	142.392166	4.758291	0.000000	1.535794	0.000000	0.000000	0.000000	0.077681	-0.008186	-0.115027	0.000000	0.000000	4.000000	18.000000	0.000000
14657.320746	0.019119	0.508606	0.251011	85.689247	106.385368	142.392166	4.758291	0.000000	1.535794	0.000000	0.000000	0.000000	0.077681	-0.008186	-0.115027	0.000000	0.000000	4.000000	18.000000	0.000000
14657.324079	0.019345	0.508524	0.250679	85.689247	106.385368	142.392166	4.758291	0.000000	1.535794	0.000000	0.000000	0.000000	0.067932	-0.024578	-0.099482	0.000000	0.000000	4.000000	18.000000	0.000000
14657.327412	0.019472	0.508408	0.250416	85.371742	105.583992	141.800903	4.759039	0.000000	1.533473	0.000000	0.000000	0.000000	0.038177	-0.034800	-0.079059	0.000000	0.000000	4.000000	18.000000	0.000000
14657.330746	0.019472	0.508408	0.250416	85.371742	105.583992	141.800903	4.759039	0.000000	1.533473	0.000000	0.000000	0.000000	0.038177	-0.034800	-0.079059	0.000000	0.000000	4.000000	18.000000	0.000000
14657.334079	0.019472	0.508408	0.250416	85.371742	105.583992	141.800903	4.759039	0.000000	1.533473	0.000000	0.000000	0.000000	0.038177	-0.034800	-0.079059	0.000000	0.000000	4.000000	18.000000	0.000000
14657.337412	0.019466	0.508236	0.250176	85.064056	104.938240	141.365967	4.759938	0.000000	1.530684	0.000000	0.000000	0.000000	-0.001982	-0.051849	-0.072035	0.000000	0.000000	4.000000	18.000000	0.000000
14657.340746	0.019466	0.508236	0.250176	85.064056	104.938240	141.365967	4.759938	0.000000	1.530684	0.000000	0.000000	0.000000	-0.001982	-0.051849	-0.072035	0.000000	0.000000	4.000000	18.000000	0.000000
14657.344079	0.019466	0.508236	0.250176	85.064056	104.938240	141.365967	4.759938	0.000000	1.530684	0.000000	0.000000	0.000000	-0.001982	-0.051849	-0.072035	0.000000	0.000000	4.000000	18.000000	0.000000
14657.347412	0.019466	0.508236	0.250176	84.802429	104.499359	141.110840	4.759473	0.000000	1.532129	0.000000	0.000000	0.000000	-0.001982	-0.051849	-0.072035	0.000000	0.000000	4.000000	18.000000	0.000000
14657.350746	0.019392	0.508006	0.249957	84.802429	104.499359	141.110840	4.759473	0.000000	1.532129	0.000000	0.000000	0.000000	-0.021961	-0.068859	-0.065574	0.000000	0.000000	4.000000	18.000000	0.000000
14657.354079	0.019392	0.508006	0.249957	84.802429	104.499359	141.110840	4.759473	0.000000	1.532129	0.000000	0.000000	0.000000	-0.021961	-0.068859	-0.065574	0.000000	0.000000	4.000000	18.000000	0.000000
14657.357412	0.019392	0.508006	0.249957	84.586693	104.332497	141.099762	4.759473	0.000000	1.532129	0.000000	0.000000	0.000000	-0.021961	-0.068859	-0.065574	0.000000	0.000000	4.000000	18.000000	0.000000
14657.360746	0.019392	0.508006	0.249957	84.586693	104.332497	141.099762	4.759473	0.000000	1.532129	0.000000	0.000000	0.000000	-0.021961	-0.068859	-0.065574	0.000000	0.000000	4.000000	18.000000	0.000000
14657.364079	0.019284	0.507754	0.249693	84.586693	104.332497	141.099762	4.759473	0.000000	1.532129	0.000000	0.000000	0.000000	-0.032393	-0.075639	-0.079100	0.000000	0.000000	4.000000	18.000000	0.000000
14657.367412	0.019108	0.507498	0.249368	84.406799	104.340446	141.243149	4.758675	0.000000	1.534606	0.000000	0.000000	0.000000	-0.053008	-0.076932	-0.097528	0.000000	0.000000	4.000000	18.000000	0.000000
14657.370746	0.019108	0.507498	0.249368	84.406799	104.340446	141.243149	4.758675	0.000000	1.534606	0.000000	0.000000	0.000000	-0.053008	-0.076932	-0.097528	0.000000	0.000000	4.000000	18.000000	0.000000
14657.374079	0.019108	0.507498	0.249368	84.406799	104.340446	141.243149	4.758675	0.000000	1.534606	0.000000	0.000000	0.000000	-0.053008	-0.076932	-0.097528	0.000000	0.000000	4.000000	18.000000	0.000000
14657.377412	0.019108	0.507498	0.249368	84.249939	104.538902	141.562180	4.756024	0.000000	1.542801	0.000000	0.000000	0.000000	-0.053008	-0.076932	-0.097528	0.000000	0.000000	4.000000	18.000000	0.000000
14657.380746	0.018928	0.507214	0.248934	84.249939	104.538902	141.562180	4.756024	0.000000	1.542801	0.000000	0.000000	0.000000	-0.053840	-0.085013	-0.130320	0.000000	0.000000	4.000000	18.000000	0.000000
14657.384079	0.018928	0.507214	0.248934	84.249939	104.538902	141.562180	4.756024	0.000000	1.542801	0.000000	0.000000	0.000000	-0.053840	-0.085013	-0.130320	0.000000	0.000000	4.000000	18.000000	0.000000
14657.387412	0.018712	0.506961	0.248371	84.089943	104.776772	141.922394	4.756024	0.000000	1.542801	0.000000	0.000000	0.000000	-0.064858	-0.076021	-0.168906	0.000000	0.000000	4.000000	18.000000	0.000000
14657.390746	0.018712	0.506961	0.248371	84.089943	104.776772	141.922394	4.756024	0.000000	1.542801	0.000000	0.000000	0.000000	-0.064858	-0.076021	-0.168906	0.000000	0.000000	4.000000	18.000000	0.000000
14657.394079	0.018712	0.506961	0.248371	84.089943	104.776772	141.922394	4.756024	0.000000	1.542801	0.000000	0.000000	0.000000	-0.064858	-0.076021	-0.168906	0.000000	0.000000	4.000000	18.000000	0.000000
14657.397412	0.018712	0.506961	0.248371	83.933434	105.158089	142.427322	4.751969	0.000000	1.555246	0.000000	0.000000	0.000000	-0.064858	-0.076021	-0.168906	0.000000	0.000000	4.000000	18.000000	0.000000
14657.400746	0.018391	0.506753	0.247632	83.933434	105.158089	142.427322	4.751969	0.000000	1.555246	0.000000	0.000000	0.000000	-0.096279	-0.062272	-0.221730	0.000000	0.000000	4.000000	18.000000	0.000000
14657.404079	0.018391	0.506753	0.247632	83.933434	105.158089	142.427322	4.751969	0.000000	1.555246	0.000000	0.000000	0.000000	-0.096279	-0.062272	-0.221730	0.000000	0.000000	4.000000	18.000000	0.000000
14657.407412	0.018066	0.506571	0.246698	83.774834	105.658798	143.054047	4.751969	0.000000	1.555246	0.000000	0.000000	0.000000	-0.097583	-0.054630	-0.279964	0.000000	0.000000	4.000000	18.000000	0.000000
14657.410746	0.018066	0.506571	0.246698	83.774834	105.658798	143.054047	4.751969	0.000000	1.555246	0.000000	0.000000	0.000000	-0.097583	-0.054630	-0.279964	0.000000	0.000000	4.000000	18.000000	0.000000
14657.414079	0.018066	0.506571	0.246698	83.774834	105.658798	143.054047	4.751969	0.000000	1.555246	0.000000	0.000000	0.000000	-0.097583	-0.054630	-0.279964	0.000000	0.000000	4.000000	18.000000	0.000000
14657.417412	0.017736	0.506450	0.245536	83.608917	106.227898	143.752762	4.745137	0.000000	1.575967	0.000000	0.000000	0.000000	-0.099079	-0.036202	-0.348847	0.000000	0.000000	4.000000	18.000000	0.000000
14657.420746	0.017736	0.506450	0.245536	83.608917	106.227898	143.752762	4.745137	0.000000	1.575967	0.000000	0.000000	0.000000	-0.099079	-0.036202	-0.348847	0.000000	0.000000	4.000000	18.000000	0.000000
14657.424079	0.017736	0.506450	0.245536	83.608917	106.227898	143.752762	4.745137	0.000000	1.575967	0.000000	0.000000	0.000000	-0.099079	-0.036202	-0.348847	0.000000	0.000000	4.000000	18.000000	0.000000
14657.427412	0.017401	0.506391	0.244142	83.439293	106.924866	144.582092	4.740983	0.000000	1.588421	0.000000	0.000000	0.000000	-0.100501	-0.017909	-0.418217	0.000000	0.000000	4.000000	18.000000	0.000000
14657.430746	0.017401	0.506391	0.244142	83.439293	106.924866	144.582092	4.740983	0.000000	1.588421	0.000000	0.000000	0.000000	-0.100501	-0.017909	-0.418217	0.000000	0.000000	4.000000	18.000000	0.000000
14657.434079	0.017401	0.506391	0.244142	83.439293	106.924866	144.582092	4.740983	0.000000	1.588421	0.000000	0.000000	0.000000	-0.100501	-0.017909	-0.418217	0.000000	0.000000	4.000000	18.000000	0.000000
14657.437412	0.017061	0.506391	0.242514	83.279671	107.736702	145.511276	4.736275	0.000000	1.602404	0.000000	0.000000	0.000000	-0.101846	0.000200	-0.488157	0.000000	0.000000	4.000000	18.000000	0.000000
14657.440746	0.017061	0.506391	0.242514	83.279671	107.736702	145.511276	4.736275	0.000000	1.602404	0.000000	0.000000	0.000000	-0.101846	0.000200	-0.488157	0.000000	0.000000	4.000000	18.000000	0.000000
14657.444079	0.017061	0.506391	0.242514	83.279671	107.736702	145.511276	4.736275	0.000000	1.602404	0.000000	0.000000	0.000000	-0.101846	0.000200	-0.488157	0.000000	0.000000	4.000000	18.000000	0.000000
14657.447412	0.016849	0.506469	0.240631	83.131927	108.703674	146.578445	4.730979	0.000000	1.617975	0.000000	0.000000	0.000000	-0.063493	0.023441	-0.564939	0.000000	0.000000	4.000000	18.000000	0.000000
14657.450746	0.016849	0.506469	0.240631	83.131927	108.703674	146.578445	4.730979	0.000000	1.617975	0.000000	0.000000	0.000000	-0.063493	0.023441	-0.564939	0.000000	0.000000	4.000000	18.000000	0.000000
14657.454079	0.016849	0.506469	0.240631	83.131927	108.703674	146.578445	4.730979	0.000000	1.617975	0.000000	0.000000	0.000000	-0.063493	0.023441	-0.564939	0.000000	0.000000	4.000000	18.000000	0.000000
14657.457412	0.016699	0.506624	0.238491	83.014053	109.649483	147.598648	4.725810	0.000000	1.633011	0.000000	0.000000	0.000000	-0.045241	0.046315	-0.642026	0.000000	0.000000	4.000000	18.000000	0.000000
14657.460746	0.016699	0.506624	0.238491	83.014053	109.649483	147.598648	4.725810	0.000000	1.633011	0.000000	0.000000	0.000000	-0.045241	0.046315	-0.642026	0.000000	0.000000	4.000000	18.000000	0.000000
14657.464079	0.016699	0.506624	0.238491	83.014053	109.649483	147.598648	4.725810	0.000000	1.633011	0.000000	0.000000	0.000000	-0.045241	0.046315	-0.642026	0.000000	0.000000	4.000000	18.000000	0.000000
14657.467412	0.016707	0.506853	0.236089	82.949234	110.485512	148.468994	4.720343	0.000000	1.648744	0.000000	0.000000	0.000000	0.002458	0.068776	-0.720744	0.000000	0.000000	4.000000	18.000000	0.000000
14657.470746	0.016707	0.506853	0.236089	82.949234	110.485512	148.468994	4.720343	0.000000	1.648744	0.000000	0.000000	0.000000	0.002458	0.068776	-0.720744	0.000000	0.000000	4.000000	18.000000	0.000000
14657.474079	0.016707	0.506853	0.236089	82.949234	110.485512	148.468994	4.720343	0.000000	1.648744	0.000000	0.000000	0.000000	0.002458	0.068776	-0.720744	0.000000	0.000000	4.000000	18.000000	0.000000
14657.477412	0.016905	0.507118	0.233422	82.950264	110.817909	148.804672	4.715154	0.000000	1.663527	0.000000	0.000000	0.000000	0.059450	0.079427	-0.799922	0.000000	0.000000	4.000000	18.000000	0.000000
14657.480746	0.016905	0.507118	0.233422	82.950264	110.817909	148.804672	4.715154	0.000000	1.663527	0.000000	0.000000	0.000000	0.059450	0.079427	-0.799922	0.000000	0.000000	4.000000	18.000000	0.000000
14657.484079	0.016905	0.507118	0.233422	82.950264	110.817909	148.804672	4.715154	0.000000	1.663527	0.000000	0.000000	0.000000	0.059450	0.079427	-0.799922	0.000000	0.000000	4.000000	18.000000	0.000000
14657.487412	0.017161	0.507457	0.230521	83.000473	110.357079	148.344101	4.710434	0.000000	1.676847	0.000000	0.000000	0.000000	0.076694	0.101612	-0.870303	0.000000	0.000000	4.000000	18.000000	0.000000
14657.490746	0.017161	0.507457	0.230521	83.000473	110.357079	148.344101	4.710434	0.000000	1.676847	0.000000	0.000000	0.000000	0.076694	0.101612	-0.870303	0.000000	0.000000	4.000000	18.000000	0.000000
14657.494079	0.017161	0.507457	0.230521	83.000473	110.357079	148.344101	4.710434	0.000000	1.676847	0.000000	0.000000	0.000000	0.076694	0.101612	-0.870303	0.000000	0.000000	4.000000	18.000000	0.000000
14657.497412	0.017471	0.507863	0.227316	83.100594	109.418869	147.390045	4.705401	0.000000	1.690917	0.000000	0.000000	0.000000	0.093059	0.121766	-0.961493	0.000000	0.000000	4.000000	18.000000	0.000000
14657.500746	0.017471	0.507863	0.227316	83.100594	109.418869	147.390045	4.705401	0.000000	1.690917	0.000000	0.000000	0.000000	0.093059	0.121766	-0.961493	0.000000	0.000000	4.000000	18.000000	0.000000
14657.504079	0.017471	0.507863	0.227316	83.100594	109.418869	147.390045	4.705401	0.000000	1.690917	0.000000	0.000000	0.000000	0.093059	0.121766	-0.961493	0.000000	0.000000	4.000000	18.000000	0.000000
14657.507412	0.017868	0.508318	0.223852	83.264839	108.292908	146.208008	4.699839	0.000000	1.706317	0.000000	0.000000	0.000000	0.119057	0.136691	-1.039158	0.000000	0.000000	4.000000	18.000000	0.000000
14657.510746	0.017868	0.508318	0.223852	83.264839	108.292908	146.208008	4.699839	0.000000	1.706317	0.000000	0.000000	0.000000	0.119057	0.136691	-1.039158	0.000000	0.000000	4.000000	18.000000	0.000000
14657.514079	0.017868	0.508318	0.223852	83.264839	108.292908	146.208008	4.699839	0.000000	1.706317	0.000000	0.000000	0.000000	0.119057	0.136691	-1.039158	0.000000	0.000000	4.000000	18.000000	0.000000
14657.517412	0.018285	0.508841	0.220142	83.496269	107.183746	144.988937	4.694022	0.000000	1.722254	0.000000	0.000000	0.000000	0.125242	0.156900	-1.113078	0.000000	0.000000	4.000000	18.000000	0.000000
14657.520746	0.018285	0.508841	0.220142	83.496269	107.183746	144.988937	4.694022	0.000000	1.722254	0.000000	0.000000	0.000000	0.125242	0.156900	-1.113078	0.000000	0.000000	4.000000	18.000000	0.000000
14657.524079	0.018285	0.508841	0.220142	83.496269	107.183746	144.988937	4.694022	0.000000	1.722254	0.000000	0.000000	0.000000	0.125242	0.156900	-1.113078	0.000000	0.000000	4.000000	18.000000	0.000000
14657.527412	0.018755	0.509412	0.216198	83.746994	106.027496	143.699982	4.687490	0.000000	1.739954	0.000000	0.000000	0.000000	0.140807	0.171157	-1.183124	0.000000	0.000000	4.000000	18.000000	0.000000
14657.530746	0.018755	0.509412	0.216198	83.746994	106.027496	143.699982	4.687490	0.000000	1.739954	0.000000	0.000000	0.000000	0.140807	0.171157	-1.183124	0.000000	0.000000	4.000000	18.000000	0.000000
14657.534079	0.018755	0.509412	0.216198	83.746994	106.027496	143.699982	4.687490	0.000000	1.739954	0.000000	0.000000	0.000000	0.140807	0.171157	-1.183124	0.000000	0.000000	4.000000	18.000000	0.000000
14657.537412	0.019307	0.510050	0.212065	83.999817	104.638519	142.167358	4.680428	0.000000	1.758863	0.000000	0.000000	0.000000	0.165776	0.191360	-1.239941	0.000000	0.000000	4.000000	18.000000	0.000000
14657.540746	0.019307	0.510050	0.212065	83.999817	104.638519	142.167358	4.680428	0.000000	1.758863	0.000000	0.000000	0.000000	0.165776	0.191360	-1.239941	0.000000	0.000000	4.000000	18.000000	0.000000
14657.544079	0.019307	0.510050	0.212065	83.999817	104.638519	142.167358	4.680428	0.000000	1.758863	0.000000	0.000000	0.000000	0.165776	0.191360	-1.239941	0.000000	0.000000	4.000000	18.000000	0.000000
14657.547412	0.019942	0.510774	0.207789	84.247864	102.686279	140.074738	4.673127	0.000000	1.778169	0.000000	0.000000	0.000000	0.190467	0.217431	-1.282929	0.000000	0.000000	4.000000	18.000000	0.000000
14657.550746	0.019942	0.510774	0.207789	84.247864	102.686279	140.074738	4.673127	0.000000	1.778169	0.000000	0.000000	0.000000	0.190467	0.217431	-1.282929	0.000000	0.000000	4.000000	18.000000	0.000000
14657.554079	0.019942	0.510774	0.207789	84.247864	102.686279	140.074738	4.673127	0.000000	1.778169	0.000000	0.000000	0.000000	0.190467	0.217431	-1.282929	0.000000	0.000000	4.000000	18.000000	0.000000
14657.557412	0.020627	0.511533	0.203423	84.487366	99.974953	137.238861	4.665680	0.000000	1.797617	0.000000	0.000000	0.000000	0.205559	0.227667	-1.309627	0.000000	0.000000	4.000000	18.000000	0.000000
14657.560746	0.020627	0.511533	0.203423	84.487366	99.974953	137.238861	4.665680	0.000000	1.797617	0.000000	0.000000	0.000000	0.205559	0.227667	-1.309627	0.000000	0.000000	4.000000	18.000000	0.000000
14657.564079	0.020627	0.511533	0.203423	84.487366	99.974953	137.238861	4.665680	0.000000	1.797617	0.000000	0.000000	0.000000	0.205559	0.227667	-1.309627	0.000000	0.000000	4.000000	18.000000	0.000000
14657.567412	0.021331	0.512363	0.199000	84.720360	96.498970	133.625961	4.657981	0.000000	1.817474	0.000000	0.000000	0.000000	0.211135	0.249079	-1.326927	0.000000	0.000000	4.000000	18.000000	0.000000
14657.570746	0.021331	0.512363	0.199000	84.720360	96.498970	133.625961	4.657981	0.000000	1.817474	0.000000	0.000000	0.000000	0.211135	0.249079	-1.326927	0.000000	0.000000	4.000000	18.000000	0.000000
14657.574079	0.021331	0.512363	0.199000	84.720360	96.498970	133.625961	4.657981	0.000000	1.817474	0.000000	0.000000	0.000000	0.211135	0.249079	-1.326927	0.000000	0.000000	4.000000	18.000000	0.000000
14657.577412	0.022053	0.513282	0.194535	84.920631	92.337387	129.328766	4.649848	0.000000	1.838182	0.000000	0.000000	0.000000	0.216614	0.275638	-1.339639	0.000000	0.000000	4.000000	18.000000	0.000000
14657.580746	0.022053	0.513282	0.194535	84.920631	92.337387	129.328766	4.649848	0.000000	1.838182	0.000000	0.000000	0.000000	0.216614	0.275638	-1.339639	0.000000	0.000000	4.000000	18.000000	0.000000
14657.584079	0.022053	0.513282	0.194535	84.920631	92.337387	129.328766	4.649848	0.000000	1.838182	0.000000	0.000000	0.000000	0.216614	0.275638	-1.339639	0.000000	0.000000	4.000000	18.000000	0.000000
14657.587412	0.022823	0.514233	0.190013	85.057907	87.692612	124.578896	4.641289	0.000000	1.859689	0.000000	0.000000	0.000000	0.230932	0.285128	-1.356592	0.000000	0.000000	4.000000	18.000000	0.000000
14657.590746	0.022823	0.514233	0.190013	85.057907	87.692612	124.578896	4.641289	0.000000	1.859689	0.000000	0.000000	0.000000	0.230932	0.285128	-1.356592	0.000000	0.000000	4.000000	18.000000	0.000000
14657.594079	0.022823	0.514233	0.190013	85.057907	87.692612	124.578896	4.641289	0.000000	1.859689	0.000000	0.000000	0.000000	0.230932	0.285128	-1.356592	0.000000	0.000000	4.000000	18.000000	0.000000
14657.597412	0.023642	0.515239	0.185520	85.122757	82.842781	119.747124	4.632465	0.000000	1.881559	0.000000	0.000000	0.000000	0.245746	0.301823	-1.347769	0.000000	0.000000	4.000000	18.000000	0.000000
14657.600746	0.023642	0.515239	0.185520	85.122757	82.842781	119.747124	4.632465	0.000000	1.881559	0.000000	0.000000	0.000000	0.245746	0.301823	-1.347769	0.000000	0.000000	4.000000	18.000000	0.000000
14657.604079	0.023642	0.515239	0.185520	85.122757	82.842781	119.747124	4.632465	0.000000	1.881559	0.000000	0.000000	0.000000	0.245746	0.301823	-1.347769	0.000000	0.000000	4.000000	18.000000	0.000000
14657.607412	0.024509	0.516315	0.181039	85.132484	78.096062	115.181046	4.623677	0.000000	1.903052	0.000000	0.000000	0.000000	0.260011	0.322982	-1.344401	0.000000	0.000000	4.000000	18.000000	0.000000
14657.610746	0.024509	0.516315	0.181039	85.132484	78.096062	115.181046	4.623677	0.000000	1.903052	0.000000	0.000000	0.000000	0.260011	0.322982	-1.344401	0.000000	0.000000	4.000000	18.000000	0.000000
14657.614079	0.024509	0.516315	0.181039	85.132484	78.096062	115.181046	4.623677	0.000000	1.903052	0.000000	0.000000	0.000000	0.260011	0.322982	-1.344401	0.000000	0.000000	4.000000	18.000000	0.000000
14657.617412	0.025362	0.517445	0.176591	85.103951	73.772079	111.149300	4.614856	0.000000	1.924345	0.000000	0.000000	0.000000	0.256109	0.338992	-1.334291	0.000000	0.000000	4.000000	18.000000	0.000000
14657.620746	0.025362	0.517445	0.176591	85.103951	73.772079	111.149300	4.614856	0.000000	1.924345	0.000000	0.000000	0.000000	0.256109	0.338992	-1.334291	0.000000	0.000000	4.000000	18.000000	0.000000
14657.624079	0.025362	0.517445	0.176591	85.103951	73.772079	111.149300	4.614856	0.000000	1.924345	0.000000	0.000000	0.000000	0.256109	0.338992	-1.334291	0.000000	0.000000	4.000000	18.000000	0.000000
14657.627412	0.026267	0.518619	0.172268	85.073792	69.929749	107.797653	4.605530	0.000000	1.946560	0.000000	0.000000	0.000000	0.271340	0.352108	-1.297146	0.000000	0.000000	4.000000	18.000000	0.000000
14657.630746	0.026267	0.518619	0.172268	85.073792	69.929749	107.797653	4.605530	0.000000	1.946560	0.000000	0.000000	0.000000	0.271340	0.352108	-1.297146	0.000000	0.000000	4.000000	18.000000	0.000000
14657.634079	0.026267	0.518619	0.172268	85.073792	69.929749	107.797653	4.605530	0.000000	1.946560	0.000000	0.000000	0.000000	0.271340	0.352108	-1.297146	0.000000	0.000000	4.000000	18.000000	0.000000
14657.637412	0.027190	0.519849	0.168016	85.050270	66.383934	104.561615	4.596650	0.000000	1.967437	0.000000	0.000000	0.000000	0.276803	0.368853	-1.275589	0.000000	0.000000	4.000000	18.000000	0.000000
14657.640746	0.027190	0.519849	0.168016	85.050270	66.383934	104.561615	4.596650	0.000000	1.967437	0.000000	0.000000	0.000000	0.276803	0.368853	-1.275589	0.000000	0.000000	4.000000	18.000000	0.000000
14657.644079	0.027190	0.519849	0.168016	85.050270	66.383934	104.561615	4.596650	0.000000	1.967437	0.000000	0.000000	0.000000	0.276803	0.368853	-1.275589	0.000000	0.000000	4.000000	18.000000	0.000000
14657.647412	0.028163	0.521209	0.163901	85.015633	63.175705	101.222954	4.587741	0.000000	1.988123	0.000000	0.000000	0.000000	0.291957	0.408047	-1.234325	0.000000	0.000000	4.000000	18.000000	0.000000
14657.650746	0.028163	0.521209	0.163901	85.015633	63.175705	101.222954	4.587741	0.000000	1.988123	0.000000	0.000000	0.000000	0.291957	0.408047	-1.234325	0.000000	0.000000	4.000000	18.000000	0.000000
14657.654079	0.028163	0.521209	0.163901	85.015633	63.175705	101.222954	4.587741	0.000000	1.988123	0.000000	0.000000	0.000000	0.291957	0.408047	-1.234325	0.000000	0.000000	4.000000	18.000000	0.000000
14657.657412	0.029186	0.522612	0.159917	84.943054	60.509720	98.499802	4.579447	0.000000	2.007155	0.000000	0.000000	0.000000	0.306895	0.421044	-1.195257	0.000000	0.000000	4.000000	18.000000	0.000000
14657.660746	0.029186	0.522612	0.159917	84.943054	60.509720	98.499802	4.579447	0.000000	2.007155	0.000000	0.000000	0.000000	0.306895	0.421044	-1.195257	0.000000	0.000000	4.000000	18.000000	0.000000
14657.664079	0.029186	0.522612	0.159917	84.943054	60.509720	98.499802	4.579447	0.000000	2.007155	0.000000	0.000000	0.000000	0.306895	0.421044	-1.195257	0.000000	0.000000	4.000000	18.000000	0.000000
14657.667412	0.030199	0.524160	0.156057	84.849991	58.534763	96.790390	4.571811	0.000000	2.024486	0.000000	0.000000	0.000000	0.304133	0.464401	-1.158006	0.000000	0.000000	4.000000	18.000000	0.000000
14657.670746	0.030199	0.524160	0.156057	84.849991	58.534763	96.790390	4.571811	0.000000	2.024486	0.000000	0.000000	0.000000	0.304133	0.464401	-1.158006	0.000000	0.000000	4.000000	18.000000	0.000000
14657.674079	0.030199	0.524160	0.156057	84.849991	58.534763	96.790390	4.571811	0.000000	2.024486	0.000000	0.000000	0.000000	0.304133	0.464401	-1.158006	0.000000	0.000000	4.000000	18.000000	0.000000
14657.677412	0.031263	0.525752	0.152331	84.798317	57.480556	96.795502	4.564248	0.000000	2.041479	0.000000	0.000000	0.000000	0.319144	0.477414	-1.117867	0.000000	0.000000	4.000000	18.000000	0.000000
14657.680746	0.031263	0.525752	0.152331	84.798317	57.480556	96.795502	4.564248	0.000000	2.041479	0.000000	0.000000	0.000000	0.319144	0.477414	-1.117867	0.000000	0.000000	4.000000	18.000000	0.000000
14657.684079	0.031263	0.525752	0.152331	84.798317	57.480556	96.795502	4.564248	0.000000	2.041479	0.000000	0.000000	0.000000	0.319144	0.477414	-1.117867	0.000000	0.000000	4.000000	18.000000	0.000000
14657.687412	0.032375	0.527449	0.148695	84.831306	57.496262	98.180573	4.557502	0.000000	2.056497	0.000000	0.000000	0.000000	0.333408	0.509252	-1.090592	0.000000	0.000000	4.000000	18.000000	0.000000
14657.690746	0.032375	0.527449	0.148695	84.831306	57.496262	98.180573	4.557502	0.000000	2.056497	0.000000	0.000000	0.000000	0.333408	0.509252	-1.090592	0.000000	0.000000	4.000000	18.000000	0.000000
14657.694079	0.032375	0.527449	0.148695	84.831306	57.496262	98.180573	4.557502	0.000000	2.056497	0.000000	0.000000	0.000000	0.333408	0.509252	-1.090592	0.000000	0.000000	4.000000	18.000000	0.000000
14657.697412	0.033592	0.529238	0.145169	84.939644	57.909172	99.532089	4.551412	0.000000	2.069941	0.000000	0.000000	0.000000	0.365057	0.536616	-1.057971	0.000000	0.000000	4.000000	18.000000	0.000000
14657.700746	0.033592	0.529238	0.145169	84.939644	57.909172	99.532089	4.551412	0.000000	2.069941	0.000000	0.000000	0.000000	0.365057	0.536616	-1.057971	0.000000	0.000000	4.000000	18.000000	0.000000
14657.704079	0.033592	0.529238	0.145169	84.939644	57.909172	99.532089	4.551412	0.000000	2.069941	0.000000	0.000000	0.000000	0.365057	0.536616	-1.057971	0.000000	0.000000	4.000000	18.000000	0.000000
14657.707412	0.034881	0.531127	0.141695	85.082428	58.147217	100.190170	4.546833	0.000000	2.079980	0.000000	0.000000	0.000000	0.386825	0.566799	-1.042068	0.000000	0.000000	4.000000	18.000000	0.000000
14657.710746	0.034881	0.531127	0.141695	85.082428	58.147217	100.190170	4.546833	0.000000	2.079980	0.000000	0.000000	0.000000	0.386825	0.566799	-1.042068	0.000000	0.000000	4.000000	18.000000	0.000000
14657.714079	0.034881	0.531127	0.141695	85.082428	58.147217	100.190170	4.546833	0.000000	2.079980	0.000000	0.000000	0.000000	0.386825	0.566799	-1.042068	0.000000	0.000000	4.000000	18.000000	0.000000
14657.717412	0.036215	0.533102	0.138297	85.267159	58.750145	100.681786	4.543192	0.000000	2.087920	0.000000	0.000000	0.000000	0.400183	0.592560	-1.019552	0.000000	0.000000	4.000000	18.000000	0.000000
14657.720746	0.036215	0.533102	0.138297	85.267159	58.750145	100.681786	4.543192	0.000000	2.087920	0.000000	0.000000	0.000000	0.400183	0.592560	-1.019552	0.000000	0.000000	4.000000	18.000000	0.000000
14657.724079	0.036215	0.533102	0.138297	85.267159	58.750145	100.681786	4.543192	0.000000	2.087920	0.000000	0.000000	0.000000	0.400183	0.592560	-1.019552	0.000000	0.000000	4.000000	18.000000	0.000000
14657.727412	0.037675	0.535191	0.134926	85.482216	60.173340	101.894569	4.540349	0.000000	2.094096	0.000000	0.000000	0.000000	0.437946	0.626484	-1.011122	0.000000	0.000000	4.000000	18.000000	0.000000
14657.730746	0.037675	0.535191	0.134926	85.482216	60.173340	101.894569	4.540349	0.000000	2.094096	0.000000	0.000000	0.000000	0.437946	0.626484	-1.011122	0.000000	0.000000	4.000000	18.000000	0.000000
14657.734079	0.037675	0.535191	0.134926	85.482216	60.173340	101.894569	4.540349	0.000000	2.094096	0.000000	0.000000	0.000000	0.437946	0.626484	-1.011122	0.000000	0.000000	4.000000	18.000000	0.000000
14657.737412	0.039205	0.537331	0.131633	85.685745	62.442429	104.142281	4.539136	0.000000	2.096722	0.000000	0.000000	0.000000	0.459232	0.642197	-0.988125	0.000000	0.000000	4.000000	18.000000	0.000000
14657.740746	0.039205	0.537331	0.131633	85.685745	62.442429	104.142281	4.539136	0.000000	2.096722	0.000000	0.000000	0.000000	0.459232	0.642197	-0.988125	0.000000	0.000000	4.000000	18.000000	0.000000
14657.744079	0.039205	0.537331	0.131633	85.685745	62.442429	104.142281	4.539136	0.000000	2.096722	0.000000	0.000000	0.000000	0.459232	0.642197	-0.988125	0.000000	0.000000	4.000000	18.000000	0.000000
14657.747412	0.040724	0.539576	0.128433	85.870422	65.058975	107.104057	4.539258	0.000000	2.096457	0.000000	0.000000	0.000000	0.455566	0.673265	-0.959801	0.000000	0.000000	4.000000	18.000000	0.000000
14657.750746	0.040724	0.539576	0.128433	85.870422	65.058975	107.104057	4.539258	0.000000	2.096457	0.000000	0.000000	0.000000	0.455566	0.673265	-0.959801	0.000000	0.000000	4.000000	18.000000	0.000000
14657.754079	0.040724	0.539576	0.128433	85.870422	65.058975	107.104057	4.539258	0.000000	2.096457	0.000000	0.000000	0.000000	0.455566	0.673265	-0.959801	0.000000	0.000000	4.000000	18.000000	0.000000
14657.757412	0.042259	0.541809	0.125324	86.050369	67.771927	110.549301	4.539809	0.000000	2.095264	0.000000	0.000000	0.000000	0.460393	0.670015	-0.932858	0.000000	0.000000	4.000000	18.000000	0.000000
14657.760746	0.042259	0.541809	0.125324	86.050369	67.771927	110.549301	4.539809	0.000000	2.095264	0.000000	0.000000	0.000000	0.460393	0.670015	-0.932858	0.000000	0.000000	4.000000	18.000000	0.000000
14657.764079	0.042259	0.541809	0.125324	86.050369	67.771927	110.549301	4.539809	0.000000	2.095264	0.000000	0.000000	0.000000	0.460393	0.670015	-0.932858	0.000000	0.000000	4.000000	18.000000	0.000000
14657.767412	0.043837	0.544033	0.122303	86.240524	70.646240	113.723991	4.541180	0.000000	2.092292	0.000000	0.000000	0.000000	0.473621	0.667217	-0.906275	0.000000	0.000000	4.000000	18.000000	0.000000
14657.770746	0.043837	0.544033	0.122303	86.240524	70.646240	113.723991	4.541180	0.000000	2.092292	0.000000	0.000000	0.000000	0.473621	0.667217	-0.906275	0.000000	0.000000	4.000000	18.000000	0.000000
14657.774079	0.043837	0.544033	0.122303	86.240524	70.646240	113.723991	4.541180	0.000000	2.092292	0.000000	0.000000	0.000000	0.473621	0.667217	-0.906275	0.000000	0.000000	4.000000	18.000000	0.000000
14657.777412	0.045456	0.546225	0.119317	86.449234	73.735863	116.573120	4.543815	0.000000	2.086562	0.000000	0.000000	0.000000	0.485592	0.657540	-0.895810	0.000000	0.000000	4.000000	18.000000	0.000000
14657.780746	0.045456	0.546225	0.119317	86.449234	73.735863	116.573120	4.543815	0.000000	2.086562	0.000000	0.000000	0.000000	0.485592	0.657540	-0.895810	0.000000	0.000000	4.000000	18.000000	0.000000
14657.784079	0.045456	0.546225	0.119317	86.449234	73.735863	116.573120	4.543815	0.000000	2.086562	0.000000	0.000000	0.000000	0.485592	0.657540	-0.895810	0.000000	0.000000	4.000000	18.000000	0.000000
14657.787412	0.047089	0.548372	0.116390	86.650635	77.504501	120.245712	4.547385	0.000000	2.078772	0.000000	0.000000	0.000000	0.489811	0.644317	-0.878134	0.000000	0.000000	4.000000	18.000000	0.000000
14657.790746	0.047089	0.548372	0.116390	86.650635	77.504501	120.245712	4.547385	0.000000	2.078772	0.000000	0.000000	0.000000	0.489811	0.644317	-0.878134	0.000000	0.000000	4.000000	18.000000	0.000000
14657.794079	0.047089	0.548372	0.116390	86.650635	77.504501	120.245712	4.547385	0.000000	2.078772	0.000000	0.000000	0.000000	0.489811	0.644317	-0.878134	0.000000	0.000000	4.000000	18.000000	0.000000
14657.797412	0.048782	0.550446	0.113425	86.811989	81.838547	124.759033	4.551731	0.000000	2.069237	0.000000	0.000000	0.000000	0.508002	0.622171	-0.889313	0.000000	0.000000	4.000000	18.000000	0.000000
14657.800746	0.048782	0.550446	0.113425	86.811989	81.838547	124.759033	4.551731	0.000000	2.069237	0.000000	0.000000	0.000000	0.508002	0.622171	-0.889313	0.000000	0.000000	4.000000	18.000000	0.000000
14657.804079	0.048782	0.550446	0.113425	86.811989	81.838547	124.759033	4.551731	0.000000	2.069237	0.000000	0.000000	0.000000	0.508002	0.622171	-0.889313	0.000000	0.000000	4.000000	18.000000	0.000000
14657.807412	0.050455	0.552465	0.110447	86.927505	86.410011	129.482391	4.556950	0.000000	2.057720	0.000000	0.000000	0.000000	0.501935	0.605755	-0.893412	0.000000	0.000000	4.000000	18.000000	0.000000
14657.810746	0.050455	0.552465	0.110447	86.927505	86.410011	129.482391	4.556950	0.000000	2.057720	0.000000	0.000000	0.000000	0.501935	0.605755	-0.893412	0.000000	0.000000	4.000000	18.000000	0.000000
14657.814079	0.050455	0.552465	0.110447	86.927505	86.410011	129.482391	4.556950	0.000000	2.057720	0.000000	0.000000	0.000000	0.501935	0.605755	-0.893412	0.000000	0.000000	4.000000	18.000000	0.000000
14657.817412	0.052138	0.554437	0.107492	86.992996	90.996017	133.889816	4.562023	0.000000	2.046447	0.000000	0.000000	0.000000	0.504946	0.591417	-0.886642	0.000000	0.000000	4.000000	18.000000	0.000000
14657.820746	0.052138	0.554437	0.107492	86.992996	90.996017	133.889816	4.562023	0.000000	2.046447	0.000000	0.000000	0.000000	0.504946	0.591417	-0.886642	0.000000	0.000000	4.000000	18.000000	0.000000
14657.824079	0.052138	0.554437	0.107492	86.992996	90.996017	133.889816	4.562023	0.000000	2.046447	0.000000	0.000000	0.000000	0.504946	0.591417	-0.886642	0.000000	0.000000	4.000000	18.000000	0.000000
14657.827412	0.053775	0.556324	0.104532	86.995209	95.865555	138.575653	4.567677	0.000000	2.033798	0.000000	0.000000	0.000000	0.491000	0.566079	-0.888002	0.000000	0.000000	4.000000	18.000000	0.000000
14657.830746	0.053775	0.556324	0.104532	86.995209	95.865555	138.575653	4.567677	0.000000	2.033798	0.000000	0.000000	0.000000	0.491000	0.566079	-0.888002	0.000000	0.000000	4.000000	18.000000	0.000000
14657.834079	0.053775	0.556324	0.104532	86.995209	95.865555	138.575653	4.567677	0.000000	2.033798	0.000000	0.000000	0.000000	0.491000	0.566079	-0.888002	0.000000	0.000000	4.000000	18.000000	0.000000
14657.837412	0.055396	0.558134	0.101604	86.970299	100.752289	143.372665	4.572842	0.000000	2.022156	0.000000	0.000000	0.000000	0.486286	0.543043	-0.878346	0.000000	0.000000	4.000000	18.000000	0.000000
14657.840746	0.055396	0.558134	0.101604	86.970299	100.752289	143.372665	4.572842	0.000000	2.022156	0.000000	0.000000	0.000000	0.486286	0.543043	-0.878346	0.000000	0.000000	4.000000	18.000000	0.000000
14657.844079	0.055396	0.558134	0.101604	86.970299	100.752289	143.372665	4.572842	0.000000	2.022156	0.000000	0.000000	0.000000	0.486286	0.543043	-0.878346	0.000000	0.000000	4.000000	18.000000	0.000000
14657.847412	0.057002	0.559838	0.098715	86.924957	105.605362	148.287827	4.578263	0.000000	2.009852	0.000000	0.000000	0.000000	0.481882	0.511252	-0.866706	0.000000	0.000000	4.000000	18.000000	0.000000
14657.850746	0.057002	0.559838	0.098715	86.924957	105.605362	148.287827	4.578263	0.000000	2.009852	0.000000	0.000000	0.000000	0.481882	0.511252	-0.866706	0.000000	0.000000	4.000000	18.000000	0.000000
14657.854079	0.057002	0.559838	0.098715	86.924957	105.605362	148.287827	4.578263	0.000000	2.009852	0.000000	0.000000	0.000000	0.481882	0.511252	-0.866706	0.000000	0.000000	4.000000	18.000000	0.000000
14657.857412	0.058594	0.561468	0.095860	86.861504	109.876427	152.841614	4.584021	0.000000	1.996685	0.000000	0.000000	0.000000	0.477464	0.489116	-0.856388	0.000000	0.000000	4.000000	18.000000	0.000000
14657.860746	0.058594	0.561468	0.095860	86.861504	109.876427	152.841614	4.584021	0.000000	1.996685	0.000000	0.000000	0.000000	0.477464	0.489116	-0.856388	0.000000	0.000000	4.000000	18.000000	0.000000
14657.864079	0.058594	0.561468	0.095860	86.861504	109.876427	152.841614	4.584021	0.000000	1.996685	0.000000	0.000000	0.000000	0.477464	0.489116	-0.856388	0.000000	0.000000	4.000000	18.000000	0.000000
14657.867412	0.060224	0.562996	0.093041	86.788925	113.588203	157.064316	4.590103	0.000000	1.982664	0.000000	0.000000	0.000000	0.489050	0.458283	-0.845781	0.000000	0.000000	4.000000	18.000000	0.000000
14657.870746	0.060224	0.562996	0.093041	86.788925	113.588203	157.064316	4.590103	0.000000	1.982664	0.000000	0.000000	0.000000	0.489050	0.458283	-0.845781	0.000000	0.000000	4.000000	18.000000	0.000000
14657.874079	0.060224	0.562996	0.093041	86.788925	113.588203	157.064316	4.590103	0.000000	1.982664	0.000000	0.000000	0.000000	0.489050	0.458283	-0.845781	0.000000	0.000000	4.000000	18.000000	0.000000
14657.877412	0.061946	0.564471	0.090262	86.724037	116.596031	160.507675	4.597488	0.000000	1.965476	0.000000	0.000000	0.000000	0.516517	0.442622	-0.833595	0.000000	0.000000	4.000000	18.000000	0.000000
14657.880746	0.061946	0.564471	0.090262	86.724037	116.596031	160.507675	4.597488	0.000000	1.965476	0.000000	0.000000	0.000000	0.516517	0.442622	-0.833595	0.000000	0.000000	4.000000	18.000000	0.000000
14657.884079	0.061946	0.564471	0.090262	86.724037	116.596031	160.507675	4.597488	0.000000	1.965476	0.000000	0.000000	0.000000	0.516517	0.442622	-0.833595	0.000000	0.000000	4.000000	18.000000	0.000000
14657.887412	0.063704	0.565907	0.087508	86.663109	118.945618	162.889694	4.513120	0.000000	1.902716	0.000000	0.000000	0.000000	0.527428	0.430704	-0.826298	0.000000	0.000000	4.000000	18.000000	0.000000
14657.890746	0.063704	0.565907	0.087508	86.663109	118.945618	162.889694	4.513120	0.000000	1.902716	0.000000	0.000000	0.000000	0.527428	0.430704	-0.826298	0.000000	0.000000	4.000000	18.000000	0.000000
14657.894079	0.063704	0.565907	0.087508	86.663109	118.945618	162.889694	4.513120	0.000000	1.902716	0.000000	0.000000	0.000000	0.527428	0.430704	-0.826298	0.000000	0.000000	4.000000	18.000000	0.000000
14657.897412	0.065468	0.567266	0.084749	86.612968	120.429871	164.434967	4.375403	0.000000	1.814812	0.000000	0.000000	0.000000	0.529337	0.407716	-0.827821	0.000000	0.000000	4.000000	18.000000	0.000000
14657.900746	0.065468	0.567266	0.084749	86.612968	120.429871	164.434967	4.375403	0.000000	1.814812	0.000000	0.000000	0.000000	0.529337	0.407716	-0.827821	0.000000	0.000000	4.000000	18.000000	0.000000
14657.904079	0.065468	0.567266	0.084749	86.612968	120.429871	164.434967	4.375403	0.000000	1.814812	0.000000	0.000000	0.000000	0.529337	0.407716	-0.827821	0.000000	0.000000	4.000000	18.000000	0.000000
14657.907412	0.067161	0.568579	0.081988	86.585678	121.413704	165.941742	4.237433	0.000000	1.726589	0.000000	0.000000	0.000000	0.507894	0.393862	-0.828156	0.000000	0.000000	4.000000	18.000000	0.000000
14657.910746	0.067161	0.568579	0.081988	86.585678	121.413704	165.941742	4.237433	0.000000	1.726589	0.000000	0.000000	0.000000	0.507894	0.393862	-0.828156	0.000000	0.000000	4.000000	18.000000	0.000000
14657.914079	0.067161	0.568579	0.081988	86.585678	121.413704	165.941742	4.237433	0.000000	1.726589	0.000000	0.000000	0.000000	0.507894	0.393862	-0.828156	0.000000	0.000000	4.000000	18.000000	0.000000
14657.917412	0.068837	0.569835	0.079243	86.578697	121.841766	166.843048	4.099407	0.000000	1.641940	0.000000	0.000000	0.000000	0.502830	0.376911	-0.823470	0.000000	0.000000	4.000000	18.000000	0.000000
14657.920746	0.068837	0.569835	0.079243	86.578697	121.841766	166.843048	4.099407	0.000000	1.641940	0.000000	0.000000	0.000000	0.502830	0.376911	-0.823470	0.000000	0.000000	4.000000	18.000000	0.000000
14657.924079	0.068837	0.569835	0.079243	86.578697	121.841766	166.843048	4.099407	0.000000	1.641940	0.000000	0.000000	0.000000	0.502830	0.376911	-0.823470	0.000000	0.000000	4.000000	18.000000	0.000000
14657.927412	0.070441	0.571028	0.076483	86.578697	122.051193	167.257874	3.962162	0.000000	1.558135	0.000000	0.000000	0.000000	0.481115	0.357740	-0.828212	0.000000	0.000000	4.000000	18.000000	0.000000
14657.930746	0.070441	0.571028	0.076483	86.578697	122.051193	167.257874	3.962162	0.000000	1.558135	0.000000	0.000000	0.000000	0.481115	0.357740	-0.828212	0.000000	0.000000	4.000000	18.000000	0.000000
14657.934079	0.070441	0.571028	0.076483	86.578697	122.051193	167.257874	3.962162	0.000000	1.558135	0.000000	0.000000	0.000000	0.481115	0.357740	-0.828212	0.000000	0.000000	4.000000	18.000000	0.000000
14657.937412	0.072031	0.572184	0.073755	86.578697	122.257957	167.720627	3.824127	0.000000	1.477949	0.000000	0.000000	0.000000	0.476947	0.346807	-0.818245	0.000000	0.000000	4.000000	18.000000	0.000000
14657.940746	0.072031	0.572184	0.073755	86.578697	122.257957	167.720627	3.824127	0.000000	1.477949	0.000000	0.000000	0.000000	0.476947	0.346807	-0.818245	0.000000	0.000000	4.000000	18.000000	0.000000
14657.944079	0.072031	0.572184	0.073755	86.578697	122.257957	167.720627	3.824127	0.000000	1.477949	0.000000	0.000000	0.000000	0.476947	0.346807	-0.818245	0.000000	0.000000	4.000000	18.000000	0.000000
14657.947412	0.073610	0.573294	0.071084	86.578697	122.461853	168.231171	3.687752	0.000000	1.398458	0.000000	0.000000	0.000000	0.473860	0.333011	-0.801360	0.000000	0.000000	4.000000	18.000000	0.000000
14657.950746	0.073610	0.573294	0.071084	86.578697	122.461853	168.231171	3.687752	0.000000	1.398458	0.000000	0.000000	0.000000	0.473860	0.333011	-0.801360	0.000000	0.000000	4.000000	18.000000	0.000000
14657.954079	0.073610	0.573294	0.071084	86.578697	122.461853	168.231171	3.687752	0.000000	1.398458	0.000000	0.000000	0.000000	0.473860	0.333011	-0.801360	0.000000	0.000000	4.000000	18.000000	0.000000
14657.957412	0.075177	0.574369	0.068447	86.578751	122.668625	168.366821	3.554192	0.000000	1.319482	0.000000	0.000000	0.000000	0.470025	0.322656	-0.791063	0.000000	0.000000	4.000000	18.000000	0.000000
14657.960746	0.075177	0.574369	0.068447	86.578751	122.668625	168.366821	3.554192	0.000000	1.319482	0.000000	0.000000	0.000000	0.470025	0.322656	-0.791063	0.000000	0.000000	4.000000	18.000000	0.000000
14657.964079	0.075177	0.574369	0.068447	86.578751	122.668625	168.366821	3.554192	0.000000	1.319482	0.000000	0.000000	0.000000	0.470025	0.322656	-0.791063	0.000000	0.000000	4.000000	18.000000	0.000000
14657.967412	0.076713	0.575391	0.065894	86.578697	122.872620	168.486511	3.422348	0.000000	1.241144	0.000000	0.000000	0.000000	0.460869	0.306486	-0.765961	0.000000	0.000000	4.000000	18.000000	0.000000
14657.970746	0.076713	0.575391	0.065894	86.578697	122.872620	168.486511	3.422348	0.000000	1.241144	0.000000	0.000000	0.000000	0.460869	0.306486	-0.765961	0.000000	0.000000	4.000000	18.000000	0.000000
14657.974079	0.076713	0.575391	0.065894	86.578697	122.872620	168.486511	3.422348	0.000000	1.241144	0.000000	0.000000	0.000000	0.460869	0.306486	-0.765961	0.000000	0.000000	4.000000	18.000000	0.000000
14657.977412	0.078143	0.576370	0.063414	86.578697	123.068466	168.981125	3.294688	0.000000	1.164333	0.000000	0.000000	0.000000	0.428866	0.293718	-0.744045	0.000000	0.000000	4.000000	18.000000	0.000000
14657.980746	0.078143	0.576370	0.063414	86.578697	123.068466	168.981125	3.294688	0.000000	1.164333	0.000000	0.000000	0.000000	0.428866	0.293718	-0.744045	0.000000	0.000000	4.000000	18.000000	0.000000
14657.984079	0.078143	0.576370	0.063414	86.578697	123.068466	168.981125	3.294688	0.000000	1.164333	0.000000	0.000000	0.000000	0.428866	0.293718	-0.744045	0.000000	0.000000	4.000000	18.000000	0.000000
14657.987412	0.079419	0.577308	0.061015	86.578751	123.247978	169.276352	3.170681	0.000000	1.092855	0.000000	0.000000	0.000000	0.382737	0.281267	-0.719463	0.000000	0.000000	4.000000	18.000000	0.000000
14657.990746	0.079419	0.577308	0.061015	86.578751	123.247978	169.276352	3.170681	0.000000	1.092855	0.000000	0.000000	0.000000	0.382737	0.281267	-0.719463	0.000000	0.000000	4.000000	18.000000	0.000000
14657.994079	0.079419	0.577308	0.061015	86.578751	123.247978	169.276352	3.170681	0.000000	1.092855	0.000000	0.000000	0.000000	0.382737	0.281267	-0.719463	0.000000	0.000000	4.000000	18.000000	0.000000
14657.997412	0.080624	0.578185	0.058735	86.578751	123.416557	169.403946	3.050771	0.000000	1.029066	0.000000	0.000000	0.000000	0.361587	0.263335	-0.684204	0.000000	0.000000	4.000000	18.000000	0.000000
14658.000746	0.080624	0.578185	0.058735	86.578751	123.416557	169.403946	3.050771	0.000000	1.029066	0.000000	0.000000	0.000000	0.361587	0.263335	-0.684204	0.000000	0.000000	4.000000	18.000000	0.000000
14658.004079	0.080624	0.578185	0.058735	86.578751	123.416557	169.403946	3.050771	0.000000	1.029066	0.000000	0.000000	0.000000	0.361587	0.263335	-0.684204	0.000000	0.000000	4.000000	18.000000	0.000000
14658.007412	0.081700	0.578987	0.056503	86.569717	123.614777	169.650009	2.936737	0.000000	0.968801	0.000000	0.000000	0.000000	0.322708	0.240358	-0.669653	0.000000	0.000000	4.000000	18.000000	0.000000
14658.010746	0.081700	0.578987	0.056503	86.569717	123.614777	169.650009	2.936737	0.000000	0.968801	0.000000	0.000000	0.000000	0.322708	0.240358	-0.669653	0.000000	0.000000	4.000000	18.000000	0.000000
14658.014079	0.081700	0.578987	0.056503	86.569717	123.614777	169.650009	2.936737	0.000000	0.968801	0.000000	0.000000	0.000000	0.322708	0.240358	-0.669653	0.000000	0.000000	4.000000	18.000000	0.000000
14658.017412	0.082694	0.579693	0.054296	86.545494	123.784912	170.069321	2.825128	0.000000	0.915017	0.000000	0.000000	0.000000	0.298180	0.212014	-0.661955	0.000000	0.000000	4.000000	18.000000	0.000000
14658.020746	0.082694	0.579693	0.054296	86.545494	123.784912	170.069321	2.825128	0.000000	0.915017	0.000000	0.000000	0.000000	0.298180	0.212014	-0.661955	0.000000	0.000000	4.000000	18.000000	0.000000
14658.024079	0.082694	0.579693	0.054296	86.545494	123.784912	170.069321	2.825128	0.000000	0.915017	0.000000	0.000000	0.000000	0.298180	0.212014	-0.661955	0.000000	0.000000	4.000000	18.000000	0.000000
14658.027412	0.083640	0.580335	0.052167	86.501167	123.899963	170.155014	2.714802	0.000000	0.865320	0.000000	0.000000	0.000000	0.283964	0.192457	-0.638621	0.000000	0.000000	4.000000	18.000000	0.000000
14658.030746	0.083640	0.580335	0.052167	86.501167	123.899963	170.155014	2.714802	0.000000	0.865320	0.000000	0.000000	0.000000	0.283964	0.192457	-0.638621	0.000000	0.000000	4.000000	18.000000	0.000000
14658.034079	0.083640	0.580335	0.052167	86.501167	123.899963	170.155014	2.714802	0.000000	0.865320	0.000000	0.000000	0.000000	0.283964	0.192457	-0.638621	0.000000	0.000000	4.000000	18.000000	0.000000
14658.037412	0.084554	0.580912	0.050051	86.413292	123.819092	170.008286	2.608365	0.000000	0.817992	0.000000	0.000000	0.000000	0.274247	0.173199	-0.634862	0.000000	0.000000	4.000000	18.000000	0.000000
14658.040746	0.084554	0.580912	0.050051	86.413292	123.819092	170.008286	2.608365	0.000000	0.817992	0.000000	0.000000	0.000000	0.274247	0.173199	-0.634862	0.000000	0.000000	4.000000	18.000000	0.000000
14658.044079	0.084554	0.580912	0.050051	86.413292	123.819092	170.008286	2.608365	0.000000	0.817992	0.000000	0.000000	0.000000	0.274247	0.173199	-0.634862	0.000000	0.000000	4.000000	18.000000	0.000000
14658.047412	0.085434	0.581407	0.047932	86.282684	123.463486	169.636673	2.502555	0.000000	0.772285	0.000000	0.000000	0.000000	0.263825	0.148443	-0.635853	0.000000	0.000000	4.000000	18.000000	0.000000
14658.050746	0.085434	0.581407	0.047932	86.282684	123.463486	169.636673	2.502555	0.000000	0.772285	0.000000	0.000000	0.000000	0.263825	0.148443	-0.635853	0.000000	0.000000	4.000000	18.000000	0.000000
14658.054079	0.085434	0.581407	0.047932	86.282684	123.463486	169.636673	2.502555	0.000000	0.772285	0.000000	0.000000	0.000000	0.263825	0.148443	-0.635853	0.000000	0.000000	4.000000	18.000000	0.000000
14658.057412	0.086214	0.581830	0.045861	86.121063	123.057091	169.248352	2.396579	0.000000	0.728314	0.000000	0.000000	0.000000	0.234012	0.126829	-0.621319	0.000000	0.000000	4.000000	18.000000	0.000000
14658.060746	0.086214	0.581830	0.045861	86.121063	123.057091	169.248352	2.396579	0.000000	0.728314	0.000000	0.000000	0.000000	0.234012	0.126829	-0.621319	0.000000	0.000000	4.000000	18.000000	0.000000
14658.064079	0.086214	0.581830	0.045861	86.121063	123.057091	169.248352	2.396579	0.000000	0.728314	0.000000	0.000000	0.000000	0.234012	0.126829	-0.621319	0.000000	0.000000	4.000000	18.000000	0.000000
14658.067412	0.086916	0.582190	0.043812	85.941994	122.607674	168.835144	2.293026	0.000000	0.689312	0.000000	0.000000	0.000000	0.210574	0.108175	-0.614696	0.000000	0.000000	4.000000	18.000000	0.000000
14658.070746	0.086916	0.582190	0.043812	85.941994	122.607674	168.835144	2.293026	0.000000	0.689312	0.000000	0.000000	0.000000	0.210574	0.108175	-0.614696	0.000000	0.000000	4.000000	18.000000	0.000000
14658.074079	0.086916	0.582190	0.043812	85.941994	122.607674	168.835144	2.293026	0.000000	0.689312	0.000000	0.000000	0.000000	0.210574	0.108175	-0.614696	0.000000	0.000000	4.000000	18.000000	0.000000
14658.077412	0.087547	0.582499	0.041824	85.747887	122.236046	168.526947	2.190577	0.000000	0.654216	0.000000	0.000000	0.000000	0.189489	0.092662	-0.596173	0.000000	0.000000	4.000000	18.000000	0.000000
14658.080746	0.087547	0.582499	0.041824	85.747887	122.236046	168.526947	2.190577	0.000000	0.654216	0.000000	0.000000	0.000000	0.189489	0.092662	-0.596173	0.000000	0.000000	4.000000	18.000000	0.000000
14658.084079	0.087547	0.582499	0.041824	85.747887	122.236046	168.526947	2.190577	0.000000	0.654216	0.000000	0.000000	0.000000	0.189489	0.092662	-0.596173	0.000000	0.000000	4.000000	18.000000	0.000000
14658.087412	0.088103	0.582747	0.039860	85.544205	121.832726	168.196381	2.091214	0.000000	0.622635	0.000000	0.000000	0.000000	0.166672	0.074415	-0.589273	0.000000	0.000000	4.000000	18.000000	0.000000
14658.090746	0.088103	0.582747	0.039860	85.544205	121.832726	168.196381	2.091214	0.000000	0.622635	0.000000	0.000000	0.000000	0.166672	0.074415	-0.589273	0.000000	0.000000	4.000000	18.000000	0.000000
14658.094079	0.088103	0.582747	0.039860	85.544205	121.832726	168.196381	2.091214	0.000000	0.622635	0.000000	0.000000	0.000000	0.166672	0.074415	-0.589273	0.000000	0.000000	4.000000	18.000000	0.000000
14658.097412	0.088592	0.582991	0.037968	85.335449	121.433044	167.887634	1.993002	0.000000	0.594856	0.000000	0.000000	0.000000	0.146745	0.073198	-0.567631	0.000000	0.000000	4.000000	18.000000	0.000000
14658.100746	0.088592	0.582991	0.037968	85.335449	121.433044	167.887634	1.993002	0.000000	0.594856	0.000000	0.000000	0.000000	0.146745	0.073198	-0.567631	0.000000	0.000000	4.000000	18.000000	0.000000
14658.104079	0.088592	0.582991	0.037968	85.335449	121.433044	167.887634	1.993002	0.000000	0.594856	0.000000	0.000000	0.000000	0.146745	0.073198	-0.567631	0.000000	0.000000	4.000000	18.000000	0.000000
14658.107412	0.089013	0.583213	0.036132	85.125160	121.049042	167.599182	1.898397	0.000000	0.570399	0.000000	0.000000	0.000000	0.126286	0.066496	-0.550744	0.000000	0.000000	4.000000	18.000000	0.000000
14658.110746	0.089013	0.583213	0.036132	85.125160	121.049042	167.599182	1.898397	0.000000	0.570399	0.000000	0.000000	0.000000	0.126286	0.066496	-0.550744	0.000000	0.000000	4.000000	18.000000	0.000000
14658.114079	0.089013	0.583213	0.036132	85.125160	121.049042	167.599182	1.898397	0.000000	0.570399	0.000000	0.000000	0.000000	0.126286	0.066496	-0.550744	0.000000	0.000000	4.000000	18.000000	0.000000
14658.117412	0.089418	0.583404	0.034368	84.931831	120.762802	167.396729	1.806607	0.000000	0.549351	0.000000	0.000000	0.000000	0.121384	0.057380	-0.529378	0.000000	0.000000	4.000000	18.000000	0.000000
14658.120746	0.089418	0.583404	0.034368	84.931831	120.762802	167.396729	1.806607	0.000000	0.549351	0.000000	0.000000	0.000000	0.121384	0.057380	-0.529378	0.000000	0.000000	4.000000	18.000000	0.000000
14658.124079	0.089418	0.583404	0.034368	84.931831	120.762802	167.396729	1.806607	0.000000	0.549351	0.000000	0.000000	0.000000	0.121384	0.057380	-0.529378	0.000000	0.000000	4.000000	18.000000	0.000000
14658.127412	0.089756	0.583574	0.032660	84.762093	120.338997	167.049133	1.718377	0.000000	0.529120	0.000000	0.000000	0.000000	0.101444	0.051012	-0.512298	0.000000	0.000000	4.000000	18.000000	0.000000
14658.130746	0.089756	0.583574	0.032660	84.762093	120.338997	167.049133	1.718377	0.000000	0.529120	0.000000	0.000000	0.000000	0.101444	0.051012	-0.512298	0.000000	0.000000	4.000000	18.000000	0.000000
14658.134079	0.089756	0.583574	0.032660	84.762093	120.338997	167.049133	1.718377	0.000000	0.529120	0.000000	0.000000	0.000000	0.101444	0.051012	-0.512298	0.000000	0.000000	4.000000	18.000000	0.000000
14658.137412	0.090058	0.583761	0.031038	84.633965	119.725105	166.495636	1.632994	0.000000	0.512213	0.000000	0.000000	0.000000	0.090535	0.055972	-0.486624	0.000000	0.000000	4.000000	18.000000	0.000000
14658.140746	0.090058	0.583761	0.031038	84.633965	119.725105	166.495636	1.632994	0.000000	0.512213	0.000000	0.000000	0.000000	0.090535	0.055972	-0.486624	0.000000	0.000000	4.000000	18.000000	0.000000
14658.144079	0.090058	0.583761	0.031038	84.633965	119.725105	166.495636	1.632994	0.000000	0.512213	0.000000	0.000000	0.000000	0.090535	0.055972	-0.486624	0.000000	0.000000	4.000000	18.000000	0.000000
14658.147412	0.090306	0.583929	0.029536	84.552589	118.707581	165.524384	1.551890	0.000000	0.497124	0.000000	0.000000	0.000000	0.074600	0.050412	-0.450594	0.000000	0.000000	4.000000	18.000000	0.000000
14658.150746	0.090306	0.583929	0.029536	84.552589	118.707581	165.524384	1.551890	0.000000	0.497124	0.000000	0.000000	0.000000	0.074600	0.050412	-0.450594	0.000000	0.000000	4.000000	18.000000	0.000000
14658.154079	0.090306	0.583929	0.029536	84.552589	118.707581	165.524384	1.551890	0.000000	0.497124	0.000000	0.000000	0.000000	0.074600	0.050412	-0.450594	0.000000	0.000000	4.000000	18.000000	0.000000
14658.157412	0.090519	0.584141	0.028113	84.495125	117.396156	164.255722	1.476791	0.000000	0.484691	0.000000	0.000000	0.000000	0.063825	0.063743	-0.426774	0.000000	0.000000	4.000000	18.000000	0.000000
14658.160746	0.090519	0.584141	0.028113	84.495125	117.396156	164.255722	1.476791	0.000000	0.484691	0.000000	0.000000	0.000000	0.063825	0.063743	-0.426774	0.000000	0.000000	4.000000	18.000000	0.000000
14658.164079	0.090519	0.584141	0.028113	84.495125	117.396156	164.255722	1.476791	0.000000	0.484691	0.000000	0.000000	0.000000	0.063825	0.063743	-0.426774	0.000000	0.000000	4.000000	18.000000	0.000000
14658.167412	0.090695	0.584353	0.026761	84.447586	116.163750	163.059082	1.405662	0.000000	0.474053	0.000000	0.000000	0.000000	0.052714	0.063442	-0.405747	0.000000	0.000000	4.000000	18.000000	0.000000
14658.170746	0.090695	0.584353	0.026761	84.447586	116.163750	163.059082	1.405662	0.000000	0.474053	0.000000	0.000000	0.000000	0.052714	0.063442	-0.405747	0.000000	0.000000	4.000000	18.000000	0.000000
14658.174079	0.090695	0.584353	0.026761	84.447586	116.163750	163.059082	1.405662	0.000000	0.474053	0.000000	0.000000	0.000000	0.052714	0.063442	-0.405747	0.000000	0.000000	4.000000	18.000000	0.000000
14658.177412	0.090834	0.584564	0.025479	84.405846	115.144150	162.067780	1.338037	0.000000	0.465267	0.000000	0.000000	0.000000	0.041773	0.063262	-0.384663	0.000000	0.000000	4.000000	18.000000	0.000000
14658.180746	0.090834	0.584564	0.025479	84.405846	115.144150	162.067780	1.338037	0.000000	0.465267	0.000000	0.000000	0.000000	0.041773	0.063262	-0.384663	0.000000	0.000000	4.000000	18.000000	0.000000
14658.184079	0.090834	0.584564	0.025479	84.405846	115.144150	162.067780	1.338037	0.000000	0.465267	0.000000	0.000000	0.000000	0.041773	0.063262	-0.384663	0.000000	0.000000	4.000000	18.000000	0.000000
14658.187412	0.090956	0.584782	0.024239	84.374474	114.393250	161.338043	1.273927	0.000000	0.458305	0.000000	0.000000	0.000000	0.036531	0.065586	-0.371784	0.000000	0.000000	4.000000	18.000000	0.000000
14658.190746	0.090956	0.584782	0.024239	84.374474	114.393250	161.338043	1.273927	0.000000	0.458305	0.000000	0.000000	0.000000	0.036531	0.065586	-0.371784	0.000000	0.000000	4.000000	18.000000	0.000000
14658.194079	0.090956	0.584782	0.024239	84.374474	114.393250	161.338043	1.273927	0.000000	0.458305	0.000000	0.000000	0.000000	0.036531	0.065586	-0.371784	0.000000	0.000000	4.000000	18.000000	0.000000
14658.197412	0.091060	0.585009	0.023043	84.358154	113.842941	160.781815	1.211963	0.000000	0.452217	0.000000	0.000000	0.000000	0.031377	0.068002	-0.358877	0.000000	0.000000	4.000000	18.000000	0.000000
14658.200746	0.091060	0.585009	0.023043	84.358154	113.842941	160.781815	1.211963	0.000000	0.452217	0.000000	0.000000	0.000000	0.031377	0.068002	-0.358877	0.000000	0.000000	4.000000	18.000000	0.000000
14658.204079	0.091060	0.585009	0.023043	84.358154	113.842941	160.781815	1.211963	0.000000	0.452217	0.000000	0.000000	0.000000	0.031377	0.068002	-0.358877	0.000000	0.000000	4.000000	18.000000	0.000000
14658.207412	0.091193	0.585244	0.021881	84.358223	113.637680	160.546234	1.152150	0.000000	0.446987	0.000000	0.000000	0.000000	0.039944	0.070440	-0.348540	0.000000	0.000000	4.000000	18.000000	0.000000
14658.210746	0.091193	0.585244	0.021881	84.358223	113.637680	160.546234	1.152150	0.000000	0.446987	0.000000	0.000000	0.000000	0.039944	0.070440	-0.348540	0.000000	0.000000	4.000000	18.000000	0.000000
14658.214079	0.091193	0.585244	0.021881	84.358223	113.637680	160.546234	1.152150	0.000000	0.446987	0.000000	0.000000	0.000000	0.039944	0.070440	-0.348540	0.000000	0.000000	4.000000	18.000000	0.000000
14658.217412	0.091332	0.585487	0.020758	84.355377	113.818817	160.687714	1.094060	0.000000	0.440330	0.000000	0.000000	0.000000	0.041683	0.072918	-0.336889	0.000000	0.000000	4.000000	18.000000	0.000000
14658.220746	0.091332	0.585487	0.020758	84.355377	113.818817	160.687714	1.094060	0.000000	0.440330	0.000000	0.000000	0.000000	0.041683	0.072918	-0.336889	0.000000	0.000000	4.000000	18.000000	0.000000
14658.224079	0.091332	0.585487	0.020758	84.355377	113.818817	160.687714	1.094060	0.000000	0.440330	0.000000	0.000000	0.000000	0.041683	0.072918	-0.336889	0.000000	0.000000	4.000000	18.000000	0.000000
14658.227412	0.091471	0.585701	0.019641	84.353607	114.016647	160.846649	1.037912	0.000000	0.433382	0.000000	0.000000	0.000000	0.041569	0.064286	-0.335041	0.000000	0.000000	4.000000	18.000000	0.000000
14658.230746	0.091471	0.585701	0.019641	84.353607	114.016647	160.846649	1.037912	0.000000	0.433382	0.000000	0.000000	0.000000	0.041569	0.064286	-0.335041	0.000000	0.000000	4.000000	18.000000	0.000000
14658.234079	0.091471	0.585701	0.019641	84.353607	114.016647	160.846649	1.037912	0.000000	0.433382	0.000000	0.000000	0.000000	0.041569	0.064286	-0.335041	0.000000	0.000000	4.000000	18.000000	0.000000
14658.237412	0.091597	0.585916	0.018591	84.349236	114.239540	161.032379	0.982072	0.000000	0.426454	0.000000	0.000000	0.000000	0.037923	0.064492	-0.315069	0.000000	0.000000	4.000000	18.000000	0.000000
14658.240746	0.091597	0.585916	0.018591	84.349236	114.239540	161.032379	0.982072	0.000000	0.426454	0.000000	0.000000	0.000000	0.037923	0.064492	-0.315069	0.000000	0.000000	4.000000	18.000000	0.000000
14658.244079	0.091597	0.585916	0.018591	84.349236	114.239540	161.032379	0.982072	0.000000	0.426454	0.000000	0.000000	0.000000	0.037923	0.064492	-0.315069	0.000000	0.000000	4.000000	18.000000	0.000000
14658.247412	0.091706	0.586095	0.017575	84.347267	114.445412	161.199677	0.929560	0.000000	0.420134	0.000000	0.000000	0.000000	0.032470	0.053644	-0.304889	0.000000	0.000000	4.000000	18.000000	0.000000
14658.250746	0.091706	0.586095	0.017575	84.347267	114.445412	161.199677	0.929560	0.000000	0.420134	0.000000	0.000000	0.000000	0.032470	0.053644	-0.304889	0.000000	0.000000	4.000000	18.000000	0.000000
14658.254079	0.091706	0.586095	0.017575	84.347267	114.445412	161.199677	0.929560	0.000000	0.420134	0.000000	0.000000	0.000000	0.032470	0.053644	-0.304889	0.000000	0.000000	4.000000	18.000000	0.000000
14658.257412	0.091746	0.586246	0.016578	84.342857	114.659698	161.384949	0.878745	0.000000	0.414722	0.000000	0.000000	0.000000	0.012229	0.045208	-0.299060	0.000000	0.000000	4.000000	18.000000	0.000000
14658.260746	0.091746	0.586246	0.016578	84.342857	114.659698	161.384949	0.878745	0.000000	0.414722	0.000000	0.000000	0.000000	0.012229	0.045208	-0.299060	0.000000	0.000000	4.000000	18.000000	0.000000
14658.264079	0.091746	0.586246	0.016578	84.342857	114.659698	161.384949	0.878745	0.000000	0.414722	0.000000	0.000000	0.000000	0.012229	0.045208	-0.299060	0.000000	0.000000	4.000000	18.000000	0.000000
14658.267412	0.091746	0.586246	0.016578	84.337669	114.893471	161.600693	0.828902	0.000000	0.412684	0.000000	0.000000	0.000000	0.012229	0.045208	-0.299060	0.000000	0.000000	4.000000	18.000000	0.000000
14658.270746	0.091750	0.586379	0.015636	84.337669	114.893471	161.600693	0.828902	0.000000	0.412684	0.000000	0.000000	0.000000	0.001165	0.040086	-0.282614	0.000000	0.000000	4.000000	18.000000	0.000000
14658.274079	0.091750	0.586379	0.015636	84.337669	114.893471	161.600693	0.828902	0.000000	0.412684	0.000000	0.000000	0.000000	0.001165	0.040086	-0.282614	0.000000	0.000000	4.000000	18.000000	0.000000
14658.277412	0.091705	0.586493	0.014686	84.331612	115.154709	161.846817	0.828902	0.000000	0.412684	0.000000	0.000000	0.000000	-0.013474	0.034072	-0.285058	0.000000	0.000000	4.000000	18.000000	0.000000
14658.280746	0.091705	0.586493	0.014686	84.331612	115.154709	161.846817	0.828902	0.000000	0.412684	0.000000	0.000000	0.000000	-0.013474	0.034072	-0.285058	0.000000	0.000000	4.000000	18.000000	0.000000
14658.284079	0.091705	0.586493	0.014686	84.331612	115.154709	161.846817	0.828902	0.000000	0.412684	0.000000	0.000000	0.000000	-0.013474	0.034072	-0.285058	0.000000	0.000000	4.000000	18.000000	0.000000
14658.287412	0.091705	0.586493	0.014686	84.325424	115.415337	162.092361	0.734290	0.000000	0.414735	0.000000	0.000000	0.000000	-0.013474	0.034072	-0.285058	0.000000	0.000000	4.000000	18.000000	0.000000
14658.290746	0.091646	0.586590	0.013786	84.325424	115.415337	162.092361	0.734290	0.000000	0.414735	0.000000	0.000000	0.000000	-0.017645	0.029048	-0.269891	0.000000	0.000000	4.000000	18.000000	0.000000
14658.294079	0.091646	0.586590	0.013786	84.325424	115.415337	162.092361	0.734290	0.000000	0.414735	0.000000	0.000000	0.000000	-0.017645	0.029048	-0.269891	0.000000	0.000000	4.000000	18.000000	0.000000
14658.297412	0.091636	0.586678	0.012901	84.319870	115.653412	162.315399	0.734290	0.000000	0.414735	0.000000	0.000000	0.000000	-0.003047	0.026394	-0.265624	0.000000	0.000000	4.000000	18.000000	0.000000
14658.300746	0.091636	0.586678	0.012901	84.319870	115.653412	162.315399	0.734290	0.000000	0.414735	0.000000	0.000000	0.000000	-0.003047	0.026394	-0.265624	0.000000	0.000000	4.000000	18.000000	0.000000
14658.304079	0.091636	0.586678	0.012901	84.319870	115.653412	162.315399	0.734290	0.000000	0.414735	0.000000	0.000000	0.000000	-0.003047	0.026394	-0.265624	0.000000	0.000000	4.000000	18.000000	0.000000
14658.307412	0.091636	0.586678	0.012901	84.312729	115.948914	162.598480	0.645038	0.000000	0.418184	0.000000	0.000000	0.000000	-0.003047	0.026394	-0.265624	0.000000	0.000000	4.000000	18.000000	0.000000
14658.310746	0.091649	0.586738	0.012018	84.312729	115.948914	162.598480	0.645038	0.000000	0.418184	0.000000	0.000000	0.000000	0.003843	0.018202	-0.264964	0.000000	0.000000	4.000000	18.000000	0.000000
14658.314079	0.091649	0.586738	0.012018	84.312729	115.948914	162.598480	0.645038	0.000000	0.418184	0.000000	0.000000	0.000000	0.003843	0.018202	-0.264964	0.000000	0.000000	4.000000	18.000000	0.000000
14658.317412	0.091666	0.586790	0.011157	84.306190	116.221695	162.850998	0.645038	0.000000	0.418184	0.000000	0.000000	0.000000	0.004992	0.015599	-0.258068	0.000000	0.000000	4.000000	18.000000	0.000000
14658.320746	0.091666	0.586790	0.011157	84.306190	116.221695	162.850998	0.645038	0.000000	0.418184	0.000000	0.000000	0.000000	0.004992	0.015599	-0.258068	0.000000	0.000000	4.000000	18.000000	0.000000
14658.324079	0.091666	0.586790	0.011157	84.306190	116.221695	162.850998	0.645038	0.000000	0.418184	0.000000	0.000000	0.000000	0.004992	0.015599	-0.258068	0.000000	0.000000	4.000000	18.000000	0.000000
14658.327412	0.091666	0.586790	0.011157	84.306908	116.388283	163.002472	0.557866	0.000000	0.416711	0.000000	0.000000	0.000000	0.004992	0.015599	-0.258068	0.000000	0.000000	4.000000	18.000000	0.000000
14658.330746	0.091694	0.586845	0.010360	84.306908	116.388283	163.002472	0.557866	0.000000	0.416711	0.000000	0.000000	0.000000	0.008491	0.016376	-0.239220	0.000000	0.000000	4.000000	18.000000	0.000000
14658.334079	0.091694	0.586845	0.010360	84.306908	116.388283	163.002472	0.557866	0.000000	0.416711	0.000000	0.000000	0.000000	0.008491	0.016376	-0.239220	0.000000	0.000000	4.000000	18.000000	0.000000
14658.337412	0.091664	0.586884	0.009622	84.324738	116.438660	163.033249	0.557866	0.000000	0.416711	0.000000	0.000000	0.000000	-0.008893	0.011624	-0.221361	0.000000	0.000000	4.000000	18.000000	0.000000
14658.340746	0.091664	0.586884	0.009622	84.324738	116.438660	163.033249	0.557866	0.000000	0.416711	0.000000	0.000000	0.000000	-0.008893	0.011624	-0.221361	0.000000	0.000000	4.000000	18.000000	0.000000
14658.344079	0.091664	0.586884	0.009622	84.324738	116.438660	163.033249	0.557866	0.000000	0.416711	0.000000	0.000000	0.000000	-0.008893	0.011624	-0.221361	0.000000	0.000000	4.000000	18.000000	0.000000
14658.347412	0.091664	0.586884	0.009622	84.381203	116.392860	162.944824	0.481102	0.000000	0.416778	0.000000	0.000000	0.000000	-0.008893	0.011624	-0.221361	0.000000	0.000000	4.000000	18.000000	0.000000
14658.350746	0.091629	0.586918	0.008975	84.381203	116.392860	162.944824	0.481102	0.000000	0.416778	0.000000	0.000000	0.000000	-0.010541	0.010255	-0.194147	0.000000	0.000000	4.000000	18.000000	0.000000
14658.354079	0.091629	0.586918	0.008975	84.381203	116.392860	162.944824	0.481102	0.000000	0.416778	0.000000	0.000000	0.000000	-0.010541	0.010255	-0.194147	0.000000	0.000000	4.000000	18.000000	0.000000
14658.357412	0.091559	0.586937	0.008383	84.462608	116.484413	162.974426	0.481102	0.000000	0.416778	0.000000	0.000000	0.000000	-0.021126	0.005631	-0.177558	0.000000	0.000000	4.000000	18.000000	0.000000
14658.360746	0.091559	0.586937	0.008383	84.462608	116.484413	162.974426	0.481102	0.000000	0.416778	0.000000	0.000000	0.000000	-0.021126	0.005631	-0.177558	0.000000	0.000000	4.000000	18.000000	0.000000
14658.364079	0.091559	0.586937	0.008383	84.462608	116.484413	162.974426	0.481102	0.000000	0.416778	0.000000	0.000000	0.000000	-0.021126	0.005631	-0.177558	0.000000	0.000000	4.000000	18.000000	0.000000
14658.367412	0.091559	0.586937	0.008383	84.548927	116.697868	163.120499	0.419151	0.000000	0.422056	0.000000	0.000000	0.000000	-0.021126	0.005631	-0.177558	0.000000	0.000000	4.000000	18.000000	0.000000
14658.370746	0.091483	0.586951	0.007882	84.548927	116.697868	163.120499	0.419151	0.000000	0.422056	0.000000	0.000000	0.000000	-0.022679	0.004411	-0.150304	0.000000	0.000000	4.000000	18.000000	0.000000
14658.374079	0.091483	0.586951	0.007882	84.548927	116.697868	163.120499	0.419151	0.000000	0.422056	0.000000	0.000000	0.000000	-0.022679	0.004411	-0.150304	0.000000	0.000000	4.000000	18.000000	0.000000
14658.377412	0.091483	0.586951	0.007882	84.632904	117.024582	163.390442	0.419151	0.000000	0.422056	0.000000	0.000000	0.000000	-0.022679	0.004411	-0.150304	0.000000	0.000000	4.000000	18.000000	0.000000
14658.380746	0.091483	0.586951	0.007882	84.632904	117.024582	163.390442	0.419151	0.000000	0.422056	0.000000	0.000000	0.000000	-0.022679	0.004411	-0.150304	0.000000	0.000000	4.000000	18.000000	0.000000
14658.384079	0.091470	0.586936	0.007466	84.632904	117.024582	163.390442	0.419151	0.000000	0.422056	0.000000	0.000000	0.000000	-0.003938	-0.004547	-0.124850	0.000000	0.000000	4.000000	18.000000	0.000000
14658.387412	0.091447	0.586925	0.007117	84.705948	117.515930	163.858368	0.394101	0.000000	0.425836	0.000000	0.000000	0.000000	-0.006850	-0.003465	-0.104582	0.000000	0.000000	4.000000	18.000000	0.000000
14658.390746	0.091447	0.586925	0.007117	84.705948	117.515930	163.858368	0.394101	0.000000	0.425836	0.000000	0.000000	0.000000	-0.006850	-0.003465	-0.104582	0.000000	0.000000	4.000000	18.000000	0.000000
14658.394079	0.091447	0.586925	0.007117	84.705948	117.515930	163.858368	0.394101	0.000000	0.425836	0.000000	0.000000	0.000000	-0.006850	-0.003465	-0.104582	0.000000	0.000000	4.000000	18.000000	0.000000
14658.397412	0.091447	0.586925	0.007117	84.786880	118.040352	164.739761	0.355862	0.000000	0.427634	0.000000	0.000000	0.000000	-0.006850	-0.003465	-0.104582	0.000000	0.000000	4.000000	18.000000	0.000000
14658.400746	0.091418	0.586865	0.006850	84.786880	118.040352	164.739761	0.355862	0.000000	0.427634	0.000000	0.000000	0.000000	-0.008916	-0.017849	-0.080133	0.000000	0.000000	4.000000	18.000000	0.000000
14658.404079	0.091418	0.586865	0.006850	84.786880	118.040352	164.739761	0.355862	0.000000	0.427634	0.000000	0.000000	0.000000	-0.008916	-0.017849	-0.080133	0.000000	0.000000	4.000000	18.000000	0.000000
14658.407412	0.091418	0.586865	0.006850	84.909073	118.804070	166.562607	0.355862	0.000000	0.427634	0.000000	0.000000	0.000000	-0.008916	-0.017849	-0.080133	0.000000	0.000000	4.000000	18.000000	0.000000
14658.410746	0.091418	0.586865	0.006850	84.909073	118.804070	166.562607	0.355862	0.000000	0.427634	0.000000	0.000000	0.000000	-0.008916	-0.017849	-0.080133	0.000000	0.000000	4.000000	18.000000	0.000000
14658.414079	0.091400	0.586810	0.006646	84.909073	118.804070	166.562607	0.355862	0.000000	0.427634	0.000000	0.000000	0.000000	-0.005184	-0.016721	-0.061150	0.000000	0.000000	4.000000	18.000000	0.000000
14658.417412	0.091373	0.586687	0.006508	85.095955	119.957344	168.882446	0.342506	0.000000	0.429120	0.000000	0.000000	0.000000	-0.008206	-0.036623	-0.041637	0.000000	0.000000	4.000000	18.000000	0.000000
14658.420746	0.091373	0.586687	0.006508	85.095955	119.957344	168.882446	0.342506	0.000000	0.429120	0.000000	0.000000	0.000000	-0.008206	-0.036623	-0.041637	0.000000	0.000000	4.000000	18.000000	0.000000
14658.424079	0.091373	0.586687	0.006508	85.095955	119.957344	168.882446	0.342506	0.000000	0.429120	0.000000	0.000000	0.000000	-0.008206	-0.036623	-0.041637	0.000000	0.000000	4.000000	18.000000	0.000000
14658.427412	0.091373	0.586687	0.006508	85.367767	121.686806	171.144760	0.325375	0.000000	0.431352	0.000000	0.000000	0.000000	-0.008206	-0.036623	-0.041637	0.000000	0.000000	4.000000	18.000000	0.000000
14658.430746	0.091504	0.586558	0.006362	85.367767	121.686806	171.144760	0.325375	0.000000	0.431352	0.000000	0.000000	0.000000	0.039392	-0.038820	-0.043738	0.000000	0.000000	4.000000	18.000000	0.000000
14658.434079	0.091504	0.586558	0.006362	85.367767	121.686806	171.144760	0.325375	0.000000	0.431352	0.000000	0.000000	0.000000	0.039392	-0.038820	-0.043738	0.000000	0.000000	4.000000	18.000000	0.000000
14658.437412	0.091770	0.586377	0.006204	85.708603	124.152115	173.485352	0.325375	0.000000	0.431352	0.000000	0.000000	0.000000	0.079776	-0.054272	-0.047445	0.000000	0.000000	4.000000	18.000000	0.000000
14658.440746	0.091770	0.586377	0.006204	85.708603	124.152115	173.485352	0.325375	0.000000	0.431352	0.000000	0.000000	0.000000	0.079776	-0.054272	-0.047445	0.000000	0.000000	4.000000	18.000000	0.000000
14658.444079	0.091770	0.586377	0.006204	85.708603	124.152115	173.485352	0.325375	0.000000	0.431352	0.000000	0.000000	0.000000	0.079776	-0.054272	-0.047445	0.000000	0.000000	4.000000	18.000000	0.000000
14658.447412	0.091770	0.586377	0.006204	86.073845	127.267746	176.191208	0.310178	0.000000	0.411491	0.000000	0.000000	0.000000	0.079776	-0.054272	-0.047445	0.000000	0.000000	4.000000	18.000000	0.000000
14658.450746	0.092115	0.586200	0.006095	86.073845	127.267746	176.191208	0.310178	0.000000	0.411491	0.000000	0.000000	0.000000	0.103294	-0.053121	-0.032448	0.000000	0.000000	4.000000	18.000000	0.000000
14658.454079	0.092115	0.586200	0.006095	86.073845	127.267746	176.191208	0.310178	0.000000	0.411491	0.000000	0.000000	0.000000	0.103294	-0.053121	-0.032448	0.000000	0.000000	4.000000	18.000000	0.000000
14658.457412	0.092531	0.585990	0.006004	86.410622	130.867554	179.473404	0.310178	0.000000	0.411491	0.000000	0.000000	0.000000	0.124862	-0.063057	-0.027405	0.000000	0.000000	4.000000	18.000000	0.000000
14658.460746	0.092531	0.585990	0.006004	86.410622	130.867554	179.473404	0.310178	0.000000	0.411491	0.000000	0.000000	0.000000	0.124862	-0.063057	-0.027405	0.000000	0.000000	4.000000	18.000000	0.000000
14658.464079	0.092531	0.585990	0.006004	86.410622	130.867554	179.473404	0.310178	0.000000	0.411491	0.000000	0.000000	0.000000	0.124862	-0.063057	-0.027405	0.000000	0.000000	4.000000	18.000000	0.000000
14658.467412	0.092998	0.585732	0.005826	86.711754	135.027267	-176.402893	0.300203	0.000000	0.373465	0.000000	0.000000	0.000000	0.140219	-0.077461	-0.053401	0.000000	0.000000	4.000000	18.000000	0.000000
14658.470746	0.092998	0.585732	0.005826	86.711754	135.027267	-176.402893	0.300203	0.000000	0.373465	0.000000	0.000000	0.000000	0.140219	-0.077461	-0.053401	0.000000	0.000000	4.000000	18.000000	0.000000
14658.474079	0.092998	0.585732	0.005826	86.711754	135.027267	-176.402893	0.300203	0.000000	0.373465	0.000000	0.000000	0.000000	0.140219	-0.077461	-0.053401	0.000000	0.000000	4.000000	18.000000	0.000000
14658.477412	0.092998	0.585732	0.005826	86.981499	139.819458	-171.488266	0.291302	0.000000	0.350095	0.000000	0.000000	0.000000	0.140219	-0.077461	-0.053401	0.000000	0.000000	4.000000	18.000000	0.000000
14658.480746	0.093453	0.585459	0.005699	86.981499	139.819458	-171.488266	0.291302	0.000000	0.350095	0.000000	0.000000	0.000000	0.136369	-0.081829	-0.038221	0.000000	0.000000	4.000000	18.000000	0.000000
14658.484079	0.093453	0.585459	0.005699	86.981499	139.819458	-171.488266	0.291302	0.000000	0.350095	0.000000	0.000000	0.000000	0.136369	-0.081829	-0.038221	0.000000	0.000000	4.000000	18.000000	0.000000
14658.487412	0.093890	0.585179	0.005598	87.221245	145.403320	-166.028564	0.291302	0.000000	0.350095	0.000000	0.000000	0.000000	0.131144	-0.084030	-0.030050	0.000000	0.000000	4.000000	18.000000	0.000000
14658.490746	0.093890	0.585179	0.005598	87.221245	145.403320	-166.028564	0.291302	0.000000	0.350095	0.000000	0.000000	0.000000	0.131144	-0.084030	-0.030050	0.000000	0.000000	4.000000	18.000000	0.000000
14658.494079	0.093890	0.585179	0.005598	87.221245	145.403320	-166.028564	0.291302	0.000000	0.350095	0.000000	0.000000	0.000000	0.131144	-0.084030	-0.030050	0.000000	0.000000	4.000000	18.000000	0.000000
14658.497412	0.094239	0.584899	0.005516	87.416840	151.385178	-160.321838	0.279924	0.000000	0.305509	0.000000	0.000000	0.000000	0.104745	-0.084015	-0.024854	0.000000	0.000000	4.000000	18.000000	0.000000
14658.500746	0.094239	0.584899	0.005516	87.416840	151.385178	-160.321838	0.279924	0.000000	0.305509	0.000000	0.000000	0.000000	0.104745	-0.084015	-0.024854	0.000000	0.000000	4.000000	18.000000	0.000000
14658.504079	0.094239	0.584899	0.005516	87.416840	151.385178	-160.321838	0.279924	0.000000	0.305509	0.000000	0.000000	0.000000	0.104745	-0.084015	-0.024854	0.000000	0.000000	4.000000	18.000000	0.000000
14658.507412	0.094239	0.584899	0.005516	87.554321	157.209549	-154.640350	0.275782	0.000000	0.288052	0.000000	0.000000	0.000000	0.104745	-0.084015	-0.024854	0.000000	0.000000	4.000000	18.000000	0.000000
14658.510746	0.094545	0.584593	0.005448	87.554321	157.209549	-154.640350	0.275782	0.000000	0.288052	0.000000	0.000000	0.000000	0.091956	-0.091744	-0.020243	0.000000	0.000000	4.000000	18.000000	0.000000
14658.514079	0.094545	0.584593	0.005448	87.554321	157.209549	-154.640350	0.275782	0.000000	0.288052	0.000000	0.000000	0.000000	0.091956	-0.091744	-0.020243	0.000000	0.000000	4.000000	18.000000	0.000000
14658.517412	0.094818	0.584272	0.005436	87.627846	162.221878	-149.561981	0.275782	0.000000	0.288052	0.000000	0.000000	0.000000	0.081627	-0.096161	-0.003644	0.000000	0.000000	4.000000	18.000000	0.000000
14658.520746	0.094818	0.584272	0.005436	87.627846	162.221878	-149.561981	0.275782	0.000000	0.288052	0.000000	0.000000	0.000000	0.081627	-0.096161	-0.003644	0.000000	0.000000	4.000000	18.000000	0.000000
14658.524079	0.094818	0.584272	0.005436	87.627846	162.221878	-149.561981	0.275782	0.000000	0.288052	0.000000	0.000000	0.000000	0.081627	-0.096161	-0.003644	0.000000	0.000000	4.000000	18.000000	0.000000
14658.527412	0.094818	0.584272	0.005436	87.655823	165.802841	-145.802628	0.271801	0.000000	0.259121	0.000000	0.000000	0.000000	0.081627	-0.096161	-0.003644	0.000000	0.000000	4.000000	18.000000	0.000000
14658.530746	0.095029	0.583944	0.005460	87.655823	165.802841	-145.802628	0.271801	0.000000	0.259121	0.000000	0.000000	0.000000	0.063293	-0.098396	0.007313	0.000000	0.000000	4.000000	18.000000	0.000000
14658.534079	0.095029	0.583944	0.005460	87.655823	165.802841	-145.802628	0.271801	0.000000	0.259121	0.000000	0.000000	0.000000	0.063293	-0.098396	0.007313	0.000000	0.000000	4.000000	18.000000	0.000000
14658.537412	0.095029	0.583944	0.005460	87.652145	168.080490	-143.403015	0.271801	0.000000	0.259121	0.000000	0.000000	0.000000	0.063293	-0.098396	0.007313	0.000000	0.000000	4.000000	18.000000	0.000000
14658.540746	0.095029	0.583944	0.005460	87.652145	168.080490	-143.403015	0.271801	0.000000	0.259121	0.000000	0.000000	0.000000	0.063293	-0.098396	0.007313	0.000000	0.000000	4.000000	18.000000	0.000000
14658.544079	0.095135	0.583609	0.005530	87.652145	168.080490	-143.403015	0.271801	0.000000	0.259121	0.000000	0.000000	0.000000	0.031787	-0.100629	0.021001	0.000000	0.000000	4.000000	18.000000	0.000000
14658.547412	0.095154	0.583248	0.005625	87.628754	169.297165	-142.202484	0.273019	0.000000	0.248573	0.000000	0.000000	0.000000	0.005833	-0.108410	0.028370	0.000000	0.000000	4.000000	18.000000	0.000000
14658.550746	0.095154	0.583248	0.005625	87.628754	169.297165	-142.202484	0.273019	0.000000	0.248573	0.000000	0.000000	0.000000	0.005833	-0.108410	0.028370	0.000000	0.000000	4.000000	18.000000	0.000000
14658.554079	0.095154	0.583248	0.005625	87.628754	169.297165	-142.202484	0.273019	0.000000	0.248573	0.000000	0.000000	0.000000	0.005833	-0.108410	0.028370	0.000000	0.000000	4.000000	18.000000	0.000000
14658.557412	0.095154	0.583248	0.005625	87.588730	169.728607	-141.769470	0.281248	0.000000	0.242303	0.000000	0.000000	0.000000	0.005833	-0.108410	0.028370	0.000000	0.000000	4.000000	18.000000	0.000000
14658.560746	0.095155	0.582905	0.005740	87.588730	169.728607	-141.769470	0.281248	0.000000	0.242303	0.000000	0.000000	0.000000	0.000248	-0.102918	0.034629	0.000000	0.000000	4.000000	18.000000	0.000000
14658.564079	0.095155	0.582905	0.005740	87.588730	169.728607	-141.769470	0.281248	0.000000	0.242303	0.000000	0.000000	0.000000	0.000248	-0.102918	0.034629	0.000000	0.000000	4.000000	18.000000	0.000000
14658.567412	0.095155	0.582905	0.005740	87.547920	170.101974	-141.387619	0.281248	0.000000	0.242303	0.000000	0.000000	0.000000	0.000248	-0.102918	0.034629	0.000000	0.000000	4.000000	18.000000	0.000000
14658.570746	0.095155	0.582905	0.005740	87.547920	170.101974	-141.387619	0.281248	0.000000	0.242303	0.000000	0.000000	0.000000	0.000248	-0.102918	0.034629	0.000000	0.000000	4.000000	18.000000	0.000000
14658.574079	0.095081	0.582551	0.005829	87.547920	170.101974	-141.387619	0.281248	0.000000	0.242303	0.000000	0.000000	0.000000	-0.022014	-0.106194	0.026630	0.000000	0.000000	4.000000	18.000000	0.000000
14658.577412	0.094959	0.582204	0.005903	87.506523	170.416641	-141.054703	0.287019	0.000000	0.242262	0.000000	0.000000	0.000000	-0.036666	-0.103964	0.022254	0.000000	0.000000	4.000000	18.000000	0.000000
14658.580746	0.094959	0.582204	0.005903	87.506523	170.416641	-141.054703	0.287019	0.000000	0.242262	0.000000	0.000000	0.000000	-0.036666	-0.103964	0.022254	0.000000	0.000000	4.000000	18.000000	0.000000
14658.584079	0.094959	0.582204	0.005903	87.506523	170.416641	-141.054703	0.287019	0.000000	0.242262	0.000000	0.000000	0.000000	-0.036666	-0.103964	0.022254	0.000000	0.000000	4.000000	18.000000	0.000000
14658.587412	0.094959	0.582204	0.005903	87.471367	170.707535	-140.747192	0.295167	0.000000	0.252042	0.000000	0.000000	0.000000	-0.036666	-0.103964	0.022254	0.000000	0.000000	4.000000	18.000000	0.000000
14658.590746	0.094853	0.581891	0.005943	87.471367	170.707535	-140.747192	0.295167	0.000000	0.252042	0.000000	0.000000	0.000000	-0.031941	-0.093953	0.011817	0.000000	0.000000	4.000000	18.000000	0.000000
14658.594079	0.094853	0.581891	0.005943	87.471367	170.707535	-140.747192	0.295167	0.000000	0.252042	0.000000	0.000000	0.000000	-0.031941	-0.093953	0.011817	0.000000	0.000000	4.000000	18.000000	0.000000
14658.597412	0.094853	0.581891	0.005943	87.436310	170.995483	-140.448044	0.295167	0.000000	0.252042	0.000000	0.000000	0.000000	-0.031941	-0.093953	0.011817	0.000000	0.000000	4.000000	18.000000	0.000000
14658.600746	0.094853	0.581891	0.005943	87.436310	170.995483	-140.448044	0.295167	0.000000	0.252042	0.000000	0.000000	0.000000	-0.031941	-0.093953	0.011817	0.000000	0.000000	4.000000	18.000000	0.000000
14658.604079	0.094757	0.581619	0.005924	87.436310	170.995483	-140.448044	0.295167	0.000000	0.252042	0.000000	0.000000	0.000000	-0.028631	-0.081669	-0.005596	0.000000	0.000000	4.000000	18.000000	0.000000
14658.607412	0.094757	0.581619	0.005924	87.407684	171.229599	-140.208221	0.297136	0.000000	0.257365	0.000000	0.000000	0.000000	-0.028631	-0.081669	-0.005596	0.000000	0.000000	4.000000	18.000000	0.000000
14658.610746	0.094757	0.581619	0.005924	87.407684	171.229599	-140.208221	0.297136	0.000000	0.257365	0.000000	0.000000	0.000000	-0.028631	-0.081669	-0.005596	0.000000	0.000000	4.000000	18.000000	0.000000
14658.614079	0.094757	0.581619	0.005924	87.407684	171.229599	-140.208221	0.297136	0.000000	0.257365	0.000000	0.000000	0.000000	-0.028631	-0.081669	-0.005596	0.000000	0.000000	4.000000	18.000000	0.000000
14658.617412	0.094676	0.581170	0.005861	87.405273	171.254562	-140.180069	0.296203	0.000000	0.262137	0.000000	0.000000	0.000000	-0.024512	-0.134569	-0.019053	0.000000	0.000000	4.000000	18.000000	0.000000
14658.620746	0.094676	0.581170	0.005861	87.405273	171.254562	-140.180069	0.296203	0.000000	0.262137	0.000000	0.000000	0.000000	-0.024512	-0.134569	-0.019053	0.000000	0.000000	4.000000	18.000000	0.000000
14658.624079	0.094676	0.581170	0.005861	87.405273	171.254562	-140.180069	0.296203	0.000000	0.262137	0.000000	0.000000	0.000000	-0.024512	-0.134569	-0.019053	0.000000	0.000000	4.000000	18.000000	0.000000
14658.627412	0.094676	0.581170	0.005861	87.433334	171.040695	-140.393295	0.293028	0.000000	0.266222	0.000000	0.000000	0.000000	-0.024512	-0.134569	-0.019053	0.000000	0.000000	4.000000	18.000000	0.000000
14658.630746	0.094664	0.580975	0.005804	87.433334	171.040695	-140.393295	0.293028	0.000000	0.266222	0.000000	0.000000	0.000000	-0.003494	-0.058368	-0.017085	0.000000	0.000000	4.000000	18.000000	0.000000
14658.634079	0.094664	0.580975	0.005804	87.433334	171.040695	-140.393295	0.293028	0.000000	0.266222	0.000000	0.000000	0.000000	-0.003494	-0.058368	-0.017085	0.000000	0.000000	4.000000	18.000000	0.000000
14658.637412	0.094664	0.580975	0.005804	87.495712	170.539215	-140.896729	0.293028	0.000000	0.266222	0.000000	0.000000	0.000000	-0.003494	-0.058368	-0.017085	0.000000	0.000000	4.000000	18.000000	0.000000
14658.640746	0.094664	0.580975	0.005804	87.495712	170.539215	-140.896729	0.293028	0.000000	0.266222	0.000000	0.000000	0.000000	-0.003494	-0.058368	-0.017085	0.000000	0.000000	4.000000	18.000000	0.000000
14658.644079	0.094676	0.580825	0.005752	87.495712	170.539215	-140.896729	0.293028	0.000000	0.266222	0.000000	0.000000	0.000000	0.003715	-0.045157	-0.015432	0.000000	0.000000	4.000000	18.000000	0.000000
14658.647412	0.094676	0.580825	0.005752	87.576500	169.843903	-141.596512	0.290180	0.000000	0.266804	0.000000	0.000000	0.000000	0.003715	-0.045157	-0.015432	0.000000	0.000000	4.000000	18.000000	0.000000
14658.650746	0.094676	0.580825	0.005752	87.576500	169.843903	-141.596512	0.290180	0.000000	0.266804	0.000000	0.000000	0.000000	0.003715	-0.045157	-0.015432	0.000000	0.000000	4.000000	18.000000	0.000000
14658.654079	0.094676	0.580825	0.005752	87.576500	169.843903	-141.596512	0.290180	0.000000	0.266804	0.000000	0.000000	0.000000	0.003715	-0.045157	-0.015432	0.000000	0.000000	4.000000	18.000000	0.000000
14658.657412	0.094822	0.580637	0.005795	87.656319	169.107498	-142.340317	0.287608	0.000000	0.266185	0.000000	0.000000	0.000000	0.043831	-0.056494	0.012785	0.000000	0.000000	4.000000	18.000000	0.000000
14658.660746	0.094822	0.580637	0.005795	87.656319	169.107498	-142.340317	0.287608	0.000000	0.266185	0.000000	0.000000	0.000000	0.043831	-0.056494	0.012785	0.000000	0.000000	4.000000	18.000000	0.000000
14658.664079	0.094822	0.580637	0.005795	87.656319	169.107498	-142.340317	0.287608	0.000000	0.266185	0.000000	0.000000	0.000000	0.043831	-0.056494	0.012785	0.000000	0.000000	4.000000	18.000000	0.000000
14658.667412	0.094822	0.580637	0.005795	87.715012	168.537399	-142.915405	0.289739	0.000000	0.258880	0.000000	0.000000	0.000000	0.043831	-0.056494	0.012785	0.000000	0.000000	4.000000	18.000000	0.000000
14658.670746	0.094919	0.580552	0.005820	87.715012	168.537399	-142.915405	0.289739	0.000000	0.258880	0.000000	0.000000	0.000000	0.029028	-0.025513	0.007534	0.000000	0.000000	4.000000	18.000000	0.000000
14658.674079	0.094919	0.580552	0.005820	87.715012	168.537399	-142.915405	0.289739	0.000000	0.258880	0.000000	0.000000	0.000000	0.029028	-0.025513	0.007534	0.000000	0.000000	4.000000	18.000000	0.000000
14658.677412	0.094919	0.580552	0.005820	87.745621	168.231476	-143.223892	0.289739	0.000000	0.258880	0.000000	0.000000	0.000000	0.029028	-0.025513	0.007534	0.000000	0.000000	4.000000	18.000000	0.000000
14658.680746	0.094919	0.580552	0.005820	87.745621	168.231476	-143.223892	0.289739	0.000000	0.258880	0.000000	0.000000	0.000000	0.029028	-0.025513	0.007534	0.000000	0.000000	4.000000	18.000000	0.000000
14658.684079	0.095045	0.580503	0.005874	87.745621	168.231476	-143.223892	0.289739	0.000000	0.258880	0.000000	0.000000	0.000000	0.037680	-0.014572	0.016199	0.000000	0.000000	4.000000	18.000000	0.000000
14658.687412	0.095045	0.580503	0.005874	87.749100	168.208664	-143.236313	0.290995	0.000000	0.254042	0.000000	0.000000	0.000000	0.037680	-0.014572	0.016199	0.000000	0.000000	4.000000	18.000000	0.000000
14658.690746	0.095045	0.580503	0.005874	87.749100	168.208664	-143.236313	0.290995	0.000000	0.254042	0.000000	0.000000	0.000000	0.037680	-0.014572	0.016199	0.000000	0.000000	4.000000	18.000000	0.000000
14658.694079	0.095045	0.580503	0.005874	87.749100	168.208664	-143.236313	0.290995	0.000000	0.254042	0.000000	0.000000	0.000000	0.037680	-0.014572	0.016199	0.000000	0.000000	4.000000	18.000000	0.000000
14658.697412	0.095255	0.580436	0.005893	87.749184	168.219635	-143.204300	0.293695	0.000000	0.247762	0.000000	0.000000	0.000000	0.063039	-0.020048	0.005749	0.000000	0.000000	4.000000	18.000000	0.000000
14658.700746	0.095255	0.580436	0.005893	87.749184	168.219635	-143.204300	0.293695	0.000000	0.247762	0.000000	0.000000	0.000000	0.063039	-0.020048	0.005749	0.000000	0.000000	4.000000	18.000000	0.000000
14658.704079	0.095255	0.580436	0.005893	87.749184	168.219635	-143.204300	0.293695	0.000000	0.247762	0.000000	0.000000	0.000000	0.063039	-0.020048	0.005749	0.000000	0.000000	4.000000	18.000000	0.000000
14658.707412	0.095344	0.580410	0.005882	87.743454	168.296280	-143.117386	0.294653	0.000000	0.237255	0.000000	0.000000	0.000000	0.026786	-0.007749	-0.003450	0.000000	0.000000	4.000000	18.000000	0.000000
14658.710746	0.095344	0.580410	0.005882	87.743454	168.296280	-143.117386	0.294653	0.000000	0.237255	0.000000	0.000000	0.000000	0.026786	-0.007749	-0.003450	0.000000	0.000000	4.000000	18.000000	0.000000
14658.714079	0.095344	0.580410	0.005882	87.743454	168.296280	-143.117386	0.294653	0.000000	0.237255	0.000000	0.000000	0.000000	0.026786	-0.007749	-0.003450	0.000000	0.000000	4.000000	18.000000	0.000000
14658.717412	0.095344	0.580410	0.005882	87.737732	168.369965	-143.030563	0.294078	0.000000	0.232791	0.000000	0.000000	0.000000	0.026786	-0.007749	-0.003450	0.000000	0.000000	4.000000	18.000000	0.000000
14658.720746	0.095425	0.580374	0.005830	87.737732	168.369965	-143.030563	0.294078	0.000000	0.232791	0.000000	0.000000	0.000000	0.024311	-0.010938	-0.015463	0.000000	0.000000	4.000000	18.000000	0.000000
14658.724079	0.095425	0.580374	0.005830	87.737732	168.369965	-143.030563	0.294078	0.000000	0.232791	0.000000	0.000000	0.000000	0.024311	-0.010938	-0.015463	0.000000	0.000000	4.000000	18.000000	0.000000
14658.727412	0.095425	0.580374	0.005830	87.733414	168.382813	-142.989792	0.294078	0.000000	0.232791	0.000000	0.000000	0.000000	0.024311	-0.010938	-0.015463	0.000000	0.000000	4.000000	18.000000	0.000000
14658.730746	0.095425	0.580374	0.005830	87.733414	168.382813	-142.989792	0.294078	0.000000	0.232791	0.000000	0.000000	0.000000	0.024311	-0.010938	-0.015463	0.000000	0.000000	4.000000	18.000000	0.000000
14658.734079	0.095523	0.580345	0.005751	87.733414	168.382813	-142.989792	0.294078	0.000000	0.232791	0.000000	0.000000	0.000000	0.029457	-0.008673	-0.023820	0.000000	0.000000	4.000000	18.000000	0.000000
14658.737412	0.095523	0.580345	0.005751	87.731865	168.411362	-142.884125	0.291501	0.000000	0.228739	0.000000	0.000000	0.000000	0.029457	-0.008673	-0.023820	0.000000	0.000000	4.000000	18.000000	0.000000
14658.740746	0.095523	0.580345	0.005751	87.731865	168.411362	-142.884125	0.291501	0.000000	0.228739	0.000000	0.000000	0.000000	0.029457	-0.008673	-0.023820	0.000000	0.000000	4.000000	18.000000	0.000000
14658.744079	0.095523	0.580345	0.005751	87.731865	168.411362	-142.884125	0.291501	0.000000	0.228739	0.000000	0.000000	0.000000	0.029457	-0.008673	-0.023820	0.000000	0.000000	4.000000	18.000000	0.000000
14658.747412	0.095686	0.580258	0.005540	87.739815	168.298523	-142.873322	0.287531	0.000000	0.223830	0.000000	0.000000	0.000000	0.048772	-0.025984	-0.063323	0.000000	0.000000	4.000000	18.000000	0.000000
14658.750746	0.095686	0.580258	0.005540	87.739815	168.298523	-142.873322	0.287531	0.000000	0.223830	0.000000	0.000000	0.000000	0.048772	-0.025984	-0.063323	0.000000	0.000000	4.000000	18.000000	0.000000
14658.754079	0.095686	0.580258	0.005540	87.739815	168.298523	-142.873322	0.287531	0.000000	0.223830	0.000000	0.000000	0.000000	0.048772	-0.025984	-0.063323	0.000000	0.000000	4.000000	18.000000	0.000000
14658.757412	0.095686	0.580258	0.005540	87.760429	168.094986	-142.975754	0.276977	0.000000	0.215701	0.000000	0.000000	0.000000	0.048772	-0.025984	-0.063323	0.000000	0.000000	4.000000	18.000000	0.000000
14658.760746	0.095781	0.580211	0.005443	87.760429	168.094986	-142.975754	0.276977	0.000000	0.215701	0.000000	0.000000	0.000000	0.028386	-0.014138	-0.028858	0.000000	0.000000	4.000000	18.000000	0.000000
14658.764079	0.095781	0.580211	0.005443	87.760429	168.094986	-142.975754	0.276977	0.000000	0.215701	0.000000	0.000000	0.000000	0.028386	-0.014138	-0.028858	0.000000	0.000000	4.000000	18.000000	0.000000
14658.767412	0.095781	0.580211	0.005443	87.799400	167.636093	-143.366348	0.276977	0.000000	0.215701	0.000000	0.000000	0.000000	0.028386	-0.014138	-0.028858	0.000000	0.000000	4.000000	18.000000	0.000000
14658.770746	0.095781	0.580211	0.005443	87.799400	167.636093	-143.366348	0.276977	0.000000	0.215701	0.000000	0.000000	0.000000	0.028386	-0.014138	-0.028858	0.000000	0.000000	4.000000	18.000000	0.000000
14658.774079	0.095868	0.580128	0.005314	87.799400	167.636093	-143.366348	0.276977	0.000000	0.215701	0.000000	0.000000	0.000000	0.026291	-0.025042	-0.038903	0.000000	0.000000	4.000000	18.000000	0.000000
14658.777412	0.095952	0.580026	0.005167	87.857895	166.930252	-144.027634	0.272167	0.000000	0.210970	0.000000	0.000000	0.000000	0.025233	-0.030532	-0.043934	0.000000	0.000000	4.000000	18.000000	0.000000
14658.780746	0.095952	0.580026	0.005167	87.857895	166.930252	-144.027634	0.272167	0.000000	0.210970	0.000000	0.000000	0.000000	0.025233	-0.030532	-0.043934	0.000000	0.000000	4.000000	18.000000	0.000000
14658.784079	0.095952	0.580026	0.005167	87.857895	166.930252	-144.027634	0.272167	0.000000	0.210970	0.000000	0.000000	0.000000	0.025233	-0.030532	-0.043934	0.000000	0.000000	4.000000	18.000000	0.000000
14658.787412	0.095952	0.580026	0.005167	87.930672	165.892426	-145.057343	0.258361	0.000000	0.202383	0.000000	0.000000	0.000000	0.025233	-0.030532	-0.043934	0.000000	0.000000	4.000000	18.000000	0.000000
14658.790746	0.096016	0.579899	0.005032	87.930672	165.892426	-145.057343	0.258361	0.000000	0.202383	0.000000	0.000000	0.000000	0.019036	-0.038259	-0.040612	0.000000	0.000000	4.000000	18.000000	0.000000
14658.794079	0.096016	0.579899	0.005032	87.930672	165.892426	-145.057343	0.258361	0.000000	0.202383	0.000000	0.000000	0.000000	0.019036	-0.038259	-0.040612	0.000000	0.000000	4.000000	18.000000	0.000000
14658.797412	0.096016	0.579899	0.005032	87.994553	164.897522	-146.049469	0.258361	0.000000	0.202383	0.000000	0.000000	0.000000	0.019036	-0.038259	-0.040612	0.000000	0.000000	4.000000	18.000000	0.000000
14658.800746	0.096016	0.579899	0.005032	87.994553	164.897522	-146.049469	0.258361	0.000000	0.202383	0.000000	0.000000	0.000000	0.019036	-0.038259	-0.040612	0.000000	0.000000	4.000000	18.000000	0.000000
14658.804079	0.096069	0.579717	0.004846	87.994553	164.897522	-146.049469	0.258361	0.000000	0.202383	0.000000	0.000000	0.000000	0.015886	-0.054613	-0.055700	0.000000	0.000000	4.000000	18.000000	0.000000
14658.807412	0.096069	0.579717	0.004846	88.065285	163.724670	-147.227371	0.251593	0.000000	0.199210	0.000000	0.000000	0.000000	0.015886	-0.054613	-0.055700	0.000000	0.000000	4.000000	18.000000	0.000000
14658.810746	0.096069	0.579717	0.004846	88.065285	163.724670	-147.227371	0.251593	0.000000	0.199210	0.000000	0.000000	0.000000	0.015886	-0.054613	-0.055700	0.000000	0.000000	4.000000	18.000000	0.000000
14658.814079	0.096069	0.579717	0.004846	88.065285	163.724670	-147.227371	0.251593	0.000000	0.199210	0.000000	0.000000	0.000000	0.015886	-0.054613	-0.055700	0.000000	0.000000	4.000000	18.000000	0.000000
14658.817412	0.096175	0.579257	0.004477	88.142906	162.514999	-148.438751	0.242309	0.000000	0.196562	0.000000	0.000000	0.000000	0.031872	-0.137790	-0.110644	0.000000	0.000000	4.000000	18.000000	0.000000
14658.820746	0.096175	0.579257	0.004477	88.142906	162.514999	-148.438751	0.242309	0.000000	0.196562	0.000000	0.000000	0.000000	0.031872	-0.137790	-0.110644	0.000000	0.000000	4.000000	18.000000	0.000000
14658.824079	0.096175	0.579257	0.004477	88.142906	162.514999	-148.438751	0.242309	0.000000	0.196562	0.000000	0.000000	0.000000	0.031872	-0.137790	-0.110644	0.000000	0.000000	4.000000	18.000000	0.000000
14658.827412	0.096210	0.578998	0.004315	88.218864	161.210922	-149.741547	0.223868	0.000000	0.191250	0.000000	0.000000	0.000000	0.010456	-0.077706	-0.048568	0.000000	0.000000	4.000000	18.000000	0.000000
14658.830746	0.096210	0.578998	0.004315	88.218864	161.210922	-149.741547	0.223868	0.000000	0.191250	0.000000	0.000000	0.000000	0.010456	-0.077706	-0.048568	0.000000	0.000000	4.000000	18.000000	0.000000
14658.834079	0.096210	0.578998	0.004315	88.218864	161.210922	-149.741547	0.223868	0.000000	0.191250	0.000000	0.000000	0.000000	0.010456	-0.077706	-0.048568	0.000000	0.000000	4.000000	18.000000	0.000000
14658.837412	0.096210	0.578998	0.004315	88.287193	159.923813	-151.016861	0.215774	0.000000	0.189508	0.000000	0.000000	0.000000	0.010456	-0.077706	-0.048568	0.000000	0.000000	4.000000	18.000000	0.000000
14658.840746	0.096219	0.578721	0.004141	88.287193	159.923813	-151.016861	0.215774	0.000000	0.189508	0.000000	0.000000	0.000000	0.002811	-0.083087	-0.052287	0.000000	0.000000	4.000000	18.000000	0.000000
14658.844079	0.096219	0.578721	0.004141	88.287193	159.923813	-151.016861	0.215774	0.000000	0.189508	0.000000	0.000000	0.000000	0.002811	-0.083087	-0.052287	0.000000	0.000000	4.000000	18.000000	0.000000
14658.847412	0.096219	0.578721	0.004141	88.343414	158.705536	-152.192490	0.215774	0.000000	0.189508	0.000000	0.000000	0.000000	0.002811	-0.083087	-0.052287	0.000000	0.000000	4.000000	18.000000	0.000000
14658.850746	0.096219	0.578721	0.004141	88.343414	158.705536	-152.192490	0.215774	0.000000	0.189508	0.000000	0.000000	0.000000	0.002811	-0.083087	-0.052287	0.000000	0.000000	4.000000	18.000000	0.000000
14658.854079	0.096190	0.578437	0.003999	88.343414	158.705536	-152.192490	0.215774	0.000000	0.189508	0.000000	0.000000	0.000000	-0.008886	-0.085319	-0.042616	0.000000	0.000000	4.000000	18.000000	0.000000
14658.857412	0.096153	0.578116	0.003823	88.393311	157.608200	-153.232758	0.207059	0.000000	0.189039	0.000000	0.000000	0.000000	-0.011006	-0.096174	-0.052769	0.000000	0.000000	4.000000	18.000000	0.000000
14658.860746	0.096153	0.578116	0.003823	88.393311	157.608200	-153.232758	0.207059	0.000000	0.189039	0.000000	0.000000	0.000000	-0.011006	-0.096174	-0.052769	0.000000	0.000000	4.000000	18.000000	0.000000
14658.864079	0.096153	0.578116	0.003823	88.393311	157.608200	-153.232758	0.207059	0.000000	0.189039	0.000000	0.000000	0.000000	-0.011006	-0.096174	-0.052769	0.000000	0.000000	4.000000	18.000000	0.000000
14658.867412	0.096153	0.578116	0.003823	88.441917	156.456665	-154.308624	0.191162	0.000000	0.192355	0.000000	0.000000	0.000000	-0.011006	-0.096174	-0.052769	0.000000	0.000000	4.000000	18.000000	0.000000
14658.870746	0.096096	0.577770	0.003658	88.441917	156.456665	-154.308624	0.191162	0.000000	0.192355	0.000000	0.000000	0.000000	-0.017180	-0.103811	-0.049542	0.000000	0.000000	4.000000	18.000000	0.000000
14658.874079	0.096096	0.577770	0.003658	88.441917	156.456665	-154.308624	0.191162	0.000000	0.192355	0.000000	0.000000	0.000000	-0.017180	-0.103811	-0.049542	0.000000	0.000000	4.000000	18.000000	0.000000
14658.877412	0.096096	0.577770	0.003658	88.485870	155.331436	-155.371124	0.191162	0.000000	0.192355	0.000000	0.000000	0.000000	-0.017180	-0.103811	-0.049542	0.000000	0.000000	4.000000	18.000000	0.000000
14658.880746	0.096096	0.577770	0.003658	88.485870	155.331436	-155.371124	0.191162	0.000000	0.192355	0.000000	0.000000	0.000000	-0.017180	-0.103811	-0.049542	0.000000	0.000000	4.000000	18.000000	0.000000
14658.884079	0.095996	0.577399	0.003508	88.485870	155.331436	-155.371124	0.191162	0.000000	0.192355	0.000000	0.000000	0.000000	-0.029915	-0.111429	-0.044967	0.000000	0.000000	4.000000	18.000000	0.000000
14658.887412	0.095898	0.577002	0.003364	88.527931	154.174942	-156.443527	0.182905	0.000000	0.195218	0.000000	0.000000	0.000000	-0.029521	-0.119084	-0.043149	0.000000	0.000000	4.000000	18.000000	0.000000
14658.890746	0.095898	0.577002	0.003364	88.527931	154.174942	-156.443527	0.182905	0.000000	0.195218	0.000000	0.000000	0.000000	-0.029521	-0.119084	-0.043149	0.000000	0.000000	4.000000	18.000000	0.000000
14658.894079	0.095898	0.577002	0.003364	88.527931	154.174942	-156.443527	0.182905	0.000000	0.195218	0.000000	0.000000	0.000000	-0.029521	-0.119084	-0.043149	0.000000	0.000000	4.000000	18.000000	0.000000
14658.897412	0.095898	0.577002	0.003364	88.584183	152.492874	-158.068192	0.168219	0.000000	0.205124	0.000000	0.000000	0.000000	-0.029521	-0.119084	-0.043149	0.000000	0.000000	4.000000	18.000000	0.000000
14658.900746	0.095809	0.576590	0.003267	88.584183	152.492874	-158.068192	0.168219	0.000000	0.205124	0.000000	0.000000	0.000000	-0.026622	-0.123572	-0.029295	0.000000	0.000000	4.000000	18.000000	0.000000
14658.904079	0.095809	0.576590	0.003267	88.584183	152.492874	-158.068192	0.168219	0.000000	0.205124	0.000000	0.000000	0.000000	-0.026622	-0.123572	-0.029295	0.000000	0.000000	4.000000	18.000000	0.000000
14658.907412	0.095809	0.576590	0.003267	88.658562	149.970840	-160.572510	0.168219	0.000000	0.205124	0.000000	0.000000	0.000000	-0.026622	-0.123572	-0.029295	0.000000	0.000000	4.000000	18.000000	0.000000
14658.910746	0.095809	0.576590	0.003267	88.658562	149.970840	-160.572510	0.168219	0.000000	0.205124	0.000000	0.000000	0.000000	-0.026622	-0.123572	-0.029295	0.000000	0.000000	4.000000	18.000000	0.000000
14658.914079	0.095730	0.576163	0.003215	88.658562	149.970840	-160.572510	0.168219	0.000000	0.205124	0.000000	0.000000	0.000000	-0.023734	-0.128094	-0.015447	0.000000	0.000000	4.000000	18.000000	0.000000
14658.917412	0.095630	0.575710	0.003174	88.734528	146.967407	-163.563232	0.163336	0.000000	0.209562	0.000000	0.000000	0.000000	-0.029916	-0.135746	-0.012307	0.000000	0.000000	4.000000	18.000000	0.000000
14658.920746	0.095630	0.575710	0.003174	88.734528	146.967407	-163.563232	0.163336	0.000000	0.209562	0.000000	0.000000	0.000000	-0.029916	-0.135746	-0.012307	0.000000	0.000000	4.000000	18.000000	0.000000
14658.924079	0.095630	0.575710	0.003174	88.734528	146.967407	-163.563232	0.163336	0.000000	0.209562	0.000000	0.000000	0.000000	-0.029916	-0.135746	-0.012307	0.000000	0.000000	4.000000	18.000000	0.000000
14658.927412	0.095630	0.575710	0.003174	88.814034	143.185135	-167.335541	0.158710	0.000000	0.218503	0.000000	0.000000	0.000000	-0.029916	-0.135746	-0.012307	0.000000	0.000000	4.000000	18.000000	0.000000
14658.930746	0.095538	0.575268	0.003173	88.814034	143.185135	-167.335541	0.158710	0.000000	0.218503	0.000000	0.000000	0.000000	-0.027434	-0.132595	-0.000379	0.000000	0.000000	4.000000	18.000000	0.000000
14658.934079	0.095538	0.575268	0.003173	88.814034	143.185135	-167.335541	0.158710	0.000000	0.218503	0.000000	0.000000	0.000000	-0.027434	-0.132595	-0.000379	0.000000	0.000000	4.000000	18.000000	0.000000
14658.937412	0.095538	0.575268	0.003173	88.886185	138.996689	-171.511459	0.158710	0.000000	0.218503	0.000000	0.000000	0.000000	-0.027434	-0.132595	-0.000379	0.000000	0.000000	4.000000	18.000000	0.000000
14658.940746	0.095538	0.575268	0.003173	88.886185	138.996689	-171.511459	0.158710	0.000000	0.218503	0.000000	0.000000	0.000000	-0.027434	-0.132595	-0.000379	0.000000	0.000000	4.000000	18.000000	0.000000
14658.944079	0.095474	0.574819	0.003190	88.886185	138.996689	-171.511459	0.158710	0.000000	0.218503	0.000000	0.000000	0.000000	-0.019455	-0.134880	0.005111	0.000000	0.000000	4.000000	18.000000	0.000000
14658.947412	0.095411	0.574413	0.003217	88.930458	135.921249	-174.577332	0.158647	0.000000	0.223076	0.000000	0.000000	0.000000	-0.018816	-0.121766	0.008196	0.000000	0.000000	4.000000	18.000000	0.000000
14658.950746	0.095411	0.574413	0.003217	88.930458	135.921249	-174.577332	0.158647	0.000000	0.223076	0.000000	0.000000	0.000000	-0.018816	-0.121766	0.008196	0.000000	0.000000	4.000000	18.000000	0.000000
14658.954079	0.095411	0.574413	0.003217	88.930458	135.921249	-174.577332	0.158647	0.000000	0.223076	0.000000	0.000000	0.000000	-0.018816	-0.121766	0.008196	0.000000	0.000000	4.000000	18.000000	0.000000
14658.957412	0.095411	0.574413	0.003217	88.956200	133.920822	-176.570953	0.160865	0.000000	0.229454	0.000000	0.000000	0.000000	-0.018816	-0.121766	0.008196	0.000000	0.000000	4.000000	18.000000	0.000000
14658.960746	0.095373	0.574025	0.003257	88.956200	133.920822	-176.570953	0.160865	0.000000	0.229454	0.000000	0.000000	0.000000	-0.011225	-0.116339	0.011833	0.000000	0.000000	4.000000	18.000000	0.000000
14658.964079	0.095373	0.574025	0.003257	88.956200	133.920822	-176.570953	0.160865	0.000000	0.229454	0.000000	0.000000	0.000000	-0.011225	-0.116339	0.011833	0.000000	0.000000	4.000000	18.000000	0.000000
14658.967412	0.095373	0.574025	0.003257	88.967125	133.064438	-177.421310	0.160865	0.000000	0.229454	0.000000	0.000000	0.000000	-0.011225	-0.116339	0.011833	0.000000	0.000000	4.000000	18.000000	0.000000
14658.970746	0.095373	0.574025	0.003257	88.967125	133.064438	-177.421310	0.160865	0.000000	0.229454	0.000000	0.000000	0.000000	-0.011225	-0.116339	0.011833	0.000000	0.000000	4.000000	18.000000	0.000000
14658.974079	0.095333	0.573689	0.003283	88.967125	133.064438	-177.421310	0.160865	0.000000	0.229454	0.000000	0.000000	0.000000	-0.012021	-0.100930	0.007999	0.000000	0.000000	4.000000	18.000000	0.000000
14658.977412	0.095344	0.573388	0.003335	88.969597	132.885941	-177.599228	0.162837	0.000000	0.231325	0.000000	0.000000	0.000000	0.003195	-0.090169	0.015431	0.000000	0.000000	4.000000	18.000000	0.000000
14658.980746	0.095344	0.573388	0.003335	88.969597	132.885941	-177.599228	0.162837	0.000000	0.231325	0.000000	0.000000	0.000000	0.003195	-0.090169	0.015431	0.000000	0.000000	4.000000	18.000000	0.000000
14658.984079	0.095344	0.573388	0.003335	88.969597	132.885941	-177.599228	0.162837	0.000000	0.231325	0.000000	0.000000	0.000000	0.003195	-0.090169	0.015431	0.000000	0.000000	4.000000	18.000000	0.000000
14658.987412	0.095344	0.573388	0.003335	88.965805	133.241516	-177.242966	0.166742	0.000000	0.232796	0.000000	0.000000	0.000000	0.003195	-0.090169	0.015431	0.000000	0.000000	4.000000	18.000000	0.000000
14658.990746	0.095356	0.573157	0.003391	88.965805	133.241516	-177.242966	0.166742	0.000000	0.232796	0.000000	0.000000	0.000000	0.003469	-0.069372	0.016766	0.000000	0.000000	4.000000	18.000000	0.000000
14658.994079	0.095356	0.573157	0.003391	88.965805	133.241516	-177.242966	0.166742	0.000000	0.232796	0.000000	0.000000	0.000000	0.003469	-0.069372	0.016766	0.000000	0.000000	4.000000	18.000000	0.000000
14658.997412	0.095356	0.573157	0.003391	88.958450	133.946121	-176.530548	0.166742	0.000000	0.232796	0.000000	0.000000	0.000000	0.003469	-0.069372	0.016766	0.000000	0.000000	4.000000	18.000000	0.000000
14659.000746	0.095356	0.573157	0.003391	88.958450	133.946121	-176.530548	0.166742	0.000000	0.232796	0.000000	0.000000	0.000000	0.003469	-0.069372	0.016766	0.000000	0.000000	4.000000	18.000000	0.000000
14659.004079	0.095373	0.572987	0.003474	88.958450	133.946121	-176.530548	0.166742	0.000000	0.232796	0.000000	0.000000	0.000000	0.005198	-0.050914	0.025103	0.000000	0.000000	4.000000	18.000000	0.000000
14659.007412	0.095373	0.572987	0.003474	88.951523	134.524658	-175.951767	0.169536	0.000000	0.232218	0.000000	0.000000	0.000000	0.005198	-0.050914	0.025103	0.000000	0.000000	4.000000	18.000000	0.000000
14659.010746	0.095373	0.572987	0.003474	88.951523	134.524658	-175.951767	0.169536	0.000000	0.232218	0.000000	0.000000	0.000000	0.005198	-0.050914	0.025103	0.000000	0.000000	4.000000	18.000000	0.000000
14659.014079	0.095373	0.572987	0.003474	88.951523	134.524658	-175.951767	0.169536	0.000000	0.232218	0.000000	0.000000	0.000000	0.005198	-0.050914	0.025103	0.000000	0.000000	4.000000	18.000000	0.000000
14659.017412	0.095441	0.572771	0.003693	88.949287	134.864838	-175.607834	0.173720	0.000000	0.231352	0.000000	0.000000	0.000000	0.020415	-0.064989	0.065548	0.000000	0.000000	4.000000	18.000000	0.000000
14659.020746	0.095441	0.572771	0.003693	88.949287	134.864838	-175.607834	0.173720	0.000000	0.231352	0.000000	0.000000	0.000000	0.020415	-0.064989	0.065548	0.000000	0.000000	4.000000	18.000000	0.000000
14659.024079	0.095441	0.572771	0.003693	88.949287	134.864838	-175.607834	0.173720	0.000000	0.231352	0.000000	0.000000	0.000000	0.020415	-0.064989	0.065548	0.000000	0.000000	4.000000	18.000000	0.000000
14659.027412	0.095441	0.572771	0.003693	88.949471	134.864990	-175.600006	0.184645	0.000000	0.227949	0.000000	0.000000	0.000000	0.020415	-0.064989	0.065548	0.000000	0.000000	4.000000	18.000000	0.000000
14659.030746	0.095460	0.572739	0.003786	88.949471	134.864990	-175.600006	0.184645	0.000000	0.227949	0.000000	0.000000	0.000000	0.005776	-0.009383	0.027879	0.000000	0.000000	4.000000	18.000000	0.000000
14659.034079	0.095460	0.572739	0.003786	88.949471	134.864990	-175.600006	0.184645	0.000000	0.227949	0.000000	0.000000	0.000000	0.005776	-0.009383	0.027879	0.000000	0.000000	4.000000	18.000000	0.000000
14659.037412	0.095460	0.572739	0.003786	88.953018	134.578217	-175.886581	0.184645	0.000000	0.227949	0.000000	0.000000	0.000000	0.005776	-0.009383	0.027879	0.000000	0.000000	4.000000	18.000000	0.000000
14659.040746	0.095460	0.572739	0.003786	88.953018	134.578217	-175.886581	0.184645	0.000000	0.227949	0.000000	0.000000	0.000000	0.005776	-0.009383	0.027879	0.000000	0.000000	4.000000	18.000000	0.000000
14659.044079	0.095487	0.572744	0.003913	88.953018	134.578217	-175.886581	0.184645	0.000000	0.227949	0.000000	0.000000	0.000000	0.007892	0.001378	0.038107	0.000000	0.000000	4.000000	18.000000	0.000000
14659.047412	0.095487	0.572744	0.003913	88.957886	134.141769	-176.312332	0.189292	0.000000	0.226987	0.000000	0.000000	0.000000	0.007892	0.001378	0.038107	0.000000	0.000000	4.000000	18.000000	0.000000
14659.050746	0.095487	0.572744	0.003913	88.957886	134.141769	-176.312332	0.189292	0.000000	0.226987	0.000000	0.000000	0.000000	0.007892	0.001378	0.038107	0.000000	0.000000	4.000000	18.000000	0.000000
14659.054079	0.095487	0.572744	0.003913	88.957886	134.141769	-176.312332	0.189292	0.000000	0.226987	0.000000	0.000000	0.000000	0.007892	0.001378	0.038107	0.000000	0.000000	4.000000	18.000000	0.000000
14659.057412	0.095453	0.572905	0.004080	88.965996	133.407166	-177.036362	0.195643	0.000000	0.225671	0.000000	0.000000	0.000000	-0.010179	0.048359	0.050100	0.000000	0.000000	4.000000	18.000000	0.000000
14659.060746	0.095453	0.572905	0.004080	88.965996	133.407166	-177.036362	0.195643	0.000000	0.225671	0.000000	0.000000	0.000000	-0.010179	0.048359	0.050100	0.000000	0.000000	4.000000	18.000000	0.000000
14659.064079	0.095453	0.572905	0.004080	88.965996	133.407166	-177.036362	0.195643	0.000000	0.225671	0.000000	0.000000	0.000000	-0.010179	0.048359	0.050100	0.000000	0.000000	4.000000	18.000000	0.000000
14659.067412	0.095453	0.572905	0.004080	88.975876	132.505173	-177.922470	0.203993	0.000000	0.227368	0.000000	0.000000	0.000000	-0.010179	0.048359	0.050100	0.000000	0.000000	4.000000	18.000000	0.000000
14659.070746	0.095416	0.573036	0.004121	88.975876	132.505173	-177.922470	0.203993	0.000000	0.227368	0.000000	0.000000	0.000000	-0.011119	0.039302	0.012478	0.000000	0.000000	4.000000	18.000000	0.000000
14659.074079	0.095416	0.573036	0.004121	88.975876	132.505173	-177.922470	0.203993	0.000000	0.227368	0.000000	0.000000	0.000000	-0.011119	0.039302	0.012478	0.000000	0.000000	4.000000	18.000000	0.000000
14659.077412	0.095355	0.573193	0.004161	88.987213	131.432510	-178.979095	0.203993	0.000000	0.227368	0.000000	0.000000	0.000000	-0.018078	0.047020	0.011963	0.000000	0.000000	4.000000	18.000000	0.000000
14659.080746	0.095355	0.573193	0.004161	88.987213	131.432510	-178.979095	0.203993	0.000000	0.227368	0.000000	0.000000	0.000000	-0.018078	0.047020	0.011963	0.000000	0.000000	4.000000	18.000000	0.000000
14659.084079	0.095355	0.573193	0.004161	88.987213	131.432510	-178.979095	0.203993	0.000000	0.227368	0.000000	0.000000	0.000000	-0.018078	0.047020	0.011963	0.000000	0.000000	4.000000	18.000000	0.000000
14659.087412	0.095355	0.573193	0.004161	89.000641	130.227127	179.837875	0.208066	0.000000	0.232234	0.000000	0.000000	0.000000	-0.018078	0.047020	0.011963	0.000000	0.000000	4.000000	18.000000	0.000000
14659.090746	0.095290	0.573357	0.004178	89.000641	130.227127	179.837875	0.208066	0.000000	0.232234	0.000000	0.000000	0.000000	-0.019524	0.049357	0.004973	0.000000	0.000000	4.000000	18.000000	0.000000
14659.094079	0.095290	0.573357	0.004178	89.000641	130.227127	179.837875	0.208066	0.000000	0.232234	0.000000	0.000000	0.000000	-0.019524	0.049357	0.004973	0.000000	0.000000	4.000000	18.000000	0.000000
14659.097412	0.095290	0.573357	0.004178	89.011070	129.106827	178.730667	0.208066	0.000000	0.232234	0.000000	0.000000	0.000000	-0.019524	0.049357	0.004973	0.000000	0.000000	4.000000	18.000000	0.000000
14659.100746	0.095290	0.573357	0.004178	89.011070	129.106827	178.730667	0.208066	0.000000	0.232234	0.000000	0.000000	0.000000	-0.019524	0.049357	0.004973	0.000000	0.000000	4.000000	18.000000	0.000000
14659.104079	0.095251	0.573540	0.004207	89.011070	129.106827	178.730667	0.208066	0.000000	0.232234	0.000000	0.000000	0.000000	-0.011906	0.054753	0.008701	0.000000	0.000000	4.000000	18.000000	0.000000
14659.107412	0.095251	0.573540	0.004207	89.022217	127.801613	177.436096	0.208895	0.000000	0.235488	0.000000	0.000000	0.000000	-0.011906	0.054753	0.008701	0.000000	0.000000	4.000000	18.000000	0.000000
14659.110746	0.095251	0.573540	0.004207	89.022217	127.801613	177.436096	0.208895	0.000000	0.235488	0.000000	0.000000	0.000000	-0.011906	0.054753	0.008701	0.000000	0.000000	4.000000	18.000000	0.000000
14659.114079	0.095251	0.573540	0.004207	89.022217	127.801613	177.436096	0.208895	0.000000	0.235488	0.000000	0.000000	0.000000	-0.011906	0.054753	0.008701	0.000000	0.000000	4.000000	18.000000	0.000000
14659.117412	0.095210	0.573913	0.004232	89.033081	126.467102	176.128021	0.210345	0.000000	0.237473	0.000000	0.000000	0.000000	-0.012121	0.111878	0.007650	0.000000	0.000000	4.000000	18.000000	0.000000
14659.120746	0.095210	0.573913	0.004232	89.033081	126.467102	176.128021	0.210345	0.000000	0.237473	0.000000	0.000000	0.000000	-0.012121	0.111878	0.007650	0.000000	0.000000	4.000000	18.000000	0.000000
14659.124079	0.095210	0.573913	0.004232	89.033081	126.467102	176.128021	0.210345	0.000000	0.237473	0.000000	0.000000	0.000000	-0.012121	0.111878	0.007650	0.000000	0.000000	4.000000	18.000000	0.000000
14659.127412	0.095210	0.573913	0.004232	89.042030	125.277390	174.946060	0.211620	0.000000	0.239493	0.000000	0.000000	0.000000	-0.012121	0.111878	0.007650	0.000000	0.000000	4.000000	18.000000	0.000000
14659.130746	0.095202	0.574067	0.004195	89.042030	125.277390	174.946060	0.211620	0.000000	0.239493	0.000000	0.000000	0.000000	-0.002320	0.046320	-0.011248	0.000000	0.000000	4.000000	18.000000	0.000000
14659.134079	0.095202	0.574067	0.004195	89.042030	125.277390	174.946060	0.211620	0.000000	0.239493	0.000000	0.000000	0.000000	-0.002320	0.046320	-0.011248	0.000000	0.000000	4.000000	18.000000	0.000000
14659.137412	0.095202	0.574067	0.004195	89.049408	124.240402	173.916794	0.211620	0.000000	0.239493	0.000000	0.000000	0.000000	-0.002320	0.046320	-0.011248	0.000000	0.000000	4.000000	18.000000	0.000000
14659.140746	0.095202	0.574067	0.004195	89.049408	124.240402	173.916794	0.211620	0.000000	0.239493	0.000000	0.000000	0.000000	-0.002320	0.046320	-0.011248	0.000000	0.000000	4.000000	18.000000	0.000000
14659.144079	0.095199	0.574214	0.004181	89.049408	124.240402	173.916794	0.211620	0.000000	0.239493	0.000000	0.000000	0.000000	-0.000886	0.044007	-0.004288	0.000000	0.000000	4.000000	18.000000	0.000000
14659.147412	0.095199	0.574214	0.004181	89.056847	123.403053	173.085800	0.209746	0.000000	0.239880	0.000000	0.000000	0.000000	-0.000886	0.044007	-0.004288	0.000000	0.000000	4.000000	18.000000	0.000000
14659.150746	0.095199	0.574214	0.004181	89.056847	123.403053	173.085800	0.209746	0.000000	0.239880	0.000000	0.000000	0.000000	-0.000886	0.044007	-0.004288	0.000000	0.000000	4.000000	18.000000	0.000000
14659.154079	0.095199	0.574214	0.004181	89.056847	123.403053	173.085800	0.209746	0.000000	0.239880	0.000000	0.000000	0.000000	-0.000886	0.044007	-0.004288	0.000000	0.000000	4.000000	18.000000	0.000000
14659.157412	0.095161	0.574453	0.004105	89.061630	122.690720	172.383957	0.209031	0.000000	0.240027	0.000000	0.000000	0.000000	-0.011500	0.071815	-0.022542	0.000000	0.000000	4.000000	18.000000	0.000000
14659.160746	0.095161	0.574453	0.004105	89.061630	122.690720	172.383957	0.209031	0.000000	0.240027	0.000000	0.000000	0.000000	-0.011500	0.071815	-0.022542	0.000000	0.000000	4.000000	18.000000	0.000000
14659.164079	0.095161	0.574453	0.004105	89.061630	122.690720	172.383957	0.209031	0.000000	0.240027	0.000000	0.000000	0.000000	-0.011500	0.071815	-0.022542	0.000000	0.000000	4.000000	18.000000	0.000000
14659.167412	0.095161	0.574453	0.004105	89.064552	122.153152	171.854736	0.205274	0.000000	0.241944	0.000000	0.000000	0.000000	-0.011500	0.071815	-0.022542	0.000000	0.000000	4.000000	18.000000	0.000000
14659.170746	0.095148	0.574546	0.004040	89.064552	122.153152	171.854736	0.205274	0.000000	0.241944	0.000000	0.000000	0.000000	-0.004044	0.027799	-0.019602	0.000000	0.000000	4.000000	18.000000	0.000000
14659.174079	0.095148	0.574546	0.004040	89.064552	122.153152	171.854736	0.205274	0.000000	0.241944	0.000000	0.000000	0.000000	-0.004044	0.027799	-0.019602	0.000000	0.000000	4.000000	18.000000	0.000000
14659.177412	0.095148	0.574546	0.004040	89.066650	121.793472	171.494736	0.205274	0.000000	0.241944	0.000000	0.000000	0.000000	-0.004044	0.027799	-0.019602	0.000000	0.000000	4.000000	18.000000	0.000000
14659.180746	0.095148	0.574546	0.004040	89.066650	121.793472	171.494736	0.205274	0.000000	0.241944	0.000000	0.000000	0.000000	-0.004044	0.027799	-0.019602	0.000000	0.000000	4.000000	18.000000	0.000000
14659.184079	0.095140	0.574605	0.004004	89.066650	121.793472	171.494736	0.205274	0.000000	0.241944	0.000000	0.000000	0.000000	-0.002216	0.017754	-0.010745	0.000000	0.000000	4.000000	18.000000	0.000000
14659.187412	0.095140	0.574605	0.004004	89.068123	121.612572	171.321808	0.202007	0.000000	0.242618	0.000000	0.000000	0.000000	-0.002216	0.017754	-0.010745	0.000000	0.000000	4.000000	18.000000	0.000000
14659.190746	0.095140	0.574605	0.004004	89.068123	121.612572	171.321808	0.202007	0.000000	0.242618	0.000000	0.000000	0.000000	-0.002216	0.017754	-0.010745	0.000000	0.000000	4.000000	18.000000	0.000000
14659.194079	0.095140	0.574605	0.004004	89.068123	121.612572	171.321808	0.202007	0.000000	0.242618	0.000000	0.000000	0.000000	-0.002216	0.017754	-0.010745	0.000000	0.000000	4.000000	18.000000	0.000000
14659.197412	0.095158	0.574682	0.003981	89.069168	121.434402	171.140823	0.200216	0.000000	0.242987	0.000000	0.000000	0.000000	0.005400	0.023161	-0.007010	0.000000	0.000000	4.000000	18.000000	0.000000
14659.200746	0.095158	0.574682	0.003981	89.069168	121.434402	171.140823	0.200216	0.000000	0.242987	0.000000	0.000000	0.000000	0.005400	0.023161	-0.007010	0.000000	0.000000	4.000000	18.000000	0.000000
14659.204079	0.095158	0.574682	0.003981	89.069168	121.434402	171.140823	0.200216	0.000000	0.242987	0.000000	0.000000	0.000000	0.005400	0.023161	-0.007010	0.000000	0.000000	4.000000	18.000000	0.000000
14659.207412	0.095158	0.574682	0.003981	89.070015	121.255722	170.967361	0.199048	0.000000	0.242087	0.000000	0.000000	0.000000	0.005400	0.023161	-0.007010	0.000000	0.000000	4.000000	18.000000	0.000000
14659.210746	0.095175	0.574690	0.003953	89.070015	121.255722	170.967361	0.199048	0.000000	0.242087	0.000000	0.000000	0.000000	0.005129	0.002330	-0.008333	0.000000	0.000000	4.000000	18.000000	0.000000
14659.214079	0.095175	0.574690	0.003953	89.070015	121.255722	170.967361	0.199048	0.000000	0.242087	0.000000	0.000000	0.000000	0.005129	0.002330	-0.008333	0.000000	0.000000	4.000000	18.000000	0.000000
14659.217412	0.095175	0.574690	0.003953	89.071060	121.078941	170.785172	0.199048	0.000000	0.242087	0.000000	0.000000	0.000000	0.005129	0.002330	-0.008333	0.000000	0.000000	4.000000	18.000000	0.000000
14659.220746	0.095175	0.574690	0.003953	89.071060	121.078941	170.785172	0.199048	0.000000	0.242087	0.000000	0.000000	0.000000	0.005129	0.002330	-0.008333	0.000000	0.000000	4.000000	18.000000	0.000000
14659.224079	0.095227	0.574700	0.003984	89.071060	121.078941	170.785172	0.199048	0.000000	0.242087	0.000000	0.000000	0.000000	0.015625	0.003082	0.009358	0.000000	0.000000	4.000000	18.000000	0.000000
14659.227412	0.095227	0.574700	0.003984	89.071060	121.087341	170.793411	0.197659	0.000000	0.241232	0.000000	0.000000	0.000000	0.015625	0.003082	0.009358	0.000000	0.000000	4.000000	18.000000	0.000000
14659.230746	0.095227	0.574700	0.003984	89.071060	121.087341	170.793411	0.197659	0.000000	0.241232	0.000000	0.000000	0.000000	0.015625	0.003082	0.009358	0.000000	0.000000	4.000000	18.000000	0.000000
14659.234079	0.095227	0.574700	0.003984	89.071060	121.087341	170.793411	0.197659	0.000000	0.241232	0.000000	0.000000	0.000000	0.015625	0.003082	0.009358	0.000000	0.000000	4.000000	18.000000	0.000000
14659.237412	0.095393	0.574716	0.003902	89.069801	121.065514	170.775406	0.199219	0.000000	0.238628	0.000000	0.000000	0.000000	0.049650	0.004639	-0.024813	0.000000	0.000000	4.000000	18.000000	0.000000
14659.240746	0.095393	0.574716	0.003902	89.069801	121.065514	170.775406	0.199219	0.000000	0.238628	0.000000	0.000000	0.000000	0.049650	0.004639	-0.024813	0.000000	0.000000	4.000000	18.000000	0.000000
14659.244079	0.095393	0.574716	0.003902	89.069801	121.065514	170.775406	0.199219	0.000000	0.238628	0.000000	0.000000	0.000000	0.049650	0.004639	-0.024813	0.000000	0.000000	4.000000	18.000000	0.000000
14659.247412	0.095393	0.574716	0.003902	89.069588	121.078903	170.799255	0.195083	0.000000	0.230353	0.000000	0.000000	0.000000	0.049650	0.004639	-0.024813	0.000000	0.000000	4.000000	18.000000	0.000000
14659.250746	0.095493	0.574731	0.003832	89.069588	121.078903	170.799255	0.195083	0.000000	0.230353	0.000000	0.000000	0.000000	0.029943	0.004658	-0.020750	0.000000	0.000000	4.000000	18.000000	0.000000
14659.254079	0.095493	0.574731	0.003832	89.069588	121.078903	170.799255	0.195083	0.000000	0.230353	0.000000	0.000000	0.000000	0.029943	0.004658	-0.020750	0.000000	0.000000	4.000000	18.000000	0.000000
14659.257412	0.095606	0.574736	0.003719	89.068748	121.274330	171.020874	0.195083	0.000000	0.230353	0.000000	0.000000	0.000000	0.033994	0.001548	-0.034186	0.000000	0.000000	4.000000	18.000000	0.000000
14659.260746	0.095606	0.574736	0.003719	89.068748	121.274330	171.020874	0.195083	0.000000	0.230353	0.000000	0.000000	0.000000	0.033994	0.001548	-0.034186	0.000000	0.000000	4.000000	18.000000	0.000000
14659.264079	0.095606	0.574736	0.003719	89.068748	121.274330	171.020874	0.195083	0.000000	0.230353	0.000000	0.000000	0.000000	0.033994	0.001548	-0.034186	0.000000	0.000000	4.000000	18.000000	0.000000
14659.267412	0.095606	0.574736	0.003719	89.067276	121.468712	171.265823	0.185927	0.000000	0.219697	0.000000	0.000000	0.000000	0.033994	0.001548	-0.034186	0.000000	0.000000	4.000000	18.000000	0.000000
14659.270746	0.095697	0.574742	0.003609	89.067276	121.468712	171.265823	0.185927	0.000000	0.219697	0.000000	0.000000	0.000000	0.027415	0.001548	-0.032832	0.000000	0.000000	4.000000	18.000000	0.000000
14659.274079	0.095697	0.574742	0.003609	89.067276	121.468712	171.265823	0.185927	0.000000	0.219697	0.000000	0.000000	0.000000	0.027415	0.001548	-0.032832	0.000000	0.000000	4.000000	18.000000	0.000000
14659.277412	0.095697	0.574742	0.003609	89.066437	121.663071	171.462402	0.185927	0.000000	0.219697	0.000000	0.000000	0.000000	0.027415	0.001548	-0.032832	0.000000	0.000000	4.000000	18.000000	0.000000
14659.280746	0.095697	0.574742	0.003609	89.066437	121.663071	171.462402	0.185927	0.000000	0.219697	0.000000	0.000000	0.000000	0.027415	0.001548	-0.032832	0.000000	0.000000	4.000000	18.000000	0.000000
14659.284079	0.095772	0.574739	0.003527	89.066437	121.663071	171.462402	0.185927	0.000000	0.219697	0.000000	0.000000	0.000000	0.022291	-0.000776	-0.024498	0.000000	0.000000	4.000000	18.000000	0.000000
14659.287412	0.095772	0.574739	0.003527	89.065392	121.854713	171.651062	0.180455	0.000000	0.215128	0.000000	0.000000	0.000000	0.022291	-0.000776	-0.024498	0.000000	0.000000	4.000000	18.000000	0.000000
14659.290746	0.095772	0.574739	0.003527	89.065392	121.854713	171.651062	0.180455	0.000000	0.215128	0.000000	0.000000	0.000000	0.022291	-0.000776	-0.024498	0.000000	0.000000	4.000000	18.000000	0.000000
14659.294079	0.095772	0.574739	0.003527	89.065392	121.854713	171.651062	0.180455	0.000000	0.215128	0.000000	0.000000	0.000000	0.022291	-0.000776	-0.024498	0.000000	0.000000	4.000000	18.000000	0.000000
14659.297412	0.095863	0.574744	0.003418	89.065186	121.857147	171.658920	0.176372	0.000000	0.211412	0.000000	0.000000	0.000000	0.027388	0.001549	-0.032844	0.000000	0.000000	4.000000	18.000000	0.000000
14659.300746	0.095863	0.574744	0.003418	89.065186	121.857147	171.658920	0.176372	0.000000	0.211412	0.000000	0.000000	0.000000	0.027388	0.001549	-0.032844	0.000000	0.000000	4.000000	18.000000	0.000000
14659.304079	0.095863	0.574744	0.003418	89.065186	121.857147	171.658920	0.176372	0.000000	0.211412	0.000000	0.000000	0.000000	0.027388	0.001549	-0.032844	0.000000	0.000000	4.000000	18.000000	0.000000
14659.307412	0.095863	0.574744	0.003418	89.065392	121.857239	171.666977	0.170898	0.000000	0.206848	0.000000	0.000000	0.000000	0.027388	0.001549	-0.032844	0.000000	0.000000	4.000000	18.000000	0.000000
14659.310746	0.095862	0.574770	0.003412	89.065392	121.857239	171.666977	0.170898	0.000000	0.206848	0.000000	0.000000	0.000000	-0.000391	0.007702	-0.001886	0.000000	0.000000	4.000000	18.000000	0.000000
14659.314079	0.095862	0.574770	0.003412	89.065392	121.857239	171.666977	0.170898	0.000000	0.206848	0.000000	0.000000	0.000000	-0.000391	0.007702	-0.001886	0.000000	0.000000	4.000000	18.000000	0.000000
14659.317412	0.095862	0.574770	0.003412	89.067276	121.493210	171.313705	0.170898	0.000000	0.206848	0.000000	0.000000	0.000000	-0.000391	0.007702	-0.001886	0.000000	0.000000	4.000000	18.000000	0.000000
14659.320746	0.095862	0.574770	0.003412	89.067276	121.493210	171.313705	0.170898	0.000000	0.206848	0.000000	0.000000	0.000000	-0.000391	0.007702	-0.001886	0.000000	0.000000	4.000000	18.000000	0.000000
14659.324079	0.095843	0.574788	0.003433	89.067276	121.493210	171.313705	0.170898	0.000000	0.206848	0.000000	0.000000	0.000000	-0.005500	0.005397	0.006455	0.000000	0.000000	4.000000	18.000000	0.000000
14659.327412	0.095843	0.574788	0.003433	89.069801	121.127884	170.958755	0.170584	0.000000	0.206913	0.000000	0.000000	0.000000	-0.005500	0.005397	0.006455	0.000000	0.000000	4.000000	18.000000	0.000000
14659.330746	0.095843	0.574788	0.003433	89.069801	121.127884	170.958755	0.170584	0.000000	0.206913	0.000000	0.000000	0.000000	-0.005500	0.005397	0.006455	0.000000	0.000000	4.000000	18.000000	0.000000
14659.334079	0.095843	0.574788	0.003433	89.069801	121.127884	170.958755	0.170584	0.000000	0.206913	0.000000	0.000000	0.000000	-0.005500	0.005397	0.006455	0.000000	0.000000	4.000000	18.000000	0.000000
14659.337412	0.095773	0.574891	0.003422	89.071907	120.758118	170.602234	0.171660	0.000000	0.207830	0.000000	0.000000	0.000000	-0.021249	0.030850	-0.003457	0.000000	0.000000	4.000000	18.000000	0.000000
14659.340746	0.095773	0.574891	0.003422	89.071907	120.758118	170.602234	0.171660	0.000000	0.207830	0.000000	0.000000	0.000000	-0.021249	0.030850	-0.003457	0.000000	0.000000	4.000000	18.000000	0.000000
14659.344079	0.095773	0.574891	0.003422	89.071907	120.758118	170.602234	0.171660	0.000000	0.207830	0.000000	0.000000	0.000000	-0.021249	0.030850	-0.003457	0.000000	0.000000	4.000000	18.000000	0.000000
14659.347412	0.095773	0.574891	0.003422	89.075493	120.021271	169.868439	0.171083	0.000000	0.211371	0.000000	0.000000	0.000000	-0.021249	0.030850	-0.003457	0.000000	0.000000	4.000000	18.000000	0.000000
14659.350746	0.095728	0.574986	0.003429	89.075493	120.021271	169.868439	0.171083	0.000000	0.211371	0.000000	0.000000	0.000000	-0.013240	0.028532	0.002148	0.000000	0.000000	4.000000	18.000000	0.000000
14659.354079	0.095728	0.574986	0.003429	89.075493	120.021271	169.868439	0.171083	0.000000	0.211371	0.000000	0.000000	0.000000	-0.013240	0.028532	0.002148	0.000000	0.000000	4.000000	18.000000	0.000000
14659.357412	0.095728	0.574986	0.003429	89.079529	119.276222	169.128586	0.171083	0.000000	0.211371	0.000000	0.000000	0.000000	-0.013240	0.028532	0.002148	0.000000	0.000000	4.000000	18.000000	0.000000
14659.360746	0.095728	0.574986	0.003429	89.079529	119.276222	169.128586	0.171083	0.000000	0.211371	0.000000	0.000000	0.000000	-0.013240	0.028532	0.002148	0.000000	0.000000	4.000000	18.000000	0.000000
14659.364079	0.095710	0.575099	0.003448	89.079529	119.276222	169.128586	0.171083	0.000000	0.211371	0.000000	0.000000	0.000000	-0.005624	0.033923	0.005865	0.000000	0.000000	4.000000	18.000000	0.000000
14659.367412	0.095710	0.575099	0.003448	89.082291	118.308441	168.164917	0.171441	0.000000	0.213578	0.000000	0.000000	0.000000	-0.005624	0.033923	0.005865	0.000000	0.000000	4.000000	18.000000	0.000000
14659.370746	0.095710	0.575099	0.003448	89.082291	118.308441	168.164917	0.171441	0.000000	0.213578	0.000000	0.000000	0.000000	-0.005624	0.033923	0.005865	0.000000	0.000000	4.000000	18.000000	0.000000
14659.374079	0.095710	0.575099	0.003448	89.082291	118.308441	168.164917	0.171441	0.000000	0.213578	0.000000	0.000000	0.000000	-0.005624	0.033923	0.005865	0.000000	0.000000	4.000000	18.000000	0.000000
14659.377412	0.095638	0.575297	0.003435	89.084862	117.739265	167.601257	0.172419	0.000000	0.214515	0.000000	0.000000	0.000000	-0.021378	0.059365	-0.004081	0.000000	0.000000	4.000000	18.000000	0.000000
14659.380746	0.095638	0.575297	0.003435	89.084862	117.739265	167.601257	0.172419	0.000000	0.214515	0.000000	0.000000	0.000000	-0.021378	0.059365	-0.004081	0.000000	0.000000	4.000000	18.000000	0.000000
14659.384079	0.095638	0.575297	0.003435	89.084862	117.739265	167.601257	0.172419	0.000000	0.214515	0.000000	0.000000	0.000000	-0.021378	0.059365	-0.004081	0.000000	0.000000	4.000000	18.000000	0.000000
14659.387412	0.095638	0.575297	0.003435	89.088715	116.980240	166.844650	0.171739	0.000000	0.218078	0.000000	0.000000	0.000000	-0.021378	0.059365	-0.004081	0.000000	0.000000	4.000000	18.000000	0.000000
14659.390746	0.095603	0.575389	0.003374	89.088715	116.980240	166.844650	0.171739	0.000000	0.218078	0.000000	0.000000	0.000000	-0.010640	0.027757	-0.018286	0.000000	0.000000	4.000000	18.000000	0.000000
14659.394079	0.095603	0.575389	0.003374	89.088715	116.980240	166.844650	0.171739	0.000000	0.218078	0.000000	0.000000	0.000000	-0.010640	0.027757	-0.018286	0.000000	0.000000	4.000000	18.000000	0.000000
14659.397412	0.095603	0.575389	0.003374	89.089363	116.787750	166.654739	0.171739	0.000000	0.218078	0.000000	0.000000	0.000000	-0.010640	0.027757	-0.018286	0.000000	0.000000	4.000000	18.000000	0.000000
14659.400746	0.095603	0.575389	0.003374	89.089363	116.787750	166.654739	0.171739	0.000000	0.218078	0.000000	0.000000	0.000000	-0.010640	0.027757	-0.018286	0.000000	0.000000	4.000000	18.000000	0.000000
14659.404079	0.095569	0.575456	0.003319	89.089363	116.787750	166.654739	0.171739	0.000000	0.218078	0.000000	0.000000	0.000000	-0.010243	0.020037	-0.016395	0.000000	0.000000	4.000000	18.000000	0.000000
14659.407412	0.095569	0.575456	0.003319	89.090866	116.406502	166.273651	0.168691	0.000000	0.219851	0.000000	0.000000	0.000000	-0.010243	0.020037	-0.016395	0.000000	0.000000	4.000000	18.000000	0.000000
14659.410746	0.095569	0.575456	0.003319	89.090866	116.406502	166.273651	0.168691	0.000000	0.219851	0.000000	0.000000	0.000000	-0.010243	0.020037	-0.016395	0.000000	0.000000	4.000000	18.000000	0.000000
14659.414079	0.095569	0.575456	0.003319	89.090866	116.406502	166.273651	0.168691	0.000000	0.219851	0.000000	0.000000	0.000000	-0.010243	0.020037	-0.016395	0.000000	0.000000	4.000000	18.000000	0.000000
14659.417412	0.095481	0.575538	0.003227	89.091942	116.210304	166.082779	0.165959	0.000000	0.221558	0.000000	0.000000	0.000000	-0.026256	0.024620	-0.027642	0.000000	0.000000	4.000000	18.000000	0.000000
14659.420746	0.095481	0.575538	0.003227	89.091942	116.210304	166.082779	0.165959	0.000000	0.221558	0.000000	0.000000	0.000000	-0.026256	0.024620	-0.027642	0.000000	0.000000	4.000000	18.000000	0.000000
14659.424079	0.095481	0.575538	0.003227	89.091942	116.210304	166.082779	0.165959	0.000000	0.221558	0.000000	0.000000	0.000000	-0.026256	0.024620	-0.027642	0.000000	0.000000	4.000000	18.000000	0.000000
14659.427412	0.095481	0.575538	0.003227	89.091515	116.201874	166.082581	0.161352	0.000000	0.225934	0.000000	0.000000	0.000000	-0.026256	0.024620	-0.027642	0.000000	0.000000	4.000000	18.000000	0.000000
14659.430746	0.095433	0.575546	0.003213	89.091515	116.201874	166.082581	0.161352	0.000000	0.225934	0.000000	0.000000	0.000000	-0.014561	0.002304	-0.004264	0.000000	0.000000	4.000000	18.000000	0.000000
14659.434079	0.095433	0.575546	0.003213	89.091515	116.201874	166.082581	0.161352	0.000000	0.225934	0.000000	0.000000	0.000000	-0.014561	0.002304	-0.004264	0.000000	0.000000	4.000000	18.000000	0.000000
14659.437412	0.095366	0.575572	0.003220	89.092583	116.002769	165.891464	0.161352	0.000000	0.225934	0.000000	0.000000	0.000000	-0.020065	0.007688	0.002176	0.000000	0.000000	4.000000	18.000000	0.000000
14659.440746	0.095366	0.575572	0.003220	89.092583	116.002769	165.891464	0.161352	0.000000	0.225934	0.000000	0.000000	0.000000	-0.020065	0.007688	0.002176	0.000000	0.000000	4.000000	18.000000	0.000000
14659.444079	0.095366	0.575572	0.003220	89.092583	116.002769	165.891464	0.161352	0.000000	0.225934	0.000000	0.000000	0.000000	-0.020065	0.007688	0.002176	0.000000	0.000000	4.000000	18.000000	0.000000
14659.447412	0.095366	0.575572	0.003220	89.092583	115.994331	165.891296	0.161004	0.000000	0.231705	0.000000	0.000000	0.000000	-0.020065	0.007688	0.002176	0.000000	0.000000	4.000000	18.000000	0.000000
14659.450746	0.095300	0.575572	0.003234	89.092583	115.994331	165.891296	0.161004	0.000000	0.231705	0.000000	0.000000	0.000000	-0.019670	-0.000001	0.004073	0.000000	0.000000	4.000000	18.000000	0.000000
14659.454079	0.095300	0.575572	0.003234	89.092583	115.994331	165.891296	0.161004	0.000000	0.231705	0.000000	0.000000	0.000000	-0.019670	-0.000001	0.004073	0.000000	0.000000	4.000000	18.000000	0.000000
14659.457412	0.095300	0.575572	0.003234	89.093231	115.794548	165.699646	0.161004	0.000000	0.231705	0.000000	0.000000	0.000000	-0.019670	-0.000001	0.004073	0.000000	0.000000	4.000000	18.000000	0.000000
14659.460746	0.095300	0.575572	0.003234	89.093231	115.794548	165.699646	0.161004	0.000000	0.231705	0.000000	0.000000	0.000000	-0.019670	-0.000001	0.004073	0.000000	0.000000	4.000000	18.000000	0.000000
14659.464079	0.095243	0.575582	0.003287	89.093231	115.794548	165.699646	0.161004	0.000000	0.231705	0.000000	0.000000	0.000000	-0.017175	0.003112	0.016136	0.000000	0.000000	4.000000	18.000000	0.000000
14659.467412	0.095243	0.575582	0.003287	89.094101	115.594559	165.507797	0.161682	0.000000	0.234983	0.000000	0.000000	0.000000	-0.017175	0.003112	0.016136	0.000000	0.000000	4.000000	18.000000	0.000000
14659.470746	0.095243	0.575582	0.003287	89.094101	115.594559	165.507797	0.161682	0.000000	0.234983	0.000000	0.000000	0.000000	-0.017175	0.003112	0.016136	0.000000	0.000000	4.000000	18.000000	0.000000
14659.474079	0.095243	0.575582	0.003287	89.094101	115.594559	165.507797	0.161682	0.000000	0.234983	0.000000	0.000000	0.000000	-0.017175	0.003112	0.016136	0.000000	0.000000	4.000000	18.000000	0.000000
14659.477412	0.095110	0.575621	0.003416	89.095390	115.201180	165.122650	0.164372	0.000000	0.237846	0.000000	0.000000	0.000000	-0.039874	0.011609	0.038702	0.000000	0.000000	4.000000	18.000000	0.000000
14659.480746	0.095110	0.575621	0.003416	89.095390	115.201180	165.122650	0.164372	0.000000	0.237846	0.000000	0.000000	0.000000	-0.039874	0.011609	0.038702	0.000000	0.000000	4.000000	18.000000	0.000000
14659.484079	0.095110	0.575621	0.003416	89.095390	115.201180	165.122650	0.164372	0.000000	0.237846	0.000000	0.000000	0.000000	-0.039874	0.011609	0.038702	0.000000	0.000000	4.000000	18.000000	0.000000
14659.487412	0.095110	0.575621	0.003416	89.096260	114.997612	164.929749	0.170822	0.000000	0.244491	0.000000	0.000000	0.000000	-0.039874	0.011609	0.038702	0.000000	0.000000	4.000000	18.000000	0.000000
14659.490746	0.095053	0.575631	0.003470	89.096260	114.997612	164.929749	0.170822	0.000000	0.244491	0.000000	0.000000	0.000000	-0.017190	0.003099	0.016128	0.000000	0.000000	4.000000	18.000000	0.000000
14659.494079	0.095053	0.575631	0.003470	89.096260	114.997612	164.929749	0.170822	0.000000	0.244491	0.000000	0.000000	0.000000	-0.017190	0.003099	0.016128	0.000000	0.000000	4.000000	18.000000	0.000000
14659.497412	0.095053	0.575631	0.003470	89.096260	114.991943	164.929596	0.170822	0.000000	0.244491	0.000000	0.000000	0.000000	-0.017190	0.003099	0.016128	0.000000	0.000000	4.000000	18.000000	0.000000
14659.500746	0.095053	0.575631	0.003470	89.096260	114.991943	164.929596	0.170822	0.000000	0.244491	0.000000	0.000000	0.000000	-0.017190	0.003099	0.016128	0.000000	0.000000	4.000000	18.000000	0.000000
14659.504079	0.095019	0.575616	0.003526	89.096260	114.991943	164.929596	0.170822	0.000000	0.244491	0.000000	0.000000	0.000000	-0.010239	-0.004591	0.016673	0.000000	0.000000	4.000000	18.000000	0.000000
14659.507412	0.095019	0.575616	0.003526	89.096260	114.986618	164.929749	0.173510	0.000000	0.247357	0.000000	0.000000	0.000000	-0.010239	-0.004591	0.016673	0.000000	0.000000	4.000000	18.000000	0.000000
14659.510746	0.095019	0.575616	0.003526	89.096260	114.986618	164.929749	0.173510	0.000000	0.247357	0.000000	0.000000	0.000000	-0.010239	-0.004591	0.016673	0.000000	0.000000	4.000000	18.000000	0.000000
14659.514079	0.095019	0.575616	0.003526	89.096260	114.986618	164.929749	0.173510	0.000000	0.247357	0.000000	0.000000	0.000000	-0.010239	-0.004591	0.016673	0.000000	0.000000	4.000000	18.000000	0.000000
14659.517412	0.094975	0.575616	0.003535	89.096260	114.986618	164.929749	0.176289	0.000000	0.249063	0.000000	0.000000	0.000000	-0.013122	0.000005	0.002706	0.000000	0.000000	4.000000	18.000000	0.000000
14659.520746	0.094975	0.575616	0.003535	89.096260	114.986618	164.929749	0.176289	0.000000	0.249063	0.000000	0.000000	0.000000	-0.013122	0.000005	0.002706	0.000000	0.000000	4.000000	18.000000	0.000000
14659.524079	0.094975	0.575616	0.003535	89.096260	114.986618	164.929749	0.176289	0.000000	0.249063	0.000000	0.000000	0.000000	-0.013122	0.000005	0.002706	0.000000	0.000000	4.000000	18.000000	0.000000
14659.527412	0.094975	0.575616	0.003535	89.096260	114.986618	164.929749	0.176740	0.000000	0.251250	0.000000	0.000000	0.000000	-0.013122	0.000005	0.002706	0.000000	0.000000	4.000000	18.000000	0.000000
14659.530746	0.094975	0.575616	0.003535	89.096260	114.986618	164.929749	0.176740	0.000000	0.251250	0.000000	0.000000	0.000000	-0.000001	0.000005	0.000000	0.000000	0.000000	4.000000	18.000000	0.000000
14659.534079	0.094975	0.575616	0.003535	89.096260	114.986618	164.929749	0.176740	0.000000	0.251250	0.000000	0.000000	0.000000	-0.000001	0.000005	0.000000	0.000000	0.000000	4.000000	18.000000	0.000000
14659.537412	0.094975	0.575616	0.003535	89.096909	114.790657	164.736542	0.176740	0.000000	0.251250	0.000000	0.000000	0.000000	-0.000001	0.000005	0.000000	0.000000	0.000000	4.000000	18.000000	0.000000
14659.540746	0.094975	0.575616	0.003535	89.096909	114.790657	164.736542	0.176740	0.000000	0.251250	0.000000	0.000000	0.000000	-0.000001	0.000005	0.000000	0.000000	0.000000	4.000000	18.000000	0.000000
14659.544079	0.094947	0.575649	0.003510	89.096909	114.790657	164.736542	0.176740	0.000000	0.251250	0.000000	0.000000	0.000000	-0.008394	0.010002	-0.007532	0.000000	0.000000	4.000000	18.000000	0.000000
14659.547412	0.094947	0.575649	0.003510	89.097557	114.594551	164.542953	0.176740	0.000000	0.251250	0.000000	0.000000	0.000000	-0.008394	0.010002	-0.007532	0.000000	0.000000	4.000000	18.000000	0.000000
14659.550746	0.094947	0.575649	0.003510	89.097557	114.594551	164.542953	0.176740	0.000000	0.251250	0.000000	0.000000	0.000000	-0.008394	0.010002	-0.007532	0.000000	0.000000	4.000000	18.000000	0.000000
14659.554079	0.094947	0.575649	0.003510	89.097557	114.594551	164.542953	0.176740	0.000000	0.251250	0.000000	0.000000	0.000000	-0.008394	0.010002	-0.007532	0.000000	0.000000	4.000000	18.000000	0.000000
14659.557412	0.094873	0.575734	0.003481	89.098213	114.395271	164.349304	0.175485	0.000000	0.252649	0.000000	0.000000	0.000000	-0.022296	0.025440	-0.008635	0.000000	0.000000	4.000000	18.000000	0.000000
14659.560746	0.094873	0.575734	0.003481	89.098213	114.395271	164.349304	0.175485	0.000000	0.252649	0.000000	0.000000	0.000000	-0.022296	0.025440	-0.008635	0.000000	0.000000	4.000000	18.000000	0.000000
14659.564079	0.094873	0.575734	0.003481	89.098213	114.395271	164.349304	0.175485	0.000000	0.252649	0.000000	0.000000	0.000000	-0.022296	0.025440	-0.008635	0.000000	0.000000	4.000000	18.000000	0.000000
14659.567412	0.094873	0.575734	0.003481	89.100388	113.809166	163.765778	0.174045	0.000000	0.256365	0.000000	0.000000	0.000000	-0.022296	0.025440	-0.008635	0.000000	0.000000	4.000000	18.000000	0.000000
14659.570746	0.094848	0.575785	0.003473	89.100388	113.809166	163.765778	0.174045	0.000000	0.256365	0.000000	0.000000	0.000000	-0.007345	0.015412	-0.002456	0.000000	0.000000	4.000000	18.000000	0.000000
14659.574079	0.094848	0.575785	0.003473	89.100388	113.809166	163.765778	0.174045	0.000000	0.256365	0.000000	0.000000	0.000000	-0.007345	0.015412	-0.002456	0.000000	0.000000	4.000000	18.000000	0.000000
14659.577412	0.094848	0.575785	0.003473	89.099731	112.979752	162.942062	0.174045	0.000000	0.256365	0.000000	0.000000	0.000000	-0.007345	0.015412	-0.002456	0.000000	0.000000	4.000000	18.000000	0.000000
14659.580746	0.094848	0.575785	0.003473	89.099731	112.979752	162.942062	0.174045	0.000000	0.256365	0.000000	0.000000	0.000000	-0.007345	0.015412	-0.002456	0.000000	0.000000	4.000000	18.000000	0.000000
14659.584079	0.094839	0.575883	0.003539	89.099731	112.979752	162.942062	0.174045	0.000000	0.256365	0.000000	0.000000	0.000000	-0.002770	0.029350	0.019767	0.000000	0.000000	4.000000	18.000000	0.000000
14659.587412	0.094839	0.575883	0.003539	89.087860	111.813011	161.792465	0.173636	0.000000	0.257589	0.000000	0.000000	0.000000	-0.002770	0.029350	0.019767	0.000000	0.000000	4.000000	18.000000	0.000000
14659.590746	0.094839	0.575883	0.003539	89.087860	111.813011	161.792465	0.173636	0.000000	0.257589	0.000000	0.000000	0.000000	-0.002770	0.029350	0.019767	0.000000	0.000000	4.000000	18.000000	0.000000
14659.594079	0.094839	0.575883	0.003539	89.087860	111.813011	161.792465	0.173636	0.000000	0.257589	0.000000	0.000000	0.000000	-0.002770	0.029350	0.019767	0.000000	0.000000	4.000000	18.000000	0.000000
14659.597412	0.094847	0.576071	0.003689	89.060593	110.519867	160.527985	0.176931	0.000000	0.258050	0.000000	0.000000	0.000000	0.002451	0.056403	0.045148	0.000000	0.000000	4.000000	18.000000	0.000000
14659.600746	0.094847	0.576071	0.003689	89.060593	110.519867	160.527985	0.176931	0.000000	0.258050	0.000000	0.000000	0.000000	0.002451	0.056403	0.045148	0.000000	0.000000	4.000000	18.000000	0.000000
14659.604079	0.094847	0.576071	0.003689	89.060593	110.519867	160.527985	0.176931	0.000000	0.258050	0.000000	0.000000	0.000000	0.002451	0.056403	0.045148	0.000000	0.000000	4.000000	18.000000	0.000000
14659.607412	0.094847	0.576071	0.003689	89.025223	109.043526	159.088242	0.184455	0.000000	0.257642	0.000000	0.000000	0.000000	0.002451	0.056403	0.045148	0.000000	0.000000	4.000000	18.000000	0.000000
14659.610746	0.094858	0.576195	0.003744	89.025223	109.043526	159.088242	0.184455	0.000000	0.257642	0.000000	0.000000	0.000000	0.003393	0.037084	0.016485	0.000000	0.000000	4.000000	18.000000	0.000000
14659.614079	0.094858	0.576195	0.003744	89.025223	109.043526	159.088242	0.184455	0.000000	0.257642	0.000000	0.000000	0.000000	0.003393	0.037084	0.016485	0.000000	0.000000	4.000000	18.000000	0.000000
14659.617412	0.094883	0.576308	0.003754	88.989349	107.672951	157.751511	0.184455	0.000000	0.257642	0.000000	0.000000	0.000000	0.007473	0.033964	0.003064	0.000000	0.000000	4.000000	18.000000	0.000000
14659.620746	0.094883	0.576308	0.003754	88.989349	107.672951	157.751511	0.184455	0.000000	0.257642	0.000000	0.000000	0.000000	0.007473	0.033964	0.003064	0.000000	0.000000	4.000000	18.000000	0.000000
14659.624079	0.094883	0.576308	0.003754	88.989349	107.672951	157.751511	0.184455	0.000000	0.257642	0.000000	0.000000	0.000000	0.007473	0.033964	0.003064	0.000000	0.000000	4.000000	18.000000	0.000000
14659.627412	0.094883	0.576308	0.003754	88.957329	106.592369	156.702881	0.187713	0.000000	0.255831	0.000000	0.000000	0.000000	0.007473	0.033964	0.003064	0.000000	0.000000	4.000000	18.000000	0.000000
14659.630746	0.094885	0.576447	0.003763	88.957329	106.592369	156.702881	0.187713	0.000000	0.255831	0.000000	0.000000	0.000000	0.000516	0.041682	0.002493	0.000000	0.000000	4.000000	18.000000	0.000000
14659.634079	0.094885	0.576447	0.003763	88.957329	106.592369	156.702881	0.187713	0.000000	0.255831	0.000000	0.000000	0.000000	0.000516	0.041682	0.002493	0.000000	0.000000	4.000000	18.000000	0.000000
14659.637412	0.094885	0.576447	0.003763	88.935226	105.625252	155.755142	0.187713	0.000000	0.255831	0.000000	0.000000	0.000000	0.000516	0.041682	0.002493	0.000000	0.000000	4.000000	18.000000	0.000000
14659.640746	0.094885	0.576447	0.003763	88.935226	105.625252	155.755142	0.187713	0.000000	0.255831	0.000000	0.000000	0.000000	0.000516	0.041682	0.002493	0.000000	0.000000	4.000000	18.000000	0.000000
14659.644079	0.094896	0.576583	0.003703	88.935226	105.625252	155.755142	0.187713	0.000000	0.255831	0.000000	0.000000	0.000000	0.003153	0.040870	-0.017914	0.000000	0.000000	4.000000	18.000000	0.000000
14659.647412	0.094896	0.576583	0.003703	88.912857	104.693779	154.846024	0.188129	0.000000	0.255745	0.000000	0.000000	0.000000	0.003153	0.040870	-0.017914	0.000000	0.000000	4.000000	18.000000	0.000000
14659.650746	0.094896	0.576583	0.003703	88.912857	104.693779	154.846024	0.188129	0.000000	0.255745	0.000000	0.000000	0.000000	0.003153	0.040870	-0.017914	0.000000	0.000000	4.000000	18.000000	0.000000
14659.654079	0.094896	0.576583	0.003703	88.912857	104.693779	154.846024	0.188129	0.000000	0.255745	0.000000	0.000000	0.000000	0.003153	0.040870	-0.017914	0.000000	0.000000	4.000000	18.000000	0.000000
14659.657412	0.094893	0.576881	0.003581	88.886711	103.632324	153.807327	0.185143	0.000000	0.255220	0.000000	0.000000	0.000000	-0.000662	0.089404	-0.036433	0.000000	0.000000	4.000000	18.000000	0.000000
14659.660746	0.094893	0.576881	0.003581	88.886711	103.632324	153.807327	0.185143	0.000000	0.255220	0.000000	0.000000	0.000000	-0.000662	0.089404	-0.036433	0.000000	0.000000	4.000000	18.000000	0.000000
14659.664079	0.094893	0.576881	0.003581	88.886711	103.632324	153.807327	0.185143	0.000000	0.255220	0.000000	0.000000	0.000000	-0.000662	0.089404	-0.036433	0.000000	0.000000	4.000000	18.000000	0.000000
14659.667412	0.094893	0.576881	0.003581	88.850563	102.598373	152.808289	0.179071	0.000000	0.255330	0.000000	0.000000	0.000000	-0.000662	0.089404	-0.036433	0.000000	0.000000	4.000000	18.000000	0.000000
14659.670746	0.094885	0.577035	0.003543	88.850563	102.598373	152.808289	0.179071	0.000000	0.255330	0.000000	0.000000	0.000000	-0.002376	0.046249	-0.011535	0.000000	0.000000	4.000000	18.000000	0.000000
14659.674079	0.094885	0.577035	0.003543	88.850563	102.598373	152.808289	0.179071	0.000000	0.255330	0.000000	0.000000	0.000000	-0.002376	0.046249	-0.011535	0.000000	0.000000	4.000000	18.000000	0.000000
14659.677412	0.094885	0.577035	0.003543	88.825470	101.643639	151.871933	0.179071	0.000000	0.255330	0.000000	0.000000	0.000000	-0.002376	0.046249	-0.011535	0.000000	0.000000	4.000000	18.000000	0.000000
14659.680746	0.094885	0.577035	0.003543	88.825470	101.643639	151.871933	0.179071	0.000000	0.255330	0.000000	0.000000	0.000000	-0.002376	0.046249	-0.011535	0.000000	0.000000	4.000000	18.000000	0.000000
14659.684079	0.094921	0.577189	0.003495	88.825470	101.643639	151.871933	0.179071	0.000000	0.255330	0.000000	0.000000	0.000000	0.010744	0.046260	-0.014252	0.000000	0.000000	4.000000	18.000000	0.000000
14659.687412	0.094967	0.577328	0.003495	88.818665	100.729141	150.960861	0.177149	0.000000	0.255726	0.000000	0.000000	0.000000	0.013618	0.041694	-0.000288	0.000000	0.000000	4.000000	18.000000	0.000000
14659.690746	0.094967	0.577328	0.003495	88.818665	100.729141	150.960861	0.177149	0.000000	0.255726	0.000000	0.000000	0.000000	0.013618	0.041694	-0.000288	0.000000	0.000000	4.000000	18.000000	0.000000
14659.694079	0.094967	0.577328	0.003495	88.818665	100.729141	150.960861	0.177149	0.000000	0.255726	0.000000	0.000000	0.000000	0.013618	0.041694	-0.000288	0.000000	0.000000	4.000000	18.000000	0.000000
14659.697412	0.094967	0.577328	0.003495	88.818161	99.824081	150.050201	0.174725	0.000000	0.251666	0.000000	0.000000	0.000000	0.013618	0.041694	-0.000288	0.000000	0.000000	4.000000	18.000000	0.000000
14659.700746	0.094990	0.577467	0.003498	88.818161	99.824081	150.050201	0.174725	0.000000	0.251666	0.000000	0.000000	0.000000	0.007057	0.041688	0.001051	0.000000	0.000000	4.000000	18.000000	0.000000
14659.704079	0.094990	0.577467	0.003498	88.818161	99.824081	150.050201	0.174725	0.000000	0.251666	0.000000	0.000000	0.000000	0.007057	0.041688	0.001051	0.000000	0.000000	4.000000	18.000000	0.000000
14659.707412	0.094990	0.577467	0.003498	88.817497	98.917435	149.140549	0.174725	0.000000	0.251666	0.000000	0.000000	0.000000	0.007057	0.041688	0.001051	0.000000	0.000000	4.000000	18.000000	0.000000
14659.710746	0.094990	0.577467	0.003498	88.817497	98.917435	149.140549	0.174725	0.000000	0.251666	0.000000	0.000000	0.000000	0.007057	0.041688	0.001051	0.000000	0.000000	4.000000	18.000000	0.000000
14659.714079	0.095010	0.577588	0.003485	88.817497	98.917435	149.140549	0.174725	0.000000	0.251666	0.000000	0.000000	0.000000	0.006011	0.036279	-0.004020	0.000000	0.000000	4.000000	18.000000	0.000000
14659.717412	0.095010	0.577588	0.003485	88.815018	98.169395	148.388504	0.174900	0.000000	0.250490	0.000000	0.000000	0.000000	0.006011	0.036279	-0.004020	0.000000	0.000000	4.000000	18.000000	0.000000
14659.720746	0.095010	0.577588	0.003485	88.815018	98.169395	148.388504	0.174900	0.000000	0.250490	0.000000	0.000000	0.000000	0.006011	0.036279	-0.004020	0.000000	0.000000	4.000000	18.000000	0.000000
14659.724079	0.095010	0.577588	0.003485	88.815018	98.169395	148.388504	0.174900	0.000000	0.250490	0.000000	0.000000	0.000000	0.006011	0.036279	-0.004020	0.000000	0.000000	4.000000	18.000000	0.000000
14659.727412	0.095107	0.577833	0.003512	88.812210	97.274384	147.489471	0.174230	0.000000	0.249488	0.000000	0.000000	0.000000	0.029067	0.073405	0.008262	0.000000	0.000000	4.000000	18.000000	0.000000
14659.730746	0.095107	0.577833	0.003512	88.812210	97.274384	147.489471	0.174230	0.000000	0.249488	0.000000	0.000000	0.000000	0.029067	0.073405	0.008262	0.000000	0.000000	4.000000	18.000000	0.000000
14659.734079	0.095107	0.577833	0.003512	88.812210	97.274384	147.489471	0.174230	0.000000	0.249488	0.000000	0.000000	0.000000	0.029067	0.073405	0.008262	0.000000	0.000000	4.000000	18.000000	0.000000
14659.737412	0.095107	0.577833	0.003512	88.810402	96.527649	146.737366	0.175607	0.000000	0.244643	0.000000	0.000000	0.000000	0.029067	0.073405	0.008262	0.000000	0.000000	4.000000	18.000000	0.000000
14659.740746	0.095157	0.577964	0.003534	88.810402	96.527649	146.737366	0.175607	0.000000	0.244643	0.000000	0.000000	0.000000	0.015052	0.039425	0.006641	0.000000	0.000000	4.000000	18.000000	0.000000
14659.744079	0.095157	0.577964	0.003534	88.810402	96.527649	146.737366	0.175607	0.000000	0.244643	0.000000	0.000000	0.000000	0.015052	0.039425	0.006641	0.000000	0.000000	4.000000	18.000000	0.000000
14659.747412	0.095157	0.577964	0.003534	88.809090	95.780663	145.987335	0.175607	0.000000	0.244643	0.000000	0.000000	0.000000	0.015052	0.039425	0.006641	0.000000	0.000000	4.000000	18.000000	0.000000
14659.750746	0.095157	0.577964	0.003534	88.809090	95.780663	145.987335	0.175607	0.000000	0.244643	0.000000	0.000000	0.000000	0.015052	0.039425	0.006641	0.000000	0.000000	4.000000	18.000000	0.000000
14659.754079	0.095182	0.578078	0.003544	88.809090	95.780663	145.987335	0.175607	0.000000	0.244643	0.000000	0.000000	0.000000	0.007448	0.033999	0.002932	0.000000	0.000000	4.000000	18.000000	0.000000
14659.757412	0.095182	0.578078	0.003544	88.807449	95.030228	145.239426	0.176714	0.000000	0.242135	0.000000	0.000000	0.000000	0.007448	0.033999	0.002932	0.000000	0.000000	4.000000	18.000000	0.000000
14659.760746	0.095182	0.578078	0.003544	88.807449	95.030228	145.239426	0.176714	0.000000	0.242135	0.000000	0.000000	0.000000	0.007448	0.033999	0.002932	0.000000	0.000000	4.000000	18.000000	0.000000
14659.764079	0.095182	0.578078	0.003544	88.807449	95.030228	145.239426	0.176714	0.000000	0.242135	0.000000	0.000000	0.000000	0.007448	0.033999	0.002932	0.000000	0.000000	4.000000	18.000000	0.000000
14659.767412	0.095146	0.578279	0.003588	88.804001	94.290741	144.504044	0.177203	0.000000	0.240894	0.000000	0.000000	0.000000	-0.010956	0.060303	0.013203	0.000000	0.000000	4.000000	18.000000	0.000000
14659.770746	0.095146	0.578279	0.003588	88.804001	94.290741	144.504044	0.177203	0.000000	0.240894	0.000000	0.000000	0.000000	-0.010956	0.060303	0.013203	0.000000	0.000000	4.000000	18.000000	0.000000
14659.774079	0.095146	0.578279	0.003588	88.804001	94.290741	144.504044	0.177203	0.000000	0.240894	0.000000	0.000000	0.000000	-0.010956	0.060303	0.013203	0.000000	0.000000	4.000000	18.000000	0.000000
14659.777412	0.095110	0.578384	0.003635	88.793900	93.738907	143.965485	0.179403	0.000000	0.242720	0.000000	0.000000	0.000000	-0.010800	0.031757	0.013966	0.000000	0.000000	4.000000	18.000000	0.000000
14659.780746	0.095110	0.578384	0.003635	88.793900	93.738907	143.965485	0.179403	0.000000	0.242720	0.000000	0.000000	0.000000	-0.010800	0.031757	0.013966	0.000000	0.000000	4.000000	18.000000	0.000000
14659.784079	0.095110	0.578384	0.003635	88.793900	93.738907	143.965485	0.179403	0.000000	0.242720	0.000000	0.000000	0.000000	-0.010800	0.031757	0.013966	0.000000	0.000000	4.000000	18.000000	0.000000
14659.787412	0.095110	0.578384	0.003635	88.772362	93.265854	143.516891	0.181731	0.000000	0.244520	0.000000	0.000000	0.000000	-0.010800	0.031757	0.013966	0.000000	0.000000	4.000000	18.000000	0.000000
14659.790746	0.095065	0.578480	0.003641	88.772362	93.265854	143.516891	0.181731	0.000000	0.244520	0.000000	0.000000	0.000000	-0.013289	0.028564	0.001918	0.000000	0.000000	4.000000	18.000000	0.000000
14659.794079	0.095065	0.578480	0.003641	88.772362	93.265854	143.516891	0.181731	0.000000	0.244520	0.000000	0.000000	0.000000	-0.013289	0.028564	0.001918	0.000000	0.000000	4.000000	18.000000	0.000000
14659.797412	0.095065	0.578480	0.003641	88.735138	92.899490	143.189407	0.181731	0.000000	0.244520	0.000000	0.000000	0.000000	-0.013289	0.028564	0.001918	0.000000	0.000000	4.000000	18.000000	0.000000
14659.800746	0.095065	0.578480	0.003641	88.735138	92.899490	143.189407	0.181731	0.000000	0.244520	0.000000	0.000000	0.000000	-0.013289	0.028564	0.001918	0.000000	0.000000	4.000000	18.000000	0.000000
14659.804079	0.095026	0.578567	0.003671	88.735138	92.899490	143.189407	0.181731	0.000000	0.244520	0.000000	0.000000	0.000000	-0.011848	0.026320	0.008904	0.000000	0.000000	4.000000	18.000000	0.000000
14659.807412	0.095026	0.578567	0.003671	88.683441	92.642670	142.985748	0.182051	0.000000	0.246734	0.000000	0.000000	0.000000	-0.011848	0.026320	0.008904	0.000000	0.000000	4.000000	18.000000	0.000000
14659.810746	0.095026	0.578567	0.003671	88.683441	92.642670	142.985748	0.182051	0.000000	0.246734	0.000000	0.000000	0.000000	-0.011848	0.026320	0.008904	0.000000	0.000000	4.000000	18.000000	0.000000
14659.814079	0.095026	0.578567	0.003671	88.683441	92.642670	142.985748	0.182051	0.000000	0.246734	0.000000	0.000000	0.000000	-0.011848	0.026320	0.008904	0.000000	0.000000	4.000000	18.000000	0.000000
14659.817412	0.094956	0.578740	0.003662	88.630264	92.415886	142.810959	0.183535	0.000000	0.248709	0.000000	0.000000	0.000000	-0.021061	0.051708	-0.002595	0.000000	0.000000	4.000000	18.000000	0.000000
14659.820746	0.094956	0.578740	0.003662	88.630264	92.415886	142.810959	0.183535	0.000000	0.248709	0.000000	0.000000	0.000000	-0.021061	0.051708	-0.002595	0.000000	0.000000	4.000000	18.000000	0.000000
14659.824079	0.094956	0.578740	0.003662	88.630264	92.415886	142.810959	0.183535	0.000000	0.248709	0.000000	0.000000	0.000000	-0.021061	0.051708	-0.002595	0.000000	0.000000	4.000000	18.000000	0.000000
14659.827412	0.094956	0.578740	0.003662	88.586945	92.268784	142.709167	0.183102	0.000000	0.252219	0.000000	0.000000	0.000000	-0.021061	0.051708	-0.002595	0.000000	0.000000	4.000000	18.000000	0.000000
14659.830746	0.094913	0.578809	0.003675	88.586945	92.268784	142.709167	0.183102	0.000000	0.252219	0.000000	0.000000	0.000000	-0.012892	0.020869	0.003844	0.000000	0.000000	4.000000	18.000000	0.000000
14659.834079	0.094913	0.578809	0.003675	88.586945	92.268784	142.709167	0.183102	0.000000	0.252219	0.000000	0.000000	0.000000	-0.012892	0.020869	0.003844	0.000000	0.000000	4.000000	18.000000	0.000000
14659.837412	0.094913	0.578809	0.003675	88.564415	92.144028	142.604996	0.183102	0.000000	0.252219	0.000000	0.000000	0.000000	-0.012892	0.020869	0.003844	0.000000	0.000000	4.000000	18.000000	0.000000
14659.840746	0.094913	0.578809	0.003675	88.564415	92.144028	142.604996	0.183102	0.000000	0.252219	0.000000	0.000000	0.000000	-0.012892	0.020869	0.003844	0.000000	0.000000	4.000000	18.000000	0.000000
14659.844079	0.094883	0.578868	0.003643	88.564415	92.144028	142.604996	0.183102	0.000000	0.252219	0.000000	0.000000	0.000000	-0.008807	0.017689	-0.009549	0.000000	0.000000	4.000000	18.000000	0.000000
14659.847412	0.094883	0.578868	0.003643	88.561554	91.904434	142.369751	0.183743	0.000000	0.254368	0.000000	0.000000	0.000000	-0.008807	0.017689	-0.009549	0.000000	0.000000	4.000000	18.000000	0.000000
14659.850746	0.094883	0.578868	0.003643	88.561554	91.904434	142.369751	0.183743	0.000000	0.254368	0.000000	0.000000	0.000000	-0.008807	0.017689	-0.009549	0.000000	0.000000	4.000000	18.000000	0.000000
14659.854079	0.094883	0.578868	0.003643	88.561554	91.904434	142.369751	0.183743	0.000000	0.254368	0.000000	0.000000	0.000000	-0.008807	0.017689	-0.009549	0.000000	0.000000	4.000000	18.000000	0.000000
14659.857412	0.094851	0.578979	0.003598	88.560600	91.656342	142.124191	0.182151	0.000000	0.255836	0.000000	0.000000	0.000000	-0.009613	0.033110	-0.013461	0.000000	0.000000	4.000000	18.000000	0.000000
14659.860746	0.094851	0.578979	0.003598	88.560600	91.656342	142.124191	0.182151	0.000000	0.255836	0.000000	0.000000	0.000000	-0.009613	0.033110	-0.013461	0.000000	0.000000	4.000000	18.000000	0.000000
14659.864079	0.094851	0.578979	0.003598	88.560600	91.656342	142.124191	0.182151	0.000000	0.255836	0.000000	0.000000	0.000000	-0.009613	0.033110	-0.013461	0.000000	0.000000	4.000000	18.000000	0.000000
14659.867412	0.094851	0.578979	0.003598	88.560059	91.531166	142.001663	0.179908	0.000000	0.257438	0.000000	0.000000	0.000000	-0.009613	0.033110	-0.013461	0.000000	0.000000	4.000000	18.000000	0.000000
14659.870746	0.094823	0.579012	0.003573	88.560059	91.531166	142.001663	0.179908	0.000000	0.257438	0.000000	0.000000	0.000000	-0.008402	0.009973	-0.007601	0.000000	0.000000	4.000000	18.000000	0.000000
14659.874079	0.094823	0.579012	0.003573	88.560059	91.531166	142.001663	0.179908	0.000000	0.257438	0.000000	0.000000	0.000000	-0.008402	0.009973	-0.007601	0.000000	0.000000	4.000000	18.000000	0.000000
14659.877412	0.094823	0.579012	0.003573	88.557884	91.418877	141.890961	0.179908	0.000000	0.257438	0.000000	0.000000	0.000000	-0.008402	0.009973	-0.007601	0.000000	0.000000	4.000000	18.000000	0.000000
14659.880746	0.094823	0.579012	0.003573	88.557884	91.418877	141.890961	0.179908	0.000000	0.257438	0.000000	0.000000	0.000000	-0.008402	0.009973	-0.007601	0.000000	0.000000	4.000000	18.000000	0.000000
14659.884079	0.094817	0.579045	0.003543	88.557884	91.418877	141.890961	0.179908	0.000000	0.257438	0.000000	0.000000	0.000000	-0.001842	0.009974	-0.008952	0.000000	0.000000	4.000000	18.000000	0.000000
14659.887412	0.094817	0.579045	0.003543	88.557480	91.293900	141.768585	0.178641	0.000000	0.258838	0.000000	0.000000	0.000000	-0.001842	0.009974	-0.008952	0.000000	0.000000	4.000000	18.000000	0.000000
14659.890746	0.094817	0.579045	0.003543	88.557480	91.293900	141.768585	0.178641	0.000000	0.258838	0.000000	0.000000	0.000000	-0.001842	0.009974	-0.008952	0.000000	0.000000	4.000000	18.000000	0.000000
14659.894079	0.094817	0.579045	0.003543	88.557480	91.293900	141.768585	0.178641	0.000000	0.258838	0.000000	0.000000	0.000000	-0.001842	0.009974	-0.008952	0.000000	0.000000	4.000000	18.000000	0.000000
14659.897412	0.094741	0.579086	0.003503	88.557205	91.288208	141.768448	0.177149	0.000000	0.259145	0.000000	0.000000	0.000000	-0.022966	0.012228	-0.011901	0.000000	0.000000	4.000000	18.000000	0.000000
14659.900746	0.094741	0.579086	0.003503	88.557205	91.288208	141.768448	0.177149	0.000000	0.259145	0.000000	0.000000	0.000000	-0.022966	0.012228	-0.011901	0.000000	0.000000	4.000000	18.000000	0.000000
14659.904079	0.094741	0.579086	0.003503	88.557205	91.288208	141.768448	0.177149	0.000000	0.259145	0.000000	0.000000	0.000000	-0.022966	0.012228	-0.011901	0.000000	0.000000	4.000000	18.000000	0.000000
14659.907412	0.094741	0.579086	0.003503	88.557343	91.283012	141.768677	0.175165	0.000000	0.262973	0.000000	0.000000	0.000000	-0.022966	0.012228	-0.011901	0.000000	0.000000	4.000000	18.000000	0.000000
14659.910746	0.094692	0.579093	0.003489	88.557343	91.283012	141.768677	0.175165	0.000000	0.262973	0.000000	0.000000	0.000000	-0.014559	0.002268	-0.004300	0.000000	0.000000	4.000000	18.000000	0.000000
14659.914079	0.094692	0.579093	0.003489	88.557343	91.283012	141.768677	0.175165	0.000000	0.262973	0.000000	0.000000	0.000000	-0.014559	0.002268	-0.004300	0.000000	0.000000	4.000000	18.000000	0.000000
14659.917412	0.094692	0.579093	0.003489	88.557343	91.277420	141.768555	0.175165	0.000000	0.262973	0.000000	0.000000	0.000000	-0.014559	0.002268	-0.004300	0.000000	0.000000	4.000000	18.000000	0.000000
14659.920746	0.094692	0.579093	0.003489	88.557343	91.277420	141.768555	0.175165	0.000000	0.262973	0.000000	0.000000	0.000000	-0.014559	0.002268	-0.004300	0.000000	0.000000	4.000000	18.000000	0.000000
14659.924079	0.094639	0.579109	0.003451	88.557343	91.277420	141.768555	0.175165	0.000000	0.262973	0.000000	0.000000	0.000000	-0.015996	0.004519	-0.011299	0.000000	0.000000	4.000000	18.000000	0.000000
14659.927412	0.094639	0.579109	0.003451	88.557884	91.394440	141.891022	0.174449	0.000000	0.265400	0.000000	0.000000	0.000000	-0.015996	0.004519	-0.011299	0.000000	0.000000	4.000000	18.000000	0.000000
14659.930746	0.094639	0.579109	0.003451	88.557884	91.394440	141.891022	0.174449	0.000000	0.265400	0.000000	0.000000	0.000000	-0.015996	0.004519	-0.011299	0.000000	0.000000	4.000000	18.000000	0.000000
14659.934079	0.094639	0.579109	0.003451	88.557884	91.394440	141.891022	0.174449	0.000000	0.265400	0.000000	0.000000	0.000000	-0.015996	0.004519	-0.011299	0.000000	0.000000	4.000000	18.000000	0.000000
14659.937412	0.094530	0.579095	0.003366	88.558296	91.511078	142.013199	0.172566	0.000000	0.268065	0.000000	0.000000	0.000000	-0.032621	-0.004125	-0.025689	0.000000	0.000000	4.000000	18.000000	0.000000
14659.940746	0.094530	0.579095	0.003366	88.558296	91.511078	142.013199	0.172566	0.000000	0.268065	0.000000	0.000000	0.000000	-0.032621	-0.004125	-0.025689	0.000000	0.000000	4.000000	18.000000	0.000000
14659.944079	0.094530	0.579095	0.003366	88.558296	91.511078	142.013199	0.172566	0.000000	0.268065	0.000000	0.000000	0.000000	-0.032621	-0.004125	-0.025689	0.000000	0.000000	4.000000	18.000000	0.000000
14659.947412	0.094468	0.579099	0.003288	88.558968	91.628281	142.135803	0.168284	0.000000	0.273502	0.000000	0.000000	0.000000	-0.018460	0.001343	-0.023347	0.000000	0.000000	4.000000	18.000000	0.000000
14659.950746	0.094468	0.579099	0.003288	88.558968	91.628281	142.135803	0.168284	0.000000	0.273502	0.000000	0.000000	0.000000	-0.018460	0.001343	-0.023347	0.000000	0.000000	4.000000	18.000000	0.000000
14659.954079	0.094468	0.579099	0.003288	88.558968	91.628281	142.135803	0.168284	0.000000	0.273502	0.000000	0.000000	0.000000	-0.018460	0.001343	-0.023347	0.000000	0.000000	4.000000	18.000000	0.000000
14659.957412	0.094468	0.579099	0.003288	88.558968	91.623047	142.136002	0.164393	0.000000	0.276579	0.000000	0.000000	0.000000	-0.018460	0.001343	-0.023347	0.000000	0.000000	4.000000	18.000000	0.000000
14659.960746	0.094415	0.579114	0.003250	88.558968	91.623047	142.136002	0.164393	0.000000	0.276579	0.000000	0.000000	0.000000	-0.015985	0.004506	-0.011309	0.000000	0.000000	4.000000	18.000000	0.000000
14659.964079	0.094415	0.579114	0.003250	88.558968	91.623047	142.136002	0.164393	0.000000	0.276579	0.000000	0.000000	0.000000	-0.015985	0.004506	-0.011309	0.000000	0.000000	4.000000	18.000000	0.000000
14659.967412	0.094415	0.579114	0.003250	88.558968	91.617447	142.135895	0.164393	0.000000	0.276579	0.000000	0.000000	0.000000	-0.015985	0.004506	-0.011309	0.000000	0.000000	4.000000	18.000000	0.000000
14659.970746	0.094415	0.579114	0.003250	88.558968	91.617447	142.135895	0.164393	0.000000	0.276579	0.000000	0.000000	0.000000	-0.015985	0.004506	-0.011309	0.000000	0.000000	4.000000	18.000000	0.000000
14659.974079	0.094335	0.579137	0.003194	88.558968	91.617447	142.135895	0.164393	0.000000	0.276579	0.000000	0.000000	0.000000	-0.023975	0.006775	-0.016967	0.000000	0.000000	4.000000	18.000000	0.000000
14659.977412	0.094335	0.579137	0.003194	88.558968	91.609291	142.135880	0.162508	0.000000	0.279243	0.000000	0.000000	0.000000	-0.023975	0.006775	-0.016967	0.000000	0.000000	4.000000	18.000000	0.000000
14659.980746	0.094335	0.579137	0.003194	88.558968	91.609291	142.135880	0.162508	0.000000	0.279243	0.000000	0.000000	0.000000	-0.023975	0.006775	-0.016967	0.000000	0.000000	4.000000	18.000000	0.000000
14659.984079	0.094335	0.579137	0.003194	88.558968	91.609291	142.135880	0.162508	0.000000	0.279243	0.000000	0.000000	0.000000	-0.023975	0.006775	-0.016967	0.000000	0.000000	4.000000	18.000000	0.000000
14659.987412	0.094206	0.579193	0.003116	88.558434	91.478760	142.013412	0.159680	0.000000	0.283239	0.000000	0.000000	0.000000	-0.038915	0.016715	-0.023248	0.000000	0.000000	4.000000	18.000000	0.000000
14659.990746	0.094206	0.579193	0.003116	88.558434	91.478760	142.013412	0.159680	0.000000	0.283239	0.000000	0.000000	0.000000	-0.038915	0.016715	-0.023248	0.000000	0.000000	4.000000	18.000000	0.000000
14659.994079	0.094206	0.579193	0.003116	88.558434	91.478760	142.013412	0.159680	0.000000	0.283239	0.000000	0.000000	0.000000	-0.038915	0.016715	-0.023248	0.000000	0.000000	4.000000	18.000000	0.000000
14659.997412	0.094206	0.579193	0.003116	88.557884	91.350800	141.890854	0.155806	0.000000	0.289725	0.000000	0.000000	0.000000	-0.038915	0.016715	-0.023248	0.000000	0.000000	4.000000	18.000000	0.000000
14660.000746	0.094134	0.579226	0.003100	88.557884	91.350800	141.890854	0.155806	0.000000	0.289725	0.000000	0.000000	0.000000	-0.021499	0.009957	-0.004937	0.000000	0.000000	4.000000	18.000000	0.000000
14660.004079	0.094134	0.579226	0.003100	88.557884	91.350800	141.890854	0.155806	0.000000	0.289725	0.000000	0.000000	0.000000	-0.021499	0.009957	-0.004937	0.000000	0.000000	4.000000	18.000000	0.000000
14660.007412	0.094134	0.579226	0.003100	88.557205	91.223007	141.768494	0.155806	0.000000	0.289725	0.000000	0.000000	0.000000	-0.021499	0.009957	-0.004937	0.000000	0.000000	4.000000	18.000000	0.000000
14660.010746	0.094134	0.579226	0.003100	88.557205	91.223007	141.768494	0.155806	0.000000	0.289725	0.000000	0.000000	0.000000	-0.021499	0.009957	-0.004937	0.000000	0.000000	4.000000	18.000000	0.000000
14660.014079	0.094096	0.579274	0.003028	88.557205	91.223007	141.768494	0.155806	0.000000	0.289725	0.000000	0.000000	0.000000	-0.011249	0.014462	-0.021625	0.000000	0.000000	4.000000	18.000000	0.000000
14660.017412	0.094096	0.579274	0.003028	88.557205	91.217583	141.768509	0.154983	0.000000	0.293308	0.000000	0.000000	0.000000	-0.011249	0.014462	-0.021625	0.000000	0.000000	4.000000	18.000000	0.000000
14660.020746	0.094096	0.579274	0.003028	88.557205	91.217583	141.768509	0.154983	0.000000	0.293308	0.000000	0.000000	0.000000	-0.011249	0.014462	-0.021625	0.000000	0.000000	4.000000	18.000000	0.000000
14660.024079	0.094096	0.579274	0.003028	88.557205	91.217583	141.768509	0.154983	0.000000	0.293308	0.000000	0.000000	0.000000	-0.011249	0.014462	-0.021625	0.000000	0.000000	4.000000	18.000000	0.000000
14660.027412	0.093949	0.579334	0.002863	88.555717	91.219810	141.780487	0.151379	0.000000	0.295183	0.000000	0.000000	0.000000	-0.044212	0.017996	-0.049326	0.000000	0.000000	4.000000	18.000000	0.000000
14660.030746	0.093949	0.579334	0.002863	88.555717	91.219810	141.780487	0.151379	0.000000	0.295183	0.000000	0.000000	0.000000	-0.044212	0.017996	-0.049326	0.000000	0.000000	4.000000	18.000000	0.000000
14660.034079	0.093949	0.579334	0.002863	88.555717	91.219810	141.780487	0.151379	0.000000	0.295183	0.000000	0.000000	0.000000	-0.044212	0.017996	-0.049326	0.000000	0.000000	4.000000	18.000000	0.000000
14660.037412	0.093949	0.579334	0.002863	88.554092	91.224976	141.792664	0.143158	0.000000	0.302551	0.000000	0.000000	0.000000	-0.044212	0.017996	-0.049326	0.000000	1.000000	4.000000	18.000000	0.000000
14660.040746	0.093886	0.579364	0.002779	88.554092	91.224976	141.792664	0.143158	0.000000	0.302551	0.000000	0.000000	0.000000	-0.018823	0.008997	-0.025339	0.000000	1.000000	4.000000	18.000000	0.000000
