# Supplementary material for: Haptic Guidance Needs to Be Intuitive Not Just Informative to Improve Human Motor Accuracy
Source: PLoS One. 2016 Mar 16;11(3):e0150912. doi: 10.1371/journal.pone.0150912 (PMC4794196; doi:10.1371/journal.pone.0150912)
Supplement: S1 Data — (ZIP) [file pone.0150912.s001.zip › Subject6/exp1_0019.txt]

Time	PosX	PosY	PosZ	RotX	RotY	RotZ	ForceX	ForceY	ForceZ	MomentX	MomentY	MomentZ	VelocityX	VelocityY	VelocityZ	CalibratedWeight	ButtonDown	Condition	Trial	Visual
14664.024079	-0.000518	0.520522	0.249244	83.948318	123.339928	161.852798	4.648312	0.000000	-1.842064	0.000000	0.000000	0.000000	0.171189	-0.038666	-0.105505	0.000000	1.000000	4.000000	19.000000	1.000000
14664.027412	-0.000518	0.520522	0.249244	83.948318	123.339928	161.852798	4.648312	0.000000	-1.842064	0.000000	0.000000	0.000000	0.171189	-0.038666	-0.105505	0.000000	1.000000	4.000000	19.000000	1.000000
14664.030746	-0.000518	0.520522	0.249244	83.948318	123.339928	161.852798	4.648312	0.000000	-1.842064	0.000000	0.000000	0.000000	0.171189	-0.038666	-0.105505	0.000000	1.000000	4.000000	19.000000	1.000000
14664.034079	-0.000518	0.520522	0.249244	83.918976	123.862534	162.237442	4.643767	0.000000	-1.853491	0.000000	0.000000	0.000000	0.171189	-0.038666	-0.105505	0.000000	1.000000	4.000000	19.000000	1.000000
14664.037412	0.000890	0.520373	0.248877	83.918976	123.862534	162.237442	4.643767	0.000000	-1.853491	0.000000	0.000000	0.000000	0.422396	-0.044867	-0.110098	0.000000	1.000000	4.000000	19.000000	1.000000
14664.040746	0.000890	0.520373	0.248877	83.918976	123.862534	162.237442	4.643767	0.000000	-1.853491	0.000000	0.000000	0.000000	0.422396	-0.044867	-0.110098	0.000000	1.000000	4.000000	19.000000	1.000000
14664.044079	0.000890	0.520373	0.248877	83.909538	124.623085	162.854141	4.633736	0.000000	-1.878429	0.000000	0.000000	0.000000	0.422396	-0.044867	-0.110098	0.000000	1.000000	4.000000	19.000000	1.000000
14664.047412	0.002363	0.520292	0.248405	83.909538	124.623085	162.854141	4.633736	0.000000	-1.878429	0.000000	0.000000	0.000000	0.441954	-0.024228	-0.141487	0.000000	1.000000	4.000000	19.000000	1.000000
14664.050746	0.002363	0.520292	0.248405	83.909538	124.623085	162.854141	4.633736	0.000000	-1.878429	0.000000	0.000000	0.000000	0.441954	-0.024228	-0.141487	0.000000	1.000000	4.000000	19.000000	1.000000
14664.054079	0.002363	0.520292	0.248405	84.117668	126.564514	164.529770	4.622875	0.000000	-1.905000	0.000000	0.000000	0.000000	0.441954	-0.024228	-0.141487	0.000000	1.000000	4.000000	19.000000	1.000000
14664.057412	0.003700	0.520410	0.247770	84.117668	126.564514	164.529770	4.622875	0.000000	-1.905000	0.000000	0.000000	0.000000	0.400944	0.035542	-0.190540	0.000000	1.000000	4.000000	19.000000	1.000000
14664.060746	0.003700	0.520410	0.247770	84.117668	126.564514	164.529770	4.622875	0.000000	-1.905000	0.000000	0.000000	0.000000	0.400944	0.035542	-0.190540	0.000000	1.000000	4.000000	19.000000	1.000000
14664.064079	0.003700	0.520410	0.247770	84.641129	131.148956	168.543930	4.612325	0.000000	-1.930404	0.000000	0.000000	0.000000	0.400944	0.035542	-0.190540	0.000000	1.000000	4.000000	19.000000	1.000000
14664.067412	0.005668	0.520422	0.247025	84.641129	131.148956	168.543930	4.612325	0.000000	-1.930404	0.000000	0.000000	0.000000	0.590550	0.003565	-0.223522	0.000000	1.000000	4.000000	19.000000	1.000000
14664.070746	0.005668	0.520422	0.247025	84.641129	131.148956	168.543930	4.612325	0.000000	-1.930404	0.000000	0.000000	0.000000	0.590550	0.003565	-0.223522	0.000000	1.000000	4.000000	19.000000	1.000000
14664.074079	0.005668	0.520422	0.247025	85.372124	137.546265	174.228210	4.597070	0.000000	-1.966456	0.000000	0.000000	0.000000	0.590550	0.003565	-0.223522	0.000000	1.000000	4.000000	19.000000	1.000000
14664.077412	0.007497	0.520435	0.246068	85.372124	137.546265	174.228210	4.597070	0.000000	-1.966456	0.000000	0.000000	0.000000	0.548569	0.003742	-0.287210	0.000000	1.000000	4.000000	19.000000	1.000000
14664.080746	0.007497	0.520435	0.246068	85.372124	137.546265	174.228210	4.597070	0.000000	-1.966456	0.000000	0.000000	0.000000	0.548569	0.003742	-0.287210	0.000000	1.000000	4.000000	19.000000	1.000000
14664.084079	0.007497	0.520435	0.246068	86.213692	146.685608	-177.417511	4.581866	0.000000	-2.001626	0.000000	0.000000	0.000000	0.548569	0.003742	-0.287210	0.000000	1.000000	4.000000	19.000000	1.000000
14664.087412	0.009384	0.520465	0.244878	86.213692	146.685608	-177.417511	4.581866	0.000000	-2.001626	0.000000	0.000000	0.000000	0.566173	0.009123	-0.357000	0.000000	1.000000	4.000000	19.000000	1.000000
14664.090746	0.009384	0.520465	0.244878	86.213692	146.685608	-177.417511	4.581866	0.000000	-2.001626	0.000000	0.000000	0.000000	0.566173	0.009123	-0.357000	0.000000	1.000000	4.000000	19.000000	1.000000
14664.094079	0.009384	0.520465	0.244878	87.069489	158.588150	-166.240387	4.565248	0.000000	-2.039242	0.000000	0.000000	0.000000	0.566173	0.009123	-0.357000	0.000000	1.000000	4.000000	19.000000	1.000000
14664.097412	0.011630	0.520645	0.243628	87.069489	158.588150	-166.240387	4.565248	0.000000	-2.039242	0.000000	0.000000	0.000000	0.673809	0.054001	-0.374824	0.000000	1.000000	4.000000	19.000000	1.000000
14664.100746	0.011630	0.520645	0.243628	87.069489	158.588150	-166.240387	4.565248	0.000000	-2.039242	0.000000	0.000000	0.000000	0.673809	0.054001	-0.374824	0.000000	1.000000	4.000000	19.000000	1.000000
14664.104079	0.011630	0.520645	0.243628	87.801529	171.514648	-153.480530	4.545557	0.000000	-2.082765	0.000000	0.000000	0.000000	0.673809	0.054001	-0.374824	0.000000	1.000000	4.000000	19.000000	1.000000
14664.107412	0.013767	0.520742	0.242314	87.801529	171.514648	-153.480530	4.545557	0.000000	-2.082765	0.000000	0.000000	0.000000	0.641179	0.028949	-0.394294	0.000000	1.000000	4.000000	19.000000	1.000000
14664.110746	0.013767	0.520742	0.242314	87.801529	171.514648	-153.480530	4.545557	0.000000	-2.082765	0.000000	0.000000	0.000000	0.641179	0.028949	-0.394294	0.000000	1.000000	4.000000	19.000000	1.000000
14664.114079	0.013767	0.520742	0.242314	88.451744	-176.214005	-140.649673	4.525983	0.000000	-2.124965	0.000000	0.000000	0.000000	0.641179	0.028949	-0.394294	0.000000	1.000000	4.000000	19.000000	1.000000
14664.117412	0.016093	0.520905	0.240883	88.451744	-176.214005	-140.649673	4.525983	0.000000	-2.124965	0.000000	0.000000	0.000000	0.697703	0.048906	-0.429405	0.000000	1.000000	4.000000	19.000000	1.000000
14664.120746	0.016093	0.520905	0.240883	88.451744	-176.214005	-140.649673	4.525983	0.000000	-2.124965	0.000000	0.000000	0.000000	0.697703	0.048906	-0.429405	0.000000	1.000000	4.000000	19.000000	1.000000
14664.124079	0.016093	0.520905	0.240883	89.050644	-158.165009	-122.127922	4.504186	0.000000	-2.170784	0.000000	0.000000	0.000000	0.697703	0.048906	-0.429405	0.000000	1.000000	4.000000	19.000000	1.000000
14664.127412	0.018539	0.521040	0.239358	89.050644	-158.165009	-122.127922	4.504186	0.000000	-2.170784	0.000000	0.000000	0.000000	0.733883	0.040558	-0.457394	0.000000	1.000000	4.000000	19.000000	1.000000
14664.130746	0.018539	0.521040	0.239358	89.050644	-158.165009	-122.127922	4.504186	0.000000	-2.170784	0.000000	0.000000	0.000000	0.733883	0.040558	-0.457394	0.000000	1.000000	4.000000	19.000000	1.000000
14664.134079	0.018539	0.521040	0.239358	89.428017	-114.590897	-78.087654	4.480638	0.000000	-2.218983	0.000000	0.000000	0.000000	0.733883	0.040558	-0.457394	0.000000	1.000000	4.000000	19.000000	1.000000
14664.137412	0.020744	0.521232	0.237838	89.428017	-114.590897	-78.087654	4.480638	0.000000	-2.218983	0.000000	0.000000	0.000000	0.661462	0.057645	-0.455898	0.000000	1.000000	4.000000	19.000000	1.000000
14664.140746	0.020744	0.521232	0.237838	89.428017	-114.590897	-78.087654	4.480638	0.000000	-2.218983	0.000000	0.000000	0.000000	0.661462	0.057645	-0.455898	0.000000	1.000000	4.000000	19.000000	1.000000
14664.144079	0.020744	0.521232	0.237838	89.203285	-61.577477	-24.783428	4.458369	0.000000	-2.263393	0.000000	0.000000	0.000000	0.661462	0.057645	-0.455898	0.000000	1.000000	4.000000	19.000000	1.000000
14664.147412	0.022775	0.521405	0.236331	89.203285	-61.577477	-24.783428	4.458369	0.000000	-2.263393	0.000000	0.000000	0.000000	0.609331	0.051887	-0.452241	0.000000	1.000000	4.000000	19.000000	1.000000
14664.150746	0.022775	0.521405	0.236331	89.203285	-61.577477	-24.783428	4.458369	0.000000	-2.263393	0.000000	0.000000	0.000000	0.609331	0.051887	-0.452241	0.000000	1.000000	4.000000	19.000000	1.000000
14664.154079	0.022775	0.521405	0.236331	88.681808	-43.282963	-6.333407	4.436982	0.000000	-2.305037	0.000000	0.000000	0.000000	0.609331	0.051887	-0.452241	0.000000	1.000000	4.000000	19.000000	1.000000
14664.157412	0.024637	0.521606	0.234931	88.681808	-43.282963	-6.333407	4.436982	0.000000	-2.305037	0.000000	0.000000	0.000000	0.558552	0.060237	-0.420106	0.000000	1.000000	4.000000	19.000000	1.000000
14664.160746	0.024637	0.521606	0.234931	88.681808	-43.282963	-6.333407	4.436982	0.000000	-2.305037	0.000000	0.000000	0.000000	0.558552	0.060237	-0.420106	0.000000	1.000000	4.000000	19.000000	1.000000
14664.164079	0.024637	0.521606	0.234931	88.152519	-35.135704	2.067938	4.416901	0.000000	-2.343286	0.000000	0.000000	0.000000	0.558552	0.060237	-0.420106	0.000000	1.000000	4.000000	19.000000	1.000000
14664.167412	0.026137	0.521878	0.233708	88.152519	-35.135704	2.067938	4.416901	0.000000	-2.343286	0.000000	0.000000	0.000000	0.450007	0.081751	-0.366738	0.000000	0.000000	4.000000	19.000000	1.000000
14664.170746	0.026137	0.521878	0.233708	88.152519	-35.135704	2.067938	4.416901	0.000000	-2.343286	0.000000	0.000000	0.000000	0.450007	0.081751	-0.366738	0.000000	0.000000	4.000000	19.000000	1.000000
14664.174079	0.026137	0.521878	0.233708	87.706551	-28.298447	9.012281	4.400041	0.000000	-2.374793	0.000000	0.000000	0.000000	0.450007	0.081751	-0.366738	0.000000	0.000000	4.000000	19.000000	1.000000
14664.177412	0.027477	0.522171	0.232713	87.706551	-28.298447	9.012281	4.400041	0.000000	-2.374793	0.000000	0.000000	0.000000	0.401978	0.087705	-0.298498	0.000000	0.000000	4.000000	19.000000	1.000000
14664.180746	0.027477	0.522171	0.232713	87.706551	-28.298447	9.012281	4.400041	0.000000	-2.374793	0.000000	0.000000	0.000000	0.401978	0.087705	-0.298498	0.000000	0.000000	4.000000	19.000000	1.000000
14664.184079	0.027477	0.522171	0.232713	87.352699	-21.749784	15.797224	4.385173	0.000000	-2.402137	0.000000	0.000000	0.000000	0.401978	0.087705	-0.298498	0.000000	0.000000	4.000000	19.000000	1.000000
14664.187412	0.028624	0.522460	0.231902	87.352699	-21.749784	15.797224	4.385173	0.000000	-2.402137	0.000000	0.000000	0.000000	0.344177	0.086789	-0.243283	0.000000	0.000000	4.000000	19.000000	1.000000
14664.190746	0.028624	0.522460	0.231902	87.352699	-21.749784	15.797224	4.385173	0.000000	-2.402137	0.000000	0.000000	0.000000	0.344177	0.086789	-0.243283	0.000000	0.000000	4.000000	19.000000	1.000000
14664.194079	0.028624	0.522460	0.231902	87.165314	-15.999857	21.966627	4.372468	0.000000	-2.425184	0.000000	0.000000	0.000000	0.344177	0.086789	-0.243283	0.000000	0.000000	4.000000	19.000000	1.000000
14664.197412	0.029514	0.522764	0.231262	87.165314	-15.999857	21.966627	4.372468	0.000000	-2.425184	0.000000	0.000000	0.000000	0.267028	0.091143	-0.192121	0.000000	0.000000	4.000000	19.000000	1.000000
14664.200746	0.029514	0.522764	0.231262	87.165314	-15.999857	21.966627	4.372468	0.000000	-2.425184	0.000000	0.000000	0.000000	0.267028	0.091143	-0.192121	0.000000	0.000000	4.000000	19.000000	1.000000
14664.204079	0.029514	0.522764	0.231262	87.282791	-10.556566	27.806700	4.362468	0.000000	-2.443128	0.000000	0.000000	0.000000	0.267028	0.091143	-0.192121	0.000000	0.000000	4.000000	19.000000	1.000000
14664.207412	0.029514	0.522764	0.231262	87.282791	-10.556566	27.806700	4.362468	0.000000	-2.443128	0.000000	0.000000	0.000000	0.267028	0.091143	-0.192121	0.000000	0.000000	4.000000	19.000000	1.000000
14664.210746	0.030245	0.523117	0.230753	87.282791	-10.556566	27.806700	4.362468	0.000000	-2.443128	0.000000	0.000000	0.000000	0.219213	0.105983	-0.152622	0.000000	0.000000	4.000000	19.000000	1.000000
14664.214079	0.030245	0.523117	0.230753	87.562332	-2.626497	35.987186	4.362468	0.000000	-2.443128	0.000000	0.000000	0.000000	0.219213	0.105983	-0.152622	0.000000	0.000000	4.000000	19.000000	1.000000
14664.217412	0.030914	0.523499	0.230358	87.562332	-2.626497	35.987186	4.362468	0.000000	-2.443128	0.000000	0.000000	0.000000	0.200815	0.114752	-0.118542	0.000000	0.000000	4.000000	19.000000	1.000000
14664.220746	0.030914	0.523499	0.230358	87.562332	-2.626497	35.987186	4.362468	0.000000	-2.443128	0.000000	0.000000	0.000000	0.200815	0.114752	-0.118542	0.000000	0.000000	4.000000	19.000000	1.000000
14664.224079	0.030914	0.523499	0.230358	87.859634	9.592365	48.520775	4.347045	0.000000	-2.470465	0.000000	0.000000	0.000000	0.200815	0.114752	-0.118542	0.000000	0.000000	4.000000	19.000000	1.000000
14664.227412	0.030914	0.523499	0.230358	87.859634	9.592365	48.520775	4.347045	0.000000	-2.470465	0.000000	0.000000	0.000000	0.200815	0.114752	-0.118542	0.000000	0.000000	4.000000	19.000000	1.000000
14664.230746	0.031456	0.523908	0.230047	87.859634	9.592365	48.520775	4.347045	0.000000	-2.470465	0.000000	0.000000	0.000000	0.162529	0.122614	-0.093225	0.000000	0.000000	4.000000	19.000000	1.000000
14664.234079	0.031456	0.523908	0.230047	88.055290	25.949720	65.218369	4.347045	0.000000	-2.470465	0.000000	0.000000	0.000000	0.162529	0.122614	-0.093225	0.000000	0.000000	4.000000	19.000000	1.000000
14664.237412	0.031838	0.524343	0.229823	88.055290	25.949720	65.218369	4.347045	0.000000	-2.470465	0.000000	0.000000	0.000000	0.114572	0.130537	-0.067342	0.000000	0.000000	4.000000	19.000000	1.000000
14664.240746	0.031838	0.524343	0.229823	88.055290	25.949720	65.218369	4.347045	0.000000	-2.470465	0.000000	0.000000	0.000000	0.114572	0.130537	-0.067342	0.000000	0.000000	4.000000	19.000000	1.000000
14664.244079	0.031838	0.524343	0.229823	88.084190	43.691189	83.293655	4.337057	0.000000	-2.487959	0.000000	0.000000	0.000000	0.114572	0.130537	-0.067342	0.000000	0.000000	4.000000	19.000000	1.000000
14664.247412	0.031838	0.524343	0.229823	88.084190	43.691189	83.293655	4.337057	0.000000	-2.487959	0.000000	0.000000	0.000000	0.114572	0.130537	-0.067342	0.000000	0.000000	4.000000	19.000000	1.000000
14664.250746	0.032026	0.524802	0.229654	88.084190	43.691189	83.293655	4.337057	0.000000	-2.487959	0.000000	0.000000	0.000000	0.056466	0.137534	-0.050671	0.000000	0.000000	4.000000	19.000000	1.000000
14664.254079	0.032026	0.524802	0.229654	87.976677	59.139767	99.040329	4.337057	0.000000	-2.487959	0.000000	0.000000	0.000000	0.056466	0.137534	-0.050671	0.000000	0.000000	4.000000	19.000000	1.000000
14664.257412	0.032085	0.525243	0.229509	87.976677	59.139767	99.040329	4.337057	0.000000	-2.487959	0.000000	0.000000	0.000000	0.017573	0.132338	-0.043515	0.000000	0.000000	4.000000	19.000000	1.000000
14664.260746	0.032085	0.525243	0.229509	87.976677	59.139767	99.040329	4.337057	0.000000	-2.487959	0.000000	0.000000	0.000000	0.017573	0.132338	-0.043515	0.000000	0.000000	4.000000	19.000000	1.000000
14664.264079	0.032085	0.525243	0.229509	87.805359	70.784088	110.929085	4.333573	0.000000	-2.494021	0.000000	0.000000	0.000000	0.017573	0.132338	-0.043515	0.000000	0.000000	4.000000	19.000000	1.000000
14664.267412	0.032013	0.525646	0.229373	87.805359	70.784088	110.929085	4.333573	0.000000	-2.494021	0.000000	0.000000	0.000000	-0.021498	0.121013	-0.040663	0.000000	0.000000	4.000000	19.000000	1.000000
14664.270746	0.032013	0.525646	0.229373	87.805359	70.784088	110.929085	4.333573	0.000000	-2.494021	0.000000	0.000000	0.000000	-0.021498	0.121013	-0.040663	0.000000	0.000000	4.000000	19.000000	1.000000
14664.274079	0.032013	0.525646	0.229373	87.600533	79.593407	119.958672	4.333521	0.000000	-2.494112	0.000000	0.000000	0.000000	-0.021498	0.121013	-0.040663	0.000000	0.000000	4.000000	19.000000	1.000000
14664.277412	0.032013	0.525646	0.229373	87.600533	79.593407	119.958672	4.333521	0.000000	-2.494112	0.000000	0.000000	0.000000	-0.021498	0.121013	-0.040663	0.000000	0.000000	4.000000	19.000000	1.000000
14664.280746	0.031811	0.526049	0.229243	87.600533	79.593407	119.958672	4.333521	0.000000	-2.494112	0.000000	0.000000	0.000000	-0.060595	0.120969	-0.038925	0.000000	0.000000	4.000000	19.000000	1.000000
14664.284079	0.031811	0.526049	0.229243	87.365593	85.973763	126.550728	4.333521	0.000000	-2.494112	0.000000	0.000000	0.000000	-0.060595	0.120969	-0.038925	0.000000	0.000000	4.000000	19.000000	1.000000
14664.287412	0.031509	0.526429	0.229071	87.365593	85.973763	126.550728	4.333521	0.000000	-2.494112	0.000000	0.000000	0.000000	-0.090543	0.113820	-0.051747	0.000000	0.000000	4.000000	19.000000	1.000000
14664.290746	0.031509	0.526429	0.229071	87.365593	85.973763	126.550728	4.333521	0.000000	-2.494112	0.000000	0.000000	0.000000	-0.090543	0.113820	-0.051747	0.000000	0.000000	4.000000	19.000000	1.000000
14664.294079	0.031509	0.526429	0.229071	87.096336	90.575935	131.371185	4.336218	0.000000	-2.489420	0.000000	0.000000	0.000000	-0.090543	0.113820	-0.051747	0.000000	0.000000	4.000000	19.000000	1.000000
14664.297412	0.031172	0.526764	0.228838	87.096336	90.575935	131.371185	4.336218	0.000000	-2.489420	0.000000	0.000000	0.000000	-0.101106	0.100530	-0.069816	0.000000	0.000000	4.000000	19.000000	1.000000
14664.300746	0.031172	0.526764	0.228838	87.096336	90.575935	131.371185	4.336218	0.000000	-2.489420	0.000000	0.000000	0.000000	-0.101106	0.100530	-0.069816	0.000000	0.000000	4.000000	19.000000	1.000000
14664.304079	0.031172	0.526764	0.228838	86.797165	93.779694	134.809433	4.337883	0.000000	-2.486519	0.000000	0.000000	0.000000	-0.101106	0.100530	-0.069816	0.000000	0.000000	4.000000	19.000000	1.000000
14664.307412	0.031172	0.526764	0.228838	86.797165	93.779694	134.809433	4.337883	0.000000	-2.486519	0.000000	0.000000	0.000000	-0.101106	0.100530	-0.069816	0.000000	0.000000	4.000000	19.000000	1.000000
14664.310746	0.030769	0.527095	0.228575	86.797165	93.779694	134.809433	4.337883	0.000000	-2.486519	0.000000	0.000000	0.000000	-0.121014	0.099463	-0.078834	0.000000	0.000000	4.000000	19.000000	1.000000
14664.314079	0.030769	0.527095	0.228575	86.507561	95.816185	137.062302	4.337883	0.000000	-2.486519	0.000000	0.000000	0.000000	-0.121014	0.099463	-0.078834	0.000000	0.000000	4.000000	19.000000	1.000000
14664.317412	0.030364	0.527403	0.228265	86.507561	95.816185	137.062302	4.337883	0.000000	-2.486519	0.000000	0.000000	0.000000	-0.121548	0.092237	-0.093086	0.000000	0.000000	4.000000	19.000000	1.000000
14664.320746	0.030364	0.527403	0.228265	86.507561	95.816185	137.062302	4.337883	0.000000	-2.486519	0.000000	0.000000	0.000000	-0.121548	0.092237	-0.093086	0.000000	0.000000	4.000000	19.000000	1.000000
14664.324079	0.030364	0.527403	0.228265	86.254456	96.956375	138.357178	4.341816	0.000000	-2.479644	0.000000	0.000000	0.000000	-0.121548	0.092237	-0.093086	0.000000	0.000000	4.000000	19.000000	1.000000
14664.327412	0.030364	0.527403	0.228265	86.254456	96.956375	138.357178	4.341816	0.000000	-2.479644	0.000000	0.000000	0.000000	-0.121548	0.092237	-0.093086	0.000000	0.000000	4.000000	19.000000	1.000000
14664.330746	0.029927	0.527710	0.227956	86.254456	96.956375	138.357178	4.341816	0.000000	-2.479644	0.000000	0.000000	0.000000	-0.131200	0.092162	-0.092816	0.000000	0.000000	4.000000	19.000000	1.000000
14664.334079	0.029927	0.527710	0.227956	86.063438	97.497955	139.010788	4.341816	0.000000	-2.479644	0.000000	0.000000	0.000000	-0.131200	0.092162	-0.092816	0.000000	0.000000	4.000000	19.000000	1.000000
14664.337412	0.029391	0.527997	0.227636	86.063438	97.497955	139.010788	4.341816	0.000000	-2.479644	0.000000	0.000000	0.000000	-0.160530	0.085933	-0.096051	0.000000	0.000000	4.000000	19.000000	1.000000
14664.340746	0.029391	0.527997	0.227636	86.063438	97.497955	139.010788	4.341816	0.000000	-2.479644	0.000000	0.000000	0.000000	-0.160530	0.085933	-0.096051	0.000000	0.000000	4.000000	19.000000	1.000000
14664.344079	0.029391	0.527997	0.227636	85.931580	97.626152	139.147598	4.346847	0.000000	-2.470813	0.000000	0.000000	0.000000	-0.160530	0.085933	-0.096051	0.000000	0.000000	4.000000	19.000000	1.000000
14664.347412	0.029391	0.527997	0.227636	85.931580	97.626152	139.147598	4.346847	0.000000	-2.470813	0.000000	0.000000	0.000000	-0.160530	0.085933	-0.096051	0.000000	0.000000	4.000000	19.000000	1.000000
14664.350746	0.028824	0.528225	0.227306	85.931580	97.626152	139.147598	4.346847	0.000000	-2.470813	0.000000	0.000000	0.000000	-0.170263	0.068476	-0.099011	0.000000	0.000000	4.000000	19.000000	1.000000
14664.354079	0.028824	0.528225	0.227306	85.853386	97.554710	138.884766	4.346847	0.000000	-2.470813	0.000000	0.000000	0.000000	-0.170263	0.068476	-0.099011	0.000000	0.000000	4.000000	19.000000	1.000000
14664.357412	0.028224	0.528453	0.226976	85.853386	97.554710	138.884766	4.346847	0.000000	-2.470813	0.000000	0.000000	0.000000	-0.179845	0.068398	-0.098828	0.000000	0.000000	4.000000	19.000000	1.000000
14664.360746	0.028224	0.528453	0.226976	85.853386	97.554710	138.884766	4.346847	0.000000	-2.470813	0.000000	0.000000	0.000000	-0.179845	0.068398	-0.098828	0.000000	0.000000	4.000000	19.000000	1.000000
14664.364079	0.028224	0.528453	0.226976	85.803299	97.575157	138.643600	4.353359	0.000000	-2.459321	0.000000	0.000000	0.000000	-0.179845	0.068398	-0.098828	0.000000	0.000000	4.000000	19.000000	1.000000
14664.367412	0.028224	0.528453	0.226976	85.803299	97.575157	138.643600	4.353359	0.000000	-2.459321	0.000000	0.000000	0.000000	-0.179845	0.068398	-0.098828	0.000000	0.000000	4.000000	19.000000	1.000000
14664.370746	0.027561	0.528606	0.226656	85.803299	97.575157	138.643600	4.353359	0.000000	-2.459321	0.000000	0.000000	0.000000	-0.199056	0.045870	-0.095949	0.000000	0.000000	4.000000	19.000000	1.000000
14664.374079	0.027561	0.528606	0.226656	85.767700	97.707359	138.551651	4.353359	0.000000	-2.459321	0.000000	0.000000	0.000000	-0.199056	0.045870	-0.095949	0.000000	0.000000	4.000000	19.000000	1.000000
14664.377412	0.026897	0.528775	0.226317	85.767700	97.707359	138.551651	4.353359	0.000000	-2.459321	0.000000	0.000000	0.000000	-0.199085	0.050907	-0.101704	0.000000	0.000000	4.000000	19.000000	1.000000
14664.380746	0.026897	0.528775	0.226317	85.767700	97.707359	138.551651	4.353359	0.000000	-2.459321	0.000000	0.000000	0.000000	-0.199085	0.050907	-0.101704	0.000000	0.000000	4.000000	19.000000	1.000000
14664.384079	0.026897	0.528775	0.226317	85.723778	97.904243	138.561890	4.361218	0.000000	-2.445358	0.000000	0.000000	0.000000	-0.199085	0.050907	-0.101704	0.000000	0.000000	4.000000	19.000000	1.000000
14664.387412	0.026897	0.528775	0.226317	85.723778	97.904243	138.561890	4.361218	0.000000	-2.445358	0.000000	0.000000	0.000000	-0.199085	0.050907	-0.101704	0.000000	0.000000	4.000000	19.000000	1.000000
14664.390746	0.026231	0.528880	0.225901	85.723778	97.904243	138.561890	4.361218	0.000000	-2.445358	0.000000	0.000000	0.000000	-0.199763	0.031457	-0.124767	0.000000	0.000000	4.000000	19.000000	1.000000
14664.394079	0.026231	0.528880	0.225901	85.667587	98.192726	138.626938	4.361218	0.000000	-2.445358	0.000000	0.000000	0.000000	-0.199763	0.031457	-0.124767	0.000000	0.000000	4.000000	19.000000	1.000000
14664.397412	0.025532	0.528941	0.225424	85.667587	98.192726	138.626938	4.361218	0.000000	-2.445358	0.000000	0.000000	0.000000	-0.209936	0.018112	-0.143192	0.000000	0.000000	4.000000	19.000000	1.000000
14664.400746	0.025532	0.528941	0.225424	85.667587	98.192726	138.626938	4.361218	0.000000	-2.445358	0.000000	0.000000	0.000000	-0.209936	0.018112	-0.143192	0.000000	0.000000	4.000000	19.000000	1.000000
14664.404079	0.025532	0.528941	0.225424	85.593666	98.510658	138.810913	4.368349	0.000000	-2.432597	0.000000	0.000000	0.000000	-0.209936	0.018112	-0.143192	0.000000	0.000000	4.000000	19.000000	1.000000
14664.407412	0.025532	0.528941	0.225424	85.593666	98.510658	138.810913	4.368349	0.000000	-2.432597	0.000000	0.000000	0.000000	-0.209936	0.018112	-0.143192	0.000000	0.000000	4.000000	19.000000	1.000000
14664.410746	0.024767	0.529035	0.224911	85.593666	98.510658	138.810913	4.368349	0.000000	-2.432597	0.000000	0.000000	0.000000	-0.229476	0.028215	-0.153857	0.000000	0.000000	4.000000	19.000000	1.000000
14664.414079	0.024767	0.529035	0.224911	85.505730	98.859604	139.064896	4.368349	0.000000	-2.432597	0.000000	0.000000	0.000000	-0.229476	0.028215	-0.153857	0.000000	0.000000	4.000000	19.000000	1.000000
14664.417412	0.023905	0.529050	0.224375	85.505730	98.859604	139.064896	4.368349	0.000000	-2.432597	0.000000	0.000000	0.000000	-0.258519	0.004722	-0.160745	0.000000	0.000000	4.000000	19.000000	1.000000
14664.420746	0.023905	0.529050	0.224375	85.505730	98.859604	139.064896	4.368349	0.000000	-2.432597	0.000000	0.000000	0.000000	-0.258519	0.004722	-0.160745	0.000000	0.000000	4.000000	19.000000	1.000000
14664.424079	0.023905	0.529050	0.224375	85.417557	99.180397	139.293732	4.376966	0.000000	-2.417056	0.000000	0.000000	0.000000	-0.258519	0.004722	-0.160745	0.000000	0.000000	4.000000	19.000000	1.000000
14664.427412	0.022949	0.529032	0.223878	85.417557	99.180397	139.293732	4.376966	0.000000	-2.417056	0.000000	0.000000	0.000000	-0.286841	-0.005455	-0.149226	0.000000	0.000000	4.000000	19.000000	1.000000
14664.430746	0.022949	0.529032	0.223878	85.417557	99.180397	139.293732	4.376966	0.000000	-2.417056	0.000000	0.000000	0.000000	-0.286841	-0.005455	-0.149226	0.000000	0.000000	4.000000	19.000000	1.000000
14664.434079	0.022949	0.529032	0.223878	85.309067	99.390793	139.402985	4.382600	0.000000	-2.406827	0.000000	0.000000	0.000000	-0.286841	-0.005455	-0.149226	0.000000	0.000000	4.000000	19.000000	1.000000
14664.437412	0.021898	0.529017	0.223415	85.309067	99.390793	139.402985	4.382600	0.000000	-2.406827	0.000000	0.000000	0.000000	-0.315179	-0.004451	-0.138974	0.000000	0.000000	4.000000	19.000000	1.000000
14664.440746	0.021898	0.529017	0.223415	85.309067	99.390793	139.402985	4.382600	0.000000	-2.406827	0.000000	0.000000	0.000000	-0.315179	-0.004451	-0.138974	0.000000	0.000000	4.000000	19.000000	1.000000
14664.444079	0.021898	0.529017	0.223415	85.167625	99.428337	139.360764	4.389183	0.000000	-2.394801	0.000000	0.000000	0.000000	-0.315179	-0.004451	-0.138974	0.000000	0.000000	4.000000	19.000000	1.000000
14664.447412	0.020787	0.528972	0.223021	85.167625	99.428337	139.360764	4.389183	0.000000	-2.394801	0.000000	0.000000	0.000000	-0.333478	-0.013548	-0.118062	0.000000	0.000000	4.000000	19.000000	1.000000
14664.450746	0.020787	0.528972	0.223021	85.167625	99.428337	139.360764	4.389183	0.000000	-2.394801	0.000000	0.000000	0.000000	-0.333478	-0.013548	-0.118062	0.000000	0.000000	4.000000	19.000000	1.000000
14664.454079	0.020787	0.528972	0.223021	85.002365	99.359436	139.202942	4.396596	0.000000	-2.381164	0.000000	0.000000	0.000000	-0.333478	-0.013548	-0.118062	0.000000	0.000000	4.000000	19.000000	1.000000
14664.457412	0.019614	0.528971	0.222689	85.002365	99.359436	139.202942	4.396596	0.000000	-2.381164	0.000000	0.000000	0.000000	-0.351909	-0.000323	-0.099550	0.000000	0.000000	4.000000	19.000000	1.000000
14664.460746	0.019614	0.528971	0.222689	85.002365	99.359436	139.202942	4.396596	0.000000	-2.381164	0.000000	0.000000	0.000000	-0.351909	-0.000323	-0.099550	0.000000	0.000000	4.000000	19.000000	1.000000
14664.464079	0.019614	0.528971	0.222689	84.830132	99.233986	138.993912	4.404797	0.000000	-2.365958	0.000000	0.000000	0.000000	-0.351909	-0.000323	-0.099550	0.000000	0.000000	4.000000	19.000000	1.000000
14664.467412	0.018410	0.528970	0.222356	84.830132	99.233986	138.993912	4.404797	0.000000	-2.365958	0.000000	0.000000	0.000000	-0.361230	-0.000331	-0.099961	0.000000	0.000000	4.000000	19.000000	1.000000
14664.470746	0.018410	0.528970	0.222356	84.830132	99.233986	138.993912	4.404797	0.000000	-2.365958	0.000000	0.000000	0.000000	-0.361230	-0.000331	-0.099961	0.000000	0.000000	4.000000	19.000000	1.000000
14664.474079	0.018410	0.528970	0.222356	84.639328	99.060936	138.740234	4.413250	0.000000	-2.350153	0.000000	0.000000	0.000000	-0.361230	-0.000331	-0.099961	0.000000	0.000000	4.000000	19.000000	1.000000
14664.477412	0.017174	0.528986	0.222003	84.639328	99.060936	138.740234	4.413250	0.000000	-2.350153	0.000000	0.000000	0.000000	-0.370676	0.004678	-0.105972	0.000000	0.000000	4.000000	19.000000	1.000000
14664.480746	0.017174	0.528986	0.222003	84.639328	99.060936	138.740234	4.413250	0.000000	-2.350153	0.000000	0.000000	0.000000	-0.370676	0.004678	-0.105972	0.000000	0.000000	4.000000	19.000000	1.000000
14664.484079	0.017174	0.528986	0.222003	84.455635	98.927284	138.473175	4.421876	0.000000	-2.333883	0.000000	0.000000	0.000000	-0.370676	0.004678	-0.105972	0.000000	0.000000	4.000000	19.000000	1.000000
14664.487412	0.015841	0.529031	0.221579	84.455635	98.927284	138.473175	4.421876	0.000000	-2.333883	0.000000	0.000000	0.000000	-0.399768	0.013689	-0.127041	0.000000	0.000000	4.000000	19.000000	1.000000
14664.490746	0.015841	0.529031	0.221579	84.455635	98.927284	138.473175	4.421876	0.000000	-2.333883	0.000000	0.000000	0.000000	-0.399768	0.013689	-0.127041	0.000000	0.000000	4.000000	19.000000	1.000000
14664.494079	0.015841	0.529031	0.221579	84.274536	98.888657	138.285843	4.430998	0.000000	-2.316519	0.000000	0.000000	0.000000	-0.399768	0.013689	-0.127041	0.000000	0.000000	4.000000	19.000000	1.000000
14664.497412	0.014475	0.529100	0.221017	84.274536	98.888657	138.285843	4.430998	0.000000	-2.316519	0.000000	0.000000	0.000000	-0.409790	0.020536	-0.168593	0.000000	0.000000	4.000000	19.000000	1.000000
14664.500746	0.014475	0.529100	0.221017	84.274536	98.888657	138.285843	4.430998	0.000000	-2.316519	0.000000	0.000000	0.000000	-0.409790	0.020536	-0.168593	0.000000	0.000000	4.000000	19.000000	1.000000
14664.504079	0.014475	0.529100	0.221017	84.095909	98.939049	138.297165	4.439808	0.000000	-2.299587	0.000000	0.000000	0.000000	-0.409790	0.020536	-0.168593	0.000000	0.000000	4.000000	19.000000	1.000000
14664.507412	0.013108	0.529204	0.220264	84.095909	98.939049	138.297165	4.439808	0.000000	-2.299587	0.000000	0.000000	0.000000	-0.410193	0.031320	-0.226010	0.000000	0.000000	4.000000	19.000000	1.000000
14664.510746	0.013108	0.529204	0.220264	84.095909	98.939049	138.297165	4.439808	0.000000	-2.299587	0.000000	0.000000	0.000000	-0.410193	0.031320	-0.226010	0.000000	0.000000	4.000000	19.000000	1.000000
14664.514079	0.013108	0.529204	0.220264	83.921654	99.072128	138.470306	4.447839	0.000000	-2.284016	0.000000	0.000000	0.000000	-0.410193	0.031320	-0.226010	0.000000	0.000000	4.000000	19.000000	1.000000
14664.517412	0.011709	0.529384	0.219348	83.921654	99.072128	138.470306	4.447839	0.000000	-2.284016	0.000000	0.000000	0.000000	-0.419743	0.054099	-0.274725	0.000000	0.000000	4.000000	19.000000	1.000000
14664.520746	0.011709	0.529384	0.219348	83.921654	99.072128	138.470306	4.447839	0.000000	-2.284016	0.000000	0.000000	0.000000	-0.419743	0.054099	-0.274725	0.000000	0.000000	4.000000	19.000000	1.000000
14664.524079	0.011709	0.529384	0.219348	83.754807	99.325623	138.688797	4.455481	0.000000	-2.269072	0.000000	0.000000	0.000000	-0.419743	0.054099	-0.274725	0.000000	0.000000	4.000000	19.000000	1.000000
14664.527412	0.010375	0.529616	0.218220	83.754807	99.325623	138.688797	4.455481	0.000000	-2.269072	0.000000	0.000000	0.000000	-0.400325	0.069588	-0.338557	0.000000	0.000000	4.000000	19.000000	1.000000
14664.530746	0.010375	0.529616	0.218220	83.754807	99.325623	138.688797	4.455481	0.000000	-2.269072	0.000000	0.000000	0.000000	-0.400325	0.069588	-0.338557	0.000000	0.000000	4.000000	19.000000	1.000000
14664.534079	0.010375	0.529616	0.218220	83.614601	99.676636	138.923920	4.461745	0.000000	-2.256730	0.000000	0.000000	0.000000	-0.400325	0.069588	-0.338557	0.000000	0.000000	4.000000	19.000000	1.000000
14664.537412	0.009106	0.529886	0.216930	83.614601	99.676636	138.923920	4.461745	0.000000	-2.256730	0.000000	0.000000	0.000000	-0.380430	0.080871	-0.387053	0.000000	0.000000	4.000000	19.000000	1.000000
14664.540746	0.009106	0.529886	0.216930	83.614601	99.676636	138.923920	4.461745	0.000000	-2.256730	0.000000	0.000000	0.000000	-0.380430	0.080871	-0.387053	0.000000	0.000000	4.000000	19.000000	1.000000
14664.544079	0.009106	0.529886	0.216930	83.516052	100.134102	139.226746	4.466839	0.000000	-2.246631	0.000000	0.000000	0.000000	-0.380430	0.080871	-0.387053	0.000000	0.000000	4.000000	19.000000	1.000000
14664.547412	0.007937	0.530270	0.215502	83.516052	100.134102	139.226746	4.466839	0.000000	-2.246631	0.000000	0.000000	0.000000	-0.350715	0.115094	-0.428257	0.000000	0.000000	4.000000	19.000000	1.000000
14664.550746	0.007937	0.530270	0.215502	83.516052	100.134102	139.226746	4.466839	0.000000	-2.246631	0.000000	0.000000	0.000000	-0.350715	0.115094	-0.428257	0.000000	0.000000	4.000000	19.000000	1.000000
14664.554079	0.007937	0.530270	0.215502	83.475319	100.746353	139.782272	4.470589	0.000000	-2.239160	0.000000	0.000000	0.000000	-0.350715	0.115094	-0.428257	0.000000	0.000000	4.000000	19.000000	1.000000
14664.557412	0.006900	0.530697	0.213978	83.475319	100.746353	139.782272	4.470589	0.000000	-2.239160	0.000000	0.000000	0.000000	-0.311293	0.128055	-0.457262	0.000000	0.000000	4.000000	19.000000	1.000000
14664.560746	0.006900	0.530697	0.213978	83.475319	100.746353	139.782272	4.470589	0.000000	-2.239160	0.000000	0.000000	0.000000	-0.311293	0.128055	-0.457262	0.000000	0.000000	4.000000	19.000000	1.000000
14664.564079	0.006900	0.530697	0.213978	83.461754	101.400383	140.451996	4.472881	0.000000	-2.234576	0.000000	0.000000	0.000000	-0.311293	0.128055	-0.457262	0.000000	0.000000	4.000000	19.000000	1.000000
14664.567412	0.006025	0.531243	0.212382	83.461754	101.400383	140.451996	4.472881	0.000000	-2.234576	0.000000	0.000000	0.000000	-0.262402	0.163904	-0.478747	0.000000	0.000000	4.000000	19.000000	1.000000
14664.570746	0.006025	0.531243	0.212382	83.461754	101.400383	140.451996	4.472881	0.000000	-2.234576	0.000000	0.000000	0.000000	-0.262402	0.163904	-0.478747	0.000000	0.000000	4.000000	19.000000	1.000000
14664.574079	0.006025	0.531243	0.212382	83.450188	102.013290	141.036148	4.473534	0.000000	-2.233271	0.000000	0.000000	0.000000	-0.262402	0.163904	-0.478747	0.000000	0.000000	4.000000	19.000000	1.000000
14664.577412	0.005281	0.531855	0.210738	83.450188	102.013290	141.036148	4.473534	0.000000	-2.233271	0.000000	0.000000	0.000000	-0.223230	0.183530	-0.493290	0.000000	0.000000	4.000000	19.000000	1.000000
14664.580746	0.005281	0.531855	0.210738	83.450188	102.013290	141.036148	4.473534	0.000000	-2.233271	0.000000	0.000000	0.000000	-0.223230	0.183530	-0.493290	0.000000	0.000000	4.000000	19.000000	1.000000
14664.584079	0.005281	0.531855	0.210738	83.459114	102.631638	141.682114	4.472882	0.000000	-2.234575	0.000000	0.000000	0.000000	-0.223230	0.183530	-0.493290	0.000000	0.000000	4.000000	19.000000	1.000000
14664.587412	0.004603	0.532568	0.209041	83.459114	102.631638	141.682114	4.472882	0.000000	-2.234575	0.000000	0.000000	0.000000	-0.203279	0.213863	-0.508942	0.000000	0.000000	4.000000	19.000000	1.000000
14664.590746	0.004603	0.532568	0.209041	83.459114	102.631638	141.682114	4.472882	0.000000	-2.234575	0.000000	0.000000	0.000000	-0.203279	0.213863	-0.508942	0.000000	0.000000	4.000000	19.000000	1.000000
14664.594079	0.004603	0.532568	0.209041	83.505478	103.274605	142.338364	4.471428	0.000000	-2.237484	0.000000	0.000000	0.000000	-0.203279	0.213863	-0.508942	0.000000	0.000000	4.000000	19.000000	1.000000
14664.597412	0.003961	0.533368	0.207345	83.505478	103.274605	142.338364	4.471428	0.000000	-2.237484	0.000000	0.000000	0.000000	-0.192797	0.240199	-0.508806	0.000000	0.000000	4.000000	19.000000	1.000000
14664.600746	0.003961	0.533368	0.207345	83.505478	103.274605	142.338364	4.471428	0.000000	-2.237484	0.000000	0.000000	0.000000	-0.192797	0.240199	-0.508806	0.000000	0.000000	4.000000	19.000000	1.000000
14664.604079	0.003961	0.533368	0.207345	83.570503	103.928764	142.989120	4.469649	0.000000	-2.241035	0.000000	0.000000	0.000000	-0.192797	0.240199	-0.508806	0.000000	0.000000	4.000000	19.000000	1.000000
14664.607412	0.003384	0.534224	0.205688	83.570503	103.928764	142.989120	4.469649	0.000000	-2.241035	0.000000	0.000000	0.000000	-0.172891	0.256657	-0.497301	0.000000	0.000000	4.000000	19.000000	1.000000
14664.610746	0.003384	0.534224	0.205688	83.570503	103.928764	142.989120	4.469649	0.000000	-2.241035	0.000000	0.000000	0.000000	-0.172891	0.256657	-0.497301	0.000000	0.000000	4.000000	19.000000	1.000000
14664.614079	0.003384	0.534224	0.205688	83.630684	104.528419	143.586334	4.467430	0.000000	-2.245457	0.000000	0.000000	0.000000	-0.172891	0.256657	-0.497301	0.000000	0.000000	4.000000	19.000000	1.000000
14664.617412	0.002811	0.535106	0.203986	83.630684	104.528419	143.586334	4.467430	0.000000	-2.245457	0.000000	0.000000	0.000000	-0.172095	0.264648	-0.510472	0.000000	0.000000	4.000000	19.000000	1.000000
14664.620746	0.002811	0.535106	0.203986	83.630684	104.528419	143.586334	4.467430	0.000000	-2.245457	0.000000	0.000000	0.000000	-0.172095	0.264648	-0.510472	0.000000	0.000000	4.000000	19.000000	1.000000
14664.624079	0.002811	0.535106	0.203986	83.677490	105.102623	144.164764	4.464953	0.000000	-2.250376	0.000000	0.000000	0.000000	-0.172095	0.264648	-0.510472	0.000000	0.000000	4.000000	19.000000	1.000000
14664.627412	0.002240	0.536054	0.202270	83.677490	105.102623	144.164764	4.464953	0.000000	-2.250376	0.000000	0.000000	0.000000	-0.171236	0.284531	-0.514813	0.000000	0.000000	4.000000	19.000000	1.000000
14664.630746	0.002240	0.536054	0.202270	83.677490	105.102623	144.164764	4.464953	0.000000	-2.250376	0.000000	0.000000	0.000000	-0.171236	0.284531	-0.514813	0.000000	0.000000	4.000000	19.000000	1.000000
14664.634079	0.002240	0.536054	0.202270	83.712631	105.595016	144.665054	4.462342	0.000000	-2.255549	0.000000	0.000000	0.000000	-0.171236	0.284531	-0.514813	0.000000	0.000000	4.000000	19.000000	1.000000
14664.637412	0.001766	0.536981	0.200567	83.712631	105.595016	144.665054	4.462342	0.000000	-2.255549	0.000000	0.000000	0.000000	-0.142244	0.277901	-0.510927	0.000000	0.000000	4.000000	19.000000	1.000000
14664.640746	0.001766	0.536981	0.200567	83.712631	105.595016	144.665054	4.462342	0.000000	-2.255549	0.000000	0.000000	0.000000	-0.142244	0.277901	-0.510927	0.000000	0.000000	4.000000	19.000000	1.000000
14664.644079	0.001766	0.536981	0.200567	83.754456	106.120132	145.189880	4.458876	0.000000	-2.262393	0.000000	0.000000	0.000000	-0.142244	0.277901	-0.510927	0.000000	0.000000	4.000000	19.000000	1.000000
14664.647412	0.001325	0.537937	0.198854	83.754456	106.120132	145.189880	4.458876	0.000000	-2.262393	0.000000	0.000000	0.000000	-0.132179	0.286841	-0.513984	0.000000	0.000000	4.000000	19.000000	1.000000
14664.650746	0.001325	0.537937	0.198854	83.754456	106.120132	145.189880	4.458876	0.000000	-2.262393	0.000000	0.000000	0.000000	-0.132179	0.286841	-0.513984	0.000000	0.000000	4.000000	19.000000	1.000000
14664.654079	0.001325	0.537937	0.198854	83.815216	106.721405	145.775925	4.454994	0.000000	-2.270028	0.000000	0.000000	0.000000	-0.132179	0.286841	-0.513984	0.000000	0.000000	4.000000	19.000000	1.000000
14664.657412	0.000918	0.538907	0.197149	83.815216	106.721405	145.775925	4.454994	0.000000	-2.270028	0.000000	0.000000	0.000000	-0.122173	0.290979	-0.511250	0.000000	0.000000	4.000000	19.000000	1.000000
14664.660746	0.000918	0.538907	0.197149	83.815216	106.721405	145.775925	4.454994	0.000000	-2.270028	0.000000	0.000000	0.000000	-0.122173	0.290979	-0.511250	0.000000	0.000000	4.000000	19.000000	1.000000
14664.664079	0.000918	0.538907	0.197149	83.884132	107.307785	146.338547	4.450776	0.000000	-2.278289	0.000000	0.000000	0.000000	-0.122173	0.290979	-0.511250	0.000000	0.000000	4.000000	19.000000	1.000000
14664.667412	0.000482	0.539870	0.195440	83.884132	107.307785	146.338547	4.450776	0.000000	-2.278289	0.000000	0.000000	0.000000	-0.130838	0.289045	-0.512941	0.000000	0.000000	4.000000	19.000000	1.000000
14664.670746	0.000482	0.539870	0.195440	83.884132	107.307785	146.338547	4.450776	0.000000	-2.278289	0.000000	0.000000	0.000000	-0.130838	0.289045	-0.512941	0.000000	0.000000	4.000000	19.000000	1.000000
14664.674079	0.000482	0.539870	0.195440	83.952370	107.902107	146.914474	4.446716	0.000000	-2.286201	0.000000	0.000000	0.000000	-0.130838	0.289045	-0.512941	0.000000	0.000000	4.000000	19.000000	1.000000
14664.677412	0.000048	0.540836	0.193793	83.952370	107.902107	146.914474	4.446716	0.000000	-2.286201	0.000000	0.000000	0.000000	-0.130154	0.289830	-0.493941	0.000000	0.000000	4.000000	19.000000	1.000000
14664.680746	0.000048	0.540836	0.193793	83.952370	107.902107	146.914474	4.446716	0.000000	-2.286201	0.000000	0.000000	0.000000	-0.130154	0.289830	-0.493941	0.000000	0.000000	4.000000	19.000000	1.000000
14664.684079	0.000048	0.540836	0.193793	84.018242	108.495308	147.490356	4.442863	0.000000	-2.293681	0.000000	0.000000	0.000000	-0.130154	0.289830	-0.493941	0.000000	0.000000	4.000000	19.000000	1.000000
14664.687412	-0.000445	0.541765	0.192181	84.018242	108.495308	147.490356	4.442863	0.000000	-2.293681	0.000000	0.000000	0.000000	-0.147999	0.278713	-0.483795	0.000000	0.000000	4.000000	19.000000	1.000000
14664.690746	-0.000445	0.541765	0.192181	84.018242	108.495308	147.490356	4.442863	0.000000	-2.293681	0.000000	0.000000	0.000000	-0.147999	0.278713	-0.483795	0.000000	0.000000	4.000000	19.000000	1.000000
14664.694079	-0.000445	0.541765	0.192181	84.069778	109.357117	148.340134	4.439664	0.000000	-2.299866	0.000000	0.000000	0.000000	-0.147999	0.278713	-0.483795	0.000000	0.000000	4.000000	19.000000	1.000000
14664.697412	-0.000936	0.542673	0.190582	84.069778	109.357117	148.340134	4.439664	0.000000	-2.299866	0.000000	0.000000	0.000000	-0.147271	0.272365	-0.479444	0.000000	0.000000	4.000000	19.000000	1.000000
14664.700746	-0.000936	0.542673	0.190582	84.069778	109.357117	148.340134	4.439664	0.000000	-2.299866	0.000000	0.000000	0.000000	-0.147271	0.272365	-0.479444	0.000000	0.000000	4.000000	19.000000	1.000000
14664.704079	-0.000936	0.542673	0.190582	84.062408	111.089111	150.060822	4.436456	0.000000	-2.306048	0.000000	0.000000	0.000000	-0.147271	0.272365	-0.479444	0.000000	0.000000	4.000000	19.000000	1.000000
14664.707412	-0.001517	0.543545	0.189018	84.062408	111.089111	150.060822	4.436456	0.000000	-2.306048	0.000000	0.000000	0.000000	-0.174174	0.261470	-0.469166	0.000000	0.000000	4.000000	19.000000	1.000000
14664.710746	-0.001517	0.543545	0.189018	84.062408	111.089111	150.060822	4.436456	0.000000	-2.306048	0.000000	0.000000	0.000000	-0.174174	0.261470	-0.469166	0.000000	0.000000	4.000000	19.000000	1.000000
14664.714079	-0.001517	0.543545	0.189018	83.918755	114.329895	153.321503	4.434223	0.000000	-2.310338	0.000000	0.000000	0.000000	-0.174174	0.261470	-0.469166	0.000000	0.000000	4.000000	19.000000	1.000000
14664.717412	-0.002064	0.544396	0.187470	83.918755	114.329895	153.321503	4.434223	0.000000	-2.310338	0.000000	0.000000	0.000000	-0.164162	0.255313	-0.464665	0.000000	0.000000	4.000000	19.000000	1.000000
14664.720746	-0.002064	0.544396	0.187470	83.918755	114.329895	153.321503	4.434223	0.000000	-2.310338	0.000000	0.000000	0.000000	-0.164162	0.255313	-0.464665	0.000000	0.000000	4.000000	19.000000	1.000000
14664.724079	-0.002064	0.544396	0.187470	83.637146	118.716759	157.719254	4.431704	0.000000	-2.315167	0.000000	0.000000	0.000000	-0.164162	0.255313	-0.464665	0.000000	0.000000	4.000000	19.000000	1.000000
14664.727412	-0.002608	0.545186	0.185906	83.637146	118.716759	157.719254	4.431704	0.000000	-2.315167	0.000000	0.000000	0.000000	-0.163351	0.237215	-0.469138	0.000000	0.000000	4.000000	19.000000	1.000000
14664.730746	-0.002608	0.545186	0.185906	83.637146	118.716759	157.719254	4.431704	0.000000	-2.315167	0.000000	0.000000	0.000000	-0.163351	0.237215	-0.469138	0.000000	0.000000	4.000000	19.000000	1.000000
14664.734079	-0.002608	0.545186	0.185906	83.280632	123.189728	162.129410	4.429038	0.000000	-2.320264	0.000000	0.000000	0.000000	-0.163351	0.237215	-0.469138	0.000000	0.000000	4.000000	19.000000	1.000000
14664.737412	-0.003211	0.545942	0.184377	83.280632	123.189728	162.129410	4.429038	0.000000	-2.320264	0.000000	0.000000	0.000000	-0.180875	0.226649	-0.458672	0.000000	0.000000	4.000000	19.000000	1.000000
14664.740746	-0.003211	0.545942	0.184377	83.280632	123.189728	162.129410	4.429038	0.000000	-2.320264	0.000000	0.000000	0.000000	-0.180875	0.226649	-0.458672	0.000000	0.000000	4.000000	19.000000	1.000000
14664.744079	-0.003211	0.545942	0.184377	82.886353	127.241142	165.947906	4.427081	0.000000	-2.323994	0.000000	0.000000	0.000000	-0.180875	0.226649	-0.458672	0.000000	0.000000	4.000000	19.000000	1.000000
14664.747412	-0.003781	0.546658	0.182849	82.886353	127.241142	165.947906	4.427081	0.000000	-2.323994	0.000000	0.000000	0.000000	-0.170892	0.214730	-0.458488	0.000000	0.000000	4.000000	19.000000	1.000000
14664.750746	-0.003781	0.546658	0.182849	82.886353	127.241142	165.947906	4.427081	0.000000	-2.323994	0.000000	0.000000	0.000000	-0.170892	0.214730	-0.458488	0.000000	0.000000	4.000000	19.000000	1.000000
14664.754079	-0.003781	0.546658	0.182849	82.474335	130.711594	169.265442	4.424762	0.000000	-2.328407	0.000000	0.000000	0.000000	-0.170892	0.214730	-0.458488	0.000000	0.000000	4.000000	19.000000	1.000000
14664.757412	-0.004408	0.547349	0.181301	82.474335	130.711594	169.265442	4.424762	0.000000	-2.328407	0.000000	0.000000	0.000000	-0.188213	0.207377	-0.464420	0.000000	0.000000	4.000000	19.000000	1.000000
14664.760746	-0.004408	0.547349	0.181301	82.474335	130.711594	169.265442	4.424762	0.000000	-2.328407	0.000000	0.000000	0.000000	-0.188213	0.207377	-0.464420	0.000000	0.000000	4.000000	19.000000	1.000000
14664.764079	-0.004408	0.547349	0.181301	82.054108	133.655731	172.242081	4.422879	0.000000	-2.331984	0.000000	0.000000	0.000000	-0.188213	0.207377	-0.464420	0.000000	0.000000	4.000000	19.000000	1.000000
14664.767412	-0.005123	0.548021	0.179642	82.054108	133.655731	172.242081	4.422879	0.000000	-2.331984	0.000000	0.000000	0.000000	-0.214236	0.201514	-0.497593	0.000000	0.000000	4.000000	19.000000	1.000000
14664.770746	-0.005123	0.548021	0.179642	82.054108	133.655731	172.242081	4.422879	0.000000	-2.331984	0.000000	0.000000	0.000000	-0.214236	0.201514	-0.497593	0.000000	0.000000	4.000000	19.000000	1.000000
14664.774079	-0.005123	0.548021	0.179642	81.639709	136.143356	174.767563	4.421249	0.000000	-2.335072	0.000000	0.000000	0.000000	-0.214236	0.201514	-0.497593	0.000000	0.000000	4.000000	19.000000	1.000000
14664.777412	-0.005922	0.548707	0.177867	81.639709	136.143356	174.767563	4.421249	0.000000	-2.335072	0.000000	0.000000	0.000000	-0.239920	0.205838	-0.532547	0.000000	0.000000	4.000000	19.000000	1.000000
14664.780746	-0.005922	0.548707	0.177867	81.639709	136.143356	174.767563	4.421249	0.000000	-2.335072	0.000000	0.000000	0.000000	-0.239920	0.205838	-0.532547	0.000000	0.000000	4.000000	19.000000	1.000000
14664.784079	-0.005922	0.548707	0.177867	81.233910	138.244171	176.912476	4.419833	0.000000	-2.337749	0.000000	0.000000	0.000000	-0.239920	0.205838	-0.532547	0.000000	0.000000	4.000000	19.000000	1.000000
14664.787412	-0.006836	0.549416	0.175918	81.233910	138.244171	176.912476	4.419833	0.000000	-2.337749	0.000000	0.000000	0.000000	-0.274077	0.212847	-0.584595	0.000000	0.000000	4.000000	19.000000	1.000000
14664.790746	-0.006836	0.549416	0.175918	81.233910	138.244171	176.912476	4.419833	0.000000	-2.337749	0.000000	0.000000	0.000000	-0.274077	0.212847	-0.584595	0.000000	0.000000	4.000000	19.000000	1.000000
14664.794079	-0.006836	0.549416	0.175918	80.842186	139.986221	178.686295	4.418617	0.000000	-2.340047	0.000000	0.000000	0.000000	-0.274077	0.212847	-0.584595	0.000000	0.000000	4.000000	19.000000	1.000000
14664.797412	-0.007802	0.550187	0.173825	80.842186	139.986221	178.686295	4.418617	0.000000	-2.340047	0.000000	0.000000	0.000000	-0.289809	0.231267	-0.627868	0.000000	0.000000	4.000000	19.000000	1.000000
14664.800746	-0.007802	0.550187	0.173825	80.842186	139.986221	178.686295	4.418617	0.000000	-2.340047	0.000000	0.000000	0.000000	-0.289809	0.231267	-0.627868	0.000000	0.000000	4.000000	19.000000	1.000000
14664.804079	-0.007802	0.550187	0.173825	80.458199	141.306793	-179.949219	4.417120	0.000000	-2.342872	0.000000	0.000000	0.000000	-0.289809	0.231267	-0.627868	0.000000	0.000000	4.000000	19.000000	1.000000
14664.807412	-0.008759	0.551067	0.171562	80.458199	141.306793	-179.949219	4.417120	0.000000	-2.342872	0.000000	0.000000	0.000000	-0.287142	0.263917	-0.678981	0.000000	0.000000	4.000000	19.000000	1.000000
14664.810746	-0.008759	0.551067	0.171562	80.458199	141.306793	-179.949219	4.417120	0.000000	-2.342872	0.000000	0.000000	0.000000	-0.287142	0.263917	-0.678981	0.000000	0.000000	4.000000	19.000000	1.000000
14664.814079	-0.008759	0.551067	0.171562	80.096169	142.209427	-178.957947	4.414526	0.000000	-2.347756	0.000000	0.000000	0.000000	-0.287142	0.263917	-0.678981	0.000000	0.000000	4.000000	19.000000	1.000000
14664.817412	-0.009588	0.552010	0.169190	80.096169	142.209427	-178.957947	4.414526	0.000000	-2.347756	0.000000	0.000000	0.000000	-0.248830	0.282794	-0.711701	0.000000	0.000000	4.000000	19.000000	1.000000
14664.820746	-0.009588	0.552010	0.169190	80.096169	142.209427	-178.957947	4.414526	0.000000	-2.347756	0.000000	0.000000	0.000000	-0.248830	0.282794	-0.711701	0.000000	0.000000	4.000000	19.000000	1.000000
14664.824079	-0.009588	0.552010	0.169190	79.788956	143.020401	-178.067993	4.409847	0.000000	-2.356534	0.000000	0.000000	0.000000	-0.248830	0.282794	-0.711701	0.000000	0.000000	4.000000	19.000000	1.000000
14664.827412	-0.010351	0.553073	0.166752	79.788956	143.020401	-178.067993	4.409847	0.000000	-2.356534	0.000000	0.000000	0.000000	-0.228780	0.319006	-0.731180	0.000000	0.000000	4.000000	19.000000	1.000000
14664.830746	-0.010351	0.553073	0.166752	79.788956	143.020401	-178.067993	4.409847	0.000000	-2.356534	0.000000	0.000000	0.000000	-0.228780	0.319006	-0.731180	0.000000	0.000000	4.000000	19.000000	1.000000
14664.834079	-0.010351	0.553073	0.166752	79.571526	143.823044	-177.224106	4.403907	0.000000	-2.367616	0.000000	0.000000	0.000000	-0.228780	0.319006	-0.731180	0.000000	0.000000	4.000000	19.000000	1.000000
14664.837412	-0.011018	0.554227	0.164291	79.571526	143.823044	-177.224106	4.403907	0.000000	-2.367616	0.000000	0.000000	0.000000	-0.200227	0.346108	-0.738383	0.000000	0.000000	4.000000	19.000000	1.000000
14664.840746	-0.011018	0.554227	0.164291	79.571526	143.823044	-177.224106	4.403907	0.000000	-2.367616	0.000000	0.000000	0.000000	-0.200227	0.346108	-0.738383	0.000000	0.000000	4.000000	19.000000	1.000000
14664.844079	-0.011018	0.554227	0.164291	79.466064	144.509598	-176.520401	4.396566	0.000000	-2.381220	0.000000	0.000000	0.000000	-0.200227	0.346108	-0.738383	0.000000	0.000000	4.000000	19.000000	1.000000
14664.847412	-0.011534	0.555413	0.161889	79.466064	144.509598	-176.520401	4.396566	0.000000	-2.381220	0.000000	0.000000	0.000000	-0.154792	0.355953	-0.720541	0.000000	0.000000	4.000000	19.000000	1.000000
14664.850746	-0.011534	0.555413	0.161889	79.466064	144.509598	-176.520401	4.396566	0.000000	-2.381220	0.000000	0.000000	0.000000	-0.154792	0.355953	-0.720541	0.000000	0.000000	4.000000	19.000000	1.000000
14664.854079	-0.011534	0.555413	0.161889	79.532188	145.021713	-176.031082	4.387628	0.000000	-2.397650	0.000000	0.000000	0.000000	-0.154792	0.355953	-0.720541	0.000000	0.000000	4.000000	19.000000	1.000000
14664.857412	-0.012018	0.556700	0.159535	79.532188	145.021713	-176.031082	4.387628	0.000000	-2.397650	0.000000	0.000000	0.000000	-0.144987	0.386120	-0.706404	0.000000	0.000000	4.000000	19.000000	1.000000
14664.860746	-0.012018	0.556700	0.159535	79.532188	145.021713	-176.031082	4.387628	0.000000	-2.397650	0.000000	0.000000	0.000000	-0.144987	0.386120	-0.706404	0.000000	0.000000	4.000000	19.000000	1.000000
14664.864079	-0.012018	0.556700	0.159535	79.733559	145.458435	-175.652817	4.378316	0.000000	-2.414612	0.000000	0.000000	0.000000	-0.144987	0.386120	-0.706404	0.000000	0.000000	4.000000	19.000000	1.000000
14664.867412	-0.012471	0.557998	0.157316	79.733559	145.458435	-175.652817	4.378316	0.000000	-2.414612	0.000000	0.000000	0.000000	-0.135859	0.389418	-0.665629	0.000000	0.000000	4.000000	19.000000	1.000000
14664.870746	-0.012471	0.557998	0.157316	79.733559	145.458435	-175.652817	4.378316	0.000000	-2.414612	0.000000	0.000000	0.000000	-0.135859	0.389418	-0.665629	0.000000	0.000000	4.000000	19.000000	1.000000
14664.874079	-0.012471	0.557998	0.157316	80.013062	145.815659	-175.373184	4.369233	0.000000	-2.431010	0.000000	0.000000	0.000000	-0.135859	0.389418	-0.665629	0.000000	0.000000	4.000000	19.000000	1.000000
14664.877412	-0.012805	0.559316	0.155179	80.013062	145.815659	-175.373184	4.369233	0.000000	-2.431010	0.000000	0.000000	0.000000	-0.100409	0.395413	-0.641078	0.000000	0.000000	4.000000	19.000000	1.000000
14664.880746	-0.012805	0.559316	0.155179	80.013062	145.815659	-175.373184	4.369233	0.000000	-2.431010	0.000000	0.000000	0.000000	-0.100409	0.395413	-0.641078	0.000000	0.000000	4.000000	19.000000	1.000000
14664.884079	-0.012805	0.559316	0.155179	80.313187	146.025360	-175.237701	4.358998	0.000000	-2.449312	0.000000	0.000000	0.000000	-0.100409	0.395413	-0.641078	0.000000	0.000000	4.000000	19.000000	1.000000
14664.887412	-0.013110	0.560669	0.153102	80.313187	146.025360	-175.237701	4.358998	0.000000	-2.449312	0.000000	0.000000	0.000000	-0.091311	0.405690	-0.623148	0.000000	0.000000	4.000000	19.000000	1.000000
14664.890746	-0.013110	0.560669	0.153102	80.313187	146.025360	-175.237701	4.358998	0.000000	-2.449312	0.000000	0.000000	0.000000	-0.091311	0.405690	-0.623148	0.000000	0.000000	4.000000	19.000000	1.000000
14664.894079	-0.013110	0.560669	0.153102	80.589508	146.276001	-175.066101	4.348494	0.000000	-2.467915	0.000000	0.000000	0.000000	-0.091311	0.405690	-0.623148	0.000000	0.000000	4.000000	19.000000	1.000000
14664.897412	-0.013298	0.561989	0.151098	80.589508	146.276001	-175.066101	4.348494	0.000000	-2.467915	0.000000	0.000000	0.000000	-0.056422	0.396109	-0.601112	0.000000	0.000000	4.000000	19.000000	1.000000
14664.900746	-0.013298	0.561989	0.151098	80.589508	146.276001	-175.066101	4.348494	0.000000	-2.467915	0.000000	0.000000	0.000000	-0.056422	0.396109	-0.601112	0.000000	0.000000	4.000000	19.000000	1.000000
14664.904079	-0.013298	0.561989	0.151098	80.828682	146.656219	-174.771500	4.336751	0.000000	-2.488491	0.000000	0.000000	0.000000	-0.056422	0.396109	-0.601112	0.000000	0.000000	4.000000	19.000000	1.000000
14664.907412	-0.013485	0.563292	0.149145	80.828682	146.656219	-174.771500	4.336751	0.000000	-2.488491	0.000000	0.000000	0.000000	-0.056304	0.390839	-0.585935	0.000000	0.000000	4.000000	19.000000	1.000000
14664.910746	-0.013485	0.563292	0.149145	80.828682	146.656219	-174.771500	4.336751	0.000000	-2.488491	0.000000	0.000000	0.000000	-0.056304	0.390839	-0.585935	0.000000	0.000000	4.000000	19.000000	1.000000
14664.914079	-0.013485	0.563292	0.149145	81.034637	147.298065	-174.226166	4.325024	0.000000	-2.508819	0.000000	0.000000	0.000000	-0.056304	0.390839	-0.585935	0.000000	0.000000	4.000000	19.000000	1.000000
14664.917412	-0.013672	0.564551	0.147191	81.034637	147.298065	-174.226166	4.325024	0.000000	-2.508819	0.000000	0.000000	0.000000	-0.055855	0.377862	-0.586127	0.000000	0.000000	4.000000	19.000000	1.000000
14664.920746	-0.013672	0.564551	0.147191	81.034637	147.298065	-174.226166	4.325024	0.000000	-2.508819	0.000000	0.000000	0.000000	-0.055855	0.377862	-0.586127	0.000000	0.000000	4.000000	19.000000	1.000000
14664.924079	-0.013672	0.564551	0.147191	81.182114	148.086365	-173.527863	4.312928	0.000000	-2.529556	0.000000	0.000000	0.000000	-0.055855	0.377862	-0.586127	0.000000	0.000000	4.000000	19.000000	1.000000
14664.927412	-0.013886	0.565807	0.145267	81.182114	148.086365	-173.527863	4.312928	0.000000	-2.529556	0.000000	0.000000	0.000000	-0.064199	0.376842	-0.577274	0.000000	0.000000	4.000000	19.000000	1.000000
14664.930746	-0.013886	0.565807	0.145267	81.182114	148.086365	-173.527863	4.312928	0.000000	-2.529556	0.000000	0.000000	0.000000	-0.064199	0.376842	-0.577274	0.000000	0.000000	4.000000	19.000000	1.000000
14664.934079	-0.013886	0.565807	0.145267	81.261711	148.778503	-172.895142	4.301064	0.000000	-2.549676	0.000000	0.000000	0.000000	-0.064199	0.376842	-0.577274	0.000000	0.000000	4.000000	19.000000	1.000000
14664.937412	-0.014127	0.567041	0.143357	81.261711	148.778503	-172.895142	4.301064	0.000000	-2.549676	0.000000	0.000000	0.000000	-0.072366	0.369974	-0.572937	0.000000	0.000000	4.000000	19.000000	1.000000
14664.940746	-0.014127	0.567041	0.143357	81.261711	148.778503	-172.895142	4.301064	0.000000	-2.549676	0.000000	0.000000	0.000000	-0.072366	0.369974	-0.572937	0.000000	0.000000	4.000000	19.000000	1.000000
14664.944079	-0.014127	0.567041	0.143357	81.298882	149.143890	-172.548172	4.289326	0.000000	-2.569374	0.000000	0.000000	0.000000	-0.072366	0.369974	-0.572937	0.000000	0.000000	4.000000	19.000000	1.000000
14664.947412	-0.014367	0.568238	0.141484	81.298882	149.143890	-172.548172	4.289326	0.000000	-2.569374	0.000000	0.000000	0.000000	-0.072088	0.359316	-0.561931	0.000000	0.000000	4.000000	19.000000	1.000000
14664.950746	-0.014367	0.568238	0.141484	81.298882	149.143890	-172.548172	4.289326	0.000000	-2.569374	0.000000	0.000000	0.000000	-0.072088	0.359316	-0.561931	0.000000	0.000000	4.000000	19.000000	1.000000
14664.954079	-0.014367	0.568238	0.141484	81.307915	149.143936	-172.526352	4.277529	0.000000	-2.588965	0.000000	0.000000	0.000000	-0.072088	0.359316	-0.561931	0.000000	0.000000	4.000000	19.000000	1.000000
14664.957412	-0.014635	0.569401	0.139647	81.307915	149.143936	-172.526352	4.277529	0.000000	-2.588965	0.000000	0.000000	0.000000	-0.080328	0.348842	-0.551005	0.000000	0.000000	4.000000	19.000000	1.000000
14664.960746	-0.014635	0.569401	0.139647	81.307915	149.143936	-172.526352	4.277529	0.000000	-2.588965	0.000000	0.000000	0.000000	-0.080328	0.348842	-0.551005	0.000000	0.000000	4.000000	19.000000	1.000000
14664.964079	-0.014635	0.569401	0.139647	81.308823	149.120438	-172.515778	4.266068	0.000000	-2.607808	0.000000	0.000000	0.000000	-0.080328	0.348842	-0.551005	0.000000	0.000000	4.000000	19.000000	1.000000
14664.967412	-0.014930	0.570464	0.137860	81.308823	149.120438	-172.515778	4.266068	0.000000	-2.607808	0.000000	0.000000	0.000000	-0.088603	0.319000	-0.536260	0.000000	0.000000	4.000000	19.000000	1.000000
14664.970746	-0.014930	0.570464	0.137860	81.308823	149.120438	-172.515778	4.266068	0.000000	-2.607808	0.000000	0.000000	0.000000	-0.088603	0.319000	-0.536260	0.000000	0.000000	4.000000	19.000000	1.000000
14664.974079	-0.014930	0.570464	0.137860	81.308823	149.079651	-172.515793	4.255078	0.000000	-2.625701	0.000000	0.000000	0.000000	-0.088603	0.319000	-0.536260	0.000000	0.000000	4.000000	19.000000	1.000000
14664.977412	-0.015337	0.571494	0.136107	81.308823	149.079651	-172.515793	4.255078	0.000000	-2.625701	0.000000	0.000000	0.000000	-0.122085	0.308986	-0.525702	0.000000	0.000000	4.000000	19.000000	1.000000
14664.980746	-0.015337	0.571494	0.136107	81.308823	149.079651	-172.515793	4.255078	0.000000	-2.625701	0.000000	0.000000	0.000000	-0.122085	0.308986	-0.525702	0.000000	0.000000	4.000000	19.000000	1.000000
14664.984079	-0.015337	0.571494	0.136107	81.306107	149.038010	-172.505600	4.245650	0.000000	-2.640919	0.000000	0.000000	0.000000	-0.122085	0.308986	-0.525702	0.000000	0.000000	4.000000	19.000000	1.000000
14664.987412	-0.015827	0.572439	0.134382	81.306107	149.038010	-172.505600	4.245650	0.000000	-2.640919	0.000000	0.000000	0.000000	-0.146799	0.283498	-0.517564	0.000000	0.000000	4.000000	19.000000	1.000000
14664.990746	-0.015827	0.572439	0.134382	81.306107	149.038010	-172.505600	4.245650	0.000000	-2.640919	0.000000	0.000000	0.000000	-0.146799	0.283498	-0.517564	0.000000	0.000000	4.000000	19.000000	1.000000
14664.994079	-0.015827	0.572439	0.134382	81.299744	148.986435	-172.495804	4.237373	0.000000	-2.654179	0.000000	0.000000	0.000000	-0.146799	0.283498	-0.517564	0.000000	0.000000	4.000000	19.000000	1.000000
14664.997412	-0.016427	0.573360	0.132729	81.299744	148.986435	-172.495804	4.237373	0.000000	-2.654179	0.000000	0.000000	0.000000	-0.180104	0.276038	-0.495832	0.000000	0.000000	4.000000	19.000000	1.000000
14665.000746	-0.016427	0.573360	0.132729	81.299744	148.986435	-172.495804	4.237373	0.000000	-2.654179	0.000000	0.000000	0.000000	-0.180104	0.276038	-0.495832	0.000000	0.000000	4.000000	19.000000	1.000000
14665.004079	-0.016427	0.573360	0.132729	81.288887	148.864822	-172.538712	4.231125	0.000000	-2.664129	0.000000	0.000000	0.000000	-0.180104	0.276038	-0.495832	0.000000	0.000000	4.000000	19.000000	1.000000
14665.007412	-0.017110	0.574171	0.131148	81.288887	148.864822	-172.538712	4.231125	0.000000	-2.664129	0.000000	0.000000	0.000000	-0.204805	0.243588	-0.474548	0.000000	0.000000	4.000000	19.000000	1.000000
14665.010746	-0.017110	0.574171	0.131148	81.288887	148.864822	-172.538712	4.231125	0.000000	-2.664129	0.000000	0.000000	0.000000	-0.204805	0.243588	-0.474548	0.000000	0.000000	4.000000	19.000000	1.000000
14665.014079	-0.017110	0.574171	0.131148	81.261742	148.565735	-172.728638	4.226566	0.000000	-2.671356	0.000000	0.000000	0.000000	-0.204805	0.243588	-0.474548	0.000000	0.000000	4.000000	19.000000	1.000000
14665.017412	-0.017874	0.574928	0.129646	81.261742	148.565735	-172.728638	4.226566	0.000000	-2.671356	0.000000	0.000000	0.000000	-0.229472	0.227077	-0.450488	0.000000	0.000000	4.000000	19.000000	1.000000
14665.020746	-0.017874	0.574928	0.129646	81.261742	148.565735	-172.728638	4.226566	0.000000	-2.671356	0.000000	0.000000	0.000000	-0.229472	0.227077	-0.450488	0.000000	0.000000	4.000000	19.000000	1.000000
14665.024079	-0.017874	0.574928	0.129646	81.218910	148.069092	-173.094040	4.223853	0.000000	-2.675642	0.000000	0.000000	0.000000	-0.229472	0.227077	-0.450488	0.000000	0.000000	4.000000	19.000000	1.000000
14665.027412	-0.018693	0.575663	0.128219	81.218910	148.069092	-173.094040	4.223853	0.000000	-2.675642	0.000000	0.000000	0.000000	-0.245657	0.220405	-0.428030	0.000000	0.000000	4.000000	19.000000	1.000000
14665.030746	-0.018693	0.575663	0.128219	81.218910	148.069092	-173.094040	4.223853	0.000000	-2.675642	0.000000	0.000000	0.000000	-0.245657	0.220405	-0.428030	0.000000	0.000000	4.000000	19.000000	1.000000
14665.034079	-0.018693	0.575663	0.128219	81.166245	147.415695	-173.599442	4.222588	0.000000	-2.677639	0.000000	0.000000	0.000000	-0.245657	0.220405	-0.428030	0.000000	0.000000	4.000000	19.000000	1.000000
14665.037412	-0.019483	0.576344	0.126877	81.166245	147.415695	-173.599442	4.222588	0.000000	-2.677639	0.000000	0.000000	0.000000	-0.236939	0.204381	-0.402737	0.000000	0.000000	4.000000	19.000000	1.000000
14665.040746	-0.019483	0.576344	0.126877	81.166245	147.415695	-173.599442	4.222588	0.000000	-2.677639	0.000000	0.000000	0.000000	-0.236939	0.204381	-0.402737	0.000000	0.000000	4.000000	19.000000	1.000000
14665.044079	-0.019483	0.576344	0.126877	81.109055	146.720367	-174.138901	4.221663	0.000000	-2.679098	0.000000	0.000000	0.000000	-0.236939	0.204381	-0.402737	0.000000	0.000000	4.000000	19.000000	1.000000
14665.047412	-0.020298	0.576997	0.125574	81.109055	146.720367	-174.138901	4.221663	0.000000	-2.679098	0.000000	0.000000	0.000000	-0.244533	0.195865	-0.390940	0.000000	0.000000	4.000000	19.000000	1.000000
14665.050746	-0.020298	0.576997	0.125574	81.109055	146.720367	-174.138901	4.221663	0.000000	-2.679098	0.000000	0.000000	0.000000	-0.244533	0.195865	-0.390940	0.000000	0.000000	4.000000	19.000000	1.000000
14665.054079	-0.020298	0.576997	0.125574	81.053810	146.069016	-174.640915	4.221482	0.000000	-2.679382	0.000000	0.000000	0.000000	-0.244533	0.195865	-0.390940	0.000000	0.000000	4.000000	19.000000	1.000000
14665.057412	-0.021084	0.577590	0.124318	81.053810	146.069016	-174.640915	4.221482	0.000000	-2.679382	0.000000	0.000000	0.000000	-0.235638	0.177952	-0.376535	0.000000	0.000000	4.000000	19.000000	1.000000
14665.060746	-0.021084	0.577590	0.124318	81.053810	146.069016	-174.640915	4.221482	0.000000	-2.679382	0.000000	0.000000	0.000000	-0.235638	0.177952	-0.376535	0.000000	0.000000	4.000000	19.000000	1.000000
14665.064079	-0.021084	0.577590	0.124318	81.014145	145.691788	-174.897141	4.221311	0.000000	-2.679652	0.000000	0.000000	0.000000	-0.235638	0.177952	-0.376535	0.000000	0.000000	4.000000	19.000000	1.000000
14665.067412	-0.021867	0.578156	0.123104	81.014145	145.691788	-174.897141	4.221311	0.000000	-2.679652	0.000000	0.000000	0.000000	-0.235052	0.169699	-0.364290	0.000000	0.000000	4.000000	19.000000	1.000000
14665.070746	-0.021867	0.578156	0.123104	81.014145	145.691788	-174.897141	4.221311	0.000000	-2.679652	0.000000	0.000000	0.000000	-0.235052	0.169699	-0.364290	0.000000	0.000000	4.000000	19.000000	1.000000
14665.074079	-0.021867	0.578156	0.123104	80.991806	145.512451	-174.973328	4.221507	0.000000	-2.679342	0.000000	0.000000	0.000000	-0.235052	0.169699	-0.364290	0.000000	0.000000	4.000000	19.000000	1.000000
14665.077412	-0.022702	0.578687	0.121892	80.991806	145.512451	-174.973328	4.221507	0.000000	-2.679342	0.000000	0.000000	0.000000	-0.250577	0.159251	-0.363793	0.000000	0.000000	4.000000	19.000000	1.000000
14665.080746	-0.022702	0.578687	0.121892	80.991806	145.512451	-174.973328	4.221507	0.000000	-2.679342	0.000000	0.000000	0.000000	-0.250577	0.159251	-0.363793	0.000000	0.000000	4.000000	19.000000	1.000000
14665.084079	-0.022702	0.578687	0.121892	80.978294	145.434006	-174.960327	4.222535	0.000000	-2.677722	0.000000	0.000000	0.000000	-0.250577	0.159251	-0.363793	0.000000	0.000000	4.000000	19.000000	1.000000
14665.087412	-0.023535	0.579171	0.120705	80.978294	145.434006	-174.960327	4.222535	0.000000	-2.677722	0.000000	0.000000	0.000000	-0.249816	0.145275	-0.356081	0.000000	0.000000	4.000000	19.000000	1.000000
14665.090746	-0.023535	0.579171	0.120705	80.978294	145.434006	-174.960327	4.222535	0.000000	-2.677722	0.000000	0.000000	0.000000	-0.249816	0.145275	-0.356081	0.000000	0.000000	4.000000	19.000000	1.000000
14665.094079	-0.023535	0.579171	0.120705	80.958214	145.318741	-174.976105	4.223801	0.000000	-2.675725	0.000000	0.000000	0.000000	-0.249816	0.145275	-0.356081	0.000000	0.000000	4.000000	19.000000	1.000000
14665.097412	-0.024394	0.579617	0.119580	80.958214	145.318741	-174.976105	4.223801	0.000000	-2.675725	0.000000	0.000000	0.000000	-0.257780	0.133784	-0.337471	0.000000	0.000000	4.000000	19.000000	1.000000
14665.100746	-0.024394	0.579617	0.119580	80.958214	145.318741	-174.976105	4.223801	0.000000	-2.675725	0.000000	0.000000	0.000000	-0.257780	0.133784	-0.337471	0.000000	0.000000	4.000000	19.000000	1.000000
14665.104079	-0.024394	0.579617	0.119580	80.925743	145.108444	-175.079208	4.226143	0.000000	-2.672025	0.000000	0.000000	0.000000	-0.257780	0.133784	-0.337471	0.000000	0.000000	4.000000	19.000000	1.000000
14665.107412	-0.025197	0.580037	0.118499	80.925743	145.108444	-175.079208	4.226143	0.000000	-2.672025	0.000000	0.000000	0.000000	-0.240904	0.125972	-0.324339	0.000000	0.000000	4.000000	19.000000	1.000000
14665.110746	-0.025197	0.580037	0.118499	80.925743	145.108444	-175.079208	4.226143	0.000000	-2.672025	0.000000	0.000000	0.000000	-0.240904	0.125972	-0.324339	0.000000	0.000000	4.000000	19.000000	1.000000
14665.114079	-0.025197	0.580037	0.118499	80.889931	144.822281	-175.250504	4.228067	0.000000	-2.668979	0.000000	0.000000	0.000000	-0.240904	0.125972	-0.324339	0.000000	0.000000	4.000000	19.000000	1.000000
14665.117412	-0.025999	0.580411	0.117444	80.889931	144.822281	-175.250504	4.228067	0.000000	-2.668979	0.000000	0.000000	0.000000	-0.240339	0.112332	-0.316424	0.000000	0.000000	4.000000	19.000000	1.000000
14665.120746	-0.025999	0.580411	0.117444	80.889931	144.822281	-175.250504	4.228067	0.000000	-2.668979	0.000000	0.000000	0.000000	-0.240339	0.112332	-0.316424	0.000000	0.000000	4.000000	19.000000	1.000000
14665.124079	-0.025999	0.580411	0.117444	80.848801	144.564117	-175.398972	4.230266	0.000000	-2.665493	0.000000	0.000000	0.000000	-0.240339	0.112332	-0.316424	0.000000	0.000000	4.000000	19.000000	1.000000
14665.127412	-0.026743	0.580772	0.116411	80.848801	144.564117	-175.398972	4.230266	0.000000	-2.665493	0.000000	0.000000	0.000000	-0.223379	0.108217	-0.309722	0.000000	0.000000	4.000000	19.000000	1.000000
14665.130746	-0.026743	0.580772	0.116411	80.848801	144.564117	-175.398972	4.230266	0.000000	-2.665493	0.000000	0.000000	0.000000	-0.223379	0.108217	-0.309722	0.000000	0.000000	4.000000	19.000000	1.000000
14665.134079	-0.026743	0.580772	0.116411	80.817162	144.376038	-175.489304	4.231807	0.000000	-2.663044	0.000000	0.000000	0.000000	-0.223379	0.108217	-0.309722	0.000000	0.000000	4.000000	19.000000	1.000000
14665.137412	-0.027460	0.581108	0.115422	80.817162	144.376038	-175.489304	4.231807	0.000000	-2.663044	0.000000	0.000000	0.000000	-0.215007	0.100652	-0.296700	0.000000	0.000000	4.000000	19.000000	1.000000
14665.140746	-0.027460	0.581108	0.115422	80.817162	144.376038	-175.489304	4.231807	0.000000	-2.663044	0.000000	0.000000	0.000000	-0.215007	0.100652	-0.296700	0.000000	0.000000	4.000000	19.000000	1.000000
14665.144079	-0.027460	0.581108	0.115422	80.797409	144.321976	-175.471893	4.233366	0.000000	-2.660566	0.000000	0.000000	0.000000	-0.215007	0.100652	-0.296700	0.000000	0.000000	4.000000	19.000000	1.000000
14665.147412	-0.028146	0.581422	0.114418	80.797409	144.321976	-175.471893	4.233366	0.000000	-2.660566	0.000000	0.000000	0.000000	-0.205851	0.094205	-0.301466	0.000000	0.000000	4.000000	19.000000	1.000000
14665.150746	-0.028146	0.581422	0.114418	80.797409	144.321976	-175.471893	4.233366	0.000000	-2.660566	0.000000	0.000000	0.000000	-0.205851	0.094205	-0.301466	0.000000	0.000000	4.000000	19.000000	1.000000
14665.154079	-0.028146	0.581422	0.114418	80.781601	144.316742	-175.408264	4.234277	0.000000	-2.659117	0.000000	0.000000	0.000000	-0.205851	0.094205	-0.301466	0.000000	0.000000	4.000000	19.000000	1.000000
14665.157412	-0.028778	0.581731	0.113473	80.781601	144.316742	-175.408264	4.234277	0.000000	-2.659117	0.000000	0.000000	0.000000	-0.189726	0.092657	-0.283311	0.000000	0.000000	4.000000	19.000000	1.000000
14665.160746	-0.028778	0.581731	0.113473	80.781601	144.316742	-175.408264	4.234277	0.000000	-2.659117	0.000000	0.000000	0.000000	-0.189726	0.092657	-0.283311	0.000000	0.000000	4.000000	19.000000	1.000000
14665.164079	-0.028778	0.581731	0.113473	80.763199	144.324463	-175.342316	4.234938	0.000000	-2.658063	0.000000	0.000000	0.000000	-0.189726	0.092657	-0.283311	0.000000	0.000000	4.000000	19.000000	1.000000
14665.167412	-0.029355	0.582007	0.112537	80.763199	144.324463	-175.342316	4.234938	0.000000	-2.658063	0.000000	0.000000	0.000000	-0.172930	0.082815	-0.280910	0.000000	0.000000	4.000000	19.000000	1.000000
14665.170746	-0.029355	0.582007	0.112537	80.763199	144.324463	-175.342316	4.234938	0.000000	-2.658063	0.000000	0.000000	0.000000	-0.172930	0.082815	-0.280910	0.000000	0.000000	4.000000	19.000000	1.000000
14665.174079	-0.029355	0.582007	0.112537	80.744751	144.331894	-175.268646	4.234747	0.000000	-2.658368	0.000000	0.000000	0.000000	-0.172930	0.082815	-0.280910	0.000000	0.000000	4.000000	19.000000	1.000000
14665.177412	-0.029984	0.582301	0.111611	80.744751	144.331894	-175.268646	4.234747	0.000000	-2.658368	0.000000	0.000000	0.000000	-0.188756	0.088263	-0.277590	0.000000	0.000000	4.000000	19.000000	1.000000
14665.180746	-0.029984	0.582301	0.111611	80.744751	144.331894	-175.268646	4.234747	0.000000	-2.658368	0.000000	0.000000	0.000000	-0.188756	0.088263	-0.277590	0.000000	0.000000	4.000000	19.000000	1.000000
14665.184079	-0.029984	0.582301	0.111611	80.726295	144.339035	-175.203262	4.235573	0.000000	-2.657052	0.000000	0.000000	0.000000	-0.188756	0.088263	-0.277590	0.000000	0.000000	4.000000	19.000000	1.000000
14665.187412	-0.030584	0.582543	0.110678	80.726295	144.339035	-175.203262	4.235573	0.000000	-2.657052	0.000000	0.000000	0.000000	-0.179872	0.072583	-0.280169	0.000000	0.000000	4.000000	19.000000	1.000000
14665.190746	-0.030584	0.582543	0.110678	80.726295	144.339035	-175.203262	4.235573	0.000000	-2.657052	0.000000	0.000000	0.000000	-0.179872	0.072583	-0.280169	0.000000	0.000000	4.000000	19.000000	1.000000
14665.194079	-0.030584	0.582543	0.110678	80.703545	144.377274	-175.107803	4.235809	0.000000	-2.656675	0.000000	0.000000	0.000000	-0.179872	0.072583	-0.280169	0.000000	0.000000	4.000000	19.000000	1.000000
14665.197412	-0.031155	0.582772	0.109766	80.703545	144.377274	-175.107803	4.235809	0.000000	-2.656675	0.000000	0.000000	0.000000	-0.171524	0.068740	-0.273499	0.000000	0.000000	4.000000	19.000000	1.000000
14665.200746	-0.031155	0.582772	0.109766	80.703545	144.377274	-175.107803	4.235809	0.000000	-2.656675	0.000000	0.000000	0.000000	-0.171524	0.068740	-0.273499	0.000000	0.000000	4.000000	19.000000	1.000000
14665.204079	-0.031155	0.582772	0.109766	80.679749	144.401459	-175.038300	4.235808	0.000000	-2.656676	0.000000	0.000000	0.000000	-0.171524	0.068740	-0.273499	0.000000	0.000000	4.000000	19.000000	1.000000
14665.207412	-0.031776	0.582972	0.108797	80.679749	144.401459	-175.038300	4.235808	0.000000	-2.656676	0.000000	0.000000	0.000000	-0.186154	0.059935	-0.290706	0.000000	0.000000	4.000000	19.000000	1.000000
14665.210746	-0.031776	0.582972	0.108797	80.679749	144.401459	-175.038300	4.235808	0.000000	-2.656676	0.000000	0.000000	0.000000	-0.186154	0.059935	-0.290706	0.000000	0.000000	4.000000	19.000000	1.000000
14665.214079	-0.031776	0.582972	0.108797	80.653320	144.432663	-175.022812	4.236032	0.000000	-2.656320	0.000000	0.000000	0.000000	-0.186154	0.059935	-0.290706	0.000000	0.000000	4.000000	19.000000	1.000000
14665.217412	-0.032421	0.583170	0.107825	80.653320	144.432663	-175.022812	4.236032	0.000000	-2.656320	0.000000	0.000000	0.000000	-0.193509	0.059506	-0.291629	0.000000	0.000000	4.000000	19.000000	1.000000
14665.220746	-0.032421	0.583170	0.107825	80.653320	144.432663	-175.022812	4.236032	0.000000	-2.656320	0.000000	0.000000	0.000000	-0.193509	0.059506	-0.291629	0.000000	0.000000	4.000000	19.000000	1.000000
14665.224079	-0.032421	0.583170	0.107825	80.626839	144.457779	-175.191406	4.236659	0.000000	-2.655320	0.000000	0.000000	0.000000	-0.193509	0.059506	-0.291629	0.000000	0.000000	4.000000	19.000000	1.000000
14665.227412	-0.033117	0.583367	0.106848	80.626839	144.457779	-175.191406	4.236659	0.000000	-2.655320	0.000000	0.000000	0.000000	-0.208852	0.059084	-0.293047	0.000000	0.000000	4.000000	19.000000	1.000000
14665.230746	-0.033117	0.583367	0.106848	80.626839	144.457779	-175.191406	4.236659	0.000000	-2.655320	0.000000	0.000000	0.000000	-0.208852	0.059084	-0.293047	0.000000	0.000000	4.000000	19.000000	1.000000
14665.234079	-0.033117	0.583367	0.106848	80.597656	144.489655	-175.485977	4.238156	0.000000	-2.652929	0.000000	0.000000	0.000000	-0.208852	0.059084	-0.293047	0.000000	0.000000	4.000000	19.000000	1.000000
14665.237412	-0.033865	0.583532	0.105873	80.597656	144.489655	-175.485977	4.238156	0.000000	-2.652929	0.000000	0.000000	0.000000	-0.224238	0.049406	-0.292457	0.000000	0.000000	4.000000	19.000000	1.000000
14665.240746	-0.033865	0.583532	0.105873	80.597656	144.489655	-175.485977	4.238156	0.000000	-2.652929	0.000000	0.000000	0.000000	-0.224238	0.049406	-0.292457	0.000000	0.000000	4.000000	19.000000	1.000000
14665.244079	-0.033865	0.583532	0.105873	80.572830	144.484772	-175.603500	4.240626	0.000000	-2.648978	0.000000	0.000000	0.000000	-0.224238	0.049406	-0.292457	0.000000	0.000000	4.000000	19.000000	1.000000
14665.247412	-0.034638	0.583734	0.104926	80.572830	144.484772	-175.603500	4.240626	0.000000	-2.648978	0.000000	0.000000	0.000000	-0.231985	0.060809	-0.284246	0.000000	0.000000	4.000000	19.000000	1.000000
14665.250746	-0.034638	0.583734	0.104926	80.572830	144.484772	-175.603500	4.240626	0.000000	-2.648978	0.000000	0.000000	0.000000	-0.231985	0.060809	-0.284246	0.000000	0.000000	4.000000	19.000000	1.000000
14665.254079	-0.034638	0.583734	0.104926	80.545082	144.450012	-175.558197	4.243921	0.000000	-2.643698	0.000000	0.000000	0.000000	-0.231985	0.060809	-0.284246	0.000000	0.000000	4.000000	19.000000	1.000000
14665.257412	-0.035385	0.583914	0.104023	80.545082	144.450012	-175.558197	4.243921	0.000000	-2.643698	0.000000	0.000000	0.000000	-0.224008	0.053736	-0.270894	0.000000	0.000000	4.000000	19.000000	1.000000
14665.260746	-0.035385	0.583914	0.104023	80.545082	144.450012	-175.558197	4.243921	0.000000	-2.643698	0.000000	0.000000	0.000000	-0.224008	0.053736	-0.270894	0.000000	0.000000	4.000000	19.000000	1.000000
14665.264079	-0.035385	0.583914	0.104023	80.519974	144.407776	-175.515228	4.247293	0.000000	-2.638278	0.000000	0.000000	0.000000	-0.224008	0.053736	-0.270894	0.000000	0.000000	4.000000	19.000000	1.000000
14665.267412	-0.036106	0.584089	0.103180	80.519974	144.407776	-175.515228	4.247293	0.000000	-2.638278	0.000000	0.000000	0.000000	-0.216426	0.052645	-0.252848	0.000000	0.000000	4.000000	19.000000	1.000000
14665.270746	-0.036106	0.584089	0.103180	80.519974	144.407776	-175.515228	4.247293	0.000000	-2.638278	0.000000	0.000000	0.000000	-0.216426	0.052645	-0.252848	0.000000	0.000000	4.000000	19.000000	1.000000
14665.274079	-0.036106	0.584089	0.103180	80.500450	144.392944	-175.462372	4.250942	0.000000	-2.632392	0.000000	0.000000	0.000000	-0.216426	0.052645	-0.252848	0.000000	0.000000	4.000000	19.000000	1.000000
14665.277412	-0.036745	0.584294	0.102334	80.500450	144.392944	-175.462372	4.250942	0.000000	-2.632392	0.000000	0.000000	0.000000	-0.191698	0.061508	-0.253814	0.000000	0.000000	4.000000	19.000000	1.000000
14665.280746	-0.036745	0.584294	0.102334	80.500450	144.392944	-175.462372	4.250942	0.000000	-2.632392	0.000000	0.000000	0.000000	-0.191698	0.061508	-0.253814	0.000000	0.000000	4.000000	19.000000	1.000000
14665.284079	-0.036745	0.584294	0.102334	80.484482	144.384048	-175.410400	4.253081	0.000000	-2.628934	0.000000	0.000000	0.000000	-0.191698	0.061508	-0.253814	0.000000	0.000000	4.000000	19.000000	1.000000
14665.287412	-0.037358	0.584507	0.101526	80.484482	144.384048	-175.410400	4.253081	0.000000	-2.628934	0.000000	0.000000	0.000000	-0.183877	0.063753	-0.242342	0.000000	0.000000	4.000000	19.000000	1.000000
14665.290746	-0.037358	0.584507	0.101526	80.484482	144.384048	-175.410400	4.253081	0.000000	-2.628934	0.000000	0.000000	0.000000	-0.183877	0.063753	-0.242342	0.000000	0.000000	4.000000	19.000000	1.000000
14665.294079	-0.037358	0.584507	0.101526	80.468491	144.380432	-175.358612	4.255209	0.000000	-2.625489	0.000000	0.000000	0.000000	-0.183877	0.063753	-0.242342	0.000000	0.000000	4.000000	19.000000	1.000000
14665.297412	-0.037914	0.584729	0.100698	80.468491	144.380432	-175.358612	4.255209	0.000000	-2.625489	0.000000	0.000000	0.000000	-0.166959	0.066729	-0.248350	0.000000	0.000000	4.000000	19.000000	1.000000
14665.300746	-0.037914	0.584729	0.100698	80.468491	144.380432	-175.358612	4.255209	0.000000	-2.625489	0.000000	0.000000	0.000000	-0.166959	0.066729	-0.248350	0.000000	0.000000	4.000000	19.000000	1.000000
14665.304079	-0.037914	0.584729	0.100698	80.452522	144.382050	-175.315002	4.256074	0.000000	-2.624088	0.000000	0.000000	0.000000	-0.166959	0.066729	-0.248350	0.000000	0.000000	4.000000	19.000000	1.000000
14665.307412	-0.038415	0.584961	0.099850	80.452522	144.382050	-175.315002	4.256074	0.000000	-2.624088	0.000000	0.000000	0.000000	-0.150087	0.069631	-0.254331	0.000000	0.000000	4.000000	19.000000	1.000000
14665.310746	-0.038415	0.584961	0.099850	80.452522	144.382050	-175.315002	4.256074	0.000000	-2.624088	0.000000	0.000000	0.000000	-0.150087	0.069631	-0.254331	0.000000	0.000000	4.000000	19.000000	1.000000
14665.314079	-0.038415	0.584961	0.099850	80.431168	144.400223	-175.275787	4.255647	0.000000	-2.624780	0.000000	0.000000	0.000000	-0.150087	0.069631	-0.254331	0.000000	0.000000	4.000000	19.000000	1.000000
14665.317412	-0.038935	0.585194	0.098939	80.431168	144.400223	-175.275787	4.255647	0.000000	-2.624780	0.000000	0.000000	0.000000	-0.156232	0.069929	-0.273310	0.000000	0.000000	4.000000	19.000000	1.000000
14665.320746	-0.038935	0.585194	0.098939	80.431168	144.400223	-175.275787	4.255647	0.000000	-2.624780	0.000000	0.000000	0.000000	-0.156232	0.069929	-0.273310	0.000000	0.000000	4.000000	19.000000	1.000000
14665.324079	-0.038935	0.585194	0.098939	80.407158	144.430450	-175.354736	4.254857	0.000000	-2.626061	0.000000	0.000000	0.000000	-0.156232	0.069929	-0.273310	0.000000	0.000000	4.000000	19.000000	1.000000
14665.327412	-0.039421	0.585389	0.097938	80.407158	144.430450	-175.354736	4.254857	0.000000	-2.626061	0.000000	0.000000	0.000000	-0.145804	0.058369	-0.300503	0.000000	0.000000	4.000000	19.000000	1.000000
14665.330746	-0.039421	0.585389	0.097938	80.407158	144.430450	-175.354736	4.254857	0.000000	-2.626061	0.000000	0.000000	0.000000	-0.145804	0.058369	-0.300503	0.000000	0.000000	4.000000	19.000000	1.000000
14665.334079	-0.039421	0.585389	0.097938	80.377815	144.479492	-175.598099	4.252289	0.000000	-2.630217	0.000000	0.000000	0.000000	-0.145804	0.058369	-0.300503	0.000000	0.000000	4.000000	19.000000	1.000000
14665.337412	-0.039900	0.585595	0.096852	80.377815	144.479492	-175.598099	4.252289	0.000000	-2.630217	0.000000	0.000000	0.000000	-0.143408	0.061765	-0.325760	0.000000	0.000000	4.000000	19.000000	1.000000
14665.340746	-0.039900	0.585595	0.096852	80.377815	144.479492	-175.598099	4.252289	0.000000	-2.630217	0.000000	0.000000	0.000000	-0.143408	0.061765	-0.325760	0.000000	0.000000	4.000000	19.000000	1.000000
14665.344079	-0.039900	0.585595	0.096852	80.343048	144.547012	-175.822708	4.248485	0.000000	-2.636357	0.000000	0.000000	0.000000	-0.143408	0.061765	-0.325760	0.000000	0.000000	4.000000	19.000000	1.000000
14665.347412	-0.040342	0.585792	0.095668	80.343048	144.547012	-175.822708	4.248485	0.000000	-2.636357	0.000000	0.000000	0.000000	-0.132717	0.059146	-0.355155	0.000000	0.000000	4.000000	19.000000	1.000000
14665.350746	-0.040342	0.585792	0.095668	80.343048	144.547012	-175.822708	4.248485	0.000000	-2.636357	0.000000	0.000000	0.000000	-0.132717	0.059146	-0.355155	0.000000	0.000000	4.000000	19.000000	1.000000
14665.354079	-0.040342	0.585792	0.095668	80.305595	144.628555	-175.759369	4.242668	0.000000	-2.645708	0.000000	0.000000	0.000000	-0.132717	0.059146	-0.355155	0.000000	0.000000	4.000000	19.000000	1.000000
14665.357412	-0.040776	0.585999	0.094399	80.305595	144.628555	-175.759369	4.242668	0.000000	-2.645708	0.000000	0.000000	0.000000	-0.130185	0.062269	-0.380540	0.000000	0.000000	4.000000	19.000000	1.000000
14665.360746	-0.040776	0.585999	0.094399	80.305595	144.628555	-175.759369	4.242668	0.000000	-2.645708	0.000000	0.000000	0.000000	-0.130185	0.062269	-0.380540	0.000000	0.000000	4.000000	19.000000	1.000000
14665.364079	-0.040776	0.585999	0.094399	80.268028	144.714478	-175.625290	4.235459	0.000000	-2.657233	0.000000	0.000000	0.000000	-0.130185	0.062269	-0.380540	0.000000	0.000000	4.000000	19.000000	1.000000
14665.367412	-0.041121	0.586258	0.093022	80.268028	144.714478	-175.625290	4.235459	0.000000	-2.657233	0.000000	0.000000	0.000000	-0.103404	0.077496	-0.413120	0.000000	0.000000	4.000000	19.000000	1.000000
14665.370746	-0.041121	0.586258	0.093022	80.268028	144.714478	-175.625290	4.235459	0.000000	-2.657233	0.000000	0.000000	0.000000	-0.103404	0.077496	-0.413120	0.000000	0.000000	4.000000	19.000000	1.000000
14665.374079	-0.041121	0.586258	0.093022	80.230461	144.802109	-175.492218	4.224809	0.000000	-2.674135	0.000000	0.000000	0.000000	-0.103404	0.077496	-0.413120	0.000000	0.000000	4.000000	19.000000	1.000000
14665.377412	-0.041404	0.586555	0.091557	80.230461	144.802109	-175.492218	4.224809	0.000000	-2.674135	0.000000	0.000000	0.000000	-0.085030	0.089262	-0.439590	0.000000	0.000000	4.000000	19.000000	1.000000
14665.380746	-0.041404	0.586555	0.091557	80.230461	144.802109	-175.492218	4.224809	0.000000	-2.674135	0.000000	0.000000	0.000000	-0.085030	0.089262	-0.439590	0.000000	0.000000	4.000000	19.000000	1.000000
14665.384079	-0.041404	0.586555	0.091557	80.195549	144.884949	-175.377533	4.211368	0.000000	-2.695252	0.000000	0.000000	0.000000	-0.085030	0.089262	-0.439590	0.000000	0.000000	4.000000	19.000000	1.000000
14665.387412	-0.041655	0.586900	0.090040	80.195549	144.884949	-175.377533	4.211368	0.000000	-2.695252	0.000000	0.000000	0.000000	-0.075379	0.103507	-0.455285	0.000000	0.000000	4.000000	19.000000	1.000000
14665.390746	-0.041655	0.586900	0.090040	80.195549	144.884949	-175.377533	4.211368	0.000000	-2.695252	0.000000	0.000000	0.000000	-0.075379	0.103507	-0.455285	0.000000	0.000000	4.000000	19.000000	1.000000
14665.394079	-0.041655	0.586900	0.090040	80.160530	144.972290	-175.255722	4.196066	0.000000	-2.719012	0.000000	0.000000	0.000000	-0.075379	0.103507	-0.455285	0.000000	0.000000	4.000000	19.000000	1.000000
14665.397412	-0.041877	0.587252	0.088499	80.160530	144.972290	-175.255722	4.196066	0.000000	-2.719012	0.000000	0.000000	0.000000	-0.066441	0.105461	-0.462120	0.000000	0.000000	4.000000	19.000000	1.000000
14665.400746	-0.041877	0.587252	0.088499	80.160530	144.972290	-175.255722	4.196066	0.000000	-2.719012	0.000000	0.000000	0.000000	-0.066441	0.105461	-0.462120	0.000000	0.000000	4.000000	19.000000	1.000000
14665.404079	-0.041877	0.587252	0.088499	80.130882	145.043259	-175.153305	4.179248	0.000000	-2.744793	0.000000	0.000000	0.000000	-0.066441	0.105461	-0.462120	0.000000	0.000000	4.000000	19.000000	1.000000
14665.407412	-0.042018	0.587659	0.086948	80.130882	145.043259	-175.153305	4.179248	0.000000	-2.744793	0.000000	0.000000	0.000000	-0.042249	0.122128	-0.465227	0.000000	0.000000	4.000000	19.000000	1.000000
14665.410746	-0.042018	0.587659	0.086948	80.130882	145.043259	-175.153305	4.179248	0.000000	-2.744793	0.000000	0.000000	0.000000	-0.042249	0.122128	-0.465227	0.000000	0.000000	4.000000	19.000000	1.000000
14665.414079	-0.042018	0.587659	0.086948	80.106682	145.141144	-175.033539	4.159878	0.000000	-2.774061	0.000000	0.000000	0.000000	-0.042249	0.122128	-0.465227	0.000000	0.000000	4.000000	19.000000	1.000000
14665.417412	-0.042130	0.588091	0.085390	80.106682	145.141144	-175.033539	4.159878	0.000000	-2.774061	0.000000	0.000000	0.000000	-0.033868	0.129765	-0.467416	0.000000	0.000000	4.000000	19.000000	1.000000
14665.420746	-0.042130	0.588091	0.085390	80.106682	145.141144	-175.033539	4.159878	0.000000	-2.774061	0.000000	0.000000	0.000000	-0.033868	0.129765	-0.467416	0.000000	0.000000	4.000000	19.000000	1.000000
14665.424079	-0.042130	0.588091	0.085390	80.096909	145.329559	-174.842072	4.139041	0.000000	-2.805056	0.000000	0.000000	0.000000	-0.033868	0.129765	-0.467416	0.000000	0.000000	4.000000	19.000000	1.000000
14665.427412	-0.042167	0.588558	0.083867	80.096909	145.329559	-174.842072	4.139041	0.000000	-2.805056	0.000000	0.000000	0.000000	-0.011033	0.140075	-0.456915	0.000000	0.000000	4.000000	19.000000	1.000000
14665.430746	-0.042167	0.588558	0.083867	80.096909	145.329559	-174.842072	4.139041	0.000000	-2.805056	0.000000	0.000000	0.000000	-0.011033	0.140075	-0.456915	0.000000	0.000000	4.000000	19.000000	1.000000
14665.434079	-0.042167	0.588558	0.083867	80.114929	145.805969	-174.405045	4.116217	0.000000	-2.838443	0.000000	0.000000	0.000000	-0.011033	0.140075	-0.456915	0.000000	0.000000	4.000000	19.000000	1.000000
14665.437412	-0.042204	0.589040	0.082358	80.114929	145.805969	-174.405045	4.116217	0.000000	-2.838443	0.000000	0.000000	0.000000	-0.011090	0.144536	-0.452867	0.000000	0.000000	4.000000	19.000000	1.000000
14665.440746	-0.042204	0.589040	0.082358	80.114929	145.805969	-174.405045	4.116217	0.000000	-2.838443	0.000000	0.000000	0.000000	-0.011090	0.144536	-0.452867	0.000000	0.000000	4.000000	19.000000	1.000000
14665.444079	-0.042204	0.589040	0.082358	80.155212	146.514587	-173.763474	4.092761	0.000000	-2.872161	0.000000	0.000000	0.000000	-0.011090	0.144536	-0.452867	0.000000	0.000000	4.000000	19.000000	1.000000
14665.447412	-0.042217	0.589556	0.080879	80.155212	146.514587	-173.763474	4.092761	0.000000	-2.872161	0.000000	0.000000	0.000000	-0.003855	0.154834	-0.443525	0.000000	0.000000	4.000000	19.000000	1.000000
14665.450746	-0.042217	0.589556	0.080879	80.155212	146.514587	-173.763474	4.092761	0.000000	-2.872161	0.000000	0.000000	0.000000	-0.003855	0.154834	-0.443525	0.000000	0.000000	4.000000	19.000000	1.000000
14665.454079	-0.042217	0.589556	0.080879	80.204308	147.353775	-173.004425	4.043964	0.000000	-2.889150	0.000000	0.000000	0.000000	-0.003855	0.154834	-0.443525	0.000000	0.000000	4.000000	19.000000	1.000000
14665.457412	-0.042304	0.590048	0.079377	80.204308	147.353775	-173.004425	4.043964	0.000000	-2.889150	0.000000	0.000000	0.000000	-0.026154	0.147619	-0.450622	0.000000	0.000000	4.000000	19.000000	1.000000
14665.460746	-0.042304	0.590048	0.079377	80.204308	147.353775	-173.004425	4.043964	0.000000	-2.889150	0.000000	0.000000	0.000000	-0.026154	0.147619	-0.450622	0.000000	0.000000	4.000000	19.000000	1.000000
14665.464079	-0.042304	0.590048	0.079377	80.241516	148.060623	-172.351120	3.968861	0.000000	-2.884791	0.000000	0.000000	0.000000	-0.026154	0.147619	-0.450622	0.000000	0.000000	4.000000	19.000000	1.000000
14665.467412	-0.042492	0.590506	0.077872	80.241516	148.060623	-172.351120	3.968861	0.000000	-2.884791	0.000000	0.000000	0.000000	-0.056417	0.137429	-0.451474	0.000000	0.000000	4.000000	19.000000	1.000000
14665.470746	-0.042492	0.590506	0.077872	80.241516	148.060623	-172.351120	3.968861	0.000000	-2.884791	0.000000	0.000000	0.000000	-0.056417	0.137429	-0.451474	0.000000	0.000000	4.000000	19.000000	1.000000
14665.474079	-0.042492	0.590506	0.077872	80.243515	148.355713	-172.045853	3.893615	0.000000	-2.875388	0.000000	0.000000	0.000000	-0.056417	0.137429	-0.451474	0.000000	0.000000	4.000000	19.000000	1.000000
14665.477412	-0.042754	0.590960	0.076359	80.243515	148.355713	-172.045853	3.893615	0.000000	-2.875388	0.000000	0.000000	0.000000	-0.078653	0.136076	-0.453907	0.000000	0.000000	4.000000	19.000000	1.000000
14665.480746	-0.042754	0.590960	0.076359	80.243515	148.355713	-172.045853	3.893615	0.000000	-2.875388	0.000000	0.000000	0.000000	-0.078653	0.136076	-0.453907	0.000000	0.000000	4.000000	19.000000	1.000000
14665.484079	-0.042754	0.590960	0.076359	80.216766	148.359543	-171.989334	3.817964	0.000000	-2.862279	0.000000	0.000000	0.000000	-0.078653	0.136076	-0.453907	0.000000	0.000000	4.000000	19.000000	1.000000
14665.487412	-0.043113	0.591370	0.074805	80.216766	148.359543	-171.989334	3.817964	0.000000	-2.862279	0.000000	0.000000	0.000000	-0.107513	0.123082	-0.466362	0.000000	0.000000	4.000000	19.000000	1.000000
14665.490746	-0.043113	0.591370	0.074805	80.216766	148.359543	-171.989334	3.817964	0.000000	-2.862279	0.000000	0.000000	0.000000	-0.107513	0.123082	-0.466362	0.000000	0.000000	4.000000	19.000000	1.000000
14665.494079	-0.043113	0.591370	0.074805	80.188866	148.387360	-171.905884	3.740237	0.000000	-2.844360	0.000000	0.000000	0.000000	-0.107513	0.123082	-0.466362	0.000000	0.000000	4.000000	19.000000	1.000000
14665.497412	-0.043519	0.591747	0.073251	80.188866	148.387360	-171.905884	3.740237	0.000000	-2.844360	0.000000	0.000000	0.000000	-0.121921	0.113017	-0.466058	0.000000	0.000000	4.000000	19.000000	1.000000
14665.500746	-0.043519	0.591747	0.073251	80.188866	148.387360	-171.905884	3.740237	0.000000	-2.844360	0.000000	0.000000	0.000000	-0.121921	0.113017	-0.466058	0.000000	0.000000	4.000000	19.000000	1.000000
14665.504079	-0.043519	0.591747	0.073251	80.151299	148.369293	-171.853378	3.662560	0.000000	-2.824040	0.000000	0.000000	0.000000	-0.121921	0.113017	-0.466058	0.000000	0.000000	4.000000	19.000000	1.000000
14665.507412	-0.043949	0.592061	0.071708	80.151299	148.369293	-171.853378	3.662560	0.000000	-2.824040	0.000000	0.000000	0.000000	-0.128855	0.094343	-0.462942	0.000000	0.000000	4.000000	19.000000	1.000000
14665.510746	-0.043949	0.592061	0.071708	80.151299	148.369293	-171.853378	3.662560	0.000000	-2.824040	0.000000	0.000000	0.000000	-0.128855	0.094343	-0.462942	0.000000	0.000000	4.000000	19.000000	1.000000
14665.514079	-0.043949	0.592061	0.071708	80.106880	148.228027	-171.909424	3.585403	0.000000	-2.802564	0.000000	0.000000	0.000000	-0.128855	0.094343	-0.462942	0.000000	0.000000	4.000000	19.000000	1.000000
14665.517412	-0.044427	0.592362	0.070182	80.106880	148.228027	-171.909424	3.585403	0.000000	-2.802564	0.000000	0.000000	0.000000	-0.143459	0.090290	-0.457951	0.000000	0.000000	4.000000	19.000000	1.000000
14665.520746	-0.044427	0.592362	0.070182	80.106880	148.228027	-171.909424	3.585403	0.000000	-2.802564	0.000000	0.000000	0.000000	-0.143459	0.090290	-0.457951	0.000000	0.000000	4.000000	19.000000	1.000000
14665.524079	-0.044427	0.592362	0.070182	80.050507	147.957642	-172.070709	3.509078	0.000000	-2.778655	0.000000	0.000000	0.000000	-0.143459	0.090290	-0.457951	0.000000	0.000000	4.000000	19.000000	1.000000
14665.527412	-0.044953	0.592650	0.068672	80.050507	147.957642	-172.070709	3.509078	0.000000	-2.778655	0.000000	0.000000	0.000000	-0.157954	0.086323	-0.452971	0.000000	0.000000	4.000000	19.000000	1.000000
14665.530746	-0.044953	0.592650	0.068672	80.050507	147.957642	-172.070709	3.509078	0.000000	-2.778655	0.000000	0.000000	0.000000	-0.157954	0.086323	-0.452971	0.000000	0.000000	4.000000	19.000000	1.000000
14665.534079	-0.044953	0.592650	0.068672	79.986610	147.578491	-172.312500	3.433583	0.000000	-2.752329	0.000000	0.000000	0.000000	-0.157954	0.086323	-0.452971	0.000000	0.000000	4.000000	19.000000	1.000000
14665.537412	-0.045629	0.592915	0.067193	79.986610	147.578491	-172.312500	3.433583	0.000000	-2.752329	0.000000	0.000000	0.000000	-0.202821	0.079587	-0.443680	0.000000	0.000000	4.000000	19.000000	1.000000
14665.540746	-0.045629	0.592915	0.067193	79.986610	147.578491	-172.312500	3.433583	0.000000	-2.752329	0.000000	0.000000	0.000000	-0.202821	0.079587	-0.443680	0.000000	0.000000	4.000000	19.000000	1.000000
14665.544079	-0.045629	0.592915	0.067193	79.918571	147.105972	-172.639709	3.359636	0.000000	-2.718525	0.000000	0.000000	0.000000	-0.202821	0.079587	-0.443680	0.000000	0.000000	4.000000	19.000000	1.000000
14665.547412	-0.046379	0.593187	0.065744	79.918571	147.105972	-172.639709	3.359636	0.000000	-2.718525	0.000000	0.000000	0.000000	-0.224833	0.081571	-0.434750	0.000000	0.000000	4.000000	19.000000	1.000000
14665.550746	-0.046379	0.593187	0.065744	79.918571	147.105972	-172.639709	3.359636	0.000000	-2.718525	0.000000	0.000000	0.000000	-0.224833	0.081571	-0.434750	0.000000	0.000000	4.000000	19.000000	1.000000
14665.554079	-0.046379	0.593187	0.065744	79.859276	146.612900	-172.994202	3.287178	0.000000	-2.681053	0.000000	0.000000	0.000000	-0.224833	0.081571	-0.434750	0.000000	0.000000	4.000000	19.000000	1.000000
14665.557412	-0.047202	0.593514	0.064332	79.859276	146.612900	-172.994202	3.287178	0.000000	-2.681053	0.000000	0.000000	0.000000	-0.246943	0.098031	-0.423396	0.000000	0.000000	4.000000	19.000000	1.000000
14665.560746	-0.047202	0.593514	0.064332	79.859276	146.612900	-172.994202	3.287178	0.000000	-2.681053	0.000000	0.000000	0.000000	-0.246943	0.098031	-0.423396	0.000000	0.000000	4.000000	19.000000	1.000000
14665.564079	-0.047202	0.593514	0.064332	79.797546	145.968277	-173.612244	3.216612	0.000000	-2.639896	0.000000	0.000000	0.000000	-0.246943	0.098031	-0.423396	0.000000	0.000000	4.000000	19.000000	1.000000
14665.567412	-0.048100	0.593915	0.062974	79.797546	145.968277	-173.612244	3.216612	0.000000	-2.639896	0.000000	0.000000	0.000000	-0.269385	0.120250	-0.407415	0.000000	0.000000	4.000000	19.000000	1.000000
14665.570746	-0.048100	0.593915	0.062974	79.797546	145.968277	-173.612244	3.216612	0.000000	-2.639896	0.000000	0.000000	0.000000	-0.269385	0.120250	-0.407415	0.000000	0.000000	4.000000	19.000000	1.000000
14665.574079	-0.048100	0.593915	0.062974	79.730957	145.121277	-174.655228	3.148710	0.000000	-2.594999	0.000000	0.000000	0.000000	-0.269385	0.120250	-0.407415	0.000000	0.000000	4.000000	19.000000	1.000000
14665.577412	-0.049046	0.594371	0.061656	79.730957	145.121277	-174.655228	3.148710	0.000000	-2.594999	0.000000	0.000000	0.000000	-0.283927	0.136668	-0.395546	0.000000	0.000000	4.000000	19.000000	1.000000
14665.580746	-0.049046	0.594371	0.061656	79.730957	145.121277	-174.655228	3.148710	0.000000	-2.594999	0.000000	0.000000	0.000000	-0.283927	0.136668	-0.395546	0.000000	0.000000	4.000000	19.000000	1.000000
14665.584079	-0.049046	0.594371	0.061656	79.660217	144.170792	-175.720871	3.082785	0.000000	-2.547678	0.000000	0.000000	0.000000	-0.283927	0.136668	-0.395546	0.000000	0.000000	4.000000	19.000000	1.000000
14665.587412	-0.050015	0.594861	0.060363	79.660217	144.170792	-175.720871	3.082785	0.000000	-2.547678	0.000000	0.000000	0.000000	-0.290612	0.147254	-0.387751	0.000000	0.000000	4.000000	19.000000	1.000000
14665.590746	-0.050015	0.594861	0.060363	79.660217	144.170792	-175.720871	3.082785	0.000000	-2.547678	0.000000	0.000000	0.000000	-0.290612	0.147254	-0.387751	0.000000	0.000000	4.000000	19.000000	1.000000
14665.594079	-0.050015	0.594861	0.060363	79.598450	143.225830	-176.474075	3.018160	0.000000	-2.499242	0.000000	0.000000	0.000000	-0.290612	0.147254	-0.387751	0.000000	0.000000	4.000000	19.000000	1.000000
14665.597412	-0.051030	0.595416	0.059087	79.598450	143.225830	-176.474075	3.018160	0.000000	-2.499242	0.000000	0.000000	0.000000	-0.304430	0.166352	-0.382977	0.000000	0.000000	4.000000	19.000000	1.000000
14665.600746	-0.051030	0.595416	0.059087	79.598450	143.225830	-176.474075	3.018160	0.000000	-2.499242	0.000000	0.000000	0.000000	-0.304430	0.166352	-0.382977	0.000000	0.000000	4.000000	19.000000	1.000000
14665.604079	-0.051030	0.595416	0.059087	79.535797	142.296906	-177.241745	2.954330	0.000000	-2.448504	0.000000	0.000000	0.000000	-0.304430	0.166352	-0.382977	0.000000	0.000000	4.000000	19.000000	1.000000
14665.607412	-0.052114	0.595986	0.057815	79.535797	142.296906	-177.241745	2.954330	0.000000	-2.448504	0.000000	0.000000	0.000000	-0.325265	0.171113	-0.381503	0.000000	0.000000	4.000000	19.000000	1.000000
14665.610746	-0.052114	0.595986	0.057815	79.535797	142.296906	-177.241745	2.954330	0.000000	-2.448504	0.000000	0.000000	0.000000	-0.325265	0.171113	-0.381503	0.000000	0.000000	4.000000	19.000000	1.000000
14665.614079	-0.052114	0.595986	0.057815	79.483749	141.455688	-178.238098	2.890747	0.000000	-2.394293	0.000000	0.000000	0.000000	-0.325265	0.171113	-0.381503	0.000000	0.000000	4.000000	19.000000	1.000000
14665.617412	-0.053263	0.596562	0.056509	79.483749	141.455688	-178.238098	2.890747	0.000000	-2.394293	0.000000	0.000000	0.000000	-0.344755	0.172674	-0.391838	0.000000	0.000000	4.000000	19.000000	1.000000
14665.620746	-0.053263	0.596562	0.056509	79.483749	141.455688	-178.238098	2.890747	0.000000	-2.394293	0.000000	0.000000	0.000000	-0.344755	0.172674	-0.391838	0.000000	0.000000	4.000000	19.000000	1.000000
14665.624079	-0.053263	0.596562	0.056509	79.439812	140.670151	-179.323608	2.825440	0.000000	-2.336834	0.000000	0.000000	0.000000	-0.344755	0.172674	-0.391838	0.000000	0.000000	4.000000	19.000000	1.000000
14665.627412	-0.054428	0.597143	0.055173	79.439812	140.670151	-179.323608	2.825440	0.000000	-2.336834	0.000000	0.000000	0.000000	-0.349427	0.174200	-0.400777	0.000000	0.000000	4.000000	19.000000	1.000000
14665.630746	-0.054428	0.597143	0.055173	79.439812	140.670151	-179.323608	2.825440	0.000000	-2.336834	0.000000	0.000000	0.000000	-0.349427	0.174200	-0.400777	0.000000	0.000000	4.000000	19.000000	1.000000
14665.634079	-0.054428	0.597143	0.055173	79.393196	139.908310	179.780884	2.758644	0.000000	-2.278596	0.000000	0.000000	0.000000	-0.349427	0.174200	-0.400777	0.000000	0.000000	4.000000	19.000000	1.000000
14665.637412	-0.055611	0.597719	0.053830	79.393196	139.908310	179.780884	2.758644	0.000000	-2.278596	0.000000	0.000000	0.000000	-0.354742	0.173035	-0.402788	0.000000	0.000000	4.000000	19.000000	1.000000
14665.640746	-0.055611	0.597719	0.053830	79.393196	139.908310	179.780884	2.758644	0.000000	-2.278596	0.000000	0.000000	0.000000	-0.354742	0.173035	-0.402788	0.000000	0.000000	4.000000	19.000000	1.000000
14665.644079	-0.055611	0.597719	0.053830	79.341866	139.148865	179.187088	2.691513	0.000000	-2.219472	0.000000	0.000000	0.000000	-0.354742	0.173035	-0.402788	0.000000	0.000000	4.000000	19.000000	1.000000
14665.647412	-0.056808	0.598301	0.052457	79.341866	139.148865	179.187088	2.691513	0.000000	-2.219472	0.000000	0.000000	0.000000	-0.359216	0.174477	-0.411830	0.000000	0.000000	4.000000	19.000000	1.000000
14665.650746	-0.056808	0.598301	0.052457	79.341866	139.148865	179.187088	2.691513	0.000000	-2.219472	0.000000	0.000000	0.000000	-0.359216	0.174477	-0.411830	0.000000	0.000000	4.000000	19.000000	1.000000
14665.654079	-0.056808	0.598301	0.052457	79.301857	138.440506	178.571030	2.622875	0.000000	-2.159603	0.000000	0.000000	0.000000	-0.359216	0.174477	-0.411830	0.000000	0.000000	4.000000	19.000000	1.000000
14665.657412	-0.058001	0.598870	0.051104	79.301857	138.440506	178.571030	2.622875	0.000000	-2.159603	0.000000	0.000000	0.000000	-0.357925	0.170718	-0.406110	0.000000	0.000000	4.000000	19.000000	1.000000
14665.660746	-0.058001	0.598870	0.051104	79.301857	138.440506	178.571030	2.622875	0.000000	-2.159603	0.000000	0.000000	0.000000	-0.357925	0.170718	-0.406110	0.000000	0.000000	4.000000	19.000000	1.000000
14665.664079	-0.058001	0.598870	0.051104	79.266335	137.849716	177.889374	2.555190	0.000000	-2.099949	0.000000	0.000000	0.000000	-0.357925	0.170718	-0.406110	0.000000	0.000000	4.000000	19.000000	1.000000
14665.667412	-0.059161	0.599416	0.049733	79.266335	137.849716	177.889374	2.555190	0.000000	-2.099949	0.000000	0.000000	0.000000	-0.348105	0.163756	-0.411205	0.000000	0.000000	4.000000	19.000000	1.000000
14665.670746	-0.059161	0.599416	0.049733	79.266335	137.849716	177.889374	2.555190	0.000000	-2.099949	0.000000	0.000000	0.000000	-0.348105	0.163756	-0.411205	0.000000	0.000000	4.000000	19.000000	1.000000
14665.674079	-0.059161	0.599416	0.049733	79.228806	137.280441	177.323761	2.486656	0.000000	-2.041931	0.000000	0.000000	0.000000	-0.348105	0.163756	-0.411205	0.000000	0.000000	4.000000	19.000000	1.000000
14665.677412	-0.060324	0.599905	0.048436	79.228806	137.280441	177.323761	2.486656	0.000000	-2.041931	0.000000	0.000000	0.000000	-0.348846	0.146647	-0.389067	0.000000	0.000000	4.000000	19.000000	1.000000
14665.680746	-0.060324	0.599905	0.048436	79.228806	137.280441	177.323761	2.486656	0.000000	-2.041931	0.000000	0.000000	0.000000	-0.348846	0.146647	-0.389067	0.000000	0.000000	4.000000	19.000000	1.000000
14665.684079	-0.060324	0.599905	0.048436	79.187828	136.745941	176.835999	2.421811	0.000000	-1.983790	0.000000	0.000000	0.000000	-0.348846	0.146647	-0.389067	0.000000	0.000000	4.000000	19.000000	1.000000
14665.687412	-0.061533	0.600326	0.047169	79.187828	136.745941	176.835999	2.421811	0.000000	-1.983790	0.000000	0.000000	0.000000	-0.362712	0.126509	-0.380296	0.000000	0.000000	4.000000	19.000000	1.000000
14665.690746	-0.061533	0.600326	0.047169	79.187828	136.745941	176.835999	2.421811	0.000000	-1.983790	0.000000	0.000000	0.000000	-0.362712	0.126509	-0.380296	0.000000	0.000000	4.000000	19.000000	1.000000
14665.694079	-0.061533	0.600326	0.047169	79.146111	136.241852	176.240555	2.358428	0.000000	-1.923338	0.000000	0.000000	0.000000	-0.362712	0.126509	-0.380296	0.000000	0.000000	4.000000	19.000000	1.000000
14665.697412	-0.062748	0.600684	0.045998	79.146111	136.241852	176.240555	2.358428	0.000000	-1.923338	0.000000	0.000000	0.000000	-0.364568	0.107353	-0.351073	0.000000	0.000000	4.000000	19.000000	1.000000
14665.700746	-0.062748	0.600684	0.045998	79.146111	136.241852	176.240555	2.358428	0.000000	-1.923338	0.000000	0.000000	0.000000	-0.364568	0.107353	-0.351073	0.000000	0.000000	4.000000	19.000000	1.000000
14665.704079	-0.062748	0.600684	0.045998	79.088585	135.732071	175.465958	2.299916	0.000000	-1.862577	0.000000	0.000000	0.000000	-0.364568	0.107353	-0.351073	0.000000	0.000000	4.000000	19.000000	1.000000
14665.707412	-0.063986	0.600929	0.044852	79.088585	135.732071	175.465958	2.299916	0.000000	-1.862577	0.000000	0.000000	0.000000	-0.371142	0.073455	-0.343749	0.000000	0.000000	4.000000	19.000000	1.000000
14665.710746	-0.063986	0.600929	0.044852	79.088585	135.732071	175.465958	2.299916	0.000000	-1.862577	0.000000	0.000000	0.000000	-0.371142	0.073455	-0.343749	0.000000	0.000000	4.000000	19.000000	1.000000
14665.714079	-0.063986	0.600929	0.044852	79.018105	135.186234	174.686188	2.242625	0.000000	-1.800720	0.000000	0.000000	0.000000	-0.371142	0.073455	-0.343749	0.000000	0.000000	4.000000	19.000000	1.000000
14665.717412	-0.065202	0.601073	0.043776	79.018105	135.186234	174.686188	2.242625	0.000000	-1.800720	0.000000	0.000000	0.000000	-0.365001	0.043120	-0.322874	0.000000	0.000000	4.000000	19.000000	1.000000
14665.720746	-0.065202	0.601073	0.043776	79.018105	135.186234	174.686188	2.242625	0.000000	-1.800720	0.000000	0.000000	0.000000	-0.365001	0.043120	-0.322874	0.000000	0.000000	4.000000	19.000000	1.000000
14665.724079	-0.065202	0.601073	0.043776	78.928795	134.584579	174.106445	2.188812	0.000000	-1.739886	0.000000	0.000000	0.000000	-0.365001	0.043120	-0.322874	0.000000	0.000000	4.000000	19.000000	1.000000
14665.727412	-0.066443	0.601152	0.042732	78.928795	134.584579	174.106445	2.188812	0.000000	-1.739886	0.000000	0.000000	0.000000	-0.372069	0.023701	-0.313166	0.000000	0.000000	4.000000	19.000000	1.000000
14665.730746	-0.066443	0.601152	0.042732	78.928795	134.584579	174.106445	2.188812	0.000000	-1.739886	0.000000	0.000000	0.000000	-0.372069	0.023701	-0.313166	0.000000	0.000000	4.000000	19.000000	1.000000
14665.734079	-0.066443	0.601152	0.042732	78.831879	133.991943	173.610626	2.136618	0.000000	-1.677875	0.000000	0.000000	0.000000	-0.372069	0.023701	-0.313166	0.000000	0.000000	4.000000	19.000000	1.000000
14665.737412	-0.067683	0.601166	0.041724	78.831879	133.991943	173.610626	2.136618	0.000000	-1.677875	0.000000	0.000000	0.000000	-0.372086	0.004440	-0.302532	0.000000	0.000000	4.000000	19.000000	1.000000
14665.740746	-0.067683	0.601166	0.041724	78.831879	133.991943	173.610626	2.136618	0.000000	-1.677875	0.000000	0.000000	0.000000	-0.372086	0.004440	-0.302532	0.000000	0.000000	4.000000	19.000000	1.000000
14665.744079	-0.067683	0.601166	0.041724	78.732918	133.456833	172.916077	2.086196	0.000000	-1.615860	0.000000	0.000000	0.000000	-0.372086	0.004440	-0.302532	0.000000	0.000000	4.000000	19.000000	1.000000
14665.747412	-0.068873	0.601125	0.040734	78.732918	133.456833	172.916077	2.086196	0.000000	-1.615860	0.000000	0.000000	0.000000	-0.357039	-0.012336	-0.296950	0.000000	0.000000	4.000000	19.000000	1.000000
14665.750746	-0.068873	0.601125	0.040734	78.732918	133.456833	172.916077	2.086196	0.000000	-1.615860	0.000000	0.000000	0.000000	-0.357039	-0.012336	-0.296950	0.000000	0.000000	4.000000	19.000000	1.000000
14665.754079	-0.068873	0.601125	0.040734	78.635345	133.029922	172.194717	2.036704	0.000000	-1.556354	0.000000	0.000000	0.000000	-0.357039	-0.012336	-0.296950	0.000000	0.000000	4.000000	19.000000	1.000000
14665.757412	-0.070038	0.601001	0.039768	78.635345	133.029922	172.194717	2.036704	0.000000	-1.556354	0.000000	0.000000	0.000000	-0.349520	-0.037223	-0.289934	0.000000	0.000000	4.000000	19.000000	1.000000
14665.760746	-0.070038	0.601001	0.039768	78.635345	133.029922	172.194717	2.036704	0.000000	-1.556354	0.000000	0.000000	0.000000	-0.349520	-0.037223	-0.289934	0.000000	0.000000	4.000000	19.000000	1.000000
14665.764079	-0.070038	0.601001	0.039768	78.549927	132.722702	171.850067	1.988382	0.000000	-1.498101	0.000000	0.000000	0.000000	-0.349520	-0.037223	-0.289934	0.000000	0.000000	4.000000	19.000000	1.000000
14665.767412	-0.071177	0.600822	0.038817	78.549927	132.722702	171.850067	1.988382	0.000000	-1.498101	0.000000	0.000000	0.000000	-0.341754	-0.053791	-0.285216	0.000000	0.000000	4.000000	19.000000	1.000000
14665.770746	-0.071177	0.600822	0.038817	78.549927	132.722702	171.850067	1.988382	0.000000	-1.498101	0.000000	0.000000	0.000000	-0.341754	-0.053791	-0.285216	0.000000	0.000000	4.000000	19.000000	1.000000
14665.774079	-0.071177	0.600822	0.038817	78.464172	132.470047	171.682785	1.940846	0.000000	-1.441142	0.000000	0.000000	0.000000	-0.341754	-0.053791	-0.285216	0.000000	0.000000	4.000000	19.000000	1.000000
14665.777412	-0.072340	0.600607	0.037891	78.464172	132.470047	171.682785	1.940846	0.000000	-1.441142	0.000000	0.000000	0.000000	-0.348843	-0.064475	-0.277832	0.000000	0.000000	4.000000	19.000000	1.000000
14665.780746	-0.072340	0.600607	0.037891	78.464172	132.470047	171.682785	1.940846	0.000000	-1.441142	0.000000	0.000000	0.000000	-0.348843	-0.064475	-0.277832	0.000000	0.000000	4.000000	19.000000	1.000000
14665.784079	-0.072340	0.600607	0.037891	78.363380	132.169662	171.307236	1.894541	0.000000	-1.383001	0.000000	0.000000	0.000000	-0.348843	-0.064475	-0.277832	0.000000	0.000000	4.000000	19.000000	1.000000
14665.787412	-0.073461	0.600321	0.037031	78.363380	132.169662	171.307236	1.894541	0.000000	-1.383001	0.000000	0.000000	0.000000	-0.336239	-0.085688	-0.258020	0.000000	0.000000	4.000000	19.000000	1.000000
14665.790746	-0.073461	0.600321	0.037031	78.363380	132.169662	171.307236	1.894541	0.000000	-1.383001	0.000000	0.000000	0.000000	-0.336239	-0.085688	-0.258020	0.000000	0.000000	4.000000	19.000000	1.000000
14665.794079	-0.073461	0.600321	0.037031	78.237335	131.730179	170.824600	1.851537	0.000000	-1.326961	0.000000	0.000000	0.000000	-0.336239	-0.085688	-0.258020	0.000000	0.000000	4.000000	19.000000	1.000000
14665.797412	-0.074472	0.599985	0.036263	78.237335	131.730179	170.824600	1.851537	0.000000	-1.326961	0.000000	0.000000	0.000000	-0.303467	-0.101020	-0.230256	0.000000	0.000000	4.000000	19.000000	1.000000
14665.800746	-0.074472	0.599985	0.036263	78.237335	131.730179	170.824600	1.851537	0.000000	-1.326961	0.000000	0.000000	0.000000	-0.303467	-0.101020	-0.230256	0.000000	0.000000	4.000000	19.000000	1.000000
14665.804079	-0.074472	0.599985	0.036263	78.093697	131.238892	170.493942	1.813161	0.000000	-1.276384	0.000000	0.000000	0.000000	-0.303467	-0.101020	-0.230256	0.000000	0.000000	4.000000	19.000000	1.000000
14665.807412	-0.075420	0.599578	0.035566	78.093697	131.238892	170.493942	1.813161	0.000000	-1.276384	0.000000	0.000000	0.000000	-0.284332	-0.122084	-0.209160	0.000000	0.000000	4.000000	19.000000	1.000000
14665.810746	-0.075420	0.599578	0.035566	78.093697	131.238892	170.493942	1.813161	0.000000	-1.276384	0.000000	0.000000	0.000000	-0.284332	-0.122084	-0.209160	0.000000	0.000000	4.000000	19.000000	1.000000
14665.814079	-0.075420	0.599578	0.035566	77.960175	130.862274	170.276764	1.778301	0.000000	-1.228995	0.000000	0.000000	0.000000	-0.284332	-0.122084	-0.209160	0.000000	0.000000	4.000000	19.000000	1.000000
14665.817412	-0.076257	0.599128	0.034939	77.960175	130.862274	170.276764	1.778301	0.000000	-1.228995	0.000000	0.000000	0.000000	-0.251022	-0.134865	-0.188117	0.000000	0.000000	4.000000	19.000000	1.000000
14665.820746	-0.076257	0.599128	0.034939	77.960175	130.862274	170.276764	1.778301	0.000000	-1.228995	0.000000	0.000000	0.000000	-0.251022	-0.134865	-0.188117	0.000000	0.000000	4.000000	19.000000	1.000000
14665.824079	-0.076257	0.599128	0.034939	77.854187	130.743561	170.144775	1.746948	0.000000	-1.187158	0.000000	0.000000	0.000000	-0.251022	-0.134865	-0.188117	0.000000	0.000000	4.000000	19.000000	1.000000
14665.827412	-0.076982	0.598590	0.034374	77.854187	130.743561	170.144775	1.746948	0.000000	-1.187158	0.000000	0.000000	0.000000	-0.217548	-0.161576	-0.169363	0.000000	0.000000	4.000000	19.000000	1.000000
14665.830746	-0.076982	0.598590	0.034374	77.854187	130.743561	170.144775	1.746948	0.000000	-1.187158	0.000000	0.000000	0.000000	-0.217548	-0.161576	-0.169363	0.000000	0.000000	4.000000	19.000000	1.000000
14665.834079	-0.076982	0.598590	0.034374	77.776741	130.906784	170.128769	1.718721	0.000000	-1.150900	0.000000	0.000000	0.000000	-0.217548	-0.161576	-0.169363	0.000000	0.000000	4.000000	19.000000	1.000000
14665.837412	-0.077588	0.598005	0.033818	77.776741	130.906784	170.128769	1.718721	0.000000	-1.150900	0.000000	0.000000	0.000000	-0.181671	-0.175250	-0.166851	0.000000	0.000000	4.000000	19.000000	1.000000
14665.840746	-0.077588	0.598005	0.033818	77.776741	130.906784	170.128769	1.718721	0.000000	-1.150900	0.000000	0.000000	0.000000	-0.181671	-0.175250	-0.166851	0.000000	0.000000	4.000000	19.000000	1.000000
14665.844079	-0.077588	0.598005	0.033818	77.701111	131.150772	170.238724	1.690912	0.000000	-1.120622	0.000000	0.000000	0.000000	-0.181671	-0.175250	-0.166851	0.000000	0.000000	4.000000	19.000000	1.000000
14665.847412	-0.077588	0.598005	0.033818	77.701111	131.150772	170.238724	1.690912	0.000000	-1.120622	0.000000	0.000000	0.000000	-0.181671	-0.175250	-0.166851	0.000000	0.000000	4.000000	19.000000	1.000000
14665.850746	-0.078005	0.597349	0.033289	77.701111	131.150772	170.238724	1.690912	0.000000	-1.120622	0.000000	0.000000	0.000000	-0.125302	-0.197052	-0.158661	0.000000	0.000000	4.000000	19.000000	1.000000
14665.854079	-0.078005	0.597349	0.033289	77.622284	131.487305	170.587967	1.690912	0.000000	-1.120622	0.000000	0.000000	0.000000	-0.125302	-0.197052	-0.158661	0.000000	0.000000	4.000000	19.000000	1.000000
14665.857412	-0.078300	0.596654	0.032746	77.622284	131.487305	170.587967	1.690912	0.000000	-1.120622	0.000000	0.000000	0.000000	-0.088546	-0.208263	-0.163034	0.000000	0.000000	4.000000	19.000000	1.000000
14665.860746	-0.078300	0.596654	0.032746	77.622284	131.487305	170.587967	1.690912	0.000000	-1.120622	0.000000	0.000000	0.000000	-0.088546	-0.208263	-0.163034	0.000000	0.000000	4.000000	19.000000	1.000000
14665.864079	-0.078300	0.596654	0.032746	77.576050	132.089127	171.170105	1.637297	0.000000	-1.084980	0.000000	0.000000	0.000000	-0.088546	-0.208263	-0.163034	0.000000	0.000000	4.000000	19.000000	1.000000
14665.867412	-0.078300	0.596654	0.032746	77.576050	132.089127	171.170105	1.637297	0.000000	-1.084980	0.000000	0.000000	0.000000	-0.088546	-0.208263	-0.163034	0.000000	0.000000	4.000000	19.000000	1.000000
14665.870746	-0.078490	0.595912	0.032145	77.576050	132.089127	171.170105	1.637297	0.000000	-1.084980	0.000000	0.000000	0.000000	-0.056952	-0.222747	-0.180301	0.000000	0.000000	4.000000	19.000000	1.000000
14665.874079	-0.078490	0.595912	0.032145	77.559563	133.047363	172.050369	1.637297	0.000000	-1.084980	0.000000	0.000000	0.000000	-0.056952	-0.222747	-0.180301	0.000000	0.000000	4.000000	19.000000	1.000000
14665.877412	-0.078612	0.595091	0.031423	77.559563	133.047363	172.050369	1.637297	0.000000	-1.084980	0.000000	0.000000	0.000000	-0.036662	-0.246165	-0.216442	0.000000	0.000000	4.000000	19.000000	1.000000
14665.880746	-0.078612	0.595091	0.031423	77.559563	133.047363	172.050369	1.637297	0.000000	-1.084980	0.000000	0.000000	0.000000	-0.036662	-0.246165	-0.216442	0.000000	0.000000	4.000000	19.000000	1.000000
14665.884079	-0.078612	0.595091	0.031423	77.564400	134.308075	173.186234	1.571173	0.000000	-1.069378	0.000000	0.000000	0.000000	-0.036662	-0.246165	-0.216442	0.000000	0.000000	4.000000	19.000000	1.000000
14665.887412	-0.078626	0.594231	0.030620	77.564400	134.308075	173.186234	1.571173	0.000000	-1.069378	0.000000	0.000000	0.000000	-0.004002	-0.258024	-0.240933	0.000000	0.000000	4.000000	19.000000	1.000000
14665.890746	-0.078626	0.594231	0.030620	77.564400	134.308075	173.186234	1.571173	0.000000	-1.069378	0.000000	0.000000	0.000000	-0.004002	-0.258024	-0.240933	0.000000	0.000000	4.000000	19.000000	1.000000
14665.894079	-0.078626	0.594231	0.030620	77.567032	135.683701	174.419556	1.531017	0.000000	-1.068711	0.000000	0.000000	0.000000	-0.004002	-0.258024	-0.240933	0.000000	0.000000	4.000000	19.000000	1.000000
14665.897412	-0.078573	0.593340	0.029704	77.567032	135.683701	174.419556	1.531017	0.000000	-1.068711	0.000000	0.000000	0.000000	0.015833	-0.267385	-0.274794	0.000000	0.000000	4.000000	19.000000	1.000000
14665.900746	-0.078573	0.593340	0.029704	77.567032	135.683701	174.419556	1.531017	0.000000	-1.068711	0.000000	0.000000	0.000000	0.015833	-0.267385	-0.274794	0.000000	0.000000	4.000000	19.000000	1.000000
14665.904079	-0.078573	0.593340	0.029704	77.546394	136.989685	175.595444	1.485218	0.000000	-1.071350	0.000000	0.000000	0.000000	0.015833	-0.267385	-0.274794	0.000000	0.000000	4.000000	19.000000	1.000000
14665.907412	-0.078527	0.592410	0.028687	77.546394	136.989685	175.595444	1.485218	0.000000	-1.071350	0.000000	0.000000	0.000000	0.013741	-0.279020	-0.305138	0.000000	0.000000	4.000000	19.000000	1.000000
14665.910746	-0.078527	0.592410	0.028687	77.546394	136.989685	175.595444	1.485218	0.000000	-1.071350	0.000000	0.000000	0.000000	0.013741	-0.279020	-0.305138	0.000000	0.000000	4.000000	19.000000	1.000000
14665.914079	-0.078527	0.592410	0.028687	77.531822	137.900101	176.426804	1.434362	0.000000	-1.073640	0.000000	0.000000	0.000000	0.013741	-0.279020	-0.305138	0.000000	0.000000	4.000000	19.000000	1.000000
14665.917412	-0.078470	0.591479	0.027604	77.531822	137.900101	176.426804	1.434362	0.000000	-1.073640	0.000000	0.000000	0.000000	0.017072	-0.279217	-0.324825	0.000000	0.000000	4.000000	19.000000	1.000000
14665.920746	-0.078470	0.591479	0.027604	77.531822	137.900101	176.426804	1.434362	0.000000	-1.073640	0.000000	0.000000	0.000000	0.017072	-0.279217	-0.324825	0.000000	0.000000	4.000000	19.000000	1.000000
14665.924079	-0.078470	0.591479	0.027604	77.608711	138.100693	176.619873	1.380224	0.000000	-1.076486	0.000000	0.000000	0.000000	0.017072	-0.279217	-0.324825	0.000000	0.000000	4.000000	19.000000	1.000000
14665.927412	-0.078414	0.590524	0.026526	77.608711	138.100693	176.619873	1.380224	0.000000	-1.076486	0.000000	0.000000	0.000000	0.017019	-0.286522	-0.323519	0.000000	0.000000	4.000000	19.000000	1.000000
14665.930746	-0.078414	0.590524	0.026526	77.608711	138.100693	176.619873	1.380224	0.000000	-1.076486	0.000000	0.000000	0.000000	0.017019	-0.286522	-0.323519	0.000000	0.000000	4.000000	19.000000	1.000000
14665.934079	-0.078414	0.590524	0.026526	77.810646	137.637329	176.200348	1.326305	0.000000	-1.079322	0.000000	0.000000	0.000000	0.017019	-0.286522	-0.323519	0.000000	0.000000	4.000000	19.000000	1.000000
14665.937412	-0.078381	0.589518	0.025455	77.810646	137.637329	176.200348	1.326305	0.000000	-1.079322	0.000000	0.000000	0.000000	0.009746	-0.301803	-0.321234	0.000000	0.000000	4.000000	19.000000	1.000000
14665.940746	-0.078381	0.589518	0.025455	77.810646	137.637329	176.200348	1.326305	0.000000	-1.079322	0.000000	0.000000	0.000000	0.009746	-0.301803	-0.321234	0.000000	0.000000	4.000000	19.000000	1.000000
14665.944079	-0.078381	0.589518	0.025455	78.123566	136.870895	175.475052	1.272766	0.000000	-1.080947	0.000000	0.000000	0.000000	0.009746	-0.301803	-0.321234	0.000000	0.000000	4.000000	19.000000	1.000000
14665.947412	-0.078308	0.588526	0.024429	78.123566	136.870895	175.475052	1.272766	0.000000	-1.080947	0.000000	0.000000	0.000000	0.021866	-0.297730	-0.308038	0.000000	0.000000	4.000000	19.000000	1.000000
14665.950746	-0.078308	0.588526	0.024429	78.123566	136.870895	175.475052	1.272766	0.000000	-1.080947	0.000000	0.000000	0.000000	0.021866	-0.297730	-0.308038	0.000000	0.000000	4.000000	19.000000	1.000000
14665.954079	-0.078308	0.588526	0.024429	78.483582	135.940216	174.589294	1.221426	0.000000	-1.084591	0.000000	0.000000	0.000000	0.021866	-0.297730	-0.308038	0.000000	0.000000	4.000000	19.000000	1.000000
14665.957412	-0.078233	0.587491	0.023389	78.483582	135.940216	174.589294	1.221426	0.000000	-1.084591	0.000000	0.000000	0.000000	0.022586	-0.310497	-0.311745	0.000000	0.000000	4.000000	19.000000	1.000000
14665.960746	-0.078233	0.587491	0.023389	78.483582	135.940216	174.589294	1.221426	0.000000	-1.084591	0.000000	0.000000	0.000000	0.022586	-0.310497	-0.311745	0.000000	0.000000	4.000000	19.000000	1.000000
14665.964079	-0.078233	0.587491	0.023389	78.831276	135.041977	173.720245	1.169468	0.000000	-1.088355	0.000000	0.000000	0.000000	0.022586	-0.310497	-0.311745	0.000000	0.000000	4.000000	19.000000	1.000000
14665.967412	-0.078111	0.586459	0.022354	78.831276	135.041977	173.720245	1.169468	0.000000	-1.088355	0.000000	0.000000	0.000000	0.036522	-0.309617	-0.310489	0.000000	0.000000	4.000000	19.000000	1.000000
14665.970746	-0.078111	0.586459	0.022354	78.831276	135.041977	173.720245	1.169468	0.000000	-1.088355	0.000000	0.000000	0.000000	0.036522	-0.309617	-0.310489	0.000000	0.000000	4.000000	19.000000	1.000000
14665.974079	-0.078111	0.586459	0.022354	79.151871	134.232559	172.928177	1.117720	0.000000	-1.094442	0.000000	0.000000	0.000000	0.036522	-0.309617	-0.310489	0.000000	0.000000	4.000000	19.000000	1.000000
14665.977412	-0.078004	0.585445	0.021266	79.151871	134.232559	172.928177	1.117720	0.000000	-1.094442	0.000000	0.000000	0.000000	0.032212	-0.304011	-0.326605	0.000000	0.000000	4.000000	19.000000	1.000000
14665.980746	-0.078004	0.585445	0.021266	79.151871	134.232559	172.928177	1.117720	0.000000	-1.094442	0.000000	0.000000	0.000000	0.032212	-0.304011	-0.326605	0.000000	0.000000	4.000000	19.000000	1.000000
14665.984079	-0.078004	0.585445	0.021266	79.437500	133.541061	172.259705	1.063286	0.000000	-1.099811	0.000000	0.000000	0.000000	0.032212	-0.304011	-0.326605	0.000000	0.000000	4.000000	19.000000	1.000000
14665.987412	-0.077935	0.584496	0.020129	79.437500	133.541061	172.259705	1.063286	0.000000	-1.099811	0.000000	0.000000	0.000000	0.020689	-0.284885	-0.340927	0.000000	0.000000	4.000000	19.000000	1.000000
14665.990746	-0.077935	0.584496	0.020129	79.437500	133.541061	172.259705	1.063286	0.000000	-1.099811	0.000000	0.000000	0.000000	0.020689	-0.284885	-0.340927	0.000000	0.000000	4.000000	19.000000	1.000000
14665.994079	-0.077935	0.584496	0.020129	79.675095	132.897842	171.650421	1.006465	0.000000	-1.103259	0.000000	0.000000	0.000000	0.020689	-0.284885	-0.340927	0.000000	0.000000	4.000000	19.000000	1.000000
14665.997412	-0.077912	0.583593	0.018992	79.675095	132.897842	171.650421	1.006465	0.000000	-1.103259	0.000000	0.000000	0.000000	0.006959	-0.270666	-0.341115	0.000000	0.000000	4.000000	19.000000	1.000000
14666.000746	-0.077912	0.583593	0.018992	79.675095	132.897842	171.650421	1.006465	0.000000	-1.103259	0.000000	0.000000	0.000000	0.006959	-0.270666	-0.341115	0.000000	0.000000	4.000000	19.000000	1.000000
14666.004079	-0.077912	0.583593	0.018992	79.861336	132.276093	171.071228	0.949612	0.000000	-1.104419	0.000000	0.000000	0.000000	0.006959	-0.270666	-0.341115	0.000000	0.000000	4.000000	19.000000	1.000000
14666.007412	-0.077924	0.582736	0.017791	79.861336	132.276093	171.071228	0.949612	0.000000	-1.104419	0.000000	0.000000	0.000000	-0.003572	-0.257295	-0.360233	0.000000	0.000000	4.000000	19.000000	1.000000
14666.010746	-0.077924	0.582736	0.017791	79.861336	132.276093	171.071228	0.949612	0.000000	-1.104419	0.000000	0.000000	0.000000	-0.003572	-0.257295	-0.360233	0.000000	0.000000	4.000000	19.000000	1.000000
14666.014079	-0.077924	0.582736	0.017791	80.009636	131.755112	170.607834	0.889573	0.000000	-1.103824	0.000000	0.000000	0.000000	-0.003572	-0.257295	-0.360233	0.000000	0.000000	4.000000	19.000000	1.000000
14666.017412	-0.078015	0.581922	0.016520	80.009636	131.755112	170.607834	0.889573	0.000000	-1.103824	0.000000	0.000000	0.000000	-0.027480	-0.244061	-0.381537	0.000000	0.000000	4.000000	19.000000	1.000000
14666.020746	-0.078015	0.581922	0.016520	80.009636	131.755112	170.607834	0.889573	0.000000	-1.103824	0.000000	0.000000	0.000000	-0.027480	-0.244061	-0.381537	0.000000	0.000000	4.000000	19.000000	1.000000
14666.024079	-0.078015	0.581922	0.016520	80.126160	131.322113	170.239822	0.825984	0.000000	-1.099244	0.000000	0.000000	0.000000	-0.027480	-0.244061	-0.381537	0.000000	0.000000	4.000000	19.000000	1.000000
14666.027412	-0.078151	0.581155	0.015248	80.126160	131.322113	170.239822	0.825984	0.000000	-1.099244	0.000000	0.000000	0.000000	-0.040836	-0.230088	-0.381534	0.000000	0.000000	4.000000	19.000000	1.000000
14666.030746	-0.078151	0.581155	0.015248	80.126160	131.322113	170.239822	0.825984	0.000000	-1.099244	0.000000	0.000000	0.000000	-0.040836	-0.230088	-0.381534	0.000000	0.000000	4.000000	19.000000	1.000000
14666.034079	-0.078151	0.581155	0.015248	80.220268	130.976974	169.934647	0.762395	0.000000	-1.092438	0.000000	0.000000	0.000000	-0.040836	-0.230088	-0.381534	0.000000	0.000000	4.000000	19.000000	1.000000
14666.037412	-0.078306	0.580416	0.013963	80.220268	130.976974	169.934647	0.762395	0.000000	-1.092438	0.000000	0.000000	0.000000	-0.046560	-0.221712	-0.385375	0.000000	0.000000	4.000000	19.000000	1.000000
14666.040746	-0.078306	0.580416	0.013963	80.220268	130.976974	169.934647	0.762395	0.000000	-1.092438	0.000000	0.000000	0.000000	-0.046560	-0.221712	-0.385375	0.000000	0.000000	4.000000	19.000000	1.000000
14666.044079	-0.078306	0.580416	0.013963	80.286957	130.724030	169.673340	0.698166	0.000000	-1.084677	0.000000	0.000000	0.000000	-0.046560	-0.221712	-0.385375	0.000000	0.000000	4.000000	19.000000	1.000000
14666.047412	-0.078447	0.579708	0.012737	80.286957	130.724030	169.673340	0.698166	0.000000	-1.084677	0.000000	0.000000	0.000000	-0.042031	-0.212550	-0.367856	0.000000	0.000000	4.000000	19.000000	1.000000
14666.050746	-0.078447	0.579708	0.012737	80.286957	130.724030	169.673340	0.698166	0.000000	-1.084677	0.000000	0.000000	0.000000	-0.042031	-0.212550	-0.367856	0.000000	0.000000	4.000000	19.000000	1.000000
14666.054079	-0.078447	0.579708	0.012737	80.334312	130.507599	169.376831	0.636856	0.000000	-1.077672	0.000000	0.000000	0.000000	-0.042031	-0.212550	-0.367856	0.000000	0.000000	4.000000	19.000000	1.000000
14666.057412	-0.078619	0.579048	0.011579	80.334312	130.507599	169.376831	0.636856	0.000000	-1.077672	0.000000	0.000000	0.000000	-0.051806	-0.198022	-0.347431	0.000000	0.000000	4.000000	19.000000	1.000000
14666.060746	-0.078619	0.579048	0.011579	80.334312	130.507599	169.376831	0.636856	0.000000	-1.077672	0.000000	0.000000	0.000000	-0.051806	-0.198022	-0.347431	0.000000	0.000000	4.000000	19.000000	1.000000
14666.064079	-0.078619	0.579048	0.011579	80.381783	130.239944	169.051498	0.578951	0.000000	-1.069038	0.000000	0.000000	0.000000	-0.051806	-0.198022	-0.347431	0.000000	0.000000	4.000000	19.000000	1.000000
14666.067412	-0.078800	0.578418	0.010476	80.381783	130.239944	169.051498	0.578951	0.000000	-1.069038	0.000000	0.000000	0.000000	-0.054087	-0.189005	-0.330843	0.000000	0.000000	4.000000	19.000000	1.000000
14666.070746	-0.078800	0.578418	0.010476	80.381783	130.239944	169.051498	0.578951	0.000000	-1.069038	0.000000	0.000000	0.000000	-0.054087	-0.189005	-0.330843	0.000000	0.000000	4.000000	19.000000	1.000000
14666.074079	-0.078800	0.578418	0.010476	80.430946	129.942734	168.788162	0.523811	0.000000	-1.060023	0.000000	0.000000	0.000000	-0.054087	-0.189005	-0.330843	0.000000	0.000000	4.000000	19.000000	1.000000
14666.077412	-0.079018	0.577802	0.009472	80.430946	129.942734	168.788162	0.523811	0.000000	-1.060023	0.000000	0.000000	0.000000	-0.065442	-0.184679	-0.301253	0.000000	0.000000	4.000000	19.000000	1.000000
14666.080746	-0.079018	0.577802	0.009472	80.430946	129.942734	168.788162	0.523811	0.000000	-1.060023	0.000000	0.000000	0.000000	-0.065442	-0.184679	-0.301253	0.000000	0.000000	4.000000	19.000000	1.000000
14666.084079	-0.079018	0.577802	0.009472	80.467659	129.590515	168.492752	0.473602	0.000000	-1.049116	0.000000	0.000000	0.000000	-0.065442	-0.184679	-0.301253	0.000000	0.000000	4.000000	19.000000	1.000000
14666.087412	-0.079284	0.577224	0.008493	80.467659	129.590515	168.492752	0.473602	0.000000	-1.049116	0.000000	0.000000	0.000000	-0.079889	-0.173437	-0.293812	0.000000	0.000000	4.000000	19.000000	1.000000
14666.090746	-0.079284	0.577224	0.008493	80.467659	129.590515	168.492752	0.473602	0.000000	-1.049116	0.000000	0.000000	0.000000	-0.079889	-0.173437	-0.293812	0.000000	0.000000	4.000000	19.000000	1.000000
14666.094079	-0.079284	0.577224	0.008493	80.484749	129.093323	167.993973	0.424633	0.000000	-1.035801	0.000000	0.000000	0.000000	-0.079889	-0.173437	-0.293812	0.000000	0.000000	4.000000	19.000000	1.000000
14666.097412	-0.079604	0.576624	0.007575	80.484749	129.093323	167.993973	0.424633	0.000000	-1.035801	0.000000	0.000000	0.000000	-0.096153	-0.180035	-0.275444	0.000000	0.000000	4.000000	19.000000	1.000000
14666.100746	-0.079604	0.576624	0.007575	80.484749	129.093323	167.993973	0.424633	0.000000	-1.035801	0.000000	0.000000	0.000000	-0.096153	-0.180035	-0.275444	0.000000	0.000000	4.000000	19.000000	1.000000
14666.104079	-0.079604	0.576624	0.007575	80.487831	128.457916	167.293228	0.378726	0.000000	-1.019776	0.000000	0.000000	0.000000	-0.096153	-0.180035	-0.275444	0.000000	0.000000	4.000000	19.000000	1.000000
14666.107412	-0.079978	0.576028	0.006711	80.487831	128.457916	167.293228	0.378726	0.000000	-1.019776	0.000000	0.000000	0.000000	-0.112072	-0.178881	-0.259022	0.000000	0.000000	4.000000	19.000000	1.000000
14666.110746	-0.079978	0.576028	0.006711	80.487831	128.457916	167.293228	0.378726	0.000000	-1.019776	0.000000	0.000000	0.000000	-0.112072	-0.178881	-0.259022	0.000000	0.000000	4.000000	19.000000	1.000000
14666.114079	-0.079978	0.576028	0.006711	80.489296	127.594421	166.442902	0.335556	0.000000	-1.001097	0.000000	0.000000	0.000000	-0.112072	-0.178881	-0.259022	0.000000	0.000000	4.000000	19.000000	1.000000
14666.117412	-0.080373	0.575407	0.005849	80.489296	127.594421	166.442902	0.335556	0.000000	-1.001097	0.000000	0.000000	0.000000	-0.118394	-0.186232	-0.258719	0.000000	0.000000	4.000000	19.000000	1.000000
14666.120746	-0.080373	0.575407	0.005849	80.489296	127.594421	166.442902	0.335556	0.000000	-1.001097	0.000000	0.000000	0.000000	-0.118394	-0.186232	-0.258719	0.000000	0.000000	4.000000	19.000000	1.000000
14666.124079	-0.080373	0.575407	0.005849	80.481758	126.652374	165.564423	0.292436	0.000000	-0.981365	0.000000	0.000000	0.000000	-0.118394	-0.186232	-0.258719	0.000000	0.000000	4.000000	19.000000	1.000000
14666.127412	-0.080802	0.574782	0.005068	80.481758	126.652374	165.564423	0.292436	0.000000	-0.981365	0.000000	0.000000	0.000000	-0.128926	-0.187351	-0.234159	0.000000	0.000000	4.000000	19.000000	1.000000
14666.130746	-0.080802	0.574782	0.005068	80.481758	126.652374	165.564423	0.292436	0.000000	-0.981365	0.000000	0.000000	0.000000	-0.128926	-0.187351	-0.234159	0.000000	0.000000	4.000000	19.000000	1.000000
14666.134079	-0.080802	0.574782	0.005068	80.486259	125.674728	164.544617	0.253409	0.000000	-0.959877	0.000000	0.000000	0.000000	-0.128926	-0.187351	-0.234159	0.000000	0.000000	4.000000	19.000000	1.000000
14666.137412	-0.081282	0.574144	0.004325	80.486259	125.674728	164.544617	0.253409	0.000000	-0.959877	0.000000	0.000000	0.000000	-0.143957	-0.191609	-0.222913	0.000000	0.000000	4.000000	19.000000	1.000000
14666.140746	-0.081282	0.574144	0.004325	80.486259	125.674728	164.544617	0.253409	0.000000	-0.959877	0.000000	0.000000	0.000000	-0.143957	-0.191609	-0.222913	0.000000	0.000000	4.000000	19.000000	1.000000
14666.144079	-0.081282	0.574144	0.004325	80.505989	124.856102	163.604996	0.216257	0.000000	-0.935884	0.000000	0.000000	0.000000	-0.143957	-0.191609	-0.222913	0.000000	0.000000	4.000000	19.000000	1.000000
14666.147412	-0.081768	0.573491	0.003627	80.505989	124.856102	163.604996	0.216257	0.000000	-0.935884	0.000000	0.000000	0.000000	-0.145851	-0.195805	-0.209385	0.000000	0.000000	4.000000	19.000000	1.000000
14666.150746	-0.081768	0.573491	0.003627	80.505989	124.856102	163.604996	0.216257	0.000000	-0.935884	0.000000	0.000000	0.000000	-0.145851	-0.195805	-0.209385	0.000000	0.000000	4.000000	19.000000	1.000000
14666.154079	-0.081768	0.573491	0.003627	80.520706	124.190392	162.884109	0.181360	0.000000	-0.911576	0.000000	0.000000	0.000000	-0.145851	-0.195805	-0.209385	0.000000	0.000000	4.000000	19.000000	1.000000
14666.157412	-0.082264	0.572842	0.002991	80.520706	124.190392	162.884109	0.181360	0.000000	-0.911576	0.000000	0.000000	0.000000	-0.148717	-0.194700	-0.190711	0.000000	0.000000	4.000000	19.000000	1.000000
14666.160746	-0.082264	0.572842	0.002991	80.520706	124.190392	162.884109	0.181360	0.000000	-0.911576	0.000000	0.000000	0.000000	-0.148717	-0.194700	-0.190711	0.000000	0.000000	4.000000	19.000000	1.000000
14666.164079	-0.082264	0.572842	0.002991	80.544472	123.611794	162.276840	0.149574	0.000000	-0.886790	0.000000	0.000000	0.000000	-0.148717	-0.194700	-0.190711	0.000000	0.000000	4.000000	19.000000	1.000000
14666.167412	-0.082264	0.572842	0.002991	80.544472	123.611794	162.276840	0.149574	0.000000	-0.886790	0.000000	0.000000	0.000000	-0.148717	-0.194700	-0.190711	0.000000	0.000000	4.000000	19.000000	1.000000
14666.170746	-0.082773	0.572214	0.002435	80.544472	123.611794	162.276840	0.149574	0.000000	-0.886790	0.000000	0.000000	0.000000	-0.152593	-0.188258	-0.166858	0.000000	0.000000	4.000000	19.000000	1.000000
14666.174079	-0.082773	0.572214	0.002435	80.545387	123.147659	161.758377	0.149574	0.000000	-0.886790	0.000000	0.000000	0.000000	-0.152593	-0.188258	-0.166858	0.000000	0.000000	4.000000	19.000000	1.000000
14666.177412	-0.083331	0.571598	0.001910	80.545387	123.147659	161.758377	0.149574	0.000000	-0.886790	0.000000	0.000000	0.000000	-0.167436	-0.184921	-0.157526	0.000000	0.000000	4.000000	19.000000	1.000000
14666.180746	-0.083331	0.571598	0.001910	80.545387	123.147659	161.758377	0.149574	0.000000	-0.886790	0.000000	0.000000	0.000000	-0.167436	-0.184921	-0.157526	0.000000	0.000000	4.000000	19.000000	1.000000
14666.184079	-0.083331	0.571598	0.001910	80.520660	122.708572	161.247833	0.095510	0.000000	-0.833451	0.000000	0.000000	0.000000	-0.167436	-0.184921	-0.157526	0.000000	0.000000	4.000000	19.000000	1.000000
14666.187412	-0.083331	0.571598	0.001910	80.520660	122.708572	161.247833	0.095510	0.000000	-0.833451	0.000000	0.000000	0.000000	-0.167436	-0.184921	-0.157526	0.000000	0.000000	4.000000	19.000000	1.000000
14666.190746	-0.083939	0.570993	0.001416	80.520660	122.708572	161.247833	0.095510	0.000000	-0.833451	0.000000	0.000000	0.000000	-0.182285	-0.181614	-0.148223	0.000000	0.000000	4.000000	19.000000	1.000000
14666.194079	-0.083939	0.570993	0.001416	80.470154	122.247986	160.748947	0.095510	0.000000	-0.833451	0.000000	0.000000	0.000000	-0.182285	-0.181614	-0.148223	0.000000	0.000000	4.000000	19.000000	1.000000
14666.197412	-0.084618	0.570398	0.000949	80.470154	122.247986	160.748947	0.095510	0.000000	-0.833451	0.000000	0.000000	0.000000	-0.203675	-0.178319	-0.140161	0.000000	0.000000	4.000000	19.000000	1.000000
14666.200746	-0.084618	0.570398	0.000949	80.470154	122.247986	160.748947	0.095510	0.000000	-0.833451	0.000000	0.000000	0.000000	-0.203675	-0.178319	-0.140161	0.000000	0.000000	4.000000	19.000000	1.000000
14666.204079	-0.084618	0.570398	0.000949	80.381966	121.639664	160.219238	0.047446	0.000000	-0.769125	0.000000	0.000000	0.000000	-0.203675	-0.178319	-0.140161	0.000000	0.000000	4.000000	19.000000	1.000000
14666.207412	-0.085362	0.569848	0.000479	80.381966	121.639664	160.219238	0.047446	0.000000	-0.769125	0.000000	0.000000	0.000000	-0.223422	-0.165167	-0.140994	0.000000	0.000000	4.000000	19.000000	1.000000
14666.210746	-0.085362	0.569848	0.000479	80.381966	121.639664	160.219238	0.047446	0.000000	-0.769125	0.000000	0.000000	0.000000	-0.223422	-0.165167	-0.140994	0.000000	0.000000	4.000000	19.000000	1.000000
14666.214079	-0.085362	0.569848	0.000479	80.245026	120.965477	159.559113	0.023947	0.000000	-0.731888	0.000000	0.000000	0.000000	-0.223422	-0.165167	-0.140994	0.000000	0.000000	4.000000	19.000000	1.000000
14666.217412	-0.086138	0.569326	0.000061	80.245026	120.965477	159.559113	0.023947	0.000000	-0.731888	0.000000	0.000000	0.000000	-0.232753	-0.156643	-0.125413	0.000000	0.000000	4.000000	19.000000	1.000000
14666.220746	-0.086138	0.569326	0.000061	80.245026	120.965477	159.559113	0.023947	0.000000	-0.731888	0.000000	0.000000	0.000000	-0.232753	-0.156643	-0.125413	0.000000	0.000000	4.000000	19.000000	1.000000
14666.224079	-0.086138	0.569326	0.000061	80.080002	120.346176	158.919418	0.003045	0.000000	-0.693095	0.000000	0.000000	0.000000	-0.232753	-0.156643	-0.125413	0.000000	0.000000	4.000000	19.000000	1.000000
14666.227412	-0.086138	0.569326	0.000061	80.080002	120.346176	158.919418	0.003045	0.000000	-0.693095	0.000000	0.000000	0.000000	-0.232753	-0.156643	-0.125413	0.000000	0.000000	4.000000	19.000000	1.000000
14666.230746	-0.086850	0.568847	-0.000335	80.080002	120.346176	158.919418	0.003045	0.000000	-0.693095	0.000000	0.000000	0.000000	-0.213471	-0.143575	-0.118890	0.000000	0.000000	4.000000	19.000000	1.000000
14666.234079	-0.086850	0.568847	-0.000335	79.918022	119.794769	158.469452	0.003045	0.000000	-0.693095	0.000000	0.000000	0.000000	-0.213471	-0.143575	-0.118890	0.000000	0.000000	4.000000	19.000000	1.000000
14666.237412	-0.087555	0.568457	-0.000642	79.918022	119.794769	158.469452	0.003045	0.000000	-0.693095	0.000000	0.000000	0.000000	-0.211611	-0.116936	-0.092111	0.000000	0.000000	4.000000	19.000000	1.000000
14666.240746	-0.087555	0.568457	-0.000642	79.918022	119.794769	158.469452	0.003045	0.000000	-0.693095	0.000000	0.000000	0.000000	-0.211611	-0.116936	-0.092111	0.000000	0.000000	4.000000	19.000000	1.000000
14666.244079	-0.087555	0.568457	-0.000642	79.780899	119.287727	158.100113	-0.032121	0.000000	-0.622249	0.000000	0.000000	0.000000	-0.211611	-0.116936	-0.092111	0.000000	0.000000	4.000000	19.000000	1.000000
14666.247412	-0.087555	0.568457	-0.000642	79.780899	119.287727	158.100113	-0.032121	0.000000	-0.622249	0.000000	0.000000	0.000000	-0.211611	-0.116936	-0.092111	0.000000	0.000000	4.000000	19.000000	1.000000
14666.250746	-0.088200	0.568128	-0.000910	79.780899	119.287727	158.100113	-0.032121	0.000000	-0.622249	0.000000	0.000000	0.000000	-0.193536	-0.098631	-0.080142	0.000000	0.000000	4.000000	19.000000	1.000000
14666.254079	-0.088200	0.568128	-0.000910	79.692421	118.964531	157.926666	-0.032121	0.000000	-0.622249	0.000000	0.000000	0.000000	-0.193536	-0.098631	-0.080142	0.000000	0.000000	4.000000	19.000000	1.000000
14666.257412	-0.088752	0.567913	-0.001076	79.692421	118.964531	157.926666	-0.032121	0.000000	-0.622249	0.000000	0.000000	0.000000	-0.165591	-0.064542	-0.049893	0.000000	0.000000	4.000000	19.000000	1.000000
14666.260746	-0.088752	0.567913	-0.001076	79.692421	118.964531	157.926666	-0.032121	0.000000	-0.622249	0.000000	0.000000	0.000000	-0.165591	-0.064542	-0.049893	0.000000	0.000000	4.000000	19.000000	1.000000
14666.264079	-0.088752	0.567913	-0.001076	79.658562	118.832672	157.874405	-0.053794	0.000000	-0.562394	0.000000	0.000000	0.000000	-0.165591	-0.064542	-0.049893	0.000000	0.000000	4.000000	19.000000	1.000000
14666.267412	-0.088752	0.567913	-0.001076	79.658562	118.832672	157.874405	-0.053794	0.000000	-0.562394	0.000000	0.000000	0.000000	-0.165591	-0.064542	-0.049893	0.000000	0.000000	4.000000	19.000000	1.000000
14666.270746	-0.089208	0.567794	-0.001158	79.658562	118.832672	157.874405	-0.053794	0.000000	-0.562394	0.000000	0.000000	0.000000	-0.136768	-0.035750	-0.024701	0.000000	0.000000	4.000000	19.000000	1.000000
14666.274079	-0.089208	0.567794	-0.001158	79.659798	118.796509	157.880219	-0.053794	0.000000	-0.562394	0.000000	0.000000	0.000000	-0.136768	-0.035750	-0.024701	0.000000	0.000000	4.000000	19.000000	1.000000
14666.277412	-0.089208	0.567794	-0.001158	79.659798	118.796509	157.880219	-0.053794	0.000000	-0.562394	0.000000	0.000000	0.000000	-0.136768	-0.035750	-0.024701	0.000000	0.000000	4.000000	19.000000	1.000000
14666.280746	-0.089208	0.567794	-0.001158	79.659798	118.796509	157.880219	-0.053794	0.000000	-0.562394	0.000000	0.000000	0.000000	-0.136768	-0.035750	-0.024701	0.000000	0.000000	4.000000	19.000000	1.000000
14666.284079	-0.089822	0.567871	-0.001007	79.674385	118.702362	157.811584	-0.057911	0.000000	-0.539599	0.000000	0.000000	0.000000	-0.184269	0.023030	0.045253	0.000000	0.000000	4.000000	19.000000	1.000000
14666.287412	-0.089822	0.567871	-0.001007	79.674385	118.702362	157.811584	-0.057911	0.000000	-0.539599	0.000000	0.000000	0.000000	-0.000001	-0.000002	0.000000	0.000000	0.000000	4.000000	19.000000	1.000000
14666.290746	-0.089822	0.567871	-0.001007	79.674385	118.702362	157.811584	-0.057911	0.000000	-0.539599	0.000000	0.000000	0.000000	-0.000001	-0.000002	0.000000	0.000000	0.000000	4.000000	19.000000	1.000000
14666.294079	-0.089822	0.567871	-0.001007	79.721535	118.685921	157.780884	-0.050369	0.000000	-0.508888	0.000000	0.000000	0.000000	-0.000001	-0.000002	0.000000	0.000000	0.000000	4.000000	19.000000	1.000000
14666.297412	-0.089822	0.567871	-0.001007	79.721535	118.685921	157.780884	-0.050369	0.000000	-0.508888	0.000000	0.000000	0.000000	-0.000001	-0.000002	0.000000	0.000000	0.000000	4.000000	19.000000	1.000000
14666.300746	-0.089994	0.568057	-0.000819	79.721535	118.685921	157.780884	-0.050369	0.000000	-0.508888	0.000000	0.000000	0.000000	-0.051650	0.055864	0.056571	0.000000	0.000000	4.000000	19.000000	1.000000
14666.304079	-0.089994	0.568057	-0.000819	79.817444	118.891861	157.911255	-0.050369	0.000000	-0.508888	0.000000	0.000000	0.000000	-0.051650	0.055864	0.056571	0.000000	0.000000	4.000000	19.000000	1.000000
14666.307412	-0.089994	0.568057	-0.000819	79.817444	118.891861	157.911255	-0.050369	0.000000	-0.508888	0.000000	0.000000	0.000000	-0.051650	0.055864	0.056571	0.000000	0.000000	4.000000	19.000000	1.000000
14666.310746	-0.089994	0.568057	-0.000819	79.817444	118.891861	157.911255	-0.050369	0.000000	-0.508888	0.000000	0.000000	0.000000	-0.051650	0.055864	0.056571	0.000000	0.000000	4.000000	19.000000	1.000000
14666.314079	-0.090251	0.568616	-0.000203	79.960068	119.289047	158.178848	-0.040940	0.000000	-0.500280	0.000000	0.000000	0.000000	-0.077016	0.167818	0.184841	0.000000	0.000000	4.000000	19.000000	1.000000
14666.317412	-0.090251	0.568616	-0.000203	79.960068	119.289047	158.178848	-0.040940	0.000000	-0.500280	0.000000	0.000000	0.000000	0.000001	0.000002	0.000000	0.000000	0.000000	4.000000	19.000000	1.000000
14666.320746	-0.090251	0.568616	-0.000203	79.960068	119.289047	158.178848	-0.040940	0.000000	-0.500280	0.000000	0.000000	0.000000	0.000001	0.000002	0.000000	0.000000	0.000000	4.000000	19.000000	1.000000
14666.324079	-0.090251	0.568616	-0.000203	80.139648	119.858910	158.571930	-0.010133	0.000000	-0.487443	0.000000	0.000000	0.000000	0.000001	0.000002	0.000000	0.000000	0.000000	4.000000	19.000000	1.000000
14666.327412	-0.090251	0.568616	-0.000203	80.139648	119.858910	158.571930	-0.010133	0.000000	-0.487443	0.000000	0.000000	0.000000	0.000001	0.000002	0.000000	0.000000	0.000000	4.000000	19.000000	1.000000
14666.330746	-0.090315	0.568965	0.000235	80.139648	119.858910	158.571930	-0.010133	0.000000	-0.487443	0.000000	0.000000	0.000000	-0.019154	0.104427	0.131268	0.000000	0.000000	4.000000	19.000000	1.000000
14666.334079	-0.090315	0.568965	0.000235	80.346878	120.634888	159.133240	-0.010133	0.000000	-0.487443	0.000000	0.000000	0.000000	-0.019154	0.104427	0.131268	0.000000	0.000000	4.000000	19.000000	1.000000
14666.337412	-0.090344	0.569297	0.000727	80.346878	120.634888	159.133240	-0.010133	0.000000	-0.487443	0.000000	0.000000	0.000000	-0.008836	0.099847	0.147688	0.000000	0.000000	4.000000	19.000000	1.000000
14666.340746	-0.090344	0.569297	0.000727	80.346878	120.634888	159.133240	-0.010133	0.000000	-0.487443	0.000000	0.000000	0.000000	-0.008836	0.099847	0.147688	0.000000	0.000000	4.000000	19.000000	1.000000
14666.344079	-0.090344	0.569297	0.000727	80.563240	121.571014	159.834244	0.036359	0.000000	-0.482779	0.000000	0.000000	0.000000	-0.008836	0.099847	0.147688	0.000000	0.000000	4.000000	19.000000	1.000000
14666.347412	-0.090344	0.569297	0.000727	80.563240	121.571014	159.834244	0.036359	0.000000	-0.482779	0.000000	0.000000	0.000000	-0.008836	0.099847	0.147688	0.000000	0.000000	4.000000	19.000000	1.000000
14666.350746	-0.090368	0.569570	0.001191	80.563240	121.571014	159.834244	0.036359	0.000000	-0.482779	0.000000	0.000000	0.000000	-0.007082	0.081680	0.139017	0.000000	0.000000	4.000000	19.000000	1.000000
14666.354079	-0.090368	0.569570	0.001191	80.760811	122.543953	160.581161	0.036359	0.000000	-0.482779	0.000000	0.000000	0.000000	-0.007082	0.081680	0.139017	0.000000	0.000000	4.000000	19.000000	1.000000
14666.357412	-0.090378	0.569758	0.001699	80.760811	122.543953	160.581161	0.036359	0.000000	-0.482779	0.000000	0.000000	0.000000	-0.002935	0.056431	0.152628	0.000000	0.000000	4.000000	19.000000	1.000000
14666.360746	-0.090378	0.569758	0.001699	80.760811	122.543953	160.581161	0.036359	0.000000	-0.482779	0.000000	0.000000	0.000000	-0.002935	0.056431	0.152628	0.000000	0.000000	4.000000	19.000000	1.000000
14666.364079	-0.090378	0.569758	0.001699	80.917358	123.408554	161.260468	0.084967	0.000000	-0.481109	0.000000	0.000000	0.000000	-0.002935	0.056431	0.152628	0.000000	0.000000	4.000000	19.000000	1.000000
14666.367412	-0.090397	0.569849	0.002141	80.917358	123.408554	161.260468	0.084967	0.000000	-0.481109	0.000000	0.000000	0.000000	-0.005690	0.027463	0.132401	0.000000	0.000000	4.000000	19.000000	1.000000
14666.370746	-0.090397	0.569849	0.002141	80.917358	123.408554	161.260468	0.084967	0.000000	-0.481109	0.000000	0.000000	0.000000	-0.005690	0.027463	0.132401	0.000000	0.000000	4.000000	19.000000	1.000000
14666.374079	-0.090397	0.569849	0.002141	81.004402	123.958786	161.698853	0.107034	0.000000	-0.480161	0.000000	0.000000	0.000000	-0.005690	0.027463	0.132401	0.000000	0.000000	4.000000	19.000000	1.000000
14666.377412	-0.090397	0.569849	0.002141	81.004402	123.958786	161.698853	0.107034	0.000000	-0.480161	0.000000	0.000000	0.000000	-0.005690	0.027463	0.132401	0.000000	0.000000	4.000000	19.000000	1.000000
14666.380746	-0.090423	0.569801	0.002504	81.004402	123.958786	161.698853	0.107034	0.000000	-0.480161	0.000000	0.000000	0.000000	-0.007820	-0.014541	0.108851	0.000000	0.000000	4.000000	19.000000	1.000000
14666.384079	-0.090423	0.569801	0.002504	81.017204	124.060623	161.781036	0.107034	0.000000	-0.480161	0.000000	0.000000	0.000000	-0.007820	-0.014541	0.108851	0.000000	0.000000	4.000000	19.000000	1.000000
14666.387412	-0.090471	0.569657	0.002863	81.017204	124.060623	161.781036	0.107034	0.000000	-0.480161	0.000000	0.000000	0.000000	-0.014398	-0.043015	0.107800	0.000000	0.000000	4.000000	19.000000	1.000000
14666.390746	-0.090471	0.569657	0.002863	81.017204	124.060623	161.781036	0.107034	0.000000	-0.480161	0.000000	0.000000	0.000000	-0.014398	-0.043015	0.107800	0.000000	0.000000	4.000000	19.000000	1.000000
14666.394079	-0.090471	0.569657	0.002863	81.001648	124.160858	161.879776	0.143142	0.000000	-0.476457	0.000000	0.000000	0.000000	-0.014398	-0.043015	0.107800	0.000000	0.000000	4.000000	19.000000	1.000000
14666.397412	-0.090471	0.569657	0.002863	81.001648	124.160858	161.879776	0.143142	0.000000	-0.476457	0.000000	0.000000	0.000000	-0.014398	-0.043015	0.107800	0.000000	0.000000	4.000000	19.000000	1.000000
14666.400746	-0.090498	0.569407	0.003119	81.001648	124.160858	161.879776	0.143142	0.000000	-0.476457	0.000000	0.000000	0.000000	-0.008283	-0.075029	0.076737	0.000000	0.000000	4.000000	19.000000	1.000000
14666.404079	-0.090498	0.569407	0.003119	80.972610	124.311928	162.033295	0.143142	0.000000	-0.476457	0.000000	0.000000	0.000000	-0.008283	-0.075029	0.076737	0.000000	0.000000	4.000000	19.000000	1.000000
14666.407412	-0.090498	0.569407	0.003119	80.972610	124.311928	162.033295	0.143142	0.000000	-0.476457	0.000000	0.000000	0.000000	-0.008283	-0.075029	0.076737	0.000000	0.000000	4.000000	19.000000	1.000000
14666.410746	-0.090498	0.569407	0.003119	80.972610	124.311928	162.033295	0.143142	0.000000	-0.476457	0.000000	0.000000	0.000000	-0.008283	-0.075029	0.076737	0.000000	0.000000	4.000000	19.000000	1.000000
14666.414079	-0.090456	0.568583	0.003483	80.930023	124.518173	162.240494	0.155932	0.000000	-0.475077	0.000000	0.000000	0.000000	0.012601	-0.247356	0.109204	0.000000	0.000000	4.000000	19.000000	1.000000
14666.417412	-0.090456	0.568583	0.003483	80.930023	124.518173	162.240494	0.155932	0.000000	-0.475077	0.000000	0.000000	0.000000	-0.000001	-0.000002	-0.000000	0.000000	0.000000	4.000000	19.000000	1.000000
14666.420746	-0.090456	0.568583	0.003483	80.930023	124.518173	162.240494	0.155932	0.000000	-0.475077	0.000000	0.000000	0.000000	-0.000001	-0.000002	-0.000000	0.000000	0.000000	4.000000	19.000000	1.000000
14666.424079	-0.090456	0.568583	0.003483	80.872627	124.740181	162.463669	0.174133	0.000000	-0.477177	0.000000	0.000000	0.000000	-0.000001	-0.000002	-0.000000	0.000000	0.000000	4.000000	19.000000	1.000000
14666.427412	-0.090456	0.568583	0.003483	80.872627	124.740181	162.463669	0.174133	0.000000	-0.477177	0.000000	0.000000	0.000000	-0.000001	-0.000002	-0.000000	0.000000	0.000000	4.000000	19.000000	1.000000
14666.430746	-0.090358	0.568068	0.003559	80.872627	124.740181	162.463669	0.174133	0.000000	-0.477177	0.000000	0.000000	0.000000	0.029543	-0.154452	0.023053	0.000000	0.000000	4.000000	19.000000	1.000000
14666.434079	-0.090358	0.568068	0.003559	80.792480	124.937454	162.678436	0.174133	0.000000	-0.477177	0.000000	0.000000	0.000000	0.029543	-0.154452	0.023053	0.000000	0.000000	4.000000	19.000000	1.000000
14666.437412	-0.090200	0.567439	0.003564	80.792480	124.937454	162.678436	0.174133	0.000000	-0.477177	0.000000	0.000000	0.000000	0.047453	-0.188646	0.001250	0.000000	0.000000	4.000000	19.000000	1.000000
14666.440746	-0.090200	0.567439	0.003564	80.792480	124.937454	162.678436	0.174133	0.000000	-0.477177	0.000000	0.000000	0.000000	0.047453	-0.188646	0.001250	0.000000	0.000000	4.000000	19.000000	1.000000
14666.444079	-0.090200	0.567439	0.003564	80.685081	125.045563	162.826782	0.178183	0.000000	-0.490010	0.000000	0.000000	0.000000	0.047453	-0.188646	0.001250	0.000000	0.000000	4.000000	19.000000	1.000000
14666.447412	-0.090200	0.567439	0.003564	80.685081	125.045563	162.826782	0.178183	0.000000	-0.490010	0.000000	0.000000	0.000000	0.047453	-0.188646	0.001250	0.000000	0.000000	4.000000	19.000000	1.000000
14666.450746	-0.090049	0.566766	0.003487	80.685081	125.045563	162.826782	0.178183	0.000000	-0.490010	0.000000	0.000000	0.000000	0.045348	-0.202072	-0.022882	0.000000	0.000000	4.000000	19.000000	1.000000
14666.454079	-0.090049	0.566766	0.003487	80.551697	125.039375	162.890411	0.178183	0.000000	-0.490010	0.000000	0.000000	0.000000	0.045348	-0.202072	-0.022882	0.000000	0.000000	4.000000	19.000000	1.000000
14666.457412	-0.089865	0.566040	0.003362	80.551697	125.039375	162.890411	0.178183	0.000000	-0.490010	0.000000	0.000000	0.000000	0.055004	-0.217799	-0.037555	0.000000	0.000000	4.000000	19.000000	1.000000
14666.460746	-0.089865	0.566040	0.003362	80.551697	125.039375	162.890411	0.178183	0.000000	-0.490010	0.000000	0.000000	0.000000	0.055004	-0.217799	-0.037555	0.000000	0.000000	4.000000	19.000000	1.000000
14666.464079	-0.089865	0.566040	0.003362	80.402161	124.982544	162.914291	0.168110	0.000000	-0.506735	0.000000	0.000000	0.000000	0.055004	-0.217799	-0.037555	0.000000	0.000000	4.000000	19.000000	1.000000
14666.467412	-0.089865	0.566040	0.003362	80.402161	124.982544	162.914291	0.168110	0.000000	-0.506735	0.000000	0.000000	0.000000	0.055004	-0.217799	-0.037555	0.000000	0.000000	4.000000	19.000000	1.000000
14666.470746	-0.089636	0.565286	0.003118	80.402161	124.982544	162.914291	0.168110	0.000000	-0.506735	0.000000	0.000000	0.000000	0.068722	-0.226194	-0.073213	0.000000	0.000000	4.000000	19.000000	1.000000
14666.474079	-0.089636	0.565286	0.003118	80.255737	124.817108	162.833389	0.168110	0.000000	-0.506735	0.000000	0.000000	0.000000	0.068722	-0.226194	-0.073213	0.000000	0.000000	4.000000	19.000000	1.000000
14666.477412	-0.089407	0.564533	0.002873	80.255737	124.817108	162.833389	0.168110	0.000000	-0.506735	0.000000	0.000000	0.000000	0.068737	-0.225891	-0.073641	0.000000	0.000000	4.000000	19.000000	1.000000
14666.480746	-0.089407	0.564533	0.002873	80.255737	124.817108	162.833389	0.168110	0.000000	-0.506735	0.000000	0.000000	0.000000	0.068737	-0.225891	-0.073641	0.000000	0.000000	4.000000	19.000000	1.000000
14666.484079	-0.089407	0.564533	0.002873	80.160027	124.390739	162.506256	0.143635	0.000000	-0.529645	0.000000	0.000000	0.000000	0.068737	-0.225891	-0.073641	0.000000	0.000000	4.000000	19.000000	1.000000
14666.487412	-0.089407	0.564533	0.002873	80.160027	124.390739	162.506256	0.143635	0.000000	-0.529645	0.000000	0.000000	0.000000	0.068737	-0.225891	-0.073641	0.000000	0.000000	4.000000	19.000000	1.000000
14666.490746	-0.089173	0.563789	0.002603	80.160027	124.390739	162.506256	0.143635	0.000000	-0.529645	0.000000	0.000000	0.000000	0.070103	-0.223183	-0.081029	0.000000	0.000000	4.000000	19.000000	1.000000
14666.494079	-0.089173	0.563789	0.002603	80.148529	123.690628	161.899384	0.143635	0.000000	-0.529645	0.000000	0.000000	0.000000	0.070103	-0.223183	-0.081029	0.000000	0.000000	4.000000	19.000000	1.000000
14666.497412	-0.088972	0.563098	0.002379	80.148529	123.690628	161.899384	0.143635	0.000000	-0.529645	0.000000	0.000000	0.000000	0.060518	-0.207152	-0.066952	0.000000	0.000000	4.000000	19.000000	1.000000
14666.500746	-0.088972	0.563098	0.002379	80.148529	123.690628	161.899384	0.143635	0.000000	-0.529645	0.000000	0.000000	0.000000	0.060518	-0.207152	-0.066952	0.000000	0.000000	4.000000	19.000000	1.000000
14666.504079	-0.088972	0.563098	0.002379	80.193520	122.745140	161.040848	0.118971	0.000000	-0.551415	0.000000	0.000000	0.000000	0.060518	-0.207152	-0.066952	0.000000	0.000000	4.000000	19.000000	1.000000
14666.507412	-0.088972	0.563098	0.002379	80.193520	122.745140	161.040848	0.118971	0.000000	-0.551415	0.000000	0.000000	0.000000	0.060518	-0.207152	-0.066952	0.000000	0.000000	4.000000	19.000000	1.000000
14666.510746	-0.088812	0.562434	0.002141	80.193520	122.745140	161.040848	0.118971	0.000000	-0.551415	0.000000	0.000000	0.000000	0.047780	-0.199252	-0.071531	0.000000	0.000000	4.000000	19.000000	1.000000
14666.514079	-0.088812	0.562434	0.002141	80.262558	121.753082	160.129044	0.118971	0.000000	-0.551415	0.000000	0.000000	0.000000	0.047780	-0.199252	-0.071531	0.000000	0.000000	4.000000	19.000000	1.000000
14666.517412	-0.088656	0.561788	0.001919	80.262558	121.753082	160.129044	0.118971	0.000000	-0.551415	0.000000	0.000000	0.000000	0.046786	-0.193780	-0.066582	0.000000	0.000000	4.000000	19.000000	1.000000
14666.520746	-0.088656	0.561788	0.001919	80.262558	121.753082	160.129044	0.118971	0.000000	-0.551415	0.000000	0.000000	0.000000	0.046786	-0.193780	-0.066582	0.000000	0.000000	4.000000	19.000000	1.000000
14666.524079	-0.088656	0.561788	0.001919	80.350662	120.832138	159.263412	0.095952	0.000000	-0.567176	0.000000	0.000000	0.000000	0.046786	-0.193780	-0.066582	0.000000	0.000000	4.000000	19.000000	1.000000
14666.527412	-0.088656	0.561788	0.001919	80.350662	120.832138	159.263412	0.095952	0.000000	-0.567176	0.000000	0.000000	0.000000	0.046786	-0.193780	-0.066582	0.000000	0.000000	4.000000	19.000000	1.000000
14666.530746	-0.088489	0.561195	0.001753	80.350662	120.832138	159.263412	0.095952	0.000000	-0.567176	0.000000	0.000000	0.000000	0.050287	-0.177923	-0.049781	0.000000	0.000000	4.000000	19.000000	1.000000
14666.534079	-0.088489	0.561195	0.001753	80.445030	120.170570	158.621002	0.095952	0.000000	-0.567176	0.000000	0.000000	0.000000	0.050287	-0.177923	-0.049781	0.000000	0.000000	4.000000	19.000000	1.000000
14666.537412	-0.088320	0.560628	0.001581	80.445030	120.170570	158.621002	0.095952	0.000000	-0.567176	0.000000	0.000000	0.000000	0.050624	-0.170108	-0.051704	0.000000	0.000000	4.000000	19.000000	1.000000
14666.540746	-0.088320	0.560628	0.001581	80.445030	120.170570	158.621002	0.095952	0.000000	-0.567176	0.000000	0.000000	0.000000	0.050624	-0.170108	-0.051704	0.000000	0.000000	4.000000	19.000000	1.000000
14666.544079	-0.088320	0.560628	0.001581	80.538803	119.696770	158.145447	0.079038	0.000000	-0.583995	0.000000	0.000000	0.000000	0.050624	-0.170108	-0.051704	0.000000	0.000000	4.000000	19.000000	1.000000
14666.547412	-0.088320	0.560628	0.001581	80.538803	119.696770	158.145447	0.079038	0.000000	-0.583995	0.000000	0.000000	0.000000	0.050624	-0.170108	-0.051704	0.000000	0.000000	4.000000	19.000000	1.000000
14666.550746	-0.088154	0.560104	0.001420	80.538803	119.696770	158.145447	0.079038	0.000000	-0.583995	0.000000	0.000000	0.000000	0.049935	-0.157070	-0.048303	0.000000	0.000000	4.000000	19.000000	1.000000
14666.554079	-0.088154	0.560104	0.001420	80.611946	119.349747	157.793381	0.079038	0.000000	-0.583995	0.000000	0.000000	0.000000	0.049935	-0.157070	-0.048303	0.000000	0.000000	4.000000	19.000000	1.000000
14666.557412	-0.088055	0.559624	0.001258	80.611946	119.349747	157.793381	0.079038	0.000000	-0.583995	0.000000	0.000000	0.000000	0.029653	-0.144104	-0.048615	0.000000	0.000000	4.000000	19.000000	1.000000
14666.560746	-0.088055	0.559624	0.001258	80.611946	119.349747	157.793381	0.079038	0.000000	-0.583995	0.000000	0.000000	0.000000	0.029653	-0.144104	-0.048615	0.000000	0.000000	4.000000	19.000000	1.000000
14666.564079	-0.088055	0.559624	0.001258	80.663269	119.110100	157.549561	0.062885	0.000000	-0.597260	0.000000	0.000000	0.000000	0.029653	-0.144104	-0.048615	0.000000	0.000000	4.000000	19.000000	1.000000
14666.567412	-0.088055	0.559624	0.001258	80.663269	119.110100	157.549561	0.062885	0.000000	-0.597260	0.000000	0.000000	0.000000	0.029653	-0.144104	-0.048615	0.000000	0.000000	4.000000	19.000000	1.000000
14666.570746	-0.088016	0.559178	0.001054	80.663269	119.110100	157.549561	0.062885	0.000000	-0.597260	0.000000	0.000000	0.000000	0.011741	-0.133885	-0.061133	0.000000	0.000000	4.000000	19.000000	1.000000
14666.574079	-0.088016	0.559178	0.001054	80.690765	118.957993	157.369919	0.062885	0.000000	-0.597260	0.000000	0.000000	0.000000	0.011741	-0.133885	-0.061133	0.000000	0.000000	4.000000	19.000000	1.000000
14666.577412	-0.088016	0.559178	0.001054	80.690765	118.957993	157.369919	0.062885	0.000000	-0.597260	0.000000	0.000000	0.000000	0.011741	-0.133885	-0.061133	0.000000	0.000000	4.000000	19.000000	1.000000
14666.580746	-0.088016	0.559178	0.001054	80.690765	118.957993	157.369919	0.062885	0.000000	-0.597260	0.000000	0.000000	0.000000	0.011741	-0.133885	-0.061133	0.000000	0.000000	4.000000	19.000000	1.000000
14666.584079	-0.088108	0.558322	0.000715	80.684708	118.853165	157.142914	0.052696	0.000000	-0.599217	0.000000	0.000000	0.000000	-0.027819	-0.256812	-0.101608	0.000000	0.000000	4.000000	19.000000	1.000000
14666.587412	-0.088108	0.558322	0.000715	80.684708	118.853165	157.142914	0.052696	0.000000	-0.599217	0.000000	0.000000	0.000000	-0.000000	0.000001	-0.000000	0.000000	0.000000	4.000000	19.000000	1.000000
14666.590746	-0.088108	0.558322	0.000715	80.684708	118.853165	157.142914	0.052696	0.000000	-0.599217	0.000000	0.000000	0.000000	-0.000000	0.000001	-0.000000	0.000000	0.000000	4.000000	19.000000	1.000000
14666.594079	-0.088108	0.558322	0.000715	80.634750	118.788506	156.888687	0.035761	0.000000	-0.594580	0.000000	0.000000	0.000000	-0.000000	0.000001	-0.000000	0.000000	0.000000	4.000000	19.000000	1.000000
14666.597412	-0.088108	0.558322	0.000715	80.634750	118.788506	156.888687	0.035761	0.000000	-0.594580	0.000000	0.000000	0.000000	-0.000000	0.000001	-0.000000	0.000000	0.000000	4.000000	19.000000	1.000000
14666.600746	-0.088231	0.557928	0.000534	80.634750	118.788506	156.888687	0.035761	0.000000	-0.594580	0.000000	0.000000	0.000000	-0.036864	-0.118029	-0.054350	0.000000	0.000000	4.000000	19.000000	1.000000
14666.604079	-0.088231	0.557928	0.000534	80.561539	118.753006	156.737167	0.035761	0.000000	-0.594580	0.000000	0.000000	0.000000	-0.036864	-0.118029	-0.054350	0.000000	0.000000	4.000000	19.000000	1.000000
14666.607412	-0.088231	0.557928	0.000534	80.561539	118.753006	156.737167	0.035761	0.000000	-0.594580	0.000000	0.000000	0.000000	-0.036864	-0.118029	-0.054350	0.000000	0.000000	4.000000	19.000000	1.000000
14666.610746	-0.088231	0.557928	0.000534	80.561539	118.753006	156.737167	0.035761	0.000000	-0.594580	0.000000	0.000000	0.000000	-0.036864	-0.118029	-0.054350	0.000000	0.000000	4.000000	19.000000	1.000000
14666.614079	-0.088495	0.557203	0.000265	80.485802	118.664719	156.677109	0.026703	0.000000	-0.588436	0.000000	0.000000	0.000000	-0.079037	-0.217652	-0.080771	0.000000	0.000000	4.000000	19.000000	1.000000
14666.617412	-0.088495	0.557203	0.000265	80.485802	118.664719	156.677109	0.026703	0.000000	-0.588436	0.000000	0.000000	0.000000	-0.000001	0.000001	-0.000000	0.000000	0.000000	4.000000	19.000000	1.000000
14666.620746	-0.088495	0.557203	0.000265	80.485802	118.664719	156.677109	0.026703	0.000000	-0.588436	0.000000	0.000000	0.000000	-0.000001	0.000001	-0.000000	0.000000	0.000000	4.000000	19.000000	1.000000
14666.624079	-0.088495	0.557203	0.000265	80.415894	118.617546	156.693192	0.013241	0.000000	-0.575263	0.000000	0.000000	0.000000	-0.000001	0.000001	-0.000000	0.000000	0.000000	4.000000	19.000000	1.000000
14666.627412	-0.088495	0.557203	0.000265	80.415894	118.617546	156.693192	0.013241	0.000000	-0.575263	0.000000	0.000000	0.000000	-0.000001	0.000001	-0.000000	0.000000	0.000000	4.000000	19.000000	1.000000
14666.630746	-0.088693	0.556862	0.000123	80.415894	118.617546	156.693192	0.013241	0.000000	-0.575263	0.000000	0.000000	0.000000	-0.059359	-0.102355	-0.042457	0.000000	0.000000	4.000000	19.000000	1.000000
14666.634079	-0.088693	0.556862	0.000123	80.364220	118.575623	156.694717	0.013241	0.000000	-0.575263	0.000000	0.000000	0.000000	-0.059359	-0.102355	-0.042457	0.000000	0.000000	4.000000	19.000000	1.000000
14666.637412	-0.088693	0.556862	0.000123	80.364220	118.575623	156.694717	0.013241	0.000000	-0.575263	0.000000	0.000000	0.000000	-0.059359	-0.102355	-0.042457	0.000000	0.000000	4.000000	19.000000	1.000000
14666.640746	-0.088693	0.556862	0.000123	80.364220	118.575623	156.694717	0.013241	0.000000	-0.575263	0.000000	0.000000	0.000000	-0.059359	-0.102355	-0.042457	0.000000	0.000000	4.000000	19.000000	1.000000
14666.644079	-0.089290	0.556137	-0.000280	80.347626	118.598602	156.721405	0.006165	0.000000	-0.565370	0.000000	0.000000	0.000000	-0.179157	-0.217495	-0.120906	0.000000	0.000000	4.000000	19.000000	1.000000
14666.647412	-0.089290	0.556137	-0.000280	80.347626	118.598602	156.721405	0.006165	0.000000	-0.565370	0.000000	0.000000	0.000000	-0.000001	-0.000003	-0.000000	0.000000	0.000000	4.000000	19.000000	1.000000
14666.650746	-0.089290	0.556137	-0.000280	80.347626	118.598602	156.721405	0.006165	0.000000	-0.565370	0.000000	0.000000	0.000000	-0.000001	-0.000003	-0.000000	0.000000	0.000000	4.000000	19.000000	1.000000
14666.654079	-0.089290	0.556137	-0.000280	80.352898	118.523430	156.593399	-0.013986	0.000000	-0.535511	0.000000	0.000000	0.000000	-0.000001	-0.000003	-0.000000	0.000000	0.000000	4.000000	19.000000	1.000000
14666.657412	-0.089290	0.556137	-0.000280	80.352898	118.523430	156.593399	-0.013986	0.000000	-0.535511	0.000000	0.000000	0.000000	-0.000001	-0.000003	-0.000000	0.000000	0.000000	4.000000	19.000000	1.000000
14666.660746	-0.089689	0.555753	-0.000542	80.352898	118.523430	156.593399	-0.013986	0.000000	-0.535511	0.000000	0.000000	0.000000	-0.119706	-0.115122	-0.078554	0.000000	0.000000	4.000000	19.000000	1.000000
14666.664079	-0.089689	0.555753	-0.000542	80.369835	118.215302	156.129883	-0.013986	0.000000	-0.535511	0.000000	0.000000	0.000000	-0.119706	-0.115122	-0.078554	0.000000	0.000000	4.000000	19.000000	1.000000
14666.667412	-0.090126	0.555378	-0.000836	80.369835	118.215302	156.129883	-0.013986	0.000000	-0.535511	0.000000	0.000000	0.000000	-0.131187	-0.112520	-0.088264	0.000000	0.000000	4.000000	19.000000	1.000000
14666.670746	-0.090126	0.555378	-0.000836	80.369835	118.215302	156.129883	-0.013986	0.000000	-0.535511	0.000000	0.000000	0.000000	-0.131187	-0.112520	-0.088264	0.000000	0.000000	4.000000	19.000000	1.000000
14666.674079	-0.090126	0.555378	-0.000836	80.375015	117.625885	155.462677	-0.041789	0.000000	-0.493695	0.000000	0.000000	0.000000	-0.131187	-0.112520	-0.088264	0.000000	0.000000	4.000000	19.000000	1.000000
14666.677412	-0.090126	0.555378	-0.000836	80.375015	117.625885	155.462677	-0.041789	0.000000	-0.493695	0.000000	0.000000	0.000000	-0.131187	-0.112520	-0.088264	0.000000	0.000000	4.000000	19.000000	1.000000
14666.680746	-0.090564	0.554978	-0.001126	80.375015	117.625885	155.462677	-0.041789	0.000000	-0.493695	0.000000	0.000000	0.000000	-0.131326	-0.120054	-0.086920	0.000000	0.000000	4.000000	19.000000	1.000000
14666.684079	-0.090564	0.554978	-0.001126	80.348602	116.776009	154.658813	-0.041789	0.000000	-0.493695	0.000000	0.000000	0.000000	-0.131326	-0.120054	-0.086920	0.000000	0.000000	4.000000	19.000000	1.000000
14666.687412	-0.090971	0.554569	-0.001453	80.348602	116.776009	154.658813	-0.041789	0.000000	-0.493695	0.000000	0.000000	0.000000	-0.122205	-0.122588	-0.098159	0.000000	0.000000	4.000000	19.000000	1.000000
14666.690746	-0.090971	0.554569	-0.001453	80.348602	116.776009	154.658813	-0.041789	0.000000	-0.493695	0.000000	0.000000	0.000000	-0.122205	-0.122588	-0.098159	0.000000	0.000000	4.000000	19.000000	1.000000
14666.694079	-0.090971	0.554569	-0.001453	80.292389	115.868889	153.887421	-0.072635	0.000000	-0.451440	0.000000	0.000000	0.000000	-0.122205	-0.122588	-0.098159	0.000000	0.000000	4.000000	19.000000	1.000000
14666.697412	-0.090971	0.554569	-0.001453	80.292389	115.868889	153.887421	-0.072635	0.000000	-0.451440	0.000000	0.000000	0.000000	-0.122205	-0.122588	-0.098159	0.000000	0.000000	4.000000	19.000000	1.000000
14666.700746	-0.091405	0.554127	-0.001757	80.292389	115.868889	153.887421	-0.072635	0.000000	-0.451440	0.000000	0.000000	0.000000	-0.130201	-0.132561	-0.091209	0.000000	0.000000	4.000000	19.000000	1.000000
14666.704079	-0.091405	0.554127	-0.001757	80.229057	115.055946	153.186249	-0.072635	0.000000	-0.451440	0.000000	0.000000	0.000000	-0.130201	-0.132561	-0.091209	0.000000	0.000000	4.000000	19.000000	1.000000
14666.707412	-0.091812	0.553694	-0.002080	80.229057	115.055946	153.186249	-0.072635	0.000000	-0.451440	0.000000	0.000000	0.000000	-0.122131	-0.129957	-0.097089	0.000000	0.000000	4.000000	19.000000	1.000000
14666.710746	-0.091812	0.553694	-0.002080	80.229057	115.055946	153.186249	-0.072635	0.000000	-0.451440	0.000000	0.000000	0.000000	-0.122131	-0.129957	-0.097089	0.000000	0.000000	4.000000	19.000000	1.000000
14666.714079	-0.091812	0.553694	-0.002080	80.157593	114.322029	152.512360	-0.104018	0.000000	-0.409384	0.000000	0.000000	0.000000	-0.122131	-0.129957	-0.097089	0.000000	0.000000	4.000000	19.000000	1.000000
14666.717412	-0.091812	0.553694	-0.002080	80.157593	114.322029	152.512360	-0.104018	0.000000	-0.409384	0.000000	0.000000	0.000000	-0.122131	-0.129957	-0.097089	0.000000	0.000000	4.000000	19.000000	1.000000
14666.720746	-0.092199	0.553210	-0.002390	80.157593	114.322029	152.512360	-0.104018	0.000000	-0.409384	0.000000	0.000000	0.000000	-0.116086	-0.145051	-0.092938	0.000000	0.000000	4.000000	19.000000	1.000000
14666.724079	-0.092199	0.553210	-0.002390	80.082695	113.678108	151.831177	-0.104018	0.000000	-0.409384	0.000000	0.000000	0.000000	-0.116086	-0.145051	-0.092938	0.000000	0.000000	4.000000	19.000000	1.000000
14666.727412	-0.092559	0.552736	-0.002720	80.082695	113.678108	151.831177	-0.104018	0.000000	-0.409384	0.000000	0.000000	0.000000	-0.108018	-0.142380	-0.098804	0.000000	0.000000	4.000000	19.000000	1.000000
14666.730746	-0.092559	0.552736	-0.002720	80.082695	113.678108	151.831177	-0.104018	0.000000	-0.409384	0.000000	0.000000	0.000000	-0.108018	-0.142380	-0.098804	0.000000	0.000000	4.000000	19.000000	1.000000
14666.734079	-0.092559	0.552736	-0.002720	80.026947	113.121773	151.244019	-0.135975	0.000000	-0.372034	0.000000	0.000000	0.000000	-0.108018	-0.142380	-0.098804	0.000000	0.000000	4.000000	19.000000	1.000000
14666.737412	-0.092559	0.552736	-0.002720	80.026947	113.121773	151.244019	-0.135975	0.000000	-0.372034	0.000000	0.000000	0.000000	-0.108018	-0.142380	-0.098804	0.000000	0.000000	4.000000	19.000000	1.000000
14666.740746	-0.092856	0.552211	-0.003026	80.026947	113.121773	151.244019	-0.135975	0.000000	-0.372034	0.000000	0.000000	0.000000	-0.089052	-0.157442	-0.092033	0.000000	0.000000	4.000000	19.000000	1.000000
14666.744079	-0.092856	0.552211	-0.003026	80.003319	112.555717	150.749481	-0.135975	0.000000	-0.372034	0.000000	0.000000	0.000000	-0.089052	-0.157442	-0.092033	0.000000	0.000000	4.000000	19.000000	1.000000
14666.747412	-0.093131	0.551687	-0.003329	80.003319	112.555717	150.749481	-0.135975	0.000000	-0.372034	0.000000	0.000000	0.000000	-0.082423	-0.157284	-0.090961	0.000000	0.000000	4.000000	19.000000	1.000000
14666.750746	-0.093131	0.551687	-0.003329	80.003319	112.555717	150.749481	-0.135975	0.000000	-0.372034	0.000000	0.000000	0.000000	-0.082423	-0.157284	-0.090961	0.000000	0.000000	4.000000	19.000000	1.000000
14666.754079	-0.093131	0.551687	-0.003329	80.024628	111.917740	150.209167	-0.166474	0.000000	-0.343455	0.000000	0.000000	0.000000	-0.082423	-0.157284	-0.090961	0.000000	0.000000	4.000000	19.000000	1.000000
14666.757412	-0.093131	0.551687	-0.003329	80.024628	111.917740	150.209167	-0.166474	0.000000	-0.343455	0.000000	0.000000	0.000000	-0.082423	-0.157284	-0.090961	0.000000	0.000000	4.000000	19.000000	1.000000
14666.760746	-0.093346	0.551129	-0.003592	80.024628	111.917740	150.209167	-0.166474	0.000000	-0.343455	0.000000	0.000000	0.000000	-0.064624	-0.167211	-0.078797	0.000000	0.000000	4.000000	19.000000	1.000000
14666.764079	-0.093346	0.551129	-0.003592	80.095734	111.255127	149.558167	-0.166474	0.000000	-0.343455	0.000000	0.000000	0.000000	-0.064624	-0.167211	-0.078797	0.000000	0.000000	4.000000	19.000000	1.000000
14666.767412	-0.093511	0.550539	-0.003883	80.095734	111.255127	149.558167	-0.166474	0.000000	-0.343455	0.000000	0.000000	0.000000	-0.049352	-0.177175	-0.087202	0.000000	0.000000	4.000000	19.000000	1.000000
14666.770746	-0.093511	0.550539	-0.003883	80.095734	111.255127	149.558167	-0.166474	0.000000	-0.343455	0.000000	0.000000	0.000000	-0.049352	-0.177175	-0.087202	0.000000	0.000000	4.000000	19.000000	1.000000
14666.774079	-0.093511	0.550539	-0.003883	80.209190	110.540642	148.757324	-0.194141	0.000000	-0.324459	0.000000	0.000000	0.000000	-0.049352	-0.177175	-0.087202	0.000000	0.000000	4.000000	19.000000	1.000000
14666.777412	-0.093511	0.550539	-0.003883	80.209190	110.540642	148.757324	-0.194141	0.000000	-0.324459	0.000000	0.000000	0.000000	-0.049352	-0.177175	-0.087202	0.000000	0.000000	4.000000	19.000000	1.000000
14666.780746	-0.093663	0.549932	-0.004124	80.209190	110.540642	148.757324	-0.194141	0.000000	-0.324459	0.000000	0.000000	0.000000	-0.045627	-0.182050	-0.072316	0.000000	0.000000	4.000000	19.000000	1.000000
14666.784079	-0.093663	0.549932	-0.004124	80.334053	109.744553	147.880417	-0.194141	0.000000	-0.324459	0.000000	0.000000	0.000000	-0.045627	-0.182050	-0.072316	0.000000	0.000000	4.000000	19.000000	1.000000
14666.787412	-0.093769	0.549284	-0.004370	80.334053	109.744553	147.880417	-0.194141	0.000000	-0.324459	0.000000	0.000000	0.000000	-0.031803	-0.194476	-0.073861	0.000000	0.000000	4.000000	19.000000	1.000000
14666.790746	-0.093769	0.549284	-0.004370	80.334053	109.744553	147.880417	-0.194141	0.000000	-0.324459	0.000000	0.000000	0.000000	-0.031803	-0.194476	-0.073861	0.000000	0.000000	4.000000	19.000000	1.000000
14666.794079	-0.093769	0.549284	-0.004370	80.458344	108.936317	147.103714	-0.218504	0.000000	-0.311554	0.000000	0.000000	0.000000	-0.031803	-0.194476	-0.073861	0.000000	0.000000	4.000000	19.000000	1.000000
14666.797412	-0.093769	0.549284	-0.004370	80.458344	108.936317	147.103714	-0.218504	0.000000	-0.311554	0.000000	0.000000	0.000000	-0.031803	-0.194476	-0.073861	0.000000	0.000000	4.000000	19.000000	1.000000
14666.800746	-0.093855	0.548586	-0.004603	80.458344	108.936317	147.103714	-0.218504	0.000000	-0.311554	0.000000	0.000000	0.000000	-0.025860	-0.209434	-0.069887	0.000000	0.000000	4.000000	19.000000	1.000000
14666.804079	-0.093855	0.548586	-0.004603	80.585457	108.036819	146.244583	-0.218504	0.000000	-0.311554	0.000000	0.000000	0.000000	-0.025860	-0.209434	-0.069887	0.000000	0.000000	4.000000	19.000000	1.000000
14666.807412	-0.093880	0.547905	-0.004806	80.585457	108.036819	146.244583	-0.218504	0.000000	-0.311554	0.000000	0.000000	0.000000	-0.007557	-0.204188	-0.060767	0.000000	0.000000	4.000000	19.000000	1.000000
14666.810746	-0.093880	0.547905	-0.004806	80.585457	108.036819	146.244583	-0.218504	0.000000	-0.311554	0.000000	0.000000	0.000000	-0.007557	-0.204188	-0.060767	0.000000	0.000000	4.000000	19.000000	1.000000
14666.814079	-0.093880	0.547905	-0.004806	80.711746	107.110634	145.342773	-0.240279	0.000000	-0.305984	0.000000	0.000000	0.000000	-0.007557	-0.204188	-0.060767	0.000000	0.000000	4.000000	19.000000	1.000000
14666.817412	-0.093880	0.547905	-0.004806	80.711746	107.110634	145.342773	-0.240279	0.000000	-0.305984	0.000000	0.000000	0.000000	-0.007557	-0.204188	-0.060767	0.000000	0.000000	4.000000	19.000000	1.000000
14666.820746	-0.093867	0.547216	-0.004977	80.711746	107.110634	145.342773	-0.240279	0.000000	-0.305984	0.000000	0.000000	0.000000	0.003971	-0.206543	-0.051510	0.000000	0.000000	4.000000	19.000000	1.000000
14666.824079	-0.093867	0.547216	-0.004977	80.838440	106.183319	144.433533	-0.240279	0.000000	-0.305984	0.000000	0.000000	0.000000	0.003971	-0.206543	-0.051510	0.000000	0.000000	4.000000	19.000000	1.000000
14666.827412	-0.093751	0.546520	-0.005105	80.838440	106.183319	144.433533	-0.240279	0.000000	-0.305984	0.000000	0.000000	0.000000	0.034801	-0.208918	-0.038254	0.000000	0.000000	4.000000	19.000000	1.000000
14666.830746	-0.093751	0.546520	-0.005105	80.838440	106.183319	144.433533	-0.240279	0.000000	-0.305984	0.000000	0.000000	0.000000	0.034801	-0.208918	-0.038254	0.000000	0.000000	4.000000	19.000000	1.000000
14666.834079	-0.093751	0.546520	-0.005105	80.957535	105.263557	143.524429	-0.255240	0.000000	-0.312446	0.000000	0.000000	0.000000	0.034801	-0.208918	-0.038254	0.000000	0.000000	4.000000	19.000000	1.000000
14666.837412	-0.093751	0.546520	-0.005105	80.957535	105.263557	143.524429	-0.255240	0.000000	-0.312446	0.000000	0.000000	0.000000	0.034801	-0.208918	-0.038254	0.000000	0.000000	4.000000	19.000000	1.000000
14666.840746	-0.093596	0.545841	-0.005206	80.957535	105.263557	143.524429	-0.255240	0.000000	-0.312446	0.000000	0.000000	0.000000	0.046593	-0.203734	-0.030450	0.000000	0.000000	4.000000	19.000000	1.000000
14666.844079	-0.093596	0.545841	-0.005206	81.067963	104.394386	142.662949	-0.255240	0.000000	-0.312446	0.000000	0.000000	0.000000	0.046593	-0.203734	-0.030450	0.000000	0.000000	4.000000	19.000000	1.000000
14666.847412	-0.093444	0.545179	-0.005291	81.067963	104.394386	142.662949	-0.255240	0.000000	-0.312446	0.000000	0.000000	0.000000	0.045504	-0.198607	-0.025294	0.000000	0.000000	4.000000	19.000000	1.000000
14666.850746	-0.093444	0.545179	-0.005291	81.067963	104.394386	142.662949	-0.255240	0.000000	-0.312446	0.000000	0.000000	0.000000	0.045504	-0.198607	-0.025294	0.000000	0.000000	4.000000	19.000000	1.000000
14666.854079	-0.093444	0.545179	-0.005291	81.167534	103.581154	141.861343	-0.264531	0.000000	-0.327796	0.000000	0.000000	0.000000	0.045504	-0.198607	-0.025294	0.000000	0.000000	4.000000	19.000000	1.000000
14666.857412	-0.093365	0.544525	-0.005348	81.167534	103.581154	141.861343	-0.264531	0.000000	-0.327796	0.000000	0.000000	0.000000	0.023690	-0.196086	-0.017212	0.000000	0.000000	4.000000	19.000000	1.000000
14666.860746	-0.093365	0.544525	-0.005348	81.167534	103.581154	141.861343	-0.264531	0.000000	-0.327796	0.000000	0.000000	0.000000	0.023690	-0.196086	-0.017212	0.000000	0.000000	4.000000	19.000000	1.000000
14666.864079	-0.093365	0.544525	-0.005348	81.247795	102.918602	141.219177	-0.267399	0.000000	-0.331744	0.000000	0.000000	0.000000	0.023690	-0.196086	-0.017212	0.000000	0.000000	4.000000	19.000000	1.000000
14666.867412	-0.093346	0.543881	-0.005443	81.247795	102.918602	141.219177	-0.267399	0.000000	-0.331744	0.000000	0.000000	0.000000	0.005859	-0.193395	-0.028367	0.000000	0.000000	4.000000	19.000000	1.000000
14666.870746	-0.093346	0.543881	-0.005443	81.247795	102.918602	141.219177	-0.267399	0.000000	-0.331744	0.000000	0.000000	0.000000	0.005859	-0.193395	-0.028367	0.000000	0.000000	4.000000	19.000000	1.000000
14666.874079	-0.093346	0.543881	-0.005443	81.308640	102.422363	140.745712	-0.272127	0.000000	-0.332721	0.000000	0.000000	0.000000	0.005859	-0.193395	-0.028367	0.000000	0.000000	4.000000	19.000000	1.000000
14666.877412	-0.093346	0.543881	-0.005443	81.308640	102.422363	140.745712	-0.272127	0.000000	-0.332721	0.000000	0.000000	0.000000	0.005859	-0.193395	-0.028367	0.000000	0.000000	4.000000	19.000000	1.000000
14666.880746	-0.093372	0.543278	-0.005533	81.308640	102.422363	140.745712	-0.272127	0.000000	-0.332721	0.000000	0.000000	0.000000	-0.007795	-0.180751	-0.027179	0.000000	0.000000	4.000000	19.000000	1.000000
14666.884079	-0.093372	0.543278	-0.005533	81.343582	102.078629	140.417343	-0.272127	0.000000	-0.332721	0.000000	0.000000	0.000000	-0.007795	-0.180751	-0.027179	0.000000	0.000000	4.000000	19.000000	1.000000
14666.887412	-0.093422	0.542718	-0.005615	81.343582	102.078629	140.417343	-0.272127	0.000000	-0.332721	0.000000	0.000000	0.000000	-0.015030	-0.168152	-0.024613	0.000000	0.000000	4.000000	19.000000	1.000000
14666.890746	-0.093422	0.542718	-0.005615	81.343582	102.078629	140.417343	-0.272127	0.000000	-0.332721	0.000000	0.000000	0.000000	-0.015030	-0.168152	-0.024613	0.000000	0.000000	4.000000	19.000000	1.000000
14666.894079	-0.093422	0.542718	-0.005615	81.357918	101.800499	140.137527	-0.280759	0.000000	-0.328916	0.000000	0.000000	0.000000	-0.015030	-0.168152	-0.024613	0.000000	0.000000	4.000000	19.000000	1.000000
14666.897412	-0.093422	0.542718	-0.005615	81.357918	101.800499	140.137527	-0.280759	0.000000	-0.328916	0.000000	0.000000	0.000000	-0.015030	-0.168152	-0.024613	0.000000	0.000000	4.000000	19.000000	1.000000
14666.900746	-0.093504	0.542232	-0.005652	81.357918	101.800499	140.137527	-0.280759	0.000000	-0.328916	0.000000	0.000000	0.000000	-0.024553	-0.145656	-0.010976	0.000000	0.000000	4.000000	19.000000	1.000000
14666.904079	-0.093504	0.542232	-0.005652	81.349831	101.684502	139.933838	-0.280759	0.000000	-0.328916	0.000000	0.000000	0.000000	-0.024553	-0.145656	-0.010976	0.000000	0.000000	4.000000	19.000000	1.000000
14666.907412	-0.093504	0.542232	-0.005652	81.349831	101.684502	139.933838	-0.280759	0.000000	-0.328916	0.000000	0.000000	0.000000	-0.024553	-0.145656	-0.010976	0.000000	0.000000	4.000000	19.000000	1.000000
14666.910746	-0.093504	0.542232	-0.005652	81.349831	101.684502	139.933838	-0.280759	0.000000	-0.328916	0.000000	0.000000	0.000000	-0.024553	-0.145656	-0.010976	0.000000	0.000000	4.000000	19.000000	1.000000
14666.914079	-0.093643	0.541493	-0.005520	81.346970	101.626740	139.678024	-0.282588	0.000000	-0.324824	0.000000	0.000000	0.000000	-0.041745	-0.221826	0.039615	0.000000	0.000000	4.000000	19.000000	1.000000
14666.917412	-0.093643	0.541493	-0.005520	81.346970	101.626740	139.678024	-0.282588	0.000000	-0.324824	0.000000	0.000000	0.000000	-0.000001	-0.000007	-0.000000	0.000000	0.000000	4.000000	19.000000	1.000000
14666.920746	-0.093643	0.541493	-0.005520	81.346970	101.626740	139.678024	-0.282588	0.000000	-0.324824	0.000000	0.000000	0.000000	-0.000001	-0.000007	-0.000000	0.000000	0.000000	4.000000	19.000000	1.000000
14666.924079	-0.093643	0.541493	-0.005520	81.351646	101.603394	139.519318	-0.275986	0.000000	-0.317867	0.000000	0.000000	0.000000	-0.000001	-0.000007	-0.000000	0.000000	0.000000	4.000000	19.000000	1.000000
14666.927412	-0.093643	0.541493	-0.005520	81.351646	101.603394	139.519318	-0.275986	0.000000	-0.317867	0.000000	0.000000	0.000000	-0.000001	-0.000007	-0.000000	0.000000	0.000000	4.000000	19.000000	1.000000
14666.930746	-0.093755	0.541263	-0.005300	81.351646	101.603394	139.519318	-0.275986	0.000000	-0.317867	0.000000	0.000000	0.000000	-0.033811	-0.069020	0.065947	0.000000	0.000000	4.000000	19.000000	1.000000
14666.934079	-0.093755	0.541263	-0.005300	81.352798	101.587852	139.504486	-0.275986	0.000000	-0.317867	0.000000	0.000000	0.000000	-0.033811	-0.069020	0.065947	0.000000	0.000000	4.000000	19.000000	1.000000
14666.937412	-0.093755	0.541263	-0.005300	81.352798	101.587852	139.504486	-0.275986	0.000000	-0.317867	0.000000	0.000000	0.000000	-0.033811	-0.069020	0.065947	0.000000	0.000000	4.000000	19.000000	1.000000
14666.940746	-0.093755	0.541263	-0.005300	81.352798	101.587852	139.504486	-0.275986	0.000000	-0.317867	0.000000	0.000000	0.000000	-0.033811	-0.069020	0.065947	0.000000	0.000000	4.000000	19.000000	1.000000
14666.944079	-0.094008	0.541041	-0.004621	81.355278	101.544571	139.466202	-0.264995	0.000000	-0.312231	0.000000	0.000000	0.000000	-0.075840	-0.066538	0.203536	0.000000	0.000000	4.000000	19.000000	1.000000
14666.947412	-0.094008	0.541041	-0.004621	81.355278	101.544571	139.466202	-0.264995	0.000000	-0.312231	0.000000	0.000000	0.000000	-0.000000	-0.000002	0.000000	0.000000	0.000000	4.000000	19.000000	1.000000
14666.950746	-0.094008	0.541041	-0.004621	81.355278	101.544571	139.466202	-0.264995	0.000000	-0.312231	0.000000	0.000000	0.000000	-0.000000	-0.000002	0.000000	0.000000	0.000000	4.000000	19.000000	1.000000
14666.954079	-0.094008	0.541041	-0.004621	81.361458	101.439110	139.362549	-0.231072	0.000000	-0.299591	0.000000	0.000000	0.000000	-0.000000	-0.000002	0.000000	0.000000	0.000000	4.000000	19.000000	1.000000
14666.957412	-0.094008	0.541041	-0.004621	81.361458	101.439110	139.362549	-0.231072	0.000000	-0.299591	0.000000	0.000000	0.000000	-0.000000	-0.000002	0.000000	0.000000	0.000000	4.000000	19.000000	1.000000
14666.960746	-0.094188	0.541007	-0.004186	81.361458	101.439110	139.362549	-0.231072	0.000000	-0.299591	0.000000	0.000000	0.000000	-0.054076	-0.010036	0.130731	0.000000	0.000000	4.000000	19.000000	1.000000
14666.964079	-0.094188	0.541007	-0.004186	81.368851	101.309044	139.247513	-0.231072	0.000000	-0.299591	0.000000	0.000000	0.000000	-0.054076	-0.010036	0.130731	0.000000	0.000000	4.000000	19.000000	1.000000
14666.967412	-0.094188	0.541007	-0.004186	81.368851	101.309044	139.247513	-0.231072	0.000000	-0.299591	0.000000	0.000000	0.000000	-0.054076	-0.010036	0.130731	0.000000	0.000000	4.000000	19.000000	1.000000
14666.970746	-0.094188	0.541007	-0.004186	81.368851	101.309044	139.247513	-0.231072	0.000000	-0.299591	0.000000	0.000000	0.000000	-0.054076	-0.010036	0.130731	0.000000	0.000000	4.000000	19.000000	1.000000
14666.974079	-0.094654	0.541009	-0.003460	81.378822	101.160011	139.093079	-0.209283	0.000000	-0.290579	0.000000	0.000000	0.000000	-0.139623	0.000582	0.217568	0.000000	0.000000	4.000000	19.000000	1.000000
14666.977412	-0.094654	0.541009	-0.003460	81.378822	101.160011	139.093079	-0.209283	0.000000	-0.290579	0.000000	0.000000	0.000000	-0.000000	-0.000008	-0.000000	0.000000	0.000000	4.000000	19.000000	1.000000
14666.980746	-0.094654	0.541009	-0.003460	81.378822	101.160011	139.093079	-0.209283	0.000000	-0.290579	0.000000	0.000000	0.000000	-0.000000	-0.000008	-0.000000	0.000000	0.000000	4.000000	19.000000	1.000000
14666.984079	-0.094654	0.541009	-0.003460	81.384865	101.034943	138.885162	-0.173022	0.000000	-0.267309	0.000000	0.000000	0.000000	-0.000000	-0.000008	-0.000000	0.000000	0.000000	4.000000	19.000000	1.000000
14666.987412	-0.094654	0.541009	-0.003460	81.384865	101.034943	138.885162	-0.173022	0.000000	-0.267309	0.000000	0.000000	0.000000	-0.000000	-0.000008	-0.000000	0.000000	0.000000	4.000000	19.000000	1.000000
14666.990746	-0.094949	0.540995	-0.003231	81.384865	101.034943	138.885162	-0.173022	0.000000	-0.267309	0.000000	0.000000	0.000000	-0.088596	-0.004165	0.068929	0.000000	0.000000	4.000000	19.000000	1.000000
14666.994079	-0.094949	0.540995	-0.003231	81.389748	100.920692	138.512939	-0.173022	0.000000	-0.267309	0.000000	0.000000	0.000000	-0.088596	-0.004165	0.068929	0.000000	0.000000	4.000000	19.000000	1.000000
14666.997412	-0.094949	0.540995	-0.003231	81.389748	100.920692	138.512939	-0.173022	0.000000	-0.267309	0.000000	0.000000	0.000000	-0.088596	-0.004165	0.068929	0.000000	0.000000	4.000000	19.000000	1.000000
14667.000746	-0.094949	0.540995	-0.003231	81.389748	100.920692	138.512939	-0.173022	0.000000	-0.267309	0.000000	0.000000	0.000000	-0.088596	-0.004165	0.068929	0.000000	0.000000	4.000000	19.000000	1.000000
14667.004079	-0.095746	0.540979	-0.002973	81.392159	100.833595	138.115356	-0.161534	0.000000	-0.252543	0.000000	0.000000	0.000000	-0.239058	-0.004942	0.077377	0.000000	0.000000	4.000000	19.000000	1.000000
14667.007412	-0.095746	0.540979	-0.002973	81.392159	100.833595	138.115356	-0.161534	0.000000	-0.252543	0.000000	0.000000	0.000000	0.000000	-0.000007	-0.000000	0.000000	0.000000	4.000000	19.000000	1.000000
14667.010746	-0.095746	0.540979	-0.002973	81.392159	100.833595	138.115356	-0.161534	0.000000	-0.252543	0.000000	0.000000	0.000000	0.000000	-0.000007	-0.000000	0.000000	0.000000	4.000000	19.000000	1.000000
14667.014079	-0.095746	0.540979	-0.002973	81.393188	100.735405	137.841476	-0.148638	0.000000	-0.212699	0.000000	0.000000	0.000000	0.000000	-0.000007	-0.000000	0.000000	0.000000	4.000000	19.000000	1.000000
14667.017412	-0.096209	0.540968	-0.002913	81.393188	100.735405	137.841476	-0.148638	0.000000	-0.212699	0.000000	0.000000	0.000000	-0.138947	-0.003431	0.017942	0.000000	0.000000	4.000000	19.000000	1.000000
14667.020746	-0.096209	0.540968	-0.002913	81.393188	100.735405	137.841476	-0.148638	0.000000	-0.212699	0.000000	0.000000	0.000000	-0.138947	-0.003431	0.017942	0.000000	0.000000	4.000000	19.000000	1.000000
14667.024079	-0.096209	0.540968	-0.002913	81.392960	100.653534	137.762344	-0.145647	0.000000	-0.189542	0.000000	0.000000	0.000000	-0.138947	-0.003431	0.017942	0.000000	0.000000	4.000000	19.000000	1.000000
14667.027412	-0.096209	0.540968	-0.002913	81.392960	100.653534	137.762344	-0.145647	0.000000	-0.189542	0.000000	0.000000	0.000000	-0.138947	-0.003431	0.017942	0.000000	0.000000	4.000000	19.000000	1.000000
14667.030746	-0.096694	0.540956	-0.002858	81.392960	100.653534	137.762344	-0.145647	0.000000	-0.189542	0.000000	0.000000	0.000000	-0.145475	-0.003440	0.016420	0.000000	0.000000	4.000000	19.000000	1.000000
14667.034079	-0.096694	0.540956	-0.002858	81.392349	100.527733	137.604919	-0.145647	0.000000	-0.189542	0.000000	0.000000	0.000000	-0.145475	-0.003440	0.016420	0.000000	0.000000	4.000000	19.000000	1.000000
14667.037412	-0.097136	0.540945	-0.002795	81.392349	100.527733	137.604919	-0.145647	0.000000	-0.189542	0.000000	0.000000	0.000000	-0.132594	-0.003468	0.019027	0.000000	0.000000	4.000000	19.000000	1.000000
14667.040746	-0.097136	0.540945	-0.002795	81.392349	100.527733	137.604919	-0.145647	0.000000	-0.189542	0.000000	0.000000	0.000000	-0.132594	-0.003468	0.019027	0.000000	0.000000	4.000000	19.000000	1.000000
14667.044079	-0.097136	0.540945	-0.002795	81.391701	100.410072	137.423508	-0.139739	0.000000	-0.143197	0.000000	0.000000	0.000000	-0.132594	-0.003468	0.019027	0.000000	0.000000	4.000000	19.000000	1.000000
14667.047412	-0.097136	0.540945	-0.002795	81.391701	100.410072	137.423508	-0.139739	0.000000	-0.143197	0.000000	0.000000	0.000000	-0.132594	-0.003468	0.019027	0.000000	0.000000	4.000000	19.000000	1.000000
14667.050746	-0.097517	0.540950	-0.002700	81.391701	100.410072	137.423508	-0.139739	0.000000	-0.143197	0.000000	0.000000	0.000000	-0.114415	0.001484	0.028565	0.000000	0.000000	4.000000	19.000000	1.000000
14667.054079	-0.097517	0.540950	-0.002700	81.393898	100.309120	137.345703	-0.139739	0.000000	-0.143197	0.000000	0.000000	0.000000	-0.114415	0.001484	0.028565	0.000000	0.000000	4.000000	19.000000	1.000000
14667.057412	-0.097517	0.540950	-0.002700	81.393898	100.309120	137.345703	-0.139739	0.000000	-0.143197	0.000000	0.000000	0.000000	-0.114415	0.001484	0.028565	0.000000	0.000000	4.000000	19.000000	1.000000
14667.060746	-0.097517	0.540950	-0.002700	81.393898	100.309120	137.345703	-0.139739	0.000000	-0.143197	0.000000	0.000000	0.000000	-0.114415	0.001484	0.028565	0.000000	0.000000	4.000000	19.000000	1.000000
14667.064079	-0.098214	0.541010	-0.002505	81.399849	100.172661	137.225037	-0.134979	0.000000	-0.124128	0.000000	0.000000	0.000000	-0.209004	0.018201	0.058340	0.000000	0.000000	4.000000	19.000000	1.000000
14667.067412	-0.098214	0.541010	-0.002505	81.399849	100.172661	137.225037	-0.134979	0.000000	-0.124128	0.000000	0.000000	0.000000	0.000000	-0.000002	-0.000000	0.000000	0.000000	4.000000	19.000000	1.000000
14667.070746	-0.098214	0.541010	-0.002505	81.399849	100.172661	137.225037	-0.134979	0.000000	-0.124128	0.000000	0.000000	0.000000	0.000000	-0.000002	-0.000000	0.000000	0.000000	4.000000	19.000000	1.000000
14667.074079	-0.098214	0.541010	-0.002505	81.403419	100.071686	137.063217	-0.125255	0.000000	-0.089294	0.000000	0.000000	0.000000	0.000000	-0.000002	-0.000000	0.000000	0.000000	4.000000	19.000000	1.000000
14667.077412	-0.098214	0.541010	-0.002505	81.403419	100.071686	137.063217	-0.125255	0.000000	-0.089294	0.000000	0.000000	0.000000	0.000000	-0.000002	-0.000000	0.000000	0.000000	4.000000	19.000000	1.000000
14667.080746	-0.098576	0.541051	-0.002502	81.403419	100.071686	137.063217	-0.125255	0.000000	-0.089294	0.000000	0.000000	0.000000	-0.108652	0.012174	0.000917	0.000000	0.000000	4.000000	19.000000	1.000000
14667.084079	-0.098576	0.541051	-0.002502	81.405777	99.981705	136.729279	-0.125255	0.000000	-0.089294	0.000000	0.000000	0.000000	-0.108652	0.012174	0.000917	0.000000	0.000000	4.000000	19.000000	1.000000
14667.087412	-0.098576	0.541051	-0.002502	81.405777	99.981705	136.729279	-0.125255	0.000000	-0.089294	0.000000	0.000000	0.000000	-0.108652	0.012174	0.000917	0.000000	0.000000	4.000000	19.000000	1.000000
14667.090746	-0.098576	0.541051	-0.002502	81.405777	99.981705	136.729279	-0.125255	0.000000	-0.089294	0.000000	0.000000	0.000000	-0.108652	0.012174	0.000917	0.000000	0.000000	4.000000	19.000000	1.000000
14667.094079	-0.099505	0.541144	-0.002699	81.403893	99.864059	136.343781	-0.125103	0.000000	-0.071185	0.000000	0.000000	0.000000	-0.278696	0.027829	-0.059183	0.000000	0.000000	4.000000	19.000000	1.000000
14667.097412	-0.099505	0.541144	-0.002699	81.403893	99.864059	136.343781	-0.125103	0.000000	-0.071185	0.000000	0.000000	0.000000	0.000001	0.000005	-0.000000	0.000000	0.000000	4.000000	19.000000	1.000000
14667.100746	-0.099505	0.541144	-0.002699	81.403893	99.864059	136.343781	-0.125103	0.000000	-0.071185	0.000000	0.000000	0.000000	0.000001	0.000005	-0.000000	0.000000	0.000000	4.000000	19.000000	1.000000
14667.104079	-0.099505	0.541144	-0.002699	81.386894	99.715828	136.074097	-0.134966	0.000000	-0.024735	0.000000	0.000000	0.000000	0.000001	0.000005	-0.000000	0.000000	0.000000	4.000000	19.000000	1.000000
14667.107412	-0.099505	0.541144	-0.002699	81.386894	99.715828	136.074097	-0.134966	0.000000	-0.024735	0.000000	0.000000	0.000000	0.000001	0.000005	-0.000000	0.000000	0.000000	4.000000	19.000000	1.000000
14667.110746	-0.100127	0.541188	-0.002955	81.386894	99.715828	136.074097	-0.134966	0.000000	-0.024735	0.000000	0.000000	0.000000	-0.186609	0.013372	-0.076831	0.000000	0.000000	4.000000	19.000000	1.000000
14667.114079	-0.100127	0.541188	-0.002955	81.342926	99.454849	135.787888	-0.134966	0.000000	-0.024735	0.000000	0.000000	0.000000	-0.186609	0.013372	-0.076831	0.000000	0.000000	4.000000	19.000000	1.000000
14667.117412	-0.100803	0.541250	-0.003272	81.342926	99.454849	135.787888	-0.134966	0.000000	-0.024735	0.000000	0.000000	0.000000	-0.202811	0.018692	-0.095065	0.000000	0.000000	4.000000	19.000000	1.000000
14667.120746	-0.100803	0.541250	-0.003272	81.342926	99.454849	135.787888	-0.134966	0.000000	-0.024735	0.000000	0.000000	0.000000	-0.202811	0.018692	-0.095065	0.000000	0.000000	4.000000	19.000000	1.000000
14667.124079	-0.100803	0.541250	-0.003272	81.251427	98.973610	135.266739	-0.163616	0.000000	0.040168	0.000000	0.000000	0.000000	-0.202811	0.018692	-0.095065	0.000000	0.000000	4.000000	19.000000	1.000000
14667.127412	-0.100803	0.541250	-0.003272	81.251427	98.973610	135.266739	-0.163616	0.000000	0.040168	0.000000	0.000000	0.000000	-0.202811	0.018692	-0.095065	0.000000	0.000000	4.000000	19.000000	1.000000
14667.130746	-0.101538	0.541322	-0.003627	81.251427	98.973610	135.266739	-0.163616	0.000000	0.040168	0.000000	0.000000	0.000000	-0.220434	0.021338	-0.106543	0.000000	0.000000	4.000000	19.000000	1.000000
14667.134079	-0.101538	0.541322	-0.003627	81.114204	98.162331	134.532913	-0.163616	0.000000	0.040168	0.000000	0.000000	0.000000	-0.220434	0.021338	-0.106543	0.000000	0.000000	4.000000	19.000000	1.000000
14667.137412	-0.102259	0.541426	-0.003942	81.114204	98.162331	134.532913	-0.163616	0.000000	0.040168	0.000000	0.000000	0.000000	-0.216177	0.031243	-0.094479	0.000000	0.000000	4.000000	19.000000	1.000000
14667.140746	-0.102259	0.541426	-0.003942	81.114204	98.162331	134.532913	-0.163616	0.000000	0.040168	0.000000	0.000000	0.000000	-0.216177	0.031243	-0.094479	0.000000	0.000000	4.000000	19.000000	1.000000
14667.144079	-0.102259	0.541426	-0.003942	80.969475	96.926987	133.610413	-0.197119	0.000000	0.112936	0.000000	0.000000	0.000000	-0.216177	0.031243	-0.094479	0.000000	0.000000	4.000000	19.000000	1.000000
14667.147412	-0.102259	0.541426	-0.003942	80.969475	96.926987	133.610413	-0.197119	0.000000	0.112936	0.000000	0.000000	0.000000	-0.216177	0.031243	-0.094479	0.000000	0.000000	4.000000	19.000000	1.000000
14667.150746	-0.102988	0.541594	-0.004117	80.969475	96.926987	133.610413	-0.197119	0.000000	0.112936	0.000000	0.000000	0.000000	-0.218832	0.050633	-0.052291	0.000000	0.000000	4.000000	19.000000	1.000000
14667.154079	-0.102988	0.541594	-0.004117	80.828575	95.406143	132.405151	-0.197119	0.000000	0.112936	0.000000	0.000000	0.000000	-0.218832	0.050633	-0.052291	0.000000	0.000000	4.000000	19.000000	1.000000
14667.157412	-0.103654	0.541795	-0.004172	80.828575	95.406143	132.405151	-0.197119	0.000000	0.112936	0.000000	0.000000	0.000000	-0.199822	0.060198	-0.016664	0.000000	0.000000	4.000000	19.000000	1.000000
14667.160746	-0.103654	0.541795	-0.004172	80.828575	95.406143	132.405151	-0.197119	0.000000	0.112936	0.000000	0.000000	0.000000	-0.199822	0.060198	-0.016664	0.000000	0.000000	4.000000	19.000000	1.000000
14667.164079	-0.103654	0.541795	-0.004172	80.706032	93.983398	131.252731	-0.208612	0.000000	0.182712	0.000000	0.000000	0.000000	-0.199822	0.060198	-0.016664	0.000000	0.000000	4.000000	19.000000	1.000000
14667.167412	-0.104225	0.542010	-0.004053	80.706032	93.983398	131.252731	-0.208612	0.000000	0.182712	0.000000	0.000000	0.000000	-0.171183	0.064463	0.035651	0.000000	0.000000	4.000000	19.000000	1.000000
14667.170746	-0.104225	0.542010	-0.004053	80.706032	93.983398	131.252731	-0.208612	0.000000	0.182712	0.000000	0.000000	0.000000	-0.171183	0.064463	0.035651	0.000000	0.000000	4.000000	19.000000	1.000000
14667.174079	-0.104225	0.542010	-0.004053	80.631073	92.996025	130.413467	-0.202670	0.000000	0.211242	0.000000	0.000000	0.000000	-0.171183	0.064463	0.035651	0.000000	0.000000	4.000000	19.000000	1.000000
14667.177412	-0.104685	0.542266	-0.003828	80.631073	92.996025	130.413467	-0.202670	0.000000	0.211242	0.000000	0.000000	0.000000	-0.137929	0.076758	0.067570	0.000000	0.000000	4.000000	19.000000	1.000000
14667.180746	-0.104685	0.542266	-0.003828	80.631073	92.996025	130.413467	-0.202670	0.000000	0.211242	0.000000	0.000000	0.000000	-0.137929	0.076758	0.067570	0.000000	0.000000	4.000000	19.000000	1.000000
14667.184079	-0.104685	0.542266	-0.003828	80.643082	92.608841	129.977844	-0.191408	0.000000	0.234230	0.000000	0.000000	0.000000	-0.137929	0.076758	0.067570	0.000000	0.000000	4.000000	19.000000	1.000000
14667.187412	-0.104685	0.542266	-0.003828	80.643082	92.608841	129.977844	-0.191408	0.000000	0.234230	0.000000	0.000000	0.000000	-0.137929	0.076758	0.067570	0.000000	0.000000	4.000000	19.000000	1.000000
14667.190746	-0.105052	0.542521	-0.003515	80.643082	92.608841	129.977844	-0.191408	0.000000	0.234230	0.000000	0.000000	0.000000	-0.110178	0.076495	0.093960	0.000000	0.000000	4.000000	19.000000	1.000000
14667.194079	-0.105052	0.542521	-0.003515	80.698830	92.385567	129.660934	-0.191408	0.000000	0.234230	0.000000	0.000000	0.000000	-0.110178	0.076495	0.093960	0.000000	0.000000	4.000000	19.000000	1.000000
14667.197412	-0.105355	0.542776	-0.003187	80.698830	92.385567	129.660934	-0.191408	0.000000	0.234230	0.000000	0.000000	0.000000	-0.090890	0.076573	0.098301	0.000000	0.000000	4.000000	19.000000	1.000000
14667.200746	-0.105355	0.542776	-0.003187	80.698830	92.385567	129.660934	-0.191408	0.000000	0.234230	0.000000	0.000000	0.000000	-0.090890	0.076573	0.098301	0.000000	0.000000	4.000000	19.000000	1.000000
14667.204079	-0.105355	0.542776	-0.003187	80.786331	92.279625	129.487961	-0.159365	0.000000	0.267742	0.000000	0.000000	0.000000	-0.090890	0.076573	0.098301	0.000000	0.000000	4.000000	19.000000	1.000000
14667.207412	-0.105355	0.542776	-0.003187	80.786331	92.279625	129.487961	-0.159365	0.000000	0.267742	0.000000	0.000000	0.000000	-0.090890	0.076573	0.098301	0.000000	0.000000	4.000000	19.000000	1.000000
14667.210746	-0.105626	0.543049	-0.002901	80.786331	92.279625	129.487961	-0.159365	0.000000	0.267742	0.000000	0.000000	0.000000	-0.081330	0.081981	0.086027	0.000000	0.000000	4.000000	19.000000	1.000000
14667.214079	-0.105626	0.543049	-0.002901	80.903595	92.256599	129.364029	-0.159365	0.000000	0.267742	0.000000	0.000000	0.000000	-0.081330	0.081981	0.086027	0.000000	0.000000	4.000000	19.000000	1.000000
14667.217412	-0.105626	0.543049	-0.002901	80.903595	92.256599	129.364029	-0.159365	0.000000	0.267742	0.000000	0.000000	0.000000	-0.081330	0.081981	0.086027	0.000000	0.000000	4.000000	19.000000	1.000000
14667.220746	-0.105626	0.543049	-0.002901	80.903595	92.256599	129.364029	-0.159365	0.000000	0.267742	0.000000	0.000000	0.000000	-0.081330	0.081981	0.086027	0.000000	0.000000	4.000000	19.000000	1.000000
14667.224079	-0.106083	0.543549	-0.002500	81.019279	92.270157	129.277283	-0.145027	0.000000	0.281297	0.000000	0.000000	0.000000	-0.137177	0.149921	0.120216	0.000000	0.000000	4.000000	19.000000	1.000000
14667.227412	-0.106083	0.543549	-0.002500	81.019279	92.270157	129.277283	-0.145027	0.000000	0.281297	0.000000	0.000000	0.000000	0.000000	0.000004	0.000000	0.000000	0.000000	4.000000	19.000000	1.000000
14667.230746	-0.106083	0.543549	-0.002500	81.019279	92.270157	129.277283	-0.145027	0.000000	0.281297	0.000000	0.000000	0.000000	0.000000	0.000004	0.000000	0.000000	0.000000	4.000000	19.000000	1.000000
14667.234079	-0.106083	0.543549	-0.002500	81.108971	92.228493	129.164459	-0.124991	0.000000	0.304160	0.000000	0.000000	0.000000	0.000000	0.000004	0.000000	0.000000	0.000000	4.000000	19.000000	1.000000
14667.237412	-0.106083	0.543549	-0.002500	81.108971	92.228493	129.164459	-0.124991	0.000000	0.304160	0.000000	0.000000	0.000000	0.000000	0.000004	0.000000	0.000000	0.000000	4.000000	19.000000	1.000000
14667.240746	-0.106268	0.543801	-0.002390	81.108971	92.228493	129.164459	-0.124991	0.000000	0.304160	0.000000	0.000000	0.000000	-0.055478	0.075553	0.032867	0.000000	0.000000	4.000000	19.000000	1.000000
14667.244079	-0.106268	0.543801	-0.002390	81.162086	92.103172	129.006226	-0.124991	0.000000	0.304160	0.000000	0.000000	0.000000	-0.055478	0.075553	0.032867	0.000000	0.000000	4.000000	19.000000	1.000000
14667.247412	-0.106268	0.543801	-0.002390	81.162086	92.103172	129.006226	-0.124991	0.000000	0.304160	0.000000	0.000000	0.000000	-0.055478	0.075553	0.032867	0.000000	0.000000	4.000000	19.000000	1.000000
14667.250746	-0.106268	0.543801	-0.002390	81.162086	92.103172	129.006226	-0.124991	0.000000	0.304160	0.000000	0.000000	0.000000	-0.055478	0.075553	0.032867	0.000000	0.000000	4.000000	19.000000	1.000000
14667.254079	-0.106652	0.544246	-0.002208	81.190491	91.926453	128.823959	-0.119513	0.000000	0.313406	0.000000	0.000000	0.000000	-0.115255	0.133580	0.054533	0.000000	0.000000	4.000000	19.000000	1.000000
14667.257412	-0.106652	0.544246	-0.002208	81.190491	91.926453	128.823959	-0.119513	0.000000	0.313406	0.000000	0.000000	0.000000	-0.115255	0.133580	0.054533	0.000000	0.000000	4.000000	19.000000	1.000000
14667.260746	-0.106652	0.544246	-0.002208	81.190491	91.926453	128.823959	-0.119513	0.000000	0.313406	0.000000	0.000000	0.000000	-0.115255	0.133580	0.054533	0.000000	0.000000	4.000000	19.000000	1.000000
14667.264079	-0.106652	0.544246	-0.002208	81.213539	91.755272	128.652557	-0.110424	0.000000	0.332615	0.000000	0.000000	0.000000	-0.115255	0.133580	0.054533	0.000000	0.000000	4.000000	19.000000	1.000000
14667.267412	-0.106835	0.544431	-0.002108	81.213539	91.755272	128.652557	-0.110424	0.000000	0.332615	0.000000	0.000000	0.000000	-0.054902	0.055359	0.030025	0.000000	0.000000	4.000000	19.000000	1.000000
14667.270746	-0.106835	0.544431	-0.002108	81.213539	91.755272	128.652557	-0.110424	0.000000	0.332615	0.000000	0.000000	0.000000	-0.054902	0.055359	0.030025	0.000000	0.000000	4.000000	19.000000	1.000000
14667.274079	-0.106835	0.544431	-0.002108	81.240204	91.615715	128.507935	-0.105420	0.000000	0.341766	0.000000	0.000000	0.000000	-0.054902	0.055359	0.030025	0.000000	0.000000	4.000000	19.000000	1.000000
14667.277412	-0.106835	0.544431	-0.002108	81.240204	91.615715	128.507935	-0.105420	0.000000	0.341766	0.000000	0.000000	0.000000	-0.054902	0.055359	0.030025	0.000000	0.000000	4.000000	19.000000	1.000000
14667.280746	-0.106994	0.544573	-0.002017	81.240204	91.615715	128.507935	-0.105420	0.000000	0.341766	0.000000	0.000000	0.000000	-0.047486	0.042698	0.027468	0.000000	0.000000	4.000000	19.000000	1.000000
14667.284079	-0.106994	0.544573	-0.002017	81.260773	91.504669	128.394669	-0.105420	0.000000	0.341766	0.000000	0.000000	0.000000	-0.047486	0.042698	0.027468	0.000000	0.000000	4.000000	19.000000	1.000000
14667.287412	-0.106994	0.544573	-0.002017	81.260773	91.504669	128.394669	-0.105420	0.000000	0.341766	0.000000	0.000000	0.000000	-0.047486	0.042698	0.027468	0.000000	0.000000	4.000000	19.000000	1.000000
14667.290746	-0.106994	0.544573	-0.002017	81.260773	91.504669	128.394669	-0.105420	0.000000	0.341766	0.000000	0.000000	0.000000	-0.047486	0.042698	0.027468	0.000000	0.000000	4.000000	19.000000	1.000000
14667.294079	-0.107315	0.544756	-0.001815	81.269272	91.405434	128.294815	-0.100842	0.000000	0.349680	0.000000	0.000000	0.000000	-0.096336	0.054801	0.060426	0.000000	0.000000	4.000000	19.000000	1.000000
14667.297412	-0.107315	0.544756	-0.001815	81.269272	91.405434	128.294815	-0.100842	0.000000	0.349680	0.000000	0.000000	0.000000	-0.096336	0.054801	0.060426	0.000000	0.000000	4.000000	19.000000	1.000000
14667.300746	-0.107315	0.544756	-0.001815	81.269272	91.405434	128.294815	-0.100842	0.000000	0.349680	0.000000	0.000000	0.000000	-0.096336	0.054801	0.060426	0.000000	0.000000	4.000000	19.000000	1.000000
14667.304079	-0.107315	0.544756	-0.001815	81.271568	91.332588	128.234879	-0.090771	0.000000	0.365736	0.000000	0.000000	0.000000	-0.096336	0.054801	0.060426	0.000000	0.000000	4.000000	19.000000	1.000000
14667.307412	-0.107425	0.544788	-0.001736	81.271568	91.332588	128.234879	-0.090771	0.000000	0.365736	0.000000	0.000000	0.000000	-0.032993	0.009699	0.023789	0.000000	0.000000	4.000000	19.000000	1.000000
14667.310746	-0.107425	0.544788	-0.001736	81.271568	91.332588	128.234879	-0.090771	0.000000	0.365736	0.000000	0.000000	0.000000	-0.032993	0.009699	0.023789	0.000000	0.000000	4.000000	19.000000	1.000000
14667.314079	-0.107425	0.544788	-0.001736	81.273117	91.326012	128.237488	-0.086806	0.000000	0.371235	0.000000	0.000000	0.000000	-0.032993	0.009699	0.023789	0.000000	0.000000	4.000000	19.000000	1.000000
14667.317412	-0.107425	0.544788	-0.001736	81.273117	91.326012	128.237488	-0.086806	0.000000	0.371235	0.000000	0.000000	0.000000	-0.032993	0.009699	0.023789	0.000000	0.000000	4.000000	19.000000	1.000000
14667.320746	-0.107522	0.544770	-0.001711	81.273117	91.326012	128.237488	-0.086806	0.000000	0.371235	0.000000	0.000000	0.000000	-0.029162	-0.005303	0.007515	0.000000	0.000000	4.000000	19.000000	1.000000
14667.324079	-0.107522	0.544770	-0.001711	81.273117	91.312416	128.237503	-0.086806	0.000000	0.371235	0.000000	0.000000	0.000000	-0.029162	-0.005303	0.007515	0.000000	0.000000	4.000000	19.000000	1.000000
14667.327412	-0.107522	0.544770	-0.001711	81.273117	91.312416	128.237503	-0.086806	0.000000	0.371235	0.000000	0.000000	0.000000	-0.029162	-0.005303	0.007515	0.000000	0.000000	4.000000	19.000000	1.000000
14667.330746	-0.107522	0.544770	-0.001711	81.273117	91.312416	128.237503	-0.086806	0.000000	0.371235	0.000000	0.000000	0.000000	-0.029162	-0.005303	0.007515	0.000000	0.000000	4.000000	19.000000	1.000000
14667.334079	-0.107745	0.544736	-0.001735	81.272331	91.321266	128.257462	-0.085554	0.000000	0.376095	0.000000	0.000000	0.000000	-0.066805	-0.010319	-0.007113	0.000000	0.000000	4.000000	19.000000	1.000000
14667.337412	-0.107745	0.544736	-0.001735	81.272331	91.321266	128.257462	-0.085554	0.000000	0.376095	0.000000	0.000000	0.000000	-0.000000	-0.000002	-0.000000	0.000000	0.000000	4.000000	19.000000	1.000000
14667.340746	-0.107745	0.544736	-0.001735	81.272331	91.321266	128.257462	-0.085554	0.000000	0.376095	0.000000	0.000000	0.000000	-0.000000	-0.000002	-0.000000	0.000000	0.000000	4.000000	19.000000	1.000000
14667.344079	-0.107745	0.544736	-0.001735	81.271538	91.335548	128.277420	-0.086739	0.000000	0.387229	0.000000	0.000000	0.000000	-0.000000	-0.000002	-0.000000	0.000000	0.000000	4.000000	19.000000	1.000000
14667.347412	-0.107745	0.544736	-0.001735	81.271538	91.335548	128.277420	-0.086739	0.000000	0.387229	0.000000	0.000000	0.000000	-0.000000	-0.000002	-0.000000	0.000000	0.000000	4.000000	19.000000	1.000000
14667.350746	-0.107789	0.544710	-0.001740	81.271538	91.335548	128.277420	-0.086739	0.000000	0.387229	0.000000	0.000000	0.000000	-0.013303	-0.007674	-0.001673	0.000000	0.000000	4.000000	19.000000	1.000000
14667.354079	-0.107789	0.544710	-0.001740	81.271538	91.335548	128.277420	-0.086739	0.000000	0.387229	0.000000	0.000000	0.000000	-0.013303	-0.007674	-0.001673	0.000000	0.000000	4.000000	19.000000	1.000000
14667.357412	-0.107789	0.544710	-0.001740	81.271538	91.335548	128.277420	-0.086739	0.000000	0.387229	0.000000	0.000000	0.000000	-0.013303	-0.007674	-0.001673	0.000000	0.000000	4.000000	19.000000	1.000000
14667.360746	-0.107789	0.544710	-0.001740	81.271538	91.335548	128.277420	-0.086739	0.000000	0.387229	0.000000	0.000000	0.000000	-0.013303	-0.007674	-0.001673	0.000000	0.000000	4.000000	19.000000	1.000000
14667.364079	-0.107676	0.544658	-0.001637	81.270752	91.366173	128.297379	-0.087018	0.000000	0.389447	0.000000	0.000000	0.000000	0.033756	-0.015658	0.031051	0.000000	0.000000	4.000000	19.000000	1.000000
14667.367412	-0.107676	0.544658	-0.001637	81.270752	91.366173	128.297379	-0.087018	0.000000	0.389447	0.000000	0.000000	0.000000	0.033756	-0.015658	0.031051	0.000000	0.000000	4.000000	19.000000	1.000000
14667.370746	-0.107676	0.544658	-0.001637	81.270752	91.366173	128.297379	-0.087018	0.000000	0.389447	0.000000	0.000000	0.000000	0.033756	-0.015658	0.031051	0.000000	0.000000	4.000000	19.000000	1.000000
14667.374079	-0.107676	0.544658	-0.001637	81.270737	91.382469	128.297363	-0.081843	0.000000	0.383821	0.000000	0.000000	0.000000	0.033756	-0.015658	0.031051	0.000000	0.000000	4.000000	19.000000	1.000000
14667.377412	-0.107557	0.544640	-0.001561	81.270737	91.382469	128.297363	-0.081843	0.000000	0.383821	0.000000	0.000000	0.000000	0.035708	-0.005323	0.022829	0.000000	0.000000	4.000000	19.000000	1.000000
14667.380746	-0.107557	0.544640	-0.001561	81.270737	91.382469	128.297363	-0.081843	0.000000	0.383821	0.000000	0.000000	0.000000	0.035708	-0.005323	0.022829	0.000000	0.000000	4.000000	19.000000	1.000000
14667.384079	-0.107557	0.544640	-0.001561	81.269966	91.421249	128.317337	-0.078038	0.000000	0.377869	0.000000	0.000000	0.000000	0.035708	-0.005323	0.022829	0.000000	0.000000	4.000000	19.000000	1.000000
14667.387412	-0.107557	0.544640	-0.001561	81.269966	91.421249	128.317337	-0.078038	0.000000	0.377869	0.000000	0.000000	0.000000	0.035708	-0.005323	0.022829	0.000000	0.000000	4.000000	19.000000	1.000000
14667.390746	-0.107434	0.544606	-0.001503	81.269966	91.421249	128.317337	-0.078038	0.000000	0.377869	0.000000	0.000000	0.000000	0.036996	-0.010321	0.017397	0.000000	0.000000	4.000000	19.000000	1.000000
14667.394079	-0.107434	0.544606	-0.001503	81.268372	91.479706	128.357208	-0.078038	0.000000	0.377869	0.000000	0.000000	0.000000	0.036996	-0.010321	0.017397	0.000000	0.000000	4.000000	19.000000	1.000000
14667.397412	-0.107434	0.544606	-0.001503	81.268372	91.479706	128.357208	-0.078038	0.000000	0.377869	0.000000	0.000000	0.000000	0.036996	-0.010321	0.017397	0.000000	0.000000	4.000000	19.000000	1.000000
14667.400746	-0.107434	0.544606	-0.001503	81.268372	91.479706	128.357208	-0.078038	0.000000	0.377869	0.000000	0.000000	0.000000	0.036996	-0.010321	0.017397	0.000000	0.000000	4.000000	19.000000	1.000000
14667.404079	-0.107099	0.544505	-0.001471	81.265968	91.557823	128.416977	-0.075139	0.000000	0.371703	0.000000	0.000000	0.000000	0.100520	-0.030381	0.009428	0.000000	0.000000	4.000000	19.000000	1.000000
14667.407412	-0.107099	0.544505	-0.001471	81.265968	91.557823	128.416977	-0.075139	0.000000	0.371703	0.000000	0.000000	0.000000	0.100520	-0.030381	0.009428	0.000000	0.000000	4.000000	19.000000	1.000000
14667.410746	-0.107099	0.544505	-0.001471	81.265968	91.557823	128.416977	-0.075139	0.000000	0.371703	0.000000	0.000000	0.000000	0.100520	-0.030381	0.009428	0.000000	0.000000	4.000000	19.000000	1.000000
14667.414079	-0.107099	0.544505	-0.001471	81.262749	91.658363	128.496674	-0.073567	0.000000	0.354950	0.000000	0.000000	0.000000	0.100520	-0.030381	0.009428	0.000000	0.000000	4.000000	19.000000	1.000000
14667.417412	-0.106909	0.544438	-0.001503	81.262749	91.658363	128.496674	-0.073567	0.000000	0.354950	0.000000	0.000000	0.000000	0.057014	-0.020032	-0.009513	0.000000	0.000000	4.000000	19.000000	1.000000
14667.420746	-0.106909	0.544438	-0.001503	81.262749	91.658363	128.496674	-0.073567	0.000000	0.354950	0.000000	0.000000	0.000000	0.057014	-0.020032	-0.009513	0.000000	0.000000	4.000000	19.000000	1.000000
14667.424079	-0.106909	0.544438	-0.001503	81.259537	91.758858	128.576340	-0.075153	0.000000	0.345447	0.000000	0.000000	0.000000	0.057014	-0.020032	-0.009513	0.000000	0.000000	4.000000	19.000000	1.000000
14667.427412	-0.106709	0.544363	-0.001576	81.259537	91.758858	128.576340	-0.075153	0.000000	0.345447	0.000000	0.000000	0.000000	0.059872	-0.022380	-0.021789	0.000000	0.000000	4.000000	19.000000	1.000000
14667.430746	-0.106709	0.544363	-0.001576	81.259537	91.758858	128.576340	-0.075153	0.000000	0.345447	0.000000	0.000000	0.000000	0.059872	-0.022380	-0.021789	0.000000	0.000000	4.000000	19.000000	1.000000
14667.434079	-0.106709	0.544363	-0.001576	81.254005	91.877296	128.673157	-0.078784	0.000000	0.335469	0.000000	0.000000	0.000000	0.059872	-0.022380	-0.021789	0.000000	0.000000	4.000000	19.000000	1.000000
14667.437412	-0.106709	0.544363	-0.001576	81.254005	91.877296	128.673157	-0.078784	0.000000	0.335469	0.000000	0.000000	0.000000	0.059872	-0.022380	-0.021789	0.000000	0.000000	4.000000	19.000000	1.000000
14667.440746	-0.106492	0.544306	-0.001625	81.254005	91.877296	128.673157	-0.078784	0.000000	0.335469	0.000000	0.000000	0.000000	0.065070	-0.017351	-0.014875	0.000000	0.000000	4.000000	19.000000	1.000000
14667.444079	-0.106492	0.544306	-0.001625	81.250801	91.977676	128.752701	-0.078784	0.000000	0.335469	0.000000	0.000000	0.000000	0.065070	-0.017351	-0.014875	0.000000	0.000000	4.000000	19.000000	1.000000
14667.447412	-0.106492	0.544306	-0.001625	81.250801	91.977676	128.752701	-0.078784	0.000000	0.335469	0.000000	0.000000	0.000000	0.065070	-0.017351	-0.014875	0.000000	0.000000	4.000000	19.000000	1.000000
14667.450746	-0.106492	0.544306	-0.001625	81.250801	91.977676	128.752701	-0.078784	0.000000	0.335469	0.000000	0.000000	0.000000	0.065070	-0.017351	-0.014875	0.000000	0.000000	4.000000	19.000000	1.000000
14667.454079	-0.106128	0.544207	-0.001722	81.246803	92.051208	128.809586	-0.081263	0.000000	0.324624	0.000000	0.000000	0.000000	0.109363	-0.029706	-0.028954	0.000000	0.000000	4.000000	19.000000	1.000000
14667.457412	-0.106128	0.544207	-0.001722	81.246803	92.051208	128.809586	-0.081263	0.000000	0.324624	0.000000	0.000000	0.000000	0.109363	-0.029706	-0.028954	0.000000	0.000000	4.000000	19.000000	1.000000
14667.460746	-0.106128	0.544207	-0.001722	81.246803	92.051208	128.809586	-0.081263	0.000000	0.324624	0.000000	0.000000	0.000000	0.109363	-0.029706	-0.028954	0.000000	0.000000	4.000000	19.000000	1.000000
14667.464079	-0.106128	0.544207	-0.001722	81.243683	92.105103	128.846603	-0.086089	0.000000	0.306397	0.000000	0.000000	0.000000	0.109363	-0.029706	-0.028954	0.000000	0.000000	4.000000	19.000000	1.000000
14667.467412	-0.105984	0.544182	-0.001751	81.243683	92.105103	128.846603	-0.086089	0.000000	0.306397	0.000000	0.000000	0.000000	0.043035	-0.007348	-0.008627	0.000000	0.000000	4.000000	19.000000	1.000000
14667.470746	-0.105984	0.544182	-0.001751	81.243683	92.105103	128.846603	-0.086089	0.000000	0.306397	0.000000	0.000000	0.000000	0.043035	-0.007348	-0.008627	0.000000	0.000000	4.000000	19.000000	1.000000
14667.474079	-0.105984	0.544182	-0.001751	81.234711	92.098022	128.830627	-0.087527	0.000000	0.299224	0.000000	0.000000	0.000000	0.043035	-0.007348	-0.008627	0.000000	0.000000	4.000000	19.000000	1.000000
14667.477412	-0.105984	0.544182	-0.001751	81.234711	92.098022	128.830627	-0.087527	0.000000	0.299224	0.000000	0.000000	0.000000	0.043035	-0.007348	-0.008627	0.000000	0.000000	4.000000	19.000000	1.000000
14667.480746	-0.105832	0.544208	-0.001720	81.234711	92.098022	128.830627	-0.087527	0.000000	0.299224	0.000000	0.000000	0.000000	0.045728	0.007656	0.009169	0.000000	0.000000	4.000000	19.000000	1.000000
14667.484079	-0.105832	0.544208	-0.001720	81.228218	92.032234	128.755264	-0.087527	0.000000	0.299224	0.000000	0.000000	0.000000	0.045728	0.007656	0.009169	0.000000	0.000000	4.000000	19.000000	1.000000
14667.487412	-0.105657	0.544259	-0.001689	81.228218	92.032234	128.755264	-0.087527	0.000000	0.299224	0.000000	0.000000	0.000000	0.052538	0.015328	0.009268	0.000000	0.000000	4.000000	19.000000	1.000000
14667.490746	-0.105657	0.544259	-0.001689	81.228218	92.032234	128.755264	-0.087527	0.000000	0.299224	0.000000	0.000000	0.000000	0.052538	0.015328	0.009268	0.000000	0.000000	4.000000	19.000000	1.000000
14667.494079	-0.105657	0.544259	-0.001689	81.230003	91.971344	128.673401	-0.084454	0.000000	0.282846	0.000000	0.000000	0.000000	0.052538	0.015328	0.009268	0.000000	0.000000	4.000000	19.000000	1.000000
14667.497412	-0.105657	0.544259	-0.001689	81.230003	91.971344	128.673401	-0.084454	0.000000	0.282846	0.000000	0.000000	0.000000	0.052538	0.015328	0.009268	0.000000	0.000000	4.000000	19.000000	1.000000
14667.500746	-0.105490	0.544343	-0.001622	81.230003	91.971344	128.673401	-0.084454	0.000000	0.282846	0.000000	0.000000	0.000000	0.050025	0.025346	0.020114	0.000000	0.000000	4.000000	19.000000	1.000000
14667.504079	-0.105490	0.544343	-0.001622	81.234802	91.880852	128.554306	-0.084454	0.000000	0.282846	0.000000	0.000000	0.000000	0.050025	0.025346	0.020114	0.000000	0.000000	4.000000	19.000000	1.000000
14667.507412	-0.105490	0.544343	-0.001622	81.234802	91.880852	128.554306	-0.084454	0.000000	0.282846	0.000000	0.000000	0.000000	0.050025	0.025346	0.020114	0.000000	0.000000	4.000000	19.000000	1.000000
14667.510746	-0.105490	0.544343	-0.001622	81.234802	91.880852	128.554306	-0.084454	0.000000	0.282846	0.000000	0.000000	0.000000	0.050025	0.025346	0.020114	0.000000	0.000000	4.000000	19.000000	1.000000
14667.514079	-0.105129	0.544604	-0.001410	81.239601	91.784828	128.435150	-0.081102	0.000000	0.274509	0.000000	0.000000	0.000000	0.108375	0.078395	0.063484	0.000000	0.000000	4.000000	19.000000	1.000000
14667.517412	-0.105129	0.544604	-0.001410	81.239601	91.784828	128.435150	-0.081102	0.000000	0.274509	0.000000	0.000000	0.000000	0.108375	0.078395	0.063484	0.000000	0.000000	4.000000	19.000000	1.000000
14667.520746	-0.105129	0.544604	-0.001410	81.239601	91.784828	128.435150	-0.081102	0.000000	0.274509	0.000000	0.000000	0.000000	0.108375	0.078395	0.063484	0.000000	0.000000	4.000000	19.000000	1.000000
14667.524079	-0.105129	0.544604	-0.001410	81.245209	91.666321	128.295975	-0.070521	0.000000	0.256446	0.000000	0.000000	0.000000	0.108375	0.078395	0.063484	0.000000	0.000000	4.000000	19.000000	1.000000
14667.527412	-0.105013	0.544748	-0.001322	81.245209	91.666321	128.295975	-0.070521	0.000000	0.256446	0.000000	0.000000	0.000000	0.034907	0.043033	0.026507	0.000000	0.000000	4.000000	19.000000	1.000000
14667.530746	-0.105013	0.544748	-0.001322	81.245209	91.666321	128.295975	-0.070521	0.000000	0.256446	0.000000	0.000000	0.000000	0.034907	0.043033	0.026507	0.000000	0.000000	4.000000	19.000000	1.000000
14667.534079	-0.105013	0.544748	-0.001322	81.250679	91.539421	128.156570	-0.066103	0.000000	0.250629	0.000000	0.000000	0.000000	0.034907	0.043033	0.026507	0.000000	0.000000	4.000000	19.000000	1.000000
14667.537412	-0.104939	0.544891	-0.001244	81.250679	91.539421	128.156570	-0.066103	0.000000	0.250629	0.000000	0.000000	0.000000	0.021938	0.043041	0.023496	0.000000	0.000000	4.000000	19.000000	1.000000
14667.540746	-0.104939	0.544891	-0.001244	81.250679	91.539421	128.156570	-0.066103	0.000000	0.250629	0.000000	0.000000	0.000000	0.021938	0.043041	0.023496	0.000000	0.000000	4.000000	19.000000	1.000000
14667.544079	-0.104939	0.544891	-0.001244	81.256950	91.389977	127.997101	-0.062187	0.000000	0.246972	0.000000	0.000000	0.000000	0.021938	0.043041	0.023496	0.000000	0.000000	4.000000	19.000000	1.000000
14667.547412	-0.104939	0.544891	-0.001244	81.256950	91.389977	127.997101	-0.062187	0.000000	0.246972	0.000000	0.000000	0.000000	0.021938	0.043041	0.023496	0.000000	0.000000	4.000000	19.000000	1.000000
14667.550746	-0.104898	0.545017	-0.001125	81.256950	91.389977	127.997101	-0.062187	0.000000	0.246972	0.000000	0.000000	0.000000	0.012314	0.037756	0.035643	0.000000	0.000000	4.000000	19.000000	1.000000
14667.554079	-0.104898	0.545017	-0.001125	81.261581	91.277023	127.877327	-0.062187	0.000000	0.246972	0.000000	0.000000	0.000000	0.012314	0.037756	0.035643	0.000000	0.000000	4.000000	19.000000	1.000000
14667.557412	-0.104898	0.545017	-0.001125	81.261581	91.277023	127.877327	-0.062187	0.000000	0.246972	0.000000	0.000000	0.000000	0.012314	0.037756	0.035643	0.000000	0.000000	4.000000	19.000000	1.000000
14667.560746	-0.104898	0.545017	-0.001125	81.261581	91.277023	127.877327	-0.062187	0.000000	0.246972	0.000000	0.000000	0.000000	0.012314	0.037756	0.035643	0.000000	0.000000	4.000000	19.000000	1.000000
14667.564079	-0.104846	0.545244	-0.000956	81.264664	91.159767	127.754936	-0.056247	0.000000	0.244920	0.000000	0.000000	0.000000	0.015729	0.068179	0.050582	0.000000	0.000000	4.000000	19.000000	1.000000
14667.567412	-0.104846	0.545244	-0.000956	81.264664	91.159767	127.754936	-0.056247	0.000000	0.244920	0.000000	0.000000	0.000000	0.015729	0.068179	0.050582	0.000000	0.000000	4.000000	19.000000	1.000000
14667.570746	-0.104846	0.545244	-0.000956	81.264664	91.159767	127.754936	-0.056247	0.000000	0.244920	0.000000	0.000000	0.000000	0.015729	0.068179	0.050582	0.000000	0.000000	4.000000	19.000000	1.000000
14667.574079	-0.104846	0.545244	-0.000956	81.266930	91.062202	127.652466	-0.047816	0.000000	0.242299	0.000000	0.000000	0.000000	0.015729	0.068179	0.050582	0.000000	0.000000	4.000000	19.000000	1.000000
14667.577412	-0.104823	0.545328	-0.000856	81.266930	91.062202	127.652466	-0.047816	0.000000	0.242299	0.000000	0.000000	0.000000	0.006766	0.025083	0.030099	0.000000	0.000000	4.000000	19.000000	1.000000
14667.580746	-0.104823	0.545328	-0.000856	81.266930	91.062202	127.652466	-0.047816	0.000000	0.242299	0.000000	0.000000	0.000000	0.006766	0.025083	0.030099	0.000000	0.000000	4.000000	19.000000	1.000000
14667.584079	-0.104823	0.545328	-0.000856	81.263939	90.974678	127.562622	-0.042800	0.000000	0.241171	0.000000	0.000000	0.000000	0.006766	0.025083	0.030099	0.000000	0.000000	4.000000	19.000000	1.000000
14667.587412	-0.104823	0.545328	-0.000856	81.263939	90.974678	127.562622	-0.042800	0.000000	0.241171	0.000000	0.000000	0.000000	0.006766	0.025083	0.030099	0.000000	0.000000	4.000000	19.000000	1.000000
14667.590746	-0.104752	0.545421	-0.000769	81.263939	90.974678	127.562622	-0.042800	0.000000	0.241171	0.000000	0.000000	0.000000	0.021341	0.027754	0.026246	0.000000	0.000000	4.000000	19.000000	1.000000
14667.594079	-0.104752	0.545421	-0.000769	81.265472	90.905045	127.480141	-0.042800	0.000000	0.241171	0.000000	0.000000	0.000000	0.021341	0.027754	0.026246	0.000000	0.000000	4.000000	19.000000	1.000000
14667.597412	-0.104752	0.545421	-0.000769	81.265472	90.905045	127.480141	-0.042800	0.000000	0.241171	0.000000	0.000000	0.000000	0.021341	0.027754	0.026246	0.000000	0.000000	4.000000	19.000000	1.000000
14667.600746	-0.104752	0.545421	-0.000769	81.265472	90.905045	127.480141	-0.042800	0.000000	0.241171	0.000000	0.000000	0.000000	0.021341	0.027754	0.026246	0.000000	0.000000	4.000000	19.000000	1.000000
14667.604079	-0.104517	0.545521	-0.000600	81.266907	90.884453	127.440048	-0.038426	0.000000	0.237614	0.000000	0.000000	0.000000	0.070559	0.030141	0.050403	0.000000	0.000000	4.000000	19.000000	1.000000
14667.607412	-0.104517	0.545521	-0.000600	81.266907	90.884453	127.440048	-0.038426	0.000000	0.237614	0.000000	0.000000	0.000000	0.070559	0.030141	0.050403	0.000000	0.000000	4.000000	19.000000	1.000000
14667.610746	-0.104517	0.545521	-0.000600	81.266907	90.884453	127.440048	-0.038426	0.000000	0.237614	0.000000	0.000000	0.000000	0.070559	0.030141	0.050403	0.000000	0.000000	4.000000	19.000000	1.000000
14667.614079	-0.104517	0.545521	-0.000600	81.267654	90.883743	127.420059	-0.030025	0.000000	0.225854	0.000000	0.000000	0.000000	0.070559	0.030141	0.050403	0.000000	0.000000	4.000000	19.000000	1.000000
14667.617412	-0.104387	0.545521	-0.000571	81.267654	90.883743	127.420059	-0.030025	0.000000	0.225854	0.000000	0.000000	0.000000	0.039014	-0.000007	0.008925	0.000000	0.000000	4.000000	19.000000	1.000000
14667.620746	-0.104387	0.545521	-0.000571	81.267654	90.883743	127.420059	-0.030025	0.000000	0.225854	0.000000	0.000000	0.000000	0.039014	-0.000007	0.008925	0.000000	0.000000	4.000000	19.000000	1.000000
14667.624079	-0.104387	0.545521	-0.000571	81.267677	90.894615	127.420059	-0.028537	0.000000	0.219352	0.000000	0.000000	0.000000	0.039014	-0.000007	0.008925	0.000000	0.000000	4.000000	19.000000	1.000000
14667.627412	-0.104387	0.545521	-0.000571	81.267677	90.894615	127.420059	-0.028537	0.000000	0.219352	0.000000	0.000000	0.000000	0.039014	-0.000007	0.008925	0.000000	0.000000	4.000000	19.000000	1.000000
14667.630746	-0.104273	0.545530	-0.000569	81.267677	90.894615	127.420059	-0.028537	0.000000	0.219352	0.000000	0.000000	0.000000	0.034075	0.002648	0.000597	0.000000	0.000000	4.000000	19.000000	1.000000
14667.634079	-0.104273	0.545530	-0.000569	81.266960	90.922554	127.440063	-0.028537	0.000000	0.219352	0.000000	0.000000	0.000000	0.034075	0.002648	0.000597	0.000000	0.000000	4.000000	19.000000	1.000000
14667.637412	-0.104273	0.545530	-0.000569	81.266960	90.922554	127.440063	-0.028537	0.000000	0.219352	0.000000	0.000000	0.000000	0.034075	0.002648	0.000597	0.000000	0.000000	4.000000	19.000000	1.000000
14667.640746	-0.104273	0.545530	-0.000569	81.266960	90.922554	127.440063	-0.028537	0.000000	0.219352	0.000000	0.000000	0.000000	0.034075	0.002648	0.000597	0.000000	0.000000	4.000000	19.000000	1.000000
14667.644079	-0.104192	0.545463	-0.000626	81.264687	90.984634	127.500130	-0.028438	0.000000	0.213672	0.000000	0.000000	0.000000	0.024459	-0.020085	-0.017232	0.000000	0.000000	4.000000	19.000000	1.000000
14667.647412	-0.104192	0.545463	-0.000626	81.264687	90.984634	127.500130	-0.028438	0.000000	0.213672	0.000000	0.000000	0.000000	0.024459	-0.020085	-0.017232	0.000000	0.000000	4.000000	19.000000	1.000000
14667.650746	-0.104192	0.545463	-0.000626	81.264687	90.984634	127.500130	-0.028438	0.000000	0.213672	0.000000	0.000000	0.000000	0.024459	-0.020085	-0.017232	0.000000	0.000000	4.000000	19.000000	1.000000
14667.654079	-0.104192	0.545463	-0.000626	81.263199	91.021461	127.540138	-0.031310	0.000000	0.209596	0.000000	0.000000	0.000000	0.024459	-0.020085	-0.017232	0.000000	0.000000	4.000000	19.000000	1.000000
14667.657412	-0.104205	0.545429	-0.000667	81.263199	91.021461	127.540138	-0.031310	0.000000	0.209596	0.000000	0.000000	0.000000	-0.004029	-0.010057	-0.012328	0.000000	0.000000	4.000000	19.000000	1.000000
14667.660746	-0.104205	0.545429	-0.000667	81.263199	91.021461	127.540138	-0.031310	0.000000	0.209596	0.000000	0.000000	0.000000	-0.004029	-0.010057	-0.012328	0.000000	0.000000	4.000000	19.000000	1.000000
14667.664079	-0.104205	0.545429	-0.000667	81.260902	91.078026	127.600121	-0.033365	0.000000	0.210267	0.000000	0.000000	0.000000	-0.004029	-0.010057	-0.012328	0.000000	0.000000	4.000000	19.000000	1.000000
14667.667412	-0.104205	0.545429	-0.000667	81.260902	91.078026	127.600121	-0.033365	0.000000	0.210267	0.000000	0.000000	0.000000	-0.004029	-0.010057	-0.012328	0.000000	0.000000	4.000000	19.000000	1.000000
14667.670746	-0.104220	0.545370	-0.000704	81.260902	91.078026	127.600121	-0.033365	0.000000	0.210267	0.000000	0.000000	0.000000	-0.004346	-0.017732	-0.010920	0.000000	0.000000	4.000000	19.000000	1.000000
14667.674079	-0.104220	0.545370	-0.000704	81.259422	91.114845	127.640121	-0.033365	0.000000	0.210267	0.000000	0.000000	0.000000	-0.004346	-0.017732	-0.010920	0.000000	0.000000	4.000000	19.000000	1.000000
14667.677412	-0.104220	0.545370	-0.000704	81.259422	91.114845	127.640121	-0.033365	0.000000	0.210267	0.000000	0.000000	0.000000	-0.004346	-0.017732	-0.010920	0.000000	0.000000	4.000000	19.000000	1.000000
14667.680746	-0.104220	0.545370	-0.000704	81.259422	91.114845	127.640121	-0.033365	0.000000	0.210267	0.000000	0.000000	0.000000	-0.004346	-0.017732	-0.010920	0.000000	0.000000	4.000000	19.000000	1.000000
14667.684079	-0.104277	0.545276	-0.000654	81.257179	91.127739	127.657661	-0.035185	0.000000	0.210992	0.000000	0.000000	0.000000	-0.017087	-0.028320	0.014918	0.000000	0.000000	4.000000	19.000000	1.000000
14667.687412	-0.104277	0.545276	-0.000654	81.257179	91.127739	127.657661	-0.035185	0.000000	0.210992	0.000000	0.000000	0.000000	-0.017087	-0.028320	0.014918	0.000000	0.000000	4.000000	19.000000	1.000000
14667.690746	-0.104277	0.545276	-0.000654	81.257179	91.127739	127.657661	-0.035185	0.000000	0.210992	0.000000	0.000000	0.000000	-0.017087	-0.028320	0.014918	0.000000	0.000000	4.000000	19.000000	1.000000
14667.694079	-0.104277	0.545276	-0.000654	81.255646	91.123558	127.655174	-0.032698	0.000000	0.213839	0.000000	0.000000	0.000000	-0.017087	-0.028320	0.014918	0.000000	0.000000	4.000000	19.000000	1.000000
14667.697412	-0.104292	0.545249	-0.000586	81.255646	91.123558	127.655174	-0.032698	0.000000	0.213839	0.000000	0.000000	0.000000	-0.004682	-0.007961	0.020492	0.000000	0.000000	4.000000	19.000000	1.000000
14667.700746	-0.104292	0.545249	-0.000586	81.255646	91.123558	127.655174	-0.032698	0.000000	0.213839	0.000000	0.000000	0.000000	-0.004682	-0.007961	0.020492	0.000000	0.000000	4.000000	19.000000	1.000000
14667.704079	-0.104292	0.545249	-0.000586	81.254929	91.146042	127.675171	-0.029283	0.000000	0.214619	0.000000	0.000000	0.000000	-0.004682	-0.007961	0.020492	0.000000	0.000000	4.000000	19.000000	1.000000
14667.707412	-0.104292	0.545249	-0.000586	81.254929	91.146042	127.675171	-0.029283	0.000000	0.214619	0.000000	0.000000	0.000000	-0.004682	-0.007961	0.020492	0.000000	0.000000	4.000000	19.000000	1.000000
14667.710746	-0.104272	0.545224	-0.000576	81.254929	91.146042	127.675171	-0.029283	0.000000	0.214619	0.000000	0.000000	0.000000	0.006179	-0.007676	0.002892	0.000000	0.000000	4.000000	19.000000	1.000000
14667.714079	-0.104272	0.545224	-0.000576	81.254929	91.146042	127.675171	-0.029283	0.000000	0.214619	0.000000	0.000000	0.000000	0.006179	-0.007676	0.002892	0.000000	0.000000	4.000000	19.000000	1.000000
14667.717412	-0.104272	0.545224	-0.000576	81.254929	91.146042	127.675171	-0.029283	0.000000	0.214619	0.000000	0.000000	0.000000	0.006179	-0.007676	0.002892	0.000000	0.000000	4.000000	19.000000	1.000000
14667.720746	-0.104272	0.545224	-0.000576	81.254929	91.146042	127.675171	-0.029283	0.000000	0.214619	0.000000	0.000000	0.000000	0.006179	-0.007676	0.002892	0.000000	0.000000	4.000000	19.000000	1.000000
14667.724079	-0.104234	0.545215	-0.000543	81.254906	91.148750	127.675156	-0.028801	0.000000	0.213590	0.000000	0.000000	0.000000	0.011447	-0.002660	0.009800	0.000000	0.000000	4.000000	19.000000	1.000000
14667.727412	-0.104234	0.545215	-0.000543	81.254906	91.148750	127.675156	-0.028801	0.000000	0.213590	0.000000	0.000000	0.000000	0.011447	-0.002660	0.009800	0.000000	0.000000	4.000000	19.000000	1.000000
14667.730746	-0.104234	0.545215	-0.000543	81.254906	91.148750	127.675156	-0.028801	0.000000	0.213590	0.000000	0.000000	0.000000	0.011447	-0.002660	0.009800	0.000000	0.000000	4.000000	19.000000	1.000000
14667.734079	-0.104234	0.545215	-0.000543	81.254143	91.171234	127.695152	-0.027168	0.000000	0.211682	0.000000	0.000000	0.000000	0.011447	-0.002660	0.009800	0.000000	0.000000	4.000000	19.000000	1.000000
14667.737412	-0.104203	0.545207	-0.000579	81.254143	91.171234	127.695152	-0.027168	0.000000	0.211682	0.000000	0.000000	0.000000	0.009303	-0.002358	-0.010771	0.000000	0.000000	4.000000	19.000000	1.000000
14667.740746	-0.104203	0.545207	-0.000579	81.254143	91.171234	127.695152	-0.027168	0.000000	0.211682	0.000000	0.000000	0.000000	0.009303	-0.002358	-0.010771	0.000000	0.000000	4.000000	19.000000	1.000000
14667.744079	-0.104203	0.545207	-0.000579	81.254143	91.173943	127.695145	-0.028963	0.000000	0.210131	0.000000	0.000000	0.000000	0.009303	-0.002358	-0.010771	0.000000	0.000000	4.000000	19.000000	1.000000
14667.747412	-0.104203	0.545207	-0.000579	81.254143	91.173943	127.695145	-0.028963	0.000000	0.210131	0.000000	0.000000	0.000000	0.009303	-0.002358	-0.010771	0.000000	0.000000	4.000000	19.000000	1.000000
14667.750746	-0.104187	0.545234	-0.000648	81.254143	91.173943	127.695145	-0.028963	0.000000	0.210131	0.000000	0.000000	0.000000	0.004676	0.007968	-0.020493	0.000000	0.000000	4.000000	19.000000	1.000000
14667.754079	-0.104187	0.545234	-0.000648	81.253357	91.193649	127.715088	-0.028963	0.000000	0.210131	0.000000	0.000000	0.000000	0.004676	0.007968	-0.020493	0.000000	0.000000	4.000000	19.000000	1.000000
14667.757412	-0.104187	0.545234	-0.000648	81.253357	91.193649	127.715088	-0.028963	0.000000	0.210131	0.000000	0.000000	0.000000	0.004676	0.007968	-0.020493	0.000000	0.000000	4.000000	19.000000	1.000000
14667.760746	-0.104187	0.545234	-0.000648	81.253357	91.193649	127.715088	-0.028963	0.000000	0.210131	0.000000	0.000000	0.000000	0.004676	0.007968	-0.020493	0.000000	0.000000	4.000000	19.000000	1.000000
14667.764079	-0.104114	0.545261	-0.000770	81.253403	91.199135	127.715111	-0.032378	0.000000	0.209352	0.000000	0.000000	0.000000	0.022032	0.008251	-0.036616	0.000000	0.000000	4.000000	19.000000	1.000000
14667.767412	-0.104114	0.545261	-0.000770	81.253403	91.199135	127.715111	-0.032378	0.000000	0.209352	0.000000	0.000000	0.000000	0.022032	0.008251	-0.036616	0.000000	0.000000	4.000000	19.000000	1.000000
14667.770746	-0.104114	0.545261	-0.000770	81.253403	91.199135	127.715111	-0.032378	0.000000	0.209352	0.000000	0.000000	0.000000	0.022032	0.008251	-0.036616	0.000000	0.000000	4.000000	19.000000	1.000000
14667.774079	-0.104114	0.545261	-0.000770	81.254166	91.182129	127.695168	-0.038481	0.000000	0.205680	0.000000	0.000000	0.000000	0.022032	0.008251	-0.036616	0.000000	0.000000	4.000000	19.000000	1.000000
14667.777412	-0.104091	0.545287	-0.000769	81.254166	91.182129	127.695168	-0.038481	0.000000	0.205680	0.000000	0.000000	0.000000	0.006821	0.007680	0.000075	0.000000	0.000000	4.000000	19.000000	1.000000
14667.780746	-0.104091	0.545287	-0.000769	81.254166	91.182129	127.695168	-0.038481	0.000000	0.205680	0.000000	0.000000	0.000000	0.006821	0.007680	0.000075	0.000000	0.000000	4.000000	19.000000	1.000000
14667.784079	-0.104091	0.545287	-0.000769	81.256393	91.128265	127.635170	-0.038468	0.000000	0.204543	0.000000	0.000000	0.000000	0.006821	0.007680	0.000075	0.000000	0.000000	4.000000	19.000000	1.000000
14667.787412	-0.104091	0.545287	-0.000769	81.256393	91.128265	127.635170	-0.038468	0.000000	0.204543	0.000000	0.000000	0.000000	0.006821	0.007680	0.000075	0.000000	0.000000	4.000000	19.000000	1.000000
14667.790746	-0.104055	0.545346	-0.000728	81.256393	91.128265	127.635170	-0.038468	0.000000	0.204543	0.000000	0.000000	0.000000	0.010850	0.017715	0.012405	0.000000	0.000000	4.000000	19.000000	1.000000
14667.794079	-0.104055	0.545346	-0.000728	81.259422	91.054733	127.555260	-0.038468	0.000000	0.204543	0.000000	0.000000	0.000000	0.010850	0.017715	0.012405	0.000000	0.000000	4.000000	19.000000	1.000000
14667.797412	-0.104055	0.545346	-0.000728	81.259422	91.054733	127.555260	-0.038468	0.000000	0.204543	0.000000	0.000000	0.000000	0.010850	0.017715	0.012405	0.000000	0.000000	4.000000	19.000000	1.000000
14667.800746	-0.104055	0.545346	-0.000728	81.259422	91.054733	127.555260	-0.038468	0.000000	0.204543	0.000000	0.000000	0.000000	0.010850	0.017715	0.012405	0.000000	0.000000	4.000000	19.000000	1.000000
14667.804079	-0.103971	0.545504	-0.000495	81.263901	90.946938	127.435196	-0.036401	0.000000	0.202735	0.000000	0.000000	0.000000	0.025102	0.047565	0.069949	0.000000	0.000000	4.000000	19.000000	1.000000
14667.807412	-0.103971	0.545504	-0.000495	81.263901	90.946938	127.435196	-0.036401	0.000000	0.202735	0.000000	0.000000	0.000000	0.025102	0.047565	0.069949	0.000000	0.000000	4.000000	19.000000	1.000000
14667.810746	-0.103971	0.545504	-0.000495	81.263901	90.946938	127.435196	-0.036401	0.000000	0.202735	0.000000	0.000000	0.000000	0.025102	0.047565	0.069949	0.000000	0.000000	4.000000	19.000000	1.000000
14667.814079	-0.103971	0.545504	-0.000495	81.268349	90.839058	127.315041	-0.024743	0.000000	0.198552	0.000000	0.000000	0.000000	0.025102	0.047565	0.069949	0.000000	0.000000	4.000000	19.000000	1.000000
14667.817412	-0.103887	0.545605	-0.000362	81.268349	90.839058	127.315041	-0.024743	0.000000	0.198552	0.000000	0.000000	0.000000	0.025125	0.030140	0.039926	0.000000	0.000000	4.000000	19.000000	1.000000
14667.820746	-0.103887	0.545605	-0.000362	81.268349	90.839058	127.315041	-0.024743	0.000000	0.198552	0.000000	0.000000	0.000000	0.025125	0.030140	0.039926	0.000000	0.000000	4.000000	19.000000	1.000000
14667.824079	-0.103887	0.545605	-0.000362	81.274986	90.676979	127.134544	-0.018089	0.000000	0.194364	0.000000	0.000000	0.000000	0.025125	0.030140	0.039926	0.000000	0.000000	4.000000	19.000000	1.000000
14667.827412	-0.103793	0.545781	-0.000174	81.274986	90.676979	127.134544	-0.018089	0.000000	0.194364	0.000000	0.000000	0.000000	0.028280	0.052909	0.056231	0.000000	0.000000	4.000000	19.000000	1.000000
14667.830746	-0.103793	0.545781	-0.000174	81.274986	90.676979	127.134544	-0.018089	0.000000	0.194364	0.000000	0.000000	0.000000	0.028280	0.052909	0.056231	0.000000	0.000000	4.000000	19.000000	1.000000
14667.834079	-0.103793	0.545781	-0.000174	81.283012	90.526894	126.956207	-0.008717	0.000000	0.189651	0.000000	0.000000	0.000000	0.028280	0.052909	0.056231	0.000000	0.000000	4.000000	19.000000	1.000000
14667.837412	-0.103629	0.545941	0.000010	81.283012	90.526894	126.956207	-0.008717	0.000000	0.189651	0.000000	0.000000	0.000000	0.049078	0.047917	0.055212	0.000000	0.000000	4.000000	19.000000	1.000000
14667.840746	-0.103629	0.545941	0.000010	81.283012	90.526894	126.956207	-0.008717	0.000000	0.189651	0.000000	0.000000	0.000000	0.049078	0.047917	0.055212	0.000000	0.000000	4.000000	19.000000	1.000000
14667.844079	-0.103629	0.545941	0.000010	81.297028	90.398010	126.786888	0.000485	0.000000	0.181471	0.000000	0.000000	0.000000	0.049078	0.047917	0.055212	0.000000	0.000000	4.000000	19.000000	1.000000
14667.847412	-0.103629	0.545941	0.000010	81.297028	90.398010	126.786888	0.000485	0.000000	0.181471	0.000000	0.000000	0.000000	0.049078	0.047917	0.055212	0.000000	0.000000	4.000000	19.000000	1.000000
14667.850746	-0.103417	0.546110	0.000181	81.297028	90.398010	126.786888	0.000485	0.000000	0.181471	0.000000	0.000000	0.000000	0.063696	0.050587	0.051284	0.000000	0.000000	4.000000	19.000000	1.000000
14667.854079	-0.103417	0.546110	0.000181	81.334450	90.306000	126.631569	0.000485	0.000000	0.181471	0.000000	0.000000	0.000000	0.063696	0.050587	0.051284	0.000000	0.000000	4.000000	19.000000	1.000000
14667.857412	-0.103417	0.546110	0.000181	81.334450	90.306000	126.631569	0.000485	0.000000	0.181471	0.000000	0.000000	0.000000	0.063696	0.050587	0.051284	0.000000	0.000000	4.000000	19.000000	1.000000
14667.860746	-0.103417	0.546110	0.000181	81.334450	90.306000	126.631569	0.000485	0.000000	0.181471	0.000000	0.000000	0.000000	0.063696	0.050587	0.051284	0.000000	0.000000	4.000000	19.000000	1.000000
14667.864079	-0.103069	0.546465	0.000457	81.390152	90.299911	126.546165	0.009033	0.000000	0.170855	0.000000	0.000000	0.000000	0.104551	0.106549	0.082869	0.000000	0.000000	4.000000	19.000000	1.000000
14667.867412	-0.103069	0.546465	0.000457	81.390152	90.299911	126.546165	0.009033	0.000000	0.170855	0.000000	0.000000	0.000000	0.104551	0.106549	0.082869	0.000000	0.000000	4.000000	19.000000	1.000000
14667.870746	-0.103069	0.546465	0.000457	81.390152	90.299911	126.546165	0.009033	0.000000	0.170855	0.000000	0.000000	0.000000	0.104551	0.106549	0.082869	0.000000	0.000000	4.000000	19.000000	1.000000
14667.874079	-0.103069	0.546465	0.000457	81.451187	90.323990	126.489899	0.022844	0.000000	0.153430	0.000000	0.000000	0.000000	0.104551	0.106549	0.082869	0.000000	0.000000	4.000000	19.000000	1.000000
14667.877412	-0.102968	0.546618	0.000516	81.451187	90.323990	126.489899	0.022844	0.000000	0.153430	0.000000	0.000000	0.000000	0.030222	0.045862	0.017851	0.000000	0.000000	4.000000	19.000000	1.000000
14667.880746	-0.102968	0.546618	0.000516	81.451187	90.323990	126.489899	0.022844	0.000000	0.153430	0.000000	0.000000	0.000000	0.030222	0.045862	0.017851	0.000000	0.000000	4.000000	19.000000	1.000000
14667.884079	-0.102968	0.546618	0.000516	81.499496	90.327644	126.435066	0.025819	0.000000	0.148393	0.000000	0.000000	0.000000	0.030222	0.045862	0.017851	0.000000	0.000000	4.000000	19.000000	1.000000
14667.887412	-0.102968	0.546618	0.000516	81.499496	90.327644	126.435066	0.025819	0.000000	0.148393	0.000000	0.000000	0.000000	0.030222	0.045862	0.017851	0.000000	0.000000	4.000000	19.000000	1.000000
14667.890746	-0.102908	0.546728	0.000553	81.499496	90.327644	126.435066	0.025819	0.000000	0.148393	0.000000	0.000000	0.000000	0.018089	0.033157	0.010923	0.000000	0.000000	4.000000	19.000000	1.000000
14667.894079	-0.102908	0.546728	0.000553	81.511429	90.273010	126.366684	0.025819	0.000000	0.148393	0.000000	0.000000	0.000000	0.018089	0.033157	0.010923	0.000000	0.000000	4.000000	19.000000	1.000000
14667.897412	-0.102908	0.546728	0.000553	81.511429	90.273010	126.366684	0.025819	0.000000	0.148393	0.000000	0.000000	0.000000	0.018089	0.033157	0.010923	0.000000	0.000000	4.000000	19.000000	1.000000
14667.900746	-0.102908	0.546728	0.000553	81.511429	90.273010	126.366684	0.025819	0.000000	0.148393	0.000000	0.000000	0.000000	0.018089	0.033157	0.010923	0.000000	0.000000	4.000000	19.000000	1.000000
14667.904079	-0.102889	0.546890	0.000570	81.513504	90.211685	126.304695	0.027640	0.000000	0.145378	0.000000	0.000000	0.000000	0.005699	0.048546	0.005115	0.000000	0.000000	4.000000	19.000000	1.000000
14667.907412	-0.102889	0.546890	0.000570	81.513504	90.211685	126.304695	0.027640	0.000000	0.145378	0.000000	0.000000	0.000000	0.005699	0.048546	0.005115	0.000000	0.000000	4.000000	19.000000	1.000000
14667.910746	-0.102889	0.546890	0.000570	81.513504	90.211685	126.304695	0.027640	0.000000	0.145378	0.000000	0.000000	0.000000	0.005699	0.048546	0.005115	0.000000	0.000000	4.000000	19.000000	1.000000
14667.914079	-0.102889	0.546890	0.000570	81.515572	90.152992	126.242607	0.028492	0.000000	0.144428	0.000000	0.000000	0.000000	0.005699	0.048546	0.005115	0.000000	0.000000	4.000000	19.000000	1.000000
14667.917412	-0.102874	0.546949	0.000606	81.515572	90.152992	126.242607	0.028492	0.000000	0.144428	0.000000	0.000000	0.000000	0.004410	0.017777	0.010842	0.000000	0.000000	4.000000	19.000000	1.000000
14667.920746	-0.102874	0.546949	0.000606	81.515572	90.152992	126.242607	0.028492	0.000000	0.144428	0.000000	0.000000	0.000000	0.004410	0.017777	0.010842	0.000000	0.000000	4.000000	19.000000	1.000000
14667.924079	-0.102874	0.546949	0.000606	81.518349	90.076546	126.159813	0.030299	0.000000	0.143693	0.000000	0.000000	0.000000	0.004410	0.017777	0.010842	0.000000	0.000000	4.000000	19.000000	1.000000
14667.927412	-0.102874	0.546949	0.000606	81.518349	90.076546	126.159813	0.030299	0.000000	0.143693	0.000000	0.000000	0.000000	0.004410	0.017777	0.010842	0.000000	0.000000	4.000000	19.000000	1.000000
14667.930746	-0.102852	0.547008	0.000711	81.518349	90.076546	126.159813	0.030299	0.000000	0.143693	0.000000	0.000000	0.000000	0.006646	0.017545	0.031389	0.000000	0.000000	4.000000	19.000000	1.000000
14667.934079	-0.102852	0.547008	0.000711	81.521103	90.008232	126.076988	0.030299	0.000000	0.143693	0.000000	0.000000	0.000000	0.006646	0.017545	0.031389	0.000000	0.000000	4.000000	19.000000	1.000000
14667.937412	-0.102852	0.547008	0.000711	81.521103	90.008232	126.076988	0.030299	0.000000	0.143693	0.000000	0.000000	0.000000	0.006646	0.017545	0.031389	0.000000	0.000000	4.000000	19.000000	1.000000
14667.940746	-0.102852	0.547008	0.000711	81.521103	90.008232	126.076988	0.030299	0.000000	0.143693	0.000000	0.000000	0.000000	0.006646	0.017545	0.031389	0.000000	0.000000	4.000000	19.000000	1.000000
14667.944079	-0.102591	0.547099	0.000973	81.523148	89.968513	126.014847	0.035531	0.000000	0.142586	0.000000	0.000000	0.000000	0.078237	0.027396	0.078828	0.000000	0.000000	4.000000	19.000000	1.000000
14667.947412	-0.102591	0.547099	0.000973	81.523148	89.968513	126.014847	0.035531	0.000000	0.142586	0.000000	0.000000	0.000000	0.078237	0.027396	0.078828	0.000000	0.000000	4.000000	19.000000	1.000000
14667.950746	-0.102591	0.547099	0.000973	81.523148	89.968513	126.014847	0.035531	0.000000	0.142586	0.000000	0.000000	0.000000	0.078237	0.027396	0.078828	0.000000	0.000000	4.000000	19.000000	1.000000
14667.954079	-0.102591	0.547099	0.000973	81.526711	89.935448	125.954918	0.048669	0.000000	0.129546	0.000000	0.000000	0.000000	0.078237	0.027396	0.078828	0.000000	0.000000	4.000000	19.000000	1.000000
14667.957412	-0.102439	0.547132	0.001112	81.526711	89.935448	125.954918	0.048669	0.000000	0.129546	0.000000	0.000000	0.000000	0.045517	0.009853	0.041571	0.000000	0.000000	4.000000	19.000000	1.000000
14667.960746	-0.102439	0.547132	0.001112	81.526711	89.935448	125.954918	0.048669	0.000000	0.129546	0.000000	0.000000	0.000000	0.045517	0.009853	0.041571	0.000000	0.000000	4.000000	19.000000	1.000000
14667.964079	-0.102439	0.547132	0.001112	81.531113	89.924164	125.918060	0.055597	0.000000	0.121960	0.000000	0.000000	0.000000	0.045517	0.009853	0.041571	0.000000	0.000000	4.000000	19.000000	1.000000
14667.967412	-0.102251	0.547166	0.001192	81.531113	89.924164	125.918060	0.055597	0.000000	0.121960	0.000000	0.000000	0.000000	0.056335	0.010107	0.023923	0.000000	0.000000	4.000000	19.000000	1.000000
14667.970746	-0.102251	0.547166	0.001192	81.531113	89.924164	125.918060	0.055597	0.000000	0.121960	0.000000	0.000000	0.000000	0.056335	0.010107	0.023923	0.000000	0.000000	4.000000	19.000000	1.000000
14667.974079	-0.102251	0.547166	0.001192	81.534851	89.930626	125.901878	0.059584	0.000000	0.112571	0.000000	0.000000	0.000000	0.056335	0.010107	0.023923	0.000000	0.000000	4.000000	19.000000	1.000000
14667.977412	-0.102251	0.547166	0.001192	81.534851	89.930626	125.901878	0.059584	0.000000	0.112571	0.000000	0.000000	0.000000	0.056335	0.010107	0.023923	0.000000	0.000000	4.000000	19.000000	1.000000
14667.980746	-0.102098	0.547191	0.001221	81.534851	89.930626	125.901878	0.059584	0.000000	0.112571	0.000000	0.000000	0.000000	0.046016	0.007695	0.008746	0.000000	0.000000	4.000000	19.000000	1.000000
14667.984079	-0.102098	0.547191	0.001221	81.537910	89.954918	125.906479	0.059584	0.000000	0.112571	0.000000	0.000000	0.000000	0.046016	0.007695	0.008746	0.000000	0.000000	4.000000	19.000000	1.000000
14667.987412	-0.102098	0.547191	0.001221	81.537910	89.954918	125.906479	0.059584	0.000000	0.112571	0.000000	0.000000	0.000000	0.046016	0.007695	0.008746	0.000000	0.000000	4.000000	19.000000	1.000000
14667.990746	-0.102098	0.547191	0.001221	81.537910	89.954918	125.906479	0.059584	0.000000	0.112571	0.000000	0.000000	0.000000	0.046016	0.007695	0.008746	0.000000	0.000000	4.000000	19.000000	1.000000
14667.994079	-0.101838	0.547226	0.001183	81.537888	89.968521	125.906479	0.061042	0.000000	0.104902	0.000000	0.000000	0.000000	0.077898	0.010589	-0.011400	0.000000	0.000000	4.000000	19.000000	1.000000
14667.997412	-0.101838	0.547226	0.001183	81.537888	89.968521	125.906479	0.061042	0.000000	0.104902	0.000000	0.000000	0.000000	0.077898	0.010589	-0.011400	0.000000	0.000000	4.000000	19.000000	1.000000
14668.000746	-0.101838	0.547226	0.001183	81.537888	89.968521	125.906479	0.061042	0.000000	0.104902	0.000000	0.000000	0.000000	0.077898	0.010589	-0.011400	0.000000	0.000000	4.000000	19.000000	1.000000
14668.004079	-0.101838	0.547226	0.001183	81.537262	90.002678	125.927269	0.059142	0.000000	0.091919	0.000000	0.000000	0.000000	0.077898	0.010589	-0.011400	0.000000	0.000000	4.000000	19.000000	1.000000
14668.007412	-0.101732	0.547236	0.001116	81.537262	90.002678	125.927269	0.059142	0.000000	0.091919	0.000000	0.000000	0.000000	0.031870	0.002896	-0.020139	0.000000	0.000000	4.000000	19.000000	1.000000
14668.010746	-0.101732	0.547236	0.001116	81.537262	90.002678	125.927269	0.059142	0.000000	0.091919	0.000000	0.000000	0.000000	0.031870	0.002896	-0.020139	0.000000	0.000000	4.000000	19.000000	1.000000
14668.014079	-0.101732	0.547236	0.001116	81.536514	90.034035	125.947983	0.055786	0.000000	0.086607	0.000000	0.000000	0.000000	0.031870	0.002896	-0.020139	0.000000	0.000000	4.000000	19.000000	1.000000
14668.017412	-0.101732	0.547236	0.001116	81.536514	90.034035	125.947983	0.055786	0.000000	0.086607	0.000000	0.000000	0.000000	0.031870	0.002896	-0.020139	0.000000	0.000000	4.000000	19.000000	1.000000
14668.020746	-0.101631	0.547237	0.001071	81.536514	90.034035	125.947983	0.055786	0.000000	0.086607	0.000000	0.000000	0.000000	0.030341	0.000219	-0.013302	0.000000	0.000000	4.000000	19.000000	1.000000
14668.024079	-0.101631	0.547237	0.001071	81.536514	90.042191	125.947983	0.055786	0.000000	0.086607	0.000000	0.000000	0.000000	0.030341	0.000219	-0.013302	0.000000	0.000000	4.000000	19.000000	1.000000
14668.027412	-0.101631	0.547237	0.001071	81.536514	90.042191	125.947983	0.055786	0.000000	0.086607	0.000000	0.000000	0.000000	0.030341	0.000219	-0.013302	0.000000	0.000000	4.000000	19.000000	1.000000
14668.030746	-0.101631	0.547237	0.001071	81.536514	90.042191	125.947983	0.055786	0.000000	0.086607	0.000000	0.000000	0.000000	0.030341	0.000219	-0.013302	0.000000	0.000000	4.000000	19.000000	1.000000
14668.034079	-0.101499	0.547262	0.001095	81.537262	90.029861	125.927254	0.053569	0.000000	0.081550	0.000000	0.000000	0.000000	0.039476	0.007714	0.007237	0.000000	0.000000	4.000000	19.000000	1.000000
14668.037412	-0.101499	0.547262	0.001095	81.537262	90.029861	125.927254	0.053569	0.000000	0.081550	0.000000	0.000000	0.000000	0.039476	0.007714	0.007237	0.000000	0.000000	4.000000	19.000000	1.000000
14668.040746	-0.101499	0.547262	0.001095	81.537262	90.029861	125.927254	0.053569	0.000000	0.081550	0.000000	0.000000	0.000000	0.039476	0.007714	0.007237	0.000000	0.000000	4.000000	19.000000	1.000000
14668.044079	-0.101499	0.547262	0.001095	81.537910	90.017479	125.906479	0.054775	0.000000	0.074971	0.000000	0.000000	0.000000	0.039476	0.007714	0.007237	0.000000	0.000000	4.000000	19.000000	1.000000
14668.047412	-0.101437	0.547305	0.001123	81.537910	90.017479	125.906479	0.054775	0.000000	0.074971	0.000000	0.000000	0.000000	0.018705	0.012751	0.008298	0.000000	0.000000	4.000000	19.000000	1.000000
14668.050746	-0.101437	0.547305	0.001123	81.537910	90.017479	125.906479	0.054775	0.000000	0.074971	0.000000	0.000000	0.000000	0.018705	0.012751	0.008298	0.000000	0.000000	4.000000	19.000000	1.000000
14668.054079	-0.101437	0.547305	0.001123	81.540581	89.943420	125.823372	0.056158	0.000000	0.071853	0.000000	0.000000	0.000000	0.018705	0.012751	0.008298	0.000000	0.000000	4.000000	19.000000	1.000000
14668.057412	-0.101437	0.547305	0.001123	81.540581	89.943420	125.823372	0.056158	0.000000	0.071853	0.000000	0.000000	0.000000	0.018705	0.012751	0.008298	0.000000	0.000000	4.000000	19.000000	1.000000
14668.060746	-0.101366	0.547372	0.001214	81.540581	89.943420	125.823372	0.056158	0.000000	0.071853	0.000000	0.000000	0.000000	0.021326	0.020198	0.027392	0.000000	0.000000	4.000000	19.000000	1.000000
14668.064079	-0.101366	0.547372	0.001214	81.543930	89.854195	125.719414	0.056158	0.000000	0.071853	0.000000	0.000000	0.000000	0.021326	0.020198	0.027392	0.000000	0.000000	4.000000	19.000000	1.000000
14668.067412	-0.101267	0.547474	0.001283	81.543930	89.854195	125.719414	0.056158	0.000000	0.071853	0.000000	0.000000	0.000000	0.029700	0.030552	0.020535	0.000000	0.000000	4.000000	19.000000	1.000000
14668.070746	-0.101267	0.547474	0.001283	81.543930	89.854195	125.719414	0.056158	0.000000	0.071853	0.000000	0.000000	0.000000	0.029700	0.030552	0.020535	0.000000	0.000000	4.000000	19.000000	1.000000
14668.074079	-0.101267	0.547474	0.001283	81.548622	89.731911	125.573784	0.064146	0.000000	0.063349	0.000000	0.000000	0.000000	0.029700	0.030552	0.020535	0.000000	0.000000	4.000000	19.000000	1.000000
14668.077412	-0.101267	0.547474	0.001283	81.548622	89.731911	125.573784	0.064146	0.000000	0.063349	0.000000	0.000000	0.000000	0.029700	0.030552	0.020535	0.000000	0.000000	4.000000	19.000000	1.000000
14668.080746	-0.101137	0.547601	0.001420	81.548622	89.731911	125.573784	0.064146	0.000000	0.063349	0.000000	0.000000	0.000000	0.038877	0.038006	0.041053	0.000000	0.000000	4.000000	19.000000	1.000000
14668.084079	-0.101137	0.547601	0.001420	81.556870	89.599312	125.411522	0.064146	0.000000	0.063349	0.000000	0.000000	0.000000	0.038877	0.038006	0.041053	0.000000	0.000000	4.000000	19.000000	1.000000
14668.087412	-0.101137	0.547601	0.001420	81.556870	89.599312	125.411522	0.064146	0.000000	0.063349	0.000000	0.000000	0.000000	0.038877	0.038006	0.041053	0.000000	0.000000	4.000000	19.000000	1.000000
14668.090746	-0.101137	0.547601	0.001420	81.556870	89.599312	125.411522	0.064146	0.000000	0.063349	0.000000	0.000000	0.000000	0.038877	0.038006	0.041053	0.000000	0.000000	4.000000	19.000000	1.000000
14668.094079	-0.100775	0.547907	0.001639	81.570610	89.499908	125.278687	0.070988	0.000000	0.056869	0.000000	0.000000	0.000000	0.108809	0.091725	0.065776	0.000000	0.000000	4.000000	19.000000	1.000000
14668.097412	-0.100775	0.547907	0.001639	81.570610	89.499908	125.278687	0.070988	0.000000	0.056869	0.000000	0.000000	0.000000	0.108809	0.091725	0.065776	0.000000	0.000000	4.000000	19.000000	1.000000
14668.100746	-0.100775	0.547907	0.001639	81.570610	89.499908	125.278687	0.070988	0.000000	0.056869	0.000000	0.000000	0.000000	0.108809	0.091725	0.065776	0.000000	0.000000	4.000000	19.000000	1.000000
14668.104079	-0.100775	0.547907	0.001639	81.613159	89.433716	125.142838	0.081950	0.000000	0.038735	0.000000	0.000000	0.000000	0.108809	0.091725	0.065776	0.000000	0.000000	4.000000	19.000000	1.000000
14668.107412	-0.100577	0.548085	0.001780	81.613159	89.433716	125.142838	0.081950	0.000000	0.038735	0.000000	0.000000	0.000000	0.059205	0.053461	0.042358	0.000000	0.000000	4.000000	19.000000	1.000000
14668.110746	-0.100577	0.548085	0.001780	81.613159	89.433716	125.142838	0.081950	0.000000	0.038735	0.000000	0.000000	0.000000	0.059205	0.053461	0.042358	0.000000	0.000000	4.000000	19.000000	1.000000
14668.114079	-0.100577	0.548085	0.001780	81.689034	89.510498	125.120079	0.089010	0.000000	0.028867	0.000000	0.000000	0.000000	0.059205	0.053461	0.042358	0.000000	0.000000	4.000000	19.000000	1.000000
14668.117412	-0.100577	0.548085	0.001780	81.689034	89.510498	125.120079	0.089010	0.000000	0.028867	0.000000	0.000000	0.000000	0.059205	0.053461	0.042358	0.000000	0.000000	4.000000	19.000000	1.000000
14668.120746	-0.100423	0.548230	0.001807	81.689034	89.510498	125.120079	0.089010	0.000000	0.028867	0.000000	0.000000	0.000000	0.046168	0.043556	0.008133	0.000000	0.000000	4.000000	19.000000	1.000000
14668.124079	-0.100423	0.548230	0.001807	81.799461	89.691559	125.171318	0.089010	0.000000	0.028867	0.000000	0.000000	0.000000	0.046168	0.043556	0.008133	0.000000	0.000000	4.000000	19.000000	1.000000
14668.127412	-0.100423	0.548230	0.001807	81.799461	89.691559	125.171318	0.089010	0.000000	0.028867	0.000000	0.000000	0.000000	0.046168	0.043556	0.008133	0.000000	0.000000	4.000000	19.000000	1.000000
14668.130746	-0.100423	0.548230	0.001807	81.799461	89.691559	125.171318	0.089010	0.000000	0.028867	0.000000	0.000000	0.000000	0.046168	0.043556	0.008133	0.000000	0.000000	4.000000	19.000000	1.000000
14668.134079	-0.100340	0.548453	0.001737	81.905579	89.899750	125.264412	0.090366	0.000000	0.021172	0.000000	0.000000	0.000000	0.025159	0.066867	-0.021092	0.000000	0.000000	4.000000	19.000000	1.000000
14668.137412	-0.100340	0.548453	0.001737	81.905579	89.899750	125.264412	0.090366	0.000000	0.021172	0.000000	0.000000	0.000000	-0.000000	0.000008	-0.000000	0.000000	0.000000	4.000000	19.000000	1.000000
14668.140746	-0.100340	0.548453	0.001737	81.905579	89.899750	125.264412	0.090366	0.000000	0.021172	0.000000	0.000000	0.000000	-0.000000	0.000008	-0.000000	0.000000	0.000000	4.000000	19.000000	1.000000
14668.144079	-0.100340	0.548453	0.001737	81.962662	89.981064	125.284485	0.086850	0.000000	0.016979	0.000000	0.000000	0.000000	-0.000000	0.000008	-0.000000	0.000000	0.000000	4.000000	19.000000	1.000000
14668.147412	-0.100340	0.548453	0.001737	81.962662	89.981064	125.284485	0.086850	0.000000	0.016979	0.000000	0.000000	0.000000	-0.000000	0.000008	-0.000000	0.000000	0.000000	4.000000	19.000000	1.000000
14668.150746	-0.100317	0.548539	0.001636	81.962662	89.981064	125.284485	0.086850	0.000000	0.016979	0.000000	0.000000	0.000000	0.006635	0.025936	-0.030341	0.000000	0.000000	4.000000	19.000000	1.000000
14668.154079	-0.100317	0.548539	0.001636	81.968597	89.949928	125.247871	0.086850	0.000000	0.016979	0.000000	0.000000	0.000000	0.006635	0.025936	-0.030341	0.000000	0.000000	4.000000	19.000000	1.000000
14668.157412	-0.100317	0.548539	0.001636	81.968597	89.949928	125.247871	0.086850	0.000000	0.016979	0.000000	0.000000	0.000000	0.006635	0.025936	-0.030341	0.000000	0.000000	4.000000	19.000000	1.000000
14668.160746	-0.100317	0.548539	0.001636	81.968597	89.949928	125.247871	0.086850	0.000000	0.016979	0.000000	0.000000	0.000000	0.006635	0.025936	-0.030341	0.000000	0.000000	4.000000	19.000000	1.000000
14668.164079	-0.100300	0.548703	0.001452	81.969940	89.903854	125.204086	0.081794	0.000000	0.015873	0.000000	0.000000	0.000000	0.005238	0.049190	-0.055272	0.000000	0.000000	4.000000	19.000000	1.000000
14668.167412	-0.100300	0.548703	0.001452	81.969940	89.903854	125.204086	0.081794	0.000000	0.015873	0.000000	0.000000	0.000000	0.005238	0.049190	-0.055272	0.000000	0.000000	4.000000	19.000000	1.000000
14668.170746	-0.100300	0.548703	0.001452	81.969940	89.903854	125.204086	0.081794	0.000000	0.015873	0.000000	0.000000	0.000000	0.005238	0.049190	-0.055272	0.000000	0.000000	4.000000	19.000000	1.000000
14668.174079	-0.100300	0.548703	0.001452	81.970573	89.882133	125.182152	0.072582	0.000000	0.015000	0.000000	0.000000	0.000000	0.005238	0.049190	-0.055272	0.000000	0.000000	4.000000	19.000000	1.000000
14668.177412	-0.100274	0.548773	0.001332	81.970573	89.882133	125.182152	0.072582	0.000000	0.015000	0.000000	0.000000	0.000000	0.007820	0.020818	-0.035749	0.000000	0.000000	4.000000	19.000000	1.000000
14668.180746	-0.100274	0.548773	0.001332	81.970573	89.882133	125.182152	0.072582	0.000000	0.015000	0.000000	0.000000	0.000000	0.007820	0.020818	-0.035749	0.000000	0.000000	4.000000	19.000000	1.000000
14668.184079	-0.100274	0.548773	0.001332	81.971260	89.863213	125.160294	0.066623	0.000000	0.013697	0.000000	0.000000	0.000000	0.007820	0.020818	-0.035749	0.000000	0.000000	4.000000	19.000000	1.000000
14668.187412	-0.100274	0.548773	0.001332	81.971260	89.863213	125.160294	0.066623	0.000000	0.013697	0.000000	0.000000	0.000000	0.007820	0.020818	-0.035749	0.000000	0.000000	4.000000	19.000000	1.000000
14668.190746	-0.100231	0.548833	0.001241	81.971260	89.863213	125.160294	0.066623	0.000000	0.013697	0.000000	0.000000	0.000000	0.012848	0.018186	-0.027469	0.000000	0.000000	4.000000	19.000000	1.000000
14668.194079	-0.100231	0.548833	0.001241	81.971260	89.863213	125.160294	0.066623	0.000000	0.013697	0.000000	0.000000	0.000000	0.012848	0.018186	-0.027469	0.000000	0.000000	4.000000	19.000000	1.000000
14668.197412	-0.100189	0.548868	0.001154	81.971260	89.863213	125.160294	0.066623	0.000000	0.013697	0.000000	0.000000	0.000000	0.012525	0.010474	-0.026005	0.000000	0.000000	4.000000	19.000000	1.000000
14668.200746	-0.100189	0.548868	0.001154	81.971260	89.863213	125.160294	0.066623	0.000000	0.013697	0.000000	0.000000	0.000000	0.012525	0.010474	-0.026005	0.000000	0.000000	4.000000	19.000000	1.000000
14668.204079	-0.100189	0.548868	0.001154	81.971260	89.865936	125.160294	0.057711	0.000000	0.009469	0.000000	0.000000	0.000000	0.012525	0.010474	-0.026005	0.000000	0.000000	4.000000	19.000000	1.000000
14668.207412	-0.100189	0.548868	0.001154	81.971260	89.865936	125.160294	0.057711	0.000000	0.009469	0.000000	0.000000	0.000000	0.012525	0.010474	-0.026005	0.000000	0.000000	4.000000	19.000000	1.000000
14668.210746	-0.100164	0.548912	0.001040	81.971260	89.865936	125.160294	0.057711	0.000000	0.009469	0.000000	0.000000	0.000000	0.007497	0.013088	-0.034294	0.000000	0.000000	4.000000	19.000000	1.000000
14668.214079	-0.100164	0.548912	0.001040	81.971214	89.868591	125.160240	0.057711	0.000000	0.009469	0.000000	0.000000	0.000000	0.007497	0.013088	-0.034294	0.000000	0.000000	4.000000	19.000000	1.000000
14668.217412	-0.100164	0.548912	0.001040	81.971214	89.868591	125.160240	0.057711	0.000000	0.009469	0.000000	0.000000	0.000000	0.007497	0.013088	-0.034294	0.000000	0.000000	4.000000	19.000000	1.000000
14668.220746	-0.100164	0.548912	0.001040	81.971214	89.868591	125.160240	0.057711	0.000000	0.009469	0.000000	0.000000	0.000000	0.007497	0.013088	-0.034294	0.000000	0.000000	4.000000	19.000000	1.000000
14668.224079	-0.100067	0.548982	0.000803	81.969040	89.888985	125.179802	0.051996	0.000000	0.008219	0.000000	0.000000	0.000000	0.029219	0.021092	-0.071138	0.000000	0.000000	4.000000	19.000000	1.000000
14668.227412	-0.100067	0.548982	0.000803	81.969040	89.888985	125.179802	0.051996	0.000000	0.008219	0.000000	0.000000	0.000000	0.029219	0.021092	-0.071138	0.000000	1.000000	4.000000	19.000000	1.000000
14668.230746	-0.100067	0.548982	0.000803	81.969040	89.888985	125.179802	0.051996	0.000000	0.008219	0.000000	0.000000	0.000000	0.029219	0.021092	-0.071138	0.000000	1.000000	4.000000	19.000000	1.000000
