# Supplementary material for: Haptic Guidance Needs to Be Intuitive Not Just Informative to Improve Human Motor Accuracy
Source: PLoS One. 2016 Mar 16;11(3):e0150912. doi: 10.1371/journal.pone.0150912 (PMC4794196; doi:10.1371/journal.pone.0150912)
Supplement: S1 Data — (ZIP) [file pone.0150912.s001.zip › Subject6/exp1_0020.txt]

Time	PosX	PosY	PosZ	RotX	RotY	RotZ	ForceX	ForceY	ForceZ	MomentX	MomentY	MomentZ	VelocityX	VelocityY	VelocityZ	CalibratedWeight	ButtonDown	Condition	Trial	Visual
14669.664079	-0.009191	0.534797	0.245724	83.091293	107.178177	138.349152	4.689989	0.000000	-1.733206	0.000000	0.000000	0.000000	0.001157	0.066051	-0.088481	0.000000	1.000000	4.000000	20.000000	0.000000
14669.667412	-0.009056	0.534874	0.245542	83.091293	107.178177	138.349152	4.689989	0.000000	-1.733206	0.000000	0.000000	0.000000	0.040751	0.023069	-0.054593	0.000000	1.000000	4.000000	20.000000	0.000000
14669.670746	-0.009056	0.534874	0.245542	83.091293	107.178177	138.349152	4.689989	0.000000	-1.733206	0.000000	0.000000	0.000000	0.040751	0.023069	-0.054593	0.000000	1.000000	4.000000	20.000000	0.000000
14669.674079	-0.009056	0.534874	0.245542	83.100899	107.669434	138.676590	4.688726	0.000000	-1.736618	0.000000	0.000000	0.000000	0.040751	0.023069	-0.054593	0.000000	1.000000	4.000000	20.000000	0.000000
14669.677412	-0.007317	0.535003	0.245150	83.100899	107.669434	138.676590	4.688726	0.000000	-1.736618	0.000000	0.000000	0.000000	0.521695	0.038747	-0.117774	0.000000	1.000000	4.000000	20.000000	0.000000
14669.680746	-0.007317	0.535003	0.245150	83.100899	107.669434	138.676590	4.688726	0.000000	-1.736618	0.000000	0.000000	0.000000	0.521695	0.038747	-0.117774	0.000000	1.000000	4.000000	20.000000	0.000000
14669.684079	-0.007317	0.535003	0.245150	83.120605	108.086288	138.959335	4.676911	0.000000	-1.768192	0.000000	0.000000	0.000000	0.521695	0.038747	-0.117774	0.000000	1.000000	4.000000	20.000000	0.000000
14669.687412	-0.005746	0.535017	0.244764	83.120605	108.086288	138.959335	4.676911	0.000000	-1.768192	0.000000	0.000000	0.000000	0.471085	0.004173	-0.115744	0.000000	1.000000	4.000000	20.000000	0.000000
14669.690746	-0.005746	0.535017	0.244764	83.120605	108.086288	138.959335	4.676911	0.000000	-1.768192	0.000000	0.000000	0.000000	0.471085	0.004173	-0.115744	0.000000	1.000000	4.000000	20.000000	0.000000
14669.694079	-0.005746	0.535017	0.244764	83.402245	109.159531	139.919815	4.666001	0.000000	-1.796782	0.000000	0.000000	0.000000	0.471085	0.004173	-0.115744	0.000000	1.000000	4.000000	20.000000	0.000000
14669.697412	-0.004578	0.535345	0.244401	83.402245	109.159531	139.919815	4.666001	0.000000	-1.796782	0.000000	0.000000	0.000000	0.350609	0.098224	-0.108931	0.000000	1.000000	4.000000	20.000000	0.000000
14669.700746	-0.004578	0.535345	0.244401	83.402245	109.159531	139.919815	4.666001	0.000000	-1.796782	0.000000	0.000000	0.000000	0.350609	0.098224	-0.108931	0.000000	1.000000	4.000000	20.000000	0.000000
14669.704079	-0.004578	0.535345	0.244401	84.057259	112.486977	142.988495	4.657589	0.000000	-1.818479	0.000000	0.000000	0.000000	0.350609	0.098224	-0.108931	0.000000	1.000000	4.000000	20.000000	0.000000
14669.707412	-0.002710	0.535532	0.243830	84.057259	112.486977	142.988495	4.657589	0.000000	-1.818479	0.000000	0.000000	0.000000	0.560195	0.056233	-0.171183	0.000000	1.000000	4.000000	20.000000	0.000000
14669.710746	-0.002710	0.535532	0.243830	84.057259	112.486977	142.988495	4.657589	0.000000	-1.818479	0.000000	0.000000	0.000000	0.560195	0.056233	-0.171183	0.000000	1.000000	4.000000	20.000000	0.000000
14669.714079	-0.002710	0.535532	0.243830	84.886642	117.937782	148.476990	4.643974	0.000000	-1.852972	0.000000	0.000000	0.000000	0.560195	0.056233	-0.171183	0.000000	1.000000	4.000000	20.000000	0.000000
14669.717412	-0.000680	0.535750	0.243011	84.886642	117.937782	148.476990	4.643974	0.000000	-1.852972	0.000000	0.000000	0.000000	0.609222	0.065310	-0.245929	0.000000	1.000000	4.000000	20.000000	0.000000
14669.720746	-0.000680	0.535750	0.243011	84.886642	117.937782	148.476990	4.643974	0.000000	-1.852972	0.000000	0.000000	0.000000	0.609222	0.065310	-0.245929	0.000000	1.000000	4.000000	20.000000	0.000000
14669.724079	-0.000680	0.535750	0.243011	85.725845	125.908501	156.855728	4.628356	0.000000	-1.891647	0.000000	0.000000	0.000000	0.609222	0.065310	-0.245929	0.000000	1.000000	4.000000	20.000000	0.000000
14669.727412	0.001147	0.535897	0.242079	85.725845	125.908501	156.855728	4.628356	0.000000	-1.891647	0.000000	0.000000	0.000000	0.547979	0.044117	-0.279343	0.000000	1.000000	4.000000	20.000000	0.000000
14669.730746	0.001147	0.535897	0.242079	85.725845	125.908501	156.855728	4.628356	0.000000	-1.891647	0.000000	0.000000	0.000000	0.547979	0.044117	-0.279343	0.000000	1.000000	4.000000	20.000000	0.000000
14669.734079	0.001147	0.535897	0.242079	86.418045	136.025589	167.351578	4.613484	0.000000	-1.927632	0.000000	0.000000	0.000000	0.547979	0.044117	-0.279343	0.000000	1.000000	4.000000	20.000000	0.000000
14669.737412	0.003300	0.536168	0.241046	86.418045	136.025589	167.351578	4.613484	0.000000	-1.927632	0.000000	0.000000	0.000000	0.645833	0.081248	-0.310075	0.000000	1.000000	4.000000	20.000000	0.000000
14669.740746	0.003300	0.536168	0.241046	86.418045	136.025589	167.351578	4.613484	0.000000	-1.927632	0.000000	0.000000	0.000000	0.645833	0.081248	-0.310075	0.000000	1.000000	4.000000	20.000000	0.000000
14669.744079	0.003300	0.536168	0.241046	86.890205	145.807480	177.246368	4.595764	0.000000	-1.969507	0.000000	0.000000	0.000000	0.645833	0.081248	-0.310075	0.000000	1.000000	4.000000	20.000000	0.000000
14669.747412	0.005544	0.536343	0.239852	86.890205	145.807480	177.246368	4.595764	0.000000	-1.969507	0.000000	0.000000	0.000000	0.673345	0.052546	-0.358066	0.000000	1.000000	4.000000	20.000000	0.000000
14669.750746	0.005544	0.536343	0.239852	86.890205	145.807480	177.246368	4.595764	0.000000	-1.969507	0.000000	0.000000	0.000000	0.673345	0.052546	-0.358066	0.000000	1.000000	4.000000	20.000000	0.000000
14669.754079	0.005544	0.536343	0.239852	87.246078	151.877197	-176.613297	4.576510	0.000000	-2.013841	0.000000	0.000000	0.000000	0.673345	0.052546	-0.358066	0.000000	1.000000	4.000000	20.000000	0.000000
14669.757412	0.007779	0.536557	0.238499	87.246078	151.877197	-176.613297	4.576510	0.000000	-2.013841	0.000000	0.000000	0.000000	0.670531	0.064354	-0.406073	0.000000	1.000000	4.000000	20.000000	0.000000
14669.760746	0.007779	0.536557	0.238499	87.246078	151.877197	-176.613297	4.576510	0.000000	-2.013841	0.000000	0.000000	0.000000	0.670531	0.064354	-0.406073	0.000000	1.000000	4.000000	20.000000	0.000000
14669.764079	0.007779	0.536557	0.238499	87.637192	153.037903	-175.183899	4.556349	0.000000	-2.059049	0.000000	0.000000	0.000000	0.670531	0.064354	-0.406073	0.000000	1.000000	4.000000	20.000000	0.000000
14669.767412	0.010104	0.536766	0.237101	87.637192	153.037903	-175.183899	4.556349	0.000000	-2.059049	0.000000	0.000000	0.000000	0.697436	0.062731	-0.419279	0.000000	1.000000	4.000000	20.000000	0.000000
14669.770746	0.010104	0.536766	0.237101	87.637192	153.037903	-175.183899	4.556349	0.000000	-2.059049	0.000000	0.000000	0.000000	0.697436	0.062731	-0.419279	0.000000	1.000000	4.000000	20.000000	0.000000
14669.774079	0.010104	0.536766	0.237101	88.115189	149.379883	-178.864700	4.534888	0.000000	-2.105895	0.000000	0.000000	0.000000	0.697436	0.062731	-0.419279	0.000000	1.000000	4.000000	20.000000	0.000000
14669.777412	0.012156	0.536949	0.235651	88.115189	149.379883	-178.864700	4.534888	0.000000	-2.105895	0.000000	0.000000	0.000000	0.615436	0.054843	-0.435073	0.000000	1.000000	4.000000	20.000000	0.000000
14669.780746	0.012156	0.536949	0.235651	88.115189	149.379883	-178.864700	4.534888	0.000000	-2.105895	0.000000	0.000000	0.000000	0.615436	0.054843	-0.435073	0.000000	1.000000	4.000000	20.000000	0.000000
14669.784079	0.012156	0.536949	0.235651	88.649834	138.998077	170.610168	4.514742	0.000000	-2.148745	0.000000	0.000000	0.000000	0.615436	0.054843	-0.435073	0.000000	1.000000	4.000000	20.000000	0.000000
14669.787412	0.014099	0.537127	0.234161	88.649834	138.998077	170.610168	4.514742	0.000000	-2.148745	0.000000	0.000000	0.000000	0.583102	0.053193	-0.447081	0.000000	1.000000	4.000000	20.000000	0.000000
14669.790746	0.014099	0.537127	0.234161	88.649834	138.998077	170.610168	4.514742	0.000000	-2.148745	0.000000	0.000000	0.000000	0.583102	0.053193	-0.447081	0.000000	1.000000	4.000000	20.000000	0.000000
14669.794079	0.014099	0.537127	0.234161	89.116402	111.703636	143.408463	4.494790	0.000000	-2.190174	0.000000	0.000000	0.000000	0.583102	0.053193	-0.447081	0.000000	1.000000	4.000000	20.000000	0.000000
14669.797412	0.015970	0.537326	0.232709	89.116402	111.703636	143.408463	4.494790	0.000000	-2.190174	0.000000	0.000000	0.000000	0.561230	0.059963	-0.435600	0.000000	1.000000	4.000000	20.000000	0.000000
14669.800746	0.015970	0.537326	0.232709	89.116402	111.703636	143.408463	4.494790	0.000000	-2.190174	0.000000	0.000000	0.000000	0.561230	0.059963	-0.435600	0.000000	1.000000	4.000000	20.000000	0.000000
14669.804079	0.015970	0.537326	0.232709	89.136116	64.626015	96.818939	4.475088	0.000000	-2.230155	0.000000	0.000000	0.000000	0.561230	0.059963	-0.435600	0.000000	1.000000	4.000000	20.000000	0.000000
14669.807412	0.017575	0.537502	0.231388	89.136116	64.626015	96.818939	4.475088	0.000000	-2.230155	0.000000	0.000000	0.000000	0.481425	0.052649	-0.396098	0.000000	1.000000	4.000000	20.000000	0.000000
14669.810746	0.017575	0.537502	0.231388	89.136116	64.626015	96.818939	4.475088	0.000000	-2.230155	0.000000	0.000000	0.000000	0.481425	0.052649	-0.396098	0.000000	1.000000	4.000000	20.000000	0.000000
14669.814079	0.017575	0.537502	0.231388	88.706238	36.953876	69.598923	4.457550	0.000000	-2.265005	0.000000	0.000000	0.000000	0.481425	0.052649	-0.396098	0.000000	1.000000	4.000000	20.000000	0.000000
14669.817412	0.019146	0.537699	0.230256	88.706238	36.953876	69.598923	4.457550	0.000000	-2.265005	0.000000	0.000000	0.000000	0.471384	0.059021	-0.339545	0.000000	0.000000	4.000000	20.000000	0.000000
14669.820746	0.019146	0.537699	0.230256	88.706238	36.953876	69.598923	4.457550	0.000000	-2.265005	0.000000	0.000000	0.000000	0.471384	0.059021	-0.339545	0.000000	0.000000	4.000000	20.000000	0.000000
14669.824079	0.019146	0.537699	0.230256	88.157928	25.487093	58.987797	4.440711	0.000000	-2.297844	0.000000	0.000000	0.000000	0.471384	0.059021	-0.339545	0.000000	0.000000	4.000000	20.000000	0.000000
14669.827412	0.020686	0.537900	0.229333	88.157928	25.487093	58.987797	4.440711	0.000000	-2.297844	0.000000	0.000000	0.000000	0.461966	0.060438	-0.277043	0.000000	0.000000	4.000000	20.000000	0.000000
14669.830746	0.020686	0.537900	0.229333	88.157928	25.487093	58.987797	4.440711	0.000000	-2.297844	0.000000	0.000000	0.000000	0.461966	0.060438	-0.277043	0.000000	0.000000	4.000000	20.000000	0.000000
14669.834079	0.020686	0.537900	0.229333	87.636276	20.004381	54.631393	4.424716	0.000000	-2.328496	0.000000	0.000000	0.000000	0.461966	0.060438	-0.277043	0.000000	0.000000	4.000000	20.000000	0.000000
14669.837412	0.022098	0.538107	0.228622	87.636276	20.004381	54.631393	4.424716	0.000000	-2.328496	0.000000	0.000000	0.000000	0.423726	0.062017	-0.213233	0.000000	0.000000	4.000000	20.000000	0.000000
14669.840746	0.022098	0.538107	0.228622	87.636276	20.004381	54.631393	4.424716	0.000000	-2.328496	0.000000	0.000000	0.000000	0.423726	0.062017	-0.213233	0.000000	0.000000	4.000000	20.000000	0.000000
14669.844079	0.022098	0.538107	0.228622	87.346863	18.003202	53.337494	4.410430	0.000000	-2.355442	0.000000	0.000000	0.000000	0.423726	0.062017	-0.213233	0.000000	0.000000	4.000000	20.000000	0.000000
14669.847412	0.023384	0.538315	0.228093	87.346863	18.003202	53.337494	4.410430	0.000000	-2.355442	0.000000	0.000000	0.000000	0.385682	0.062571	-0.158713	0.000000	0.000000	4.000000	20.000000	0.000000
14669.850746	0.023384	0.538315	0.228093	87.346863	18.003202	53.337494	4.410430	0.000000	-2.355442	0.000000	0.000000	0.000000	0.385682	0.062571	-0.158713	0.000000	0.000000	4.000000	20.000000	0.000000
14669.854079	0.023384	0.538315	0.228093	87.421844	18.644941	53.908794	4.397803	0.000000	-2.378934	0.000000	0.000000	0.000000	0.385682	0.062571	-0.158713	0.000000	0.000000	4.000000	20.000000	0.000000
14669.857412	0.024607	0.538556	0.227675	87.421844	18.644941	53.908794	4.397803	0.000000	-2.378934	0.000000	0.000000	0.000000	0.366798	0.072130	-0.125384	0.000000	0.000000	4.000000	20.000000	0.000000
14669.860746	0.024607	0.538556	0.227675	87.421844	18.644941	53.908794	4.397803	0.000000	-2.378934	0.000000	0.000000	0.000000	0.366798	0.072130	-0.125384	0.000000	0.000000	4.000000	20.000000	0.000000
14669.864079	0.024607	0.538556	0.227675	87.670052	20.921759	56.096783	4.386071	0.000000	-2.400496	0.000000	0.000000	0.000000	0.366798	0.072130	-0.125384	0.000000	0.000000	4.000000	20.000000	0.000000
14669.867412	0.025700	0.538804	0.227325	87.670052	20.921759	56.096783	4.386071	0.000000	-2.400496	0.000000	0.000000	0.000000	0.328109	0.074337	-0.105138	0.000000	0.000000	4.000000	20.000000	0.000000
14669.870746	0.025700	0.538804	0.227325	87.670052	20.921759	56.096783	4.386071	0.000000	-2.400496	0.000000	0.000000	0.000000	0.328109	0.074337	-0.105138	0.000000	0.000000	4.000000	20.000000	0.000000
14669.874079	0.025700	0.538804	0.227325	87.958282	25.351713	60.485439	4.375608	0.000000	-2.419514	0.000000	0.000000	0.000000	0.328109	0.074337	-0.105138	0.000000	0.000000	4.000000	20.000000	0.000000
14669.877412	0.026667	0.539084	0.227089	87.958282	25.351713	60.485439	4.375608	0.000000	-2.419514	0.000000	0.000000	0.000000	0.290119	0.083994	-0.070706	0.000000	0.000000	4.000000	20.000000	0.000000
14669.880746	0.026667	0.539084	0.227089	87.958282	25.351713	60.485439	4.375608	0.000000	-2.419514	0.000000	0.000000	0.000000	0.290119	0.083994	-0.070706	0.000000	0.000000	4.000000	20.000000	0.000000
14669.884079	0.026667	0.539084	0.227089	88.208015	32.847313	67.979279	4.366643	0.000000	-2.435658	0.000000	0.000000	0.000000	0.290119	0.083994	-0.070706	0.000000	0.000000	4.000000	20.000000	0.000000
14669.887412	0.026667	0.539084	0.227089	88.208015	32.847313	67.979279	4.366643	0.000000	-2.435658	0.000000	0.000000	0.000000	0.290119	0.083994	-0.070706	0.000000	0.000000	4.000000	20.000000	0.000000
14669.890746	0.027507	0.539429	0.226932	88.208015	32.847313	67.979279	4.366643	0.000000	-2.435658	0.000000	0.000000	0.000000	0.251865	0.103680	-0.047204	0.000000	0.000000	4.000000	20.000000	0.000000
14669.894079	0.027507	0.539429	0.226932	88.368294	43.215309	78.391624	4.366643	0.000000	-2.435658	0.000000	0.000000	0.000000	0.251865	0.103680	-0.047204	0.000000	0.000000	4.000000	20.000000	0.000000
14669.897412	0.028218	0.539779	0.226811	88.368294	43.215309	78.391624	4.366643	0.000000	-2.435658	0.000000	0.000000	0.000000	0.213200	0.104850	-0.036192	0.000000	0.000000	4.000000	20.000000	0.000000
14669.900746	0.028218	0.539779	0.226811	88.368294	43.215309	78.391624	4.366643	0.000000	-2.435658	0.000000	0.000000	0.000000	0.213200	0.104850	-0.036192	0.000000	0.000000	4.000000	20.000000	0.000000
14669.904079	0.028218	0.539779	0.226811	88.421822	54.755726	90.011826	4.352650	0.000000	-2.460578	0.000000	0.000000	0.000000	0.213200	0.104850	-0.036192	0.000000	0.000000	4.000000	20.000000	0.000000
14669.907412	0.028218	0.539779	0.226811	88.421822	54.755726	90.011826	4.352650	0.000000	-2.460578	0.000000	0.000000	0.000000	0.213200	0.104850	-0.036192	0.000000	0.000000	4.000000	20.000000	0.000000
14669.910746	0.028703	0.540115	0.226750	88.421822	54.755726	90.011826	4.352650	0.000000	-2.460578	0.000000	0.000000	0.000000	0.145599	0.100957	-0.018278	0.000000	0.000000	4.000000	20.000000	0.000000
14669.914079	0.028703	0.540115	0.226750	88.371048	65.414856	100.779617	4.352650	0.000000	-2.460578	0.000000	0.000000	0.000000	0.145599	0.100957	-0.018278	0.000000	0.000000	4.000000	20.000000	0.000000
14669.917412	0.028964	0.540497	0.226759	88.371048	65.414856	100.779617	4.352650	0.000000	-2.460578	0.000000	0.000000	0.000000	0.078170	0.114568	0.002633	0.000000	0.000000	4.000000	20.000000	0.000000
14669.920746	0.028964	0.540497	0.226759	88.371048	65.414856	100.779617	4.352650	0.000000	-2.460578	0.000000	0.000000	0.000000	0.078170	0.114568	0.002633	0.000000	0.000000	4.000000	20.000000	0.000000
14669.924079	0.028964	0.540497	0.226759	88.221939	73.861832	109.376099	4.346268	0.000000	-2.471832	0.000000	0.000000	0.000000	0.078170	0.114568	0.002633	0.000000	0.000000	4.000000	20.000000	0.000000
14669.927412	0.028964	0.540497	0.226759	88.221939	73.861832	109.376099	4.346268	0.000000	-2.471832	0.000000	0.000000	0.000000	0.078170	0.114568	0.002633	0.000000	0.000000	4.000000	20.000000	0.000000
14669.930746	0.028999	0.540808	0.226819	88.221939	73.861832	109.376099	4.346268	0.000000	-2.471832	0.000000	0.000000	0.000000	0.010517	0.093349	0.017930	0.000000	0.000000	4.000000	20.000000	0.000000
14669.934079	0.028999	0.540808	0.226819	87.977745	80.098801	115.810883	4.346268	0.000000	-2.471832	0.000000	0.000000	0.000000	0.010517	0.093349	0.017930	0.000000	0.000000	4.000000	20.000000	0.000000
14669.937412	0.028907	0.541127	0.226949	87.977745	80.098801	115.810883	4.346268	0.000000	-2.471832	0.000000	0.000000	0.000000	-0.027626	0.095754	0.039047	0.000000	0.000000	4.000000	20.000000	0.000000
14669.940746	0.028907	0.541127	0.226949	87.977745	80.098801	115.810883	4.346268	0.000000	-2.471832	0.000000	0.000000	0.000000	-0.027626	0.095754	0.039047	0.000000	0.000000	4.000000	20.000000	0.000000
14669.944079	0.028907	0.541127	0.226949	87.654228	83.734489	119.694283	4.347626	0.000000	-2.469443	0.000000	0.000000	0.000000	-0.027626	0.095754	0.039047	0.000000	0.000000	4.000000	20.000000	0.000000
14669.947412	0.028907	0.541127	0.226949	87.654228	83.734489	119.694283	4.347626	0.000000	-2.469443	0.000000	0.000000	0.000000	-0.027626	0.095754	0.039047	0.000000	0.000000	4.000000	20.000000	0.000000
14669.950746	0.028719	0.541359	0.227143	87.654228	83.734489	119.694283	4.347626	0.000000	-2.469443	0.000000	0.000000	0.000000	-0.056115	0.069506	0.058281	0.000000	0.000000	4.000000	20.000000	0.000000
14669.954079	0.028719	0.541359	0.227143	87.275383	85.697708	121.943329	4.347626	0.000000	-2.469443	0.000000	0.000000	0.000000	-0.056115	0.069506	0.058281	0.000000	0.000000	4.000000	20.000000	0.000000
14669.957412	0.028371	0.541574	0.227362	87.275383	85.697708	121.943329	4.347626	0.000000	-2.469443	0.000000	0.000000	0.000000	-0.104661	0.064546	0.065809	0.000000	0.000000	4.000000	20.000000	0.000000
14669.960746	0.028371	0.541574	0.227362	87.275383	85.697708	121.943329	4.347626	0.000000	-2.469443	0.000000	0.000000	0.000000	-0.104661	0.064546	0.065809	0.000000	0.000000	4.000000	20.000000	0.000000
14669.964079	0.028371	0.541574	0.227362	86.877197	86.839554	123.389557	4.353951	0.000000	-2.458274	0.000000	0.000000	0.000000	-0.104661	0.064546	0.065809	0.000000	0.000000	4.000000	20.000000	0.000000
14669.967412	0.027958	0.541698	0.227612	86.877197	86.839554	123.389557	4.353951	0.000000	-2.458274	0.000000	0.000000	0.000000	-0.123893	0.037091	0.074837	0.000000	0.000000	4.000000	20.000000	0.000000
14669.970746	0.027958	0.541698	0.227612	86.877197	86.839554	123.389557	4.353951	0.000000	-2.458274	0.000000	0.000000	0.000000	-0.123893	0.037091	0.074837	0.000000	0.000000	4.000000	20.000000	0.000000
14669.974079	0.027958	0.541698	0.227612	86.500504	87.647736	124.497231	4.358484	0.000000	-2.450228	0.000000	0.000000	0.000000	-0.123893	0.037091	0.074837	0.000000	0.000000	4.000000	20.000000	0.000000
14669.977412	0.027382	0.541726	0.227863	86.500504	87.647736	124.497231	4.358484	0.000000	-2.450228	0.000000	0.000000	0.000000	-0.172819	0.008410	0.075269	0.000000	0.000000	4.000000	20.000000	0.000000
14669.980746	0.027382	0.541726	0.227863	86.500504	87.647736	124.497231	4.358484	0.000000	-2.450228	0.000000	0.000000	0.000000	-0.172819	0.008410	0.075269	0.000000	0.000000	4.000000	20.000000	0.000000
14669.984079	0.027382	0.541726	0.227863	86.186638	88.282341	125.396973	4.364339	0.000000	-2.439785	0.000000	0.000000	0.000000	-0.172819	0.008410	0.075269	0.000000	0.000000	4.000000	20.000000	0.000000
14669.987412	0.027382	0.541726	0.227863	86.186638	88.282341	125.396973	4.364339	0.000000	-2.439785	0.000000	0.000000	0.000000	-0.172819	0.008410	0.075269	0.000000	0.000000	4.000000	20.000000	0.000000
14669.990746	0.026739	0.541675	0.228092	86.186638	88.282341	125.396973	4.364339	0.000000	-2.439785	0.000000	0.000000	0.000000	-0.192734	-0.015265	0.068890	0.000000	0.000000	4.000000	20.000000	0.000000
14669.994079	0.026739	0.541675	0.228092	85.931961	89.130424	126.474762	4.364339	0.000000	-2.439785	0.000000	0.000000	0.000000	-0.192734	-0.015265	0.068890	0.000000	0.000000	4.000000	20.000000	0.000000
14669.997412	0.026031	0.541566	0.228315	85.931961	89.130424	126.474762	4.364339	0.000000	-2.439785	0.000000	0.000000	0.000000	-0.212489	-0.032752	0.066639	0.000000	0.000000	4.000000	20.000000	0.000000
14670.000746	0.026031	0.541566	0.228315	85.931961	89.130424	126.474762	4.364339	0.000000	-2.439785	0.000000	0.000000	0.000000	-0.212489	-0.032752	0.066639	0.000000	0.000000	4.000000	20.000000	0.000000
14670.004079	0.026031	0.541566	0.228315	85.706497	90.446976	128.007233	4.377368	0.000000	-2.416329	0.000000	0.000000	0.000000	-0.212489	-0.032752	0.066639	0.000000	0.000000	4.000000	20.000000	0.000000
14670.007412	0.026031	0.541566	0.228315	85.706497	90.446976	128.007233	4.377368	0.000000	-2.416329	0.000000	0.000000	0.000000	-0.212489	-0.032752	0.066639	0.000000	0.000000	4.000000	20.000000	0.000000
14670.010746	0.025224	0.541361	0.228535	85.706497	90.446976	128.007233	4.377368	0.000000	-2.416329	0.000000	0.000000	0.000000	-0.241969	-0.061480	0.066055	0.000000	0.000000	4.000000	20.000000	0.000000
14670.014079	0.025224	0.541361	0.228535	85.501724	92.081665	129.842239	4.377368	0.000000	-2.416329	0.000000	0.000000	0.000000	-0.241969	-0.061480	0.066055	0.000000	0.000000	4.000000	20.000000	0.000000
14670.017412	0.024385	0.541118	0.228760	85.501724	92.081665	129.842239	4.377368	0.000000	-2.416329	0.000000	0.000000	0.000000	-0.251836	-0.072770	0.067461	0.000000	0.000000	4.000000	20.000000	0.000000
14670.020746	0.024385	0.541118	0.228760	85.501724	92.081665	129.842239	4.377368	0.000000	-2.416329	0.000000	0.000000	0.000000	-0.251836	-0.072770	0.067461	0.000000	0.000000	4.000000	20.000000	0.000000
14670.024079	0.024385	0.541118	0.228760	85.314499	93.788841	131.728149	4.392648	0.000000	-2.388439	0.000000	0.000000	0.000000	-0.251836	-0.072770	0.067461	0.000000	0.000000	4.000000	20.000000	0.000000
14670.027412	0.023481	0.540767	0.229032	85.314499	93.788841	131.728149	4.392648	0.000000	-2.388439	0.000000	0.000000	0.000000	-0.271062	-0.105388	0.081614	0.000000	0.000000	4.000000	20.000000	0.000000
14670.030746	0.023481	0.540767	0.229032	85.314499	93.788841	131.728149	4.392648	0.000000	-2.388439	0.000000	0.000000	0.000000	-0.271062	-0.105388	0.081614	0.000000	0.000000	4.000000	20.000000	0.000000
14670.034079	0.023481	0.540767	0.229032	85.144173	95.139091	133.122772	4.401100	0.000000	-2.372830	0.000000	0.000000	0.000000	-0.271062	-0.105388	0.081614	0.000000	0.000000	4.000000	20.000000	0.000000
14670.037412	0.022578	0.540419	0.229335	85.144173	95.139091	133.122772	4.401100	0.000000	-2.372830	0.000000	0.000000	0.000000	-0.270949	-0.104292	0.090901	0.000000	0.000000	4.000000	20.000000	0.000000
14670.040746	0.022578	0.540419	0.229335	85.144173	95.139091	133.122772	4.401100	0.000000	-2.372830	0.000000	0.000000	0.000000	-0.270949	-0.104292	0.090901	0.000000	0.000000	4.000000	20.000000	0.000000
14670.044079	0.022578	0.540419	0.229335	84.997040	95.976990	133.933716	4.409637	0.000000	-2.356926	0.000000	0.000000	0.000000	-0.270949	-0.104292	0.090901	0.000000	0.000000	4.000000	20.000000	0.000000
14670.047412	0.021643	0.539983	0.229697	84.997040	95.976990	133.933716	4.409637	0.000000	-2.356926	0.000000	0.000000	0.000000	-0.280396	-0.130782	0.108739	0.000000	0.000000	4.000000	20.000000	0.000000
14670.050746	0.021643	0.539983	0.229697	84.997040	95.976990	133.933716	4.409637	0.000000	-2.356926	0.000000	0.000000	0.000000	-0.280396	-0.130782	0.108739	0.000000	0.000000	4.000000	20.000000	0.000000
14670.054079	0.021643	0.539983	0.229697	84.885689	96.439262	134.329758	4.418629	0.000000	-2.340025	0.000000	0.000000	0.000000	-0.280396	-0.130782	0.108739	0.000000	0.000000	4.000000	20.000000	0.000000
14670.057412	0.020676	0.539513	0.230096	84.885689	96.439262	134.329758	4.418629	0.000000	-2.340025	0.000000	0.000000	0.000000	-0.290140	-0.141007	0.119593	0.000000	0.000000	4.000000	20.000000	0.000000
14670.060746	0.020676	0.539513	0.230096	84.885689	96.439262	134.329758	4.418629	0.000000	-2.340025	0.000000	0.000000	0.000000	-0.290140	-0.141007	0.119593	0.000000	0.000000	4.000000	20.000000	0.000000
14670.064079	0.020676	0.539513	0.230096	84.799858	96.699760	134.379318	4.427971	0.000000	-2.322299	0.000000	0.000000	0.000000	-0.290140	-0.141007	0.119593	0.000000	0.000000	4.000000	20.000000	0.000000
14670.067412	0.019742	0.539047	0.230524	84.799858	96.699760	134.379318	4.427971	0.000000	-2.322299	0.000000	0.000000	0.000000	-0.280400	-0.139997	0.128455	0.000000	0.000000	4.000000	20.000000	0.000000
14670.070746	0.019742	0.539047	0.230524	84.799858	96.699760	134.379318	4.427971	0.000000	-2.322299	0.000000	0.000000	0.000000	-0.280400	-0.139997	0.128455	0.000000	0.000000	4.000000	20.000000	0.000000
14670.074079	0.019742	0.539047	0.230524	84.723854	96.778160	134.106491	4.437115	0.000000	-2.304781	0.000000	0.000000	0.000000	-0.280400	-0.139997	0.128455	0.000000	0.000000	4.000000	20.000000	0.000000
14670.077412	0.018806	0.538563	0.230969	84.723854	96.778160	134.106491	4.437115	0.000000	-2.304781	0.000000	0.000000	0.000000	-0.280596	-0.145261	0.133428	0.000000	0.000000	4.000000	20.000000	0.000000
14670.080746	0.018806	0.538563	0.230969	84.723854	96.778160	134.106491	4.437115	0.000000	-2.304781	0.000000	0.000000	0.000000	-0.280596	-0.145261	0.133428	0.000000	0.000000	4.000000	20.000000	0.000000
14670.084079	0.018806	0.538563	0.230969	84.652397	96.811417	133.823303	4.446264	0.000000	-2.287081	0.000000	0.000000	0.000000	-0.280596	-0.145261	0.133428	0.000000	0.000000	4.000000	20.000000	0.000000
14670.087412	0.017902	0.538078	0.231411	84.652397	96.811417	133.823303	4.446264	0.000000	-2.287081	0.000000	0.000000	0.000000	-0.271151	-0.145433	0.132621	0.000000	0.000000	4.000000	20.000000	0.000000
14670.090746	0.017902	0.538078	0.231411	84.652397	96.811417	133.823303	4.446264	0.000000	-2.287081	0.000000	0.000000	0.000000	-0.271151	-0.145433	0.132621	0.000000	0.000000	4.000000	20.000000	0.000000
14670.094079	0.017902	0.538078	0.231411	84.616753	96.912720	133.780289	4.455089	0.000000	-2.269842	0.000000	0.000000	0.000000	-0.271151	-0.145433	0.132621	0.000000	0.000000	4.000000	20.000000	0.000000
14670.097412	0.016964	0.537647	0.231829	84.616753	96.912720	133.780289	4.455089	0.000000	-2.269842	0.000000	0.000000	0.000000	-0.281478	-0.129240	0.125499	0.000000	0.000000	4.000000	20.000000	0.000000
14670.100746	0.016964	0.537647	0.231829	84.616753	96.912720	133.780289	4.455089	0.000000	-2.269842	0.000000	0.000000	0.000000	-0.281478	-0.129240	0.125499	0.000000	0.000000	4.000000	20.000000	0.000000
14670.104079	0.016964	0.537647	0.231829	84.608131	97.149757	134.044510	4.464023	0.000000	-2.252223	0.000000	0.000000	0.000000	-0.281478	-0.129240	0.125499	0.000000	0.000000	4.000000	20.000000	0.000000
14670.107412	0.015993	0.537219	0.232279	84.608131	97.149757	134.044510	4.464023	0.000000	-2.252223	0.000000	0.000000	0.000000	-0.291410	-0.128277	0.134883	0.000000	0.000000	4.000000	20.000000	0.000000
14670.110746	0.015993	0.537219	0.232279	84.608131	97.149757	134.044510	4.464023	0.000000	-2.252223	0.000000	0.000000	0.000000	-0.291410	-0.128277	0.134883	0.000000	0.000000	4.000000	20.000000	0.000000
14670.114079	0.015993	0.537219	0.232279	84.599884	97.563492	134.438614	4.473264	0.000000	-2.233810	0.000000	0.000000	0.000000	-0.291410	-0.128277	0.134883	0.000000	0.000000	4.000000	20.000000	0.000000
14670.117412	0.015021	0.536853	0.232768	84.599884	97.563492	134.438614	4.473264	0.000000	-2.233810	0.000000	0.000000	0.000000	-0.291514	-0.109804	0.146873	0.000000	0.000000	4.000000	20.000000	0.000000
14670.120746	0.015021	0.536853	0.232768	84.599884	97.563492	134.438614	4.473264	0.000000	-2.233810	0.000000	0.000000	0.000000	-0.291514	-0.109804	0.146873	0.000000	0.000000	4.000000	20.000000	0.000000
14670.124079	0.015021	0.536853	0.232768	84.585785	98.281082	134.983337	4.482586	0.000000	-2.215044	0.000000	0.000000	0.000000	-0.291514	-0.109804	0.146873	0.000000	0.000000	4.000000	20.000000	0.000000
14670.127412	0.014114	0.536507	0.233269	84.585785	98.281082	134.983337	4.482586	0.000000	-2.215044	0.000000	0.000000	0.000000	-0.272175	-0.103760	0.150087	0.000000	0.000000	4.000000	20.000000	0.000000
14670.130746	0.014114	0.536507	0.233269	84.585785	98.281082	134.983337	4.482586	0.000000	-2.215044	0.000000	0.000000	0.000000	-0.272175	-0.103760	0.150087	0.000000	0.000000	4.000000	20.000000	0.000000
14670.134079	0.014114	0.536507	0.233269	84.564049	99.323952	135.689285	4.491379	0.000000	-2.197161	0.000000	0.000000	0.000000	-0.272175	-0.103760	0.150087	0.000000	0.000000	4.000000	20.000000	0.000000
14670.137412	0.013173	0.536185	0.233814	84.564049	99.323952	135.689285	4.491379	0.000000	-2.197161	0.000000	0.000000	0.000000	-0.282145	-0.096619	0.163599	0.000000	0.000000	4.000000	20.000000	0.000000
14670.140746	0.013173	0.536185	0.233814	84.564049	99.323952	135.689285	4.491379	0.000000	-2.197161	0.000000	0.000000	0.000000	-0.282145	-0.096619	0.163599	0.000000	0.000000	4.000000	20.000000	0.000000
14670.144079	0.013173	0.536185	0.233814	84.525963	100.982254	136.892883	4.500513	0.000000	-2.178391	0.000000	0.000000	0.000000	-0.282145	-0.096619	0.163599	0.000000	0.000000	4.000000	20.000000	0.000000
14670.147412	0.012330	0.535883	0.234370	84.525963	100.982254	136.892883	4.500513	0.000000	-2.178391	0.000000	0.000000	0.000000	-0.252971	-0.090588	0.166688	0.000000	0.000000	4.000000	20.000000	0.000000
14670.150746	0.012330	0.535883	0.234370	84.525963	100.982254	136.892883	4.500513	0.000000	-2.178391	0.000000	0.000000	0.000000	-0.252971	-0.090588	0.166688	0.000000	0.000000	4.000000	20.000000	0.000000
14670.154079	0.012330	0.535883	0.234370	84.466362	103.235397	138.821014	4.508870	0.000000	-2.161040	0.000000	0.000000	0.000000	-0.252971	-0.090588	0.166688	0.000000	0.000000	4.000000	20.000000	0.000000
14670.157412	0.011486	0.535602	0.234938	84.466362	103.235397	138.821014	4.508870	0.000000	-2.161040	0.000000	0.000000	0.000000	-0.253310	-0.084541	0.170368	0.000000	0.000000	4.000000	20.000000	0.000000
14670.160746	0.011486	0.535602	0.234938	84.466362	103.235397	138.821014	4.508870	0.000000	-2.161040	0.000000	0.000000	0.000000	-0.253310	-0.084541	0.170368	0.000000	0.000000	4.000000	20.000000	0.000000
14670.164079	0.011486	0.535602	0.234938	84.384827	105.843384	141.450378	4.517203	0.000000	-2.143566	0.000000	0.000000	0.000000	-0.253310	-0.084541	0.170368	0.000000	0.000000	4.000000	20.000000	0.000000
14670.167412	0.010639	0.535353	0.235467	84.384827	105.843384	141.450378	4.517203	0.000000	-2.143566	0.000000	0.000000	0.000000	-0.253896	-0.074448	0.158957	0.000000	0.000000	4.000000	20.000000	0.000000
14670.170746	0.010639	0.535353	0.235467	84.384827	105.843384	141.450378	4.517203	0.000000	-2.143566	0.000000	0.000000	0.000000	-0.253896	-0.074448	0.158957	0.000000	0.000000	4.000000	20.000000	0.000000
14670.174079	0.010639	0.535353	0.235467	84.285851	108.513611	144.132965	4.525342	0.000000	-2.126331	0.000000	0.000000	0.000000	-0.253896	-0.074448	0.158957	0.000000	0.000000	4.000000	20.000000	0.000000
14670.177412	0.010639	0.535353	0.235467	84.285851	108.513611	144.132965	4.525342	0.000000	-2.126331	0.000000	0.000000	0.000000	-0.253896	-0.074448	0.158957	0.000000	0.000000	4.000000	20.000000	0.000000
14670.180746	0.009825	0.535143	0.235991	84.285851	108.513611	144.132965	4.525342	0.000000	-2.126331	0.000000	0.000000	0.000000	-0.244432	-0.063234	0.157064	0.000000	0.000000	4.000000	20.000000	0.000000
14670.184079	0.009825	0.535143	0.235991	84.172234	111.137505	146.686768	4.525342	0.000000	-2.126331	0.000000	0.000000	0.000000	-0.244432	-0.063234	0.157064	0.000000	0.000000	4.000000	20.000000	0.000000
14670.187412	0.009041	0.534962	0.236444	84.172234	111.137505	146.686768	4.525342	0.000000	-2.126331	0.000000	0.000000	0.000000	-0.235190	-0.054150	0.135977	0.000000	0.000000	4.000000	20.000000	0.000000
14670.190746	0.009041	0.534962	0.236444	84.172234	111.137505	146.686768	4.525342	0.000000	-2.126331	0.000000	0.000000	0.000000	-0.235190	-0.054150	0.135977	0.000000	0.000000	4.000000	20.000000	0.000000
14670.194079	0.009041	0.534962	0.236444	84.059799	113.393166	148.650345	4.540435	0.000000	-2.093908	0.000000	0.000000	0.000000	-0.235190	-0.054150	0.135977	0.000000	0.000000	4.000000	20.000000	0.000000
14670.197412	0.009041	0.534962	0.236444	84.059799	113.393166	148.650345	4.540435	0.000000	-2.093908	0.000000	0.000000	0.000000	-0.235190	-0.054150	0.135977	0.000000	0.000000	4.000000	20.000000	0.000000
14670.200746	0.008288	0.534795	0.236846	84.059799	113.393166	148.650345	4.540435	0.000000	-2.093908	0.000000	0.000000	0.000000	-0.225793	-0.050176	0.120417	0.000000	0.000000	4.000000	20.000000	0.000000
14670.204079	0.008288	0.534795	0.236846	83.945755	115.394234	150.247665	4.540435	0.000000	-2.093908	0.000000	0.000000	0.000000	-0.225793	-0.050176	0.120417	0.000000	0.000000	4.000000	20.000000	0.000000
14670.207412	0.007534	0.534641	0.237196	83.945755	115.394234	150.247665	4.540435	0.000000	-2.093908	0.000000	0.000000	0.000000	-0.226217	-0.046162	0.105042	0.000000	0.000000	4.000000	20.000000	0.000000
14670.210746	0.007534	0.534641	0.237196	83.945755	115.394234	150.247665	4.540435	0.000000	-2.093908	0.000000	0.000000	0.000000	-0.226217	-0.046162	0.105042	0.000000	0.000000	4.000000	20.000000	0.000000
14670.214079	0.007534	0.534641	0.237196	83.834488	117.081863	151.766891	4.553872	0.000000	-2.064523	0.000000	0.000000	0.000000	-0.226217	-0.046162	0.105042	0.000000	0.000000	4.000000	20.000000	0.000000
14670.217412	0.007534	0.534641	0.237196	83.834488	117.081863	151.766891	4.553872	0.000000	-2.064523	0.000000	0.000000	0.000000	-0.226217	-0.046162	0.105042	0.000000	0.000000	4.000000	20.000000	0.000000
14670.220746	0.006779	0.534501	0.237495	83.834488	117.081863	151.766891	4.553872	0.000000	-2.064523	0.000000	0.000000	0.000000	-0.226591	-0.042125	0.089683	0.000000	0.000000	4.000000	20.000000	0.000000
14670.224079	0.006779	0.534501	0.237495	83.726677	118.588287	153.308517	4.553872	0.000000	-2.064523	0.000000	0.000000	0.000000	-0.226591	-0.042125	0.089683	0.000000	0.000000	4.000000	20.000000	0.000000
14670.227412	0.006055	0.534367	0.237678	83.726677	118.588287	153.308517	4.553872	0.000000	-2.064523	0.000000	0.000000	0.000000	-0.217186	-0.040224	0.055073	0.000000	0.000000	4.000000	20.000000	0.000000
14670.230746	0.006055	0.534367	0.237678	83.726677	118.588287	153.308517	4.553872	0.000000	-2.064523	0.000000	0.000000	0.000000	-0.217186	-0.040224	0.055073	0.000000	0.000000	4.000000	20.000000	0.000000
14670.234079	0.006055	0.534367	0.237678	83.630310	119.820099	154.569214	4.566058	0.000000	-2.037428	0.000000	0.000000	0.000000	-0.217186	-0.040224	0.055073	0.000000	0.000000	4.000000	20.000000	0.000000
14670.237412	0.006055	0.534367	0.237678	83.630310	119.820099	154.569214	4.566058	0.000000	-2.037428	0.000000	0.000000	0.000000	-0.217186	-0.040224	0.055073	0.000000	0.000000	4.000000	20.000000	0.000000
14670.240746	0.005396	0.534243	0.237778	83.630310	119.820099	154.569214	4.566058	0.000000	-2.037428	0.000000	0.000000	0.000000	-0.197693	-0.037180	0.030050	0.000000	0.000000	4.000000	20.000000	0.000000
14670.244079	0.005396	0.534243	0.237778	83.541718	120.913368	155.668106	4.566058	0.000000	-2.037428	0.000000	0.000000	0.000000	-0.197693	-0.037180	0.030050	0.000000	0.000000	4.000000	20.000000	0.000000
14670.247412	0.004703	0.534180	0.237742	83.541718	120.913368	155.668106	4.566058	0.000000	-2.037428	0.000000	0.000000	0.000000	-0.207924	-0.018700	-0.010995	0.000000	0.000000	4.000000	20.000000	0.000000
14670.250746	0.004703	0.534180	0.237742	83.541718	120.913368	155.668106	4.566058	0.000000	-2.037428	0.000000	0.000000	0.000000	-0.207924	-0.018700	-0.010995	0.000000	0.000000	4.000000	20.000000	0.000000
14670.254079	0.004703	0.534180	0.237742	83.473160	121.763779	156.414673	4.575891	0.000000	-2.015247	0.000000	0.000000	0.000000	-0.207924	-0.018700	-0.010995	0.000000	0.000000	4.000000	20.000000	0.000000
14670.257412	0.004703	0.534180	0.237742	83.473160	121.763779	156.414673	4.575891	0.000000	-2.015247	0.000000	0.000000	0.000000	-0.207924	-0.018700	-0.010995	0.000000	0.000000	4.000000	20.000000	0.000000
14670.260746	0.004075	0.534121	0.237558	83.473160	121.763779	156.414673	4.575891	0.000000	-2.015247	0.000000	0.000000	0.000000	-0.188366	-0.017757	-0.055154	0.000000	0.000000	4.000000	20.000000	0.000000
14670.264079	0.004075	0.534121	0.237558	83.424759	122.311844	156.780319	4.575891	0.000000	-2.015247	0.000000	0.000000	0.000000	-0.188366	-0.017757	-0.055154	0.000000	0.000000	4.000000	20.000000	0.000000
14670.267412	0.003480	0.534106	0.237255	83.424759	122.311844	156.780319	4.575891	0.000000	-2.015247	0.000000	0.000000	0.000000	-0.178552	-0.004414	-0.090915	0.000000	0.000000	4.000000	20.000000	0.000000
14670.270746	0.003480	0.534106	0.237255	83.424759	122.311844	156.780319	4.575891	0.000000	-2.015247	0.000000	0.000000	0.000000	-0.178552	-0.004414	-0.090915	0.000000	0.000000	4.000000	20.000000	0.000000
14670.274079	0.003480	0.534106	0.237255	83.396332	122.612679	157.018219	4.583049	0.000000	-1.998915	0.000000	0.000000	0.000000	-0.178552	-0.004414	-0.090915	0.000000	0.000000	4.000000	20.000000	0.000000
14670.277412	0.003480	0.534106	0.237255	83.396332	122.612679	157.018219	4.583049	0.000000	-1.998915	0.000000	0.000000	0.000000	-0.178552	-0.004414	-0.090915	0.000000	0.000000	4.000000	20.000000	0.000000
14670.280746	0.002918	0.534081	0.236855	83.396332	122.612679	157.018219	4.583049	0.000000	-1.998915	0.000000	0.000000	0.000000	-0.168632	-0.007614	-0.120014	0.000000	0.000000	4.000000	20.000000	0.000000
14670.284079	0.002918	0.534081	0.236855	83.376144	122.845093	157.293259	4.583049	0.000000	-1.998915	0.000000	0.000000	0.000000	-0.168632	-0.007614	-0.120014	0.000000	0.000000	4.000000	20.000000	0.000000
14670.287412	0.002422	0.534141	0.236363	83.376144	122.845093	157.293259	4.583049	0.000000	-1.998915	0.000000	0.000000	0.000000	-0.148776	0.018113	-0.147526	0.000000	0.000000	4.000000	20.000000	0.000000
14670.290746	0.002422	0.534141	0.236363	83.376144	122.845093	157.293259	4.583049	0.000000	-1.998915	0.000000	0.000000	0.000000	-0.148776	0.018113	-0.147526	0.000000	0.000000	4.000000	20.000000	0.000000
14670.294079	0.002422	0.534141	0.236363	83.357544	123.056038	157.543930	4.587795	0.000000	-1.987999	0.000000	0.000000	0.000000	-0.148776	0.018113	-0.147526	0.000000	0.000000	4.000000	20.000000	0.000000
14670.297412	0.002422	0.534141	0.236363	83.357544	123.056038	157.543930	4.587795	0.000000	-1.987999	0.000000	0.000000	0.000000	-0.148776	0.018113	-0.147526	0.000000	0.000000	4.000000	20.000000	0.000000
14670.300746	0.001992	0.534239	0.235866	83.357544	123.056038	157.543930	4.587795	0.000000	-1.987999	0.000000	0.000000	0.000000	-0.128830	0.029424	-0.149089	0.000000	0.000000	4.000000	20.000000	0.000000
14670.304079	0.001992	0.534239	0.235866	83.338791	123.270966	157.793198	4.587795	0.000000	-1.987999	0.000000	0.000000	0.000000	-0.128830	0.029424	-0.149089	0.000000	0.000000	4.000000	20.000000	0.000000
14670.307412	0.001596	0.534371	0.235332	83.338791	123.270966	157.793198	4.587795	0.000000	-1.987999	0.000000	0.000000	0.000000	-0.118808	0.039615	-0.160243	0.000000	0.000000	4.000000	20.000000	0.000000
14670.310746	0.001596	0.534371	0.235332	83.338791	123.270966	157.793198	4.587795	0.000000	-1.987999	0.000000	0.000000	0.000000	-0.118808	0.039615	-0.160243	0.000000	0.000000	4.000000	20.000000	0.000000
14670.314079	0.001596	0.534371	0.235332	83.323357	123.442543	157.996063	4.590485	0.000000	-1.981778	0.000000	0.000000	0.000000	-0.118808	0.039615	-0.160243	0.000000	0.000000	4.000000	20.000000	0.000000
14670.317412	0.001596	0.534371	0.235332	83.323357	123.442543	157.996063	4.590485	0.000000	-1.981778	0.000000	0.000000	0.000000	-0.118808	0.039615	-0.160243	0.000000	0.000000	4.000000	20.000000	0.000000
14670.320746	0.001234	0.534562	0.234807	83.323357	123.442543	157.996063	4.590485	0.000000	-1.981778	0.000000	0.000000	0.000000	-0.108766	0.057063	-0.157566	0.000000	0.000000	4.000000	20.000000	0.000000
14670.324079	0.001234	0.534562	0.234807	83.311264	123.571419	158.153214	4.590485	0.000000	-1.981778	0.000000	0.000000	0.000000	-0.108766	0.057063	-0.157566	0.000000	0.000000	4.000000	20.000000	0.000000
14670.327412	0.000937	0.534793	0.234309	83.311264	123.571419	158.153214	4.590485	0.000000	-1.981778	0.000000	0.000000	0.000000	-0.088896	0.069345	-0.149423	0.000000	0.000000	4.000000	20.000000	0.000000
14670.330746	0.000937	0.534793	0.234309	83.311264	123.571419	158.153214	4.590485	0.000000	-1.981778	0.000000	0.000000	0.000000	-0.088896	0.069345	-0.149423	0.000000	0.000000	4.000000	20.000000	0.000000
14670.334079	0.000937	0.534793	0.234309	83.300865	123.680305	158.279495	4.592032	0.000000	-1.978192	0.000000	0.000000	0.000000	-0.088896	0.069345	-0.149423	0.000000	0.000000	4.000000	20.000000	0.000000
14670.337412	0.000937	0.534793	0.234309	83.300865	123.680305	158.279495	4.592032	0.000000	-1.978192	0.000000	0.000000	0.000000	-0.088896	0.069345	-0.149423	0.000000	0.000000	4.000000	20.000000	0.000000
14670.340746	0.000609	0.535078	0.233787	83.300865	123.680305	158.279495	4.592032	0.000000	-1.978192	0.000000	0.000000	0.000000	-0.098614	0.085658	-0.156355	0.000000	0.000000	4.000000	20.000000	0.000000
14670.344079	0.000609	0.535078	0.233787	83.292206	123.763962	158.391098	4.592032	0.000000	-1.978192	0.000000	0.000000	0.000000	-0.098614	0.085658	-0.156355	0.000000	0.000000	4.000000	20.000000	0.000000
14670.347412	0.000280	0.535422	0.233275	83.292206	123.763962	158.391098	4.592032	0.000000	-1.978192	0.000000	0.000000	0.000000	-0.098465	0.103021	-0.153658	0.000000	0.000000	4.000000	20.000000	0.000000
14670.350746	0.000280	0.535422	0.233275	83.292206	123.763962	158.391098	4.592032	0.000000	-1.978192	0.000000	0.000000	0.000000	-0.098465	0.103021	-0.153658	0.000000	0.000000	4.000000	20.000000	0.000000
14670.354079	0.000280	0.535422	0.233275	83.286942	123.797646	158.433975	4.593546	0.000000	-1.974674	0.000000	0.000000	0.000000	-0.098465	0.103021	-0.153658	0.000000	0.000000	4.000000	20.000000	0.000000
14670.357412	0.000280	0.535422	0.233275	83.286942	123.797646	158.433975	4.593546	0.000000	-1.974674	0.000000	0.000000	0.000000	-0.098465	0.103021	-0.153658	0.000000	0.000000	4.000000	20.000000	0.000000
14670.360746	-0.000113	0.535819	0.232740	83.286942	123.797646	158.433975	4.593546	0.000000	-1.974674	0.000000	0.000000	0.000000	-0.117969	0.119245	-0.160660	0.000000	0.000000	4.000000	20.000000	0.000000
14670.364079	-0.000113	0.535819	0.232740	83.278709	123.775368	158.379242	4.593546	0.000000	-1.974674	0.000000	0.000000	0.000000	-0.117969	0.119245	-0.160660	0.000000	0.000000	4.000000	20.000000	0.000000
14670.367412	-0.000538	0.536288	0.232162	83.278709	123.775368	158.379242	4.593546	0.000000	-1.974674	0.000000	0.000000	0.000000	-0.127594	0.140509	-0.173227	0.000000	0.000000	4.000000	20.000000	0.000000
14670.370746	-0.000538	0.536288	0.232162	83.278709	123.775368	158.379242	4.593546	0.000000	-1.974674	0.000000	0.000000	0.000000	-0.127594	0.140509	-0.173227	0.000000	0.000000	4.000000	20.000000	0.000000
14670.374079	-0.000538	0.536288	0.232162	83.259567	123.613327	158.102600	4.595985	0.000000	-1.968989	0.000000	0.000000	0.000000	-0.127594	0.140509	-0.173227	0.000000	0.000000	4.000000	20.000000	0.000000
14670.377412	-0.000538	0.536288	0.232162	83.259567	123.613327	158.102600	4.595985	0.000000	-1.968989	0.000000	0.000000	0.000000	-0.127594	0.140509	-0.173227	0.000000	0.000000	4.000000	20.000000	0.000000
14670.380746	-0.000995	0.536813	0.231593	83.259567	123.613327	158.102600	4.595985	0.000000	-1.968989	0.000000	0.000000	0.000000	-0.137193	0.157743	-0.170678	0.000000	0.000000	4.000000	20.000000	0.000000
14670.384079	-0.000995	0.536813	0.231593	83.221237	123.332016	157.694824	4.595985	0.000000	-1.968989	0.000000	0.000000	0.000000	-0.137193	0.157743	-0.170678	0.000000	0.000000	4.000000	20.000000	0.000000
14670.387412	-0.001452	0.537355	0.231005	83.221237	123.332016	157.694824	4.595985	0.000000	-1.968989	0.000000	0.000000	0.000000	-0.136954	0.162517	-0.176551	0.000000	0.000000	4.000000	20.000000	0.000000
14670.390746	-0.001452	0.537355	0.231005	83.221237	123.332016	157.694824	4.595985	0.000000	-1.968989	0.000000	0.000000	0.000000	-0.136954	0.162517	-0.176551	0.000000	0.000000	4.000000	20.000000	0.000000
14670.394079	-0.001452	0.537355	0.231005	83.171661	122.948227	157.284790	4.598992	0.000000	-1.961956	0.000000	0.000000	0.000000	-0.136954	0.162517	-0.176551	0.000000	0.000000	4.000000	20.000000	0.000000
14670.397412	-0.001452	0.537355	0.231005	83.171661	122.948227	157.284790	4.598992	0.000000	-1.961956	0.000000	0.000000	0.000000	-0.136954	0.162517	-0.176551	0.000000	0.000000	4.000000	20.000000	0.000000
14670.400746	-0.001875	0.537933	0.230411	83.171661	122.948227	157.284790	4.598992	0.000000	-1.961956	0.000000	0.000000	0.000000	-0.126923	0.173467	-0.178220	0.000000	0.000000	4.000000	20.000000	0.000000
14670.404079	-0.001875	0.537933	0.230411	83.131477	122.631279	156.987320	4.598992	0.000000	-1.961956	0.000000	0.000000	0.000000	-0.126923	0.173467	-0.178220	0.000000	0.000000	4.000000	20.000000	0.000000
14670.407412	-0.002330	0.538511	0.229815	83.131477	122.631279	156.987320	4.598992	0.000000	-1.961956	0.000000	0.000000	0.000000	-0.136486	0.173145	-0.178629	0.000000	0.000000	4.000000	20.000000	0.000000
14670.410746	-0.002330	0.538511	0.229815	83.131477	122.631279	156.987320	4.598992	0.000000	-1.961956	0.000000	0.000000	0.000000	-0.136486	0.173145	-0.178629	0.000000	0.000000	4.000000	20.000000	0.000000
14670.414079	-0.002330	0.538511	0.229815	83.120262	122.492065	156.848022	4.601665	0.000000	-1.955677	0.000000	0.000000	0.000000	-0.136486	0.173145	-0.178629	0.000000	0.000000	4.000000	20.000000	0.000000
14670.417412	-0.002330	0.538511	0.229815	83.120262	122.492065	156.848022	4.601665	0.000000	-1.955677	0.000000	0.000000	0.000000	-0.136486	0.173145	-0.178629	0.000000	0.000000	4.000000	20.000000	0.000000
14670.420746	-0.002752	0.539103	0.229200	83.120262	122.492065	156.848022	4.601665	0.000000	-1.955677	0.000000	0.000000	0.000000	-0.126450	0.177886	-0.184528	0.000000	0.000000	4.000000	20.000000	0.000000
14670.424079	-0.002752	0.539103	0.229200	83.120285	122.451317	156.712448	4.601665	0.000000	-1.955677	0.000000	0.000000	0.000000	-0.126450	0.177886	-0.184528	0.000000	0.000000	4.000000	20.000000	0.000000
14670.427412	-0.003270	0.539691	0.228551	83.120285	122.451317	156.712448	4.601665	0.000000	-1.955677	0.000000	0.000000	0.000000	-0.155473	0.176332	-0.194811	0.000000	0.000000	4.000000	20.000000	0.000000
14670.430746	-0.003270	0.539691	0.228551	83.120285	122.451317	156.712448	4.601665	0.000000	-1.955677	0.000000	0.000000	0.000000	-0.155473	0.176332	-0.194811	0.000000	0.000000	4.000000	20.000000	0.000000
14670.434079	-0.003270	0.539691	0.228551	83.117233	122.439804	156.486664	4.604579	0.000000	-1.948809	0.000000	0.000000	0.000000	-0.155473	0.176332	-0.194811	0.000000	0.000000	4.000000	20.000000	0.000000
14670.437412	-0.003852	0.540253	0.227853	83.117233	122.439804	156.486664	4.604579	0.000000	-1.948809	0.000000	0.000000	0.000000	-0.174610	0.168589	-0.209333	0.000000	0.000000	4.000000	20.000000	0.000000
14670.440746	-0.003852	0.540253	0.227853	83.117233	122.439804	156.486664	4.604579	0.000000	-1.948809	0.000000	0.000000	0.000000	-0.174610	0.168589	-0.209333	0.000000	0.000000	4.000000	20.000000	0.000000
14670.444079	-0.003852	0.540253	0.227853	83.112137	122.453438	156.289200	4.606657	0.000000	-1.943892	0.000000	0.000000	0.000000	-0.174610	0.168589	-0.209333	0.000000	0.000000	4.000000	20.000000	0.000000
14670.447412	-0.004465	0.540810	0.227121	83.112137	122.453438	156.289200	4.606657	0.000000	-1.943892	0.000000	0.000000	0.000000	-0.183933	0.167014	-0.219672	0.000000	0.000000	4.000000	20.000000	0.000000
14670.450746	-0.004465	0.540810	0.227121	83.112137	122.453438	156.289200	4.606657	0.000000	-1.943892	0.000000	0.000000	0.000000	-0.183933	0.167014	-0.219672	0.000000	0.000000	4.000000	20.000000	0.000000
14670.454079	-0.004465	0.540810	0.227121	83.097031	122.525932	156.313416	4.608864	0.000000	-1.938652	0.000000	0.000000	0.000000	-0.183933	0.167014	-0.219672	0.000000	0.000000	4.000000	20.000000	0.000000
14670.457412	-0.005174	0.541303	0.226344	83.097031	122.525932	156.313416	4.608864	0.000000	-1.938652	0.000000	0.000000	0.000000	-0.212643	0.147969	-0.233042	0.000000	0.000000	4.000000	20.000000	0.000000
14670.460746	-0.005174	0.541303	0.226344	83.097031	122.525932	156.313416	4.608864	0.000000	-1.938652	0.000000	0.000000	0.000000	-0.212643	0.147969	-0.233042	0.000000	0.000000	4.000000	20.000000	0.000000
14670.464079	-0.005174	0.541303	0.226344	83.073723	122.574333	156.363968	4.611641	0.000000	-1.932036	0.000000	0.000000	0.000000	-0.212643	0.147969	-0.233042	0.000000	0.000000	4.000000	20.000000	0.000000
14670.467412	-0.005978	0.541733	0.225522	83.073723	122.574333	156.363968	4.611641	0.000000	-1.932036	0.000000	0.000000	0.000000	-0.241214	0.128962	-0.246513	0.000000	0.000000	4.000000	20.000000	0.000000
14670.470746	-0.005978	0.541733	0.225522	83.073723	122.574333	156.363968	4.611641	0.000000	-1.932036	0.000000	0.000000	0.000000	-0.241214	0.128962	-0.246513	0.000000	0.000000	4.000000	20.000000	0.000000
14670.474079	-0.005978	0.541733	0.225522	83.027740	122.538116	156.177750	4.614988	0.000000	-1.924028	0.000000	0.000000	0.000000	-0.241214	0.128962	-0.246513	0.000000	0.000000	4.000000	20.000000	0.000000
14670.477412	-0.006844	0.542141	0.224684	83.027740	122.538116	156.177750	4.614988	0.000000	-1.924028	0.000000	0.000000	0.000000	-0.260006	0.122352	-0.251605	0.000000	0.000000	4.000000	20.000000	0.000000
14670.480746	-0.006844	0.542141	0.224684	83.027740	122.538116	156.177750	4.614988	0.000000	-1.924028	0.000000	0.000000	0.000000	-0.260006	0.122352	-0.251605	0.000000	0.000000	4.000000	20.000000	0.000000
14670.484079	-0.006844	0.542141	0.224684	82.941391	122.308380	155.813751	4.618754	0.000000	-1.914970	0.000000	0.000000	0.000000	-0.260006	0.122352	-0.251605	0.000000	0.000000	4.000000	20.000000	0.000000
14670.487412	-0.007871	0.542490	0.223831	82.941391	122.308380	155.813751	4.618754	0.000000	-1.914970	0.000000	0.000000	0.000000	-0.307820	0.104616	-0.255707	0.000000	0.000000	4.000000	20.000000	0.000000
14670.490746	-0.007871	0.542490	0.223831	82.941391	122.308380	155.813751	4.618754	0.000000	-1.914970	0.000000	0.000000	0.000000	-0.307820	0.104616	-0.255707	0.000000	0.000000	4.000000	20.000000	0.000000
14670.494079	-0.007871	0.542490	0.223831	82.837463	121.937851	155.475464	4.623655	0.000000	-1.903107	0.000000	0.000000	0.000000	-0.307820	0.104616	-0.255707	0.000000	0.000000	4.000000	20.000000	0.000000
14670.497412	-0.008927	0.542820	0.222994	82.837463	121.937851	155.475464	4.623655	0.000000	-1.903107	0.000000	0.000000	0.000000	-0.316803	0.099272	-0.251078	0.000000	0.000000	4.000000	20.000000	0.000000
14670.500746	-0.008927	0.542820	0.222994	82.837463	121.937851	155.475464	4.623655	0.000000	-1.903107	0.000000	0.000000	0.000000	-0.316803	0.099272	-0.251078	0.000000	0.000000	4.000000	20.000000	0.000000
14670.504079	-0.008927	0.542820	0.222994	82.715576	121.501732	155.012451	4.628836	0.000000	-1.890470	0.000000	0.000000	0.000000	-0.316803	0.099272	-0.251078	0.000000	0.000000	4.000000	20.000000	0.000000
14670.507412	-0.010045	0.543121	0.222224	82.715576	121.501732	155.012451	4.628836	0.000000	-1.890470	0.000000	0.000000	0.000000	-0.335678	0.090302	-0.231125	0.000000	0.000000	4.000000	20.000000	0.000000
14670.510746	-0.010045	0.543121	0.222224	82.715576	121.501732	155.012451	4.628836	0.000000	-1.890470	0.000000	0.000000	0.000000	-0.335678	0.090302	-0.231125	0.000000	0.000000	4.000000	20.000000	0.000000
14670.514079	-0.010045	0.543121	0.222224	82.578941	120.959015	154.221268	4.634685	0.000000	-1.876085	0.000000	0.000000	0.000000	-0.335678	0.090302	-0.231125	0.000000	0.000000	4.000000	20.000000	0.000000
14670.517412	-0.011195	0.543372	0.221507	82.578941	120.959015	154.221268	4.634685	0.000000	-1.876085	0.000000	0.000000	0.000000	-0.344855	0.075202	-0.215240	0.000000	0.000000	4.000000	20.000000	0.000000
14670.520746	-0.011195	0.543372	0.221507	82.578941	120.959015	154.221268	4.634685	0.000000	-1.876085	0.000000	0.000000	0.000000	-0.344855	0.075202	-0.215240	0.000000	0.000000	4.000000	20.000000	0.000000
14670.524079	-0.011195	0.543372	0.221507	82.440674	120.445236	153.379227	4.640920	0.000000	-1.860609	0.000000	0.000000	0.000000	-0.344855	0.075202	-0.215240	0.000000	0.000000	4.000000	20.000000	0.000000
14670.527412	-0.012343	0.543589	0.220824	82.440674	120.445236	153.379227	4.640920	0.000000	-1.860609	0.000000	0.000000	0.000000	-0.344329	0.065105	-0.204810	0.000000	0.000000	4.000000	20.000000	0.000000
14670.530746	-0.012343	0.543589	0.220824	82.440674	120.445236	153.379227	4.640920	0.000000	-1.860609	0.000000	0.000000	0.000000	-0.344329	0.065105	-0.204810	0.000000	0.000000	4.000000	20.000000	0.000000
14670.534079	-0.012343	0.543589	0.220824	82.324684	120.119850	152.888535	4.647246	0.000000	-1.844751	0.000000	0.000000	0.000000	-0.344329	0.065105	-0.204810	0.000000	0.000000	4.000000	20.000000	0.000000
14670.537412	-0.013490	0.543777	0.220209	82.324684	120.119850	152.888535	4.647246	0.000000	-1.844751	0.000000	0.000000	0.000000	-0.344056	0.056341	-0.184438	0.000000	0.000000	4.000000	20.000000	0.000000
14670.540746	-0.013490	0.543777	0.220209	82.324684	120.119850	152.888535	4.647246	0.000000	-1.844751	0.000000	0.000000	0.000000	-0.344056	0.056341	-0.184438	0.000000	0.000000	4.000000	20.000000	0.000000
14670.544079	-0.013490	0.543777	0.220209	82.255165	120.101982	152.927338	4.653759	0.000000	-1.828257	0.000000	0.000000	0.000000	-0.344056	0.056341	-0.184438	0.000000	0.000000	4.000000	20.000000	0.000000
14670.547412	-0.014699	0.543948	0.219609	82.255165	120.101982	152.927338	4.653759	0.000000	-1.828257	0.000000	0.000000	0.000000	-0.362831	0.051266	-0.179975	0.000000	0.000000	4.000000	20.000000	0.000000
14670.550746	-0.014699	0.543948	0.219609	82.255165	120.101982	152.927338	4.653759	0.000000	-1.828257	0.000000	0.000000	0.000000	-0.362831	0.051266	-0.179975	0.000000	0.000000	4.000000	20.000000	0.000000
14670.554079	-0.014699	0.543948	0.219609	82.208519	120.300835	153.095734	4.660758	0.000000	-1.810340	0.000000	0.000000	0.000000	-0.362831	0.051266	-0.179975	0.000000	0.000000	4.000000	20.000000	0.000000
14670.557412	-0.015907	0.544139	0.219021	82.208519	120.300835	153.095734	4.660758	0.000000	-1.810340	0.000000	0.000000	0.000000	-0.362291	0.057312	-0.176558	0.000000	0.000000	4.000000	20.000000	0.000000
14670.560746	-0.015907	0.544139	0.219021	82.208519	120.300835	153.095734	4.660758	0.000000	-1.810340	0.000000	0.000000	0.000000	-0.362291	0.057312	-0.176558	0.000000	0.000000	4.000000	20.000000	0.000000
14670.564079	-0.015907	0.544139	0.219021	82.153145	120.709419	153.250992	4.667766	0.000000	-1.792197	0.000000	0.000000	0.000000	-0.362291	0.057312	-0.176558	0.000000	0.000000	4.000000	20.000000	0.000000
14670.567412	-0.017112	0.544293	0.218434	82.153145	120.709419	153.250992	4.667766	0.000000	-1.792197	0.000000	0.000000	0.000000	-0.361700	0.046090	-0.175948	0.000000	0.000000	4.000000	20.000000	0.000000
14670.570746	-0.017112	0.544293	0.218434	82.153145	120.709419	153.250992	4.667766	0.000000	-1.792197	0.000000	0.000000	0.000000	-0.361700	0.046090	-0.175948	0.000000	0.000000	4.000000	20.000000	0.000000
14670.574079	-0.017112	0.544293	0.218434	82.076347	121.166138	153.460831	4.674751	0.000000	-1.773895	0.000000	0.000000	0.000000	-0.361700	0.046090	-0.175948	0.000000	0.000000	4.000000	20.000000	0.000000
14670.577412	-0.018315	0.544462	0.217826	82.076347	121.166138	153.460831	4.674751	0.000000	-1.773895	0.000000	0.000000	0.000000	-0.360923	0.050858	-0.182427	0.000000	0.000000	4.000000	20.000000	0.000000
14670.580746	-0.018315	0.544462	0.217826	82.076347	121.166138	153.460831	4.674751	0.000000	-1.773895	0.000000	0.000000	0.000000	-0.360923	0.050858	-0.182427	0.000000	0.000000	4.000000	20.000000	0.000000
14670.584079	-0.018315	0.544462	0.217826	81.977547	121.615685	153.909439	4.681647	0.000000	-1.755614	0.000000	0.000000	0.000000	-0.360923	0.050858	-0.182427	0.000000	0.000000	4.000000	20.000000	0.000000
14670.587412	-0.019548	0.544647	0.217195	81.977547	121.615685	153.909439	4.681647	0.000000	-1.755614	0.000000	0.000000	0.000000	-0.369716	0.055595	-0.189200	0.000000	0.000000	4.000000	20.000000	0.000000
14670.590746	-0.019548	0.544647	0.217195	81.977547	121.615685	153.909439	4.681647	0.000000	-1.755614	0.000000	0.000000	0.000000	-0.369716	0.055595	-0.189200	0.000000	0.000000	4.000000	20.000000	0.000000
14670.594079	-0.019548	0.544647	0.217195	81.893105	122.035896	154.397430	4.688677	0.000000	-1.736752	0.000000	0.000000	0.000000	-0.369716	0.055595	-0.189200	0.000000	0.000000	4.000000	20.000000	0.000000
14670.597412	-0.020777	0.544865	0.216524	81.893105	122.035896	154.397430	4.688677	0.000000	-1.736752	0.000000	0.000000	0.000000	-0.368678	0.065205	-0.201435	0.000000	0.000000	4.000000	20.000000	0.000000
14670.600746	-0.020777	0.544865	0.216524	81.893105	122.035896	154.397430	4.688677	0.000000	-1.736752	0.000000	0.000000	0.000000	-0.368678	0.065205	-0.201435	0.000000	0.000000	4.000000	20.000000	0.000000
14670.604079	-0.020777	0.544865	0.216524	81.857315	122.279472	154.550018	4.695564	0.000000	-1.718046	0.000000	0.000000	0.000000	-0.368678	0.065205	-0.201435	0.000000	0.000000	4.000000	20.000000	0.000000
14670.607412	-0.021907	0.545118	0.215848	81.857315	122.279472	154.550018	4.695564	0.000000	-1.718046	0.000000	0.000000	0.000000	-0.339143	0.076035	-0.202823	0.000000	0.000000	4.000000	20.000000	0.000000
14670.610746	-0.021907	0.545118	0.215848	81.857315	122.279472	154.550018	4.695564	0.000000	-1.718046	0.000000	0.000000	0.000000	-0.339143	0.076035	-0.202823	0.000000	0.000000	4.000000	20.000000	0.000000
14670.614079	-0.021907	0.545118	0.215848	81.841637	122.368538	154.495224	4.701741	0.000000	-1.701069	0.000000	0.000000	0.000000	-0.339143	0.076035	-0.202823	0.000000	0.000000	4.000000	20.000000	0.000000
14670.617412	-0.023033	0.545420	0.215112	81.841637	122.368538	154.495224	4.701741	0.000000	-1.701069	0.000000	0.000000	0.000000	-0.337876	0.090421	-0.220709	0.000000	0.000000	4.000000	20.000000	0.000000
14670.620746	-0.023033	0.545420	0.215112	81.841637	122.368538	154.495224	4.701741	0.000000	-1.701069	0.000000	0.000000	0.000000	-0.337876	0.090421	-0.220709	0.000000	0.000000	4.000000	20.000000	0.000000
14670.624079	-0.023033	0.545420	0.215112	81.831993	122.465210	154.585510	4.707733	0.000000	-1.684414	0.000000	0.000000	0.000000	-0.337876	0.090421	-0.220709	0.000000	0.000000	4.000000	20.000000	0.000000
14670.627412	-0.024156	0.545753	0.214336	81.831993	122.465210	154.585510	4.707733	0.000000	-1.684414	0.000000	0.000000	0.000000	-0.336719	0.099861	-0.232960	0.000000	0.000000	4.000000	20.000000	0.000000
14670.630746	-0.024156	0.545753	0.214336	81.831993	122.465210	154.585510	4.707733	0.000000	-1.684414	0.000000	0.000000	0.000000	-0.336719	0.099861	-0.232960	0.000000	0.000000	4.000000	20.000000	0.000000
14670.634079	-0.024156	0.545753	0.214336	81.851967	122.735863	154.812790	4.713595	0.000000	-1.667939	0.000000	0.000000	0.000000	-0.336719	0.099861	-0.232960	0.000000	0.000000	4.000000	20.000000	0.000000
14670.637412	-0.025241	0.546149	0.213481	81.851967	122.735863	154.812790	4.713595	0.000000	-1.667939	0.000000	0.000000	0.000000	-0.325520	0.118902	-0.256330	0.000000	0.000000	4.000000	20.000000	0.000000
14670.640746	-0.025241	0.546149	0.213481	81.851967	122.735863	154.812790	4.713595	0.000000	-1.667939	0.000000	0.000000	0.000000	-0.325520	0.118902	-0.256330	0.000000	0.000000	4.000000	20.000000	0.000000
14670.644079	-0.025241	0.546149	0.213481	81.918472	123.250290	155.282318	4.719011	0.000000	-1.652553	0.000000	0.000000	0.000000	-0.325520	0.118902	-0.256330	0.000000	0.000000	4.000000	20.000000	0.000000
14670.647412	-0.026353	0.546629	0.212560	81.918472	123.250290	155.282318	4.719011	0.000000	-1.652553	0.000000	0.000000	0.000000	-0.333479	0.144003	-0.276243	0.000000	0.000000	4.000000	20.000000	0.000000
14670.650746	-0.026353	0.546629	0.212560	81.918472	123.250290	155.282318	4.719011	0.000000	-1.652553	0.000000	0.000000	0.000000	-0.333479	0.144003	-0.276243	0.000000	0.000000	4.000000	20.000000	0.000000
14670.654079	-0.026353	0.546629	0.212560	82.037819	124.095840	156.044907	4.724457	0.000000	-1.636920	0.000000	0.000000	0.000000	-0.333479	0.144003	-0.276243	0.000000	0.000000	4.000000	20.000000	0.000000
14670.657412	-0.027554	0.547155	0.211575	82.037819	124.095840	156.044907	4.724457	0.000000	-1.636920	0.000000	0.000000	0.000000	-0.360404	0.157950	-0.295630	0.000000	0.000000	4.000000	20.000000	0.000000
14670.660746	-0.027554	0.547155	0.211575	82.037819	124.095840	156.044907	4.724457	0.000000	-1.636920	0.000000	0.000000	0.000000	-0.360404	0.157950	-0.295630	0.000000	0.000000	4.000000	20.000000	0.000000
14670.664079	-0.027554	0.547155	0.211575	82.181168	125.097878	156.920151	4.730373	0.000000	-1.619744	0.000000	0.000000	0.000000	-0.360404	0.157950	-0.295630	0.000000	0.000000	4.000000	20.000000	0.000000
14670.667412	-0.028846	0.547753	0.210572	82.181168	125.097878	156.920151	4.730373	0.000000	-1.619744	0.000000	0.000000	0.000000	-0.387715	0.179301	-0.300981	0.000000	0.000000	4.000000	20.000000	0.000000
14670.670746	-0.028846	0.547753	0.210572	82.181168	125.097878	156.920151	4.730373	0.000000	-1.619744	0.000000	0.000000	0.000000	-0.387715	0.179301	-0.300981	0.000000	0.000000	4.000000	20.000000	0.000000
14670.674079	-0.028846	0.547753	0.210572	82.294518	125.884636	157.682999	4.736876	0.000000	-1.600626	0.000000	0.000000	0.000000	-0.387715	0.179301	-0.300981	0.000000	0.000000	4.000000	20.000000	0.000000
14670.677412	-0.030132	0.548396	0.209506	82.294518	125.884636	157.682999	4.736876	0.000000	-1.600626	0.000000	0.000000	0.000000	-0.385742	0.193016	-0.319553	0.000000	0.000000	4.000000	20.000000	0.000000
14670.680746	-0.030132	0.548396	0.209506	82.294518	125.884636	157.682999	4.736876	0.000000	-1.600626	0.000000	0.000000	0.000000	-0.385742	0.193016	-0.319553	0.000000	0.000000	4.000000	20.000000	0.000000
14670.684079	-0.030132	0.548396	0.209506	82.355919	126.340385	158.170502	4.743196	0.000000	-1.581800	0.000000	0.000000	0.000000	-0.385742	0.193016	-0.319553	0.000000	0.000000	4.000000	20.000000	0.000000
14670.687412	-0.031539	0.549090	0.208407	82.355919	126.340385	158.170502	4.743196	0.000000	-1.581800	0.000000	0.000000	0.000000	-0.422046	0.207975	-0.329973	0.000000	0.000000	4.000000	20.000000	0.000000
14670.690746	-0.031539	0.549090	0.208407	82.355919	126.340385	158.170502	4.743196	0.000000	-1.581800	0.000000	0.000000	0.000000	-0.422046	0.207975	-0.329973	0.000000	0.000000	4.000000	20.000000	0.000000
14670.694079	-0.031539	0.549090	0.208407	82.378952	126.498344	158.345825	4.750262	0.000000	-1.560452	0.000000	0.000000	0.000000	-0.422046	0.207975	-0.329973	0.000000	0.000000	4.000000	20.000000	0.000000
14670.697412	-0.033004	0.549817	0.207293	82.378952	126.498344	158.345825	4.750262	0.000000	-1.560452	0.000000	0.000000	0.000000	-0.439466	0.218094	-0.333979	0.000000	0.000000	4.000000	20.000000	0.000000
14670.700746	-0.033004	0.549817	0.207293	82.378952	126.498344	158.345825	4.750262	0.000000	-1.560452	0.000000	0.000000	0.000000	-0.439466	0.218094	-0.333979	0.000000	0.000000	4.000000	20.000000	0.000000
14670.704079	-0.033004	0.549817	0.207293	82.376434	126.504448	158.267105	4.757688	0.000000	-1.537663	0.000000	0.000000	0.000000	-0.439466	0.218094	-0.333979	0.000000	0.000000	4.000000	20.000000	0.000000
14670.707412	-0.034525	0.550572	0.206133	82.376434	126.504448	158.267105	4.757688	0.000000	-1.537663	0.000000	0.000000	0.000000	-0.456248	0.226752	-0.348206	0.000000	0.000000	4.000000	20.000000	0.000000
14670.710746	-0.034525	0.550572	0.206133	82.376434	126.504448	158.267105	4.757688	0.000000	-1.537663	0.000000	0.000000	0.000000	-0.456248	0.226752	-0.348206	0.000000	0.000000	4.000000	20.000000	0.000000
14670.714079	-0.034525	0.550572	0.206133	82.366417	126.453178	157.999069	4.765378	0.000000	-1.513662	0.000000	0.000000	0.000000	-0.456248	0.226752	-0.348206	0.000000	0.000000	4.000000	20.000000	0.000000
14670.717412	-0.036131	0.551336	0.204908	82.366417	126.453178	157.999069	4.765378	0.000000	-1.513662	0.000000	0.000000	0.000000	-0.482032	0.229155	-0.367421	0.000000	0.000000	4.000000	20.000000	0.000000
14670.720746	-0.036131	0.551336	0.204908	82.366417	126.453178	157.999069	4.765378	0.000000	-1.513662	0.000000	0.000000	0.000000	-0.482032	0.229155	-0.367421	0.000000	0.000000	4.000000	20.000000	0.000000
14670.724079	-0.036131	0.551336	0.204908	82.349678	126.449409	157.882263	4.773493	0.000000	-1.487871	0.000000	0.000000	0.000000	-0.482032	0.229155	-0.367421	0.000000	0.000000	4.000000	20.000000	0.000000
14670.727412	-0.037760	0.552087	0.203608	82.349678	126.449409	157.882263	4.773493	0.000000	-1.487871	0.000000	0.000000	0.000000	-0.488462	0.225279	-0.390110	0.000000	0.000000	4.000000	20.000000	0.000000
14670.730746	-0.037760	0.552087	0.203608	82.349678	126.449409	157.882263	4.773493	0.000000	-1.487871	0.000000	0.000000	0.000000	-0.488462	0.225279	-0.390110	0.000000	0.000000	4.000000	20.000000	0.000000
14670.734079	-0.037760	0.552087	0.203608	82.316093	126.578499	158.028091	4.781580	0.000000	-1.461673	0.000000	0.000000	0.000000	-0.488462	0.225279	-0.390110	0.000000	0.000000	4.000000	20.000000	0.000000
14670.737412	-0.039439	0.552861	0.202224	82.316093	126.578499	158.028091	4.781580	0.000000	-1.461673	0.000000	0.000000	0.000000	-0.503962	0.232151	-0.415082	0.000000	0.000000	4.000000	20.000000	0.000000
14670.740746	-0.039439	0.552861	0.202224	82.316093	126.578499	158.028091	4.781580	0.000000	-1.461673	0.000000	0.000000	0.000000	-0.503962	0.232151	-0.415082	0.000000	0.000000	4.000000	20.000000	0.000000
14670.744079	-0.039439	0.552861	0.202224	82.246101	126.982208	158.420105	4.789825	0.000000	-1.434423	0.000000	0.000000	0.000000	-0.503962	0.232151	-0.415082	0.000000	0.000000	4.000000	20.000000	0.000000
14670.747412	-0.041200	0.553637	0.200740	82.246101	126.982208	158.420105	4.789825	0.000000	-1.434423	0.000000	0.000000	0.000000	-0.528253	0.232706	-0.445181	0.000000	0.000000	4.000000	20.000000	0.000000
14670.750746	-0.041200	0.553637	0.200740	82.246101	126.982208	158.420105	4.789825	0.000000	-1.434423	0.000000	0.000000	0.000000	-0.528253	0.232706	-0.445181	0.000000	0.000000	4.000000	20.000000	0.000000
14670.754079	-0.041200	0.553637	0.200740	82.134834	127.676849	158.944397	4.798387	0.000000	-1.405519	0.000000	0.000000	0.000000	-0.528253	0.232706	-0.445181	0.000000	0.000000	4.000000	20.000000	0.000000
14670.757412	-0.042946	0.554393	0.199146	82.134834	127.676849	158.944397	4.798387	0.000000	-1.405519	0.000000	0.000000	0.000000	-0.523791	0.226956	-0.478099	0.000000	0.000000	4.000000	20.000000	0.000000
14670.760746	-0.042946	0.554393	0.199146	82.134834	127.676849	158.944397	4.798387	0.000000	-1.405519	0.000000	0.000000	0.000000	-0.523791	0.226956	-0.478099	0.000000	0.000000	4.000000	20.000000	0.000000
14670.764079	-0.042946	0.554393	0.199146	82.000069	128.478455	159.522644	4.806631	0.000000	-1.377060	0.000000	0.000000	0.000000	-0.523791	0.226956	-0.478099	0.000000	0.000000	4.000000	20.000000	0.000000
14670.767412	-0.044707	0.555166	0.197435	82.000069	128.478455	159.522644	4.806631	0.000000	-1.377060	0.000000	0.000000	0.000000	-0.528262	0.231781	-0.513400	0.000000	0.000000	4.000000	20.000000	0.000000
14670.770746	-0.044707	0.555166	0.197435	82.000069	128.478455	159.522644	4.806631	0.000000	-1.377060	0.000000	0.000000	0.000000	-0.528262	0.231781	-0.513400	0.000000	0.000000	4.000000	20.000000	0.000000
14670.774079	-0.044707	0.555166	0.197435	81.856346	129.314423	160.200974	4.814750	0.000000	-1.348400	0.000000	0.000000	0.000000	-0.528262	0.231781	-0.513400	0.000000	0.000000	4.000000	20.000000	0.000000
14670.777412	-0.046484	0.555923	0.195644	81.856346	129.314423	160.200974	4.814750	0.000000	-1.348400	0.000000	0.000000	0.000000	-0.533194	0.227163	-0.537170	0.000000	0.000000	4.000000	20.000000	0.000000
14670.780746	-0.046484	0.555923	0.195644	81.856346	129.314423	160.200974	4.814750	0.000000	-1.348400	0.000000	0.000000	0.000000	-0.533194	0.227163	-0.537170	0.000000	0.000000	4.000000	20.000000	0.000000
14670.784079	-0.046484	0.555923	0.195644	81.725525	129.982574	160.830139	4.822829	0.000000	-1.319212	0.000000	0.000000	0.000000	-0.533194	0.227163	-0.537170	0.000000	0.000000	4.000000	20.000000	0.000000
14670.787412	-0.048276	0.556680	0.193754	81.725525	129.982574	160.830139	4.822829	0.000000	-1.319212	0.000000	0.000000	0.000000	-0.537409	0.227012	-0.567059	0.000000	0.000000	4.000000	20.000000	0.000000
14670.790746	-0.048276	0.556680	0.193754	81.725525	129.982574	160.830139	4.822829	0.000000	-1.319212	0.000000	0.000000	0.000000	-0.537409	0.227012	-0.567059	0.000000	0.000000	4.000000	20.000000	0.000000
14670.794079	-0.048276	0.556680	0.193754	81.610207	130.505783	161.274490	4.830824	0.000000	-1.289626	0.000000	0.000000	0.000000	-0.537409	0.227012	-0.567059	0.000000	0.000000	4.000000	20.000000	0.000000
14670.797412	-0.050020	0.557456	0.191783	81.610207	130.505783	161.274490	4.830824	0.000000	-1.289626	0.000000	0.000000	0.000000	-0.523127	0.232771	-0.591449	0.000000	0.000000	4.000000	20.000000	0.000000
14670.800746	-0.050020	0.557456	0.191783	81.610207	130.505783	161.274490	4.830824	0.000000	-1.289626	0.000000	0.000000	0.000000	-0.523127	0.232771	-0.591449	0.000000	0.000000	4.000000	20.000000	0.000000
14670.804079	-0.050020	0.557456	0.191783	81.508980	130.967621	161.619415	4.838393	0.000000	-1.260933	0.000000	0.000000	0.000000	-0.523127	0.232771	-0.591449	0.000000	0.000000	4.000000	20.000000	0.000000
14670.807412	-0.051681	0.558224	0.189683	81.508980	130.967621	161.619415	4.838393	0.000000	-1.260933	0.000000	0.000000	0.000000	-0.498326	0.230594	-0.629777	0.000000	0.000000	4.000000	20.000000	0.000000
14670.810746	-0.051681	0.558224	0.189683	81.508980	130.967621	161.619415	4.838393	0.000000	-1.260933	0.000000	0.000000	0.000000	-0.498326	0.230594	-0.629777	0.000000	0.000000	4.000000	20.000000	0.000000
14670.814079	-0.051681	0.558224	0.189683	81.417686	131.381790	161.996246	4.845264	0.000000	-1.234267	0.000000	0.000000	0.000000	-0.498326	0.230594	-0.629777	0.000000	0.000000	4.000000	20.000000	0.000000
14670.817412	-0.053199	0.558970	0.187481	81.417686	131.381790	161.996246	4.845264	0.000000	-1.234267	0.000000	0.000000	0.000000	-0.455489	0.223622	-0.660721	0.000000	0.000000	4.000000	20.000000	0.000000
14670.820746	-0.053199	0.558970	0.187481	81.417686	131.381790	161.996246	4.845264	0.000000	-1.234267	0.000000	0.000000	0.000000	-0.455489	0.223622	-0.660721	0.000000	0.000000	4.000000	20.000000	0.000000
14670.824079	-0.053199	0.558970	0.187481	81.332970	131.766174	162.436111	4.851133	0.000000	-1.210993	0.000000	0.000000	0.000000	-0.455489	0.223622	-0.660721	0.000000	0.000000	4.000000	20.000000	0.000000
14670.827412	-0.054696	0.559762	0.185154	81.332970	131.766174	162.436111	4.851133	0.000000	-1.210993	0.000000	0.000000	0.000000	-0.449051	0.237613	-0.698089	0.000000	0.000000	4.000000	20.000000	0.000000
14670.830746	-0.054696	0.559762	0.185154	81.332970	131.766174	162.436111	4.851133	0.000000	-1.210993	0.000000	0.000000	0.000000	-0.449051	0.237613	-0.698089	0.000000	0.000000	4.000000	20.000000	0.000000
14670.834079	-0.054696	0.559762	0.185154	81.271431	132.078400	162.885803	4.856727	0.000000	-1.188363	0.000000	0.000000	0.000000	-0.449051	0.237613	-0.698089	0.000000	0.000000	4.000000	20.000000	0.000000
14670.837412	-0.056230	0.560579	0.182682	81.271431	132.078400	162.885803	4.856727	0.000000	-1.188363	0.000000	0.000000	0.000000	-0.460143	0.245074	-0.741695	0.000000	0.000000	4.000000	20.000000	0.000000
14670.840746	-0.056230	0.560579	0.182682	81.271431	132.078400	162.885803	4.856727	0.000000	-1.188363	0.000000	0.000000	0.000000	-0.460143	0.245074	-0.741695	0.000000	0.000000	4.000000	20.000000	0.000000
14670.844079	-0.056230	0.560579	0.182682	81.221481	132.491730	163.336716	4.862378	0.000000	-1.165022	0.000000	0.000000	0.000000	-0.460143	0.245074	-0.741695	0.000000	0.000000	4.000000	20.000000	0.000000
14670.847412	-0.057773	0.561410	0.180120	81.221481	132.491730	163.336716	4.862378	0.000000	-1.165022	0.000000	0.000000	0.000000	-0.463067	0.249362	-0.768523	0.000000	0.000000	4.000000	20.000000	0.000000
14670.850746	-0.057773	0.561410	0.180120	81.221481	132.491730	163.336716	4.862378	0.000000	-1.165022	0.000000	0.000000	0.000000	-0.463067	0.249362	-0.768523	0.000000	0.000000	4.000000	20.000000	0.000000
14670.854079	-0.057773	0.561410	0.180120	81.165688	132.851578	163.545044	4.868014	0.000000	-1.141244	0.000000	0.000000	0.000000	-0.463067	0.249362	-0.768523	0.000000	0.000000	4.000000	20.000000	0.000000
14670.857412	-0.059325	0.562255	0.177468	81.165688	132.851578	163.545044	4.868014	0.000000	-1.141244	0.000000	0.000000	0.000000	-0.465653	0.253406	-0.795601	0.000000	0.000000	4.000000	20.000000	0.000000
14670.860746	-0.059325	0.562255	0.177468	81.165688	132.851578	163.545044	4.868014	0.000000	-1.141244	0.000000	0.000000	0.000000	-0.465653	0.253406	-0.795601	0.000000	0.000000	4.000000	20.000000	0.000000
14670.864079	-0.059325	0.562255	0.177468	81.094376	133.108917	163.700821	4.873632	0.000000	-1.117009	0.000000	0.000000	0.000000	-0.465653	0.253406	-0.795601	0.000000	0.000000	4.000000	20.000000	0.000000
14670.867412	-0.060922	0.563123	0.174792	81.094376	133.108917	163.700821	4.873632	0.000000	-1.117009	0.000000	0.000000	0.000000	-0.478902	0.260660	-0.802908	0.000000	0.000000	4.000000	20.000000	0.000000
14670.870746	-0.060922	0.563123	0.174792	81.094376	133.108917	163.700821	4.873632	0.000000	-1.117009	0.000000	0.000000	0.000000	-0.478902	0.260660	-0.802908	0.000000	0.000000	4.000000	20.000000	0.000000
14670.874079	-0.060922	0.563123	0.174792	81.021385	133.354675	164.032257	4.879538	0.000000	-1.090923	0.000000	0.000000	0.000000	-0.478902	0.260660	-0.802908	0.000000	0.000000	4.000000	20.000000	0.000000
14670.877412	-0.062437	0.563990	0.172053	81.021385	133.354675	164.032257	4.879538	0.000000	-1.090923	0.000000	0.000000	0.000000	-0.454560	0.259902	-0.821633	0.000000	0.000000	4.000000	20.000000	0.000000
14670.880746	-0.062437	0.563990	0.172053	81.021385	133.354675	164.032257	4.879538	0.000000	-1.090923	0.000000	0.000000	0.000000	-0.454560	0.259902	-0.821633	0.000000	0.000000	4.000000	20.000000	0.000000
14670.884079	-0.062437	0.563990	0.172053	80.950371	133.619843	164.311340	4.884935	0.000000	-1.066495	0.000000	0.000000	0.000000	-0.454560	0.259902	-0.821633	0.000000	0.000000	4.000000	20.000000	0.000000
14670.887412	-0.063875	0.564859	0.169287	80.950371	133.619843	164.311340	4.884935	0.000000	-1.066495	0.000000	0.000000	0.000000	-0.431342	0.260738	-0.829844	0.000000	0.000000	4.000000	20.000000	0.000000
14670.890746	-0.063875	0.564859	0.169287	80.950371	133.619843	164.311340	4.884935	0.000000	-1.066495	0.000000	0.000000	0.000000	-0.431342	0.260738	-0.829844	0.000000	0.000000	4.000000	20.000000	0.000000
14670.894079	-0.063875	0.564859	0.169287	80.890900	133.983994	164.714111	4.889900	0.000000	-1.043491	0.000000	0.000000	0.000000	-0.431342	0.260738	-0.829844	0.000000	0.000000	4.000000	20.000000	0.000000
14670.897412	-0.065233	0.565745	0.166473	80.890900	133.983994	164.714111	4.889900	0.000000	-1.043491	0.000000	0.000000	0.000000	-0.407637	0.265715	-0.844111	0.000000	0.000000	4.000000	20.000000	0.000000
14670.900746	-0.065233	0.565745	0.166473	80.890900	133.983994	164.714111	4.889900	0.000000	-1.043491	0.000000	0.000000	0.000000	-0.407637	0.265715	-0.844111	0.000000	0.000000	4.000000	20.000000	0.000000
14670.904079	-0.065233	0.565745	0.166473	80.861626	134.623688	165.394104	4.894404	0.000000	-1.022157	0.000000	0.000000	0.000000	-0.407637	0.265715	-0.844111	0.000000	0.000000	4.000000	20.000000	0.000000
14670.907412	-0.066450	0.566674	0.163577	80.861626	134.623688	165.394104	4.894404	0.000000	-1.022157	0.000000	0.000000	0.000000	-0.365032	0.278812	-0.868829	0.000000	0.000000	4.000000	20.000000	0.000000
14670.910746	-0.066450	0.566674	0.163577	80.861626	134.623688	165.394104	4.894404	0.000000	-1.022157	0.000000	0.000000	0.000000	-0.365032	0.278812	-0.868829	0.000000	0.000000	4.000000	20.000000	0.000000
14670.914079	-0.066450	0.566674	0.163577	80.863136	135.564545	166.350388	4.898040	0.000000	-1.004592	0.000000	0.000000	0.000000	-0.365032	0.278812	-0.868829	0.000000	0.000000	4.000000	20.000000	0.000000
14670.917412	-0.067499	0.567632	0.160622	80.863136	135.564545	166.350388	4.898040	0.000000	-1.004592	0.000000	0.000000	0.000000	-0.314571	0.287298	-0.886417	0.000000	0.000000	4.000000	20.000000	0.000000
14670.920746	-0.067499	0.567632	0.160622	80.863136	135.564545	166.350388	4.898040	0.000000	-1.004592	0.000000	0.000000	0.000000	-0.314571	0.287298	-0.886417	0.000000	0.000000	4.000000	20.000000	0.000000
14670.924079	-0.067499	0.567632	0.160622	80.894737	136.747604	167.540924	4.900680	0.000000	-0.991631	0.000000	0.000000	0.000000	-0.314571	0.287298	-0.886417	0.000000	0.000000	4.000000	20.000000	0.000000
14670.927412	-0.068498	0.568670	0.157605	80.894737	136.747604	167.540924	4.900680	0.000000	-0.991631	0.000000	0.000000	0.000000	-0.299885	0.311570	-0.905251	0.000000	0.000000	4.000000	20.000000	0.000000
14670.930746	-0.068498	0.568670	0.157605	80.894737	136.747604	167.540924	4.900680	0.000000	-0.991631	0.000000	0.000000	0.000000	-0.299885	0.311570	-0.905251	0.000000	0.000000	4.000000	20.000000	0.000000
14670.934079	-0.068498	0.568670	0.157605	80.931961	138.008133	168.794296	4.903019	0.000000	-0.980002	0.000000	0.000000	0.000000	-0.299885	0.311570	-0.905251	0.000000	0.000000	4.000000	20.000000	0.000000
14670.937412	-0.069450	0.569754	0.154530	80.931961	138.008133	168.794296	4.903019	0.000000	-0.980002	0.000000	0.000000	0.000000	-0.285387	0.325236	-0.922418	0.000000	0.000000	4.000000	20.000000	0.000000
14670.940746	-0.069450	0.569754	0.154530	80.931961	138.008133	168.794296	4.903019	0.000000	-0.980002	0.000000	0.000000	0.000000	-0.285387	0.325236	-0.922418	0.000000	0.000000	4.000000	20.000000	0.000000
14670.944079	-0.069450	0.569754	0.154530	80.952171	139.106827	169.916428	4.905063	0.000000	-0.969722	0.000000	0.000000	0.000000	-0.285387	0.325236	-0.922418	0.000000	0.000000	4.000000	20.000000	0.000000
14670.947412	-0.070444	0.570856	0.151430	80.952171	139.106827	169.916428	4.905063	0.000000	-0.969722	0.000000	0.000000	0.000000	-0.298340	0.330424	-0.930141	0.000000	0.000000	4.000000	20.000000	0.000000
14670.950746	-0.070444	0.570856	0.151430	80.952171	139.106827	169.916428	4.905063	0.000000	-0.969722	0.000000	0.000000	0.000000	-0.298340	0.330424	-0.930141	0.000000	0.000000	4.000000	20.000000	0.000000
14670.954079	-0.070444	0.570856	0.151430	80.939590	139.853271	170.724930	4.907400	0.000000	-0.957820	0.000000	0.000000	0.000000	-0.298340	0.330424	-0.930141	0.000000	0.000000	4.000000	20.000000	0.000000
14670.957412	-0.071454	0.571994	0.148321	80.939590	139.853271	170.724930	4.907400	0.000000	-0.957820	0.000000	0.000000	0.000000	-0.302896	0.341467	-0.932492	0.000000	0.000000	4.000000	20.000000	0.000000
14670.960746	-0.071454	0.571994	0.148321	80.939590	139.853271	170.724930	4.907400	0.000000	-0.957820	0.000000	0.000000	0.000000	-0.302896	0.341467	-0.932492	0.000000	0.000000	4.000000	20.000000	0.000000
14670.964079	-0.071454	0.571994	0.148321	80.896011	140.196579	171.164703	4.909892	0.000000	-0.944967	0.000000	0.000000	0.000000	-0.302896	0.341467	-0.932492	0.000000	0.000000	4.000000	20.000000	0.000000
14670.967412	-0.072420	0.573115	0.145203	80.896011	140.196579	171.164703	4.909892	0.000000	-0.944967	0.000000	0.000000	0.000000	-0.289843	0.336387	-0.935371	0.000000	0.000000	4.000000	20.000000	0.000000
14670.970746	-0.072420	0.573115	0.145203	80.896011	140.196579	171.164703	4.909892	0.000000	-0.944967	0.000000	0.000000	0.000000	-0.289843	0.336387	-0.935371	0.000000	0.000000	4.000000	20.000000	0.000000
14670.974079	-0.072420	0.573115	0.145203	80.839569	140.326538	171.423172	4.912176	0.000000	-0.933023	0.000000	0.000000	0.000000	-0.289843	0.336387	-0.935371	0.000000	0.000000	4.000000	20.000000	0.000000
14670.977412	-0.073405	0.574280	0.142114	80.839569	140.326538	171.423172	4.912176	0.000000	-0.933023	0.000000	0.000000	0.000000	-0.295611	0.349276	-0.926889	0.000000	0.000000	4.000000	20.000000	0.000000
14670.980746	-0.073405	0.574280	0.142114	80.839569	140.326538	171.423172	4.912176	0.000000	-0.933023	0.000000	0.000000	0.000000	-0.295611	0.349276	-0.926889	0.000000	0.000000	4.000000	20.000000	0.000000
14670.984079	-0.073405	0.574280	0.142114	80.797493	140.548965	171.758759	4.914684	0.000000	-0.919717	0.000000	0.000000	0.000000	-0.295611	0.349276	-0.926889	0.000000	0.000000	4.000000	20.000000	0.000000
14670.987412	-0.074346	0.575406	0.139000	80.797493	140.548965	171.758759	4.914684	0.000000	-0.919717	0.000000	0.000000	0.000000	-0.282120	0.338084	-0.934055	0.000000	0.000000	4.000000	20.000000	0.000000
14670.990746	-0.074346	0.575406	0.139000	80.797493	140.548965	171.758759	4.914684	0.000000	-0.919717	0.000000	0.000000	0.000000	-0.282120	0.338084	-0.934055	0.000000	0.000000	4.000000	20.000000	0.000000
14670.994079	-0.074346	0.575406	0.139000	80.780853	140.950394	172.240005	4.916957	0.000000	-0.907488	0.000000	0.000000	0.000000	-0.282120	0.338084	-0.934055	0.000000	0.000000	4.000000	20.000000	0.000000
14670.997412	-0.075165	0.576544	0.135940	80.780853	140.950394	172.240005	4.916957	0.000000	-0.907488	0.000000	0.000000	0.000000	-0.245882	0.341108	-0.918135	0.000000	0.000000	4.000000	20.000000	0.000000
14671.000746	-0.075165	0.576544	0.135940	80.780853	140.950394	172.240005	4.916957	0.000000	-0.907488	0.000000	0.000000	0.000000	-0.245882	0.341108	-0.918135	0.000000	0.000000	4.000000	20.000000	0.000000
14671.004079	-0.075165	0.576544	0.135940	80.794052	141.415817	172.773270	4.918594	0.000000	-0.898572	0.000000	0.000000	0.000000	-0.245882	0.341108	-0.918135	0.000000	0.000000	4.000000	20.000000	0.000000
14671.007412	-0.076005	0.577638	0.132907	80.794052	141.415817	172.773270	4.918594	0.000000	-0.898572	0.000000	0.000000	0.000000	-0.251955	0.328420	-0.909843	0.000000	0.000000	4.000000	20.000000	0.000000
14671.010746	-0.076005	0.577638	0.132907	80.794052	141.415817	172.773270	4.918594	0.000000	-0.898572	0.000000	0.000000	0.000000	-0.251955	0.328420	-0.909843	0.000000	0.000000	4.000000	20.000000	0.000000
14671.014079	-0.076005	0.577638	0.132907	80.875961	141.801285	173.219788	4.920454	0.000000	-0.888331	0.000000	0.000000	0.000000	-0.251955	0.328420	-0.909843	0.000000	0.000000	4.000000	20.000000	0.000000
14671.017412	-0.076870	0.578784	0.129940	80.875961	141.801285	173.219788	4.920454	0.000000	-0.888331	0.000000	0.000000	0.000000	-0.259478	0.343645	-0.889963	0.000000	0.000000	4.000000	20.000000	0.000000
14671.020746	-0.076870	0.578784	0.129940	80.875961	141.801285	173.219788	4.920454	0.000000	-0.888331	0.000000	0.000000	0.000000	-0.259478	0.343645	-0.889963	0.000000	0.000000	4.000000	20.000000	0.000000
14671.024079	-0.076870	0.578784	0.129940	81.021057	141.760025	173.260803	4.922621	0.000000	-0.876246	0.000000	0.000000	0.000000	-0.259478	0.343645	-0.889963	0.000000	0.000000	4.000000	20.000000	0.000000
14671.027412	-0.077795	0.579891	0.127093	81.021057	141.760025	173.260803	4.922621	0.000000	-0.876246	0.000000	0.000000	0.000000	-0.277607	0.332245	-0.854127	0.000000	0.000000	4.000000	20.000000	0.000000
14671.030746	-0.077795	0.579891	0.127093	81.021057	141.760025	173.260803	4.922621	0.000000	-0.876246	0.000000	0.000000	0.000000	-0.277607	0.332245	-0.854127	0.000000	0.000000	4.000000	20.000000	0.000000
14671.034079	-0.077795	0.579891	0.127093	81.189644	141.164551	172.788574	4.925394	0.000000	-0.860518	0.000000	0.000000	0.000000	-0.277607	0.332245	-0.854127	0.000000	0.000000	4.000000	20.000000	0.000000
14671.037412	-0.078781	0.580995	0.124360	81.189644	141.164551	172.788574	4.925394	0.000000	-0.860518	0.000000	0.000000	0.000000	-0.295524	0.331009	-0.820001	0.000000	0.000000	4.000000	20.000000	0.000000
14671.040746	-0.078781	0.580995	0.124360	81.189644	141.164551	172.788574	4.925394	0.000000	-0.860518	0.000000	0.000000	0.000000	-0.295524	0.331009	-0.820001	0.000000	0.000000	4.000000	20.000000	0.000000
14671.044079	-0.078781	0.580995	0.124360	81.339996	140.501053	172.197845	4.928766	0.000000	-0.840992	0.000000	0.000000	0.000000	-0.295524	0.331009	-0.820001	0.000000	0.000000	4.000000	20.000000	0.000000
14671.047412	-0.079832	0.582071	0.121784	81.339996	140.501053	172.197845	4.928766	0.000000	-0.840992	0.000000	0.000000	0.000000	-0.315297	0.323060	-0.772644	0.000000	0.000000	4.000000	20.000000	0.000000
14671.050746	-0.079832	0.582071	0.121784	81.339996	140.501053	172.197845	4.928766	0.000000	-0.840992	0.000000	0.000000	0.000000	-0.315297	0.323060	-0.772644	0.000000	0.000000	4.000000	20.000000	0.000000
14671.054079	-0.079832	0.582071	0.121784	81.461876	139.883224	171.499237	4.932814	0.000000	-0.816913	0.000000	0.000000	0.000000	-0.315297	0.323060	-0.772644	0.000000	0.000000	4.000000	20.000000	0.000000
14671.057412	-0.080941	0.583128	0.119309	81.461876	139.883224	171.499237	4.932814	0.000000	-0.816913	0.000000	0.000000	0.000000	-0.332804	0.316842	-0.742532	0.000000	0.000000	4.000000	20.000000	0.000000
14671.060746	-0.080941	0.583128	0.119309	81.461876	139.883224	171.499237	4.932814	0.000000	-0.816913	0.000000	0.000000	0.000000	-0.332804	0.316842	-0.742532	0.000000	0.000000	4.000000	20.000000	0.000000
14671.064079	-0.080941	0.583128	0.119309	81.541260	139.262726	170.712082	4.937399	0.000000	-0.788727	0.000000	0.000000	0.000000	-0.332804	0.316842	-0.742532	0.000000	0.000000	4.000000	20.000000	0.000000
14671.067412	-0.082141	0.584173	0.116968	81.541260	139.262726	170.712082	4.937399	0.000000	-0.788727	0.000000	0.000000	0.000000	-0.360132	0.313497	-0.702413	0.000000	0.000000	4.000000	20.000000	0.000000
14671.070746	-0.082141	0.584173	0.116968	81.541260	139.262726	170.712082	4.937399	0.000000	-0.788727	0.000000	0.000000	0.000000	-0.360132	0.313497	-0.702413	0.000000	0.000000	4.000000	20.000000	0.000000
14671.074079	-0.082141	0.584173	0.116968	81.547455	138.645645	170.136612	4.942721	0.000000	-0.754655	0.000000	0.000000	0.000000	-0.360132	0.313497	-0.702413	0.000000	0.000000	4.000000	20.000000	0.000000
14671.077412	-0.083404	0.585188	0.114750	81.547455	138.645645	170.136612	4.942721	0.000000	-0.754655	0.000000	0.000000	0.000000	-0.378750	0.304706	-0.665477	0.000000	0.000000	4.000000	20.000000	0.000000
14671.080746	-0.083404	0.585188	0.114750	81.547455	138.645645	170.136612	4.942721	0.000000	-0.754655	0.000000	0.000000	0.000000	-0.378750	0.304706	-0.665477	0.000000	0.000000	4.000000	20.000000	0.000000
14671.084079	-0.083404	0.585188	0.114750	81.498230	137.961884	169.627197	4.948512	0.000000	-0.715700	0.000000	0.000000	0.000000	-0.378750	0.304706	-0.665477	0.000000	0.000000	4.000000	20.000000	0.000000
14671.087412	-0.084669	0.586168	0.112626	81.498230	137.961884	169.627197	4.948512	0.000000	-0.715700	0.000000	0.000000	0.000000	-0.379671	0.293855	-0.637037	0.000000	0.000000	4.000000	20.000000	0.000000
14671.090746	-0.084669	0.586168	0.112626	81.498230	137.961884	169.627197	4.948512	0.000000	-0.715700	0.000000	0.000000	0.000000	-0.379671	0.293855	-0.637037	0.000000	0.000000	4.000000	20.000000	0.000000
14671.094079	-0.084669	0.586168	0.112626	81.444710	137.283997	169.013443	4.954312	0.000000	-0.674378	0.000000	0.000000	0.000000	-0.379671	0.293855	-0.637037	0.000000	0.000000	4.000000	20.000000	0.000000
14671.097412	-0.085955	0.587095	0.110520	81.444710	137.283997	169.013443	4.954312	0.000000	-0.674378	0.000000	0.000000	0.000000	-0.385599	0.278312	-0.631756	0.000000	0.000000	4.000000	20.000000	0.000000
14671.100746	-0.085955	0.587095	0.110520	81.444710	137.283997	169.013443	4.954312	0.000000	-0.674378	0.000000	0.000000	0.000000	-0.385599	0.278312	-0.631756	0.000000	0.000000	4.000000	20.000000	0.000000
14671.104079	-0.085955	0.587095	0.110520	81.391571	136.620987	168.288361	4.960107	0.000000	-0.630346	0.000000	0.000000	0.000000	-0.385599	0.278312	-0.631756	0.000000	0.000000	4.000000	20.000000	0.000000
14671.107412	-0.087228	0.588015	0.108407	81.391571	136.620987	168.288361	4.960107	0.000000	-0.630346	0.000000	0.000000	0.000000	-0.382109	0.275745	-0.633890	0.000000	0.000000	4.000000	20.000000	0.000000
14671.110746	-0.087228	0.588015	0.108407	81.391571	136.620987	168.288361	4.960107	0.000000	-0.630346	0.000000	0.000000	0.000000	-0.382109	0.275745	-0.633890	0.000000	0.000000	4.000000	20.000000	0.000000
14671.114079	-0.087228	0.588015	0.108407	81.331703	135.976196	167.567123	4.965659	0.000000	-0.585009	0.000000	0.000000	0.000000	-0.382109	0.275745	-0.633890	0.000000	0.000000	4.000000	20.000000	0.000000
14671.117412	-0.088483	0.588866	0.106243	81.331703	135.976196	167.567123	4.965659	0.000000	-0.585009	0.000000	0.000000	0.000000	-0.376503	0.255282	-0.649424	0.000000	0.000000	4.000000	20.000000	0.000000
14671.120746	-0.088483	0.588866	0.106243	81.331703	135.976196	167.567123	4.965659	0.000000	-0.585009	0.000000	0.000000	0.000000	-0.376503	0.255282	-0.649424	0.000000	0.000000	4.000000	20.000000	0.000000
14671.124079	-0.088483	0.588866	0.106243	81.266235	135.353302	167.067688	4.970881	0.000000	-0.538837	0.000000	0.000000	0.000000	-0.376503	0.255282	-0.649424	0.000000	0.000000	4.000000	20.000000	0.000000
14671.127412	-0.089796	0.589741	0.103992	81.266235	135.353302	167.067688	4.970881	0.000000	-0.538837	0.000000	0.000000	0.000000	-0.393722	0.262745	-0.675195	0.000000	0.000000	4.000000	20.000000	0.000000
14671.130746	-0.089796	0.589741	0.103992	81.266235	135.353302	167.067688	4.970881	0.000000	-0.538837	0.000000	0.000000	0.000000	-0.393722	0.262745	-0.675195	0.000000	0.000000	4.000000	20.000000	0.000000
14671.134079	-0.089796	0.589741	0.103992	81.202484	134.750763	166.642090	4.976101	0.000000	-0.488278	0.000000	0.000000	0.000000	-0.393722	0.262745	-0.675195	0.000000	0.000000	4.000000	20.000000	0.000000
14671.137412	-0.091182	0.590612	0.101598	81.202484	134.750763	166.642090	4.976101	0.000000	-0.488278	0.000000	0.000000	0.000000	-0.415858	0.261305	-0.718101	0.000000	0.000000	4.000000	20.000000	0.000000
14671.140746	-0.091182	0.590612	0.101598	81.202484	134.750763	166.642090	4.976101	0.000000	-0.488278	0.000000	0.000000	0.000000	-0.415858	0.261305	-0.718101	0.000000	0.000000	4.000000	20.000000	0.000000
14671.144079	-0.091182	0.590612	0.101598	81.139046	134.198746	166.143677	4.981274	0.000000	-0.432337	0.000000	0.000000	0.000000	-0.415858	0.261305	-0.718101	0.000000	0.000000	4.000000	20.000000	0.000000
14671.147412	-0.092520	0.591495	0.099157	81.139046	134.198746	166.143677	4.981274	0.000000	-0.432337	0.000000	0.000000	0.000000	-0.401303	0.264848	-0.732525	0.000000	0.000000	4.000000	20.000000	0.000000
14671.150746	-0.092520	0.591495	0.099157	81.139046	134.198746	166.143677	4.981274	0.000000	-0.432337	0.000000	0.000000	0.000000	-0.401303	0.264848	-0.732525	0.000000	0.000000	4.000000	20.000000	0.000000
14671.154079	-0.092520	0.591495	0.099157	81.055740	133.418732	165.336655	4.957833	0.000000	-0.374015	0.000000	0.000000	0.000000	-0.401303	0.264848	-0.732525	0.000000	0.000000	4.000000	20.000000	0.000000
14671.157412	-0.093886	0.592420	0.096646	81.055740	133.418732	165.336655	4.957833	0.000000	-0.374015	0.000000	0.000000	0.000000	-0.409991	0.277357	-0.753131	0.000000	0.000000	4.000000	20.000000	0.000000
14671.160746	-0.093886	0.592420	0.096646	81.055740	133.418732	165.336655	4.957833	0.000000	-0.374015	0.000000	0.000000	0.000000	-0.409991	0.277357	-0.753131	0.000000	0.000000	4.000000	20.000000	0.000000
14671.164079	-0.093886	0.592420	0.096646	80.943642	132.351929	164.293488	4.832311	0.000000	-0.305683	0.000000	0.000000	0.000000	-0.409991	0.277357	-0.753131	0.000000	0.000000	4.000000	20.000000	0.000000
14671.167412	-0.095209	0.593394	0.094117	80.943642	132.351929	164.293488	4.832311	0.000000	-0.305683	0.000000	0.000000	0.000000	-0.396654	0.292308	-0.758719	0.000000	0.000000	4.000000	20.000000	0.000000
14671.170746	-0.095209	0.593394	0.094117	80.943642	132.351929	164.293488	4.832311	0.000000	-0.305683	0.000000	0.000000	0.000000	-0.396654	0.292308	-0.758719	0.000000	0.000000	4.000000	20.000000	0.000000
14671.174079	-0.095209	0.593394	0.094117	80.824051	131.229645	163.299316	4.705858	0.000000	-0.239574	0.000000	0.000000	0.000000	-0.396654	0.292308	-0.758719	0.000000	0.000000	4.000000	20.000000	0.000000
14671.177412	-0.096455	0.594378	0.091544	80.824051	131.229645	163.299316	4.705858	0.000000	-0.239574	0.000000	0.000000	0.000000	-0.373968	0.295112	-0.771865	0.000000	0.000000	4.000000	20.000000	0.000000
14671.180746	-0.096455	0.594378	0.091544	80.824051	131.229645	163.299316	4.705858	0.000000	-0.239574	0.000000	0.000000	0.000000	-0.373968	0.295112	-0.771865	0.000000	0.000000	4.000000	20.000000	0.000000
14671.184079	-0.096455	0.594378	0.091544	80.715477	130.179153	162.444702	4.577213	0.000000	-0.177246	0.000000	0.000000	0.000000	-0.373968	0.295112	-0.771865	0.000000	0.000000	4.000000	20.000000	0.000000
14671.187412	-0.097662	0.595399	0.088975	80.715477	130.179153	162.444702	4.577213	0.000000	-0.177246	0.000000	0.000000	0.000000	-0.361927	0.306443	-0.770695	0.000000	0.000000	4.000000	20.000000	0.000000
14671.190746	-0.097662	0.595399	0.088975	80.715477	130.179153	162.444702	4.577213	0.000000	-0.177246	0.000000	0.000000	0.000000	-0.361927	0.306443	-0.770695	0.000000	0.000000	4.000000	20.000000	0.000000
14671.194079	-0.097662	0.595399	0.088975	80.639595	129.408157	161.797287	4.448764	0.000000	-0.116925	0.000000	0.000000	0.000000	-0.361927	0.306443	-0.770695	0.000000	0.000000	4.000000	20.000000	0.000000
14671.197412	-0.098774	0.596438	0.086405	80.639595	129.408157	161.797287	4.448764	0.000000	-0.116925	0.000000	0.000000	0.000000	-0.333695	0.311710	-0.771135	0.000000	0.000000	4.000000	20.000000	0.000000
14671.200746	-0.098774	0.596438	0.086405	80.639595	129.408157	161.797287	4.448764	0.000000	-0.116925	0.000000	0.000000	0.000000	-0.333695	0.311710	-0.771135	0.000000	0.000000	4.000000	20.000000	0.000000
14671.204079	-0.098774	0.596438	0.086405	80.618126	129.112350	161.488373	4.320242	0.000000	-0.061309	0.000000	0.000000	0.000000	-0.333695	0.311710	-0.771135	0.000000	0.000000	4.000000	20.000000	0.000000
14671.207412	-0.099765	0.597475	0.083823	80.618126	129.112350	161.488373	4.320242	0.000000	-0.061309	0.000000	0.000000	0.000000	-0.297227	0.310897	-0.774488	0.000000	0.000000	4.000000	20.000000	0.000000
14671.210746	-0.099765	0.597475	0.083823	80.618126	129.112350	161.488373	4.320242	0.000000	-0.061309	0.000000	0.000000	0.000000	-0.297227	0.310897	-0.774488	0.000000	0.000000	4.000000	20.000000	0.000000
14671.214079	-0.099765	0.597475	0.083823	80.620529	128.985275	161.385925	4.191161	0.000000	-0.011771	0.000000	0.000000	0.000000	-0.297227	0.310897	-0.774488	0.000000	0.000000	4.000000	20.000000	0.000000
14671.217412	-0.100748	0.598508	0.081272	80.620529	128.985275	161.385925	4.191161	0.000000	-0.011771	0.000000	0.000000	0.000000	-0.295157	0.309862	-0.765456	0.000000	0.000000	4.000000	20.000000	0.000000
14671.220746	-0.100748	0.598508	0.081272	80.620529	128.985275	161.385925	4.191161	0.000000	-0.011771	0.000000	0.000000	0.000000	-0.295157	0.309862	-0.765456	0.000000	0.000000	4.000000	20.000000	0.000000
14671.224079	-0.100748	0.598508	0.081272	80.625328	128.845901	161.374725	4.063585	0.000000	0.037422	0.000000	0.000000	0.000000	-0.295157	0.309862	-0.765456	0.000000	0.000000	4.000000	20.000000	0.000000
14671.227412	-0.101709	0.599518	0.078800	80.625328	128.845901	161.374725	4.063585	0.000000	0.037422	0.000000	0.000000	0.000000	-0.288108	0.302980	-0.741402	0.000000	0.000000	4.000000	20.000000	0.000000
14671.230746	-0.101709	0.599518	0.078800	80.625328	128.845901	161.374725	4.063585	0.000000	0.037422	0.000000	0.000000	0.000000	-0.288108	0.302980	-0.741402	0.000000	0.000000	4.000000	20.000000	0.000000
14671.234079	-0.101709	0.599518	0.078800	80.628899	128.723297	161.392593	3.940017	0.000000	0.085440	0.000000	0.000000	0.000000	-0.288108	0.302980	-0.741402	0.000000	0.000000	4.000000	20.000000	0.000000
14671.237412	-0.102692	0.600466	0.076370	80.628899	128.723297	161.392593	3.940017	0.000000	0.085440	0.000000	0.000000	0.000000	-0.294848	0.284507	-0.729001	0.000000	0.000000	4.000000	20.000000	0.000000
14671.240746	-0.102692	0.600466	0.076370	80.628899	128.723297	161.392593	3.940017	0.000000	0.085440	0.000000	0.000000	0.000000	-0.294848	0.284507	-0.729001	0.000000	0.000000	4.000000	20.000000	0.000000
14671.244079	-0.102692	0.600466	0.076370	80.630264	128.560944	161.380371	3.818517	0.000000	0.134581	0.000000	0.000000	0.000000	-0.294848	0.284507	-0.729001	0.000000	0.000000	4.000000	20.000000	0.000000
14671.247412	-0.103782	0.601334	0.074012	80.630264	128.560944	161.380371	3.818517	0.000000	0.134581	0.000000	0.000000	0.000000	-0.326969	0.260537	-0.707379	0.000000	0.000000	4.000000	20.000000	0.000000
14671.250746	-0.103782	0.601334	0.074012	80.630264	128.560944	161.380371	3.818517	0.000000	0.134581	0.000000	0.000000	0.000000	-0.326969	0.260537	-0.707379	0.000000	0.000000	4.000000	20.000000	0.000000
14671.254079	-0.103782	0.601334	0.074012	80.634766	128.379959	161.315643	3.700621	0.000000	0.189076	0.000000	0.000000	0.000000	-0.326969	0.260537	-0.707379	0.000000	0.000000	4.000000	20.000000	0.000000
14671.257412	-0.104903	0.602125	0.071742	80.634766	128.379959	161.315643	3.700621	0.000000	0.189076	0.000000	0.000000	0.000000	-0.336373	0.237053	-0.681260	0.000000	0.000000	4.000000	20.000000	0.000000
14671.260746	-0.104903	0.602125	0.071742	80.634766	128.379959	161.315643	3.700621	0.000000	0.189076	0.000000	0.000000	0.000000	-0.336373	0.237053	-0.681260	0.000000	0.000000	4.000000	20.000000	0.000000
14671.264079	-0.104903	0.602125	0.071742	80.646866	128.145081	161.076889	3.587077	0.000000	0.245138	0.000000	0.000000	0.000000	-0.336373	0.237053	-0.681260	0.000000	0.000000	4.000000	20.000000	0.000000
14671.267412	-0.106078	0.602818	0.069538	80.646866	128.145081	161.076889	3.587077	0.000000	0.245138	0.000000	0.000000	0.000000	-0.352562	0.208118	-0.660976	0.000000	0.000000	4.000000	20.000000	0.000000
14671.270746	-0.106078	0.602818	0.069538	80.646866	128.145081	161.076889	3.587077	0.000000	0.245138	0.000000	0.000000	0.000000	-0.352562	0.208118	-0.660976	0.000000	0.000000	4.000000	20.000000	0.000000
14671.274079	-0.106078	0.602818	0.069538	80.657021	127.849190	160.654404	3.476915	0.000000	0.303898	0.000000	0.000000	0.000000	-0.352562	0.208118	-0.660976	0.000000	0.000000	4.000000	20.000000	0.000000
14671.277412	-0.107236	0.603437	0.067433	80.657021	127.849190	160.654404	3.476915	0.000000	0.303898	0.000000	0.000000	0.000000	-0.347313	0.185573	-0.631591	0.000000	0.000000	4.000000	20.000000	0.000000
14671.280746	-0.107236	0.603437	0.067433	80.657021	127.849190	160.654404	3.476915	0.000000	0.303898	0.000000	0.000000	0.000000	-0.347313	0.185573	-0.631591	0.000000	0.000000	4.000000	20.000000	0.000000
14671.284079	-0.107236	0.603437	0.067433	80.637627	127.369598	160.064728	3.371650	0.000000	0.361784	0.000000	0.000000	0.000000	-0.347313	0.185573	-0.631591	0.000000	0.000000	4.000000	20.000000	0.000000
14671.287412	-0.108376	0.603933	0.065419	80.637627	127.369598	160.064728	3.371650	0.000000	0.361784	0.000000	0.000000	0.000000	-0.342000	0.148773	-0.604116	0.000000	0.000000	4.000000	20.000000	0.000000
14671.290746	-0.108376	0.603933	0.065419	80.637627	127.369598	160.064728	3.371650	0.000000	0.361784	0.000000	0.000000	0.000000	-0.342000	0.148773	-0.604116	0.000000	0.000000	4.000000	20.000000	0.000000
14671.294079	-0.108376	0.603933	0.065419	80.578003	126.680092	159.346786	3.270964	0.000000	0.418783	0.000000	0.000000	0.000000	-0.342000	0.148773	-0.604116	0.000000	0.000000	4.000000	20.000000	0.000000
14671.297412	-0.109521	0.604366	0.063477	80.578003	126.680092	159.346786	3.270964	0.000000	0.418783	0.000000	0.000000	0.000000	-0.343459	0.129932	-0.582728	0.000000	0.000000	4.000000	20.000000	0.000000
14671.300746	-0.109521	0.604366	0.063477	80.578003	126.680092	159.346786	3.270964	0.000000	0.418783	0.000000	0.000000	0.000000	-0.343459	0.129932	-0.582728	0.000000	0.000000	4.000000	20.000000	0.000000
14671.304079	-0.109521	0.604366	0.063477	80.500191	125.947266	158.738388	3.173842	0.000000	0.476027	0.000000	0.000000	0.000000	-0.343459	0.129932	-0.582728	0.000000	0.000000	4.000000	20.000000	0.000000
14671.307412	-0.110643	0.604717	0.061596	80.500191	125.947266	158.738388	3.173842	0.000000	0.476027	0.000000	0.000000	0.000000	-0.336790	0.105401	-0.564134	0.000000	0.000000	4.000000	20.000000	0.000000
14671.310746	-0.110643	0.604717	0.061596	80.500191	125.947266	158.738388	3.173842	0.000000	0.476027	0.000000	0.000000	0.000000	-0.336790	0.105401	-0.564134	0.000000	0.000000	4.000000	20.000000	0.000000
14671.314079	-0.110643	0.604717	0.061596	80.437889	125.334656	158.320282	3.079820	0.000000	0.532158	0.000000	0.000000	0.000000	-0.336790	0.105401	-0.564134	0.000000	0.000000	4.000000	20.000000	0.000000
14671.317412	-0.111743	0.605017	0.059770	80.437889	125.334656	158.320282	3.079820	0.000000	0.532158	0.000000	0.000000	0.000000	-0.329863	0.089876	-0.547786	0.000000	0.000000	4.000000	20.000000	0.000000
14671.320746	-0.111743	0.605017	0.059770	80.437889	125.334656	158.320282	3.079820	0.000000	0.532158	0.000000	0.000000	0.000000	-0.329863	0.089876	-0.547786	0.000000	0.000000	4.000000	20.000000	0.000000
14671.324079	-0.111743	0.605017	0.059770	80.411850	124.807068	157.872604	2.988522	0.000000	0.587135	0.000000	0.000000	0.000000	-0.329863	0.089876	-0.547786	0.000000	0.000000	4.000000	20.000000	0.000000
14671.327412	-0.112884	0.605316	0.058056	80.411850	124.807068	157.872604	2.988522	0.000000	0.587135	0.000000	0.000000	0.000000	-0.342247	0.089653	-0.514351	0.000000	0.000000	4.000000	20.000000	0.000000
14671.330746	-0.112884	0.605316	0.058056	80.411850	124.807068	157.872604	2.988522	0.000000	0.587135	0.000000	0.000000	0.000000	-0.342247	0.089653	-0.514351	0.000000	0.000000	4.000000	20.000000	0.000000
14671.334079	-0.112884	0.605316	0.058056	80.408470	124.248421	157.273865	2.902797	0.000000	0.644177	0.000000	0.000000	0.000000	-0.342247	0.089653	-0.514351	0.000000	0.000000	4.000000	20.000000	0.000000
14671.337412	-0.114013	0.605623	0.056441	80.408470	124.248421	157.273865	2.902797	0.000000	0.644177	0.000000	0.000000	0.000000	-0.338743	0.092372	-0.484485	0.000000	0.000000	4.000000	20.000000	0.000000
14671.340746	-0.114013	0.605623	0.056441	80.408470	124.248421	157.273865	2.902797	0.000000	0.644177	0.000000	0.000000	0.000000	-0.338743	0.092372	-0.484485	0.000000	0.000000	4.000000	20.000000	0.000000
14671.344079	-0.114013	0.605623	0.056441	80.416489	123.525734	156.547485	2.822049	0.000000	0.700634	0.000000	0.000000	0.000000	-0.338743	0.092372	-0.484485	0.000000	0.000000	4.000000	20.000000	0.000000
14671.347412	-0.115124	0.605886	0.055008	80.416489	123.525734	156.547485	2.822049	0.000000	0.700634	0.000000	0.000000	0.000000	-0.333410	0.078641	-0.430012	0.000000	0.000000	4.000000	20.000000	0.000000
14671.350746	-0.115124	0.605886	0.055008	80.416489	123.525734	156.547485	2.822049	0.000000	0.700634	0.000000	0.000000	0.000000	-0.333410	0.078641	-0.430012	0.000000	0.000000	4.000000	20.000000	0.000000
14671.354079	-0.115124	0.605886	0.055008	80.385994	122.680634	155.784805	2.750381	0.000000	0.756202	0.000000	0.000000	0.000000	-0.333410	0.078641	-0.430012	0.000000	0.000000	4.000000	20.000000	0.000000
14671.357412	-0.116233	0.606121	0.053705	80.385994	122.680634	155.784805	2.750381	0.000000	0.756202	0.000000	0.000000	0.000000	-0.332810	0.070604	-0.390707	0.000000	0.000000	4.000000	20.000000	0.000000
14671.360746	-0.116233	0.606121	0.053705	80.385994	122.680634	155.784805	2.750381	0.000000	0.756202	0.000000	0.000000	0.000000	-0.332810	0.070604	-0.390707	0.000000	0.000000	4.000000	20.000000	0.000000
14671.364079	-0.116233	0.606121	0.053705	80.323341	121.888855	155.071701	2.685263	0.000000	0.811670	0.000000	0.000000	0.000000	-0.332810	0.070604	-0.390707	0.000000	0.000000	4.000000	20.000000	0.000000
14671.367412	-0.117323	0.606321	0.052563	80.323341	121.888855	155.071701	2.685263	0.000000	0.811670	0.000000	0.000000	0.000000	-0.326904	0.060140	-0.342820	0.000000	0.000000	4.000000	20.000000	0.000000
14671.370746	-0.117323	0.606321	0.052563	80.323341	121.888855	155.071701	2.685263	0.000000	0.811670	0.000000	0.000000	0.000000	-0.326904	0.060140	-0.342820	0.000000	0.000000	4.000000	20.000000	0.000000
14671.374079	-0.117323	0.606321	0.052563	80.241821	121.280983	154.449081	2.628126	0.000000	0.866155	0.000000	0.000000	0.000000	-0.326904	0.060140	-0.342820	0.000000	0.000000	4.000000	20.000000	0.000000
14671.377412	-0.118412	0.606525	0.051543	80.241821	121.280983	154.449081	2.628126	0.000000	0.866155	0.000000	0.000000	0.000000	-0.326554	0.061071	-0.305726	0.000000	0.000000	4.000000	20.000000	0.000000
14671.380746	-0.118412	0.606525	0.051543	80.241821	121.280983	154.449081	2.628126	0.000000	0.866155	0.000000	0.000000	0.000000	-0.326554	0.061071	-0.305726	0.000000	0.000000	4.000000	20.000000	0.000000
14671.384079	-0.118412	0.606525	0.051543	80.181290	120.819244	153.900879	2.577172	0.000000	0.920580	0.000000	0.000000	0.000000	-0.326554	0.061071	-0.305726	0.000000	0.000000	4.000000	20.000000	0.000000
14671.387412	-0.119498	0.606684	0.050641	80.181290	120.819244	153.900879	2.577172	0.000000	0.920580	0.000000	0.000000	0.000000	-0.326042	0.047668	-0.270650	0.000000	0.000000	4.000000	20.000000	0.000000
14671.390746	-0.119498	0.606684	0.050641	80.181290	120.819244	153.900879	2.577172	0.000000	0.920580	0.000000	0.000000	0.000000	-0.326042	0.047668	-0.270650	0.000000	0.000000	4.000000	20.000000	0.000000
14671.394079	-0.119498	0.606684	0.050641	80.147903	120.516502	153.547791	2.532063	0.000000	0.974921	0.000000	0.000000	0.000000	-0.326042	0.047668	-0.270650	0.000000	0.000000	4.000000	20.000000	0.000000
14671.397412	-0.120583	0.606827	0.049848	80.147903	120.516502	153.547791	2.532063	0.000000	0.974921	0.000000	0.000000	0.000000	-0.325261	0.042935	-0.237915	0.000000	0.000000	4.000000	20.000000	0.000000
14671.400746	-0.120583	0.606827	0.049848	80.147903	120.516502	153.547791	2.532063	0.000000	0.974921	0.000000	0.000000	0.000000	-0.325261	0.042935	-0.237915	0.000000	0.000000	4.000000	20.000000	0.000000
14671.404079	-0.120583	0.606827	0.049848	80.138756	120.402016	153.532593	2.492411	0.000000	1.029131	0.000000	0.000000	0.000000	-0.325261	0.042935	-0.237915	0.000000	0.000000	4.000000	20.000000	0.000000
14671.407412	-0.121682	0.606915	0.049129	80.138756	120.402016	153.532593	2.492411	0.000000	1.029131	0.000000	0.000000	0.000000	-0.329819	0.026442	-0.215776	0.000000	0.000000	4.000000	20.000000	0.000000
14671.410746	-0.121682	0.606915	0.049129	80.138756	120.402016	153.532593	2.492411	0.000000	1.029131	0.000000	0.000000	0.000000	-0.329819	0.026442	-0.215776	0.000000	0.000000	4.000000	20.000000	0.000000
14671.414079	-0.121682	0.606915	0.049129	80.130081	120.320572	153.489456	2.456448	0.000000	1.084101	0.000000	0.000000	0.000000	-0.329819	0.026442	-0.215776	0.000000	0.000000	4.000000	20.000000	0.000000
14671.417412	-0.122773	0.606949	0.048489	80.130081	120.320572	153.489456	2.456448	0.000000	1.084101	0.000000	0.000000	0.000000	-0.327341	0.010029	-0.191899	0.000000	0.000000	4.000000	20.000000	0.000000
14671.420746	-0.122773	0.606949	0.048489	80.130081	120.320572	153.489456	2.456448	0.000000	1.084101	0.000000	0.000000	0.000000	-0.327341	0.010029	-0.191899	0.000000	0.000000	4.000000	20.000000	0.000000
14671.424079	-0.122773	0.606949	0.048489	80.119186	120.251999	153.387589	2.424465	0.000000	1.138658	0.000000	0.000000	0.000000	-0.327341	0.010029	-0.191899	0.000000	0.000000	4.000000	20.000000	0.000000
14671.427412	-0.123860	0.606934	0.047840	80.119186	120.251999	153.387589	2.424465	0.000000	1.138658	0.000000	0.000000	0.000000	-0.326134	-0.004507	-0.194688	0.000000	0.000000	4.000000	20.000000	0.000000
14671.430746	-0.123860	0.606934	0.047840	80.119186	120.251999	153.387589	2.424465	0.000000	1.138658	0.000000	0.000000	0.000000	-0.326134	-0.004507	-0.194688	0.000000	0.000000	4.000000	20.000000	0.000000
14671.434079	-0.123860	0.606934	0.047840	80.102623	120.203056	153.176697	2.392017	0.000000	1.193013	0.000000	0.000000	0.000000	-0.326134	-0.004507	-0.194688	0.000000	0.000000	4.000000	20.000000	0.000000
14671.437412	-0.124934	0.606873	0.047248	80.102623	120.203056	153.176697	2.392017	0.000000	1.193013	0.000000	0.000000	0.000000	-0.322210	-0.018219	-0.177602	0.000000	0.000000	4.000000	20.000000	0.000000
14671.440746	-0.124934	0.606873	0.047248	80.102623	120.203056	153.176697	2.392017	0.000000	1.193013	0.000000	0.000000	0.000000	-0.322210	-0.018219	-0.177602	0.000000	0.000000	4.000000	20.000000	0.000000
14671.444079	-0.124934	0.606873	0.047248	80.077759	120.147865	152.817719	2.362417	0.000000	1.246715	0.000000	0.000000	0.000000	-0.322210	-0.018219	-0.177602	0.000000	0.000000	4.000000	20.000000	0.000000
14671.447412	-0.126052	0.606764	0.046635	80.077759	120.147865	152.817719	2.362417	0.000000	1.246715	0.000000	0.000000	0.000000	-0.335420	-0.032683	-0.183966	0.000000	0.000000	4.000000	20.000000	0.000000
14671.450746	-0.126052	0.606764	0.046635	80.077759	120.147865	152.817719	2.362417	0.000000	1.246715	0.000000	0.000000	0.000000	-0.335420	-0.032683	-0.183966	0.000000	0.000000	4.000000	20.000000	0.000000
14671.454079	-0.126052	0.606764	0.046635	80.039757	120.084381	152.340591	2.331756	0.000000	1.302618	0.000000	0.000000	0.000000	-0.335420	-0.032683	-0.183966	0.000000	0.000000	4.000000	20.000000	0.000000
14671.457412	-0.127187	0.606587	0.045992	80.039757	120.084381	152.340591	2.331756	0.000000	1.302618	0.000000	0.000000	0.000000	-0.340268	-0.053059	-0.193069	0.000000	0.000000	4.000000	20.000000	0.000000
14671.460746	-0.127187	0.606587	0.045992	80.039757	120.084381	152.340591	2.331756	0.000000	1.302618	0.000000	0.000000	0.000000	-0.340268	-0.053059	-0.193069	0.000000	0.000000	4.000000	20.000000	0.000000
14671.464079	-0.127187	0.606587	0.045992	79.982933	119.947701	152.039139	2.299577	0.000000	1.359330	0.000000	0.000000	0.000000	-0.340268	-0.053059	-0.193069	0.000000	0.000000	4.000000	20.000000	0.000000
14671.467412	-0.128340	0.606362	0.045332	79.982933	119.947701	152.039139	2.299577	0.000000	1.359330	0.000000	0.000000	0.000000	-0.346166	-0.067461	-0.197787	0.000000	0.000000	4.000000	20.000000	0.000000
14671.470746	-0.128340	0.606362	0.045332	79.982933	119.947701	152.039139	2.299577	0.000000	1.359330	0.000000	0.000000	0.000000	-0.346166	-0.067461	-0.197787	0.000000	0.000000	4.000000	20.000000	0.000000
14671.474079	-0.128340	0.606362	0.045332	79.899017	119.657486	151.931091	2.266613	0.000000	1.417024	0.000000	0.000000	0.000000	-0.346166	-0.067461	-0.197787	0.000000	0.000000	4.000000	20.000000	0.000000
14671.477412	-0.129514	0.606089	0.044657	79.899017	119.657486	151.931091	2.266613	0.000000	1.417024	0.000000	0.000000	0.000000	-0.352016	-0.081825	-0.202574	0.000000	0.000000	4.000000	20.000000	0.000000
14671.480746	-0.129514	0.606089	0.044657	79.899017	119.657486	151.931091	2.266613	0.000000	1.417024	0.000000	0.000000	0.000000	-0.352016	-0.081825	-0.202574	0.000000	0.000000	4.000000	20.000000	0.000000
14671.484079	-0.129514	0.606089	0.044657	79.787987	119.306320	151.783813	2.232851	0.000000	1.475694	0.000000	0.000000	0.000000	-0.352016	-0.081825	-0.202574	0.000000	0.000000	4.000000	20.000000	0.000000
14671.487412	-0.130619	0.605766	0.043924	79.787987	119.306320	151.783813	2.232851	0.000000	1.475694	0.000000	0.000000	0.000000	-0.331685	-0.096954	-0.219922	0.000000	0.000000	4.000000	20.000000	0.000000
14671.490746	-0.130619	0.605766	0.043924	79.787987	119.306320	151.783813	2.232851	0.000000	1.475694	0.000000	0.000000	0.000000	-0.331685	-0.096954	-0.219922	0.000000	0.000000	4.000000	20.000000	0.000000
14671.494079	-0.130619	0.605766	0.043924	79.658585	118.929443	151.575302	2.196197	0.000000	1.530975	0.000000	0.000000	0.000000	-0.331685	-0.096954	-0.219922	0.000000	0.000000	4.000000	20.000000	0.000000
14671.497412	-0.131639	0.605384	0.043162	79.658585	118.929443	151.575302	2.196197	0.000000	1.530975	0.000000	0.000000	0.000000	-0.305918	-0.114588	-0.228507	0.000000	0.000000	4.000000	20.000000	0.000000
14671.500746	-0.131639	0.605384	0.043162	79.658585	118.929443	151.575302	2.196197	0.000000	1.530975	0.000000	0.000000	0.000000	-0.305918	-0.114588	-0.228507	0.000000	0.000000	4.000000	20.000000	0.000000
14671.504079	-0.131639	0.605384	0.043162	79.535667	118.604340	151.263123	2.158113	0.000000	1.581961	0.000000	0.000000	0.000000	-0.305918	-0.114588	-0.228507	0.000000	0.000000	4.000000	20.000000	0.000000
14671.507412	-0.132599	0.604991	0.042373	79.535667	118.604340	151.263123	2.158113	0.000000	1.581961	0.000000	0.000000	0.000000	-0.287822	-0.117833	-0.236764	0.000000	0.000000	4.000000	20.000000	0.000000
14671.510746	-0.132599	0.604991	0.042373	79.535667	118.604340	151.263123	2.158113	0.000000	1.581961	0.000000	0.000000	0.000000	-0.287822	-0.117833	-0.236764	0.000000	0.000000	4.000000	20.000000	0.000000
14671.514079	-0.132599	0.604991	0.042373	79.436363	118.481094	150.835876	2.118652	0.000000	1.629932	0.000000	0.000000	0.000000	-0.287822	-0.117833	-0.236764	0.000000	0.000000	4.000000	20.000000	0.000000
14671.517412	-0.133510	0.604571	0.041602	79.436363	118.481094	150.835876	2.118652	0.000000	1.629932	0.000000	0.000000	0.000000	-0.273347	-0.126154	-0.231339	0.000000	0.000000	4.000000	20.000000	0.000000
14671.520746	-0.133510	0.604571	0.041602	79.436363	118.481094	150.835876	2.118652	0.000000	1.629932	0.000000	0.000000	0.000000	-0.273347	-0.126154	-0.231339	0.000000	0.000000	4.000000	20.000000	0.000000
14671.524079	-0.133510	0.604571	0.041602	79.361328	118.534317	150.580322	2.080096	0.000000	1.675490	0.000000	0.000000	0.000000	-0.273347	-0.126154	-0.231339	0.000000	0.000000	4.000000	20.000000	0.000000
14671.527412	-0.134408	0.604140	0.040791	79.361328	118.534317	150.580322	2.080096	0.000000	1.675490	0.000000	0.000000	0.000000	-0.269466	-0.129365	-0.243281	0.000000	0.000000	4.000000	20.000000	0.000000
14671.530746	-0.134408	0.604140	0.040791	79.361328	118.534317	150.580322	2.080096	0.000000	1.675490	0.000000	0.000000	0.000000	-0.269466	-0.129365	-0.243281	0.000000	0.000000	4.000000	20.000000	0.000000
14671.534079	-0.134408	0.604140	0.040791	79.299759	118.634407	150.603836	2.039549	0.000000	1.720401	0.000000	0.000000	0.000000	-0.269466	-0.129365	-0.243281	0.000000	0.000000	4.000000	20.000000	0.000000
14671.537412	-0.135357	0.603700	0.039988	79.299759	118.634407	150.603836	2.039549	0.000000	1.720401	0.000000	0.000000	0.000000	-0.284576	-0.131774	-0.241013	0.000000	0.000000	4.000000	20.000000	0.000000
14671.540746	-0.135357	0.603700	0.039988	79.299759	118.634407	150.603836	2.039549	0.000000	1.720401	0.000000	0.000000	0.000000	-0.284576	-0.131774	-0.241013	0.000000	0.000000	4.000000	20.000000	0.000000
14671.544079	-0.135357	0.603700	0.039988	79.251221	118.592972	150.666626	1.999380	0.000000	1.767831	0.000000	0.000000	0.000000	-0.284576	-0.131774	-0.241013	0.000000	0.000000	4.000000	20.000000	0.000000
14671.547412	-0.136315	0.603251	0.039138	79.251221	118.592972	150.666626	1.999380	0.000000	1.767831	0.000000	0.000000	0.000000	-0.287638	-0.134973	-0.254957	0.000000	0.000000	4.000000	20.000000	0.000000
14671.550746	-0.136315	0.603251	0.039138	79.251221	118.592972	150.666626	1.999380	0.000000	1.767831	0.000000	0.000000	0.000000	-0.287638	-0.134973	-0.254957	0.000000	0.000000	4.000000	20.000000	0.000000
14671.554079	-0.136315	0.603251	0.039138	79.216682	118.254349	150.342056	1.956887	0.000000	1.815771	0.000000	0.000000	0.000000	-0.287638	-0.134973	-0.254957	0.000000	0.000000	4.000000	20.000000	0.000000
14671.557412	-0.137305	0.602812	0.038316	79.216682	118.254349	150.342056	1.956887	0.000000	1.815771	0.000000	0.000000	0.000000	-0.296821	-0.131492	-0.246391	0.000000	0.000000	4.000000	20.000000	0.000000
14671.560746	-0.137305	0.602812	0.038316	79.216682	118.254349	150.342056	1.956887	0.000000	1.815771	0.000000	0.000000	0.000000	-0.296821	-0.131492	-0.246391	0.000000	0.000000	4.000000	20.000000	0.000000
14671.564079	-0.137305	0.602812	0.038316	79.176949	117.590462	149.485733	1.915822	0.000000	1.865241	0.000000	0.000000	0.000000	-0.296821	-0.131492	-0.246391	0.000000	0.000000	4.000000	20.000000	0.000000
14671.567412	-0.138319	0.602394	0.037501	79.176949	117.590462	149.485733	1.915822	0.000000	1.865241	0.000000	0.000000	0.000000	-0.304156	-0.125475	-0.244646	0.000000	0.000000	4.000000	20.000000	0.000000
14671.570746	-0.138319	0.602394	0.037501	79.176949	117.590462	149.485733	1.915822	0.000000	1.865241	0.000000	0.000000	0.000000	-0.304156	-0.125475	-0.244646	0.000000	0.000000	4.000000	20.000000	0.000000
14671.574079	-0.138319	0.602394	0.037501	79.142769	116.701134	148.429489	1.875048	0.000000	1.915934	0.000000	0.000000	0.000000	-0.304156	-0.125475	-0.244646	0.000000	0.000000	4.000000	20.000000	0.000000
14671.577412	-0.139270	0.601987	0.036740	79.142769	116.701134	148.429489	1.875048	0.000000	1.915934	0.000000	0.000000	0.000000	-0.285276	-0.122041	-0.228209	0.000000	0.000000	4.000000	20.000000	0.000000
14671.580746	-0.139270	0.601987	0.036740	79.142769	116.701134	148.429489	1.875048	0.000000	1.915934	0.000000	0.000000	0.000000	-0.285276	-0.122041	-0.228209	0.000000	0.000000	4.000000	20.000000	0.000000
14671.584079	-0.139270	0.601987	0.036740	79.104492	115.812973	147.398590	1.837013	0.000000	1.963480	0.000000	0.000000	0.000000	-0.285276	-0.122041	-0.228209	0.000000	0.000000	4.000000	20.000000	0.000000
14671.587412	-0.140154	0.601572	0.036020	79.104492	115.812973	147.398590	1.837013	0.000000	1.963480	0.000000	0.000000	0.000000	-0.265279	-0.124457	-0.216147	0.000000	0.000000	4.000000	20.000000	0.000000
14671.590746	-0.140154	0.601572	0.036020	79.104492	115.812973	147.398590	1.837013	0.000000	1.963480	0.000000	0.000000	0.000000	-0.265279	-0.124457	-0.216147	0.000000	0.000000	4.000000	20.000000	0.000000
14671.594079	-0.140154	0.601572	0.036020	79.079292	115.064171	146.522415	1.800988	0.000000	2.007693	0.000000	0.000000	0.000000	-0.265279	-0.124457	-0.216147	0.000000	0.000000	4.000000	20.000000	0.000000
14671.597412	-0.141000	0.601169	0.035348	79.079292	115.064171	146.522415	1.800988	0.000000	2.007693	0.000000	0.000000	0.000000	-0.253729	-0.121053	-0.201480	0.000000	0.000000	4.000000	20.000000	0.000000
14671.600746	-0.141000	0.601169	0.035348	79.079292	115.064171	146.522415	1.800988	0.000000	2.007693	0.000000	0.000000	0.000000	-0.253729	-0.121053	-0.201480	0.000000	0.000000	4.000000	20.000000	0.000000
14671.604079	-0.141000	0.601169	0.035348	79.072235	114.528023	145.887207	1.767408	0.000000	2.049981	0.000000	0.000000	0.000000	-0.253729	-0.121053	-0.201480	0.000000	0.000000	4.000000	20.000000	0.000000
14671.607412	-0.141710	0.600757	0.034738	79.072235	114.528023	145.887207	1.767408	0.000000	2.049981	0.000000	0.000000	0.000000	-0.212980	-0.123464	-0.183171	0.000000	0.000000	4.000000	20.000000	0.000000
14671.610746	-0.141710	0.600757	0.034738	79.072235	114.528023	145.887207	1.767408	0.000000	2.049981	0.000000	0.000000	0.000000	-0.212980	-0.123464	-0.183171	0.000000	0.000000	4.000000	20.000000	0.000000
14671.614079	-0.141710	0.600757	0.034738	79.098404	114.301460	145.600494	1.736880	0.000000	2.085478	0.000000	0.000000	0.000000	-0.212980	-0.123464	-0.183171	0.000000	0.000000	4.000000	20.000000	0.000000
14671.617412	-0.141710	0.600757	0.034738	79.098404	114.301460	145.600494	1.736880	0.000000	2.085478	0.000000	0.000000	0.000000	-0.212980	-0.123464	-0.183171	0.000000	0.000000	4.000000	20.000000	0.000000
14671.620746	-0.142273	0.600327	0.034151	79.098404	114.301460	145.600494	1.736880	0.000000	2.085478	0.000000	0.000000	0.000000	-0.169157	-0.129174	-0.175973	0.000000	0.000000	4.000000	20.000000	0.000000
14671.624079	-0.142273	0.600327	0.034151	79.113190	114.231651	145.486542	1.736880	0.000000	2.085478	0.000000	0.000000	0.000000	-0.169157	-0.129174	-0.175973	0.000000	0.000000	4.000000	20.000000	0.000000
14671.627412	-0.142724	0.599916	0.033612	79.113190	114.231651	145.486542	1.736880	0.000000	2.085478	0.000000	0.000000	0.000000	-0.135071	-0.123229	-0.161633	0.000000	0.000000	4.000000	20.000000	0.000000
14671.630746	-0.142724	0.599916	0.033612	79.113190	114.231651	145.486542	1.736880	0.000000	2.085478	0.000000	0.000000	0.000000	-0.135071	-0.123229	-0.161633	0.000000	0.000000	4.000000	20.000000	0.000000
14671.634079	-0.142724	0.599916	0.033612	79.124565	114.334457	145.634094	1.680612	0.000000	2.136183	0.000000	0.000000	0.000000	-0.135071	-0.123229	-0.161633	0.000000	0.000000	4.000000	20.000000	0.000000
14671.637412	-0.142724	0.599916	0.033612	79.124565	114.334457	145.634094	1.680612	0.000000	2.136183	0.000000	0.000000	0.000000	-0.135071	-0.123229	-0.161633	0.000000	0.000000	4.000000	20.000000	0.000000
14671.640746	-0.143115	0.599495	0.033049	79.124565	114.334457	145.634094	1.680612	0.000000	2.136183	0.000000	0.000000	0.000000	-0.117453	-0.126370	-0.169113	0.000000	0.000000	4.000000	20.000000	0.000000
14671.644079	-0.143115	0.599495	0.033049	79.137390	114.573868	145.890793	1.680612	0.000000	2.136183	0.000000	0.000000	0.000000	-0.117453	-0.126370	-0.169113	0.000000	0.000000	4.000000	20.000000	0.000000
14671.647412	-0.143518	0.599063	0.032440	79.137390	114.573868	145.890793	1.680612	0.000000	2.136183	0.000000	0.000000	0.000000	-0.120766	-0.129512	-0.182699	0.000000	0.000000	4.000000	20.000000	0.000000
14671.650746	-0.143518	0.599063	0.032440	79.137390	114.573868	145.890793	1.680612	0.000000	2.136183	0.000000	0.000000	0.000000	-0.120766	-0.129512	-0.182699	0.000000	0.000000	4.000000	20.000000	0.000000
14671.654079	-0.143518	0.599063	0.032440	79.144783	114.902733	146.181381	1.621976	0.000000	2.175886	0.000000	0.000000	0.000000	-0.120766	-0.129512	-0.182699	0.000000	0.000000	4.000000	20.000000	0.000000
14671.657412	-0.143518	0.599063	0.032440	79.144783	114.902733	146.181381	1.621976	0.000000	2.175886	0.000000	0.000000	0.000000	-0.120766	-0.129512	-0.182699	0.000000	0.000000	4.000000	20.000000	0.000000
14671.660746	-0.144012	0.598632	0.031802	79.144783	114.902733	146.181381	1.621976	0.000000	2.175886	0.000000	0.000000	0.000000	-0.148219	-0.129380	-0.191166	0.000000	0.000000	4.000000	20.000000	0.000000
14671.664079	-0.144012	0.598632	0.031802	79.143188	115.172089	146.364334	1.621976	0.000000	2.175886	0.000000	0.000000	0.000000	-0.148219	-0.129380	-0.191166	0.000000	0.000000	4.000000	20.000000	0.000000
14671.667412	-0.144518	0.598162	0.031127	79.143188	115.172089	146.364334	1.621976	0.000000	2.175886	0.000000	0.000000	0.000000	-0.152014	-0.140852	-0.202626	0.000000	0.000000	4.000000	20.000000	0.000000
14671.670746	-0.144518	0.598162	0.031127	79.143188	115.172089	146.364334	1.621976	0.000000	2.175886	0.000000	0.000000	0.000000	-0.152014	-0.140852	-0.202626	0.000000	0.000000	4.000000	20.000000	0.000000
14671.674079	-0.144518	0.598162	0.031127	79.135193	115.230850	146.385391	1.556345	0.000000	2.225925	0.000000	0.000000	0.000000	-0.152014	-0.140852	-0.202626	0.000000	0.000000	4.000000	20.000000	0.000000
14671.677412	-0.144518	0.598162	0.031127	79.135193	115.230850	146.385391	1.556345	0.000000	2.225925	0.000000	0.000000	0.000000	-0.152014	-0.140852	-0.202626	0.000000	0.000000	4.000000	20.000000	0.000000
14671.680746	-0.144991	0.597655	0.030427	79.135193	115.230850	146.385391	1.556345	0.000000	2.225925	0.000000	0.000000	0.000000	-0.141842	-0.152253	-0.210015	0.000000	0.000000	4.000000	20.000000	0.000000
14671.684079	-0.144991	0.597655	0.030427	79.161552	115.087814	146.231400	1.556345	0.000000	2.225925	0.000000	0.000000	0.000000	-0.141842	-0.152253	-0.210015	0.000000	0.000000	4.000000	20.000000	0.000000
14671.687412	-0.145464	0.597120	0.029733	79.161552	115.087814	146.231400	1.556345	0.000000	2.225925	0.000000	0.000000	0.000000	-0.141955	-0.160393	-0.208180	0.000000	0.000000	4.000000	20.000000	0.000000
14671.690746	-0.145464	0.597120	0.029733	79.161552	115.087814	146.231400	1.556345	0.000000	2.225925	0.000000	0.000000	0.000000	-0.141955	-0.160393	-0.208180	0.000000	0.000000	4.000000	20.000000	0.000000
14671.694079	-0.145464	0.597120	0.029733	79.217720	114.800972	145.960907	1.486645	0.000000	2.273225	0.000000	0.000000	0.000000	-0.141955	-0.160393	-0.208180	0.000000	0.000000	4.000000	20.000000	0.000000
14671.697412	-0.145904	0.596548	0.029014	79.217720	114.800972	145.960907	1.486645	0.000000	2.273225	0.000000	0.000000	0.000000	-0.131753	-0.171750	-0.215612	0.000000	0.000000	4.000000	20.000000	0.000000
14671.700746	-0.145904	0.596548	0.029014	79.217720	114.800972	145.960907	1.486645	0.000000	2.273225	0.000000	0.000000	0.000000	-0.131753	-0.171750	-0.215612	0.000000	0.000000	4.000000	20.000000	0.000000
14671.704079	-0.145904	0.596548	0.029014	79.307175	114.350761	145.588745	1.450710	0.000000	2.295184	0.000000	0.000000	0.000000	-0.131753	-0.171750	-0.215612	0.000000	0.000000	4.000000	20.000000	0.000000
14671.707412	-0.145904	0.596548	0.029014	79.307175	114.350761	145.588745	1.450710	0.000000	2.295184	0.000000	0.000000	0.000000	-0.131753	-0.171750	-0.215612	0.000000	0.000000	4.000000	20.000000	0.000000
14671.710746	-0.146267	0.595957	0.028300	79.307175	114.350761	145.588745	1.450710	0.000000	2.295184	0.000000	0.000000	0.000000	-0.109079	-0.177264	-0.214328	0.000000	0.000000	4.000000	20.000000	0.000000
14671.714079	-0.146267	0.595957	0.028300	79.424599	113.751732	145.056854	1.450710	0.000000	2.295184	0.000000	0.000000	0.000000	-0.109079	-0.177264	-0.214328	0.000000	0.000000	4.000000	20.000000	0.000000
14671.717412	-0.146613	0.595358	0.027614	79.424599	113.751732	145.056854	1.450710	0.000000	2.295184	0.000000	0.000000	0.000000	-0.103704	-0.179559	-0.205866	0.000000	0.000000	4.000000	20.000000	0.000000
14671.720746	-0.146613	0.595358	0.027614	79.424599	113.751732	145.056854	1.450710	0.000000	2.295184	0.000000	0.000000	0.000000	-0.103704	-0.179559	-0.205866	0.000000	0.000000	4.000000	20.000000	0.000000
14671.724079	-0.146613	0.595358	0.027614	79.553757	113.086075	144.460022	1.380678	0.000000	2.330648	0.000000	0.000000	0.000000	-0.103704	-0.179559	-0.205866	0.000000	0.000000	4.000000	20.000000	0.000000
14671.727412	-0.146613	0.595358	0.027614	79.553757	113.086075	144.460022	1.380678	0.000000	2.330648	0.000000	0.000000	0.000000	-0.103704	-0.179559	-0.205866	0.000000	0.000000	4.000000	20.000000	0.000000
14671.730746	-0.146879	0.594722	0.026916	79.553757	113.086075	144.460022	1.380678	0.000000	2.330648	0.000000	0.000000	0.000000	-0.079766	-0.190771	-0.209136	0.000000	0.000000	4.000000	20.000000	0.000000
14671.734079	-0.146879	0.594722	0.026916	79.691223	112.360428	143.775009	1.380678	0.000000	2.330648	0.000000	0.000000	0.000000	-0.079766	-0.190771	-0.209136	0.000000	0.000000	4.000000	20.000000	0.000000
14671.737412	-0.147081	0.594057	0.026179	79.691223	112.360428	143.775009	1.380678	0.000000	2.330648	0.000000	0.000000	0.000000	-0.060697	-0.199451	-0.221266	0.000000	0.000000	4.000000	20.000000	0.000000
14671.740746	-0.147081	0.594057	0.026179	79.691223	112.360428	143.775009	1.380678	0.000000	2.330648	0.000000	0.000000	0.000000	-0.060697	-0.199451	-0.221266	0.000000	0.000000	4.000000	20.000000	0.000000
14671.744079	-0.147081	0.594057	0.026179	79.829933	111.609703	143.055191	1.308944	0.000000	2.354058	0.000000	0.000000	0.000000	-0.060697	-0.199451	-0.221266	0.000000	0.000000	4.000000	20.000000	0.000000
14671.747412	-0.147218	0.593391	0.025394	79.829933	111.609703	143.055191	1.308944	0.000000	2.354058	0.000000	0.000000	0.000000	-0.040978	-0.199789	-0.235567	0.000000	0.000000	4.000000	20.000000	0.000000
14671.750746	-0.147218	0.593391	0.025394	79.829933	111.609703	143.055191	1.308944	0.000000	2.354058	0.000000	0.000000	0.000000	-0.040978	-0.199789	-0.235567	0.000000	0.000000	4.000000	20.000000	0.000000
14671.754079	-0.147218	0.593391	0.025394	79.960403	110.885765	142.335220	1.269683	0.000000	2.360888	0.000000	0.000000	0.000000	-0.040978	-0.199789	-0.235567	0.000000	0.000000	4.000000	20.000000	0.000000
14671.757412	-0.147369	0.592735	0.024578	79.960403	110.885765	142.335220	1.269683	0.000000	2.360888	0.000000	0.000000	0.000000	-0.045335	-0.196893	-0.244809	0.000000	0.000000	4.000000	20.000000	0.000000
14671.760746	-0.147369	0.592735	0.024578	79.960403	110.885765	142.335220	1.269683	0.000000	2.360888	0.000000	0.000000	0.000000	-0.045335	-0.196893	-0.244809	0.000000	0.000000	4.000000	20.000000	0.000000
14671.764079	-0.147369	0.592735	0.024578	80.092712	110.125031	141.594620	1.228881	0.000000	2.368444	0.000000	0.000000	0.000000	-0.045335	-0.196893	-0.244809	0.000000	0.000000	4.000000	20.000000	0.000000
14671.767412	-0.147477	0.592078	0.023707	80.092712	110.125031	141.594620	1.228881	0.000000	2.368444	0.000000	0.000000	0.000000	-0.032461	-0.197224	-0.261227	0.000000	0.000000	4.000000	20.000000	0.000000
14671.770746	-0.147477	0.592078	0.023707	80.092712	110.125031	141.594620	1.228881	0.000000	2.368444	0.000000	0.000000	0.000000	-0.032461	-0.197224	-0.261227	0.000000	0.000000	4.000000	20.000000	0.000000
14671.774079	-0.147477	0.592078	0.023707	80.223579	109.345657	140.843292	1.185344	0.000000	2.373854	0.000000	0.000000	0.000000	-0.032461	-0.197224	-0.261227	0.000000	0.000000	4.000000	20.000000	0.000000
14671.777412	-0.147542	0.591419	0.022781	80.223579	109.345657	140.843292	1.185344	0.000000	2.373854	0.000000	0.000000	0.000000	-0.019567	-0.197527	-0.277667	0.000000	0.000000	4.000000	20.000000	0.000000
14671.780746	-0.147542	0.591419	0.022781	80.223579	109.345657	140.843292	1.185344	0.000000	2.373854	0.000000	0.000000	0.000000	-0.019567	-0.197527	-0.277667	0.000000	0.000000	4.000000	20.000000	0.000000
14671.784079	-0.147542	0.591419	0.022781	80.360260	108.502602	140.058502	1.139066	0.000000	2.377115	0.000000	0.000000	0.000000	-0.019567	-0.197527	-0.277667	0.000000	0.000000	4.000000	20.000000	0.000000
14671.787412	-0.147599	0.590770	0.021832	80.360260	108.502602	140.058502	1.139066	0.000000	2.377115	0.000000	0.000000	0.000000	-0.016992	-0.194632	-0.284840	0.000000	0.000000	4.000000	20.000000	0.000000
14671.790746	-0.147599	0.590770	0.021832	80.360260	108.502602	140.058502	1.139066	0.000000	2.377115	0.000000	0.000000	0.000000	-0.016992	-0.194632	-0.284840	0.000000	0.000000	4.000000	20.000000	0.000000
14671.794079	-0.147599	0.590770	0.021832	80.507439	107.552780	139.162277	1.091592	0.000000	2.379947	0.000000	0.000000	0.000000	-0.016992	-0.194632	-0.284840	0.000000	0.000000	4.000000	20.000000	0.000000
14671.797412	-0.147606	0.590150	0.020888	80.507439	107.552780	139.162277	1.091592	0.000000	2.379947	0.000000	0.000000	0.000000	-0.002230	-0.186083	-0.283144	0.000000	0.000000	4.000000	20.000000	0.000000
14671.800746	-0.147606	0.590150	0.020888	80.507439	107.552780	139.162277	1.091592	0.000000	2.379947	0.000000	0.000000	0.000000	-0.002230	-0.186083	-0.283144	0.000000	0.000000	4.000000	20.000000	0.000000
14671.804079	-0.147606	0.590150	0.020888	80.672256	106.423080	138.089417	1.044402	0.000000	2.380319	0.000000	0.000000	0.000000	-0.002230	-0.186083	-0.283144	0.000000	0.000000	4.000000	20.000000	0.000000
14671.807412	-0.147575	0.589596	0.019981	80.672256	106.423080	138.089417	1.044402	0.000000	2.380319	0.000000	0.000000	0.000000	0.009555	-0.166214	-0.272071	0.000000	0.000000	4.000000	20.000000	0.000000
14671.810746	-0.147575	0.589596	0.019981	80.672256	106.423080	138.089417	1.044402	0.000000	2.380319	0.000000	0.000000	0.000000	0.009555	-0.166214	-0.272071	0.000000	0.000000	4.000000	20.000000	0.000000
14671.814079	-0.147575	0.589596	0.019981	80.848549	105.141853	136.854828	0.999056	0.000000	2.378726	0.000000	0.000000	0.000000	0.009555	-0.166214	-0.272071	0.000000	0.000000	4.000000	20.000000	0.000000
14671.817412	-0.147448	0.589119	0.019171	80.848549	105.141853	136.854828	0.999056	0.000000	2.378726	0.000000	0.000000	0.000000	0.038046	-0.143286	-0.243186	0.000000	0.000000	4.000000	20.000000	0.000000
14671.820746	-0.147448	0.589119	0.019171	80.848549	105.141853	136.854828	0.999056	0.000000	2.378726	0.000000	0.000000	0.000000	0.038046	-0.143286	-0.243186	0.000000	0.000000	4.000000	20.000000	0.000000
14671.824079	-0.147448	0.589119	0.019171	81.025764	103.781441	135.527176	0.958525	0.000000	2.372385	0.000000	0.000000	0.000000	0.038046	-0.143286	-0.243186	0.000000	0.000000	4.000000	20.000000	0.000000
14671.827412	-0.147276	0.588663	0.018456	81.025764	103.781441	135.527176	0.958525	0.000000	2.372385	0.000000	0.000000	0.000000	0.051484	-0.136764	-0.214297	0.000000	0.000000	4.000000	20.000000	0.000000
14671.830746	-0.147276	0.588663	0.018456	81.025764	103.781441	135.527176	0.958525	0.000000	2.372385	0.000000	0.000000	0.000000	0.051484	-0.136764	-0.214297	0.000000	0.000000	4.000000	20.000000	0.000000
14671.834079	-0.147276	0.588663	0.018456	81.201233	102.500763	134.260040	0.922809	0.000000	2.363804	0.000000	0.000000	0.000000	0.051484	-0.136764	-0.214297	0.000000	0.000000	4.000000	20.000000	0.000000
14671.837412	-0.147276	0.588663	0.018456	81.201233	102.500763	134.260040	0.922809	0.000000	2.363804	0.000000	0.000000	0.000000	0.051484	-0.136764	-0.214297	0.000000	0.000000	4.000000	20.000000	0.000000
14671.840746	-0.147083	0.588302	0.017833	81.201233	102.500763	134.260040	0.922809	0.000000	2.363804	0.000000	0.000000	0.000000	0.057860	-0.108314	-0.186874	0.000000	0.000000	4.000000	20.000000	0.000000
14671.844079	-0.147083	0.588302	0.017833	81.379807	101.365990	133.116776	0.922809	0.000000	2.363804	0.000000	0.000000	0.000000	0.057860	-0.108314	-0.186874	0.000000	0.000000	4.000000	20.000000	0.000000
14671.847412	-0.146919	0.587981	0.017302	81.379807	101.365990	133.116776	0.922809	0.000000	2.363804	0.000000	0.000000	0.000000	0.049366	-0.096247	-0.159448	0.000000	0.000000	4.000000	20.000000	0.000000
14671.850746	-0.146919	0.587981	0.017302	81.379807	101.365990	133.116776	0.922809	0.000000	2.363804	0.000000	0.000000	0.000000	0.049366	-0.096247	-0.159448	0.000000	0.000000	4.000000	20.000000	0.000000
14671.854079	-0.146919	0.587981	0.017302	81.563271	100.426003	132.140259	0.865089	0.000000	2.345933	0.000000	0.000000	0.000000	0.049366	-0.096247	-0.159448	0.000000	0.000000	4.000000	20.000000	0.000000
14671.857412	-0.146919	0.587981	0.017302	81.563271	100.426003	132.140259	0.865089	0.000000	2.345933	0.000000	0.000000	0.000000	0.049366	-0.096247	-0.159448	0.000000	0.000000	4.000000	20.000000	0.000000
14671.860746	-0.146765	0.587719	0.016885	81.563271	100.426003	132.140259	0.865089	0.000000	2.345933	0.000000	0.000000	0.000000	0.046151	-0.078543	-0.125160	0.000000	0.000000	4.000000	20.000000	0.000000
14671.864079	-0.146765	0.587719	0.016885	81.732506	99.698425	131.369324	0.865089	0.000000	2.345933	0.000000	0.000000	0.000000	0.046151	-0.078543	-0.125160	0.000000	0.000000	4.000000	20.000000	0.000000
14671.867412	-0.146684	0.587497	0.016545	81.732506	99.698425	131.369324	0.865089	0.000000	2.345933	0.000000	0.000000	0.000000	0.024119	-0.066567	-0.101790	0.000000	0.000000	4.000000	20.000000	0.000000
14671.870746	-0.146684	0.587497	0.016545	81.732506	99.698425	131.369324	0.865089	0.000000	2.345933	0.000000	0.000000	0.000000	0.024119	-0.066567	-0.101790	0.000000	0.000000	4.000000	20.000000	0.000000
14671.874079	-0.146684	0.587497	0.016545	81.866264	99.237045	130.861526	0.827264	0.000000	2.334222	0.000000	0.000000	0.000000	0.024119	-0.066567	-0.101790	0.000000	0.000000	4.000000	20.000000	0.000000
14671.877412	-0.146605	0.587296	0.016289	81.866264	99.237045	130.861526	0.827264	0.000000	2.334222	0.000000	0.000000	0.000000	0.023787	-0.060200	-0.076824	0.000000	0.000000	4.000000	20.000000	0.000000
14671.880746	-0.146605	0.587296	0.016289	81.866264	99.237045	130.861526	0.827264	0.000000	2.334222	0.000000	0.000000	0.000000	0.023787	-0.060200	-0.076824	0.000000	0.000000	4.000000	20.000000	0.000000
14671.884079	-0.146605	0.587296	0.016289	81.945114	98.974533	130.577682	0.814460	0.000000	2.330257	0.000000	0.000000	0.000000	0.023787	-0.060200	-0.076824	0.000000	0.000000	4.000000	20.000000	0.000000
14671.887412	-0.146605	0.587296	0.016289	81.945114	98.974533	130.577682	0.814460	0.000000	2.330257	0.000000	0.000000	0.000000	0.023787	-0.060200	-0.076824	0.000000	0.000000	4.000000	20.000000	0.000000
14671.890746	-0.146590	0.587098	0.016080	81.945114	98.974533	130.577682	0.814460	0.000000	2.330257	0.000000	0.000000	0.000000	0.004679	-0.059502	-0.062817	0.000000	0.000000	4.000000	20.000000	0.000000
14671.894079	-0.146590	0.587098	0.016080	81.963264	98.865303	130.476547	0.814460	0.000000	2.330257	0.000000	0.000000	0.000000	0.004679	-0.059502	-0.062817	0.000000	0.000000	4.000000	20.000000	0.000000
14671.897412	-0.146590	0.587098	0.016080	81.963264	98.865303	130.476547	0.814460	0.000000	2.330257	0.000000	0.000000	0.000000	0.004679	-0.059502	-0.062817	0.000000	0.000000	4.000000	20.000000	0.000000
14671.900746	-0.146590	0.587098	0.016080	81.963264	98.865303	130.476547	0.814460	0.000000	2.330257	0.000000	0.000000	0.000000	0.004679	-0.059502	-0.062817	0.000000	0.000000	4.000000	20.000000	0.000000
14671.904079	-0.146678	0.586835	0.015811	81.957436	98.948395	130.569260	0.803991	0.000000	2.329477	0.000000	0.000000	0.000000	-0.026685	-0.078857	-0.080706	0.000000	0.000000	4.000000	20.000000	0.000000
14671.907412	-0.146678	0.586835	0.015811	81.957436	98.948395	130.569260	0.803991	0.000000	2.329477	0.000000	0.000000	0.000000	-0.026685	-0.078857	-0.080706	0.000000	0.000000	4.000000	20.000000	0.000000
14671.910746	-0.146678	0.586835	0.015811	81.957436	98.948395	130.569260	0.803991	0.000000	2.329477	0.000000	0.000000	0.000000	-0.026685	-0.078857	-0.080706	0.000000	0.000000	4.000000	20.000000	0.000000
14671.914079	-0.146678	0.586835	0.015811	81.950531	99.036850	130.669586	0.790540	0.000000	2.333925	0.000000	0.000000	0.000000	-0.026685	-0.078857	-0.080706	0.000000	0.000000	4.000000	20.000000	0.000000
14671.917412	-0.146763	0.586744	0.015765	81.950531	99.036850	130.669586	0.790540	0.000000	2.333925	0.000000	0.000000	0.000000	-0.025275	-0.027484	-0.013746	0.000000	0.000000	4.000000	20.000000	0.000000
14671.920746	-0.146763	0.586744	0.015765	81.950531	99.036850	130.669586	0.790540	0.000000	2.333925	0.000000	0.000000	0.000000	-0.025275	-0.027484	-0.013746	0.000000	0.000000	4.000000	20.000000	0.000000
14671.924079	-0.146763	0.586744	0.015765	81.946358	99.085510	130.729706	0.788249	0.000000	2.338137	0.000000	0.000000	0.000000	-0.025275	-0.027484	-0.013746	0.000000	0.000000	4.000000	20.000000	0.000000
14671.927412	-0.146763	0.586744	0.015765	81.946358	99.085510	130.729706	0.788249	0.000000	2.338137	0.000000	0.000000	0.000000	-0.025275	-0.027484	-0.013746	0.000000	0.000000	4.000000	20.000000	0.000000
14671.930746	-0.146861	0.586635	0.015764	81.946358	99.085510	130.729706	0.788249	0.000000	2.338137	0.000000	0.000000	0.000000	-0.029456	-0.032465	-0.000256	0.000000	0.000000	4.000000	20.000000	0.000000
14671.934079	-0.146861	0.586635	0.015764	81.942192	99.134048	130.789719	0.788249	0.000000	2.338137	0.000000	0.000000	0.000000	-0.029456	-0.032465	-0.000256	0.000000	0.000000	4.000000	20.000000	0.000000
14671.937412	-0.146861	0.586635	0.015764	81.942192	99.134048	130.789719	0.788249	0.000000	2.338137	0.000000	0.000000	0.000000	-0.029456	-0.032465	-0.000256	0.000000	0.000000	4.000000	20.000000	0.000000
14671.940746	-0.146861	0.586635	0.015764	81.942192	99.134048	130.789719	0.788249	0.000000	2.338137	0.000000	0.000000	0.000000	-0.029456	-0.032465	-0.000256	0.000000	0.000000	4.000000	20.000000	0.000000
14671.944079	-0.147014	0.586513	0.015862	81.940804	99.148430	130.809738	0.788206	0.000000	2.343046	0.000000	0.000000	0.000000	-0.046052	-0.036796	0.029359	0.000000	0.000000	4.000000	20.000000	0.000000
14671.947412	-0.147014	0.586513	0.015862	81.940804	99.148430	130.809738	0.788206	0.000000	2.343046	0.000000	0.000000	0.000000	-0.046052	-0.036796	0.029359	0.000000	0.000000	4.000000	20.000000	0.000000
14671.950746	-0.147014	0.586513	0.015862	81.940804	99.148430	130.809738	0.788206	0.000000	2.343046	0.000000	0.000000	0.000000	-0.046052	-0.036796	0.029359	0.000000	0.000000	4.000000	20.000000	0.000000
14671.954079	-0.147014	0.586513	0.015862	81.939438	99.168228	130.829727	0.793099	0.000000	2.350722	0.000000	0.000000	0.000000	-0.046052	-0.036796	0.029359	0.000000	0.000000	4.000000	20.000000	0.000000
14671.957412	-0.147044	0.586452	0.015959	81.939438	99.168228	130.829727	0.793099	0.000000	2.350722	0.000000	0.000000	0.000000	-0.009017	-0.018087	0.029016	0.000000	0.000000	4.000000	20.000000	0.000000
14671.960746	-0.147044	0.586452	0.015959	81.939438	99.168228	130.829727	0.793099	0.000000	2.350722	0.000000	0.000000	0.000000	-0.009017	-0.018087	0.029016	0.000000	0.000000	4.000000	20.000000	0.000000
14671.964079	-0.147044	0.586452	0.015959	81.939560	99.200447	130.855255	0.797935	0.000000	2.352225	0.000000	0.000000	0.000000	-0.009017	-0.018087	0.029016	0.000000	0.000000	4.000000	20.000000	0.000000
14671.967412	-0.147044	0.586452	0.015959	81.939560	99.200447	130.855255	0.797935	0.000000	2.352225	0.000000	0.000000	0.000000	-0.009017	-0.018087	0.029016	0.000000	0.000000	4.000000	20.000000	0.000000
14671.970746	-0.147023	0.586400	0.016047	81.939560	99.200447	130.855255	0.797935	0.000000	2.352225	0.000000	0.000000	0.000000	0.006560	-0.015592	0.026454	0.000000	0.000000	4.000000	20.000000	0.000000
14671.974079	-0.147023	0.586400	0.016047	81.950653	99.284500	130.919525	0.797935	0.000000	2.352225	0.000000	0.000000	0.000000	0.006560	-0.015592	0.026454	0.000000	0.000000	4.000000	20.000000	0.000000
14671.977412	-0.147023	0.586400	0.016047	81.950653	99.284500	130.919525	0.797935	0.000000	2.352225	0.000000	0.000000	0.000000	0.006560	-0.015592	0.026454	0.000000	0.000000	4.000000	20.000000	0.000000
14671.980746	-0.147023	0.586400	0.016047	81.950653	99.284500	130.919525	0.797935	0.000000	2.352225	0.000000	0.000000	0.000000	0.006560	-0.015592	0.026454	0.000000	0.000000	4.000000	20.000000	0.000000
14671.984079	-0.146848	0.586294	0.016197	81.982048	99.492928	131.082306	0.802344	0.000000	2.351132	0.000000	0.000000	0.000000	0.052498	-0.031860	0.045140	0.000000	0.000000	4.000000	20.000000	0.000000
14671.987412	-0.146848	0.586294	0.016197	81.982048	99.492928	131.082306	0.802344	0.000000	2.351132	0.000000	0.000000	0.000000	0.052498	-0.031860	0.045140	0.000000	0.000000	4.000000	20.000000	0.000000
14671.990746	-0.146848	0.586294	0.016197	81.982048	99.492928	131.082306	0.802344	0.000000	2.351132	0.000000	0.000000	0.000000	0.052498	-0.031860	0.045140	0.000000	0.000000	4.000000	20.000000	0.000000
14671.994079	-0.146848	0.586294	0.016197	82.044334	99.851555	131.360336	0.809868	0.000000	2.342382	0.000000	0.000000	0.000000	0.052498	-0.031860	0.045140	0.000000	0.000000	4.000000	20.000000	0.000000
14671.997412	-0.146690	0.586221	0.016244	82.044334	99.851555	131.360336	0.809868	0.000000	2.342382	0.000000	0.000000	0.000000	0.047404	-0.021876	0.013943	0.000000	0.000000	4.000000	20.000000	0.000000
14672.000746	-0.146690	0.586221	0.016244	82.044334	99.851555	131.360336	0.809868	0.000000	2.342382	0.000000	0.000000	0.000000	0.047404	-0.021876	0.013943	0.000000	0.000000	4.000000	20.000000	0.000000
14672.004079	-0.146690	0.586221	0.016244	82.140602	100.455948	131.850540	0.812192	0.000000	2.334481	0.000000	0.000000	0.000000	0.047404	-0.021876	0.013943	0.000000	0.000000	4.000000	20.000000	0.000000
14672.007412	-0.146690	0.586221	0.016244	82.140602	100.455948	131.850540	0.812192	0.000000	2.334481	0.000000	0.000000	0.000000	0.047404	-0.021876	0.013943	0.000000	0.000000	4.000000	20.000000	0.000000
14672.010746	-0.146549	0.586130	0.016268	82.140602	100.455948	131.850540	0.812192	0.000000	2.334481	0.000000	0.000000	0.000000	0.042133	-0.027491	0.007108	0.000000	0.000000	4.000000	20.000000	0.000000
14672.014079	-0.146549	0.586130	0.016268	82.257370	101.183044	132.445831	0.812192	0.000000	2.334481	0.000000	0.000000	0.000000	0.042133	-0.027491	0.007108	0.000000	0.000000	4.000000	20.000000	0.000000
14672.017412	-0.146549	0.586130	0.016268	82.257370	101.183044	132.445831	0.812192	0.000000	2.334481	0.000000	0.000000	0.000000	0.042133	-0.027491	0.007108	0.000000	0.000000	4.000000	20.000000	0.000000
14672.020746	-0.146549	0.586130	0.016268	82.257370	101.183044	132.445831	0.812192	0.000000	2.334481	0.000000	0.000000	0.000000	0.042133	-0.027491	0.007108	0.000000	0.000000	4.000000	20.000000	0.000000
14672.024079	-0.146324	0.585815	0.016176	82.360512	101.873947	133.022720	0.813376	0.000000	2.327459	0.000000	0.000000	0.000000	0.067543	-0.094344	-0.027309	0.000000	0.000000	4.000000	20.000000	0.000000
14672.027412	-0.146324	0.585815	0.016176	82.360512	101.873947	133.022720	0.813376	0.000000	2.327459	0.000000	0.000000	0.000000	0.067543	-0.094344	-0.027309	0.000000	0.000000	4.000000	20.000000	0.000000
14672.030746	-0.146324	0.585815	0.016176	82.360512	101.873947	133.022720	0.813376	0.000000	2.327459	0.000000	0.000000	0.000000	0.067543	-0.094344	-0.027309	0.000000	0.000000	4.000000	20.000000	0.000000
14672.034079	-0.146324	0.585815	0.016176	82.427338	102.355995	133.430878	0.808825	0.000000	2.316202	0.000000	0.000000	0.000000	0.067543	-0.094344	-0.027309	0.000000	0.000000	4.000000	20.000000	0.000000
14672.037412	-0.146272	0.585630	0.016086	82.427338	102.355995	133.430878	0.808825	0.000000	2.316202	0.000000	0.000000	0.000000	0.015748	-0.055574	-0.027045	0.000000	0.000000	4.000000	20.000000	0.000000
14672.040746	-0.146272	0.585630	0.016086	82.427338	102.355995	133.430878	0.808825	0.000000	2.316202	0.000000	0.000000	0.000000	0.015748	-0.055574	-0.027045	0.000000	0.000000	4.000000	20.000000	0.000000
14672.044079	-0.146272	0.585630	0.016086	82.448151	102.409767	133.473694	0.804317	0.000000	2.313577	0.000000	0.000000	0.000000	0.015748	-0.055574	-0.027045	0.000000	0.000000	4.000000	20.000000	0.000000
14672.047412	-0.146272	0.585630	0.016086	82.448151	102.409767	133.473694	0.804317	0.000000	2.313577	0.000000	0.000000	0.000000	0.015748	-0.055574	-0.027045	0.000000	0.000000	4.000000	20.000000	0.000000
14672.050746	-0.146237	0.585426	0.015973	82.448151	102.409767	133.473694	0.804317	0.000000	2.313577	0.000000	0.000000	0.000000	0.010473	-0.061174	-0.033893	0.000000	0.000000	4.000000	20.000000	0.000000
14672.054079	-0.146237	0.585426	0.015973	82.476082	102.145592	133.213043	0.804317	0.000000	2.313577	0.000000	0.000000	0.000000	0.010473	-0.061174	-0.033893	0.000000	0.000000	4.000000	20.000000	0.000000
14672.057412	-0.146237	0.585426	0.015973	82.476082	102.145592	133.213043	0.804317	0.000000	2.313577	0.000000	0.000000	0.000000	0.010473	-0.061174	-0.033893	0.000000	0.000000	4.000000	20.000000	0.000000
14672.060746	-0.146237	0.585426	0.015973	82.476082	102.145592	133.213043	0.804317	0.000000	2.313577	0.000000	0.000000	0.000000	0.010473	-0.061174	-0.033893	0.000000	0.000000	4.000000	20.000000	0.000000
14672.064079	-0.146114	0.584954	0.015736	82.512733	101.782898	132.855057	0.798669	0.000000	2.311831	0.000000	0.000000	0.000000	0.036761	-0.141597	-0.071207	0.000000	0.000000	4.000000	20.000000	0.000000
14672.067412	-0.146114	0.584954	0.015736	82.512733	101.782898	132.855057	0.798669	0.000000	2.311831	0.000000	0.000000	0.000000	0.036761	-0.141597	-0.071207	0.000000	0.000000	4.000000	20.000000	0.000000
14672.070746	-0.146114	0.584954	0.015736	82.512733	101.782898	132.855057	0.798669	0.000000	2.311831	0.000000	0.000000	0.000000	0.036761	-0.141597	-0.071207	0.000000	0.000000	4.000000	20.000000	0.000000
14672.074079	-0.146114	0.584954	0.015736	82.556923	101.330376	132.405243	0.786801	0.000000	2.305705	0.000000	0.000000	0.000000	0.036761	-0.141597	-0.071207	0.000000	0.000000	4.000000	20.000000	0.000000
14672.077412	-0.146031	0.584705	0.015627	82.556923	101.330376	132.405243	0.786801	0.000000	2.305705	0.000000	0.000000	0.000000	0.024822	-0.074793	-0.032587	0.000000	0.000000	4.000000	20.000000	0.000000
14672.080746	-0.146031	0.584705	0.015627	82.556923	101.330376	132.405243	0.786801	0.000000	2.305705	0.000000	0.000000	0.000000	0.024822	-0.074793	-0.032587	0.000000	0.000000	4.000000	20.000000	0.000000
14672.084079	-0.146031	0.584705	0.015627	82.615974	100.685471	131.764252	0.781370	0.000000	2.301568	0.000000	0.000000	0.000000	0.024822	-0.074793	-0.032587	0.000000	0.000000	4.000000	20.000000	0.000000
14672.087412	-0.146031	0.584705	0.015627	82.615974	100.685471	131.764252	0.781370	0.000000	2.301568	0.000000	0.000000	0.000000	0.024822	-0.074793	-0.032587	0.000000	0.000000	4.000000	20.000000	0.000000
14672.090746	-0.145947	0.584483	0.015512	82.615974	100.685471	131.764252	0.781370	0.000000	2.301568	0.000000	0.000000	0.000000	0.025440	-0.066646	-0.034626	0.000000	0.000000	4.000000	20.000000	0.000000
14672.094079	-0.145947	0.584483	0.015512	82.681282	99.915245	131.000305	0.781370	0.000000	2.301568	0.000000	0.000000	0.000000	0.025440	-0.066646	-0.034626	0.000000	0.000000	4.000000	20.000000	0.000000
14672.097412	-0.145947	0.584483	0.015512	82.681282	99.915245	131.000305	0.781370	0.000000	2.301568	0.000000	0.000000	0.000000	0.025440	-0.066646	-0.034626	0.000000	0.000000	4.000000	20.000000	0.000000
14672.100746	-0.145947	0.584483	0.015512	82.681282	99.915245	131.000305	0.781370	0.000000	2.301568	0.000000	0.000000	0.000000	0.025440	-0.066646	-0.034626	0.000000	0.000000	4.000000	20.000000	0.000000
14672.104079	-0.145768	0.584074	0.015252	82.745796	99.148193	130.237595	0.775599	0.000000	2.297327	0.000000	0.000000	0.000000	0.053590	-0.122609	-0.078106	0.000000	0.000000	4.000000	20.000000	0.000000
14672.107412	-0.145768	0.584074	0.015252	82.745796	99.148193	130.237595	0.775599	0.000000	2.297327	0.000000	0.000000	0.000000	-0.000000	0.000004	-0.000000	0.000000	0.000000	4.000000	20.000000	0.000000
14672.110746	-0.145768	0.584074	0.015252	82.745796	99.148193	130.237595	0.775599	0.000000	2.297327	0.000000	0.000000	0.000000	-0.000000	0.000004	-0.000000	0.000000	0.000000	4.000000	20.000000	0.000000
14672.114079	-0.145768	0.584074	0.015252	82.811516	98.329185	129.422867	0.762581	0.000000	2.288396	0.000000	0.000000	0.000000	-0.000000	0.000004	-0.000000	0.000000	0.000000	4.000000	20.000000	0.000000
14672.117412	-0.145679	0.583906	0.015123	82.811516	98.329185	129.422867	0.762581	0.000000	2.288396	0.000000	0.000000	0.000000	0.026673	-0.050369	-0.038709	0.000000	0.000000	4.000000	20.000000	0.000000
14672.120746	-0.145679	0.583906	0.015123	82.811516	98.329185	129.422867	0.762581	0.000000	2.288396	0.000000	0.000000	0.000000	0.026673	-0.050369	-0.038709	0.000000	0.000000	4.000000	20.000000	0.000000
14672.124079	-0.145679	0.583906	0.015123	82.875885	97.486061	128.586426	0.756129	0.000000	2.283950	0.000000	0.000000	0.000000	0.026673	-0.050369	-0.038709	0.000000	0.000000	4.000000	20.000000	0.000000
14672.127412	-0.145679	0.583906	0.015123	82.875885	97.486061	128.586426	0.756129	0.000000	2.283950	0.000000	0.000000	0.000000	0.026673	-0.050369	-0.038709	0.000000	0.000000	4.000000	20.000000	0.000000
14672.130746	-0.145617	0.583757	0.015002	82.875885	97.486061	128.586426	0.756129	0.000000	2.283950	0.000000	0.000000	0.000000	0.018479	-0.044729	-0.036044	0.000000	0.000000	4.000000	20.000000	0.000000
14672.134079	-0.145617	0.583757	0.015002	82.931030	96.729538	127.835136	0.756129	0.000000	2.283950	0.000000	0.000000	0.000000	0.018479	-0.044729	-0.036044	0.000000	0.000000	4.000000	20.000000	0.000000
14672.137412	-0.145617	0.583757	0.015002	82.931030	96.729538	127.835136	0.756129	0.000000	2.283950	0.000000	0.000000	0.000000	0.018479	-0.044729	-0.036044	0.000000	0.000000	4.000000	20.000000	0.000000
14672.140746	-0.145617	0.583757	0.015002	82.931030	96.729538	127.835136	0.756129	0.000000	2.283950	0.000000	0.000000	0.000000	0.018479	-0.044729	-0.036044	0.000000	0.000000	4.000000	20.000000	0.000000
14672.144079	-0.145480	0.583596	0.014797	82.974121	96.123917	127.230431	0.750122	0.000000	2.280870	0.000000	0.000000	0.000000	0.041110	-0.048403	-0.061703	0.000000	0.000000	4.000000	20.000000	0.000000
14672.147412	-0.145480	0.583596	0.014797	82.974121	96.123917	127.230431	0.750122	0.000000	2.280870	0.000000	0.000000	0.000000	0.041110	-0.048403	-0.061703	0.000000	0.000000	4.000000	20.000000	0.000000
14672.150746	-0.145480	0.583596	0.014797	82.974121	96.123917	127.230431	0.750122	0.000000	2.280870	0.000000	0.000000	0.000000	0.041110	-0.048403	-0.061703	0.000000	0.000000	4.000000	20.000000	0.000000
14672.154079	-0.145480	0.583596	0.014797	83.007813	95.626282	126.737579	0.739838	0.000000	2.274018	0.000000	0.000000	0.000000	0.041110	-0.048403	-0.061703	0.000000	0.000000	4.000000	20.000000	0.000000
14672.157412	-0.145447	0.583538	0.014688	83.007813	95.626282	126.737579	0.739838	0.000000	2.274018	0.000000	0.000000	0.000000	0.010040	-0.017356	-0.032577	0.000000	0.000000	4.000000	20.000000	0.000000
14672.160746	-0.145447	0.583538	0.014688	83.007813	95.626282	126.737579	0.739838	0.000000	2.274018	0.000000	0.000000	0.000000	0.010040	-0.017356	-0.032577	0.000000	0.000000	4.000000	20.000000	0.000000
14672.164079	-0.145447	0.583538	0.014688	83.032440	95.259270	126.374336	0.734409	0.000000	2.272345	0.000000	0.000000	0.000000	0.010040	-0.017356	-0.032577	0.000000	0.000000	4.000000	20.000000	0.000000
14672.167412	-0.145447	0.583538	0.014688	83.032440	95.259270	126.374336	0.734409	0.000000	2.272345	0.000000	0.000000	0.000000	0.010040	-0.017356	-0.032577	0.000000	0.000000	4.000000	20.000000	0.000000
14672.170746	-0.145409	0.583534	0.014566	83.032440	95.259270	126.374336	0.734409	0.000000	2.272345	0.000000	0.000000	0.000000	0.011265	-0.001147	-0.036538	0.000000	0.000000	4.000000	20.000000	0.000000
14672.174079	-0.145409	0.583534	0.014566	83.049484	94.995064	126.112434	0.734409	0.000000	2.272345	0.000000	0.000000	0.000000	0.011265	-0.001147	-0.036538	0.000000	0.000000	4.000000	20.000000	0.000000
14672.177412	-0.145409	0.583534	0.014566	83.049484	94.995064	126.112434	0.734409	0.000000	2.272345	0.000000	0.000000	0.000000	0.011265	-0.001147	-0.036538	0.000000	0.000000	4.000000	20.000000	0.000000
14672.180746	-0.145409	0.583534	0.014566	83.049484	94.995064	126.112434	0.734409	0.000000	2.272345	0.000000	0.000000	0.000000	0.011265	-0.001147	-0.036538	0.000000	0.000000	4.000000	20.000000	0.000000
14672.184079	-0.145416	0.583582	0.014350	83.062256	94.785431	125.909744	0.728319	0.000000	2.270467	0.000000	0.000000	0.000000	-0.002033	0.014426	-0.064983	0.000000	0.000000	4.000000	20.000000	0.000000
14672.187412	-0.145416	0.583582	0.014350	83.062256	94.785431	125.909744	0.728319	0.000000	2.270467	0.000000	0.000000	0.000000	-0.002033	0.014426	-0.064983	0.000000	0.000000	4.000000	20.000000	0.000000
14672.190746	-0.145416	0.583582	0.014350	83.062256	94.785431	125.909744	0.728319	0.000000	2.270467	0.000000	0.000000	0.000000	-0.002033	0.014426	-0.064983	0.000000	0.000000	4.000000	20.000000	0.000000
14672.194079	-0.145416	0.583582	0.014350	83.072021	94.607315	125.743019	0.717489	0.000000	2.270806	0.000000	0.000000	0.000000	-0.002033	0.014426	-0.064983	0.000000	0.000000	4.000000	20.000000	0.000000
14672.197412	-0.145488	0.583653	0.014264	83.072021	94.607315	125.743019	0.717489	0.000000	2.270806	0.000000	0.000000	0.000000	-0.021473	0.021163	-0.025746	0.000000	0.000000	4.000000	20.000000	0.000000
14672.200746	-0.145488	0.583653	0.014264	83.072021	94.607315	125.743019	0.717489	0.000000	2.270806	0.000000	0.000000	0.000000	-0.021473	0.021163	-0.025746	0.000000	0.000000	4.000000	20.000000	0.000000
14672.204079	-0.145488	0.583653	0.014264	83.076546	94.502029	125.653656	0.713198	0.000000	2.274385	0.000000	0.000000	0.000000	-0.021473	0.021163	-0.025746	0.000000	0.000000	4.000000	20.000000	0.000000
14672.207412	-0.145488	0.583653	0.014264	83.076546	94.502029	125.653656	0.713198	0.000000	2.274385	0.000000	0.000000	0.000000	-0.021473	0.021163	-0.025746	0.000000	0.000000	4.000000	20.000000	0.000000
14672.210746	-0.145584	0.583769	0.014180	83.076546	94.502029	125.653656	0.713198	0.000000	2.274385	0.000000	0.000000	0.000000	-0.029038	0.034836	-0.025038	0.000000	0.000000	4.000000	20.000000	0.000000
14672.214079	-0.145584	0.583769	0.014180	83.083321	94.348686	125.515877	0.713198	0.000000	2.274385	0.000000	0.000000	0.000000	-0.029038	0.034836	-0.025038	0.000000	0.000000	4.000000	20.000000	0.000000
14672.217412	-0.145584	0.583769	0.014180	83.083321	94.348686	125.515877	0.713198	0.000000	2.274385	0.000000	0.000000	0.000000	-0.029038	0.034836	-0.025038	0.000000	0.000000	4.000000	20.000000	0.000000
14672.220746	-0.145584	0.583769	0.014180	83.083321	94.348686	125.515877	0.713198	0.000000	2.274385	0.000000	0.000000	0.000000	-0.029038	0.034836	-0.025038	0.000000	0.000000	4.000000	20.000000	0.000000
14672.224079	-0.145888	0.584024	0.014130	83.091385	94.161461	125.346443	0.709025	0.000000	2.279225	0.000000	0.000000	0.000000	-0.090951	0.076468	-0.015051	0.000000	0.000000	4.000000	20.000000	0.000000
14672.227412	-0.145888	0.584024	0.014130	83.091385	94.161461	125.346443	0.709025	0.000000	2.279225	0.000000	0.000000	0.000000	-0.000002	0.000007	0.000000	0.000000	0.000000	4.000000	20.000000	0.000000
14672.230746	-0.145888	0.584024	0.014130	83.091385	94.161461	125.346443	0.709025	0.000000	2.279225	0.000000	0.000000	0.000000	-0.000002	0.000007	0.000000	0.000000	0.000000	4.000000	20.000000	0.000000
14672.234079	-0.145888	0.584024	0.014130	83.100471	93.952446	125.152328	0.706516	0.000000	2.294383	0.000000	0.000000	0.000000	-0.000002	0.000007	0.000000	0.000000	0.000000	4.000000	20.000000	0.000000
14672.237412	-0.145888	0.584024	0.014130	83.100471	93.952446	125.152328	0.706516	0.000000	2.294383	0.000000	0.000000	0.000000	-0.000002	0.000007	0.000000	0.000000	0.000000	4.000000	20.000000	0.000000
14672.240746	-0.146054	0.584181	0.014193	83.100471	93.952446	125.152328	0.706516	0.000000	2.294383	0.000000	0.000000	0.000000	-0.049985	0.047249	0.018882	0.000000	0.000000	4.000000	20.000000	0.000000
14672.244079	-0.146054	0.584181	0.014193	83.108322	93.769753	124.982040	0.706516	0.000000	2.294383	0.000000	0.000000	0.000000	-0.049985	0.047249	0.018882	0.000000	0.000000	4.000000	20.000000	0.000000
14672.247412	-0.146054	0.584181	0.014193	83.108322	93.769753	124.982040	0.706516	0.000000	2.294383	0.000000	0.000000	0.000000	-0.049985	0.047249	0.018882	0.000000	0.000000	4.000000	20.000000	0.000000
14672.250746	-0.146054	0.584181	0.014193	83.108322	93.769753	124.982040	0.706516	0.000000	2.294383	0.000000	0.000000	0.000000	-0.049985	0.047249	0.018882	0.000000	0.000000	4.000000	20.000000	0.000000
14672.254079	-0.146343	0.584496	0.014333	83.117271	93.565239	124.786987	0.709663	0.000000	2.302714	0.000000	0.000000	0.000000	-0.086566	0.094543	0.041826	0.000000	0.000000	4.000000	20.000000	0.000000
14672.257412	-0.146343	0.584496	0.014333	83.117271	93.565239	124.786987	0.709663	0.000000	2.302714	0.000000	0.000000	0.000000	-0.086566	0.094543	0.041826	0.000000	0.000000	4.000000	20.000000	0.000000
14672.260746	-0.146343	0.584496	0.014333	83.117271	93.565239	124.786987	0.709663	0.000000	2.302714	0.000000	0.000000	0.000000	-0.086566	0.094543	0.041826	0.000000	0.000000	4.000000	20.000000	0.000000
14672.264079	-0.146343	0.584496	0.014333	83.126617	93.388290	124.620903	0.716634	0.000000	2.317142	0.000000	0.000000	0.000000	-0.086566	0.094543	0.041826	0.000000	0.000000	4.000000	20.000000	0.000000
14672.267412	-0.146462	0.584608	0.014400	83.126617	93.388290	124.620903	0.716634	0.000000	2.317142	0.000000	0.000000	0.000000	-0.035721	0.033604	0.020192	0.000000	0.000000	4.000000	20.000000	0.000000
14672.270746	-0.146462	0.584608	0.014400	83.126617	93.388290	124.620903	0.716634	0.000000	2.317142	0.000000	0.000000	0.000000	-0.035721	0.033604	0.020192	0.000000	0.000000	4.000000	20.000000	0.000000
14672.274079	-0.146462	0.584608	0.014400	83.132133	93.253143	124.498466	0.720000	0.000000	2.323095	0.000000	0.000000	0.000000	-0.035721	0.033604	0.020192	0.000000	0.000000	4.000000	20.000000	0.000000
14672.277412	-0.146607	0.584718	0.014392	83.132133	93.253143	124.498466	0.720000	0.000000	2.323095	0.000000	0.000000	0.000000	-0.043486	0.033001	-0.002251	0.000000	0.000000	4.000000	20.000000	0.000000
14672.280746	-0.146607	0.584718	0.014392	83.132133	93.253143	124.498466	0.720000	0.000000	2.323095	0.000000	0.000000	0.000000	-0.043486	0.033001	-0.002251	0.000000	0.000000	4.000000	20.000000	0.000000
14672.284079	-0.146607	0.584718	0.014392	83.134361	93.182701	124.449432	0.719624	0.000000	2.330343	0.000000	0.000000	0.000000	-0.043486	0.033001	-0.002251	0.000000	0.000000	4.000000	20.000000	0.000000
14672.287412	-0.146607	0.584718	0.014392	83.134361	93.182701	124.449432	0.719624	0.000000	2.330343	0.000000	0.000000	0.000000	-0.043486	0.033001	-0.002251	0.000000	0.000000	4.000000	20.000000	0.000000
14672.290746	-0.146768	0.584789	0.014278	83.134361	93.182701	124.449432	0.719624	0.000000	2.330343	0.000000	0.000000	0.000000	-0.048279	0.021159	-0.034200	0.000000	0.000000	4.000000	20.000000	0.000000
14672.294079	-0.146768	0.584789	0.014278	83.135445	93.131096	124.424850	0.719624	0.000000	2.330343	0.000000	0.000000	0.000000	-0.048279	0.021159	-0.034200	0.000000	0.000000	4.000000	20.000000	0.000000
14672.297412	-0.146768	0.584789	0.014278	83.135445	93.131096	124.424850	0.719624	0.000000	2.330343	0.000000	0.000000	0.000000	-0.048279	0.021159	-0.034200	0.000000	0.000000	4.000000	20.000000	0.000000
14672.300746	-0.146768	0.584789	0.014278	83.135445	93.131096	124.424850	0.719624	0.000000	2.330343	0.000000	0.000000	0.000000	-0.048279	0.021159	-0.034200	0.000000	0.000000	4.000000	20.000000	0.000000
14672.304079	-0.147164	0.584878	0.013817	83.134331	93.122879	124.449448	0.713925	0.000000	2.338390	0.000000	0.000000	0.000000	-0.118802	0.026738	-0.138514	0.000000	0.000000	4.000000	20.000000	0.000000
14672.307412	-0.147164	0.584878	0.013817	83.134331	93.122879	124.449448	0.713925	0.000000	2.338390	0.000000	0.000000	0.000000	-0.118802	0.026738	-0.138514	0.000000	0.000000	4.000000	20.000000	0.000000
14672.310746	-0.147164	0.584878	0.013817	83.134331	93.122879	124.449448	0.713925	0.000000	2.338390	0.000000	0.000000	0.000000	-0.118802	0.026738	-0.138514	0.000000	0.000000	4.000000	20.000000	0.000000
14672.314079	-0.147164	0.584878	0.013817	83.131042	93.157822	124.522995	0.690839	0.000000	2.358191	0.000000	0.000000	0.000000	-0.118802	0.026738	-0.138514	0.000000	0.000000	4.000000	20.000000	0.000000
14672.317412	-0.147403	0.584915	0.013485	83.131042	93.157822	124.522995	0.690839	0.000000	2.358191	0.000000	0.000000	0.000000	-0.071904	0.011157	-0.099589	0.000000	0.000000	4.000000	20.000000	0.000000
14672.320746	-0.147403	0.584915	0.013485	83.131042	93.157822	124.522995	0.690839	0.000000	2.358191	0.000000	0.000000	0.000000	-0.071904	0.011157	-0.099589	0.000000	0.000000	4.000000	20.000000	0.000000
14672.324079	-0.147403	0.584915	0.013485	83.126106	93.186058	124.591354	0.674241	0.000000	2.370175	0.000000	0.000000	0.000000	-0.071904	0.011157	-0.099589	0.000000	0.000000	4.000000	20.000000	0.000000
14672.327412	-0.147403	0.584915	0.013485	83.126106	93.186058	124.591354	0.674241	0.000000	2.370175	0.000000	0.000000	0.000000	-0.071904	0.011157	-0.099589	0.000000	0.000000	4.000000	20.000000	0.000000
14672.330746	-0.147626	0.584923	0.013099	83.126106	93.186058	124.591354	0.674241	0.000000	2.370175	0.000000	0.000000	0.000000	-0.066690	0.002397	-0.115880	0.000000	0.000000	4.000000	20.000000	0.000000
14672.334079	-0.147626	0.584923	0.013099	83.127876	93.139351	124.578430	0.674241	0.000000	2.370175	0.000000	0.000000	0.000000	-0.066690	0.002397	-0.115880	0.000000	0.000000	4.000000	20.000000	0.000000
14672.337412	-0.147626	0.584923	0.013099	83.127876	93.139351	124.578430	0.674241	0.000000	2.370175	0.000000	0.000000	0.000000	-0.066690	0.002397	-0.115880	0.000000	0.000000	4.000000	20.000000	0.000000
14672.340746	-0.147626	0.584923	0.013099	83.127876	93.139351	124.578430	0.674241	0.000000	2.370175	0.000000	0.000000	0.000000	-0.066690	0.002397	-0.115880	0.000000	0.000000	4.000000	20.000000	0.000000
14672.344079	-0.147955	0.585013	0.012431	83.133560	92.955956	124.426964	0.654927	0.000000	2.381289	0.000000	0.000000	0.000000	-0.098833	0.027101	-0.200245	0.000000	0.000000	4.000000	20.000000	0.000000
14672.347412	-0.147955	0.585013	0.012431	83.133560	92.955956	124.426964	0.654927	0.000000	2.381289	0.000000	0.000000	0.000000	-0.000002	-0.000007	0.000000	0.000000	0.000000	4.000000	20.000000	0.000000
14672.350746	-0.147955	0.585013	0.012431	83.133560	92.955956	124.426964	0.654927	0.000000	2.381289	0.000000	0.000000	0.000000	-0.000002	-0.000007	0.000000	0.000000	0.000000	4.000000	20.000000	0.000000
14672.354079	-0.147955	0.585013	0.012431	83.151978	92.583359	124.074692	0.621553	0.000000	2.397761	0.000000	0.000000	0.000000	-0.000002	-0.000007	0.000000	0.000000	0.000000	4.000000	20.000000	0.000000
14672.357412	-0.147955	0.585013	0.012431	83.151978	92.583359	124.074692	0.621553	0.000000	2.397761	0.000000	0.000000	0.000000	-0.000002	-0.000007	0.000000	0.000000	0.000000	4.000000	20.000000	0.000000
14672.360746	-0.148039	0.585071	0.012231	83.151978	92.583359	124.074692	0.621553	0.000000	2.397761	0.000000	0.000000	0.000000	-0.025229	0.017278	-0.059878	0.000000	0.000000	4.000000	20.000000	0.000000
14672.364079	-0.148039	0.585071	0.012231	83.179680	92.075127	123.577805	0.621553	0.000000	2.397761	0.000000	0.000000	0.000000	-0.025229	0.017278	-0.059878	0.000000	0.000000	4.000000	20.000000	0.000000
14672.367412	-0.148039	0.585071	0.012231	83.179680	92.075127	123.577805	0.621553	0.000000	2.397761	0.000000	0.000000	0.000000	-0.025229	0.017278	-0.059878	0.000000	0.000000	4.000000	20.000000	0.000000
14672.370746	-0.148039	0.585071	0.012231	83.179680	92.075127	123.577805	0.621553	0.000000	2.397761	0.000000	0.000000	0.000000	-0.025229	0.017278	-0.059878	0.000000	0.000000	4.000000	20.000000	0.000000
14672.374079	-0.147981	0.585236	0.012047	83.215569	91.401741	122.902725	0.611574	0.000000	2.401966	0.000000	0.000000	0.000000	0.017419	0.049516	-0.055239	0.000000	0.000000	4.000000	20.000000	0.000000
14672.377412	-0.147981	0.585236	0.012047	83.215569	91.401741	122.902725	0.611574	0.000000	2.401966	0.000000	0.000000	0.000000	0.017419	0.049516	-0.055239	0.000000	0.000000	4.000000	20.000000	0.000000
14672.380746	-0.147981	0.585236	0.012047	83.215569	91.401741	122.902725	0.611574	0.000000	2.401966	0.000000	0.000000	0.000000	0.017419	0.049516	-0.055239	0.000000	0.000000	4.000000	20.000000	0.000000
14672.384079	-0.147981	0.585236	0.012047	83.249359	90.781555	122.278938	0.602367	0.000000	2.399063	0.000000	0.000000	0.000000	0.017419	0.049516	-0.055239	0.000000	0.000000	4.000000	20.000000	0.000000
14672.387412	-0.147935	0.585335	0.012057	83.249359	90.781555	122.278938	0.602367	0.000000	2.399063	0.000000	0.000000	0.000000	0.013759	0.029794	0.002955	0.000000	0.000000	4.000000	20.000000	0.000000
14672.390746	-0.147935	0.585335	0.012057	83.249359	90.781555	122.278938	0.602367	0.000000	2.399063	0.000000	0.000000	0.000000	0.013759	0.029794	0.002955	0.000000	0.000000	4.000000	20.000000	0.000000
14672.394079	-0.147935	0.585335	0.012057	83.280258	90.269341	121.759079	0.602860	0.000000	2.396770	0.000000	0.000000	0.000000	0.013759	0.029794	0.002955	0.000000	0.000000	4.000000	20.000000	0.000000
14672.397412	-0.147935	0.585335	0.012057	83.280258	90.269341	121.759079	0.602860	0.000000	2.396770	0.000000	0.000000	0.000000	0.013759	0.029794	0.002955	0.000000	0.000000	4.000000	20.000000	0.000000
14672.400746	-0.147885	0.585416	0.012051	83.280258	90.269341	121.759079	0.602860	0.000000	2.396770	0.000000	0.000000	0.000000	0.015261	0.024192	-0.001798	0.000000	0.000000	4.000000	20.000000	0.000000
14672.404079	-0.147885	0.585416	0.012051	83.320625	89.996292	121.469711	0.602860	0.000000	2.396770	0.000000	0.000000	0.000000	0.015261	0.024192	-0.001798	0.000000	0.000000	4.000000	20.000000	0.000000
14672.407412	-0.147885	0.585416	0.012051	83.320625	89.996292	121.469711	0.602860	0.000000	2.396770	0.000000	0.000000	0.000000	0.015261	0.024192	-0.001798	0.000000	0.000000	4.000000	20.000000	0.000000
14672.410746	-0.147885	0.585416	0.012051	83.320625	89.996292	121.469711	0.602860	0.000000	2.396770	0.000000	0.000000	0.000000	0.015261	0.024192	-0.001798	0.000000	0.000000	4.000000	20.000000	0.000000
14672.414079	-0.147977	0.585486	0.011958	83.368652	89.873093	121.322807	0.602560	0.000000	2.394226	0.000000	0.000000	0.000000	-0.027893	0.021055	-0.028043	0.000000	0.000000	4.000000	20.000000	0.000000
14672.417412	-0.147977	0.585486	0.011958	83.368652	89.873093	121.322807	0.602560	0.000000	2.394226	0.000000	0.000000	0.000000	-0.027893	0.021055	-0.028043	0.000000	0.000000	4.000000	20.000000	0.000000
14672.420746	-0.147977	0.585486	0.011958	83.368652	89.873093	121.322807	0.602560	0.000000	2.394226	0.000000	0.000000	0.000000	-0.027893	0.021055	-0.028043	0.000000	0.000000	4.000000	20.000000	0.000000
14672.424079	-0.147977	0.585486	0.011958	83.385712	89.741631	121.202339	0.597886	0.000000	2.398874	0.000000	0.000000	0.000000	-0.027893	0.021055	-0.028043	0.000000	0.000000	4.000000	20.000000	0.000000
14672.427412	-0.148119	0.585503	0.011864	83.385712	89.741631	121.202339	0.597886	0.000000	2.398874	0.000000	0.000000	0.000000	-0.042501	0.004934	-0.028259	0.000000	0.000000	4.000000	20.000000	0.000000
14672.430746	-0.148119	0.585503	0.011864	83.385712	89.741631	121.202339	0.597886	0.000000	2.398874	0.000000	0.000000	0.000000	-0.042501	0.004934	-0.028259	0.000000	0.000000	4.000000	20.000000	0.000000
14672.434079	-0.148119	0.585503	0.011864	83.389267	89.642914	121.128586	0.593176	0.000000	2.405958	0.000000	0.000000	0.000000	-0.042501	0.004934	-0.028259	0.000000	0.000000	4.000000	20.000000	0.000000
14672.437412	-0.148119	0.585503	0.011864	83.389267	89.642914	121.128586	0.593176	0.000000	2.405958	0.000000	0.000000	0.000000	-0.042501	0.004934	-0.028259	0.000000	0.000000	4.000000	20.000000	0.000000
14672.440746	-0.148305	0.585519	0.011755	83.389267	89.642914	121.128586	0.593176	0.000000	2.405958	0.000000	0.000000	0.000000	-0.055848	0.004906	-0.032495	0.000000	0.000000	4.000000	20.000000	0.000000
14672.444079	-0.148305	0.585519	0.011755	83.389214	89.625572	121.136032	0.593176	0.000000	2.405958	0.000000	0.000000	0.000000	-0.055848	0.004906	-0.032495	0.000000	0.000000	4.000000	20.000000	0.000000
14672.447412	-0.148501	0.585500	0.011676	83.389214	89.625572	121.136032	0.593176	0.000000	2.405958	0.000000	0.000000	0.000000	-0.058599	-0.005596	-0.023764	0.000000	0.000000	4.000000	20.000000	0.000000
14672.450746	-0.148501	0.585500	0.011676	83.389214	89.625572	121.136032	0.593176	0.000000	2.405958	0.000000	0.000000	0.000000	-0.058599	-0.005596	-0.023764	0.000000	0.000000	4.000000	20.000000	0.000000
14672.454079	-0.148501	0.585500	0.011676	83.389183	89.618294	121.151085	0.583800	0.000000	2.425032	0.000000	0.000000	0.000000	-0.058599	-0.005596	-0.023764	0.000000	0.000000	4.000000	20.000000	0.000000
14672.457412	-0.148501	0.585500	0.011676	83.389183	89.618294	121.151085	0.583800	0.000000	2.425032	0.000000	0.000000	0.000000	-0.058599	-0.005596	-0.023764	0.000000	0.000000	4.000000	20.000000	0.000000
14672.460746	-0.148683	0.585446	0.011633	83.389183	89.618294	121.151085	0.583800	0.000000	2.425032	0.000000	0.000000	0.000000	-0.054686	-0.016113	-0.012920	0.000000	0.000000	4.000000	20.000000	0.000000
14672.464079	-0.148683	0.585446	0.011633	83.387428	89.600487	121.154129	0.583800	0.000000	2.425032	0.000000	0.000000	0.000000	-0.054686	-0.016113	-0.012920	0.000000	0.000000	4.000000	20.000000	0.000000
14672.467412	-0.148683	0.585446	0.011633	83.387428	89.600487	121.154129	0.583800	0.000000	2.425032	0.000000	0.000000	0.000000	-0.054686	-0.016113	-0.012920	0.000000	0.000000	4.000000	20.000000	0.000000
14672.470746	-0.148683	0.585446	0.011633	83.387428	89.600487	121.154129	0.583800	0.000000	2.425032	0.000000	0.000000	0.000000	-0.054686	-0.016113	-0.012920	0.000000	0.000000	4.000000	20.000000	0.000000
14672.474079	-0.148953	0.585368	0.011636	83.386505	89.612610	121.180016	0.581646	0.000000	2.434146	0.000000	0.000000	0.000000	-0.081139	-0.023512	0.000932	0.000000	0.000000	4.000000	20.000000	0.000000
14672.477412	-0.148953	0.585368	0.011636	83.386505	89.612610	121.180016	0.581646	0.000000	2.434146	0.000000	0.000000	0.000000	-0.081139	-0.023512	0.000932	0.000000	0.000000	4.000000	20.000000	0.000000
14672.480746	-0.148953	0.585368	0.011636	83.386505	89.612610	121.180016	0.581646	0.000000	2.434146	0.000000	0.000000	0.000000	-0.081139	-0.023512	0.000932	0.000000	0.000000	4.000000	20.000000	0.000000
14672.484079	-0.148953	0.585368	0.011636	83.386505	89.607185	121.180046	0.581802	0.000000	2.447669	0.000000	0.000000	0.000000	-0.081139	-0.023512	0.000932	0.000000	0.000000	4.000000	20.000000	0.000000
14672.487412	-0.149019	0.585343	0.011689	83.386505	89.607185	121.180046	0.581802	0.000000	2.447669	0.000000	0.000000	0.000000	-0.019786	-0.007377	0.015992	0.000000	0.000000	4.000000	20.000000	0.000000
14672.490746	-0.149019	0.585343	0.011689	83.386505	89.607185	121.180046	0.581802	0.000000	2.447669	0.000000	0.000000	0.000000	-0.019786	-0.007377	0.015992	0.000000	0.000000	4.000000	20.000000	0.000000
14672.494079	-0.149019	0.585343	0.011689	83.387459	89.581413	121.154091	0.584467	0.000000	2.450967	0.000000	0.000000	0.000000	-0.019786	-0.007377	0.015992	0.000000	0.000000	4.000000	20.000000	0.000000
14672.497412	-0.149019	0.585343	0.011689	83.387459	89.581413	121.154091	0.584467	0.000000	2.450967	0.000000	0.000000	0.000000	-0.019786	-0.007377	0.015992	0.000000	0.000000	4.000000	20.000000	0.000000
14672.500746	-0.149053	0.585329	0.011795	83.387459	89.581413	121.154091	0.584467	0.000000	2.450967	0.000000	0.000000	0.000000	-0.010085	-0.004240	0.031721	0.000000	0.000000	4.000000	20.000000	0.000000
14672.504079	-0.149053	0.585329	0.011795	83.387459	89.581413	121.154091	0.584467	0.000000	2.450967	0.000000	0.000000	0.000000	-0.010085	-0.004240	0.031721	0.000000	0.000000	4.000000	20.000000	0.000000
14672.507412	-0.149053	0.585329	0.011795	83.387459	89.581413	121.154091	0.584467	0.000000	2.450967	0.000000	0.000000	0.000000	-0.010085	-0.004240	0.031721	0.000000	0.000000	4.000000	20.000000	0.000000
14672.510746	-0.149053	0.585329	0.011795	83.387459	89.581413	121.154091	0.584467	0.000000	2.450967	0.000000	0.000000	0.000000	-0.010085	-0.004240	0.031721	0.000000	0.000000	4.000000	20.000000	0.000000
14672.514079	-0.149059	0.585296	0.011892	83.387428	89.584122	121.154091	0.589754	0.000000	2.452647	0.000000	0.000000	0.000000	-0.001891	-0.009872	0.029099	0.000000	0.000000	4.000000	20.000000	0.000000
14672.517412	-0.149059	0.585296	0.011892	83.387428	89.584122	121.154091	0.589754	0.000000	2.452647	0.000000	0.000000	0.000000	-0.001891	-0.009872	0.029099	0.000000	0.000000	4.000000	20.000000	0.000000
14672.520746	-0.149059	0.585296	0.011892	83.387428	89.584122	121.154091	0.589754	0.000000	2.452647	0.000000	0.000000	0.000000	-0.001891	-0.009872	0.029099	0.000000	0.000000	4.000000	20.000000	0.000000
14672.524079	-0.149059	0.585296	0.011892	83.387428	89.586830	121.154076	0.594604	0.000000	2.452963	0.000000	0.000000	0.000000	-0.001891	-0.009872	0.029099	0.000000	0.000000	4.000000	20.000000	0.000000
14672.527412	-0.149046	0.585261	0.011928	83.387428	89.586830	121.154076	0.594604	0.000000	2.452963	0.000000	0.000000	0.000000	0.003900	-0.010530	0.010867	0.000000	0.000000	4.000000	20.000000	0.000000
14672.530746	-0.149046	0.585261	0.011928	83.387428	89.586830	121.154076	0.594604	0.000000	2.452963	0.000000	0.000000	0.000000	0.003900	-0.010530	0.010867	0.000000	0.000000	4.000000	20.000000	0.000000
14672.534079	-0.149046	0.585261	0.011928	83.386482	89.615318	121.180031	0.596415	0.000000	2.452312	0.000000	0.000000	0.000000	0.003900	-0.010530	0.010867	0.000000	0.000000	4.000000	20.000000	0.000000
14672.537412	-0.149046	0.585261	0.011928	83.386482	89.615318	121.180031	0.596415	0.000000	2.452312	0.000000	0.000000	0.000000	0.003900	-0.010530	0.010867	0.000000	0.000000	4.000000	20.000000	0.000000
14672.540746	-0.149019	0.585243	0.011920	83.386482	89.615318	121.180031	0.596415	0.000000	2.452312	0.000000	0.000000	0.000000	0.008187	-0.005601	-0.002621	0.000000	0.000000	4.000000	20.000000	0.000000
14672.544079	-0.149019	0.585243	0.011920	83.384644	89.672356	121.231949	0.596415	0.000000	2.452312	0.000000	0.000000	0.000000	0.008187	-0.005601	-0.002621	0.000000	0.000000	4.000000	20.000000	0.000000
14672.547412	-0.149019	0.585243	0.011920	83.384644	89.672356	121.231949	0.596415	0.000000	2.452312	0.000000	0.000000	0.000000	0.008187	-0.005601	-0.002621	0.000000	0.000000	4.000000	20.000000	0.000000
14672.550746	-0.149019	0.585243	0.011920	83.384644	89.672356	121.231949	0.596415	0.000000	2.452312	0.000000	0.000000	0.000000	0.008187	-0.005601	-0.002621	0.000000	0.000000	4.000000	20.000000	0.000000
14672.554079	-0.148885	0.585195	0.011885	83.383698	89.713531	121.265434	0.595978	0.000000	2.450948	0.000000	0.000000	0.000000	0.040066	-0.014341	-0.010371	0.000000	0.000000	4.000000	20.000000	0.000000
14672.557412	-0.148885	0.585195	0.011885	83.383698	89.713531	121.265434	0.595978	0.000000	2.450948	0.000000	0.000000	0.000000	0.040066	-0.014341	-0.010371	0.000000	0.000000	4.000000	20.000000	0.000000
14672.560746	-0.148885	0.585195	0.011885	83.383698	89.713531	121.265434	0.595978	0.000000	2.450948	0.000000	0.000000	0.000000	0.040066	-0.014341	-0.010371	0.000000	0.000000	4.000000	20.000000	0.000000
14672.564079	-0.148885	0.585195	0.011885	83.386307	89.675934	121.217621	0.594250	0.000000	2.444270	0.000000	0.000000	0.000000	0.040066	-0.014341	-0.010371	0.000000	0.000000	4.000000	20.000000	0.000000
14672.567412	-0.148786	0.585158	0.011882	83.386307	89.675934	121.217621	0.594250	0.000000	2.444270	0.000000	0.000000	0.000000	0.029730	-0.011188	-0.001013	0.000000	0.000000	4.000000	20.000000	0.000000
14672.570746	-0.148786	0.585158	0.011882	83.386307	89.675934	121.217621	0.594250	0.000000	2.444270	0.000000	0.000000	0.000000	0.029730	-0.011188	-0.001013	0.000000	0.000000	4.000000	20.000000	0.000000
14672.574079	-0.148786	0.585158	0.011882	83.388916	89.648247	121.177307	0.594081	0.000000	2.439315	0.000000	0.000000	0.000000	0.029730	-0.011188	-0.001013	0.000000	0.000000	4.000000	20.000000	0.000000
14672.577412	-0.148786	0.585158	0.011882	83.388916	89.648247	121.177307	0.594081	0.000000	2.439315	0.000000	0.000000	0.000000	0.029730	-0.011188	-0.001013	0.000000	0.000000	4.000000	20.000000	0.000000
14672.580746	-0.148670	0.585139	0.011901	83.388916	89.648247	121.177307	0.594081	0.000000	2.439315	0.000000	0.000000	0.000000	0.034906	-0.005597	0.005844	0.000000	0.000000	4.000000	20.000000	0.000000
14672.584079	-0.148670	0.585139	0.011901	83.393303	89.568840	121.084923	0.594081	0.000000	2.439315	0.000000	0.000000	0.000000	0.034906	-0.005597	0.005844	0.000000	0.000000	4.000000	20.000000	0.000000
14672.587412	-0.148670	0.585139	0.011901	83.393303	89.568840	121.084923	0.594081	0.000000	2.439315	0.000000	0.000000	0.000000	0.034906	-0.005597	0.005844	0.000000	0.000000	4.000000	20.000000	0.000000
14672.590746	-0.148670	0.585139	0.011901	83.393303	89.568840	121.084923	0.594081	0.000000	2.439315	0.000000	0.000000	0.000000	0.034906	-0.005597	0.005844	0.000000	0.000000	4.000000	20.000000	0.000000
14672.594079	-0.148372	0.585122	0.012045	83.395119	89.553398	121.047958	0.595055	0.000000	2.433498	0.000000	0.000000	0.000000	0.089270	-0.004944	0.043103	0.000000	0.000000	4.000000	20.000000	0.000000
14672.597412	-0.148372	0.585122	0.012045	83.395119	89.553398	121.047958	0.595055	0.000000	2.433498	0.000000	0.000000	0.000000	0.089270	-0.004944	0.043103	0.000000	0.000000	4.000000	20.000000	0.000000
14672.600746	-0.148372	0.585122	0.012045	83.395119	89.553398	121.047958	0.595055	0.000000	2.433498	0.000000	0.000000	0.000000	0.089270	-0.004944	0.043103	0.000000	0.000000	4.000000	20.000000	0.000000
14672.604079	-0.148372	0.585122	0.012045	83.395859	89.604218	121.078407	0.602239	0.000000	2.418620	0.000000	0.000000	0.000000	0.089270	-0.004944	0.043103	0.000000	0.000000	4.000000	20.000000	0.000000
14672.607412	-0.148226	0.585087	0.012123	83.395859	89.604218	121.078407	0.602239	0.000000	2.418620	0.000000	0.000000	0.000000	0.044020	-0.010537	0.023529	0.000000	0.000000	4.000000	20.000000	0.000000
14672.610746	-0.148226	0.585087	0.012123	83.395859	89.604218	121.078407	0.602239	0.000000	2.418620	0.000000	0.000000	0.000000	0.044020	-0.010537	0.023529	0.000000	0.000000	4.000000	20.000000	0.000000
14672.614079	-0.148226	0.585087	0.012123	83.398438	89.600609	121.056801	0.606160	0.000000	2.411283	0.000000	0.000000	0.000000	0.044020	-0.010537	0.023529	0.000000	0.000000	4.000000	20.000000	0.000000
14672.617412	-0.148226	0.585087	0.012123	83.398438	89.600609	121.056801	0.606160	0.000000	2.411283	0.000000	0.000000	0.000000	0.044020	-0.010537	0.023529	0.000000	0.000000	4.000000	20.000000	0.000000
14672.620746	-0.148126	0.585098	0.012197	83.398438	89.600609	121.056801	0.606160	0.000000	2.411283	0.000000	0.000000	0.000000	0.029792	0.003126	0.022046	0.000000	0.000000	4.000000	20.000000	0.000000
14672.624079	-0.148126	0.585098	0.012197	83.402634	89.602036	121.047165	0.606160	0.000000	2.411283	0.000000	0.000000	0.000000	0.029792	0.003126	0.022046	0.000000	0.000000	4.000000	20.000000	0.000000
14672.627412	-0.148126	0.585098	0.012197	83.402634	89.602036	121.047165	0.606160	0.000000	2.411283	0.000000	0.000000	0.000000	0.029792	0.003126	0.022046	0.000000	0.000000	4.000000	20.000000	0.000000
14672.630746	-0.148126	0.585098	0.012197	83.402634	89.602036	121.047165	0.606160	0.000000	2.411283	0.000000	0.000000	0.000000	0.029792	0.003126	0.022046	0.000000	0.000000	4.000000	20.000000	0.000000
14672.634079	-0.148060	0.585098	0.012218	83.406136	89.527451	120.973076	0.609835	0.000000	2.406318	0.000000	0.000000	0.000000	0.020056	-0.000003	0.006327	0.000000	0.000000	4.000000	20.000000	0.000000
14672.637412	-0.148060	0.585098	0.012218	83.406136	89.527451	120.973076	0.609835	0.000000	2.406318	0.000000	0.000000	0.000000	0.020056	-0.000003	0.006327	0.000000	0.000000	4.000000	20.000000	0.000000
14672.640746	-0.148060	0.585098	0.012218	83.406136	89.527451	120.973076	0.609835	0.000000	2.406318	0.000000	0.000000	0.000000	0.020056	-0.000003	0.006327	0.000000	0.000000	4.000000	20.000000	0.000000
14672.644079	-0.148060	0.585098	0.012218	83.414864	89.345184	120.795067	0.610889	0.000000	2.402975	0.000000	0.000000	0.000000	0.020056	-0.000003	0.006327	0.000000	0.000000	4.000000	20.000000	0.000000
14672.647412	-0.148070	0.585087	0.012172	83.414864	89.345184	120.795067	0.610889	0.000000	2.402975	0.000000	0.000000	0.000000	-0.003060	-0.003135	-0.013605	0.000000	0.000000	4.000000	20.000000	0.000000
14672.650746	-0.148070	0.585087	0.012172	83.414864	89.345184	120.795067	0.610889	0.000000	2.402975	0.000000	0.000000	0.000000	-0.003060	-0.003135	-0.013605	0.000000	0.000000	4.000000	20.000000	0.000000
14672.654079	-0.148070	0.585087	0.012172	83.434784	88.910919	120.366348	0.608622	0.000000	2.403486	0.000000	0.000000	0.000000	-0.003060	-0.003135	-0.013605	0.000000	0.000000	4.000000	20.000000	0.000000
14672.657412	-0.148070	0.585087	0.012172	83.434784	88.910919	120.366348	0.608622	0.000000	2.403486	0.000000	0.000000	0.000000	-0.003060	-0.003135	-0.013605	0.000000	0.000000	4.000000	20.000000	0.000000
14672.660746	-0.148092	0.585087	0.012165	83.434784	88.910919	120.366348	0.608622	0.000000	2.403486	0.000000	0.000000	0.000000	-0.006681	-0.000005	-0.002109	0.000000	0.000000	4.000000	20.000000	0.000000
14672.664079	-0.148092	0.585087	0.012165	83.464394	88.243896	119.709091	0.608622	0.000000	2.403486	0.000000	0.000000	0.000000	-0.006681	-0.000005	-0.002109	0.000000	0.000000	4.000000	20.000000	0.000000
14672.667412	-0.148092	0.585087	0.012165	83.464394	88.243896	119.709091	0.608622	0.000000	2.403486	0.000000	0.000000	0.000000	-0.006681	-0.000005	-0.002109	0.000000	0.000000	4.000000	20.000000	0.000000
14672.670746	-0.148092	0.585087	0.012165	83.464394	88.243896	119.709091	0.608622	0.000000	2.403486	0.000000	0.000000	0.000000	-0.006681	-0.000005	-0.002109	0.000000	0.000000	4.000000	20.000000	0.000000
14672.674079	-0.148137	0.585087	0.012151	83.496330	87.499702	118.969711	0.608270	0.000000	2.404599	0.000000	0.000000	0.000000	-0.013369	-0.000005	-0.004218	0.000000	0.000000	4.000000	20.000000	0.000000
14672.677412	-0.148137	0.585087	0.012151	83.496330	87.499702	118.969711	0.608270	0.000000	2.404599	0.000000	0.000000	0.000000	-0.013369	-0.000005	-0.004218	0.000000	0.000000	4.000000	20.000000	0.000000
14672.680746	-0.148137	0.585087	0.012151	83.496330	87.499702	118.969711	0.608270	0.000000	2.404599	0.000000	0.000000	0.000000	-0.013369	-0.000005	-0.004218	0.000000	0.000000	4.000000	20.000000	0.000000
14672.684079	-0.148137	0.585087	0.012151	83.525650	86.782448	118.254005	0.607567	0.000000	2.406828	0.000000	0.000000	0.000000	-0.013369	-0.000005	-0.004218	0.000000	0.000000	4.000000	20.000000	0.000000
14672.687412	-0.148126	0.585098	0.012197	83.525650	86.782448	118.254005	0.607567	0.000000	2.406828	0.000000	0.000000	0.000000	0.003059	0.003126	0.013605	0.000000	0.000000	4.000000	20.000000	0.000000
14672.690746	-0.148126	0.585098	0.012197	83.525650	86.782448	118.254005	0.607567	0.000000	2.406828	0.000000	0.000000	0.000000	0.003059	0.003126	0.013605	0.000000	0.000000	4.000000	20.000000	0.000000
14672.694079	-0.148126	0.585098	0.012197	83.552414	86.090363	117.562935	0.609835	0.000000	2.406318	0.000000	0.000000	0.000000	0.003059	0.003126	0.013605	0.000000	0.000000	4.000000	20.000000	0.000000
14672.697412	-0.148126	0.585098	0.012197	83.552414	86.090363	117.562935	0.609835	0.000000	2.406318	0.000000	0.000000	0.000000	0.003059	0.003126	0.013605	0.000000	0.000000	4.000000	20.000000	0.000000
14672.700746	-0.148121	0.585127	0.012258	83.552414	86.090363	117.562935	0.609835	0.000000	2.406318	0.000000	0.000000	0.000000	0.001563	0.008731	0.018353	0.000000	0.000000	4.000000	20.000000	0.000000
14672.704079	-0.148121	0.585127	0.012258	83.572395	85.552490	117.022354	0.609835	0.000000	2.406318	0.000000	0.000000	0.000000	0.001563	0.008731	0.018353	0.000000	0.000000	4.000000	20.000000	0.000000
14672.707412	-0.148121	0.585127	0.012258	83.572395	85.552490	117.022354	0.609835	0.000000	2.406318	0.000000	0.000000	0.000000	0.001563	0.008731	0.018353	0.000000	0.000000	4.000000	20.000000	0.000000
14672.710746	-0.148121	0.585127	0.012258	83.572395	85.552490	117.022354	0.609835	0.000000	2.406318	0.000000	0.000000	0.000000	0.001563	0.008731	0.018353	0.000000	0.000000	4.000000	20.000000	0.000000
14672.714079	-0.148109	0.585212	0.012374	83.579140	85.405052	116.873680	0.612893	0.000000	2.406057	0.000000	0.000000	0.000000	0.003752	0.025548	0.034702	0.000000	0.000000	4.000000	20.000000	0.000000
14672.717412	-0.148109	0.585212	0.012374	83.579140	85.405052	116.873680	0.612893	0.000000	2.406057	0.000000	0.000000	0.000000	0.003752	0.025548	0.034702	0.000000	0.000000	4.000000	20.000000	0.000000
14672.720746	-0.148109	0.585212	0.012374	83.579140	85.405052	116.873680	0.612893	0.000000	2.406057	0.000000	0.000000	0.000000	0.003752	0.025548	0.034702	0.000000	0.000000	4.000000	20.000000	0.000000
14672.724079	-0.148109	0.585212	0.012374	83.582191	85.355721	116.822495	0.618677	0.000000	2.405432	0.000000	0.000000	0.000000	0.003752	0.025548	0.034702	0.000000	0.000000	4.000000	20.000000	0.000000
14672.727412	-0.148121	0.585222	0.012412	83.582191	85.355721	116.822495	0.618677	0.000000	2.405432	0.000000	0.000000	0.000000	-0.003624	0.003126	0.011494	0.000000	0.000000	4.000000	20.000000	0.000000
14672.730746	-0.148121	0.585222	0.012412	83.582191	85.355721	116.822495	0.618677	0.000000	2.405432	0.000000	0.000000	0.000000	-0.003624	0.003126	0.011494	0.000000	0.000000	4.000000	20.000000	0.000000
14672.734079	-0.148121	0.585222	0.012412	83.583878	85.360748	116.826019	0.620593	0.000000	2.406037	0.000000	0.000000	0.000000	-0.003624	0.003126	0.011494	0.000000	0.000000	4.000000	20.000000	0.000000
14672.737412	-0.148121	0.585222	0.012412	83.583878	85.360748	116.826019	0.620593	0.000000	2.406037	0.000000	0.000000	0.000000	-0.003624	0.003126	0.011494	0.000000	0.000000	4.000000	20.000000	0.000000
14672.740746	-0.148121	0.585222	0.012412	83.583878	85.360748	116.826019	0.620593	0.000000	2.406037	0.000000	0.000000	0.000000	0.000001	-0.000003	-0.000000	0.000000	0.000000	4.000000	20.000000	0.000000
14672.744079	-0.148121	0.585222	0.012412	83.582466	85.412323	116.880646	0.620593	0.000000	2.406037	0.000000	0.000000	0.000000	0.000001	-0.000003	-0.000000	0.000000	0.000000	4.000000	20.000000	0.000000
14672.747412	-0.148121	0.585222	0.012412	83.582466	85.412323	116.880646	0.620593	0.000000	2.406037	0.000000	0.000000	0.000000	0.000001	-0.000003	-0.000000	0.000000	0.000000	4.000000	20.000000	0.000000
14672.750746	-0.148121	0.585222	0.012412	83.582466	85.412323	116.880646	0.620593	0.000000	2.406037	0.000000	0.000000	0.000000	0.000001	-0.000003	-0.000000	0.000000	0.000000	4.000000	20.000000	0.000000
14672.754079	-0.148156	0.585137	0.012289	83.580360	85.490921	116.962471	0.620593	0.000000	2.406037	0.000000	0.000000	0.000000	-0.010441	-0.025546	-0.036811	0.000000	0.000000	4.000000	20.000000	0.000000
14672.757412	-0.148156	0.585137	0.012289	83.580360	85.490921	116.962471	0.620593	0.000000	2.406037	0.000000	0.000000	0.000000	-0.010441	-0.025546	-0.036811	0.000000	0.000000	4.000000	20.000000	0.000000
14672.760746	-0.148156	0.585137	0.012289	83.580360	85.490921	116.962471	0.620593	0.000000	2.406037	0.000000	0.000000	0.000000	-0.010441	-0.025546	-0.036811	0.000000	0.000000	4.000000	20.000000	0.000000
14672.764079	-0.148156	0.585137	0.012289	83.577553	85.588341	117.071449	0.614458	0.000000	2.407777	0.000000	0.000000	0.000000	-0.010441	-0.025546	-0.036811	0.000000	0.000000	4.000000	20.000000	0.000000
14672.767412	-0.148190	0.585052	0.012166	83.577553	85.588341	117.071449	0.614458	0.000000	2.407777	0.000000	0.000000	0.000000	-0.010430	-0.025518	-0.036818	0.000000	0.000000	4.000000	20.000000	0.000000
14672.770746	-0.148190	0.585052	0.012166	83.577553	85.588341	117.071449	0.614458	0.000000	2.407777	0.000000	0.000000	0.000000	-0.010430	-0.025518	-0.036818	0.000000	0.000000	4.000000	20.000000	0.000000
14672.774079	-0.148190	0.585052	0.012166	83.573975	85.712807	117.207657	0.608321	0.000000	2.409515	0.000000	0.000000	0.000000	-0.010430	-0.025518	-0.036818	0.000000	0.000000	4.000000	20.000000	0.000000
14672.777412	-0.148190	0.585052	0.012166	83.573975	85.712807	117.207657	0.608321	0.000000	2.409515	0.000000	0.000000	0.000000	-0.010430	-0.025518	-0.036818	0.000000	0.000000	4.000000	20.000000	0.000000
14672.780746	-0.148245	0.584994	0.012030	83.573975	85.712807	117.207657	0.608321	0.000000	2.409515	0.000000	0.000000	0.000000	-0.016471	-0.017470	-0.040933	0.000000	0.000000	4.000000	20.000000	0.000000
14672.784079	-0.148245	0.584994	0.012030	83.571114	85.823006	117.324280	0.608321	0.000000	2.409515	0.000000	0.000000	0.000000	-0.016471	-0.017470	-0.040933	0.000000	0.000000	4.000000	20.000000	0.000000
14672.787412	-0.148245	0.584994	0.012030	83.571114	85.823006	117.324280	0.608321	0.000000	2.409515	0.000000	0.000000	0.000000	-0.016471	-0.017470	-0.040933	0.000000	0.000000	4.000000	20.000000	0.000000
14672.790746	-0.148245	0.584994	0.012030	83.571114	85.823006	117.324280	0.608321	0.000000	2.409515	0.000000	0.000000	0.000000	-0.016471	-0.017470	-0.040933	0.000000	0.000000	4.000000	20.000000	0.000000
14672.794079	-0.148210	0.584816	0.011842	83.568275	85.941261	117.440773	0.601499	0.000000	2.412261	0.000000	0.000000	0.000000	0.010462	-0.053503	-0.056368	0.000000	0.000000	4.000000	20.000000	0.000000
14672.797412	-0.148210	0.584816	0.011842	83.568275	85.941261	117.440773	0.601499	0.000000	2.412261	0.000000	0.000000	0.000000	0.010462	-0.053503	-0.056368	0.000000	0.000000	4.000000	20.000000	0.000000
14672.800746	-0.148210	0.584816	0.011842	83.568275	85.941261	117.440773	0.601499	0.000000	2.412261	0.000000	0.000000	0.000000	0.010462	-0.053503	-0.056368	0.000000	0.000000	4.000000	20.000000	0.000000
14672.804079	-0.148210	0.584816	0.011842	83.566116	86.045250	117.537704	0.592104	0.000000	2.410517	0.000000	0.000000	0.000000	0.010462	-0.053503	-0.056368	0.000000	0.000000	4.000000	20.000000	0.000000
14672.807412	-0.148128	0.584687	0.011813	83.566116	86.045250	117.537704	0.592104	0.000000	2.410517	0.000000	0.000000	0.000000	0.024789	-0.038491	-0.008697	0.000000	0.000000	4.000000	20.000000	0.000000
14672.810746	-0.148128	0.584687	0.011813	83.566116	86.045250	117.537704	0.592104	0.000000	2.410517	0.000000	0.000000	0.000000	0.024789	-0.038491	-0.008697	0.000000	0.000000	4.000000	20.000000	0.000000
14672.814079	-0.148128	0.584687	0.011813	83.565598	86.154327	117.638206	0.590655	0.000000	2.406386	0.000000	0.000000	0.000000	0.024789	-0.038491	-0.008697	0.000000	0.000000	4.000000	20.000000	0.000000
14672.817412	-0.148021	0.584586	0.011784	83.565598	86.154327	117.638206	0.590655	0.000000	2.406386	0.000000	0.000000	0.000000	0.032090	-0.030424	-0.008594	0.000000	0.000000	4.000000	20.000000	0.000000
14672.820746	-0.148021	0.584586	0.011784	83.565598	86.154327	117.638206	0.590655	0.000000	2.406386	0.000000	0.000000	0.000000	0.032090	-0.030424	-0.008594	0.000000	0.000000	4.000000	20.000000	0.000000
14672.824079	-0.148021	0.584586	0.011784	83.570107	86.289131	117.757462	0.589222	0.000000	2.401038	0.000000	0.000000	0.000000	0.032090	-0.030424	-0.008594	0.000000	0.000000	4.000000	20.000000	0.000000
14672.827412	-0.148021	0.584586	0.011784	83.570107	86.289131	117.757462	0.589222	0.000000	2.401038	0.000000	0.000000	0.000000	0.032090	-0.030424	-0.008594	0.000000	0.000000	4.000000	20.000000	0.000000
14672.830746	-0.147921	0.584476	0.011778	83.570107	86.289131	117.757462	0.589222	0.000000	2.401038	0.000000	0.000000	0.000000	0.029963	-0.032912	-0.001862	0.000000	0.000000	4.000000	20.000000	0.000000
14672.834079	-0.147921	0.584476	0.011778	83.584335	86.361343	117.813965	0.589222	0.000000	2.401038	0.000000	0.000000	0.000000	0.029963	-0.032912	-0.001862	0.000000	0.000000	4.000000	20.000000	0.000000
14672.837412	-0.147921	0.584476	0.011778	83.584335	86.361343	117.813965	0.589222	0.000000	2.401038	0.000000	0.000000	0.000000	0.029963	-0.032912	-0.001862	0.000000	0.000000	4.000000	20.000000	0.000000
14672.840746	-0.147921	0.584476	0.011778	83.584335	86.361343	117.813965	0.589222	0.000000	2.401038	0.000000	0.000000	0.000000	0.029963	-0.032912	-0.001862	0.000000	0.000000	4.000000	20.000000	0.000000
14672.844079	-0.147877	0.584209	0.011639	83.612297	86.314384	117.752693	0.588912	0.000000	2.396044	0.000000	0.000000	0.000000	0.013131	-0.080065	-0.041636	0.000000	0.000000	4.000000	20.000000	0.000000
14672.847412	-0.147877	0.584209	0.011639	83.612297	86.314384	117.752693	0.588912	0.000000	2.396044	0.000000	0.000000	0.000000	0.013131	-0.080065	-0.041636	0.000000	0.000000	4.000000	20.000000	0.000000
14672.850746	-0.147877	0.584209	0.011639	83.612297	86.314384	117.752693	0.588912	0.000000	2.396044	0.000000	0.000000	0.000000	0.013131	-0.080065	-0.041636	0.000000	0.000000	4.000000	20.000000	0.000000
14672.854079	-0.147877	0.584209	0.011639	83.643532	86.038544	117.471428	0.581973	0.000000	2.393856	0.000000	0.000000	0.000000	0.013131	-0.080065	-0.041636	0.000000	0.000000	4.000000	20.000000	0.000000
14672.857412	-0.147892	0.584098	0.011530	83.643532	86.038544	117.471428	0.581973	0.000000	2.393856	0.000000	0.000000	0.000000	-0.004333	-0.033500	-0.032787	0.000000	0.000000	4.000000	20.000000	0.000000
14672.860746	-0.147892	0.584098	0.011530	83.643532	86.038544	117.471428	0.581973	0.000000	2.393856	0.000000	0.000000	0.000000	-0.004333	-0.033500	-0.032787	0.000000	0.000000	4.000000	20.000000	0.000000
14672.864079	-0.147892	0.584098	0.011530	83.671013	85.374588	116.822548	0.576508	0.000000	2.394578	0.000000	0.000000	0.000000	-0.004333	-0.033500	-0.032787	0.000000	0.000000	4.000000	20.000000	0.000000
14672.867412	-0.147892	0.584098	0.011530	83.671013	85.374588	116.822548	0.576508	0.000000	2.394578	0.000000	0.000000	0.000000	-0.004333	-0.033500	-0.032787	0.000000	0.000000	4.000000	20.000000	0.000000
14672.870746	-0.147948	0.584013	0.011400	83.671013	85.374588	116.822548	0.576508	0.000000	2.394578	0.000000	0.000000	0.000000	-0.017053	-0.025460	-0.038992	0.000000	0.000000	4.000000	20.000000	0.000000
14672.874079	-0.147948	0.584013	0.011400	83.703621	84.466194	115.928787	0.576508	0.000000	2.394578	0.000000	0.000000	0.000000	-0.017053	-0.025460	-0.038992	0.000000	0.000000	4.000000	20.000000	0.000000
14672.877412	-0.147948	0.584013	0.011400	83.703621	84.466194	115.928787	0.576508	0.000000	2.394578	0.000000	0.000000	0.000000	-0.017053	-0.025460	-0.038992	0.000000	0.000000	4.000000	20.000000	0.000000
14672.880746	-0.147948	0.584013	0.011400	83.703621	84.466194	115.928787	0.576508	0.000000	2.394578	0.000000	0.000000	0.000000	-0.017053	-0.025460	-0.038992	0.000000	0.000000	4.000000	20.000000	0.000000
14672.884079	-0.148024	0.583930	0.011331	83.739754	83.375999	114.848167	0.570009	0.000000	2.397420	0.000000	0.000000	0.000000	-0.022800	-0.024808	-0.020743	0.000000	0.000000	4.000000	20.000000	0.000000
14672.887412	-0.148024	0.583930	0.011331	83.739754	83.375999	114.848167	0.570009	0.000000	2.397420	0.000000	0.000000	0.000000	-0.022800	-0.024808	-0.020743	0.000000	0.000000	4.000000	20.000000	0.000000
14672.890746	-0.148024	0.583930	0.011331	83.739754	83.375999	114.848167	0.570009	0.000000	2.397420	0.000000	0.000000	0.000000	-0.022800	-0.024808	-0.020743	0.000000	0.000000	4.000000	20.000000	0.000000
14672.894079	-0.148024	0.583930	0.011331	83.767410	82.469597	113.944099	0.566552	0.000000	2.401220	0.000000	0.000000	0.000000	-0.022800	-0.024808	-0.020743	0.000000	0.000000	4.000000	20.000000	0.000000
14672.897412	-0.148014	0.583941	0.011376	83.767410	82.469597	113.944099	0.566552	0.000000	2.401220	0.000000	0.000000	0.000000	0.003034	0.003107	0.013619	0.000000	0.000000	4.000000	20.000000	0.000000
14672.900746	-0.148014	0.583941	0.011376	83.767410	82.469597	113.944099	0.566552	0.000000	2.401220	0.000000	0.000000	0.000000	0.003034	0.003107	0.013619	0.000000	0.000000	4.000000	20.000000	0.000000
14672.904079	-0.148014	0.583941	0.011376	83.784103	81.882057	113.353958	0.568822	0.000000	2.400714	0.000000	0.000000	0.000000	0.003034	0.003107	0.013619	0.000000	0.000000	4.000000	20.000000	0.000000
14672.907412	-0.148014	0.583941	0.011376	83.784103	81.882057	113.353958	0.568822	0.000000	2.400714	0.000000	0.000000	0.000000	0.003034	0.003107	0.013619	0.000000	0.000000	4.000000	20.000000	0.000000
14672.910746	-0.147994	0.583961	0.011467	83.784103	81.882057	113.353958	0.568822	0.000000	2.400714	0.000000	0.000000	0.000000	0.006078	0.006221	0.027237	0.000000	0.000000	4.000000	20.000000	0.000000
14672.914079	-0.147994	0.583961	0.011467	83.789658	81.657341	113.124146	0.568822	0.000000	2.400714	0.000000	0.000000	0.000000	0.006078	0.006221	0.027237	0.000000	0.000000	4.000000	20.000000	0.000000
14672.917412	-0.147972	0.584009	0.011551	83.789658	81.657341	113.124146	0.568822	0.000000	2.400714	0.000000	0.000000	0.000000	0.006704	0.014281	0.025254	0.000000	0.000000	4.000000	20.000000	0.000000
14672.920746	-0.147972	0.584009	0.011551	83.789658	81.657341	113.124146	0.568822	0.000000	2.400714	0.000000	0.000000	0.000000	0.006704	0.014281	0.025254	0.000000	0.000000	4.000000	20.000000	0.000000
14672.924079	-0.147972	0.584009	0.011551	83.792374	81.610046	113.069550	0.577571	0.000000	2.398583	0.000000	0.000000	0.000000	0.006704	0.014281	0.025254	0.000000	0.000000	4.000000	20.000000	0.000000
14672.927412	-0.147972	0.584009	0.011551	83.792374	81.610046	113.069550	0.577571	0.000000	2.398583	0.000000	0.000000	0.000000	0.006704	0.014281	0.025254	0.000000	0.000000	4.000000	20.000000	0.000000
14672.930746	-0.147949	0.584056	0.011636	83.792374	81.610046	113.069550	0.577571	0.000000	2.398583	0.000000	0.000000	0.000000	0.006709	0.014276	0.025251	0.000000	0.000000	4.000000	20.000000	0.000000
14672.934079	-0.147949	0.584056	0.011636	83.797707	81.507111	112.960159	0.577571	0.000000	2.398583	0.000000	0.000000	0.000000	0.006709	0.014276	0.025251	0.000000	0.000000	4.000000	20.000000	0.000000
14672.937412	-0.147949	0.584056	0.011636	83.797707	81.507111	112.960159	0.577571	0.000000	2.398583	0.000000	0.000000	0.000000	0.006709	0.014276	0.025251	0.000000	0.000000	4.000000	20.000000	0.000000
14672.940746	-0.147949	0.584056	0.011636	83.797707	81.507111	112.960159	0.577571	0.000000	2.398583	0.000000	0.000000	0.000000	0.006709	0.014276	0.025251	0.000000	0.000000	4.000000	20.000000	0.000000
14672.944079	-0.147986	0.584160	0.011753	83.799232	81.419098	112.874367	0.581779	0.000000	2.397465	0.000000	0.000000	0.000000	-0.011147	0.031061	0.035320	0.000000	0.000000	4.000000	20.000000	0.000000
14672.947412	-0.147986	0.584160	0.011753	83.799232	81.419098	112.874367	0.581779	0.000000	2.397465	0.000000	0.000000	0.000000	-0.011147	0.031061	0.035320	0.000000	0.000000	4.000000	20.000000	0.000000
14672.950746	-0.147986	0.584160	0.011753	83.799232	81.419098	112.874367	0.581779	0.000000	2.397465	0.000000	0.000000	0.000000	-0.011147	0.031061	0.035320	0.000000	0.000000	4.000000	20.000000	0.000000
14672.954079	-0.147986	0.584160	0.011753	83.800652	81.330948	112.788437	0.587666	0.000000	2.399323	0.000000	0.000000	0.000000	-0.011147	0.031061	0.035320	0.000000	0.000000	4.000000	20.000000	0.000000
14672.957412	-0.148029	0.584234	0.011810	83.800652	81.330948	112.788437	0.587666	0.000000	2.399323	0.000000	0.000000	0.000000	-0.012683	0.022358	0.016936	0.000000	0.000000	4.000000	20.000000	0.000000
14672.960746	-0.148029	0.584234	0.011810	83.800652	81.330948	112.788437	0.587666	0.000000	2.399323	0.000000	0.000000	0.000000	-0.012683	0.022358	0.016936	0.000000	0.000000	4.000000	20.000000	0.000000
14672.964079	-0.148029	0.584234	0.011810	83.803085	81.185791	112.645164	0.590488	0.000000	2.401437	0.000000	0.000000	0.000000	-0.012683	0.022358	0.016936	0.000000	0.000000	4.000000	20.000000	0.000000
14672.967412	-0.148029	0.584234	0.011810	83.803085	81.185791	112.645164	0.590488	0.000000	2.401437	0.000000	0.000000	0.000000	-0.012683	0.022358	0.016936	0.000000	0.000000	4.000000	20.000000	0.000000
14672.970746	-0.148093	0.584309	0.011859	83.803085	81.185791	112.645164	0.590488	0.000000	2.401437	0.000000	0.000000	0.000000	-0.019373	0.022345	0.014821	0.000000	0.000000	4.000000	20.000000	0.000000
14672.974079	-0.148093	0.584309	0.011859	83.804955	81.069069	112.530487	0.590488	0.000000	2.401437	0.000000	0.000000	0.000000	-0.019373	0.022345	0.014821	0.000000	0.000000	4.000000	20.000000	0.000000
14672.977412	-0.148093	0.584309	0.011859	83.804955	81.069069	112.530487	0.590488	0.000000	2.401437	0.000000	0.000000	0.000000	-0.019373	0.022345	0.014821	0.000000	0.000000	4.000000	20.000000	0.000000
14672.980746	-0.148093	0.584309	0.011859	83.804955	81.069069	112.530487	0.590488	0.000000	2.401437	0.000000	0.000000	0.000000	-0.019373	0.022345	0.014821	0.000000	0.000000	4.000000	20.000000	0.000000
14672.984079	-0.148133	0.584506	0.012063	83.807739	80.900642	112.358337	0.592959	0.000000	2.404666	0.000000	0.000000	0.000000	-0.011964	0.059027	0.061186	0.000000	0.000000	4.000000	20.000000	0.000000
14672.987412	-0.148133	0.584506	0.012063	83.807739	80.900642	112.358337	0.592959	0.000000	2.404666	0.000000	0.000000	0.000000	-0.011964	0.059027	0.061186	0.000000	0.000000	4.000000	20.000000	0.000000
14672.990746	-0.148133	0.584506	0.012063	83.807739	80.900642	112.358337	0.592959	0.000000	2.404666	0.000000	0.000000	0.000000	-0.011964	0.059027	0.061186	0.000000	0.000000	4.000000	20.000000	0.000000
14672.994079	-0.148133	0.584506	0.012063	83.810905	80.703476	112.157280	0.603156	0.000000	2.406659	0.000000	0.000000	0.000000	-0.011964	0.059027	0.061186	0.000000	0.000000	4.000000	20.000000	0.000000
14672.997412	-0.148126	0.584609	0.012195	83.810905	80.703476	112.157280	0.603156	0.000000	2.406659	0.000000	0.000000	0.000000	0.002232	0.031091	0.039495	0.000000	0.000000	4.000000	20.000000	0.000000
14673.000746	-0.148126	0.584609	0.012195	83.810905	80.703476	112.157280	0.603156	0.000000	2.406659	0.000000	0.000000	0.000000	0.002232	0.031091	0.039495	0.000000	0.000000	4.000000	20.000000	0.000000
14673.004079	-0.148126	0.584609	0.012195	83.813507	80.540085	111.984726	0.609739	0.000000	2.406288	0.000000	0.000000	0.000000	0.002232	0.031091	0.039495	0.000000	0.000000	4.000000	20.000000	0.000000
14673.007412	-0.148126	0.584609	0.012195	83.813507	80.540085	111.984726	0.609739	0.000000	2.406288	0.000000	0.000000	0.000000	0.002232	0.031091	0.039495	0.000000	0.000000	4.000000	20.000000	0.000000
14673.010746	-0.148118	0.584713	0.012326	83.813507	80.540085	111.984726	0.609739	0.000000	2.406288	0.000000	0.000000	0.000000	0.002245	0.031087	0.039485	0.000000	0.000000	4.000000	20.000000	0.000000
14673.014079	-0.148118	0.584713	0.012326	83.816170	80.373955	111.812157	0.609739	0.000000	2.406288	0.000000	0.000000	0.000000	0.002245	0.031087	0.039485	0.000000	0.000000	4.000000	20.000000	0.000000
14673.017412	-0.148118	0.584713	0.012326	83.816170	80.373955	111.812157	0.609739	0.000000	2.406288	0.000000	0.000000	0.000000	0.002245	0.031087	0.039485	0.000000	0.000000	4.000000	20.000000	0.000000
14673.020746	-0.148118	0.584713	0.012326	83.816170	80.373955	111.812157	0.609739	0.000000	2.406288	0.000000	0.000000	0.000000	0.002245	0.031087	0.039485	0.000000	0.000000	4.000000	20.000000	0.000000
14673.024079	-0.148122	0.584926	0.012492	83.820000	80.234520	111.670349	0.616320	0.000000	2.405914	0.000000	0.000000	0.000000	-0.000979	0.064042	0.049735	0.000000	0.000000	4.000000	20.000000	0.000000
14673.027412	-0.148122	0.584926	0.012492	83.820000	80.234520	111.670349	0.616320	0.000000	2.405914	0.000000	0.000000	0.000000	-0.000979	0.064042	0.049735	0.000000	0.000000	4.000000	20.000000	0.000000
14673.030746	-0.148122	0.584926	0.012492	83.820000	80.234520	111.670349	0.616320	0.000000	2.405914	0.000000	0.000000	0.000000	-0.000979	0.064042	0.049735	0.000000	0.000000	4.000000	20.000000	0.000000
14673.034079	-0.148122	0.584926	0.012492	83.821655	80.119934	111.555092	0.624609	0.000000	2.406077	0.000000	0.000000	0.000000	-0.000979	0.064042	0.049735	0.000000	0.000000	4.000000	20.000000	0.000000
14673.037412	-0.148134	0.585009	0.012533	83.821655	80.119934	111.555092	0.624609	0.000000	2.406077	0.000000	0.000000	0.000000	-0.003864	0.024874	0.012250	0.000000	0.000000	4.000000	20.000000	0.000000
14673.040746	-0.148134	0.585009	0.012533	83.821655	80.119934	111.555092	0.624609	0.000000	2.406077	0.000000	0.000000	0.000000	-0.003864	0.024874	0.012250	0.000000	0.000000	4.000000	20.000000	0.000000
14673.044079	-0.148134	0.585009	0.012533	83.822510	80.062607	111.497429	0.626650	0.000000	2.406721	0.000000	0.000000	0.000000	-0.003864	0.024874	0.012250	0.000000	0.000000	4.000000	20.000000	0.000000
14673.047412	-0.148134	0.585009	0.012533	83.822510	80.062607	111.497429	0.626650	0.000000	2.406721	0.000000	0.000000	0.000000	-0.003864	0.024874	0.012250	0.000000	0.000000	4.000000	20.000000	0.000000
14673.050746	-0.148135	0.585082	0.012536	83.822510	80.062607	111.497429	0.626650	0.000000	2.406721	0.000000	0.000000	0.000000	-0.000239	0.021754	0.000751	0.000000	0.000000	4.000000	20.000000	0.000000
14673.054079	-0.148135	0.585082	0.012536	83.823334	80.005249	111.439743	0.626650	0.000000	2.406721	0.000000	0.000000	0.000000	-0.000239	0.021754	0.000751	0.000000	0.000000	4.000000	20.000000	0.000000
14673.057412	-0.148135	0.585082	0.012536	83.823334	80.005249	111.439743	0.626650	0.000000	2.406721	0.000000	0.000000	0.000000	-0.000239	0.021754	0.000751	0.000000	0.000000	4.000000	20.000000	0.000000
14673.060746	-0.148135	0.585082	0.012536	83.823334	80.005249	111.439743	0.626650	0.000000	2.406721	0.000000	0.000000	0.000000	-0.000239	0.021754	0.000751	0.000000	0.000000	4.000000	20.000000	0.000000
14673.064079	-0.148122	0.585171	0.012493	83.823715	79.976555	111.410881	0.626775	0.000000	2.406761	0.000000	0.000000	0.000000	0.004021	0.026671	-0.012745	0.000000	0.000000	4.000000	20.000000	0.000000
14673.067412	-0.148122	0.585171	0.012493	83.823715	79.976555	111.410881	0.626775	0.000000	2.406761	0.000000	0.000000	0.000000	0.004021	0.026671	-0.012745	0.000000	0.000000	4.000000	20.000000	0.000000
14673.070746	-0.148122	0.585171	0.012493	83.823715	79.976555	111.410881	0.626775	0.000000	2.406761	0.000000	0.000000	0.000000	0.004021	0.026671	-0.012745	0.000000	0.000000	4.000000	20.000000	0.000000
14673.074079	-0.148122	0.585171	0.012493	83.824127	79.947922	111.382065	0.624651	0.000000	2.406090	0.000000	0.000000	0.000000	0.004021	0.026671	-0.012745	0.000000	0.000000	4.000000	20.000000	0.000000
14673.077412	-0.148108	0.585187	0.012448	83.824127	79.947922	111.382065	0.624651	0.000000	2.406090	0.000000	0.000000	0.000000	0.004255	0.004936	-0.013494	0.000000	0.000000	4.000000	20.000000	0.000000
14673.080746	-0.148108	0.585187	0.012448	83.824127	79.947922	111.382065	0.624651	0.000000	2.406090	0.000000	0.000000	0.000000	0.004255	0.004936	-0.013494	0.000000	0.000000	4.000000	20.000000	0.000000
14673.084079	-0.148108	0.585187	0.012448	83.824127	79.947922	111.382065	0.622402	0.000000	2.405381	0.000000	0.000000	0.000000	0.004255	0.004936	-0.013494	0.000000	0.000000	4.000000	20.000000	0.000000
14673.087412	-0.148108	0.585187	0.012448	83.824127	79.947922	111.382065	0.622402	0.000000	2.405381	0.000000	0.000000	0.000000	0.004255	0.004936	-0.013494	0.000000	0.000000	4.000000	20.000000	0.000000
14673.090746	-0.148086	0.585212	0.012381	83.824127	79.947922	111.382065	0.622402	0.000000	2.405381	0.000000	0.000000	0.000000	0.006381	0.007416	-0.020242	0.000000	0.000000	4.000000	20.000000	0.000000
14673.094079	-0.148086	0.585212	0.012381	83.824127	79.947922	111.382065	0.622402	0.000000	2.405381	0.000000	0.000000	0.000000	0.006381	0.007416	-0.020242	0.000000	0.000000	4.000000	20.000000	0.000000
14673.097412	-0.148086	0.585212	0.012381	83.824127	79.947922	111.382065	0.622402	0.000000	2.405381	0.000000	0.000000	0.000000	0.006381	0.007416	-0.020242	0.000000	0.000000	4.000000	20.000000	0.000000
14673.100746	-0.148086	0.585212	0.012381	83.824127	79.947922	111.382065	0.622402	0.000000	2.405381	0.000000	0.000000	0.000000	0.006381	0.007416	-0.020242	0.000000	0.000000	4.000000	20.000000	0.000000
14673.104079	-0.148065	0.585237	0.012313	83.824127	79.947922	111.382065	0.619029	0.000000	2.404318	0.000000	0.000000	0.000000	0.006387	0.007393	-0.020243	0.000000	0.000000	4.000000	20.000000	0.000000
14673.107412	-0.148065	0.585237	0.012313	83.824127	79.947922	111.382065	0.619029	0.000000	2.404318	0.000000	0.000000	0.000000	0.006387	0.007393	-0.020243	0.000000	0.000000	4.000000	20.000000	0.000000
14673.110746	-0.148065	0.585237	0.012313	83.824127	79.947922	111.382065	0.619029	0.000000	2.404318	0.000000	0.000000	0.000000	0.006387	0.007393	-0.020243	0.000000	0.000000	4.000000	20.000000	0.000000
14673.114079	-0.148065	0.585237	0.012313	83.824127	79.947922	111.382065	0.615655	0.000000	2.403253	0.000000	0.000000	0.000000	0.006387	0.007393	-0.020243	0.000000	0.000000	4.000000	20.000000	0.000000
14673.117412	-0.148058	0.585245	0.012291	83.824127	79.947922	111.382065	0.615655	0.000000	2.403253	0.000000	0.000000	0.000000	0.002123	0.002480	-0.006748	0.000000	0.000000	4.000000	20.000000	0.000000
14673.120746	-0.148058	0.585245	0.012291	83.824127	79.947922	111.382065	0.615655	0.000000	2.403253	0.000000	0.000000	0.000000	0.002123	0.002480	-0.006748	0.000000	0.000000	4.000000	20.000000	0.000000
14673.124079	-0.148058	0.585245	0.012291	83.823715	79.976555	111.410881	0.614530	0.000000	2.402899	0.000000	0.000000	0.000000	0.002123	0.002480	-0.006748	0.000000	0.000000	4.000000	20.000000	0.000000
14673.127412	-0.148058	0.585245	0.012291	83.823715	79.976555	111.410881	0.614530	0.000000	2.402899	0.000000	0.000000	0.000000	0.002123	0.002480	-0.006748	0.000000	0.000000	4.000000	20.000000	0.000000
14673.130746	-0.148039	0.585243	0.012230	83.823715	79.976555	111.410881	0.614530	0.000000	2.402899	0.000000	0.000000	0.000000	0.005754	-0.000683	-0.018243	0.000000	0.000000	4.000000	20.000000	0.000000
14673.134079	-0.148039	0.585243	0.012230	83.823334	80.005249	111.439743	0.614530	0.000000	2.402899	0.000000	0.000000	0.000000	0.005754	-0.000683	-0.018243	0.000000	0.000000	4.000000	20.000000	0.000000
14673.137412	-0.148039	0.585243	0.012230	83.823334	80.005249	111.439743	0.614530	0.000000	2.402899	0.000000	0.000000	0.000000	0.005754	-0.000683	-0.018243	0.000000	0.000000	4.000000	20.000000	0.000000
14673.140746	-0.148039	0.585243	0.012230	83.823334	80.005249	111.439743	0.614530	0.000000	2.402899	0.000000	0.000000	0.000000	0.005754	-0.000683	-0.018243	0.000000	0.000000	4.000000	20.000000	0.000000
14673.144079	-0.148037	0.585222	0.012146	83.822891	80.031181	111.468552	0.611489	0.000000	2.401940	0.000000	0.000000	0.000000	0.000568	-0.006266	-0.025099	0.000000	0.000000	4.000000	20.000000	0.000000
14673.147412	-0.148037	0.585222	0.012146	83.822891	80.031181	111.468552	0.611489	0.000000	2.401940	0.000000	0.000000	0.000000	0.000568	-0.006266	-0.025099	0.000000	0.000000	4.000000	20.000000	0.000000
14673.150746	-0.148037	0.585222	0.012146	83.822891	80.031181	111.468552	0.611489	0.000000	2.401940	0.000000	0.000000	0.000000	0.000568	-0.006266	-0.025099	0.000000	0.000000	4.000000	20.000000	0.000000
14673.154079	-0.148037	0.585222	0.012146	83.822479	80.059807	111.497353	0.607306	0.000000	2.401846	0.000000	0.000000	0.000000	0.000568	-0.006266	-0.025099	0.000000	0.000000	4.000000	20.000000	0.000000
14673.157412	-0.148025	0.585211	0.012108	83.822479	80.059807	111.497353	0.607306	0.000000	2.401846	0.000000	0.000000	0.000000	0.003626	-0.003157	-0.011496	0.000000	0.000000	4.000000	20.000000	0.000000
14673.160746	-0.148025	0.585211	0.012108	83.822479	80.059807	111.497353	0.607306	0.000000	2.401846	0.000000	0.000000	0.000000	0.003626	-0.003157	-0.011496	0.000000	0.000000	4.000000	20.000000	0.000000
14673.164079	-0.148025	0.585211	0.012108	83.822098	80.085823	111.526253	0.605390	0.000000	2.401241	0.000000	0.000000	0.000000	0.003626	-0.003157	-0.011496	0.000000	0.000000	4.000000	20.000000	0.000000
14673.167412	-0.148025	0.585211	0.012108	83.822098	80.085823	111.526253	0.605390	0.000000	2.401241	0.000000	0.000000	0.000000	0.003626	-0.003157	-0.011496	0.000000	0.000000	4.000000	20.000000	0.000000
14673.170746	-0.148035	0.585201	0.012062	83.822098	80.085823	111.526253	0.605390	0.000000	2.401241	0.000000	0.000000	0.000000	-0.003058	-0.003123	-0.013604	0.000000	0.000000	4.000000	20.000000	0.000000
14673.174079	-0.148035	0.585201	0.012062	83.822037	80.083054	111.526215	0.605390	0.000000	2.401241	0.000000	0.000000	0.000000	-0.003058	-0.003123	-0.013604	0.000000	0.000000	4.000000	20.000000	0.000000
14673.177412	-0.148035	0.585201	0.012062	83.822037	80.083054	111.526215	0.605390	0.000000	2.401241	0.000000	0.000000	0.000000	-0.003058	-0.003123	-0.013604	0.000000	0.000000	4.000000	20.000000	0.000000
14673.180746	-0.148035	0.585201	0.012062	83.822037	80.083054	111.526215	0.605390	0.000000	2.401241	0.000000	0.000000	0.000000	-0.003058	-0.003123	-0.013604	0.000000	0.000000	4.000000	20.000000	0.000000
14673.184079	-0.148095	0.585209	0.012019	83.822060	80.077652	111.526237	0.603123	0.000000	2.401751	0.000000	0.000000	0.000000	-0.017917	0.002478	-0.013074	0.000000	0.000000	4.000000	20.000000	0.000000
14673.187412	-0.148095	0.585209	0.012019	83.822060	80.077652	111.526237	0.603123	0.000000	2.401751	0.000000	0.000000	0.000000	-0.017917	0.002478	-0.013074	0.000000	1.000000	4.000000	20.000000	0.000000
14673.190746	-0.148095	0.585209	0.012019	83.822060	80.077652	111.526237	0.603123	0.000000	2.401751	0.000000	0.000000	0.000000	-0.017917	0.002478	-0.013074	0.000000	1.000000	4.000000	20.000000	0.000000
