# Supplementary material for: Haptic Guidance Needs to Be Intuitive Not Just Informative to Improve Human Motor Accuracy
Source: PLoS One. 2016 Mar 16;11(3):e0150912. doi: 10.1371/journal.pone.0150912 (PMC4794196; doi:10.1371/journal.pone.0150912)
Supplement: S1 Data — (ZIP) [file pone.0150912.s001.zip › Subject6/exp1_0021.txt]

Time	PosX	PosY	PosZ	RotX	RotY	RotZ	ForceX	ForceY	ForceZ	MomentX	MomentY	MomentZ	VelocityX	VelocityY	VelocityZ	CalibratedWeight	ButtonDown	Condition	Trial	Visual
14675.474079	-0.003947	0.515599	0.250826	83.060333	65.437759	99.241592	4.619061	0.000000	1.914231	0.000000	0.000000	0.000000	0.009995	-0.016239	0.015604	0.000000	1.000000	4.000000	21.000000	1.000000
14675.477412	-0.003410	0.515589	0.250940	83.060333	65.437759	99.241592	4.619061	0.000000	1.914231	0.000000	0.000000	0.000000	0.161166	-0.003098	0.034225	0.000000	1.000000	4.000000	21.000000	1.000000
14675.480746	-0.003410	0.515589	0.250940	83.060333	65.437759	99.241592	4.619061	0.000000	1.914231	0.000000	0.000000	0.000000	0.161166	-0.003098	0.034225	0.000000	1.000000	4.000000	21.000000	1.000000
14675.484079	-0.003410	0.515589	0.250940	83.036179	65.204742	98.893906	4.622860	0.000000	1.905037	0.000000	0.000000	0.000000	0.161166	-0.003098	0.034225	0.000000	1.000000	4.000000	21.000000	1.000000
14675.487412	-0.002100	0.515687	0.251190	83.036179	65.204742	98.893906	4.622860	0.000000	1.905037	0.000000	0.000000	0.000000	0.393080	0.029421	0.074798	0.000000	1.000000	4.000000	21.000000	1.000000
14675.490746	-0.002100	0.515687	0.251190	83.036179	65.204742	98.893906	4.622860	0.000000	1.905037	0.000000	0.000000	0.000000	0.393080	0.029421	0.074798	0.000000	1.000000	4.000000	21.000000	1.000000
14675.494079	-0.002100	0.515687	0.251190	83.054146	65.420937	99.032913	4.631985	0.000000	1.882741	0.000000	0.000000	0.000000	0.393080	0.029421	0.074798	0.000000	1.000000	4.000000	21.000000	1.000000
14675.497412	-0.000721	0.515746	0.251440	83.054146	65.420937	99.032913	4.631985	0.000000	1.882741	0.000000	0.000000	0.000000	0.413536	0.017822	0.075014	0.000000	1.000000	4.000000	21.000000	1.000000
14675.500746	-0.000721	0.515746	0.251440	83.054146	65.420937	99.032913	4.631985	0.000000	1.882741	0.000000	0.000000	0.000000	0.413536	0.017822	0.075014	0.000000	1.000000	4.000000	21.000000	1.000000
14675.504079	-0.000721	0.515746	0.251440	83.262215	65.039536	98.772301	4.641456	0.000000	1.859269	0.000000	0.000000	0.000000	0.413536	0.017822	0.075014	0.000000	1.000000	4.000000	21.000000	1.000000
14675.507412	0.000490	0.515935	0.251834	83.262215	65.039536	98.772301	4.641456	0.000000	1.859269	0.000000	0.000000	0.000000	0.363380	0.056556	0.118237	0.000000	1.000000	4.000000	21.000000	1.000000
14675.510746	0.000490	0.515935	0.251834	83.262215	65.039536	98.772301	4.641456	0.000000	1.859269	0.000000	0.000000	0.000000	0.363380	0.056556	0.118237	0.000000	1.000000	4.000000	21.000000	1.000000
14675.514079	0.000490	0.515935	0.251834	83.810394	64.605118	98.232216	4.650132	0.000000	1.837463	0.000000	0.000000	0.000000	0.363380	0.056556	0.118237	0.000000	1.000000	4.000000	21.000000	1.000000
14675.517412	0.002241	0.516167	0.252283	83.810394	64.605118	98.232216	4.650132	0.000000	1.837463	0.000000	0.000000	0.000000	0.525484	0.069797	0.134822	0.000000	1.000000	4.000000	21.000000	1.000000
14675.520746	0.002241	0.516167	0.252283	83.810394	64.605118	98.232216	4.650132	0.000000	1.837463	0.000000	0.000000	0.000000	0.525484	0.069797	0.134822	0.000000	1.000000	4.000000	21.000000	1.000000
14675.524079	0.002241	0.516167	0.252283	84.579498	64.206818	97.658279	4.662215	0.000000	1.806586	0.000000	0.000000	0.000000	0.525484	0.069797	0.134822	0.000000	1.000000	4.000000	21.000000	1.000000
14675.527412	0.003792	0.516330	0.252593	84.579498	64.206818	97.658279	4.662215	0.000000	1.806586	0.000000	0.000000	0.000000	0.465273	0.048895	0.093009	0.000000	1.000000	4.000000	21.000000	1.000000
14675.530746	0.003792	0.516330	0.252593	84.579498	64.206818	97.658279	4.662215	0.000000	1.806586	0.000000	0.000000	0.000000	0.465273	0.048895	0.093009	0.000000	1.000000	4.000000	21.000000	1.000000
14675.534079	0.003792	0.516330	0.252593	85.493332	63.330902	96.672440	4.672552	0.000000	1.779680	0.000000	0.000000	0.000000	0.465273	0.048895	0.093009	0.000000	1.000000	4.000000	21.000000	1.000000
14675.537412	0.005378	0.516563	0.252799	85.493332	63.330902	96.672440	4.672552	0.000000	1.779680	0.000000	0.000000	0.000000	0.475567	0.069862	0.061811	0.000000	1.000000	4.000000	21.000000	1.000000
14675.540746	0.005378	0.516563	0.252799	85.493332	63.330902	96.672440	4.672552	0.000000	1.779680	0.000000	0.000000	0.000000	0.475567	0.069862	0.061811	0.000000	1.000000	4.000000	21.000000	1.000000
14675.544079	0.005378	0.516563	0.252799	86.421822	61.439335	94.440086	4.682725	0.000000	1.752737	0.000000	0.000000	0.000000	0.475567	0.069862	0.061811	0.000000	1.000000	4.000000	21.000000	1.000000
14675.547412	0.007199	0.516832	0.252965	86.421822	61.439335	94.440086	4.682725	0.000000	1.752737	0.000000	0.000000	0.000000	0.546540	0.080749	0.049657	0.000000	1.000000	4.000000	21.000000	1.000000
14675.550746	0.007199	0.516832	0.252965	86.421822	61.439335	94.440086	4.682725	0.000000	1.752737	0.000000	0.000000	0.000000	0.546540	0.080749	0.049657	0.000000	1.000000	4.000000	21.000000	1.000000
14675.554079	0.007199	0.516832	0.252965	87.214279	58.431164	91.104988	4.694100	0.000000	1.722040	0.000000	0.000000	0.000000	0.546540	0.080749	0.049657	0.000000	1.000000	4.000000	21.000000	1.000000
14675.557412	0.009056	0.517164	0.253167	87.214279	58.431164	91.104988	4.694100	0.000000	1.722040	0.000000	0.000000	0.000000	0.557080	0.099423	0.060618	0.000000	0.000000	4.000000	21.000000	1.000000
14675.560746	0.009056	0.517164	0.253167	87.214279	58.431164	91.104988	4.694100	0.000000	1.722040	0.000000	0.000000	0.000000	0.557080	0.099423	0.060618	0.000000	0.000000	4.000000	21.000000	1.000000
14675.564079	0.009056	0.517164	0.253167	87.796814	54.799072	87.062798	4.705599	0.000000	1.690366	0.000000	0.000000	0.000000	0.557080	0.099423	0.060618	0.000000	0.000000	4.000000	21.000000	1.000000
14675.567412	0.011050	0.517516	0.253376	87.796814	54.799072	87.062798	4.705599	0.000000	1.690366	0.000000	0.000000	0.000000	0.597951	0.105727	0.062622	0.000000	0.000000	4.000000	21.000000	1.000000
14675.570746	0.011050	0.517516	0.253376	87.796814	54.799072	87.062798	4.705599	0.000000	1.690366	0.000000	0.000000	0.000000	0.597951	0.105727	0.062622	0.000000	0.000000	4.000000	21.000000	1.000000
14675.574079	0.011050	0.517516	0.253376	88.189003	51.936897	83.787788	4.717728	0.000000	1.656214	0.000000	0.000000	0.000000	0.597951	0.105727	0.062622	0.000000	0.000000	4.000000	21.000000	1.000000
14675.577412	0.013143	0.517822	0.253486	88.189003	51.936897	83.787788	4.717728	0.000000	1.656214	0.000000	0.000000	0.000000	0.628187	0.091730	0.033272	0.000000	0.000000	4.000000	21.000000	1.000000
14675.580746	0.013143	0.517822	0.253486	88.189003	51.936897	83.787788	4.717728	0.000000	1.656214	0.000000	0.000000	0.000000	0.628187	0.091730	0.033272	0.000000	0.000000	4.000000	21.000000	1.000000
14675.584079	0.013143	0.517822	0.253486	88.442169	49.033787	80.606918	4.730033	0.000000	1.620735	0.000000	0.000000	0.000000	0.628187	0.091730	0.033272	0.000000	0.000000	4.000000	21.000000	1.000000
14675.587412	0.015002	0.518146	0.253579	88.442169	49.033787	80.606918	4.730033	0.000000	1.620735	0.000000	0.000000	0.000000	0.557445	0.097191	0.027698	0.000000	0.000000	4.000000	21.000000	1.000000
14675.590746	0.015002	0.518146	0.253579	88.442169	49.033787	80.606918	4.730033	0.000000	1.620735	0.000000	0.000000	0.000000	0.557445	0.097191	0.027698	0.000000	0.000000	4.000000	21.000000	1.000000
14675.594079	0.015002	0.518146	0.253579	88.641747	45.292549	76.622246	4.740762	0.000000	1.589081	0.000000	0.000000	0.000000	0.557445	0.097191	0.027698	0.000000	0.000000	4.000000	21.000000	1.000000
14675.597412	0.016690	0.518486	0.253622	88.641747	45.292549	76.622246	4.740762	0.000000	1.589081	0.000000	0.000000	0.000000	0.506659	0.101867	0.012877	0.000000	0.000000	4.000000	21.000000	1.000000
14675.600746	0.016690	0.518486	0.253622	88.641747	45.292549	76.622246	4.740762	0.000000	1.589081	0.000000	0.000000	0.000000	0.506659	0.101867	0.012877	0.000000	0.000000	4.000000	21.000000	1.000000
14675.604079	0.016690	0.518486	0.253622	88.814857	39.848549	71.056648	4.750288	0.000000	1.560372	0.000000	0.000000	0.000000	0.506659	0.101867	0.012877	0.000000	0.000000	4.000000	21.000000	1.000000
14675.607412	0.018208	0.518757	0.253561	88.814857	39.848549	71.056648	4.750288	0.000000	1.560372	0.000000	0.000000	0.000000	0.455329	0.081552	-0.018226	0.000000	0.000000	4.000000	21.000000	1.000000
14675.610746	0.018208	0.518757	0.253561	88.814857	39.848549	71.056648	4.750288	0.000000	1.560372	0.000000	0.000000	0.000000	0.455329	0.081552	-0.018226	0.000000	0.000000	4.000000	21.000000	1.000000
14675.614079	0.018208	0.518757	0.253561	88.937798	34.544926	66.081146	4.758554	0.000000	1.534978	0.000000	0.000000	0.000000	0.455329	0.081552	-0.018226	0.000000	0.000000	4.000000	21.000000	1.000000
14675.617412	0.019352	0.519060	0.253410	88.937798	34.544926	66.081146	4.758554	0.000000	1.534978	0.000000	0.000000	0.000000	0.343153	0.090779	-0.045173	0.000000	0.000000	4.000000	21.000000	1.000000
14675.620746	0.019352	0.519060	0.253410	88.937798	34.544926	66.081146	4.758554	0.000000	1.534978	0.000000	0.000000	0.000000	0.343153	0.090779	-0.045173	0.000000	0.000000	4.000000	21.000000	1.000000
14675.624079	0.019352	0.519060	0.253410	88.996727	32.561390	64.986160	4.764534	0.000000	1.516314	0.000000	0.000000	0.000000	0.343153	0.090779	-0.045173	0.000000	0.000000	4.000000	21.000000	1.000000
14675.627412	0.020258	0.519357	0.253202	88.996727	32.561390	64.986160	4.764534	0.000000	1.516314	0.000000	0.000000	0.000000	0.271664	0.089131	-0.062420	0.000000	0.000000	4.000000	21.000000	1.000000
14675.630746	0.020258	0.519357	0.253202	88.996727	32.561390	64.986160	4.764534	0.000000	1.516314	0.000000	0.000000	0.000000	0.271664	0.089131	-0.062420	0.000000	0.000000	4.000000	21.000000	1.000000
14675.634079	0.020258	0.519357	0.253202	88.989540	33.515888	67.270096	4.769081	0.000000	1.501953	0.000000	0.000000	0.000000	0.271664	0.089131	-0.062420	0.000000	0.000000	4.000000	21.000000	1.000000
14675.637412	0.020857	0.519628	0.252926	88.989540	33.515888	67.270096	4.769081	0.000000	1.501953	0.000000	0.000000	0.000000	0.179817	0.081181	-0.082948	0.000000	0.000000	4.000000	21.000000	1.000000
14675.640746	0.020857	0.519628	0.252926	88.989540	33.515888	67.270096	4.769081	0.000000	1.501953	0.000000	0.000000	0.000000	0.179817	0.081181	-0.082948	0.000000	0.000000	4.000000	21.000000	1.000000
14675.644079	0.020857	0.519628	0.252926	88.975121	35.444920	70.414619	4.771842	0.000000	1.493157	0.000000	0.000000	0.000000	0.179817	0.081181	-0.082948	0.000000	0.000000	4.000000	21.000000	1.000000
14675.647412	0.021220	0.519839	0.252645	88.975121	35.444920	70.414619	4.771842	0.000000	1.493157	0.000000	0.000000	0.000000	0.108822	0.063281	-0.084174	0.000000	0.000000	4.000000	21.000000	1.000000
14675.650746	0.021220	0.519839	0.252645	88.975121	35.444920	70.414619	4.771842	0.000000	1.493157	0.000000	0.000000	0.000000	0.108822	0.063281	-0.084174	0.000000	0.000000	4.000000	21.000000	1.000000
14675.654079	0.021220	0.519839	0.252645	88.922440	39.936047	75.261475	4.773321	0.000000	1.488425	0.000000	0.000000	0.000000	0.108822	0.063281	-0.084174	0.000000	0.000000	4.000000	21.000000	1.000000
14675.657412	0.021220	0.519839	0.252645	88.922440	39.936047	75.261475	4.773321	0.000000	1.488425	0.000000	0.000000	0.000000	0.108822	0.063281	-0.084174	0.000000	0.000000	4.000000	21.000000	1.000000
14675.660746	0.021482	0.520031	0.252385	88.922440	39.936047	75.261475	4.773321	0.000000	1.488425	0.000000	0.000000	0.000000	0.078576	0.057805	-0.078179	0.000000	0.000000	4.000000	21.000000	1.000000
14675.664079	0.021482	0.520031	0.252385	88.767105	48.436066	83.905304	4.773321	0.000000	1.488425	0.000000	0.000000	0.000000	0.078576	0.057805	-0.078179	0.000000	0.000000	4.000000	21.000000	1.000000
14675.667412	0.021611	0.520191	0.252194	88.767105	48.436066	83.905304	4.773321	0.000000	1.488425	0.000000	0.000000	0.000000	0.038713	0.047785	-0.057295	0.000000	0.000000	4.000000	21.000000	1.000000
14675.670746	0.021611	0.520191	0.252194	88.767105	48.436066	83.905304	4.773321	0.000000	1.488425	0.000000	0.000000	0.000000	0.038713	0.047785	-0.057295	0.000000	0.000000	4.000000	21.000000	1.000000
14675.674079	0.021611	0.520191	0.252194	88.492859	57.269283	92.968498	4.774665	0.000000	1.484108	0.000000	0.000000	0.000000	0.038713	0.047785	-0.057295	0.000000	0.000000	4.000000	21.000000	1.000000
14675.677412	0.021611	0.520191	0.252194	88.492859	57.269283	92.968498	4.774665	0.000000	1.484108	0.000000	0.000000	0.000000	0.038713	0.047785	-0.057295	0.000000	0.000000	4.000000	21.000000	1.000000
14675.680746	0.021676	0.520302	0.252119	88.492859	57.269283	92.968498	4.774665	0.000000	1.484108	0.000000	0.000000	0.000000	0.019538	0.033239	-0.022420	0.000000	0.000000	4.000000	21.000000	1.000000
14675.684079	0.021676	0.520302	0.252119	88.154640	63.871544	99.836090	4.774665	0.000000	1.484108	0.000000	0.000000	0.000000	0.019538	0.033239	-0.022420	0.000000	0.000000	4.000000	21.000000	1.000000
14675.687412	0.021676	0.520340	0.252115	88.154640	63.871544	99.836090	4.774665	0.000000	1.484108	0.000000	0.000000	0.000000	-0.000031	0.011625	-0.001031	0.000000	0.000000	4.000000	21.000000	1.000000
14675.690746	0.021676	0.520340	0.252115	88.154640	63.871544	99.836090	4.774665	0.000000	1.484108	0.000000	0.000000	0.000000	-0.000031	0.011625	-0.001031	0.000000	0.000000	4.000000	21.000000	1.000000
14675.694079	0.021676	0.520340	0.252115	87.810272	68.033012	104.263237	4.774883	0.000000	1.483404	0.000000	0.000000	0.000000	-0.000031	0.011625	-0.001031	0.000000	0.000000	4.000000	21.000000	1.000000
14675.697412	0.021676	0.520340	0.252115	87.810272	68.033012	104.263237	4.774883	0.000000	1.483404	0.000000	0.000000	0.000000	-0.000031	0.011625	-0.001031	0.000000	0.000000	4.000000	21.000000	1.000000
14675.700746	0.021509	0.520385	0.252179	87.810272	68.033012	104.263237	4.774883	0.000000	1.483404	0.000000	0.000000	0.000000	-0.049971	0.013296	0.019205	0.000000	0.000000	4.000000	21.000000	1.000000
14675.704079	0.021509	0.520385	0.252179	87.518562	70.662521	107.126480	4.774883	0.000000	1.483404	0.000000	0.000000	0.000000	-0.049971	0.013296	0.019205	0.000000	0.000000	4.000000	21.000000	1.000000
14675.707412	0.021509	0.520385	0.252179	87.518562	70.662521	107.126480	4.774883	0.000000	1.483404	0.000000	0.000000	0.000000	-0.049971	0.013296	0.019205	0.000000	0.000000	4.000000	21.000000	1.000000
14675.710746	0.021509	0.520385	0.252179	87.518562	70.662521	107.126480	4.774883	0.000000	1.483404	0.000000	0.000000	0.000000	-0.049971	0.013296	0.019205	0.000000	0.000000	4.000000	21.000000	1.000000
14675.714079	0.020943	0.520228	0.252415	87.291588	72.251663	108.902649	4.774096	0.000000	1.485937	0.000000	0.000000	0.000000	-0.169807	-0.046956	0.070564	0.000000	0.000000	4.000000	21.000000	1.000000
14675.717412	0.020943	0.520228	0.252415	87.291588	72.251663	108.902649	4.774096	0.000000	1.485937	0.000000	0.000000	0.000000	-0.000000	0.000000	0.000004	0.000000	0.000000	4.000000	21.000000	1.000000
14675.720746	0.020943	0.520228	0.252415	87.291588	72.251663	108.902649	4.774096	0.000000	1.485937	0.000000	0.000000	0.000000	-0.000000	0.000000	0.000004	0.000000	0.000000	4.000000	21.000000	1.000000
14675.724079	0.020943	0.520228	0.252415	87.121994	73.289284	110.093887	4.771445	0.000000	1.494427	0.000000	0.000000	0.000000	-0.000000	0.000000	0.000004	0.000000	0.000000	4.000000	21.000000	1.000000
14675.727412	0.020509	0.520102	0.252549	87.121994	73.289284	110.093887	4.771445	0.000000	1.494427	0.000000	0.000000	0.000000	-0.130323	-0.037829	0.040164	0.000000	0.000000	4.000000	21.000000	1.000000
14675.730746	0.020509	0.520102	0.252549	87.121994	73.289284	110.093887	4.771445	0.000000	1.494427	0.000000	0.000000	0.000000	-0.130323	-0.037829	0.040164	0.000000	0.000000	4.000000	21.000000	1.000000
14675.734079	0.020509	0.520102	0.252549	86.977158	74.063316	111.006050	4.769326	0.000000	1.501176	0.000000	0.000000	0.000000	-0.130323	-0.037829	0.040164	0.000000	0.000000	4.000000	21.000000	1.000000
14675.737412	0.020509	0.520102	0.252549	86.977158	74.063316	111.006050	4.769326	0.000000	1.501176	0.000000	0.000000	0.000000	-0.130323	-0.037829	0.040164	0.000000	0.000000	4.000000	21.000000	1.000000
14675.740746	0.020074	0.519937	0.252686	86.977158	74.063316	111.006050	4.769326	0.000000	1.501176	0.000000	0.000000	0.000000	-0.130342	-0.049468	0.041100	0.000000	0.000000	4.000000	21.000000	1.000000
14675.744079	0.020074	0.519937	0.252686	86.844582	74.814110	111.887344	4.769326	0.000000	1.501176	0.000000	0.000000	0.000000	-0.130342	-0.049468	0.041100	0.000000	0.000000	4.000000	21.000000	1.000000
14675.747412	0.020074	0.519937	0.252686	86.844582	74.814110	111.887344	4.769326	0.000000	1.501176	0.000000	0.000000	0.000000	-0.130342	-0.049468	0.041100	0.000000	0.000000	4.000000	21.000000	1.000000
14675.750746	0.020074	0.519937	0.252686	86.844582	74.814110	111.887344	4.769326	0.000000	1.501176	0.000000	0.000000	0.000000	-0.130342	-0.049468	0.041100	0.000000	0.000000	4.000000	21.000000	1.000000
14675.754079	0.019305	0.519545	0.252914	86.734573	75.459236	112.642036	4.767207	0.000000	1.507892	0.000000	0.000000	0.000000	-0.230830	-0.117708	0.068591	0.000000	0.000000	4.000000	21.000000	1.000000
14675.757412	0.019305	0.519545	0.252914	86.734573	75.459236	112.642036	4.767207	0.000000	1.507892	0.000000	0.000000	0.000000	0.000000	0.000005	-0.000002	0.000000	0.000000	4.000000	21.000000	1.000000
14675.760746	0.019305	0.519545	0.252914	86.734573	75.459236	112.642036	4.767207	0.000000	1.507892	0.000000	0.000000	0.000000	0.000000	0.000005	-0.000002	0.000000	0.000000	4.000000	21.000000	1.000000
14675.764079	0.019305	0.519545	0.252914	86.664932	75.892052	113.155792	4.763417	0.000000	1.519823	0.000000	0.000000	0.000000	0.000000	0.000005	-0.000002	0.000000	0.000000	4.000000	21.000000	1.000000
14675.767412	0.019305	0.519545	0.252914	86.664932	75.892052	113.155792	4.763417	0.000000	1.519823	0.000000	0.000000	0.000000	0.000000	0.000005	-0.000002	0.000000	0.000000	4.000000	21.000000	1.000000
14675.770746	0.018936	0.519356	0.253003	86.664932	75.892052	113.155792	4.763417	0.000000	1.519823	0.000000	0.000000	0.000000	-0.110605	-0.056574	0.026777	0.000000	0.000000	4.000000	21.000000	1.000000
14675.774079	0.018936	0.519356	0.253003	86.640427	76.183670	113.494492	4.763417	0.000000	1.519823	0.000000	0.000000	0.000000	-0.110605	-0.056574	0.026777	0.000000	0.000000	4.000000	21.000000	1.000000
14675.777412	0.018936	0.519356	0.253003	86.640427	76.183670	113.494492	4.763417	0.000000	1.519823	0.000000	0.000000	0.000000	-0.110605	-0.056574	0.026777	0.000000	0.000000	4.000000	21.000000	1.000000
14675.780746	0.018936	0.519356	0.253003	86.640427	76.183670	113.494492	4.763417	0.000000	1.519823	0.000000	0.000000	0.000000	-0.110605	-0.056574	0.026777	0.000000	0.000000	4.000000	21.000000	1.000000
14675.784079	0.018264	0.519030	0.253097	86.641876	76.369728	113.709396	4.761559	0.000000	1.525633	0.000000	0.000000	0.000000	-0.201698	-0.097757	0.027942	0.000000	0.000000	4.000000	21.000000	1.000000
14675.787412	0.018264	0.519030	0.253097	86.641876	76.369728	113.709396	4.761559	0.000000	1.525633	0.000000	0.000000	0.000000	0.000000	0.000000	0.000002	0.000000	0.000000	4.000000	21.000000	1.000000
14675.790746	0.018264	0.519030	0.253097	86.641876	76.369728	113.709396	4.761559	0.000000	1.525633	0.000000	0.000000	0.000000	0.000000	0.000000	0.000002	0.000000	0.000000	4.000000	21.000000	1.000000
14675.794079	0.018264	0.519030	0.253097	86.646141	76.487129	113.855690	4.758037	0.000000	1.536583	0.000000	0.000000	0.000000	0.000000	0.000000	0.000002	0.000000	0.000000	4.000000	21.000000	1.000000
14675.797412	0.018264	0.519030	0.253097	86.646141	76.487129	113.855690	4.758037	0.000000	1.536583	0.000000	0.000000	0.000000	0.000000	0.000000	0.000002	0.000000	0.000000	4.000000	21.000000	1.000000
14675.800746	0.017893	0.518914	0.253116	86.646141	76.487129	113.855690	4.758037	0.000000	1.536583	0.000000	0.000000	0.000000	-0.111192	-0.034936	0.005866	0.000000	0.000000	4.000000	21.000000	1.000000
14675.804079	0.017893	0.518914	0.253116	86.648590	76.609474	114.010933	4.758037	0.000000	1.536583	0.000000	0.000000	0.000000	-0.111192	-0.034936	0.005866	0.000000	0.000000	4.000000	21.000000	1.000000
14675.807412	0.017893	0.518914	0.253116	86.648590	76.609474	114.010933	4.758037	0.000000	1.536583	0.000000	0.000000	0.000000	-0.111192	-0.034936	0.005866	0.000000	0.000000	4.000000	21.000000	1.000000
14675.810746	0.017893	0.518914	0.253116	86.648590	76.609474	114.010933	4.758037	0.000000	1.536583	0.000000	0.000000	0.000000	-0.111192	-0.034936	0.005866	0.000000	0.000000	4.000000	21.000000	1.000000
14675.814079	0.017015	0.518753	0.253089	86.650986	76.726570	114.166359	4.756031	0.000000	1.542780	0.000000	0.000000	0.000000	-0.263358	-0.048189	-0.008179	0.000000	0.000000	4.000000	21.000000	1.000000
14675.817412	0.017015	0.518753	0.253089	86.650986	76.726570	114.166359	4.756031	0.000000	1.542780	0.000000	0.000000	0.000000	0.000000	0.000001	0.000002	0.000000	0.000000	4.000000	21.000000	1.000000
14675.820746	0.017015	0.518753	0.253089	86.650986	76.726570	114.166359	4.756031	0.000000	1.542780	0.000000	0.000000	0.000000	0.000000	0.000001	0.000002	0.000000	0.000000	4.000000	21.000000	1.000000
14675.824079	0.017015	0.518753	0.253089	86.653328	76.843910	114.322060	4.751122	0.000000	1.557833	0.000000	0.000000	0.000000	0.000000	0.000001	0.000002	0.000000	0.000000	4.000000	21.000000	1.000000
14675.827412	0.017015	0.518753	0.253089	86.653328	76.843910	114.322060	4.751122	0.000000	1.557833	0.000000	0.000000	0.000000	0.000000	0.000001	0.000002	0.000000	0.000000	4.000000	21.000000	1.000000
14675.830746	0.016542	0.518652	0.253062	86.653328	76.843910	114.322060	4.751122	0.000000	1.557833	0.000000	0.000000	0.000000	-0.141880	-0.030321	-0.008147	0.000000	0.000000	4.000000	21.000000	1.000000
14675.834079	0.016542	0.518652	0.253062	86.656364	77.007774	114.529785	4.751122	0.000000	1.557833	0.000000	0.000000	0.000000	-0.141880	-0.030321	-0.008147	0.000000	0.000000	4.000000	21.000000	1.000000
14675.837412	0.016002	0.518590	0.253032	86.656364	77.007774	114.529785	4.751122	0.000000	1.557833	0.000000	0.000000	0.000000	-0.162118	-0.018671	-0.008800	0.000000	0.000000	4.000000	21.000000	1.000000
14675.840746	0.016002	0.518590	0.253032	86.656364	77.007774	114.529785	4.751122	0.000000	1.557833	0.000000	0.000000	0.000000	-0.162118	-0.018671	-0.008800	0.000000	0.000000	4.000000	21.000000	1.000000
14675.844079	0.016002	0.518590	0.253032	86.656837	77.126823	114.693932	4.745360	0.000000	1.575296	0.000000	0.000000	0.000000	-0.162118	-0.018671	-0.008800	0.000000	0.000000	4.000000	21.000000	1.000000
14675.847412	0.015428	0.518507	0.252989	86.656837	77.126823	114.693932	4.745360	0.000000	1.575296	0.000000	0.000000	0.000000	-0.172307	-0.024905	-0.012879	0.000000	0.000000	4.000000	21.000000	1.000000
14675.850746	0.015428	0.518507	0.252989	86.656837	77.126823	114.693932	4.745360	0.000000	1.575296	0.000000	0.000000	0.000000	-0.172307	-0.024905	-0.012879	0.000000	0.000000	4.000000	21.000000	1.000000
14675.854079	0.015428	0.518507	0.252989	86.658012	77.295349	114.910355	4.742051	0.000000	1.585230	0.000000	0.000000	0.000000	-0.172307	-0.024905	-0.012879	0.000000	0.000000	4.000000	21.000000	1.000000
14675.857412	0.014853	0.518481	0.252925	86.658012	77.295349	114.910355	4.742051	0.000000	1.585230	0.000000	0.000000	0.000000	-0.172413	-0.007834	-0.019203	0.000000	0.000000	4.000000	21.000000	1.000000
14675.860746	0.014853	0.518481	0.252925	86.658012	77.295349	114.910355	4.742051	0.000000	1.585230	0.000000	0.000000	0.000000	-0.172413	-0.007834	-0.019203	0.000000	0.000000	4.000000	21.000000	1.000000
14675.864079	0.014853	0.518481	0.252925	86.652390	77.536469	115.210114	4.738682	0.000000	1.595272	0.000000	0.000000	0.000000	-0.172413	-0.007834	-0.019203	0.000000	0.000000	4.000000	21.000000	1.000000
14675.867412	0.014853	0.518481	0.252925	86.652390	77.536469	115.210114	4.738682	0.000000	1.595272	0.000000	0.000000	0.000000	-0.172413	-0.007834	-0.019203	0.000000	0.000000	4.000000	21.000000	1.000000
14675.870746	0.014210	0.518431	0.252817	86.652390	77.536469	115.210114	4.738682	0.000000	1.595272	0.000000	0.000000	0.000000	-0.192873	-0.014870	-0.032458	0.000000	0.000000	4.000000	21.000000	1.000000
14675.874079	0.014210	0.518431	0.252817	86.639954	77.853516	115.591087	4.738682	0.000000	1.595272	0.000000	0.000000	0.000000	-0.192873	-0.014870	-0.032458	0.000000	0.000000	4.000000	21.000000	1.000000
14675.877412	0.013566	0.518397	0.252660	86.639954	77.853516	115.591087	4.738682	0.000000	1.595272	0.000000	0.000000	0.000000	-0.193089	-0.010246	-0.047185	0.000000	0.000000	4.000000	21.000000	1.000000
14675.880746	0.013566	0.518397	0.252660	86.639954	77.853516	115.591087	4.738682	0.000000	1.595272	0.000000	0.000000	0.000000	-0.193089	-0.010246	-0.047185	0.000000	0.000000	4.000000	21.000000	1.000000
14675.884079	0.013566	0.518397	0.252660	86.612396	78.210030	116.027428	4.730835	0.000000	1.618393	0.000000	0.000000	0.000000	-0.193089	-0.010246	-0.047185	0.000000	0.000000	4.000000	21.000000	1.000000
14675.887412	0.013566	0.518397	0.252660	86.612396	78.210030	116.027428	4.730835	0.000000	1.618393	0.000000	0.000000	0.000000	-0.193089	-0.010246	-0.047185	0.000000	0.000000	4.000000	21.000000	1.000000
14675.890746	0.012855	0.518360	0.252472	86.612396	78.210030	116.027428	4.730835	0.000000	1.618393	0.000000	0.000000	0.000000	-0.213384	-0.011060	-0.056361	0.000000	0.000000	4.000000	21.000000	1.000000
14675.894079	0.012855	0.518360	0.252472	86.545769	78.726936	116.651657	4.730835	0.000000	1.618393	0.000000	0.000000	0.000000	-0.213384	-0.011060	-0.056361	0.000000	0.000000	4.000000	21.000000	1.000000
14675.897412	0.012144	0.518380	0.252263	86.545769	78.726936	116.651657	4.730835	0.000000	1.618393	0.000000	0.000000	0.000000	-0.213373	0.005996	-0.062790	0.000000	0.000000	4.000000	21.000000	1.000000
14675.900746	0.012144	0.518380	0.252263	86.545769	78.726936	116.651657	4.730835	0.000000	1.618393	0.000000	0.000000	0.000000	-0.213373	0.005996	-0.062790	0.000000	0.000000	4.000000	21.000000	1.000000
14675.904079	0.012144	0.518380	0.252263	86.436844	79.281494	117.342186	4.721830	0.000000	1.644482	0.000000	0.000000	0.000000	-0.213373	0.005996	-0.062790	0.000000	0.000000	4.000000	21.000000	1.000000
14675.907412	0.012144	0.518380	0.252263	86.436844	79.281494	117.342186	4.721830	0.000000	1.644482	0.000000	0.000000	0.000000	-0.213373	0.005996	-0.062790	0.000000	0.000000	4.000000	21.000000	1.000000
14675.910746	0.011433	0.518379	0.252039	86.436844	79.281494	117.342186	4.721830	0.000000	1.644482	0.000000	0.000000	0.000000	-0.213312	-0.000250	-0.067218	0.000000	0.000000	4.000000	21.000000	1.000000
14675.914079	0.011433	0.518379	0.252039	86.288483	79.939751	118.161278	4.721830	0.000000	1.644482	0.000000	0.000000	0.000000	-0.213312	-0.000250	-0.067218	0.000000	0.000000	4.000000	21.000000	1.000000
14675.917412	0.010756	0.518399	0.251827	86.288483	79.939751	118.161278	4.721830	0.000000	1.644482	0.000000	0.000000	0.000000	-0.203015	0.005969	-0.063438	0.000000	0.000000	4.000000	21.000000	1.000000
14675.920746	0.010756	0.518399	0.251827	86.288483	79.939751	118.161278	4.721830	0.000000	1.644482	0.000000	0.000000	0.000000	-0.203015	0.005969	-0.063438	0.000000	0.000000	4.000000	21.000000	1.000000
14675.924079	0.010756	0.518399	0.251827	86.122017	80.530067	118.913406	4.712811	0.000000	1.670151	0.000000	0.000000	0.000000	-0.203015	0.005969	-0.063438	0.000000	0.000000	4.000000	21.000000	1.000000
14675.927412	0.010756	0.518399	0.251827	86.122017	80.530067	118.913406	4.712811	0.000000	1.670151	0.000000	0.000000	0.000000	-0.203015	0.005969	-0.063438	0.000000	0.000000	4.000000	21.000000	1.000000
14675.930746	0.010113	0.518380	0.251618	86.122017	80.530067	118.913406	4.712811	0.000000	1.670151	0.000000	0.000000	0.000000	-0.192783	-0.005661	-0.062805	0.000000	0.000000	4.000000	21.000000	1.000000
14675.934079	0.010113	0.518380	0.251618	85.959351	81.099487	119.650200	4.712811	0.000000	1.670151	0.000000	0.000000	0.000000	-0.192783	-0.005661	-0.062805	0.000000	0.000000	4.000000	21.000000	1.000000
14675.937412	0.009505	0.518382	0.251421	85.959351	81.099487	119.650200	4.712811	0.000000	1.670151	0.000000	0.000000	0.000000	-0.182520	0.000538	-0.058947	0.000000	0.000000	4.000000	21.000000	1.000000
14675.940746	0.009505	0.518382	0.251421	85.959351	81.099487	119.650200	4.712811	0.000000	1.670151	0.000000	0.000000	0.000000	-0.182520	0.000538	-0.058947	0.000000	0.000000	4.000000	21.000000	1.000000
14675.944079	0.009505	0.518382	0.251421	85.812263	81.511543	120.212288	4.704538	0.000000	1.693319	0.000000	0.000000	0.000000	-0.182520	0.000538	-0.058947	0.000000	0.000000	4.000000	21.000000	1.000000
14675.947412	0.009505	0.518382	0.251421	85.812263	81.511543	120.212288	4.704538	0.000000	1.693319	0.000000	0.000000	0.000000	-0.182520	0.000538	-0.058947	0.000000	0.000000	4.000000	21.000000	1.000000
14675.950746	0.008931	0.518348	0.251259	85.812263	81.511543	120.212288	4.704538	0.000000	1.693319	0.000000	0.000000	0.000000	-0.172198	-0.010252	-0.048877	0.000000	0.000000	4.000000	21.000000	1.000000
14675.954079	0.008931	0.518348	0.251259	85.709061	81.875549	120.682983	4.704538	0.000000	1.693319	0.000000	0.000000	0.000000	-0.172198	-0.010252	-0.048877	0.000000	0.000000	4.000000	21.000000	1.000000
14675.957412	0.008425	0.518314	0.251094	85.709061	81.875549	120.682983	4.704538	0.000000	1.693319	0.000000	0.000000	0.000000	-0.151944	-0.010260	-0.049271	0.000000	0.000000	4.000000	21.000000	1.000000
14675.960746	0.008425	0.518314	0.251094	85.709061	81.875549	120.682983	4.704538	0.000000	1.693319	0.000000	0.000000	0.000000	-0.151944	-0.010260	-0.049271	0.000000	0.000000	4.000000	21.000000	1.000000
14675.964079	0.008425	0.518314	0.251094	85.656792	82.156731	121.032883	4.697352	0.000000	1.713149	0.000000	0.000000	0.000000	-0.151944	-0.010260	-0.049271	0.000000	0.000000	4.000000	21.000000	1.000000
14675.967412	0.008425	0.518314	0.251094	85.656792	82.156731	121.032883	4.697352	0.000000	1.713149	0.000000	0.000000	0.000000	-0.151944	-0.010260	-0.049271	0.000000	0.000000	4.000000	21.000000	1.000000
14675.970746	0.007952	0.518300	0.250943	85.656792	82.156731	121.032883	4.697352	0.000000	1.713149	0.000000	0.000000	0.000000	-0.141742	-0.004061	-0.045318	0.000000	0.000000	4.000000	21.000000	1.000000
14675.974079	0.007952	0.518300	0.250943	85.636726	82.393799	121.321716	4.697352	0.000000	1.713149	0.000000	0.000000	0.000000	-0.141742	-0.004061	-0.045318	0.000000	0.000000	4.000000	21.000000	1.000000
14675.977412	0.007952	0.518300	0.250943	85.636726	82.393799	121.321716	4.697352	0.000000	1.713149	0.000000	0.000000	0.000000	-0.141742	-0.004061	-0.045318	0.000000	0.000000	4.000000	21.000000	1.000000
14675.980746	0.007952	0.518300	0.250943	85.636726	82.393799	121.321716	4.697352	0.000000	1.713149	0.000000	0.000000	0.000000	-0.141742	-0.004061	-0.045318	0.000000	0.000000	4.000000	21.000000	1.000000
14675.984079	0.007075	0.518214	0.250629	85.607109	82.639107	121.625313	4.694168	0.000000	1.721856	0.000000	0.000000	0.000000	-0.263171	-0.025911	-0.094365	0.000000	0.000000	4.000000	21.000000	1.000000
14675.987412	0.007075	0.518214	0.250629	85.607109	82.639107	121.625313	4.694168	0.000000	1.721856	0.000000	0.000000	0.000000	-0.000000	-0.000001	0.000004	0.000000	0.000000	4.000000	21.000000	1.000000
14675.990746	0.007075	0.518214	0.250629	85.607109	82.639107	121.625313	4.694168	0.000000	1.721856	0.000000	0.000000	0.000000	-0.000000	-0.000001	0.000004	0.000000	0.000000	4.000000	21.000000	1.000000
14675.994079	0.007075	0.518214	0.250629	85.535118	82.887070	121.957550	4.688137	0.000000	1.738211	0.000000	0.000000	0.000000	-0.000000	-0.000001	0.000004	0.000000	0.000000	4.000000	21.000000	1.000000
14675.997412	0.007075	0.518214	0.250629	85.535118	82.887070	121.957550	4.688137	0.000000	1.738211	0.000000	0.000000	0.000000	-0.000000	-0.000001	0.000004	0.000000	0.000000	4.000000	21.000000	1.000000
14676.000746	0.006670	0.518180	0.250462	85.535118	82.887070	121.957550	4.688137	0.000000	1.738211	0.000000	0.000000	0.000000	-0.121444	-0.010255	-0.050025	0.000000	0.000000	4.000000	21.000000	1.000000
14676.004079	0.006670	0.518180	0.250462	85.428772	83.162849	122.327774	4.688137	0.000000	1.738211	0.000000	0.000000	0.000000	-0.121444	-0.010255	-0.050025	0.000000	0.000000	4.000000	21.000000	1.000000
14676.007412	0.006670	0.518180	0.250462	85.428772	83.162849	122.327774	4.688137	0.000000	1.738211	0.000000	0.000000	0.000000	-0.121444	-0.010255	-0.050025	0.000000	0.000000	4.000000	21.000000	1.000000
14676.010746	0.006670	0.518180	0.250462	85.428772	83.162849	122.327774	4.688137	0.000000	1.738211	0.000000	0.000000	0.000000	-0.121444	-0.010255	-0.050025	0.000000	0.000000	4.000000	21.000000	1.000000
14676.014079	0.006029	0.518206	0.250102	85.299889	83.482468	122.762939	4.685285	0.000000	1.745883	0.000000	0.000000	0.000000	-0.192412	0.008084	-0.107952	0.000000	0.000000	4.000000	21.000000	1.000000
14676.017412	0.006029	0.518206	0.250102	85.299889	83.482468	122.762939	4.685285	0.000000	1.745883	0.000000	0.000000	0.000000	0.000000	0.000001	-0.000002	0.000000	0.000000	4.000000	21.000000	1.000000
14676.020746	0.006029	0.518206	0.250102	85.299889	83.482468	122.762939	4.685285	0.000000	1.745883	0.000000	0.000000	0.000000	0.000000	0.000001	-0.000002	0.000000	0.000000	4.000000	21.000000	1.000000
14676.024079	0.006029	0.518206	0.250102	85.164421	83.719955	123.111549	4.680519	0.000000	1.758619	0.000000	0.000000	0.000000	0.000000	0.000001	-0.000002	0.000000	0.000000	4.000000	21.000000	1.000000
14676.027412	0.005826	0.518229	0.249912	85.164421	83.719955	123.111549	4.680519	0.000000	1.758619	0.000000	0.000000	0.000000	-0.060909	0.006721	-0.056966	0.000000	0.000000	4.000000	21.000000	1.000000
14676.030746	0.005826	0.518229	0.249912	85.164421	83.719955	123.111549	4.680519	0.000000	1.758619	0.000000	0.000000	0.000000	-0.060909	0.006721	-0.056966	0.000000	0.000000	4.000000	21.000000	1.000000
14676.034079	0.005826	0.518229	0.249912	85.051529	83.931770	123.413391	4.678825	0.000000	1.763120	0.000000	0.000000	0.000000	-0.060909	0.006721	-0.056966	0.000000	0.000000	4.000000	21.000000	1.000000
14676.037412	0.005826	0.518229	0.249912	85.051529	83.931770	123.413391	4.678825	0.000000	1.763120	0.000000	0.000000	0.000000	-0.060909	0.006721	-0.056966	0.000000	0.000000	4.000000	21.000000	1.000000
14676.040746	0.005690	0.518272	0.249736	85.051529	83.931770	123.413391	4.678825	0.000000	1.763120	0.000000	0.000000	0.000000	-0.040709	0.012907	-0.052955	0.000000	0.000000	4.000000	21.000000	1.000000
14676.044079	0.005690	0.518272	0.249736	85.009506	84.131966	123.649841	4.678825	0.000000	1.763120	0.000000	0.000000	0.000000	-0.040709	0.012907	-0.052955	0.000000	0.000000	4.000000	21.000000	1.000000
14676.047412	0.005690	0.518272	0.249736	85.009506	84.131966	123.649841	4.678825	0.000000	1.763120	0.000000	0.000000	0.000000	-0.040709	0.012907	-0.052955	0.000000	0.000000	4.000000	21.000000	1.000000
14676.050746	0.005690	0.518272	0.249736	85.009506	84.131966	123.649841	4.678825	0.000000	1.763120	0.000000	0.000000	0.000000	-0.040709	0.012907	-0.052955	0.000000	0.000000	4.000000	21.000000	1.000000
14676.054079	0.005619	0.518409	0.249297	85.015007	84.305389	123.824036	4.677574	0.000000	1.766436	0.000000	0.000000	0.000000	-0.021182	0.041104	-0.131528	0.000000	0.000000	4.000000	21.000000	1.000000
14676.057412	0.005619	0.518409	0.249297	85.015007	84.305389	123.824036	4.677574	0.000000	1.766436	0.000000	0.000000	0.000000	-0.021182	0.041104	-0.131528	0.000000	0.000000	4.000000	21.000000	1.000000
14676.060746	0.005619	0.518409	0.249297	85.015007	84.305389	123.824036	4.677574	0.000000	1.766436	0.000000	0.000000	0.000000	-0.021182	0.041104	-0.131528	0.000000	0.000000	4.000000	21.000000	1.000000
14676.064079	0.005619	0.518409	0.249297	85.018265	84.449860	123.965012	4.676109	0.000000	1.770312	0.000000	0.000000	0.000000	-0.021182	0.041104	-0.131528	0.000000	0.000000	4.000000	21.000000	1.000000
14676.067412	0.005651	0.518521	0.249018	85.018265	84.449860	123.965012	4.676109	0.000000	1.770312	0.000000	0.000000	0.000000	0.009392	0.033576	-0.083731	0.000000	0.000000	4.000000	21.000000	1.000000
14676.070746	0.005651	0.518521	0.249018	85.018265	84.449860	123.965012	4.676109	0.000000	1.770312	0.000000	0.000000	0.000000	0.009392	0.033576	-0.083731	0.000000	0.000000	4.000000	21.000000	1.000000
14676.074079	0.005651	0.518521	0.249018	85.027481	84.624794	124.135384	4.675646	0.000000	1.771533	0.000000	0.000000	0.000000	0.009392	0.033576	-0.083731	0.000000	0.000000	4.000000	21.000000	1.000000
14676.077412	0.005651	0.518521	0.249018	85.027481	84.624794	124.135384	4.675646	0.000000	1.771533	0.000000	0.000000	0.000000	0.009392	0.033576	-0.083731	0.000000	0.000000	4.000000	21.000000	1.000000
14676.080746	0.005648	0.518651	0.248722	85.027481	84.624794	124.135384	4.675646	0.000000	1.771533	0.000000	0.000000	0.000000	-0.000711	0.038905	-0.088927	0.000000	0.000000	4.000000	21.000000	1.000000
14676.084079	0.005648	0.518651	0.248722	85.040459	84.798492	124.301888	4.675646	0.000000	1.771533	0.000000	0.000000	0.000000	-0.000711	0.038905	-0.088927	0.000000	0.000000	4.000000	21.000000	1.000000
14676.087412	0.005648	0.518651	0.248722	85.040459	84.798492	124.301888	4.675646	0.000000	1.771533	0.000000	0.000000	0.000000	-0.000711	0.038905	-0.088927	0.000000	0.000000	4.000000	21.000000	1.000000
14676.090746	0.005648	0.518651	0.248722	85.040459	84.798492	124.301888	4.675646	0.000000	1.771533	0.000000	0.000000	0.000000	-0.000711	0.038905	-0.088927	0.000000	0.000000	4.000000	21.000000	1.000000
14676.094079	0.005644	0.518930	0.248142	85.053474	84.973267	124.469460	4.674932	0.000000	1.773418	0.000000	0.000000	0.000000	-0.001391	0.083875	-0.173797	0.000000	0.000000	4.000000	21.000000	1.000000
14676.097412	0.005644	0.518930	0.248142	85.053474	84.973267	124.469460	4.674932	0.000000	1.773418	0.000000	0.000000	0.000000	-0.001391	0.083875	-0.173797	0.000000	0.000000	4.000000	21.000000	1.000000
14676.100746	0.005644	0.518930	0.248142	85.053474	84.973267	124.469460	4.674932	0.000000	1.773418	0.000000	0.000000	0.000000	-0.001391	0.083875	-0.173797	0.000000	0.000000	4.000000	21.000000	1.000000
14676.104079	0.005644	0.518930	0.248142	85.058151	85.079720	124.573708	4.673529	0.000000	1.777112	0.000000	0.000000	0.000000	-0.001391	0.083875	-0.173797	0.000000	0.000000	4.000000	21.000000	1.000000
14676.107412	0.005642	0.519062	0.247877	85.058151	85.079720	124.573708	4.673529	0.000000	1.777112	0.000000	0.000000	0.000000	-0.000637	0.039599	-0.079645	0.000000	0.000000	4.000000	21.000000	1.000000
14676.110746	0.005642	0.519062	0.247877	85.058151	85.079720	124.573708	4.673529	0.000000	1.777112	0.000000	0.000000	0.000000	-0.000637	0.039599	-0.079645	0.000000	0.000000	4.000000	21.000000	1.000000
14676.114079	0.005642	0.519062	0.247877	85.058983	85.187836	124.682236	4.672883	0.000000	1.778810	0.000000	0.000000	0.000000	-0.000637	0.039599	-0.079645	0.000000	0.000000	4.000000	21.000000	1.000000
14676.117412	0.005642	0.519062	0.247877	85.058983	85.187836	124.682236	4.672883	0.000000	1.778810	0.000000	0.000000	0.000000	-0.000637	0.039599	-0.079645	0.000000	0.000000	4.000000	21.000000	1.000000
14676.120746	0.005640	0.519235	0.247639	85.058983	85.187836	124.682236	4.672883	0.000000	1.778810	0.000000	0.000000	0.000000	-0.000570	0.051957	-0.071252	0.000000	0.000000	4.000000	21.000000	1.000000
14676.124079	0.005640	0.519235	0.247639	85.059578	85.262642	124.754570	4.672883	0.000000	1.778810	0.000000	0.000000	0.000000	-0.000570	0.051957	-0.071252	0.000000	0.000000	4.000000	21.000000	1.000000
14676.127412	0.005640	0.519235	0.247639	85.059578	85.262642	124.754570	4.672883	0.000000	1.778810	0.000000	0.000000	0.000000	-0.000570	0.051957	-0.071252	0.000000	0.000000	4.000000	21.000000	1.000000
14676.130746	0.005640	0.519235	0.247639	85.059578	85.262642	124.754570	4.672883	0.000000	1.778810	0.000000	0.000000	0.000000	-0.000570	0.051957	-0.071252	0.000000	0.000000	4.000000	21.000000	1.000000
14676.134079	0.005771	0.519477	0.247299	85.059891	85.304276	124.790894	4.672304	0.000000	1.780331	0.000000	0.000000	0.000000	0.039317	0.072486	-0.102040	0.000000	0.000000	4.000000	21.000000	1.000000
14676.137412	0.005771	0.519477	0.247299	85.059891	85.304276	124.790894	4.672304	0.000000	1.780331	0.000000	0.000000	0.000000	0.039317	0.072486	-0.102040	0.000000	0.000000	4.000000	21.000000	1.000000
14676.140746	0.005771	0.519477	0.247299	85.059891	85.304276	124.790894	4.672304	0.000000	1.780331	0.000000	0.000000	0.000000	0.039317	0.072486	-0.102040	0.000000	0.000000	4.000000	21.000000	1.000000
14676.144079	0.005771	0.519477	0.247299	85.060173	85.348427	124.827019	4.672313	0.000000	1.780307	0.000000	0.000000	0.000000	0.039317	0.072486	-0.102040	0.000000	0.000000	4.000000	21.000000	1.000000
14676.147412	0.005836	0.519581	0.247162	85.060173	85.348427	124.827019	4.672313	0.000000	1.780307	0.000000	0.000000	0.000000	0.019726	0.031287	-0.041079	0.000000	0.000000	4.000000	21.000000	1.000000
14676.150746	0.005836	0.519581	0.247162	85.060173	85.348427	124.827019	4.672313	0.000000	1.780307	0.000000	0.000000	0.000000	0.019726	0.031287	-0.041079	0.000000	0.000000	4.000000	21.000000	1.000000
14676.154079	0.005836	0.519581	0.247162	85.060455	85.389984	124.863274	4.672398	0.000000	1.780083	0.000000	0.000000	0.000000	0.019726	0.031287	-0.041079	0.000000	0.000000	4.000000	21.000000	1.000000
14676.157412	0.005902	0.519665	0.247011	85.060455	85.389984	124.863274	4.672398	0.000000	1.780083	0.000000	0.000000	0.000000	0.019683	0.025080	-0.045320	0.000000	0.000000	4.000000	21.000000	1.000000
14676.160746	0.005902	0.519665	0.247011	85.060455	85.389984	124.863274	4.672398	0.000000	1.780083	0.000000	0.000000	0.000000	0.019683	0.025080	-0.045320	0.000000	0.000000	4.000000	21.000000	1.000000
14676.164079	0.005902	0.519665	0.247011	85.061203	85.500870	124.971863	4.672449	0.000000	1.779950	0.000000	0.000000	0.000000	0.019683	0.025080	-0.045320	0.000000	0.000000	4.000000	21.000000	1.000000
14676.167412	0.005902	0.519665	0.247011	85.061203	85.500870	124.971863	4.672449	0.000000	1.779950	0.000000	0.000000	0.000000	0.019683	0.025080	-0.045320	0.000000	0.000000	4.000000	21.000000	1.000000
14676.170746	0.005968	0.519731	0.246878	85.061203	85.500870	124.971863	4.672449	0.000000	1.779950	0.000000	0.000000	0.000000	0.019719	0.019713	-0.040090	0.000000	0.000000	4.000000	21.000000	1.000000
14676.174079	0.005968	0.519731	0.246878	85.061760	85.575775	125.044304	4.672449	0.000000	1.779950	0.000000	0.000000	0.000000	0.019719	0.019713	-0.040090	0.000000	0.000000	4.000000	21.000000	1.000000
14676.177412	0.005968	0.519731	0.246878	85.061760	85.575775	125.044304	4.672449	0.000000	1.779950	0.000000	0.000000	0.000000	0.019719	0.019713	-0.040090	0.000000	0.000000	4.000000	21.000000	1.000000
14676.180746	0.005968	0.519731	0.246878	85.061760	85.575775	125.044304	4.672449	0.000000	1.779950	0.000000	0.000000	0.000000	0.019719	0.019713	-0.040090	0.000000	0.000000	4.000000	21.000000	1.000000
14676.184079	0.005965	0.519859	0.246580	85.062592	85.684105	125.153038	4.672542	0.000000	1.779705	0.000000	0.000000	0.000000	-0.000757	0.038570	-0.089351	0.000000	0.000000	4.000000	21.000000	1.000000
14676.187412	0.005965	0.519859	0.246580	85.062592	85.684105	125.153038	4.672542	0.000000	1.779705	0.000000	0.000000	0.000000	-0.000757	0.038570	-0.089351	0.000000	0.000000	4.000000	21.000000	1.000000
14676.190746	0.005965	0.519859	0.246580	85.062592	85.684105	125.153038	4.672542	0.000000	1.779705	0.000000	0.000000	0.000000	-0.000757	0.038570	-0.089351	0.000000	0.000000	4.000000	21.000000	1.000000
14676.194079	0.005965	0.519859	0.246580	85.063347	85.792480	125.261833	4.671811	0.000000	1.781624	0.000000	0.000000	0.000000	-0.000757	0.038570	-0.089351	0.000000	0.000000	4.000000	21.000000	1.000000
14676.197412	0.005964	0.519922	0.246415	85.063347	85.792480	125.261833	4.671811	0.000000	1.781624	0.000000	0.000000	0.000000	-0.000419	0.018859	-0.049432	0.000000	0.000000	4.000000	21.000000	1.000000
14676.200746	0.005964	0.519922	0.246415	85.063347	85.792480	125.261833	4.671811	0.000000	1.781624	0.000000	0.000000	0.000000	-0.000419	0.018859	-0.049432	0.000000	0.000000	4.000000	21.000000	1.000000
14676.204079	0.005964	0.519922	0.246415	85.064140	85.898170	125.370621	4.671405	0.000000	1.782687	0.000000	0.000000	0.000000	-0.000419	0.018859	-0.049432	0.000000	0.000000	4.000000	21.000000	1.000000
14676.207412	0.005964	0.519922	0.246415	85.064140	85.898170	125.370621	4.671405	0.000000	1.782687	0.000000	0.000000	0.000000	-0.000419	0.018859	-0.049432	0.000000	0.000000	4.000000	21.000000	1.000000
14676.210746	0.005929	0.519967	0.246268	85.064140	85.898170	125.370621	4.671405	0.000000	1.782687	0.000000	0.000000	0.000000	-0.010393	0.013471	-0.044113	0.000000	0.000000	4.000000	21.000000	1.000000
14676.214079	0.005929	0.519967	0.246268	85.062912	86.004181	125.481079	4.671405	0.000000	1.782687	0.000000	0.000000	0.000000	-0.010393	0.013471	-0.044113	0.000000	0.000000	4.000000	21.000000	1.000000
14676.217412	0.005929	0.519967	0.246268	85.062912	86.004181	125.481079	4.671405	0.000000	1.782687	0.000000	0.000000	0.000000	-0.010393	0.013471	-0.044113	0.000000	0.000000	4.000000	21.000000	1.000000
14676.220746	0.005929	0.519967	0.246268	85.062912	86.004181	125.481079	4.671405	0.000000	1.782687	0.000000	0.000000	0.000000	-0.010393	0.013471	-0.044113	0.000000	0.000000	4.000000	21.000000	1.000000
14676.224079	0.005894	0.520021	0.246009	85.063461	86.076553	125.553711	4.670832	0.000000	1.784189	0.000000	0.000000	0.000000	-0.010671	0.016303	-0.077833	0.000000	0.000000	4.000000	21.000000	1.000000
14676.227412	0.005894	0.520021	0.246009	85.063461	86.076553	125.553711	4.670832	0.000000	1.784189	0.000000	0.000000	0.000000	-0.000000	-0.000005	-0.000000	0.000000	0.000000	4.000000	21.000000	1.000000
14676.230746	0.005894	0.520021	0.246009	85.063461	86.076553	125.553711	4.670832	0.000000	1.784189	0.000000	0.000000	0.000000	-0.000000	-0.000005	-0.000000	0.000000	0.000000	4.000000	21.000000	1.000000
14676.234079	0.005894	0.520021	0.246009	85.062233	86.185287	125.664169	4.669979	0.000000	1.786420	0.000000	0.000000	0.000000	-0.000000	-0.000005	-0.000000	0.000000	0.000000	4.000000	21.000000	1.000000
14676.237412	0.005894	0.520021	0.246009	85.062233	86.185287	125.664169	4.669979	0.000000	1.786420	0.000000	0.000000	0.000000	-0.000000	-0.000005	-0.000000	0.000000	0.000000	4.000000	21.000000	1.000000
14676.240746	0.005893	0.520069	0.245893	85.062233	86.185287	125.664169	4.669979	0.000000	1.786420	0.000000	0.000000	0.000000	-0.000291	0.014314	-0.034749	0.000000	0.000000	4.000000	21.000000	1.000000
14676.244079	0.005893	0.520069	0.245893	85.062790	86.260300	125.736710	4.669979	0.000000	1.786420	0.000000	0.000000	0.000000	-0.000291	0.014314	-0.034749	0.000000	0.000000	4.000000	21.000000	1.000000
14676.247412	0.005893	0.520069	0.245893	85.062790	86.260300	125.736710	4.669979	0.000000	1.786420	0.000000	0.000000	0.000000	-0.000291	0.014314	-0.034749	0.000000	0.000000	4.000000	21.000000	1.000000
14676.250746	0.005893	0.520069	0.245893	85.062790	86.260300	125.736710	4.669979	0.000000	1.786420	0.000000	0.000000	0.000000	-0.000291	0.014314	-0.034749	0.000000	0.000000	4.000000	21.000000	1.000000
14676.254079	0.005924	0.520164	0.245661	85.063187	86.332558	125.809258	4.669692	0.000000	1.787170	0.000000	0.000000	0.000000	0.009427	0.028628	-0.069609	0.000000	0.000000	4.000000	21.000000	1.000000
14676.257412	0.005924	0.520164	0.245661	85.063187	86.332558	125.809258	4.669692	0.000000	1.787170	0.000000	0.000000	0.000000	0.009427	0.028628	-0.069609	0.000000	0.000000	4.000000	21.000000	1.000000
14676.260746	0.005924	0.520164	0.245661	85.063187	86.332558	125.809258	4.669692	0.000000	1.787170	0.000000	0.000000	0.000000	0.009427	0.028628	-0.069609	0.000000	0.000000	4.000000	21.000000	1.000000
14676.264079	0.005924	0.520164	0.245661	85.063385	86.368576	125.845428	4.669328	0.000000	1.788121	0.000000	0.000000	0.000000	0.009427	0.028628	-0.069609	0.000000	0.000000	4.000000	21.000000	1.000000
14676.267412	0.005923	0.520233	0.245559	85.063385	86.368576	125.845428	4.669328	0.000000	1.788121	0.000000	0.000000	0.000000	-0.000257	0.020490	-0.030543	0.000000	0.000000	4.000000	21.000000	1.000000
14676.270746	0.005923	0.520233	0.245559	85.063385	86.368576	125.845428	4.669328	0.000000	1.788121	0.000000	0.000000	0.000000	-0.000257	0.020490	-0.030543	0.000000	0.000000	4.000000	21.000000	1.000000
14676.274079	0.005923	0.520233	0.245559	85.063583	86.404823	125.881798	4.669075	0.000000	1.788782	0.000000	0.000000	0.000000	-0.000257	0.020490	-0.030543	0.000000	0.000000	4.000000	21.000000	1.000000
14676.277412	0.005923	0.520233	0.245559	85.063583	86.404823	125.881798	4.669075	0.000000	1.788782	0.000000	0.000000	0.000000	-0.000257	0.020490	-0.030543	0.000000	0.000000	4.000000	21.000000	1.000000
14676.280746	0.005922	0.520319	0.245439	85.063583	86.404823	125.881798	4.669075	0.000000	1.788782	0.000000	0.000000	0.000000	-0.000302	0.025797	-0.035817	0.000000	0.000000	4.000000	21.000000	1.000000
14676.284079	0.005922	0.520319	0.245439	85.064018	86.477043	125.954292	4.669075	0.000000	1.788782	0.000000	0.000000	0.000000	-0.000302	0.025797	-0.035817	0.000000	0.000000	4.000000	21.000000	1.000000
14676.287412	0.005922	0.520319	0.245439	85.064018	86.477043	125.954292	4.669075	0.000000	1.788782	0.000000	0.000000	0.000000	-0.000302	0.025797	-0.035817	0.000000	0.000000	4.000000	21.000000	1.000000
14676.290746	0.005922	0.520319	0.245439	85.064018	86.477043	125.954292	4.669075	0.000000	1.788782	0.000000	0.000000	0.000000	-0.000302	0.025797	-0.035817	0.000000	0.000000	4.000000	21.000000	1.000000
14676.294079	0.005853	0.520447	0.245141	85.064537	86.546722	126.026939	4.668777	0.000000	1.789557	0.000000	0.000000	0.000000	-0.020759	0.038355	-0.089461	0.000000	0.000000	4.000000	21.000000	1.000000
14676.297412	0.005853	0.520447	0.245141	85.064537	86.546722	126.026939	4.668777	0.000000	1.789557	0.000000	0.000000	0.000000	-0.020759	0.038355	-0.089461	0.000000	0.000000	4.000000	21.000000	1.000000
14676.300746	0.005853	0.520447	0.245141	85.064537	86.546722	126.026939	4.668777	0.000000	1.789557	0.000000	0.000000	0.000000	-0.020759	0.038355	-0.089461	0.000000	0.000000	4.000000	21.000000	1.000000
14676.304079	0.005853	0.520447	0.245141	85.065369	86.685997	126.172203	4.667609	0.000000	1.792603	0.000000	0.000000	0.000000	-0.020759	0.038355	-0.089461	0.000000	0.000000	4.000000	21.000000	1.000000
14676.307412	0.005818	0.520509	0.244976	85.065369	86.685997	126.172203	4.667609	0.000000	1.792603	0.000000	0.000000	0.000000	-0.010413	0.018749	-0.049503	0.000000	0.000000	4.000000	21.000000	1.000000
14676.310746	0.005818	0.520509	0.244976	85.065369	86.685997	126.172203	4.667609	0.000000	1.792603	0.000000	0.000000	0.000000	-0.010413	0.018749	-0.049503	0.000000	0.000000	4.000000	21.000000	1.000000
14676.314079	0.005818	0.520509	0.244976	85.066124	86.827950	126.317421	4.666983	0.000000	1.794232	0.000000	0.000000	0.000000	-0.010413	0.018749	-0.049503	0.000000	0.000000	4.000000	21.000000	1.000000
14676.317412	0.005818	0.520509	0.244976	85.066124	86.827950	126.317421	4.666983	0.000000	1.794232	0.000000	0.000000	0.000000	-0.010413	0.018749	-0.049503	0.000000	0.000000	4.000000	21.000000	1.000000
14676.320746	0.005783	0.520566	0.244748	85.066124	86.827950	126.317421	4.666983	0.000000	1.794232	0.000000	0.000000	0.000000	-0.010565	0.017002	-0.068535	0.000000	0.000000	4.000000	21.000000	1.000000
14676.324079	0.005783	0.520566	0.244748	85.069183	87.042389	126.534081	4.666983	0.000000	1.794232	0.000000	0.000000	0.000000	-0.010565	0.017002	-0.068535	0.000000	0.000000	4.000000	21.000000	1.000000
14676.327412	0.005783	0.520566	0.244748	85.069183	87.042389	126.534081	4.666983	0.000000	1.794232	0.000000	0.000000	0.000000	-0.010565	0.017002	-0.068535	0.000000	0.000000	4.000000	21.000000	1.000000
14676.330746	0.005783	0.520566	0.244748	85.069183	87.042389	126.534081	4.666983	0.000000	1.794232	0.000000	0.000000	0.000000	-0.010565	0.017002	-0.068535	0.000000	0.000000	4.000000	21.000000	1.000000
14676.334079	0.005678	0.520706	0.244160	85.070450	87.290573	126.788612	4.666197	0.000000	1.796275	0.000000	0.000000	0.000000	-0.031418	0.042020	-0.176207	0.000000	0.000000	4.000000	21.000000	1.000000
14676.337412	0.005678	0.520706	0.244160	85.070450	87.290573	126.788612	4.666197	0.000000	1.796275	0.000000	0.000000	0.000000	-0.031418	0.042020	-0.176207	0.000000	0.000000	4.000000	21.000000	1.000000
14676.340746	0.005678	0.520706	0.244160	85.070450	87.290573	126.788612	4.666197	0.000000	1.796275	0.000000	0.000000	0.000000	-0.031418	0.042020	-0.176207	0.000000	0.000000	4.000000	21.000000	1.000000
14676.344079	0.005678	0.520706	0.244160	85.071968	87.616745	127.116013	4.664075	0.000000	1.801778	0.000000	0.000000	0.000000	-0.031418	0.042020	-0.176207	0.000000	0.000000	4.000000	21.000000	1.000000
14676.347412	0.005675	0.520786	0.243769	85.071968	87.616745	127.116013	4.664075	0.000000	1.801778	0.000000	0.000000	0.000000	-0.000950	0.024113	-0.117402	0.000000	0.000000	4.000000	21.000000	1.000000
14676.350746	0.005675	0.520786	0.243769	85.071968	87.616745	127.116013	4.664075	0.000000	1.801778	0.000000	0.000000	0.000000	-0.000950	0.024113	-0.117402	0.000000	0.000000	4.000000	21.000000	1.000000
14676.354079	0.005675	0.520786	0.243769	85.073555	88.013008	127.516479	4.663082	0.000000	1.804347	0.000000	0.000000	0.000000	-0.000950	0.024113	-0.117402	0.000000	0.000000	4.000000	21.000000	1.000000
14676.357412	0.005675	0.520786	0.243769	85.073555	88.013008	127.516479	4.663082	0.000000	1.804347	0.000000	0.000000	0.000000	-0.000950	0.024113	-0.117402	0.000000	0.000000	4.000000	21.000000	1.000000
14676.360746	0.005638	0.520861	0.243314	85.073555	88.013008	127.516479	4.663082	0.000000	1.804347	0.000000	0.000000	0.000000	-0.011082	0.022330	-0.136488	0.000000	0.000000	4.000000	21.000000	1.000000
14676.364079	0.005638	0.520861	0.243314	85.075111	88.484802	127.990028	4.663082	0.000000	1.804347	0.000000	0.000000	0.000000	-0.011082	0.022330	-0.136488	0.000000	0.000000	4.000000	21.000000	1.000000
14676.367412	0.005634	0.520965	0.242760	85.075111	88.484802	127.990028	4.663082	0.000000	1.804347	0.000000	0.000000	0.000000	-0.001339	0.031143	-0.166369	0.000000	0.000000	4.000000	21.000000	1.000000
14676.370746	0.005634	0.520965	0.242760	85.075111	88.484802	127.990028	4.663082	0.000000	1.804347	0.000000	0.000000	0.000000	-0.001339	0.031143	-0.166369	0.000000	0.000000	4.000000	21.000000	1.000000
14676.374079	0.005634	0.520965	0.242760	85.076462	88.995972	128.500351	4.660285	0.000000	1.811558	0.000000	0.000000	0.000000	-0.001339	0.031143	-0.166369	0.000000	0.000000	4.000000	21.000000	1.000000
14676.377412	0.005634	0.520965	0.242760	85.076462	88.995972	128.500351	4.660285	0.000000	1.811558	0.000000	0.000000	0.000000	-0.001339	0.031143	-0.166369	0.000000	0.000000	4.000000	21.000000	1.000000
14676.380746	0.005662	0.521118	0.242119	85.076462	88.995972	128.500351	4.660285	0.000000	1.811558	0.000000	0.000000	0.000000	0.008413	0.046062	-0.192101	0.000000	0.000000	4.000000	21.000000	1.000000
14676.384079	0.005662	0.521118	0.242119	85.077454	89.582733	129.083817	4.660285	0.000000	1.811558	0.000000	0.000000	0.000000	0.008413	0.046062	-0.192101	0.000000	0.000000	4.000000	21.000000	1.000000
14676.387412	0.005755	0.521318	0.241361	85.077454	89.582733	129.083817	4.660285	0.000000	1.811558	0.000000	0.000000	0.000000	0.028004	0.060040	-0.227588	0.000000	0.000000	4.000000	21.000000	1.000000
14676.390746	0.005755	0.521318	0.241361	85.077454	89.582733	129.083817	4.660285	0.000000	1.811558	0.000000	0.000000	0.000000	0.028004	0.060040	-0.227588	0.000000	0.000000	4.000000	21.000000	1.000000
14676.394079	0.005755	0.521318	0.241361	85.078011	90.206039	129.703964	4.657527	0.000000	1.818638	0.000000	0.000000	0.000000	0.028004	0.060040	-0.227588	0.000000	0.000000	4.000000	21.000000	1.000000
14676.397412	0.005755	0.521318	0.241361	85.078011	90.206039	129.703964	4.657527	0.000000	1.818638	0.000000	0.000000	0.000000	0.028004	0.060040	-0.227588	0.000000	0.000000	4.000000	21.000000	1.000000
14676.400746	0.005814	0.521547	0.240502	85.078011	90.206039	129.703964	4.657527	0.000000	1.818638	0.000000	0.000000	0.000000	0.017750	0.068622	-0.257664	0.000000	0.000000	4.000000	21.000000	1.000000
14676.404079	0.005814	0.521547	0.240502	85.077850	90.941071	130.433563	4.657527	0.000000	1.818638	0.000000	0.000000	0.000000	0.017750	0.068622	-0.257664	0.000000	0.000000	4.000000	21.000000	1.000000
14676.407412	0.005872	0.521839	0.239506	85.077850	90.941071	130.433563	4.657527	0.000000	1.818638	0.000000	0.000000	0.000000	0.017356	0.087628	-0.298647	0.000000	0.000000	4.000000	21.000000	1.000000
14676.410746	0.005872	0.521839	0.239506	85.077850	90.941071	130.433563	4.657527	0.000000	1.818638	0.000000	0.000000	0.000000	0.017356	0.087628	-0.298647	0.000000	0.000000	4.000000	21.000000	1.000000
14676.414079	0.005872	0.521839	0.239506	85.076935	91.709732	131.199585	4.653520	0.000000	1.828867	0.000000	0.000000	0.000000	0.017356	0.087628	-0.298647	0.000000	0.000000	4.000000	21.000000	1.000000
14676.417412	0.005929	0.522197	0.238405	85.076935	91.709732	131.199585	4.653520	0.000000	1.828867	0.000000	0.000000	0.000000	0.017030	0.107364	-0.330250	0.000000	0.000000	4.000000	21.000000	1.000000
14676.420746	0.005929	0.522197	0.238405	85.076935	91.709732	131.199585	4.653520	0.000000	1.828867	0.000000	0.000000	0.000000	0.017030	0.107364	-0.330250	0.000000	0.000000	4.000000	21.000000	1.000000
14676.424079	0.005929	0.522197	0.238405	85.071213	92.515411	131.999985	4.651019	0.000000	1.835218	0.000000	0.000000	0.000000	0.017030	0.107364	-0.330250	0.000000	0.000000	4.000000	21.000000	1.000000
14676.427412	0.006050	0.522638	0.237180	85.071213	92.515411	131.999985	4.651019	0.000000	1.835218	0.000000	0.000000	0.000000	0.036424	0.132170	-0.367596	0.000000	0.000000	4.000000	21.000000	1.000000
14676.430746	0.006050	0.522638	0.237180	85.071213	92.515411	131.999985	4.651019	0.000000	1.835218	0.000000	0.000000	0.000000	0.036424	0.132170	-0.367596	0.000000	0.000000	4.000000	21.000000	1.000000
14676.434079	0.006050	0.522638	0.237180	85.049194	93.338654	132.825974	4.648592	0.000000	1.841357	0.000000	0.000000	0.000000	0.036424	0.132170	-0.367596	0.000000	0.000000	4.000000	21.000000	1.000000
14676.437412	0.006203	0.523160	0.235830	85.049194	93.338654	132.825974	4.648592	0.000000	1.841357	0.000000	0.000000	0.000000	0.045820	0.156710	-0.405143	0.000000	0.000000	4.000000	21.000000	1.000000
14676.440746	0.006203	0.523160	0.235830	85.049194	93.338654	132.825974	4.648592	0.000000	1.841357	0.000000	0.000000	0.000000	0.045820	0.156710	-0.405143	0.000000	0.000000	4.000000	21.000000	1.000000
14676.444079	0.006203	0.523160	0.235830	85.006920	94.207237	133.702667	4.646009	0.000000	1.847863	0.000000	0.000000	0.000000	0.045820	0.156710	-0.405143	0.000000	0.000000	4.000000	21.000000	1.000000
14676.447412	0.006485	0.523740	0.234305	85.006920	94.207237	133.702667	4.646009	0.000000	1.847863	0.000000	0.000000	0.000000	0.084543	0.173856	-0.457292	0.000000	0.000000	4.000000	21.000000	1.000000
14676.450746	0.006485	0.523740	0.234305	85.006920	94.207237	133.702667	4.646009	0.000000	1.847863	0.000000	0.000000	0.000000	0.084543	0.173856	-0.457292	0.000000	0.000000	4.000000	21.000000	1.000000
14676.454079	0.006485	0.523740	0.234305	84.945999	95.109985	134.620361	4.643797	0.000000	1.853414	0.000000	0.000000	0.000000	0.084543	0.173856	-0.457292	0.000000	0.000000	4.000000	21.000000	1.000000
14676.457412	0.006830	0.524382	0.232671	84.945999	95.109985	134.620361	4.643797	0.000000	1.853414	0.000000	0.000000	0.000000	0.103480	0.192604	-0.490290	0.000000	0.000000	4.000000	21.000000	1.000000
14676.460746	0.006830	0.524382	0.232671	84.945999	95.109985	134.620361	4.643797	0.000000	1.853414	0.000000	0.000000	0.000000	0.103480	0.192604	-0.490290	0.000000	0.000000	4.000000	21.000000	1.000000
14676.464079	0.006830	0.524382	0.232671	84.879639	96.064934	135.582397	4.641684	0.000000	1.858702	0.000000	0.000000	0.000000	0.103480	0.192604	-0.490290	0.000000	0.000000	4.000000	21.000000	1.000000
14676.467412	0.007269	0.525099	0.230875	84.879639	96.064934	135.582397	4.641684	0.000000	1.858702	0.000000	0.000000	0.000000	0.131862	0.215226	-0.538930	0.000000	0.000000	4.000000	21.000000	1.000000
14676.470746	0.007269	0.525099	0.230875	84.879639	96.064934	135.582397	4.641684	0.000000	1.858702	0.000000	0.000000	0.000000	0.131862	0.215226	-0.538930	0.000000	0.000000	4.000000	21.000000	1.000000
14676.474079	0.007269	0.525099	0.230875	84.820587	97.090599	136.600739	4.639740	0.000000	1.863547	0.000000	0.000000	0.000000	0.131862	0.215226	-0.538930	0.000000	0.000000	4.000000	21.000000	1.000000
14676.477412	0.007802	0.525890	0.228914	84.820587	97.090599	136.600739	4.639740	0.000000	1.863547	0.000000	0.000000	0.000000	0.159911	0.237438	-0.588129	0.000000	0.000000	4.000000	21.000000	1.000000
14676.480746	0.007802	0.525890	0.228914	84.820587	97.090599	136.600739	4.639740	0.000000	1.863547	0.000000	0.000000	0.000000	0.159911	0.237438	-0.588129	0.000000	0.000000	4.000000	21.000000	1.000000
14676.484079	0.007802	0.525890	0.228914	84.789696	98.202744	137.673553	4.637956	0.000000	1.867984	0.000000	0.000000	0.000000	0.159911	0.237438	-0.588129	0.000000	0.000000	4.000000	21.000000	1.000000
14676.487412	0.008461	0.526720	0.226824	84.789696	98.202744	137.673553	4.637956	0.000000	1.867984	0.000000	0.000000	0.000000	0.197460	0.248905	-0.627082	0.000000	0.000000	4.000000	21.000000	1.000000
14676.490746	0.008461	0.526720	0.226824	84.789696	98.202744	137.673553	4.637956	0.000000	1.867984	0.000000	0.000000	0.000000	0.197460	0.248905	-0.627082	0.000000	0.000000	4.000000	21.000000	1.000000
14676.494079	0.008461	0.526720	0.226824	84.772911	99.414696	138.829086	4.636654	0.000000	1.871214	0.000000	0.000000	0.000000	0.197460	0.248905	-0.627082	0.000000	0.000000	4.000000	21.000000	1.000000
14676.497412	0.009210	0.527641	0.224580	84.772911	99.414696	138.829086	4.636654	0.000000	1.871214	0.000000	0.000000	0.000000	0.224732	0.276302	-0.673100	0.000000	0.000000	4.000000	21.000000	1.000000
14676.500746	0.009210	0.527641	0.224580	84.772911	99.414696	138.829086	4.636654	0.000000	1.871214	0.000000	0.000000	0.000000	0.224732	0.276302	-0.673100	0.000000	0.000000	4.000000	21.000000	1.000000
14676.504079	0.009210	0.527641	0.224580	84.754768	100.701775	140.047821	4.635533	0.000000	1.873990	0.000000	0.000000	0.000000	0.224732	0.276302	-0.673100	0.000000	0.000000	4.000000	21.000000	1.000000
14676.507412	0.010017	0.528581	0.222222	84.754768	100.701775	140.047821	4.635533	0.000000	1.873990	0.000000	0.000000	0.000000	0.242059	0.281890	-0.707404	0.000000	0.000000	4.000000	21.000000	1.000000
14676.510746	0.010017	0.528581	0.222222	84.754768	100.701775	140.047821	4.635533	0.000000	1.873990	0.000000	0.000000	0.000000	0.242059	0.281890	-0.707404	0.000000	0.000000	4.000000	21.000000	1.000000
14676.514079	0.010017	0.528581	0.222222	84.733109	102.049332	141.324585	4.634471	0.000000	1.876613	0.000000	0.000000	0.000000	0.242059	0.281890	-0.707404	0.000000	0.000000	4.000000	21.000000	1.000000
14676.517412	0.010912	0.529571	0.219711	84.733109	102.049332	141.324585	4.634471	0.000000	1.876613	0.000000	0.000000	0.000000	0.268512	0.297187	-0.753432	0.000000	0.000000	4.000000	21.000000	1.000000
14676.520746	0.010912	0.529571	0.219711	84.733109	102.049332	141.324585	4.634471	0.000000	1.876613	0.000000	0.000000	0.000000	0.268512	0.297187	-0.753432	0.000000	0.000000	4.000000	21.000000	1.000000
14676.524079	0.010912	0.529571	0.219711	84.710014	103.432648	142.627762	4.633576	0.000000	1.878822	0.000000	0.000000	0.000000	0.268512	0.297187	-0.753432	0.000000	0.000000	4.000000	21.000000	1.000000
14676.527412	0.011894	0.530598	0.217096	84.710014	103.432648	142.627762	4.633576	0.000000	1.878822	0.000000	0.000000	0.000000	0.294722	0.308037	-0.784565	0.000000	0.000000	4.000000	21.000000	1.000000
14676.530746	0.011894	0.530598	0.217096	84.710014	103.432648	142.627762	4.633576	0.000000	1.878822	0.000000	0.000000	0.000000	0.294722	0.308037	-0.784565	0.000000	0.000000	4.000000	21.000000	1.000000
14676.534079	0.011894	0.530598	0.217096	84.687103	104.859940	143.961487	4.632996	0.000000	1.880252	0.000000	0.000000	0.000000	0.294722	0.308037	-0.784565	0.000000	0.000000	4.000000	21.000000	1.000000
14676.537412	0.012963	0.531643	0.214394	84.687103	104.859940	143.961487	4.632996	0.000000	1.880252	0.000000	0.000000	0.000000	0.320559	0.313544	-0.810559	0.000000	0.000000	4.000000	21.000000	1.000000
14676.540746	0.012963	0.531643	0.214394	84.687103	104.859940	143.961487	4.632996	0.000000	1.880252	0.000000	0.000000	0.000000	0.320559	0.313544	-0.810559	0.000000	0.000000	4.000000	21.000000	1.000000
14676.544079	0.012963	0.531643	0.214394	84.677589	106.345230	145.330246	4.632786	0.000000	1.880771	0.000000	0.000000	0.000000	0.320559	0.313544	-0.810559	0.000000	0.000000	4.000000	21.000000	1.000000
14676.547412	0.014148	0.532710	0.211637	84.677589	106.345230	145.330246	4.632786	0.000000	1.880771	0.000000	0.000000	0.000000	0.355655	0.319897	-0.827101	0.000000	0.000000	4.000000	21.000000	1.000000
14676.550746	0.014148	0.532710	0.211637	84.677589	106.345230	145.330246	4.632786	0.000000	1.880771	0.000000	0.000000	0.000000	0.355655	0.319897	-0.827101	0.000000	0.000000	4.000000	21.000000	1.000000
14676.554079	0.014148	0.532710	0.211637	84.708794	107.908089	146.737198	4.633290	0.000000	1.879526	0.000000	0.000000	0.000000	0.355655	0.319897	-0.827101	0.000000	0.000000	4.000000	21.000000	1.000000
14676.557412	0.015452	0.533792	0.208944	84.708794	107.908089	146.737198	4.633290	0.000000	1.879526	0.000000	0.000000	0.000000	0.391027	0.324645	-0.807954	0.000000	0.000000	4.000000	21.000000	1.000000
14676.560746	0.015452	0.533792	0.208944	84.708794	107.908089	146.737198	4.633290	0.000000	1.879526	0.000000	0.000000	0.000000	0.391027	0.324645	-0.807954	0.000000	0.000000	4.000000	21.000000	1.000000
14676.564079	0.015452	0.533792	0.208944	84.796135	109.532982	148.157135	4.634919	0.000000	1.875507	0.000000	0.000000	0.000000	0.391027	0.324645	-0.807954	0.000000	0.000000	4.000000	21.000000	1.000000
14676.567412	0.016935	0.534874	0.206332	84.796135	109.532982	148.157135	4.634919	0.000000	1.875507	0.000000	0.000000	0.000000	0.445115	0.324655	-0.783468	0.000000	0.000000	4.000000	21.000000	1.000000
14676.570746	0.016935	0.534874	0.206332	84.796135	109.532982	148.157135	4.634919	0.000000	1.875507	0.000000	0.000000	0.000000	0.445115	0.324655	-0.783468	0.000000	0.000000	4.000000	21.000000	1.000000
14676.574079	0.016935	0.534874	0.206332	84.933258	111.382553	149.745270	4.638248	0.000000	1.867257	0.000000	0.000000	0.000000	0.445115	0.324655	-0.783468	0.000000	0.000000	4.000000	21.000000	1.000000
14676.577412	0.018568	0.535945	0.203856	84.933258	111.382553	149.745270	4.638248	0.000000	1.867257	0.000000	0.000000	0.000000	0.489763	0.321259	-0.742772	0.000000	0.000000	4.000000	21.000000	1.000000
14676.580746	0.018568	0.535945	0.203856	84.933258	111.382553	149.745270	4.638248	0.000000	1.867257	0.000000	0.000000	0.000000	0.489763	0.321259	-0.742772	0.000000	0.000000	4.000000	21.000000	1.000000
14676.584079	0.018568	0.535945	0.203856	85.109917	113.473160	151.527512	4.643249	0.000000	1.854788	0.000000	0.000000	0.000000	0.489763	0.321259	-0.742772	0.000000	0.000000	4.000000	21.000000	1.000000
14676.587412	0.020350	0.536994	0.201570	85.109917	113.473160	151.527512	4.643249	0.000000	1.854788	0.000000	0.000000	0.000000	0.534722	0.314741	-0.685882	0.000000	0.000000	4.000000	21.000000	1.000000
14676.590746	0.020350	0.536994	0.201570	85.109917	113.473160	151.527512	4.643249	0.000000	1.854788	0.000000	0.000000	0.000000	0.534722	0.314741	-0.685882	0.000000	0.000000	4.000000	21.000000	1.000000
14676.594079	0.020350	0.536994	0.201570	85.309731	115.715317	153.433487	4.650124	0.000000	1.837484	0.000000	0.000000	0.000000	0.534722	0.314741	-0.685882	0.000000	0.000000	4.000000	21.000000	1.000000
14676.597412	0.022217	0.538030	0.199389	85.309731	115.715317	153.433487	4.650124	0.000000	1.837484	0.000000	0.000000	0.000000	0.560116	0.310925	-0.654360	0.000000	0.000000	4.000000	21.000000	1.000000
14676.600746	0.022217	0.538030	0.199389	85.309731	115.715317	153.433487	4.650124	0.000000	1.837484	0.000000	0.000000	0.000000	0.560116	0.310925	-0.654360	0.000000	0.000000	4.000000	21.000000	1.000000
14676.604079	0.022217	0.538030	0.199389	85.489029	117.897179	155.290710	4.658105	0.000000	1.817155	0.000000	0.000000	0.000000	0.560116	0.310925	-0.654360	0.000000	0.000000	4.000000	21.000000	1.000000
14676.607412	0.024106	0.539087	0.197276	85.489029	117.897179	155.290710	4.658105	0.000000	1.817155	0.000000	0.000000	0.000000	0.566472	0.316922	-0.633641	0.000000	0.000000	4.000000	21.000000	1.000000
14676.610746	0.024106	0.539087	0.197276	85.489029	117.897179	155.290710	4.658105	0.000000	1.817155	0.000000	0.000000	0.000000	0.566472	0.316922	-0.633641	0.000000	0.000000	4.000000	21.000000	1.000000
14676.614079	0.024106	0.539087	0.197276	85.615005	119.807159	156.916107	4.666578	0.000000	1.795285	0.000000	0.000000	0.000000	0.566472	0.316922	-0.633641	0.000000	0.000000	4.000000	21.000000	1.000000
14676.617412	0.025982	0.540210	0.195177	85.615005	119.807159	156.916107	4.666578	0.000000	1.795285	0.000000	0.000000	0.000000	0.562954	0.337071	-0.629924	0.000000	0.000000	4.000000	21.000000	1.000000
14676.620746	0.025982	0.540210	0.195177	85.615005	119.807159	156.916107	4.666578	0.000000	1.795285	0.000000	0.000000	0.000000	0.562954	0.337071	-0.629924	0.000000	0.000000	4.000000	21.000000	1.000000
14676.624079	0.025982	0.540210	0.195177	85.660904	121.699440	158.589539	4.675104	0.000000	1.772966	0.000000	0.000000	0.000000	0.562954	0.337071	-0.629924	0.000000	0.000000	4.000000	21.000000	1.000000
14676.627412	0.027813	0.541372	0.193007	85.660904	121.699440	158.589539	4.675104	0.000000	1.772966	0.000000	0.000000	0.000000	0.549142	0.348438	-0.650961	0.000000	0.000000	4.000000	21.000000	1.000000
14676.630746	0.027813	0.541372	0.193007	85.660904	121.699440	158.589539	4.675104	0.000000	1.772966	0.000000	0.000000	0.000000	0.549142	0.348438	-0.650961	0.000000	0.000000	4.000000	21.000000	1.000000
14676.634079	0.027813	0.541372	0.193007	85.533493	125.257874	161.979599	4.683160	0.000000	1.751573	0.000000	0.000000	0.000000	0.549142	0.348438	-0.650961	0.000000	0.000000	4.000000	21.000000	1.000000
14676.637412	0.029531	0.542667	0.190686	85.533493	125.257874	161.979599	4.683160	0.000000	1.751573	0.000000	0.000000	0.000000	0.515642	0.388661	-0.696192	0.000000	0.000000	4.000000	21.000000	1.000000
14676.640746	0.029531	0.542667	0.190686	85.533493	125.257874	161.979599	4.683160	0.000000	1.751573	0.000000	0.000000	0.000000	0.515642	0.388661	-0.696192	0.000000	0.000000	4.000000	21.000000	1.000000
14676.644079	0.029531	0.542667	0.190686	85.178703	131.005386	167.641327	4.689991	0.000000	1.733201	0.000000	0.000000	0.000000	0.515642	0.388661	-0.696192	0.000000	0.000000	4.000000	21.000000	1.000000
14676.647412	0.031136	0.543999	0.188173	85.178703	131.005386	167.641327	4.689991	0.000000	1.733201	0.000000	0.000000	0.000000	0.481450	0.399508	-0.753821	0.000000	0.000000	4.000000	21.000000	1.000000
14676.650746	0.031136	0.543999	0.188173	85.178703	131.005386	167.641327	4.689991	0.000000	1.733201	0.000000	0.000000	0.000000	0.481450	0.399508	-0.753821	0.000000	0.000000	4.000000	21.000000	1.000000
14676.654079	0.031136	0.543999	0.188173	84.719177	136.664307	173.611740	4.695454	0.000000	1.718346	0.000000	0.000000	0.000000	0.481450	0.399508	-0.753821	0.000000	0.000000	4.000000	21.000000	1.000000
14676.657412	0.032691	0.545409	0.185529	84.719177	136.664307	173.611740	4.695454	0.000000	1.718346	0.000000	0.000000	0.000000	0.466378	0.423012	-0.793308	0.000000	0.000000	4.000000	21.000000	1.000000
14676.660746	0.032691	0.545409	0.185529	84.719177	136.664307	173.611740	4.695454	0.000000	1.718346	0.000000	0.000000	0.000000	0.466378	0.423012	-0.793308	0.000000	0.000000	4.000000	21.000000	1.000000
14676.664079	0.032691	0.545409	0.185529	84.238258	141.249008	179.168533	4.700234	0.000000	1.705227	0.000000	0.000000	0.000000	0.466378	0.423012	-0.793308	0.000000	0.000000	4.000000	21.000000	1.000000
14676.667412	0.034164	0.546895	0.182753	84.238258	141.249008	179.168533	4.700234	0.000000	1.705227	0.000000	0.000000	0.000000	0.441974	0.445817	-0.832713	0.000000	0.000000	4.000000	21.000000	1.000000
14676.670746	0.034164	0.546895	0.182753	84.238258	141.249008	179.168533	4.700234	0.000000	1.705227	0.000000	0.000000	0.000000	0.441974	0.445817	-0.832713	0.000000	0.000000	4.000000	21.000000	1.000000
14676.674079	0.034164	0.546895	0.182753	83.773224	144.859711	-176.259109	4.704070	0.000000	1.694618	0.000000	0.000000	0.000000	0.441974	0.445817	-0.832713	0.000000	0.000000	4.000000	21.000000	1.000000
14676.677412	0.035620	0.548375	0.179907	83.773224	144.859711	-176.259109	4.704070	0.000000	1.694618	0.000000	0.000000	0.000000	0.436711	0.444029	-0.853989	0.000000	0.000000	4.000000	21.000000	1.000000
14676.680746	0.035620	0.548375	0.179907	83.773224	144.859711	-176.259109	4.704070	0.000000	1.694618	0.000000	0.000000	0.000000	0.436711	0.444029	-0.853989	0.000000	0.000000	4.000000	21.000000	1.000000
14676.684079	0.035620	0.548375	0.179907	83.329056	147.762024	-172.906708	4.707649	0.000000	1.684650	0.000000	0.000000	0.000000	0.436711	0.444029	-0.853989	0.000000	0.000000	4.000000	21.000000	1.000000
14676.687412	0.037146	0.549898	0.176958	83.329056	147.762024	-172.906708	4.707649	0.000000	1.684650	0.000000	0.000000	0.000000	0.457936	0.456810	-0.884542	0.000000	0.000000	4.000000	21.000000	1.000000
14676.690746	0.037146	0.549898	0.176958	83.329056	147.762024	-172.906708	4.707649	0.000000	1.684650	0.000000	0.000000	0.000000	0.457936	0.456810	-0.884542	0.000000	0.000000	4.000000	21.000000	1.000000
14676.694079	0.037146	0.549898	0.176958	82.914680	150.193451	-170.515518	4.711617	0.000000	1.673520	0.000000	0.000000	0.000000	0.457936	0.456810	-0.884542	0.000000	0.000000	4.000000	21.000000	1.000000
14676.697412	0.038715	0.551383	0.173974	82.914680	150.193451	-170.515518	4.711617	0.000000	1.673520	0.000000	0.000000	0.000000	0.470761	0.445508	-0.895316	0.000000	0.000000	4.000000	21.000000	1.000000
14676.700746	0.038715	0.551383	0.173974	82.914680	150.193451	-170.515518	4.711617	0.000000	1.673520	0.000000	0.000000	0.000000	0.470761	0.445508	-0.895316	0.000000	0.000000	4.000000	21.000000	1.000000
14676.704079	0.038715	0.551383	0.173974	82.541389	152.245987	-168.571640	4.715954	0.000000	1.661258	0.000000	0.000000	0.000000	0.470761	0.445508	-0.895316	0.000000	0.000000	4.000000	21.000000	1.000000
14676.707412	0.040265	0.552845	0.170937	82.541389	152.245987	-168.571640	4.715954	0.000000	1.661258	0.000000	0.000000	0.000000	0.464976	0.438567	-0.911127	0.000000	0.000000	4.000000	21.000000	1.000000
14676.710746	0.040265	0.552845	0.170937	82.541389	152.245987	-168.571640	4.715954	0.000000	1.661258	0.000000	0.000000	0.000000	0.464976	0.438567	-0.911127	0.000000	0.000000	4.000000	21.000000	1.000000
14676.714079	0.040265	0.552845	0.170937	82.238937	153.856949	-166.845123	4.720093	0.000000	1.649461	0.000000	0.000000	0.000000	0.464976	0.438567	-0.911127	0.000000	0.000000	4.000000	21.000000	1.000000
14676.717412	0.041792	0.554258	0.167796	82.238937	153.856949	-166.845123	4.720093	0.000000	1.649461	0.000000	0.000000	0.000000	0.458045	0.423879	-0.942168	0.000000	0.000000	4.000000	21.000000	1.000000
14676.720746	0.041792	0.554258	0.167796	82.238937	153.856949	-166.845123	4.720093	0.000000	1.649461	0.000000	0.000000	0.000000	0.458045	0.423879	-0.942168	0.000000	0.000000	4.000000	21.000000	1.000000
14676.724079	0.041792	0.554258	0.167796	82.069916	154.997635	-165.024872	4.723845	0.000000	1.638685	0.000000	0.000000	0.000000	0.458045	0.423879	-0.942168	0.000000	0.000000	4.000000	21.000000	1.000000
14676.727412	0.043239	0.555558	0.164602	82.069916	154.997635	-165.024872	4.723845	0.000000	1.638685	0.000000	0.000000	0.000000	0.434111	0.390180	-0.958248	0.000000	0.000000	4.000000	21.000000	1.000000
14676.730746	0.043239	0.555558	0.164602	82.069916	154.997635	-165.024872	4.723845	0.000000	1.638685	0.000000	0.000000	0.000000	0.434111	0.390180	-0.958248	0.000000	0.000000	4.000000	21.000000	1.000000
14676.734079	0.043239	0.555558	0.164602	82.051071	155.756989	-163.452301	4.726851	0.000000	1.629993	0.000000	0.000000	0.000000	0.434111	0.390180	-0.958248	0.000000	0.000000	4.000000	21.000000	1.000000
14676.737412	0.044604	0.556809	0.161308	82.051071	155.756989	-163.452301	4.726851	0.000000	1.629993	0.000000	0.000000	0.000000	0.409310	0.375283	-0.988130	0.000000	0.000000	4.000000	21.000000	1.000000
14676.740746	0.044604	0.556809	0.161308	82.051071	155.756989	-163.452301	4.726851	0.000000	1.629993	0.000000	0.000000	0.000000	0.409310	0.375283	-0.988130	0.000000	0.000000	4.000000	21.000000	1.000000
14676.744079	0.044604	0.556809	0.161308	82.102875	156.101440	-162.759933	4.728912	0.000000	1.624003	0.000000	0.000000	0.000000	0.409310	0.375283	-0.988130	0.000000	0.000000	4.000000	21.000000	1.000000
14676.747412	0.045890	0.558055	0.157981	82.102875	156.101440	-162.759933	4.728912	0.000000	1.624003	0.000000	0.000000	0.000000	0.386022	0.373816	-0.998209	0.000000	0.000000	4.000000	21.000000	1.000000
14676.750746	0.045890	0.558055	0.157981	82.102875	156.101440	-162.759933	4.728912	0.000000	1.624003	0.000000	0.000000	0.000000	0.386022	0.373816	-0.998209	0.000000	0.000000	4.000000	21.000000	1.000000
14676.754079	0.045890	0.558055	0.157981	82.215599	155.889145	-162.969421	4.730236	0.000000	1.620145	0.000000	0.000000	0.000000	0.386022	0.373816	-0.998209	0.000000	0.000000	4.000000	21.000000	1.000000
14676.757412	0.047186	0.559276	0.154598	82.215599	155.889145	-162.969421	4.730236	0.000000	1.620145	0.000000	0.000000	0.000000	0.388723	0.366235	-1.014782	0.000000	0.000000	4.000000	21.000000	1.000000
14676.760746	0.047186	0.559276	0.154598	82.215599	155.889145	-162.969421	4.730236	0.000000	1.620145	0.000000	0.000000	0.000000	0.388723	0.366235	-1.014782	0.000000	0.000000	4.000000	21.000000	1.000000
14676.764079	0.047186	0.559276	0.154598	82.423347	155.258026	-163.378067	4.731521	0.000000	1.616387	0.000000	0.000000	0.000000	0.388723	0.366235	-1.014782	0.000000	0.000000	4.000000	21.000000	1.000000
14676.767412	0.048465	0.560497	0.151214	82.423347	155.258026	-163.378067	4.731521	0.000000	1.616387	0.000000	0.000000	0.000000	0.383720	0.366272	-1.015356	0.000000	0.000000	4.000000	21.000000	1.000000
14676.770746	0.048465	0.560497	0.151214	82.423347	155.258026	-163.378067	4.731521	0.000000	1.616387	0.000000	0.000000	0.000000	0.383720	0.366272	-1.015356	0.000000	0.000000	4.000000	21.000000	1.000000
14676.774079	0.048465	0.560497	0.151214	82.713257	154.260818	-164.053268	4.732696	0.000000	1.612943	0.000000	0.000000	0.000000	0.383720	0.366272	-1.015356	0.000000	0.000000	4.000000	21.000000	1.000000
14676.777412	0.049790	0.561711	0.147880	82.713257	154.260818	-164.053268	4.732696	0.000000	1.612943	0.000000	0.000000	0.000000	0.397369	0.364112	-1.000082	0.000000	0.000000	4.000000	21.000000	1.000000
14676.780746	0.049790	0.561711	0.147880	82.713257	154.260818	-164.053268	4.732696	0.000000	1.612943	0.000000	0.000000	0.000000	0.397369	0.364112	-1.000082	0.000000	0.000000	4.000000	21.000000	1.000000
14676.784079	0.049790	0.561711	0.147880	83.059517	152.921219	-165.185349	4.734536	0.000000	1.607537	0.000000	0.000000	0.000000	0.397369	0.364112	-1.000082	0.000000	0.000000	4.000000	21.000000	1.000000
14676.787412	0.051247	0.562904	0.144612	83.059517	152.921219	-165.185349	4.734536	0.000000	1.607537	0.000000	0.000000	0.000000	0.437142	0.358129	-0.980501	0.000000	0.000000	4.000000	21.000000	1.000000
14676.790746	0.051247	0.562904	0.144612	83.059517	152.921219	-165.185349	4.734536	0.000000	1.607537	0.000000	0.000000	0.000000	0.437142	0.358129	-0.980501	0.000000	0.000000	4.000000	21.000000	1.000000
14676.794079	0.051247	0.562904	0.144612	83.424660	151.330963	-166.550751	4.737990	0.000000	1.597327	0.000000	0.000000	0.000000	0.437142	0.358129	-0.980501	0.000000	0.000000	4.000000	21.000000	1.000000
14676.797412	0.052809	0.564034	0.141438	83.424660	151.330963	-166.550751	4.737990	0.000000	1.597327	0.000000	0.000000	0.000000	0.468636	0.338728	-0.952040	0.000000	0.000000	4.000000	21.000000	1.000000
14676.800746	0.052809	0.564034	0.141438	83.424660	151.330963	-166.550751	4.737990	0.000000	1.597327	0.000000	0.000000	0.000000	0.468636	0.338728	-0.952040	0.000000	0.000000	4.000000	21.000000	1.000000
14676.804079	0.052809	0.564034	0.141438	83.787315	149.574463	-168.073593	4.742964	0.000000	1.582497	0.000000	0.000000	0.000000	0.468636	0.338728	-0.952040	0.000000	0.000000	4.000000	21.000000	1.000000
14676.807412	0.054391	0.565185	0.138372	83.787315	149.574463	-168.073593	4.742964	0.000000	1.582497	0.000000	0.000000	0.000000	0.474580	0.345429	-0.919980	0.000000	0.000000	4.000000	21.000000	1.000000
14676.810746	0.054391	0.565185	0.138372	83.787315	149.574463	-168.073593	4.742964	0.000000	1.582497	0.000000	0.000000	0.000000	0.474580	0.345429	-0.919980	0.000000	0.000000	4.000000	21.000000	1.000000
14676.814079	0.054391	0.565185	0.138372	84.159431	147.787537	-169.667877	4.748690	0.000000	1.565232	0.000000	0.000000	0.000000	0.474580	0.345429	-0.919980	0.000000	0.000000	4.000000	21.000000	1.000000
14676.817412	0.055994	0.566295	0.135425	84.159431	147.787537	-169.667877	4.748690	0.000000	1.565232	0.000000	0.000000	0.000000	0.481076	0.332864	-0.884070	0.000000	0.000000	4.000000	21.000000	1.000000
14676.820746	0.055994	0.566295	0.135425	84.159431	147.787537	-169.667877	4.748690	0.000000	1.565232	0.000000	0.000000	0.000000	0.481076	0.332864	-0.884070	0.000000	0.000000	4.000000	21.000000	1.000000
14676.824079	0.055994	0.566295	0.135425	84.532410	146.188187	-171.309189	4.755248	0.000000	1.545193	0.000000	0.000000	0.000000	0.481076	0.332864	-0.884070	0.000000	0.000000	4.000000	21.000000	1.000000
14676.827412	0.057593	0.567364	0.132602	84.532410	146.188187	-171.309189	4.755248	0.000000	1.545193	0.000000	0.000000	0.000000	0.479441	0.320912	-0.846987	0.000000	0.000000	4.000000	21.000000	1.000000
14676.830746	0.057593	0.567364	0.132602	84.532410	146.188187	-171.309189	4.755248	0.000000	1.545193	0.000000	0.000000	0.000000	0.479441	0.320912	-0.846987	0.000000	0.000000	4.000000	21.000000	1.000000
14676.834079	0.057593	0.567364	0.132602	84.893860	144.964874	-172.614700	4.762382	0.000000	1.523063	0.000000	0.000000	0.000000	0.479441	0.320912	-0.846987	0.000000	0.000000	4.000000	21.000000	1.000000
14676.837412	0.059098	0.568453	0.129863	84.893860	144.964874	-172.614700	4.762382	0.000000	1.523063	0.000000	0.000000	0.000000	0.451643	0.326710	-0.821653	0.000000	0.000000	4.000000	21.000000	1.000000
14676.840746	0.059098	0.568453	0.129863	84.893860	144.964874	-172.614700	4.762382	0.000000	1.523063	0.000000	0.000000	0.000000	0.451643	0.326710	-0.821653	0.000000	0.000000	4.000000	21.000000	1.000000
14676.844079	0.059098	0.568453	0.129863	85.227676	144.037827	-173.461945	4.769043	0.000000	1.502073	0.000000	0.000000	0.000000	0.451643	0.326710	-0.821653	0.000000	0.000000	4.000000	21.000000	1.000000
14676.847412	0.060486	0.569498	0.127225	85.227676	144.037827	-173.461945	4.769043	0.000000	1.502073	0.000000	0.000000	0.000000	0.416488	0.313475	-0.791401	0.000000	0.000000	4.000000	21.000000	1.000000
14676.850746	0.060486	0.569498	0.127225	85.227676	144.037827	-173.461945	4.769043	0.000000	1.502073	0.000000	0.000000	0.000000	0.416488	0.313475	-0.791401	0.000000	0.000000	4.000000	21.000000	1.000000
14676.854079	0.060486	0.569498	0.127225	85.505333	142.882385	-174.240860	4.775000	0.000000	1.483029	0.000000	0.000000	0.000000	0.416488	0.313475	-0.791401	0.000000	0.000000	4.000000	21.000000	1.000000
14676.857412	0.061873	0.570571	0.124702	85.505333	142.882385	-174.240860	4.775000	0.000000	1.483029	0.000000	0.000000	0.000000	0.415980	0.321951	-0.756747	0.000000	0.000000	4.000000	21.000000	1.000000
14676.860746	0.061873	0.570571	0.124702	85.505333	142.882385	-174.240860	4.775000	0.000000	1.483029	0.000000	0.000000	0.000000	0.415980	0.321951	-0.756747	0.000000	0.000000	4.000000	21.000000	1.000000
14676.864079	0.061873	0.570571	0.124702	85.719292	141.251404	-175.285110	4.781504	0.000000	1.461921	0.000000	0.000000	0.000000	0.415980	0.321951	-0.756747	0.000000	0.000000	4.000000	21.000000	1.000000
14676.867412	0.063258	0.571622	0.122287	85.719292	141.251404	-175.285110	4.781504	0.000000	1.461921	0.000000	0.000000	0.000000	0.415496	0.315322	-0.724616	0.000000	0.000000	4.000000	21.000000	1.000000
14676.870746	0.063258	0.571622	0.122287	85.719292	141.251404	-175.285110	4.781504	0.000000	1.461921	0.000000	0.000000	0.000000	0.415496	0.315322	-0.724616	0.000000	0.000000	4.000000	21.000000	1.000000
14676.874079	0.063258	0.571622	0.122287	85.874313	139.442276	-176.883347	4.788527	0.000000	1.438753	0.000000	0.000000	0.000000	0.415496	0.315322	-0.724616	0.000000	0.000000	4.000000	21.000000	1.000000
14676.877412	0.064700	0.572724	0.119998	85.874313	139.442276	-176.883347	4.788527	0.000000	1.438753	0.000000	0.000000	0.000000	0.432580	0.330343	-0.686707	0.000000	0.000000	4.000000	21.000000	1.000000
14676.880746	0.064700	0.572724	0.119998	85.874313	139.442276	-176.883347	4.788527	0.000000	1.438753	0.000000	0.000000	0.000000	0.432580	0.330343	-0.686707	0.000000	0.000000	4.000000	21.000000	1.000000
14676.884079	0.064700	0.572724	0.119998	85.995422	137.877975	-178.492203	4.796755	0.000000	1.411078	0.000000	0.000000	0.000000	0.432580	0.330343	-0.686707	0.000000	0.000000	4.000000	21.000000	1.000000
14676.887412	0.066246	0.573829	0.117761	85.995422	137.877975	-178.492203	4.796755	0.000000	1.411078	0.000000	0.000000	0.000000	0.463875	0.331642	-0.671019	0.000000	0.000000	4.000000	21.000000	1.000000
14676.890746	0.066246	0.573829	0.117761	85.995422	137.877975	-178.492203	4.796755	0.000000	1.411078	0.000000	0.000000	0.000000	0.463875	0.331642	-0.671019	0.000000	0.000000	4.000000	21.000000	1.000000
14676.894079	0.066246	0.573829	0.117761	86.083435	136.971802	-179.159729	4.806455	0.000000	1.377676	0.000000	0.000000	0.000000	0.463875	0.331642	-0.671019	0.000000	0.000000	4.000000	21.000000	1.000000
14676.897412	0.067900	0.574947	0.115613	86.083435	136.971802	-179.159729	4.806455	0.000000	1.377676	0.000000	0.000000	0.000000	0.496310	0.335409	-0.644311	0.000000	0.000000	4.000000	21.000000	1.000000
14676.900746	0.067900	0.574947	0.115613	86.083435	136.971802	-179.159729	4.806455	0.000000	1.377676	0.000000	0.000000	0.000000	0.496310	0.335409	-0.644311	0.000000	0.000000	4.000000	21.000000	1.000000
14676.904079	0.067900	0.574947	0.115613	86.161812	137.330215	-178.215881	4.817753	0.000000	1.337628	0.000000	0.000000	0.000000	0.496310	0.335409	-0.644311	0.000000	0.000000	4.000000	21.000000	1.000000
14676.907412	0.069623	0.576106	0.113455	86.161812	137.330215	-178.215881	4.817753	0.000000	1.337628	0.000000	0.000000	0.000000	0.516818	0.347816	-0.647568	0.000000	0.000000	4.000000	21.000000	1.000000
14676.910746	0.069623	0.576106	0.113455	86.161812	137.330215	-178.215881	4.817753	0.000000	1.337628	0.000000	0.000000	0.000000	0.516818	0.347816	-0.647568	0.000000	0.000000	4.000000	21.000000	1.000000
14676.914079	0.069623	0.576106	0.113455	86.288170	139.060120	-176.257492	4.829877	0.000000	1.293169	0.000000	0.000000	0.000000	0.516818	0.347816	-0.647568	0.000000	0.000000	4.000000	21.000000	1.000000
14676.917412	0.071392	0.577283	0.111332	86.288170	139.060120	-176.257492	4.829877	0.000000	1.293169	0.000000	0.000000	0.000000	0.530604	0.353051	-0.636923	0.000000	0.000000	4.000000	21.000000	1.000000
14676.920746	0.071392	0.577283	0.111332	86.288170	139.060120	-176.257492	4.829877	0.000000	1.293169	0.000000	0.000000	0.000000	0.530604	0.353051	-0.636923	0.000000	0.000000	4.000000	21.000000	1.000000
14676.924079	0.071392	0.577283	0.111332	86.473747	141.642654	-173.626022	4.842675	0.000000	1.244389	0.000000	0.000000	0.000000	0.530604	0.353051	-0.636923	0.000000	0.000000	4.000000	21.000000	1.000000
14676.927412	0.073091	0.578482	0.109199	86.473747	141.642654	-173.626022	4.842675	0.000000	1.244389	0.000000	0.000000	0.000000	0.509801	0.359510	-0.639973	0.000000	0.000000	4.000000	21.000000	1.000000
14676.930746	0.073091	0.578482	0.109199	86.473747	141.642654	-173.626022	4.842675	0.000000	1.244389	0.000000	0.000000	0.000000	0.509801	0.359510	-0.639973	0.000000	0.000000	4.000000	21.000000	1.000000
14676.934079	0.073091	0.578482	0.109199	86.686485	145.209854	-169.792023	4.854773	0.000000	1.196318	0.000000	0.000000	0.000000	0.509801	0.359510	-0.639973	0.000000	0.000000	4.000000	21.000000	1.000000
14676.937412	0.074665	0.579713	0.107041	86.686485	145.209854	-169.792023	4.854773	0.000000	1.196318	0.000000	0.000000	0.000000	0.472190	0.369292	-0.647365	0.000000	0.000000	4.000000	21.000000	1.000000
14676.940746	0.074665	0.579713	0.107041	86.686485	145.209854	-169.792023	4.854773	0.000000	1.196318	0.000000	0.000000	0.000000	0.472190	0.369292	-0.647365	0.000000	0.000000	4.000000	21.000000	1.000000
14676.944079	0.074665	0.579713	0.107041	86.879143	149.017685	-165.856445	4.865574	0.000000	1.151606	0.000000	0.000000	0.000000	0.472190	0.369292	-0.647365	0.000000	0.000000	4.000000	21.000000	1.000000
14676.947412	0.076170	0.580914	0.104865	86.879143	149.017685	-165.856445	4.865574	0.000000	1.151606	0.000000	0.000000	0.000000	0.451388	0.360283	-0.652703	0.000000	0.000000	4.000000	21.000000	1.000000
14676.950746	0.076170	0.580914	0.104865	86.879143	149.017685	-165.856445	4.865574	0.000000	1.151606	0.000000	0.000000	0.000000	0.451388	0.360283	-0.652703	0.000000	0.000000	4.000000	21.000000	1.000000
14676.954079	0.076170	0.580914	0.104865	87.012337	151.937057	-162.968155	4.875692	0.000000	1.107985	0.000000	0.000000	0.000000	0.451388	0.360283	-0.652703	0.000000	0.000000	4.000000	21.000000	1.000000
14676.957412	0.077578	0.582115	0.102669	87.012337	151.937057	-162.968155	4.875692	0.000000	1.107985	0.000000	0.000000	0.000000	0.422457	0.360508	-0.658787	0.000000	0.000000	4.000000	21.000000	1.000000
14676.960746	0.077578	0.582115	0.102669	87.012337	151.937057	-162.968155	4.875692	0.000000	1.107985	0.000000	0.000000	0.000000	0.422457	0.360508	-0.658787	0.000000	0.000000	4.000000	21.000000	1.000000
14676.964079	0.077578	0.582115	0.102669	87.052444	152.484161	-162.592651	4.884866	0.000000	1.066813	0.000000	0.000000	0.000000	0.422457	0.360508	-0.658787	0.000000	0.000000	4.000000	21.000000	1.000000
14676.967412	0.078914	0.583329	0.100427	87.052444	152.484161	-162.592651	4.884866	0.000000	1.066813	0.000000	0.000000	0.000000	0.400727	0.363978	-0.672462	0.000000	0.000000	4.000000	21.000000	1.000000
14676.970746	0.078914	0.583329	0.100427	87.052444	152.484161	-162.592651	4.884866	0.000000	1.066813	0.000000	0.000000	0.000000	0.400727	0.363978	-0.672462	0.000000	0.000000	4.000000	21.000000	1.000000
14676.974079	0.078914	0.583329	0.100427	87.033371	151.479675	-163.678864	4.893302	0.000000	1.027424	0.000000	0.000000	0.000000	0.400727	0.363978	-0.672462	0.000000	0.000000	4.000000	21.000000	1.000000
14676.977412	0.080260	0.584511	0.098158	87.033371	151.479675	-163.678864	4.893302	0.000000	1.027424	0.000000	0.000000	0.000000	0.404032	0.354751	-0.680778	0.000000	0.000000	4.000000	21.000000	1.000000
14676.980746	0.080260	0.584511	0.098158	87.033371	151.479675	-163.678864	4.893302	0.000000	1.027424	0.000000	0.000000	0.000000	0.404032	0.354751	-0.680778	0.000000	0.000000	4.000000	21.000000	1.000000
14676.984079	0.080260	0.584511	0.098158	86.992477	150.071655	-165.167480	4.901865	0.000000	0.985760	0.000000	0.000000	0.000000	0.404032	0.354751	-0.680778	0.000000	0.000000	4.000000	21.000000	1.000000
14676.987412	0.081609	0.585665	0.095801	86.992477	150.071655	-165.167480	4.901865	0.000000	0.985760	0.000000	0.000000	0.000000	0.404541	0.346144	-0.707032	0.000000	0.000000	4.000000	21.000000	1.000000
14676.990746	0.081609	0.585665	0.095801	86.992477	150.071655	-165.167480	4.901865	0.000000	0.985760	0.000000	0.000000	0.000000	0.404541	0.346144	-0.707032	0.000000	0.000000	4.000000	21.000000	1.000000
14676.994079	0.081609	0.585665	0.095801	86.934135	148.628296	-166.668396	4.790071	0.000000	0.919552	0.000000	0.000000	0.000000	0.404541	0.346144	-0.707032	0.000000	0.000000	4.000000	21.000000	1.000000
14676.997412	0.082967	0.586787	0.093417	86.934135	148.628296	-166.668396	4.790071	0.000000	0.919552	0.000000	0.000000	0.000000	0.407420	0.336709	-0.715422	0.000000	0.000000	4.000000	21.000000	1.000000
14677.000746	0.082967	0.586787	0.093417	86.934135	148.628296	-166.668396	4.790071	0.000000	0.919552	0.000000	0.000000	0.000000	0.407420	0.336709	-0.715422	0.000000	0.000000	4.000000	21.000000	1.000000
14677.004079	0.082967	0.586787	0.093417	86.880905	147.500015	-167.814957	4.670834	0.000000	0.851648	0.000000	0.000000	0.000000	0.407420	0.336709	-0.715422	0.000000	0.000000	4.000000	21.000000	1.000000
14677.007412	0.084352	0.587850	0.090947	86.880905	147.500015	-167.814957	4.670834	0.000000	0.851648	0.000000	0.000000	0.000000	0.415511	0.318716	-0.740880	0.000000	0.000000	4.000000	21.000000	1.000000
14677.010746	0.084352	0.587850	0.090947	86.880905	147.500015	-167.814957	4.670834	0.000000	0.851648	0.000000	0.000000	0.000000	0.415511	0.318716	-0.740880	0.000000	0.000000	4.000000	21.000000	1.000000
14677.014079	0.084352	0.587850	0.090947	86.860565	147.324020	-167.857010	4.547354	0.000000	0.782396	0.000000	0.000000	0.000000	0.415511	0.318716	-0.740880	0.000000	0.000000	4.000000	21.000000	1.000000
14677.017412	0.085719	0.588880	0.088453	86.860565	147.324020	-167.857010	4.547354	0.000000	0.782396	0.000000	0.000000	0.000000	0.410130	0.309190	-0.748128	0.000000	0.000000	4.000000	21.000000	1.000000
14677.020746	0.085719	0.588880	0.088453	86.860565	147.324020	-167.857010	4.547354	0.000000	0.782396	0.000000	0.000000	0.000000	0.410130	0.309190	-0.748128	0.000000	0.000000	4.000000	21.000000	1.000000
14677.024079	0.085719	0.588880	0.088453	86.854645	147.634995	-166.841019	4.422666	0.000000	0.714041	0.000000	0.000000	0.000000	0.410130	0.309190	-0.748128	0.000000	0.000000	4.000000	21.000000	1.000000
14677.027412	0.086985	0.589870	0.085910	86.854645	147.634995	-166.841019	4.422666	0.000000	0.714041	0.000000	0.000000	0.000000	0.379677	0.296908	-0.762906	0.000000	0.000000	4.000000	21.000000	1.000000
14677.030746	0.086985	0.589870	0.085910	86.854645	147.634995	-166.841019	4.422666	0.000000	0.714041	0.000000	0.000000	0.000000	0.379677	0.296908	-0.762906	0.000000	0.000000	4.000000	21.000000	1.000000
14677.034079	0.086985	0.589870	0.085910	86.847687	148.003754	-165.539810	4.295515	0.000000	0.650762	0.000000	0.000000	0.000000	0.379677	0.296908	-0.762906	0.000000	0.000000	4.000000	21.000000	1.000000
14677.037412	0.088189	0.590807	0.083397	86.847687	148.003754	-165.539810	4.295515	0.000000	0.650762	0.000000	0.000000	0.000000	0.361126	0.281127	-0.753986	0.000000	0.000000	4.000000	21.000000	1.000000
14677.040746	0.088189	0.590807	0.083397	86.847687	148.003754	-165.539810	4.295515	0.000000	0.650762	0.000000	0.000000	0.000000	0.361126	0.281127	-0.753986	0.000000	0.000000	4.000000	21.000000	1.000000
14677.044079	0.088189	0.590807	0.083397	86.841980	148.482498	-164.310837	4.169850	0.000000	0.590574	0.000000	0.000000	0.000000	0.361126	0.281127	-0.753986	0.000000	0.000000	4.000000	21.000000	1.000000
14677.047412	0.089300	0.591683	0.080881	86.841980	148.482498	-164.310837	4.169850	0.000000	0.590574	0.000000	0.000000	0.000000	0.333323	0.262716	-0.754895	0.000000	0.000000	4.000000	21.000000	1.000000
14677.050746	0.089300	0.591683	0.080881	86.841980	148.482498	-164.310837	4.169850	0.000000	0.590574	0.000000	0.000000	0.000000	0.333323	0.262716	-0.754895	0.000000	0.000000	4.000000	21.000000	1.000000
14677.054079	0.089300	0.591683	0.080881	86.830101	148.817154	-163.710587	4.044034	0.000000	0.535021	0.000000	0.000000	0.000000	0.333323	0.262716	-0.754895	0.000000	0.000000	4.000000	21.000000	1.000000
14677.057412	0.090355	0.592576	0.078419	86.830101	148.817154	-163.710587	4.044034	0.000000	0.535021	0.000000	0.000000	0.000000	0.316537	0.267959	-0.738568	0.000000	0.000000	4.000000	21.000000	1.000000
14677.060746	0.090355	0.592576	0.078419	86.830101	148.817154	-163.710587	4.044034	0.000000	0.535021	0.000000	0.000000	0.000000	0.316537	0.267959	-0.738568	0.000000	0.000000	4.000000	21.000000	1.000000
14677.064079	0.090355	0.592576	0.078419	86.819427	149.084900	-163.548248	3.920939	0.000000	0.482264	0.000000	0.000000	0.000000	0.316537	0.267959	-0.738568	0.000000	0.000000	4.000000	21.000000	1.000000
14677.067412	0.091324	0.593448	0.075986	86.819427	149.084900	-163.548248	3.920939	0.000000	0.482264	0.000000	0.000000	0.000000	0.290926	0.261536	-0.729929	0.000000	0.000000	4.000000	21.000000	1.000000
14677.070746	0.091324	0.593448	0.075986	86.819427	149.084900	-163.548248	3.920939	0.000000	0.482264	0.000000	0.000000	0.000000	0.290926	0.261536	-0.729929	0.000000	0.000000	4.000000	21.000000	1.000000
14677.074079	0.091324	0.593448	0.075986	86.806229	149.293839	-163.388474	3.799285	0.000000	0.433777	0.000000	0.000000	0.000000	0.290926	0.261536	-0.729929	0.000000	0.000000	4.000000	21.000000	1.000000
14677.077412	0.092266	0.594259	0.073603	86.806229	149.293839	-163.388474	3.799285	0.000000	0.433777	0.000000	0.000000	0.000000	0.282358	0.243404	-0.714724	0.000000	0.000000	4.000000	21.000000	1.000000
14677.080746	0.092266	0.594259	0.073603	86.806229	149.293839	-163.388474	3.799285	0.000000	0.433777	0.000000	0.000000	0.000000	0.282358	0.243404	-0.714724	0.000000	0.000000	4.000000	21.000000	1.000000
14677.084079	0.092266	0.594259	0.073603	86.779060	149.182159	-163.269287	3.680164	0.000000	0.386717	0.000000	0.000000	0.000000	0.282358	0.243404	-0.714724	0.000000	0.000000	4.000000	21.000000	1.000000
14677.087412	0.093112	0.595070	0.071331	86.779060	149.182159	-163.269287	3.680164	0.000000	0.386717	0.000000	0.000000	0.000000	0.253861	0.243277	-0.681640	0.000000	0.000000	4.000000	21.000000	1.000000
14677.090746	0.093112	0.595070	0.071331	86.779060	149.182159	-163.269287	3.680164	0.000000	0.386717	0.000000	0.000000	0.000000	0.253861	0.243277	-0.681640	0.000000	0.000000	4.000000	21.000000	1.000000
14677.094079	0.093112	0.595070	0.071331	86.734932	148.625549	-163.391708	3.566557	0.000000	0.344407	0.000000	0.000000	0.000000	0.253861	0.243277	-0.681640	0.000000	0.000000	4.000000	21.000000	1.000000
14677.097412	0.093953	0.595832	0.069084	86.734932	148.625549	-163.391708	3.566557	0.000000	0.344407	0.000000	0.000000	0.000000	0.252293	0.228626	-0.674166	0.000000	0.000000	4.000000	21.000000	1.000000
14677.100746	0.093953	0.595832	0.069084	86.734932	148.625549	-163.391708	3.566557	0.000000	0.344407	0.000000	0.000000	0.000000	0.252293	0.228626	-0.674166	0.000000	0.000000	4.000000	21.000000	1.000000
14677.104079	0.093953	0.595832	0.069084	86.673752	147.694336	-164.037903	3.454196	0.000000	0.302358	0.000000	0.000000	0.000000	0.252293	0.228626	-0.674166	0.000000	0.000000	4.000000	21.000000	1.000000
14677.107412	0.094790	0.596595	0.066870	86.673752	147.694336	-164.037903	3.454196	0.000000	0.302358	0.000000	0.000000	0.000000	0.251214	0.228785	-0.664274	0.000000	0.000000	4.000000	21.000000	1.000000
14677.110746	0.094790	0.596595	0.066870	86.673752	147.694336	-164.037903	3.454196	0.000000	0.302358	0.000000	0.000000	0.000000	0.251214	0.228785	-0.664274	0.000000	0.000000	4.000000	21.000000	1.000000
14677.114079	0.094790	0.596595	0.066870	86.605461	146.768936	-164.852280	3.343484	0.000000	0.260489	0.000000	0.000000	0.000000	0.251214	0.228785	-0.664274	0.000000	0.000000	4.000000	21.000000	1.000000
14677.117412	0.095650	0.597329	0.064692	86.605461	146.768936	-164.852280	3.343484	0.000000	0.260489	0.000000	0.000000	0.000000	0.258060	0.220378	-0.653435	0.000000	0.000000	4.000000	21.000000	1.000000
14677.120746	0.095650	0.597329	0.064692	86.605461	146.768936	-164.852280	3.343484	0.000000	0.260489	0.000000	0.000000	0.000000	0.258060	0.220378	-0.653435	0.000000	0.000000	4.000000	21.000000	1.000000
14677.124079	0.095650	0.597329	0.064692	86.567383	145.739838	-165.762436	3.234578	0.000000	0.217479	0.000000	0.000000	0.000000	0.258060	0.220378	-0.653435	0.000000	0.000000	4.000000	21.000000	1.000000
14677.127412	0.096461	0.598007	0.062571	86.567383	145.739838	-165.762436	3.234578	0.000000	0.217479	0.000000	0.000000	0.000000	0.243135	0.203456	-0.636156	0.000000	0.000000	4.000000	21.000000	1.000000
14677.130746	0.096461	0.598007	0.062571	86.567383	145.739838	-165.762436	3.234578	0.000000	0.217479	0.000000	0.000000	0.000000	0.243135	0.203456	-0.636156	0.000000	0.000000	4.000000	21.000000	1.000000
14677.134079	0.096461	0.598007	0.062571	86.582352	144.721283	-166.577240	3.128552	0.000000	0.176956	0.000000	0.000000	0.000000	0.243135	0.203456	-0.636156	0.000000	0.000000	4.000000	21.000000	1.000000
14677.137412	0.097220	0.598688	0.060494	86.582352	144.721283	-166.577240	3.128552	0.000000	0.176956	0.000000	0.000000	0.000000	0.227652	0.204091	-0.623258	0.000000	0.000000	4.000000	21.000000	1.000000
14677.140746	0.097220	0.598688	0.060494	86.582352	144.721283	-166.577240	3.128552	0.000000	0.176956	0.000000	0.000000	0.000000	0.227652	0.204091	-0.623258	0.000000	0.000000	4.000000	21.000000	1.000000
14677.144079	0.097220	0.598688	0.060494	86.643280	143.777115	-167.315323	3.024675	0.000000	0.139014	0.000000	0.000000	0.000000	0.227652	0.204091	-0.623258	0.000000	0.000000	4.000000	21.000000	1.000000
14677.147412	0.097836	0.599333	0.058508	86.643280	143.777115	-167.315323	3.024675	0.000000	0.139014	0.000000	0.000000	0.000000	0.184790	0.193480	-0.595531	0.000000	0.000000	4.000000	21.000000	1.000000
14677.150746	0.097836	0.599333	0.058508	86.643280	143.777115	-167.315323	3.024675	0.000000	0.139014	0.000000	0.000000	0.000000	0.184790	0.193480	-0.595531	0.000000	0.000000	4.000000	21.000000	1.000000
14677.154079	0.097836	0.599333	0.058508	86.706039	142.585587	-168.442505	2.925420	0.000000	0.108216	0.000000	0.000000	0.000000	0.184790	0.193480	-0.595531	0.000000	0.000000	4.000000	21.000000	1.000000
14677.157412	0.098352	0.599933	0.056569	86.706039	142.585587	-168.442505	2.925420	0.000000	0.108216	0.000000	0.000000	0.000000	0.155007	0.179960	-0.581781	0.000000	0.000000	4.000000	21.000000	1.000000
14677.160746	0.098352	0.599933	0.056569	86.706039	142.585587	-168.442505	2.925420	0.000000	0.108216	0.000000	0.000000	0.000000	0.155007	0.179960	-0.581781	0.000000	0.000000	4.000000	21.000000	1.000000
14677.164079	0.098352	0.599933	0.056569	86.735893	141.002350	-170.032822	2.828457	0.000000	0.082382	0.000000	0.000000	0.000000	0.155007	0.179960	-0.581781	0.000000	0.000000	4.000000	21.000000	1.000000
14677.167412	0.098751	0.600555	0.054704	86.735893	141.002350	-170.032822	2.828457	0.000000	0.082382	0.000000	0.000000	0.000000	0.119641	0.186879	-0.559642	0.000000	0.000000	4.000000	21.000000	1.000000
14677.170746	0.098751	0.600555	0.054704	86.735893	141.002350	-170.032822	2.828457	0.000000	0.082382	0.000000	0.000000	0.000000	0.119641	0.186879	-0.559642	0.000000	0.000000	4.000000	21.000000	1.000000
14677.174079	0.098751	0.600555	0.054704	86.704857	138.506393	-172.475388	2.735183	0.000000	0.062442	0.000000	0.000000	0.000000	0.119641	0.186879	-0.559642	0.000000	0.000000	4.000000	21.000000	1.000000
14677.177412	0.099028	0.601163	0.052882	86.704857	138.506393	-172.475388	2.735183	0.000000	0.062442	0.000000	0.000000	0.000000	0.082975	0.182154	-0.546515	0.000000	0.000000	4.000000	21.000000	1.000000
14677.180746	0.099028	0.601163	0.052882	86.704857	138.506393	-172.475388	2.735183	0.000000	0.062442	0.000000	0.000000	0.000000	0.082975	0.182154	-0.546515	0.000000	0.000000	4.000000	21.000000	1.000000
14677.184079	0.099028	0.601163	0.052882	86.612396	135.132980	-175.739716	2.644097	0.000000	0.048613	0.000000	0.000000	0.000000	0.082975	0.182154	-0.546515	0.000000	0.000000	4.000000	21.000000	1.000000
14677.187412	0.099186	0.601774	0.051120	86.612396	135.132980	-175.739716	2.644097	0.000000	0.048613	0.000000	0.000000	0.000000	0.047615	0.183358	-0.528726	0.000000	0.000000	4.000000	21.000000	1.000000
14677.190746	0.099186	0.601774	0.051120	86.612396	135.132980	-175.739716	2.644097	0.000000	0.048613	0.000000	0.000000	0.000000	0.047615	0.183358	-0.528726	0.000000	0.000000	4.000000	21.000000	1.000000
14677.194079	0.099186	0.601774	0.051120	86.488327	131.218460	-179.508026	2.555976	0.000000	0.040677	0.000000	0.000000	0.000000	0.047615	0.183358	-0.528726	0.000000	0.000000	4.000000	21.000000	1.000000
14677.197412	0.099287	0.602420	0.049461	86.488327	131.218460	-179.508026	2.555976	0.000000	0.040677	0.000000	0.000000	0.000000	0.030241	0.193819	-0.497662	0.000000	0.000000	4.000000	21.000000	1.000000
14677.200746	0.099287	0.602420	0.049461	86.488327	131.218460	-179.508026	2.555976	0.000000	0.040677	0.000000	0.000000	0.000000	0.030241	0.193819	-0.497662	0.000000	0.000000	4.000000	21.000000	1.000000
14677.204079	0.099287	0.602420	0.049461	86.357986	127.636017	177.049301	2.473032	0.000000	0.035636	0.000000	0.000000	0.000000	0.030241	0.193819	-0.497662	0.000000	0.000000	4.000000	21.000000	1.000000
14677.207412	0.099280	0.603082	0.047900	86.357986	127.636017	177.049301	2.473032	0.000000	0.035636	0.000000	0.000000	0.000000	-0.002122	0.198581	-0.468272	0.000000	0.000000	4.000000	21.000000	1.000000
14677.210746	0.099280	0.603082	0.047900	86.357986	127.636017	177.049301	2.473032	0.000000	0.035636	0.000000	0.000000	0.000000	-0.002122	0.198581	-0.468272	0.000000	0.000000	4.000000	21.000000	1.000000
14677.214079	0.099280	0.603082	0.047900	86.249702	124.561684	174.101303	2.394987	0.000000	0.035990	0.000000	0.000000	0.000000	-0.002122	0.198581	-0.468272	0.000000	0.000000	4.000000	21.000000	1.000000
14677.217412	0.099173	0.603724	0.046468	86.249702	124.561684	174.101303	2.394987	0.000000	0.035990	0.000000	0.000000	0.000000	-0.032280	0.192543	-0.429562	0.000000	0.000000	4.000000	21.000000	1.000000
14677.220746	0.099173	0.603724	0.046468	86.249702	124.561684	174.101303	2.394987	0.000000	0.035990	0.000000	0.000000	0.000000	-0.032280	0.192543	-0.429562	0.000000	0.000000	4.000000	21.000000	1.000000
14677.224079	0.099173	0.603724	0.046468	86.157738	122.000816	171.649384	2.323393	0.000000	0.041370	0.000000	0.000000	0.000000	-0.032280	0.192543	-0.429562	0.000000	0.000000	4.000000	21.000000	1.000000
14677.227412	0.098985	0.604355	0.045138	86.157738	122.000816	171.649384	2.323393	0.000000	0.041370	0.000000	0.000000	0.000000	-0.056291	0.189291	-0.399110	0.000000	0.000000	4.000000	21.000000	1.000000
14677.230746	0.098985	0.604355	0.045138	86.157738	122.000816	171.649384	2.323393	0.000000	0.041370	0.000000	0.000000	0.000000	-0.056291	0.189291	-0.399110	0.000000	0.000000	4.000000	21.000000	1.000000
14677.234079	0.098985	0.604355	0.045138	86.083435	120.057053	169.795151	2.256875	0.000000	0.050752	0.000000	0.000000	0.000000	-0.056291	0.189291	-0.399110	0.000000	0.000000	4.000000	21.000000	1.000000
14677.237412	0.098772	0.604939	0.043930	86.083435	120.057053	169.795151	2.256875	0.000000	0.050752	0.000000	0.000000	0.000000	-0.063943	0.175413	-0.362122	0.000000	0.000000	4.000000	21.000000	1.000000
14677.240746	0.098772	0.604939	0.043930	86.083435	120.057053	169.795151	2.256875	0.000000	0.050752	0.000000	0.000000	0.000000	-0.063943	0.175413	-0.362122	0.000000	0.000000	4.000000	21.000000	1.000000
14677.244079	0.098772	0.604939	0.043930	85.991074	118.567780	168.402832	2.196521	0.000000	0.061409	0.000000	0.000000	0.000000	-0.063943	0.175413	-0.362122	0.000000	0.000000	4.000000	21.000000	1.000000
14677.247412	0.098520	0.605504	0.042778	85.991074	118.567780	168.402832	2.196521	0.000000	0.061409	0.000000	0.000000	0.000000	-0.075562	0.169260	-0.345856	0.000000	0.000000	4.000000	21.000000	1.000000
14677.250746	0.098520	0.605504	0.042778	85.991074	118.567780	168.402832	2.196521	0.000000	0.061409	0.000000	0.000000	0.000000	-0.075562	0.169260	-0.345856	0.000000	0.000000	4.000000	21.000000	1.000000
14677.254079	0.098520	0.605504	0.042778	85.852066	117.492126	167.453674	2.138879	0.000000	0.074003	0.000000	0.000000	0.000000	-0.075562	0.169260	-0.345856	0.000000	0.000000	4.000000	21.000000	1.000000
14677.257412	0.098211	0.606040	0.041707	85.852066	117.492126	167.453674	2.138879	0.000000	0.074003	0.000000	0.000000	0.000000	-0.092819	0.160816	-0.321221	0.000000	0.000000	4.000000	21.000000	1.000000
14677.260746	0.098211	0.606040	0.041707	85.852066	117.492126	167.453674	2.138879	0.000000	0.074003	0.000000	0.000000	0.000000	-0.092819	0.160816	-0.321221	0.000000	0.000000	4.000000	21.000000	1.000000
14677.264079	0.098211	0.606040	0.041707	85.678772	116.405342	166.524261	2.085342	0.000000	0.089473	0.000000	0.000000	0.000000	-0.092819	0.160816	-0.321221	0.000000	0.000000	4.000000	21.000000	1.000000
14677.267412	0.097915	0.606548	0.040704	85.678772	116.405342	166.524261	2.085342	0.000000	0.089473	0.000000	0.000000	0.000000	-0.088663	0.152517	-0.300740	0.000000	0.000000	4.000000	21.000000	1.000000
14677.270746	0.097915	0.606548	0.040704	85.678772	116.405342	166.524261	2.085342	0.000000	0.089473	0.000000	0.000000	0.000000	-0.088663	0.152517	-0.300740	0.000000	0.000000	4.000000	21.000000	1.000000
14677.274079	0.097915	0.606548	0.040704	85.485771	115.360458	165.653702	2.035219	0.000000	0.104250	0.000000	0.000000	0.000000	-0.088663	0.152517	-0.300740	0.000000	0.000000	4.000000	21.000000	1.000000
14677.277412	0.097546	0.607034	0.039699	85.485771	115.360458	165.653702	2.035219	0.000000	0.104250	0.000000	0.000000	0.000000	-0.110729	0.145740	-0.301463	0.000000	0.000000	4.000000	21.000000	1.000000
14677.280746	0.097546	0.607034	0.039699	85.485771	115.360458	165.653702	2.035219	0.000000	0.104250	0.000000	0.000000	0.000000	-0.110729	0.145740	-0.301463	0.000000	0.000000	4.000000	21.000000	1.000000
14677.284079	0.097546	0.607034	0.039699	85.288353	114.458191	164.930130	1.984975	0.000000	0.122705	0.000000	0.000000	0.000000	-0.110729	0.145740	-0.301463	0.000000	0.000000	4.000000	21.000000	1.000000
14677.287412	0.097179	0.607489	0.038701	85.288353	114.458191	164.930130	1.984975	0.000000	0.122705	0.000000	0.000000	0.000000	-0.110113	0.136585	-0.299409	0.000000	0.000000	4.000000	21.000000	1.000000
14677.290746	0.097179	0.607489	0.038701	85.288353	114.458191	164.930130	1.984975	0.000000	0.122705	0.000000	0.000000	0.000000	-0.110113	0.136585	-0.299409	0.000000	0.000000	4.000000	21.000000	1.000000
14677.294079	0.097179	0.607489	0.038701	85.112038	113.654823	164.291046	1.935073	0.000000	0.141057	0.000000	0.000000	0.000000	-0.110113	0.136585	-0.299409	0.000000	0.000000	4.000000	21.000000	1.000000
14677.297412	0.096786	0.607922	0.037692	85.112038	113.654823	164.291046	1.935073	0.000000	0.141057	0.000000	0.000000	0.000000	-0.117906	0.129847	-0.302926	0.000000	0.000000	4.000000	21.000000	1.000000
14677.300746	0.096786	0.607922	0.037692	85.112038	113.654823	164.291046	1.935073	0.000000	0.141057	0.000000	0.000000	0.000000	-0.117906	0.129847	-0.302926	0.000000	0.000000	4.000000	21.000000	1.000000
14677.304079	0.096786	0.607922	0.037692	84.967598	113.075836	163.852386	1.884586	0.000000	0.160708	0.000000	0.000000	0.000000	-0.117906	0.129847	-0.302926	0.000000	0.000000	4.000000	21.000000	1.000000
14677.307412	0.096372	0.608324	0.036693	84.967598	113.075836	163.852386	1.884586	0.000000	0.160708	0.000000	0.000000	0.000000	-0.124283	0.120714	-0.299473	0.000000	0.000000	4.000000	21.000000	1.000000
14677.310746	0.096372	0.608324	0.036693	84.967598	113.075836	163.852386	1.884586	0.000000	0.160708	0.000000	0.000000	0.000000	-0.124283	0.120714	-0.299473	0.000000	0.000000	4.000000	21.000000	1.000000
14677.314079	0.096372	0.608324	0.036693	84.845879	112.600891	163.493988	1.834674	0.000000	0.181422	0.000000	0.000000	0.000000	-0.124283	0.120714	-0.299473	0.000000	0.000000	4.000000	21.000000	1.000000
14677.317412	0.096009	0.608716	0.035708	84.845879	112.600891	163.493988	1.834674	0.000000	0.181422	0.000000	0.000000	0.000000	-0.108678	0.117569	-0.295568	0.000000	0.000000	4.000000	21.000000	1.000000
14677.320746	0.096009	0.608716	0.035708	84.845879	112.600891	163.493988	1.834674	0.000000	0.181422	0.000000	0.000000	0.000000	-0.108678	0.117569	-0.295568	0.000000	0.000000	4.000000	21.000000	1.000000
14677.324079	0.096009	0.608716	0.035708	84.752632	112.231819	163.215927	1.785412	0.000000	0.199535	0.000000	0.000000	0.000000	-0.108678	0.117569	-0.295568	0.000000	0.000000	4.000000	21.000000	1.000000
14677.327412	0.095675	0.609098	0.034741	84.752632	112.231819	163.215927	1.785412	0.000000	0.199535	0.000000	0.000000	0.000000	-0.100161	0.114458	-0.290250	0.000000	0.000000	4.000000	21.000000	1.000000
14677.330746	0.095675	0.609098	0.034741	84.752632	112.231819	163.215927	1.785412	0.000000	0.199535	0.000000	0.000000	0.000000	-0.100161	0.114458	-0.290250	0.000000	0.000000	4.000000	21.000000	1.000000
14677.334079	0.095675	0.609098	0.034741	84.695442	111.946037	162.990082	1.737038	0.000000	0.216228	0.000000	0.000000	0.000000	-0.100161	0.114458	-0.290250	0.000000	0.000000	4.000000	21.000000	1.000000
14677.337412	0.095401	0.609481	0.033825	84.695442	111.946037	162.990082	1.737038	0.000000	0.216228	0.000000	0.000000	0.000000	-0.082455	0.114971	-0.274710	0.000000	0.000000	4.000000	21.000000	1.000000
14677.340746	0.095401	0.609481	0.033825	84.695442	111.946037	162.990082	1.737038	0.000000	0.216228	0.000000	0.000000	0.000000	-0.082455	0.114971	-0.274710	0.000000	0.000000	4.000000	21.000000	1.000000
14677.344079	0.095401	0.609481	0.033825	84.678108	111.754807	162.816574	1.691253	0.000000	0.229971	0.000000	0.000000	0.000000	-0.082455	0.114971	-0.274710	0.000000	0.000000	4.000000	21.000000	1.000000
14677.347412	0.095401	0.609481	0.033825	84.678108	111.754807	162.816574	1.691253	0.000000	0.229971	0.000000	0.000000	0.000000	-0.082455	0.114971	-0.274710	0.000000	0.000000	4.000000	21.000000	1.000000
14677.350746	0.095192	0.609878	0.033000	84.678108	111.754807	162.816574	1.691253	0.000000	0.229971	0.000000	0.000000	0.000000	-0.062587	0.119195	-0.247565	0.000000	0.000000	4.000000	21.000000	1.000000
14677.354079	0.095192	0.609878	0.033000	84.681023	111.589622	162.650696	1.691253	0.000000	0.229971	0.000000	0.000000	0.000000	-0.062587	0.119195	-0.247565	0.000000	0.000000	4.000000	21.000000	1.000000
14677.357412	0.095067	0.610251	0.032230	84.681023	111.589622	162.650696	1.691253	0.000000	0.229971	0.000000	0.000000	0.000000	-0.037587	0.111765	-0.230807	0.000000	0.000000	4.000000	21.000000	1.000000
14677.360746	0.095067	0.610251	0.032230	84.681023	111.589622	162.650696	1.691253	0.000000	0.229971	0.000000	0.000000	0.000000	-0.037587	0.111765	-0.230807	0.000000	0.000000	4.000000	21.000000	1.000000
14677.364079	0.095067	0.610251	0.032230	84.684486	111.393990	162.451462	1.611524	0.000000	0.246666	0.000000	0.000000	0.000000	-0.037587	0.111765	-0.230807	0.000000	0.000000	4.000000	21.000000	1.000000
14677.367412	0.095067	0.610251	0.032230	84.684486	111.393990	162.451462	1.611524	0.000000	0.246666	0.000000	0.000000	0.000000	-0.037587	0.111765	-0.230807	0.000000	0.000000	4.000000	21.000000	1.000000
14677.370746	0.094962	0.610611	0.031569	84.684486	111.393990	162.451462	1.611524	0.000000	0.246666	0.000000	0.000000	0.000000	-0.031311	0.108112	-0.198382	0.000000	0.000000	4.000000	21.000000	1.000000
14677.374079	0.094962	0.610611	0.031569	84.689644	111.205627	162.255386	1.611524	0.000000	0.246666	0.000000	0.000000	0.000000	-0.031311	0.108112	-0.198382	0.000000	0.000000	4.000000	21.000000	1.000000
14677.377412	0.094892	0.610928	0.030958	84.689644	111.205627	162.255386	1.611524	0.000000	0.246666	0.000000	0.000000	0.000000	-0.021198	0.095051	-0.183363	0.000000	0.000000	4.000000	21.000000	1.000000
14677.380746	0.094892	0.610928	0.030958	84.689644	111.205627	162.255386	1.611524	0.000000	0.246666	0.000000	0.000000	0.000000	-0.021198	0.095051	-0.183363	0.000000	0.000000	4.000000	21.000000	1.000000
14677.384079	0.094892	0.610928	0.030958	84.692451	111.042595	162.088867	1.547900	0.000000	0.255418	0.000000	0.000000	0.000000	-0.021198	0.095051	-0.183363	0.000000	0.000000	4.000000	21.000000	1.000000
14677.387412	0.094892	0.610928	0.030958	84.692451	111.042595	162.088867	1.547900	0.000000	0.255418	0.000000	0.000000	0.000000	-0.021198	0.095051	-0.183363	0.000000	0.000000	4.000000	21.000000	1.000000
14677.390746	0.094834	0.611221	0.030417	84.692451	111.042595	162.088867	1.547900	0.000000	0.255418	0.000000	0.000000	0.000000	-0.017156	0.087976	-0.162414	0.000000	0.000000	4.000000	21.000000	1.000000
14677.394079	0.094834	0.611221	0.030417	84.699394	110.962944	161.999130	1.547900	0.000000	0.255418	0.000000	0.000000	0.000000	-0.017156	0.087976	-0.162414	0.000000	0.000000	4.000000	21.000000	1.000000
14677.397412	0.094788	0.611472	0.029930	84.699394	110.962944	161.999130	1.547900	0.000000	0.255418	0.000000	0.000000	0.000000	-0.013991	0.075128	-0.145976	0.000000	0.000000	4.000000	21.000000	1.000000
14677.400746	0.094788	0.611472	0.029930	84.699394	110.962944	161.999130	1.547900	0.000000	0.255418	0.000000	0.000000	0.000000	-0.013991	0.075128	-0.145976	0.000000	0.000000	4.000000	21.000000	1.000000
14677.404079	0.094788	0.611472	0.029930	84.708206	110.890610	161.912537	1.496502	0.000000	0.260609	0.000000	0.000000	0.000000	-0.013991	0.075128	-0.145976	0.000000	0.000000	4.000000	21.000000	1.000000
14677.407412	0.094788	0.611472	0.029930	84.708206	110.890610	161.912537	1.496502	0.000000	0.260609	0.000000	0.000000	0.000000	-0.013991	0.075128	-0.145976	0.000000	0.000000	4.000000	21.000000	1.000000
14677.410746	0.094744	0.611667	0.029460	84.708206	110.890610	161.912537	1.496502	0.000000	0.260609	0.000000	0.000000	0.000000	-0.013065	0.058693	-0.141070	0.000000	0.000000	4.000000	21.000000	1.000000
14677.414079	0.094744	0.611667	0.029460	84.719467	110.894142	161.899338	1.496502	0.000000	0.260609	0.000000	0.000000	0.000000	-0.013065	0.058693	-0.141070	0.000000	0.000000	4.000000	21.000000	1.000000
14677.417412	0.094744	0.611667	0.029460	84.719467	110.894142	161.899338	1.496502	0.000000	0.260609	0.000000	0.000000	0.000000	-0.013065	0.058693	-0.141070	0.000000	0.000000	4.000000	21.000000	1.000000
14677.420746	0.094744	0.611667	0.029460	84.719467	110.894142	161.899338	1.496502	0.000000	0.260609	0.000000	0.000000	0.000000	-0.013065	0.058693	-0.141070	0.000000	0.000000	4.000000	21.000000	1.000000
14677.424079	0.094731	0.611939	0.028652	84.719505	110.899673	161.899414	1.472990	0.000000	0.262786	0.000000	0.000000	0.000000	-0.004098	0.081434	-0.242382	0.000000	0.000000	4.000000	21.000000	1.000000
14677.427412	0.094731	0.611939	0.028652	84.719505	110.899673	161.899414	1.472990	0.000000	0.262786	0.000000	0.000000	0.000000	-0.000001	0.000002	-0.000000	0.000000	0.000000	4.000000	21.000000	1.000000
14677.430746	0.094731	0.611939	0.028652	84.719505	110.899673	161.899414	1.472990	0.000000	0.262786	0.000000	0.000000	0.000000	-0.000001	0.000002	-0.000000	0.000000	0.000000	4.000000	21.000000	1.000000
14677.434079	0.094731	0.611939	0.028652	84.718353	110.965553	161.957184	1.432593	0.000000	0.263469	0.000000	0.000000	0.000000	-0.000001	0.000002	-0.000000	0.000000	0.000000	4.000000	21.000000	1.000000
14677.437412	0.094731	0.611939	0.028652	84.718353	110.965553	161.957184	1.432593	0.000000	0.263469	0.000000	0.000000	0.000000	-0.000001	0.000002	-0.000000	0.000000	0.000000	4.000000	21.000000	1.000000
14677.440746	0.094728	0.612030	0.028272	84.718353	110.965553	161.957184	1.432593	0.000000	0.263469	0.000000	0.000000	0.000000	-0.000696	0.027284	-0.113987	0.000000	0.000000	4.000000	21.000000	1.000000
14677.444079	0.094728	0.612030	0.028272	84.716728	111.076454	162.057648	1.432593	0.000000	0.263469	0.000000	0.000000	0.000000	-0.000696	0.027284	-0.113987	0.000000	0.000000	4.000000	21.000000	1.000000
14677.447412	0.094728	0.612030	0.028272	84.716728	111.076454	162.057648	1.432593	0.000000	0.263469	0.000000	0.000000	0.000000	-0.000696	0.027284	-0.113987	0.000000	0.000000	4.000000	21.000000	1.000000
14677.450746	0.094728	0.612030	0.028272	84.716728	111.076454	162.057648	1.432593	0.000000	0.263469	0.000000	0.000000	0.000000	-0.000696	0.027284	-0.113987	0.000000	0.000000	4.000000	21.000000	1.000000
14677.454079	0.094796	0.612120	0.027395	84.711647	111.269897	162.236511	1.413595	0.000000	0.263585	0.000000	0.000000	0.000000	0.020296	0.027024	-0.263166	0.000000	0.000000	4.000000	21.000000	1.000000
14677.457412	0.094796	0.612120	0.027395	84.711647	111.269897	162.236511	1.413595	0.000000	0.263585	0.000000	0.000000	0.000000	0.000001	0.000005	-0.000000	0.000000	0.000000	4.000000	21.000000	1.000000
14677.460746	0.094796	0.612120	0.027395	84.711647	111.269897	162.236511	1.413595	0.000000	0.263585	0.000000	0.000000	0.000000	0.000001	0.000005	-0.000000	0.000000	0.000000	4.000000	21.000000	1.000000
14677.464079	0.094796	0.612120	0.027395	84.705978	111.579636	162.524689	1.369734	0.000000	0.260203	0.000000	0.000000	0.000000	0.000001	0.000005	-0.000000	0.000000	0.000000	4.000000	21.000000	1.000000
14677.467412	0.094796	0.612120	0.027395	84.705978	111.579636	162.524689	1.369734	0.000000	0.260203	0.000000	0.000000	0.000000	0.000001	0.000005	-0.000000	0.000000	0.000000	4.000000	21.000000	1.000000
14677.470746	0.094861	0.612126	0.026874	84.705978	111.579636	162.524689	1.369734	0.000000	0.260203	0.000000	0.000000	0.000000	0.019545	0.001928	-0.156226	0.000000	0.000000	4.000000	21.000000	1.000000
14677.474079	0.094861	0.612126	0.026874	84.700768	111.882217	162.806290	1.369734	0.000000	0.260203	0.000000	0.000000	0.000000	0.019545	0.001928	-0.156226	0.000000	0.000000	4.000000	21.000000	1.000000
14677.477412	0.094963	0.612147	0.026297	84.700768	111.882217	162.806290	1.369734	0.000000	0.260203	0.000000	0.000000	0.000000	0.030444	0.006185	-0.173040	0.000000	0.000000	4.000000	21.000000	1.000000
14677.480746	0.094963	0.612147	0.026297	84.700768	111.882217	162.806290	1.369734	0.000000	0.260203	0.000000	0.000000	0.000000	0.030444	0.006185	-0.173040	0.000000	0.000000	4.000000	21.000000	1.000000
14677.484079	0.094963	0.612147	0.026297	84.694260	112.171890	163.068619	1.314857	0.000000	0.251872	0.000000	0.000000	0.000000	0.030444	0.006185	-0.173040	0.000000	0.000000	4.000000	21.000000	1.000000
14677.487412	0.094963	0.612147	0.026297	84.694260	112.171890	163.068619	1.314857	0.000000	0.251872	0.000000	0.000000	0.000000	0.030444	0.006185	-0.173040	0.000000	0.000000	4.000000	21.000000	1.000000
14677.490746	0.095091	0.612123	0.025619	84.694260	112.171890	163.068619	1.314857	0.000000	0.251872	0.000000	0.000000	0.000000	0.038590	-0.007271	-0.203504	0.000000	0.000000	4.000000	21.000000	1.000000
14677.494079	0.095091	0.612123	0.025619	84.688797	112.504700	163.367355	1.314857	0.000000	0.251872	0.000000	0.000000	0.000000	0.038590	-0.007271	-0.203504	0.000000	0.000000	4.000000	21.000000	1.000000
14677.497412	0.095274	0.612083	0.024978	84.688797	112.504700	163.367355	1.314857	0.000000	0.251872	0.000000	0.000000	0.000000	0.054881	-0.011749	-0.192220	0.000000	0.000000	4.000000	21.000000	1.000000
14677.500746	0.095274	0.612083	0.024978	84.688797	112.504700	163.367355	1.314857	0.000000	0.251872	0.000000	0.000000	0.000000	0.054881	-0.011749	-0.192220	0.000000	0.000000	4.000000	21.000000	1.000000
14677.504079	0.095274	0.612083	0.024978	84.681274	112.926842	163.755600	1.248903	0.000000	0.236293	0.000000	0.000000	0.000000	0.054881	-0.011749	-0.192220	0.000000	0.000000	4.000000	21.000000	1.000000
14677.507412	0.095274	0.612083	0.024978	84.681274	112.926842	163.755600	1.248903	0.000000	0.236293	0.000000	0.000000	0.000000	0.054881	-0.011749	-0.192220	0.000000	0.000000	4.000000	21.000000	1.000000
14677.510746	0.095447	0.611985	0.024292	84.681274	112.926842	163.755600	1.248903	0.000000	0.236293	0.000000	0.000000	0.000000	0.051937	-0.029535	-0.205949	0.000000	0.000000	4.000000	21.000000	1.000000
14677.514079	0.095447	0.611985	0.024292	84.670898	113.472931	164.265396	1.248903	0.000000	0.236293	0.000000	0.000000	0.000000	0.051937	-0.029535	-0.205949	0.000000	0.000000	4.000000	21.000000	1.000000
14677.517412	0.095671	0.611852	0.023627	84.670898	113.472931	164.265396	1.248903	0.000000	0.236293	0.000000	0.000000	0.000000	0.067264	-0.039821	-0.199243	0.000000	0.000000	4.000000	21.000000	1.000000
14677.520746	0.095671	0.611852	0.023627	84.670898	113.472931	164.265396	1.248903	0.000000	0.236293	0.000000	0.000000	0.000000	0.067264	-0.039821	-0.199243	0.000000	0.000000	4.000000	21.000000	1.000000
14677.524079	0.095671	0.611852	0.023627	84.655441	114.198006	164.948257	1.181371	0.000000	0.216426	0.000000	0.000000	0.000000	0.067264	-0.039821	-0.199243	0.000000	0.000000	4.000000	21.000000	1.000000
14677.527412	0.095671	0.611852	0.023627	84.655441	114.198006	164.948257	1.181371	0.000000	0.216426	0.000000	0.000000	0.000000	0.067264	-0.039821	-0.199243	0.000000	0.000000	4.000000	21.000000	1.000000
14677.530746	0.095908	0.611660	0.022913	84.655441	114.198006	164.948257	1.181371	0.000000	0.216426	0.000000	0.000000	0.000000	0.071087	-0.057512	-0.214389	0.000000	0.000000	4.000000	21.000000	1.000000
14677.534079	0.095908	0.611660	0.022913	84.627716	115.207054	165.912369	1.181371	0.000000	0.216426	0.000000	0.000000	0.000000	0.071087	-0.057512	-0.214389	0.000000	0.000000	4.000000	21.000000	1.000000
14677.537412	0.096179	0.611436	0.022135	84.627716	115.207054	165.912369	1.181371	0.000000	0.216426	0.000000	0.000000	0.000000	0.081166	-0.067205	-0.233432	0.000000	0.000000	4.000000	21.000000	1.000000
14677.540746	0.096179	0.611436	0.022135	84.627716	115.207054	165.912369	1.181371	0.000000	0.216426	0.000000	0.000000	0.000000	0.081166	-0.067205	-0.233432	0.000000	0.000000	4.000000	21.000000	1.000000
14677.544079	0.096179	0.611436	0.022135	84.588791	116.340622	166.999390	1.106734	0.000000	0.191051	0.000000	0.000000	0.000000	0.081166	-0.067205	-0.233432	0.000000	0.000000	4.000000	21.000000	1.000000
14677.547412	0.096465	0.611182	0.021207	84.588791	116.340622	166.999390	1.106734	0.000000	0.191051	0.000000	0.000000	0.000000	0.085945	-0.076307	-0.278224	0.000000	0.000000	4.000000	21.000000	1.000000
14677.550746	0.096465	0.611182	0.021207	84.588791	116.340622	166.999390	1.106734	0.000000	0.191051	0.000000	0.000000	0.000000	0.085945	-0.076307	-0.278224	0.000000	0.000000	4.000000	21.000000	1.000000
14677.554079	0.096465	0.611182	0.021207	84.547989	117.297821	167.912827	1.060363	0.000000	0.176727	0.000000	0.000000	0.000000	0.085945	-0.076307	-0.278224	0.000000	0.000000	4.000000	21.000000	1.000000
14677.557412	0.096755	0.610929	0.020189	84.547989	117.297821	167.912827	1.060363	0.000000	0.176727	0.000000	0.000000	0.000000	0.086994	-0.075886	-0.305533	0.000000	0.000000	4.000000	21.000000	1.000000
14677.560746	0.096755	0.610929	0.020189	84.547989	117.297821	167.912827	1.060363	0.000000	0.176727	0.000000	0.000000	0.000000	0.086994	-0.075886	-0.305533	0.000000	0.000000	4.000000	21.000000	1.000000
14677.564079	0.096755	0.610929	0.020189	84.520134	118.017952	168.580673	1.009441	0.000000	0.162228	0.000000	0.000000	0.000000	0.086994	-0.075886	-0.305533	0.000000	0.000000	4.000000	21.000000	1.000000
14677.567412	0.097062	0.610691	0.019028	84.520134	118.017952	168.580673	1.009441	0.000000	0.162228	0.000000	0.000000	0.000000	0.091824	-0.071317	-0.348357	0.000000	0.000000	4.000000	21.000000	1.000000
14677.570746	0.097062	0.610691	0.019028	84.520134	118.017952	168.580673	1.009441	0.000000	0.162228	0.000000	0.000000	0.000000	0.091824	-0.071317	-0.348357	0.000000	0.000000	4.000000	21.000000	1.000000
14677.574079	0.097062	0.610691	0.019028	84.493912	118.850784	169.351944	0.951382	0.000000	0.146924	0.000000	0.000000	0.000000	0.091824	-0.071317	-0.348357	0.000000	0.000000	4.000000	21.000000	1.000000
14677.577412	0.097393	0.610454	0.017770	84.493912	118.850784	169.351944	0.951382	0.000000	0.146924	0.000000	0.000000	0.000000	0.099298	-0.071088	-0.377157	0.000000	0.000000	4.000000	21.000000	1.000000
14677.580746	0.097393	0.610454	0.017770	84.493912	118.850784	169.351944	0.951382	0.000000	0.146924	0.000000	0.000000	0.000000	0.099298	-0.071088	-0.377157	0.000000	0.000000	4.000000	21.000000	1.000000
14677.584079	0.097393	0.610454	0.017770	84.471176	119.662651	170.096573	0.888522	0.000000	0.130374	0.000000	0.000000	0.000000	0.099298	-0.071088	-0.377157	0.000000	0.000000	4.000000	21.000000	1.000000
14677.587412	0.097743	0.610225	0.016394	84.471176	119.662651	170.096573	0.888522	0.000000	0.130374	0.000000	0.000000	0.000000	0.105106	-0.068876	-0.413068	0.000000	0.000000	4.000000	21.000000	1.000000
14677.590746	0.097743	0.610225	0.016394	84.471176	119.662651	170.096573	0.888522	0.000000	0.130374	0.000000	0.000000	0.000000	0.105106	-0.068876	-0.413068	0.000000	0.000000	4.000000	21.000000	1.000000
14677.594079	0.097743	0.610225	0.016394	84.445435	120.537407	170.896179	0.819678	0.000000	0.112857	0.000000	0.000000	0.000000	0.105106	-0.068876	-0.413068	0.000000	0.000000	4.000000	21.000000	1.000000
14677.597412	0.098130	0.610001	0.014983	84.445435	120.537407	170.896179	0.819678	0.000000	0.112857	0.000000	0.000000	0.000000	0.116005	-0.067196	-0.423297	0.000000	0.000000	4.000000	21.000000	1.000000
14677.600746	0.098130	0.610001	0.014983	84.445435	120.537407	170.896179	0.819678	0.000000	0.112857	0.000000	0.000000	0.000000	0.116005	-0.067196	-0.423297	0.000000	0.000000	4.000000	21.000000	1.000000
14677.604079	0.098130	0.610001	0.014983	84.419769	121.374542	171.657990	0.749128	0.000000	0.093523	0.000000	0.000000	0.000000	0.116005	-0.067196	-0.423297	0.000000	0.000000	4.000000	21.000000	1.000000
14677.607412	0.098517	0.609769	0.013594	84.419769	121.374542	171.657990	0.749128	0.000000	0.093523	0.000000	0.000000	0.000000	0.116299	-0.069651	-0.416647	0.000000	0.000000	4.000000	21.000000	1.000000
14677.610746	0.098517	0.609769	0.013594	84.419769	121.374542	171.657990	0.749128	0.000000	0.093523	0.000000	0.000000	0.000000	0.116299	-0.069651	-0.416647	0.000000	0.000000	4.000000	21.000000	1.000000
14677.614079	0.098517	0.609769	0.013594	84.395866	122.187904	172.389099	0.679687	0.000000	0.074140	0.000000	0.000000	0.000000	0.116299	-0.069651	-0.416647	0.000000	0.000000	4.000000	21.000000	1.000000
14677.617412	0.098955	0.609522	0.012241	84.395866	122.187904	172.389099	0.679687	0.000000	0.074140	0.000000	0.000000	0.000000	0.131477	-0.074106	-0.405749	0.000000	0.000000	4.000000	21.000000	1.000000
14677.620746	0.098955	0.609522	0.012241	84.395866	122.187904	172.389099	0.679687	0.000000	0.074140	0.000000	0.000000	0.000000	0.131477	-0.074106	-0.405749	0.000000	0.000000	4.000000	21.000000	1.000000
14677.624079	0.098955	0.609522	0.012241	84.368240	123.013840	173.137024	0.612062	0.000000	0.052227	0.000000	0.000000	0.000000	0.131477	-0.074106	-0.405749	0.000000	0.000000	4.000000	21.000000	1.000000
14677.627412	0.099386	0.609273	0.010978	84.368240	123.013840	173.137024	0.612062	0.000000	0.052227	0.000000	0.000000	0.000000	0.129087	-0.074694	-0.378952	0.000000	0.000000	4.000000	21.000000	1.000000
14677.630746	0.099386	0.609273	0.010978	84.368240	123.013840	173.137024	0.612062	0.000000	0.052227	0.000000	0.000000	0.000000	0.129087	-0.074694	-0.378952	0.000000	0.000000	4.000000	21.000000	1.000000
14677.634079	0.099386	0.609273	0.010978	84.342476	123.808517	173.854813	0.548903	0.000000	0.030712	0.000000	0.000000	0.000000	0.129087	-0.074694	-0.378952	0.000000	0.000000	4.000000	21.000000	1.000000
14677.637412	0.099810	0.608996	0.009813	84.342476	123.808517	173.854813	0.548903	0.000000	0.030712	0.000000	0.000000	0.000000	0.127390	-0.083005	-0.349669	0.000000	0.000000	4.000000	21.000000	1.000000
14677.640746	0.099810	0.608996	0.009813	84.342476	123.808517	173.854813	0.548903	0.000000	0.030712	0.000000	0.000000	0.000000	0.127390	-0.083005	-0.349669	0.000000	0.000000	4.000000	21.000000	1.000000
14677.644079	0.099810	0.608996	0.009813	84.314247	124.580055	174.559113	0.490625	0.000000	0.009480	0.000000	0.000000	0.000000	0.127390	-0.083005	-0.349669	0.000000	0.000000	4.000000	21.000000	1.000000
14677.647412	0.100177	0.608680	0.008715	84.314247	124.580055	174.559113	0.490625	0.000000	0.009480	0.000000	0.000000	0.000000	0.110084	-0.094977	-0.329190	0.000000	0.000000	4.000000	21.000000	1.000000
14677.650746	0.100177	0.608680	0.008715	84.314247	124.580055	174.559113	0.490625	0.000000	0.009480	0.000000	0.000000	0.000000	0.110084	-0.094977	-0.329190	0.000000	0.000000	4.000000	21.000000	1.000000
14677.654079	0.100177	0.608680	0.008715	84.283920	125.367943	175.285309	0.435760	0.000000	-0.008867	0.000000	0.000000	0.000000	0.110084	-0.094977	-0.329190	0.000000	0.000000	4.000000	21.000000	1.000000
14677.657412	0.100484	0.608375	0.007670	84.283920	125.367943	175.285309	0.435760	0.000000	-0.008867	0.000000	0.000000	0.000000	0.091930	-0.091250	-0.313517	0.000000	0.000000	4.000000	21.000000	1.000000
14677.660746	0.100484	0.608375	0.007670	84.283920	125.367943	175.285309	0.435760	0.000000	-0.008867	0.000000	0.000000	0.000000	0.091930	-0.091250	-0.313517	0.000000	0.000000	4.000000	21.000000	1.000000
14677.664079	0.100484	0.608375	0.007670	84.253586	126.074341	175.939285	0.383508	0.000000	-0.024189	0.000000	0.000000	0.000000	0.091930	-0.091250	-0.313517	0.000000	0.000000	4.000000	21.000000	1.000000
14677.667412	0.100744	0.608071	0.006634	84.253586	126.074341	175.939285	0.383508	0.000000	-0.024189	0.000000	0.000000	0.000000	0.078018	-0.091353	-0.310920	0.000000	0.000000	4.000000	21.000000	1.000000
14677.670746	0.100744	0.608071	0.006634	84.253586	126.074341	175.939285	0.383508	0.000000	-0.024189	0.000000	0.000000	0.000000	0.078018	-0.091353	-0.310920	0.000000	0.000000	4.000000	21.000000	1.000000
14677.674079	0.100744	0.608071	0.006634	84.222771	126.807930	176.621994	0.331687	0.000000	-0.037192	0.000000	0.000000	0.000000	0.078018	-0.091353	-0.310920	0.000000	0.000000	4.000000	21.000000	1.000000
14677.677412	0.100983	0.607785	0.005617	84.222771	126.807930	176.621994	0.331687	0.000000	-0.037192	0.000000	0.000000	0.000000	0.071800	-0.085617	-0.305087	0.000000	0.000000	4.000000	21.000000	1.000000
14677.680746	0.100983	0.607785	0.005617	84.222771	126.807930	176.621994	0.331687	0.000000	-0.037192	0.000000	0.000000	0.000000	0.071800	-0.085617	-0.305087	0.000000	0.000000	4.000000	21.000000	1.000000
14677.684079	0.100983	0.607785	0.005617	84.189651	127.519958	177.289917	0.280840	0.000000	-0.049159	0.000000	0.000000	0.000000	0.071800	-0.085617	-0.305087	0.000000	0.000000	4.000000	21.000000	1.000000
14677.687412	0.101168	0.607487	0.004570	84.189651	127.519958	177.289917	0.280840	0.000000	-0.049159	0.000000	0.000000	0.000000	0.055478	-0.089539	-0.314160	0.000000	0.000000	4.000000	21.000000	1.000000
14677.690746	0.101168	0.607487	0.004570	84.189651	127.519958	177.289917	0.280840	0.000000	-0.049159	0.000000	0.000000	0.000000	0.055478	-0.089539	-0.314160	0.000000	0.000000	4.000000	21.000000	1.000000
14677.694079	0.101168	0.607487	0.004570	84.151985	128.174622	177.907684	0.228480	0.000000	-0.058405	0.000000	0.000000	0.000000	0.055478	-0.089539	-0.314160	0.000000	0.000000	4.000000	21.000000	1.000000
14677.697412	0.101302	0.607195	0.003508	84.151985	128.174622	177.907684	0.228480	0.000000	-0.058405	0.000000	0.000000	0.000000	0.040236	-0.087678	-0.318575	0.000000	0.000000	4.000000	21.000000	1.000000
14677.700746	0.101302	0.607195	0.003508	84.151985	128.174622	177.907684	0.228480	0.000000	-0.058405	0.000000	0.000000	0.000000	0.040236	-0.087678	-0.318575	0.000000	0.000000	4.000000	21.000000	1.000000
14677.704079	0.101302	0.607195	0.003508	84.106476	128.719543	178.432617	0.175384	0.000000	-0.065111	0.000000	0.000000	0.000000	0.040236	-0.087678	-0.318575	0.000000	0.000000	4.000000	21.000000	1.000000
14677.707412	0.101381	0.606915	0.002408	84.106476	128.719543	178.432617	0.175384	0.000000	-0.065111	0.000000	0.000000	0.000000	0.023507	-0.083886	-0.330048	0.000000	0.000000	4.000000	21.000000	1.000000
14677.710746	0.101381	0.606915	0.002408	84.106476	128.719543	178.432617	0.175384	0.000000	-0.065111	0.000000	0.000000	0.000000	0.023507	-0.083886	-0.330048	0.000000	0.000000	4.000000	21.000000	1.000000
14677.714079	0.101381	0.606915	0.002408	84.074379	128.777390	178.485275	0.120376	0.000000	-0.069029	0.000000	0.000000	0.000000	0.023507	-0.083886	-0.330048	0.000000	0.000000	4.000000	21.000000	1.000000
14677.717412	0.101449	0.606641	0.001374	84.074379	128.777390	178.485275	0.120376	0.000000	-0.069029	0.000000	0.000000	0.000000	0.020654	-0.082182	-0.310019	0.000000	0.000000	4.000000	21.000000	1.000000
14677.720746	0.101449	0.606641	0.001374	84.074379	128.777390	178.485275	0.120376	0.000000	-0.069029	0.000000	0.000000	0.000000	0.020654	-0.082182	-0.310019	0.000000	0.000000	4.000000	21.000000	1.000000
14677.724079	0.101449	0.606641	0.001374	84.083214	128.034378	177.747757	0.068706	0.000000	-0.072471	0.000000	0.000000	0.000000	0.020654	-0.082182	-0.310019	0.000000	0.000000	4.000000	21.000000	1.000000
14677.727412	0.101449	0.606641	0.001374	84.083214	128.034378	177.747757	0.068706	0.000000	-0.072471	0.000000	0.000000	0.000000	0.020654	-0.082182	-0.310019	0.000000	0.000000	4.000000	21.000000	1.000000
14677.730746	0.101518	0.606386	0.000447	84.083214	128.034378	177.747757	0.068706	0.000000	-0.072471	0.000000	0.000000	0.000000	0.020499	-0.076537	-0.278203	0.000000	0.000000	4.000000	21.000000	1.000000
14677.734079	0.101518	0.606386	0.000447	84.099739	127.024361	176.751617	0.068706	0.000000	-0.072471	0.000000	0.000000	0.000000	0.020499	-0.076537	-0.278203	0.000000	0.000000	4.000000	21.000000	1.000000
14677.737412	0.101579	0.606111	-0.000406	84.099739	127.024361	176.751617	0.068706	0.000000	-0.072471	0.000000	0.000000	0.000000	0.018364	-0.082421	-0.255711	0.000000	0.000000	4.000000	21.000000	1.000000
14677.740746	0.101579	0.606111	-0.000406	84.099739	127.024361	176.751617	0.068706	0.000000	-0.072471	0.000000	0.000000	0.000000	0.018364	-0.082421	-0.255711	0.000000	0.000000	4.000000	21.000000	1.000000
14677.744079	0.101579	0.606111	-0.000406	84.108414	125.843163	175.603317	-0.020280	0.000000	-0.078948	0.000000	0.000000	0.000000	0.018364	-0.082421	-0.255711	0.000000	0.000000	4.000000	21.000000	1.000000
14677.747412	0.101579	0.606111	-0.000406	84.108414	125.843163	175.603317	-0.020280	0.000000	-0.078948	0.000000	0.000000	0.000000	0.018364	-0.082421	-0.255711	0.000000	0.000000	4.000000	21.000000	1.000000
14677.750746	0.101595	0.605811	-0.001150	84.108414	125.843163	175.603317	-0.020280	0.000000	-0.078948	0.000000	0.000000	0.000000	0.004886	-0.090075	-0.223240	0.000000	0.000000	4.000000	21.000000	1.000000
14677.754079	0.101595	0.605811	-0.001150	84.131180	124.649384	174.436508	-0.020280	0.000000	-0.078948	0.000000	0.000000	0.000000	0.004886	-0.090075	-0.223240	0.000000	0.000000	4.000000	21.000000	1.000000
14677.757412	0.101592	0.605505	-0.001775	84.131180	124.649384	174.436508	-0.020280	0.000000	-0.078948	0.000000	0.000000	0.000000	-0.000920	-0.091962	-0.187499	0.000000	0.000000	4.000000	21.000000	1.000000
14677.760746	0.101592	0.605505	-0.001775	84.131180	124.649384	174.436508	-0.020280	0.000000	-0.078948	0.000000	0.000000	0.000000	-0.000920	-0.091962	-0.187499	0.000000	0.000000	4.000000	21.000000	1.000000
14677.764079	0.101592	0.605505	-0.001775	84.164879	123.629486	173.432602	-0.088736	0.000000	-0.079609	0.000000	0.000000	0.000000	-0.000920	-0.091962	-0.187499	0.000000	0.000000	4.000000	21.000000	1.000000
14677.767412	0.101592	0.605505	-0.001775	84.164879	123.629486	173.432602	-0.088736	0.000000	-0.079609	0.000000	0.000000	0.000000	-0.000920	-0.091962	-0.187499	0.000000	0.000000	4.000000	21.000000	1.000000
14677.770746	0.101534	0.605186	-0.002339	84.164879	123.629486	173.432602	-0.088736	0.000000	-0.079609	0.000000	0.000000	0.000000	-0.017330	-0.095726	-0.169138	0.000000	0.000000	4.000000	21.000000	1.000000
14677.774079	0.101534	0.605186	-0.002339	84.192886	122.846680	172.669708	-0.088736	0.000000	-0.079609	0.000000	0.000000	0.000000	-0.017330	-0.095726	-0.169138	0.000000	0.000000	4.000000	21.000000	1.000000
14677.777412	0.101422	0.604854	-0.002841	84.192886	122.846680	172.669708	-0.088736	0.000000	-0.079609	0.000000	0.000000	0.000000	-0.033658	-0.099451	-0.150780	0.000000	0.000000	4.000000	21.000000	1.000000
14677.780746	0.101422	0.604854	-0.002841	84.192886	122.846680	172.669708	-0.088736	0.000000	-0.079609	0.000000	0.000000	0.000000	-0.033658	-0.099451	-0.150780	0.000000	0.000000	4.000000	21.000000	1.000000
14677.784079	0.101422	0.604854	-0.002841	84.198738	122.209801	172.067413	-0.142056	0.000000	-0.071111	0.000000	0.000000	0.000000	-0.033658	-0.099451	-0.150780	0.000000	0.000000	4.000000	21.000000	1.000000
14677.787412	0.101422	0.604854	-0.002841	84.198738	122.209801	172.067413	-0.142056	0.000000	-0.071111	0.000000	0.000000	0.000000	-0.033658	-0.099451	-0.150780	0.000000	0.000000	4.000000	21.000000	1.000000
14677.790746	0.101272	0.604517	-0.003311	84.198738	122.209801	172.067413	-0.142056	0.000000	-0.071111	0.000000	0.000000	0.000000	-0.045033	-0.101252	-0.140949	0.000000	0.000000	4.000000	21.000000	1.000000
14677.794079	0.101272	0.604517	-0.003311	84.178024	121.934441	171.831985	-0.142056	0.000000	-0.071111	0.000000	0.000000	0.000000	-0.045033	-0.101252	-0.140949	0.000000	0.000000	4.000000	21.000000	1.000000
14677.797412	0.101106	0.604173	-0.003753	84.178024	121.934441	171.831985	-0.142056	0.000000	-0.071111	0.000000	0.000000	0.000000	-0.049918	-0.103078	-0.132567	0.000000	0.000000	4.000000	21.000000	1.000000
14677.800746	0.101106	0.604173	-0.003753	84.178024	121.934441	171.831985	-0.142056	0.000000	-0.071111	0.000000	0.000000	0.000000	-0.049918	-0.103078	-0.132567	0.000000	0.000000	4.000000	21.000000	1.000000
14677.804079	0.101106	0.604173	-0.003753	84.138161	121.994942	171.939011	-0.187642	0.000000	-0.055286	0.000000	0.000000	0.000000	-0.049918	-0.103078	-0.132567	0.000000	0.000000	4.000000	21.000000	1.000000
14677.807412	0.101106	0.604173	-0.003753	84.138161	121.994942	171.939011	-0.187642	0.000000	-0.055286	0.000000	0.000000	0.000000	-0.049918	-0.103078	-0.132567	0.000000	0.000000	4.000000	21.000000	1.000000
14677.810746	0.100921	0.603849	-0.004175	84.138161	121.994942	171.939011	-0.187642	0.000000	-0.055286	0.000000	0.000000	0.000000	-0.055300	-0.097257	-0.126536	0.000000	0.000000	4.000000	21.000000	1.000000
14677.814079	0.100921	0.603849	-0.004175	84.104889	122.293976	172.272903	-0.187642	0.000000	-0.055286	0.000000	0.000000	0.000000	-0.055300	-0.097257	-0.126536	0.000000	0.000000	4.000000	21.000000	1.000000
14677.817412	0.100728	0.603512	-0.004636	84.104889	122.293976	172.272903	-0.187642	0.000000	-0.055286	0.000000	0.000000	0.000000	-0.057907	-0.101001	-0.138481	0.000000	0.000000	4.000000	21.000000	1.000000
14677.820746	0.100728	0.603512	-0.004636	84.104889	122.293976	172.272903	-0.187642	0.000000	-0.055286	0.000000	0.000000	0.000000	-0.057907	-0.101001	-0.138481	0.000000	0.000000	4.000000	21.000000	1.000000
14677.824079	0.100728	0.603512	-0.004636	84.087158	122.672714	172.674164	-0.231811	0.000000	-0.036418	0.000000	0.000000	0.000000	-0.057907	-0.101001	-0.138481	0.000000	0.000000	4.000000	21.000000	1.000000
14677.827412	0.100728	0.603512	-0.004636	84.087158	122.672714	172.674164	-0.231811	0.000000	-0.036418	0.000000	0.000000	0.000000	-0.057907	-0.101001	-0.138481	0.000000	0.000000	4.000000	21.000000	1.000000
14677.830746	0.100483	0.603207	-0.005029	84.087158	122.672714	172.674164	-0.231811	0.000000	-0.036418	0.000000	0.000000	0.000000	-0.073517	-0.091395	-0.117765	0.000000	0.000000	4.000000	21.000000	1.000000
14677.834079	0.100483	0.603207	-0.005029	84.079369	122.908119	172.935120	-0.231811	0.000000	-0.036418	0.000000	0.000000	0.000000	-0.073517	-0.091395	-0.117765	0.000000	0.000000	4.000000	21.000000	1.000000
14677.837412	0.100224	0.602941	-0.005385	84.079369	122.908119	172.935120	-0.231811	0.000000	-0.036418	0.000000	0.000000	0.000000	-0.077783	-0.079929	-0.106976	0.000000	0.000000	4.000000	21.000000	1.000000
14677.840746	0.100224	0.602941	-0.005385	84.079369	122.908119	172.935120	-0.231811	0.000000	-0.036418	0.000000	0.000000	0.000000	-0.077783	-0.079929	-0.106976	0.000000	0.000000	4.000000	21.000000	1.000000
14677.844079	0.100224	0.602941	-0.005385	84.082718	122.884697	172.940125	-0.269268	0.000000	-0.011202	0.000000	0.000000	0.000000	-0.077783	-0.079929	-0.106976	0.000000	0.000000	4.000000	21.000000	1.000000
14677.847412	0.100224	0.602941	-0.005385	84.082718	122.884697	172.940125	-0.269268	0.000000	-0.011202	0.000000	0.000000	0.000000	-0.077783	-0.079929	-0.106976	0.000000	0.000000	4.000000	21.000000	1.000000
14677.850746	0.099965	0.602719	-0.005643	84.082718	122.884697	172.940125	-0.269268	0.000000	-0.011202	0.000000	0.000000	0.000000	-0.077855	-0.066558	-0.077251	0.000000	0.000000	4.000000	21.000000	1.000000
14677.854079	0.099965	0.602719	-0.005643	84.097145	122.612801	172.697006	-0.269268	0.000000	-0.011202	0.000000	0.000000	0.000000	-0.077855	-0.066558	-0.077251	0.000000	0.000000	4.000000	21.000000	1.000000
14677.857412	0.099965	0.602719	-0.005643	84.097145	122.612801	172.697006	-0.269268	0.000000	-0.011202	0.000000	0.000000	0.000000	-0.077855	-0.066558	-0.077251	0.000000	0.000000	4.000000	21.000000	1.000000
14677.860746	0.099965	0.602719	-0.005643	84.097145	122.612801	172.697006	-0.269268	0.000000	-0.011202	0.000000	0.000000	0.000000	-0.077855	-0.066558	-0.077251	0.000000	0.000000	4.000000	21.000000	1.000000
14677.864079	0.099510	0.602428	-0.005767	84.115639	122.222778	172.337921	-0.282143	0.000000	0.001774	0.000000	0.000000	0.000000	-0.136356	-0.087308	-0.037264	0.000000	0.000000	4.000000	21.000000	1.000000
14677.867412	0.099510	0.602428	-0.005767	84.115639	122.222778	172.337921	-0.282143	0.000000	0.001774	0.000000	0.000000	0.000000	-0.136356	-0.087308	-0.037264	0.000000	0.000000	4.000000	21.000000	1.000000
14677.870746	0.099510	0.602428	-0.005767	84.115639	122.222778	172.337921	-0.282143	0.000000	0.001774	0.000000	0.000000	0.000000	-0.136356	-0.087308	-0.037264	0.000000	0.000000	4.000000	21.000000	1.000000
14677.874079	0.099510	0.602428	-0.005767	84.129440	121.917923	172.062927	-0.288354	0.000000	0.024500	0.000000	0.000000	0.000000	-0.136356	-0.087308	-0.037264	0.000000	0.000000	4.000000	21.000000	1.000000
14677.877412	0.099286	0.602321	-0.005661	84.129440	121.917923	172.062927	-0.288354	0.000000	0.024500	0.000000	0.000000	0.000000	-0.067119	-0.032183	0.031948	0.000000	0.000000	4.000000	21.000000	1.000000
14677.880746	0.099286	0.602321	-0.005661	84.129440	121.917923	172.062927	-0.288354	0.000000	0.024500	0.000000	0.000000	0.000000	-0.067119	-0.032183	0.031948	0.000000	0.000000	4.000000	21.000000	1.000000
14677.884079	0.099286	0.602321	-0.005661	84.134956	121.771812	171.947678	-0.283029	0.000000	0.035687	0.000000	0.000000	0.000000	-0.067119	-0.032183	0.031948	0.000000	0.000000	4.000000	21.000000	1.000000
14677.887412	0.099286	0.602321	-0.005661	84.134956	121.771812	171.947678	-0.283029	0.000000	0.035687	0.000000	0.000000	0.000000	-0.067119	-0.032183	0.031948	0.000000	0.000000	4.000000	21.000000	1.000000
14677.890746	0.099110	0.602252	-0.005440	84.134956	121.771812	171.947678	-0.283029	0.000000	0.035687	0.000000	0.000000	0.000000	-0.052918	-0.020779	0.066030	0.000000	0.000000	4.000000	21.000000	1.000000
14677.894079	0.099110	0.602252	-0.005440	84.134956	121.744629	171.947662	-0.283029	0.000000	0.035687	0.000000	0.000000	0.000000	-0.052918	-0.020779	0.066030	0.000000	0.000000	4.000000	21.000000	1.000000
14677.897412	0.099110	0.602252	-0.005440	84.134956	121.744629	171.947662	-0.283029	0.000000	0.035687	0.000000	0.000000	0.000000	-0.052918	-0.020779	0.066030	0.000000	0.000000	4.000000	21.000000	1.000000
14677.900746	0.099110	0.602252	-0.005440	84.134956	121.744629	171.947662	-0.283029	0.000000	0.035687	0.000000	0.000000	0.000000	-0.052918	-0.020779	0.066030	0.000000	0.000000	4.000000	21.000000	1.000000
14677.904079	0.098762	0.602176	-0.004977	84.135994	121.688644	171.918762	-0.272024	0.000000	0.044506	0.000000	0.000000	0.000000	-0.104439	-0.022687	0.139183	0.000000	0.000000	4.000000	21.000000	1.000000
14677.907412	0.098762	0.602176	-0.004977	84.135994	121.688644	171.918762	-0.272024	0.000000	0.044506	0.000000	0.000000	0.000000	-0.104439	-0.022687	0.139183	0.000000	0.000000	4.000000	21.000000	1.000000
14677.910746	0.098762	0.602176	-0.004977	84.135994	121.688644	171.918762	-0.272024	0.000000	0.044506	0.000000	0.000000	0.000000	-0.104439	-0.022687	0.139183	0.000000	0.000000	4.000000	21.000000	1.000000
14677.914079	0.098762	0.602176	-0.004977	84.137054	121.630043	171.889847	-0.248827	0.000000	0.061913	0.000000	0.000000	0.000000	-0.104439	-0.022687	0.139183	0.000000	0.000000	4.000000	21.000000	1.000000
14677.917412	0.098555	0.602163	-0.004791	84.137054	121.630043	171.889847	-0.248827	0.000000	0.061913	0.000000	0.000000	0.000000	-0.062092	-0.003786	0.055631	0.000000	0.000000	4.000000	21.000000	1.000000
14677.920746	0.098555	0.602163	-0.004791	84.137054	121.630043	171.889847	-0.248827	0.000000	0.061913	0.000000	0.000000	0.000000	-0.062092	-0.003786	0.055631	0.000000	0.000000	4.000000	21.000000	1.000000
14677.924079	0.098555	0.602163	-0.004791	84.139732	121.578461	171.866623	-0.239555	0.000000	0.072261	0.000000	0.000000	0.000000	-0.062092	-0.003786	0.055631	0.000000	0.000000	4.000000	21.000000	1.000000
14677.927412	0.098555	0.602163	-0.004791	84.139732	121.578461	171.866623	-0.239555	0.000000	0.072261	0.000000	0.000000	0.000000	-0.062092	-0.003786	0.055631	0.000000	0.000000	4.000000	21.000000	1.000000
14677.930746	0.098311	0.602170	-0.004672	84.139732	121.578461	171.866623	-0.239555	0.000000	0.072261	0.000000	0.000000	0.000000	-0.073207	0.001909	0.035750	0.000000	0.000000	4.000000	21.000000	1.000000
14677.934079	0.098311	0.602170	-0.004672	84.142448	121.521500	171.843353	-0.239555	0.000000	0.072261	0.000000	0.000000	0.000000	-0.073207	0.001909	0.035750	0.000000	0.000000	4.000000	21.000000	1.000000
14677.937412	0.098311	0.602170	-0.004672	84.142448	121.521500	171.843353	-0.239555	0.000000	0.072261	0.000000	0.000000	0.000000	-0.073207	0.001909	0.035750	0.000000	0.000000	4.000000	21.000000	1.000000
14677.940746	0.098311	0.602170	-0.004672	84.142448	121.521500	171.843353	-0.239555	0.000000	0.072261	0.000000	0.000000	0.000000	-0.073207	0.001909	0.035750	0.000000	0.000000	4.000000	21.000000	1.000000
14677.944079	0.097777	0.602189	-0.004540	84.145760	121.500473	171.854767	-0.233597	0.000000	0.084462	0.000000	0.000000	0.000000	-0.160101	0.005690	0.039668	0.000000	0.000000	4.000000	21.000000	1.000000
14677.947412	0.097777	0.602189	-0.004540	84.145760	121.500473	171.854767	-0.233597	0.000000	0.084462	0.000000	0.000000	0.000000	-0.160101	0.005690	0.039668	0.000000	0.000000	4.000000	21.000000	1.000000
14677.950746	0.097777	0.602189	-0.004540	84.145760	121.500473	171.854767	-0.233597	0.000000	0.084462	0.000000	0.000000	0.000000	-0.160101	0.005690	0.039668	0.000000	0.000000	4.000000	21.000000	1.000000
14677.954079	0.097777	0.602189	-0.004540	84.150719	121.486679	171.871933	-0.226986	0.000000	0.111146	0.000000	0.000000	0.000000	-0.160101	0.005690	0.039668	0.000000	0.000000	4.000000	21.000000	1.000000
14677.957412	0.097493	0.602195	-0.004503	84.150719	121.486679	171.871933	-0.226986	0.000000	0.111146	0.000000	0.000000	0.000000	-0.085334	0.001908	0.010989	0.000000	0.000000	4.000000	21.000000	1.000000
14677.960746	0.097493	0.602195	-0.004503	84.150719	121.486679	171.871933	-0.226986	0.000000	0.111146	0.000000	0.000000	0.000000	-0.085334	0.001908	0.010989	0.000000	0.000000	4.000000	21.000000	1.000000
14677.964079	0.097493	0.602195	-0.004503	84.152359	121.458534	171.877640	-0.225154	0.000000	0.125368	0.000000	0.000000	0.000000	-0.085334	0.001908	0.010989	0.000000	0.000000	4.000000	21.000000	1.000000
14677.967412	0.097493	0.602195	-0.004503	84.152359	121.458534	171.877640	-0.225154	0.000000	0.125368	0.000000	0.000000	0.000000	-0.085334	0.001908	0.010989	0.000000	0.000000	4.000000	21.000000	1.000000
14677.970746	0.097218	0.602189	-0.004419	84.152359	121.458534	171.877640	-0.225154	0.000000	0.125368	0.000000	0.000000	0.000000	-0.082289	-0.001909	0.025111	0.000000	0.000000	4.000000	21.000000	1.000000
14677.974079	0.097218	0.602189	-0.004419	84.151352	121.457512	171.906662	-0.225154	0.000000	0.125368	0.000000	0.000000	0.000000	-0.082289	-0.001909	0.025111	0.000000	0.000000	4.000000	21.000000	1.000000
14677.977412	0.097218	0.602189	-0.004419	84.151352	121.457512	171.906662	-0.225154	0.000000	0.125368	0.000000	0.000000	0.000000	-0.082289	-0.001909	0.025111	0.000000	0.000000	4.000000	21.000000	1.000000
14677.980746	0.097218	0.602189	-0.004419	84.151352	121.457512	171.906662	-0.225154	0.000000	0.125368	0.000000	0.000000	0.000000	-0.082289	-0.001909	0.025111	0.000000	0.000000	4.000000	21.000000	1.000000
14677.984079	0.096807	0.602119	-0.004241	84.150314	121.461800	171.935608	-0.220969	0.000000	0.139083	0.000000	0.000000	0.000000	-0.123435	-0.020870	0.053541	0.000000	0.000000	4.000000	21.000000	1.000000
14677.987412	0.096807	0.602119	-0.004241	84.150314	121.461800	171.935608	-0.220969	0.000000	0.139083	0.000000	0.000000	0.000000	-0.123435	-0.020870	0.053541	0.000000	0.000000	4.000000	21.000000	1.000000
14677.990746	0.096807	0.602119	-0.004241	84.150314	121.461800	171.935608	-0.220969	0.000000	0.139083	0.000000	0.000000	0.000000	-0.123435	-0.020870	0.053541	0.000000	0.000000	4.000000	21.000000	1.000000
14677.994079	0.096807	0.602119	-0.004241	84.152596	121.483292	171.976044	-0.212045	0.000000	0.159656	0.000000	0.000000	0.000000	-0.123435	-0.020870	0.053541	0.000000	0.000000	4.000000	21.000000	1.000000
14677.997412	0.096657	0.602068	-0.004102	84.152596	121.483292	171.976044	-0.212045	0.000000	0.159656	0.000000	0.000000	0.000000	-0.045062	-0.015200	0.041697	0.000000	0.000000	4.000000	21.000000	1.000000
14678.000746	0.096657	0.602068	-0.004102	84.152596	121.483292	171.976044	-0.212045	0.000000	0.159656	0.000000	0.000000	0.000000	-0.045062	-0.015200	0.041697	0.000000	0.000000	4.000000	21.000000	1.000000
14678.004079	0.096657	0.602068	-0.004102	84.164772	121.553726	172.051147	-0.205096	0.000000	0.167166	0.000000	0.000000	0.000000	-0.045062	-0.015200	0.041697	0.000000	0.000000	4.000000	21.000000	1.000000
14678.007412	0.096559	0.602005	-0.003925	84.164772	121.553726	172.051147	-0.205096	0.000000	0.167166	0.000000	0.000000	0.000000	-0.029160	-0.019007	0.053107	0.000000	0.000000	4.000000	21.000000	1.000000
14678.010746	0.096559	0.602005	-0.003925	84.164772	121.553726	172.051147	-0.205096	0.000000	0.167166	0.000000	0.000000	0.000000	-0.029160	-0.019007	0.053107	0.000000	0.000000	4.000000	21.000000	1.000000
14678.014079	0.096559	0.602005	-0.003925	84.190262	121.683029	172.173294	-0.196245	0.000000	0.172026	0.000000	0.000000	0.000000	-0.029160	-0.019007	0.053107	0.000000	0.000000	4.000000	21.000000	1.000000
14678.017412	0.096559	0.602005	-0.003925	84.190262	121.683029	172.173294	-0.196245	0.000000	0.172026	0.000000	0.000000	0.000000	-0.029160	-0.019007	0.053107	0.000000	0.000000	4.000000	21.000000	1.000000
14678.020746	0.096480	0.601923	-0.003768	84.190262	121.683029	172.173294	-0.196245	0.000000	0.172026	0.000000	0.000000	0.000000	-0.023749	-0.024719	0.046954	0.000000	0.000000	4.000000	21.000000	1.000000
14678.024079	0.096480	0.601923	-0.003768	84.221245	121.880386	172.349548	-0.196245	0.000000	0.172026	0.000000	0.000000	0.000000	-0.023749	-0.024719	0.046954	0.000000	0.000000	4.000000	21.000000	1.000000
14678.027412	0.096480	0.601923	-0.003768	84.221245	121.880386	172.349548	-0.196245	0.000000	0.172026	0.000000	0.000000	0.000000	-0.023749	-0.024719	0.046954	0.000000	0.000000	4.000000	21.000000	1.000000
14678.030746	0.096480	0.601923	-0.003768	84.221245	121.880386	172.349548	-0.196245	0.000000	0.172026	0.000000	0.000000	0.000000	-0.023749	-0.024719	0.046954	0.000000	0.000000	4.000000	21.000000	1.000000
14678.034079	0.096450	0.601732	-0.003384	84.255531	122.097542	172.539917	-0.188419	0.000000	0.175984	0.000000	0.000000	0.000000	-0.009229	-0.057172	0.115363	0.000000	0.000000	4.000000	21.000000	1.000000
14678.037412	0.096450	0.601732	-0.003384	84.255531	122.097542	172.539917	-0.188419	0.000000	0.175984	0.000000	0.000000	0.000000	-0.009229	-0.057172	0.115363	0.000000	0.000000	4.000000	21.000000	1.000000
14678.040746	0.096450	0.601732	-0.003384	84.255531	122.097542	172.539917	-0.188419	0.000000	0.175984	0.000000	0.000000	0.000000	-0.009229	-0.057172	0.115363	0.000000	0.000000	4.000000	21.000000	1.000000
14678.044079	0.096450	0.601732	-0.003384	84.291328	122.330139	172.738892	-0.169192	0.000000	0.177522	0.000000	0.000000	0.000000	-0.009229	-0.057172	0.115363	0.000000	0.000000	4.000000	21.000000	1.000000
14678.047412	0.096491	0.601656	-0.003187	84.291328	122.330139	172.738892	-0.169192	0.000000	0.177522	0.000000	0.000000	0.000000	0.012541	-0.022930	0.059004	0.000000	0.000000	4.000000	21.000000	1.000000
14678.050746	0.096491	0.601656	-0.003187	84.291328	122.330139	172.738892	-0.169192	0.000000	0.177522	0.000000	0.000000	0.000000	0.012541	-0.022930	0.059004	0.000000	0.000000	4.000000	21.000000	1.000000
14678.054079	0.096491	0.601656	-0.003187	84.331993	122.591461	172.959335	-0.159358	0.000000	0.175432	0.000000	0.000000	0.000000	0.012541	-0.022930	0.059004	0.000000	0.000000	4.000000	21.000000	1.000000
14678.057412	0.096551	0.601560	-0.003011	84.331993	122.591461	172.959335	-0.159358	0.000000	0.175432	0.000000	0.000000	0.000000	0.017991	-0.028662	0.052851	0.000000	0.000000	4.000000	21.000000	1.000000
14678.060746	0.096551	0.601560	-0.003011	84.331993	122.591461	172.959335	-0.159358	0.000000	0.175432	0.000000	0.000000	0.000000	0.017991	-0.028662	0.052851	0.000000	0.000000	4.000000	21.000000	1.000000
14678.064079	0.096551	0.601560	-0.003011	84.374161	122.866714	173.189606	-0.150550	0.000000	0.172434	0.000000	0.000000	0.000000	0.017991	-0.028662	0.052851	0.000000	0.000000	4.000000	21.000000	1.000000
14678.067412	0.096551	0.601560	-0.003011	84.374161	122.866714	173.189606	-0.150550	0.000000	0.172434	0.000000	0.000000	0.000000	0.017991	-0.028662	0.052851	0.000000	0.000000	4.000000	21.000000	1.000000
14678.070746	0.096635	0.601439	-0.002832	84.374161	122.866714	173.189606	-0.150550	0.000000	0.172434	0.000000	0.000000	0.000000	0.024960	-0.036290	0.053776	0.000000	0.000000	4.000000	21.000000	1.000000
14678.074079	0.096635	0.601439	-0.002832	84.415596	123.213486	173.490128	-0.150550	0.000000	0.172434	0.000000	0.000000	0.000000	0.024960	-0.036290	0.053776	0.000000	0.000000	4.000000	21.000000	1.000000
14678.077412	0.096635	0.601439	-0.002832	84.415596	123.213486	173.490128	-0.150550	0.000000	0.172434	0.000000	0.000000	0.000000	0.024960	-0.036290	0.053776	0.000000	0.000000	4.000000	21.000000	1.000000
14678.080746	0.096635	0.601439	-0.002832	84.415596	123.213486	173.490128	-0.150550	0.000000	0.172434	0.000000	0.000000	0.000000	0.024960	-0.036290	0.053776	0.000000	0.000000	4.000000	21.000000	1.000000
14678.084079	0.096784	0.601172	-0.002552	84.456871	123.564964	173.795395	-0.141587	0.000000	0.168274	0.000000	0.000000	0.000000	0.044890	-0.080227	0.083795	0.000000	0.000000	4.000000	21.000000	1.000000
14678.087412	0.096784	0.601172	-0.002552	84.456871	123.564964	173.795395	-0.141587	0.000000	0.168274	0.000000	0.000000	0.000000	0.044890	-0.080227	0.083795	0.000000	0.000000	4.000000	21.000000	1.000000
14678.090746	0.096784	0.601172	-0.002552	84.456871	123.564964	173.795395	-0.141587	0.000000	0.168274	0.000000	0.000000	0.000000	0.044890	-0.080227	0.083795	0.000000	0.000000	4.000000	21.000000	1.000000
14678.094079	0.096784	0.601172	-0.002552	84.489075	123.945625	174.138748	-0.127621	0.000000	0.160792	0.000000	0.000000	0.000000	0.044890	-0.080227	0.083795	0.000000	0.000000	4.000000	21.000000	1.000000
14678.097412	0.096826	0.601007	-0.002464	84.489075	123.945625	174.138748	-0.127621	0.000000	0.160792	0.000000	0.000000	0.000000	0.012437	-0.049578	0.026622	0.000000	0.000000	4.000000	21.000000	1.000000
14678.100746	0.096826	0.601007	-0.002464	84.489075	123.945625	174.138748	-0.127621	0.000000	0.160792	0.000000	0.000000	0.000000	0.012437	-0.049578	0.026622	0.000000	0.000000	4.000000	21.000000	1.000000
14678.104079	0.096826	0.601007	-0.002464	84.498360	124.209740	174.388885	-0.123184	0.000000	0.158719	0.000000	0.000000	0.000000	0.012437	-0.049578	0.026622	0.000000	0.000000	4.000000	21.000000	1.000000
14678.107412	0.096826	0.601007	-0.002464	84.498360	124.209740	174.388885	-0.123184	0.000000	0.158719	0.000000	0.000000	0.000000	0.012437	-0.049578	0.026622	0.000000	0.000000	4.000000	21.000000	1.000000
14678.110746	0.096835	0.600854	-0.002418	84.498360	124.209740	174.388885	-0.123184	0.000000	0.158719	0.000000	0.000000	0.000000	0.002944	-0.045715	0.013824	0.000000	0.000000	4.000000	21.000000	1.000000
14678.114079	0.096835	0.600854	-0.002418	84.491203	124.390068	174.570068	-0.123184	0.000000	0.158719	0.000000	0.000000	0.000000	0.002944	-0.045715	0.013824	0.000000	0.000000	4.000000	21.000000	1.000000
14678.117412	0.096840	0.600708	-0.002395	84.491203	124.390068	174.570068	-0.123184	0.000000	0.158719	0.000000	0.000000	0.000000	0.001433	-0.043772	0.006730	0.000000	0.000000	4.000000	21.000000	1.000000
14678.120746	0.096840	0.600708	-0.002395	84.491203	124.390068	174.570068	-0.123184	0.000000	0.158719	0.000000	0.000000	0.000000	0.001433	-0.043772	0.006730	0.000000	0.000000	4.000000	21.000000	1.000000
14678.124079	0.096840	0.600708	-0.002395	84.484024	124.572571	174.750702	-0.119758	0.000000	0.157989	0.000000	0.000000	0.000000	0.001433	-0.043772	0.006730	0.000000	0.000000	4.000000	21.000000	1.000000
14678.127412	0.096840	0.600708	-0.002395	84.484024	124.572571	174.750702	-0.119758	0.000000	0.157989	0.000000	0.000000	0.000000	0.001433	-0.043772	0.006730	0.000000	0.000000	4.000000	21.000000	1.000000
14678.130746	0.096851	0.600582	-0.002448	84.484024	124.572571	174.750702	-0.119758	0.000000	0.157989	0.000000	0.000000	0.000000	0.003385	-0.037956	-0.015899	0.000000	0.000000	4.000000	21.000000	1.000000
14678.134079	0.096851	0.600582	-0.002448	84.476822	124.757408	174.930908	-0.119758	0.000000	0.157989	0.000000	0.000000	0.000000	0.003385	-0.037956	-0.015899	0.000000	0.000000	4.000000	21.000000	1.000000
14678.137412	0.096851	0.600582	-0.002448	84.476822	124.757408	174.930908	-0.119758	0.000000	0.157989	0.000000	0.000000	0.000000	0.003385	-0.037956	-0.015899	0.000000	0.000000	4.000000	21.000000	1.000000
14678.140746	0.096851	0.600582	-0.002448	84.476822	124.757408	174.930908	-0.119758	0.000000	0.157989	0.000000	0.000000	0.000000	0.003385	-0.037956	-0.015899	0.000000	0.000000	4.000000	21.000000	1.000000
14678.144079	0.096922	0.600392	-0.002539	84.472000	124.882240	175.050858	-0.122408	0.000000	0.157425	0.000000	0.000000	0.000000	0.021257	-0.056940	-0.027319	0.000000	0.000000	4.000000	21.000000	1.000000
14678.147412	0.096922	0.600392	-0.002539	84.472000	124.882240	175.050858	-0.122408	0.000000	0.157425	0.000000	0.000000	0.000000	0.021257	-0.056940	-0.027319	0.000000	0.000000	4.000000	21.000000	1.000000
14678.150746	0.096922	0.600392	-0.002539	84.472000	124.882240	175.050858	-0.122408	0.000000	0.157425	0.000000	0.000000	0.000000	0.021257	-0.056940	-0.027319	0.000000	0.000000	4.000000	21.000000	1.000000
14678.154079	0.096922	0.600392	-0.002539	84.468307	124.977013	175.140594	-0.126961	0.000000	0.153883	0.000000	0.000000	0.000000	0.021257	-0.056940	-0.027319	0.000000	0.000000	4.000000	21.000000	1.000000
14678.157412	0.096952	0.600316	-0.002612	84.468307	124.977013	175.140594	-0.126961	0.000000	0.153883	0.000000	0.000000	0.000000	0.008870	-0.022711	-0.021895	0.000000	0.000000	4.000000	21.000000	1.000000
14678.160746	0.096952	0.600316	-0.002612	84.468307	124.977013	175.140594	-0.126961	0.000000	0.153883	0.000000	0.000000	0.000000	0.008870	-0.022711	-0.021895	0.000000	0.000000	4.000000	21.000000	1.000000
14678.164079	0.096952	0.600316	-0.002612	84.465683	125.047531	175.208954	-0.130610	0.000000	0.152405	0.000000	0.000000	0.000000	0.008870	-0.022711	-0.021895	0.000000	0.000000	4.000000	21.000000	1.000000
14678.167412	0.096952	0.600316	-0.002612	84.465683	125.047531	175.208954	-0.130610	0.000000	0.152405	0.000000	0.000000	0.000000	0.008870	-0.022711	-0.021895	0.000000	0.000000	4.000000	21.000000	1.000000
14678.170746	0.096968	0.600253	-0.002641	84.465683	125.047531	175.208954	-0.130610	0.000000	0.152405	0.000000	0.000000	0.000000	0.004922	-0.018971	-0.008656	0.000000	0.000000	4.000000	21.000000	1.000000
14678.174079	0.096968	0.600253	-0.002641	84.463249	125.109749	175.268692	-0.130610	0.000000	0.152405	0.000000	0.000000	0.000000	0.004922	-0.018971	-0.008656	0.000000	0.000000	4.000000	21.000000	1.000000
14678.177412	0.096968	0.600253	-0.002641	84.463249	125.109749	175.268692	-0.130610	0.000000	0.152405	0.000000	0.000000	0.000000	0.004922	-0.018971	-0.008656	0.000000	0.000000	4.000000	21.000000	1.000000
14678.180746	0.096968	0.600253	-0.002641	84.463249	125.109749	175.268692	-0.130610	0.000000	0.152405	0.000000	0.000000	0.000000	0.004922	-0.018971	-0.008656	0.000000	0.000000	4.000000	21.000000	1.000000
14678.184079	0.096990	0.600183	-0.002646	84.461830	125.147797	175.307144	-0.132053	0.000000	0.151584	0.000000	0.000000	0.000000	0.006431	-0.020910	-0.001582	0.000000	0.000000	4.000000	21.000000	1.000000
14678.187412	0.096990	0.600183	-0.002646	84.461830	125.147797	175.307144	-0.132053	0.000000	0.151584	0.000000	0.000000	0.000000	0.006431	-0.020910	-0.001582	0.000000	0.000000	4.000000	21.000000	1.000000
14678.190746	0.096990	0.600183	-0.002646	84.461830	125.147797	175.307144	-0.132053	0.000000	0.151584	0.000000	0.000000	0.000000	0.006431	-0.020910	-0.001582	0.000000	0.000000	4.000000	21.000000	1.000000
14678.194079	0.096990	0.600183	-0.002646	84.461693	125.156166	175.315720	-0.132317	0.000000	0.150512	0.000000	0.000000	0.000000	0.006431	-0.020910	-0.001582	0.000000	0.000000	4.000000	21.000000	1.000000
14678.197412	0.096986	0.600164	-0.002662	84.461693	125.156166	175.315720	-0.132317	0.000000	0.150512	0.000000	0.000000	0.000000	-0.001022	-0.005683	-0.004786	0.000000	0.000000	4.000000	21.000000	1.000000
14678.200746	0.096986	0.600164	-0.002662	84.461693	125.156166	175.315720	-0.132317	0.000000	0.150512	0.000000	0.000000	0.000000	-0.001022	-0.005683	-0.004786	0.000000	0.000000	4.000000	21.000000	1.000000
14678.204079	0.096986	0.600164	-0.002662	84.461693	125.156166	175.315720	-0.133114	0.000000	0.150683	0.000000	0.000000	0.000000	-0.001022	-0.005683	-0.004786	0.000000	0.000000	4.000000	21.000000	1.000000
14678.207412	0.096986	0.600164	-0.002662	84.461693	125.156166	175.315720	-0.133114	0.000000	0.150683	0.000000	0.000000	0.000000	-0.001022	-0.005683	-0.004786	0.000000	0.000000	4.000000	21.000000	1.000000
14678.210746	0.096986	0.600164	-0.002662	84.461693	125.156166	175.315720	-0.133114	0.000000	0.150683	0.000000	0.000000	0.000000	-0.000001	0.000004	0.000000	0.000000	0.000000	4.000000	21.000000	1.000000
14678.214079	0.096986	0.600164	-0.002662	84.462677	125.134781	175.294464	-0.133114	0.000000	0.150683	0.000000	0.000000	0.000000	-0.000001	0.000004	0.000000	0.000000	0.000000	4.000000	21.000000	1.000000
14678.217412	0.096986	0.600164	-0.002662	84.462677	125.134781	175.294464	-0.133114	0.000000	0.150683	0.000000	0.000000	0.000000	-0.000001	0.000004	0.000000	0.000000	0.000000	4.000000	21.000000	1.000000
14678.220746	0.096986	0.600164	-0.002662	84.462677	125.134781	175.294464	-0.133114	0.000000	0.150683	0.000000	0.000000	0.000000	-0.000001	0.000004	0.000000	0.000000	0.000000	4.000000	21.000000	1.000000
14678.224079	0.096993	0.600202	-0.002630	84.463982	125.105118	175.264679	-0.133114	0.000000	0.150683	0.000000	0.000000	0.000000	0.002043	0.011356	0.009572	0.000000	0.000000	4.000000	21.000000	1.000000
14678.227412	0.096993	0.600202	-0.002630	84.463982	125.105118	175.264679	-0.133114	0.000000	0.150683	0.000000	0.000000	0.000000	0.002043	0.011356	0.009572	0.000000	0.000000	4.000000	21.000000	1.000000
14678.230746	0.096993	0.600202	-0.002630	84.463982	125.105118	175.264679	-0.133114	0.000000	0.150683	0.000000	0.000000	0.000000	0.002043	0.011356	0.009572	0.000000	0.000000	4.000000	21.000000	1.000000
14678.234079	0.096993	0.600202	-0.002630	84.466431	125.045654	175.204880	-0.131519	0.000000	0.150342	0.000000	0.000000	0.000000	0.002043	0.011356	0.009572	0.000000	0.000000	4.000000	21.000000	1.000000
14678.237412	0.096997	0.600221	-0.002614	84.466431	125.045654	175.204880	-0.131519	0.000000	0.150342	0.000000	0.000000	0.000000	0.001021	0.005678	0.004785	0.000000	0.000000	4.000000	21.000000	1.000000
14678.240746	0.096997	0.600221	-0.002614	84.466431	125.045654	175.204880	-0.131519	0.000000	0.150342	0.000000	0.000000	0.000000	0.001021	0.005678	0.004785	0.000000	0.000000	4.000000	21.000000	1.000000
14678.244079	0.096997	0.600221	-0.002614	84.468842	124.986137	175.145096	-0.130722	0.000000	0.150172	0.000000	0.000000	0.000000	0.001021	0.005678	0.004785	0.000000	0.000000	4.000000	21.000000	1.000000
14678.247412	0.096997	0.600221	-0.002614	84.468842	124.986137	175.145096	-0.130722	0.000000	0.150172	0.000000	0.000000	0.000000	0.001021	0.005678	0.004785	0.000000	0.000000	4.000000	21.000000	1.000000
14678.250746	0.096982	0.600259	-0.002578	84.468842	124.986137	175.145096	-0.130722	0.000000	0.150172	0.000000	0.000000	0.000000	-0.004434	0.011344	0.010951	0.000000	0.000000	4.000000	21.000000	1.000000
14678.254079	0.096982	0.600259	-0.002578	84.472519	124.894066	175.055328	-0.130722	0.000000	0.150172	0.000000	0.000000	0.000000	-0.004434	0.011344	0.010951	0.000000	0.000000	4.000000	21.000000	1.000000
14678.257412	0.096982	0.600259	-0.002578	84.472519	124.894066	175.055328	-0.130722	0.000000	0.150172	0.000000	0.000000	0.000000	-0.004434	0.011344	0.010951	0.000000	0.000000	4.000000	21.000000	1.000000
14678.260746	0.096982	0.600259	-0.002578	84.472519	124.894066	175.055328	-0.130722	0.000000	0.150172	0.000000	0.000000	0.000000	-0.004434	0.011344	0.010951	0.000000	0.000000	4.000000	21.000000	1.000000
14678.264079	0.096987	0.600341	-0.002446	84.474937	124.831711	175.003403	-0.128896	0.000000	0.150911	0.000000	0.000000	0.000000	0.001649	0.024507	0.039456	0.000000	0.000000	4.000000	21.000000	1.000000
14678.267412	0.096987	0.600341	-0.002446	84.474937	124.831711	175.003403	-0.128896	0.000000	0.150911	0.000000	0.000000	0.000000	0.001649	0.024507	0.039456	0.000000	0.000000	4.000000	21.000000	1.000000
14678.270746	0.096987	0.600341	-0.002446	84.474937	124.831711	175.003403	-0.128896	0.000000	0.150911	0.000000	0.000000	0.000000	0.001649	0.024507	0.039456	0.000000	0.000000	4.000000	21.000000	1.000000
14678.274079	0.096987	0.600341	-0.002446	84.476105	124.804565	174.981400	-0.122320	0.000000	0.150636	0.000000	0.000000	0.000000	0.001649	0.024507	0.039456	0.000000	0.000000	4.000000	21.000000	1.000000
14678.277412	0.097027	0.600340	-0.002364	84.476105	124.804565	174.981400	-0.122320	0.000000	0.150636	0.000000	0.000000	0.000000	0.012025	-0.000173	0.024634	0.000000	0.000000	4.000000	21.000000	1.000000
14678.280746	0.097027	0.600340	-0.002364	84.476105	124.804565	174.981400	-0.122320	0.000000	0.150636	0.000000	0.000000	0.000000	0.012025	-0.000173	0.024634	0.000000	0.000000	4.000000	21.000000	1.000000
14678.284079	0.097027	0.600340	-0.002364	84.474899	124.837120	175.011368	-0.118215	0.000000	0.148632	0.000000	0.000000	0.000000	0.012025	-0.000173	0.024634	0.000000	0.000000	4.000000	21.000000	1.000000
14678.287412	0.097027	0.600340	-0.002364	84.474899	124.837120	175.011368	-0.118215	0.000000	0.148632	0.000000	0.000000	0.000000	0.012025	-0.000173	0.024634	0.000000	0.000000	4.000000	21.000000	1.000000
14678.290746	0.097061	0.600302	-0.002314	84.474899	124.837120	175.011368	-0.118215	0.000000	0.148632	0.000000	0.000000	0.000000	0.009985	-0.011494	0.015066	0.000000	0.000000	4.000000	21.000000	1.000000
14678.294079	0.097061	0.600302	-0.002314	84.473732	124.869713	175.049347	-0.118215	0.000000	0.148632	0.000000	0.000000	0.000000	0.009985	-0.011494	0.015066	0.000000	0.000000	4.000000	21.000000	1.000000
14678.297412	0.097061	0.600302	-0.002314	84.473732	124.869713	175.049347	-0.118215	0.000000	0.148632	0.000000	0.000000	0.000000	0.009985	-0.011494	0.015066	0.000000	0.000000	4.000000	21.000000	1.000000
14678.300746	0.097061	0.600302	-0.002314	84.473732	124.869713	175.049347	-0.118215	0.000000	0.148632	0.000000	0.000000	0.000000	0.009985	-0.011494	0.015066	0.000000	0.000000	4.000000	21.000000	1.000000
14678.304079	0.097105	0.600155	-0.002210	84.470047	124.959076	175.139160	-0.115704	0.000000	0.146968	0.000000	0.000000	0.000000	0.013457	-0.043959	0.031309	0.000000	0.000000	4.000000	21.000000	1.000000
14678.307412	0.097105	0.600155	-0.002210	84.470047	124.959076	175.139160	-0.115704	0.000000	0.146968	0.000000	0.000000	0.000000	0.013457	-0.043959	0.031309	0.000000	0.000000	4.000000	21.000000	1.000000
14678.310746	0.097105	0.600155	-0.002210	84.470047	124.959076	175.139160	-0.115704	0.000000	0.146968	0.000000	0.000000	0.000000	0.013457	-0.043959	0.031309	0.000000	0.000000	4.000000	21.000000	1.000000
14678.314079	0.097105	0.600155	-0.002210	84.467209	125.125053	175.302826	-0.110485	0.000000	0.144725	0.000000	0.000000	0.000000	0.013457	-0.043959	0.031309	0.000000	0.000000	4.000000	21.000000	1.000000
14678.317412	0.097107	0.600060	-0.002203	84.467209	125.125053	175.302826	-0.110485	0.000000	0.144725	0.000000	0.000000	0.000000	0.000445	-0.028571	0.002087	0.000000	0.000000	4.000000	21.000000	1.000000
14678.320746	0.097107	0.600060	-0.002203	84.467209	125.125053	175.302826	-0.110485	0.000000	0.144725	0.000000	0.000000	0.000000	0.000445	-0.028571	0.002087	0.000000	0.000000	4.000000	21.000000	1.000000
14678.324079	0.097107	0.600060	-0.002203	84.465866	125.299477	175.473511	-0.110138	0.000000	0.144651	0.000000	0.000000	0.000000	0.000445	-0.028571	0.002087	0.000000	0.000000	4.000000	21.000000	1.000000
14678.327412	0.097107	0.600060	-0.002203	84.465866	125.299477	175.473511	-0.110138	0.000000	0.144651	0.000000	0.000000	0.000000	0.000445	-0.028571	0.002087	0.000000	0.000000	4.000000	21.000000	1.000000
14678.330746	0.097105	0.599946	-0.002212	84.465866	125.299477	175.473511	-0.110138	0.000000	0.144651	0.000000	0.000000	0.000000	-0.000576	-0.034219	-0.002706	0.000000	0.000000	4.000000	21.000000	1.000000
14678.334079	0.097105	0.599946	-0.002212	84.470398	125.475914	175.644608	-0.110138	0.000000	0.144651	0.000000	0.000000	0.000000	-0.000576	-0.034219	-0.002706	0.000000	0.000000	4.000000	21.000000	1.000000
14678.337412	0.097105	0.599946	-0.002212	84.470398	125.475914	175.644608	-0.110138	0.000000	0.144651	0.000000	0.000000	0.000000	-0.000576	-0.034219	-0.002706	0.000000	0.000000	4.000000	21.000000	1.000000
14678.340746	0.097105	0.599946	-0.002212	84.470398	125.475914	175.644608	-0.110138	0.000000	0.144651	0.000000	0.000000	0.000000	-0.000576	-0.034219	-0.002706	0.000000	0.000000	4.000000	21.000000	1.000000
14678.344079	0.097048	0.599679	-0.002161	84.476852	125.699921	175.860413	-0.110589	0.000000	0.144747	0.000000	0.000000	0.000000	-0.017093	-0.079957	0.015142	0.000000	0.000000	4.000000	21.000000	1.000000
14678.347412	0.097048	0.599679	-0.002161	84.476852	125.699921	175.860413	-0.110589	0.000000	0.144747	0.000000	0.000000	0.000000	-0.000000	-0.000009	0.000000	0.000000	0.000000	4.000000	21.000000	1.000000
14678.350746	0.097048	0.599679	-0.002161	84.476852	125.699921	175.860413	-0.110589	0.000000	0.144747	0.000000	0.000000	0.000000	-0.000000	-0.000009	0.000000	0.000000	0.000000	4.000000	21.000000	1.000000
14678.354079	0.097048	0.599679	-0.002161	84.486977	125.887901	176.041595	-0.108065	0.000000	0.147596	0.000000	0.000000	0.000000	-0.000000	-0.000009	0.000000	0.000000	0.000000	4.000000	21.000000	1.000000
14678.357412	0.097048	0.599679	-0.002161	84.486977	125.887901	176.041595	-0.108065	0.000000	0.147596	0.000000	0.000000	0.000000	-0.000000	-0.000009	0.000000	0.000000	0.000000	4.000000	21.000000	1.000000
14678.360746	0.097010	0.599533	-0.002130	84.486977	125.887901	176.041595	-0.108065	0.000000	0.147596	0.000000	0.000000	0.000000	-0.011550	-0.043808	0.009385	0.000000	0.000000	4.000000	21.000000	1.000000
14678.364079	0.097010	0.599533	-0.002130	84.499428	125.943787	176.101944	-0.108065	0.000000	0.147596	0.000000	0.000000	0.000000	-0.011550	-0.043808	0.009385	0.000000	0.000000	4.000000	21.000000	1.000000
14678.367412	0.097010	0.599533	-0.002130	84.499428	125.943787	176.101944	-0.108065	0.000000	0.147596	0.000000	0.000000	0.000000	-0.011550	-0.043808	0.009385	0.000000	0.000000	4.000000	21.000000	1.000000
14678.370746	0.097010	0.599533	-0.002130	84.499428	125.943787	176.101944	-0.108065	0.000000	0.147596	0.000000	0.000000	0.000000	-0.011550	-0.043808	0.009385	0.000000	0.000000	4.000000	21.000000	1.000000
14678.374079	0.097004	0.599227	-0.001943	84.511383	125.972374	176.125839	-0.106501	0.000000	0.149521	0.000000	0.000000	0.000000	-0.001591	-0.091752	0.056127	0.000000	0.000000	4.000000	21.000000	1.000000
14678.377412	0.097004	0.599227	-0.001943	84.511383	125.972374	176.125839	-0.106501	0.000000	0.149521	0.000000	0.000000	0.000000	-0.001591	-0.091752	0.056127	0.000000	0.000000	4.000000	21.000000	1.000000
14678.380746	0.097004	0.599227	-0.001943	84.511383	125.972374	176.125839	-0.106501	0.000000	0.149521	0.000000	0.000000	0.000000	-0.001591	-0.091752	0.056127	0.000000	0.000000	4.000000	21.000000	1.000000
14678.384079	0.097004	0.599227	-0.001943	84.526573	126.021675	176.164749	-0.097146	0.000000	0.149786	0.000000	0.000000	0.000000	-0.001591	-0.091752	0.056127	0.000000	0.000000	4.000000	21.000000	1.000000
14678.387412	0.097032	0.599074	-0.001811	84.526573	126.021675	176.164749	-0.097146	0.000000	0.149786	0.000000	0.000000	0.000000	0.008453	-0.045999	0.039666	0.000000	0.000000	4.000000	21.000000	1.000000
14678.390746	0.097032	0.599074	-0.001811	84.526573	126.021675	176.164749	-0.097146	0.000000	0.149786	0.000000	0.000000	0.000000	0.008453	-0.045999	0.039666	0.000000	0.000000	4.000000	21.000000	1.000000
14678.394079	0.097032	0.599074	-0.001811	84.546654	126.302040	176.430359	-0.090535	0.000000	0.148377	0.000000	0.000000	0.000000	0.008453	-0.045999	0.039666	0.000000	0.000000	4.000000	21.000000	1.000000
14678.397412	0.097032	0.599074	-0.001811	84.546654	126.302040	176.430359	-0.090535	0.000000	0.148377	0.000000	0.000000	0.000000	0.008453	-0.045999	0.039666	0.000000	0.000000	4.000000	21.000000	1.000000
14678.400746	0.097082	0.598921	-0.001683	84.546654	126.302040	176.430359	-0.090535	0.000000	0.148377	0.000000	0.000000	0.000000	0.014934	-0.046041	0.038268	0.000000	0.000000	4.000000	21.000000	1.000000
14678.404079	0.097082	0.598921	-0.001683	84.570465	126.627571	176.725708	-0.090535	0.000000	0.148377	0.000000	0.000000	0.000000	0.014934	-0.046041	0.038268	0.000000	0.000000	4.000000	21.000000	1.000000
14678.407412	0.097134	0.598742	-0.001548	84.570465	126.627571	176.725708	-0.090535	0.000000	0.148377	0.000000	0.000000	0.000000	0.015420	-0.053701	0.040520	0.000000	0.000000	4.000000	21.000000	1.000000
14678.410746	0.097134	0.598742	-0.001548	84.570465	126.627571	176.725708	-0.090535	0.000000	0.148377	0.000000	0.000000	0.000000	0.015420	-0.053701	0.040520	0.000000	0.000000	4.000000	21.000000	1.000000
14678.414079	0.097134	0.598742	-0.001548	84.589561	126.967102	177.046112	-0.077404	0.000000	0.143318	0.000000	0.000000	0.000000	0.015420	-0.053701	0.040520	0.000000	0.000000	4.000000	21.000000	1.000000
14678.417412	0.097134	0.598742	-0.001548	84.589561	126.967102	177.046112	-0.077404	0.000000	0.143318	0.000000	0.000000	0.000000	0.015420	-0.053701	0.040520	0.000000	0.000000	4.000000	21.000000	1.000000
14678.420746	0.097162	0.598588	-0.001416	84.589561	126.967102	177.046112	-0.077404	0.000000	0.143318	0.000000	0.000000	0.000000	0.008443	-0.046091	0.039615	0.000000	0.000000	4.000000	21.000000	1.000000
14678.424079	0.097162	0.598588	-0.001416	84.601997	127.231987	177.299072	-0.077404	0.000000	0.143318	0.000000	0.000000	0.000000	0.008443	-0.046091	0.039615	0.000000	0.000000	4.000000	21.000000	1.000000
14678.427412	0.097162	0.598588	-0.001416	84.601997	127.231987	177.299072	-0.077404	0.000000	0.143318	0.000000	0.000000	0.000000	0.008443	-0.046091	0.039615	0.000000	0.000000	4.000000	21.000000	1.000000
14678.430746	0.097162	0.598588	-0.001416	84.601997	127.231987	177.299072	-0.077404	0.000000	0.143318	0.000000	0.000000	0.000000	0.008443	-0.046091	0.039615	0.000000	0.000000	4.000000	21.000000	1.000000
14678.434079	0.097261	0.598281	-0.001161	84.614243	127.497902	177.545166	-0.070802	0.000000	0.141911	0.000000	0.000000	0.000000	0.029868	-0.092241	0.076412	0.000000	0.000000	4.000000	21.000000	1.000000
14678.437412	0.097261	0.598281	-0.001161	84.614243	127.497902	177.545166	-0.070802	0.000000	0.141911	0.000000	0.000000	0.000000	0.029868	-0.092241	0.076412	0.000000	0.000000	4.000000	21.000000	1.000000
14678.440746	0.097261	0.598281	-0.001161	84.614243	127.497902	177.545166	-0.070802	0.000000	0.141911	0.000000	0.000000	0.000000	0.029868	-0.092241	0.076412	0.000000	0.000000	4.000000	21.000000	1.000000
14678.444079	0.097261	0.598281	-0.001161	84.630455	127.717644	177.764923	-0.058066	0.000000	0.136933	0.000000	0.000000	0.000000	0.029868	-0.092241	0.076412	0.000000	0.000000	4.000000	21.000000	1.000000
14678.447412	0.097273	0.598120	-0.001001	84.630455	127.717644	177.764923	-0.058066	0.000000	0.136933	0.000000	0.000000	0.000000	0.003449	-0.048148	0.048017	0.000000	0.000000	4.000000	21.000000	1.000000
14678.450746	0.097273	0.598120	-0.001001	84.630455	127.717644	177.764923	-0.058066	0.000000	0.136933	0.000000	0.000000	0.000000	0.003449	-0.048148	0.048017	0.000000	0.000000	4.000000	21.000000	1.000000
14678.454079	0.097273	0.598120	-0.001001	84.636261	127.944580	178.012543	-0.050063	0.000000	0.136358	0.000000	0.000000	0.000000	0.003449	-0.048148	0.048017	0.000000	0.000000	4.000000	21.000000	1.000000
14678.457412	0.097314	0.597972	-0.000806	84.636261	127.944580	178.012543	-0.050063	0.000000	0.136358	0.000000	0.000000	0.000000	0.012469	-0.044506	0.058486	0.000000	0.000000	4.000000	21.000000	1.000000
14678.460746	0.097314	0.597972	-0.000806	84.636261	127.944580	178.012543	-0.050063	0.000000	0.136358	0.000000	0.000000	0.000000	0.012469	-0.044506	0.058486	0.000000	0.000000	4.000000	21.000000	1.000000
14678.464079	0.097314	0.597972	-0.000806	84.631035	128.106750	178.211060	-0.040316	0.000000	0.134280	0.000000	0.000000	0.000000	0.012469	-0.044506	0.058486	0.000000	0.000000	4.000000	21.000000	1.000000
14678.467412	0.097314	0.597972	-0.000806	84.631035	128.106750	178.211060	-0.040316	0.000000	0.134280	0.000000	0.000000	0.000000	0.012469	-0.044506	0.058486	0.000000	0.000000	4.000000	21.000000	1.000000
14678.470746	0.097384	0.597791	-0.000585	84.631035	128.106750	178.211060	-0.040316	0.000000	0.134280	0.000000	0.000000	0.000000	0.020956	-0.054217	0.066399	0.000000	0.000000	4.000000	21.000000	1.000000
14678.474079	0.097384	0.597791	-0.000585	84.622688	128.288651	178.438950	-0.040316	0.000000	0.134280	0.000000	0.000000	0.000000	0.020956	-0.054217	0.066399	0.000000	0.000000	4.000000	21.000000	1.000000
14678.477412	0.097384	0.597791	-0.000585	84.622688	128.288651	178.438950	-0.040316	0.000000	0.134280	0.000000	0.000000	0.000000	0.020956	-0.054217	0.066399	0.000000	0.000000	4.000000	21.000000	1.000000
14678.480746	0.097384	0.597791	-0.000585	84.622688	128.288651	178.438950	-0.040316	0.000000	0.134280	0.000000	0.000000	0.000000	0.020956	-0.054217	0.066399	0.000000	0.000000	4.000000	21.000000	1.000000
14678.484079	0.097554	0.597301	-0.000110	84.611618	128.532242	178.686096	-0.029249	0.000000	0.130787	0.000000	0.000000	0.000000	0.050824	-0.146924	0.142561	0.000000	0.000000	4.000000	21.000000	1.000000
14678.487412	0.097554	0.597301	-0.000110	84.611618	128.532242	178.686096	-0.029249	0.000000	0.130787	0.000000	0.000000	0.000000	0.050824	-0.146924	0.142561	0.000000	0.000000	4.000000	21.000000	1.000000
14678.490746	0.097554	0.597301	-0.000110	84.611618	128.532242	178.686096	-0.029249	0.000000	0.130787	0.000000	0.000000	0.000000	0.050824	-0.146924	0.142561	0.000000	0.000000	4.000000	21.000000	1.000000
14678.494079	0.097554	0.597301	-0.000110	84.596146	128.863480	179.029297	-0.005489	0.000000	0.122316	0.000000	0.000000	0.000000	0.050824	-0.146924	0.142561	0.000000	0.000000	4.000000	21.000000	1.000000
14678.497412	0.097672	0.596973	0.000123	84.596146	128.863480	179.029297	-0.005489	0.000000	0.122316	0.000000	0.000000	0.000000	0.035349	-0.098376	0.069912	0.000000	0.000000	4.000000	21.000000	1.000000
14678.500746	0.097672	0.596973	0.000123	84.596146	128.863480	179.029297	-0.005489	0.000000	0.122316	0.000000	0.000000	0.000000	0.035349	-0.098376	0.069912	0.000000	0.000000	4.000000	21.000000	1.000000
14678.504079	0.097672	0.596973	0.000123	84.577690	129.254257	179.413635	0.006163	0.000000	0.116425	0.000000	0.000000	0.000000	0.035349	-0.098376	0.069912	0.000000	0.000000	4.000000	21.000000	1.000000
14678.507412	0.097672	0.596973	0.000123	84.577690	129.254257	179.413635	0.006163	0.000000	0.116425	0.000000	0.000000	0.000000	0.035349	-0.098376	0.069912	0.000000	0.000000	4.000000	21.000000	1.000000
14678.510746	0.097757	0.596589	0.000312	84.577690	129.254257	179.413635	0.006163	0.000000	0.116425	0.000000	0.000000	0.000000	0.025749	-0.115385	0.056763	0.000000	0.000000	4.000000	21.000000	1.000000
14678.514079	0.097757	0.596589	0.000312	84.553207	129.758835	179.920242	0.006163	0.000000	0.116425	0.000000	0.000000	0.000000	0.025749	-0.115385	0.056763	0.000000	0.000000	4.000000	21.000000	1.000000
14678.517412	0.097757	0.596589	0.000312	84.553207	129.758835	179.920242	0.006163	0.000000	0.116425	0.000000	0.000000	0.000000	0.025749	-0.115385	0.056763	0.000000	0.000000	4.000000	21.000000	1.000000
14678.520746	0.097757	0.596589	0.000312	84.553207	129.758835	179.920242	0.006163	0.000000	0.116425	0.000000	0.000000	0.000000	0.025749	-0.115385	0.056763	0.000000	0.000000	4.000000	21.000000	1.000000
14678.524079	0.097960	0.595631	0.000515	84.522278	130.376633	-179.470032	0.015623	0.000000	0.112133	0.000000	0.000000	0.000000	0.060690	-0.287381	0.060739	0.000000	0.000000	4.000000	21.000000	1.000000
14678.527412	0.097960	0.595631	0.000515	84.522278	130.376633	-179.470032	0.015623	0.000000	0.112133	0.000000	0.000000	0.000000	0.000001	-0.000009	-0.000000	0.000000	0.000000	4.000000	21.000000	1.000000
14678.530746	0.097960	0.595631	0.000515	84.522278	130.376633	-179.470032	0.015623	0.000000	0.112133	0.000000	0.000000	0.000000	0.000001	-0.000009	-0.000000	0.000000	0.000000	4.000000	21.000000	1.000000
14678.534079	0.097960	0.595631	0.000515	84.487831	131.041763	-178.810059	0.025747	0.000000	0.102018	0.000000	0.000000	0.000000	0.000001	-0.000009	-0.000000	0.000000	0.000000	4.000000	21.000000	1.000000
14678.537412	0.097960	0.595631	0.000515	84.487831	131.041763	-178.810059	0.025747	0.000000	0.102018	0.000000	0.000000	0.000000	0.000001	-0.000009	-0.000000	0.000000	0.000000	4.000000	21.000000	1.000000
14678.540746	0.098058	0.595077	0.000549	84.487831	131.041763	-178.810059	0.025747	0.000000	0.102018	0.000000	0.000000	0.000000	0.029433	-0.166268	0.010092	0.000000	0.000000	4.000000	21.000000	1.000000
14678.544079	0.098058	0.595077	0.000549	84.447975	131.782547	-178.073975	0.025747	0.000000	0.102018	0.000000	0.000000	0.000000	0.029433	-0.166268	0.010092	0.000000	0.000000	4.000000	21.000000	1.000000
14678.547412	0.098115	0.594454	0.000498	84.447975	131.782547	-178.073975	0.025747	0.000000	0.102018	0.000000	0.000000	0.000000	0.017207	-0.186647	-0.015143	0.000000	0.000000	4.000000	21.000000	1.000000
14678.550746	0.098115	0.594454	0.000498	84.447975	131.782547	-178.073975	0.025747	0.000000	0.102018	0.000000	0.000000	0.000000	0.017207	-0.186647	-0.015143	0.000000	0.000000	4.000000	21.000000	1.000000
14678.554079	0.098115	0.594454	0.000498	84.409004	132.497391	-177.362991	0.024905	0.000000	0.094245	0.000000	0.000000	0.000000	0.017207	-0.186647	-0.015143	0.000000	0.000000	4.000000	21.000000	1.000000
14678.557412	0.098115	0.594454	0.000498	84.409004	132.497391	-177.362991	0.024905	0.000000	0.094245	0.000000	0.000000	0.000000	0.017207	-0.186647	-0.015143	0.000000	0.000000	4.000000	21.000000	1.000000
14678.560746	0.098139	0.593802	0.000396	84.409004	132.497391	-177.362991	0.024905	0.000000	0.094245	0.000000	0.000000	0.000000	0.007041	-0.195740	-0.030753	0.000000	0.000000	4.000000	21.000000	1.000000
14678.564079	0.098139	0.593802	0.000396	84.394081	132.838745	-177.020798	0.024905	0.000000	0.094245	0.000000	0.000000	0.000000	0.007041	-0.195740	-0.030753	0.000000	0.000000	4.000000	21.000000	1.000000
14678.567412	0.098163	0.593124	0.000299	84.394081	132.838745	-177.020798	0.024905	0.000000	0.094245	0.000000	0.000000	0.000000	0.007441	-0.203277	-0.028855	0.000000	0.000000	4.000000	21.000000	1.000000
14678.570746	0.098163	0.593124	0.000299	84.394081	132.838745	-177.020798	0.024905	0.000000	0.094245	0.000000	0.000000	0.000000	0.007441	-0.203277	-0.028855	0.000000	0.000000	4.000000	21.000000	1.000000
14678.574079	0.098163	0.593124	0.000299	84.426163	132.483337	-177.371811	0.014970	0.000000	0.091832	0.000000	0.000000	0.000000	0.007441	-0.203277	-0.028855	0.000000	0.000000	4.000000	21.000000	1.000000
14678.577412	0.098163	0.593124	0.000299	84.426163	132.483337	-177.371811	0.014970	0.000000	0.091832	0.000000	0.000000	0.000000	0.007441	-0.203277	-0.028855	0.000000	0.000000	4.000000	21.000000	1.000000
14678.580746	0.098184	0.592428	0.000186	84.426163	132.483337	-177.371811	0.014970	0.000000	0.091832	0.000000	0.000000	0.000000	0.006327	-0.208741	-0.034030	0.000000	0.000000	4.000000	21.000000	1.000000
14678.584079	0.098184	0.592428	0.000186	84.489677	131.596146	-178.245010	0.014970	0.000000	0.091832	0.000000	0.000000	0.000000	0.006327	-0.208741	-0.034030	0.000000	0.000000	4.000000	21.000000	1.000000
14678.587412	0.098158	0.591715	0.000065	84.489677	131.596146	-178.245010	0.014970	0.000000	0.091832	0.000000	0.000000	0.000000	-0.007824	-0.214172	-0.036436	0.000000	0.000000	4.000000	21.000000	1.000000
14678.590746	0.098158	0.591715	0.000065	84.489677	131.596146	-178.245010	0.014970	0.000000	0.091832	0.000000	0.000000	0.000000	-0.007824	-0.214172	-0.036436	0.000000	0.000000	4.000000	21.000000	1.000000
14678.594079	0.098158	0.591715	0.000065	84.567146	130.475128	-179.355286	0.003226	0.000000	0.092081	0.000000	0.000000	0.000000	-0.007824	-0.214172	-0.036436	0.000000	0.000000	4.000000	21.000000	1.000000
14678.597412	0.098158	0.591715	0.000065	84.567146	130.475128	-179.355286	0.003226	0.000000	0.092081	0.000000	0.000000	0.000000	-0.007824	-0.214172	-0.036436	0.000000	0.000000	4.000000	21.000000	1.000000
14678.600746	0.098149	0.591008	-0.000086	84.567146	130.475128	-179.355286	0.003226	0.000000	0.092081	0.000000	0.000000	0.000000	-0.002894	-0.211933	-0.045208	0.000000	0.000000	4.000000	21.000000	1.000000
14678.604079	0.098149	0.591008	-0.000086	84.650894	129.170944	179.354630	0.003226	0.000000	0.092081	0.000000	0.000000	0.000000	-0.002894	-0.211933	-0.045208	0.000000	0.000000	4.000000	21.000000	1.000000
14678.607412	0.098117	0.590302	-0.000233	84.650894	129.170944	179.354630	0.003226	0.000000	0.092081	0.000000	0.000000	0.000000	-0.009477	-0.211764	-0.044143	0.000000	0.000000	4.000000	21.000000	1.000000
14678.610746	0.098117	0.590302	-0.000233	84.650894	129.170944	179.354630	0.003226	0.000000	0.092081	0.000000	0.000000	0.000000	-0.009477	-0.211764	-0.044143	0.000000	0.000000	4.000000	21.000000	1.000000
14678.614079	0.098117	0.590302	-0.000233	84.735527	127.751984	177.949799	-0.011666	0.000000	0.094143	0.000000	0.000000	0.000000	-0.009477	-0.211764	-0.044143	0.000000	0.000000	4.000000	21.000000	1.000000
14678.617412	0.098117	0.590302	-0.000233	84.735527	127.751984	177.949799	-0.011666	0.000000	0.094143	0.000000	0.000000	0.000000	-0.009477	-0.211764	-0.044143	0.000000	0.000000	4.000000	21.000000	1.000000
14678.620746	0.098084	0.589623	-0.000389	84.735527	127.751984	177.949799	-0.011666	0.000000	0.094143	0.000000	0.000000	0.000000	-0.010007	-0.203901	-0.046598	0.000000	0.000000	4.000000	21.000000	1.000000
14678.624079	0.098084	0.589623	-0.000389	84.821381	126.188622	176.400742	-0.011666	0.000000	0.094143	0.000000	0.000000	0.000000	-0.010007	-0.203901	-0.046598	0.000000	0.000000	4.000000	21.000000	1.000000
14678.627412	0.098049	0.588969	-0.000552	84.821381	126.188622	176.400742	-0.011666	0.000000	0.094143	0.000000	0.000000	0.000000	-0.010524	-0.196087	-0.049020	0.000000	0.000000	4.000000	21.000000	1.000000
14678.630746	0.098049	0.588969	-0.000552	84.821381	126.188622	176.400742	-0.011666	0.000000	0.094143	0.000000	0.000000	0.000000	-0.010524	-0.196087	-0.049020	0.000000	0.000000	4.000000	21.000000	1.000000
14678.634079	0.098049	0.588969	-0.000552	84.901649	124.602760	174.828400	-0.027603	0.000000	0.097565	0.000000	0.000000	0.000000	-0.010524	-0.196087	-0.049020	0.000000	0.000000	4.000000	21.000000	1.000000
14678.637412	0.098049	0.588969	-0.000552	84.901649	124.602760	174.828400	-0.027603	0.000000	0.097565	0.000000	0.000000	0.000000	-0.010524	-0.196087	-0.049020	0.000000	0.000000	4.000000	21.000000	1.000000
14678.640746	0.098020	0.588353	-0.000684	84.901649	124.602760	174.828400	-0.027603	0.000000	0.097565	0.000000	0.000000	0.000000	-0.008472	-0.184827	-0.039451	0.000000	0.000000	4.000000	21.000000	1.000000
14678.644079	0.098020	0.588353	-0.000684	84.974182	123.054482	173.293091	-0.027603	0.000000	0.097565	0.000000	0.000000	0.000000	-0.008472	-0.184827	-0.039451	0.000000	0.000000	4.000000	21.000000	1.000000
14678.647412	0.097994	0.587781	-0.000806	84.974182	123.054482	173.293091	-0.027603	0.000000	0.097565	0.000000	0.000000	0.000000	-0.007915	-0.171501	-0.036861	0.000000	0.000000	4.000000	21.000000	1.000000
14678.650746	0.097994	0.587781	-0.000806	84.974182	123.054482	173.293091	-0.027603	0.000000	0.097565	0.000000	0.000000	0.000000	-0.007915	-0.171501	-0.036861	0.000000	0.000000	4.000000	21.000000	1.000000
14678.654079	0.097994	0.587781	-0.000806	85.040695	121.498299	171.748688	-0.040321	0.000000	0.100296	0.000000	0.000000	0.000000	-0.007915	-0.171501	-0.036861	0.000000	0.000000	4.000000	21.000000	1.000000
14678.657412	0.097994	0.587781	-0.000806	85.040695	121.498299	171.748688	-0.040321	0.000000	0.100296	0.000000	0.000000	0.000000	-0.007915	-0.171501	-0.036861	0.000000	0.000000	4.000000	21.000000	1.000000
14678.660746	0.097956	0.587265	-0.000876	85.040695	121.498299	171.748688	-0.040321	0.000000	0.100296	0.000000	0.000000	0.000000	-0.011278	-0.154780	-0.020854	0.000000	0.000000	4.000000	21.000000	1.000000
14678.664079	0.097956	0.587265	-0.000876	85.096870	120.070999	170.334427	-0.040321	0.000000	0.100296	0.000000	0.000000	0.000000	-0.011278	-0.154780	-0.020854	0.000000	0.000000	4.000000	21.000000	1.000000
14678.667412	0.097956	0.587265	-0.000876	85.096870	120.070999	170.334427	-0.040321	0.000000	0.100296	0.000000	0.000000	0.000000	-0.011278	-0.154780	-0.020854	0.000000	0.000000	4.000000	21.000000	1.000000
14678.670746	0.097956	0.587265	-0.000876	85.096870	120.070999	170.334427	-0.040321	0.000000	0.100296	0.000000	0.000000	0.000000	-0.011278	-0.154780	-0.020854	0.000000	0.000000	4.000000	21.000000	1.000000
14678.674079	0.097968	0.586429	-0.000821	85.137878	118.959290	169.230881	-0.043797	0.000000	0.102175	0.000000	0.000000	0.000000	0.003544	-0.250743	0.016506	0.000000	0.000000	4.000000	21.000000	1.000000
14678.677412	0.097968	0.586429	-0.000821	85.137878	118.959290	169.230881	-0.043797	0.000000	0.102175	0.000000	0.000000	0.000000	-0.000001	0.000008	0.000000	0.000000	0.000000	4.000000	21.000000	1.000000
14678.680746	0.097968	0.586429	-0.000821	85.137878	118.959290	169.230881	-0.043797	0.000000	0.102175	0.000000	0.000000	0.000000	-0.000001	0.000008	0.000000	0.000000	0.000000	4.000000	21.000000	1.000000
14678.684079	0.097968	0.586429	-0.000821	85.167061	118.194939	168.471024	-0.041046	0.000000	0.101584	0.000000	0.000000	0.000000	-0.000001	0.000008	0.000000	0.000000	0.000000	4.000000	21.000000	1.000000
14678.687412	0.097968	0.586429	-0.000821	85.167061	118.194939	168.471024	-0.041046	0.000000	0.101584	0.000000	0.000000	0.000000	-0.000001	0.000008	0.000000	0.000000	0.000000	4.000000	21.000000	1.000000
14678.690746	0.097998	0.586084	-0.000684	85.167061	118.194939	168.471024	-0.041046	0.000000	0.101584	0.000000	0.000000	0.000000	0.008786	-0.103740	0.040932	0.000000	0.000000	4.000000	21.000000	1.000000
14678.694079	0.097998	0.586084	-0.000684	85.183945	117.782295	168.060867	-0.041046	0.000000	0.101584	0.000000	0.000000	0.000000	0.008786	-0.103740	0.040932	0.000000	0.000000	4.000000	21.000000	1.000000
14678.697412	0.097998	0.586084	-0.000684	85.183945	117.782295	168.060867	-0.041046	0.000000	0.101584	0.000000	0.000000	0.000000	0.008786	-0.103740	0.040932	0.000000	0.000000	4.000000	21.000000	1.000000
14678.700746	0.097998	0.586084	-0.000684	85.183945	117.782295	168.060867	-0.041046	0.000000	0.101584	0.000000	0.000000	0.000000	0.008786	-0.103740	0.040932	0.000000	0.000000	4.000000	21.000000	1.000000
14678.704079	0.098074	0.585553	-0.000327	85.194572	117.673927	167.950348	-0.034224	0.000000	0.100120	0.000000	0.000000	0.000000	0.023036	-0.159184	0.107309	0.000000	0.000000	4.000000	21.000000	1.000000
14678.707412	0.098074	0.585553	-0.000327	85.194572	117.673927	167.950348	-0.034224	0.000000	0.100120	0.000000	0.000000	0.000000	0.000001	-0.000004	-0.000000	0.000000	0.000000	4.000000	21.000000	1.000000
14678.710746	0.098074	0.585553	-0.000327	85.194572	117.673927	167.950348	-0.034224	0.000000	0.100120	0.000000	0.000000	0.000000	0.000001	-0.000004	-0.000000	0.000000	0.000000	4.000000	21.000000	1.000000
14678.714079	0.098074	0.585553	-0.000327	85.197716	117.852745	168.134354	-0.016339	0.000000	0.096281	0.000000	0.000000	0.000000	0.000001	-0.000004	-0.000000	0.000000	0.000000	4.000000	21.000000	1.000000
14678.717412	0.098074	0.585553	-0.000327	85.197716	117.852745	168.134354	-0.016339	0.000000	0.096281	0.000000	0.000000	0.000000	0.000001	-0.000004	-0.000000	0.000000	0.000000	4.000000	21.000000	1.000000
14678.720746	0.098079	0.585368	-0.000096	85.197716	117.852745	168.134354	-0.016339	0.000000	0.096281	0.000000	0.000000	0.000000	0.001241	-0.055503	0.069220	0.000000	0.000000	4.000000	21.000000	1.000000
14678.724079	0.098079	0.585368	-0.000096	85.212257	118.069054	168.339584	-0.016339	0.000000	0.096281	0.000000	0.000000	0.000000	0.001241	-0.055503	0.069220	0.000000	0.000000	4.000000	21.000000	1.000000
14678.727412	0.098079	0.585368	-0.000096	85.212257	118.069054	168.339584	-0.016339	0.000000	0.096281	0.000000	0.000000	0.000000	0.001241	-0.055503	0.069220	0.000000	0.000000	4.000000	21.000000	1.000000
14678.730746	0.098079	0.585368	-0.000096	85.212257	118.069054	168.339584	-0.016339	0.000000	0.096281	0.000000	0.000000	0.000000	0.001241	-0.055503	0.069220	0.000000	0.000000	4.000000	21.000000	1.000000
14678.734079	0.098128	0.585118	0.000345	85.235146	118.246521	168.496735	-0.004802	0.000000	0.096074	0.000000	0.000000	0.000000	0.014764	-0.074962	0.132341	0.000000	0.000000	4.000000	21.000000	1.000000
14678.737412	0.098128	0.585118	0.000345	85.235146	118.246521	168.496735	-0.004802	0.000000	0.096074	0.000000	0.000000	0.000000	0.014764	-0.074962	0.132341	0.000000	0.000000	4.000000	21.000000	1.000000
14678.740746	0.098128	0.585118	0.000345	85.235146	118.246521	168.496735	-0.004802	0.000000	0.096074	0.000000	0.000000	0.000000	0.014764	-0.074962	0.132341	0.000000	0.000000	4.000000	21.000000	1.000000
14678.744079	0.098128	0.585118	0.000345	85.262939	118.367668	168.594254	0.017254	0.000000	0.093613	0.000000	0.000000	0.000000	0.014764	-0.074962	0.132341	0.000000	0.000000	4.000000	21.000000	1.000000
14678.747412	0.098146	0.585060	0.000537	85.262939	118.367668	168.594254	0.017254	0.000000	0.093613	0.000000	0.000000	0.000000	0.005519	-0.017307	0.057520	0.000000	0.000000	4.000000	21.000000	1.000000
14678.750746	0.098146	0.585060	0.000537	85.262939	118.367668	168.594254	0.017254	0.000000	0.093613	0.000000	0.000000	0.000000	0.005519	-0.017307	0.057520	0.000000	0.000000	4.000000	21.000000	1.000000
14678.754079	0.098146	0.585060	0.000537	85.294724	118.551567	168.747299	0.026841	0.000000	0.092694	0.000000	0.000000	0.000000	0.005519	-0.017307	0.057520	0.000000	0.000000	4.000000	21.000000	1.000000
14678.757412	0.098173	0.584999	0.000661	85.294724	118.551567	168.747299	0.026841	0.000000	0.092694	0.000000	0.000000	0.000000	0.007961	-0.018492	0.037121	0.000000	0.000000	4.000000	21.000000	1.000000
14678.760746	0.098173	0.584999	0.000661	85.294724	118.551567	168.747299	0.026841	0.000000	0.092694	0.000000	0.000000	0.000000	0.007961	-0.018492	0.037121	0.000000	0.000000	4.000000	21.000000	1.000000
14678.764079	0.098173	0.584999	0.000661	85.336411	118.701981	168.858810	0.033028	0.000000	0.091367	0.000000	0.000000	0.000000	0.007961	-0.018492	0.037121	0.000000	0.000000	4.000000	21.000000	1.000000
14678.767412	0.098173	0.584999	0.000661	85.336411	118.701981	168.858810	0.033028	0.000000	0.091367	0.000000	0.000000	0.000000	0.007961	-0.018492	0.037121	0.000000	0.000000	4.000000	21.000000	1.000000
14678.770746	0.098191	0.584996	0.000747	85.336411	118.701981	168.858810	0.033028	0.000000	0.091367	0.000000	0.000000	0.000000	0.005577	-0.000991	0.026008	0.000000	0.000000	4.000000	21.000000	1.000000
14678.774079	0.098191	0.584996	0.000747	85.383018	118.880470	168.991074	0.033028	0.000000	0.091367	0.000000	0.000000	0.000000	0.005577	-0.000991	0.026008	0.000000	0.000000	4.000000	21.000000	1.000000
14678.777412	0.098191	0.584996	0.000747	85.383018	118.880470	168.991074	0.033028	0.000000	0.091367	0.000000	0.000000	0.000000	0.005577	-0.000991	0.026008	0.000000	0.000000	4.000000	21.000000	1.000000
14678.780746	0.098191	0.584996	0.000747	85.383018	118.880470	168.991074	0.033028	0.000000	0.091367	0.000000	0.000000	0.000000	0.005577	-0.000991	0.026008	0.000000	0.000000	4.000000	21.000000	1.000000
14678.784079	0.098230	0.585018	0.000822	85.424736	119.036072	169.115753	0.037363	0.000000	0.090438	0.000000	0.000000	0.000000	0.011659	0.006676	0.022560	0.000000	0.000000	4.000000	21.000000	1.000000
14678.787412	0.098230	0.585018	0.000822	85.424736	119.036072	169.115753	0.037363	0.000000	0.090438	0.000000	0.000000	0.000000	0.011659	0.006676	0.022560	0.000000	0.000000	4.000000	21.000000	1.000000
14678.790746	0.098230	0.585018	0.000822	85.424736	119.036072	169.115753	0.037363	0.000000	0.090438	0.000000	0.000000	0.000000	0.011659	0.006676	0.022560	0.000000	0.000000	4.000000	21.000000	1.000000
14678.794079	0.098230	0.585018	0.000822	85.445168	119.097435	169.168930	0.041123	0.000000	0.088495	0.000000	0.000000	0.000000	0.011659	0.006676	0.022560	0.000000	0.000000	4.000000	21.000000	1.000000
14678.797412	0.098277	0.585036	0.000830	85.445168	119.097435	169.168930	0.041123	0.000000	0.088495	0.000000	0.000000	0.000000	0.014111	0.005518	0.002167	0.000000	0.000000	4.000000	21.000000	1.000000
14678.800746	0.098277	0.585036	0.000830	85.445168	119.097435	169.168930	0.041123	0.000000	0.088495	0.000000	0.000000	0.000000	0.014111	0.005518	0.002167	0.000000	0.000000	4.000000	21.000000	1.000000
14678.804079	0.098277	0.585036	0.000830	85.448433	119.115784	169.197433	0.041484	0.000000	0.086143	0.000000	0.000000	0.000000	0.014111	0.005518	0.002167	0.000000	0.000000	4.000000	21.000000	1.000000
14678.807412	0.098277	0.585036	0.000830	85.448433	119.115784	169.197433	0.041484	0.000000	0.086143	0.000000	0.000000	0.000000	0.014111	0.005518	0.002167	0.000000	0.000000	4.000000	21.000000	1.000000
14678.810746	0.098321	0.585036	0.000820	85.448433	119.115784	169.197433	0.041484	0.000000	0.086143	0.000000	0.000000	0.000000	0.013047	-0.000008	-0.002800	0.000000	0.000000	4.000000	21.000000	1.000000
14678.814079	0.098321	0.585036	0.000820	85.450714	119.171806	169.279663	0.041484	0.000000	0.086143	0.000000	0.000000	0.000000	0.013047	-0.000008	-0.002800	0.000000	0.000000	4.000000	21.000000	1.000000
14678.817412	0.098321	0.585036	0.000820	85.450714	119.171806	169.279663	0.041484	0.000000	0.086143	0.000000	0.000000	0.000000	0.013047	-0.000008	-0.002800	0.000000	0.000000	4.000000	21.000000	1.000000
14678.820746	0.098321	0.585036	0.000820	85.450714	119.171806	169.279663	0.041484	0.000000	0.086143	0.000000	0.000000	0.000000	0.013047	-0.000008	-0.002800	0.000000	0.000000	4.000000	21.000000	1.000000
14678.824079	0.098325	0.585014	0.000736	85.456360	119.243683	169.390564	0.041017	0.000000	0.083968	0.000000	0.000000	0.000000	0.001378	-0.006691	-0.025357	0.000000	0.000000	4.000000	21.000000	1.000000
14678.827412	0.098325	0.585014	0.000736	85.456360	119.243683	169.390564	0.041017	0.000000	0.083968	0.000000	0.000000	0.000000	0.001378	-0.006691	-0.025357	0.000000	0.000000	4.000000	21.000000	1.000000
14678.830746	0.098325	0.585014	0.000736	85.456360	119.243683	169.390564	0.041017	0.000000	0.083968	0.000000	0.000000	0.000000	0.001378	-0.006691	-0.025357	0.000000	0.000000	4.000000	21.000000	1.000000
14678.834079	0.098325	0.585014	0.000736	85.464256	119.363701	169.560089	0.036791	0.000000	0.083739	0.000000	0.000000	0.000000	0.001378	-0.006691	-0.025357	0.000000	0.000000	4.000000	21.000000	1.000000
14678.837412	0.098291	0.584984	0.000684	85.464256	119.363701	169.560089	0.036791	0.000000	0.083739	0.000000	0.000000	0.000000	-0.010157	-0.008847	-0.015545	0.000000	0.000000	4.000000	21.000000	1.000000
14678.840746	0.098291	0.584984	0.000684	85.464256	119.363701	169.560089	0.036791	0.000000	0.083739	0.000000	0.000000	0.000000	-0.010157	-0.008847	-0.015545	0.000000	0.000000	4.000000	21.000000	1.000000
14678.844079	0.098291	0.584984	0.000684	85.470520	119.478912	169.699707	0.034200	0.000000	0.085432	0.000000	0.000000	0.000000	-0.010157	-0.008847	-0.015545	0.000000	0.000000	4.000000	21.000000	1.000000
14678.847412	0.098291	0.584984	0.000684	85.470520	119.478912	169.699707	0.034200	0.000000	0.085432	0.000000	0.000000	0.000000	-0.010157	-0.008847	-0.015545	0.000000	0.000000	4.000000	21.000000	1.000000
14678.850746	0.098252	0.584962	0.000609	85.470520	119.478912	169.699707	0.034200	0.000000	0.085432	0.000000	0.000000	0.000000	-0.011664	-0.006698	-0.022560	0.000000	0.000000	4.000000	21.000000	1.000000
14678.854079	0.098252	0.584962	0.000609	85.473549	119.572899	169.794739	0.034200	0.000000	0.085432	0.000000	0.000000	0.000000	-0.011664	-0.006698	-0.022560	0.000000	0.000000	4.000000	21.000000	1.000000
14678.857412	0.098252	0.584962	0.000609	85.473549	119.572899	169.794739	0.034200	0.000000	0.085432	0.000000	0.000000	0.000000	-0.011664	-0.006698	-0.022560	0.000000	0.000000	4.000000	21.000000	1.000000
14678.860746	0.098252	0.584962	0.000609	85.473549	119.572899	169.794739	0.034200	0.000000	0.085432	0.000000	0.000000	0.000000	-0.011664	-0.006698	-0.022560	0.000000	0.000000	4.000000	21.000000	1.000000
14678.864079	0.098170	0.584925	0.000435	85.474937	119.661705	169.891357	0.030440	0.000000	0.087375	0.000000	0.000000	0.000000	-0.024825	-0.011198	-0.052143	0.000000	0.000000	4.000000	21.000000	1.000000
14678.867412	0.098170	0.584925	0.000435	85.474937	119.661705	169.891357	0.030440	0.000000	0.087375	0.000000	0.000000	0.000000	-0.024825	-0.011198	-0.052143	0.000000	0.000000	4.000000	21.000000	1.000000
14678.870746	0.098170	0.584925	0.000435	85.474937	119.661705	169.891357	0.030440	0.000000	0.087375	0.000000	0.000000	0.000000	-0.024825	-0.011198	-0.052143	0.000000	0.000000	4.000000	21.000000	1.000000
14678.874079	0.098170	0.584925	0.000435	85.476189	119.747696	169.979996	0.021750	0.000000	0.091513	0.000000	0.000000	0.000000	-0.024825	-0.011198	-0.052143	0.000000	0.000000	4.000000	21.000000	1.000000
14678.877412	0.098109	0.584902	0.000364	85.476189	119.747696	169.979996	0.021750	0.000000	0.091513	0.000000	0.000000	0.000000	-0.018173	-0.006688	-0.021171	0.000000	0.000000	4.000000	21.000000	1.000000
14678.880746	0.098109	0.584902	0.000364	85.476189	119.747696	169.979996	0.021750	0.000000	0.091513	0.000000	0.000000	0.000000	-0.018173	-0.006688	-0.021171	0.000000	0.000000	4.000000	21.000000	1.000000
14678.884079	0.098109	0.584902	0.000364	85.475929	119.828529	170.062210	0.018221	0.000000	0.094542	0.000000	0.000000	0.000000	-0.018173	-0.006688	-0.021171	0.000000	0.000000	4.000000	21.000000	1.000000
14678.887412	0.098109	0.584902	0.000364	85.475929	119.828529	170.062210	0.018221	0.000000	0.094542	0.000000	0.000000	0.000000	-0.018173	-0.006688	-0.021171	0.000000	0.000000	4.000000	21.000000	1.000000
14678.890746	0.098054	0.584873	0.000317	85.475929	119.828529	170.062210	0.018221	0.000000	0.094542	0.000000	0.000000	0.000000	-0.016665	-0.008844	-0.014159	0.000000	0.000000	4.000000	21.000000	1.000000
14678.894079	0.098054	0.584873	0.000317	85.475021	119.860748	170.099976	0.018221	0.000000	0.094542	0.000000	0.000000	0.000000	-0.016665	-0.008844	-0.014159	0.000000	0.000000	4.000000	21.000000	1.000000
14678.897412	0.098054	0.584873	0.000317	85.475021	119.860748	170.099976	0.018221	0.000000	0.094542	0.000000	0.000000	0.000000	-0.016665	-0.008844	-0.014159	0.000000	0.000000	4.000000	21.000000	1.000000
14678.900746	0.098054	0.584873	0.000317	85.475021	119.860748	170.099976	0.018221	0.000000	0.094542	0.000000	0.000000	0.000000	-0.016665	-0.008844	-0.014159	0.000000	0.000000	4.000000	21.000000	1.000000
14678.904079	0.097981	0.584836	0.000298	85.474113	119.892990	170.137741	0.015861	0.000000	0.097319	0.000000	0.000000	0.000000	-0.021675	-0.011016	-0.005752	0.000000	0.000000	4.000000	21.000000	1.000000
14678.907412	0.097981	0.584836	0.000298	85.474113	119.892990	170.137741	0.015861	0.000000	0.097319	0.000000	0.000000	0.000000	-0.021675	-0.011016	-0.005752	0.000000	0.000000	4.000000	21.000000	1.000000
14678.910746	0.097981	0.584836	0.000298	85.474113	119.892990	170.137741	0.015861	0.000000	0.097319	0.000000	0.000000	0.000000	-0.021675	-0.011016	-0.005752	0.000000	0.000000	4.000000	21.000000	1.000000
14678.914079	0.097981	0.584836	0.000298	85.474068	119.890297	170.137756	0.014903	0.000000	0.100932	0.000000	0.000000	0.000000	-0.021675	-0.011016	-0.005752	0.000000	0.000000	4.000000	21.000000	1.000000
14678.917412	0.097970	0.584822	0.000349	85.474068	119.890297	170.137756	0.014903	0.000000	0.100932	0.000000	0.000000	0.000000	-0.003512	-0.004322	0.015426	0.000000	0.000000	4.000000	21.000000	1.000000
14678.920746	0.097970	0.584822	0.000349	85.474068	119.890297	170.137756	0.014903	0.000000	0.100932	0.000000	0.000000	0.000000	-0.003512	-0.004322	0.015426	0.000000	0.000000	4.000000	21.000000	1.000000
14678.924079	0.097970	0.584822	0.000349	85.474068	119.890297	170.137756	0.017474	0.000000	0.101517	0.000000	0.000000	0.000000	-0.003512	-0.004322	0.015426	0.000000	0.000000	4.000000	21.000000	1.000000
14678.927412	0.097970	0.584822	0.000349	85.474068	119.890297	170.137756	0.017474	0.000000	0.101517	0.000000	0.000000	0.000000	-0.003512	-0.004322	0.015426	0.000000	0.000000	4.000000	21.000000	1.000000
14678.930746	0.097980	0.584807	0.000396	85.474068	119.890297	170.137756	0.017474	0.000000	0.101517	0.000000	0.000000	0.000000	0.003003	-0.004316	0.014030	0.000000	0.000000	4.000000	21.000000	1.000000
14678.934079	0.097980	0.584807	0.000396	85.475021	119.855354	170.107986	0.017474	0.000000	0.101517	0.000000	0.000000	0.000000	0.003003	-0.004316	0.014030	0.000000	0.000000	4.000000	21.000000	1.000000
14678.937412	0.097980	0.584807	0.000396	85.475021	119.855354	170.107986	0.017474	0.000000	0.101517	0.000000	0.000000	0.000000	0.003003	-0.004316	0.014030	0.000000	0.000000	4.000000	21.000000	1.000000
14678.940746	0.097980	0.584807	0.000396	85.475021	119.855354	170.107986	0.017474	0.000000	0.101517	0.000000	0.000000	0.000000	0.003003	-0.004316	0.014030	0.000000	0.000000	4.000000	21.000000	1.000000
14678.944079	0.098057	0.584782	0.000544	85.475021	119.858070	170.115997	0.019812	0.000000	0.101017	0.000000	0.000000	0.000000	0.023116	-0.007496	0.044266	0.000000	0.000000	4.000000	21.000000	1.000000
14678.947412	0.098057	0.584782	0.000544	85.475021	119.858070	170.115997	0.019812	0.000000	0.101017	0.000000	0.000000	0.000000	0.023116	-0.007496	0.044266	0.000000	0.000000	4.000000	21.000000	1.000000
14678.950746	0.098057	0.584782	0.000544	85.475021	119.858070	170.115997	0.019812	0.000000	0.101017	0.000000	0.000000	0.000000	0.023116	-0.007496	0.044266	0.000000	0.000000	4.000000	21.000000	1.000000
14678.954079	0.098057	0.584782	0.000544	85.476578	119.868881	170.130508	0.027190	0.000000	0.097164	0.000000	0.000000	0.000000	0.023116	-0.007496	0.044266	0.000000	0.000000	4.000000	21.000000	1.000000
14678.957412	0.098088	0.584768	0.000586	85.476578	119.868881	170.130508	0.027190	0.000000	0.097164	0.000000	0.000000	0.000000	0.009523	-0.004343	0.012631	0.000000	0.000000	4.000000	21.000000	1.000000
14678.960746	0.098088	0.584768	0.000586	85.476578	119.868881	170.130508	0.027190	0.000000	0.097164	0.000000	0.000000	0.000000	0.009523	-0.004343	0.012631	0.000000	0.000000	4.000000	21.000000	1.000000
14678.964079	0.098088	0.584768	0.000586	85.478226	119.879738	170.137115	0.029295	0.000000	0.095577	0.000000	0.000000	0.000000	0.009523	-0.004343	0.012631	0.000000	0.000000	4.000000	21.000000	1.000000
14678.967412	0.098088	0.584768	0.000586	85.478226	119.879738	170.137115	0.029295	0.000000	0.095577	0.000000	0.000000	0.000000	0.009523	-0.004343	0.012631	0.000000	0.000000	4.000000	21.000000	1.000000
14678.970746	0.098120	0.584754	0.000628	85.478226	119.879738	170.137115	0.029295	0.000000	0.095577	0.000000	0.000000	0.000000	0.009525	-0.004319	0.012630	0.000000	0.000000	4.000000	21.000000	1.000000
14678.974079	0.098120	0.584754	0.000628	85.486374	119.923248	170.170105	0.029295	0.000000	0.095577	0.000000	0.000000	0.000000	0.009525	-0.004319	0.012630	0.000000	0.000000	4.000000	21.000000	1.000000
14678.977412	0.098120	0.584754	0.000628	85.486374	119.923248	170.170105	0.029295	0.000000	0.095577	0.000000	0.000000	0.000000	0.009525	-0.004319	0.012630	0.000000	0.000000	4.000000	21.000000	1.000000
14678.980746	0.098120	0.584754	0.000628	85.486374	119.923248	170.170105	0.029295	0.000000	0.095577	0.000000	0.000000	0.000000	0.009525	-0.004319	0.012630	0.000000	0.000000	4.000000	21.000000	1.000000
14678.984079	0.098138	0.584735	0.000607	85.504814	120.059563	170.287949	0.031400	0.000000	0.093989	0.000000	0.000000	0.000000	0.005453	-0.005503	-0.006367	0.000000	0.000000	4.000000	21.000000	1.000000
14678.987412	0.098138	0.584735	0.000607	85.504814	120.059563	170.287949	0.031400	0.000000	0.093989	0.000000	0.000000	0.000000	0.005453	-0.005503	-0.006367	0.000000	0.000000	4.000000	21.000000	1.000000
14678.990746	0.098138	0.584735	0.000607	85.504814	120.059563	170.287949	0.031400	0.000000	0.093989	0.000000	0.000000	0.000000	0.005453	-0.005503	-0.006367	0.000000	0.000000	4.000000	21.000000	1.000000
14678.994079	0.098138	0.584735	0.000607	85.529106	120.181236	170.389053	0.030339	0.000000	0.093080	0.000000	0.000000	0.000000	0.005453	-0.005503	-0.006367	0.000000	0.000000	4.000000	21.000000	1.000000
14678.997412	0.098107	0.584750	0.000565	85.529106	120.181236	170.389053	0.030339	0.000000	0.093080	0.000000	0.000000	0.000000	-0.009527	0.004344	-0.012630	0.000000	0.000000	4.000000	21.000000	1.000000
14679.000746	0.098107	0.584750	0.000565	85.529106	120.181236	170.389053	0.030339	0.000000	0.093080	0.000000	0.000000	0.000000	-0.009527	0.004344	-0.012630	0.000000	0.000000	4.000000	21.000000	1.000000
14679.004079	0.098107	0.584750	0.000565	85.548515	120.278786	170.470749	0.028234	0.000000	0.094668	0.000000	0.000000	0.000000	-0.009527	0.004344	-0.012630	0.000000	0.000000	4.000000	21.000000	1.000000
14679.007412	0.098107	0.584750	0.000565	85.548515	120.278786	170.470749	0.028234	0.000000	0.094668	0.000000	0.000000	0.000000	-0.009527	0.004344	-0.012630	0.000000	0.000000	4.000000	21.000000	1.000000
14679.010746	0.098075	0.584764	0.000523	85.548515	120.278786	170.470749	0.028234	0.000000	0.094668	0.000000	0.000000	0.000000	-0.009526	0.004320	-0.012631	0.000000	0.000000	4.000000	21.000000	1.000000
14679.014079	0.098075	0.584764	0.000523	85.553360	120.298553	170.491272	0.028234	0.000000	0.094668	0.000000	0.000000	0.000000	-0.009526	0.004320	-0.012631	0.000000	0.000000	4.000000	21.000000	1.000000
14679.017412	0.098075	0.584764	0.000523	85.553360	120.298553	170.491272	0.028234	0.000000	0.094668	0.000000	0.000000	0.000000	-0.009526	0.004320	-0.012631	0.000000	0.000000	4.000000	21.000000	1.000000
14679.020746	0.098075	0.584764	0.000523	85.553360	120.298553	170.491272	0.028234	0.000000	0.094668	0.000000	0.000000	0.000000	-0.009526	0.004320	-0.012631	0.000000	0.000000	4.000000	21.000000	1.000000
14679.024079	0.097975	0.584830	0.000481	85.555344	120.216660	170.414581	0.026129	0.000000	0.096255	0.000000	0.000000	0.000000	-0.029952	0.019676	-0.012535	0.000000	0.000000	4.000000	21.000000	1.000000
14679.027412	0.097975	0.584830	0.000481	85.555344	120.216660	170.414581	0.026129	0.000000	0.096255	0.000000	0.000000	0.000000	-0.029952	0.019676	-0.012535	0.000000	0.000000	4.000000	21.000000	1.000000
14679.030746	0.097975	0.584830	0.000481	85.555344	120.216660	170.414581	0.026129	0.000000	0.096255	0.000000	0.000000	0.000000	-0.029952	0.019676	-0.012535	0.000000	0.000000	4.000000	21.000000	1.000000
14679.034079	0.097975	0.584830	0.000481	85.557281	120.137390	170.337769	0.024040	0.000000	0.101247	0.000000	0.000000	0.000000	-0.029952	0.019676	-0.012535	0.000000	0.000000	4.000000	21.000000	1.000000
14679.037412	0.097950	0.584881	0.000472	85.557281	120.137390	170.337769	0.024040	0.000000	0.101247	0.000000	0.000000	0.000000	-0.007393	0.015333	-0.002697	0.000000	0.000000	4.000000	21.000000	1.000000
14679.040746	0.097950	0.584881	0.000472	85.557281	120.137390	170.337769	0.024040	0.000000	0.101247	0.000000	0.000000	0.000000	-0.007393	0.015333	-0.002697	0.000000	0.000000	4.000000	21.000000	1.000000
14679.044079	0.097950	0.584881	0.000472	85.560234	120.022408	170.230453	0.023590	0.000000	0.102480	0.000000	0.000000	0.000000	-0.007393	0.015333	-0.002697	0.000000	0.000000	4.000000	21.000000	1.000000
14679.047412	0.097950	0.584881	0.000472	85.560234	120.022408	170.230453	0.023590	0.000000	0.102480	0.000000	0.000000	0.000000	-0.007393	0.015333	-0.002697	0.000000	0.000000	4.000000	21.000000	1.000000
14679.050746	0.097965	0.584954	0.000538	85.560234	120.022408	170.230453	0.023590	0.000000	0.102480	0.000000	0.000000	0.000000	0.004253	0.022054	0.019873	0.000000	0.000000	4.000000	21.000000	1.000000
14679.054079	0.097965	0.584954	0.000538	85.564995	119.833099	170.037857	0.023590	0.000000	0.102480	0.000000	0.000000	0.000000	0.004253	0.022054	0.019873	0.000000	0.000000	4.000000	21.000000	1.000000
14679.057412	0.097965	0.584954	0.000538	85.564995	119.833099	170.037857	0.023590	0.000000	0.102480	0.000000	0.000000	0.000000	0.004253	0.022054	0.019873	0.000000	0.000000	4.000000	21.000000	1.000000
14679.060746	0.097965	0.584954	0.000538	85.564995	119.833099	170.037857	0.023590	0.000000	0.102480	0.000000	0.000000	0.000000	0.004253	0.022054	0.019873	0.000000	0.000000	4.000000	21.000000	1.000000
14679.064079	0.098018	0.585119	0.000682	85.568756	119.679192	169.883499	0.026902	0.000000	0.101771	0.000000	0.000000	0.000000	0.016086	0.049591	0.043302	0.000000	0.000000	4.000000	21.000000	1.000000
14679.067412	0.098018	0.585119	0.000682	85.568756	119.679192	169.883499	0.026902	0.000000	0.101771	0.000000	0.000000	0.000000	0.016086	0.049591	0.043302	0.000000	0.000000	4.000000	21.000000	1.000000
14679.070746	0.098018	0.585119	0.000682	85.568756	119.679192	169.883499	0.026902	0.000000	0.101771	0.000000	0.000000	0.000000	0.016086	0.049591	0.043302	0.000000	0.000000	4.000000	21.000000	1.000000
14679.074079	0.098018	0.585119	0.000682	85.573486	119.489220	169.690231	0.034119	0.000000	0.099090	0.000000	0.000000	0.000000	0.016086	0.049591	0.043302	0.000000	0.000000	4.000000	21.000000	1.000000
14679.077412	0.098049	0.585200	0.000721	85.573486	119.489220	169.690231	0.034119	0.000000	0.099090	0.000000	0.000000	0.000000	0.009271	0.024213	0.011446	0.000000	0.000000	4.000000	21.000000	1.000000
14679.080746	0.098049	0.585200	0.000721	85.573486	119.489220	169.690231	0.034119	0.000000	0.099090	0.000000	0.000000	0.000000	0.009271	0.024213	0.011446	0.000000	0.000000	4.000000	21.000000	1.000000
14679.084079	0.098049	0.585200	0.000721	85.578751	119.345512	169.541809	0.036027	0.000000	0.097544	0.000000	0.000000	0.000000	0.009271	0.024213	0.011446	0.000000	0.000000	4.000000	21.000000	1.000000
14679.087412	0.098049	0.585200	0.000721	85.578751	119.345512	169.541809	0.036027	0.000000	0.097544	0.000000	0.000000	0.000000	0.009271	0.024213	0.011446	0.000000	0.000000	4.000000	21.000000	1.000000
14679.090746	0.098075	0.585288	0.000735	85.578751	119.345512	169.541809	0.036027	0.000000	0.097544	0.000000	0.000000	0.000000	0.007768	0.026369	0.004426	0.000000	0.000000	4.000000	21.000000	1.000000
14679.094079	0.098075	0.585288	0.000735	85.583946	119.284447	169.477356	0.036027	0.000000	0.097544	0.000000	0.000000	0.000000	0.007768	0.026369	0.004426	0.000000	0.000000	4.000000	21.000000	1.000000
14679.097412	0.098075	0.585288	0.000735	85.583946	119.284447	169.477356	0.036027	0.000000	0.097544	0.000000	0.000000	0.000000	0.007768	0.026369	0.004426	0.000000	0.000000	4.000000	21.000000	1.000000
14679.100746	0.098075	0.585288	0.000735	85.583946	119.284447	169.477356	0.036027	0.000000	0.097544	0.000000	0.000000	0.000000	0.007768	0.026369	0.004426	0.000000	0.000000	4.000000	21.000000	1.000000
14679.104079	0.098081	0.585405	0.000656	85.587410	119.217712	169.406189	0.036765	0.000000	0.096250	0.000000	0.000000	0.000000	0.001756	0.035022	-0.023643	0.000000	0.000000	4.000000	21.000000	1.000000
14679.107412	0.098081	0.585405	0.000656	85.587410	119.217712	169.406189	0.036765	0.000000	0.096250	0.000000	0.000000	0.000000	0.001756	0.035022	-0.023643	0.000000	0.000000	4.000000	21.000000	1.000000
14679.110746	0.098081	0.585405	0.000656	85.587410	119.217712	169.406189	0.036765	0.000000	0.096250	0.000000	0.000000	0.000000	0.001756	0.035022	-0.023643	0.000000	0.000000	4.000000	21.000000	1.000000
14679.114079	0.098081	0.585405	0.000656	85.593224	119.205902	169.386871	0.032824	0.000000	0.095957	0.000000	0.000000	0.000000	0.001756	0.035022	-0.023643	0.000000	0.000000	4.000000	21.000000	1.000000
14679.117412	0.098091	0.585445	0.000598	85.593224	119.205902	169.386871	0.032824	0.000000	0.095957	0.000000	0.000000	0.000000	0.003071	0.011985	-0.017484	0.000000	0.000000	4.000000	21.000000	1.000000
14679.120746	0.098091	0.585445	0.000598	85.593224	119.205902	169.386871	0.032824	0.000000	0.095957	0.000000	0.000000	0.000000	0.003071	0.011985	-0.017484	0.000000	0.000000	4.000000	21.000000	1.000000
14679.124079	0.098091	0.585445	0.000598	85.596512	119.222076	169.399933	0.029910	0.000000	0.095445	0.000000	0.000000	0.000000	0.003071	0.011985	-0.017484	0.000000	0.000000	4.000000	21.000000	1.000000
14679.127412	0.098091	0.585445	0.000598	85.596512	119.222076	169.399933	0.029910	0.000000	0.095445	0.000000	0.000000	0.000000	0.003071	0.011985	-0.017484	0.000000	0.000000	4.000000	21.000000	1.000000
14679.130746	0.098081	0.585459	0.000551	85.596512	119.222076	169.399933	0.029910	0.000000	0.095445	0.000000	0.000000	0.000000	-0.003005	0.004326	-0.014033	0.000000	0.000000	4.000000	21.000000	1.000000
14679.134079	0.098081	0.585459	0.000551	85.596512	119.222076	169.399933	0.029910	0.000000	0.095445	0.000000	0.000000	0.000000	-0.003005	0.004326	-0.014033	0.000000	0.000000	4.000000	21.000000	1.000000
14679.137412	0.098081	0.585459	0.000551	85.596512	119.222076	169.399933	0.029910	0.000000	0.095445	0.000000	0.000000	0.000000	-0.003005	0.004326	-0.014033	0.000000	0.000000	4.000000	21.000000	1.000000
14679.140746	0.098081	0.585459	0.000551	85.596512	119.222076	169.399933	0.029910	0.000000	0.095445	0.000000	0.000000	0.000000	-0.003005	0.004326	-0.014033	0.000000	0.000000	4.000000	21.000000	1.000000
14679.144079	0.098071	0.585474	0.000505	85.596512	119.222076	169.399933	0.027571	0.000000	0.095946	0.000000	0.000000	0.000000	-0.003007	0.004302	-0.014033	0.000000	0.000000	4.000000	21.000000	1.000000
14679.147412	0.098071	0.585474	0.000505	85.596512	119.222076	169.399933	0.027571	0.000000	0.095946	0.000000	0.000000	0.000000	-0.003007	0.004302	-0.014033	0.000000	0.000000	4.000000	21.000000	1.000000
14679.150746	0.098071	0.585474	0.000505	85.596512	119.222076	169.399933	0.027571	0.000000	0.095946	0.000000	0.000000	0.000000	-0.003007	0.004302	-0.014033	0.000000	0.000000	4.000000	21.000000	1.000000
14679.154079	0.098071	0.585474	0.000505	85.595573	119.263603	169.438858	0.025233	0.000000	0.096447	0.000000	0.000000	0.000000	-0.003007	0.004302	-0.014033	0.000000	0.000000	4.000000	21.000000	1.000000
14679.157412	0.098094	0.585448	0.000507	85.595573	119.263603	169.438858	0.025233	0.000000	0.096447	0.000000	0.000000	0.000000	0.006958	-0.007680	0.000659	0.000000	0.000000	4.000000	21.000000	1.000000
14679.160746	0.098094	0.585448	0.000507	85.595573	119.263603	169.438858	0.025233	0.000000	0.096447	0.000000	0.000000	0.000000	0.006958	-0.007680	0.000659	0.000000	0.000000	4.000000	21.000000	1.000000
14679.164079	0.098094	0.585448	0.000507	85.595573	119.266304	169.438858	0.025342	0.000000	0.095288	0.000000	0.000000	0.000000	0.006958	-0.007680	0.000659	0.000000	0.000000	4.000000	21.000000	1.000000
14679.167412	0.098094	0.585448	0.000507	85.595573	119.266304	169.438858	0.025342	0.000000	0.095288	0.000000	0.000000	0.000000	0.006958	-0.007680	0.000659	0.000000	0.000000	4.000000	21.000000	1.000000
14679.170746	0.098121	0.585441	0.000526	85.595573	119.266304	169.438858	0.025342	0.000000	0.095288	0.000000	0.000000	0.000000	0.008022	-0.002151	0.005619	0.000000	0.000000	4.000000	21.000000	1.000000
14679.174079	0.098121	0.585441	0.000526	85.594688	119.307884	169.477753	0.025342	0.000000	0.095288	0.000000	0.000000	0.000000	0.008022	-0.002151	0.005619	0.000000	0.000000	4.000000	21.000000	1.000000
14679.177412	0.098121	0.585441	0.000526	85.594688	119.307884	169.477753	0.025342	0.000000	0.095288	0.000000	0.000000	0.000000	0.008022	-0.002151	0.005619	0.000000	0.000000	4.000000	21.000000	1.000000
14679.180746	0.098121	0.585441	0.000526	85.594688	119.307884	169.477753	0.025342	0.000000	0.095288	0.000000	0.000000	0.000000	0.008022	-0.002151	0.005619	0.000000	0.000000	4.000000	21.000000	1.000000
14679.184079	0.098189	0.585390	0.000525	85.595360	119.360275	169.531281	0.026279	0.000000	0.093951	0.000000	0.000000	0.000000	0.020437	-0.015349	-0.000084	0.000000	0.000000	4.000000	21.000000	1.000000
14679.187412	0.098189	0.585390	0.000525	85.595360	119.360275	169.531281	0.026279	0.000000	0.093951	0.000000	0.000000	0.000000	0.020437	-0.015349	-0.000084	0.000000	0.000000	4.000000	21.000000	1.000000
14679.190746	0.098189	0.585390	0.000525	85.595360	119.360275	169.531281	0.026279	0.000000	0.093951	0.000000	0.000000	0.000000	0.020437	-0.015349	-0.000084	0.000000	0.000000	4.000000	21.000000	1.000000
14679.194079	0.098189	0.585390	0.000525	85.607430	119.469818	169.631104	0.026265	0.000000	0.090545	0.000000	0.000000	0.000000	0.020437	-0.015349	-0.000084	0.000000	0.000000	4.000000	21.000000	1.000000
14679.197412	0.098229	0.585371	0.000499	85.607430	119.469818	169.631104	0.026265	0.000000	0.090545	0.000000	0.000000	0.000000	0.011973	-0.005537	-0.007759	0.000000	0.000000	4.000000	21.000000	1.000000
14679.200746	0.098229	0.585371	0.000499	85.607430	119.469818	169.631104	0.026265	0.000000	0.090545	0.000000	0.000000	0.000000	0.011973	-0.005537	-0.007759	0.000000	0.000000	4.000000	21.000000	1.000000
14679.204079	0.098229	0.585371	0.000499	85.634796	119.698959	169.829895	0.024972	0.000000	0.088549	0.000000	0.000000	0.000000	0.011973	-0.005537	-0.007759	0.000000	0.000000	4.000000	21.000000	1.000000
14679.207412	0.098229	0.585371	0.000499	85.634796	119.698959	169.829895	0.024972	0.000000	0.088549	0.000000	0.000000	0.000000	0.011973	-0.005537	-0.007759	0.000000	0.000000	4.000000	21.000000	1.000000
14679.210746	0.098239	0.585342	0.000438	85.634796	119.698959	169.829895	0.024972	0.000000	0.088549	0.000000	0.000000	0.000000	0.002881	-0.008856	-0.018339	0.000000	0.000000	4.000000	21.000000	1.000000
14679.214079	0.098239	0.585342	0.000438	85.680168	119.947525	170.040497	0.024972	0.000000	0.088549	0.000000	0.000000	0.000000	0.002881	-0.008856	-0.018339	0.000000	0.000000	4.000000	21.000000	1.000000
14679.217412	0.098239	0.585342	0.000438	85.680168	119.947525	170.040497	0.024972	0.000000	0.088549	0.000000	0.000000	0.000000	0.002881	-0.008856	-0.018339	0.000000	0.000000	4.000000	21.000000	1.000000
14679.220746	0.098239	0.585342	0.000438	85.680168	119.947525	170.040497	0.024972	0.000000	0.088549	0.000000	0.000000	0.000000	0.002881	-0.008856	-0.018339	0.000000	0.000000	4.000000	21.000000	1.000000
14679.224079	0.098240	0.585301	0.000337	85.731018	120.261589	170.321075	0.021915	0.000000	0.088069	0.000000	0.000000	0.000000	0.000307	-0.012218	-0.030319	0.000000	0.000000	4.000000	21.000000	1.000000
14679.227412	0.098240	0.585301	0.000337	85.731018	120.261589	170.321075	0.021915	0.000000	0.088069	0.000000	0.000000	0.000000	0.000307	-0.012218	-0.030319	0.000000	1.000000	4.000000	21.000000	1.000000
14679.230746	0.098240	0.585301	0.000337	85.731018	120.261589	170.321075	0.021915	0.000000	0.088069	0.000000	0.000000	0.000000	0.000307	-0.012218	-0.030319	0.000000	1.000000	4.000000	21.000000	1.000000
