# Supplementary material for: Haptic Guidance Needs to Be Intuitive Not Just Informative to Improve Human Motor Accuracy
Source: PLoS One. 2016 Mar 16;11(3):e0150912. doi: 10.1371/journal.pone.0150912 (PMC4794196; doi:10.1371/journal.pone.0150912)
Supplement: S1 Data — (ZIP) [file pone.0150912.s001.zip › Subject6/exp1_0022.txt]

Time	PosX	PosY	PosZ	RotX	RotY	RotZ	ForceX	ForceY	ForceZ	MomentX	MomentY	MomentZ	VelocityX	VelocityY	VelocityZ	CalibratedWeight	ButtonDown	Condition	Trial	Visual
14680.874079	-0.004055	0.521979	0.251973	80.948608	111.184586	152.994598	4.621443	0.000000	1.908473	0.000000	0.000000	0.000000	-0.030222	-0.007111	-0.013680	0.000000	1.000000	4.000000	22.000000	0.000000
14680.877412	-0.004055	0.521979	0.251973	80.948608	111.184586	152.994598	4.621443	0.000000	1.908473	0.000000	0.000000	0.000000	-0.030222	-0.007111	-0.013680	0.000000	1.000000	4.000000	22.000000	0.000000
14680.880746	-0.004021	0.521940	0.251976	80.948608	111.184586	152.994598	4.621443	0.000000	1.908473	0.000000	0.000000	0.000000	0.010093	-0.011603	0.001116	0.000000	1.000000	4.000000	22.000000	0.000000
14680.884079	-0.004021	0.521940	0.251976	80.960533	111.084305	152.751709	4.621443	0.000000	1.908473	0.000000	0.000000	0.000000	0.010093	-0.011603	0.001116	0.000000	1.000000	4.000000	22.000000	0.000000
14680.887412	-0.002574	0.522151	0.252153	80.960533	111.084305	152.751709	4.621443	0.000000	1.908473	0.000000	0.000000	0.000000	0.434086	0.063247	0.052866	0.000000	1.000000	4.000000	22.000000	0.000000
14680.890746	-0.002574	0.522151	0.252153	80.960533	111.084305	152.751709	4.621443	0.000000	1.908473	0.000000	0.000000	0.000000	0.434086	0.063247	0.052866	0.000000	1.000000	4.000000	22.000000	0.000000
14680.894079	-0.002574	0.522151	0.252153	80.966774	111.287033	152.828857	4.631454	0.000000	1.884047	0.000000	0.000000	0.000000	0.434086	0.063247	0.052866	0.000000	1.000000	4.000000	22.000000	0.000000
14680.897412	-0.001396	0.521930	0.252302	80.966774	111.287033	152.828857	4.631454	0.000000	1.884047	0.000000	0.000000	0.000000	0.353477	-0.066339	0.044787	0.000000	1.000000	4.000000	22.000000	0.000000
14680.900746	-0.001396	0.521930	0.252302	80.966774	111.287033	152.828857	4.631454	0.000000	1.884047	0.000000	0.000000	0.000000	0.353477	-0.066339	0.044787	0.000000	1.000000	4.000000	22.000000	0.000000
14680.904079	-0.001396	0.521930	0.252302	81.169113	111.497559	152.843307	4.639365	0.000000	1.864482	0.000000	0.000000	0.000000	0.353477	-0.066339	0.044787	0.000000	1.000000	4.000000	22.000000	0.000000
14680.907412	-0.000453	0.522241	0.252715	81.169113	111.497559	152.843307	4.639365	0.000000	1.864482	0.000000	0.000000	0.000000	0.282831	0.093404	0.123842	0.000000	1.000000	4.000000	22.000000	0.000000
14680.910746	-0.000453	0.522241	0.252715	81.169113	111.497559	152.843307	4.639365	0.000000	1.864482	0.000000	0.000000	0.000000	0.282831	0.093404	0.123842	0.000000	1.000000	4.000000	22.000000	0.000000
14680.914079	-0.000453	0.522241	0.252715	81.579948	112.769676	153.725601	4.646384	0.000000	1.846920	0.000000	0.000000	0.000000	0.282831	0.093404	0.123842	0.000000	1.000000	4.000000	22.000000	0.000000
14680.917412	0.000996	0.522440	0.252963	81.579948	112.769676	153.725601	4.646384	0.000000	1.846920	0.000000	0.000000	0.000000	0.434825	0.059629	0.074450	0.000000	1.000000	4.000000	22.000000	0.000000
14680.920746	0.000996	0.522440	0.252963	81.579948	112.769676	153.725601	4.646384	0.000000	1.846920	0.000000	0.000000	0.000000	0.434825	0.059629	0.074450	0.000000	1.000000	4.000000	22.000000	0.000000
14680.924079	0.000996	0.522440	0.252963	82.108742	114.639977	155.116241	4.656100	0.000000	1.822287	0.000000	0.000000	0.000000	0.434825	0.059629	0.074450	0.000000	1.000000	4.000000	22.000000	0.000000
14680.927412	0.002413	0.522636	0.253177	82.108742	114.639977	155.116241	4.656100	0.000000	1.822287	0.000000	0.000000	0.000000	0.424980	0.058826	0.064198	0.000000	1.000000	4.000000	22.000000	0.000000
14680.930746	0.002413	0.522636	0.253177	82.108742	114.639977	155.116241	4.656100	0.000000	1.822287	0.000000	0.000000	0.000000	0.424980	0.058826	0.064198	0.000000	1.000000	4.000000	22.000000	0.000000
14680.934079	0.002413	0.522636	0.253177	82.705795	117.222099	157.183304	4.665421	0.000000	1.798288	0.000000	0.000000	0.000000	0.424980	0.058826	0.064198	0.000000	1.000000	4.000000	22.000000	0.000000
14680.937412	0.003695	0.522782	0.253268	82.705795	117.222099	157.183304	4.665421	0.000000	1.798288	0.000000	0.000000	0.000000	0.384571	0.043758	0.027264	0.000000	1.000000	4.000000	22.000000	0.000000
14680.940746	0.003695	0.522782	0.253268	82.705795	117.222099	157.183304	4.665421	0.000000	1.798288	0.000000	0.000000	0.000000	0.384571	0.043758	0.027264	0.000000	1.000000	4.000000	22.000000	0.000000
14680.944079	0.003695	0.522782	0.253268	83.310356	120.229622	159.646347	4.673529	0.000000	1.777112	0.000000	0.000000	0.000000	0.384571	0.043758	0.027264	0.000000	1.000000	4.000000	22.000000	0.000000
14680.947412	0.005145	0.523000	0.253286	83.310356	120.229622	159.646347	4.673529	0.000000	1.777112	0.000000	0.000000	0.000000	0.435115	0.065353	0.005373	0.000000	0.000000	4.000000	22.000000	0.000000
14680.950746	0.005145	0.523000	0.253286	83.310356	120.229622	159.646347	4.673529	0.000000	1.777112	0.000000	0.000000	0.000000	0.435115	0.065353	0.005373	0.000000	0.000000	4.000000	22.000000	0.000000
14680.954079	0.005145	0.523000	0.253286	83.738007	122.769493	161.757065	4.682419	0.000000	1.753554	0.000000	0.000000	0.000000	0.435115	0.065353	0.005373	0.000000	0.000000	4.000000	22.000000	0.000000
14680.957412	0.006595	0.523253	0.253266	83.738007	122.769493	161.757065	4.682419	0.000000	1.753554	0.000000	0.000000	0.000000	0.435045	0.076113	-0.005951	0.000000	0.000000	4.000000	22.000000	0.000000
14680.960746	0.006595	0.523253	0.253266	83.738007	122.769493	161.757065	4.682419	0.000000	1.753554	0.000000	0.000000	0.000000	0.435045	0.076113	-0.005951	0.000000	0.000000	4.000000	22.000000	0.000000
14680.964079	0.006595	0.523253	0.253266	83.917198	123.920097	162.656677	4.691138	0.000000	1.730096	0.000000	0.000000	0.000000	0.435045	0.076113	-0.005951	0.000000	0.000000	4.000000	22.000000	0.000000
14680.967412	0.008113	0.523465	0.253215	83.917198	123.920097	162.656677	4.691138	0.000000	1.730096	0.000000	0.000000	0.000000	0.455167	0.063603	-0.015336	0.000000	0.000000	4.000000	22.000000	0.000000
14680.970746	0.008113	0.523465	0.253215	83.917198	123.920097	162.656677	4.691138	0.000000	1.730096	0.000000	0.000000	0.000000	0.455167	0.063603	-0.015336	0.000000	0.000000	4.000000	22.000000	0.000000
14680.974079	0.008113	0.523465	0.253215	83.938866	124.085152	162.675659	4.700102	0.000000	1.705589	0.000000	0.000000	0.000000	0.455167	0.063603	-0.015336	0.000000	0.000000	4.000000	22.000000	0.000000
14680.977412	0.009797	0.523672	0.253096	83.938866	124.085152	162.675659	4.700102	0.000000	1.705589	0.000000	0.000000	0.000000	0.505434	0.061852	-0.035690	0.000000	0.000000	4.000000	22.000000	0.000000
14680.980746	0.009797	0.523672	0.253096	83.938866	124.085152	162.675659	4.700102	0.000000	1.705589	0.000000	0.000000	0.000000	0.505434	0.061852	-0.035690	0.000000	0.000000	4.000000	22.000000	0.000000
14680.984079	0.009797	0.523672	0.253096	83.952560	124.247986	162.706970	4.709820	0.000000	1.678568	0.000000	0.000000	0.000000	0.505434	0.061852	-0.035690	0.000000	0.000000	4.000000	22.000000	0.000000
14680.987412	0.011313	0.523896	0.252958	83.952560	124.247986	162.706970	4.709820	0.000000	1.678568	0.000000	0.000000	0.000000	0.454627	0.067237	-0.041308	0.000000	0.000000	4.000000	22.000000	0.000000
14680.990746	0.011313	0.523896	0.252958	83.952560	124.247986	162.706970	4.709820	0.000000	1.678568	0.000000	0.000000	0.000000	0.454627	0.067237	-0.041308	0.000000	0.000000	4.000000	22.000000	0.000000
14680.994079	0.011313	0.523896	0.252958	84.023155	124.969925	163.251343	4.718408	0.000000	1.654276	0.000000	0.000000	0.000000	0.454627	0.067237	-0.041308	0.000000	0.000000	4.000000	22.000000	0.000000
14680.997412	0.012760	0.524078	0.252791	84.023155	124.969925	163.251343	4.718408	0.000000	1.654276	0.000000	0.000000	0.000000	0.434093	0.054678	-0.050182	0.000000	0.000000	4.000000	22.000000	0.000000
14681.000746	0.012760	0.524078	0.252791	84.023155	124.969925	163.251343	4.718408	0.000000	1.654276	0.000000	0.000000	0.000000	0.434093	0.054678	-0.050182	0.000000	0.000000	4.000000	22.000000	0.000000
14681.004079	0.012760	0.524078	0.252791	84.159706	126.433784	164.486282	4.726455	0.000000	1.631140	0.000000	0.000000	0.000000	0.434093	0.054678	-0.050182	0.000000	0.000000	4.000000	22.000000	0.000000
14681.007412	0.014104	0.524215	0.252564	84.159706	126.433784	164.486282	4.726455	0.000000	1.631140	0.000000	0.000000	0.000000	0.403227	0.041269	-0.068058	0.000000	0.000000	4.000000	22.000000	0.000000
14681.010746	0.014104	0.524215	0.252564	84.159706	126.433784	164.486282	4.726455	0.000000	1.631140	0.000000	0.000000	0.000000	0.403227	0.041269	-0.068058	0.000000	0.000000	4.000000	22.000000	0.000000
14681.014079	0.014104	0.524215	0.252564	84.315315	128.026535	165.853897	4.733724	0.000000	1.609924	0.000000	0.000000	0.000000	0.403227	0.041269	-0.068058	0.000000	0.000000	4.000000	22.000000	0.000000
14681.017412	0.015277	0.524308	0.252279	84.315315	128.026535	165.853897	4.733724	0.000000	1.609924	0.000000	0.000000	0.000000	0.352081	0.027830	-0.085347	0.000000	0.000000	4.000000	22.000000	0.000000
14681.020746	0.015277	0.524308	0.252279	84.315315	128.026535	165.853897	4.733724	0.000000	1.609924	0.000000	0.000000	0.000000	0.352081	0.027830	-0.085347	0.000000	0.000000	4.000000	22.000000	0.000000
14681.024079	0.015277	0.524308	0.252279	84.410439	129.136795	166.792252	4.739857	0.000000	1.591778	0.000000	0.000000	0.000000	0.352081	0.027830	-0.085347	0.000000	0.000000	4.000000	22.000000	0.000000
14681.027412	0.016382	0.524437	0.251960	84.410439	129.136795	166.792252	4.739857	0.000000	1.591778	0.000000	0.000000	0.000000	0.331368	0.038551	-0.095951	0.000000	0.000000	4.000000	22.000000	0.000000
14681.030746	0.016382	0.524437	0.251960	84.410439	129.136795	166.792252	4.739857	0.000000	1.591778	0.000000	0.000000	0.000000	0.331368	0.038551	-0.095951	0.000000	0.000000	4.000000	22.000000	0.000000
14681.034079	0.016382	0.524437	0.251960	84.390907	129.341248	166.944748	4.745495	0.000000	1.574891	0.000000	0.000000	0.000000	0.331368	0.038551	-0.095951	0.000000	0.000000	4.000000	22.000000	0.000000
14681.037412	0.017384	0.524541	0.251595	84.390907	129.341248	166.944748	4.745495	0.000000	1.574891	0.000000	0.000000	0.000000	0.300463	0.031364	-0.109258	0.000000	0.000000	4.000000	22.000000	0.000000
14681.040746	0.017384	0.524541	0.251595	84.390907	129.341248	166.944748	4.745495	0.000000	1.574891	0.000000	0.000000	0.000000	0.300463	0.031364	-0.109258	0.000000	0.000000	4.000000	22.000000	0.000000
14681.044079	0.017384	0.524541	0.251595	84.300987	128.920731	166.528671	4.750442	0.000000	1.559904	0.000000	0.000000	0.000000	0.300463	0.031364	-0.109258	0.000000	0.000000	4.000000	22.000000	0.000000
14681.047412	0.017384	0.524541	0.251595	84.300987	128.920731	166.528671	4.750442	0.000000	1.559904	0.000000	0.000000	0.000000	0.300463	0.031364	-0.109258	0.000000	0.000000	4.000000	22.000000	0.000000
14681.050746	0.018182	0.524646	0.251235	84.300987	128.920731	166.528671	4.750442	0.000000	1.559904	0.000000	0.000000	0.000000	0.239628	0.031311	-0.108200	0.000000	0.000000	4.000000	22.000000	0.000000
14681.054079	0.018182	0.524646	0.251235	84.167458	128.154694	165.798752	4.750442	0.000000	1.559904	0.000000	0.000000	0.000000	0.239628	0.031311	-0.108200	0.000000	0.000000	4.000000	22.000000	0.000000
14681.057412	0.018880	0.524714	0.250911	84.167458	128.154694	165.798752	4.750442	0.000000	1.559904	0.000000	0.000000	0.000000	0.209415	0.020564	-0.097261	0.000000	0.000000	4.000000	22.000000	0.000000
14681.060746	0.018880	0.524714	0.250911	84.167458	128.154694	165.798752	4.750442	0.000000	1.559904	0.000000	0.000000	0.000000	0.209415	0.020564	-0.097261	0.000000	0.000000	4.000000	22.000000	0.000000
14681.064079	0.018880	0.524714	0.250911	83.996841	127.136185	164.855240	4.757541	0.000000	1.538118	0.000000	0.000000	0.000000	0.209415	0.020564	-0.097261	0.000000	0.000000	4.000000	22.000000	0.000000
14681.067412	0.018880	0.524714	0.250911	83.996841	127.136185	164.855240	4.757541	0.000000	1.538118	0.000000	0.000000	0.000000	0.209415	0.020564	-0.097261	0.000000	0.000000	4.000000	22.000000	0.000000
14681.070746	0.019444	0.524786	0.250620	83.996841	127.136185	164.855240	4.757541	0.000000	1.538118	0.000000	0.000000	0.000000	0.169164	0.021423	-0.087043	0.000000	0.000000	4.000000	22.000000	0.000000
14681.074079	0.019444	0.524786	0.250620	83.799416	125.910812	163.737534	4.757541	0.000000	1.538118	0.000000	0.000000	0.000000	0.169164	0.021423	-0.087043	0.000000	0.000000	4.000000	22.000000	0.000000
14681.077412	0.019942	0.524824	0.250398	83.799416	125.910812	163.737534	4.757541	0.000000	1.538118	0.000000	0.000000	0.000000	0.149434	0.011574	-0.066793	0.000000	0.000000	4.000000	22.000000	0.000000
14681.080746	0.019942	0.524824	0.250398	83.799416	125.910812	163.737534	4.757541	0.000000	1.538118	0.000000	0.000000	0.000000	0.149434	0.011574	-0.066793	0.000000	0.000000	4.000000	22.000000	0.000000
14681.084079	0.019942	0.524824	0.250398	83.596329	124.738083	162.674988	4.762505	0.000000	1.522678	0.000000	0.000000	0.000000	0.149434	0.011574	-0.066793	0.000000	0.000000	4.000000	22.000000	0.000000
14681.087412	0.019942	0.524824	0.250398	83.596329	124.738083	162.674988	4.762505	0.000000	1.522678	0.000000	0.000000	0.000000	0.149434	0.011574	-0.066793	0.000000	0.000000	4.000000	22.000000	0.000000
14681.090746	0.020374	0.524827	0.250212	83.596329	124.738083	162.674988	4.762505	0.000000	1.522678	0.000000	0.000000	0.000000	0.129496	0.000883	-0.055854	0.000000	0.000000	4.000000	22.000000	0.000000
14681.094079	0.020374	0.524827	0.250212	83.395767	123.627426	161.677490	4.762505	0.000000	1.522678	0.000000	0.000000	0.000000	0.129496	0.000883	-0.055854	0.000000	0.000000	4.000000	22.000000	0.000000
14681.097412	0.020374	0.524827	0.250212	83.395767	123.627426	161.677490	4.762505	0.000000	1.522678	0.000000	0.000000	0.000000	0.129496	0.000883	-0.055854	0.000000	0.000000	4.000000	22.000000	0.000000
14681.100746	0.020374	0.524827	0.250212	83.395767	123.627426	161.677490	4.762505	0.000000	1.522678	0.000000	0.000000	0.000000	0.129496	0.000883	-0.055854	0.000000	0.000000	4.000000	22.000000	0.000000
14681.104079	0.021072	0.524785	0.249958	83.219620	122.693695	160.846695	4.764556	0.000000	1.516247	0.000000	0.000000	0.000000	0.209474	-0.012517	-0.076004	0.000000	0.000000	4.000000	22.000000	0.000000
14681.107412	0.021072	0.524785	0.249958	83.219620	122.693695	160.846695	4.764556	0.000000	1.516247	0.000000	0.000000	0.000000	0.000000	-0.000000	0.000001	0.000000	0.000000	4.000000	22.000000	0.000000
14681.110746	0.021072	0.524785	0.249958	83.219620	122.693695	160.846695	4.764556	0.000000	1.516247	0.000000	0.000000	0.000000	0.000000	-0.000000	0.000001	0.000000	0.000000	4.000000	22.000000	0.000000
14681.114079	0.021072	0.524785	0.249958	83.073776	122.038803	160.274918	4.767948	0.000000	1.505546	0.000000	0.000000	0.000000	0.000000	-0.000000	0.000001	0.000000	0.000000	4.000000	22.000000	0.000000
14681.117412	0.021072	0.524785	0.249958	83.073776	122.038803	160.274918	4.767948	0.000000	1.505546	0.000000	0.000000	0.000000	0.000000	-0.000000	0.000001	0.000000	0.000000	4.000000	22.000000	0.000000
14681.120746	0.021304	0.524738	0.249861	83.073776	122.038803	160.274918	4.767948	0.000000	1.505546	0.000000	0.000000	0.000000	0.069679	-0.014282	-0.029154	0.000000	0.000000	4.000000	22.000000	0.000000
14681.124079	0.021304	0.524738	0.249861	82.962494	121.622040	159.922745	4.767948	0.000000	1.505546	0.000000	0.000000	0.000000	0.069679	-0.014282	-0.029154	0.000000	0.000000	4.000000	22.000000	0.000000
14681.127412	0.021304	0.524738	0.249861	82.962494	121.622040	159.922745	4.767948	0.000000	1.505546	0.000000	0.000000	0.000000	0.069679	-0.014282	-0.029154	0.000000	0.000000	4.000000	22.000000	0.000000
14681.130746	0.021304	0.524738	0.249861	82.962494	121.622040	159.922745	4.767948	0.000000	1.505546	0.000000	0.000000	0.000000	0.069679	-0.014282	-0.029154	0.000000	0.000000	4.000000	22.000000	0.000000
14681.134079	0.021430	0.524536	0.249576	82.874535	121.364281	159.719666	4.769052	0.000000	1.502047	0.000000	0.000000	0.000000	0.037722	-0.060658	-0.085431	0.000000	0.000000	4.000000	22.000000	0.000000
14681.137412	0.021430	0.524536	0.249576	82.874535	121.364281	159.719666	4.769052	0.000000	1.502047	0.000000	0.000000	0.000000	0.037722	-0.060658	-0.085431	0.000000	0.000000	4.000000	22.000000	0.000000
14681.140746	0.021430	0.524536	0.249576	82.874535	121.364281	159.719666	4.769052	0.000000	1.502047	0.000000	0.000000	0.000000	0.037722	-0.060658	-0.085431	0.000000	0.000000	4.000000	22.000000	0.000000
14681.144079	0.021430	0.524536	0.249576	82.780228	121.165375	159.579895	4.769249	0.000000	1.501420	0.000000	0.000000	0.000000	0.037722	-0.060658	-0.085431	0.000000	0.000000	4.000000	22.000000	0.000000
14681.147412	0.021423	0.524417	0.249351	82.780228	121.165375	159.579895	4.769249	0.000000	1.501420	0.000000	0.000000	0.000000	-0.002053	-0.035692	-0.067696	0.000000	0.000000	4.000000	22.000000	0.000000
14681.150746	0.021423	0.524417	0.249351	82.780228	121.165375	159.579895	4.769249	0.000000	1.501420	0.000000	0.000000	0.000000	-0.002053	-0.035692	-0.067696	0.000000	0.000000	4.000000	22.000000	0.000000
14681.154079	0.021423	0.524417	0.249351	82.662643	120.904770	159.398972	4.768822	0.000000	1.502775	0.000000	0.000000	0.000000	-0.002053	-0.035692	-0.067696	0.000000	0.000000	4.000000	22.000000	0.000000
14681.157412	0.021315	0.524274	0.249083	82.662643	120.904770	159.398972	4.768822	0.000000	1.502775	0.000000	0.000000	0.000000	-0.032639	-0.042792	-0.080380	0.000000	0.000000	4.000000	22.000000	0.000000
14681.160746	0.021315	0.524274	0.249083	82.662643	120.904770	159.398972	4.768822	0.000000	1.502775	0.000000	0.000000	0.000000	-0.032639	-0.042792	-0.080380	0.000000	0.000000	4.000000	22.000000	0.000000
14681.164079	0.021315	0.524274	0.249083	82.536858	120.664993	159.245728	4.767761	0.000000	1.506139	0.000000	0.000000	0.000000	-0.032639	-0.042792	-0.080380	0.000000	0.000000	4.000000	22.000000	0.000000
14681.167412	0.021315	0.524274	0.249083	82.536858	120.664993	159.245728	4.767761	0.000000	1.506139	0.000000	0.000000	0.000000	-0.032639	-0.042792	-0.080380	0.000000	0.000000	4.000000	22.000000	0.000000
14681.170746	0.021203	0.524122	0.248720	82.536858	120.664993	159.245728	4.767761	0.000000	1.506139	0.000000	0.000000	0.000000	-0.033466	-0.045430	-0.108663	0.000000	0.000000	4.000000	22.000000	0.000000
14681.174079	0.021203	0.524122	0.248720	82.418404	120.545860	159.210648	4.767761	0.000000	1.506139	0.000000	0.000000	0.000000	-0.033466	-0.045430	-0.108663	0.000000	0.000000	4.000000	22.000000	0.000000
14681.177412	0.021203	0.524122	0.248720	82.418404	120.545860	159.210648	4.767761	0.000000	1.506139	0.000000	0.000000	0.000000	-0.033466	-0.045430	-0.108663	0.000000	0.000000	4.000000	22.000000	0.000000
14681.180746	0.021203	0.524122	0.248720	82.418404	120.545860	159.210648	4.767761	0.000000	1.506139	0.000000	0.000000	0.000000	-0.033466	-0.045430	-0.108663	0.000000	0.000000	4.000000	22.000000	0.000000
14681.184079	0.020871	0.523888	0.247690	82.314026	120.582359	159.315598	4.766516	0.000000	1.510076	0.000000	0.000000	0.000000	-0.099707	-0.070361	-0.309052	0.000000	0.000000	4.000000	22.000000	0.000000
14681.187412	0.020871	0.523888	0.247690	82.314026	120.582359	159.315598	4.766516	0.000000	1.510076	0.000000	0.000000	0.000000	0.000000	0.000002	0.000001	0.000000	0.000000	4.000000	22.000000	0.000000
14681.190746	0.020871	0.523888	0.247690	82.314026	120.582359	159.315598	4.766516	0.000000	1.510076	0.000000	0.000000	0.000000	0.000000	0.000002	0.000001	0.000000	0.000000	4.000000	22.000000	0.000000
14681.194079	0.020871	0.523888	0.247690	82.228630	120.785187	159.575836	4.762855	0.000000	1.521583	0.000000	0.000000	0.000000	0.000000	0.000002	0.000001	0.000000	0.000000	4.000000	22.000000	0.000000
14681.197412	0.020871	0.523888	0.247690	82.228630	120.785187	159.575836	4.762855	0.000000	1.521583	0.000000	0.000000	0.000000	0.000000	0.000002	0.000001	0.000000	0.000000	4.000000	22.000000	0.000000
14681.200746	0.020682	0.523781	0.246975	82.228630	120.785187	159.575836	4.762855	0.000000	1.521583	0.000000	0.000000	0.000000	-0.056535	-0.032096	-0.214512	0.000000	0.000000	4.000000	22.000000	0.000000
14681.204079	0.020682	0.523781	0.246975	82.155418	121.156944	159.986862	4.762855	0.000000	1.521583	0.000000	0.000000	0.000000	-0.056535	-0.032096	-0.214512	0.000000	0.000000	4.000000	22.000000	0.000000
14681.207412	0.020490	0.523718	0.246112	82.155418	121.156944	159.986862	4.762855	0.000000	1.521583	0.000000	0.000000	0.000000	-0.057731	-0.018804	-0.259069	0.000000	0.000000	4.000000	22.000000	0.000000
14681.210746	0.020490	0.523718	0.246112	82.155418	121.156944	159.986862	4.762855	0.000000	1.521583	0.000000	0.000000	0.000000	-0.057731	-0.018804	-0.259069	0.000000	0.000000	4.000000	22.000000	0.000000
14681.214079	0.020490	0.523718	0.246112	82.083893	121.612732	160.477585	4.757869	0.000000	1.537103	0.000000	0.000000	0.000000	-0.057731	-0.018804	-0.259069	0.000000	0.000000	4.000000	22.000000	0.000000
14681.217412	0.020359	0.523735	0.245062	82.083893	121.612732	160.477585	4.757869	0.000000	1.537103	0.000000	0.000000	0.000000	-0.039205	0.004969	-0.315018	0.000000	0.000000	4.000000	22.000000	0.000000
14681.220746	0.020359	0.523735	0.245062	82.083893	121.612732	160.477585	4.757869	0.000000	1.537103	0.000000	0.000000	0.000000	-0.039205	0.004969	-0.315018	0.000000	0.000000	4.000000	22.000000	0.000000
14681.224079	0.020359	0.523735	0.245062	82.013672	122.155983	161.046036	4.755194	0.000000	1.545357	0.000000	0.000000	0.000000	-0.039205	0.004969	-0.315018	0.000000	0.000000	4.000000	22.000000	0.000000
14681.227412	0.020256	0.523827	0.243793	82.013672	122.155983	161.046036	4.755194	0.000000	1.545357	0.000000	0.000000	0.000000	-0.031013	0.027684	-0.380513	0.000000	0.000000	4.000000	22.000000	0.000000
14681.230746	0.020256	0.523827	0.243793	82.013672	122.155983	161.046036	4.755194	0.000000	1.545357	0.000000	0.000000	0.000000	-0.031013	0.027684	-0.380513	0.000000	0.000000	4.000000	22.000000	0.000000
14681.234079	0.020256	0.523827	0.243793	81.950996	122.845390	161.744873	4.752231	0.000000	1.554445	0.000000	0.000000	0.000000	-0.031013	0.027684	-0.380513	0.000000	0.000000	4.000000	22.000000	0.000000
14681.237412	0.020212	0.524050	0.242283	81.950996	122.845390	161.744873	4.752231	0.000000	1.554445	0.000000	0.000000	0.000000	-0.013095	0.066874	-0.453188	0.000000	0.000000	4.000000	22.000000	0.000000
14681.240746	0.020212	0.524050	0.242283	81.950996	122.845390	161.744873	4.752231	0.000000	1.554445	0.000000	0.000000	0.000000	-0.013095	0.066874	-0.453188	0.000000	0.000000	4.000000	22.000000	0.000000
14681.244079	0.020212	0.524050	0.242283	81.885452	123.599419	162.503723	4.749107	0.000000	1.563964	0.000000	0.000000	0.000000	-0.013095	0.066874	-0.453188	0.000000	0.000000	4.000000	22.000000	0.000000
14681.247412	0.020228	0.524384	0.240545	81.885452	123.599419	162.503723	4.749107	0.000000	1.563964	0.000000	0.000000	0.000000	0.004830	0.100339	-0.521170	0.000000	0.000000	4.000000	22.000000	0.000000
14681.250746	0.020228	0.524384	0.240545	81.885452	123.599419	162.503723	4.749107	0.000000	1.563964	0.000000	0.000000	0.000000	0.004830	0.100339	-0.521170	0.000000	0.000000	4.000000	22.000000	0.000000
14681.254079	0.020228	0.524384	0.240545	81.815041	124.407349	163.313080	4.745838	0.000000	1.573857	0.000000	0.000000	0.000000	0.004830	0.100339	-0.521170	0.000000	0.000000	4.000000	22.000000	0.000000
14681.257412	0.020236	0.524826	0.238549	81.815041	124.407349	163.313080	4.745838	0.000000	1.573857	0.000000	0.000000	0.000000	0.002471	0.132392	-0.598859	0.000000	0.000000	4.000000	22.000000	0.000000
14681.260746	0.020236	0.524826	0.238549	81.815041	124.407349	163.313080	4.745838	0.000000	1.573857	0.000000	0.000000	0.000000	0.002471	0.132392	-0.598859	0.000000	0.000000	4.000000	22.000000	0.000000
14681.264079	0.020236	0.524826	0.238549	81.739342	125.290482	164.195877	4.741940	0.000000	1.585560	0.000000	0.000000	0.000000	0.002471	0.132392	-0.598859	0.000000	0.000000	4.000000	22.000000	0.000000
14681.267412	0.020205	0.525357	0.236342	81.739342	125.290482	164.195877	4.741940	0.000000	1.585560	0.000000	0.000000	0.000000	-0.009374	0.159519	-0.662135	0.000000	0.000000	4.000000	22.000000	0.000000
14681.270746	0.020205	0.525357	0.236342	81.739342	125.290482	164.195877	4.741940	0.000000	1.585560	0.000000	0.000000	0.000000	-0.009374	0.159519	-0.662135	0.000000	0.000000	4.000000	22.000000	0.000000
14681.274079	0.020205	0.525357	0.236342	81.661057	126.233437	165.138077	4.737283	0.000000	1.599422	0.000000	0.000000	0.000000	-0.009374	0.159519	-0.662135	0.000000	0.000000	4.000000	22.000000	0.000000
14681.277412	0.020167	0.525978	0.233920	81.661057	126.233437	165.138077	4.737283	0.000000	1.599422	0.000000	0.000000	0.000000	-0.011315	0.186108	-0.726494	0.000000	0.000000	4.000000	22.000000	0.000000
14681.280746	0.020167	0.525978	0.233920	81.661057	126.233437	165.138077	4.737283	0.000000	1.599422	0.000000	0.000000	0.000000	-0.011315	0.186108	-0.726494	0.000000	0.000000	4.000000	22.000000	0.000000
14681.284079	0.020167	0.525978	0.233920	81.567108	127.189682	166.101959	4.732014	0.000000	1.614945	0.000000	0.000000	0.000000	-0.011315	0.186108	-0.726494	0.000000	0.000000	4.000000	22.000000	0.000000
14681.287412	0.020123	0.526626	0.231271	81.567108	127.189682	166.101959	4.732014	0.000000	1.614945	0.000000	0.000000	0.000000	-0.013382	0.194548	-0.794874	0.000000	0.000000	4.000000	22.000000	0.000000
14681.290746	0.020123	0.526626	0.231271	81.567108	127.189682	166.101959	4.732014	0.000000	1.614945	0.000000	0.000000	0.000000	-0.013382	0.194548	-0.794874	0.000000	0.000000	4.000000	22.000000	0.000000
14681.294079	0.020123	0.526626	0.231271	81.461876	128.167557	167.085434	4.726054	0.000000	1.632301	0.000000	0.000000	0.000000	-0.013382	0.194548	-0.794874	0.000000	0.000000	4.000000	22.000000	0.000000
14681.297412	0.020105	0.527342	0.228418	81.461876	128.167557	167.085434	4.726054	0.000000	1.632301	0.000000	0.000000	0.000000	-0.005471	0.214744	-0.855855	0.000000	0.000000	4.000000	22.000000	0.000000
14681.300746	0.020105	0.527342	0.228418	81.461876	128.167557	167.085434	4.726054	0.000000	1.632301	0.000000	0.000000	0.000000	-0.005471	0.214744	-0.855855	0.000000	0.000000	4.000000	22.000000	0.000000
14681.304079	0.020105	0.527342	0.228418	81.353096	129.141373	168.060379	4.719620	0.000000	1.650815	0.000000	0.000000	0.000000	-0.005471	0.214744	-0.855855	0.000000	0.000000	4.000000	22.000000	0.000000
14681.307412	0.020113	0.528052	0.225399	81.353096	129.141373	168.060379	4.719620	0.000000	1.650815	0.000000	0.000000	0.000000	0.002633	0.212849	-0.905569	0.000000	0.000000	4.000000	22.000000	0.000000
14681.310746	0.020113	0.528052	0.225399	81.353096	129.141373	168.060379	4.719620	0.000000	1.650815	0.000000	0.000000	0.000000	0.002633	0.212849	-0.905569	0.000000	0.000000	4.000000	22.000000	0.000000
14681.314079	0.020113	0.528052	0.225399	81.256119	130.023560	168.939377	4.712757	0.000000	1.670306	0.000000	0.000000	0.000000	0.002633	0.212849	-0.905569	0.000000	0.000000	4.000000	22.000000	0.000000
14681.317412	0.020245	0.528845	0.222184	81.256119	130.023560	168.939377	4.712757	0.000000	1.670306	0.000000	0.000000	0.000000	0.039358	0.237915	-0.964734	0.000000	0.000000	4.000000	22.000000	0.000000
14681.320746	0.020245	0.528845	0.222184	81.256119	130.023560	168.939377	4.712757	0.000000	1.670306	0.000000	0.000000	0.000000	0.039358	0.237915	-0.964734	0.000000	0.000000	4.000000	22.000000	0.000000
14681.324079	0.020245	0.528845	0.222184	81.204262	130.589478	169.496811	4.705992	0.000000	1.689271	0.000000	0.000000	0.000000	0.039358	0.237915	-0.964734	0.000000	0.000000	4.000000	22.000000	0.000000
14681.327412	0.020433	0.529648	0.218811	81.204262	130.589478	169.496811	4.705992	0.000000	1.689271	0.000000	0.000000	0.000000	0.056567	0.241062	-1.011920	0.000000	0.000000	4.000000	22.000000	0.000000
14681.330746	0.020433	0.529648	0.218811	81.204262	130.589478	169.496811	4.705992	0.000000	1.689271	0.000000	0.000000	0.000000	0.056567	0.241062	-1.011920	0.000000	0.000000	4.000000	22.000000	0.000000
14681.334079	0.020433	0.529648	0.218811	81.229385	130.798141	169.683273	4.698972	0.000000	1.708703	0.000000	0.000000	0.000000	0.056567	0.241062	-1.011920	0.000000	0.000000	4.000000	22.000000	0.000000
14681.337412	0.020742	0.530518	0.215287	81.229385	130.798141	169.683273	4.698972	0.000000	1.708703	0.000000	0.000000	0.000000	0.092659	0.260836	-1.057190	0.000000	0.000000	4.000000	22.000000	0.000000
14681.340746	0.020742	0.530518	0.215287	81.229385	130.798141	169.683273	4.698972	0.000000	1.708703	0.000000	0.000000	0.000000	0.092659	0.260836	-1.057190	0.000000	0.000000	4.000000	22.000000	0.000000
14681.344079	0.020742	0.530518	0.215287	81.348511	130.707993	169.542603	4.692126	0.000000	1.727411	0.000000	0.000000	0.000000	0.092659	0.260836	-1.057190	0.000000	0.000000	4.000000	22.000000	0.000000
14681.347412	0.021107	0.531418	0.211649	81.348511	130.707993	169.542603	4.692126	0.000000	1.727411	0.000000	0.000000	0.000000	0.109354	0.270008	-1.091306	0.000000	0.000000	4.000000	22.000000	0.000000
14681.350746	0.021107	0.531418	0.211649	81.348511	130.707993	169.542603	4.692126	0.000000	1.727411	0.000000	0.000000	0.000000	0.109354	0.270008	-1.091306	0.000000	0.000000	4.000000	22.000000	0.000000
14681.354079	0.021107	0.531418	0.211649	81.555168	130.479324	169.229889	4.685092	0.000000	1.746398	0.000000	0.000000	0.000000	0.109354	0.270008	-1.091306	0.000000	0.000000	4.000000	22.000000	0.000000
14681.357412	0.021587	0.532343	0.207860	81.555168	130.479324	169.229889	4.685092	0.000000	1.746398	0.000000	0.000000	0.000000	0.144264	0.277550	-1.136673	0.000000	0.000000	4.000000	22.000000	0.000000
14681.360746	0.021587	0.532343	0.207860	81.555168	130.479324	169.229889	4.685092	0.000000	1.746398	0.000000	0.000000	0.000000	0.144264	0.277550	-1.136673	0.000000	0.000000	4.000000	22.000000	0.000000
14681.364079	0.021587	0.532343	0.207860	81.799049	130.124191	168.767853	4.678195	0.000000	1.764790	0.000000	0.000000	0.000000	0.144264	0.277550	-1.136673	0.000000	0.000000	4.000000	22.000000	0.000000
14681.367412	0.022183	0.533295	0.203951	81.799049	130.124191	168.767853	4.678195	0.000000	1.764790	0.000000	0.000000	0.000000	0.178728	0.285676	-1.172573	0.000000	0.000000	4.000000	22.000000	0.000000
14681.370746	0.022183	0.533295	0.203951	81.799049	130.124191	168.767853	4.678195	0.000000	1.764790	0.000000	0.000000	0.000000	0.178728	0.285676	-1.172573	0.000000	0.000000	4.000000	22.000000	0.000000
14681.374079	0.022183	0.533295	0.203951	82.057350	129.840698	168.363403	4.671516	0.000000	1.782398	0.000000	0.000000	0.000000	0.178728	0.285676	-1.172573	0.000000	0.000000	4.000000	22.000000	0.000000
14681.377412	0.022860	0.534217	0.199912	82.057350	129.840698	168.363403	4.671516	0.000000	1.782398	0.000000	0.000000	0.000000	0.202923	0.276474	-1.211962	0.000000	0.000000	4.000000	22.000000	0.000000
14681.380746	0.022860	0.534217	0.199912	82.057350	129.840698	168.363403	4.671516	0.000000	1.782398	0.000000	0.000000	0.000000	0.202923	0.276474	-1.211962	0.000000	0.000000	4.000000	22.000000	0.000000
14681.384079	0.022860	0.534217	0.199912	82.320541	129.777145	168.151459	4.664760	0.000000	1.800003	0.000000	0.000000	0.000000	0.202923	0.276474	-1.211962	0.000000	0.000000	4.000000	22.000000	0.000000
14681.387412	0.023646	0.535146	0.195767	82.320541	129.777145	168.151459	4.664760	0.000000	1.800003	0.000000	0.000000	0.000000	0.236067	0.278935	-1.243232	0.000000	0.000000	4.000000	22.000000	0.000000
14681.390746	0.023646	0.535146	0.195767	82.320541	129.777145	168.151459	4.664760	0.000000	1.800003	0.000000	0.000000	0.000000	0.236067	0.278935	-1.243232	0.000000	0.000000	4.000000	22.000000	0.000000
14681.394079	0.023646	0.535146	0.195767	82.568504	129.859238	168.067368	4.658238	0.000000	1.816813	0.000000	0.000000	0.000000	0.236067	0.278935	-1.243232	0.000000	0.000000	4.000000	22.000000	0.000000
14681.397412	0.024542	0.536087	0.191552	82.568504	129.859238	168.067368	4.658238	0.000000	1.816813	0.000000	0.000000	0.000000	0.268753	0.282205	-1.264592	0.000000	0.000000	4.000000	22.000000	0.000000
14681.400746	0.024542	0.536087	0.191552	82.568504	129.859238	168.067368	4.658238	0.000000	1.816813	0.000000	0.000000	0.000000	0.268753	0.282205	-1.264592	0.000000	0.000000	4.000000	22.000000	0.000000
14681.404079	0.024542	0.536087	0.191552	82.793259	129.955338	167.989243	4.652061	0.000000	1.832575	0.000000	0.000000	0.000000	0.268753	0.282205	-1.264592	0.000000	0.000000	4.000000	22.000000	0.000000
14681.407412	0.025543	0.536998	0.187234	82.793259	129.955338	167.989243	4.652061	0.000000	1.832575	0.000000	0.000000	0.000000	0.300255	0.273304	-1.295414	0.000000	0.000000	4.000000	22.000000	0.000000
14681.410746	0.025543	0.536998	0.187234	82.793259	129.955338	167.989243	4.652061	0.000000	1.832575	0.000000	0.000000	0.000000	0.300255	0.273304	-1.295414	0.000000	0.000000	4.000000	22.000000	0.000000
14681.414079	0.025543	0.536998	0.187234	82.986305	129.985611	167.865555	4.646111	0.000000	1.847605	0.000000	0.000000	0.000000	0.300255	0.273304	-1.295414	0.000000	0.000000	4.000000	22.000000	0.000000
14681.417412	0.026649	0.537942	0.182893	82.986305	129.985611	167.865555	4.646111	0.000000	1.847605	0.000000	0.000000	0.000000	0.331860	0.283196	-1.302384	0.000000	0.000000	4.000000	22.000000	0.000000
14681.420746	0.026649	0.537942	0.182893	82.986305	129.985611	167.865555	4.646111	0.000000	1.847605	0.000000	0.000000	0.000000	0.331860	0.283196	-1.302384	0.000000	0.000000	4.000000	22.000000	0.000000
14681.424079	0.026649	0.537942	0.182893	83.147369	129.871002	167.600433	4.640688	0.000000	1.861185	0.000000	0.000000	0.000000	0.331860	0.283196	-1.302384	0.000000	0.000000	4.000000	22.000000	0.000000
14681.427412	0.027857	0.538879	0.178497	83.147369	129.871002	167.600433	4.640688	0.000000	1.861185	0.000000	0.000000	0.000000	0.362291	0.281002	-1.318672	0.000000	0.000000	4.000000	22.000000	0.000000
14681.430746	0.027857	0.538879	0.178497	83.147369	129.871002	167.600433	4.640688	0.000000	1.861185	0.000000	0.000000	0.000000	0.362291	0.281002	-1.318672	0.000000	0.000000	4.000000	22.000000	0.000000
14681.434079	0.027857	0.538879	0.178497	83.291473	129.814529	167.394287	4.635690	0.000000	1.873600	0.000000	0.000000	0.000000	0.362291	0.281002	-1.318672	0.000000	0.000000	4.000000	22.000000	0.000000
14681.437412	0.029193	0.539877	0.174036	83.291473	129.814529	167.394287	4.635690	0.000000	1.873600	0.000000	0.000000	0.000000	0.400740	0.299318	-1.338304	0.000000	0.000000	4.000000	22.000000	0.000000
14681.440746	0.029193	0.539877	0.174036	83.291473	129.814529	167.394287	4.635690	0.000000	1.873600	0.000000	0.000000	0.000000	0.400740	0.299318	-1.338304	0.000000	0.000000	4.000000	22.000000	0.000000
14681.444079	0.029193	0.539877	0.174036	83.456383	129.918106	167.338867	4.631358	0.000000	1.884283	0.000000	0.000000	0.000000	0.400740	0.299318	-1.338304	0.000000	0.000000	4.000000	22.000000	0.000000
14681.447412	0.030625	0.540904	0.169550	83.456383	129.918106	167.338867	4.631358	0.000000	1.884283	0.000000	0.000000	0.000000	0.429771	0.308131	-1.345810	0.000000	0.000000	4.000000	22.000000	0.000000
14681.450746	0.030625	0.540904	0.169550	83.456383	129.918106	167.338867	4.631358	0.000000	1.884283	0.000000	0.000000	0.000000	0.429771	0.308131	-1.345810	0.000000	0.000000	4.000000	22.000000	0.000000
14681.454079	0.030625	0.540904	0.169550	83.649422	130.192535	167.504425	4.627609	0.000000	1.893472	0.000000	0.000000	0.000000	0.429771	0.308131	-1.345810	0.000000	0.000000	4.000000	22.000000	0.000000
14681.457412	0.032122	0.541993	0.165036	83.649422	130.192535	167.504425	4.627609	0.000000	1.893472	0.000000	0.000000	0.000000	0.449066	0.326824	-1.354360	0.000000	0.000000	4.000000	22.000000	0.000000
14681.460746	0.032122	0.541993	0.165036	83.649422	130.192535	167.504425	4.627609	0.000000	1.893472	0.000000	0.000000	0.000000	0.449066	0.326824	-1.354360	0.000000	0.000000	4.000000	22.000000	0.000000
14681.464079	0.032122	0.541993	0.165036	83.849739	130.594086	168.408401	4.624161	0.000000	1.901877	0.000000	0.000000	0.000000	0.449066	0.326824	-1.354360	0.000000	0.000000	4.000000	22.000000	0.000000
14681.467412	0.033653	0.543162	0.160510	83.849739	130.594086	168.408401	4.624161	0.000000	1.901877	0.000000	0.000000	0.000000	0.459190	0.350818	-1.357843	0.000000	0.000000	4.000000	22.000000	0.000000
14681.470746	0.033653	0.543162	0.160510	83.849739	130.594086	168.408401	4.624161	0.000000	1.901877	0.000000	0.000000	0.000000	0.459190	0.350818	-1.357843	0.000000	0.000000	4.000000	22.000000	0.000000
14681.474079	0.033653	0.543162	0.160510	84.072296	131.204346	170.973053	4.620802	0.000000	1.910022	0.000000	0.000000	0.000000	0.459190	0.350818	-1.357843	0.000000	0.000000	4.000000	22.000000	0.000000
14681.477412	0.035129	0.544410	0.155977	84.072296	131.204346	170.973053	4.620802	0.000000	1.910022	0.000000	0.000000	0.000000	0.442723	0.374215	-1.359811	0.000000	0.000000	4.000000	22.000000	0.000000
14681.480746	0.035129	0.544410	0.155977	84.072296	131.204346	170.973053	4.620802	0.000000	1.910022	0.000000	0.000000	0.000000	0.442723	0.374215	-1.359811	0.000000	0.000000	4.000000	22.000000	0.000000
14681.484079	0.035129	0.544410	0.155977	84.318108	132.447021	174.231750	4.616634	0.000000	1.920076	0.000000	0.000000	0.000000	0.442723	0.374215	-1.359811	0.000000	0.000000	4.000000	22.000000	0.000000
14681.487412	0.036723	0.545733	0.151428	84.318108	132.447021	174.231750	4.616634	0.000000	1.920076	0.000000	0.000000	0.000000	0.478447	0.396985	-1.364729	0.000000	0.000000	4.000000	22.000000	0.000000
14681.490746	0.036723	0.545733	0.151428	84.318108	132.447021	174.231750	4.616634	0.000000	1.920076	0.000000	0.000000	0.000000	0.478447	0.396985	-1.364729	0.000000	0.000000	4.000000	22.000000	0.000000
14681.494079	0.036723	0.545733	0.151428	84.565125	134.236267	177.458755	4.613418	0.000000	1.927791	0.000000	0.000000	0.000000	0.478447	0.396985	-1.364729	0.000000	0.000000	4.000000	22.000000	0.000000
14681.497412	0.038411	0.547161	0.146952	84.565125	134.236267	177.458755	4.613418	0.000000	1.927791	0.000000	0.000000	0.000000	0.506284	0.428265	-1.342583	0.000000	0.000000	4.000000	22.000000	0.000000
14681.500746	0.038411	0.547161	0.146952	84.565125	134.236267	177.458755	4.613418	0.000000	1.927791	0.000000	0.000000	0.000000	0.506284	0.428265	-1.342583	0.000000	0.000000	4.000000	22.000000	0.000000
14681.504079	0.038411	0.547161	0.146952	84.755661	136.079422	179.783096	4.611378	0.000000	1.932665	0.000000	0.000000	0.000000	0.506284	0.428265	-1.342583	0.000000	0.000000	4.000000	22.000000	0.000000
14681.507412	0.040216	0.548686	0.142513	84.755661	136.079422	179.783096	4.611378	0.000000	1.932665	0.000000	0.000000	0.000000	0.541431	0.457513	-1.331890	0.000000	0.000000	4.000000	22.000000	0.000000
14681.510746	0.040216	0.548686	0.142513	84.755661	136.079422	179.783096	4.611378	0.000000	1.932665	0.000000	0.000000	0.000000	0.541431	0.457513	-1.331890	0.000000	0.000000	4.000000	22.000000	0.000000
14681.514079	0.040216	0.548686	0.142513	84.880173	137.762085	-178.854248	4.610733	0.000000	1.934203	0.000000	0.000000	0.000000	0.541431	0.457513	-1.331890	0.000000	0.000000	4.000000	22.000000	0.000000
14681.517412	0.042193	0.550293	0.138125	84.880173	137.762085	-178.854248	4.610733	0.000000	1.934203	0.000000	0.000000	0.000000	0.593199	0.482281	-1.316206	0.000000	0.000000	4.000000	22.000000	0.000000
14681.520746	0.042193	0.550293	0.138125	84.880173	137.762085	-178.854248	4.610733	0.000000	1.934203	0.000000	0.000000	0.000000	0.593199	0.482281	-1.316206	0.000000	0.000000	4.000000	22.000000	0.000000
14681.524079	0.042193	0.550293	0.138125	84.973358	139.684097	-177.289505	4.612361	0.000000	1.930317	0.000000	0.000000	0.000000	0.593199	0.482281	-1.316206	0.000000	0.000000	4.000000	22.000000	0.000000
14681.527412	0.044342	0.552021	0.133822	84.973358	139.684097	-177.289505	4.612361	0.000000	1.930317	0.000000	0.000000	0.000000	0.644635	0.518319	-1.291184	0.000000	0.000000	4.000000	22.000000	0.000000
14681.530746	0.044342	0.552021	0.133822	84.973358	139.684097	-177.289505	4.612361	0.000000	1.930317	0.000000	0.000000	0.000000	0.644635	0.518319	-1.291184	0.000000	0.000000	4.000000	22.000000	0.000000
14681.534079	0.044342	0.552021	0.133822	85.085541	141.906128	-175.459213	4.616620	0.000000	1.920110	0.000000	0.000000	0.000000	0.644635	0.518319	-1.291184	0.000000	0.000000	4.000000	22.000000	0.000000
14681.537412	0.046517	0.553862	0.129574	85.085541	141.906128	-175.459213	4.616620	0.000000	1.920110	0.000000	0.000000	0.000000	0.652521	0.552273	-1.274295	0.000000	0.000000	4.000000	22.000000	0.000000
14681.540746	0.046517	0.553862	0.129574	85.085541	141.906128	-175.459213	4.616620	0.000000	1.920110	0.000000	0.000000	0.000000	0.652521	0.552273	-1.274295	0.000000	0.000000	4.000000	22.000000	0.000000
14681.544079	0.046517	0.553862	0.129574	85.241447	144.449814	-173.248474	4.621768	0.000000	1.907683	0.000000	0.000000	0.000000	0.652521	0.552273	-1.274295	0.000000	0.000000	4.000000	22.000000	0.000000
14681.547412	0.048751	0.555808	0.125439	85.241447	144.449814	-173.248474	4.621768	0.000000	1.907683	0.000000	0.000000	0.000000	0.670076	0.583893	-1.240479	0.000000	0.000000	4.000000	22.000000	0.000000
14681.550746	0.048751	0.555808	0.125439	85.241447	144.449814	-173.248474	4.621768	0.000000	1.907683	0.000000	0.000000	0.000000	0.670076	0.583893	-1.240479	0.000000	0.000000	4.000000	22.000000	0.000000
14681.554079	0.048751	0.555808	0.125439	85.426414	146.785873	-170.626205	4.628595	0.000000	1.891061	0.000000	0.000000	0.000000	0.670076	0.583893	-1.240479	0.000000	0.000000	4.000000	22.000000	0.000000
14681.557412	0.050883	0.557886	0.121485	85.426414	146.785873	-170.626205	4.628595	0.000000	1.891061	0.000000	0.000000	0.000000	0.639593	0.623230	-1.186201	0.000000	0.000000	4.000000	22.000000	0.000000
14681.560746	0.050883	0.557886	0.121485	85.426414	146.785873	-170.626205	4.628595	0.000000	1.891061	0.000000	0.000000	0.000000	0.639593	0.623230	-1.186201	0.000000	0.000000	4.000000	22.000000	0.000000
14681.564079	0.050883	0.557886	0.121485	85.586380	148.785156	-168.302094	4.635465	0.000000	1.874158	0.000000	0.000000	0.000000	0.639593	0.623230	-1.186201	0.000000	0.000000	4.000000	22.000000	0.000000
14681.567412	0.052937	0.560000	0.117631	85.586380	148.785156	-168.302094	4.635465	0.000000	1.874158	0.000000	0.000000	0.000000	0.616312	0.634159	-1.156039	0.000000	0.000000	4.000000	22.000000	0.000000
14681.570746	0.052937	0.560000	0.117631	85.586380	148.785156	-168.302094	4.635465	0.000000	1.874158	0.000000	0.000000	0.000000	0.616312	0.634159	-1.156039	0.000000	0.000000	4.000000	22.000000	0.000000
14681.574079	0.052937	0.560000	0.117631	85.683342	149.929764	-167.070663	4.642241	0.000000	1.857308	0.000000	0.000000	0.000000	0.616312	0.634159	-1.156039	0.000000	0.000000	4.000000	22.000000	0.000000
14681.577412	0.055057	0.562177	0.113921	85.683342	149.929764	-167.070663	4.642241	0.000000	1.857308	0.000000	0.000000	0.000000	0.635979	0.653188	-1.113193	0.000000	0.000000	4.000000	22.000000	0.000000
14681.580746	0.055057	0.562177	0.113921	85.683342	149.929764	-167.070663	4.642241	0.000000	1.857308	0.000000	0.000000	0.000000	0.635979	0.653188	-1.113193	0.000000	0.000000	4.000000	22.000000	0.000000
14681.584079	0.055057	0.562177	0.113921	85.707550	149.855453	-166.838318	4.651134	0.000000	1.834927	0.000000	0.000000	0.000000	0.635979	0.653188	-1.113193	0.000000	0.000000	4.000000	22.000000	0.000000
14681.587412	0.057180	0.564355	0.110273	85.707550	149.855453	-166.838318	4.651134	0.000000	1.834927	0.000000	0.000000	0.000000	0.637050	0.653392	-1.094337	0.000000	0.000000	4.000000	22.000000	0.000000
14681.590746	0.057180	0.564355	0.110273	85.707550	149.855453	-166.838318	4.651134	0.000000	1.834927	0.000000	0.000000	0.000000	0.637050	0.653392	-1.094337	0.000000	0.000000	4.000000	22.000000	0.000000
14681.594079	0.057180	0.564355	0.110273	85.724693	149.481064	-166.793625	4.660942	0.000000	1.809868	0.000000	0.000000	0.000000	0.637050	0.653392	-1.094337	0.000000	0.000000	4.000000	22.000000	0.000000
14681.597412	0.059365	0.566542	0.106721	85.724693	149.481064	-166.793625	4.660942	0.000000	1.809868	0.000000	0.000000	0.000000	0.655523	0.656128	-1.065630	0.000000	0.000000	4.000000	22.000000	0.000000
14681.600746	0.059365	0.566542	0.106721	85.724693	149.481064	-166.793625	4.660942	0.000000	1.809868	0.000000	0.000000	0.000000	0.655523	0.656128	-1.065630	0.000000	0.000000	4.000000	22.000000	0.000000
14681.604079	0.059365	0.566542	0.106721	85.756973	149.267426	-166.796982	4.672746	0.000000	1.779171	0.000000	0.000000	0.000000	0.655523	0.656128	-1.065630	0.000000	0.000000	4.000000	22.000000	0.000000
14681.607412	0.061682	0.568705	0.103164	85.756973	149.267426	-166.796982	4.672746	0.000000	1.779171	0.000000	0.000000	0.000000	0.694930	0.649078	-1.067019	0.000000	0.000000	4.000000	22.000000	0.000000
14681.610746	0.061682	0.568705	0.103164	85.756973	149.267426	-166.796982	4.672746	0.000000	1.779171	0.000000	0.000000	0.000000	0.694930	0.649078	-1.067019	0.000000	0.000000	4.000000	22.000000	0.000000
14681.614079	0.061682	0.568705	0.103164	85.797974	149.158295	-166.582489	4.687127	0.000000	1.740931	0.000000	0.000000	0.000000	0.694930	0.649078	-1.067019	0.000000	0.000000	4.000000	22.000000	0.000000
14681.617412	0.064045	0.570857	0.099589	85.797974	149.158295	-166.582489	4.687127	0.000000	1.740931	0.000000	0.000000	0.000000	0.708976	0.645613	-1.072669	0.000000	0.000000	4.000000	22.000000	0.000000
14681.620746	0.064045	0.570857	0.099589	85.797974	149.158295	-166.582489	4.687127	0.000000	1.740931	0.000000	0.000000	0.000000	0.708976	0.645613	-1.072669	0.000000	0.000000	4.000000	22.000000	0.000000
14681.624079	0.064045	0.570857	0.099589	85.839569	149.135803	-166.243179	4.702887	0.000000	1.697899	0.000000	0.000000	0.000000	0.708976	0.645613	-1.072669	0.000000	0.000000	4.000000	22.000000	0.000000
14681.627412	0.066400	0.572948	0.095990	85.839569	149.135803	-166.243179	4.702887	0.000000	1.697899	0.000000	0.000000	0.000000	0.706452	0.627233	-1.079464	0.000000	0.000000	4.000000	22.000000	0.000000
14681.630746	0.066400	0.572948	0.095990	85.839569	149.135803	-166.243179	4.702887	0.000000	1.697899	0.000000	0.000000	0.000000	0.706452	0.627233	-1.079464	0.000000	0.000000	4.000000	22.000000	0.000000
14681.634079	0.066400	0.572948	0.095990	85.900696	149.489059	-165.628326	4.719240	0.000000	1.651898	0.000000	0.000000	0.000000	0.706452	0.627233	-1.079464	0.000000	0.000000	4.000000	22.000000	0.000000
14681.637412	0.068775	0.574967	0.092389	85.900696	149.489059	-165.628326	4.719240	0.000000	1.651898	0.000000	0.000000	0.000000	0.712407	0.605665	-1.080412	0.000000	0.000000	4.000000	22.000000	0.000000
14681.640746	0.068775	0.574967	0.092389	85.900696	149.489059	-165.628326	4.719240	0.000000	1.651898	0.000000	0.000000	0.000000	0.712407	0.605665	-1.080412	0.000000	0.000000	4.000000	22.000000	0.000000
14681.644079	0.068775	0.574967	0.092389	85.982346	150.484421	-164.022644	4.619454	0.000000	1.561266	0.000000	0.000000	0.000000	0.712407	0.605665	-1.080412	0.000000	0.000000	4.000000	22.000000	0.000000
14681.647412	0.071083	0.576918	0.088735	85.982346	150.484421	-164.022644	4.619454	0.000000	1.561266	0.000000	0.000000	0.000000	0.692446	0.585137	-1.096321	0.000000	0.000000	4.000000	22.000000	0.000000
14681.650746	0.071083	0.576918	0.088735	85.982346	150.484421	-164.022644	4.619454	0.000000	1.561266	0.000000	0.000000	0.000000	0.692446	0.585137	-1.096321	0.000000	0.000000	4.000000	22.000000	0.000000
14681.654079	0.071083	0.576918	0.088735	86.073593	151.965149	-162.261368	4.436734	0.000000	1.445858	0.000000	0.000000	0.000000	0.692446	0.585137	-1.096321	0.000000	0.000000	4.000000	22.000000	0.000000
14681.657412	0.073331	0.578748	0.085080	86.073593	151.965149	-162.261368	4.436734	0.000000	1.445858	0.000000	0.000000	0.000000	0.674518	0.549192	-1.096527	0.000000	0.000000	4.000000	22.000000	0.000000
14681.660746	0.073331	0.578748	0.085080	86.073593	151.965149	-162.261368	4.436734	0.000000	1.445858	0.000000	0.000000	0.000000	0.674518	0.549192	-1.096527	0.000000	0.000000	4.000000	22.000000	0.000000
14681.664079	0.073331	0.578748	0.085080	86.156662	153.441879	-161.040878	4.253979	0.000000	1.333439	0.000000	0.000000	0.000000	0.674518	0.549192	-1.096527	0.000000	0.000000	4.000000	22.000000	0.000000
14681.667412	0.075592	0.580530	0.081379	86.156662	153.441879	-161.040878	4.253979	0.000000	1.333439	0.000000	0.000000	0.000000	0.678310	0.534650	-1.110186	0.000000	0.000000	4.000000	22.000000	0.000000
14681.670746	0.075592	0.580530	0.081379	86.156662	153.441879	-161.040878	4.253979	0.000000	1.333439	0.000000	0.000000	0.000000	0.678310	0.534650	-1.110186	0.000000	0.000000	4.000000	22.000000	0.000000
14681.674079	0.075592	0.580530	0.081379	86.203369	154.307983	-160.329773	4.068948	0.000000	1.220387	0.000000	0.000000	0.000000	0.678310	0.534650	-1.110186	0.000000	0.000000	4.000000	22.000000	0.000000
14681.677412	0.077844	0.582195	0.077672	86.203369	154.307983	-160.329773	4.068948	0.000000	1.220387	0.000000	0.000000	0.000000	0.675610	0.499270	-1.111947	0.000000	0.000000	4.000000	22.000000	0.000000
14681.680746	0.077844	0.582195	0.077672	86.203369	154.307983	-160.329773	4.068948	0.000000	1.220387	0.000000	0.000000	0.000000	0.675610	0.499270	-1.111947	0.000000	0.000000	4.000000	22.000000	0.000000
14681.684079	0.077844	0.582195	0.077672	86.221252	154.586105	-159.831467	3.883624	0.000000	1.107785	0.000000	0.000000	0.000000	0.675610	0.499270	-1.111947	0.000000	0.000000	4.000000	22.000000	0.000000
14681.687412	0.080069	0.583800	0.074012	86.221252	154.586105	-159.831467	3.883624	0.000000	1.107785	0.000000	0.000000	0.000000	0.667394	0.481681	-1.098094	0.000000	0.000000	4.000000	22.000000	0.000000
14681.690746	0.080069	0.583800	0.074012	86.221252	154.586105	-159.831467	3.883624	0.000000	1.107785	0.000000	0.000000	0.000000	0.667394	0.481681	-1.098094	0.000000	0.000000	4.000000	22.000000	0.000000
14681.694079	0.080069	0.583800	0.074012	86.245430	154.699600	-159.001221	3.700608	0.000000	0.996553	0.000000	0.000000	0.000000	0.667394	0.481681	-1.098094	0.000000	0.000000	4.000000	22.000000	0.000000
14681.697412	0.082218	0.585320	0.070414	86.245430	154.699600	-159.001221	3.700608	0.000000	0.996553	0.000000	0.000000	0.000000	0.644760	0.455797	-1.079503	0.000000	0.000000	4.000000	22.000000	0.000000
14681.700746	0.082218	0.585320	0.070414	86.245430	154.699600	-159.001221	3.700608	0.000000	0.996553	0.000000	0.000000	0.000000	0.644760	0.455797	-1.079503	0.000000	0.000000	4.000000	22.000000	0.000000
14681.704079	0.082218	0.585320	0.070414	86.292183	154.575729	-158.213257	3.520691	0.000000	0.889093	0.000000	0.000000	0.000000	0.644760	0.455797	-1.079503	0.000000	0.000000	4.000000	22.000000	0.000000
14681.707412	0.084252	0.586735	0.066933	86.292183	154.575729	-158.213257	3.520691	0.000000	0.889093	0.000000	0.000000	0.000000	0.610025	0.424695	-1.044329	0.000000	0.000000	4.000000	22.000000	0.000000
14681.710746	0.084252	0.586735	0.066933	86.292183	154.575729	-158.213257	3.520691	0.000000	0.889093	0.000000	0.000000	0.000000	0.610025	0.424695	-1.044329	0.000000	0.000000	4.000000	22.000000	0.000000
14681.714079	0.084252	0.586735	0.066933	86.328163	154.748840	-157.003891	3.346636	0.000000	0.787422	0.000000	0.000000	0.000000	0.610025	0.424695	-1.044329	0.000000	0.000000	4.000000	22.000000	0.000000
14681.717412	0.086142	0.588041	0.063537	86.328163	154.748840	-157.003891	3.346636	0.000000	0.787422	0.000000	0.000000	0.000000	0.567097	0.391602	-1.018673	0.000000	0.000000	4.000000	22.000000	0.000000
14681.720746	0.086142	0.588041	0.063537	86.328163	154.748840	-157.003891	3.346636	0.000000	0.787422	0.000000	0.000000	0.000000	0.567097	0.391602	-1.018673	0.000000	0.000000	4.000000	22.000000	0.000000
14681.724079	0.086142	0.588041	0.063537	86.351486	155.072845	-155.969498	3.176857	0.000000	0.692905	0.000000	0.000000	0.000000	0.567097	0.391602	-1.018673	0.000000	0.000000	4.000000	22.000000	0.000000
14681.727412	0.087894	0.589286	0.060238	86.351486	155.072845	-155.969498	3.176857	0.000000	0.692905	0.000000	0.000000	0.000000	0.525691	0.373607	-0.989670	0.000000	0.000000	4.000000	22.000000	0.000000
14681.730746	0.087894	0.589286	0.060238	86.351486	155.072845	-155.969498	3.176857	0.000000	0.692905	0.000000	0.000000	0.000000	0.525691	0.373607	-0.989670	0.000000	0.000000	4.000000	22.000000	0.000000
14681.734079	0.087894	0.589286	0.060238	86.374207	155.083908	-155.745193	3.011913	0.000000	0.605290	0.000000	0.000000	0.000000	0.525691	0.373607	-0.989670	0.000000	0.000000	4.000000	22.000000	0.000000
14681.737412	0.089580	0.590435	0.056994	86.374207	155.083908	-155.745193	3.011913	0.000000	0.605290	0.000000	0.000000	0.000000	0.505678	0.344616	-0.973243	0.000000	0.000000	4.000000	22.000000	0.000000
14681.740746	0.089580	0.590435	0.056994	86.374207	155.083908	-155.745193	3.011913	0.000000	0.605290	0.000000	0.000000	0.000000	0.505678	0.344616	-0.973243	0.000000	0.000000	4.000000	22.000000	0.000000
14681.744079	0.089580	0.590435	0.056994	86.440315	154.551849	-156.453537	2.849705	0.000000	0.521010	0.000000	0.000000	0.000000	0.505678	0.344616	-0.973243	0.000000	0.000000	4.000000	22.000000	0.000000
14681.747412	0.091175	0.591517	0.053803	86.440315	154.551849	-156.453537	2.849705	0.000000	0.521010	0.000000	0.000000	0.000000	0.478518	0.324744	-0.957265	0.000000	0.000000	4.000000	22.000000	0.000000
14681.750746	0.091175	0.591517	0.053803	86.440315	154.551849	-156.453537	2.849705	0.000000	0.521010	0.000000	0.000000	0.000000	0.478518	0.324744	-0.957265	0.000000	0.000000	4.000000	22.000000	0.000000
14681.754079	0.091175	0.591517	0.053803	86.561798	153.255829	-157.950562	2.690161	0.000000	0.441258	0.000000	0.000000	0.000000	0.478518	0.324744	-0.957265	0.000000	0.000000	4.000000	22.000000	0.000000
14681.757412	0.092677	0.592543	0.050644	86.561798	153.255829	-157.950562	2.690161	0.000000	0.441258	0.000000	0.000000	0.000000	0.450715	0.307892	-0.947751	0.000000	0.000000	4.000000	22.000000	0.000000
14681.760746	0.092677	0.592543	0.050644	86.561798	153.255829	-157.950562	2.690161	0.000000	0.441258	0.000000	0.000000	0.000000	0.450715	0.307892	-0.947751	0.000000	0.000000	4.000000	22.000000	0.000000
14681.764079	0.092677	0.592543	0.050644	86.726311	150.830872	-160.350754	2.532203	0.000000	0.366139	0.000000	0.000000	0.000000	0.450715	0.307892	-0.947751	0.000000	0.000000	4.000000	22.000000	0.000000
14681.767412	0.094148	0.593516	0.047570	86.726311	150.830872	-160.350754	2.532203	0.000000	0.366139	0.000000	0.000000	0.000000	0.441242	0.291825	-0.922077	0.000000	0.000000	4.000000	22.000000	0.000000
14681.770746	0.094148	0.593516	0.047570	86.726311	150.830872	-160.350754	2.532203	0.000000	0.366139	0.000000	0.000000	0.000000	0.441242	0.291825	-0.922077	0.000000	0.000000	4.000000	22.000000	0.000000
14681.774079	0.094148	0.593516	0.047570	86.911873	147.343140	-163.619232	2.378523	0.000000	0.292598	0.000000	0.000000	0.000000	0.441242	0.291825	-0.922077	0.000000	0.000000	4.000000	22.000000	0.000000
14681.777412	0.095549	0.594448	0.044631	86.911873	147.343140	-163.619232	2.378523	0.000000	0.292598	0.000000	0.000000	0.000000	0.420154	0.279457	-0.881806	0.000000	0.000000	4.000000	22.000000	0.000000
14681.780746	0.095549	0.594448	0.044631	86.911873	147.343140	-163.619232	2.378523	0.000000	0.292598	0.000000	0.000000	0.000000	0.420154	0.279457	-0.881806	0.000000	0.000000	4.000000	22.000000	0.000000
14681.784079	0.095549	0.594448	0.044631	87.100784	142.603607	-168.302261	2.231556	0.000000	0.222573	0.000000	0.000000	0.000000	0.420154	0.279457	-0.881806	0.000000	0.000000	4.000000	22.000000	0.000000
14681.787412	0.096790	0.595359	0.041861	87.100784	142.603607	-168.302261	2.231556	0.000000	0.222573	0.000000	0.000000	0.000000	0.372397	0.273492	-0.830930	0.000000	0.000000	4.000000	22.000000	0.000000
14681.790746	0.096790	0.595359	0.041861	87.100784	142.603607	-168.302261	2.231556	0.000000	0.222573	0.000000	0.000000	0.000000	0.372397	0.273492	-0.830930	0.000000	0.000000	4.000000	22.000000	0.000000
14681.794079	0.096790	0.595359	0.041861	87.252487	136.631409	-174.312271	2.093067	0.000000	0.160506	0.000000	0.000000	0.000000	0.372397	0.273492	-0.830930	0.000000	0.000000	4.000000	22.000000	0.000000
14681.797412	0.097878	0.596225	0.039270	87.252487	136.631409	-174.312271	2.093067	0.000000	0.160506	0.000000	0.000000	0.000000	0.326387	0.259805	-0.777258	0.000000	0.000000	4.000000	22.000000	0.000000
14681.800746	0.097878	0.596225	0.039270	87.252487	136.631409	-174.312271	2.093067	0.000000	0.160506	0.000000	0.000000	0.000000	0.326387	0.259805	-0.777258	0.000000	0.000000	4.000000	22.000000	0.000000
14681.804079	0.097878	0.596225	0.039270	87.322479	129.493469	178.584229	1.963525	0.000000	0.106108	0.000000	0.000000	0.000000	0.326387	0.259805	-0.777258	0.000000	0.000000	4.000000	22.000000	0.000000
14681.807412	0.098813	0.597029	0.036845	87.322479	129.493469	178.584229	1.963525	0.000000	0.106108	0.000000	0.000000	0.000000	0.280685	0.241046	-0.727742	0.000000	0.000000	4.000000	22.000000	0.000000
14681.810746	0.098813	0.597029	0.036845	87.322479	129.493469	178.584229	1.963525	0.000000	0.106108	0.000000	0.000000	0.000000	0.280685	0.241046	-0.727742	0.000000	0.000000	4.000000	22.000000	0.000000
14681.814079	0.098813	0.597029	0.036845	87.269775	122.087364	171.327560	1.842234	0.000000	0.059328	0.000000	0.000000	0.000000	0.280685	0.241046	-0.727742	0.000000	0.000000	4.000000	22.000000	0.000000
14681.817412	0.099526	0.597780	0.034577	87.269775	122.087364	171.327560	1.842234	0.000000	0.059328	0.000000	0.000000	0.000000	0.213673	0.225408	-0.680437	0.000000	0.000000	4.000000	22.000000	0.000000
14681.820746	0.099526	0.597780	0.034577	87.269775	122.087364	171.327560	1.842234	0.000000	0.059328	0.000000	0.000000	0.000000	0.213673	0.225408	-0.680437	0.000000	0.000000	4.000000	22.000000	0.000000
14681.824079	0.099526	0.597780	0.034577	87.086098	115.565269	165.031586	1.728828	0.000000	0.023715	0.000000	0.000000	0.000000	0.213673	0.225408	-0.680437	0.000000	0.000000	4.000000	22.000000	0.000000
14681.827412	0.100070	0.598473	0.032481	87.086098	115.565269	165.031586	1.728828	0.000000	0.023715	0.000000	0.000000	0.000000	0.163265	0.207801	-0.628575	0.000000	0.000000	4.000000	22.000000	0.000000
14681.830746	0.100070	0.598473	0.032481	87.086098	115.565269	165.031586	1.728828	0.000000	0.023715	0.000000	0.000000	0.000000	0.163265	0.207801	-0.628575	0.000000	0.000000	4.000000	22.000000	0.000000
14681.834079	0.100070	0.598473	0.032481	86.821960	110.600632	160.240280	1.624066	0.000000	-0.003496	0.000000	0.000000	0.000000	0.163265	0.207801	-0.628575	0.000000	0.000000	4.000000	22.000000	0.000000
14681.837412	0.100556	0.599125	0.030490	86.821960	110.600632	160.240280	1.624066	0.000000	-0.003496	0.000000	0.000000	0.000000	0.145708	0.195613	-0.597429	0.000000	0.000000	4.000000	22.000000	0.000000
14681.840746	0.100556	0.599125	0.030490	86.821960	110.600632	160.240280	1.624066	0.000000	-0.003496	0.000000	0.000000	0.000000	0.145708	0.195613	-0.597429	0.000000	0.000000	4.000000	22.000000	0.000000
14681.844079	0.100556	0.599125	0.030490	86.543167	107.183022	156.987106	1.524494	0.000000	-0.027780	0.000000	0.000000	0.000000	0.145708	0.195613	-0.597429	0.000000	0.000000	4.000000	22.000000	0.000000
14681.847412	0.100987	0.599757	0.028618	86.543167	107.183022	156.987106	1.524494	0.000000	-0.027780	0.000000	0.000000	0.000000	0.129546	0.189541	-0.561437	0.000000	0.000000	4.000000	22.000000	0.000000
14681.850746	0.100987	0.599757	0.028618	86.543167	107.183022	156.987106	1.524494	0.000000	-0.027780	0.000000	0.000000	0.000000	0.129546	0.189541	-0.561437	0.000000	0.000000	4.000000	22.000000	0.000000
14681.854079	0.100987	0.599757	0.028618	86.287331	105.087410	155.032410	1.430921	0.000000	-0.049371	0.000000	0.000000	0.000000	0.129546	0.189541	-0.561437	0.000000	0.000000	4.000000	22.000000	0.000000
14681.857412	0.101345	0.600342	0.026880	86.287331	105.087410	155.032410	1.430921	0.000000	-0.049371	0.000000	0.000000	0.000000	0.107396	0.175688	-0.521556	0.000000	0.000000	4.000000	22.000000	0.000000
14681.860746	0.101345	0.600342	0.026880	86.287331	105.087410	155.032410	1.430921	0.000000	-0.049371	0.000000	0.000000	0.000000	0.107396	0.175688	-0.521556	0.000000	0.000000	4.000000	22.000000	0.000000
14681.864079	0.101345	0.600342	0.026880	86.082039	103.749870	153.793396	1.343995	0.000000	-0.067271	0.000000	0.000000	0.000000	0.107396	0.175688	-0.521556	0.000000	0.000000	4.000000	22.000000	0.000000
14681.867412	0.101692	0.600872	0.025222	86.082039	103.749870	153.793396	1.343995	0.000000	-0.067271	0.000000	0.000000	0.000000	0.103871	0.158811	-0.497494	0.000000	0.000000	4.000000	22.000000	0.000000
14681.870746	0.101692	0.600872	0.025222	86.082039	103.749870	153.793396	1.343995	0.000000	-0.067271	0.000000	0.000000	0.000000	0.103871	0.158811	-0.497494	0.000000	0.000000	4.000000	22.000000	0.000000
14681.874079	0.101692	0.600872	0.025222	85.932594	103.221161	153.325470	1.261079	0.000000	-0.084582	0.000000	0.000000	0.000000	0.103871	0.158811	-0.497494	0.000000	0.000000	4.000000	22.000000	0.000000
14681.877412	0.101911	0.601372	0.023660	85.932594	103.221161	153.325470	1.261079	0.000000	-0.084582	0.000000	0.000000	0.000000	0.065806	0.150244	-0.468381	0.000000	0.000000	4.000000	22.000000	0.000000
14681.880746	0.101911	0.601372	0.023660	85.932594	103.221161	153.325470	1.261079	0.000000	-0.084582	0.000000	0.000000	0.000000	0.065806	0.150244	-0.468381	0.000000	0.000000	4.000000	22.000000	0.000000
14681.884079	0.101911	0.601372	0.023660	85.821678	103.178123	153.324860	1.183016	0.000000	-0.095550	0.000000	0.000000	0.000000	0.065806	0.150244	-0.468381	0.000000	0.000000	4.000000	22.000000	0.000000
14681.887412	0.102029	0.601819	0.022199	85.821678	103.178123	153.324860	1.183016	0.000000	-0.095550	0.000000	0.000000	0.000000	0.035541	0.133910	-0.438284	0.000000	0.000000	4.000000	22.000000	0.000000
14681.890746	0.102029	0.601819	0.022199	85.821678	103.178123	153.324860	1.183016	0.000000	-0.095550	0.000000	0.000000	0.000000	0.035541	0.133910	-0.438284	0.000000	0.000000	4.000000	22.000000	0.000000
14681.894079	0.102029	0.601819	0.022199	85.736023	103.125374	153.302063	1.109969	0.000000	-0.101474	0.000000	0.000000	0.000000	0.035541	0.133910	-0.438284	0.000000	0.000000	4.000000	22.000000	0.000000
14681.897412	0.102064	0.602246	0.020803	85.736023	103.125374	153.302063	1.109969	0.000000	-0.101474	0.000000	0.000000	0.000000	0.010487	0.128078	-0.418854	0.000000	0.000000	4.000000	22.000000	0.000000
14681.900746	0.102064	0.602246	0.020803	85.736023	103.125374	153.302063	1.109969	0.000000	-0.101474	0.000000	0.000000	0.000000	0.010487	0.128078	-0.418854	0.000000	0.000000	4.000000	22.000000	0.000000
14681.904079	0.102064	0.602246	0.020803	85.641350	103.142151	153.361908	1.040160	0.000000	-0.103222	0.000000	0.000000	0.000000	0.010487	0.128078	-0.418854	0.000000	0.000000	4.000000	22.000000	0.000000
14681.907412	0.102083	0.602608	0.019450	85.641350	103.142151	153.361908	1.040160	0.000000	-0.103222	0.000000	0.000000	0.000000	0.005573	0.108612	-0.406077	0.000000	0.000000	4.000000	22.000000	0.000000
14681.910746	0.102083	0.602608	0.019450	85.641350	103.142151	153.361908	1.040160	0.000000	-0.103222	0.000000	0.000000	0.000000	0.005573	0.108612	-0.406077	0.000000	0.000000	4.000000	22.000000	0.000000
14681.914079	0.102083	0.602608	0.019450	85.501938	103.150818	153.450653	0.972480	0.000000	-0.104150	0.000000	0.000000	0.000000	0.005573	0.108612	-0.406077	0.000000	0.000000	4.000000	22.000000	0.000000
14681.917412	0.102093	0.602928	0.018064	85.501938	103.150818	153.450653	0.972480	0.000000	-0.104150	0.000000	0.000000	0.000000	0.003001	0.095929	-0.415715	0.000000	0.000000	4.000000	22.000000	0.000000
14681.920746	0.102093	0.602928	0.018064	85.501938	103.150818	153.450653	0.972480	0.000000	-0.104150	0.000000	0.000000	0.000000	0.003001	0.095929	-0.415715	0.000000	0.000000	4.000000	22.000000	0.000000
14681.924079	0.102093	0.602928	0.018064	85.330498	103.162689	153.569275	0.903194	0.000000	-0.104651	0.000000	0.000000	0.000000	0.003001	0.095929	-0.415715	0.000000	0.000000	4.000000	22.000000	0.000000
14681.927412	0.102137	0.603248	0.016735	85.330498	103.162689	153.569275	0.903194	0.000000	-0.104651	0.000000	0.000000	0.000000	0.013202	0.096199	-0.398773	0.000000	0.000000	4.000000	22.000000	0.000000
14681.930746	0.102137	0.603248	0.016735	85.330498	103.162689	153.569275	0.903194	0.000000	-0.104651	0.000000	0.000000	0.000000	0.013202	0.096199	-0.398773	0.000000	0.000000	4.000000	22.000000	0.000000
14681.934079	0.102137	0.603248	0.016735	85.157181	103.137657	153.646973	0.836732	0.000000	-0.106851	0.000000	0.000000	0.000000	0.013202	0.096199	-0.398773	0.000000	0.000000	4.000000	22.000000	0.000000
14681.937412	0.102208	0.603532	0.015431	85.157181	103.137657	153.646973	0.836732	0.000000	-0.106851	0.000000	0.000000	0.000000	0.021371	0.085087	-0.391140	0.000000	0.000000	4.000000	22.000000	0.000000
14681.940746	0.102208	0.603532	0.015431	85.157181	103.137657	153.646973	0.836732	0.000000	-0.106851	0.000000	0.000000	0.000000	0.021371	0.085087	-0.391140	0.000000	0.000000	4.000000	22.000000	0.000000
14681.944079	0.102208	0.603532	0.015431	85.010765	103.183174	153.765106	0.771542	0.000000	-0.110412	0.000000	0.000000	0.000000	0.021371	0.085087	-0.391140	0.000000	0.000000	4.000000	22.000000	0.000000
14681.947412	0.102331	0.603824	0.014155	85.010765	103.183174	153.765106	0.771542	0.000000	-0.110412	0.000000	0.000000	0.000000	0.036729	0.087751	-0.382613	0.000000	0.000000	4.000000	22.000000	0.000000
14681.950746	0.102331	0.603824	0.014155	85.010765	103.183174	153.765106	0.771542	0.000000	-0.110412	0.000000	0.000000	0.000000	0.036729	0.087751	-0.382613	0.000000	0.000000	4.000000	22.000000	0.000000
14681.954079	0.102331	0.603824	0.014155	84.946503	103.238266	153.824646	0.707774	0.000000	-0.116534	0.000000	0.000000	0.000000	0.036729	0.087751	-0.382613	0.000000	0.000000	4.000000	22.000000	0.000000
14681.957412	0.102514	0.604112	0.012955	84.946503	103.238266	153.824646	0.707774	0.000000	-0.116534	0.000000	0.000000	0.000000	0.055072	0.086231	-0.360034	0.000000	0.000000	4.000000	22.000000	0.000000
14681.960746	0.102514	0.604112	0.012955	84.946503	103.238266	153.824646	0.707774	0.000000	-0.116534	0.000000	0.000000	0.000000	0.055072	0.086231	-0.360034	0.000000	0.000000	4.000000	22.000000	0.000000
14681.964079	0.102514	0.604112	0.012955	84.960709	103.304390	153.827316	0.647768	0.000000	-0.125713	0.000000	0.000000	0.000000	0.055072	0.086231	-0.360034	0.000000	0.000000	4.000000	22.000000	0.000000
14681.967412	0.102718	0.604414	0.011856	84.960709	103.304390	153.827316	0.647768	0.000000	-0.125713	0.000000	0.000000	0.000000	0.061056	0.090645	-0.329838	0.000000	0.000000	4.000000	22.000000	0.000000
14681.970746	0.102718	0.604414	0.011856	84.960709	103.304390	153.827316	0.647768	0.000000	-0.125713	0.000000	0.000000	0.000000	0.061056	0.090645	-0.329838	0.000000	0.000000	4.000000	22.000000	0.000000
14681.974079	0.102718	0.604414	0.011856	85.012375	103.411690	153.837418	0.592795	0.000000	-0.135889	0.000000	0.000000	0.000000	0.061056	0.090645	-0.329838	0.000000	0.000000	4.000000	22.000000	0.000000
14681.977412	0.102947	0.604707	0.010774	85.012375	103.411690	153.837418	0.592795	0.000000	-0.135889	0.000000	0.000000	0.000000	0.068651	0.087821	-0.324476	0.000000	0.000000	4.000000	22.000000	0.000000
14681.980746	0.102947	0.604707	0.010774	85.012375	103.411690	153.837418	0.592795	0.000000	-0.135889	0.000000	0.000000	0.000000	0.068651	0.087821	-0.324476	0.000000	0.000000	4.000000	22.000000	0.000000
14681.984079	0.102947	0.604707	0.010774	85.099838	103.559898	153.856171	0.538716	0.000000	-0.147330	0.000000	0.000000	0.000000	0.068651	0.087821	-0.324476	0.000000	0.000000	4.000000	22.000000	0.000000
14681.987412	0.103233	0.604976	0.009753	85.099838	103.559898	153.856171	0.538716	0.000000	-0.147330	0.000000	0.000000	0.000000	0.085982	0.080938	-0.306516	0.000000	0.000000	4.000000	22.000000	0.000000
14681.990746	0.103233	0.604976	0.009753	85.099838	103.559898	153.856171	0.538716	0.000000	-0.147330	0.000000	0.000000	0.000000	0.085982	0.080938	-0.306516	0.000000	0.000000	4.000000	22.000000	0.000000
14681.994079	0.103233	0.604976	0.009753	85.208626	103.738602	153.882233	0.487630	0.000000	-0.161661	0.000000	0.000000	0.000000	0.085982	0.080938	-0.306516	0.000000	0.000000	4.000000	22.000000	0.000000
14681.997412	0.103523	0.605237	0.008754	85.208626	103.738602	153.882233	0.487630	0.000000	-0.161661	0.000000	0.000000	0.000000	0.086901	0.078303	-0.299675	0.000000	0.000000	4.000000	22.000000	0.000000
14682.000746	0.103523	0.605237	0.008754	85.208626	103.738602	153.882233	0.487630	0.000000	-0.161661	0.000000	0.000000	0.000000	0.086901	0.078303	-0.299675	0.000000	0.000000	4.000000	22.000000	0.000000
14682.004079	0.103523	0.605237	0.008754	85.335197	103.943169	153.916779	0.437684	0.000000	-0.176144	0.000000	0.000000	0.000000	0.086901	0.078303	-0.299675	0.000000	0.000000	4.000000	22.000000	0.000000
14682.007412	0.103887	0.605483	0.007786	85.335197	103.943169	153.916779	0.437684	0.000000	-0.176144	0.000000	0.000000	0.000000	0.109282	0.073627	-0.290223	0.000000	0.000000	4.000000	22.000000	0.000000
14682.010746	0.103887	0.605483	0.007786	85.335197	103.943169	153.916779	0.437684	0.000000	-0.176144	0.000000	0.000000	0.000000	0.109282	0.073627	-0.290223	0.000000	0.000000	4.000000	22.000000	0.000000
14682.014079	0.103887	0.605483	0.007786	85.494026	104.161095	153.935043	0.389313	0.000000	-0.194358	0.000000	0.000000	0.000000	0.109282	0.073627	-0.290223	0.000000	0.000000	4.000000	22.000000	0.000000
14682.017412	0.104335	0.605726	0.006889	85.494026	104.161095	153.935043	0.389313	0.000000	-0.194358	0.000000	0.000000	0.000000	0.134225	0.072812	-0.269101	0.000000	0.000000	4.000000	22.000000	0.000000
14682.020746	0.104335	0.605726	0.006889	85.494026	104.161095	153.935043	0.389313	0.000000	-0.194358	0.000000	0.000000	0.000000	0.134225	0.072812	-0.269101	0.000000	0.000000	4.000000	22.000000	0.000000
14682.024079	0.104335	0.605726	0.006889	85.688431	104.438843	154.044556	0.344463	0.000000	-0.216729	0.000000	0.000000	0.000000	0.134225	0.072812	-0.269101	0.000000	0.000000	4.000000	22.000000	0.000000
14682.027412	0.104900	0.605953	0.006014	85.688431	104.438843	154.044556	0.344463	0.000000	-0.216729	0.000000	0.000000	0.000000	0.169707	0.068371	-0.262714	0.000000	0.000000	4.000000	22.000000	0.000000
14682.030746	0.104900	0.605953	0.006014	85.688431	104.438843	154.044556	0.344463	0.000000	-0.216729	0.000000	0.000000	0.000000	0.169707	0.068371	-0.262714	0.000000	0.000000	4.000000	22.000000	0.000000
14682.034079	0.104900	0.605953	0.006014	85.923882	104.793587	154.295258	0.300678	0.000000	-0.245014	0.000000	0.000000	0.000000	0.169707	0.068371	-0.262714	0.000000	0.000000	4.000000	22.000000	0.000000
14682.037412	0.105573	0.606153	0.005211	85.923882	104.793587	154.295258	0.300678	0.000000	-0.245014	0.000000	0.000000	0.000000	0.201701	0.059978	-0.240858	0.000000	0.000000	4.000000	22.000000	0.000000
14682.040746	0.105573	0.606153	0.005211	85.923882	104.793587	154.295258	0.300678	0.000000	-0.245014	0.000000	0.000000	0.000000	0.201701	0.059978	-0.240858	0.000000	0.000000	4.000000	22.000000	0.000000
14682.044079	0.105573	0.606153	0.005211	86.212769	105.248901	154.708588	0.260535	0.000000	-0.278631	0.000000	0.000000	0.000000	0.201701	0.059978	-0.240858	0.000000	0.000000	4.000000	22.000000	0.000000
14682.047412	0.106286	0.606326	0.004495	86.212769	105.248901	154.708588	0.260535	0.000000	-0.278631	0.000000	0.000000	0.000000	0.213990	0.051731	-0.214571	0.000000	0.000000	4.000000	22.000000	0.000000
14682.050746	0.106286	0.606326	0.004495	86.212769	105.248901	154.708588	0.260535	0.000000	-0.278631	0.000000	0.000000	0.000000	0.213990	0.051731	-0.214571	0.000000	0.000000	4.000000	22.000000	0.000000
14682.054079	0.106286	0.606326	0.004495	86.537399	105.791313	155.267487	0.224773	0.000000	-0.314296	0.000000	0.000000	0.000000	0.213990	0.051731	-0.214571	0.000000	0.000000	4.000000	22.000000	0.000000
14682.057412	0.106286	0.606326	0.004495	86.537399	105.791313	155.267487	0.224773	0.000000	-0.314296	0.000000	0.000000	0.000000	0.213990	0.051731	-0.214571	0.000000	0.000000	4.000000	22.000000	0.000000
14682.060746	0.106995	0.606497	0.003870	86.537399	105.791313	155.267487	0.224773	0.000000	-0.314296	0.000000	0.000000	0.000000	0.212722	0.051343	-0.187653	0.000000	0.000000	4.000000	22.000000	0.000000
14682.064079	0.106995	0.606497	0.003870	86.892090	106.449104	155.874405	0.224773	0.000000	-0.314296	0.000000	0.000000	0.000000	0.212722	0.051343	-0.187653	0.000000	0.000000	4.000000	22.000000	0.000000
14682.067412	0.107624	0.606609	0.003303	86.892090	106.449104	155.874405	0.224773	0.000000	-0.314296	0.000000	0.000000	0.000000	0.188681	0.033697	-0.170076	0.000000	0.000000	4.000000	22.000000	0.000000
14682.070746	0.107624	0.606609	0.003303	86.892090	106.449104	155.874405	0.224773	0.000000	-0.314296	0.000000	0.000000	0.000000	0.188681	0.033697	-0.170076	0.000000	0.000000	4.000000	22.000000	0.000000
14682.074079	0.107624	0.606609	0.003303	87.225189	107.163765	156.343216	0.165151	0.000000	-0.381196	0.000000	0.000000	0.000000	0.188681	0.033697	-0.170076	0.000000	0.000000	4.000000	22.000000	0.000000
14682.077412	0.107624	0.606609	0.003303	87.225189	107.163765	156.343216	0.165151	0.000000	-0.381196	0.000000	0.000000	0.000000	0.188681	0.033697	-0.170076	0.000000	0.000000	4.000000	22.000000	0.000000
14682.080746	0.108282	0.606734	0.002769	87.225189	107.163765	156.343216	0.165151	0.000000	-0.381196	0.000000	0.000000	0.000000	0.197522	0.037398	-0.160212	0.000000	0.000000	4.000000	22.000000	0.000000
14682.084079	0.108282	0.606734	0.002769	87.499229	107.926994	156.882721	0.165151	0.000000	-0.381196	0.000000	0.000000	0.000000	0.197522	0.037398	-0.160212	0.000000	0.000000	4.000000	22.000000	0.000000
14682.087412	0.108941	0.606832	0.002242	87.499229	107.926994	156.882721	0.165151	0.000000	-0.381196	0.000000	0.000000	0.000000	0.197648	0.029543	-0.158130	0.000000	0.000000	4.000000	22.000000	0.000000
14682.090746	0.108941	0.606832	0.002242	87.499229	107.926994	156.882721	0.165151	0.000000	-0.381196	0.000000	0.000000	0.000000	0.197648	0.029543	-0.158130	0.000000	0.000000	4.000000	22.000000	0.000000
14682.094079	0.108941	0.606832	0.002242	87.693359	108.494110	157.470657	0.112094	0.000000	-0.447058	0.000000	0.000000	0.000000	0.197648	0.029543	-0.158130	0.000000	0.000000	4.000000	22.000000	0.000000
14682.097412	0.108941	0.606832	0.002242	87.693359	108.494110	157.470657	0.112094	0.000000	-0.447058	0.000000	0.000000	0.000000	0.197648	0.029543	-0.158130	0.000000	0.000000	4.000000	22.000000	0.000000
14682.100746	0.109564	0.606943	0.001763	87.693359	108.494110	157.470657	0.112094	0.000000	-0.447058	0.000000	0.000000	0.000000	0.186935	0.033274	-0.143629	0.000000	0.000000	4.000000	22.000000	0.000000
14682.104079	0.109564	0.606943	0.001763	87.810631	108.951134	158.224701	0.112094	0.000000	-0.447058	0.000000	0.000000	0.000000	0.186935	0.033274	-0.143629	0.000000	0.000000	4.000000	22.000000	0.000000
14682.107412	0.110172	0.607022	0.001320	87.810631	108.951134	158.224701	0.112094	0.000000	-0.447058	0.000000	0.000000	0.000000	0.182305	0.023507	-0.132909	0.000000	0.000000	4.000000	22.000000	0.000000
14682.110746	0.110172	0.607022	0.001320	87.810631	108.951134	158.224701	0.112094	0.000000	-0.447058	0.000000	0.000000	0.000000	0.182305	0.023507	-0.132909	0.000000	0.000000	4.000000	22.000000	0.000000
14682.114079	0.110172	0.607022	0.001320	87.880211	109.188263	158.679047	0.066005	0.000000	-0.508598	0.000000	0.000000	0.000000	0.182305	0.023507	-0.132909	0.000000	0.000000	4.000000	22.000000	0.000000
14682.117412	0.110172	0.607022	0.001320	87.880211	109.188263	158.679047	0.066005	0.000000	-0.508598	0.000000	0.000000	0.000000	0.182305	0.023507	-0.132909	0.000000	0.000000	4.000000	22.000000	0.000000
14682.120746	0.110788	0.607112	0.000915	87.880211	109.188263	158.679047	0.066005	0.000000	-0.508598	0.000000	0.000000	0.000000	0.184804	0.027257	-0.121486	0.000000	0.000000	4.000000	22.000000	0.000000
14682.124079	0.110788	0.607112	0.000915	87.937202	109.388855	158.907654	0.066005	0.000000	-0.508598	0.000000	0.000000	0.000000	0.184804	0.027257	-0.121486	0.000000	0.000000	4.000000	22.000000	0.000000
14682.127412	0.111436	0.607190	0.000551	87.937202	109.388855	158.907654	0.066005	0.000000	-0.508598	0.000000	0.000000	0.000000	0.194455	0.023334	-0.109271	0.000000	0.000000	4.000000	22.000000	0.000000
14682.130746	0.111436	0.607190	0.000551	87.937202	109.388855	158.907654	0.066005	0.000000	-0.508598	0.000000	0.000000	0.000000	0.194455	0.023334	-0.109271	0.000000	0.000000	4.000000	22.000000	0.000000
14682.134079	0.111436	0.607190	0.000551	88.004333	109.763725	159.312317	0.027545	0.000000	-0.571808	0.000000	0.000000	0.000000	0.194455	0.023334	-0.109271	0.000000	0.000000	4.000000	22.000000	0.000000
14682.137412	0.111436	0.607190	0.000551	88.004333	109.763725	159.312317	0.027545	0.000000	-0.571808	0.000000	0.000000	0.000000	0.194455	0.023334	-0.109271	0.000000	0.000000	4.000000	22.000000	0.000000
14682.140746	0.112024	0.607261	0.000225	88.004333	109.763725	159.312317	0.027545	0.000000	-0.571808	0.000000	0.000000	0.000000	0.176378	0.021349	-0.097738	0.000000	0.000000	4.000000	22.000000	0.000000
14682.144079	0.112024	0.607261	0.000225	88.085823	110.602386	160.221054	0.027545	0.000000	-0.571808	0.000000	0.000000	0.000000	0.176378	0.021349	-0.097738	0.000000	0.000000	4.000000	22.000000	0.000000
14682.147412	0.112513	0.607275	-0.000035	88.085823	110.602386	160.221054	0.027545	0.000000	-0.571808	0.000000	0.000000	0.000000	0.146529	0.003935	-0.078150	0.000000	0.000000	4.000000	22.000000	0.000000
14682.150746	0.112513	0.607275	-0.000035	88.085823	110.602386	160.221054	0.027545	0.000000	-0.571808	0.000000	0.000000	0.000000	0.146529	0.003935	-0.078150	0.000000	0.000000	4.000000	22.000000	0.000000
14682.154079	0.112513	0.607275	-0.000035	88.172226	111.493721	161.031982	-0.001770	0.000000	-0.625626	0.000000	0.000000	0.000000	0.146529	0.003935	-0.078150	0.000000	0.000000	4.000000	22.000000	0.000000
14682.157412	0.112513	0.607275	-0.000035	88.172226	111.493721	161.031982	-0.001770	0.000000	-0.625626	0.000000	0.000000	0.000000	0.146529	0.003935	-0.078150	0.000000	0.000000	4.000000	22.000000	0.000000
14682.160746	0.112914	0.607288	-0.000275	88.172226	111.493721	161.031982	-0.001770	0.000000	-0.625626	0.000000	0.000000	0.000000	0.120366	0.003938	-0.071874	0.000000	0.000000	4.000000	22.000000	0.000000
14682.164079	0.112914	0.607288	-0.000275	88.248550	112.302048	161.814301	-0.001770	0.000000	-0.625626	0.000000	0.000000	0.000000	0.120366	0.003938	-0.071874	0.000000	0.000000	4.000000	22.000000	0.000000
14682.167412	0.112914	0.607288	-0.000275	88.248550	112.302048	161.814301	-0.001770	0.000000	-0.625626	0.000000	0.000000	0.000000	0.120366	0.003938	-0.071874	0.000000	0.000000	4.000000	22.000000	0.000000
14682.170746	0.112914	0.607288	-0.000275	88.248550	112.302048	161.814301	-0.001770	0.000000	-0.625626	0.000000	0.000000	0.000000	0.120366	0.003938	-0.071874	0.000000	0.000000	4.000000	22.000000	0.000000
14682.174079	0.113573	0.607256	-0.000678	88.287994	112.784332	162.365646	-0.013749	0.000000	-0.645687	0.000000	0.000000	0.000000	0.197843	-0.009499	-0.120945	0.000000	0.000000	4.000000	22.000000	0.000000
14682.177412	0.113573	0.607256	-0.000678	88.287994	112.784332	162.365646	-0.013749	0.000000	-0.645687	0.000000	0.000000	0.000000	0.000001	-0.000004	-0.000000	0.000000	0.000000	4.000000	22.000000	0.000000
14682.180746	0.113573	0.607256	-0.000678	88.287994	112.784332	162.365646	-0.013749	0.000000	-0.645687	0.000000	0.000000	0.000000	0.000001	-0.000004	-0.000000	0.000000	0.000000	4.000000	22.000000	0.000000
14682.184079	0.113573	0.607256	-0.000678	88.292343	113.061874	162.648560	-0.033906	0.000000	-0.678660	0.000000	0.000000	0.000000	0.000001	-0.000004	-0.000000	0.000000	0.000000	4.000000	22.000000	0.000000
14682.187412	0.113573	0.607256	-0.000678	88.292343	113.061874	162.648560	-0.033906	0.000000	-0.678660	0.000000	0.000000	0.000000	0.000001	-0.000004	-0.000000	0.000000	0.000000	4.000000	22.000000	0.000000
14682.190746	0.113834	0.607256	-0.000834	88.292343	113.061874	162.648560	-0.033906	0.000000	-0.678660	0.000000	0.000000	0.000000	0.078098	0.000032	-0.046758	0.000000	0.000000	4.000000	22.000000	0.000000
14682.194079	0.113834	0.607256	-0.000834	88.291885	113.198341	162.776337	-0.033906	0.000000	-0.678660	0.000000	0.000000	0.000000	0.078098	0.000032	-0.046758	0.000000	0.000000	4.000000	22.000000	0.000000
14682.197412	0.113834	0.607256	-0.000834	88.291885	113.198341	162.776337	-0.033906	0.000000	-0.678660	0.000000	0.000000	0.000000	0.078098	0.000032	-0.046758	0.000000	0.000000	4.000000	22.000000	0.000000
14682.200746	0.113834	0.607256	-0.000834	88.291885	113.198341	162.776337	-0.033906	0.000000	-0.678660	0.000000	0.000000	0.000000	0.078098	0.000032	-0.046758	0.000000	0.000000	4.000000	22.000000	0.000000
14682.204079	0.114275	0.607224	-0.001002	88.290848	113.402664	162.980179	-0.041699	0.000000	-0.691677	0.000000	0.000000	0.000000	0.132384	-0.009598	-0.050405	0.000000	0.000000	4.000000	22.000000	0.000000
14682.207412	0.114275	0.607224	-0.001002	88.290848	113.402664	162.980179	-0.041699	0.000000	-0.691677	0.000000	0.000000	0.000000	0.132384	-0.009598	-0.050405	0.000000	0.000000	4.000000	22.000000	0.000000
14682.210746	0.114275	0.607224	-0.001002	88.290848	113.402664	162.980179	-0.041699	0.000000	-0.691677	0.000000	0.000000	0.000000	0.132384	-0.009598	-0.050405	0.000000	0.000000	4.000000	22.000000	0.000000
14682.214079	0.114275	0.607224	-0.001002	88.290390	113.503365	163.112350	-0.050100	0.000000	-0.713740	0.000000	0.000000	0.000000	0.132384	-0.009598	-0.050405	0.000000	0.000000	4.000000	22.000000	0.000000
14682.217412	0.114476	0.607218	-0.001027	88.290390	113.503365	163.112350	-0.050100	0.000000	-0.713740	0.000000	0.000000	0.000000	0.060229	-0.001937	-0.007638	0.000000	0.000000	4.000000	22.000000	0.000000
14682.220746	0.114476	0.607218	-0.001027	88.290390	113.503365	163.112350	-0.050100	0.000000	-0.713740	0.000000	0.000000	0.000000	0.060229	-0.001937	-0.007638	0.000000	0.000000	4.000000	22.000000	0.000000
14682.224079	0.114476	0.607218	-0.001027	88.290169	113.601585	163.276337	-0.051373	0.000000	-0.723779	0.000000	0.000000	0.000000	0.060229	-0.001937	-0.007638	0.000000	0.000000	4.000000	22.000000	0.000000
14682.227412	0.114655	0.607211	-0.001048	88.290169	113.601585	163.276337	-0.051373	0.000000	-0.723779	0.000000	0.000000	0.000000	0.053732	-0.001946	-0.006032	0.000000	0.000000	4.000000	22.000000	0.000000
14682.230746	0.114655	0.607211	-0.001048	88.290169	113.601585	163.276337	-0.051373	0.000000	-0.723779	0.000000	0.000000	0.000000	0.053732	-0.001946	-0.006032	0.000000	0.000000	4.000000	22.000000	0.000000
14682.234079	0.114655	0.607211	-0.001048	88.289474	113.726334	163.435333	-0.052378	0.000000	-0.732734	0.000000	0.000000	0.000000	0.053732	-0.001946	-0.006032	0.000000	0.000000	4.000000	22.000000	0.000000
14682.237412	0.114655	0.607211	-0.001048	88.289474	113.726334	163.435333	-0.052378	0.000000	-0.732734	0.000000	0.000000	0.000000	0.053732	-0.001946	-0.006032	0.000000	0.000000	4.000000	22.000000	0.000000
14682.240746	0.114808	0.607185	-0.001078	88.289474	113.726334	163.435333	-0.052378	0.000000	-0.732734	0.000000	0.000000	0.000000	0.046070	-0.007706	-0.009053	0.000000	0.000000	4.000000	22.000000	0.000000
14682.244079	0.114808	0.607185	-0.001078	88.289474	113.742851	163.451462	-0.052378	0.000000	-0.732734	0.000000	0.000000	0.000000	0.046070	-0.007706	-0.009053	0.000000	0.000000	4.000000	22.000000	0.000000
14682.247412	0.114808	0.607185	-0.001078	88.289474	113.742851	163.451462	-0.052378	0.000000	-0.732734	0.000000	0.000000	0.000000	0.046070	-0.007706	-0.009053	0.000000	0.000000	4.000000	22.000000	0.000000
14682.250746	0.114808	0.607185	-0.001078	88.289474	113.742851	163.451462	-0.052378	0.000000	-0.732734	0.000000	0.000000	0.000000	0.046070	-0.007706	-0.009053	0.000000	0.000000	4.000000	22.000000	0.000000
14682.254079	0.115076	0.607153	-0.001112	88.288902	113.862526	163.562820	-0.053887	0.000000	-0.740412	0.000000	0.000000	0.000000	0.080314	-0.009649	-0.010240	0.000000	0.000000	4.000000	22.000000	0.000000
14682.257412	0.115076	0.607153	-0.001112	88.288902	113.862526	163.562820	-0.053887	0.000000	-0.740412	0.000000	0.000000	0.000000	0.080314	-0.009649	-0.010240	0.000000	0.000000	4.000000	22.000000	0.000000
14682.260746	0.115076	0.607153	-0.001112	88.288902	113.862526	163.562820	-0.053887	0.000000	-0.740412	0.000000	0.000000	0.000000	0.080314	-0.009649	-0.010240	0.000000	0.000000	4.000000	22.000000	0.000000
14682.264079	0.115076	0.607153	-0.001112	88.288795	113.875969	163.562805	-0.055594	0.000000	-0.753798	0.000000	0.000000	0.000000	0.080314	-0.009649	-0.010240	0.000000	0.000000	4.000000	22.000000	0.000000
14682.267412	0.115196	0.607140	-0.001092	88.288795	113.875969	163.562805	-0.055594	0.000000	-0.753798	0.000000	0.000000	0.000000	0.036018	-0.003875	0.005837	0.000000	0.000000	4.000000	22.000000	0.000000
14682.270746	0.115196	0.607140	-0.001092	88.288795	113.875969	163.562805	-0.055594	0.000000	-0.753798	0.000000	0.000000	0.000000	0.036018	-0.003875	0.005837	0.000000	0.000000	4.000000	22.000000	0.000000
14682.274079	0.115196	0.607140	-0.001092	88.288452	113.990128	163.666016	-0.054621	0.000000	-0.759801	0.000000	0.000000	0.000000	0.036018	-0.003875	0.005837	0.000000	0.000000	4.000000	22.000000	0.000000
14682.277412	0.115196	0.607140	-0.001092	88.288452	113.990128	163.666016	-0.054621	0.000000	-0.759801	0.000000	0.000000	0.000000	0.036018	-0.003875	0.005837	0.000000	0.000000	4.000000	22.000000	0.000000
14682.280746	0.115302	0.607095	-0.001036	88.288452	113.990128	163.666016	-0.054621	0.000000	-0.759801	0.000000	0.000000	0.000000	0.031905	-0.013526	0.016869	0.000000	0.000000	4.000000	22.000000	0.000000
14682.284079	0.115302	0.607095	-0.001036	88.288567	113.995773	163.666153	-0.054621	0.000000	-0.759801	0.000000	0.000000	0.000000	0.031905	-0.013526	0.016869	0.000000	0.000000	4.000000	22.000000	0.000000
14682.287412	0.115302	0.607095	-0.001036	88.288567	113.995773	163.666153	-0.054621	0.000000	-0.759801	0.000000	0.000000	0.000000	0.031905	-0.013526	0.016869	0.000000	0.000000	4.000000	22.000000	0.000000
14682.290746	0.115302	0.607095	-0.001036	88.288567	113.995773	163.666153	-0.054621	0.000000	-0.759801	0.000000	0.000000	0.000000	0.031905	-0.013526	0.016869	0.000000	0.000000	4.000000	22.000000	0.000000
14682.294079	0.115430	0.606979	-0.000803	88.288109	114.101776	163.769470	-0.051809	0.000000	-0.765118	0.000000	0.000000	0.000000	0.038436	-0.034871	0.069993	0.000000	0.000000	4.000000	22.000000	0.000000
14682.297412	0.115430	0.606979	-0.000803	88.288109	114.101776	163.769470	-0.051809	0.000000	-0.765118	0.000000	0.000000	0.000000	0.038436	-0.034871	0.069993	0.000000	0.000000	4.000000	22.000000	0.000000
14682.300746	0.115430	0.606979	-0.000803	88.288109	114.101776	163.769470	-0.051809	0.000000	-0.765118	0.000000	0.000000	0.000000	0.038436	-0.034871	0.069993	0.000000	0.000000	4.000000	22.000000	0.000000
14682.304079	0.115430	0.606979	-0.000803	88.286850	114.307632	163.975540	-0.040144	0.000000	-0.771524	0.000000	0.000000	0.000000	0.038436	-0.034871	0.069993	0.000000	0.000000	4.000000	22.000000	0.000000
14682.307412	0.115468	0.606914	-0.000655	88.286850	114.307632	163.975540	-0.040144	0.000000	-0.771524	0.000000	0.000000	0.000000	0.011247	-0.019393	0.044469	0.000000	0.000000	4.000000	22.000000	0.000000
14682.310746	0.115468	0.606914	-0.000655	88.286850	114.307632	163.975540	-0.040144	0.000000	-0.771524	0.000000	0.000000	0.000000	0.011247	-0.019393	0.044469	0.000000	0.000000	4.000000	22.000000	0.000000
14682.314079	0.115468	0.606914	-0.000655	88.285591	114.516281	164.189514	-0.032732	0.000000	-0.773399	0.000000	0.000000	0.000000	0.011247	-0.019393	0.044469	0.000000	0.000000	4.000000	22.000000	0.000000
14682.317412	0.115529	0.606824	-0.000504	88.285591	114.516281	164.189514	-0.032732	0.000000	-0.773399	0.000000	0.000000	0.000000	0.018349	-0.027146	0.045196	0.000000	0.000000	4.000000	22.000000	0.000000
14682.320746	0.115529	0.606824	-0.000504	88.285591	114.516281	164.189514	-0.032732	0.000000	-0.773399	0.000000	0.000000	0.000000	0.018349	-0.027146	0.045196	0.000000	0.000000	4.000000	22.000000	0.000000
14682.324079	0.115529	0.606824	-0.000504	88.284683	114.724724	164.395340	-0.025200	0.000000	-0.776457	0.000000	0.000000	0.000000	0.018349	-0.027146	0.045196	0.000000	0.000000	4.000000	22.000000	0.000000
14682.327412	0.115529	0.606824	-0.000504	88.284683	114.724724	164.395340	-0.025200	0.000000	-0.776457	0.000000	0.000000	0.000000	0.018349	-0.027146	0.045196	0.000000	0.000000	4.000000	22.000000	0.000000
14682.330746	0.115590	0.606733	-0.000353	88.284683	114.724724	164.395340	-0.025200	0.000000	-0.776457	0.000000	0.000000	0.000000	0.018355	-0.027157	0.045187	0.000000	0.000000	4.000000	22.000000	0.000000
14682.334079	0.115590	0.606733	-0.000353	88.283424	114.938316	164.600906	-0.025200	0.000000	-0.776457	0.000000	0.000000	0.000000	0.018355	-0.027157	0.045187	0.000000	0.000000	4.000000	22.000000	0.000000
14682.337412	0.115590	0.606733	-0.000353	88.283424	114.938316	164.600906	-0.025200	0.000000	-0.776457	0.000000	0.000000	0.000000	0.018355	-0.027157	0.045187	0.000000	0.000000	4.000000	22.000000	0.000000
14682.340746	0.115590	0.606733	-0.000353	88.283424	114.938316	164.600906	-0.025200	0.000000	-0.776457	0.000000	0.000000	0.000000	0.018355	-0.027157	0.045187	0.000000	0.000000	4.000000	22.000000	0.000000
14682.344079	0.115882	0.606533	-0.000112	88.281036	115.340271	164.983978	-0.017669	0.000000	-0.779516	0.000000	0.000000	0.000000	0.087615	-0.060163	0.072515	0.000000	0.000000	4.000000	22.000000	0.000000
14682.347412	0.115882	0.606533	-0.000112	88.281036	115.340271	164.983978	-0.017669	0.000000	-0.779516	0.000000	0.000000	0.000000	0.087615	-0.060163	0.072515	0.000000	0.000000	4.000000	22.000000	0.000000
14682.350746	0.115882	0.606533	-0.000112	88.281036	115.340271	164.983978	-0.017669	0.000000	-0.779516	0.000000	0.000000	0.000000	0.087615	-0.060163	0.072515	0.000000	0.000000	4.000000	22.000000	0.000000
14682.354079	0.115882	0.606533	-0.000112	88.278076	115.848892	165.468185	-0.005583	0.000000	-0.794119	0.000000	0.000000	0.000000	0.087615	-0.060163	0.072515	0.000000	0.000000	4.000000	22.000000	0.000000
14682.357412	0.116125	0.606410	-0.000065	88.278076	115.848892	165.468185	-0.005583	0.000000	-0.794119	0.000000	0.000000	0.000000	0.072840	-0.036797	0.013994	0.000000	0.000000	4.000000	22.000000	0.000000
14682.360746	0.116125	0.606410	-0.000065	88.278076	115.848892	165.468185	-0.005583	0.000000	-0.794119	0.000000	0.000000	0.000000	0.072840	-0.036797	0.013994	0.000000	0.000000	4.000000	22.000000	0.000000
14682.364079	0.116125	0.606410	-0.000065	88.274445	116.462624	166.052139	-0.003251	0.000000	-0.806259	0.000000	0.000000	0.000000	0.072840	-0.036797	0.013994	0.000000	0.000000	4.000000	22.000000	0.000000
14682.367412	0.116386	0.606268	-0.000040	88.274445	116.462624	166.052139	-0.003251	0.000000	-0.806259	0.000000	0.000000	0.000000	0.078189	-0.042587	0.007649	0.000000	0.000000	4.000000	22.000000	0.000000
14682.370746	0.116386	0.606268	-0.000040	88.274445	116.462624	166.052139	-0.003251	0.000000	-0.806259	0.000000	0.000000	0.000000	0.078189	-0.042587	0.007649	0.000000	0.000000	4.000000	22.000000	0.000000
14682.374079	0.116386	0.606268	-0.000040	88.272179	117.117844	166.681503	-0.001976	0.000000	-0.819290	0.000000	0.000000	0.000000	0.078189	-0.042587	0.007649	0.000000	0.000000	4.000000	22.000000	0.000000
14682.377412	0.116386	0.606268	-0.000040	88.272179	117.117844	166.681503	-0.001976	0.000000	-0.819290	0.000000	0.000000	0.000000	0.078189	-0.042587	0.007649	0.000000	0.000000	4.000000	22.000000	0.000000
14682.380746	0.116664	0.606107	-0.000035	88.272179	117.117844	166.681503	-0.001976	0.000000	-0.819290	0.000000	0.000000	0.000000	0.083531	-0.048352	0.001290	0.000000	0.000000	4.000000	22.000000	0.000000
14682.384079	0.116664	0.606107	-0.000035	88.275803	117.930374	167.465164	-0.001976	0.000000	-0.819290	0.000000	0.000000	0.000000	0.083531	-0.048352	0.001290	0.000000	0.000000	4.000000	22.000000	0.000000
14682.387412	0.116664	0.606107	-0.000035	88.275803	117.930374	167.465164	-0.001976	0.000000	-0.819290	0.000000	0.000000	0.000000	0.083531	-0.048352	0.001290	0.000000	0.000000	4.000000	22.000000	0.000000
14682.390746	0.116664	0.606107	-0.000035	88.275803	117.930374	167.465164	-0.001976	0.000000	-0.819290	0.000000	0.000000	0.000000	0.083531	-0.048352	0.001290	0.000000	0.000000	4.000000	22.000000	0.000000
14682.394079	0.117103	0.605702	-0.000129	88.287193	119.115738	168.634125	-0.001761	0.000000	-0.833212	0.000000	0.000000	0.000000	0.131504	-0.121601	-0.028168	0.000000	0.000000	4.000000	22.000000	0.000000
14682.397412	0.117103	0.605702	-0.000129	88.287193	119.115738	168.634125	-0.001761	0.000000	-0.833212	0.000000	0.000000	0.000000	0.131504	-0.121601	-0.028168	0.000000	0.000000	4.000000	22.000000	0.000000
14682.400746	0.117103	0.605702	-0.000129	88.287193	119.115738	168.634125	-0.001761	0.000000	-0.833212	0.000000	0.000000	0.000000	0.131504	-0.121601	-0.028168	0.000000	0.000000	4.000000	22.000000	0.000000
14682.404079	0.117103	0.605702	-0.000129	88.313332	120.511452	170.010651	-0.006455	0.000000	-0.855129	0.000000	0.000000	0.000000	0.131504	-0.121601	-0.028168	0.000000	0.000000	4.000000	22.000000	0.000000
14682.407412	0.117337	0.605470	-0.000205	88.313332	120.511452	170.010651	-0.006455	0.000000	-0.855129	0.000000	0.000000	0.000000	0.070452	-0.069441	-0.022811	0.000000	0.000000	4.000000	22.000000	0.000000
14682.410746	0.117337	0.605470	-0.000205	88.313332	120.511452	170.010651	-0.006455	0.000000	-0.855129	0.000000	0.000000	0.000000	0.070452	-0.069441	-0.022811	0.000000	0.000000	4.000000	22.000000	0.000000
14682.414079	0.117337	0.605470	-0.000205	88.340584	122.088661	171.568527	-0.010257	0.000000	-0.866871	0.000000	0.000000	0.000000	0.070452	-0.069441	-0.022811	0.000000	0.000000	4.000000	22.000000	0.000000
14682.417412	0.117337	0.605470	-0.000205	88.340584	122.088661	171.568527	-0.010257	0.000000	-0.866871	0.000000	0.000000	0.000000	0.070452	-0.069441	-0.022811	0.000000	0.000000	4.000000	22.000000	0.000000
14682.420746	0.117562	0.605226	-0.000320	88.340584	122.088661	171.568527	-0.010257	0.000000	-0.866871	0.000000	0.000000	0.000000	0.067432	-0.073195	-0.034530	0.000000	0.000000	4.000000	22.000000	0.000000
14682.424079	0.117562	0.605226	-0.000320	88.346252	123.683678	173.165985	-0.010257	0.000000	-0.866871	0.000000	0.000000	0.000000	0.067432	-0.073195	-0.034530	0.000000	0.000000	4.000000	22.000000	0.000000
14682.427412	0.117562	0.605226	-0.000320	88.346252	123.683678	173.165985	-0.010257	0.000000	-0.866871	0.000000	0.000000	0.000000	0.067432	-0.073195	-0.034530	0.000000	0.000000	4.000000	22.000000	0.000000
14682.430746	0.117562	0.605226	-0.000320	88.346252	123.683678	173.165985	-0.010257	0.000000	-0.866871	0.000000	0.000000	0.000000	0.067432	-0.073195	-0.034530	0.000000	0.000000	4.000000	22.000000	0.000000
14682.434079	0.118005	0.604675	-0.000665	88.334343	125.062019	174.643463	-0.016012	0.000000	-0.878110	0.000000	0.000000	0.000000	0.132826	-0.165351	-0.103574	0.000000	0.000000	4.000000	22.000000	0.000000
14682.437412	0.118005	0.604675	-0.000665	88.334343	125.062019	174.643463	-0.016012	0.000000	-0.878110	0.000000	0.000000	0.000000	-0.000001	-0.000001	-0.000000	0.000000	0.000000	4.000000	22.000000	0.000000
14682.440746	0.118005	0.604675	-0.000665	88.334343	125.062019	174.643463	-0.016012	0.000000	-0.878110	0.000000	0.000000	0.000000	-0.000001	-0.000001	-0.000000	0.000000	0.000000	4.000000	22.000000	0.000000
14682.444079	0.118005	0.604675	-0.000665	88.318794	126.623405	176.338730	-0.033275	0.000000	-0.900248	0.000000	0.000000	0.000000	-0.000001	-0.000001	-0.000000	0.000000	0.000000	4.000000	22.000000	0.000000
14682.447412	0.118005	0.604675	-0.000665	88.318794	126.623405	176.338730	-0.033275	0.000000	-0.900248	0.000000	0.000000	0.000000	-0.000001	-0.000001	-0.000000	0.000000	0.000000	4.000000	22.000000	0.000000
14682.450746	0.118288	0.604368	-0.000913	88.318794	126.623405	176.338730	-0.033275	0.000000	-0.900248	0.000000	0.000000	0.000000	0.084839	-0.092103	-0.074123	0.000000	0.000000	4.000000	22.000000	0.000000
14682.454079	0.118288	0.604368	-0.000913	88.313446	128.337860	178.126297	-0.033275	0.000000	-0.900248	0.000000	0.000000	0.000000	0.084839	-0.092103	-0.074123	0.000000	0.000000	4.000000	22.000000	0.000000
14682.457412	0.118607	0.604068	-0.001195	88.313446	128.337860	178.126297	-0.033275	0.000000	-0.900248	0.000000	0.000000	0.000000	0.095906	-0.090066	-0.084615	0.000000	0.000000	4.000000	22.000000	0.000000
14682.460746	0.118607	0.604068	-0.001195	88.313446	128.337860	178.126297	-0.033275	0.000000	-0.900248	0.000000	0.000000	0.000000	0.095906	-0.090066	-0.084615	0.000000	0.000000	4.000000	22.000000	0.000000
14682.464079	0.118607	0.604068	-0.001195	88.336815	130.473526	-179.753036	-0.059731	0.000000	-0.930372	0.000000	0.000000	0.000000	0.095906	-0.090066	-0.084615	0.000000	0.000000	4.000000	22.000000	0.000000
14682.467412	0.118607	0.604068	-0.001195	88.336815	130.473526	-179.753036	-0.059731	0.000000	-0.930372	0.000000	0.000000	0.000000	0.095906	-0.090066	-0.084615	0.000000	0.000000	4.000000	22.000000	0.000000
14682.470746	0.118942	0.603774	-0.001506	88.336815	130.473526	-179.753036	-0.059731	0.000000	-0.930372	0.000000	0.000000	0.000000	0.100437	-0.088034	-0.093434	0.000000	0.000000	4.000000	22.000000	0.000000
14682.474079	0.118942	0.603774	-0.001506	88.384560	133.156937	-177.054047	-0.059731	0.000000	-0.930372	0.000000	0.000000	0.000000	0.100437	-0.088034	-0.093434	0.000000	0.000000	4.000000	22.000000	0.000000
14682.477412	0.119212	0.603481	-0.001801	88.384560	133.156937	-177.054047	-0.059731	0.000000	-0.930372	0.000000	0.000000	0.000000	0.080832	-0.087968	-0.088480	0.000000	0.000000	4.000000	22.000000	0.000000
14682.480746	0.119212	0.603481	-0.001801	88.384560	133.156937	-177.054047	-0.059731	0.000000	-0.930372	0.000000	0.000000	0.000000	0.080832	-0.087968	-0.088480	0.000000	0.000000	4.000000	22.000000	0.000000
14682.484079	0.119212	0.603481	-0.001801	88.451111	136.650970	-173.543655	-0.090050	0.000000	-0.960584	0.000000	0.000000	0.000000	0.080832	-0.087968	-0.088480	0.000000	0.000000	4.000000	22.000000	0.000000
14682.487412	0.119212	0.603481	-0.001801	88.451111	136.650970	-173.543655	-0.090050	0.000000	-0.960584	0.000000	0.000000	0.000000	0.080832	-0.087968	-0.088480	0.000000	0.000000	4.000000	22.000000	0.000000
14682.490746	0.119392	0.603214	-0.002081	88.451111	136.650970	-173.543655	-0.090050	0.000000	-0.960584	0.000000	0.000000	0.000000	0.054173	-0.080192	-0.084105	0.000000	0.000000	4.000000	22.000000	0.000000
14682.494079	0.119392	0.603214	-0.002081	88.534065	140.771179	-169.479706	-0.090050	0.000000	-0.960584	0.000000	0.000000	0.000000	0.054173	-0.080192	-0.084105	0.000000	0.000000	4.000000	22.000000	0.000000
14682.497412	0.119392	0.603214	-0.002081	88.534065	140.771179	-169.479706	-0.090050	0.000000	-0.960584	0.000000	0.000000	0.000000	0.054173	-0.080192	-0.084105	0.000000	0.000000	4.000000	22.000000	0.000000
14682.500746	0.119392	0.603214	-0.002081	88.534065	140.771179	-169.479706	-0.090050	0.000000	-0.960584	0.000000	0.000000	0.000000	0.054173	-0.080192	-0.084105	0.000000	0.000000	4.000000	22.000000	0.000000
14682.504079	0.119591	0.602691	-0.002467	88.599464	145.003494	-165.335693	-0.104067	0.000000	-0.969613	0.000000	0.000000	0.000000	0.059614	-0.156750	-0.115794	0.000000	0.000000	4.000000	22.000000	0.000000
14682.507412	0.119591	0.602691	-0.002467	88.599464	145.003494	-165.335693	-0.104067	0.000000	-0.969613	0.000000	0.000000	0.000000	-0.000001	-0.000002	0.000000	0.000000	0.000000	4.000000	22.000000	0.000000
14682.510746	0.119591	0.602691	-0.002467	88.599464	145.003494	-165.335693	-0.104067	0.000000	-0.969613	0.000000	0.000000	0.000000	-0.000001	-0.000002	0.000000	0.000000	0.000000	4.000000	22.000000	0.000000
14682.514079	0.119591	0.602691	-0.002467	88.623993	147.870682	-162.526962	-0.123367	0.000000	-0.979549	0.000000	0.000000	0.000000	-0.000001	-0.000002	0.000000	0.000000	0.000000	4.000000	22.000000	0.000000
14682.517412	0.119616	0.602430	-0.002550	88.623993	147.870682	-162.526962	-0.123367	0.000000	-0.979549	0.000000	0.000000	0.000000	0.007358	-0.078554	-0.024669	0.000000	0.000000	4.000000	22.000000	0.000000
14682.520746	0.119616	0.602430	-0.002550	88.623993	147.870682	-162.526962	-0.123367	0.000000	-0.979549	0.000000	0.000000	0.000000	0.007358	-0.078554	-0.024669	0.000000	0.000000	4.000000	22.000000	0.000000
14682.524079	0.119616	0.602430	-0.002550	88.607735	149.209152	-161.186325	-0.127478	0.000000	-0.980775	0.000000	0.000000	0.000000	0.007358	-0.078554	-0.024669	0.000000	0.000000	4.000000	22.000000	0.000000
14682.527412	0.119616	0.602430	-0.002550	88.607735	149.209152	-161.186325	-0.127478	0.000000	-0.980775	0.000000	0.000000	0.000000	0.007358	-0.078554	-0.024669	0.000000	0.000000	4.000000	22.000000	0.000000
14682.530746	0.119590	0.602199	-0.002560	88.607735	149.209152	-161.186325	-0.127478	0.000000	-0.980775	0.000000	0.000000	0.000000	-0.007775	-0.069087	-0.003242	0.000000	0.000000	4.000000	22.000000	0.000000
14682.534079	0.119590	0.602199	-0.002560	88.585838	150.108627	-160.281265	-0.127478	0.000000	-0.980775	0.000000	0.000000	0.000000	-0.007775	-0.069087	-0.003242	0.000000	0.000000	4.000000	22.000000	0.000000
14682.537412	0.119590	0.602199	-0.002560	88.585838	150.108627	-160.281265	-0.127478	0.000000	-0.980775	0.000000	0.000000	0.000000	-0.007775	-0.069087	-0.003242	0.000000	0.000000	4.000000	22.000000	0.000000
14682.540746	0.119590	0.602199	-0.002560	88.585838	150.108627	-160.281265	-0.127478	0.000000	-0.980775	0.000000	0.000000	0.000000	-0.007775	-0.069087	-0.003242	0.000000	0.000000	4.000000	22.000000	0.000000
14682.544079	0.119488	0.601699	-0.002420	88.563324	150.977158	-159.404297	-0.128018	0.000000	-0.979479	0.000000	0.000000	0.000000	-0.030461	-0.150122	0.042131	0.000000	0.000000	4.000000	22.000000	0.000000
14682.547412	0.119488	0.601699	-0.002420	88.563324	150.977158	-159.404297	-0.128018	0.000000	-0.979479	0.000000	0.000000	0.000000	-0.030461	-0.150122	0.042131	0.000000	0.000000	4.000000	22.000000	0.000000
14682.550746	0.119488	0.601699	-0.002420	88.563324	150.977158	-159.404297	-0.128018	0.000000	-0.979479	0.000000	0.000000	0.000000	-0.030461	-0.150122	0.042131	0.000000	0.000000	4.000000	22.000000	0.000000
14682.554079	0.119488	0.601699	-0.002420	88.541557	151.682495	-158.688919	-0.120997	0.000000	-0.974402	0.000000	0.000000	0.000000	-0.030461	-0.150122	0.042131	0.000000	0.000000	4.000000	22.000000	0.000000
14682.557412	0.119469	0.601461	-0.002317	88.541557	151.682495	-158.688919	-0.120997	0.000000	-0.974402	0.000000	0.000000	0.000000	-0.005711	-0.071382	0.030985	0.000000	0.000000	4.000000	22.000000	0.000000
14682.560746	0.119469	0.601461	-0.002317	88.541557	151.682495	-158.688919	-0.120997	0.000000	-0.974402	0.000000	0.000000	0.000000	-0.005711	-0.071382	0.030985	0.000000	0.000000	4.000000	22.000000	0.000000
14682.564079	0.119469	0.601461	-0.002317	88.517212	152.456635	-157.913055	-0.115832	0.000000	-0.973450	0.000000	0.000000	0.000000	-0.005711	-0.071382	0.030985	0.000000	0.000000	4.000000	22.000000	0.000000
14682.567412	0.119469	0.601461	-0.002317	88.517212	152.456635	-157.913055	-0.115832	0.000000	-0.973450	0.000000	0.000000	0.000000	-0.005711	-0.071382	0.030985	0.000000	0.000000	4.000000	22.000000	0.000000
14682.570746	0.119489	0.601204	-0.002240	88.517212	152.456635	-157.913055	-0.115832	0.000000	-0.973450	0.000000	0.000000	0.000000	0.006001	-0.077087	0.022848	0.000000	0.000000	4.000000	22.000000	0.000000
14682.574079	0.119489	0.601204	-0.002240	88.490524	153.287064	-157.083649	-0.115832	0.000000	-0.973450	0.000000	0.000000	0.000000	0.006001	-0.077087	0.022848	0.000000	0.000000	4.000000	22.000000	0.000000
14682.577412	0.119489	0.601204	-0.002240	88.490524	153.287064	-157.083649	-0.115832	0.000000	-0.973450	0.000000	0.000000	0.000000	0.006001	-0.077087	0.022848	0.000000	0.000000	4.000000	22.000000	0.000000
14682.580746	0.119489	0.601204	-0.002240	88.490524	153.287064	-157.083649	-0.115832	0.000000	-0.973450	0.000000	0.000000	0.000000	0.006001	-0.077087	0.022848	0.000000	0.000000	4.000000	22.000000	0.000000
14682.584079	0.119589	0.600672	-0.002212	88.464432	154.142471	-156.233292	-0.112024	0.000000	-0.974451	0.000000	0.000000	0.000000	0.029915	-0.159576	0.008407	0.000000	0.000000	4.000000	22.000000	0.000000
14682.587412	0.119589	0.600672	-0.002212	88.464432	154.142471	-156.233292	-0.112024	0.000000	-0.974451	0.000000	0.000000	0.000000	0.029915	-0.159576	0.008407	0.000000	0.000000	4.000000	22.000000	0.000000
14682.590746	0.119589	0.600672	-0.002212	88.464432	154.142471	-156.233292	-0.112024	0.000000	-0.974451	0.000000	0.000000	0.000000	0.029915	-0.159576	0.008407	0.000000	0.000000	4.000000	22.000000	0.000000
14682.594079	0.119589	0.600672	-0.002212	88.433517	155.124100	-155.265030	-0.110623	0.000000	-0.979437	0.000000	0.000000	0.000000	0.029915	-0.159576	0.008407	0.000000	0.000000	4.000000	22.000000	0.000000
14682.597412	0.119664	0.600378	-0.002276	88.433517	155.124100	-155.265030	-0.110623	0.000000	-0.979437	0.000000	0.000000	0.000000	0.022668	-0.088132	-0.019163	0.000000	0.000000	4.000000	22.000000	0.000000
14682.600746	0.119664	0.600378	-0.002276	88.433517	155.124100	-155.265030	-0.110623	0.000000	-0.979437	0.000000	0.000000	0.000000	0.022668	-0.088132	-0.019163	0.000000	0.000000	4.000000	22.000000	0.000000
14682.604079	0.119664	0.600378	-0.002276	88.399406	156.137802	-154.264496	-0.113817	0.000000	-0.983214	0.000000	0.000000	0.000000	0.022668	-0.088132	-0.019163	0.000000	0.000000	4.000000	22.000000	0.000000
14682.607412	0.119664	0.600378	-0.002276	88.399406	156.137802	-154.264496	-0.113817	0.000000	-0.983214	0.000000	0.000000	0.000000	0.022668	-0.088132	-0.019163	0.000000	0.000000	4.000000	22.000000	0.000000
14682.610746	0.119751	0.600072	-0.002385	88.399406	156.137802	-154.264496	-0.113817	0.000000	-0.983214	0.000000	0.000000	0.000000	0.026047	-0.091803	-0.032621	0.000000	0.000000	4.000000	22.000000	0.000000
14682.614079	0.119751	0.600072	-0.002385	88.362549	157.176376	-153.239197	-0.113817	0.000000	-0.983214	0.000000	0.000000	0.000000	0.026047	-0.091803	-0.032621	0.000000	0.000000	4.000000	22.000000	0.000000
14682.617412	0.119751	0.600072	-0.002385	88.362549	157.176376	-153.239197	-0.113817	0.000000	-0.983214	0.000000	0.000000	0.000000	0.026047	-0.091803	-0.032621	0.000000	0.000000	4.000000	22.000000	0.000000
14682.620746	0.119751	0.600072	-0.002385	88.362549	157.176376	-153.239197	-0.113817	0.000000	-0.983214	0.000000	0.000000	0.000000	0.026047	-0.091803	-0.032621	0.000000	0.000000	4.000000	22.000000	0.000000
14682.624079	0.119926	0.599342	-0.002771	88.315071	158.428635	-152.005371	-0.119254	0.000000	-0.987556	0.000000	0.000000	0.000000	0.052545	-0.219196	-0.115874	0.000000	0.000000	4.000000	22.000000	0.000000
14682.627412	0.119926	0.599342	-0.002771	88.315071	158.428635	-152.005371	-0.119254	0.000000	-0.987556	0.000000	0.000000	0.000000	0.000001	-0.000006	0.000000	0.000000	0.000000	4.000000	22.000000	0.000000
14682.630746	0.119926	0.599342	-0.002771	88.315071	158.428635	-152.005371	-0.119254	0.000000	-0.987556	0.000000	0.000000	0.000000	0.000001	-0.000006	0.000000	0.000000	0.000000	4.000000	22.000000	0.000000
14682.634079	0.119926	0.599342	-0.002771	88.264267	159.666977	-150.780060	-0.138566	0.000000	-0.996313	0.000000	0.000000	0.000000	0.000001	-0.000006	0.000000	0.000000	0.000000	4.000000	22.000000	0.000000
14682.637412	0.119926	0.599342	-0.002771	88.264267	159.666977	-150.780060	-0.138566	0.000000	-0.996313	0.000000	0.000000	0.000000	0.000001	-0.000006	0.000000	0.000000	0.000000	4.000000	22.000000	0.000000
14682.640746	0.120015	0.598916	-0.002958	88.264267	159.666977	-150.780060	-0.138566	0.000000	-0.996313	0.000000	0.000000	0.000000	0.026753	-0.127740	-0.055957	0.000000	0.000000	4.000000	22.000000	0.000000
14682.644079	0.120015	0.598916	-0.002958	88.204849	161.005188	-149.449615	-0.138566	0.000000	-0.996313	0.000000	0.000000	0.000000	0.026753	-0.127740	-0.055957	0.000000	0.000000	4.000000	22.000000	0.000000
14682.647412	0.120092	0.598434	-0.003192	88.204849	161.005188	-149.449615	-0.138566	0.000000	-0.996313	0.000000	0.000000	0.000000	0.022931	-0.144649	-0.070294	0.000000	0.000000	4.000000	22.000000	0.000000
14682.650746	0.120092	0.598434	-0.003192	88.204849	161.005188	-149.449615	-0.138566	0.000000	-0.996313	0.000000	0.000000	0.000000	0.022931	-0.144649	-0.070294	0.000000	0.000000	4.000000	22.000000	0.000000
14682.654079	0.120092	0.598434	-0.003192	88.139221	162.364594	-148.108475	-0.159608	0.000000	-1.004593	0.000000	0.000000	0.000000	0.022931	-0.144649	-0.070294	0.000000	0.000000	4.000000	22.000000	0.000000
14682.657412	0.120092	0.598434	-0.003192	88.139221	162.364594	-148.108475	-0.159608	0.000000	-1.004593	0.000000	0.000000	0.000000	0.022931	-0.144649	-0.070294	0.000000	0.000000	4.000000	22.000000	0.000000
14682.660746	0.120187	0.597907	-0.003441	88.139221	162.364594	-148.108475	-0.159608	0.000000	-1.004593	0.000000	0.000000	0.000000	0.028648	-0.157898	-0.074685	0.000000	0.000000	4.000000	22.000000	0.000000
14682.664079	0.120187	0.597907	-0.003441	88.067513	163.728455	-146.763031	-0.159608	0.000000	-1.004593	0.000000	0.000000	0.000000	0.028648	-0.157898	-0.074685	0.000000	0.000000	4.000000	22.000000	0.000000
14682.667412	0.120274	0.597344	-0.003722	88.067513	163.728455	-146.763031	-0.159608	0.000000	-1.004593	0.000000	0.000000	0.000000	0.026030	-0.169066	-0.084384	0.000000	0.000000	4.000000	22.000000	0.000000
14682.670746	0.120274	0.597344	-0.003722	88.067513	163.728455	-146.763031	-0.159608	0.000000	-1.004593	0.000000	0.000000	0.000000	0.026030	-0.169066	-0.084384	0.000000	0.000000	4.000000	22.000000	0.000000
14682.674079	0.120274	0.597344	-0.003722	87.994751	165.049637	-145.450851	-0.186120	0.000000	-1.013707	0.000000	0.000000	0.000000	0.026030	-0.169066	-0.084384	0.000000	0.000000	4.000000	22.000000	0.000000
14682.677412	0.120274	0.597344	-0.003722	87.994751	165.049637	-145.450851	-0.186120	0.000000	-1.013707	0.000000	0.000000	0.000000	0.026030	-0.169066	-0.084384	0.000000	0.000000	4.000000	22.000000	0.000000
14682.680746	0.120337	0.596736	-0.004007	87.994751	165.049637	-145.450851	-0.186120	0.000000	-1.013707	0.000000	0.000000	0.000000	0.018788	-0.182224	-0.085445	0.000000	0.000000	4.000000	22.000000	0.000000
14682.684079	0.120337	0.596736	-0.004007	87.916908	166.285400	-144.227875	-0.186120	0.000000	-1.013707	0.000000	0.000000	0.000000	0.018788	-0.182224	-0.085445	0.000000	0.000000	4.000000	22.000000	0.000000
14682.687412	0.120352	0.596111	-0.004297	87.916908	166.285400	-144.227875	-0.186120	0.000000	-1.013707	0.000000	0.000000	0.000000	0.004504	-0.187678	-0.087044	0.000000	0.000000	4.000000	22.000000	0.000000
14682.690746	0.120352	0.596111	-0.004297	87.916908	166.285400	-144.227875	-0.186120	0.000000	-1.013707	0.000000	0.000000	0.000000	0.004504	-0.187678	-0.087044	0.000000	0.000000	4.000000	22.000000	0.000000
14682.694079	0.120352	0.596111	-0.004297	87.858810	167.143753	-143.371109	-0.214868	0.000000	-1.017589	0.000000	0.000000	0.000000	0.004504	-0.187678	-0.087044	0.000000	0.000000	4.000000	22.000000	0.000000
14682.697412	0.120352	0.596111	-0.004297	87.858810	167.143753	-143.371109	-0.214868	0.000000	-1.017589	0.000000	0.000000	0.000000	0.004504	-0.187678	-0.087044	0.000000	0.000000	4.000000	22.000000	0.000000
14682.700746	0.120308	0.595479	-0.004548	87.858810	167.143753	-143.371109	-0.214868	0.000000	-1.017589	0.000000	0.000000	0.000000	-0.013083	-0.189491	-0.075209	0.000000	0.000000	4.000000	22.000000	0.000000
14682.704079	0.120308	0.595479	-0.004548	87.834816	167.503281	-143.007385	-0.214868	0.000000	-1.017589	0.000000	0.000000	0.000000	-0.013083	-0.189491	-0.075209	0.000000	0.000000	4.000000	22.000000	0.000000
14682.707412	0.120223	0.594823	-0.004781	87.834816	167.503281	-143.007385	-0.214868	0.000000	-1.017589	0.000000	0.000000	0.000000	-0.025473	-0.196968	-0.069881	0.000000	0.000000	4.000000	22.000000	0.000000
14682.710746	0.120223	0.594823	-0.004781	87.834816	167.503281	-143.007385	-0.214868	0.000000	-1.017589	0.000000	0.000000	0.000000	-0.025473	-0.196968	-0.069881	0.000000	0.000000	4.000000	22.000000	0.000000
14682.714079	0.120223	0.594823	-0.004781	87.858536	167.225967	-143.280182	-0.239049	0.000000	-1.011163	0.000000	0.000000	0.000000	-0.025473	-0.196968	-0.069881	0.000000	0.000000	4.000000	22.000000	0.000000
14682.717412	0.120223	0.594823	-0.004781	87.858536	167.225967	-143.280182	-0.239049	0.000000	-1.011163	0.000000	0.000000	0.000000	-0.025473	-0.196968	-0.069881	0.000000	0.000000	4.000000	22.000000	0.000000
14682.720746	0.120144	0.594160	-0.004992	87.858536	167.225967	-143.280182	-0.239049	0.000000	-1.011163	0.000000	0.000000	0.000000	-0.023692	-0.198821	-0.063217	0.000000	0.000000	4.000000	22.000000	0.000000
14682.724079	0.120144	0.594160	-0.004992	87.925949	166.321701	-144.182175	-0.239049	0.000000	-1.011163	0.000000	0.000000	0.000000	-0.023692	-0.198821	-0.063217	0.000000	0.000000	4.000000	22.000000	0.000000
14682.727412	0.120091	0.593516	-0.005193	87.925949	166.321701	-144.182175	-0.239049	0.000000	-1.011163	0.000000	0.000000	0.000000	-0.016053	-0.193009	-0.060425	0.000000	0.000000	4.000000	22.000000	0.000000
14682.730746	0.120091	0.593516	-0.005193	87.925949	166.321701	-144.182175	-0.239049	0.000000	-1.011163	0.000000	0.000000	0.000000	-0.016053	-0.193009	-0.060425	0.000000	0.000000	4.000000	22.000000	0.000000
14682.734079	0.120091	0.593516	-0.005193	88.039253	164.551727	-145.948044	-0.259656	0.000000	-1.004539	0.000000	0.000000	0.000000	-0.016053	-0.193009	-0.060425	0.000000	0.000000	4.000000	22.000000	0.000000
14682.737412	0.120091	0.593516	-0.005193	88.039253	164.551727	-145.948044	-0.259656	0.000000	-1.004539	0.000000	0.000000	0.000000	-0.016053	-0.193009	-0.060425	0.000000	0.000000	4.000000	22.000000	0.000000
14682.740746	0.120035	0.592899	-0.005403	88.039253	164.551727	-145.948044	-0.259656	0.000000	-1.004539	0.000000	0.000000	0.000000	-0.016702	-0.185154	-0.062856	0.000000	0.000000	4.000000	22.000000	0.000000
14682.744079	0.120035	0.592899	-0.005403	88.176514	162.135254	-148.367203	-0.259656	0.000000	-1.004539	0.000000	0.000000	0.000000	-0.016702	-0.185154	-0.062856	0.000000	0.000000	4.000000	22.000000	0.000000
14682.747412	0.120043	0.592306	-0.005546	88.176514	162.135254	-148.367203	-0.259656	0.000000	-1.004539	0.000000	0.000000	0.000000	0.002355	-0.177915	-0.042972	0.000000	0.000000	4.000000	22.000000	0.000000
14682.750746	0.120043	0.592306	-0.005546	88.176514	162.135254	-148.367203	-0.259656	0.000000	-1.004539	0.000000	0.000000	0.000000	0.002355	-0.177915	-0.042972	0.000000	0.000000	4.000000	22.000000	0.000000
14682.754079	0.120043	0.592306	-0.005546	88.316696	159.162781	-151.342316	-0.277294	0.000000	-1.002147	0.000000	0.000000	0.000000	0.002355	-0.177915	-0.042972	0.000000	0.000000	4.000000	22.000000	0.000000
14682.757412	0.120043	0.592306	-0.005546	88.316696	159.162781	-151.342316	-0.277294	0.000000	-1.002147	0.000000	0.000000	0.000000	0.002355	-0.177915	-0.042972	0.000000	0.000000	4.000000	22.000000	0.000000
14682.760746	0.120057	0.591776	-0.005665	88.316696	159.162781	-151.342316	-0.277294	0.000000	-1.002147	0.000000	0.000000	0.000000	0.004288	-0.158949	-0.035680	0.000000	0.000000	4.000000	22.000000	0.000000
14682.764079	0.120057	0.591776	-0.005665	88.444427	155.865341	-154.642670	-0.277294	0.000000	-1.002147	0.000000	0.000000	0.000000	0.004288	-0.158949	-0.035680	0.000000	0.000000	4.000000	22.000000	0.000000
14682.767412	0.120080	0.591284	-0.005752	88.444427	155.865341	-154.642670	-0.277294	0.000000	-1.002147	0.000000	0.000000	0.000000	0.006803	-0.147713	-0.026196	0.000000	0.000000	4.000000	22.000000	0.000000
14682.770746	0.120080	0.591284	-0.005752	88.444427	155.865341	-154.642670	-0.277294	0.000000	-1.002147	0.000000	0.000000	0.000000	0.006803	-0.147713	-0.026196	0.000000	0.000000	4.000000	22.000000	0.000000
14682.774079	0.120080	0.591284	-0.005752	88.546532	152.678970	-157.829651	-0.287607	0.000000	-1.003996	0.000000	0.000000	0.000000	0.006803	-0.147713	-0.026196	0.000000	0.000000	4.000000	22.000000	0.000000
14682.777412	0.120080	0.591284	-0.005752	88.546532	152.678970	-157.829651	-0.287607	0.000000	-1.003996	0.000000	0.000000	0.000000	0.006803	-0.147713	-0.026196	0.000000	0.000000	4.000000	22.000000	0.000000
14682.780746	0.120083	0.590836	-0.005825	88.546532	152.678970	-157.829651	-0.287607	0.000000	-1.003996	0.000000	0.000000	0.000000	0.001052	-0.134394	-0.021921	0.000000	0.000000	4.000000	22.000000	0.000000
14682.784079	0.120083	0.590836	-0.005825	88.615349	150.166718	-160.340195	-0.287607	0.000000	-1.003996	0.000000	0.000000	0.000000	0.001052	-0.134394	-0.021921	0.000000	0.000000	4.000000	22.000000	0.000000
14682.787412	0.120083	0.590836	-0.005825	88.615349	150.166718	-160.340195	-0.287607	0.000000	-1.003996	0.000000	0.000000	0.000000	0.001052	-0.134394	-0.021921	0.000000	0.000000	4.000000	22.000000	0.000000
14682.790746	0.120083	0.590836	-0.005825	88.615349	150.166718	-160.340195	-0.287607	0.000000	-1.003996	0.000000	0.000000	0.000000	0.001052	-0.134394	-0.021921	0.000000	0.000000	4.000000	22.000000	0.000000
14682.794079	0.120048	0.590103	-0.005873	88.647804	148.867737	-161.635315	-0.291260	0.000000	-1.004171	0.000000	0.000000	0.000000	-0.010664	-0.219925	-0.014209	0.000000	0.000000	4.000000	22.000000	0.000000
14682.797412	0.120048	0.590103	-0.005873	88.647804	148.867737	-161.635315	-0.291260	0.000000	-1.004171	0.000000	0.000000	0.000000	-0.000000	-0.000002	-0.000000	0.000000	0.000000	4.000000	22.000000	0.000000
14682.800746	0.120048	0.590103	-0.005873	88.647804	148.867737	-161.635315	-0.291260	0.000000	-1.004171	0.000000	0.000000	0.000000	-0.000000	-0.000002	-0.000000	0.000000	0.000000	4.000000	22.000000	0.000000
14682.804079	0.120048	0.590103	-0.005873	88.656662	148.525604	-161.971237	-0.293629	0.000000	-1.002394	0.000000	0.000000	0.000000	-0.000000	-0.000002	-0.000000	0.000000	0.000000	4.000000	22.000000	0.000000
14682.807412	0.120048	0.590103	-0.005873	88.656662	148.525604	-161.971237	-0.293629	0.000000	-1.002394	0.000000	0.000000	0.000000	-0.000000	-0.000002	-0.000000	0.000000	0.000000	4.000000	22.000000	0.000000
14682.810746	0.119990	0.589769	-0.005918	88.656662	148.525604	-161.971237	-0.293629	0.000000	-1.002394	0.000000	0.000000	0.000000	-0.017413	-0.100179	-0.013724	0.000000	0.000000	4.000000	22.000000	0.000000
14682.814079	0.119990	0.589769	-0.005918	88.645493	149.141479	-161.347992	-0.293629	0.000000	-1.002394	0.000000	0.000000	0.000000	-0.017413	-0.100179	-0.013724	0.000000	0.000000	4.000000	22.000000	0.000000
14682.817412	0.119990	0.589769	-0.005918	88.645493	149.141479	-161.347992	-0.293629	0.000000	-1.002394	0.000000	0.000000	0.000000	-0.017413	-0.100179	-0.013724	0.000000	0.000000	4.000000	22.000000	0.000000
14682.820746	0.119990	0.589769	-0.005918	88.645493	149.141479	-161.347992	-0.293629	0.000000	-1.002394	0.000000	0.000000	0.000000	-0.017413	-0.100179	-0.013724	0.000000	0.000000	4.000000	22.000000	0.000000
14682.824079	0.119783	0.589224	-0.006091	88.623428	150.074051	-160.398987	-0.295916	0.000000	-0.999492	0.000000	0.000000	0.000000	-0.061907	-0.163338	-0.051773	0.000000	0.000000	4.000000	22.000000	0.000000
14682.827412	0.119783	0.589224	-0.006091	88.623428	150.074051	-160.398987	-0.295916	0.000000	-0.999492	0.000000	0.000000	0.000000	-0.061907	-0.163338	-0.051773	0.000000	0.000000	4.000000	22.000000	0.000000
14682.830746	0.119783	0.589224	-0.006091	88.623428	150.074051	-160.398987	-0.295916	0.000000	-0.999492	0.000000	0.000000	0.000000	-0.061907	-0.163338	-0.051773	0.000000	0.000000	4.000000	22.000000	0.000000
14682.834079	0.119783	0.589224	-0.006091	88.603806	150.860672	-159.601196	-0.304545	0.000000	-0.989174	0.000000	0.000000	0.000000	-0.061907	-0.163338	-0.051773	0.000000	0.000000	4.000000	22.000000	0.000000
14682.837412	0.119686	0.588981	-0.006199	88.603806	150.860672	-159.601196	-0.304545	0.000000	-0.989174	0.000000	0.000000	0.000000	-0.029225	-0.072904	-0.032390	0.000000	0.000000	4.000000	22.000000	0.000000
14682.840746	0.119686	0.588981	-0.006199	88.603806	150.860672	-159.601196	-0.304545	0.000000	-0.989174	0.000000	0.000000	0.000000	-0.029225	-0.072904	-0.032390	0.000000	0.000000	4.000000	22.000000	0.000000
14682.844079	0.119686	0.588981	-0.006199	88.594582	151.222168	-159.230942	-0.309943	0.000000	-0.984303	0.000000	0.000000	0.000000	-0.029225	-0.072904	-0.032390	0.000000	0.000000	4.000000	22.000000	0.000000
14682.847412	0.119686	0.588981	-0.006199	88.594582	151.222168	-159.230942	-0.309943	0.000000	-0.984303	0.000000	0.000000	0.000000	-0.029225	-0.072904	-0.032390	0.000000	0.000000	4.000000	22.000000	0.000000
14682.850746	0.119589	0.588808	-0.006305	88.594582	151.222168	-159.230942	-0.309943	0.000000	-0.984303	0.000000	0.000000	0.000000	-0.029043	-0.052040	-0.031739	0.000000	0.000000	4.000000	22.000000	0.000000
14682.854079	0.119589	0.588808	-0.006305	88.601563	150.981750	-159.465454	-0.309943	0.000000	-0.984303	0.000000	0.000000	0.000000	-0.029043	-0.052040	-0.031739	0.000000	0.000000	4.000000	22.000000	0.000000
14682.857412	0.119589	0.588808	-0.006305	88.601563	150.981750	-159.465454	-0.309943	0.000000	-0.984303	0.000000	0.000000	0.000000	-0.029043	-0.052040	-0.031739	0.000000	0.000000	4.000000	22.000000	0.000000
14682.860746	0.119589	0.588808	-0.006305	88.601563	150.981750	-159.465454	-0.309943	0.000000	-0.984303	0.000000	0.000000	0.000000	-0.029043	-0.052040	-0.031739	0.000000	0.000000	4.000000	22.000000	0.000000
14682.864079	0.119483	0.588528	-0.006445	88.615486	150.446854	-159.997040	-0.315233	0.000000	-0.979462	0.000000	0.000000	0.000000	-0.031809	-0.083959	-0.042221	0.000000	0.000000	4.000000	22.000000	0.000000
14682.867412	0.119483	0.588528	-0.006445	88.615486	150.446854	-159.997040	-0.315233	0.000000	-0.979462	0.000000	0.000000	0.000000	-0.031809	-0.083959	-0.042221	0.000000	0.000000	4.000000	22.000000	0.000000
14682.870746	0.119483	0.588528	-0.006445	88.615486	150.446854	-159.997040	-0.315233	0.000000	-0.979462	0.000000	0.000000	0.000000	-0.031809	-0.083959	-0.042221	0.000000	0.000000	4.000000	22.000000	0.000000
14682.874079	0.119483	0.588528	-0.006445	88.623428	150.147095	-160.296600	-0.322270	0.000000	-0.974161	0.000000	0.000000	0.000000	-0.031809	-0.083959	-0.042221	0.000000	0.000000	4.000000	22.000000	0.000000
14682.877412	0.119476	0.588466	-0.006471	88.623428	150.147095	-160.296600	-0.322270	0.000000	-0.974161	0.000000	0.000000	0.000000	-0.002033	-0.018719	-0.007666	0.000000	0.000000	4.000000	22.000000	0.000000
14682.880746	0.119476	0.588466	-0.006471	88.623428	150.147095	-160.296600	-0.322270	0.000000	-0.974161	0.000000	0.000000	0.000000	-0.002033	-0.018719	-0.007666	0.000000	0.000000	4.000000	22.000000	0.000000
14682.884079	0.119476	0.588466	-0.006471	88.622856	150.174713	-160.271667	-0.323547	0.000000	-0.973822	0.000000	0.000000	0.000000	-0.002033	-0.018719	-0.007666	0.000000	0.000000	4.000000	22.000000	0.000000
14682.887412	0.119476	0.588466	-0.006471	88.622856	150.174713	-160.271667	-0.323547	0.000000	-0.973822	0.000000	0.000000	0.000000	-0.002033	-0.018719	-0.007666	0.000000	0.000000	4.000000	22.000000	0.000000
14682.890746	0.119500	0.588440	-0.006470	88.622856	150.174713	-160.271667	-0.323547	0.000000	-0.973822	0.000000	0.000000	0.000000	0.006973	-0.007651	0.000378	0.000000	0.000000	4.000000	22.000000	0.000000
14682.894079	0.119500	0.588440	-0.006470	88.624992	150.085739	-160.363342	-0.323547	0.000000	-0.973822	0.000000	0.000000	0.000000	0.006973	-0.007651	0.000378	0.000000	0.000000	4.000000	22.000000	0.000000
14682.897412	0.119500	0.588440	-0.006470	88.624992	150.085739	-160.363342	-0.323547	0.000000	-0.973822	0.000000	0.000000	0.000000	0.006973	-0.007651	0.000378	0.000000	0.000000	4.000000	22.000000	0.000000
14682.900746	0.119500	0.588440	-0.006470	88.624992	150.085739	-160.363342	-0.323547	0.000000	-0.973822	0.000000	0.000000	0.000000	0.006973	-0.007651	0.000378	0.000000	0.000000	4.000000	22.000000	0.000000
14682.904079	0.119579	0.588470	-0.006431	88.625137	150.091278	-160.363419	-0.323484	0.000000	-0.974984	0.000000	0.000000	0.000000	0.023686	0.008993	0.011593	0.000000	0.000000	4.000000	22.000000	0.000000
14682.907412	0.119579	0.588470	-0.006431	88.625137	150.091278	-160.363419	-0.323484	0.000000	-0.974984	0.000000	0.000000	0.000000	0.023686	0.008993	0.011593	0.000000	0.000000	4.000000	22.000000	0.000000
14682.910746	0.119579	0.588470	-0.006431	88.625137	150.091278	-160.363419	-0.323484	0.000000	-0.974984	0.000000	0.000000	0.000000	0.023686	0.008993	0.011593	0.000000	0.000000	4.000000	22.000000	0.000000
14682.914079	0.119579	0.588470	-0.006431	88.627266	150.001892	-160.455460	-0.321552	0.000000	-0.978931	0.000000	0.000000	0.000000	0.023686	0.008993	0.011593	0.000000	0.000000	4.000000	22.000000	0.000000
14682.917412	0.119600	0.588470	-0.006437	88.627266	150.001892	-160.455460	-0.321552	0.000000	-0.978931	0.000000	0.000000	0.000000	0.006420	-0.000002	-0.001703	0.000000	0.000000	4.000000	22.000000	0.000000
14682.920746	0.119600	0.588470	-0.006437	88.627266	150.001892	-160.455460	-0.321552	0.000000	-0.978931	0.000000	0.000000	0.000000	0.006420	-0.000002	-0.001703	0.000000	0.000000	4.000000	22.000000	0.000000
14682.924079	0.119600	0.588470	-0.006437	88.627411	150.004578	-160.455521	-0.321836	0.000000	-0.980001	0.000000	0.000000	0.000000	0.006420	-0.000002	-0.001703	0.000000	0.000000	4.000000	22.000000	0.000000
14682.927412	0.119600	0.588470	-0.006437	88.627411	150.004578	-160.455521	-0.321836	0.000000	-0.980001	0.000000	0.000000	0.000000	0.006420	-0.000002	-0.001703	0.000000	0.000000	4.000000	22.000000	0.000000
14682.930746	0.119615	0.588477	-0.006466	88.627411	150.004578	-160.455521	-0.321836	0.000000	-0.980001	0.000000	0.000000	0.000000	0.004573	0.002104	-0.008656	0.000000	0.000000	4.000000	22.000000	0.000000
14682.934079	0.119615	0.588477	-0.006466	88.626411	150.151642	-160.312683	-0.321836	0.000000	-0.980001	0.000000	0.000000	0.000000	0.004573	0.002104	-0.008656	0.000000	0.000000	4.000000	22.000000	0.000000
14682.937412	0.119615	0.588477	-0.006466	88.626411	150.151642	-160.312683	-0.321836	0.000000	-0.980001	0.000000	0.000000	0.000000	0.004573	0.002104	-0.008656	0.000000	0.000000	4.000000	22.000000	0.000000
14682.940746	0.119615	0.588477	-0.006466	88.626411	150.151642	-160.312683	-0.321836	0.000000	-0.980001	0.000000	0.000000	0.000000	0.004573	0.002104	-0.008656	0.000000	0.000000	4.000000	22.000000	0.000000
14682.944079	0.119631	0.588461	-0.006579	88.626556	150.350998	-160.119202	-0.323279	0.000000	-0.980764	0.000000	0.000000	0.000000	0.004713	-0.004803	-0.034011	0.000000	0.000000	4.000000	22.000000	0.000000
14682.947412	0.119631	0.588461	-0.006579	88.626556	150.350998	-160.119202	-0.323279	0.000000	-0.980764	0.000000	0.000000	0.000000	0.004713	-0.004803	-0.034011	0.000000	0.000000	4.000000	22.000000	0.000000
14682.950746	0.119631	0.588461	-0.006579	88.626556	150.350998	-160.119202	-0.323279	0.000000	-0.980764	0.000000	0.000000	0.000000	0.004713	-0.004803	-0.034011	0.000000	0.000000	4.000000	22.000000	0.000000
14682.954079	0.119631	0.588461	-0.006579	88.622284	150.729355	-159.743790	-0.328947	0.000000	-0.981549	0.000000	0.000000	0.000000	0.004713	-0.004803	-0.034011	0.000000	0.000000	4.000000	22.000000	0.000000
14682.957412	0.119618	0.588406	-0.006628	88.622284	150.729355	-159.743790	-0.328947	0.000000	-0.981549	0.000000	0.000000	0.000000	-0.003883	-0.016619	-0.014621	0.000000	0.000000	4.000000	22.000000	0.000000
14682.960746	0.119618	0.588406	-0.006628	88.622284	150.729355	-159.743790	-0.328947	0.000000	-0.981549	0.000000	0.000000	0.000000	-0.003883	-0.016619	-0.014621	0.000000	0.000000	4.000000	22.000000	0.000000
14682.964079	0.119618	0.588406	-0.006628	88.624283	151.053009	-159.423416	-0.331384	0.000000	-0.980902	0.000000	0.000000	0.000000	-0.003883	-0.016619	-0.014621	0.000000	0.000000	4.000000	22.000000	0.000000
14682.967412	0.119618	0.588406	-0.006628	88.624283	151.053009	-159.423416	-0.331384	0.000000	-0.980902	0.000000	0.000000	0.000000	-0.003883	-0.016619	-0.014621	0.000000	0.000000	4.000000	22.000000	0.000000
14682.970746	0.119575	0.588336	-0.006619	88.624283	151.053009	-159.423416	-0.331384	0.000000	-0.980902	0.000000	0.000000	0.000000	-0.013024	-0.020827	0.002687	0.000000	0.000000	4.000000	22.000000	0.000000
14682.974079	0.119575	0.588336	-0.006619	88.623428	151.779297	-158.702515	-0.331384	0.000000	-0.980902	0.000000	0.000000	0.000000	-0.013024	-0.020827	0.002687	0.000000	0.000000	4.000000	22.000000	0.000000
14682.977412	0.119575	0.588336	-0.006619	88.623428	151.779297	-158.702515	-0.331384	0.000000	-0.980902	0.000000	0.000000	0.000000	-0.013024	-0.020827	0.002687	0.000000	0.000000	4.000000	22.000000	0.000000
14682.980746	0.119575	0.588336	-0.006619	88.623428	151.779297	-158.702515	-0.331384	0.000000	-0.980902	0.000000	0.000000	0.000000	-0.013024	-0.020827	0.002687	0.000000	0.000000	4.000000	22.000000	0.000000
14682.984079	0.119523	0.588158	-0.006553	88.627983	152.579330	-157.912247	-0.330936	0.000000	-0.978731	0.000000	0.000000	0.000000	-0.015396	-0.053480	0.019639	0.000000	0.000000	4.000000	22.000000	0.000000
14682.987412	0.119523	0.588158	-0.006553	88.627983	152.579330	-157.912247	-0.330936	0.000000	-0.978731	0.000000	0.000000	0.000000	-0.015396	-0.053480	0.019639	0.000000	0.000000	4.000000	22.000000	0.000000
14682.990746	0.119523	0.588158	-0.006553	88.627983	152.579330	-157.912247	-0.330936	0.000000	-0.978731	0.000000	0.000000	0.000000	-0.015396	-0.053480	0.019639	0.000000	0.000000	4.000000	22.000000	0.000000
14682.994079	0.119523	0.588158	-0.006553	88.632263	153.582367	-156.922256	-0.327663	0.000000	-0.976165	0.000000	0.000000	0.000000	-0.015396	-0.053480	0.019639	0.000000	0.000000	4.000000	22.000000	0.000000
14682.997412	0.119500	0.588042	-0.006468	88.632263	153.582367	-156.922256	-0.327663	0.000000	-0.976165	0.000000	0.000000	0.000000	-0.006949	-0.034768	0.025603	0.000000	0.000000	4.000000	22.000000	0.000000
14683.000746	0.119500	0.588042	-0.006468	88.632263	153.582367	-156.922256	-0.327663	0.000000	-0.976165	0.000000	0.000000	0.000000	-0.006949	-0.034768	0.025603	0.000000	0.000000	4.000000	22.000000	0.000000
14683.004079	0.119500	0.588042	-0.006468	88.630264	154.336060	-156.176636	-0.323396	0.000000	-0.975007	0.000000	0.000000	0.000000	-0.006949	-0.034768	0.025603	0.000000	0.000000	4.000000	22.000000	0.000000
14683.007412	0.119473	0.587908	-0.006399	88.630264	154.336060	-156.176636	-0.323396	0.000000	-0.975007	0.000000	0.000000	0.000000	-0.008251	-0.040327	0.020714	0.000000	0.000000	4.000000	22.000000	0.000000
14683.010746	0.119473	0.587908	-0.006399	88.630264	154.336060	-156.176636	-0.323396	0.000000	-0.975007	0.000000	0.000000	0.000000	-0.008251	-0.040327	0.020714	0.000000	0.000000	4.000000	22.000000	0.000000
14683.014079	0.119473	0.587908	-0.006399	88.619019	155.005981	-155.508408	-0.319944	0.000000	-0.973632	0.000000	0.000000	0.000000	-0.008251	-0.040327	0.020714	0.000000	0.000000	4.000000	22.000000	0.000000
14683.017412	0.119473	0.587908	-0.006399	88.619019	155.005981	-155.508408	-0.319944	0.000000	-0.973632	0.000000	0.000000	0.000000	-0.008251	-0.040327	0.020714	0.000000	0.000000	4.000000	22.000000	0.000000
14683.020746	0.119484	0.587755	-0.006357	88.619019	155.005981	-155.508408	-0.319944	0.000000	-0.973632	0.000000	0.000000	0.000000	0.003292	-0.045872	0.012417	0.000000	0.000000	4.000000	22.000000	0.000000
14683.024079	0.119484	0.587755	-0.006357	88.609138	155.724152	-154.796341	-0.319944	0.000000	-0.973632	0.000000	0.000000	0.000000	0.003292	-0.045872	0.012417	0.000000	0.000000	4.000000	22.000000	0.000000
14683.027412	0.119484	0.587755	-0.006357	88.609138	155.724152	-154.796341	-0.319944	0.000000	-0.973632	0.000000	0.000000	0.000000	0.003292	-0.045872	0.012417	0.000000	0.000000	4.000000	22.000000	0.000000
14683.030746	0.119484	0.587755	-0.006357	88.609138	155.724152	-154.796341	-0.319944	0.000000	-0.973632	0.000000	0.000000	0.000000	0.003292	-0.045872	0.012417	0.000000	0.000000	4.000000	22.000000	0.000000
14683.034079	0.119553	0.587468	-0.006270	88.604507	156.605286	-153.932800	-0.317874	0.000000	-0.974181	0.000000	0.000000	0.000000	0.020709	-0.086212	0.026272	0.000000	0.000000	4.000000	22.000000	0.000000
14683.037412	0.119553	0.587468	-0.006270	88.604507	156.605286	-153.932800	-0.317874	0.000000	-0.974181	0.000000	0.000000	0.000000	0.020709	-0.086212	0.026272	0.000000	0.000000	4.000000	22.000000	0.000000
14683.040746	0.119553	0.587468	-0.006270	88.604507	156.605286	-153.932800	-0.317874	0.000000	-0.974181	0.000000	0.000000	0.000000	0.020709	-0.086212	0.026272	0.000000	0.000000	4.000000	22.000000	0.000000
14683.044079	0.119553	0.587468	-0.006270	88.613228	158.055695	-152.514389	-0.313496	0.000000	-0.977632	0.000000	0.000000	0.000000	0.020709	-0.086212	0.026272	0.000000	0.000000	4.000000	22.000000	0.000000
14683.047412	0.119579	0.587322	-0.006257	88.613228	158.055695	-152.514389	-0.313496	0.000000	-0.977632	0.000000	0.000000	0.000000	0.007860	-0.043768	0.003724	0.000000	0.000000	4.000000	22.000000	0.000000
14683.050746	0.119579	0.587322	-0.006257	88.613228	158.055695	-152.514389	-0.313496	0.000000	-0.977632	0.000000	0.000000	0.000000	0.007860	-0.043768	0.003724	0.000000	0.000000	4.000000	22.000000	0.000000
14683.054079	0.119579	0.587322	-0.006257	88.629120	159.376099	-151.227463	-0.312875	0.000000	-0.978942	0.000000	0.000000	0.000000	0.007860	-0.043768	0.003724	0.000000	0.000000	4.000000	22.000000	0.000000
14683.057412	0.119579	0.587322	-0.006257	88.629120	159.376099	-151.227463	-0.312875	0.000000	-0.978942	0.000000	0.000000	0.000000	0.007860	-0.043768	0.003724	0.000000	0.000000	4.000000	22.000000	0.000000
14683.060746	0.119614	0.587213	-0.006213	88.629120	159.376099	-151.227463	-0.312875	0.000000	-0.978942	0.000000	0.000000	0.000000	0.010450	-0.032697	0.013487	0.000000	0.000000	4.000000	22.000000	0.000000
14683.064079	0.119614	0.587213	-0.006213	88.643471	160.467636	-150.164581	-0.312875	0.000000	-0.978942	0.000000	0.000000	0.000000	0.010450	-0.032697	0.013487	0.000000	0.000000	4.000000	22.000000	0.000000
14683.067412	0.119614	0.587213	-0.006213	88.643471	160.467636	-150.164581	-0.312875	0.000000	-0.978942	0.000000	0.000000	0.000000	0.010450	-0.032697	0.013487	0.000000	0.000000	4.000000	22.000000	0.000000
14683.070746	0.119614	0.587213	-0.006213	88.643471	160.467636	-150.164581	-0.312875	0.000000	-0.978942	0.000000	0.000000	0.000000	0.010450	-0.032697	0.013487	0.000000	0.000000	4.000000	22.000000	0.000000
14683.074079	0.119637	0.587046	-0.006125	88.658562	161.380890	-149.274612	-0.310627	0.000000	-0.980684	0.000000	0.000000	0.000000	0.006961	-0.050127	0.026244	0.000000	0.000000	4.000000	22.000000	0.000000
14683.077412	0.119637	0.587046	-0.006125	88.658562	161.380890	-149.274612	-0.310627	0.000000	-0.980684	0.000000	0.000000	0.000000	0.006961	-0.050127	0.026244	0.000000	0.000000	4.000000	22.000000	0.000000
14683.080746	0.119637	0.587046	-0.006125	88.658562	161.380890	-149.274612	-0.310627	0.000000	-0.980684	0.000000	0.000000	0.000000	0.006961	-0.050127	0.026244	0.000000	0.000000	4.000000	22.000000	0.000000
14683.084079	0.119637	0.587046	-0.006125	88.668221	162.087311	-148.579803	-0.306253	0.000000	-0.981844	0.000000	0.000000	0.000000	0.006961	-0.050127	0.026244	0.000000	0.000000	4.000000	22.000000	0.000000
14683.087412	0.119634	0.587024	-0.006050	88.668221	162.087311	-148.579803	-0.306253	0.000000	-0.981844	0.000000	0.000000	0.000000	-0.000897	-0.006359	0.022544	0.000000	0.000000	4.000000	22.000000	0.000000
14683.090746	0.119634	0.587024	-0.006050	88.668221	162.087311	-148.579803	-0.306253	0.000000	-0.981844	0.000000	0.000000	0.000000	-0.000897	-0.006359	0.022544	0.000000	0.000000	4.000000	22.000000	0.000000
14683.094079	0.119634	0.587024	-0.006050	88.671013	162.272369	-148.393890	-0.302496	0.000000	-0.981695	0.000000	0.000000	0.000000	-0.000897	-0.006359	0.022544	0.000000	0.000000	4.000000	22.000000	0.000000
14683.097412	0.119614	0.587022	-0.005953	88.671013	162.272369	-148.393890	-0.302496	0.000000	-0.981695	0.000000	0.000000	0.000000	-0.006029	-0.000835	0.029136	0.000000	0.000000	4.000000	22.000000	0.000000
14683.100746	0.119614	0.587022	-0.005953	88.671013	162.272369	-148.393890	-0.302496	0.000000	-0.981695	0.000000	0.000000	0.000000	-0.006029	-0.000835	0.029136	0.000000	0.000000	4.000000	22.000000	0.000000
14683.104079	0.119614	0.587022	-0.005953	88.676323	162.123917	-148.539703	-0.297640	0.000000	-0.980689	0.000000	0.000000	0.000000	-0.006029	-0.000835	0.029136	0.000000	0.000000	4.000000	22.000000	0.000000
14683.107412	0.119614	0.587022	-0.005953	88.676323	162.123917	-148.539703	-0.297640	0.000000	-0.980689	0.000000	0.000000	0.000000	-0.006029	-0.000835	0.029136	0.000000	0.000000	4.000000	22.000000	0.000000
14683.110746	0.119603	0.587033	-0.005908	88.676323	162.123917	-148.539703	-0.297640	0.000000	-0.980689	0.000000	0.000000	0.000000	-0.003288	0.003411	0.013539	0.000000	0.000000	4.000000	22.000000	0.000000
14683.114079	0.119603	0.587033	-0.005908	88.681511	161.976730	-148.686890	-0.297640	0.000000	-0.980689	0.000000	0.000000	0.000000	-0.003288	0.003411	0.013539	0.000000	0.000000	4.000000	22.000000	0.000000
14683.117412	0.119603	0.587033	-0.005908	88.681511	161.976730	-148.686890	-0.297640	0.000000	-0.980689	0.000000	0.000000	0.000000	-0.003288	0.003411	0.013539	0.000000	0.000000	4.000000	22.000000	0.000000
14683.120746	0.119603	0.587033	-0.005908	88.681511	161.976730	-148.686890	-0.297640	0.000000	-0.980689	0.000000	0.000000	0.000000	-0.003288	0.003411	0.013539	0.000000	0.000000	4.000000	22.000000	0.000000
14683.124079	0.119629	0.587144	-0.005810	88.691940	161.676544	-148.984497	-0.295383	0.000000	-0.980141	0.000000	0.000000	0.000000	0.007773	0.033174	0.029331	0.000000	0.000000	4.000000	22.000000	0.000000
14683.127412	0.119629	0.587144	-0.005810	88.691940	161.676544	-148.984497	-0.295383	0.000000	-0.980141	0.000000	0.000000	0.000000	0.007773	0.033174	0.029331	0.000000	0.000000	4.000000	22.000000	0.000000
14683.130746	0.119629	0.587144	-0.005810	88.691940	161.676544	-148.984497	-0.295383	0.000000	-0.980141	0.000000	0.000000	0.000000	0.007773	0.033174	0.029331	0.000000	0.000000	4.000000	22.000000	0.000000
14683.134079	0.119629	0.587144	-0.005810	88.699898	161.452988	-149.210754	-0.290495	0.000000	-0.981437	0.000000	0.000000	0.000000	0.007773	0.033174	0.029331	0.000000	0.000000	4.000000	22.000000	0.000000
14683.137412	0.119640	0.587224	-0.005768	88.699898	161.452988	-149.210754	-0.290495	0.000000	-0.981437	0.000000	0.000000	0.000000	0.003340	0.024247	0.012602	0.000000	0.000000	4.000000	22.000000	0.000000
14683.140746	0.119640	0.587224	-0.005768	88.699898	161.452988	-149.210754	-0.290495	0.000000	-0.981437	0.000000	0.000000	0.000000	0.003340	0.024247	0.012602	0.000000	0.000000	4.000000	22.000000	0.000000
14683.144079	0.119640	0.587224	-0.005768	88.713814	161.134323	-149.530975	-0.288394	0.000000	-0.981993	0.000000	0.000000	0.000000	0.003340	0.024247	0.012602	0.000000	0.000000	4.000000	22.000000	0.000000
14683.147412	0.119640	0.587224	-0.005768	88.713814	161.134323	-149.530975	-0.288394	0.000000	-0.981993	0.000000	0.000000	0.000000	0.003340	0.024247	0.012602	0.000000	0.000000	4.000000	22.000000	0.000000
14683.150746	0.119666	0.587312	-0.005755	88.713814	161.134323	-149.530975	-0.288394	0.000000	-0.981993	0.000000	0.000000	0.000000	0.007927	0.026367	0.003947	0.000000	0.000000	4.000000	22.000000	0.000000
14683.154079	0.119666	0.587312	-0.005755	88.727737	160.811661	-149.858154	-0.288394	0.000000	-0.981993	0.000000	0.000000	0.000000	0.007927	0.026367	0.003947	0.000000	0.000000	4.000000	22.000000	0.000000
14683.157412	0.119666	0.587312	-0.005755	88.727737	160.811661	-149.858154	-0.288394	0.000000	-0.981993	0.000000	0.000000	0.000000	0.007927	0.026367	0.003947	0.000000	0.000000	4.000000	22.000000	0.000000
14683.160746	0.119666	0.587312	-0.005755	88.727737	160.811661	-149.858154	-0.288394	0.000000	-0.981993	0.000000	0.000000	0.000000	0.007927	0.026367	0.003947	0.000000	0.000000	4.000000	22.000000	0.000000
14683.164079	0.119688	0.587546	-0.005760	88.738243	160.496292	-150.176392	-0.287737	0.000000	-0.983315	0.000000	0.000000	0.000000	0.006483	0.070177	-0.001495	0.000000	0.000000	4.000000	22.000000	0.000000
14683.167412	0.119688	0.587546	-0.005760	88.738243	160.496292	-150.176392	-0.287737	0.000000	-0.983315	0.000000	0.000000	0.000000	0.006483	0.070177	-0.001495	0.000000	0.000000	4.000000	22.000000	0.000000
14683.170746	0.119688	0.587546	-0.005760	88.738243	160.496292	-150.176392	-0.287737	0.000000	-0.983315	0.000000	0.000000	0.000000	0.006483	0.070177	-0.001495	0.000000	0.000000	4.000000	22.000000	0.000000
14683.174079	0.119688	0.587546	-0.005760	88.748367	160.172821	-150.499847	-0.287986	0.000000	-0.984395	0.000000	0.000000	0.000000	0.006483	0.070177	-0.001495	0.000000	0.000000	4.000000	22.000000	0.000000
14683.177412	0.119682	0.587623	-0.005780	88.748367	160.172821	-150.499847	-0.287986	0.000000	-0.984395	0.000000	0.000000	0.000000	-0.001642	0.022954	-0.006197	0.000000	0.000000	4.000000	22.000000	0.000000
14683.180746	0.119682	0.587623	-0.005780	88.748367	160.172821	-150.499847	-0.287986	0.000000	-0.984395	0.000000	0.000000	0.000000	-0.001642	0.022954	-0.006197	0.000000	0.000000	4.000000	22.000000	0.000000
14683.184079	0.119682	0.587623	-0.005780	88.756363	159.929398	-150.745956	-0.289019	0.000000	-0.984122	0.000000	0.000000	0.000000	-0.001642	0.022954	-0.006197	0.000000	0.000000	4.000000	22.000000	0.000000
14683.187412	0.119682	0.587623	-0.005780	88.756363	159.929398	-150.745956	-0.289019	0.000000	-0.984122	0.000000	0.000000	0.000000	-0.001642	0.022954	-0.006197	0.000000	0.000000	4.000000	22.000000	0.000000
14683.190746	0.119705	0.587692	-0.005784	88.756363	159.929398	-150.745956	-0.289019	0.000000	-0.984122	0.000000	0.000000	0.000000	0.006627	0.020850	-0.000957	0.000000	0.000000	4.000000	22.000000	0.000000
14683.194079	0.119705	0.587692	-0.005784	88.761406	159.766449	-150.911789	-0.289019	0.000000	-0.984122	0.000000	0.000000	0.000000	0.006627	0.020850	-0.000957	0.000000	0.000000	4.000000	22.000000	0.000000
14683.197412	0.119705	0.587692	-0.005784	88.761406	159.766449	-150.911789	-0.289019	0.000000	-0.984122	0.000000	0.000000	0.000000	0.006627	0.020850	-0.000957	0.000000	0.000000	4.000000	22.000000	0.000000
14683.200746	0.119705	0.587692	-0.005784	88.761406	159.766449	-150.911789	-0.289019	0.000000	-0.984122	0.000000	0.000000	0.000000	0.006627	0.020850	-0.000957	0.000000	0.000000	4.000000	22.000000	0.000000
14683.204079	0.119712	0.587801	-0.005840	88.766472	159.599411	-151.078918	-0.289178	0.000000	-0.985226	0.000000	0.000000	0.000000	0.002392	0.032721	-0.016925	0.000000	0.000000	4.000000	22.000000	0.000000
14683.207412	0.119712	0.587801	-0.005840	88.766472	159.599411	-151.078918	-0.289178	0.000000	-0.985226	0.000000	0.000000	0.000000	0.002392	0.032721	-0.016925	0.000000	0.000000	4.000000	22.000000	0.000000
14683.210746	0.119712	0.587801	-0.005840	88.766472	159.599411	-151.078918	-0.289178	0.000000	-0.985226	0.000000	0.000000	0.000000	0.002392	0.032721	-0.016925	0.000000	0.000000	4.000000	22.000000	0.000000
14683.214079	0.119712	0.587801	-0.005840	88.766472	159.599411	-151.078918	-0.291999	0.000000	-0.985625	0.000000	0.000000	0.000000	0.002392	0.032721	-0.016925	0.000000	0.000000	4.000000	22.000000	0.000000
14683.217412	0.119706	0.587808	-0.005863	88.766472	159.599411	-151.078918	-0.291999	0.000000	-0.985625	0.000000	0.000000	0.000000	-0.001843	0.002122	-0.006948	0.000000	0.000000	4.000000	22.000000	0.000000
14683.220746	0.119706	0.587808	-0.005863	88.766472	159.599411	-151.078918	-0.291999	0.000000	-0.985625	0.000000	0.000000	0.000000	-0.001843	0.002122	-0.006948	0.000000	0.000000	4.000000	22.000000	0.000000
14683.224079	0.119706	0.587808	-0.005863	88.766472	159.596680	-151.078842	-0.293157	0.000000	-0.985318	0.000000	0.000000	0.000000	-0.001843	0.002122	-0.006948	0.000000	0.000000	4.000000	22.000000	0.000000
14683.227412	0.119706	0.587808	-0.005863	88.766472	159.596680	-151.078842	-0.293157	0.000000	-0.985318	0.000000	0.000000	0.000000	-0.001843	0.002122	-0.006948	0.000000	0.000000	4.000000	22.000000	0.000000
14683.230746	0.119668	0.587804	-0.005920	88.766472	159.596680	-151.078842	-0.293157	0.000000	-0.985318	0.000000	0.000000	0.000000	-0.011408	-0.001324	-0.017072	0.000000	0.000000	4.000000	22.000000	0.000000
14683.234079	0.119668	0.587804	-0.005920	88.760307	159.694809	-150.976349	-0.293157	0.000000	-0.985318	0.000000	0.000000	0.000000	-0.011408	-0.001324	-0.017072	0.000000	0.000000	4.000000	22.000000	0.000000
14683.237412	0.119668	0.587804	-0.005920	88.760307	159.694809	-150.976349	-0.293157	0.000000	-0.985318	0.000000	0.000000	0.000000	-0.011408	-0.001324	-0.017072	0.000000	0.000000	4.000000	22.000000	0.000000
14683.240746	0.119668	0.587804	-0.005920	88.760307	159.694809	-150.976349	-0.293157	0.000000	-0.985318	0.000000	0.000000	0.000000	-0.011408	-0.001324	-0.017072	0.000000	0.000000	4.000000	22.000000	0.000000
14683.244079	0.119624	0.587737	-0.006003	88.752747	159.943176	-150.728043	-0.296002	0.000000	-0.983416	0.000000	0.000000	0.000000	-0.013445	-0.020033	-0.024766	0.000000	0.000000	4.000000	22.000000	0.000000
14683.247412	0.119624	0.587737	-0.006003	88.752747	159.943176	-150.728043	-0.296002	0.000000	-0.983416	0.000000	0.000000	0.000000	-0.013445	-0.020033	-0.024766	0.000000	0.000000	4.000000	22.000000	0.000000
14683.250746	0.119624	0.587737	-0.006003	88.752747	159.943176	-150.728043	-0.296002	0.000000	-0.983416	0.000000	0.000000	0.000000	-0.013445	-0.020033	-0.024766	0.000000	0.000000	4.000000	22.000000	0.000000
14683.254079	0.119624	0.587737	-0.006003	88.744774	160.185394	-150.482773	-0.300130	0.000000	-0.981176	0.000000	0.000000	0.000000	-0.013445	-0.020033	-0.024766	0.000000	0.000000	4.000000	22.000000	0.000000
14683.257412	0.119583	0.587689	-0.006069	88.744774	160.185394	-150.482773	-0.300130	0.000000	-0.981176	0.000000	0.000000	0.000000	-0.012149	-0.014489	-0.019889	0.000000	0.000000	4.000000	22.000000	0.000000
14683.260746	0.119583	0.587689	-0.006069	88.744774	160.185394	-150.482773	-0.300130	0.000000	-0.981176	0.000000	0.000000	0.000000	-0.012149	-0.014489	-0.019889	0.000000	0.000000	4.000000	22.000000	0.000000
14683.264079	0.119583	0.587689	-0.006069	88.734833	160.505432	-150.160324	-0.303445	0.000000	-0.979151	0.000000	0.000000	0.000000	-0.012149	-0.014489	-0.019889	0.000000	0.000000	4.000000	22.000000	0.000000
14683.267412	0.119583	0.587689	-0.006069	88.734833	160.505432	-150.160324	-0.303445	0.000000	-0.979151	0.000000	0.000000	0.000000	-0.012149	-0.014489	-0.019889	0.000000	0.000000	4.000000	22.000000	0.000000
14683.270746	0.119544	0.587615	-0.006128	88.734833	160.505432	-150.160324	-0.303445	0.000000	-0.979151	0.000000	0.000000	0.000000	-0.011601	-0.022161	-0.017827	0.000000	0.000000	4.000000	22.000000	0.000000
14683.274079	0.119544	0.587615	-0.006128	88.726204	160.762344	-149.900513	-0.303445	0.000000	-0.979151	0.000000	0.000000	0.000000	-0.011601	-0.022161	-0.017827	0.000000	0.000000	4.000000	22.000000	0.000000
14683.277412	0.119544	0.587615	-0.006128	88.726204	160.762344	-149.900513	-0.303445	0.000000	-0.979151	0.000000	0.000000	0.000000	-0.011601	-0.022161	-0.017827	0.000000	0.000000	4.000000	22.000000	0.000000
14683.280746	0.119544	0.587615	-0.006128	88.726204	160.762344	-149.900513	-0.303445	0.000000	-0.979151	0.000000	0.000000	0.000000	-0.011601	-0.022161	-0.017827	0.000000	0.000000	4.000000	22.000000	0.000000
14683.284079	0.119473	0.587461	-0.006224	88.725128	160.701431	-149.956924	-0.306416	0.000000	-0.977217	0.000000	0.000000	0.000000	-0.021359	-0.046387	-0.028721	0.000000	0.000000	4.000000	22.000000	0.000000
14683.287412	0.119473	0.587461	-0.006224	88.725128	160.701431	-149.956924	-0.306416	0.000000	-0.977217	0.000000	0.000000	0.000000	-0.021359	-0.046387	-0.028721	0.000000	0.000000	4.000000	22.000000	0.000000
14683.290746	0.119473	0.587461	-0.006224	88.725128	160.701431	-149.956924	-0.306416	0.000000	-0.977217	0.000000	0.000000	0.000000	-0.021359	-0.046387	-0.028721	0.000000	0.000000	4.000000	22.000000	0.000000
14683.294079	0.119473	0.587461	-0.006224	88.730354	160.551392	-150.101440	-0.311203	0.000000	-0.973658	0.000000	0.000000	0.000000	-0.021359	-0.046387	-0.028721	0.000000	0.000000	4.000000	22.000000	0.000000
14683.297412	0.119424	0.587398	-0.006238	88.730354	160.551392	-150.101440	-0.311203	0.000000	-0.973658	0.000000	0.000000	0.000000	-0.014886	-0.018697	-0.004307	0.000000	0.000000	4.000000	22.000000	0.000000
14683.300746	0.119424	0.587398	-0.006238	88.730354	160.551392	-150.101440	-0.311203	0.000000	-0.973658	0.000000	0.000000	0.000000	-0.014886	-0.018697	-0.004307	0.000000	0.000000	4.000000	22.000000	0.000000
14683.304079	0.119424	0.587398	-0.006238	88.745552	160.081406	-150.563019	-0.311921	0.000000	-0.971177	0.000000	0.000000	0.000000	-0.014886	-0.018697	-0.004307	0.000000	0.000000	4.000000	22.000000	0.000000
14683.307412	0.119424	0.587398	-0.006238	88.745552	160.081406	-150.563019	-0.311921	0.000000	-0.971177	0.000000	0.000000	0.000000	-0.014886	-0.018697	-0.004307	0.000000	0.000000	4.000000	22.000000	0.000000
14683.310746	0.119353	0.587336	-0.006247	88.745552	160.081406	-150.563019	-0.311921	0.000000	-0.971177	0.000000	0.000000	0.000000	-0.021307	-0.018707	-0.002611	0.000000	0.000000	4.000000	22.000000	0.000000
14683.314079	0.119353	0.587336	-0.006247	88.770279	159.099091	-151.533737	-0.311921	0.000000	-0.971177	0.000000	0.000000	0.000000	-0.021307	-0.018707	-0.002611	0.000000	0.000000	4.000000	22.000000	0.000000
14683.317412	0.119353	0.587336	-0.006247	88.770279	159.099091	-151.533737	-0.311921	0.000000	-0.971177	0.000000	0.000000	0.000000	-0.021307	-0.018707	-0.002611	0.000000	0.000000	4.000000	22.000000	0.000000
14683.320746	0.119353	0.587336	-0.006247	88.770279	159.099091	-151.533737	-0.311921	0.000000	-0.971177	0.000000	0.000000	0.000000	-0.021307	-0.018707	-0.002611	0.000000	0.000000	4.000000	22.000000	0.000000
14683.324079	0.119187	0.587237	-0.006266	88.804169	157.526489	-153.091431	-0.312356	0.000000	-0.967626	0.000000	0.000000	0.000000	-0.049581	-0.029776	-0.005603	0.000000	0.000000	4.000000	22.000000	0.000000
14683.327412	0.119187	0.587237	-0.006266	88.804169	157.526489	-153.091431	-0.312356	0.000000	-0.967626	0.000000	0.000000	0.000000	-0.049581	-0.029776	-0.005603	0.000000	0.000000	4.000000	22.000000	0.000000
14683.330746	0.119187	0.587237	-0.006266	88.804169	157.526489	-153.091431	-0.312356	0.000000	-0.967626	0.000000	0.000000	0.000000	-0.049581	-0.029776	-0.005603	0.000000	0.000000	4.000000	22.000000	0.000000
14683.334079	0.119187	0.587237	-0.006266	88.838203	155.723221	-154.875748	-0.313290	0.000000	-0.959362	0.000000	0.000000	0.000000	-0.049581	-0.029776	-0.005603	0.000000	0.000000	4.000000	22.000000	0.000000
14683.337412	0.119121	0.587193	-0.006258	88.838203	155.723221	-154.875748	-0.313290	0.000000	-0.959362	0.000000	0.000000	0.000000	-0.020012	-0.013169	0.002261	0.000000	0.000000	4.000000	22.000000	0.000000
14683.340746	0.119121	0.587193	-0.006258	88.838203	155.723221	-154.875748	-0.313290	0.000000	-0.959362	0.000000	0.000000	0.000000	-0.020012	-0.013169	0.002261	0.000000	0.000000	4.000000	22.000000	0.000000
14683.344079	0.119121	0.587193	-0.006258	88.874298	153.898148	-156.690414	-0.312913	0.000000	-0.956027	0.000000	0.000000	0.000000	-0.020012	-0.013169	0.002261	0.000000	0.000000	4.000000	22.000000	0.000000
14683.347412	0.119121	0.587193	-0.006258	88.874298	153.898148	-156.690414	-0.312913	0.000000	-0.956027	0.000000	0.000000	0.000000	-0.020012	-0.013169	0.002261	0.000000	0.000000	4.000000	22.000000	0.000000
14683.350746	0.119056	0.587193	-0.006241	88.874298	153.898148	-156.690414	-0.312913	0.000000	-0.956027	0.000000	0.000000	0.000000	-0.019268	-0.000008	0.005088	0.000000	0.000000	4.000000	22.000000	0.000000
14683.354079	0.119056	0.587193	-0.006241	88.907471	152.404373	-158.181229	-0.312913	0.000000	-0.956027	0.000000	0.000000	0.000000	-0.019268	-0.000008	0.005088	0.000000	0.000000	4.000000	22.000000	0.000000
14683.357412	0.119056	0.587193	-0.006241	88.907471	152.404373	-158.181229	-0.312913	0.000000	-0.956027	0.000000	0.000000	0.000000	-0.019268	-0.000008	0.005088	0.000000	0.000000	4.000000	22.000000	0.000000
14683.360746	0.119056	0.587193	-0.006241	88.907471	152.404373	-158.181229	-0.312913	0.000000	-0.956027	0.000000	0.000000	0.000000	-0.019268	-0.000008	0.005088	0.000000	0.000000	4.000000	22.000000	0.000000
14683.364079	0.119021	0.587232	-0.006289	88.941116	150.886063	-159.697922	-0.312065	0.000000	-0.952816	0.000000	0.000000	0.000000	-0.010634	0.011857	-0.014266	0.000000	0.000000	4.000000	22.000000	0.000000
14683.367412	0.119021	0.587232	-0.006289	88.941116	150.886063	-159.697922	-0.312065	0.000000	-0.952816	0.000000	0.000000	0.000000	-0.010634	0.011857	-0.014266	0.000000	0.000000	4.000000	22.000000	0.000000
14683.370746	0.119021	0.587232	-0.006289	88.941116	150.886063	-159.697922	-0.312065	0.000000	-0.952816	0.000000	0.000000	0.000000	-0.010634	0.011857	-0.014266	0.000000	0.000000	4.000000	22.000000	0.000000
14683.374079	0.119021	0.587232	-0.006289	88.982010	148.676178	-161.899780	-0.314443	0.000000	-0.951043	0.000000	0.000000	0.000000	-0.010634	0.011857	-0.014266	0.000000	0.000000	4.000000	22.000000	0.000000
14683.377412	0.119013	0.587265	-0.006319	88.982010	148.676178	-161.899780	-0.314443	0.000000	-0.951043	0.000000	0.000000	0.000000	-0.002380	0.009762	-0.009012	0.000000	0.000000	4.000000	22.000000	0.000000
14683.380746	0.119013	0.587265	-0.006319	88.982010	148.676178	-161.899780	-0.314443	0.000000	-0.951043	0.000000	0.000000	0.000000	-0.002380	0.009762	-0.009012	0.000000	0.000000	4.000000	22.000000	0.000000
14683.384079	0.119013	0.587265	-0.006319	89.017624	146.687073	-163.887482	-0.315944	0.000000	-0.950646	0.000000	0.000000	0.000000	-0.002380	0.009762	-0.009012	0.000000	0.000000	4.000000	22.000000	0.000000
14683.387412	0.119013	0.587265	-0.006319	89.017624	146.687073	-163.887482	-0.315944	0.000000	-0.950646	0.000000	0.000000	0.000000	-0.002380	0.009762	-0.009012	0.000000	0.000000	4.000000	22.000000	0.000000
14683.390746	0.118977	0.587304	-0.006366	89.017624	146.687073	-163.887482	-0.315944	0.000000	-0.950646	0.000000	0.000000	0.000000	-0.010633	0.011864	-0.014269	0.000000	0.000000	4.000000	22.000000	0.000000
14683.394079	0.118977	0.587304	-0.006366	89.047142	145.000031	-165.561295	-0.315944	0.000000	-0.950646	0.000000	0.000000	0.000000	-0.010633	0.011864	-0.014269	0.000000	0.000000	4.000000	22.000000	0.000000
14683.397412	0.118977	0.587304	-0.006366	89.047142	145.000031	-165.561295	-0.315944	0.000000	-0.950646	0.000000	0.000000	0.000000	-0.010633	0.011864	-0.014269	0.000000	0.000000	4.000000	22.000000	0.000000
14683.400746	0.118977	0.587304	-0.006366	89.047142	145.000031	-165.561295	-0.315944	0.000000	-0.950646	0.000000	0.000000	0.000000	-0.010633	0.011864	-0.014269	0.000000	0.000000	4.000000	22.000000	0.000000
14683.404079	0.118834	0.587439	-0.006390	89.083366	143.505081	-167.050705	-0.318323	0.000000	-0.948874	0.000000	0.000000	0.000000	-0.043074	0.040328	-0.007107	0.000000	0.000000	4.000000	22.000000	0.000000
14683.407412	0.118834	0.587439	-0.006390	89.083366	143.505081	-167.050705	-0.318323	0.000000	-0.948874	0.000000	0.000000	0.000000	-0.043074	0.040328	-0.007107	0.000000	0.000000	4.000000	22.000000	0.000000
14683.410746	0.118834	0.587439	-0.006390	89.083366	143.505081	-167.050705	-0.318323	0.000000	-0.948874	0.000000	0.000000	0.000000	-0.043074	0.040328	-0.007107	0.000000	0.000000	4.000000	22.000000	0.000000
14683.414079	0.118834	0.587439	-0.006390	89.127098	142.112320	-168.443268	-0.319507	0.000000	-0.941695	0.000000	0.000000	0.000000	-0.043074	0.040328	-0.007107	0.000000	0.000000	4.000000	22.000000	0.000000
14683.417412	0.118737	0.587522	-0.006411	89.127098	142.112320	-168.443268	-0.319507	0.000000	-0.941695	0.000000	0.000000	0.000000	-0.029143	0.025036	-0.006381	0.000000	1.000000	4.000000	22.000000	0.000000
14683.420746	0.118737	0.587522	-0.006411	89.127098	142.112320	-168.443268	-0.319507	0.000000	-0.941695	0.000000	0.000000	0.000000	-0.029143	0.025036	-0.006381	0.000000	1.000000	4.000000	22.000000	0.000000
