# Supplementary material for: Haptic Guidance Needs to Be Intuitive Not Just Informative to Improve Human Motor Accuracy
Source: PLoS One. 2016 Mar 16;11(3):e0150912. doi: 10.1371/journal.pone.0150912 (PMC4794196; doi:10.1371/journal.pone.0150912)
Supplement: S1 Data — (ZIP) [file pone.0150912.s001.zip › Subject6/exp1_0023.txt]

Time	PosX	PosY	PosZ	RotX	RotY	RotZ	ForceX	ForceY	ForceZ	MomentX	MomentY	MomentZ	VelocityX	VelocityY	VelocityZ	CalibratedWeight	ButtonDown	Condition	Trial	Visual
14685.374079	0.000921	0.497489	0.246839	81.116287	78.472458	122.192467	4.627313	0.000000	-1.894193	0.000000	0.000000	0.000000	-0.030054	-0.039568	0.016645	0.000000	1.000000	4.000000	23.000000	1.000000
14685.377412	0.000921	0.497489	0.246839	81.116287	78.472458	122.192467	4.627313	0.000000	-1.894193	0.000000	0.000000	0.000000	-0.030054	-0.039568	0.016645	0.000000	1.000000	4.000000	23.000000	1.000000
14685.380746	0.000921	0.497489	0.246839	81.116287	78.472458	122.192467	4.627313	0.000000	-1.894193	0.000000	0.000000	0.000000	-0.030054	-0.039568	0.016645	0.000000	1.000000	4.000000	23.000000	1.000000
14685.384079	0.002457	0.497090	0.246603	81.029243	78.962105	122.555260	4.628121	0.000000	-1.892220	0.000000	0.000000	0.000000	0.460957	-0.119701	-0.070754	0.000000	1.000000	4.000000	23.000000	1.000000
14685.387412	0.002457	0.497090	0.246603	81.029243	78.962105	122.555260	4.628121	0.000000	-1.892220	0.000000	0.000000	0.000000	0.000000	-0.000003	-0.000002	0.000000	1.000000	4.000000	23.000000	1.000000
14685.390746	0.002457	0.497090	0.246603	81.029243	78.962105	122.555260	4.628121	0.000000	-1.892220	0.000000	0.000000	0.000000	0.000000	-0.000003	-0.000002	0.000000	1.000000	4.000000	23.000000	1.000000
14685.394079	0.002457	0.497090	0.246603	80.911308	79.394165	122.739441	4.617336	0.000000	-1.918385	0.000000	0.000000	0.000000	0.000000	-0.000003	-0.000002	0.000000	1.000000	4.000000	23.000000	1.000000
14685.397412	0.003692	0.496803	0.246295	80.911308	79.394165	122.739441	4.617336	0.000000	-1.918385	0.000000	0.000000	0.000000	0.370364	-0.086118	-0.092393	0.000000	1.000000	4.000000	23.000000	1.000000
14685.400746	0.003692	0.496803	0.246295	80.911308	79.394165	122.739441	4.617336	0.000000	-1.918385	0.000000	0.000000	0.000000	0.370364	-0.086118	-0.092393	0.000000	1.000000	4.000000	23.000000	1.000000
14685.404079	0.003692	0.496803	0.246295	80.949654	79.553841	122.782204	4.608253	0.000000	-1.940104	0.000000	0.000000	0.000000	0.370364	-0.086118	-0.092393	0.000000	1.000000	4.000000	23.000000	1.000000
14685.407412	0.003692	0.496803	0.246295	80.949654	79.553841	122.782204	4.608253	0.000000	-1.940104	0.000000	0.000000	0.000000	0.370364	-0.086118	-0.092393	0.000000	1.000000	4.000000	23.000000	1.000000
14685.410746	0.004558	0.496882	0.245983	80.949654	79.553841	122.782204	4.608253	0.000000	-1.940104	0.000000	0.000000	0.000000	0.259879	0.023711	-0.093772	0.000000	1.000000	4.000000	23.000000	1.000000
14685.414079	0.004558	0.496882	0.245983	81.236458	80.028252	122.928352	4.608253	0.000000	-1.940104	0.000000	0.000000	0.000000	0.259879	0.023711	-0.093772	0.000000	1.000000	4.000000	23.000000	1.000000
14685.417412	0.006022	0.496715	0.245391	81.236458	80.028252	122.928352	4.608253	0.000000	-1.940104	0.000000	0.000000	0.000000	0.439114	-0.050271	-0.177683	0.000000	1.000000	4.000000	23.000000	1.000000
14685.420746	0.006022	0.496715	0.245391	81.236458	80.028252	122.928352	4.608253	0.000000	-1.940104	0.000000	0.000000	0.000000	0.439114	-0.050271	-0.177683	0.000000	1.000000	4.000000	23.000000	1.000000
14685.424079	0.006022	0.496715	0.245391	81.683693	80.571808	123.026779	4.589918	0.000000	-1.983092	0.000000	0.000000	0.000000	0.439114	-0.050271	-0.177683	0.000000	1.000000	4.000000	23.000000	1.000000
14685.427412	0.007447	0.496533	0.244540	81.683693	80.571808	123.026779	4.589918	0.000000	-1.983092	0.000000	0.000000	0.000000	0.427566	-0.054508	-0.255254	0.000000	1.000000	4.000000	23.000000	1.000000
14685.430746	0.007447	0.496533	0.244540	81.683693	80.571808	123.026779	4.589918	0.000000	-1.983092	0.000000	0.000000	0.000000	0.427566	-0.054508	-0.255254	0.000000	1.000000	4.000000	23.000000	1.000000
14685.434079	0.007447	0.496533	0.244540	82.269775	81.143677	123.075760	4.577612	0.000000	-2.011335	0.000000	0.000000	0.000000	0.427566	-0.054508	-0.255254	0.000000	1.000000	4.000000	23.000000	1.000000
14685.437412	0.008700	0.496284	0.243514	82.269775	81.143677	123.075760	4.577612	0.000000	-2.011335	0.000000	0.000000	0.000000	0.375977	-0.074603	-0.307733	0.000000	0.000000	4.000000	23.000000	1.000000
14685.440746	0.008700	0.496284	0.243514	82.269775	81.143677	123.075760	4.577612	0.000000	-2.011335	0.000000	0.000000	0.000000	0.375977	-0.074603	-0.307733	0.000000	0.000000	4.000000	23.000000	1.000000
14685.444079	0.008700	0.496284	0.243514	82.914017	81.763565	123.100159	4.565767	0.000000	-2.038080	0.000000	0.000000	0.000000	0.375977	-0.074603	-0.307733	0.000000	0.000000	4.000000	23.000000	1.000000
14685.447412	0.010215	0.496131	0.242459	82.914017	81.763565	123.100159	4.565767	0.000000	-2.038080	0.000000	0.000000	0.000000	0.454484	-0.046080	-0.316611	0.000000	0.000000	4.000000	23.000000	1.000000
14685.450746	0.010215	0.496131	0.242459	82.914017	81.763565	123.100159	4.565767	0.000000	-2.038080	0.000000	0.000000	0.000000	0.454484	-0.046080	-0.316611	0.000000	0.000000	4.000000	23.000000	1.000000
14685.454079	0.010215	0.496131	0.242459	83.483231	82.494194	123.285240	4.551783	0.000000	-2.069122	0.000000	0.000000	0.000000	0.454484	-0.046080	-0.316611	0.000000	0.000000	4.000000	23.000000	1.000000
14685.457412	0.011725	0.495936	0.241336	83.483231	82.494194	123.285240	4.551783	0.000000	-2.069122	0.000000	0.000000	0.000000	0.452790	-0.058539	-0.336890	0.000000	0.000000	4.000000	23.000000	1.000000
14685.460746	0.011725	0.495936	0.241336	83.483231	82.494194	123.285240	4.551783	0.000000	-2.069122	0.000000	0.000000	0.000000	0.452790	-0.058539	-0.336890	0.000000	0.000000	4.000000	23.000000	1.000000
14685.464079	0.011725	0.495936	0.241336	83.906357	82.106583	122.450844	4.537369	0.000000	-2.100544	0.000000	0.000000	0.000000	0.452790	-0.058539	-0.336890	0.000000	0.000000	4.000000	23.000000	1.000000
14685.467412	0.013460	0.495815	0.240166	83.906357	82.106583	122.450844	4.537369	0.000000	-2.100544	0.000000	0.000000	0.000000	0.520630	-0.036140	-0.350876	0.000000	0.000000	4.000000	23.000000	1.000000
14685.470746	0.013460	0.495815	0.240166	83.906357	82.106583	122.450844	4.537369	0.000000	-2.100544	0.000000	0.000000	0.000000	0.520630	-0.036140	-0.350876	0.000000	0.000000	4.000000	23.000000	1.000000
14685.474079	0.013460	0.495815	0.240166	84.150177	79.093285	119.133224	4.520892	0.000000	-2.135776	0.000000	0.000000	0.000000	0.520630	-0.036140	-0.350876	0.000000	0.000000	4.000000	23.000000	1.000000
14685.477412	0.015389	0.495698	0.239050	84.150177	79.093285	119.133224	4.520892	0.000000	-2.135776	0.000000	0.000000	0.000000	0.578782	-0.035048	-0.334912	0.000000	0.000000	4.000000	23.000000	1.000000
14685.480746	0.015389	0.495698	0.239050	84.150177	79.093285	119.133224	4.520892	0.000000	-2.135776	0.000000	0.000000	0.000000	0.578782	-0.035048	-0.334912	0.000000	0.000000	4.000000	23.000000	1.000000
14685.484079	0.015389	0.495698	0.239050	84.209930	73.666328	113.515358	4.502861	0.000000	-2.173533	0.000000	0.000000	0.000000	0.578782	-0.035048	-0.334912	0.000000	0.000000	4.000000	23.000000	1.000000
14685.487412	0.017083	0.495661	0.237992	84.209930	73.666328	113.515358	4.502861	0.000000	-2.173533	0.000000	0.000000	0.000000	0.508072	-0.011170	-0.317370	0.000000	0.000000	4.000000	23.000000	1.000000
14685.490746	0.017083	0.495661	0.237992	84.209930	73.666328	113.515358	4.502861	0.000000	-2.173533	0.000000	0.000000	0.000000	0.508072	-0.011170	-0.317370	0.000000	0.000000	4.000000	23.000000	1.000000
14685.494079	0.017083	0.495661	0.237992	84.130180	66.979576	106.716286	4.486467	0.000000	-2.207172	0.000000	0.000000	0.000000	0.508072	-0.011170	-0.317370	0.000000	0.000000	4.000000	23.000000	1.000000
14685.497412	0.018772	0.495643	0.236943	84.130180	66.979576	106.716286	4.486467	0.000000	-2.207172	0.000000	0.000000	0.000000	0.506638	-0.005258	-0.314687	0.000000	0.000000	4.000000	23.000000	1.000000
14685.500746	0.018772	0.495643	0.236943	84.130180	66.979576	106.716286	4.486467	0.000000	-2.207172	0.000000	0.000000	0.000000	0.506638	-0.005258	-0.314687	0.000000	0.000000	4.000000	23.000000	1.000000
14685.504079	0.018772	0.495643	0.236943	83.927101	60.067841	99.875877	4.469867	0.000000	-2.240600	0.000000	0.000000	0.000000	0.506638	-0.005258	-0.314687	0.000000	0.000000	4.000000	23.000000	1.000000
14685.507412	0.020291	0.495646	0.235908	83.927101	60.067841	99.875877	4.469867	0.000000	-2.240600	0.000000	0.000000	0.000000	0.455882	0.000622	-0.310507	0.000000	0.000000	4.000000	23.000000	1.000000
14685.510746	0.020291	0.495646	0.235908	83.927101	60.067841	99.875877	4.469867	0.000000	-2.240600	0.000000	0.000000	0.000000	0.455882	0.000622	-0.310507	0.000000	0.000000	4.000000	23.000000	1.000000
14685.514079	0.020291	0.495646	0.235908	83.599388	53.891880	93.954918	4.454343	0.000000	-2.271307	0.000000	0.000000	0.000000	0.455882	0.000622	-0.310507	0.000000	0.000000	4.000000	23.000000	1.000000
14685.517412	0.021515	0.495674	0.235022	83.599388	53.891880	93.954918	4.454343	0.000000	-2.271307	0.000000	0.000000	0.000000	0.367158	0.008657	-0.265756	0.000000	0.000000	4.000000	23.000000	1.000000
14685.520746	0.021515	0.495674	0.235022	83.599388	53.891880	93.954918	4.454343	0.000000	-2.271307	0.000000	0.000000	0.000000	0.367158	0.008657	-0.265756	0.000000	0.000000	4.000000	23.000000	1.000000
14685.524079	0.021515	0.495674	0.235022	83.189316	48.983635	89.452309	4.441457	0.000000	-2.296401	0.000000	0.000000	0.000000	0.367158	0.008657	-0.265756	0.000000	0.000000	4.000000	23.000000	1.000000
14685.527412	0.022707	0.495728	0.234246	83.189316	48.983635	89.452309	4.441457	0.000000	-2.296401	0.000000	0.000000	0.000000	0.357471	0.016152	-0.232652	0.000000	0.000000	4.000000	23.000000	1.000000
14685.530746	0.022707	0.495728	0.234246	83.189316	48.983635	89.452309	4.441457	0.000000	-2.296401	0.000000	0.000000	0.000000	0.357471	0.016152	-0.232652	0.000000	0.000000	4.000000	23.000000	1.000000
14685.534079	0.022707	0.495728	0.234246	82.756355	44.984093	85.627647	4.429109	0.000000	-2.320128	0.000000	0.000000	0.000000	0.357471	0.016152	-0.232652	0.000000	0.000000	4.000000	23.000000	1.000000
14685.537412	0.023737	0.495791	0.233636	82.756355	44.984093	85.627647	4.429109	0.000000	-2.320128	0.000000	0.000000	0.000000	0.309163	0.018792	-0.183034	0.000000	0.000000	4.000000	23.000000	1.000000
14685.540746	0.023737	0.495791	0.233636	82.756355	44.984093	85.627647	4.429109	0.000000	-2.320128	0.000000	0.000000	0.000000	0.309163	0.018792	-0.183034	0.000000	0.000000	4.000000	23.000000	1.000000
14685.544079	0.023737	0.495791	0.233636	82.308899	41.776558	82.400833	4.418568	0.000000	-2.340141	0.000000	0.000000	0.000000	0.309163	0.018792	-0.183034	0.000000	0.000000	4.000000	23.000000	1.000000
14685.547412	0.023737	0.495791	0.233636	82.308899	41.776558	82.400833	4.418568	0.000000	-2.340141	0.000000	0.000000	0.000000	0.309163	0.018792	-0.183034	0.000000	0.000000	4.000000	23.000000	1.000000
14685.550746	0.024608	0.495863	0.233193	82.308899	41.776558	82.400833	4.418568	0.000000	-2.340141	0.000000	0.000000	0.000000	0.261212	0.021486	-0.133035	0.000000	0.000000	4.000000	23.000000	1.000000
14685.554079	0.024608	0.495863	0.233193	81.879623	39.620953	80.263832	4.418568	0.000000	-2.340141	0.000000	0.000000	0.000000	0.261212	0.021486	-0.133035	0.000000	0.000000	4.000000	23.000000	1.000000
14685.557412	0.025453	0.495947	0.232977	81.879623	39.620953	80.263832	4.418568	0.000000	-2.340141	0.000000	0.000000	0.000000	0.253579	0.025288	-0.064634	0.000000	0.000000	4.000000	23.000000	1.000000
14685.560746	0.025453	0.495947	0.232977	81.879623	39.620953	80.263832	4.418568	0.000000	-2.340141	0.000000	0.000000	0.000000	0.253579	0.025288	-0.064634	0.000000	0.000000	4.000000	23.000000	1.000000
14685.564079	0.025453	0.495947	0.232977	81.629288	39.041893	79.726494	4.402325	0.000000	-2.370557	0.000000	0.000000	0.000000	0.253579	0.025288	-0.064634	0.000000	0.000000	4.000000	23.000000	1.000000
14685.567412	0.026139	0.496019	0.232882	81.629288	39.041893	79.726494	4.402325	0.000000	-2.370557	0.000000	0.000000	0.000000	0.205610	0.021537	-0.028548	0.000000	0.000000	4.000000	23.000000	1.000000
14685.570746	0.026139	0.496019	0.232882	81.629288	39.041893	79.726494	4.402325	0.000000	-2.370557	0.000000	0.000000	0.000000	0.205610	0.021537	-0.028548	0.000000	0.000000	4.000000	23.000000	1.000000
14685.574079	0.026139	0.496019	0.232882	81.634491	40.222187	80.959625	4.396506	0.000000	-2.381330	0.000000	0.000000	0.000000	0.205610	0.021537	-0.028548	0.000000	0.000000	4.000000	23.000000	1.000000
14685.577412	0.026697	0.496058	0.232891	81.634491	40.222187	80.959625	4.396506	0.000000	-2.381330	0.000000	0.000000	0.000000	0.167416	0.011874	0.002747	0.000000	0.000000	4.000000	23.000000	1.000000
14685.580746	0.026697	0.496058	0.232891	81.634491	40.222187	80.959625	4.396506	0.000000	-2.381330	0.000000	0.000000	0.000000	0.167416	0.011874	0.002747	0.000000	0.000000	4.000000	23.000000	1.000000
14685.584079	0.026697	0.496058	0.232891	81.720871	42.228466	83.045914	4.392131	0.000000	-2.389391	0.000000	0.000000	0.000000	0.167416	0.011874	0.002747	0.000000	0.000000	4.000000	23.000000	1.000000
14685.587412	0.026697	0.496058	0.232891	81.720871	42.228466	83.045914	4.392131	0.000000	-2.389391	0.000000	0.000000	0.000000	0.167416	0.011874	0.002747	0.000000	0.000000	4.000000	23.000000	1.000000
14685.590746	0.027192	0.496101	0.232968	81.720871	42.228466	83.045914	4.392131	0.000000	-2.389391	0.000000	0.000000	0.000000	0.148540	0.012964	0.022945	0.000000	0.000000	4.000000	23.000000	1.000000
14685.594079	0.027192	0.496101	0.232968	81.817215	44.729198	85.658264	4.392131	0.000000	-2.389391	0.000000	0.000000	0.000000	0.148540	0.012964	0.022945	0.000000	0.000000	4.000000	23.000000	1.000000
14685.597412	0.027192	0.496101	0.232968	81.817215	44.729198	85.658264	4.392131	0.000000	-2.389391	0.000000	0.000000	0.000000	0.148540	0.012964	0.022945	0.000000	0.000000	4.000000	23.000000	1.000000
14685.600746	0.027192	0.496101	0.232968	81.817215	44.729198	85.658264	4.392131	0.000000	-2.389391	0.000000	0.000000	0.000000	0.148540	0.012964	0.022945	0.000000	0.000000	4.000000	23.000000	1.000000
14685.604079	0.027663	0.496213	0.233254	81.885529	47.449646	88.520432	4.388539	0.000000	-2.395980	0.000000	0.000000	0.000000	0.141255	0.033554	0.085788	0.000000	0.000000	4.000000	23.000000	1.000000
14685.607412	0.027663	0.496213	0.233254	81.885529	47.449646	88.520432	4.388539	0.000000	-2.395980	0.000000	0.000000	0.000000	-0.000000	-0.000000	-0.000002	0.000000	0.000000	4.000000	23.000000	1.000000
14685.610746	0.027663	0.496213	0.233254	81.885529	47.449646	88.520432	4.388539	0.000000	-2.395980	0.000000	0.000000	0.000000	-0.000000	-0.000000	-0.000002	0.000000	0.000000	4.000000	23.000000	1.000000
14685.614079	0.027663	0.496213	0.233254	81.890388	50.239792	91.498421	4.386048	0.000000	-2.400538	0.000000	0.000000	0.000000	-0.000000	-0.000000	-0.000002	0.000000	0.000000	4.000000	23.000000	1.000000
14685.617412	0.027663	0.496213	0.233254	81.890388	50.239792	91.498421	4.386048	0.000000	-2.400538	0.000000	0.000000	0.000000	-0.000000	-0.000000	-0.000002	0.000000	0.000000	4.000000	23.000000	1.000000
14685.620746	0.027703	0.496242	0.233431	81.890388	50.239792	91.498421	4.386048	0.000000	-2.400538	0.000000	0.000000	0.000000	0.011975	0.008697	0.053016	0.000000	0.000000	4.000000	23.000000	1.000000
14685.624079	0.027703	0.496242	0.233431	81.822357	52.977356	94.467171	4.386048	0.000000	-2.400538	0.000000	0.000000	0.000000	0.011975	0.008697	0.053016	0.000000	0.000000	4.000000	23.000000	1.000000
14685.627412	0.027703	0.496242	0.233431	81.822357	52.977356	94.467171	4.386048	0.000000	-2.400538	0.000000	0.000000	0.000000	0.011975	0.008697	0.053016	0.000000	0.000000	4.000000	23.000000	1.000000
14685.630746	0.027703	0.496242	0.233431	81.822357	52.977356	94.467171	4.386048	0.000000	-2.400538	0.000000	0.000000	0.000000	0.011975	0.008697	0.053016	0.000000	0.000000	4.000000	23.000000	1.000000
14685.634079	0.027422	0.496300	0.233798	81.677986	55.548008	97.315178	4.386497	0.000000	-2.399717	0.000000	0.000000	0.000000	-0.084280	0.017402	0.110296	0.000000	0.000000	4.000000	23.000000	1.000000
14685.637412	0.027422	0.496300	0.233798	81.677986	55.548008	97.315178	4.386497	0.000000	-2.399717	0.000000	0.000000	0.000000	0.000000	0.000004	-0.000001	0.000000	0.000000	4.000000	23.000000	1.000000
14685.640746	0.027422	0.496300	0.233798	81.677986	55.548008	97.315178	4.386497	0.000000	-2.399717	0.000000	0.000000	0.000000	0.000000	0.000004	-0.000001	0.000000	0.000000	4.000000	23.000000	1.000000
14685.644079	0.027422	0.496300	0.233798	81.471313	57.818428	99.893433	4.390304	0.000000	-2.392746	0.000000	0.000000	0.000000	0.000000	0.000004	-0.000001	0.000000	0.000000	4.000000	23.000000	1.000000
14685.647412	0.027422	0.496300	0.233798	81.471313	57.818428	99.893433	4.390304	0.000000	-2.392746	0.000000	0.000000	0.000000	0.000000	0.000004	-0.000001	0.000000	0.000000	4.000000	23.000000	1.000000
14685.650746	0.027133	0.496347	0.233970	81.471313	57.818428	99.893433	4.390304	0.000000	-2.392746	0.000000	0.000000	0.000000	-0.086674	0.014103	0.051653	0.000000	0.000000	4.000000	23.000000	1.000000
14685.654079	0.027133	0.496347	0.233970	81.241844	59.677612	102.060631	4.390304	0.000000	-2.392746	0.000000	0.000000	0.000000	-0.086674	0.014103	0.051653	0.000000	0.000000	4.000000	23.000000	1.000000
14685.657412	0.026745	0.496374	0.234131	81.241844	59.677612	102.060631	4.390304	0.000000	-2.392746	0.000000	0.000000	0.000000	-0.116429	0.008161	0.048182	0.000000	0.000000	4.000000	23.000000	1.000000
14685.660746	0.026745	0.496374	0.234131	81.241844	59.677612	102.060631	4.390304	0.000000	-2.392746	0.000000	0.000000	0.000000	-0.116429	0.008161	0.048182	0.000000	0.000000	4.000000	23.000000	1.000000
14685.664079	0.026745	0.496374	0.234131	81.011192	61.141846	103.813553	4.397059	0.000000	-2.380308	0.000000	0.000000	0.000000	-0.116429	0.008161	0.048182	0.000000	0.000000	4.000000	23.000000	1.000000
14685.667412	0.026290	0.496362	0.234263	81.011192	61.141846	103.813553	4.397059	0.000000	-2.380308	0.000000	0.000000	0.000000	-0.136524	-0.003738	0.039748	0.000000	0.000000	4.000000	23.000000	1.000000
14685.670746	0.026290	0.496362	0.234263	81.011192	61.141846	103.813553	4.397059	0.000000	-2.380308	0.000000	0.000000	0.000000	-0.136524	-0.003738	0.039748	0.000000	0.000000	4.000000	23.000000	1.000000
14685.674079	0.026290	0.496362	0.234263	80.803543	62.153801	105.077316	4.401196	0.000000	-2.372650	0.000000	0.000000	0.000000	-0.136524	-0.003738	0.039748	0.000000	0.000000	4.000000	23.000000	1.000000
14685.677412	0.026290	0.496362	0.234263	80.803543	62.153801	105.077316	4.401196	0.000000	-2.372650	0.000000	0.000000	0.000000	-0.136524	-0.003738	0.039748	0.000000	0.000000	4.000000	23.000000	1.000000
14685.680746	0.025832	0.496366	0.234346	80.803543	62.153801	105.077316	4.401196	0.000000	-2.372650	0.000000	0.000000	0.000000	-0.137132	0.001098	0.024699	0.000000	0.000000	4.000000	23.000000	1.000000
14685.684079	0.025832	0.496366	0.234346	80.636932	62.682899	105.790955	4.401196	0.000000	-2.372650	0.000000	0.000000	0.000000	-0.137132	0.001098	0.024699	0.000000	0.000000	4.000000	23.000000	1.000000
14685.687412	0.025374	0.496368	0.234395	80.636932	62.682899	105.790955	4.401196	0.000000	-2.372650	0.000000	0.000000	0.000000	-0.137519	0.000557	0.014859	0.000000	0.000000	4.000000	23.000000	1.000000
14685.690746	0.025374	0.496368	0.234395	80.636932	62.682899	105.790955	4.401196	0.000000	-2.372650	0.000000	0.000000	0.000000	-0.137519	0.000557	0.014859	0.000000	0.000000	4.000000	23.000000	1.000000
14685.694079	0.025374	0.496368	0.234395	80.519875	62.934784	105.960541	4.408925	0.000000	-2.358259	0.000000	0.000000	0.000000	-0.137519	0.000557	0.014859	0.000000	0.000000	4.000000	23.000000	1.000000
14685.697412	0.025374	0.496368	0.234395	80.519875	62.934784	105.960541	4.408925	0.000000	-2.358259	0.000000	0.000000	0.000000	-0.137519	0.000557	0.014859	0.000000	0.000000	4.000000	23.000000	1.000000
14685.700746	0.024880	0.496366	0.234381	80.519875	62.934784	105.960541	4.408925	0.000000	-2.358259	0.000000	0.000000	0.000000	-0.148086	-0.000556	-0.004386	0.000000	0.000000	4.000000	23.000000	1.000000
14685.704079	0.024880	0.496366	0.234381	80.461830	63.078247	105.935631	4.408925	0.000000	-2.358259	0.000000	0.000000	0.000000	-0.148086	-0.000556	-0.004386	0.000000	0.000000	4.000000	23.000000	1.000000
14685.707412	0.024880	0.496366	0.234381	80.461830	63.078247	105.935631	4.408925	0.000000	-2.358259	0.000000	0.000000	0.000000	-0.148086	-0.000556	-0.004386	0.000000	0.000000	4.000000	23.000000	1.000000
14685.710746	0.024880	0.496366	0.234381	80.461830	63.078247	105.935631	4.408925	0.000000	-2.358259	0.000000	0.000000	0.000000	-0.148086	-0.000556	-0.004386	0.000000	0.000000	4.000000	23.000000	1.000000
14685.714079	0.023923	0.496414	0.234265	80.453690	63.079742	105.864670	4.412723	0.000000	-2.351144	0.000000	0.000000	0.000000	-0.287171	0.014528	-0.034781	0.000000	0.000000	4.000000	23.000000	1.000000
14685.717412	0.023923	0.496414	0.234265	80.453690	63.079742	105.864670	4.412723	0.000000	-2.351144	0.000000	0.000000	0.000000	-0.000000	-0.000001	-0.000002	0.000000	0.000000	4.000000	23.000000	1.000000
14685.720746	0.023923	0.496414	0.234265	80.453690	63.079742	105.864670	4.412723	0.000000	-2.351144	0.000000	0.000000	0.000000	-0.000000	-0.000001	-0.000002	0.000000	0.000000	4.000000	23.000000	1.000000
14685.724079	0.023923	0.496414	0.234265	80.456718	63.071537	105.865807	4.419714	0.000000	-2.337975	0.000000	0.000000	0.000000	-0.000000	-0.000001	-0.000002	0.000000	0.000000	4.000000	23.000000	1.000000
14685.727412	0.023923	0.496414	0.234265	80.456718	63.071537	105.865807	4.419714	0.000000	-2.337975	0.000000	0.000000	0.000000	-0.000000	-0.000001	-0.000002	0.000000	0.000000	4.000000	23.000000	1.000000
14685.730746	0.023460	0.496502	0.234161	80.456718	63.071537	105.865807	4.419714	0.000000	-2.337975	0.000000	0.000000	0.000000	-0.139073	0.026403	-0.031033	0.000000	0.000000	4.000000	23.000000	1.000000
14685.734079	0.023460	0.496502	0.234161	80.456696	63.033447	105.801964	4.419714	0.000000	-2.337975	0.000000	0.000000	0.000000	-0.139073	0.026403	-0.031033	0.000000	0.000000	4.000000	23.000000	1.000000
14685.737412	0.023460	0.496502	0.234161	80.456696	63.033447	105.801964	4.419714	0.000000	-2.337975	0.000000	0.000000	0.000000	-0.139073	0.026403	-0.031033	0.000000	0.000000	4.000000	23.000000	1.000000
14685.740746	0.023460	0.496502	0.234161	80.456696	63.033447	105.801964	4.419714	0.000000	-2.337975	0.000000	0.000000	0.000000	-0.139073	0.026403	-0.031033	0.000000	0.000000	4.000000	23.000000	1.000000
14685.744079	0.022502	0.496682	0.234020	80.456696	62.992622	105.642387	4.422902	0.000000	-2.331939	0.000000	0.000000	0.000000	-0.287222	0.053908	-0.042536	0.000000	0.000000	4.000000	23.000000	1.000000
14685.747412	0.022502	0.496682	0.234020	80.456696	62.992622	105.642387	4.422902	0.000000	-2.331939	0.000000	0.000000	0.000000	-0.000000	0.000004	-0.000000	0.000000	0.000000	4.000000	23.000000	1.000000
14685.750746	0.022502	0.496682	0.234020	80.456696	62.992622	105.642387	4.422902	0.000000	-2.331939	0.000000	0.000000	0.000000	-0.000000	0.000004	-0.000000	0.000000	0.000000	4.000000	23.000000	1.000000
14685.754079	0.022502	0.496682	0.234020	80.455193	62.930111	105.434418	4.429776	0.000000	-2.318855	0.000000	0.000000	0.000000	-0.000000	0.000004	-0.000000	0.000000	0.000000	4.000000	23.000000	1.000000
14685.757412	0.022502	0.496682	0.234020	80.455193	62.930111	105.434418	4.429776	0.000000	-2.318855	0.000000	0.000000	0.000000	-0.000000	0.000004	-0.000000	0.000000	0.000000	4.000000	23.000000	1.000000
14685.760746	0.021909	0.496791	0.233967	80.455193	62.930111	105.434418	4.429776	0.000000	-2.318855	0.000000	0.000000	0.000000	-0.177867	0.032890	-0.015779	0.000000	0.000000	4.000000	23.000000	1.000000
14685.764079	0.021909	0.496791	0.233967	80.455208	62.878475	105.274902	4.429776	0.000000	-2.318855	0.000000	0.000000	0.000000	-0.177867	0.032890	-0.015779	0.000000	0.000000	4.000000	23.000000	1.000000
14685.767412	0.021282	0.496917	0.233865	80.455208	62.878475	105.274902	4.429776	0.000000	-2.318855	0.000000	0.000000	0.000000	-0.188138	0.037698	-0.030601	0.000000	0.000000	4.000000	23.000000	1.000000
14685.770746	0.021282	0.496917	0.233865	80.455208	62.878475	105.274902	4.429776	0.000000	-2.318855	0.000000	0.000000	0.000000	-0.188138	0.037698	-0.030601	0.000000	0.000000	4.000000	23.000000	1.000000
14685.774079	0.021282	0.496917	0.233865	80.456802	62.820152	105.181732	4.438626	0.000000	-2.301868	0.000000	0.000000	0.000000	-0.188138	0.037698	-0.030601	0.000000	0.000000	4.000000	23.000000	1.000000
14685.777412	0.021282	0.496917	0.233865	80.456802	62.820152	105.181732	4.438626	0.000000	-2.301868	0.000000	0.000000	0.000000	-0.188138	0.037698	-0.030601	0.000000	0.000000	4.000000	23.000000	1.000000
14685.780746	0.020621	0.497079	0.233729	80.456802	62.820152	105.181732	4.438626	0.000000	-2.301868	0.000000	0.000000	0.000000	-0.198229	0.048454	-0.040921	0.000000	0.000000	4.000000	23.000000	1.000000
14685.784079	0.020621	0.497079	0.233729	80.462173	62.822224	105.124474	4.438626	0.000000	-2.301868	0.000000	0.000000	0.000000	-0.198229	0.048454	-0.040921	0.000000	0.000000	4.000000	23.000000	1.000000
14685.787412	0.019893	0.497234	0.233496	80.462173	62.822224	105.124474	4.438626	0.000000	-2.301868	0.000000	0.000000	0.000000	-0.218666	0.046733	-0.069877	0.000000	0.000000	4.000000	23.000000	1.000000
14685.790746	0.019893	0.497234	0.233496	80.462173	62.822224	105.124474	4.438626	0.000000	-2.301868	0.000000	0.000000	0.000000	-0.218666	0.046733	-0.069877	0.000000	0.000000	4.000000	23.000000	1.000000
14685.794079	0.019893	0.497234	0.233496	80.469727	62.838634	105.031799	4.447917	0.000000	-2.283864	0.000000	0.000000	0.000000	-0.218666	0.046733	-0.069877	0.000000	0.000000	4.000000	23.000000	1.000000
14685.797412	0.019893	0.497234	0.233496	80.469727	62.838634	105.031799	4.447917	0.000000	-2.283864	0.000000	0.000000	0.000000	-0.218666	0.046733	-0.069877	0.000000	0.000000	4.000000	23.000000	1.000000
14685.800746	0.019096	0.497384	0.233166	80.469727	62.838634	105.031799	4.447917	0.000000	-2.283864	0.000000	0.000000	0.000000	-0.238991	0.044980	-0.098951	0.000000	0.000000	4.000000	23.000000	1.000000
14685.804079	0.019096	0.497384	0.233166	80.486465	62.910286	104.971092	4.447917	0.000000	-2.283864	0.000000	0.000000	0.000000	-0.238991	0.044980	-0.098951	0.000000	0.000000	4.000000	23.000000	1.000000
14685.807412	0.018231	0.497582	0.232686	80.486465	62.910286	104.971092	4.447917	0.000000	-2.283864	0.000000	0.000000	0.000000	-0.259603	0.059326	-0.143815	0.000000	0.000000	4.000000	23.000000	1.000000
14685.810746	0.018231	0.497582	0.232686	80.486465	62.910286	104.971092	4.447917	0.000000	-2.283864	0.000000	0.000000	0.000000	-0.259603	0.059326	-0.143815	0.000000	0.000000	4.000000	23.000000	1.000000
14685.814079	0.018231	0.497582	0.232686	80.509117	63.037399	104.929764	4.457580	0.000000	-2.264946	0.000000	0.000000	0.000000	-0.259603	0.059326	-0.143815	0.000000	0.000000	4.000000	23.000000	1.000000
14685.817412	0.017265	0.497772	0.232077	80.509117	63.037399	104.929764	4.457580	0.000000	-2.264946	0.000000	0.000000	0.000000	-0.289679	0.056913	-0.182757	0.000000	0.000000	4.000000	23.000000	1.000000
14685.820746	0.017265	0.497772	0.232077	80.509117	63.037399	104.929764	4.457580	0.000000	-2.264946	0.000000	0.000000	0.000000	-0.289679	0.056913	-0.182757	0.000000	0.000000	4.000000	23.000000	1.000000
14685.824079	0.017265	0.497772	0.232077	80.531532	63.174980	104.871613	4.462664	0.000000	-2.254914	0.000000	0.000000	0.000000	-0.289679	0.056913	-0.182757	0.000000	0.000000	4.000000	23.000000	1.000000
14685.827412	0.016135	0.498048	0.231350	80.531532	63.174980	104.871613	4.462664	0.000000	-2.254914	0.000000	0.000000	0.000000	-0.339051	0.082962	-0.218267	0.000000	0.000000	4.000000	23.000000	1.000000
14685.830746	0.016135	0.498048	0.231350	80.531532	63.174980	104.871613	4.462664	0.000000	-2.254914	0.000000	0.000000	0.000000	-0.339051	0.082962	-0.218267	0.000000	0.000000	4.000000	23.000000	1.000000
14685.834079	0.016135	0.498048	0.231350	80.550385	63.330574	104.815125	4.468576	0.000000	-2.243173	0.000000	0.000000	0.000000	-0.339051	0.082962	-0.218267	0.000000	0.000000	4.000000	23.000000	1.000000
14685.837412	0.014907	0.498376	0.230536	80.550385	63.330574	104.815125	4.468576	0.000000	-2.243173	0.000000	0.000000	0.000000	-0.368281	0.098173	-0.244114	0.000000	0.000000	4.000000	23.000000	1.000000
14685.840746	0.014907	0.498376	0.230536	80.550385	63.330574	104.815125	4.468576	0.000000	-2.243173	0.000000	0.000000	0.000000	-0.368281	0.098173	-0.244114	0.000000	0.000000	4.000000	23.000000	1.000000
14685.844079	0.014907	0.498376	0.230536	80.565765	63.486439	104.706223	4.474934	0.000000	-2.230464	0.000000	0.000000	0.000000	-0.368281	0.098173	-0.244114	0.000000	0.000000	4.000000	23.000000	1.000000
14685.847412	0.013584	0.498755	0.229668	80.565765	63.486439	104.706223	4.474934	0.000000	-2.230464	0.000000	0.000000	0.000000	-0.397076	0.113887	-0.260409	0.000000	0.000000	4.000000	23.000000	1.000000
14685.850746	0.013584	0.498755	0.229668	80.565765	63.486439	104.706223	4.474934	0.000000	-2.230464	0.000000	0.000000	0.000000	-0.397076	0.113887	-0.260409	0.000000	0.000000	4.000000	23.000000	1.000000
14685.854079	0.013584	0.498755	0.229668	80.547951	63.684071	104.658920	4.481853	0.000000	-2.216527	0.000000	0.000000	0.000000	-0.397076	0.113887	-0.260409	0.000000	0.000000	4.000000	23.000000	1.000000
14685.857412	0.012165	0.499189	0.228778	80.547951	63.684071	104.658920	4.481853	0.000000	-2.216527	0.000000	0.000000	0.000000	-0.425493	0.130078	-0.267103	0.000000	0.000000	4.000000	23.000000	1.000000
14685.860746	0.012165	0.499189	0.228778	80.547951	63.684071	104.658920	4.481853	0.000000	-2.216527	0.000000	0.000000	0.000000	-0.425493	0.130078	-0.267103	0.000000	0.000000	4.000000	23.000000	1.000000
14685.864079	0.012165	0.499189	0.228778	80.475357	64.023766	104.971077	4.489453	0.000000	-2.201094	0.000000	0.000000	0.000000	-0.425493	0.130078	-0.267103	0.000000	0.000000	4.000000	23.000000	1.000000
14685.867412	0.010751	0.499716	0.227893	80.475357	64.023766	104.971077	4.489453	0.000000	-2.201094	0.000000	0.000000	0.000000	-0.424343	0.158057	-0.265311	0.000000	0.000000	4.000000	23.000000	1.000000
14685.870746	0.010751	0.499716	0.227893	80.475357	64.023766	104.971077	4.489453	0.000000	-2.201094	0.000000	0.000000	0.000000	-0.424343	0.158057	-0.265311	0.000000	0.000000	4.000000	23.000000	1.000000
14685.874079	0.010751	0.499716	0.227893	80.354591	64.702194	105.862495	4.497077	0.000000	-2.185475	0.000000	0.000000	0.000000	-0.424343	0.158057	-0.265311	0.000000	0.000000	4.000000	23.000000	1.000000
14685.877412	0.009307	0.500333	0.226982	80.354591	64.702194	105.862495	4.497077	0.000000	-2.185475	0.000000	0.000000	0.000000	-0.433088	0.185297	-0.273312	0.000000	0.000000	4.000000	23.000000	1.000000
14685.880746	0.009307	0.500333	0.226982	80.354591	64.702194	105.862495	4.497077	0.000000	-2.185475	0.000000	0.000000	0.000000	-0.433088	0.185297	-0.273312	0.000000	0.000000	4.000000	23.000000	1.000000
14685.884079	0.009307	0.500333	0.226982	80.244202	66.125465	107.448479	4.504858	0.000000	-2.169393	0.000000	0.000000	0.000000	-0.433088	0.185297	-0.273312	0.000000	0.000000	4.000000	23.000000	1.000000
14685.887412	0.007900	0.501041	0.226043	80.244202	66.125465	107.448479	4.504858	0.000000	-2.169393	0.000000	0.000000	0.000000	-0.422287	0.212412	-0.281703	0.000000	0.000000	4.000000	23.000000	1.000000
14685.890746	0.007900	0.501041	0.226043	80.244202	66.125465	107.448479	4.504858	0.000000	-2.169393	0.000000	0.000000	0.000000	-0.422287	0.212412	-0.281703	0.000000	0.000000	4.000000	23.000000	1.000000
14685.894079	0.007900	0.501041	0.226043	80.166847	68.420197	109.599419	4.512286	0.000000	-2.153898	0.000000	0.000000	0.000000	-0.422287	0.212412	-0.281703	0.000000	0.000000	4.000000	23.000000	1.000000
14685.897412	0.006528	0.501802	0.225078	80.166847	68.420197	109.599419	4.512286	0.000000	-2.153898	0.000000	0.000000	0.000000	-0.411473	0.228213	-0.289398	0.000000	0.000000	4.000000	23.000000	1.000000
14685.900746	0.006528	0.501802	0.225078	80.166847	68.420197	109.599419	4.512286	0.000000	-2.153898	0.000000	0.000000	0.000000	-0.411473	0.228213	-0.289398	0.000000	0.000000	4.000000	23.000000	1.000000
14685.904079	0.006528	0.501802	0.225078	80.113472	71.029068	111.665024	4.519373	0.000000	-2.138987	0.000000	0.000000	0.000000	-0.411473	0.228213	-0.289398	0.000000	0.000000	4.000000	23.000000	1.000000
14685.907412	0.005160	0.502576	0.224058	80.113472	71.029068	111.665024	4.519373	0.000000	-2.138987	0.000000	0.000000	0.000000	-0.410431	0.232060	-0.306249	0.000000	0.000000	4.000000	23.000000	1.000000
14685.910746	0.005160	0.502576	0.224058	80.113472	71.029068	111.665024	4.519373	0.000000	-2.138987	0.000000	0.000000	0.000000	-0.410431	0.232060	-0.306249	0.000000	0.000000	4.000000	23.000000	1.000000
14685.914079	0.005160	0.502576	0.224058	80.081169	73.532387	113.620781	4.526263	0.000000	-2.124370	0.000000	0.000000	0.000000	-0.410431	0.232060	-0.306249	0.000000	0.000000	4.000000	23.000000	1.000000
14685.917412	0.003764	0.503421	0.223027	80.081169	73.532387	113.620781	4.526263	0.000000	-2.124370	0.000000	0.000000	0.000000	-0.418902	0.253597	-0.309324	0.000000	0.000000	4.000000	23.000000	1.000000
14685.920746	0.003764	0.503421	0.223027	80.081169	73.532387	113.620781	4.526263	0.000000	-2.124370	0.000000	0.000000	0.000000	-0.418902	0.253597	-0.309324	0.000000	0.000000	4.000000	23.000000	1.000000
14685.924079	0.003764	0.503421	0.223027	80.070923	75.843742	115.832359	4.533370	0.000000	-2.109160	0.000000	0.000000	0.000000	-0.418902	0.253597	-0.309324	0.000000	0.000000	4.000000	23.000000	1.000000
14685.927412	0.002403	0.504294	0.221887	80.070923	75.843742	115.832359	4.533370	0.000000	-2.109160	0.000000	0.000000	0.000000	-0.408072	0.261807	-0.341764	0.000000	0.000000	4.000000	23.000000	1.000000
14685.930746	0.002403	0.504294	0.221887	80.070923	75.843742	115.832359	4.533370	0.000000	-2.109160	0.000000	0.000000	0.000000	-0.408072	0.261807	-0.341764	0.000000	0.000000	4.000000	23.000000	1.000000
14685.934079	0.002403	0.504294	0.221887	80.092751	77.832390	117.897369	4.539845	0.000000	-2.095186	0.000000	0.000000	0.000000	-0.408072	0.261807	-0.341764	0.000000	0.000000	4.000000	23.000000	1.000000
14685.937412	0.001048	0.505176	0.220657	80.092751	77.832390	117.897369	4.539845	0.000000	-2.095186	0.000000	0.000000	0.000000	-0.406745	0.264620	-0.368959	0.000000	0.000000	4.000000	23.000000	1.000000
14685.940746	0.001048	0.505176	0.220657	80.092751	77.832390	117.897369	4.539845	0.000000	-2.095186	0.000000	0.000000	0.000000	-0.406745	0.264620	-0.368959	0.000000	0.000000	4.000000	23.000000	1.000000
14685.944079	0.001048	0.505176	0.220657	80.116501	79.578568	119.660889	4.546004	0.000000	-2.081789	0.000000	0.000000	0.000000	-0.406745	0.264620	-0.368959	0.000000	0.000000	4.000000	23.000000	1.000000
14685.947412	-0.000271	0.506138	0.219298	80.116501	79.578568	119.660889	4.546004	0.000000	-2.081789	0.000000	0.000000	0.000000	-0.395620	0.288714	-0.407935	0.000000	0.000000	4.000000	23.000000	1.000000
14685.950746	-0.000271	0.506138	0.219298	80.116501	79.578568	119.660889	4.546004	0.000000	-2.081789	0.000000	0.000000	0.000000	-0.395620	0.288714	-0.407935	0.000000	0.000000	4.000000	23.000000	1.000000
14685.954079	-0.000271	0.506138	0.219298	80.130600	81.093231	121.009209	4.551457	0.000000	-2.069840	0.000000	0.000000	0.000000	-0.395620	0.288714	-0.407935	0.000000	0.000000	4.000000	23.000000	1.000000
14685.957412	-0.001488	0.507103	0.217779	80.130600	81.093231	121.009209	4.551457	0.000000	-2.069840	0.000000	0.000000	0.000000	-0.365084	0.289610	-0.455564	0.000000	0.000000	4.000000	23.000000	1.000000
14685.960746	-0.001488	0.507103	0.217779	80.130600	81.093231	121.009209	4.551457	0.000000	-2.069840	0.000000	0.000000	0.000000	-0.365084	0.289610	-0.455564	0.000000	0.000000	4.000000	23.000000	1.000000
14685.964079	-0.001488	0.507103	0.217779	80.138573	82.359276	121.957306	4.555597	0.000000	-2.060712	0.000000	0.000000	0.000000	-0.365084	0.289610	-0.455564	0.000000	0.000000	4.000000	23.000000	1.000000
14685.967412	-0.002667	0.508144	0.216095	80.138573	82.359276	121.957306	4.555597	0.000000	-2.060712	0.000000	0.000000	0.000000	-0.353657	0.312289	-0.505129	0.000000	0.000000	4.000000	23.000000	1.000000
14685.970746	-0.002667	0.508144	0.216095	80.138573	82.359276	121.957306	4.555597	0.000000	-2.060712	0.000000	0.000000	0.000000	-0.353657	0.312289	-0.505129	0.000000	0.000000	4.000000	23.000000	1.000000
14685.974079	-0.002667	0.508144	0.216095	80.143860	83.390053	122.840630	4.558896	0.000000	-2.053403	0.000000	0.000000	0.000000	-0.353657	0.312289	-0.505129	0.000000	0.000000	4.000000	23.000000	1.000000
14685.977412	-0.003839	0.509254	0.214177	80.143860	83.390053	122.840630	4.558896	0.000000	-2.053403	0.000000	0.000000	0.000000	-0.351485	0.332922	-0.575406	0.000000	0.000000	4.000000	23.000000	1.000000
14685.980746	-0.003839	0.509254	0.214177	80.143860	83.390053	122.840630	4.558896	0.000000	-2.053403	0.000000	0.000000	0.000000	-0.351485	0.332922	-0.575406	0.000000	0.000000	4.000000	23.000000	1.000000
14685.984079	-0.003839	0.509254	0.214177	80.150024	84.208069	123.735214	4.561347	0.000000	-2.047953	0.000000	0.000000	0.000000	-0.351485	0.332922	-0.575406	0.000000	0.000000	4.000000	23.000000	1.000000
14685.987412	-0.004939	0.510379	0.212078	80.150024	84.208069	123.735214	4.561347	0.000000	-2.047953	0.000000	0.000000	0.000000	-0.330002	0.337643	-0.629737	0.000000	0.000000	4.000000	23.000000	1.000000
14685.990746	-0.004939	0.510379	0.212078	80.150024	84.208069	123.735214	4.561347	0.000000	-2.047953	0.000000	0.000000	0.000000	-0.330002	0.337643	-0.629737	0.000000	0.000000	4.000000	23.000000	1.000000
14685.994079	-0.004939	0.510379	0.212078	80.169510	84.847107	124.447662	4.562613	0.000000	-2.045132	0.000000	0.000000	0.000000	-0.330002	0.337643	-0.629737	0.000000	0.000000	4.000000	23.000000	1.000000
14685.997412	-0.005935	0.511609	0.209772	80.169510	84.847107	124.447662	4.562613	0.000000	-2.045132	0.000000	0.000000	0.000000	-0.298860	0.368846	-0.691744	0.000000	0.000000	4.000000	23.000000	1.000000
14686.000746	-0.005935	0.511609	0.209772	80.169510	84.847107	124.447662	4.562613	0.000000	-2.045132	0.000000	0.000000	0.000000	-0.298860	0.368846	-0.691744	0.000000	0.000000	4.000000	23.000000	1.000000
14686.004079	-0.005935	0.511609	0.209772	80.222359	85.332153	124.988312	4.562309	0.000000	-2.045809	0.000000	0.000000	0.000000	-0.298860	0.368846	-0.691744	0.000000	0.000000	4.000000	23.000000	1.000000
14686.007412	-0.006923	0.512909	0.207328	80.222359	85.332153	124.988312	4.562309	0.000000	-2.045809	0.000000	0.000000	0.000000	-0.296333	0.390030	-0.733372	0.000000	0.000000	4.000000	23.000000	1.000000
14686.010746	-0.006923	0.512909	0.207328	80.222359	85.332153	124.988312	4.562309	0.000000	-2.045809	0.000000	0.000000	0.000000	-0.296333	0.390030	-0.733372	0.000000	0.000000	4.000000	23.000000	1.000000
14686.014079	-0.006923	0.512909	0.207328	80.307892	85.795456	125.474159	4.561419	0.000000	-2.047794	0.000000	0.000000	0.000000	-0.296333	0.390030	-0.733372	0.000000	0.000000	4.000000	23.000000	1.000000
14686.017412	-0.007807	0.514295	0.204725	80.307892	85.795456	125.474159	4.561419	0.000000	-2.047794	0.000000	0.000000	0.000000	-0.265265	0.415632	-0.780791	0.000000	0.000000	4.000000	23.000000	1.000000
14686.020746	-0.007807	0.514295	0.204725	80.307892	85.795456	125.474159	4.561419	0.000000	-2.047794	0.000000	0.000000	0.000000	-0.265265	0.415632	-0.780791	0.000000	0.000000	4.000000	23.000000	1.000000
14686.024079	-0.007807	0.514295	0.204725	80.421394	86.290298	125.960052	4.559051	0.000000	-2.053061	0.000000	0.000000	0.000000	-0.265265	0.415632	-0.780791	0.000000	0.000000	4.000000	23.000000	1.000000
14686.027412	-0.008588	0.515782	0.201978	80.421394	86.290298	125.960052	4.559051	0.000000	-2.053061	0.000000	0.000000	0.000000	-0.234387	0.446335	-0.824094	0.000000	0.000000	4.000000	23.000000	1.000000
14686.030746	-0.008588	0.515782	0.201978	80.421394	86.290298	125.960052	4.559051	0.000000	-2.053061	0.000000	0.000000	0.000000	-0.234387	0.446335	-0.824094	0.000000	0.000000	4.000000	23.000000	1.000000
14686.034079	-0.008588	0.515782	0.201978	80.573669	86.803581	126.429314	4.555194	0.000000	-2.061603	0.000000	0.000000	0.000000	-0.234387	0.446335	-0.824094	0.000000	0.000000	4.000000	23.000000	1.000000
14686.037412	-0.009299	0.517340	0.199157	80.573669	86.803581	126.429314	4.555194	0.000000	-2.061603	0.000000	0.000000	0.000000	-0.213344	0.467337	-0.846408	0.000000	0.000000	4.000000	23.000000	1.000000
14686.040746	-0.009299	0.517340	0.199157	80.573669	86.803581	126.429314	4.555194	0.000000	-2.061603	0.000000	0.000000	0.000000	-0.213344	0.467337	-0.846408	0.000000	0.000000	4.000000	23.000000	1.000000
14686.044079	-0.009299	0.517340	0.199157	80.741104	87.327797	126.893265	4.550326	0.000000	-2.072325	0.000000	0.000000	0.000000	-0.213344	0.467337	-0.846408	0.000000	0.000000	4.000000	23.000000	1.000000
14686.047412	-0.010003	0.518970	0.196294	80.741104	87.327797	126.893265	4.550326	0.000000	-2.072325	0.000000	0.000000	0.000000	-0.211230	0.488844	-0.858917	0.000000	0.000000	4.000000	23.000000	1.000000
14686.050746	-0.010003	0.518970	0.196294	80.741104	87.327797	126.893265	4.550326	0.000000	-2.072325	0.000000	0.000000	0.000000	-0.211230	0.488844	-0.858917	0.000000	0.000000	4.000000	23.000000	1.000000
14686.054079	-0.010003	0.518970	0.196294	80.903831	87.835472	127.337418	4.545073	0.000000	-2.083821	0.000000	0.000000	0.000000	-0.211230	0.488844	-0.858917	0.000000	0.000000	4.000000	23.000000	1.000000
14686.057412	-0.010638	0.520646	0.193339	80.903831	87.835472	127.337418	4.545073	0.000000	-2.083821	0.000000	0.000000	0.000000	-0.190295	0.503030	-0.886461	0.000000	0.000000	4.000000	23.000000	1.000000
14686.060746	-0.010638	0.520646	0.193339	80.903831	87.835472	127.337418	4.545073	0.000000	-2.083821	0.000000	0.000000	0.000000	-0.190295	0.503030	-0.886461	0.000000	0.000000	4.000000	23.000000	1.000000
14686.064079	-0.010638	0.520646	0.193339	81.063828	88.363083	127.800079	4.538645	0.000000	-2.097786	0.000000	0.000000	0.000000	-0.190295	0.503030	-0.886461	0.000000	0.000000	4.000000	23.000000	1.000000
14686.067412	-0.011235	0.522376	0.190361	81.063828	88.363083	127.800079	4.538645	0.000000	-2.097786	0.000000	0.000000	0.000000	-0.179102	0.518801	-0.893546	0.000000	0.000000	4.000000	23.000000	1.000000
14686.070746	-0.011235	0.522376	0.190361	81.063828	88.363083	127.800079	4.538645	0.000000	-2.097786	0.000000	0.000000	0.000000	-0.179102	0.518801	-0.893546	0.000000	0.000000	4.000000	23.000000	1.000000
14686.074079	-0.011235	0.522376	0.190361	81.212112	88.835091	128.220413	4.531551	0.000000	-2.113067	0.000000	0.000000	0.000000	-0.179102	0.518801	-0.893546	0.000000	0.000000	4.000000	23.000000	1.000000
14686.077412	-0.011886	0.524172	0.187337	81.212112	88.835091	128.220413	4.531551	0.000000	-2.113067	0.000000	0.000000	0.000000	-0.195442	0.538979	-0.907044	0.000000	0.000000	4.000000	23.000000	1.000000
14686.080746	-0.011886	0.524172	0.187337	81.212112	88.835091	128.220413	4.531551	0.000000	-2.113067	0.000000	0.000000	0.000000	-0.195442	0.538979	-0.907044	0.000000	0.000000	4.000000	23.000000	1.000000
14686.084079	-0.011886	0.524172	0.187337	81.352440	89.299469	128.635818	4.524510	0.000000	-2.128100	0.000000	0.000000	0.000000	-0.195442	0.538979	-0.907044	0.000000	0.000000	4.000000	23.000000	1.000000
14686.087412	-0.012500	0.525984	0.184293	81.352440	89.299469	128.635818	4.524510	0.000000	-2.128100	0.000000	0.000000	0.000000	-0.184208	0.543473	-0.913327	0.000000	0.000000	4.000000	23.000000	1.000000
14686.090746	-0.012500	0.525984	0.184293	81.352440	89.299469	128.635818	4.524510	0.000000	-2.128100	0.000000	0.000000	0.000000	-0.184208	0.543473	-0.913327	0.000000	0.000000	4.000000	23.000000	1.000000
14686.094079	-0.012500	0.525984	0.184293	81.484955	89.728310	129.023666	4.516760	0.000000	-2.144500	0.000000	0.000000	0.000000	-0.184208	0.543473	-0.913327	0.000000	0.000000	4.000000	23.000000	1.000000
14686.097412	-0.013168	0.527829	0.181241	81.484955	89.728310	129.023666	4.516760	0.000000	-2.144500	0.000000	0.000000	0.000000	-0.200455	0.553605	-0.915462	0.000000	0.000000	4.000000	23.000000	1.000000
14686.100746	-0.013168	0.527829	0.181241	81.484955	89.728310	129.023666	4.516760	0.000000	-2.144500	0.000000	0.000000	0.000000	-0.200455	0.553605	-0.915462	0.000000	0.000000	4.000000	23.000000	1.000000
14686.104079	-0.013168	0.527829	0.181241	81.611702	90.096672	129.360031	4.509207	0.000000	-2.160337	0.000000	0.000000	0.000000	-0.200455	0.553605	-0.915462	0.000000	0.000000	4.000000	23.000000	1.000000
14686.107412	-0.013831	0.529716	0.178254	81.611702	90.096672	129.360031	4.509207	0.000000	-2.160337	0.000000	0.000000	0.000000	-0.198803	0.565958	-0.896006	0.000000	0.000000	4.000000	23.000000	1.000000
14686.110746	-0.013831	0.529716	0.178254	81.611702	90.096672	129.360031	4.509207	0.000000	-2.160337	0.000000	0.000000	0.000000	-0.198803	0.565958	-0.896006	0.000000	0.000000	4.000000	23.000000	1.000000
14686.114079	-0.013831	0.529716	0.178254	81.747139	90.445740	129.666534	4.501620	0.000000	-2.176103	0.000000	0.000000	0.000000	-0.198803	0.565958	-0.896006	0.000000	0.000000	4.000000	23.000000	1.000000
14686.117412	-0.014518	0.531570	0.175305	81.747139	90.445740	129.666534	4.501620	0.000000	-2.176103	0.000000	0.000000	0.000000	-0.206040	0.556360	-0.884775	0.000000	0.000000	4.000000	23.000000	1.000000
14686.120746	-0.014518	0.531570	0.175305	81.747139	90.445740	129.666534	4.501620	0.000000	-2.176103	0.000000	0.000000	0.000000	-0.206040	0.556360	-0.884775	0.000000	0.000000	4.000000	23.000000	1.000000
14686.124079	-0.014518	0.531570	0.175305	81.896881	90.751137	129.922409	4.494171	0.000000	-2.191444	0.000000	0.000000	0.000000	-0.206040	0.556360	-0.884775	0.000000	0.000000	4.000000	23.000000	1.000000
14686.127412	-0.015228	0.533462	0.172386	81.896881	90.751137	129.922409	4.494171	0.000000	-2.191444	0.000000	0.000000	0.000000	-0.213139	0.567662	-0.875811	0.000000	0.000000	4.000000	23.000000	1.000000
14686.130746	-0.015228	0.533462	0.172386	81.896881	90.751137	129.922409	4.494171	0.000000	-2.191444	0.000000	0.000000	0.000000	-0.213139	0.567662	-0.875811	0.000000	0.000000	4.000000	23.000000	1.000000
14686.134079	-0.015228	0.533462	0.172386	82.064522	91.041130	130.150528	4.486834	0.000000	-2.206426	0.000000	0.000000	0.000000	-0.213139	0.567662	-0.875811	0.000000	0.000000	4.000000	23.000000	1.000000
14686.137412	-0.015963	0.535362	0.169537	82.064522	91.041130	130.150528	4.486834	0.000000	-2.206426	0.000000	0.000000	0.000000	-0.220455	0.569933	-0.854771	0.000000	0.000000	4.000000	23.000000	1.000000
14686.140746	-0.015963	0.535362	0.169537	82.064522	91.041130	130.150528	4.486834	0.000000	-2.206426	0.000000	0.000000	0.000000	-0.220455	0.569933	-0.854771	0.000000	0.000000	4.000000	23.000000	1.000000
14686.144079	-0.015963	0.535362	0.169537	82.235901	91.271202	130.323288	4.479840	0.000000	-2.220593	0.000000	0.000000	0.000000	-0.220455	0.569933	-0.854771	0.000000	0.000000	4.000000	23.000000	1.000000
14686.147412	-0.016811	0.537251	0.166740	82.235901	91.271202	130.323288	4.479840	0.000000	-2.220593	0.000000	0.000000	0.000000	-0.254269	0.566656	-0.838944	0.000000	0.000000	4.000000	23.000000	1.000000
14686.150746	-0.016811	0.537251	0.166740	82.235901	91.271202	130.323288	4.479840	0.000000	-2.220593	0.000000	0.000000	0.000000	-0.254269	0.566656	-0.838944	0.000000	0.000000	4.000000	23.000000	1.000000
14686.154079	-0.016811	0.537251	0.166740	82.378670	91.442902	130.471634	4.474074	0.000000	-2.232187	0.000000	0.000000	0.000000	-0.254269	0.566656	-0.838944	0.000000	0.000000	4.000000	23.000000	1.000000
14686.157412	-0.017711	0.539096	0.164003	82.378670	91.442902	130.471634	4.474074	0.000000	-2.232187	0.000000	0.000000	0.000000	-0.270033	0.553376	-0.821158	0.000000	0.000000	4.000000	23.000000	1.000000
14686.160746	-0.017711	0.539096	0.164003	82.378670	91.442902	130.471634	4.474074	0.000000	-2.232187	0.000000	0.000000	0.000000	-0.270033	0.553376	-0.821158	0.000000	0.000000	4.000000	23.000000	1.000000
14686.164079	-0.017711	0.539096	0.164003	82.469543	91.522675	130.581024	4.468995	0.000000	-2.242338	0.000000	0.000000	0.000000	-0.270033	0.553376	-0.821158	0.000000	0.000000	4.000000	23.000000	1.000000
14686.167412	-0.018780	0.540912	0.161302	82.469543	91.522675	130.581024	4.468995	0.000000	-2.242338	0.000000	0.000000	0.000000	-0.320707	0.544831	-0.810300	0.000000	0.000000	4.000000	23.000000	1.000000
14686.170746	-0.018780	0.540912	0.161302	82.469543	91.522675	130.581024	4.468995	0.000000	-2.242338	0.000000	0.000000	0.000000	-0.320707	0.544831	-0.810300	0.000000	0.000000	4.000000	23.000000	1.000000
14686.174079	-0.018780	0.540912	0.161302	82.477966	91.487869	130.656509	4.465815	0.000000	-2.248667	0.000000	0.000000	0.000000	-0.320707	0.544831	-0.810300	0.000000	0.000000	4.000000	23.000000	1.000000
14686.177412	-0.019986	0.542681	0.158622	82.477966	91.487869	130.656509	4.465815	0.000000	-2.248667	0.000000	0.000000	0.000000	-0.361843	0.530679	-0.803930	0.000000	0.000000	4.000000	23.000000	1.000000
14686.180746	-0.019986	0.542681	0.158622	82.477966	91.487869	130.656509	4.465815	0.000000	-2.248667	0.000000	0.000000	0.000000	-0.361843	0.530679	-0.803930	0.000000	0.000000	4.000000	23.000000	1.000000
14686.184079	-0.019986	0.542681	0.158622	82.470245	91.419266	130.724899	4.464195	0.000000	-2.251881	0.000000	0.000000	0.000000	-0.361843	0.530679	-0.803930	0.000000	0.000000	4.000000	23.000000	1.000000
14686.187412	-0.021298	0.544403	0.155964	82.470245	91.419266	130.724899	4.464195	0.000000	-2.251881	0.000000	0.000000	0.000000	-0.393733	0.516774	-0.797292	0.000000	0.000000	4.000000	23.000000	1.000000
14686.190746	-0.021298	0.544403	0.155964	82.470245	91.419266	130.724899	4.464195	0.000000	-2.251881	0.000000	0.000000	0.000000	-0.393733	0.516774	-0.797292	0.000000	0.000000	4.000000	23.000000	1.000000
14686.194079	-0.021298	0.544403	0.155964	82.453400	91.349037	130.812775	4.463870	0.000000	-2.252523	0.000000	0.000000	0.000000	-0.393733	0.516774	-0.797292	0.000000	0.000000	4.000000	23.000000	1.000000
14686.197412	-0.022773	0.546061	0.153311	82.453400	91.349037	130.812775	4.463870	0.000000	-2.252523	0.000000	0.000000	0.000000	-0.442444	0.497279	-0.796043	0.000000	0.000000	4.000000	23.000000	1.000000
14686.200746	-0.022773	0.546061	0.153311	82.453400	91.349037	130.812775	4.463870	0.000000	-2.252523	0.000000	0.000000	0.000000	-0.442444	0.497279	-0.796043	0.000000	0.000000	4.000000	23.000000	1.000000
14686.204079	-0.022773	0.546061	0.153311	82.418579	91.252808	130.891953	4.465460	0.000000	-2.249369	0.000000	0.000000	0.000000	-0.442444	0.497279	-0.796043	0.000000	0.000000	4.000000	23.000000	1.000000
14686.207412	-0.024235	0.547687	0.150663	82.418579	91.252808	130.891953	4.465460	0.000000	-2.249369	0.000000	0.000000	0.000000	-0.438515	0.487992	-0.794356	0.000000	0.000000	4.000000	23.000000	1.000000
14686.210746	-0.024235	0.547687	0.150663	82.418579	91.252808	130.891953	4.465460	0.000000	-2.249369	0.000000	0.000000	0.000000	-0.438515	0.487992	-0.794356	0.000000	0.000000	4.000000	23.000000	1.000000
14686.214079	-0.024235	0.547687	0.150663	82.353172	91.137451	130.971771	4.466984	0.000000	-2.246343	0.000000	0.000000	0.000000	-0.438515	0.487992	-0.794356	0.000000	0.000000	4.000000	23.000000	1.000000
14686.217412	-0.025712	0.549264	0.148004	82.353172	91.137451	130.971771	4.466984	0.000000	-2.246343	0.000000	0.000000	0.000000	-0.443026	0.473007	-0.797651	0.000000	0.000000	4.000000	23.000000	1.000000
14686.220746	-0.025712	0.549264	0.148004	82.353172	91.137451	130.971771	4.466984	0.000000	-2.246343	0.000000	0.000000	0.000000	-0.443026	0.473007	-0.797651	0.000000	0.000000	4.000000	23.000000	1.000000
14686.224079	-0.025712	0.549264	0.148004	82.264572	90.994026	131.007889	4.468675	0.000000	-2.242976	0.000000	0.000000	0.000000	-0.443026	0.473007	-0.797651	0.000000	0.000000	4.000000	23.000000	1.000000
14686.227412	-0.027116	0.550805	0.145318	82.264572	90.994026	131.007889	4.468675	0.000000	-2.242976	0.000000	0.000000	0.000000	-0.421387	0.462221	-0.805991	0.000000	0.000000	4.000000	23.000000	1.000000
14686.230746	-0.027116	0.550805	0.145318	82.264572	90.994026	131.007889	4.468675	0.000000	-2.242976	0.000000	0.000000	0.000000	-0.421387	0.462221	-0.805991	0.000000	0.000000	4.000000	23.000000	1.000000
14686.234079	-0.027116	0.550805	0.145318	82.173790	90.901047	131.080231	4.469367	0.000000	-2.241598	0.000000	0.000000	0.000000	-0.421387	0.462221	-0.805991	0.000000	0.000000	4.000000	23.000000	1.000000
14686.237412	-0.028450	0.552329	0.142620	82.173790	90.901047	131.080231	4.469367	0.000000	-2.241598	0.000000	0.000000	0.000000	-0.400141	0.457201	-0.809418	0.000000	0.000000	4.000000	23.000000	1.000000
14686.240746	-0.028450	0.552329	0.142620	82.173790	90.901047	131.080231	4.469367	0.000000	-2.241598	0.000000	0.000000	0.000000	-0.400141	0.457201	-0.809418	0.000000	0.000000	4.000000	23.000000	1.000000
14686.244079	-0.028450	0.552329	0.142620	82.113373	90.845131	131.077103	4.469123	0.000000	-2.242084	0.000000	0.000000	0.000000	-0.400141	0.457201	-0.809418	0.000000	0.000000	4.000000	23.000000	1.000000
14686.247412	-0.029769	0.553797	0.139876	82.113373	90.845131	131.077103	4.469123	0.000000	-2.242084	0.000000	0.000000	0.000000	-0.395635	0.440562	-0.823026	0.000000	0.000000	4.000000	23.000000	1.000000
14686.250746	-0.029769	0.553797	0.139876	82.113373	90.845131	131.077103	4.469123	0.000000	-2.242084	0.000000	0.000000	0.000000	-0.395635	0.440562	-0.823026	0.000000	0.000000	4.000000	23.000000	1.000000
14686.254079	-0.029769	0.553797	0.139876	82.098404	90.932045	130.971893	4.468386	0.000000	-2.243552	0.000000	0.000000	0.000000	-0.395635	0.440562	-0.823026	0.000000	0.000000	4.000000	23.000000	1.000000
14686.257412	-0.031099	0.555256	0.137060	82.098404	90.932045	130.971893	4.468386	0.000000	-2.243552	0.000000	0.000000	0.000000	-0.399083	0.437659	-0.844994	0.000000	0.000000	4.000000	23.000000	1.000000
14686.260746	-0.031099	0.555256	0.137060	82.098404	90.932045	130.971893	4.468386	0.000000	-2.243552	0.000000	0.000000	0.000000	-0.399083	0.437659	-0.844994	0.000000	0.000000	4.000000	23.000000	1.000000
14686.264079	-0.031099	0.555256	0.137060	82.095947	91.040703	130.814774	4.467288	0.000000	-2.245737	0.000000	0.000000	0.000000	-0.399083	0.437659	-0.844994	0.000000	0.000000	4.000000	23.000000	1.000000
14686.267412	-0.032355	0.556653	0.134163	82.095947	91.040703	130.814774	4.467288	0.000000	-2.245737	0.000000	0.000000	0.000000	-0.376812	0.418957	-0.868868	0.000000	0.000000	4.000000	23.000000	1.000000
14686.270746	-0.032355	0.556653	0.134163	82.095947	91.040703	130.814774	4.467288	0.000000	-2.245737	0.000000	0.000000	0.000000	-0.376812	0.418957	-0.868868	0.000000	0.000000	4.000000	23.000000	1.000000
14686.274079	-0.032355	0.556653	0.134163	82.091103	91.191780	130.813644	4.464616	0.000000	-2.251046	0.000000	0.000000	0.000000	-0.376812	0.418957	-0.868868	0.000000	0.000000	4.000000	23.000000	1.000000
14686.277412	-0.033623	0.557993	0.131220	82.091103	91.191780	130.813644	4.464616	0.000000	-2.251046	0.000000	0.000000	0.000000	-0.380385	0.402059	-0.882964	0.000000	0.000000	4.000000	23.000000	1.000000
14686.280746	-0.033623	0.557993	0.131220	82.091103	91.191780	130.813644	4.464616	0.000000	-2.251046	0.000000	0.000000	0.000000	-0.380385	0.402059	-0.882964	0.000000	0.000000	4.000000	23.000000	1.000000
14686.284079	-0.033623	0.557993	0.131220	82.087059	91.415001	131.040680	4.461659	0.000000	-2.256900	0.000000	0.000000	0.000000	-0.380385	0.402059	-0.882964	0.000000	0.000000	4.000000	23.000000	1.000000
14686.287412	-0.034819	0.559277	0.128235	82.087059	91.415001	131.040680	4.461659	0.000000	-2.256900	0.000000	0.000000	0.000000	-0.358731	0.385159	-0.895595	0.000000	0.000000	4.000000	23.000000	1.000000
14686.290746	-0.034819	0.559277	0.128235	82.087059	91.415001	131.040680	4.461659	0.000000	-2.256900	0.000000	0.000000	0.000000	-0.358731	0.385159	-0.895595	0.000000	0.000000	4.000000	23.000000	1.000000
14686.294079	-0.034819	0.559277	0.128235	82.082474	91.671227	131.369827	4.457250	0.000000	-2.265595	0.000000	0.000000	0.000000	-0.358731	0.385159	-0.895595	0.000000	0.000000	4.000000	23.000000	1.000000
14686.297412	-0.035913	0.560581	0.125177	82.082474	91.671227	131.369827	4.457250	0.000000	-2.265595	0.000000	0.000000	0.000000	-0.328338	0.391180	-0.917428	0.000000	0.000000	4.000000	23.000000	1.000000
14686.300746	-0.035913	0.560581	0.125177	82.082474	91.671227	131.369827	4.457250	0.000000	-2.265595	0.000000	0.000000	0.000000	-0.328338	0.391180	-0.917428	0.000000	0.000000	4.000000	23.000000	1.000000
14686.304079	-0.035913	0.560581	0.125177	82.077744	91.912651	131.715714	4.450625	0.000000	-2.278581	0.000000	0.000000	0.000000	-0.328338	0.391180	-0.917428	0.000000	0.000000	4.000000	23.000000	1.000000
14686.307412	-0.036911	0.561866	0.122111	82.077744	91.912651	131.715714	4.450625	0.000000	-2.278581	0.000000	0.000000	0.000000	-0.299414	0.385553	-0.919847	0.000000	0.000000	4.000000	23.000000	1.000000
14686.310746	-0.036911	0.561866	0.122111	82.077744	91.912651	131.715714	4.450625	0.000000	-2.278581	0.000000	0.000000	0.000000	-0.299414	0.385553	-0.919847	0.000000	0.000000	4.000000	23.000000	1.000000
14686.314079	-0.036911	0.561866	0.122111	82.074890	92.150452	132.039963	4.442158	0.000000	-2.295045	0.000000	0.000000	0.000000	-0.299414	0.385553	-0.919847	0.000000	0.000000	4.000000	23.000000	1.000000
14686.317412	-0.037732	0.563164	0.119036	82.074890	92.150452	132.039963	4.442158	0.000000	-2.295045	0.000000	0.000000	0.000000	-0.246134	0.389369	-0.922207	0.000000	0.000000	4.000000	23.000000	1.000000
14686.320746	-0.037732	0.563164	0.119036	82.074890	92.150452	132.039963	4.442158	0.000000	-2.295045	0.000000	0.000000	0.000000	-0.246134	0.389369	-0.922207	0.000000	0.000000	4.000000	23.000000	1.000000
14686.324079	-0.037732	0.563164	0.119036	82.084755	92.371475	132.344528	4.430448	0.000000	-2.317570	0.000000	0.000000	0.000000	-0.246134	0.389369	-0.922207	0.000000	0.000000	4.000000	23.000000	1.000000
14686.327412	-0.038433	0.564493	0.115968	82.084755	92.371475	132.344528	4.430448	0.000000	-2.317570	0.000000	0.000000	0.000000	-0.210254	0.398768	-0.920692	0.000000	0.000000	4.000000	23.000000	1.000000
14686.330746	-0.038433	0.564493	0.115968	82.084755	92.371475	132.344528	4.430448	0.000000	-2.317570	0.000000	0.000000	0.000000	-0.210254	0.398768	-0.920692	0.000000	0.000000	4.000000	23.000000	1.000000
14686.334079	-0.038433	0.564493	0.115968	82.151772	92.648079	132.651886	4.416218	0.000000	-2.344572	0.000000	0.000000	0.000000	-0.210254	0.398768	-0.920692	0.000000	0.000000	4.000000	23.000000	1.000000
14686.337412	-0.039127	0.565798	0.112946	82.151772	92.648079	132.651886	4.416218	0.000000	-2.344572	0.000000	0.000000	0.000000	-0.208395	0.391402	-0.906399	0.000000	0.000000	4.000000	23.000000	1.000000
14686.340746	-0.039127	0.565798	0.112946	82.151772	92.648079	132.651886	4.416218	0.000000	-2.344572	0.000000	0.000000	0.000000	-0.208395	0.391402	-0.906399	0.000000	0.000000	4.000000	23.000000	1.000000
14686.344079	-0.039127	0.565798	0.112946	82.276405	93.051933	133.032974	4.401454	0.000000	-2.372172	0.000000	0.000000	0.000000	-0.208395	0.391402	-0.906399	0.000000	0.000000	4.000000	23.000000	1.000000
14686.347412	-0.039818	0.567067	0.109995	82.276405	93.051933	133.032974	4.401454	0.000000	-2.372172	0.000000	0.000000	0.000000	-0.207079	0.380745	-0.885324	0.000000	0.000000	4.000000	23.000000	1.000000
14686.350746	-0.039818	0.567067	0.109995	82.276405	93.051933	133.032974	4.401454	0.000000	-2.372172	0.000000	0.000000	0.000000	-0.207079	0.380745	-0.885324	0.000000	0.000000	4.000000	23.000000	1.000000
14686.354079	-0.039818	0.567067	0.109995	82.441086	93.542320	133.477493	4.386374	0.000000	-2.399943	0.000000	0.000000	0.000000	-0.207079	0.380745	-0.885324	0.000000	0.000000	4.000000	23.000000	1.000000
14686.357412	-0.040525	0.568287	0.107037	82.441086	93.542320	133.477493	4.386374	0.000000	-2.399943	0.000000	0.000000	0.000000	-0.212284	0.365970	-0.887334	0.000000	0.000000	4.000000	23.000000	1.000000
14686.360746	-0.040525	0.568287	0.107037	82.441086	93.542320	133.477493	4.386374	0.000000	-2.399943	0.000000	0.000000	0.000000	-0.212284	0.365970	-0.887334	0.000000	0.000000	4.000000	23.000000	1.000000
14686.364079	-0.040525	0.568287	0.107037	82.617355	94.079651	133.958618	4.370622	0.000000	-2.428511	0.000000	0.000000	0.000000	-0.212284	0.365970	-0.887334	0.000000	0.000000	4.000000	23.000000	1.000000
14686.367412	-0.041229	0.569442	0.104157	82.617355	94.079651	133.958618	4.370622	0.000000	-2.428511	0.000000	0.000000	0.000000	-0.211179	0.346647	-0.864021	0.000000	0.000000	4.000000	23.000000	1.000000
14686.370746	-0.041229	0.569442	0.104157	82.617355	94.079651	133.958618	4.370622	0.000000	-2.428511	0.000000	0.000000	0.000000	-0.211179	0.346647	-0.864021	0.000000	0.000000	4.000000	23.000000	1.000000
14686.374079	-0.041229	0.569442	0.104157	82.771263	94.627350	134.465073	4.354617	0.000000	-2.457094	0.000000	0.000000	0.000000	-0.211179	0.346647	-0.864021	0.000000	0.000000	4.000000	23.000000	1.000000
14686.377412	-0.041870	0.570531	0.101261	82.771263	94.627350	134.465073	4.354617	0.000000	-2.457094	0.000000	0.000000	0.000000	-0.192093	0.326621	-0.868732	0.000000	0.000000	4.000000	23.000000	1.000000
14686.380746	-0.041870	0.570531	0.101261	82.771263	94.627350	134.465073	4.354617	0.000000	-2.457094	0.000000	0.000000	0.000000	-0.192093	0.326621	-0.868732	0.000000	0.000000	4.000000	23.000000	1.000000
14686.384079	-0.041870	0.570531	0.101261	82.866722	95.159019	134.994827	4.336287	0.000000	-2.489301	0.000000	0.000000	0.000000	-0.192093	0.326621	-0.868732	0.000000	0.000000	4.000000	23.000000	1.000000
14686.387412	-0.042450	0.571531	0.098395	82.866722	95.159019	134.994827	4.336287	0.000000	-2.489301	0.000000	0.000000	0.000000	-0.174249	0.299945	-0.859973	0.000000	0.000000	4.000000	23.000000	1.000000
14686.390746	-0.042450	0.571531	0.098395	82.866722	95.159019	134.994827	4.336287	0.000000	-2.489301	0.000000	0.000000	0.000000	-0.174249	0.299945	-0.859973	0.000000	0.000000	4.000000	23.000000	1.000000
14686.394079	-0.042450	0.571531	0.098395	82.913658	95.620201	135.496582	4.315979	0.000000	-2.524348	0.000000	0.000000	0.000000	-0.174249	0.299945	-0.859973	0.000000	0.000000	4.000000	23.000000	1.000000
14686.397412	-0.043050	0.572504	0.095540	82.913658	95.620201	135.496582	4.315979	0.000000	-2.524348	0.000000	0.000000	0.000000	-0.180021	0.291854	-0.856578	0.000000	0.000000	4.000000	23.000000	1.000000
14686.400746	-0.043050	0.572504	0.095540	82.913658	95.620201	135.496582	4.315979	0.000000	-2.524348	0.000000	0.000000	0.000000	-0.180021	0.291854	-0.856578	0.000000	0.000000	4.000000	23.000000	1.000000
14686.404079	-0.043050	0.572504	0.095540	82.961151	96.125473	136.032928	4.294869	0.000000	-2.560098	0.000000	0.000000	0.000000	-0.180021	0.291854	-0.856578	0.000000	0.000000	4.000000	23.000000	1.000000
14686.407412	-0.043563	0.573382	0.092679	82.961151	96.125473	136.032928	4.294869	0.000000	-2.560098	0.000000	0.000000	0.000000	-0.153762	0.263336	-0.858335	0.000000	0.000000	4.000000	23.000000	1.000000
14686.410746	-0.043563	0.573382	0.092679	82.961151	96.125473	136.032928	4.294869	0.000000	-2.560098	0.000000	0.000000	0.000000	-0.153762	0.263336	-0.858335	0.000000	0.000000	4.000000	23.000000	1.000000
14686.414079	-0.043563	0.573382	0.092679	83.032692	96.756027	136.670090	4.270502	0.000000	-2.600541	0.000000	0.000000	0.000000	-0.153762	0.263336	-0.858335	0.000000	0.000000	4.000000	23.000000	1.000000
14686.417412	-0.044020	0.574193	0.089864	83.032692	96.756027	136.670090	4.270502	0.000000	-2.600541	0.000000	0.000000	0.000000	-0.136967	0.243289	-0.844207	0.000000	0.000000	4.000000	23.000000	1.000000
14686.420746	-0.044020	0.574193	0.089864	83.032692	96.756027	136.670090	4.270502	0.000000	-2.600541	0.000000	0.000000	0.000000	-0.136967	0.243289	-0.844207	0.000000	0.000000	4.000000	23.000000	1.000000
14686.424079	-0.044020	0.574193	0.089864	83.114899	97.382462	137.288437	4.243911	0.000000	-2.643714	0.000000	0.000000	0.000000	-0.136967	0.243289	-0.844207	0.000000	0.000000	4.000000	23.000000	1.000000
14686.427412	-0.044477	0.574995	0.087142	83.114899	97.382462	137.288437	4.243911	0.000000	-2.643714	0.000000	0.000000	0.000000	-0.137161	0.240815	-0.816668	0.000000	0.000000	4.000000	23.000000	1.000000
14686.430746	-0.044477	0.574995	0.087142	83.114899	97.382462	137.288437	4.243911	0.000000	-2.643714	0.000000	0.000000	0.000000	-0.137161	0.240815	-0.816668	0.000000	0.000000	4.000000	23.000000	1.000000
14686.434079	-0.044477	0.574995	0.087142	83.184822	97.965767	137.873627	4.216793	0.000000	-2.686756	0.000000	0.000000	0.000000	-0.137161	0.240815	-0.816668	0.000000	0.000000	4.000000	23.000000	1.000000
14686.437412	-0.044882	0.575772	0.084501	83.184822	97.965767	137.873627	4.216793	0.000000	-2.686756	0.000000	0.000000	0.000000	-0.121647	0.232899	-0.792453	0.000000	0.000000	4.000000	23.000000	1.000000
14686.440746	-0.044882	0.575772	0.084501	83.184822	97.965767	137.873627	4.216793	0.000000	-2.686756	0.000000	0.000000	0.000000	-0.121647	0.232899	-0.792453	0.000000	0.000000	4.000000	23.000000	1.000000
14686.444079	-0.044882	0.575772	0.084501	83.243149	98.478340	138.395294	4.187859	0.000000	-2.731637	0.000000	0.000000	0.000000	-0.121647	0.232899	-0.792453	0.000000	0.000000	4.000000	23.000000	1.000000
14686.447412	-0.045319	0.576521	0.081996	83.243149	98.478340	138.395294	4.187859	0.000000	-2.731637	0.000000	0.000000	0.000000	-0.131031	0.224737	-0.751562	0.000000	0.000000	4.000000	23.000000	1.000000
14686.450746	-0.045319	0.576521	0.081996	83.243149	98.478340	138.395294	4.187859	0.000000	-2.731637	0.000000	0.000000	0.000000	-0.131031	0.224737	-0.751562	0.000000	0.000000	4.000000	23.000000	1.000000
14686.454079	-0.045319	0.576521	0.081996	83.288574	98.912399	138.852859	4.099777	0.000000	-2.734049	0.000000	0.000000	0.000000	-0.131031	0.224737	-0.751562	0.000000	0.000000	4.000000	23.000000	1.000000
14686.457412	-0.045760	0.577225	0.079614	83.288574	98.912399	138.852859	4.099777	0.000000	-2.734049	0.000000	0.000000	0.000000	-0.132426	0.211381	-0.714581	0.000000	0.000000	4.000000	23.000000	1.000000
14686.460746	-0.045760	0.577225	0.079614	83.288574	98.912399	138.852859	4.099777	0.000000	-2.734049	0.000000	0.000000	0.000000	-0.132426	0.211381	-0.714581	0.000000	0.000000	4.000000	23.000000	1.000000
14686.464079	-0.045760	0.577225	0.079614	83.328468	99.330177	139.298172	3.980680	0.000000	-2.711978	0.000000	0.000000	0.000000	-0.132426	0.211381	-0.714581	0.000000	0.000000	4.000000	23.000000	1.000000
14686.467412	-0.046210	0.577896	0.077395	83.328468	99.330177	139.298172	3.980680	0.000000	-2.711978	0.000000	0.000000	0.000000	-0.134982	0.201128	-0.665697	0.000000	0.000000	4.000000	23.000000	1.000000
14686.470746	-0.046210	0.577896	0.077395	83.328468	99.330177	139.298172	3.980680	0.000000	-2.711978	0.000000	0.000000	0.000000	-0.134982	0.201128	-0.665697	0.000000	0.000000	4.000000	23.000000	1.000000
14686.474079	-0.046210	0.577896	0.077395	83.365166	99.713921	139.714951	3.869731	0.000000	-2.689481	0.000000	0.000000	0.000000	-0.134982	0.201128	-0.665697	0.000000	0.000000	4.000000	23.000000	1.000000
14686.477412	-0.046663	0.578516	0.075262	83.365166	99.713921	139.714951	3.869731	0.000000	-2.689481	0.000000	0.000000	0.000000	-0.135697	0.186125	-0.639834	0.000000	0.000000	4.000000	23.000000	1.000000
14686.480746	-0.046663	0.578516	0.075262	83.365166	99.713921	139.714951	3.869731	0.000000	-2.689481	0.000000	0.000000	0.000000	-0.135697	0.186125	-0.639834	0.000000	0.000000	4.000000	23.000000	1.000000
14686.484079	-0.046663	0.578516	0.075262	83.375992	100.023102	140.076508	3.763092	0.000000	-2.666865	0.000000	0.000000	0.000000	-0.135697	0.186125	-0.639834	0.000000	0.000000	4.000000	23.000000	1.000000
14686.487412	-0.047145	0.579078	0.073236	83.375992	100.023102	140.076508	3.763092	0.000000	-2.666865	0.000000	0.000000	0.000000	-0.144679	0.168491	-0.607642	0.000000	0.000000	4.000000	23.000000	1.000000
14686.490746	-0.047145	0.579078	0.073236	83.375992	100.023102	140.076508	3.763092	0.000000	-2.666865	0.000000	0.000000	0.000000	-0.144679	0.168491	-0.607642	0.000000	0.000000	4.000000	23.000000	1.000000
14686.494079	-0.047145	0.579078	0.073236	83.374542	100.234383	140.330444	3.661819	0.000000	-2.642752	0.000000	0.000000	0.000000	-0.144679	0.168491	-0.607642	0.000000	0.000000	4.000000	23.000000	1.000000
14686.497412	-0.047608	0.579630	0.071333	83.374542	100.234383	140.330444	3.661819	0.000000	-2.642752	0.000000	0.000000	0.000000	-0.138919	0.165668	-0.571072	0.000000	0.000000	4.000000	23.000000	1.000000
14686.500746	-0.047608	0.579630	0.071333	83.374542	100.234383	140.330444	3.661819	0.000000	-2.642752	0.000000	0.000000	0.000000	-0.138919	0.165668	-0.571072	0.000000	0.000000	4.000000	23.000000	1.000000
14686.504079	-0.047608	0.579630	0.071333	83.376381	100.456764	140.512695	3.566640	0.000000	-2.619599	0.000000	0.000000	0.000000	-0.138919	0.165668	-0.571072	0.000000	0.000000	4.000000	23.000000	1.000000
14686.507412	-0.048127	0.580126	0.069535	83.376381	100.456764	140.512695	3.566640	0.000000	-2.619599	0.000000	0.000000	0.000000	-0.155628	0.148789	-0.539215	0.000000	0.000000	4.000000	23.000000	1.000000
14686.510746	-0.048127	0.580126	0.069535	83.376381	100.456764	140.512695	3.566640	0.000000	-2.619599	0.000000	0.000000	0.000000	-0.155628	0.148789	-0.539215	0.000000	0.000000	4.000000	23.000000	1.000000
14686.514079	-0.048127	0.580126	0.069535	83.383072	100.685417	140.548141	3.476771	0.000000	-2.593660	0.000000	0.000000	0.000000	-0.155628	0.148789	-0.539215	0.000000	0.000000	4.000000	23.000000	1.000000
14686.517412	-0.048726	0.580567	0.067842	83.383072	100.685417	140.548141	3.476771	0.000000	-2.593660	0.000000	0.000000	0.000000	-0.179805	0.132310	-0.507927	0.000000	0.000000	4.000000	23.000000	1.000000
14686.520746	-0.048726	0.580567	0.067842	83.383072	100.685417	140.548141	3.476771	0.000000	-2.593660	0.000000	0.000000	0.000000	-0.179805	0.132310	-0.507927	0.000000	0.000000	4.000000	23.000000	1.000000
14686.524079	-0.048726	0.580567	0.067842	83.378601	100.840294	140.575989	3.392117	0.000000	-2.563693	0.000000	0.000000	0.000000	-0.179805	0.132310	-0.507927	0.000000	0.000000	4.000000	23.000000	1.000000
14686.527412	-0.049428	0.580993	0.066222	83.378601	100.840294	140.575989	3.392117	0.000000	-2.563693	0.000000	0.000000	0.000000	-0.210540	0.127721	-0.486158	0.000000	0.000000	4.000000	23.000000	1.000000
14686.530746	-0.049428	0.580993	0.066222	83.378601	100.840294	140.575989	3.392117	0.000000	-2.563693	0.000000	0.000000	0.000000	-0.210540	0.127721	-0.486158	0.000000	0.000000	4.000000	23.000000	1.000000
14686.534079	-0.049428	0.580993	0.066222	83.370697	100.969688	140.674683	3.311090	0.000000	-2.528603	0.000000	0.000000	0.000000	-0.210540	0.127721	-0.486158	0.000000	0.000000	4.000000	23.000000	1.000000
14686.537412	-0.050228	0.581395	0.064635	83.370697	100.969688	140.674683	3.311090	0.000000	-2.528603	0.000000	0.000000	0.000000	-0.239995	0.120533	-0.476146	0.000000	0.000000	4.000000	23.000000	1.000000
14686.540746	-0.050228	0.581395	0.064635	83.370697	100.969688	140.674683	3.311090	0.000000	-2.528603	0.000000	0.000000	0.000000	-0.239995	0.120533	-0.476146	0.000000	0.000000	4.000000	23.000000	1.000000
14686.544079	-0.050228	0.581395	0.064635	83.361862	101.056046	140.535095	3.231733	0.000000	-2.488604	0.000000	0.000000	0.000000	-0.239995	0.120533	-0.476146	0.000000	0.000000	4.000000	23.000000	1.000000
14686.547412	-0.051153	0.581811	0.063111	83.361862	101.056046	140.535095	3.231733	0.000000	-2.488604	0.000000	0.000000	0.000000	-0.277621	0.124872	-0.457235	0.000000	0.000000	4.000000	23.000000	1.000000
14686.550746	-0.051153	0.581811	0.063111	83.361862	101.056046	140.535095	3.231733	0.000000	-2.488604	0.000000	0.000000	0.000000	-0.277621	0.124872	-0.457235	0.000000	0.000000	4.000000	23.000000	1.000000
14686.554079	-0.051153	0.581811	0.063111	83.349754	101.061966	140.066742	3.155527	0.000000	-2.442334	0.000000	0.000000	0.000000	-0.277621	0.124872	-0.457235	0.000000	0.000000	4.000000	23.000000	1.000000
14686.557412	-0.052128	0.582223	0.061640	83.349754	101.061966	140.066742	3.155527	0.000000	-2.442334	0.000000	0.000000	0.000000	-0.292412	0.123639	-0.441083	0.000000	0.000000	4.000000	23.000000	1.000000
14686.560746	-0.052128	0.582223	0.061640	83.349754	101.061966	140.066742	3.155527	0.000000	-2.442334	0.000000	0.000000	0.000000	-0.292412	0.123639	-0.441083	0.000000	0.000000	4.000000	23.000000	1.000000
14686.564079	-0.052128	0.582223	0.061640	83.310799	100.905701	139.424026	3.082014	0.000000	-2.393598	0.000000	0.000000	0.000000	-0.292412	0.123639	-0.441083	0.000000	0.000000	4.000000	23.000000	1.000000
14686.567412	-0.053279	0.582641	0.060250	83.310799	100.905701	139.424026	3.082014	0.000000	-2.393598	0.000000	0.000000	0.000000	-0.345254	0.125361	-0.416997	0.000000	0.000000	4.000000	23.000000	1.000000
14686.570746	-0.053279	0.582641	0.060250	83.310799	100.905701	139.424026	3.082014	0.000000	-2.393598	0.000000	0.000000	0.000000	-0.345254	0.125361	-0.416997	0.000000	0.000000	4.000000	23.000000	1.000000
14686.574079	-0.053279	0.582641	0.060250	83.224022	100.479004	138.871674	3.012514	0.000000	-2.336056	0.000000	0.000000	0.000000	-0.345254	0.125361	-0.416997	0.000000	0.000000	4.000000	23.000000	1.000000
14686.577412	-0.054585	0.583075	0.058981	83.224022	100.479004	138.871674	3.012514	0.000000	-2.336056	0.000000	0.000000	0.000000	-0.391798	0.130110	-0.380655	0.000000	0.000000	4.000000	23.000000	1.000000
14686.580746	-0.054585	0.583075	0.058981	83.224022	100.479004	138.871674	3.012514	0.000000	-2.336056	0.000000	0.000000	0.000000	-0.391798	0.130110	-0.380655	0.000000	0.000000	4.000000	23.000000	1.000000
14686.584079	-0.054585	0.583075	0.058981	83.082245	99.781441	138.215500	2.949071	0.000000	-2.270756	0.000000	0.000000	0.000000	-0.391798	0.130110	-0.380655	0.000000	0.000000	4.000000	23.000000	1.000000
14686.587412	-0.056022	0.583525	0.057835	83.082245	99.781441	138.215500	2.949071	0.000000	-2.270756	0.000000	0.000000	0.000000	-0.431039	0.135100	-0.343783	0.000000	0.000000	4.000000	23.000000	1.000000
14686.590746	-0.056022	0.583525	0.057835	83.082245	99.781441	138.215500	2.949071	0.000000	-2.270756	0.000000	0.000000	0.000000	-0.431039	0.135100	-0.343783	0.000000	0.000000	4.000000	23.000000	1.000000
14686.594079	-0.056022	0.583525	0.057835	82.879028	98.854347	137.198135	2.891774	0.000000	-2.198917	0.000000	0.000000	0.000000	-0.431039	0.135100	-0.343783	0.000000	0.000000	4.000000	23.000000	1.000000
14686.597412	-0.057541	0.583992	0.056817	82.879028	98.854347	137.198135	2.891774	0.000000	-2.198917	0.000000	0.000000	0.000000	-0.455772	0.140283	-0.305534	0.000000	0.000000	4.000000	23.000000	1.000000
14686.600746	-0.057541	0.583992	0.056817	82.879028	98.854347	137.198135	2.891774	0.000000	-2.198917	0.000000	0.000000	0.000000	-0.455772	0.140283	-0.305534	0.000000	0.000000	4.000000	23.000000	1.000000
14686.604079	-0.057541	0.583992	0.056817	82.643951	97.763466	136.029968	2.840852	0.000000	-2.122955	0.000000	0.000000	0.000000	-0.455772	0.140283	-0.305534	0.000000	0.000000	4.000000	23.000000	1.000000
14686.607412	-0.059122	0.584469	0.055951	82.643951	97.763466	136.029968	2.840852	0.000000	-2.122955	0.000000	0.000000	0.000000	-0.474264	0.142881	-0.259699	0.000000	0.000000	4.000000	23.000000	1.000000
14686.610746	-0.059122	0.584469	0.055951	82.643951	97.763466	136.029968	2.840852	0.000000	-2.122955	0.000000	0.000000	0.000000	-0.474264	0.142881	-0.259699	0.000000	0.000000	4.000000	23.000000	1.000000
14686.614079	-0.059122	0.584469	0.055951	82.409843	96.695732	135.074905	2.797569	0.000000	-2.043911	0.000000	0.000000	0.000000	-0.474264	0.142881	-0.259699	0.000000	0.000000	4.000000	23.000000	1.000000
14686.617412	-0.060786	0.584916	0.055203	82.409843	96.695732	135.074905	2.797569	0.000000	-2.043911	0.000000	0.000000	0.000000	-0.499305	0.134316	-0.224528	0.000000	0.000000	4.000000	23.000000	1.000000
14686.620746	-0.060786	0.584916	0.055203	82.409843	96.695732	135.074905	2.797569	0.000000	-2.043911	0.000000	0.000000	0.000000	-0.499305	0.134316	-0.224528	0.000000	0.000000	4.000000	23.000000	1.000000
14686.624079	-0.060786	0.584916	0.055203	82.216316	95.750137	134.299362	2.760148	0.000000	-1.960693	0.000000	0.000000	0.000000	-0.499305	0.134316	-0.224528	0.000000	0.000000	4.000000	23.000000	1.000000
14686.627412	-0.062538	0.585327	0.054594	82.216316	95.750137	134.299362	2.760148	0.000000	-1.960693	0.000000	0.000000	0.000000	-0.525496	0.123148	-0.182633	0.000000	0.000000	4.000000	23.000000	1.000000
14686.630746	-0.062538	0.585327	0.054594	82.216316	95.750137	134.299362	2.760148	0.000000	-1.960693	0.000000	0.000000	0.000000	-0.525496	0.123148	-0.182633	0.000000	0.000000	4.000000	23.000000	1.000000
14686.634079	-0.062538	0.585327	0.054594	82.070587	94.924934	133.568100	2.729709	0.000000	-1.873111	0.000000	0.000000	0.000000	-0.525496	0.123148	-0.182633	0.000000	0.000000	4.000000	23.000000	1.000000
14686.637412	-0.064321	0.585728	0.054061	82.070587	94.924934	133.568100	2.729709	0.000000	-1.873111	0.000000	0.000000	0.000000	-0.534919	0.120427	-0.159880	0.000000	0.000000	4.000000	23.000000	1.000000
14686.640746	-0.064321	0.585728	0.054061	82.070587	94.924934	133.568100	2.729709	0.000000	-1.873111	0.000000	0.000000	0.000000	-0.534919	0.120427	-0.159880	0.000000	0.000000	4.000000	23.000000	1.000000
14686.644079	-0.064321	0.585728	0.054061	81.962395	94.245750	132.626648	2.703062	0.000000	-1.783957	0.000000	0.000000	0.000000	-0.534919	0.120427	-0.159880	0.000000	0.000000	4.000000	23.000000	1.000000
14686.647412	-0.066089	0.586093	0.053617	81.962395	94.245750	132.626648	2.703062	0.000000	-1.783957	0.000000	0.000000	0.000000	-0.530312	0.109347	-0.133234	0.000000	0.000000	4.000000	23.000000	1.000000
14686.650746	-0.066089	0.586093	0.053617	81.962395	94.245750	132.626648	2.703062	0.000000	-1.783957	0.000000	0.000000	0.000000	-0.530312	0.109347	-0.133234	0.000000	0.000000	4.000000	23.000000	1.000000
14686.654079	-0.066089	0.586093	0.053617	81.871941	93.719475	131.677002	2.680856	0.000000	-1.695572	0.000000	0.000000	0.000000	-0.530312	0.109347	-0.133234	0.000000	0.000000	4.000000	23.000000	1.000000
14686.657412	-0.067863	0.586430	0.053236	81.871941	93.719475	131.677002	2.680856	0.000000	-1.695572	0.000000	0.000000	0.000000	-0.532362	0.101058	-0.114400	0.000000	0.000000	4.000000	23.000000	1.000000
14686.660746	-0.067863	0.586430	0.053236	81.871941	93.719475	131.677002	2.680856	0.000000	-1.695572	0.000000	0.000000	0.000000	-0.532362	0.101058	-0.114400	0.000000	0.000000	4.000000	23.000000	1.000000
14686.664079	-0.067863	0.586430	0.053236	81.764839	93.905151	131.642563	2.661790	0.000000	-1.606845	0.000000	0.000000	0.000000	-0.532362	0.101058	-0.114400	0.000000	0.000000	4.000000	23.000000	1.000000
14686.667412	-0.069708	0.586691	0.052836	81.764839	93.905151	131.642563	2.661790	0.000000	-1.606845	0.000000	0.000000	0.000000	-0.553502	0.078416	-0.119894	0.000000	0.000000	4.000000	23.000000	1.000000
14686.670746	-0.069708	0.586691	0.052836	81.764839	93.905151	131.642563	2.661790	0.000000	-1.606845	0.000000	0.000000	0.000000	-0.553502	0.078416	-0.119894	0.000000	0.000000	4.000000	23.000000	1.000000
14686.674079	-0.069708	0.586691	0.052836	81.585602	95.193581	132.868103	2.641808	0.000000	-1.514594	0.000000	0.000000	0.000000	-0.553502	0.078416	-0.119894	0.000000	0.000000	4.000000	23.000000	1.000000
14686.677412	-0.071623	0.586877	0.052418	81.585602	95.193581	132.868103	2.641808	0.000000	-1.514594	0.000000	0.000000	0.000000	-0.574580	0.055835	-0.125591	0.000000	0.000000	4.000000	23.000000	1.000000
14686.680746	-0.071623	0.586877	0.052418	81.585602	95.193581	132.868103	2.641808	0.000000	-1.514594	0.000000	0.000000	0.000000	-0.574580	0.055835	-0.125591	0.000000	0.000000	4.000000	23.000000	1.000000
14686.684079	-0.071623	0.586877	0.052418	81.329689	96.952194	134.533295	2.620876	0.000000	-1.418831	0.000000	0.000000	0.000000	-0.574580	0.055835	-0.125591	0.000000	0.000000	4.000000	23.000000	1.000000
14686.687412	-0.073541	0.587026	0.052022	81.329689	96.952194	134.533295	2.620876	0.000000	-1.418831	0.000000	0.000000	0.000000	-0.575225	0.044614	-0.118754	0.000000	0.000000	4.000000	23.000000	1.000000
14686.690746	-0.073541	0.587026	0.052022	81.329689	96.952194	134.533295	2.620876	0.000000	-1.418831	0.000000	0.000000	0.000000	-0.575225	0.044614	-0.118754	0.000000	0.000000	4.000000	23.000000	1.000000
14686.694079	-0.073541	0.587026	0.052022	81.019279	98.627129	136.069382	2.601083	0.000000	-1.322960	0.000000	0.000000	0.000000	-0.575225	0.044614	-0.118754	0.000000	0.000000	4.000000	23.000000	1.000000
14686.697412	-0.075417	0.587100	0.051686	81.019279	98.627129	136.069382	2.601083	0.000000	-1.322960	0.000000	0.000000	0.000000	-0.562814	0.022321	-0.100757	0.000000	0.000000	4.000000	23.000000	1.000000
14686.700746	-0.075417	0.587100	0.051686	81.019279	98.627129	136.069382	2.601083	0.000000	-1.322960	0.000000	0.000000	0.000000	-0.562814	0.022321	-0.100757	0.000000	0.000000	4.000000	23.000000	1.000000
14686.704079	-0.075417	0.587100	0.051686	80.696381	99.971481	137.358322	2.584291	0.000000	-1.229158	0.000000	0.000000	0.000000	-0.562814	0.022321	-0.100757	0.000000	0.000000	4.000000	23.000000	1.000000
14686.707412	-0.077255	0.587119	0.051426	80.696381	99.971481	137.358322	2.584291	0.000000	-1.229158	0.000000	0.000000	0.000000	-0.551349	0.005718	-0.077820	0.000000	0.000000	4.000000	23.000000	1.000000
14686.710746	-0.077255	0.587119	0.051426	80.696381	99.971481	137.358322	2.584291	0.000000	-1.229158	0.000000	0.000000	0.000000	-0.551349	0.005718	-0.077820	0.000000	0.000000	4.000000	23.000000	1.000000
14686.714079	-0.077255	0.587119	0.051426	80.386589	101.037209	138.434875	2.571321	0.000000	-1.137266	0.000000	0.000000	0.000000	-0.551349	0.005718	-0.077820	0.000000	0.000000	4.000000	23.000000	1.000000
14686.717412	-0.079026	0.587120	0.051218	80.386589	101.037209	138.434875	2.571321	0.000000	-1.137266	0.000000	0.000000	0.000000	-0.531510	0.000252	-0.062637	0.000000	0.000000	4.000000	23.000000	1.000000
14686.720746	-0.079026	0.587120	0.051218	80.386589	101.037209	138.434875	2.571321	0.000000	-1.137266	0.000000	0.000000	0.000000	-0.531510	0.000252	-0.062637	0.000000	0.000000	4.000000	23.000000	1.000000
14686.724079	-0.079026	0.587120	0.051218	80.129982	102.016693	139.430740	2.560881	0.000000	-1.048681	0.000000	0.000000	0.000000	-0.531510	0.000252	-0.062637	0.000000	0.000000	4.000000	23.000000	1.000000
14686.727412	-0.080776	0.587065	0.051021	80.129982	102.016693	139.430740	2.560881	0.000000	-1.048681	0.000000	0.000000	0.000000	-0.524784	-0.016606	-0.059133	0.000000	0.000000	4.000000	23.000000	1.000000
14686.730746	-0.080776	0.587065	0.051021	80.129982	102.016693	139.430740	2.560881	0.000000	-1.048681	0.000000	0.000000	0.000000	-0.524784	-0.016606	-0.059133	0.000000	0.000000	4.000000	23.000000	1.000000
14686.734079	-0.080776	0.587065	0.051021	79.939796	102.896278	140.366348	2.551025	0.000000	-0.961218	0.000000	0.000000	0.000000	-0.524784	-0.016606	-0.059133	0.000000	0.000000	4.000000	23.000000	1.000000
14686.737412	-0.082382	0.587029	0.050857	79.939796	102.896278	140.366348	2.551025	0.000000	-0.961218	0.000000	0.000000	0.000000	-0.482023	-0.010889	-0.049107	0.000000	0.000000	4.000000	23.000000	1.000000
14686.740746	-0.082382	0.587029	0.050857	79.939796	102.896278	140.366348	2.551025	0.000000	-0.961218	0.000000	0.000000	0.000000	-0.482023	-0.010889	-0.049107	0.000000	0.000000	4.000000	23.000000	1.000000
14686.744079	-0.082382	0.587029	0.050857	79.818253	103.752441	141.155991	2.542841	0.000000	-0.880880	0.000000	0.000000	0.000000	-0.482023	-0.010889	-0.049107	0.000000	0.000000	4.000000	23.000000	1.000000
14686.747412	-0.083796	0.586992	0.050720	79.818253	103.752441	141.155991	2.542841	0.000000	-0.880880	0.000000	0.000000	0.000000	-0.424090	-0.010894	-0.041076	0.000000	0.000000	4.000000	23.000000	1.000000
14686.750746	-0.083796	0.586992	0.050720	79.818253	103.752441	141.155991	2.542841	0.000000	-0.880880	0.000000	0.000000	0.000000	-0.424090	-0.010894	-0.041076	0.000000	0.000000	4.000000	23.000000	1.000000
14686.754079	-0.083796	0.586992	0.050720	79.726456	104.505341	141.697021	2.535995	0.000000	-0.810198	0.000000	0.000000	0.000000	-0.424090	-0.010894	-0.041076	0.000000	0.000000	4.000000	23.000000	1.000000
14686.757412	-0.085014	0.586937	0.050595	79.726456	104.505341	141.697021	2.535995	0.000000	-0.810198	0.000000	0.000000	0.000000	-0.365395	-0.016630	-0.037348	0.000000	0.000000	4.000000	23.000000	1.000000
14686.760746	-0.085014	0.586937	0.050595	79.726456	104.505341	141.697021	2.535995	0.000000	-0.810198	0.000000	0.000000	0.000000	-0.365395	-0.016630	-0.037348	0.000000	0.000000	4.000000	23.000000	1.000000
14686.764079	-0.085014	0.586937	0.050595	79.658958	105.151764	142.173218	2.529770	0.000000	-0.749299	0.000000	0.000000	0.000000	-0.365395	-0.016630	-0.037348	0.000000	0.000000	4.000000	23.000000	1.000000
14686.767412	-0.086030	0.586928	0.050448	79.658958	105.151764	142.173218	2.529770	0.000000	-0.749299	0.000000	0.000000	0.000000	-0.304836	-0.002729	-0.044271	0.000000	0.000000	4.000000	23.000000	1.000000
14686.770746	-0.086030	0.586928	0.050448	79.658958	105.151764	142.173218	2.529770	0.000000	-0.749299	0.000000	0.000000	0.000000	-0.304836	-0.002729	-0.044271	0.000000	0.000000	4.000000	23.000000	1.000000
14686.774079	-0.086030	0.586928	0.050448	79.651413	105.710411	142.741669	2.522392	0.000000	-0.698493	0.000000	0.000000	0.000000	-0.304836	-0.002729	-0.044271	0.000000	0.000000	4.000000	23.000000	1.000000
14686.777412	-0.086030	0.586928	0.050448	79.651413	105.710411	142.741669	2.522392	0.000000	-0.698493	0.000000	0.000000	0.000000	-0.304836	-0.002729	-0.044271	0.000000	0.000000	4.000000	23.000000	1.000000
14686.780746	-0.086898	0.586928	0.050300	79.651413	105.710411	142.741669	2.522392	0.000000	-0.698493	0.000000	0.000000	0.000000	-0.260219	0.000007	-0.044327	0.000000	0.000000	4.000000	23.000000	1.000000
14686.784079	-0.086898	0.586928	0.050300	79.741051	106.426643	143.418777	2.522392	0.000000	-0.698493	0.000000	0.000000	0.000000	-0.260219	0.000007	-0.044327	0.000000	0.000000	4.000000	23.000000	1.000000
14686.787412	-0.087678	0.586936	0.050079	79.741051	106.426643	143.418777	2.522392	0.000000	-0.698493	0.000000	0.000000	0.000000	-0.234073	0.002479	-0.066437	0.000000	0.000000	4.000000	23.000000	1.000000
14686.790746	-0.087678	0.586936	0.050079	79.741051	106.426643	143.418777	2.522392	0.000000	-0.698493	0.000000	0.000000	0.000000	-0.234073	0.002479	-0.066437	0.000000	0.000000	4.000000	23.000000	1.000000
14686.794079	-0.087678	0.586936	0.050079	79.944740	107.302284	144.162399	2.503931	0.000000	-0.616112	0.000000	0.000000	0.000000	-0.234073	0.002479	-0.066437	0.000000	0.000000	4.000000	23.000000	1.000000
14686.797412	-0.087678	0.586936	0.050079	79.944740	107.302284	144.162399	2.503931	0.000000	-0.616112	0.000000	0.000000	0.000000	-0.234073	0.002479	-0.066437	0.000000	0.000000	4.000000	23.000000	1.000000
14686.800746	-0.088429	0.586953	0.049837	79.944740	107.302284	144.162399	2.503931	0.000000	-0.616112	0.000000	0.000000	0.000000	-0.225511	0.005194	-0.072414	0.000000	0.000000	4.000000	23.000000	1.000000
14686.804079	-0.088429	0.586953	0.049837	80.191841	108.239113	144.947418	2.503931	0.000000	-0.616112	0.000000	0.000000	0.000000	-0.225511	0.005194	-0.072414	0.000000	0.000000	4.000000	23.000000	1.000000
14686.807412	-0.089111	0.586969	0.049480	80.191841	108.239113	144.947418	2.503931	0.000000	-0.616112	0.000000	0.000000	0.000000	-0.204399	0.004677	-0.107273	0.000000	0.000000	4.000000	23.000000	1.000000
14686.810746	-0.089111	0.586969	0.049480	80.191841	108.239113	144.947418	2.503931	0.000000	-0.616112	0.000000	0.000000	0.000000	-0.204399	0.004677	-0.107273	0.000000	0.000000	4.000000	23.000000	1.000000
14686.814079	-0.089111	0.586969	0.049480	80.411751	109.144913	145.717667	2.473983	0.000000	-0.544460	0.000000	0.000000	0.000000	-0.204399	0.004677	-0.107273	0.000000	0.000000	4.000000	23.000000	1.000000
14686.817412	-0.089111	0.586969	0.049480	80.411751	109.144913	145.717667	2.473983	0.000000	-0.544460	0.000000	0.000000	0.000000	-0.204399	0.004677	-0.107273	0.000000	0.000000	4.000000	23.000000	1.000000
14686.820746	-0.089766	0.587013	0.049118	80.411751	109.144913	145.717667	2.473983	0.000000	-0.544460	0.000000	0.000000	0.000000	-0.196562	0.013066	-0.108375	0.000000	0.000000	4.000000	23.000000	1.000000
14686.824079	-0.089766	0.587013	0.049118	80.572876	109.826149	146.314514	2.473983	0.000000	-0.544460	0.000000	0.000000	0.000000	-0.196562	0.013066	-0.108375	0.000000	0.000000	4.000000	23.000000	1.000000
14686.827412	-0.090312	0.587083	0.048705	80.572876	109.826149	146.314514	2.473983	0.000000	-0.544460	0.000000	0.000000	0.000000	-0.163807	0.021198	-0.124118	0.000000	0.000000	4.000000	23.000000	1.000000
14686.830746	-0.090312	0.587083	0.048705	80.572876	109.826149	146.314514	2.473983	0.000000	-0.544460	0.000000	0.000000	0.000000	-0.163807	0.021198	-0.124118	0.000000	0.000000	4.000000	23.000000	1.000000
14686.834079	-0.090312	0.587083	0.048705	80.670410	110.249916	146.707001	2.435234	0.000000	-0.484399	0.000000	0.000000	0.000000	-0.163807	0.021198	-0.124118	0.000000	0.000000	4.000000	23.000000	1.000000
14686.837412	-0.090805	0.587163	0.048276	80.670410	110.249916	146.707001	2.435234	0.000000	-0.484399	0.000000	0.000000	0.000000	-0.147915	0.023831	-0.128604	0.000000	0.000000	4.000000	23.000000	1.000000
14686.840746	-0.090805	0.587163	0.048276	80.670410	110.249916	146.707001	2.435234	0.000000	-0.484399	0.000000	0.000000	0.000000	-0.147915	0.023831	-0.128604	0.000000	0.000000	4.000000	23.000000	1.000000
14686.844079	-0.090805	0.587163	0.048276	80.729576	110.480316	146.945770	2.413800	0.000000	-0.459746	0.000000	0.000000	0.000000	-0.147915	0.023831	-0.128604	0.000000	0.000000	4.000000	23.000000	1.000000
14686.847412	-0.091296	0.587270	0.047840	80.729576	110.480316	146.945770	2.413800	0.000000	-0.459746	0.000000	0.000000	0.000000	-0.147283	0.032204	-0.130869	0.000000	0.000000	4.000000	23.000000	1.000000
14686.850746	-0.091296	0.587270	0.047840	80.729576	110.480316	146.945770	2.413800	0.000000	-0.459746	0.000000	0.000000	0.000000	-0.147283	0.032204	-0.130869	0.000000	0.000000	4.000000	23.000000	1.000000
14686.854079	-0.091296	0.587270	0.047840	80.785454	110.705322	147.176590	2.391989	0.000000	-0.435199	0.000000	0.000000	0.000000	-0.147283	0.032204	-0.130869	0.000000	0.000000	4.000000	23.000000	1.000000
14686.857412	-0.091296	0.587270	0.047840	80.785454	110.705322	147.176590	2.391989	0.000000	-0.435199	0.000000	0.000000	0.000000	-0.147283	0.032204	-0.130869	0.000000	0.000000	4.000000	23.000000	1.000000
14686.860746	-0.091762	0.587377	0.047407	80.785454	110.705322	147.176590	2.391989	0.000000	-0.435199	0.000000	0.000000	0.000000	-0.139839	0.032116	-0.129733	0.000000	0.000000	4.000000	23.000000	1.000000
14686.864079	-0.091762	0.587377	0.047407	80.856300	111.013603	147.460220	2.391989	0.000000	-0.435199	0.000000	0.000000	0.000000	-0.139839	0.032116	-0.129733	0.000000	0.000000	4.000000	23.000000	1.000000
14686.867412	-0.092153	0.587465	0.046972	80.856300	111.013603	147.460220	2.391989	0.000000	-0.435199	0.000000	0.000000	0.000000	-0.117178	0.026350	-0.130727	0.000000	0.000000	4.000000	23.000000	1.000000
14686.870746	-0.092153	0.587465	0.046972	80.856300	111.013603	147.460220	2.391989	0.000000	-0.435199	0.000000	0.000000	0.000000	-0.117178	0.026350	-0.130727	0.000000	0.000000	4.000000	23.000000	1.000000
14686.874079	-0.092153	0.587465	0.046972	80.949287	111.434090	147.845367	2.348579	0.000000	-0.392363	0.000000	0.000000	0.000000	-0.117178	0.026350	-0.130727	0.000000	0.000000	4.000000	23.000000	1.000000
14686.877412	-0.092153	0.587465	0.046972	80.949287	111.434090	147.845367	2.348579	0.000000	-0.392363	0.000000	0.000000	0.000000	-0.117178	0.026350	-0.130727	0.000000	0.000000	4.000000	23.000000	1.000000
14686.880746	-0.092565	0.587580	0.046524	80.949287	111.434090	147.845367	2.348579	0.000000	-0.392363	0.000000	0.000000	0.000000	-0.123748	0.034655	-0.134265	0.000000	0.000000	4.000000	23.000000	1.000000
14686.884079	-0.092565	0.587580	0.046524	81.076012	112.038933	148.379303	2.348579	0.000000	-0.392363	0.000000	0.000000	0.000000	-0.123748	0.034655	-0.134265	0.000000	0.000000	4.000000	23.000000	1.000000
14686.887412	-0.092925	0.587705	0.046062	81.076012	112.038933	148.379303	2.348579	0.000000	-0.392363	0.000000	0.000000	0.000000	-0.107906	0.037263	-0.138628	0.000000	0.000000	4.000000	23.000000	1.000000
14686.890746	-0.092925	0.587705	0.046062	81.076012	112.038933	148.379303	2.348579	0.000000	-0.392363	0.000000	0.000000	0.000000	-0.107906	0.037263	-0.138628	0.000000	0.000000	4.000000	23.000000	1.000000
14686.894079	-0.092925	0.587705	0.046062	81.210609	112.712654	148.968155	2.303097	0.000000	-0.353754	0.000000	0.000000	0.000000	-0.107906	0.037263	-0.138628	0.000000	0.000000	4.000000	23.000000	1.000000
14686.897412	-0.092925	0.587705	0.046062	81.210609	112.712654	148.968155	2.303097	0.000000	-0.353754	0.000000	0.000000	0.000000	-0.107906	0.037263	-0.138628	0.000000	0.000000	4.000000	23.000000	1.000000
14686.900746	-0.093287	0.587848	0.045615	81.210609	112.712654	148.968155	2.303097	0.000000	-0.353754	0.000000	0.000000	0.000000	-0.108569	0.042863	-0.133964	0.000000	0.000000	4.000000	23.000000	1.000000
14686.904079	-0.093287	0.587848	0.045615	81.319153	113.268700	149.466293	2.303097	0.000000	-0.353754	0.000000	0.000000	0.000000	-0.108569	0.042863	-0.133964	0.000000	0.000000	4.000000	23.000000	1.000000
14686.907412	-0.093636	0.587989	0.045107	81.319153	113.268700	149.466293	2.303097	0.000000	-0.353754	0.000000	0.000000	0.000000	-0.104896	0.042408	-0.152616	0.000000	0.000000	4.000000	23.000000	1.000000
14686.910746	-0.093636	0.587989	0.045107	81.319153	113.268700	149.466293	2.303097	0.000000	-0.353754	0.000000	0.000000	0.000000	-0.104896	0.042408	-0.152616	0.000000	0.000000	4.000000	23.000000	1.000000
14686.914079	-0.093636	0.587989	0.045107	81.380554	113.552269	149.741592	2.255334	0.000000	-0.318176	0.000000	0.000000	0.000000	-0.104896	0.042408	-0.152616	0.000000	0.000000	4.000000	23.000000	1.000000
14686.917412	-0.093636	0.587989	0.045107	81.380554	113.552269	149.741592	2.255334	0.000000	-0.318176	0.000000	0.000000	0.000000	-0.104896	0.042408	-0.152616	0.000000	0.000000	4.000000	23.000000	1.000000
14686.920746	-0.094012	0.588149	0.044609	81.380554	113.552269	149.741592	2.255334	0.000000	-0.318176	0.000000	0.000000	0.000000	-0.112690	0.047986	-0.149297	0.000000	0.000000	4.000000	23.000000	1.000000
14686.924079	-0.094012	0.588149	0.044609	81.389015	113.571243	149.805191	2.255334	0.000000	-0.318176	0.000000	0.000000	0.000000	-0.112690	0.047986	-0.149297	0.000000	0.000000	4.000000	23.000000	1.000000
14686.927412	-0.094403	0.588298	0.044068	81.389015	113.571243	149.805191	2.255334	0.000000	-0.318176	0.000000	0.000000	0.000000	-0.117374	0.044798	-0.162428	0.000000	0.000000	4.000000	23.000000	1.000000
14686.930746	-0.094403	0.588298	0.044068	81.389015	113.571243	149.805191	2.255334	0.000000	-0.318176	0.000000	0.000000	0.000000	-0.117374	0.044798	-0.162428	0.000000	0.000000	4.000000	23.000000	1.000000
14686.934079	-0.094403	0.588298	0.044068	81.389015	113.511444	149.805222	2.203380	0.000000	-0.279832	0.000000	0.000000	0.000000	-0.117374	0.044798	-0.162428	0.000000	0.000000	4.000000	23.000000	1.000000
14686.937412	-0.094403	0.588298	0.044068	81.389015	113.511444	149.805222	2.203380	0.000000	-0.279832	0.000000	0.000000	0.000000	-0.117374	0.044798	-0.162428	0.000000	0.000000	4.000000	23.000000	1.000000
14686.940746	-0.094846	0.588438	0.043540	81.389015	113.511444	149.805222	2.203380	0.000000	-0.279832	0.000000	0.000000	0.000000	-0.132651	0.042028	-0.158379	0.000000	0.000000	4.000000	23.000000	1.000000
14686.944079	-0.094846	0.588438	0.043540	81.384041	113.472282	149.825180	2.203380	0.000000	-0.279832	0.000000	0.000000	0.000000	-0.132651	0.042028	-0.158379	0.000000	0.000000	4.000000	23.000000	1.000000
14686.947412	-0.095354	0.588587	0.042975	81.384041	113.472282	149.825180	2.203380	0.000000	-0.279832	0.000000	0.000000	0.000000	-0.152397	0.044556	-0.169500	0.000000	0.000000	4.000000	23.000000	1.000000
14686.950746	-0.095354	0.588587	0.042975	81.384041	113.472282	149.825180	2.203380	0.000000	-0.279832	0.000000	0.000000	0.000000	-0.152397	0.044556	-0.169500	0.000000	0.000000	4.000000	23.000000	1.000000
14686.954079	-0.095354	0.588587	0.042975	81.379349	113.407951	149.821182	2.148733	0.000000	-0.232324	0.000000	0.000000	0.000000	-0.152397	0.044556	-0.169500	0.000000	0.000000	4.000000	23.000000	1.000000
14686.957412	-0.095354	0.588587	0.042975	81.379349	113.407951	149.821182	2.148733	0.000000	-0.232324	0.000000	0.000000	0.000000	-0.152397	0.044556	-0.169500	0.000000	0.000000	4.000000	23.000000	1.000000
14686.960746	-0.095801	0.588733	0.042356	81.379349	113.407951	149.821182	2.148733	0.000000	-0.232324	0.000000	0.000000	0.000000	-0.134240	0.043959	-0.185523	0.000000	0.000000	4.000000	23.000000	1.000000
14686.964079	-0.095801	0.588733	0.042356	81.360985	113.324219	149.805450	2.148733	0.000000	-0.232324	0.000000	0.000000	0.000000	-0.134240	0.043959	-0.185523	0.000000	0.000000	4.000000	23.000000	1.000000
14686.967412	-0.096244	0.588860	0.041721	81.360985	113.324219	149.805450	2.148733	0.000000	-0.232324	0.000000	0.000000	0.000000	-0.132934	0.038111	-0.190473	0.000000	0.000000	4.000000	23.000000	1.000000
14686.970746	-0.096244	0.588860	0.041721	81.360985	113.324219	149.805450	2.148733	0.000000	-0.232324	0.000000	0.000000	0.000000	-0.132934	0.038111	-0.190473	0.000000	0.000000	4.000000	23.000000	1.000000
14686.974079	-0.096244	0.588860	0.041721	81.323303	113.169655	149.720108	2.086067	0.000000	-0.187795	0.000000	0.000000	0.000000	-0.132934	0.038111	-0.190473	0.000000	0.000000	4.000000	23.000000	1.000000
14686.977412	-0.096244	0.588860	0.041721	81.323303	113.169655	149.720108	2.086067	0.000000	-0.187795	0.000000	0.000000	0.000000	-0.132934	0.038111	-0.190473	0.000000	0.000000	4.000000	23.000000	1.000000
14686.980746	-0.096602	0.589013	0.041031	81.323303	113.169655	149.720108	2.086067	0.000000	-0.187795	0.000000	0.000000	0.000000	-0.107242	0.045782	-0.207201	0.000000	0.000000	4.000000	23.000000	1.000000
14686.984079	-0.096602	0.589013	0.041031	81.269295	112.953522	149.587662	2.086067	0.000000	-0.187795	0.000000	0.000000	0.000000	-0.107242	0.045782	-0.207201	0.000000	0.000000	4.000000	23.000000	1.000000
14686.987412	-0.096935	0.589134	0.040223	81.269295	112.953522	149.587662	2.086067	0.000000	-0.187795	0.000000	0.000000	0.000000	-0.100036	0.036279	-0.242360	0.000000	0.000000	4.000000	23.000000	1.000000
14686.990746	-0.096935	0.589134	0.040223	81.269295	112.953522	149.587662	2.086067	0.000000	-0.187795	0.000000	0.000000	0.000000	-0.100036	0.036279	-0.242360	0.000000	0.000000	4.000000	23.000000	1.000000
14686.994079	-0.096935	0.589134	0.040223	81.216377	112.771622	149.486832	2.011140	0.000000	-0.153249	0.000000	0.000000	0.000000	-0.100036	0.036279	-0.242360	0.000000	0.000000	4.000000	23.000000	1.000000
14686.997412	-0.096935	0.589134	0.040223	81.216377	112.771622	149.486832	2.011140	0.000000	-0.153249	0.000000	0.000000	0.000000	-0.100036	0.036279	-0.242360	0.000000	0.000000	4.000000	23.000000	1.000000
14687.000746	-0.097253	0.589280	0.039345	81.216377	112.771622	149.486832	2.011140	0.000000	-0.153249	0.000000	0.000000	0.000000	-0.095527	0.043778	-0.263224	0.000000	0.000000	4.000000	23.000000	1.000000
14687.004079	-0.097253	0.589280	0.039345	81.180756	112.709343	149.471283	2.011140	0.000000	-0.153249	0.000000	0.000000	0.000000	-0.095527	0.043778	-0.263224	0.000000	0.000000	4.000000	23.000000	1.000000
14687.007412	-0.097557	0.589450	0.038398	81.180756	112.709343	149.471283	2.011140	0.000000	-0.153249	0.000000	0.000000	0.000000	-0.090950	0.051219	-0.284114	0.000000	0.000000	4.000000	23.000000	1.000000
14687.010746	-0.097557	0.589450	0.038398	81.180756	112.709343	149.471283	2.011140	0.000000	-0.153249	0.000000	0.000000	0.000000	-0.090950	0.051219	-0.284114	0.000000	0.000000	4.000000	23.000000	1.000000
14687.014079	-0.097557	0.589450	0.038398	81.170601	112.728065	149.517654	1.919917	0.000000	-0.122169	0.000000	0.000000	0.000000	-0.090950	0.051219	-0.284114	0.000000	0.000000	4.000000	23.000000	1.000000
14687.017412	-0.097849	0.589637	0.037405	81.170601	112.728065	149.517654	1.919917	0.000000	-0.122169	0.000000	0.000000	0.000000	-0.087672	0.055927	-0.298124	0.000000	0.000000	4.000000	23.000000	1.000000
14687.020746	-0.097849	0.589637	0.037405	81.170601	112.728065	149.517654	1.919917	0.000000	-0.122169	0.000000	0.000000	0.000000	-0.087672	0.055927	-0.298124	0.000000	0.000000	4.000000	23.000000	1.000000
14687.024079	-0.097849	0.589637	0.037405	81.161819	112.757210	149.578262	1.870230	0.000000	-0.107557	0.000000	0.000000	0.000000	-0.087672	0.055927	-0.298124	0.000000	0.000000	4.000000	23.000000	1.000000
14687.027412	-0.098157	0.589858	0.036375	81.161819	112.757210	149.578262	1.870230	0.000000	-0.107557	0.000000	0.000000	0.000000	-0.092331	0.066260	-0.308775	0.000000	0.000000	4.000000	23.000000	1.000000
14687.030746	-0.098157	0.589858	0.036375	81.161819	112.757210	149.578262	1.870230	0.000000	-0.107557	0.000000	0.000000	0.000000	-0.092331	0.066260	-0.308775	0.000000	0.000000	4.000000	23.000000	1.000000
14687.034079	-0.098157	0.589858	0.036375	81.154846	112.769516	149.629807	1.818768	0.000000	-0.092169	0.000000	0.000000	0.000000	-0.092331	0.066260	-0.308775	0.000000	0.000000	4.000000	23.000000	1.000000
14687.037412	-0.098445	0.590115	0.035382	81.154846	112.769516	149.629807	1.818768	0.000000	-0.092169	0.000000	0.000000	0.000000	-0.086598	0.077115	-0.298050	0.000000	0.000000	4.000000	23.000000	1.000000
14687.040746	-0.098445	0.590115	0.035382	81.154846	112.769516	149.629807	1.818768	0.000000	-0.092169	0.000000	0.000000	0.000000	-0.086598	0.077115	-0.298050	0.000000	0.000000	4.000000	23.000000	1.000000
14687.044079	-0.098445	0.590115	0.035382	81.149582	112.767845	149.656464	1.769092	0.000000	-0.077736	0.000000	0.000000	0.000000	-0.086598	0.077115	-0.298050	0.000000	0.000000	4.000000	23.000000	1.000000
14687.047412	-0.098690	0.590362	0.034420	81.149582	112.767845	149.656464	1.769092	0.000000	-0.077736	0.000000	0.000000	0.000000	-0.073409	0.074077	-0.288539	0.000000	0.000000	4.000000	23.000000	1.000000
14687.050746	-0.098690	0.590362	0.034420	81.149582	112.767845	149.656464	1.769092	0.000000	-0.077736	0.000000	0.000000	0.000000	-0.073409	0.074077	-0.288539	0.000000	0.000000	4.000000	23.000000	1.000000
14687.054079	-0.098690	0.590362	0.034420	81.146057	112.752106	149.610321	1.721003	0.000000	-0.065501	0.000000	0.000000	0.000000	-0.073409	0.074077	-0.288539	0.000000	0.000000	4.000000	23.000000	1.000000
14687.057412	-0.098690	0.590362	0.034420	81.146057	112.752106	149.610321	1.721003	0.000000	-0.065501	0.000000	0.000000	0.000000	-0.073409	0.074077	-0.288539	0.000000	0.000000	4.000000	23.000000	1.000000
14687.060746	-0.098941	0.590618	0.033497	81.146057	112.752106	149.610321	1.721003	0.000000	-0.065501	0.000000	0.000000	0.000000	-0.075261	0.076753	-0.277038	0.000000	0.000000	4.000000	23.000000	1.000000
14687.064079	-0.098941	0.590618	0.033497	81.144279	112.725204	149.483536	1.721003	0.000000	-0.065501	0.000000	0.000000	0.000000	-0.075261	0.076753	-0.277038	0.000000	0.000000	4.000000	23.000000	1.000000
14687.067412	-0.099175	0.590883	0.032616	81.144279	112.725204	149.483536	1.721003	0.000000	-0.065501	0.000000	0.000000	0.000000	-0.070168	0.079492	-0.264112	0.000000	0.000000	4.000000	23.000000	1.000000
14687.070746	-0.099175	0.590883	0.032616	81.144279	112.725204	149.483536	1.721003	0.000000	-0.065501	0.000000	0.000000	0.000000	-0.070168	0.079492	-0.264112	0.000000	0.000000	4.000000	23.000000	1.000000
14687.074079	-0.099175	0.590883	0.032616	81.140800	112.717674	149.469330	1.630811	0.000000	-0.041263	0.000000	0.000000	0.000000	-0.070168	0.079492	-0.264112	0.000000	0.000000	4.000000	23.000000	1.000000
14687.077412	-0.099175	0.590883	0.032616	81.140800	112.717674	149.469330	1.630811	0.000000	-0.041263	0.000000	0.000000	0.000000	-0.070168	0.079492	-0.264112	0.000000	0.000000	4.000000	23.000000	1.000000
14687.080746	-0.099339	0.591119	0.031757	81.140800	112.717674	149.469330	1.630811	0.000000	-0.041263	0.000000	0.000000	0.000000	-0.049278	0.070871	-0.257887	0.000000	0.000000	4.000000	23.000000	1.000000
14687.084079	-0.099339	0.591119	0.031757	81.137276	112.715492	149.494934	1.630811	0.000000	-0.041263	0.000000	0.000000	0.000000	-0.049278	0.070871	-0.257887	0.000000	0.000000	4.000000	23.000000	1.000000
14687.087412	-0.099488	0.591337	0.030947	81.137276	112.715492	149.494934	1.630811	0.000000	-0.041263	0.000000	0.000000	0.000000	-0.044796	0.065504	-0.242756	0.000000	0.000000	4.000000	23.000000	1.000000
14687.090746	-0.099488	0.591337	0.030947	81.137276	112.715492	149.494934	1.630811	0.000000	-0.041263	0.000000	0.000000	0.000000	-0.044796	0.065504	-0.242756	0.000000	0.000000	4.000000	23.000000	1.000000
14687.094079	-0.099488	0.591337	0.030947	81.131668	112.762512	149.568527	1.547370	0.000000	-0.025584	0.000000	0.000000	0.000000	-0.044796	0.065504	-0.242756	0.000000	0.000000	4.000000	23.000000	1.000000
14687.097412	-0.099488	0.591337	0.030947	81.131668	112.762512	149.568527	1.547370	0.000000	-0.025584	0.000000	0.000000	0.000000	-0.044796	0.065504	-0.242756	0.000000	0.000000	4.000000	23.000000	1.000000
14687.100746	-0.099561	0.591516	0.030120	81.131668	112.762512	149.568527	1.547370	0.000000	-0.025584	0.000000	0.000000	0.000000	-0.021708	0.053746	-0.248183	0.000000	0.000000	4.000000	23.000000	1.000000
14687.104079	-0.099561	0.591516	0.030120	81.123978	112.855820	149.681915	1.547370	0.000000	-0.025584	0.000000	0.000000	0.000000	-0.021708	0.053746	-0.248183	0.000000	0.000000	4.000000	23.000000	1.000000
14687.107412	-0.099558	0.591629	0.029282	81.123978	112.855820	149.681915	1.547370	0.000000	-0.025584	0.000000	0.000000	0.000000	0.000850	0.033851	-0.251444	0.000000	0.000000	4.000000	23.000000	1.000000
14687.110746	-0.099558	0.591629	0.029282	81.123978	112.855820	149.681915	1.547370	0.000000	-0.025584	0.000000	0.000000	0.000000	0.000850	0.033851	-0.251444	0.000000	0.000000	4.000000	23.000000	1.000000
14687.114079	-0.099558	0.591629	0.029282	81.130043	113.082092	149.906082	1.464099	0.000000	-0.022108	0.000000	0.000000	0.000000	0.000850	0.033851	-0.251444	0.000000	0.000000	4.000000	23.000000	1.000000
14687.117412	-0.099558	0.591629	0.029282	81.130043	113.082092	149.906082	1.464099	0.000000	-0.022108	0.000000	0.000000	0.000000	0.000850	0.033851	-0.251444	0.000000	0.000000	4.000000	23.000000	1.000000
14687.120746	-0.099533	0.591714	0.028455	81.130043	113.082092	149.906082	1.464099	0.000000	-0.022108	0.000000	0.000000	0.000000	0.007512	0.025416	-0.247983	0.000000	0.000000	4.000000	23.000000	1.000000
14687.124079	-0.099533	0.591714	0.028455	81.166512	113.560532	150.344482	1.464099	0.000000	-0.022108	0.000000	0.000000	0.000000	0.007512	0.025416	-0.247983	0.000000	0.000000	4.000000	23.000000	1.000000
14687.127412	-0.099479	0.591733	0.027608	81.166512	113.560532	150.344482	1.464099	0.000000	-0.022108	0.000000	0.000000	0.000000	0.016102	0.005610	-0.254087	0.000000	0.000000	4.000000	23.000000	1.000000
14687.130746	-0.099479	0.591733	0.027608	81.166512	113.560532	150.344482	1.464099	0.000000	-0.022108	0.000000	0.000000	0.000000	0.016102	0.005610	-0.254087	0.000000	0.000000	4.000000	23.000000	1.000000
14687.134079	-0.099479	0.591733	0.027608	81.231110	114.293106	150.989807	1.380420	0.000000	-0.026043	0.000000	0.000000	0.000000	0.016102	0.005610	-0.254087	0.000000	0.000000	4.000000	23.000000	1.000000
14687.137412	-0.099479	0.591733	0.027608	81.231110	114.293106	150.989807	1.380420	0.000000	-0.026043	0.000000	0.000000	0.000000	0.016102	0.005610	-0.254087	0.000000	0.000000	4.000000	23.000000	1.000000
14687.140746	-0.099369	0.591694	0.026723	81.231110	114.293106	150.989807	1.380420	0.000000	-0.026043	0.000000	0.000000	0.000000	0.032981	-0.011687	-0.265742	0.000000	0.000000	4.000000	23.000000	1.000000
14687.144079	-0.099369	0.591694	0.026723	81.302788	115.173981	151.772110	1.380420	0.000000	-0.026043	0.000000	0.000000	0.000000	0.032981	-0.011687	-0.265742	0.000000	0.000000	4.000000	23.000000	1.000000
14687.147412	-0.099228	0.591570	0.025800	81.302788	115.173981	151.772110	1.380420	0.000000	-0.026043	0.000000	0.000000	0.000000	0.042479	-0.037053	-0.276699	0.000000	0.000000	4.000000	23.000000	1.000000
14687.150746	-0.099228	0.591570	0.025800	81.302788	115.173981	151.772110	1.380420	0.000000	-0.026043	0.000000	0.000000	0.000000	0.042479	-0.037053	-0.276699	0.000000	0.000000	4.000000	23.000000	1.000000
14687.154079	-0.099228	0.591570	0.025800	81.367599	116.155998	152.647888	1.290014	0.000000	-0.038620	0.000000	0.000000	0.000000	0.042479	-0.037053	-0.276699	0.000000	0.000000	4.000000	23.000000	1.000000
14687.157412	-0.098984	0.591389	0.024848	81.367599	116.155998	152.647888	1.290014	0.000000	-0.038620	0.000000	0.000000	0.000000	0.072993	-0.054257	-0.285640	0.000000	0.000000	4.000000	23.000000	1.000000
14687.160746	-0.098984	0.591389	0.024848	81.367599	116.155998	152.647888	1.290014	0.000000	-0.038620	0.000000	0.000000	0.000000	0.072993	-0.054257	-0.285640	0.000000	0.000000	4.000000	23.000000	1.000000
14687.164079	-0.098984	0.591389	0.024848	81.423615	117.230431	153.609772	1.242407	0.000000	-0.050786	0.000000	0.000000	0.000000	0.072993	-0.054257	-0.285640	0.000000	0.000000	4.000000	23.000000	1.000000
14687.167412	-0.098682	0.591132	0.023840	81.423615	117.230431	153.609772	1.242407	0.000000	-0.050786	0.000000	0.000000	0.000000	0.090629	-0.077074	-0.302298	0.000000	0.000000	4.000000	23.000000	1.000000
14687.170746	-0.098682	0.591132	0.023840	81.423615	117.230431	153.609772	1.242407	0.000000	-0.050786	0.000000	0.000000	0.000000	0.090629	-0.077074	-0.302298	0.000000	0.000000	4.000000	23.000000	1.000000
14687.174079	-0.098682	0.591132	0.023840	81.460686	118.276543	154.548294	1.192024	0.000000	-0.065891	0.000000	0.000000	0.000000	0.090629	-0.077074	-0.302298	0.000000	0.000000	4.000000	23.000000	1.000000
14687.177412	-0.098343	0.590826	0.022765	81.460686	118.276543	154.548294	1.192024	0.000000	-0.065891	0.000000	0.000000	0.000000	0.101794	-0.091778	-0.322619	0.000000	0.000000	4.000000	23.000000	1.000000
14687.180746	-0.098343	0.590826	0.022765	81.460686	118.276543	154.548294	1.192024	0.000000	-0.065891	0.000000	0.000000	0.000000	0.101794	-0.091778	-0.322619	0.000000	0.000000	4.000000	23.000000	1.000000
14687.184079	-0.098343	0.590826	0.022765	81.479584	119.370155	155.543488	1.138254	0.000000	-0.082856	0.000000	0.000000	0.000000	0.101794	-0.091778	-0.322619	0.000000	0.000000	4.000000	23.000000	1.000000
14687.187412	-0.097963	0.590453	0.021606	81.479584	119.370155	155.543488	1.138254	0.000000	-0.082856	0.000000	0.000000	0.000000	0.113905	-0.112090	-0.347872	0.000000	0.000000	4.000000	23.000000	1.000000
14687.190746	-0.097963	0.590453	0.021606	81.479584	119.370155	155.543488	1.138254	0.000000	-0.082856	0.000000	0.000000	0.000000	0.113905	-0.112090	-0.347872	0.000000	0.000000	4.000000	23.000000	1.000000
14687.194079	-0.097963	0.590453	0.021606	81.497810	120.545120	156.613007	1.080275	0.000000	-0.101840	0.000000	0.000000	0.000000	0.113905	-0.112090	-0.347872	0.000000	0.000000	4.000000	23.000000	1.000000
14687.197412	-0.097592	0.590030	0.020368	81.497810	120.545120	156.613007	1.080275	0.000000	-0.101840	0.000000	0.000000	0.000000	0.111377	-0.126682	-0.371212	0.000000	0.000000	4.000000	23.000000	1.000000
14687.200746	-0.097592	0.590030	0.020368	81.497810	120.545120	156.613007	1.080275	0.000000	-0.101840	0.000000	0.000000	0.000000	0.111377	-0.126682	-0.371212	0.000000	0.000000	4.000000	23.000000	1.000000
14687.204079	-0.097592	0.590030	0.020368	81.501602	121.763206	157.731644	1.018407	0.000000	-0.120403	0.000000	0.000000	0.000000	0.111377	-0.126682	-0.371212	0.000000	0.000000	4.000000	23.000000	1.000000
14687.207412	-0.097252	0.589560	0.019048	81.501602	121.763206	157.731644	1.018407	0.000000	-0.120403	0.000000	0.000000	0.000000	0.102126	-0.141258	-0.396029	0.000000	0.000000	4.000000	23.000000	1.000000
14687.210746	-0.097252	0.589560	0.019048	81.501602	121.763206	157.731644	1.018407	0.000000	-0.120403	0.000000	0.000000	0.000000	0.102126	-0.141258	-0.396029	0.000000	0.000000	4.000000	23.000000	1.000000
14687.214079	-0.097252	0.589560	0.019048	81.476593	122.878189	158.771820	0.952402	0.000000	-0.137424	0.000000	0.000000	0.000000	0.102126	-0.141258	-0.396029	0.000000	0.000000	4.000000	23.000000	1.000000
14687.217412	-0.096892	0.589048	0.017631	81.476593	122.878189	158.771820	0.952402	0.000000	-0.137424	0.000000	0.000000	0.000000	0.107950	-0.153419	-0.425152	0.000000	0.000000	4.000000	23.000000	1.000000
14687.220746	-0.096892	0.589048	0.017631	81.476593	122.878189	158.771820	0.952402	0.000000	-0.137424	0.000000	0.000000	0.000000	0.107950	-0.153419	-0.425152	0.000000	0.000000	4.000000	23.000000	1.000000
14687.224079	-0.096892	0.589048	0.017631	81.416039	123.783203	159.643539	0.881543	0.000000	-0.155416	0.000000	0.000000	0.000000	0.107950	-0.153419	-0.425152	0.000000	0.000000	4.000000	23.000000	1.000000
14687.227412	-0.096589	0.588481	0.016149	81.416039	123.783203	159.643539	0.881543	0.000000	-0.155416	0.000000	0.000000	0.000000	0.090715	-0.170212	-0.444569	0.000000	0.000000	4.000000	23.000000	1.000000
14687.230746	-0.096589	0.588481	0.016149	81.416039	123.783203	159.643539	0.881543	0.000000	-0.155416	0.000000	0.000000	0.000000	0.090715	-0.170212	-0.444569	0.000000	0.000000	4.000000	23.000000	1.000000
14687.234079	-0.096589	0.588481	0.016149	81.321350	124.480156	160.340714	0.807448	0.000000	-0.170535	0.000000	0.000000	0.000000	0.090715	-0.170212	-0.444569	0.000000	0.000000	4.000000	23.000000	1.000000
14687.237412	-0.096278	0.587903	0.014625	81.321350	124.480156	160.340714	0.807448	0.000000	-0.170535	0.000000	0.000000	0.000000	0.093286	-0.173399	-0.457160	0.000000	0.000000	4.000000	23.000000	1.000000
14687.240746	-0.096278	0.587903	0.014625	81.321350	124.480156	160.340714	0.807448	0.000000	-0.170535	0.000000	0.000000	0.000000	0.093286	-0.173399	-0.457160	0.000000	0.000000	4.000000	23.000000	1.000000
14687.244079	-0.096278	0.587903	0.014625	81.212646	125.160774	161.023773	0.731255	0.000000	-0.186082	0.000000	0.000000	0.000000	0.093286	-0.173399	-0.457160	0.000000	0.000000	4.000000	23.000000	1.000000
14687.247412	-0.095911	0.587296	0.013052	81.212646	125.160774	161.023773	0.731255	0.000000	-0.186082	0.000000	0.000000	0.000000	0.110260	-0.182175	-0.471972	0.000000	0.000000	4.000000	23.000000	1.000000
14687.250746	-0.095911	0.587296	0.013052	81.212646	125.160774	161.023773	0.731255	0.000000	-0.186082	0.000000	0.000000	0.000000	0.110260	-0.182175	-0.471972	0.000000	0.000000	4.000000	23.000000	1.000000
14687.254079	-0.095911	0.587296	0.013052	81.118469	125.760368	161.625290	0.652593	0.000000	-0.204459	0.000000	0.000000	0.000000	0.110260	-0.182175	-0.471972	0.000000	0.000000	4.000000	23.000000	1.000000
14687.257412	-0.095536	0.586652	0.011443	81.118469	125.760368	161.625290	0.652593	0.000000	-0.204459	0.000000	0.000000	0.000000	0.112339	-0.193176	-0.482635	0.000000	0.000000	4.000000	23.000000	1.000000
14687.260746	-0.095536	0.586652	0.011443	81.118469	125.760368	161.625290	0.652593	0.000000	-0.204459	0.000000	0.000000	0.000000	0.112339	-0.193176	-0.482635	0.000000	0.000000	4.000000	23.000000	1.000000
14687.264079	-0.095536	0.586652	0.011443	81.120461	125.890511	161.765884	0.572154	0.000000	-0.223182	0.000000	0.000000	0.000000	0.112339	-0.193176	-0.482635	0.000000	0.000000	4.000000	23.000000	1.000000
14687.267412	-0.095215	0.585993	0.009869	81.120461	125.890511	161.765884	0.572154	0.000000	-0.223182	0.000000	0.000000	0.000000	0.096267	-0.197519	-0.472229	0.000000	0.000000	4.000000	23.000000	1.000000
14687.270746	-0.095215	0.585993	0.009869	81.120461	125.890511	161.765884	0.572154	0.000000	-0.223182	0.000000	0.000000	0.000000	0.096267	-0.197519	-0.472229	0.000000	0.000000	4.000000	23.000000	1.000000
14687.274079	-0.095215	0.585993	0.009869	81.326965	124.942101	160.841537	0.493449	0.000000	-0.239227	0.000000	0.000000	0.000000	0.096267	-0.197519	-0.472229	0.000000	0.000000	4.000000	23.000000	1.000000
14687.277412	-0.094912	0.585332	0.008379	81.326965	124.942101	160.841537	0.493449	0.000000	-0.239227	0.000000	0.000000	0.000000	0.091148	-0.198487	-0.447117	0.000000	0.000000	4.000000	23.000000	1.000000
14687.280746	-0.094912	0.585332	0.008379	81.326965	124.942101	160.841537	0.493449	0.000000	-0.239227	0.000000	0.000000	0.000000	0.091148	-0.198487	-0.447117	0.000000	0.000000	4.000000	23.000000	1.000000
14687.284079	-0.094912	0.585332	0.008379	81.684097	123.020325	158.961777	0.418930	0.000000	-0.254418	0.000000	0.000000	0.000000	0.091148	-0.198487	-0.447117	0.000000	0.000000	4.000000	23.000000	1.000000
14687.287412	-0.094670	0.584641	0.006970	81.684097	123.020325	158.961777	0.418930	0.000000	-0.254418	0.000000	0.000000	0.000000	0.072377	-0.207151	-0.422576	0.000000	0.000000	4.000000	23.000000	1.000000
14687.290746	-0.094670	0.584641	0.006970	81.684097	123.020325	158.961777	0.418930	0.000000	-0.254418	0.000000	0.000000	0.000000	0.072377	-0.207151	-0.422576	0.000000	0.000000	4.000000	23.000000	1.000000
14687.294079	-0.094670	0.584641	0.006970	82.090759	120.528786	156.518616	0.348500	0.000000	-0.266481	0.000000	0.000000	0.000000	0.072377	-0.207151	-0.422576	0.000000	0.000000	4.000000	23.000000	1.000000
14687.297412	-0.094460	0.583937	0.005601	82.090759	120.528786	156.518616	0.348500	0.000000	-0.266481	0.000000	0.000000	0.000000	0.063157	-0.211244	-0.410650	0.000000	0.000000	4.000000	23.000000	1.000000
14687.300746	-0.094460	0.583937	0.005601	82.090759	120.528786	156.518616	0.348500	0.000000	-0.266481	0.000000	0.000000	0.000000	0.063157	-0.211244	-0.410650	0.000000	0.000000	4.000000	23.000000	1.000000
14687.304079	-0.094460	0.583937	0.005601	82.475800	117.823944	153.864960	0.280059	0.000000	-0.277007	0.000000	0.000000	0.000000	0.063157	-0.211244	-0.410650	0.000000	0.000000	4.000000	23.000000	1.000000
14687.307412	-0.094273	0.583183	0.004239	82.475800	117.823944	153.864960	0.280059	0.000000	-0.277007	0.000000	0.000000	0.000000	0.056033	-0.226257	-0.408673	0.000000	0.000000	4.000000	23.000000	1.000000
14687.310746	-0.094273	0.583183	0.004239	82.475800	117.823944	153.864960	0.280059	0.000000	-0.277007	0.000000	0.000000	0.000000	0.056033	-0.226257	-0.408673	0.000000	0.000000	4.000000	23.000000	1.000000
14687.314079	-0.094273	0.583183	0.004239	82.823235	114.994392	151.089340	0.211946	0.000000	-0.286346	0.000000	0.000000	0.000000	0.056033	-0.226257	-0.408673	0.000000	0.000000	4.000000	23.000000	1.000000
14687.317412	-0.094139	0.582416	0.002912	82.823235	114.994392	151.089340	0.211946	0.000000	-0.286346	0.000000	0.000000	0.000000	0.040371	-0.230185	-0.398093	0.000000	0.000000	4.000000	23.000000	1.000000
14687.320746	-0.094139	0.582416	0.002912	82.823235	114.994392	151.089340	0.211946	0.000000	-0.286346	0.000000	0.000000	0.000000	0.040371	-0.230185	-0.398093	0.000000	0.000000	4.000000	23.000000	1.000000
14687.324079	-0.094139	0.582416	0.002912	83.109779	112.266273	148.419998	0.145597	0.000000	-0.293075	0.000000	0.000000	0.000000	0.040371	-0.230185	-0.398093	0.000000	0.000000	4.000000	23.000000	1.000000
14687.327412	-0.094005	0.581599	0.001596	83.109779	112.266273	148.419998	0.145597	0.000000	-0.293075	0.000000	0.000000	0.000000	0.039940	-0.244993	-0.394844	0.000000	0.000000	4.000000	23.000000	1.000000
14687.330746	-0.094005	0.581599	0.001596	83.109779	112.266273	148.419998	0.145597	0.000000	-0.293075	0.000000	0.000000	0.000000	0.039940	-0.244993	-0.394844	0.000000	0.000000	4.000000	23.000000	1.000000
14687.334079	-0.094005	0.581599	0.001596	83.340149	109.552155	145.773270	0.079790	0.000000	-0.299732	0.000000	0.000000	0.000000	0.039940	-0.244993	-0.394844	0.000000	0.000000	4.000000	23.000000	1.000000
14687.337412	-0.093864	0.580762	0.000352	83.340149	109.552155	145.773270	0.079790	0.000000	-0.299732	0.000000	0.000000	0.000000	0.042528	-0.250965	-0.373253	0.000000	0.000000	4.000000	23.000000	1.000000
14687.340746	-0.093864	0.580762	0.000352	83.340149	109.552155	145.773270	0.079790	0.000000	-0.299732	0.000000	0.000000	0.000000	0.042528	-0.250965	-0.373253	0.000000	0.000000	4.000000	23.000000	1.000000
14687.344079	-0.093864	0.580762	0.000352	83.512787	106.833473	143.142197	0.017581	0.000000	-0.306820	0.000000	0.000000	0.000000	0.042528	-0.250965	-0.373253	0.000000	0.000000	4.000000	23.000000	1.000000
14687.347412	-0.093739	0.579924	-0.000808	83.512787	106.833473	143.142197	0.017581	0.000000	-0.306820	0.000000	0.000000	0.000000	0.037511	-0.251440	-0.347939	0.000000	0.000000	4.000000	23.000000	1.000000
14687.350746	-0.093739	0.579924	-0.000808	83.512787	106.833473	143.142197	0.017581	0.000000	-0.306820	0.000000	0.000000	0.000000	0.037511	-0.251440	-0.347939	0.000000	0.000000	4.000000	23.000000	1.000000
14687.354079	-0.093739	0.579924	-0.000808	83.635239	104.239616	140.647995	-0.040408	0.000000	-0.313071	0.000000	0.000000	0.000000	0.037511	-0.251440	-0.347939	0.000000	0.000000	4.000000	23.000000	1.000000
14687.357412	-0.093602	0.579048	-0.001913	83.635239	104.239616	140.647995	-0.040408	0.000000	-0.313071	0.000000	0.000000	0.000000	0.041029	-0.262766	-0.331360	0.000000	0.000000	4.000000	23.000000	1.000000
14687.360746	-0.093602	0.579048	-0.001913	83.635239	104.239616	140.647995	-0.040408	0.000000	-0.313071	0.000000	0.000000	0.000000	0.041029	-0.262766	-0.331360	0.000000	0.000000	4.000000	23.000000	1.000000
14687.364079	-0.093602	0.579048	-0.001913	83.717773	101.918404	138.426346	-0.095635	0.000000	-0.319910	0.000000	0.000000	0.000000	0.041029	-0.262766	-0.331360	0.000000	0.000000	4.000000	23.000000	1.000000
14687.367412	-0.093520	0.578192	-0.002857	83.717773	101.918404	138.426346	-0.095635	0.000000	-0.319910	0.000000	0.000000	0.000000	0.024491	-0.256750	-0.283140	0.000000	0.000000	4.000000	23.000000	1.000000
14687.370746	-0.093520	0.578192	-0.002857	83.717773	101.918404	138.426346	-0.095635	0.000000	-0.319910	0.000000	0.000000	0.000000	0.024491	-0.256750	-0.283140	0.000000	0.000000	4.000000	23.000000	1.000000
14687.374079	-0.093520	0.578192	-0.002857	83.771873	99.914810	136.521240	-0.142825	0.000000	-0.323991	0.000000	0.000000	0.000000	0.024491	-0.256750	-0.283140	0.000000	0.000000	4.000000	23.000000	1.000000
14687.377412	-0.093459	0.577353	-0.003698	83.771873	99.914810	136.521240	-0.142825	0.000000	-0.323991	0.000000	0.000000	0.000000	0.018329	-0.251852	-0.252582	0.000000	0.000000	4.000000	23.000000	1.000000
14687.380746	-0.093459	0.577353	-0.003698	83.771873	99.914810	136.521240	-0.142825	0.000000	-0.323991	0.000000	0.000000	0.000000	0.018329	-0.251852	-0.252582	0.000000	0.000000	4.000000	23.000000	1.000000
14687.384079	-0.093459	0.577353	-0.003698	83.789627	98.305595	135.014053	-0.184922	0.000000	-0.327046	0.000000	0.000000	0.000000	0.018329	-0.251852	-0.252582	0.000000	0.000000	4.000000	23.000000	1.000000
14687.387412	-0.093398	0.576504	-0.004427	83.789627	98.305595	135.014053	-0.184922	0.000000	-0.327046	0.000000	0.000000	0.000000	0.018183	-0.254601	-0.218698	0.000000	0.000000	4.000000	23.000000	1.000000
14687.390746	-0.093398	0.576504	-0.004427	83.789627	98.305595	135.014053	-0.184922	0.000000	-0.327046	0.000000	0.000000	0.000000	0.018183	-0.254601	-0.218698	0.000000	0.000000	4.000000	23.000000	1.000000
14687.394079	-0.093398	0.576504	-0.004427	83.785805	97.124222	133.923508	-0.221372	0.000000	-0.330077	0.000000	0.000000	0.000000	0.018183	-0.254601	-0.218698	0.000000	0.000000	4.000000	23.000000	1.000000
14687.397412	-0.093339	0.575646	-0.005043	83.785805	97.124222	133.923508	-0.221372	0.000000	-0.330077	0.000000	0.000000	0.000000	0.017976	-0.257397	-0.184784	0.000000	0.000000	4.000000	23.000000	1.000000
14687.400746	-0.093339	0.575646	-0.005043	83.785805	97.124222	133.923508	-0.221372	0.000000	-0.330077	0.000000	0.000000	0.000000	0.017976	-0.257397	-0.184784	0.000000	0.000000	4.000000	23.000000	1.000000
14687.404079	-0.093339	0.575646	-0.005043	83.756935	96.470917	133.359177	-0.252169	0.000000	-0.333073	0.000000	0.000000	0.000000	0.017976	-0.257397	-0.184784	0.000000	0.000000	4.000000	23.000000	1.000000
14687.407412	-0.093339	0.575646	-0.005043	83.756935	96.470917	133.359177	-0.252169	0.000000	-0.333073	0.000000	0.000000	0.000000	0.017976	-0.257397	-0.184784	0.000000	0.000000	4.000000	23.000000	1.000000
14687.410746	-0.093320	0.574829	-0.005568	83.756935	96.470917	133.359177	-0.252169	0.000000	-0.333073	0.000000	0.000000	0.000000	0.005645	-0.245154	-0.157277	0.000000	0.000000	4.000000	23.000000	1.000000
14687.414079	-0.093320	0.574829	-0.005568	83.725517	96.205032	133.168015	-0.252169	0.000000	-0.333073	0.000000	0.000000	0.000000	0.005645	-0.245154	-0.157277	0.000000	0.000000	4.000000	23.000000	1.000000
14687.417412	-0.093343	0.574027	-0.005994	83.725517	96.205032	133.168015	-0.252169	0.000000	-0.333073	0.000000	0.000000	0.000000	-0.007096	-0.240601	-0.127795	0.000000	0.000000	4.000000	23.000000	1.000000
14687.420746	-0.093343	0.574027	-0.005994	83.725517	96.205032	133.168015	-0.252169	0.000000	-0.333073	0.000000	0.000000	0.000000	-0.007096	-0.240601	-0.127795	0.000000	0.000000	4.000000	23.000000	1.000000
14687.424079	-0.093343	0.574027	-0.005994	83.683823	96.456909	133.473267	-0.299681	0.000000	-0.332831	0.000000	0.000000	0.000000	-0.007096	-0.240601	-0.127795	0.000000	0.000000	4.000000	23.000000	1.000000
14687.427412	-0.093343	0.574027	-0.005994	83.683823	96.456909	133.473267	-0.299681	0.000000	-0.332831	0.000000	0.000000	0.000000	-0.007096	-0.240601	-0.127795	0.000000	0.000000	4.000000	23.000000	1.000000
14687.430746	-0.093405	0.573247	-0.006345	83.683823	96.456909	133.473267	-0.299681	0.000000	-0.332831	0.000000	0.000000	0.000000	-0.018397	-0.233942	-0.105272	0.000000	0.000000	4.000000	23.000000	1.000000
14687.434079	-0.093405	0.573247	-0.006345	83.620003	97.159386	134.237274	-0.299681	0.000000	-0.332831	0.000000	0.000000	0.000000	-0.018397	-0.233942	-0.105272	0.000000	0.000000	4.000000	23.000000	1.000000
14687.437412	-0.093559	0.572518	-0.006571	83.620003	97.159386	134.237274	-0.299681	0.000000	-0.332831	0.000000	0.000000	0.000000	-0.046144	-0.218921	-0.068038	0.000000	0.000000	4.000000	23.000000	1.000000
14687.440746	-0.093559	0.572518	-0.006571	83.620003	97.159386	134.237274	-0.299681	0.000000	-0.332831	0.000000	0.000000	0.000000	-0.046144	-0.218921	-0.068038	0.000000	0.000000	4.000000	23.000000	1.000000
14687.444079	-0.093559	0.572518	-0.006571	83.546127	97.775673	134.918381	-0.328566	0.000000	-0.322074	0.000000	0.000000	0.000000	-0.046144	-0.218921	-0.068038	0.000000	0.000000	4.000000	23.000000	1.000000
14687.447412	-0.093559	0.572518	-0.006571	83.546127	97.775673	134.918381	-0.328566	0.000000	-0.322074	0.000000	0.000000	0.000000	-0.046144	-0.218921	-0.068038	0.000000	0.000000	4.000000	23.000000	1.000000
14687.450746	-0.093737	0.571820	-0.006678	83.546127	97.775673	134.918381	-0.328566	0.000000	-0.322074	0.000000	0.000000	0.000000	-0.053613	-0.209416	-0.031895	0.000000	0.000000	4.000000	23.000000	1.000000
14687.454079	-0.093737	0.571820	-0.006678	83.473099	98.290565	135.494034	-0.328566	0.000000	-0.322074	0.000000	0.000000	0.000000	-0.053613	-0.209416	-0.031895	0.000000	0.000000	4.000000	23.000000	1.000000
14687.457412	-0.093984	0.571153	-0.006672	83.473099	98.290565	135.494034	-0.328566	0.000000	-0.322074	0.000000	0.000000	0.000000	-0.073977	-0.200050	0.001620	0.000000	0.000000	4.000000	23.000000	1.000000
14687.460746	-0.093984	0.571153	-0.006672	83.473099	98.290565	135.494034	-0.328566	0.000000	-0.322074	0.000000	0.000000	0.000000	-0.073977	-0.200050	0.001620	0.000000	0.000000	4.000000	23.000000	1.000000
14687.464079	-0.093984	0.571153	-0.006672	83.392113	98.668251	135.906067	-0.333612	0.000000	-0.300809	0.000000	0.000000	0.000000	-0.073977	-0.200050	0.001620	0.000000	0.000000	4.000000	23.000000	1.000000
14687.467412	-0.093984	0.571153	-0.006672	83.392113	98.668251	135.906067	-0.333612	0.000000	-0.300809	0.000000	0.000000	0.000000	-0.073977	-0.200050	0.001620	0.000000	0.000000	4.000000	23.000000	1.000000
14687.470746	-0.094264	0.570527	-0.006506	83.392113	98.668251	135.906067	-0.333612	0.000000	-0.300809	0.000000	0.000000	0.000000	-0.084113	-0.187786	0.050013	0.000000	0.000000	4.000000	23.000000	1.000000
14687.474079	-0.094264	0.570527	-0.006506	83.299927	98.867043	135.997818	-0.333612	0.000000	-0.300809	0.000000	0.000000	0.000000	-0.084113	-0.187786	0.050013	0.000000	0.000000	4.000000	23.000000	1.000000
14687.477412	-0.094565	0.569938	-0.006241	83.299927	98.867043	135.997818	-0.333612	0.000000	-0.300809	0.000000	0.000000	0.000000	-0.090316	-0.176509	0.079259	0.000000	0.000000	4.000000	23.000000	1.000000
14687.480746	-0.094565	0.569938	-0.006241	83.299927	98.867043	135.997818	-0.333612	0.000000	-0.300809	0.000000	0.000000	0.000000	-0.090316	-0.176509	0.079259	0.000000	0.000000	4.000000	23.000000	1.000000
14687.484079	-0.094565	0.569938	-0.006241	83.197731	98.960175	135.858154	-0.312067	0.000000	-0.271737	0.000000	0.000000	0.000000	-0.090316	-0.176509	0.079259	0.000000	0.000000	4.000000	23.000000	1.000000
14687.487412	-0.094565	0.569938	-0.006241	83.197731	98.960175	135.858154	-0.312067	0.000000	-0.271737	0.000000	0.000000	0.000000	-0.090316	-0.176509	0.079259	0.000000	0.000000	4.000000	23.000000	1.000000
14687.490746	-0.094882	0.569395	-0.005903	83.197731	98.960175	135.858154	-0.312067	0.000000	-0.271737	0.000000	0.000000	0.000000	-0.095104	-0.163094	0.101538	0.000000	0.000000	4.000000	23.000000	1.000000
14687.494079	-0.094882	0.569395	-0.005903	83.088203	98.930809	135.702545	-0.312067	0.000000	-0.271737	0.000000	0.000000	0.000000	-0.095104	-0.163094	0.101538	0.000000	0.000000	4.000000	23.000000	1.000000
14687.497412	-0.095238	0.568870	-0.005489	83.088203	98.930809	135.702545	-0.312067	0.000000	-0.271737	0.000000	0.000000	0.000000	-0.106743	-0.157341	0.124279	0.000000	0.000000	4.000000	23.000000	1.000000
14687.500746	-0.095238	0.568870	-0.005489	83.088203	98.930809	135.702545	-0.312067	0.000000	-0.271737	0.000000	0.000000	0.000000	-0.106743	-0.157341	0.124279	0.000000	0.000000	4.000000	23.000000	1.000000
14687.504079	-0.095238	0.568870	-0.005489	82.991257	98.861542	135.717789	-0.274431	0.000000	-0.238096	0.000000	0.000000	0.000000	-0.106743	-0.157341	0.124279	0.000000	0.000000	4.000000	23.000000	1.000000
14687.507412	-0.095238	0.568870	-0.005489	82.991257	98.861542	135.717789	-0.274431	0.000000	-0.238096	0.000000	0.000000	0.000000	-0.106743	-0.157341	0.124279	0.000000	0.000000	4.000000	23.000000	1.000000
14687.510746	-0.095597	0.568388	-0.005064	82.991257	98.861542	135.717789	-0.274431	0.000000	-0.238096	0.000000	0.000000	0.000000	-0.107575	-0.144802	0.127419	0.000000	0.000000	4.000000	23.000000	1.000000
14687.514079	-0.095597	0.568388	-0.005064	82.916809	98.856766	135.774918	-0.274431	0.000000	-0.238096	0.000000	0.000000	0.000000	-0.107575	-0.144802	0.127419	0.000000	0.000000	4.000000	23.000000	1.000000
14687.517412	-0.095993	0.567949	-0.004569	82.916809	98.856766	135.774918	-0.274431	0.000000	-0.238096	0.000000	0.000000	0.000000	-0.118925	-0.131578	0.148379	0.000000	0.000000	4.000000	23.000000	1.000000
14687.520746	-0.095993	0.567949	-0.004569	82.916809	98.856766	135.774918	-0.274431	0.000000	-0.238096	0.000000	0.000000	0.000000	-0.118925	-0.131578	0.148379	0.000000	0.000000	4.000000	23.000000	1.000000
14687.524079	-0.095993	0.567949	-0.004569	82.872116	98.925415	135.796234	-0.228464	0.000000	-0.200346	0.000000	0.000000	0.000000	-0.118925	-0.131578	0.148379	0.000000	0.000000	4.000000	23.000000	1.000000
14687.527412	-0.095993	0.567949	-0.004569	82.872116	98.925415	135.796234	-0.228464	0.000000	-0.200346	0.000000	0.000000	0.000000	-0.118925	-0.131578	0.148379	0.000000	0.000000	4.000000	23.000000	1.000000
14687.530746	-0.096324	0.567535	-0.004068	82.872116	98.925415	135.796234	-0.228464	0.000000	-0.200346	0.000000	0.000000	0.000000	-0.099351	-0.124354	0.150471	0.000000	0.000000	4.000000	23.000000	1.000000
14687.534079	-0.096324	0.567535	-0.004068	82.857048	99.062408	135.869873	-0.228464	0.000000	-0.200346	0.000000	0.000000	0.000000	-0.099351	-0.124354	0.150471	0.000000	0.000000	4.000000	23.000000	1.000000
14687.537412	-0.096645	0.567172	-0.003510	82.857048	99.062408	135.869873	-0.228464	0.000000	-0.200346	0.000000	0.000000	0.000000	-0.096336	-0.108881	0.167250	0.000000	0.000000	4.000000	23.000000	1.000000
14687.540746	-0.096645	0.567172	-0.003510	82.857048	99.062408	135.869873	-0.228464	0.000000	-0.200346	0.000000	0.000000	0.000000	-0.096336	-0.108881	0.167250	0.000000	0.000000	4.000000	23.000000	1.000000
14687.544079	-0.096645	0.567172	-0.003510	82.851418	99.154373	135.979263	-0.175511	0.000000	-0.167731	0.000000	0.000000	0.000000	-0.096336	-0.108881	0.167250	0.000000	0.000000	4.000000	23.000000	1.000000
14687.547412	-0.096645	0.567172	-0.003510	82.851418	99.154373	135.979263	-0.175511	0.000000	-0.167731	0.000000	0.000000	0.000000	-0.096336	-0.108881	0.167250	0.000000	0.000000	4.000000	23.000000	1.000000
14687.550746	-0.096943	0.566858	-0.002960	82.851418	99.154373	135.979263	-0.175511	0.000000	-0.167731	0.000000	0.000000	0.000000	-0.089234	-0.094007	0.164925	0.000000	0.000000	4.000000	23.000000	1.000000
14687.554079	-0.096943	0.566858	-0.002960	82.848045	99.207855	136.049591	-0.175511	0.000000	-0.167731	0.000000	0.000000	0.000000	-0.089234	-0.094007	0.164925	0.000000	0.000000	4.000000	23.000000	1.000000
14687.557412	-0.097226	0.566579	-0.002372	82.848045	99.207855	136.049591	-0.175511	0.000000	-0.167731	0.000000	0.000000	0.000000	-0.085089	-0.083776	0.176561	0.000000	0.000000	4.000000	23.000000	1.000000
14687.560746	-0.097226	0.566579	-0.002372	82.848045	99.207855	136.049591	-0.175511	0.000000	-0.167731	0.000000	0.000000	0.000000	-0.085089	-0.083776	0.176561	0.000000	0.000000	4.000000	23.000000	1.000000
14687.564079	-0.097226	0.566579	-0.002372	82.848068	99.191551	136.049606	-0.118596	0.000000	-0.138677	0.000000	0.000000	0.000000	-0.085089	-0.083776	0.176561	0.000000	0.000000	4.000000	23.000000	1.000000
14687.567412	-0.097226	0.566579	-0.002372	82.848068	99.191551	136.049606	-0.118596	0.000000	-0.138677	0.000000	0.000000	0.000000	-0.085089	-0.083776	0.176561	0.000000	0.000000	4.000000	23.000000	1.000000
14687.570746	-0.097468	0.566367	-0.001769	82.848068	99.191551	136.049606	-0.118596	0.000000	-0.138677	0.000000	0.000000	0.000000	-0.072583	-0.063557	0.180896	0.000000	0.000000	4.000000	23.000000	1.000000
14687.574079	-0.097468	0.566367	-0.001769	82.849174	99.160141	136.018188	-0.118596	0.000000	-0.138677	0.000000	0.000000	0.000000	-0.072583	-0.063557	0.180896	0.000000	0.000000	4.000000	23.000000	1.000000
14687.577412	-0.097671	0.566172	-0.001140	82.849174	99.160141	136.018188	-0.118596	0.000000	-0.138677	0.000000	0.000000	0.000000	-0.060775	-0.058582	0.188764	0.000000	0.000000	4.000000	23.000000	1.000000
14687.580746	-0.097671	0.566172	-0.001140	82.849174	99.160141	136.018188	-0.118596	0.000000	-0.138677	0.000000	0.000000	0.000000	-0.060775	-0.058582	0.188764	0.000000	0.000000	4.000000	23.000000	1.000000
14687.584079	-0.097671	0.566172	-0.001140	82.852928	99.114479	135.976013	-0.056986	0.000000	-0.116451	0.000000	0.000000	0.000000	-0.060775	-0.058582	0.188764	0.000000	0.000000	4.000000	23.000000	1.000000
14687.587412	-0.097671	0.566172	-0.001140	82.852928	99.114479	135.976013	-0.056986	0.000000	-0.116451	0.000000	0.000000	0.000000	-0.060775	-0.058582	0.188764	0.000000	0.000000	4.000000	23.000000	1.000000
14687.590746	-0.097872	0.566001	-0.000517	82.852928	99.114479	135.976013	-0.056986	0.000000	-0.116451	0.000000	0.000000	0.000000	-0.060437	-0.051199	0.186914	0.000000	0.000000	4.000000	23.000000	1.000000
14687.594079	-0.097872	0.566001	-0.000517	82.857491	99.013199	135.874191	-0.056986	0.000000	-0.116451	0.000000	0.000000	0.000000	-0.060437	-0.051199	0.186914	0.000000	0.000000	4.000000	23.000000	1.000000
14687.597412	-0.098050	0.565881	0.000099	82.857491	99.013199	135.874191	-0.056986	0.000000	-0.116451	0.000000	0.000000	0.000000	-0.053211	-0.036131	0.184726	0.000000	0.000000	4.000000	23.000000	1.000000
14687.600746	-0.098050	0.565881	0.000099	82.857491	99.013199	135.874191	-0.056986	0.000000	-0.116451	0.000000	0.000000	0.000000	-0.053211	-0.036131	0.184726	0.000000	0.000000	4.000000	23.000000	1.000000
14687.604079	-0.098050	0.565881	0.000099	82.861938	98.909012	135.764191	0.004953	0.000000	-0.097510	0.000000	0.000000	0.000000	-0.053211	-0.036131	0.184726	0.000000	0.000000	4.000000	23.000000	1.000000
14687.607412	-0.098050	0.565881	0.000099	82.861938	98.909012	135.764191	0.004953	0.000000	-0.097510	0.000000	0.000000	0.000000	-0.053211	-0.036131	0.184726	0.000000	0.000000	4.000000	23.000000	1.000000
14687.610746	-0.098261	0.565776	0.000659	82.861938	98.909012	135.764191	0.004953	0.000000	-0.097510	0.000000	0.000000	0.000000	-0.063295	-0.031542	0.167959	0.000000	0.000000	4.000000	23.000000	1.000000
14687.614079	-0.098261	0.565776	0.000659	82.867599	98.784164	135.630615	0.004953	0.000000	-0.097510	0.000000	0.000000	0.000000	-0.063295	-0.031542	0.167959	0.000000	0.000000	4.000000	23.000000	1.000000
14687.617412	-0.098449	0.565696	0.001217	82.867599	98.784164	135.630615	0.004953	0.000000	-0.097510	0.000000	0.000000	0.000000	-0.056442	-0.024041	0.167537	0.000000	0.000000	4.000000	23.000000	1.000000
14687.620746	-0.098449	0.565696	0.001217	82.867599	98.784164	135.630615	0.004953	0.000000	-0.097510	0.000000	0.000000	0.000000	-0.056442	-0.024041	0.167537	0.000000	0.000000	4.000000	23.000000	1.000000
14687.624079	-0.098449	0.565696	0.001217	82.872444	98.714844	135.548645	0.060869	0.000000	-0.077553	0.000000	0.000000	0.000000	-0.056442	-0.024041	0.167537	0.000000	0.000000	4.000000	23.000000	1.000000
14687.627412	-0.098449	0.565696	0.001217	82.872444	98.714844	135.548645	0.060869	0.000000	-0.077553	0.000000	0.000000	0.000000	-0.056442	-0.024041	0.167537	0.000000	0.000000	4.000000	23.000000	1.000000
14687.630746	-0.098602	0.565613	0.001717	82.872444	98.714844	135.548645	0.060869	0.000000	-0.077553	0.000000	0.000000	0.000000	-0.045842	-0.024673	0.149795	0.000000	0.000000	4.000000	23.000000	1.000000
14687.634079	-0.098602	0.565613	0.001717	82.875801	98.641937	135.461945	0.060869	0.000000	-0.077553	0.000000	0.000000	0.000000	-0.045842	-0.024673	0.149795	0.000000	0.000000	4.000000	23.000000	1.000000
14687.637412	-0.098602	0.565613	0.001717	82.875801	98.641937	135.461945	0.060869	0.000000	-0.077553	0.000000	0.000000	0.000000	-0.045842	-0.024673	0.149795	0.000000	0.000000	4.000000	23.000000	1.000000
14687.640746	-0.098602	0.565613	0.001717	82.875801	98.641937	135.461945	0.060869	0.000000	-0.077553	0.000000	0.000000	0.000000	-0.045842	-0.024673	0.149795	0.000000	0.000000	4.000000	23.000000	1.000000
14687.644079	-0.098787	0.565442	0.002475	82.876900	98.618484	135.422363	0.085835	0.000000	-0.069913	0.000000	0.000000	0.000000	-0.055708	-0.051449	0.227400	0.000000	0.000000	4.000000	23.000000	1.000000
14687.647412	-0.098787	0.565442	0.002475	82.876900	98.618484	135.422363	0.085835	0.000000	-0.069913	0.000000	0.000000	0.000000	-0.000001	-0.000004	-0.000000	0.000000	0.000000	4.000000	23.000000	1.000000
14687.650746	-0.098787	0.565442	0.002475	82.876900	98.618484	135.422363	0.085835	0.000000	-0.069913	0.000000	0.000000	0.000000	-0.000001	-0.000004	-0.000000	0.000000	0.000000	4.000000	23.000000	1.000000
14687.654079	-0.098787	0.565442	0.002475	82.878006	98.595062	135.390778	0.123735	0.000000	-0.060629	0.000000	0.000000	0.000000	-0.000001	-0.000004	-0.000000	0.000000	0.000000	4.000000	23.000000	1.000000
14687.657412	-0.098787	0.565442	0.002475	82.878006	98.595062	135.390778	0.123735	0.000000	-0.060629	0.000000	0.000000	0.000000	-0.000001	-0.000004	-0.000000	0.000000	0.000000	4.000000	23.000000	1.000000
14687.660746	-0.098843	0.565327	0.002735	82.878006	98.595062	135.390778	0.123735	0.000000	-0.060629	0.000000	0.000000	0.000000	-0.016757	-0.034410	0.077975	0.000000	0.000000	4.000000	23.000000	1.000000
14687.664079	-0.098843	0.565327	0.002735	82.875801	98.644653	135.438004	0.123735	0.000000	-0.060629	0.000000	0.000000	0.000000	-0.016757	-0.034410	0.077975	0.000000	0.000000	4.000000	23.000000	1.000000
14687.667412	-0.098843	0.565327	0.002735	82.875801	98.644653	135.438004	0.123735	0.000000	-0.060629	0.000000	0.000000	0.000000	-0.016757	-0.034410	0.077975	0.000000	0.000000	4.000000	23.000000	1.000000
14687.670746	-0.098843	0.565327	0.002735	82.875801	98.644653	135.438004	0.123735	0.000000	-0.060629	0.000000	0.000000	0.000000	-0.016757	-0.034410	0.077975	0.000000	0.000000	4.000000	23.000000	1.000000
14687.674079	-0.098887	0.565101	0.003045	82.872444	98.714828	135.500748	0.136731	0.000000	-0.057836	0.000000	0.000000	0.000000	-0.013175	-0.067773	0.093212	0.000000	0.000000	4.000000	23.000000	1.000000
14687.677412	-0.098887	0.565101	0.003045	82.872444	98.714828	135.500748	0.136731	0.000000	-0.057836	0.000000	0.000000	0.000000	-0.013175	-0.067773	0.093212	0.000000	0.000000	4.000000	23.000000	1.000000
14687.680746	-0.098887	0.565101	0.003045	82.872444	98.714828	135.500748	0.136731	0.000000	-0.057836	0.000000	0.000000	0.000000	-0.013175	-0.067773	0.093212	0.000000	0.000000	4.000000	23.000000	1.000000
14687.684079	-0.098887	0.565101	0.003045	82.866913	98.834480	135.618591	0.152266	0.000000	-0.055640	0.000000	0.000000	0.000000	-0.013175	-0.067773	0.093212	0.000000	0.000000	4.000000	23.000000	1.000000
14687.687412	-0.098867	0.564981	0.003056	82.866913	98.834480	135.618591	0.152266	0.000000	-0.055640	0.000000	0.000000	0.000000	0.006186	-0.036130	0.003120	0.000000	0.000000	4.000000	23.000000	1.000000
14687.690746	-0.098867	0.564981	0.003056	82.866913	98.834480	135.618591	0.152266	0.000000	-0.055640	0.000000	0.000000	0.000000	0.006186	-0.036130	0.003120	0.000000	0.000000	4.000000	23.000000	1.000000
14687.694079	-0.098867	0.564981	0.003056	82.859001	99.000458	135.783142	0.152786	0.000000	-0.056671	0.000000	0.000000	0.000000	0.006186	-0.036130	0.003120	0.000000	0.000000	4.000000	23.000000	1.000000
14687.697412	-0.098867	0.564981	0.003056	82.859001	99.000458	135.783142	0.152786	0.000000	-0.056671	0.000000	0.000000	0.000000	0.006186	-0.036130	0.003120	0.000000	0.000000	4.000000	23.000000	1.000000
14687.700746	-0.098829	0.564841	0.002985	82.859001	99.000458	135.783142	0.152786	0.000000	-0.056671	0.000000	0.000000	0.000000	0.011398	-0.041813	-0.021148	0.000000	0.000000	4.000000	23.000000	1.000000
14687.704079	-0.098829	0.564841	0.002985	82.851089	99.163437	135.939407	0.152786	0.000000	-0.056671	0.000000	0.000000	0.000000	0.011398	-0.041813	-0.021148	0.000000	0.000000	4.000000	23.000000	1.000000
14687.707412	-0.098829	0.564841	0.002985	82.851089	99.163437	135.939407	0.152786	0.000000	-0.056671	0.000000	0.000000	0.000000	0.011398	-0.041813	-0.021148	0.000000	0.000000	4.000000	23.000000	1.000000
14687.710746	-0.098829	0.564841	0.002985	82.851089	99.163437	135.939407	0.152786	0.000000	-0.056671	0.000000	0.000000	0.000000	0.011398	-0.041813	-0.021148	0.000000	0.000000	4.000000	23.000000	1.000000
14687.714079	-0.098738	0.564587	0.002775	82.841576	99.325111	136.098526	0.149262	0.000000	-0.058571	0.000000	0.000000	0.000000	0.027260	-0.076269	-0.063124	0.000000	0.000000	4.000000	23.000000	1.000000
14687.717412	-0.098738	0.564587	0.002775	82.841576	99.325111	136.098526	0.149262	0.000000	-0.058571	0.000000	0.000000	0.000000	0.027260	-0.076269	-0.063124	0.000000	0.000000	4.000000	23.000000	1.000000
14687.720746	-0.098738	0.564587	0.002775	82.841576	99.325111	136.098526	0.149262	0.000000	-0.058571	0.000000	0.000000	0.000000	0.027260	-0.076269	-0.063124	0.000000	0.000000	4.000000	23.000000	1.000000
14687.724079	-0.098738	0.564587	0.002775	82.830894	99.512238	136.280533	0.138741	0.000000	-0.063114	0.000000	0.000000	0.000000	0.027260	-0.076269	-0.063124	0.000000	0.000000	4.000000	23.000000	1.000000
14687.727412	-0.098642	0.564447	0.002650	82.830894	99.512238	136.280533	0.138741	0.000000	-0.063114	0.000000	0.000000	0.000000	0.028590	-0.042174	-0.037447	0.000000	0.000000	4.000000	23.000000	1.000000
14687.730746	-0.098642	0.564447	0.002650	82.830894	99.512238	136.280533	0.138741	0.000000	-0.063114	0.000000	0.000000	0.000000	0.028590	-0.042174	-0.037447	0.000000	0.000000	4.000000	23.000000	1.000000
14687.734079	-0.098642	0.564447	0.002650	82.806824	99.675697	136.446548	0.132500	0.000000	-0.067879	0.000000	0.000000	0.000000	0.028590	-0.042174	-0.037447	0.000000	0.000000	4.000000	23.000000	1.000000
14687.737412	-0.098642	0.564447	0.002650	82.806824	99.675697	136.446548	0.132500	0.000000	-0.067879	0.000000	0.000000	0.000000	0.028590	-0.042174	-0.037447	0.000000	0.000000	4.000000	23.000000	1.000000
14687.740746	-0.098505	0.564280	0.002540	82.806824	99.675697	136.446548	0.132500	0.000000	-0.067879	0.000000	0.000000	0.000000	0.041306	-0.049852	-0.032948	0.000000	0.000000	4.000000	23.000000	1.000000
14687.744079	-0.098505	0.564280	0.002540	82.770348	99.757355	136.545044	0.132500	0.000000	-0.067879	0.000000	0.000000	0.000000	0.041306	-0.049852	-0.032948	0.000000	0.000000	4.000000	23.000000	1.000000
14687.747412	-0.098505	0.564280	0.002540	82.770348	99.757355	136.545044	0.132500	0.000000	-0.067879	0.000000	0.000000	0.000000	0.041306	-0.049852	-0.032948	0.000000	0.000000	4.000000	23.000000	1.000000
14687.750746	-0.098505	0.564280	0.002540	82.770348	99.757355	136.545044	0.132500	0.000000	-0.067879	0.000000	0.000000	0.000000	0.041306	-0.049852	-0.032948	0.000000	0.000000	4.000000	23.000000	1.000000
14687.754079	-0.098238	0.563958	0.002361	82.714577	99.781555	136.608337	0.127009	0.000000	-0.074764	0.000000	0.000000	0.000000	0.079983	-0.096806	-0.053854	0.000000	0.000000	4.000000	23.000000	1.000000
14687.757412	-0.098238	0.563958	0.002361	82.714577	99.781555	136.608337	0.127009	0.000000	-0.074764	0.000000	0.000000	0.000000	0.079983	-0.096806	-0.053854	0.000000	0.000000	4.000000	23.000000	1.000000
14687.760746	-0.098238	0.563958	0.002361	82.714577	99.781555	136.608337	0.127009	0.000000	-0.074764	0.000000	0.000000	0.000000	0.079983	-0.096806	-0.053854	0.000000	0.000000	4.000000	23.000000	1.000000
14687.764079	-0.098238	0.563958	0.002361	82.658478	99.776276	136.643585	0.118033	0.000000	-0.088094	0.000000	0.000000	0.000000	0.079983	-0.096806	-0.053854	0.000000	0.000000	4.000000	23.000000	1.000000
14687.767412	-0.098148	0.563809	0.002259	82.658478	99.776276	136.643585	0.118033	0.000000	-0.088094	0.000000	0.000000	0.000000	0.027071	-0.044528	-0.030624	0.000000	0.000000	4.000000	23.000000	1.000000
14687.770746	-0.098148	0.563809	0.002259	82.658478	99.776276	136.643585	0.118033	0.000000	-0.088094	0.000000	0.000000	0.000000	0.027071	-0.044528	-0.030624	0.000000	0.000000	4.000000	23.000000	1.000000
14687.774079	-0.098148	0.563809	0.002259	82.602325	99.768120	136.678741	0.112929	0.000000	-0.092606	0.000000	0.000000	0.000000	0.027071	-0.044528	-0.030624	0.000000	0.000000	4.000000	23.000000	1.000000
14687.777412	-0.098061	0.563678	0.002174	82.602325	99.768120	136.678741	0.112929	0.000000	-0.092606	0.000000	0.000000	0.000000	0.025952	-0.039243	-0.025425	0.000000	0.000000	4.000000	23.000000	1.000000
14687.780746	-0.098061	0.563678	0.002174	82.602325	99.768120	136.678741	0.112929	0.000000	-0.092606	0.000000	0.000000	0.000000	0.025952	-0.039243	-0.025425	0.000000	0.000000	4.000000	23.000000	1.000000
14687.784079	-0.098061	0.563678	0.002174	82.544067	99.693985	136.655075	0.108691	0.000000	-0.096931	0.000000	0.000000	0.000000	0.025952	-0.039243	-0.025425	0.000000	0.000000	4.000000	23.000000	1.000000
14687.787412	-0.098061	0.563678	0.002174	82.544067	99.693985	136.655075	0.108691	0.000000	-0.096931	0.000000	0.000000	0.000000	0.025952	-0.039243	-0.025425	0.000000	0.000000	4.000000	23.000000	1.000000
14687.790746	-0.097970	0.563556	0.002066	82.544067	99.693985	136.655075	0.108691	0.000000	-0.096931	0.000000	0.000000	0.000000	0.027424	-0.036797	-0.032372	0.000000	0.000000	4.000000	23.000000	1.000000
14687.794079	-0.097970	0.563556	0.002066	82.490028	99.611046	136.619217	0.108691	0.000000	-0.096931	0.000000	0.000000	0.000000	0.027424	-0.036797	-0.032372	0.000000	0.000000	4.000000	23.000000	1.000000
14687.797412	-0.097970	0.563556	0.002066	82.490028	99.611046	136.619217	0.108691	0.000000	-0.096931	0.000000	0.000000	0.000000	0.027424	-0.036797	-0.032372	0.000000	0.000000	4.000000	23.000000	1.000000
14687.800746	-0.097970	0.563556	0.002066	82.490028	99.611046	136.619217	0.108691	0.000000	-0.096931	0.000000	0.000000	0.000000	0.027424	-0.036797	-0.032372	0.000000	0.000000	4.000000	23.000000	1.000000
14687.804079	-0.097915	0.563398	0.001914	82.438591	99.507759	136.566666	0.103296	0.000000	-0.101502	0.000000	0.000000	0.000000	0.016571	-0.047275	-0.045631	0.000000	0.000000	4.000000	23.000000	1.000000
14687.807412	-0.097915	0.563398	0.001914	82.438591	99.507759	136.566666	0.103296	0.000000	-0.101502	0.000000	0.000000	0.000000	0.016571	-0.047275	-0.045631	0.000000	0.000000	4.000000	23.000000	1.000000
14687.810746	-0.097915	0.563398	0.001914	82.438591	99.507759	136.566666	0.103296	0.000000	-0.101502	0.000000	0.000000	0.000000	0.016571	-0.047275	-0.045631	0.000000	0.000000	4.000000	23.000000	1.000000
14687.814079	-0.097915	0.563398	0.001914	82.380760	99.353310	136.470871	0.095691	0.000000	-0.104264	0.000000	0.000000	0.000000	0.016571	-0.047275	-0.045631	0.000000	0.000000	4.000000	23.000000	1.000000
14687.817412	-0.097907	0.563363	0.001879	82.380760	99.353310	136.470871	0.095691	0.000000	-0.104264	0.000000	0.000000	0.000000	0.002229	-0.010507	-0.010453	0.000000	0.000000	4.000000	23.000000	1.000000
14687.820746	-0.097907	0.563363	0.001879	82.380760	99.353310	136.470871	0.095691	0.000000	-0.104264	0.000000	0.000000	0.000000	0.002229	-0.010507	-0.010453	0.000000	0.000000	4.000000	23.000000	1.000000
14687.824079	-0.097907	0.563363	0.001879	82.305450	99.076813	136.276321	0.093949	0.000000	-0.104635	0.000000	0.000000	0.000000	0.002229	-0.010507	-0.010453	0.000000	0.000000	4.000000	23.000000	1.000000
14687.827412	-0.097907	0.563363	0.001879	82.305450	99.076813	136.276321	0.093949	0.000000	-0.104635	0.000000	0.000000	0.000000	0.002229	-0.010507	-0.010453	0.000000	0.000000	4.000000	23.000000	1.000000
14687.830746	-0.097925	0.563346	0.001857	82.305450	99.076813	136.276321	0.093949	0.000000	-0.104635	0.000000	0.000000	0.000000	-0.005422	-0.005248	-0.006622	0.000000	0.000000	4.000000	23.000000	1.000000
14687.834079	-0.097925	0.563346	0.001857	82.219055	98.733765	136.030640	0.093949	0.000000	-0.104635	0.000000	0.000000	0.000000	-0.005422	-0.005248	-0.006622	0.000000	0.000000	4.000000	23.000000	1.000000
14687.837412	-0.097925	0.563346	0.001857	82.219055	98.733765	136.030640	0.093949	0.000000	-0.104635	0.000000	0.000000	0.000000	-0.005422	-0.005248	-0.006622	0.000000	0.000000	4.000000	23.000000	1.000000
14687.840746	-0.097925	0.563346	0.001857	82.219055	98.733765	136.030640	0.093949	0.000000	-0.104635	0.000000	0.000000	0.000000	-0.005422	-0.005248	-0.006622	0.000000	0.000000	4.000000	23.000000	1.000000
14687.844079	-0.098031	0.563339	0.001925	82.135033	98.381523	135.773972	0.092845	0.000000	-0.103731	0.000000	0.000000	0.000000	-0.031701	-0.002078	0.020431	0.000000	0.000000	4.000000	23.000000	1.000000
14687.847412	-0.098031	0.563339	0.001925	82.135033	98.381523	135.773972	0.092845	0.000000	-0.103731	0.000000	0.000000	0.000000	-0.031701	-0.002078	0.020431	0.000000	0.000000	4.000000	23.000000	1.000000
14687.850746	-0.098031	0.563339	0.001925	82.135033	98.381523	135.773972	0.092845	0.000000	-0.103731	0.000000	0.000000	0.000000	-0.031701	-0.002078	0.020431	0.000000	0.000000	4.000000	23.000000	1.000000
14687.854079	-0.098031	0.563339	0.001925	82.065659	98.065567	135.538864	0.096250	0.000000	-0.098448	0.000000	0.000000	0.000000	-0.031701	-0.002078	0.020431	0.000000	0.000000	4.000000	23.000000	1.000000
14687.857412	-0.098092	0.563357	0.001997	82.065659	98.065567	135.538864	0.096250	0.000000	-0.098448	0.000000	0.000000	0.000000	-0.018269	0.005618	0.021515	0.000000	0.000000	4.000000	23.000000	1.000000
14687.860746	-0.098092	0.563357	0.001997	82.065659	98.065567	135.538864	0.096250	0.000000	-0.098448	0.000000	0.000000	0.000000	-0.018269	0.005618	0.021515	0.000000	0.000000	4.000000	23.000000	1.000000
14687.864079	-0.098092	0.563357	0.001997	82.017441	97.832329	135.363907	0.099836	0.000000	-0.095403	0.000000	0.000000	0.000000	-0.018269	0.005618	0.021515	0.000000	0.000000	4.000000	23.000000	1.000000
14687.867412	-0.098092	0.563357	0.001997	82.017441	97.832329	135.363907	0.099836	0.000000	-0.095403	0.000000	0.000000	0.000000	-0.018269	0.005618	0.021515	0.000000	0.000000	4.000000	23.000000	1.000000
14687.870746	-0.098157	0.563394	0.002086	82.017441	97.832329	135.363907	0.099836	0.000000	-0.095403	0.000000	0.000000	0.000000	-0.019390	0.010880	0.026737	0.000000	0.000000	4.000000	23.000000	1.000000
14687.874079	-0.098157	0.563394	0.002086	82.006401	97.692665	135.231552	0.099836	0.000000	-0.095403	0.000000	0.000000	0.000000	-0.019390	0.010880	0.026737	0.000000	0.000000	4.000000	23.000000	1.000000
14687.877412	-0.098157	0.563394	0.002086	82.006401	97.692665	135.231552	0.099836	0.000000	-0.095403	0.000000	0.000000	0.000000	-0.019390	0.010880	0.026737	0.000000	0.000000	4.000000	23.000000	1.000000
14687.880746	-0.098157	0.563394	0.002086	82.006401	97.692665	135.231552	0.099836	0.000000	-0.095403	0.000000	0.000000	0.000000	-0.019390	0.010880	0.026737	0.000000	0.000000	4.000000	23.000000	1.000000
14687.884079	-0.098215	0.563511	0.002358	82.011681	97.587685	135.125549	0.104292	0.000000	-0.092171	0.000000	0.000000	0.000000	-0.017450	0.035072	0.081649	0.000000	0.000000	4.000000	23.000000	1.000000
14687.887412	-0.098215	0.563511	0.002358	82.011681	97.587685	135.125549	0.104292	0.000000	-0.092171	0.000000	0.000000	0.000000	-0.017450	0.035072	0.081649	0.000000	0.000000	4.000000	23.000000	1.000000
14687.890746	-0.098215	0.563511	0.002358	82.011681	97.587685	135.125549	0.104292	0.000000	-0.092171	0.000000	0.000000	0.000000	-0.017450	0.035072	0.081649	0.000000	0.000000	4.000000	23.000000	1.000000
14687.894079	-0.098215	0.563511	0.002358	82.017975	97.464241	134.998154	0.117900	0.000000	-0.089263	0.000000	0.000000	0.000000	-0.017450	0.035072	0.081649	0.000000	0.000000	4.000000	23.000000	1.000000
14687.897412	-0.098216	0.563590	0.002473	82.017975	97.464241	134.998154	0.117900	0.000000	-0.089263	0.000000	0.000000	0.000000	-0.000512	0.023847	0.034435	0.000000	0.000000	4.000000	23.000000	1.000000
14687.900746	-0.098216	0.563590	0.002473	82.017975	97.464241	134.998154	0.117900	0.000000	-0.089263	0.000000	0.000000	0.000000	-0.000512	0.023847	0.034435	0.000000	0.000000	4.000000	23.000000	1.000000
14687.904079	-0.098216	0.563590	0.002473	82.023216	97.356293	134.891876	0.123639	0.000000	-0.089177	0.000000	0.000000	0.000000	-0.000512	0.023847	0.034435	0.000000	0.000000	4.000000	23.000000	1.000000
14687.907412	-0.098216	0.563590	0.002473	82.023216	97.356293	134.891876	0.123639	0.000000	-0.089177	0.000000	0.000000	0.000000	-0.000512	0.023847	0.034435	0.000000	0.000000	4.000000	23.000000	1.000000
14687.910746	-0.098261	0.563695	0.002573	82.023216	97.356293	134.891876	0.123639	0.000000	-0.089177	0.000000	0.000000	0.000000	-0.013241	0.031543	0.029923	0.000000	0.000000	4.000000	23.000000	1.000000
14687.914079	-0.098261	0.563695	0.002573	82.028389	97.248146	134.785431	0.123639	0.000000	-0.089177	0.000000	0.000000	0.000000	-0.013241	0.031543	0.029923	0.000000	0.000000	4.000000	23.000000	1.000000
14687.917412	-0.098261	0.563695	0.002573	82.028389	97.248146	134.785431	0.123639	0.000000	-0.089177	0.000000	0.000000	0.000000	-0.013241	0.031543	0.029923	0.000000	0.000000	4.000000	23.000000	1.000000
14687.920746	-0.098261	0.563695	0.002573	82.028389	97.248146	134.785431	0.123639	0.000000	-0.089177	0.000000	0.000000	0.000000	-0.013241	0.031543	0.029923	0.000000	0.000000	4.000000	23.000000	1.000000
14687.924079	-0.098390	0.563852	0.002642	82.031487	97.176720	134.721542	0.128627	0.000000	-0.086971	0.000000	0.000000	0.000000	-0.038704	0.046985	0.020892	0.000000	0.000000	4.000000	23.000000	1.000000
14687.927412	-0.098390	0.563852	0.002642	82.031487	97.176720	134.721542	0.128627	0.000000	-0.086971	0.000000	0.000000	0.000000	-0.038704	0.046985	0.020892	0.000000	0.000000	4.000000	23.000000	1.000000
14687.930746	-0.098390	0.563852	0.002642	82.031487	97.176720	134.721542	0.128627	0.000000	-0.086971	0.000000	0.000000	0.000000	-0.038704	0.046985	0.020892	0.000000	0.000000	4.000000	23.000000	1.000000
14687.934079	-0.098390	0.563852	0.002642	82.032547	97.067665	134.620514	0.132109	0.000000	-0.080520	0.000000	0.000000	0.000000	-0.038704	0.046985	0.020892	0.000000	0.000000	4.000000	23.000000	1.000000
14687.937412	-0.098473	0.563929	0.002606	82.032547	97.067665	134.620514	0.132109	0.000000	-0.080520	0.000000	0.000000	0.000000	-0.025097	0.023100	-0.010737	0.000000	0.000000	4.000000	23.000000	1.000000
14687.940746	-0.098473	0.563929	0.002606	82.032547	97.067665	134.620514	0.132109	0.000000	-0.080520	0.000000	0.000000	0.000000	-0.025097	0.023100	-0.010737	0.000000	0.000000	4.000000	23.000000	1.000000
14687.944079	-0.098473	0.563929	0.002606	82.025352	96.981804	134.522903	0.130319	0.000000	-0.076337	0.000000	0.000000	0.000000	-0.025097	0.023100	-0.010737	0.000000	0.000000	4.000000	23.000000	1.000000
14687.947412	-0.098473	0.563929	0.002606	82.025352	96.981804	134.522903	0.130319	0.000000	-0.076337	0.000000	0.000000	0.000000	-0.025097	0.023100	-0.010737	0.000000	0.000000	4.000000	23.000000	1.000000
14687.950746	-0.098558	0.563980	0.002576	82.025352	96.981804	134.522903	0.130319	0.000000	-0.076337	0.000000	0.000000	0.000000	-0.025459	0.015415	-0.009033	0.000000	0.000000	4.000000	23.000000	1.000000
14687.954079	-0.098558	0.563980	0.002576	82.005859	96.855431	134.378952	0.130319	0.000000	-0.076337	0.000000	0.000000	0.000000	-0.025459	0.015415	-0.009033	0.000000	0.000000	4.000000	23.000000	1.000000
14687.957412	-0.098558	0.563980	0.002576	82.005859	96.855431	134.378952	0.130319	0.000000	-0.076337	0.000000	0.000000	0.000000	-0.025459	0.015415	-0.009033	0.000000	0.000000	4.000000	23.000000	1.000000
14687.960746	-0.098558	0.563980	0.002576	82.005859	96.855431	134.378952	0.130319	0.000000	-0.076337	0.000000	0.000000	0.000000	-0.025459	0.015415	-0.009033	0.000000	0.000000	4.000000	23.000000	1.000000
14687.964079	-0.098669	0.564049	0.002559	81.980736	96.737251	134.237564	0.128814	0.000000	-0.072094	0.000000	0.000000	0.000000	-0.033122	0.020674	-0.005231	0.000000	0.000000	4.000000	23.000000	1.000000
14687.967412	-0.098669	0.564049	0.002559	81.980736	96.737251	134.237564	0.128814	0.000000	-0.072094	0.000000	0.000000	0.000000	-0.033122	0.020674	-0.005231	0.000000	0.000000	4.000000	23.000000	1.000000
14687.970746	-0.098669	0.564049	0.002559	81.980736	96.737251	134.237564	0.128814	0.000000	-0.072094	0.000000	0.000000	0.000000	-0.033122	0.020674	-0.005231	0.000000	0.000000	4.000000	23.000000	1.000000
14687.974079	-0.098669	0.564049	0.002559	81.949898	96.624519	134.138580	0.127942	0.000000	-0.066574	0.000000	0.000000	0.000000	-0.033122	0.020674	-0.005231	0.000000	0.000000	4.000000	23.000000	1.000000
14687.977412	-0.098712	0.564049	0.002549	81.949898	96.624519	134.138580	0.127942	0.000000	-0.066574	0.000000	0.000000	0.000000	-0.013095	0.000003	-0.002811	0.000000	0.000000	4.000000	23.000000	1.000000
14687.980746	-0.098712	0.564049	0.002549	81.949898	96.624519	134.138580	0.127942	0.000000	-0.066574	0.000000	0.000000	0.000000	-0.013095	0.000003	-0.002811	0.000000	0.000000	4.000000	23.000000	1.000000
14687.984079	-0.098712	0.564049	0.002549	81.919640	96.538765	134.081100	0.127473	0.000000	-0.064391	0.000000	0.000000	0.000000	-0.013095	0.000003	-0.002811	0.000000	0.000000	4.000000	23.000000	1.000000
14687.987412	-0.098712	0.564049	0.002549	81.919640	96.538765	134.081100	0.127473	0.000000	-0.064391	0.000000	0.000000	0.000000	-0.013095	0.000003	-0.002811	0.000000	0.000000	4.000000	23.000000	1.000000
14687.990746	-0.098757	0.564024	0.002546	81.919640	96.538765	134.081100	0.127473	0.000000	-0.064391	0.000000	0.000000	0.000000	-0.013460	-0.007687	-0.001100	0.000000	0.000000	4.000000	23.000000	1.000000
14687.994079	-0.098757	0.564024	0.002546	81.886200	96.437378	134.024658	0.127473	0.000000	-0.064391	0.000000	0.000000	0.000000	-0.013460	-0.007687	-0.001100	0.000000	0.000000	4.000000	23.000000	1.000000
14687.997412	-0.098757	0.564024	0.002546	81.886200	96.437378	134.024658	0.127473	0.000000	-0.064391	0.000000	0.000000	0.000000	-0.013460	-0.007687	-0.001100	0.000000	0.000000	4.000000	23.000000	1.000000
14688.000746	-0.098757	0.564024	0.002546	81.886200	96.437378	134.024658	0.127473	0.000000	-0.064391	0.000000	0.000000	0.000000	-0.013460	-0.007687	-0.001100	0.000000	0.000000	4.000000	23.000000	1.000000
14688.004079	-0.098948	0.563937	0.002480	81.849297	96.370178	133.999176	0.127290	0.000000	-0.062148	0.000000	0.000000	0.000000	-0.057415	-0.025944	-0.019677	0.000000	0.000000	4.000000	23.000000	1.000000
14688.007412	-0.098948	0.563937	0.002480	81.849297	96.370178	133.999176	0.127290	0.000000	-0.062148	0.000000	0.000000	0.000000	-0.057415	-0.025944	-0.019677	0.000000	0.000000	4.000000	23.000000	1.000000
14688.010746	-0.098948	0.563937	0.002480	81.849297	96.370178	133.999176	0.127290	0.000000	-0.062148	0.000000	0.000000	0.000000	-0.057415	-0.025944	-0.019677	0.000000	0.000000	4.000000	23.000000	1.000000
14688.014079	-0.098948	0.563937	0.002480	81.803123	96.269203	133.936371	0.124011	0.000000	-0.052579	0.000000	0.000000	0.000000	-0.057415	-0.025944	-0.019677	0.000000	0.000000	4.000000	23.000000	1.000000
14688.017412	-0.099073	0.563876	0.002423	81.803123	96.269203	133.936371	0.124011	0.000000	-0.052579	0.000000	0.000000	0.000000	-0.037394	-0.018236	-0.017180	0.000000	0.000000	4.000000	23.000000	1.000000
14688.020746	-0.099073	0.563876	0.002423	81.803123	96.269203	133.936371	0.124011	0.000000	-0.052579	0.000000	0.000000	0.000000	-0.037394	-0.018236	-0.017180	0.000000	0.000000	4.000000	23.000000	1.000000
14688.024079	-0.099073	0.563876	0.002423	81.742531	96.096741	133.762131	0.121147	0.000000	-0.046346	0.000000	0.000000	0.000000	-0.037394	-0.018236	-0.017180	0.000000	0.000000	4.000000	23.000000	1.000000
14688.027412	-0.099073	0.563876	0.002423	81.742531	96.096741	133.762131	0.121147	0.000000	-0.046346	0.000000	0.000000	0.000000	-0.037394	-0.018236	-0.017180	0.000000	0.000000	4.000000	23.000000	1.000000
14688.030746	-0.099198	0.563816	0.002366	81.742531	96.096741	133.762131	0.121147	0.000000	-0.046346	0.000000	0.000000	0.000000	-0.037390	-0.018216	-0.017193	0.000000	0.000000	4.000000	23.000000	1.000000
14688.034079	-0.099198	0.563816	0.002366	81.683952	95.956612	133.545441	0.121147	0.000000	-0.046346	0.000000	0.000000	0.000000	-0.037390	-0.018216	-0.017193	0.000000	0.000000	4.000000	23.000000	1.000000
14688.037412	-0.099198	0.563816	0.002366	81.683952	95.956612	133.545441	0.121147	0.000000	-0.046346	0.000000	0.000000	0.000000	-0.037390	-0.018216	-0.017193	0.000000	0.000000	4.000000	23.000000	1.000000
14688.040746	-0.099198	0.563816	0.002366	81.683952	95.956612	133.545441	0.121147	0.000000	-0.046346	0.000000	0.000000	0.000000	-0.037390	-0.018216	-0.017193	0.000000	0.000000	4.000000	23.000000	1.000000
14688.044079	-0.099466	0.563687	0.002337	81.637215	95.835861	133.357849	0.118282	0.000000	-0.040115	0.000000	0.000000	0.000000	-0.080376	-0.038520	-0.008440	0.000000	0.000000	4.000000	23.000000	1.000000
14688.047412	-0.099466	0.563687	0.002337	81.637215	95.835861	133.357849	0.118282	0.000000	-0.040115	0.000000	0.000000	0.000000	-0.080376	-0.038520	-0.008440	0.000000	0.000000	4.000000	23.000000	1.000000
14688.050746	-0.099466	0.563687	0.002337	81.637215	95.835861	133.357849	0.118282	0.000000	-0.040115	0.000000	0.000000	0.000000	-0.080376	-0.038520	-0.008440	0.000000	0.000000	4.000000	23.000000	1.000000
14688.054079	-0.099466	0.563687	0.002337	81.601227	95.751251	133.266922	0.116875	0.000000	-0.026718	0.000000	0.000000	0.000000	-0.080376	-0.038520	-0.008440	0.000000	0.000000	4.000000	23.000000	1.000000
14688.057412	-0.099586	0.563645	0.002366	81.601227	95.751251	133.266922	0.116875	0.000000	-0.026718	0.000000	0.000000	0.000000	-0.036090	-0.012620	0.008463	0.000000	0.000000	4.000000	23.000000	1.000000
14688.060746	-0.099586	0.563645	0.002366	81.601227	95.751251	133.266922	0.116875	0.000000	-0.026718	0.000000	0.000000	0.000000	-0.036090	-0.012620	0.008463	0.000000	0.000000	4.000000	23.000000	1.000000
14688.064079	-0.099586	0.563645	0.002366	81.574593	95.694633	133.228928	0.118285	0.000000	-0.020704	0.000000	0.000000	0.000000	-0.036090	-0.012620	0.008463	0.000000	0.000000	4.000000	23.000000	1.000000
14688.067412	-0.099586	0.563645	0.002366	81.574593	95.694633	133.228928	0.118285	0.000000	-0.020704	0.000000	0.000000	0.000000	-0.036090	-0.012620	0.008463	0.000000	0.000000	4.000000	23.000000	1.000000
14688.070746	-0.099724	0.563586	0.002372	81.574593	95.694633	133.228928	0.118285	0.000000	-0.020704	0.000000	0.000000	0.000000	-0.041508	-0.017848	0.001815	0.000000	0.000000	4.000000	23.000000	1.000000
14688.074079	-0.099724	0.563586	0.002372	81.560638	95.635788	133.190247	0.118285	0.000000	-0.020704	0.000000	0.000000	0.000000	-0.041508	-0.017848	0.001815	0.000000	0.000000	4.000000	23.000000	1.000000
14688.077412	-0.099724	0.563586	0.002372	81.560638	95.635788	133.190247	0.118285	0.000000	-0.020704	0.000000	0.000000	0.000000	-0.041508	-0.017848	0.001815	0.000000	0.000000	4.000000	23.000000	1.000000
14688.080746	-0.099724	0.563586	0.002372	81.560638	95.635788	133.190247	0.118285	0.000000	-0.020704	0.000000	0.000000	0.000000	-0.041508	-0.017848	0.001815	0.000000	0.000000	4.000000	23.000000	1.000000
14688.084079	-0.099939	0.563520	0.002518	81.556030	95.612617	133.172073	0.118588	0.000000	-0.013786	0.000000	0.000000	0.000000	-0.064390	-0.019613	0.043986	0.000000	0.000000	4.000000	23.000000	1.000000
14688.087412	-0.099939	0.563520	0.002518	81.556030	95.612617	133.172073	0.118588	0.000000	-0.013786	0.000000	0.000000	0.000000	-0.064390	-0.019613	0.043986	0.000000	0.000000	4.000000	23.000000	1.000000
14688.090746	-0.099939	0.563520	0.002518	81.556030	95.612617	133.172073	0.118588	0.000000	-0.013786	0.000000	0.000000	0.000000	-0.064390	-0.019613	0.043986	0.000000	0.000000	4.000000	23.000000	1.000000
14688.094079	-0.099939	0.563520	0.002518	81.556015	95.604485	133.156143	0.125919	0.000000	-0.003054	0.000000	0.000000	0.000000	-0.064390	-0.019613	0.043986	0.000000	0.000000	4.000000	23.000000	1.000000
14688.097412	-0.099998	0.563496	0.002578	81.556015	95.604485	133.156143	0.125919	0.000000	-0.003054	0.000000	0.000000	0.000000	-0.017607	-0.007358	0.017909	0.000000	0.000000	4.000000	23.000000	1.000000
14688.100746	-0.099998	0.563496	0.002578	81.556015	95.604485	133.156143	0.125919	0.000000	-0.003054	0.000000	0.000000	0.000000	-0.017607	-0.007358	0.017909	0.000000	0.000000	4.000000	23.000000	1.000000
14688.104079	-0.099998	0.563496	0.002578	81.555450	95.573967	133.124481	0.128904	0.000000	-0.000120	0.000000	0.000000	0.000000	-0.017607	-0.007358	0.017909	0.000000	0.000000	4.000000	23.000000	1.000000
14688.107412	-0.099998	0.563496	0.002578	81.555450	95.573967	133.124481	0.128904	0.000000	-0.000120	0.000000	0.000000	0.000000	-0.017607	-0.007358	0.017909	0.000000	0.000000	4.000000	23.000000	1.000000
14688.110746	-0.100060	0.563489	0.002655	81.555450	95.573967	133.124481	0.128904	0.000000	-0.000120	0.000000	0.000000	0.000000	-0.018748	-0.002096	0.023122	0.000000	0.000000	4.000000	23.000000	1.000000
14688.114079	-0.100060	0.563489	0.002655	81.555405	95.565796	133.124466	0.128904	0.000000	-0.000120	0.000000	0.000000	0.000000	-0.018748	-0.002096	0.023122	0.000000	0.000000	4.000000	23.000000	1.000000
14688.117412	-0.100060	0.563489	0.002655	81.555405	95.565796	133.124466	0.128904	0.000000	-0.000120	0.000000	0.000000	0.000000	-0.018748	-0.002096	0.023122	0.000000	0.000000	4.000000	23.000000	1.000000
14688.120746	-0.100060	0.563489	0.002655	81.555405	95.565796	133.124466	0.128904	0.000000	-0.000120	0.000000	0.000000	0.000000	-0.018748	-0.002096	0.023122	0.000000	0.000000	4.000000	23.000000	1.000000
14688.124079	-0.100246	0.563483	0.002772	81.556381	95.537544	133.096191	0.132758	0.000000	0.003005	0.000000	0.000000	0.000000	-0.055650	-0.001762	0.035035	0.000000	0.000000	4.000000	23.000000	1.000000
14688.127412	-0.100246	0.563483	0.002772	81.556381	95.537544	133.096191	0.132758	0.000000	0.003005	0.000000	0.000000	0.000000	-0.055650	-0.001762	0.035035	0.000000	0.000000	4.000000	23.000000	1.000000
14688.130746	-0.100246	0.563483	0.002772	81.556381	95.537544	133.096191	0.132758	0.000000	0.003005	0.000000	0.000000	0.000000	-0.055650	-0.001762	0.035035	0.000000	0.000000	4.000000	23.000000	1.000000
14688.134079	-0.100246	0.563483	0.002772	81.550529	95.458824	133.014771	0.138597	0.000000	0.012280	0.000000	0.000000	0.000000	-0.055650	-0.001762	0.035035	0.000000	0.000000	4.000000	23.000000	1.000000
14688.137412	-0.100347	0.563484	0.002816	81.550529	95.458824	133.014771	0.138597	0.000000	0.012280	0.000000	0.000000	0.000000	-0.030355	0.000356	0.013335	0.000000	0.000000	4.000000	23.000000	1.000000
14688.140746	-0.100347	0.563484	0.002816	81.550529	95.458824	133.014771	0.138597	0.000000	0.012280	0.000000	0.000000	0.000000	-0.030355	0.000356	0.013335	0.000000	0.000000	4.000000	23.000000	1.000000
14688.144079	-0.100347	0.563484	0.002816	81.533875	95.345398	132.862061	0.140819	0.000000	0.017339	0.000000	0.000000	0.000000	-0.030355	0.000356	0.013335	0.000000	0.000000	4.000000	23.000000	1.000000
14688.147412	-0.100347	0.563484	0.002816	81.533875	95.345398	132.862061	0.140819	0.000000	0.017339	0.000000	0.000000	0.000000	-0.030355	0.000356	0.013335	0.000000	0.000000	4.000000	23.000000	1.000000
14688.150746	-0.100469	0.563511	0.002850	81.533875	95.345398	132.862061	0.140819	0.000000	0.017339	0.000000	0.000000	0.000000	-0.036543	0.008055	0.010195	0.000000	0.000000	4.000000	23.000000	1.000000
14688.154079	-0.100469	0.563511	0.002850	81.504761	95.195557	132.635239	0.140819	0.000000	0.017339	0.000000	0.000000	0.000000	-0.036543	0.008055	0.010195	0.000000	0.000000	4.000000	23.000000	1.000000
14688.157412	-0.100469	0.563511	0.002850	81.504761	95.195557	132.635239	0.140819	0.000000	0.017339	0.000000	0.000000	0.000000	-0.036543	0.008055	0.010195	0.000000	0.000000	4.000000	23.000000	1.000000
14688.160746	-0.100469	0.563511	0.002850	81.504761	95.195557	132.635239	0.140819	0.000000	0.017339	0.000000	0.000000	0.000000	-0.036543	0.008055	0.010195	0.000000	0.000000	4.000000	23.000000	1.000000
14688.164079	-0.100679	0.563548	0.002974	81.461647	95.002602	132.379837	0.142518	0.000000	0.023430	0.000000	0.000000	0.000000	-0.063022	0.011215	0.037055	0.000000	0.000000	4.000000	23.000000	1.000000
14688.167412	-0.100679	0.563548	0.002974	81.461647	95.002602	132.379837	0.142518	0.000000	0.023430	0.000000	0.000000	0.000000	-0.063022	0.011215	0.037055	0.000000	0.000000	4.000000	23.000000	1.000000
14688.170746	-0.100679	0.563548	0.002974	81.461647	95.002602	132.379837	0.142518	0.000000	0.023430	0.000000	0.000000	0.000000	-0.063022	0.011215	0.037055	0.000000	0.000000	4.000000	23.000000	1.000000
14688.174079	-0.100679	0.563548	0.002974	81.414734	94.779671	132.160156	0.148694	0.000000	0.033934	0.000000	0.000000	0.000000	-0.063022	0.011215	0.037055	0.000000	0.000000	4.000000	23.000000	1.000000
14688.177412	-0.100783	0.563593	0.003030	81.414734	94.779671	132.160156	0.148694	0.000000	0.033934	0.000000	0.000000	0.000000	-0.031150	0.013333	0.016811	0.000000	0.000000	4.000000	23.000000	1.000000
14688.180746	-0.100783	0.563593	0.003030	81.414734	94.779671	132.160156	0.148694	0.000000	0.033934	0.000000	0.000000	0.000000	-0.031150	0.013333	0.016811	0.000000	0.000000	4.000000	23.000000	1.000000
14688.184079	-0.100783	0.563593	0.003030	81.385452	94.633171	132.056335	0.151496	0.000000	0.039125	0.000000	0.000000	0.000000	-0.031150	0.013333	0.016811	0.000000	0.000000	4.000000	23.000000	1.000000
14688.187412	-0.100883	0.563619	0.003069	81.385452	94.633171	132.056335	0.151496	0.000000	0.039125	0.000000	0.000000	0.000000	-0.030016	0.008050	0.011592	0.000000	0.000000	4.000000	23.000000	1.000000
14688.190746	-0.100883	0.563619	0.003069	81.385452	94.633171	132.056335	0.151496	0.000000	0.039125	0.000000	0.000000	0.000000	-0.030016	0.008050	0.011592	0.000000	0.000000	4.000000	23.000000	1.000000
14688.194079	-0.100883	0.563619	0.003069	81.379509	94.556129	131.992538	0.153428	0.000000	0.044128	0.000000	0.000000	0.000000	-0.030016	0.008050	0.011592	0.000000	0.000000	4.000000	23.000000	1.000000
14688.197412	-0.100883	0.563619	0.003069	81.379509	94.556129	131.992538	0.153428	0.000000	0.044128	0.000000	0.000000	0.000000	-0.030016	0.008050	0.011592	0.000000	0.000000	4.000000	23.000000	1.000000
14688.200746	-0.100978	0.563655	0.003084	81.379509	94.556129	131.992538	0.153428	0.000000	0.044128	0.000000	0.000000	0.000000	-0.028503	0.010532	0.004670	0.000000	0.000000	4.000000	23.000000	1.000000
14688.204079	-0.100978	0.563655	0.003084	81.380394	94.522774	131.972565	0.153428	0.000000	0.044128	0.000000	0.000000	0.000000	-0.028503	0.010532	0.004670	0.000000	0.000000	4.000000	23.000000	1.000000
14688.207412	-0.100978	0.563655	0.003084	81.380394	94.522774	131.972565	0.153428	0.000000	0.044128	0.000000	0.000000	0.000000	-0.028503	0.010532	0.004670	0.000000	0.000000	4.000000	23.000000	1.000000
14688.210746	-0.100978	0.563655	0.003084	81.380394	94.522774	131.972565	0.153428	0.000000	0.044128	0.000000	0.000000	0.000000	-0.028503	0.010532	0.004670	0.000000	0.000000	4.000000	23.000000	1.000000
14688.214079	-0.101222	0.563672	0.003049	81.374199	94.490120	131.951965	0.154206	0.000000	0.048878	0.000000	0.000000	0.000000	-0.073244	0.005274	-0.010628	0.000000	0.000000	4.000000	23.000000	1.000000
14688.217412	-0.101222	0.563672	0.003049	81.374199	94.490120	131.951965	0.154206	0.000000	0.048878	0.000000	0.000000	0.000000	-0.073244	0.005274	-0.010628	0.000000	0.000000	4.000000	23.000000	1.000000
14688.220746	-0.101222	0.563672	0.003049	81.374199	94.490120	131.951965	0.154206	0.000000	0.048878	0.000000	0.000000	0.000000	-0.073244	0.005274	-0.010628	0.000000	0.000000	4.000000	23.000000	1.000000
14688.224079	-0.101222	0.563672	0.003049	81.363274	94.437752	131.913971	0.152435	0.000000	0.061086	0.000000	0.000000	0.000000	-0.073244	0.005274	-0.010628	0.000000	0.000000	4.000000	23.000000	1.000000
14688.227412	-0.101353	0.563672	0.003020	81.363274	94.437752	131.913971	0.152435	0.000000	0.061086	0.000000	0.000000	0.000000	-0.039324	-0.000001	-0.008655	0.000000	0.000000	4.000000	23.000000	1.000000
14688.230746	-0.101353	0.563672	0.003020	81.363274	94.437752	131.913971	0.152435	0.000000	0.061086	0.000000	0.000000	0.000000	-0.039324	-0.000001	-0.008655	0.000000	0.000000	4.000000	23.000000	1.000000
14688.234079	-0.101353	0.563672	0.003020	81.342133	94.376717	131.861252	0.150992	0.000000	0.067640	0.000000	0.000000	0.000000	-0.039324	-0.000001	-0.008655	0.000000	0.000000	4.000000	23.000000	1.000000
14688.237412	-0.101353	0.563672	0.003020	81.342133	94.376717	131.861252	0.150992	0.000000	0.067640	0.000000	0.000000	0.000000	-0.039324	-0.000001	-0.008655	0.000000	0.000000	4.000000	23.000000	1.000000
14688.240746	-0.101519	0.563663	0.002941	81.342133	94.376717	131.861252	0.150992	0.000000	0.067640	0.000000	0.000000	0.000000	-0.049757	-0.002803	-0.023677	0.000000	0.000000	4.000000	23.000000	1.000000
14688.244079	-0.101519	0.563663	0.002941	81.302315	94.259224	131.747513	0.150992	0.000000	0.067640	0.000000	0.000000	0.000000	-0.049757	-0.002803	-0.023677	0.000000	0.000000	4.000000	23.000000	1.000000
14688.247412	-0.101519	0.563663	0.002941	81.302315	94.259224	131.747513	0.150992	0.000000	0.067640	0.000000	0.000000	0.000000	-0.049757	-0.002803	-0.023677	0.000000	0.000000	4.000000	23.000000	1.000000
14688.250746	-0.101519	0.563663	0.002941	81.302315	94.259224	131.747513	0.150992	0.000000	0.067640	0.000000	0.000000	0.000000	-0.049757	-0.002803	-0.023677	0.000000	0.000000	4.000000	23.000000	1.000000
14688.254079	-0.101835	0.563610	0.002816	81.242180	94.079041	131.562866	0.147046	0.000000	0.075933	0.000000	0.000000	0.000000	-0.094826	-0.015798	-0.037344	0.000000	0.000000	4.000000	23.000000	1.000000
14688.257412	-0.101835	0.563610	0.002816	81.242180	94.079041	131.562866	0.147046	0.000000	0.075933	0.000000	0.000000	0.000000	-0.094826	-0.015798	-0.037344	0.000000	0.000000	4.000000	23.000000	1.000000
14688.260746	-0.101835	0.563610	0.002816	81.242180	94.079041	131.562866	0.147046	0.000000	0.075933	0.000000	0.000000	0.000000	-0.094826	-0.015798	-0.037344	0.000000	0.000000	4.000000	23.000000	1.000000
14688.264079	-0.101835	0.563610	0.002816	81.156128	93.848991	131.319778	0.140822	0.000000	0.091737	0.000000	0.000000	0.000000	-0.094826	-0.015798	-0.037344	0.000000	0.000000	4.000000	23.000000	1.000000
14688.267412	-0.101962	0.563593	0.002770	81.156128	93.848991	131.319778	0.140822	0.000000	0.091737	0.000000	0.000000	0.000000	-0.038151	-0.005263	-0.013915	0.000000	0.000000	4.000000	23.000000	1.000000
14688.270746	-0.101962	0.563593	0.002770	81.156128	93.848991	131.319778	0.140822	0.000000	0.091737	0.000000	0.000000	0.000000	-0.038151	-0.005263	-0.013915	0.000000	0.000000	4.000000	23.000000	1.000000
14688.274079	-0.101962	0.563593	0.002770	81.047485	93.540810	131.049026	0.138503	0.000000	0.098095	0.000000	0.000000	0.000000	-0.038151	-0.005263	-0.013915	0.000000	0.000000	4.000000	23.000000	1.000000
14688.277412	-0.101962	0.563593	0.002770	81.047485	93.540810	131.049026	0.138503	0.000000	0.098095	0.000000	0.000000	0.000000	-0.038151	-0.005263	-0.013915	0.000000	0.000000	4.000000	23.000000	1.000000
14688.280746	-0.102094	0.563567	0.002747	81.047485	93.540810	131.049026	0.138503	0.000000	0.098095	0.000000	0.000000	0.000000	-0.039680	-0.007733	-0.007016	0.000000	0.000000	4.000000	23.000000	1.000000
14688.284079	-0.102094	0.563567	0.002747	80.941841	93.244469	130.789597	0.138503	0.000000	0.098095	0.000000	0.000000	0.000000	-0.039680	-0.007733	-0.007016	0.000000	0.000000	4.000000	23.000000	1.000000
14688.287412	-0.102094	0.563567	0.002747	80.941841	93.244469	130.789597	0.138503	0.000000	0.098095	0.000000	0.000000	0.000000	-0.039680	-0.007733	-0.007016	0.000000	1.000000	4.000000	23.000000	1.000000
14688.290746	-0.102094	0.563567	0.002747	80.941841	93.244469	130.789597	0.138503	0.000000	0.098095	0.000000	0.000000	0.000000	-0.039680	-0.007733	-0.007016	0.000000	1.000000	4.000000	23.000000	1.000000
