# Supplementary material for: Haptic Guidance Needs to Be Intuitive Not Just Informative to Improve Human Motor Accuracy
Source: PLoS One. 2016 Mar 16;11(3):e0150912. doi: 10.1371/journal.pone.0150912 (PMC4794196; doi:10.1371/journal.pone.0150912)
Supplement: S1 Data — (ZIP) [file pone.0150912.s001.zip › Subject6/exp1_0024.txt]

Time	PosX	PosY	PosZ	RotX	RotY	RotZ	ForceX	ForceY	ForceZ	MomentX	MomentY	MomentZ	VelocityX	VelocityY	VelocityZ	CalibratedWeight	ButtonDown	Condition	Trial	Visual
14690.294079	-0.005946	0.542639	0.248646	85.586960	128.970566	157.862000	4.676218	0.000000	-1.770023	0.000000	0.000000	0.000000	-0.049593	-0.033326	-0.081784	0.000000	1.000000	4.000000	24.000000	0.000000
14690.297412	-0.005946	0.542639	0.248646	85.586960	128.970566	157.862000	4.676218	0.000000	-1.770023	0.000000	0.000000	0.000000	-0.049593	-0.033326	-0.081784	0.000000	1.000000	4.000000	24.000000	0.000000
14690.300746	-0.005946	0.542639	0.248646	85.586960	128.970566	157.862000	4.676218	0.000000	-1.770023	0.000000	0.000000	0.000000	-0.049593	-0.033326	-0.081784	0.000000	1.000000	4.000000	24.000000	0.000000
14690.304079	-0.005946	0.542639	0.248646	85.532837	129.295441	158.071213	4.676605	0.000000	-1.769001	0.000000	0.000000	0.000000	-0.049593	-0.033326	-0.081784	0.000000	1.000000	4.000000	24.000000	0.000000
14690.307412	-0.004368	0.542572	0.248270	85.532837	129.295441	158.071213	4.676605	0.000000	-1.769001	0.000000	0.000000	0.000000	0.473161	-0.019936	-0.112828	0.000000	1.000000	4.000000	24.000000	0.000000
14690.310746	-0.004368	0.542572	0.248270	85.532837	129.295441	158.071213	4.676605	0.000000	-1.769001	0.000000	0.000000	0.000000	0.473161	-0.019936	-0.112828	0.000000	1.000000	4.000000	24.000000	0.000000
14690.314079	-0.004368	0.542572	0.248270	85.477669	129.361542	158.058304	4.665826	0.000000	-1.797238	0.000000	0.000000	0.000000	0.473161	-0.019936	-0.112828	0.000000	1.000000	4.000000	24.000000	0.000000
14690.317412	-0.003028	0.542436	0.247961	85.477669	129.361542	158.058304	4.665826	0.000000	-1.797238	0.000000	0.000000	0.000000	0.402269	-0.040794	-0.092744	0.000000	1.000000	4.000000	24.000000	0.000000
14690.320746	-0.003028	0.542436	0.247961	85.477669	129.361542	158.058304	4.665826	0.000000	-1.797238	0.000000	0.000000	0.000000	0.402269	-0.040794	-0.092744	0.000000	1.000000	4.000000	24.000000	0.000000
14690.324079	-0.003028	0.542436	0.247961	85.550102	130.374435	159.046783	4.656568	0.000000	-1.821090	0.000000	0.000000	0.000000	0.402269	-0.040794	-0.092744	0.000000	1.000000	4.000000	24.000000	0.000000
14690.327412	-0.002089	0.542630	0.247624	85.550102	130.374435	159.046783	4.656568	0.000000	-1.821090	0.000000	0.000000	0.000000	0.281482	0.057965	-0.101095	0.000000	1.000000	4.000000	24.000000	0.000000
14690.330746	-0.002089	0.542630	0.247624	85.550102	130.374435	159.046783	4.656568	0.000000	-1.821090	0.000000	0.000000	0.000000	0.281482	0.057965	-0.101095	0.000000	1.000000	4.000000	24.000000	0.000000
14690.334079	-0.002089	0.542630	0.247624	85.790855	134.447266	162.957596	4.649720	0.000000	-1.838505	0.000000	0.000000	0.000000	0.281482	0.057965	-0.101095	0.000000	1.000000	4.000000	24.000000	0.000000
14690.337412	-0.000383	0.542740	0.247090	85.790855	134.447266	162.957596	4.649720	0.000000	-1.838505	0.000000	0.000000	0.000000	0.511990	0.033190	-0.160188	0.000000	1.000000	4.000000	24.000000	0.000000
14690.340746	-0.000383	0.542740	0.247090	85.790855	134.447266	162.957596	4.649720	0.000000	-1.838505	0.000000	0.000000	0.000000	0.511990	0.033190	-0.160188	0.000000	1.000000	4.000000	24.000000	0.000000
14690.344079	-0.000383	0.542740	0.247090	86.113197	141.126205	169.608505	4.637309	0.000000	-1.869589	0.000000	0.000000	0.000000	0.511990	0.033190	-0.160188	0.000000	1.000000	4.000000	24.000000	0.000000
14690.347412	0.001254	0.542880	0.246309	86.113197	141.126205	169.608505	4.637309	0.000000	-1.869589	0.000000	0.000000	0.000000	0.491037	0.041787	-0.234157	0.000000	1.000000	4.000000	24.000000	0.000000
14690.350746	0.001254	0.542880	0.246309	86.113197	141.126205	169.608505	4.637309	0.000000	-1.869589	0.000000	0.000000	0.000000	0.491037	0.041787	-0.234157	0.000000	1.000000	4.000000	24.000000	0.000000
14690.354079	0.002387	0.542972	0.245467	86.405334	149.508957	178.148666	4.624496	0.000000	-1.901063	0.000000	0.000000	0.000000	0.339776	0.027794	-0.252530	0.000000	1.000000	4.000000	24.000000	0.000000
14690.357412	0.002387	0.542972	0.245467	86.405334	149.508957	178.148666	4.624496	0.000000	-1.901063	0.000000	0.000000	0.000000	0.339776	0.027794	-0.252530	0.000000	1.000000	4.000000	24.000000	0.000000
14690.360746	0.002387	0.542972	0.245467	86.405334	149.508957	178.148666	4.624496	0.000000	-1.901063	0.000000	0.000000	0.000000	0.339776	0.027794	-0.252530	0.000000	1.000000	4.000000	24.000000	0.000000
14690.364079	0.002387	0.542972	0.245467	86.656425	162.487228	-168.666153	4.614659	0.000000	-1.924816	0.000000	0.000000	0.000000	0.339776	0.027794	-0.252530	0.000000	1.000000	4.000000	24.000000	0.000000
14690.367412	0.004248	0.543221	0.244312	86.656425	162.487228	-168.666153	4.614659	0.000000	-1.924816	0.000000	0.000000	0.000000	0.558282	0.074713	-0.346674	0.000000	1.000000	4.000000	24.000000	0.000000
14690.370746	0.004248	0.543221	0.244312	86.656425	162.487228	-168.666153	4.614659	0.000000	-1.924816	0.000000	0.000000	0.000000	0.558282	0.074713	-0.346674	0.000000	1.000000	4.000000	24.000000	0.000000
14690.374079	0.004248	0.543221	0.244312	86.702057	173.371506	-157.579956	4.598837	0.000000	-1.962320	0.000000	0.000000	0.000000	0.558282	0.074713	-0.346674	0.000000	1.000000	4.000000	24.000000	0.000000
14690.377412	0.005870	0.543371	0.243147	86.702057	173.371506	-157.579956	4.598837	0.000000	-1.962320	0.000000	0.000000	0.000000	0.486612	0.044957	-0.349533	0.000000	1.000000	4.000000	24.000000	0.000000
14690.380746	0.005870	0.543371	0.243147	86.702057	173.371506	-157.579956	4.598837	0.000000	-1.962320	0.000000	0.000000	0.000000	0.486612	0.044957	-0.349533	0.000000	1.000000	4.000000	24.000000	0.000000
14690.384079	0.005870	0.543371	0.243147	86.664932	-179.307999	-150.307922	4.584291	0.000000	-1.996068	0.000000	0.000000	0.000000	0.486612	0.044957	-0.349533	0.000000	1.000000	4.000000	24.000000	0.000000
14690.387412	0.007518	0.543563	0.241857	86.664932	-179.307999	-150.307922	4.584291	0.000000	-1.996068	0.000000	0.000000	0.000000	0.494562	0.057682	-0.386871	0.000000	1.000000	4.000000	24.000000	0.000000
14690.390746	0.007518	0.543563	0.241857	86.664932	-179.307999	-150.307922	4.584291	0.000000	-1.996068	0.000000	0.000000	0.000000	0.494562	0.057682	-0.386871	0.000000	1.000000	4.000000	24.000000	0.000000
14690.394079	0.007518	0.543563	0.241857	86.700340	-175.542786	-146.639786	4.568874	0.000000	-2.031105	0.000000	0.000000	0.000000	0.494562	0.057682	-0.386871	0.000000	1.000000	4.000000	24.000000	0.000000
14690.397412	0.009392	0.543750	0.240526	86.700340	-175.542786	-146.639786	4.568874	0.000000	-2.031105	0.000000	0.000000	0.000000	0.562151	0.056008	-0.399419	0.000000	0.000000	4.000000	24.000000	0.000000
14690.400746	0.009392	0.543750	0.240526	86.700340	-175.542786	-146.639786	4.568874	0.000000	-2.031105	0.000000	0.000000	0.000000	0.562151	0.056008	-0.399419	0.000000	0.000000	4.000000	24.000000	0.000000
14690.404079	0.009392	0.543750	0.240526	86.897957	-174.091919	-145.057419	4.551389	0.000000	-2.069989	0.000000	0.000000	0.000000	0.562151	0.056008	-0.399419	0.000000	0.000000	4.000000	24.000000	0.000000
14690.407412	0.011060	0.543973	0.239184	86.897957	-174.091919	-145.057419	4.551389	0.000000	-2.069989	0.000000	0.000000	0.000000	0.500464	0.066910	-0.402391	0.000000	0.000000	4.000000	24.000000	0.000000
14690.410746	0.011060	0.543973	0.239184	86.897957	-174.091919	-145.057419	4.551389	0.000000	-2.069989	0.000000	0.000000	0.000000	0.500464	0.066910	-0.402391	0.000000	0.000000	4.000000	24.000000	0.000000
14690.414079	0.011060	0.543973	0.239184	87.222794	-172.599365	-143.161301	4.534970	0.000000	-2.105718	0.000000	0.000000	0.000000	0.500464	0.066910	-0.402391	0.000000	0.000000	4.000000	24.000000	0.000000
14690.417412	0.012688	0.544228	0.237800	87.222794	-172.599365	-143.161301	4.534970	0.000000	-2.105718	0.000000	0.000000	0.000000	0.488416	0.076573	-0.415399	0.000000	0.000000	4.000000	24.000000	0.000000
14690.420746	0.012688	0.544228	0.237800	87.222794	-172.599365	-143.161301	4.534970	0.000000	-2.105718	0.000000	0.000000	0.000000	0.488416	0.076573	-0.415399	0.000000	0.000000	4.000000	24.000000	0.000000
14690.424079	0.012688	0.544228	0.237800	87.638184	-169.575500	-139.748306	4.518349	0.000000	-2.141150	0.000000	0.000000	0.000000	0.488416	0.076573	-0.415399	0.000000	0.000000	4.000000	24.000000	0.000000
14690.427412	0.014242	0.544490	0.236327	87.638184	-169.575500	-139.748306	4.518349	0.000000	-2.141150	0.000000	0.000000	0.000000	0.466179	0.078630	-0.441862	0.000000	0.000000	4.000000	24.000000	0.000000
14690.430746	0.014242	0.544490	0.236327	87.638184	-169.575500	-139.748306	4.518349	0.000000	-2.141150	0.000000	0.000000	0.000000	0.466179	0.078630	-0.441862	0.000000	0.000000	4.000000	24.000000	0.000000
14690.434079	0.014242	0.544490	0.236327	88.108452	-163.895996	-134.025452	4.501614	0.000000	-2.176115	0.000000	0.000000	0.000000	0.466179	0.078630	-0.441862	0.000000	0.000000	4.000000	24.000000	0.000000
14690.437412	0.015330	0.544754	0.234889	88.108452	-163.895996	-134.025452	4.501614	0.000000	-2.176115	0.000000	0.000000	0.000000	0.326396	0.079162	-0.431382	0.000000	0.000000	4.000000	24.000000	0.000000
14690.440746	0.015330	0.544754	0.234889	88.108452	-163.895996	-134.025452	4.501614	0.000000	-2.176115	0.000000	0.000000	0.000000	0.326396	0.079162	-0.431382	0.000000	0.000000	4.000000	24.000000	0.000000
14690.444079	0.015330	0.544754	0.234889	88.598343	-155.201660	-125.222176	4.488178	0.000000	-2.203691	0.000000	0.000000	0.000000	0.326396	0.079162	-0.431382	0.000000	0.000000	4.000000	24.000000	0.000000
14690.447412	0.016216	0.545049	0.233413	88.598343	-155.201660	-125.222176	4.488178	0.000000	-2.203691	0.000000	0.000000	0.000000	0.265715	0.088588	-0.442701	0.000000	0.000000	4.000000	24.000000	0.000000
14690.450746	0.016216	0.545049	0.233413	88.598343	-155.201660	-125.222176	4.488178	0.000000	-2.203691	0.000000	0.000000	0.000000	0.265715	0.088588	-0.442701	0.000000	0.000000	4.000000	24.000000	0.000000
14690.454079	0.016216	0.545049	0.233413	89.073387	-142.613266	-112.568573	4.475893	0.000000	-2.228537	0.000000	0.000000	0.000000	0.265715	0.088588	-0.442701	0.000000	0.000000	4.000000	24.000000	0.000000
14690.457412	0.016967	0.545363	0.231949	89.073387	-142.613266	-112.568573	4.475893	0.000000	-2.228537	0.000000	0.000000	0.000000	0.225362	0.094120	-0.439163	0.000000	0.000000	4.000000	24.000000	0.000000
14690.460746	0.016967	0.545363	0.231949	89.073387	-142.613266	-112.568573	4.475893	0.000000	-2.228537	0.000000	0.000000	0.000000	0.225362	0.094120	-0.439163	0.000000	0.000000	4.000000	24.000000	0.000000
14690.464079	0.016967	0.545363	0.231949	89.473625	-110.974007	-80.920425	4.464469	0.000000	-2.251337	0.000000	0.000000	0.000000	0.225362	0.094120	-0.439163	0.000000	0.000000	4.000000	24.000000	0.000000
14690.467412	0.017423	0.545683	0.230553	89.473625	-110.974007	-80.920425	4.464469	0.000000	-2.251337	0.000000	0.000000	0.000000	0.136689	0.095866	-0.418955	0.000000	0.000000	4.000000	24.000000	0.000000
14690.470746	0.017423	0.545683	0.230553	89.473625	-110.974007	-80.920425	4.464469	0.000000	-2.251337	0.000000	0.000000	0.000000	0.136689	0.095866	-0.418955	0.000000	0.000000	4.000000	24.000000	0.000000
14690.474079	0.017423	0.545683	0.230553	89.436981	-45.425041	-15.308186	4.455421	0.000000	-2.269189	0.000000	0.000000	0.000000	0.136689	0.095866	-0.418955	0.000000	0.000000	4.000000	24.000000	0.000000
14690.477412	0.017748	0.546008	0.229221	89.436981	-45.425041	-15.308186	4.455421	0.000000	-2.269189	0.000000	0.000000	0.000000	0.097472	0.097672	-0.399690	0.000000	0.000000	4.000000	24.000000	0.000000
14690.480746	0.017748	0.546008	0.229221	89.436981	-45.425041	-15.308186	4.455421	0.000000	-2.269189	0.000000	0.000000	0.000000	0.097472	0.097672	-0.399690	0.000000	0.000000	4.000000	24.000000	0.000000
14690.484079	0.017748	0.546008	0.229221	89.359283	-5.997116	24.249134	4.447521	0.000000	-2.284635	0.000000	0.000000	0.000000	0.097472	0.097672	-0.399690	0.000000	0.000000	4.000000	24.000000	0.000000
14690.487412	0.017912	0.546311	0.228024	89.359283	-5.997116	24.249134	4.447521	0.000000	-2.284635	0.000000	0.000000	0.000000	0.049305	0.090824	-0.359052	0.000000	0.000000	4.000000	24.000000	0.000000
14690.490746	0.017912	0.546311	0.228024	89.359283	-5.997116	24.249134	4.447521	0.000000	-2.284635	0.000000	0.000000	0.000000	0.049305	0.090824	-0.359052	0.000000	0.000000	4.000000	24.000000	0.000000
14690.494079	0.017912	0.546311	0.228024	88.964668	13.777723	44.232265	4.441337	0.000000	-2.296634	0.000000	0.000000	0.000000	0.049305	0.090824	-0.359052	0.000000	0.000000	4.000000	24.000000	0.000000
14690.497412	0.017852	0.546629	0.226960	88.964668	13.777723	44.232265	4.441337	0.000000	-2.296634	0.000000	0.000000	0.000000	-0.018091	0.095366	-0.319073	0.000000	0.000000	4.000000	24.000000	0.000000
14690.500746	0.017852	0.546629	0.226960	88.964668	13.777723	44.232265	4.441337	0.000000	-2.296634	0.000000	0.000000	0.000000	-0.018091	0.095366	-0.319073	0.000000	0.000000	4.000000	24.000000	0.000000
14690.504079	0.017852	0.546629	0.226960	88.527931	24.764515	55.482677	4.437424	0.000000	-2.304185	0.000000	0.000000	0.000000	-0.018091	0.095366	-0.319073	0.000000	0.000000	4.000000	24.000000	0.000000
14690.507412	0.017852	0.546629	0.226960	88.527931	24.764515	55.482677	4.437424	0.000000	-2.304185	0.000000	0.000000	0.000000	-0.018091	0.095366	-0.319073	0.000000	0.000000	4.000000	24.000000	0.000000
14690.510746	0.017633	0.546908	0.226053	88.527931	24.764515	55.482677	4.437424	0.000000	-2.304185	0.000000	0.000000	0.000000	-0.065525	0.083849	-0.272316	0.000000	0.000000	4.000000	24.000000	0.000000
14690.514079	0.017633	0.546908	0.226053	88.070343	32.770203	63.819260	4.437424	0.000000	-2.304185	0.000000	0.000000	0.000000	-0.065525	0.083849	-0.272316	0.000000	0.000000	4.000000	24.000000	0.000000
14690.517412	0.017159	0.547162	0.225252	88.070343	32.770203	63.819260	4.437424	0.000000	-2.304185	0.000000	0.000000	0.000000	-0.142345	0.076156	-0.240024	0.000000	0.000000	4.000000	24.000000	0.000000
14690.520746	0.017159	0.547162	0.225252	88.070343	32.770203	63.819260	4.437424	0.000000	-2.304185	0.000000	0.000000	0.000000	-0.142345	0.076156	-0.240024	0.000000	0.000000	4.000000	24.000000	0.000000
14690.524079	0.017159	0.547162	0.225252	87.635864	40.357529	71.808258	4.435862	0.000000	-2.307192	0.000000	0.000000	0.000000	-0.142345	0.076156	-0.240024	0.000000	0.000000	4.000000	24.000000	0.000000
14690.527412	0.016396	0.547349	0.224533	87.635864	40.357529	71.808258	4.435862	0.000000	-2.307192	0.000000	0.000000	0.000000	-0.228856	0.056121	-0.215834	0.000000	0.000000	4.000000	24.000000	0.000000
14690.530746	0.016396	0.547349	0.224533	87.635864	40.357529	71.808258	4.435862	0.000000	-2.307192	0.000000	0.000000	0.000000	-0.228856	0.056121	-0.215834	0.000000	0.000000	4.000000	24.000000	0.000000
14690.534079	0.016396	0.547349	0.224533	87.262688	49.508656	81.426140	4.439003	0.000000	-2.301142	0.000000	0.000000	0.000000	-0.228856	0.056121	-0.215834	0.000000	0.000000	4.000000	24.000000	0.000000
14690.537412	0.015442	0.547449	0.223877	87.262688	49.508656	81.426140	4.439003	0.000000	-2.301142	0.000000	0.000000	0.000000	-0.286158	0.029911	-0.196665	0.000000	0.000000	4.000000	24.000000	0.000000
14690.540746	0.015442	0.547449	0.223877	87.262688	49.508656	81.426140	4.439003	0.000000	-2.301142	0.000000	0.000000	0.000000	-0.286158	0.029911	-0.196665	0.000000	0.000000	4.000000	24.000000	0.000000
14690.544079	0.015442	0.547449	0.223877	86.875504	60.266830	92.724289	4.443973	0.000000	-2.291530	0.000000	0.000000	0.000000	-0.286158	0.029911	-0.196665	0.000000	0.000000	4.000000	24.000000	0.000000
14690.547412	0.014199	0.547490	0.223217	86.875504	60.266830	92.724289	4.443973	0.000000	-2.291530	0.000000	0.000000	0.000000	-0.372876	0.012410	-0.198153	0.000000	0.000000	4.000000	24.000000	0.000000
14690.550746	0.014199	0.547490	0.223217	86.875504	60.266830	92.724289	4.443973	0.000000	-2.291530	0.000000	0.000000	0.000000	-0.372876	0.012410	-0.198153	0.000000	0.000000	4.000000	24.000000	0.000000
14690.554079	0.014199	0.547490	0.223217	86.377342	70.877365	103.932747	4.451280	0.000000	-2.277304	0.000000	0.000000	0.000000	-0.372876	0.012410	-0.198153	0.000000	0.000000	4.000000	24.000000	0.000000
14690.557412	0.012830	0.547494	0.222561	86.377342	70.877365	103.932747	4.451280	0.000000	-2.277304	0.000000	0.000000	0.000000	-0.410844	0.001154	-0.196871	0.000000	0.000000	4.000000	24.000000	0.000000
14690.560746	0.012830	0.547494	0.222561	86.377342	70.877365	103.932747	4.451280	0.000000	-2.277304	0.000000	0.000000	0.000000	-0.410844	0.001154	-0.196871	0.000000	0.000000	4.000000	24.000000	0.000000
14690.564079	0.012830	0.547494	0.222561	85.763954	79.732147	113.411491	4.459649	0.000000	-2.260871	0.000000	0.000000	0.000000	-0.410844	0.001154	-0.196871	0.000000	0.000000	4.000000	24.000000	0.000000
14690.567412	0.011270	0.547481	0.221923	85.763954	79.732147	113.411491	4.459649	0.000000	-2.260871	0.000000	0.000000	0.000000	-0.467979	-0.003872	-0.191324	0.000000	0.000000	4.000000	24.000000	0.000000
14690.570746	0.011270	0.547481	0.221923	85.763954	79.732147	113.411491	4.459649	0.000000	-2.260871	0.000000	0.000000	0.000000	-0.467979	-0.003872	-0.191324	0.000000	0.000000	4.000000	24.000000	0.000000
14690.574079	0.011270	0.547481	0.221923	85.070496	86.258690	120.573410	4.469649	0.000000	-2.241035	0.000000	0.000000	0.000000	-0.467979	-0.003872	-0.191324	0.000000	0.000000	4.000000	24.000000	0.000000
14690.577412	0.009519	0.547448	0.221270	85.070496	86.258690	120.573410	4.469649	0.000000	-2.241035	0.000000	0.000000	0.000000	-0.525122	-0.010136	-0.195998	0.000000	0.000000	4.000000	24.000000	0.000000
14690.580746	0.009519	0.547448	0.221270	85.070496	86.258690	120.573410	4.469649	0.000000	-2.241035	0.000000	0.000000	0.000000	-0.525122	-0.010136	-0.195998	0.000000	0.000000	4.000000	24.000000	0.000000
14690.584079	0.009519	0.547448	0.221270	84.388672	90.911797	125.808479	4.481135	0.000000	-2.217978	0.000000	0.000000	0.000000	-0.525122	-0.010136	-0.195998	0.000000	0.000000	4.000000	24.000000	0.000000
14690.587412	0.007611	0.547393	0.220599	84.388672	90.911797	125.808479	4.481135	0.000000	-2.217978	0.000000	0.000000	0.000000	-0.572408	-0.016403	-0.201247	0.000000	0.000000	4.000000	24.000000	0.000000
14690.590746	0.007611	0.547393	0.220599	84.388672	90.911797	125.808479	4.481135	0.000000	-2.217978	0.000000	0.000000	0.000000	-0.572408	-0.016403	-0.201247	0.000000	0.000000	4.000000	24.000000	0.000000
14690.594079	0.007611	0.547393	0.220599	83.821907	94.241997	129.317871	4.493824	0.000000	-2.192155	0.000000	0.000000	0.000000	-0.572408	-0.016403	-0.201247	0.000000	0.000000	4.000000	24.000000	0.000000
14690.597412	0.005611	0.547359	0.219937	83.821907	94.241997	129.317871	4.493824	0.000000	-2.192155	0.000000	0.000000	0.000000	-0.600154	-0.010278	-0.198679	0.000000	0.000000	4.000000	24.000000	0.000000
14690.600746	0.005611	0.547359	0.219937	83.821907	94.241997	129.317871	4.493824	0.000000	-2.192155	0.000000	0.000000	0.000000	-0.600154	-0.010278	-0.198679	0.000000	0.000000	4.000000	24.000000	0.000000
14690.604079	0.005611	0.547359	0.219937	83.398834	96.818237	131.671692	4.507285	0.000000	-2.164344	0.000000	0.000000	0.000000	-0.600154	-0.010278	-0.198679	0.000000	0.000000	4.000000	24.000000	0.000000
14690.607412	0.003486	0.547377	0.219244	83.398834	96.818237	131.671692	4.507285	0.000000	-2.164344	0.000000	0.000000	0.000000	-0.637537	0.005625	-0.207654	0.000000	0.000000	4.000000	24.000000	0.000000
14690.610746	0.003486	0.547377	0.219244	83.398834	96.818237	131.671692	4.507285	0.000000	-2.164344	0.000000	0.000000	0.000000	-0.637537	0.005625	-0.207654	0.000000	0.000000	4.000000	24.000000	0.000000
14690.614079	0.003486	0.547377	0.219244	83.051865	98.759949	133.301224	4.521612	0.000000	-2.134251	0.000000	0.000000	0.000000	-0.637537	0.005625	-0.207654	0.000000	0.000000	4.000000	24.000000	0.000000
14690.617412	0.001269	0.547424	0.218474	83.051865	98.759949	133.301224	4.521612	0.000000	-2.134251	0.000000	0.000000	0.000000	-0.665129	0.013963	-0.231145	0.000000	0.000000	4.000000	24.000000	0.000000
14690.620746	0.001269	0.547424	0.218474	83.051865	98.759949	133.301224	4.521612	0.000000	-2.134251	0.000000	0.000000	0.000000	-0.665129	0.013963	-0.231145	0.000000	0.000000	4.000000	24.000000	0.000000
14690.624079	0.001269	0.547424	0.218474	82.726486	100.219727	134.340958	4.536357	0.000000	-2.102726	0.000000	0.000000	0.000000	-0.665129	0.013963	-0.231145	0.000000	0.000000	4.000000	24.000000	0.000000
14690.627412	-0.000911	0.547482	0.217643	82.726486	100.219727	134.340958	4.536357	0.000000	-2.102726	0.000000	0.000000	0.000000	-0.653971	0.017356	-0.249235	0.000000	0.000000	4.000000	24.000000	0.000000
14690.630746	-0.000911	0.547482	0.217643	82.726486	100.219727	134.340958	4.536357	0.000000	-2.102726	0.000000	0.000000	0.000000	-0.653971	0.017356	-0.249235	0.000000	0.000000	4.000000	24.000000	0.000000
14690.634079	-0.000911	0.547482	0.217643	82.399681	101.194046	135.059830	4.550570	0.000000	-2.071788	0.000000	0.000000	0.000000	-0.653971	0.017356	-0.249235	0.000000	0.000000	4.000000	24.000000	0.000000
14690.637412	-0.003149	0.547625	0.216742	82.399681	101.194046	135.059830	4.550570	0.000000	-2.071788	0.000000	0.000000	0.000000	-0.671466	0.042785	-0.270387	0.000000	0.000000	4.000000	24.000000	0.000000
14690.640746	-0.003149	0.547625	0.216742	82.399681	101.194046	135.059830	4.550570	0.000000	-2.071788	0.000000	0.000000	0.000000	-0.671466	0.042785	-0.270387	0.000000	0.000000	4.000000	24.000000	0.000000
14690.644079	-0.003149	0.547625	0.216742	82.086586	101.809448	135.482346	4.564977	0.000000	-2.039849	0.000000	0.000000	0.000000	-0.671466	0.042785	-0.270387	0.000000	0.000000	4.000000	24.000000	0.000000
14690.647412	-0.005381	0.547806	0.215708	82.086586	101.809448	135.482346	4.564977	0.000000	-2.039849	0.000000	0.000000	0.000000	-0.669373	0.054414	-0.310064	0.000000	0.000000	4.000000	24.000000	0.000000
14690.650746	-0.005381	0.547806	0.215708	82.086586	101.809448	135.482346	4.564977	0.000000	-2.039849	0.000000	0.000000	0.000000	-0.669373	0.054414	-0.310064	0.000000	0.000000	4.000000	24.000000	0.000000
14690.654079	-0.005381	0.547806	0.215708	81.819374	102.269196	135.633881	4.578860	0.000000	-2.008492	0.000000	0.000000	0.000000	-0.669373	0.054414	-0.310064	0.000000	0.000000	4.000000	24.000000	0.000000
14690.657412	-0.007572	0.548062	0.214537	81.819374	102.269196	135.633881	4.578860	0.000000	-2.008492	0.000000	0.000000	0.000000	-0.657314	0.076869	-0.351298	0.000000	0.000000	4.000000	24.000000	0.000000
14690.660746	-0.007572	0.548062	0.214537	81.819374	102.269196	135.633881	4.578860	0.000000	-2.008492	0.000000	0.000000	0.000000	-0.657314	0.076869	-0.351298	0.000000	0.000000	4.000000	24.000000	0.000000
14690.664079	-0.007572	0.548062	0.214537	81.621849	102.621964	135.768219	4.591969	0.000000	-1.978340	0.000000	0.000000	0.000000	-0.657314	0.076869	-0.351298	0.000000	0.000000	4.000000	24.000000	0.000000
14690.667412	-0.009785	0.548413	0.213242	81.621849	102.621964	135.768219	4.591969	0.000000	-1.978340	0.000000	0.000000	0.000000	-0.664067	0.105264	-0.388687	0.000000	0.000000	4.000000	24.000000	0.000000
14690.670746	-0.009785	0.548413	0.213242	81.621849	102.621964	135.768219	4.591969	0.000000	-1.978340	0.000000	0.000000	0.000000	-0.664067	0.105264	-0.388687	0.000000	0.000000	4.000000	24.000000	0.000000
14690.674079	-0.009785	0.548413	0.213242	81.497513	102.843292	135.872574	4.604859	0.000000	-1.948146	0.000000	0.000000	0.000000	-0.664067	0.105264	-0.388687	0.000000	0.000000	4.000000	24.000000	0.000000
14690.677412	-0.011957	0.548883	0.211869	81.497513	102.843292	135.872574	4.604859	0.000000	-1.948146	0.000000	0.000000	0.000000	-0.651603	0.140932	-0.411785	0.000000	0.000000	4.000000	24.000000	0.000000
14690.680746	-0.011957	0.548883	0.211869	81.497513	102.843292	135.872574	4.604859	0.000000	-1.948146	0.000000	0.000000	0.000000	-0.651603	0.140932	-0.411785	0.000000	0.000000	4.000000	24.000000	0.000000
14690.684079	-0.011957	0.548883	0.211869	81.447784	103.050209	135.936340	4.617209	0.000000	-1.918692	0.000000	0.000000	0.000000	-0.651603	0.140932	-0.411785	0.000000	0.000000	4.000000	24.000000	0.000000
14690.687412	-0.014024	0.549418	0.210445	81.447784	103.050209	135.936340	4.617209	0.000000	-1.918692	0.000000	0.000000	0.000000	-0.620118	0.160593	-0.427271	0.000000	0.000000	4.000000	24.000000	0.000000
14690.690746	-0.014024	0.549418	0.210445	81.447784	103.050209	135.936340	4.617209	0.000000	-1.918692	0.000000	0.000000	0.000000	-0.620118	0.160593	-0.427271	0.000000	0.000000	4.000000	24.000000	0.000000
14690.694079	-0.014024	0.549418	0.210445	81.429550	103.267143	136.066010	4.628624	0.000000	-1.890989	0.000000	0.000000	0.000000	-0.620118	0.160593	-0.427271	0.000000	0.000000	4.000000	24.000000	0.000000
14690.697412	-0.016112	0.550050	0.208928	81.429550	103.267143	136.066010	4.628624	0.000000	-1.890989	0.000000	0.000000	0.000000	-0.626343	0.189569	-0.455067	0.000000	0.000000	4.000000	24.000000	0.000000
14690.700746	-0.016112	0.550050	0.208928	81.429550	103.267143	136.066010	4.628624	0.000000	-1.890989	0.000000	0.000000	0.000000	-0.626343	0.189569	-0.455067	0.000000	0.000000	4.000000	24.000000	0.000000
14690.704079	-0.016112	0.550050	0.208928	81.403168	103.694649	136.451431	4.639955	0.000000	-1.863014	0.000000	0.000000	0.000000	-0.626343	0.189569	-0.455067	0.000000	0.000000	4.000000	24.000000	0.000000
14690.707412	-0.018063	0.550803	0.207369	81.403168	103.694649	136.451431	4.639955	0.000000	-1.863014	0.000000	0.000000	0.000000	-0.585319	0.225814	-0.467532	0.000000	0.000000	4.000000	24.000000	0.000000
14690.710746	-0.018063	0.550803	0.207369	81.403168	103.694649	136.451431	4.639955	0.000000	-1.863014	0.000000	0.000000	0.000000	-0.585319	0.225814	-0.467532	0.000000	0.000000	4.000000	24.000000	0.000000
14690.714079	-0.018063	0.550803	0.207369	81.346214	104.620712	137.371765	4.650160	0.000000	-1.837392	0.000000	0.000000	0.000000	-0.585319	0.225814	-0.467532	0.000000	0.000000	4.000000	24.000000	0.000000
14690.717412	-0.019971	0.551630	0.205705	81.346214	104.620712	137.371765	4.650160	0.000000	-1.837392	0.000000	0.000000	0.000000	-0.572210	0.248043	-0.499292	0.000000	0.000000	4.000000	24.000000	0.000000
14690.720746	-0.019971	0.551630	0.205705	81.346214	104.620712	137.371765	4.650160	0.000000	-1.837392	0.000000	0.000000	0.000000	-0.572210	0.248043	-0.499292	0.000000	0.000000	4.000000	24.000000	0.000000
14690.724079	-0.019971	0.551630	0.205705	81.266861	106.222481	138.947861	4.659771	0.000000	-1.812879	0.000000	0.000000	0.000000	-0.572210	0.248043	-0.499292	0.000000	0.000000	4.000000	24.000000	0.000000
14690.727412	-0.021895	0.552561	0.203893	81.266861	106.222481	138.947861	4.659771	0.000000	-1.812879	0.000000	0.000000	0.000000	-0.577334	0.279283	-0.543525	0.000000	0.000000	4.000000	24.000000	0.000000
14690.730746	-0.021895	0.552561	0.203893	81.266861	106.222481	138.947861	4.659771	0.000000	-1.812879	0.000000	0.000000	0.000000	-0.577334	0.279283	-0.543525	0.000000	0.000000	4.000000	24.000000	0.000000
14690.734079	-0.021895	0.552561	0.203893	81.206741	108.260651	141.026947	4.669146	0.000000	-1.788598	0.000000	0.000000	0.000000	-0.577334	0.279283	-0.543525	0.000000	0.000000	4.000000	24.000000	0.000000
14690.737412	-0.023711	0.553599	0.201971	81.206741	108.260651	141.026947	4.669146	0.000000	-1.788598	0.000000	0.000000	0.000000	-0.544800	0.311456	-0.576738	0.000000	0.000000	4.000000	24.000000	0.000000
14690.740746	-0.023711	0.553599	0.201971	81.206741	108.260651	141.026947	4.669146	0.000000	-1.788598	0.000000	0.000000	0.000000	-0.544800	0.311456	-0.576738	0.000000	0.000000	4.000000	24.000000	0.000000
14690.744079	-0.023711	0.553599	0.201971	81.172516	110.514153	143.252594	4.677446	0.000000	-1.766776	0.000000	0.000000	0.000000	-0.544800	0.311456	-0.576738	0.000000	0.000000	4.000000	24.000000	0.000000
14690.747412	-0.025575	0.554727	0.199951	81.172516	110.514153	143.252594	4.677446	0.000000	-1.766776	0.000000	0.000000	0.000000	-0.559236	0.338523	-0.605988	0.000000	0.000000	4.000000	24.000000	0.000000
14690.750746	-0.025575	0.554727	0.199951	81.172516	110.514153	143.252594	4.677446	0.000000	-1.766776	0.000000	0.000000	0.000000	-0.559236	0.338523	-0.605988	0.000000	0.000000	4.000000	24.000000	0.000000
14690.754079	-0.025575	0.554727	0.199951	81.189339	112.885147	145.394302	4.685922	0.000000	-1.744172	0.000000	0.000000	0.000000	-0.559236	0.338523	-0.605988	0.000000	0.000000	4.000000	24.000000	0.000000
14690.757412	-0.027331	0.555929	0.197858	81.189339	112.885147	145.394302	4.685922	0.000000	-1.744172	0.000000	0.000000	0.000000	-0.526847	0.360509	-0.627838	0.000000	0.000000	4.000000	24.000000	0.000000
14690.760746	-0.027331	0.555929	0.197858	81.189339	112.885147	145.394302	4.685922	0.000000	-1.744172	0.000000	0.000000	0.000000	-0.526847	0.360509	-0.627838	0.000000	0.000000	4.000000	24.000000	0.000000
14690.764079	-0.027331	0.555929	0.197858	81.252350	115.360596	147.537491	4.693456	0.000000	-1.723796	0.000000	0.000000	0.000000	-0.526847	0.360509	-0.627838	0.000000	0.000000	4.000000	24.000000	0.000000
14690.767412	-0.028949	0.557223	0.195708	81.252350	115.360596	147.537491	4.693456	0.000000	-1.723796	0.000000	0.000000	0.000000	-0.485425	0.388277	-0.644980	0.000000	0.000000	4.000000	24.000000	0.000000
14690.770746	-0.028949	0.557223	0.195708	81.252350	115.360596	147.537491	4.693456	0.000000	-1.723796	0.000000	0.000000	0.000000	-0.485425	0.388277	-0.644980	0.000000	0.000000	4.000000	24.000000	0.000000
14690.774079	-0.028949	0.557223	0.195708	81.346375	118.027489	149.976593	4.699862	0.000000	-1.706253	0.000000	0.000000	0.000000	-0.485425	0.388277	-0.644980	0.000000	0.000000	4.000000	24.000000	0.000000
14690.777412	-0.030493	0.558558	0.193524	81.346375	118.027489	149.976593	4.699862	0.000000	-1.706253	0.000000	0.000000	0.000000	-0.463107	0.400397	-0.655346	0.000000	0.000000	4.000000	24.000000	0.000000
14690.780746	-0.030493	0.558558	0.193524	81.346375	118.027489	149.976593	4.699862	0.000000	-1.706253	0.000000	0.000000	0.000000	-0.463107	0.400397	-0.655346	0.000000	0.000000	4.000000	24.000000	0.000000
14690.784079	-0.030493	0.558558	0.193524	81.468155	120.838768	152.640350	4.705688	0.000000	-1.690117	0.000000	0.000000	0.000000	-0.463107	0.400397	-0.655346	0.000000	0.000000	4.000000	24.000000	0.000000
14690.787412	-0.031870	0.559912	0.191295	81.468155	120.838768	152.640350	4.705688	0.000000	-1.690117	0.000000	0.000000	0.000000	-0.412976	0.406162	-0.668625	0.000000	0.000000	4.000000	24.000000	0.000000
14690.790746	-0.031870	0.559912	0.191295	81.468155	120.838768	152.640350	4.705688	0.000000	-1.690117	0.000000	0.000000	0.000000	-0.412976	0.406162	-0.668625	0.000000	0.000000	4.000000	24.000000	0.000000
14690.794079	-0.031870	0.559912	0.191295	81.590637	123.925110	155.590775	4.710185	0.000000	-1.677547	0.000000	0.000000	0.000000	-0.412976	0.406162	-0.668625	0.000000	0.000000	4.000000	24.000000	0.000000
14690.797412	-0.033111	0.561319	0.189015	81.590637	123.925110	155.590775	4.710185	0.000000	-1.677547	0.000000	0.000000	0.000000	-0.372328	0.422355	-0.683894	0.000000	0.000000	4.000000	24.000000	0.000000
14690.800746	-0.033111	0.561319	0.189015	81.590637	123.925110	155.590775	4.710185	0.000000	-1.677547	0.000000	0.000000	0.000000	-0.372328	0.422355	-0.683894	0.000000	0.000000	4.000000	24.000000	0.000000
14690.804079	-0.033111	0.561319	0.189015	81.695084	127.243942	158.755768	4.713558	0.000000	-1.668045	0.000000	0.000000	0.000000	-0.372328	0.422355	-0.683894	0.000000	0.000000	4.000000	24.000000	0.000000
14690.807412	-0.034306	0.562754	0.186631	81.695084	127.243942	158.755768	4.713558	0.000000	-1.668045	0.000000	0.000000	0.000000	-0.358683	0.430349	-0.715235	0.000000	0.000000	4.000000	24.000000	0.000000
14690.810746	-0.034306	0.562754	0.186631	81.695084	127.243942	158.755768	4.713558	0.000000	-1.668045	0.000000	0.000000	0.000000	-0.358683	0.430349	-0.715235	0.000000	0.000000	4.000000	24.000000	0.000000
14690.814079	-0.034306	0.562754	0.186631	81.738342	130.736435	162.107285	4.716348	0.000000	-1.660139	0.000000	0.000000	0.000000	-0.358683	0.430349	-0.715235	0.000000	0.000000	4.000000	24.000000	0.000000
14690.817412	-0.035517	0.564249	0.184133	81.738342	130.736435	162.107285	4.716348	0.000000	-1.660139	0.000000	0.000000	0.000000	-0.363103	0.448441	-0.749590	0.000000	0.000000	4.000000	24.000000	0.000000
14690.820746	-0.035517	0.564249	0.184133	81.738342	130.736435	162.107285	4.716348	0.000000	-1.660139	0.000000	0.000000	0.000000	-0.363103	0.448441	-0.749590	0.000000	0.000000	4.000000	24.000000	0.000000
14690.824079	-0.035517	0.564249	0.184133	81.683647	134.019958	165.301010	4.718997	0.000000	-1.652593	0.000000	0.000000	0.000000	-0.363103	0.448441	-0.749590	0.000000	0.000000	4.000000	24.000000	0.000000
14690.827412	-0.036766	0.565805	0.181427	81.683647	134.019958	165.301010	4.718997	0.000000	-1.652593	0.000000	0.000000	0.000000	-0.374731	0.466766	-0.811741	0.000000	0.000000	4.000000	24.000000	0.000000
14690.830746	-0.036766	0.565805	0.181427	81.683647	134.019958	165.301010	4.718997	0.000000	-1.652593	0.000000	0.000000	0.000000	-0.374731	0.466766	-0.811741	0.000000	0.000000	4.000000	24.000000	0.000000
14690.834079	-0.036766	0.565805	0.181427	81.543579	136.578705	167.849213	4.721440	0.000000	-1.645601	0.000000	0.000000	0.000000	-0.374731	0.466766	-0.811741	0.000000	0.000000	4.000000	24.000000	0.000000
14690.837412	-0.038147	0.567396	0.178581	81.543579	136.578705	167.849213	4.721440	0.000000	-1.645601	0.000000	0.000000	0.000000	-0.414209	0.477327	-0.853625	0.000000	0.000000	4.000000	24.000000	0.000000
14690.840746	-0.038147	0.567396	0.178581	81.543579	136.578705	167.849213	4.721440	0.000000	-1.645601	0.000000	0.000000	0.000000	-0.414209	0.477327	-0.853625	0.000000	0.000000	4.000000	24.000000	0.000000
14690.844079	-0.038147	0.567396	0.178581	81.340065	138.282211	169.627991	4.724629	0.000000	-1.636422	0.000000	0.000000	0.000000	-0.414209	0.477327	-0.853625	0.000000	0.000000	4.000000	24.000000	0.000000
14690.847412	-0.039620	0.569056	0.175500	81.340065	138.282211	169.627991	4.724629	0.000000	-1.636422	0.000000	0.000000	0.000000	-0.441952	0.498177	-0.924530	0.000000	0.000000	4.000000	24.000000	0.000000
14690.850746	-0.039620	0.569056	0.175500	81.340065	138.282211	169.627991	4.724629	0.000000	-1.636422	0.000000	0.000000	0.000000	-0.441952	0.498177	-0.924530	0.000000	0.000000	4.000000	24.000000	0.000000
14690.854079	-0.039620	0.569056	0.175500	81.122322	139.239136	170.720657	4.728000	0.000000	-1.626658	0.000000	0.000000	0.000000	-0.441952	0.498177	-0.924530	0.000000	0.000000	4.000000	24.000000	0.000000
14690.857412	-0.041068	0.570746	0.172283	81.122322	139.239136	170.720657	4.728000	0.000000	-1.626658	0.000000	0.000000	0.000000	-0.434620	0.506983	-0.965108	0.000000	0.000000	4.000000	24.000000	0.000000
14690.860746	-0.041068	0.570746	0.172283	81.122322	139.239136	170.720657	4.728000	0.000000	-1.626658	0.000000	0.000000	0.000000	-0.434620	0.506983	-0.965108	0.000000	0.000000	4.000000	24.000000	0.000000
14690.864079	-0.041068	0.570746	0.172283	80.930023	139.979401	171.605316	4.730881	0.000000	-1.618261	0.000000	0.000000	0.000000	-0.434620	0.506983	-0.965108	0.000000	0.000000	4.000000	24.000000	0.000000
14690.867412	-0.042553	0.572470	0.168960	80.930023	139.979401	171.605316	4.730881	0.000000	-1.618261	0.000000	0.000000	0.000000	-0.445495	0.517009	-0.996771	0.000000	0.000000	4.000000	24.000000	0.000000
14690.870746	-0.042553	0.572470	0.168960	80.930023	139.979401	171.605316	4.730881	0.000000	-1.618261	0.000000	0.000000	0.000000	-0.445495	0.517009	-0.996771	0.000000	0.000000	4.000000	24.000000	0.000000
14690.874079	-0.042553	0.572470	0.168960	80.799698	140.615234	172.370850	4.733862	0.000000	-1.609517	0.000000	0.000000	0.000000	-0.445495	0.517009	-0.996771	0.000000	0.000000	4.000000	24.000000	0.000000
14690.877412	-0.043986	0.574176	0.165564	80.799698	140.615234	172.370850	4.733862	0.000000	-1.609517	0.000000	0.000000	0.000000	-0.429792	0.512059	-1.018835	0.000000	0.000000	4.000000	24.000000	0.000000
14690.880746	-0.043986	0.574176	0.165564	80.799698	140.615234	172.370850	4.733862	0.000000	-1.609517	0.000000	0.000000	0.000000	-0.429792	0.512059	-1.018835	0.000000	0.000000	4.000000	24.000000	0.000000
14690.884079	-0.043986	0.574176	0.165564	80.729454	141.385590	173.226196	4.736280	0.000000	-1.602388	0.000000	0.000000	0.000000	-0.429792	0.512059	-1.018835	0.000000	0.000000	4.000000	24.000000	0.000000
14690.887412	-0.045224	0.575825	0.162168	80.729454	141.385590	173.226196	4.736280	0.000000	-1.602388	0.000000	0.000000	0.000000	-0.371326	0.494557	-1.018915	0.000000	0.000000	4.000000	24.000000	0.000000
14690.890746	-0.045224	0.575825	0.162168	80.729454	141.385590	173.226196	4.736280	0.000000	-1.602388	0.000000	0.000000	0.000000	-0.371326	0.494557	-1.018915	0.000000	0.000000	4.000000	24.000000	0.000000
14690.894079	-0.045224	0.575825	0.162168	80.722984	142.355057	174.238220	4.737067	0.000000	-1.600064	0.000000	0.000000	0.000000	-0.371326	0.494557	-1.018915	0.000000	0.000000	4.000000	24.000000	0.000000
14690.897412	-0.046357	0.577362	0.158758	80.722984	142.355057	174.238220	4.737067	0.000000	-1.600064	0.000000	0.000000	0.000000	-0.339851	0.460943	-1.022871	0.000000	0.000000	4.000000	24.000000	0.000000
14690.900746	-0.046357	0.577362	0.158758	80.722984	142.355057	174.238220	4.737067	0.000000	-1.600064	0.000000	0.000000	0.000000	-0.339851	0.460943	-1.022871	0.000000	0.000000	4.000000	24.000000	0.000000
14690.904079	-0.046357	0.577362	0.158758	80.773056	143.626785	175.498886	4.736896	0.000000	-1.600568	0.000000	0.000000	0.000000	-0.339851	0.460943	-1.022871	0.000000	0.000000	4.000000	24.000000	0.000000
14690.907412	-0.047330	0.578828	0.155370	80.773056	143.626785	175.498886	4.736896	0.000000	-1.600568	0.000000	0.000000	0.000000	-0.292022	0.439834	-1.016438	0.000000	0.000000	4.000000	24.000000	0.000000
14690.910746	-0.047330	0.578828	0.155370	80.773056	143.626785	175.498886	4.736896	0.000000	-1.600568	0.000000	0.000000	0.000000	-0.292022	0.439834	-1.016438	0.000000	0.000000	4.000000	24.000000	0.000000
14690.914079	-0.047330	0.578828	0.155370	80.842857	145.319427	177.135269	4.735309	0.000000	-1.605256	0.000000	0.000000	0.000000	-0.292022	0.439834	-1.016438	0.000000	0.000000	4.000000	24.000000	0.000000
14690.917412	-0.048205	0.580191	0.152007	80.842857	145.319427	177.135269	4.735309	0.000000	-1.605256	0.000000	0.000000	0.000000	-0.262463	0.408990	-1.008936	0.000000	0.000000	4.000000	24.000000	0.000000
14690.920746	-0.048205	0.580191	0.152007	80.842857	145.319427	177.135269	4.735309	0.000000	-1.605256	0.000000	0.000000	0.000000	-0.262463	0.408990	-1.008936	0.000000	0.000000	4.000000	24.000000	0.000000
14690.924079	-0.048205	0.580191	0.152007	80.906639	147.204010	178.948944	4.732792	0.000000	-1.612660	0.000000	0.000000	0.000000	-0.262463	0.408990	-1.008936	0.000000	0.000000	4.000000	24.000000	0.000000
14690.927412	-0.049088	0.581444	0.148532	80.906639	147.204010	178.948944	4.732792	0.000000	-1.612660	0.000000	0.000000	0.000000	-0.264770	0.375849	-1.042470	0.000000	0.000000	4.000000	24.000000	0.000000
14690.930746	-0.049088	0.581444	0.148532	80.906639	147.204010	178.948944	4.732792	0.000000	-1.612660	0.000000	0.000000	0.000000	-0.264770	0.375849	-1.042470	0.000000	0.000000	4.000000	24.000000	0.000000
14690.934079	-0.049088	0.581444	0.148532	80.939278	148.959045	-179.348679	4.729854	0.000000	-1.621259	0.000000	0.000000	0.000000	-0.264770	0.375849	-1.042470	0.000000	0.000000	4.000000	24.000000	0.000000
14690.937412	-0.049952	0.582647	0.144991	80.939278	148.959045	-179.348679	4.729854	0.000000	-1.621259	0.000000	0.000000	0.000000	-0.259242	0.360846	-1.062372	0.000000	0.000000	4.000000	24.000000	0.000000
14690.940746	-0.049952	0.582647	0.144991	80.939278	148.959045	-179.348679	4.729854	0.000000	-1.621259	0.000000	0.000000	0.000000	-0.259242	0.360846	-1.062372	0.000000	0.000000	4.000000	24.000000	0.000000
14690.944079	-0.049952	0.582647	0.144991	80.928795	150.359680	-177.956085	4.726346	0.000000	-1.631456	0.000000	0.000000	0.000000	-0.259242	0.360846	-1.062372	0.000000	0.000000	4.000000	24.000000	0.000000
14690.947412	-0.050846	0.583763	0.141291	80.928795	150.359680	-177.956085	4.726346	0.000000	-1.631456	0.000000	0.000000	0.000000	-0.268429	0.335045	-1.109832	0.000000	0.000000	4.000000	24.000000	0.000000
14690.950746	-0.050846	0.583763	0.141291	80.928795	150.359680	-177.956085	4.726346	0.000000	-1.631456	0.000000	0.000000	0.000000	-0.268429	0.335045	-1.109832	0.000000	0.000000	4.000000	24.000000	0.000000
14690.954079	-0.050846	0.583763	0.141291	80.878654	151.181046	-177.079254	4.722392	0.000000	-1.642866	0.000000	0.000000	0.000000	-0.268429	0.335045	-1.109832	0.000000	0.000000	4.000000	24.000000	0.000000
14690.957412	-0.051804	0.584809	0.137502	80.878654	151.181046	-177.079254	4.722392	0.000000	-1.642866	0.000000	0.000000	0.000000	-0.287355	0.313570	-1.136715	0.000000	0.000000	4.000000	24.000000	0.000000
14690.960746	-0.051804	0.584809	0.137502	80.878654	151.181046	-177.079254	4.722392	0.000000	-1.642866	0.000000	0.000000	0.000000	-0.287355	0.313570	-1.136715	0.000000	0.000000	4.000000	24.000000	0.000000
14690.964079	-0.051804	0.584809	0.137502	80.858856	151.467300	-176.690735	4.718542	0.000000	-1.653892	0.000000	0.000000	0.000000	-0.287355	0.313570	-1.136715	0.000000	0.000000	4.000000	24.000000	0.000000
14690.967412	-0.052743	0.585757	0.133674	80.858856	151.467300	-176.690735	4.718542	0.000000	-1.653892	0.000000	0.000000	0.000000	-0.281548	0.284621	-1.148570	0.000000	0.000000	4.000000	24.000000	0.000000
14690.970746	-0.052743	0.585757	0.133674	80.858856	151.467300	-176.690735	4.718542	0.000000	-1.653892	0.000000	0.000000	0.000000	-0.281548	0.284621	-1.148570	0.000000	0.000000	4.000000	24.000000	0.000000
14690.974079	-0.052743	0.585757	0.133674	80.991547	151.098358	-176.927551	4.714083	0.000000	-1.666557	0.000000	0.000000	0.000000	-0.281548	0.284621	-1.148570	0.000000	0.000000	4.000000	24.000000	0.000000
14690.977412	-0.053716	0.586675	0.129786	80.991547	151.098358	-176.927551	4.714083	0.000000	-1.666557	0.000000	0.000000	0.000000	-0.291999	0.275210	-1.166133	0.000000	0.000000	4.000000	24.000000	0.000000
14690.980746	-0.053716	0.586675	0.129786	80.991547	151.098358	-176.927551	4.714083	0.000000	-1.666557	0.000000	0.000000	0.000000	-0.291999	0.275210	-1.166133	0.000000	0.000000	4.000000	24.000000	0.000000
14690.984079	-0.053716	0.586675	0.129786	81.286430	150.248444	-177.633682	4.709496	0.000000	-1.679481	0.000000	0.000000	0.000000	-0.291999	0.275210	-1.166133	0.000000	0.000000	4.000000	24.000000	0.000000
14690.987412	-0.054676	0.587481	0.125940	81.286430	150.248444	-177.633682	4.709496	0.000000	-1.679481	0.000000	0.000000	0.000000	-0.288062	0.241770	-1.153895	0.000000	0.000000	4.000000	24.000000	0.000000
14690.990746	-0.054676	0.587481	0.125940	81.286430	150.248444	-177.633682	4.709496	0.000000	-1.679481	0.000000	0.000000	0.000000	-0.288062	0.241770	-1.153895	0.000000	0.000000	4.000000	24.000000	0.000000
14690.994079	-0.054676	0.587481	0.125940	81.686340	149.020340	-178.710327	4.704612	0.000000	-1.693110	0.000000	0.000000	0.000000	-0.288062	0.241770	-1.153895	0.000000	0.000000	4.000000	24.000000	0.000000
14690.997412	-0.055650	0.588241	0.122119	81.686340	149.020340	-178.710327	4.704612	0.000000	-1.693110	0.000000	0.000000	0.000000	-0.292076	0.228035	-1.146423	0.000000	0.000000	4.000000	24.000000	0.000000
14691.000746	-0.055650	0.588241	0.122119	81.686340	149.020340	-178.710327	4.704612	0.000000	-1.693110	0.000000	0.000000	0.000000	-0.292076	0.228035	-1.146423	0.000000	0.000000	4.000000	24.000000	0.000000
14691.004079	-0.055650	0.588241	0.122119	82.106804	147.586929	-179.987457	4.699667	0.000000	-1.706789	0.000000	0.000000	0.000000	-0.292076	0.228035	-1.146423	0.000000	0.000000	4.000000	24.000000	0.000000
14691.007412	-0.056634	0.588916	0.118293	82.106804	147.586929	-179.987457	4.699667	0.000000	-1.706789	0.000000	0.000000	0.000000	-0.295129	0.202582	-1.147680	0.000000	0.000000	4.000000	24.000000	0.000000
14691.010746	-0.056634	0.588916	0.118293	82.106804	147.586929	-179.987457	4.699667	0.000000	-1.706789	0.000000	0.000000	0.000000	-0.295129	0.202582	-1.147680	0.000000	0.000000	4.000000	24.000000	0.000000
14691.014079	-0.056634	0.588916	0.118293	82.499931	146.101242	178.676971	4.694481	0.000000	-1.721001	0.000000	0.000000	0.000000	-0.295129	0.202582	-1.147680	0.000000	0.000000	4.000000	24.000000	0.000000
14691.017412	-0.057549	0.589548	0.114502	82.499931	146.101242	178.676971	4.694481	0.000000	-1.721001	0.000000	0.000000	0.000000	-0.274508	0.189444	-1.137436	0.000000	0.000000	4.000000	24.000000	0.000000
14691.020746	-0.057549	0.589548	0.114502	82.499931	146.101242	178.676971	4.694481	0.000000	-1.721001	0.000000	0.000000	0.000000	-0.274508	0.189444	-1.137436	0.000000	0.000000	4.000000	24.000000	0.000000
14691.024079	-0.057549	0.589548	0.114502	82.855621	144.605576	177.330292	4.688166	0.000000	-1.738131	0.000000	0.000000	0.000000	-0.274508	0.189444	-1.137436	0.000000	0.000000	4.000000	24.000000	0.000000
14691.027412	-0.058453	0.590125	0.110762	82.855621	144.605576	177.330292	4.688166	0.000000	-1.738131	0.000000	0.000000	0.000000	-0.271153	0.173191	-1.121910	0.000000	0.000000	4.000000	24.000000	0.000000
14691.030746	-0.058453	0.590125	0.110762	82.855621	144.605576	177.330292	4.688166	0.000000	-1.738131	0.000000	0.000000	0.000000	-0.271153	0.173191	-1.121910	0.000000	0.000000	4.000000	24.000000	0.000000
14691.034079	-0.058453	0.590125	0.110762	83.172745	143.103195	175.979477	4.681483	0.000000	-1.756053	0.000000	0.000000	0.000000	-0.271153	0.173191	-1.121910	0.000000	0.000000	4.000000	24.000000	0.000000
14691.037412	-0.059372	0.590680	0.107065	83.172745	143.103195	175.979477	4.681483	0.000000	-1.756053	0.000000	0.000000	0.000000	-0.275740	0.166672	-1.109132	0.000000	0.000000	4.000000	24.000000	0.000000
14691.040746	-0.059372	0.590680	0.107065	83.172745	143.103195	175.979477	4.681483	0.000000	-1.756053	0.000000	0.000000	0.000000	-0.275740	0.166672	-1.109132	0.000000	0.000000	4.000000	24.000000	0.000000
14691.044079	-0.059372	0.590680	0.107065	83.435555	141.689392	174.712799	4.674734	0.000000	-1.773941	0.000000	0.000000	0.000000	-0.275740	0.166672	-1.109132	0.000000	0.000000	4.000000	24.000000	0.000000
14691.047412	-0.060208	0.591202	0.103504	83.435555	141.689392	174.712799	4.674734	0.000000	-1.773941	0.000000	0.000000	0.000000	-0.250994	0.156482	-1.068114	0.000000	0.000000	4.000000	24.000000	0.000000
14691.050746	-0.060208	0.591202	0.103504	83.435555	141.689392	174.712799	4.674734	0.000000	-1.773941	0.000000	0.000000	0.000000	-0.250994	0.156482	-1.068114	0.000000	0.000000	4.000000	24.000000	0.000000
14691.054079	-0.060208	0.591202	0.103504	83.651489	140.346695	173.516785	4.666996	0.000000	-1.794200	0.000000	0.000000	0.000000	-0.250994	0.156482	-1.068114	0.000000	0.000000	4.000000	24.000000	0.000000
14691.057412	-0.061062	0.591704	0.099989	83.651489	140.346695	173.516785	4.666996	0.000000	-1.794200	0.000000	0.000000	0.000000	-0.256045	0.150679	-1.054697	0.000000	0.000000	4.000000	24.000000	0.000000
14691.060746	-0.061062	0.591704	0.099989	83.651489	140.346695	173.516785	4.666996	0.000000	-1.794200	0.000000	0.000000	0.000000	-0.256045	0.150679	-1.054697	0.000000	0.000000	4.000000	24.000000	0.000000
14691.064079	-0.061062	0.591704	0.099989	83.821846	139.230453	172.544098	4.659178	0.000000	-1.814404	0.000000	0.000000	0.000000	-0.256045	0.150679	-1.054697	0.000000	0.000000	4.000000	24.000000	0.000000
14691.067412	-0.061889	0.592176	0.096607	83.821846	139.230453	172.544098	4.659178	0.000000	-1.814404	0.000000	0.000000	0.000000	-0.248058	0.141460	-1.014591	0.000000	0.000000	4.000000	24.000000	0.000000
14691.070746	-0.061889	0.592176	0.096607	83.821846	139.230453	172.544098	4.659178	0.000000	-1.814404	0.000000	0.000000	0.000000	-0.248058	0.141460	-1.014591	0.000000	0.000000	4.000000	24.000000	0.000000
14691.074079	-0.061889	0.592176	0.096607	83.942230	138.293167	171.744217	4.651153	0.000000	-1.834878	0.000000	0.000000	0.000000	-0.248058	0.141460	-1.014591	0.000000	0.000000	4.000000	24.000000	0.000000
14691.077412	-0.062690	0.592649	0.093353	83.942230	138.293167	171.744217	4.651153	0.000000	-1.834878	0.000000	0.000000	0.000000	-0.240268	0.141889	-0.976246	0.000000	0.000000	4.000000	24.000000	0.000000
14691.080746	-0.062690	0.592649	0.093353	83.942230	138.293167	171.744217	4.651153	0.000000	-1.834878	0.000000	0.000000	0.000000	-0.240268	0.141889	-0.976246	0.000000	0.000000	4.000000	24.000000	0.000000
14691.084079	-0.062690	0.592649	0.093353	84.006912	137.443710	171.046661	4.642908	0.000000	-1.855641	0.000000	0.000000	0.000000	-0.240268	0.141889	-0.976246	0.000000	0.000000	4.000000	24.000000	0.000000
14691.087412	-0.063464	0.593105	0.090212	84.006912	137.443710	171.046661	4.642908	0.000000	-1.855641	0.000000	0.000000	0.000000	-0.232367	0.136835	-0.942066	0.000000	0.000000	4.000000	24.000000	0.000000
14691.090746	-0.063464	0.593105	0.090212	84.006912	137.443710	171.046661	4.642908	0.000000	-1.855641	0.000000	0.000000	0.000000	-0.232367	0.136835	-0.942066	0.000000	0.000000	4.000000	24.000000	0.000000
14691.094079	-0.063464	0.593105	0.090212	84.026894	136.755234	170.509583	4.510623	0.000000	-1.826795	0.000000	0.000000	0.000000	-0.232367	0.136835	-0.942066	0.000000	0.000000	4.000000	24.000000	0.000000
14691.097412	-0.064239	0.593545	0.087184	84.026894	136.755234	170.509583	4.510623	0.000000	-1.826795	0.000000	0.000000	0.000000	-0.232596	0.132172	-0.908464	0.000000	0.000000	4.000000	24.000000	0.000000
14691.100746	-0.064239	0.593545	0.087184	84.026894	136.755234	170.509583	4.510623	0.000000	-1.826795	0.000000	0.000000	0.000000	-0.232596	0.132172	-0.908464	0.000000	0.000000	4.000000	24.000000	0.000000
14691.104079	-0.064239	0.593545	0.087184	84.007332	136.246857	170.160843	4.359212	0.000000	-1.788029	0.000000	0.000000	0.000000	-0.232596	0.132172	-0.908464	0.000000	0.000000	4.000000	24.000000	0.000000
14691.107412	-0.065037	0.593962	0.084228	84.007332	136.246857	170.160843	4.359212	0.000000	-1.788029	0.000000	0.000000	0.000000	-0.239412	0.125053	-0.886881	0.000000	0.000000	4.000000	24.000000	0.000000
14691.110746	-0.065037	0.593962	0.084228	84.007332	136.246857	170.160843	4.359212	0.000000	-1.788029	0.000000	0.000000	0.000000	-0.239412	0.125053	-0.886881	0.000000	0.000000	4.000000	24.000000	0.000000
14691.114079	-0.065037	0.593962	0.084228	83.972305	135.830719	169.911469	4.211398	0.000000	-1.748127	0.000000	0.000000	0.000000	-0.239412	0.125053	-0.886881	0.000000	0.000000	4.000000	24.000000	0.000000
14691.117412	-0.065915	0.594416	0.081384	83.972305	135.830719	169.911469	4.211398	0.000000	-1.748127	0.000000	0.000000	0.000000	-0.263290	0.135983	-0.853246	0.000000	0.000000	4.000000	24.000000	0.000000
14691.120746	-0.065915	0.594416	0.081384	83.972305	135.830719	169.911469	4.211398	0.000000	-1.748127	0.000000	0.000000	0.000000	-0.263290	0.135983	-0.853246	0.000000	0.000000	4.000000	24.000000	0.000000
14691.124079	-0.065915	0.594416	0.081384	83.922745	135.369431	169.629822	4.069191	0.000000	-1.704245	0.000000	0.000000	0.000000	-0.263290	0.135983	-0.853246	0.000000	0.000000	4.000000	24.000000	0.000000
14691.127412	-0.066846	0.594857	0.078648	83.922745	135.369431	169.629822	4.069191	0.000000	-1.704245	0.000000	0.000000	0.000000	-0.279162	0.132362	-0.820870	0.000000	0.000000	4.000000	24.000000	0.000000
14691.130746	-0.066846	0.594857	0.078648	83.922745	135.369431	169.629822	4.069191	0.000000	-1.704245	0.000000	0.000000	0.000000	-0.279162	0.132362	-0.820870	0.000000	0.000000	4.000000	24.000000	0.000000
14691.134079	-0.066846	0.594857	0.078648	83.847122	134.793198	169.249939	3.932379	0.000000	-1.657718	0.000000	0.000000	0.000000	-0.279162	0.132362	-0.820870	0.000000	0.000000	4.000000	24.000000	0.000000
14691.137412	-0.067786	0.595288	0.076087	83.847122	134.793198	169.249939	3.932379	0.000000	-1.657718	0.000000	0.000000	0.000000	-0.282209	0.129203	-0.768114	0.000000	0.000000	4.000000	24.000000	0.000000
14691.140746	-0.067786	0.595288	0.076087	83.847122	134.793198	169.249939	3.932379	0.000000	-1.657718	0.000000	0.000000	0.000000	-0.282209	0.129203	-0.768114	0.000000	0.000000	4.000000	24.000000	0.000000
14691.144079	-0.067786	0.595288	0.076087	83.740288	133.985107	168.670258	3.804360	0.000000	-1.610684	0.000000	0.000000	0.000000	-0.282209	0.129203	-0.768114	0.000000	0.000000	4.000000	24.000000	0.000000
14691.147412	-0.068783	0.595729	0.073651	83.740288	133.985107	168.670258	3.804360	0.000000	-1.610684	0.000000	0.000000	0.000000	-0.299017	0.132359	-0.730729	0.000000	0.000000	4.000000	24.000000	0.000000
14691.150746	-0.068783	0.595729	0.073651	83.740288	133.985107	168.670258	3.804360	0.000000	-1.610684	0.000000	0.000000	0.000000	-0.299017	0.132359	-0.730729	0.000000	0.000000	4.000000	24.000000	0.000000
14691.154079	-0.068783	0.595729	0.073651	83.605270	132.920975	167.822418	3.682572	0.000000	-1.560847	0.000000	0.000000	0.000000	-0.299017	0.132359	-0.730729	0.000000	0.000000	4.000000	24.000000	0.000000
14691.157412	-0.069792	0.596162	0.071393	83.605270	132.920975	167.822418	3.682572	0.000000	-1.560847	0.000000	0.000000	0.000000	-0.302691	0.130134	-0.677494	0.000000	0.000000	4.000000	24.000000	0.000000
14691.160746	-0.069792	0.596162	0.071393	83.605270	132.920975	167.822418	3.682572	0.000000	-1.560847	0.000000	0.000000	0.000000	-0.302691	0.130134	-0.677494	0.000000	0.000000	4.000000	24.000000	0.000000
14691.164079	-0.069792	0.596162	0.071393	83.457047	131.734573	166.731369	3.569656	0.000000	-1.510399	0.000000	0.000000	0.000000	-0.302691	0.130134	-0.677494	0.000000	0.000000	4.000000	24.000000	0.000000
14691.167412	-0.070810	0.596580	0.069275	83.457047	131.734573	166.731369	3.569656	0.000000	-1.510399	0.000000	0.000000	0.000000	-0.305252	0.125384	-0.635503	0.000000	0.000000	4.000000	24.000000	0.000000
14691.170746	-0.070810	0.596580	0.069275	83.457047	131.734573	166.731369	3.569656	0.000000	-1.510399	0.000000	0.000000	0.000000	-0.305252	0.125384	-0.635503	0.000000	0.000000	4.000000	24.000000	0.000000
14691.174079	-0.070810	0.596580	0.069275	83.315308	130.544098	165.475327	3.463739	0.000000	-1.459523	0.000000	0.000000	0.000000	-0.305252	0.125384	-0.635503	0.000000	0.000000	4.000000	24.000000	0.000000
14691.177412	-0.071935	0.597013	0.067276	83.315308	130.544098	165.475327	3.463739	0.000000	-1.459523	0.000000	0.000000	0.000000	-0.337714	0.129693	-0.599699	0.000000	0.000000	4.000000	24.000000	0.000000
14691.180746	-0.071935	0.597013	0.067276	83.315308	130.544098	165.475327	3.463739	0.000000	-1.459523	0.000000	0.000000	0.000000	-0.337714	0.129693	-0.599699	0.000000	0.000000	4.000000	24.000000	0.000000
14691.184079	-0.071935	0.597013	0.067276	83.183762	129.424149	164.324295	3.363789	0.000000	-1.403237	0.000000	0.000000	0.000000	-0.337714	0.129693	-0.599699	0.000000	0.000000	4.000000	24.000000	0.000000
14691.187412	-0.073145	0.597432	0.065407	83.183762	129.424149	164.324295	3.363789	0.000000	-1.403237	0.000000	0.000000	0.000000	-0.363049	0.125665	-0.560627	0.000000	0.000000	4.000000	24.000000	0.000000
14691.190746	-0.073145	0.597432	0.065407	83.183762	129.424149	164.324295	3.363789	0.000000	-1.403237	0.000000	0.000000	0.000000	-0.363049	0.125665	-0.560627	0.000000	0.000000	4.000000	24.000000	0.000000
14691.194079	-0.073145	0.597432	0.065407	83.067833	128.459869	163.336685	3.270351	0.000000	-1.342729	0.000000	0.000000	0.000000	-0.363049	0.125665	-0.560627	0.000000	0.000000	4.000000	24.000000	0.000000
14691.197412	-0.074463	0.597819	0.063650	83.067833	128.459869	163.336685	3.270351	0.000000	-1.342729	0.000000	0.000000	0.000000	-0.395283	0.116101	-0.527253	0.000000	0.000000	4.000000	24.000000	0.000000
14691.200746	-0.074463	0.597819	0.063650	83.067833	128.459869	163.336685	3.270351	0.000000	-1.342729	0.000000	0.000000	0.000000	-0.395283	0.116101	-0.527253	0.000000	0.000000	4.000000	24.000000	0.000000
14691.204079	-0.074463	0.597819	0.063650	82.954102	127.454147	162.319931	3.182476	0.000000	-1.276849	0.000000	0.000000	0.000000	-0.395283	0.116101	-0.527253	0.000000	0.000000	4.000000	24.000000	0.000000
14691.207412	-0.075936	0.598204	0.061988	82.954102	127.454147	162.319931	3.182476	0.000000	-1.276849	0.000000	0.000000	0.000000	-0.442027	0.115500	-0.498431	0.000000	0.000000	4.000000	24.000000	0.000000
14691.210746	-0.075936	0.598204	0.061988	82.954102	127.454147	162.319931	3.182476	0.000000	-1.276849	0.000000	0.000000	0.000000	-0.442027	0.115500	-0.498431	0.000000	0.000000	4.000000	24.000000	0.000000
14691.214079	-0.075936	0.598204	0.061988	82.838448	126.385818	161.211319	3.099404	0.000000	-1.203178	0.000000	0.000000	0.000000	-0.442027	0.115500	-0.498431	0.000000	0.000000	4.000000	24.000000	0.000000
14691.217412	-0.077494	0.598607	0.060448	82.838448	126.385818	161.211319	3.099404	0.000000	-1.203178	0.000000	0.000000	0.000000	-0.467288	0.121001	-0.461983	0.000000	0.000000	4.000000	24.000000	0.000000
14691.220746	-0.077494	0.598607	0.060448	82.838448	126.385818	161.211319	3.099404	0.000000	-1.203178	0.000000	0.000000	0.000000	-0.467288	0.121001	-0.461983	0.000000	0.000000	4.000000	24.000000	0.000000
14691.224079	-0.077494	0.598607	0.060448	82.700989	125.086365	159.801697	3.022407	0.000000	-1.125296	0.000000	0.000000	0.000000	-0.467288	0.121001	-0.461983	0.000000	0.000000	4.000000	24.000000	0.000000
14691.227412	-0.079086	0.598981	0.059029	82.700989	125.086365	159.801697	3.022407	0.000000	-1.125296	0.000000	0.000000	0.000000	-0.477718	0.112314	-0.425734	0.000000	0.000000	4.000000	24.000000	0.000000
14691.230746	-0.079086	0.598981	0.059029	82.700989	125.086365	159.801697	3.022407	0.000000	-1.125296	0.000000	0.000000	0.000000	-0.477718	0.112314	-0.425734	0.000000	0.000000	4.000000	24.000000	0.000000
14691.234079	-0.079086	0.598981	0.059029	82.527298	123.518768	158.165894	2.951451	0.000000	-1.045677	0.000000	0.000000	0.000000	-0.477718	0.112314	-0.425734	0.000000	0.000000	4.000000	24.000000	0.000000
14691.237412	-0.080687	0.599337	0.057712	82.527298	123.518768	158.165894	2.951451	0.000000	-1.045677	0.000000	0.000000	0.000000	-0.480083	0.106587	-0.395253	0.000000	0.000000	4.000000	24.000000	0.000000
14691.240746	-0.080687	0.599337	0.057712	82.527298	123.518768	158.165894	2.951451	0.000000	-1.045677	0.000000	0.000000	0.000000	-0.480083	0.106587	-0.395253	0.000000	0.000000	4.000000	24.000000	0.000000
14691.244079	-0.080687	0.599337	0.057712	82.341911	121.882271	156.481186	2.885575	0.000000	-0.965663	0.000000	0.000000	0.000000	-0.480083	0.106587	-0.395253	0.000000	0.000000	4.000000	24.000000	0.000000
14691.247412	-0.082302	0.599684	0.056534	82.341911	121.882271	156.481186	2.885575	0.000000	-0.965663	0.000000	0.000000	0.000000	-0.484629	0.104256	-0.353209	0.000000	0.000000	4.000000	24.000000	0.000000
14691.250746	-0.082302	0.599684	0.056534	82.341911	121.882271	156.481186	2.885575	0.000000	-0.965663	0.000000	0.000000	0.000000	-0.484629	0.104256	-0.353209	0.000000	0.000000	4.000000	24.000000	0.000000
14691.254079	-0.082302	0.599684	0.056534	82.169243	120.428024	155.034210	2.826707	0.000000	-0.884891	0.000000	0.000000	0.000000	-0.484629	0.104256	-0.353209	0.000000	0.000000	4.000000	24.000000	0.000000
14691.257412	-0.083936	0.599996	0.055505	82.169243	120.428024	155.034210	2.826707	0.000000	-0.884891	0.000000	0.000000	0.000000	-0.490011	0.093611	-0.308828	0.000000	0.000000	4.000000	24.000000	0.000000
14691.260746	-0.083936	0.599996	0.055505	82.169243	120.428024	155.034210	2.826707	0.000000	-0.884891	0.000000	0.000000	0.000000	-0.490011	0.093611	-0.308828	0.000000	0.000000	4.000000	24.000000	0.000000
14691.264079	-0.083936	0.599996	0.055505	82.044090	119.309296	153.911880	2.775236	0.000000	-0.803223	0.000000	0.000000	0.000000	-0.490011	0.093611	-0.308828	0.000000	0.000000	4.000000	24.000000	0.000000
14691.267412	-0.085528	0.600300	0.054562	82.044090	119.309296	153.911880	2.775236	0.000000	-0.803223	0.000000	0.000000	0.000000	-0.477826	0.091134	-0.282741	0.000000	0.000000	4.000000	24.000000	0.000000
14691.270746	-0.085528	0.600300	0.054562	82.044090	119.309296	153.911880	2.775236	0.000000	-0.803223	0.000000	0.000000	0.000000	-0.477826	0.091134	-0.282741	0.000000	0.000000	4.000000	24.000000	0.000000
14691.274079	-0.085528	0.600300	0.054562	81.993248	118.689316	153.126724	2.728112	0.000000	-0.723585	0.000000	0.000000	0.000000	-0.477826	0.091134	-0.282741	0.000000	0.000000	4.000000	24.000000	0.000000
14691.277412	-0.087111	0.600559	0.053734	81.993248	118.689316	153.126724	2.728112	0.000000	-0.723585	0.000000	0.000000	0.000000	-0.474826	0.077647	-0.248522	0.000000	0.000000	4.000000	24.000000	0.000000
14691.280746	-0.087111	0.600559	0.053734	81.993248	118.689316	153.126724	2.728112	0.000000	-0.723585	0.000000	0.000000	0.000000	-0.474826	0.077647	-0.248522	0.000000	0.000000	4.000000	24.000000	0.000000
14691.284079	-0.087111	0.600559	0.053734	81.994843	118.420975	152.706558	2.686692	0.000000	-0.644447	0.000000	0.000000	0.000000	-0.474826	0.077647	-0.248522	0.000000	0.000000	4.000000	24.000000	0.000000
14691.287412	-0.088682	0.600830	0.053004	81.994843	118.420975	152.706558	2.686692	0.000000	-0.644447	0.000000	0.000000	0.000000	-0.471397	0.081268	-0.218872	0.000000	0.000000	4.000000	24.000000	0.000000
14691.290746	-0.088682	0.600830	0.053004	81.994843	118.420975	152.706558	2.686692	0.000000	-0.644447	0.000000	0.000000	0.000000	-0.471397	0.081268	-0.218872	0.000000	0.000000	4.000000	24.000000	0.000000
14691.294079	-0.088682	0.600830	0.053004	81.999580	118.171562	152.464447	2.650213	0.000000	-0.565881	0.000000	0.000000	0.000000	-0.471397	0.081268	-0.218872	0.000000	0.000000	4.000000	24.000000	0.000000
14691.297412	-0.090266	0.601065	0.052362	81.999580	118.171562	152.464447	2.650213	0.000000	-0.565881	0.000000	0.000000	0.000000	-0.475142	0.070603	-0.192733	0.000000	0.000000	4.000000	24.000000	0.000000
14691.300746	-0.090266	0.601065	0.052362	81.999580	118.171562	152.464447	2.650213	0.000000	-0.565881	0.000000	0.000000	0.000000	-0.475142	0.070603	-0.192733	0.000000	0.000000	4.000000	24.000000	0.000000
14691.304079	-0.090266	0.601065	0.052362	81.998207	117.946785	152.258636	2.618091	0.000000	-0.486690	0.000000	0.000000	0.000000	-0.475142	0.070603	-0.192733	0.000000	0.000000	4.000000	24.000000	0.000000
14691.307412	-0.091835	0.601274	0.051788	81.998207	117.946785	152.258636	2.618091	0.000000	-0.486690	0.000000	0.000000	0.000000	-0.470661	0.062684	-0.172209	0.000000	0.000000	4.000000	24.000000	0.000000
14691.310746	-0.091835	0.601274	0.051788	81.998207	117.946785	152.258636	2.618091	0.000000	-0.486690	0.000000	0.000000	0.000000	-0.470661	0.062684	-0.172209	0.000000	0.000000	4.000000	24.000000	0.000000
14691.314079	-0.091835	0.601274	0.051788	81.934380	118.152206	152.450607	2.589390	0.000000	-0.408247	0.000000	0.000000	0.000000	-0.470661	0.062684	-0.172209	0.000000	0.000000	4.000000	24.000000	0.000000
14691.317412	-0.093387	0.601437	0.051267	81.934380	118.152206	152.450607	2.589390	0.000000	-0.408247	0.000000	0.000000	0.000000	-0.465557	0.048881	-0.156218	0.000000	0.000000	4.000000	24.000000	0.000000
14691.320746	-0.093387	0.601437	0.051267	81.934380	118.152206	152.450607	2.589390	0.000000	-0.408247	0.000000	0.000000	0.000000	-0.465557	0.048881	-0.156218	0.000000	0.000000	4.000000	24.000000	0.000000
14691.324079	-0.093387	0.601437	0.051267	81.714828	119.356735	153.494934	2.563353	0.000000	-0.330654	0.000000	0.000000	0.000000	-0.465557	0.048881	-0.156218	0.000000	0.000000	4.000000	24.000000	0.000000
14691.327412	-0.094858	0.601561	0.050725	81.714828	119.356735	153.494934	2.563353	0.000000	-0.330654	0.000000	0.000000	0.000000	-0.441435	0.037109	-0.162767	0.000000	0.000000	4.000000	24.000000	0.000000
14691.330746	-0.094858	0.601561	0.050725	81.714828	119.356735	153.494934	2.563353	0.000000	-0.330654	0.000000	0.000000	0.000000	-0.441435	0.037109	-0.162767	0.000000	0.000000	4.000000	24.000000	0.000000
14691.334079	-0.094858	0.601561	0.050725	81.342537	121.458115	155.410141	2.536225	0.000000	-0.257081	0.000000	0.000000	0.000000	-0.441435	0.037109	-0.162767	0.000000	0.000000	4.000000	24.000000	0.000000
14691.337412	-0.096271	0.601626	0.050141	81.342537	121.458115	155.410141	2.536225	0.000000	-0.257081	0.000000	0.000000	0.000000	-0.423648	0.019469	-0.175059	0.000000	0.000000	4.000000	24.000000	0.000000
14691.340746	-0.096271	0.601626	0.050141	81.342537	121.458115	155.410141	2.536225	0.000000	-0.257081	0.000000	0.000000	0.000000	-0.423648	0.019469	-0.175059	0.000000	0.000000	4.000000	24.000000	0.000000
14691.344079	-0.096271	0.601626	0.050141	80.922401	123.706459	157.652573	2.507049	0.000000	-0.186473	0.000000	0.000000	0.000000	-0.423648	0.019469	-0.175059	0.000000	0.000000	4.000000	24.000000	0.000000
14691.347412	-0.097633	0.601662	0.049570	80.922401	123.706459	157.652573	2.507049	0.000000	-0.186473	0.000000	0.000000	0.000000	-0.408883	0.010928	-0.171149	0.000000	0.000000	4.000000	24.000000	0.000000
14691.350746	-0.097633	0.601662	0.049570	80.922401	123.706459	157.652573	2.507049	0.000000	-0.186473	0.000000	0.000000	0.000000	-0.408883	0.010928	-0.171149	0.000000	0.000000	4.000000	24.000000	0.000000
14691.354079	-0.098799	0.601679	0.049019	80.555794	125.488815	159.485855	2.478524	0.000000	-0.118326	0.000000	0.000000	0.000000	-0.349583	0.005038	-0.165574	0.000000	0.000000	4.000000	24.000000	0.000000
14691.357412	-0.098799	0.601679	0.049019	80.555794	125.488815	159.485855	2.478524	0.000000	-0.118326	0.000000	0.000000	0.000000	-0.349583	0.005038	-0.165574	0.000000	0.000000	4.000000	24.000000	0.000000
14691.360746	-0.098799	0.601679	0.049019	80.555794	125.488815	159.485855	2.478524	0.000000	-0.118326	0.000000	0.000000	0.000000	-0.349583	0.005038	-0.165574	0.000000	0.000000	4.000000	24.000000	0.000000
14691.364079	-0.098799	0.601679	0.049019	80.125923	127.344452	161.361572	2.450928	0.000000	-0.060062	0.000000	0.000000	0.000000	-0.349583	0.005038	-0.165574	0.000000	0.000000	4.000000	24.000000	0.000000
14691.367412	-0.100158	0.601682	0.048322	80.125923	127.344452	161.361572	2.450928	0.000000	-0.060062	0.000000	0.000000	0.000000	-0.407842	0.001020	-0.209075	0.000000	0.000000	4.000000	24.000000	0.000000
14691.370746	-0.100158	0.601682	0.048322	80.125923	127.344452	161.361572	2.450928	0.000000	-0.060062	0.000000	0.000000	0.000000	-0.407842	0.001020	-0.209075	0.000000	0.000000	4.000000	24.000000	0.000000
14691.374079	-0.100158	0.601682	0.048322	79.758560	128.761673	162.826965	2.416082	0.000000	0.007911	0.000000	0.000000	0.000000	-0.407842	0.001020	-0.209075	0.000000	0.000000	4.000000	24.000000	0.000000
14691.377412	-0.101303	0.601672	0.047560	79.758560	128.761673	162.826965	2.416082	0.000000	0.007911	0.000000	0.000000	0.000000	-0.343377	-0.003038	-0.228501	0.000000	0.000000	4.000000	24.000000	0.000000
14691.380746	-0.101303	0.601672	0.047560	79.758560	128.761673	162.826965	2.416082	0.000000	0.007911	0.000000	0.000000	0.000000	-0.343377	-0.003038	-0.228501	0.000000	0.000000	4.000000	24.000000	0.000000
14691.384079	-0.101303	0.601672	0.047560	79.411728	130.005325	164.113358	2.377999	0.000000	0.065141	0.000000	0.000000	0.000000	-0.343377	-0.003038	-0.228501	0.000000	0.000000	4.000000	24.000000	0.000000
14691.387412	-0.102400	0.601648	0.046701	79.411728	130.005325	164.113358	2.377999	0.000000	0.065141	0.000000	0.000000	0.000000	-0.329178	-0.007158	-0.257721	0.000000	0.000000	4.000000	24.000000	0.000000
14691.390746	-0.102400	0.601648	0.046701	79.411728	130.005325	164.113358	2.377999	0.000000	0.065141	0.000000	0.000000	0.000000	-0.329178	-0.007158	-0.257721	0.000000	0.000000	4.000000	24.000000	0.000000
14691.394079	-0.102400	0.601648	0.046701	79.098969	131.062363	165.110779	2.335046	0.000000	0.120004	0.000000	0.000000	0.000000	-0.329178	-0.007158	-0.257721	0.000000	0.000000	4.000000	24.000000	0.000000
14691.397412	-0.103472	0.601639	0.045732	79.098969	131.062363	165.110779	2.335046	0.000000	0.120004	0.000000	0.000000	0.000000	-0.321473	-0.002880	-0.290683	0.000000	0.000000	4.000000	24.000000	0.000000
14691.400746	-0.103472	0.601639	0.045732	79.098969	131.062363	165.110779	2.335046	0.000000	0.120004	0.000000	0.000000	0.000000	-0.321473	-0.002880	-0.290683	0.000000	0.000000	4.000000	24.000000	0.000000
14691.404079	-0.103472	0.601639	0.045732	78.823349	131.977707	165.888672	2.286598	0.000000	0.173583	0.000000	0.000000	0.000000	-0.321473	-0.002880	-0.290683	0.000000	0.000000	4.000000	24.000000	0.000000
14691.407412	-0.104539	0.601595	0.044641	78.823349	131.977707	165.888672	2.286598	0.000000	0.173583	0.000000	0.000000	0.000000	-0.320194	-0.013002	-0.327395	0.000000	0.000000	4.000000	24.000000	0.000000
14691.410746	-0.104539	0.601595	0.044641	78.823349	131.977707	165.888672	2.286598	0.000000	0.173583	0.000000	0.000000	0.000000	-0.320194	-0.013002	-0.327395	0.000000	0.000000	4.000000	24.000000	0.000000
14691.414079	-0.104539	0.601595	0.044641	78.606430	132.631531	166.507965	2.232033	0.000000	0.226948	0.000000	0.000000	0.000000	-0.320194	-0.013002	-0.327395	0.000000	0.000000	4.000000	24.000000	0.000000
14691.417412	-0.105617	0.601540	0.043503	78.606430	132.631531	166.507965	2.232033	0.000000	0.226948	0.000000	0.000000	0.000000	-0.323445	-0.016518	-0.341202	0.000000	0.000000	4.000000	24.000000	0.000000
14691.420746	-0.105617	0.601540	0.043503	78.606430	132.631531	166.507965	2.232033	0.000000	0.226948	0.000000	0.000000	0.000000	-0.323445	-0.016518	-0.341202	0.000000	0.000000	4.000000	24.000000	0.000000
14691.424079	-0.105617	0.601540	0.043503	78.508514	132.822281	166.748077	2.175165	0.000000	0.280856	0.000000	0.000000	0.000000	-0.323445	-0.016518	-0.341202	0.000000	0.000000	4.000000	24.000000	0.000000
14691.427412	-0.106663	0.601465	0.042353	78.508514	132.822281	166.748077	2.175165	0.000000	0.280856	0.000000	0.000000	0.000000	-0.313794	-0.022628	-0.345117	0.000000	0.000000	4.000000	24.000000	0.000000
14691.430746	-0.106663	0.601465	0.042353	78.508514	132.822281	166.748077	2.175165	0.000000	0.280856	0.000000	0.000000	0.000000	-0.313794	-0.022628	-0.345117	0.000000	0.000000	4.000000	24.000000	0.000000
14691.434079	-0.106663	0.601465	0.042353	78.582184	132.480545	166.483414	2.117646	0.000000	0.333155	0.000000	0.000000	0.000000	-0.313794	-0.022628	-0.345117	0.000000	0.000000	4.000000	24.000000	0.000000
14691.437412	-0.107655	0.601341	0.041202	78.582184	132.480545	166.483414	2.117646	0.000000	0.333155	0.000000	0.000000	0.000000	-0.297556	-0.037050	-0.345150	0.000000	0.000000	4.000000	24.000000	0.000000
14691.440746	-0.107655	0.601341	0.041202	78.582184	132.480545	166.483414	2.117646	0.000000	0.333155	0.000000	0.000000	0.000000	-0.297556	-0.037050	-0.345150	0.000000	0.000000	4.000000	24.000000	0.000000
14691.444079	-0.107655	0.601341	0.041202	78.793350	131.714050	165.754562	2.060121	0.000000	0.382748	0.000000	0.000000	0.000000	-0.297556	-0.037050	-0.345150	0.000000	0.000000	4.000000	24.000000	0.000000
14691.447412	-0.108579	0.601228	0.040103	78.793350	131.714050	165.754562	2.060121	0.000000	0.382748	0.000000	0.000000	0.000000	-0.277321	-0.033911	-0.329782	0.000000	0.000000	4.000000	24.000000	0.000000
14691.450746	-0.108579	0.601228	0.040103	78.793350	131.714050	165.754562	2.060121	0.000000	0.382748	0.000000	0.000000	0.000000	-0.277321	-0.033911	-0.329782	0.000000	0.000000	4.000000	24.000000	0.000000
14691.454079	-0.108579	0.601228	0.040103	79.063232	130.740616	164.734650	2.005157	0.000000	0.428968	0.000000	0.000000	0.000000	-0.277321	-0.033911	-0.329782	0.000000	0.000000	4.000000	24.000000	0.000000
14691.457412	-0.109381	0.601040	0.039028	79.063232	130.740616	164.734650	2.005157	0.000000	0.428968	0.000000	0.000000	0.000000	-0.240640	-0.056605	-0.322653	0.000000	0.000000	4.000000	24.000000	0.000000
14691.460746	-0.109381	0.601040	0.039028	79.063232	130.740616	164.734650	2.005157	0.000000	0.428968	0.000000	0.000000	0.000000	-0.240640	-0.056605	-0.322653	0.000000	0.000000	4.000000	24.000000	0.000000
14691.464079	-0.109381	0.601040	0.039028	79.337250	129.711975	163.668335	1.951382	0.000000	0.469074	0.000000	0.000000	0.000000	-0.240640	-0.056605	-0.322653	0.000000	0.000000	4.000000	24.000000	0.000000
14691.467412	-0.110087	0.600823	0.037979	79.337250	129.711975	163.668335	1.951382	0.000000	0.469074	0.000000	0.000000	0.000000	-0.211742	-0.065032	-0.314649	0.000000	0.000000	4.000000	24.000000	0.000000
14691.470746	-0.110087	0.600823	0.037979	79.337250	129.711975	163.668335	1.951382	0.000000	0.469074	0.000000	0.000000	0.000000	-0.211742	-0.065032	-0.314649	0.000000	0.000000	4.000000	24.000000	0.000000
14691.474079	-0.110087	0.600823	0.037979	79.595436	128.700485	162.720154	1.898940	0.000000	0.504364	0.000000	0.000000	0.000000	-0.211742	-0.065032	-0.314649	0.000000	0.000000	4.000000	24.000000	0.000000
14691.477412	-0.110724	0.600536	0.036854	79.595436	128.700485	162.720154	1.898940	0.000000	0.504364	0.000000	0.000000	0.000000	-0.190916	-0.085911	-0.337307	0.000000	0.000000	4.000000	24.000000	0.000000
14691.480746	-0.110724	0.600536	0.036854	79.595436	128.700485	162.720154	1.898940	0.000000	0.504364	0.000000	0.000000	0.000000	-0.190916	-0.085911	-0.337307	0.000000	0.000000	4.000000	24.000000	0.000000
14691.484079	-0.110724	0.600536	0.036854	79.830780	127.742531	161.860245	1.842723	0.000000	0.536184	0.000000	0.000000	0.000000	-0.190916	-0.085911	-0.337307	0.000000	0.000000	4.000000	24.000000	0.000000
14691.487412	-0.111286	0.600250	0.035744	79.830780	127.742531	161.860245	1.842723	0.000000	0.536184	0.000000	0.000000	0.000000	-0.168740	-0.085976	-0.333039	0.000000	0.000000	4.000000	24.000000	0.000000
14691.490746	-0.111286	0.600250	0.035744	79.830780	127.742531	161.860245	1.842723	0.000000	0.536184	0.000000	0.000000	0.000000	-0.168740	-0.085976	-0.333039	0.000000	0.000000	4.000000	24.000000	0.000000
14691.494079	-0.111286	0.600250	0.035744	80.034630	126.872856	161.084641	1.787216	0.000000	0.564307	0.000000	0.000000	0.000000	-0.168740	-0.085976	-0.333039	0.000000	0.000000	4.000000	24.000000	0.000000
14691.497412	-0.111847	0.599936	0.034640	80.034630	126.872856	161.084641	1.787216	0.000000	0.564307	0.000000	0.000000	0.000000	-0.168237	-0.094302	-0.331190	0.000000	0.000000	4.000000	24.000000	0.000000
14691.500746	-0.111847	0.599936	0.034640	80.034630	126.872856	161.084641	1.787216	0.000000	0.564307	0.000000	0.000000	0.000000	-0.168237	-0.094302	-0.331190	0.000000	0.000000	4.000000	24.000000	0.000000
14691.504079	-0.111847	0.599936	0.034640	80.203934	126.100731	160.373962	1.732018	0.000000	0.592347	0.000000	0.000000	0.000000	-0.168237	-0.094302	-0.331190	0.000000	0.000000	4.000000	24.000000	0.000000
14691.507412	-0.112397	0.599582	0.033504	80.203934	126.100731	160.373962	1.732018	0.000000	0.592347	0.000000	0.000000	0.000000	-0.165099	-0.105922	-0.340886	0.000000	0.000000	4.000000	24.000000	0.000000
14691.510746	-0.112397	0.599582	0.033504	80.203934	126.100731	160.373962	1.732018	0.000000	0.592347	0.000000	0.000000	0.000000	-0.165099	-0.105922	-0.340886	0.000000	0.000000	4.000000	24.000000	0.000000
14691.514079	-0.112397	0.599582	0.033504	80.338142	125.462418	159.744659	1.675203	0.000000	0.619863	0.000000	0.000000	0.000000	-0.165099	-0.105922	-0.340886	0.000000	0.000000	4.000000	24.000000	0.000000
14691.517412	-0.112940	0.599224	0.032456	80.338142	125.462418	159.744659	1.675203	0.000000	0.619863	0.000000	0.000000	0.000000	-0.162914	-0.107475	-0.314403	0.000000	0.000000	4.000000	24.000000	0.000000
14691.520746	-0.112940	0.599224	0.032456	80.338142	125.462418	159.744659	1.675203	0.000000	0.619863	0.000000	0.000000	0.000000	-0.162914	-0.107475	-0.314403	0.000000	0.000000	4.000000	24.000000	0.000000
14691.524079	-0.112940	0.599224	0.032456	80.431786	124.981483	159.260880	1.622803	0.000000	0.647016	0.000000	0.000000	0.000000	-0.162914	-0.107475	-0.314403	0.000000	0.000000	4.000000	24.000000	0.000000
14691.527412	-0.113455	0.598819	0.031404	80.431786	124.981483	159.260880	1.622803	0.000000	0.647016	0.000000	0.000000	0.000000	-0.154460	-0.121444	-0.315598	0.000000	0.000000	4.000000	24.000000	0.000000
14691.530746	-0.113455	0.598819	0.031404	80.431786	124.981483	159.260880	1.622803	0.000000	0.647016	0.000000	0.000000	0.000000	-0.154460	-0.121444	-0.315598	0.000000	0.000000	4.000000	24.000000	0.000000
14691.534079	-0.113455	0.598819	0.031404	80.489586	124.680161	159.011353	1.570203	0.000000	0.672759	0.000000	0.000000	0.000000	-0.154460	-0.121444	-0.315598	0.000000	0.000000	4.000000	24.000000	0.000000
14691.537412	-0.113917	0.598410	0.030451	80.489586	124.680161	159.011353	1.570203	0.000000	0.672759	0.000000	0.000000	0.000000	-0.138627	-0.122875	-0.285816	0.000000	0.000000	4.000000	24.000000	0.000000
14691.540746	-0.113917	0.598410	0.030451	80.489586	124.680161	159.011353	1.570203	0.000000	0.672759	0.000000	0.000000	0.000000	-0.138627	-0.122875	-0.285816	0.000000	0.000000	4.000000	24.000000	0.000000
14691.544079	-0.113917	0.598410	0.030451	80.504166	124.559784	158.966919	1.522567	0.000000	0.695864	0.000000	0.000000	0.000000	-0.138627	-0.122875	-0.285816	0.000000	0.000000	4.000000	24.000000	0.000000
14691.547412	-0.114341	0.597984	0.029554	80.504166	124.559784	158.966919	1.522567	0.000000	0.695864	0.000000	0.000000	0.000000	-0.127244	-0.127619	-0.269140	0.000000	0.000000	4.000000	24.000000	0.000000
14691.550746	-0.114341	0.597984	0.029554	80.504166	124.559784	158.966919	1.522567	0.000000	0.695864	0.000000	0.000000	0.000000	-0.127244	-0.127619	-0.269140	0.000000	0.000000	4.000000	24.000000	0.000000
14691.554079	-0.114341	0.597984	0.029554	80.471809	124.573608	159.056625	1.477710	0.000000	0.717071	0.000000	0.000000	0.000000	-0.127244	-0.127619	-0.269140	0.000000	0.000000	4.000000	24.000000	0.000000
14691.557412	-0.114719	0.597532	0.028674	80.471809	124.573608	159.056625	1.477710	0.000000	0.717071	0.000000	0.000000	0.000000	-0.113260	-0.135681	-0.263989	0.000000	0.000000	4.000000	24.000000	0.000000
14691.560746	-0.114719	0.597532	0.028674	80.471809	124.573608	159.056625	1.477710	0.000000	0.717071	0.000000	0.000000	0.000000	-0.113260	-0.135681	-0.263989	0.000000	0.000000	4.000000	24.000000	0.000000
14691.564079	-0.114719	0.597532	0.028674	80.405479	124.708015	159.248352	1.433712	0.000000	0.735948	0.000000	0.000000	0.000000	-0.113260	-0.135681	-0.263989	0.000000	0.000000	4.000000	24.000000	0.000000
14691.567412	-0.115048	0.597080	0.027804	80.405479	124.708015	159.248352	1.433712	0.000000	0.735948	0.000000	0.000000	0.000000	-0.098823	-0.135513	-0.261060	0.000000	0.000000	4.000000	24.000000	0.000000
14691.570746	-0.115048	0.597080	0.027804	80.405479	124.708015	159.248352	1.433712	0.000000	0.735948	0.000000	0.000000	0.000000	-0.098823	-0.135513	-0.261060	0.000000	0.000000	4.000000	24.000000	0.000000
14691.574079	-0.115048	0.597080	0.027804	80.331673	124.847824	159.426224	1.390202	0.000000	0.752419	0.000000	0.000000	0.000000	-0.098823	-0.135513	-0.261060	0.000000	0.000000	4.000000	24.000000	0.000000
14691.577412	-0.115332	0.596602	0.026951	80.331673	124.847824	159.426224	1.390202	0.000000	0.752419	0.000000	0.000000	0.000000	-0.084988	-0.143544	-0.255877	0.000000	0.000000	4.000000	24.000000	0.000000
14691.580746	-0.115332	0.596602	0.026951	80.331673	124.847824	159.426224	1.390202	0.000000	0.752419	0.000000	0.000000	0.000000	-0.084988	-0.143544	-0.255877	0.000000	0.000000	4.000000	24.000000	0.000000
14691.584079	-0.115332	0.596602	0.026951	80.262794	124.941345	159.465149	1.347556	0.000000	0.766583	0.000000	0.000000	0.000000	-0.084988	-0.143544	-0.255877	0.000000	0.000000	4.000000	24.000000	0.000000
14691.587412	-0.115332	0.596602	0.026951	80.262794	124.941345	159.465149	1.347556	0.000000	0.766583	0.000000	0.000000	0.000000	-0.084988	-0.143544	-0.255877	0.000000	0.000000	4.000000	24.000000	0.000000
14691.590746	-0.115543	0.596151	0.026106	80.262794	124.941345	159.465149	1.347556	0.000000	0.766583	0.000000	0.000000	0.000000	-0.063288	-0.135197	-0.253478	0.000000	0.000000	4.000000	24.000000	0.000000
14691.594079	-0.115543	0.596151	0.026106	80.220284	124.950226	159.364975	1.347556	0.000000	0.766583	0.000000	0.000000	0.000000	-0.063288	-0.135197	-0.253478	0.000000	0.000000	4.000000	24.000000	0.000000
14691.597412	-0.115706	0.595701	0.025271	80.220284	124.950226	159.364975	1.347556	0.000000	0.766583	0.000000	0.000000	0.000000	-0.049092	-0.135037	-0.250467	0.000000	0.000000	4.000000	24.000000	0.000000
14691.600746	-0.115706	0.595701	0.025271	80.220284	124.950226	159.364975	1.347556	0.000000	0.766583	0.000000	0.000000	0.000000	-0.049092	-0.135037	-0.250467	0.000000	0.000000	4.000000	24.000000	0.000000
14691.604079	-0.115706	0.595701	0.025271	80.229553	124.762314	159.193756	1.263566	0.000000	0.785313	0.000000	0.000000	0.000000	-0.049092	-0.135037	-0.250467	0.000000	0.000000	4.000000	24.000000	0.000000
14691.607412	-0.115706	0.595701	0.025271	80.229553	124.762314	159.193756	1.263566	0.000000	0.785313	0.000000	0.000000	0.000000	-0.049092	-0.135037	-0.250467	0.000000	0.000000	4.000000	24.000000	0.000000
14691.610746	-0.115825	0.595224	0.024454	80.229553	124.762314	159.193756	1.263566	0.000000	0.785313	0.000000	0.000000	0.000000	-0.035498	-0.143002	-0.245241	0.000000	0.000000	4.000000	24.000000	0.000000
14691.614079	-0.115825	0.595224	0.024454	80.284119	124.431091	158.921539	1.263566	0.000000	0.785313	0.000000	0.000000	0.000000	-0.035498	-0.143002	-0.245241	0.000000	0.000000	4.000000	24.000000	0.000000
14691.617412	-0.115942	0.594748	0.023635	80.284119	124.431091	158.921539	1.263566	0.000000	0.785313	0.000000	0.000000	0.000000	-0.035137	-0.142826	-0.245522	0.000000	0.000000	4.000000	24.000000	0.000000
14691.620746	-0.115942	0.594748	0.023635	80.284119	124.431091	158.921539	1.263566	0.000000	0.785313	0.000000	0.000000	0.000000	-0.035137	-0.142826	-0.245522	0.000000	0.000000	4.000000	24.000000	0.000000
14691.624079	-0.115942	0.594748	0.023635	80.360245	124.089882	158.618561	1.181772	0.000000	0.797086	0.000000	0.000000	0.000000	-0.035137	-0.142826	-0.245522	0.000000	0.000000	4.000000	24.000000	0.000000
14691.627412	-0.115942	0.594748	0.023635	80.360245	124.089882	158.618561	1.181772	0.000000	0.797086	0.000000	0.000000	0.000000	-0.035137	-0.142826	-0.245522	0.000000	0.000000	4.000000	24.000000	0.000000
14691.630746	-0.116040	0.594265	0.022845	80.360245	124.089882	158.618561	1.181772	0.000000	0.797086	0.000000	0.000000	0.000000	-0.029611	-0.145046	-0.237245	0.000000	0.000000	4.000000	24.000000	0.000000
14691.634079	-0.116040	0.594265	0.022845	80.441116	123.725082	158.297867	1.181772	0.000000	0.797086	0.000000	0.000000	0.000000	-0.029611	-0.145046	-0.237245	0.000000	0.000000	4.000000	24.000000	0.000000
14691.637412	-0.116066	0.593763	0.022054	80.441116	123.725082	158.297867	1.181772	0.000000	0.797086	0.000000	0.000000	0.000000	-0.007660	-0.150523	-0.237288	0.000000	0.000000	4.000000	24.000000	0.000000
14691.640746	-0.116066	0.593763	0.022054	80.441116	123.725082	158.297867	1.181772	0.000000	0.797086	0.000000	0.000000	0.000000	-0.007660	-0.150523	-0.237288	0.000000	0.000000	4.000000	24.000000	0.000000
14691.644079	-0.116066	0.593763	0.022054	80.516266	123.389198	157.997559	1.102683	0.000000	0.803298	0.000000	0.000000	0.000000	-0.007660	-0.150523	-0.237288	0.000000	0.000000	4.000000	24.000000	0.000000
14691.647412	-0.116066	0.593763	0.022054	80.516266	123.389198	157.997559	1.102683	0.000000	0.803298	0.000000	0.000000	0.000000	-0.007660	-0.150523	-0.237288	0.000000	0.000000	4.000000	24.000000	0.000000
14691.650746	-0.116019	0.593243	0.021262	80.516266	123.389198	157.997559	1.102683	0.000000	0.803298	0.000000	0.000000	0.000000	0.014200	-0.156021	-0.237355	0.000000	0.000000	4.000000	24.000000	0.000000
14691.654079	-0.116019	0.593243	0.021262	80.566055	123.194893	157.822937	1.102683	0.000000	0.803298	0.000000	0.000000	0.000000	0.014200	-0.156021	-0.237355	0.000000	0.000000	4.000000	24.000000	0.000000
14691.657412	-0.115933	0.592721	0.020414	80.566055	123.194893	157.822937	1.102683	0.000000	0.803298	0.000000	0.000000	0.000000	0.025717	-0.156726	-0.254570	0.000000	0.000000	4.000000	24.000000	0.000000
14691.660746	-0.115933	0.592721	0.020414	80.566055	123.194893	157.822937	1.102683	0.000000	0.803298	0.000000	0.000000	0.000000	0.025717	-0.156726	-0.254570	0.000000	0.000000	4.000000	24.000000	0.000000
14691.664079	-0.115933	0.592721	0.020414	80.606255	123.055504	157.702713	1.020695	0.000000	0.796645	0.000000	0.000000	0.000000	0.025717	-0.156726	-0.254570	0.000000	0.000000	4.000000	24.000000	0.000000
14691.667412	-0.115933	0.592721	0.020414	80.606255	123.055504	157.702713	1.020695	0.000000	0.796645	0.000000	0.000000	0.000000	0.025717	-0.156726	-0.254570	0.000000	0.000000	4.000000	24.000000	0.000000
14691.670746	-0.115801	0.592199	0.019575	80.606255	123.055504	157.702713	1.020695	0.000000	0.796645	0.000000	0.000000	0.000000	0.039502	-0.156496	-0.251600	0.000000	0.000000	4.000000	24.000000	0.000000
14691.674079	-0.115801	0.592199	0.019575	80.635124	122.975525	157.638763	1.020695	0.000000	0.796645	0.000000	0.000000	0.000000	0.039502	-0.156496	-0.251600	0.000000	0.000000	4.000000	24.000000	0.000000
14691.677412	-0.115582	0.591656	0.018674	80.635124	122.975525	157.638763	1.020695	0.000000	0.796645	0.000000	0.000000	0.000000	0.065664	-0.162889	-0.270351	0.000000	0.000000	4.000000	24.000000	0.000000
14691.680746	-0.115582	0.591656	0.018674	80.635124	122.975525	157.638763	1.020695	0.000000	0.796645	0.000000	0.000000	0.000000	0.065664	-0.162889	-0.270351	0.000000	0.000000	4.000000	24.000000	0.000000
14691.684079	-0.115582	0.591656	0.018674	80.674858	122.847008	157.521484	0.933704	0.000000	0.779117	0.000000	0.000000	0.000000	0.065664	-0.162889	-0.270351	0.000000	0.000000	4.000000	24.000000	0.000000
14691.687412	-0.115337	0.591095	0.017761	80.674858	122.847008	157.521484	0.933704	0.000000	0.779117	0.000000	0.000000	0.000000	0.073685	-0.168281	-0.273884	0.000000	0.000000	4.000000	24.000000	0.000000
14691.690746	-0.115337	0.591095	0.017761	80.674858	122.847008	157.521484	0.933704	0.000000	0.779117	0.000000	0.000000	0.000000	0.073685	-0.168281	-0.273884	0.000000	0.000000	4.000000	24.000000	0.000000
14691.694079	-0.115337	0.591095	0.017761	80.744217	122.574944	157.260544	0.888056	0.000000	0.766837	0.000000	0.000000	0.000000	0.073685	-0.168281	-0.273884	0.000000	0.000000	4.000000	24.000000	0.000000
14691.697412	-0.115070	0.590508	0.016859	80.744217	122.574944	157.260544	0.888056	0.000000	0.766837	0.000000	0.000000	0.000000	0.079997	-0.176018	-0.270546	0.000000	0.000000	4.000000	24.000000	0.000000
14691.700746	-0.115070	0.590508	0.016859	80.744217	122.574944	157.260544	0.888056	0.000000	0.766837	0.000000	0.000000	0.000000	0.079997	-0.176018	-0.270546	0.000000	0.000000	4.000000	24.000000	0.000000
14691.704079	-0.115070	0.590508	0.016859	80.852348	122.100304	156.799850	0.842965	0.000000	0.753504	0.000000	0.000000	0.000000	0.079997	-0.176018	-0.270546	0.000000	0.000000	4.000000	24.000000	0.000000
14691.707412	-0.114805	0.589896	0.015963	80.852348	122.100304	156.799850	0.842965	0.000000	0.753504	0.000000	0.000000	0.000000	0.079536	-0.183704	-0.268881	0.000000	0.000000	4.000000	24.000000	0.000000
14691.710746	-0.114805	0.589896	0.015963	80.852348	122.100304	156.799850	0.842965	0.000000	0.753504	0.000000	0.000000	0.000000	0.079536	-0.183704	-0.268881	0.000000	0.000000	4.000000	24.000000	0.000000
14691.714079	-0.114805	0.589896	0.015963	80.985130	121.480064	156.201599	0.798152	0.000000	0.740248	0.000000	0.000000	0.000000	0.079536	-0.183704	-0.268881	0.000000	0.000000	4.000000	24.000000	0.000000
14691.717412	-0.114573	0.589228	0.015006	80.985130	121.480064	156.201599	0.798152	0.000000	0.740248	0.000000	0.000000	0.000000	0.069648	-0.200271	-0.287052	0.000000	0.000000	4.000000	24.000000	0.000000
14691.720746	-0.114573	0.589228	0.015006	80.985130	121.480064	156.201599	0.798152	0.000000	0.740248	0.000000	0.000000	0.000000	0.069648	-0.200271	-0.287052	0.000000	0.000000	4.000000	24.000000	0.000000
14691.724079	-0.114573	0.589228	0.015006	81.128349	120.777061	155.527344	0.750310	0.000000	0.728640	0.000000	0.000000	0.000000	0.069648	-0.200271	-0.287052	0.000000	0.000000	4.000000	24.000000	0.000000
14691.727412	-0.114379	0.588498	0.014012	81.128349	120.777061	155.527344	0.750310	0.000000	0.728640	0.000000	0.000000	0.000000	0.058189	-0.219030	-0.298394	0.000000	0.000000	4.000000	24.000000	0.000000
14691.730746	-0.114379	0.588498	0.014012	81.128349	120.777061	155.527344	0.750310	0.000000	0.728640	0.000000	0.000000	0.000000	0.058189	-0.219030	-0.298394	0.000000	0.000000	4.000000	24.000000	0.000000
14691.734079	-0.114379	0.588498	0.014012	81.282852	119.982262	154.765793	0.700577	0.000000	0.718942	0.000000	0.000000	0.000000	0.058189	-0.219030	-0.298394	0.000000	0.000000	4.000000	24.000000	0.000000
14691.737412	-0.114214	0.587767	0.012942	81.282852	119.982262	154.765793	0.700577	0.000000	0.718942	0.000000	0.000000	0.000000	0.049535	-0.219489	-0.320909	0.000000	0.000000	4.000000	24.000000	0.000000
14691.740746	-0.114214	0.587767	0.012942	81.282852	119.982262	154.765793	0.700577	0.000000	0.718942	0.000000	0.000000	0.000000	0.049535	-0.219489	-0.320909	0.000000	0.000000	4.000000	24.000000	0.000000
14691.744079	-0.114214	0.587767	0.012942	81.435463	119.090767	153.919373	0.647092	0.000000	0.710686	0.000000	0.000000	0.000000	0.049535	-0.219489	-0.320909	0.000000	0.000000	4.000000	24.000000	0.000000
14691.747412	-0.114053	0.586989	0.011793	81.435463	119.090767	153.919373	0.647092	0.000000	0.710686	0.000000	0.000000	0.000000	0.048353	-0.233436	-0.344619	0.000000	0.000000	4.000000	24.000000	0.000000
14691.750746	-0.114053	0.586989	0.011793	81.435463	119.090767	153.919373	0.647092	0.000000	0.710686	0.000000	0.000000	0.000000	0.048353	-0.233436	-0.344619	0.000000	0.000000	4.000000	24.000000	0.000000
14691.754079	-0.114053	0.586989	0.011793	81.585175	118.033745	152.925827	0.589656	0.000000	0.702627	0.000000	0.000000	0.000000	0.048353	-0.233436	-0.344619	0.000000	0.000000	4.000000	24.000000	0.000000
14691.757412	-0.113903	0.586201	0.010597	81.585175	118.033745	152.925827	0.589656	0.000000	0.702627	0.000000	0.000000	0.000000	0.044897	-0.236164	-0.358713	0.000000	0.000000	4.000000	24.000000	0.000000
14691.760746	-0.113903	0.586201	0.010597	81.585175	118.033745	152.925827	0.589656	0.000000	0.702627	0.000000	0.000000	0.000000	0.044897	-0.236164	-0.358713	0.000000	0.000000	4.000000	24.000000	0.000000
14691.764079	-0.113903	0.586201	0.010597	81.736847	116.674553	151.650848	0.529870	0.000000	0.695144	0.000000	0.000000	0.000000	0.044897	-0.236164	-0.358713	0.000000	0.000000	4.000000	24.000000	0.000000
14691.767412	-0.113796	0.585416	0.009389	81.736847	116.674553	151.650848	0.529870	0.000000	0.695144	0.000000	0.000000	0.000000	0.031987	-0.235606	-0.362658	0.000000	0.000000	4.000000	24.000000	0.000000
14691.770746	-0.113796	0.585416	0.009389	81.736847	116.674553	151.650848	0.529870	0.000000	0.695144	0.000000	0.000000	0.000000	0.031987	-0.235606	-0.362658	0.000000	0.000000	4.000000	24.000000	0.000000
14691.774079	-0.113796	0.585416	0.009389	81.898384	114.767792	149.859863	0.469427	0.000000	0.689812	0.000000	0.000000	0.000000	0.031987	-0.235606	-0.362658	0.000000	0.000000	4.000000	24.000000	0.000000
14691.777412	-0.113637	0.584636	0.008256	81.898384	114.767792	149.859863	0.469427	0.000000	0.689812	0.000000	0.000000	0.000000	0.047745	-0.234120	-0.339749	0.000000	0.000000	4.000000	24.000000	0.000000
14691.780746	-0.113637	0.584636	0.008256	81.898384	114.767792	149.859863	0.469427	0.000000	0.689812	0.000000	0.000000	0.000000	0.047745	-0.234120	-0.339749	0.000000	0.000000	4.000000	24.000000	0.000000
14691.784079	-0.113637	0.584636	0.008256	82.053177	112.425354	147.657364	0.412803	0.000000	0.681855	0.000000	0.000000	0.000000	0.047745	-0.234120	-0.339749	0.000000	0.000000	4.000000	24.000000	0.000000
14691.787412	-0.113472	0.583834	0.007196	82.053177	112.425354	147.657364	0.412803	0.000000	0.681855	0.000000	0.000000	0.000000	0.049612	-0.240453	-0.318024	0.000000	0.000000	4.000000	24.000000	0.000000
14691.790746	-0.113472	0.583834	0.007196	82.053177	112.425354	147.657364	0.412803	0.000000	0.681855	0.000000	0.000000	0.000000	0.049612	-0.240453	-0.318024	0.000000	0.000000	4.000000	24.000000	0.000000
14691.794079	-0.113472	0.583834	0.007196	82.197945	109.896034	145.275452	0.359798	0.000000	0.673586	0.000000	0.000000	0.000000	0.049612	-0.240453	-0.318024	0.000000	0.000000	4.000000	24.000000	0.000000
14691.797412	-0.113325	0.583056	0.006213	82.197945	109.896034	145.275452	0.359798	0.000000	0.673586	0.000000	0.000000	0.000000	0.044103	-0.233443	-0.294988	0.000000	0.000000	4.000000	24.000000	0.000000
14691.800746	-0.113325	0.583056	0.006213	82.197945	109.896034	145.275452	0.359798	0.000000	0.673586	0.000000	0.000000	0.000000	0.044103	-0.233443	-0.294988	0.000000	0.000000	4.000000	24.000000	0.000000
14691.804079	-0.113325	0.583056	0.006213	82.359589	107.379585	142.875229	0.310634	0.000000	0.666236	0.000000	0.000000	0.000000	0.044103	-0.233443	-0.294988	0.000000	0.000000	4.000000	24.000000	0.000000
14691.807412	-0.113206	0.582246	0.005252	82.359589	107.379585	142.875229	0.310634	0.000000	0.666236	0.000000	0.000000	0.000000	0.035599	-0.242982	-0.288289	0.000000	0.000000	4.000000	24.000000	0.000000
14691.810746	-0.113206	0.582246	0.005252	82.359589	107.379585	142.875229	0.310634	0.000000	0.666236	0.000000	0.000000	0.000000	0.035599	-0.242982	-0.288289	0.000000	0.000000	4.000000	24.000000	0.000000
14691.814079	-0.113206	0.582246	0.005252	82.523094	105.083626	140.656540	0.262586	0.000000	0.660303	0.000000	0.000000	0.000000	0.035599	-0.242982	-0.288289	0.000000	0.000000	4.000000	24.000000	0.000000
14691.817412	-0.113100	0.581467	0.004345	82.523094	105.083626	140.656540	0.262586	0.000000	0.660303	0.000000	0.000000	0.000000	0.031770	-0.233689	-0.272087	0.000000	0.000000	4.000000	24.000000	0.000000
14691.820746	-0.113100	0.581467	0.004345	82.523094	105.083626	140.656540	0.262586	0.000000	0.660303	0.000000	0.000000	0.000000	0.031770	-0.233689	-0.272087	0.000000	0.000000	4.000000	24.000000	0.000000
14691.824079	-0.113100	0.581467	0.004345	82.678711	102.961601	138.528244	0.217238	0.000000	0.655007	0.000000	0.000000	0.000000	0.031770	-0.233689	-0.272087	0.000000	0.000000	4.000000	24.000000	0.000000
14691.827412	-0.113021	0.580682	0.003454	82.678711	102.961601	138.528244	0.217238	0.000000	0.655007	0.000000	0.000000	0.000000	0.023782	-0.235434	-0.267340	0.000000	0.000000	4.000000	24.000000	0.000000
14691.830746	-0.113021	0.580682	0.003454	82.678711	102.961601	138.528244	0.217238	0.000000	0.655007	0.000000	0.000000	0.000000	0.023782	-0.235434	-0.267340	0.000000	0.000000	4.000000	24.000000	0.000000
14691.834079	-0.113021	0.580682	0.003454	82.808815	100.988914	136.471436	0.172681	0.000000	0.651044	0.000000	0.000000	0.000000	0.023782	-0.235434	-0.267340	0.000000	0.000000	4.000000	24.000000	0.000000
14691.837412	-0.112960	0.579920	0.002640	82.808815	100.988914	136.471436	0.172681	0.000000	0.651044	0.000000	0.000000	0.000000	0.018231	-0.228542	-0.244100	0.000000	0.000000	4.000000	24.000000	0.000000
14691.840746	-0.112960	0.579920	0.002640	82.808815	100.988914	136.471436	0.172681	0.000000	0.651044	0.000000	0.000000	0.000000	0.018231	-0.228542	-0.244100	0.000000	0.000000	4.000000	24.000000	0.000000
14691.844079	-0.112960	0.579920	0.002640	82.896347	99.117348	134.561920	0.131998	0.000000	0.648005	0.000000	0.000000	0.000000	0.018231	-0.228542	-0.244100	0.000000	0.000000	4.000000	24.000000	0.000000
14691.847412	-0.112957	0.579163	0.001877	82.896347	99.117348	134.561920	0.131998	0.000000	0.648005	0.000000	0.000000	0.000000	0.000790	-0.227142	-0.228989	0.000000	0.000000	4.000000	24.000000	0.000000
14691.850746	-0.112957	0.579163	0.001877	82.896347	99.117348	134.561920	0.131998	0.000000	0.648005	0.000000	0.000000	0.000000	0.000790	-0.227142	-0.228989	0.000000	0.000000	4.000000	24.000000	0.000000
14691.854079	-0.112957	0.579163	0.001877	82.934647	97.394470	132.910065	0.093833	0.000000	0.647874	0.000000	0.000000	0.000000	0.000790	-0.227142	-0.228989	0.000000	0.000000	4.000000	24.000000	0.000000
14691.857412	-0.112957	0.579163	0.001877	82.934647	97.394470	132.910065	0.093833	0.000000	0.647874	0.000000	0.000000	0.000000	0.000790	-0.227142	-0.228989	0.000000	0.000000	4.000000	24.000000	0.000000
14691.860746	-0.113021	0.578447	0.001197	82.934647	97.394470	132.910065	0.093833	0.000000	0.647874	0.000000	0.000000	0.000000	-0.019083	-0.214887	-0.203850	0.000000	0.000000	4.000000	24.000000	0.000000
14691.864079	-0.113021	0.578447	0.001197	82.918747	95.842804	131.456177	0.093833	0.000000	0.647874	0.000000	0.000000	0.000000	-0.019083	-0.214887	-0.203850	0.000000	0.000000	4.000000	24.000000	0.000000
14691.867412	-0.113109	0.577745	0.000619	82.918747	95.842804	131.456177	0.093833	0.000000	0.647874	0.000000	0.000000	0.000000	-0.026394	-0.210486	-0.173485	0.000000	0.000000	4.000000	24.000000	0.000000
14691.870746	-0.113109	0.577745	0.000619	82.918747	95.842804	131.456177	0.093833	0.000000	0.647874	0.000000	0.000000	0.000000	-0.026394	-0.210486	-0.173485	0.000000	0.000000	4.000000	24.000000	0.000000
14691.874079	-0.113109	0.577745	0.000619	82.870270	94.587357	130.230957	0.030944	0.000000	0.655453	0.000000	0.000000	0.000000	-0.026394	-0.210486	-0.173485	0.000000	0.000000	4.000000	24.000000	0.000000
14691.877412	-0.113109	0.577745	0.000619	82.870270	94.587357	130.230957	0.030944	0.000000	0.655453	0.000000	0.000000	0.000000	-0.026394	-0.210486	-0.173485	0.000000	0.000000	4.000000	24.000000	0.000000
14691.880746	-0.113259	0.577066	0.000108	82.870270	94.587357	130.230957	0.030944	0.000000	0.655453	0.000000	0.000000	0.000000	-0.045077	-0.203856	-0.153218	0.000000	0.000000	4.000000	24.000000	0.000000
14691.884079	-0.113259	0.577066	0.000108	82.784767	93.661377	129.216034	0.030944	0.000000	0.655453	0.000000	0.000000	0.000000	-0.045077	-0.203856	-0.153218	0.000000	0.000000	4.000000	24.000000	0.000000
14691.887412	-0.113429	0.576408	-0.000324	82.784767	93.661377	129.216034	0.030944	0.000000	0.655453	0.000000	0.000000	0.000000	-0.050759	-0.197268	-0.129686	0.000000	0.000000	4.000000	24.000000	0.000000
14691.890746	-0.113429	0.576408	-0.000324	82.784767	93.661377	129.216034	0.030944	0.000000	0.655453	0.000000	0.000000	0.000000	-0.050759	-0.197268	-0.129686	0.000000	0.000000	4.000000	24.000000	0.000000
14691.894079	-0.113429	0.576408	-0.000324	82.685410	93.001709	128.535278	-0.016207	0.000000	0.671426	0.000000	0.000000	0.000000	-0.050759	-0.197268	-0.129686	0.000000	0.000000	4.000000	24.000000	0.000000
14691.897412	-0.113429	0.576408	-0.000324	82.685410	93.001709	128.535278	-0.016207	0.000000	0.671426	0.000000	0.000000	0.000000	-0.050759	-0.197268	-0.129686	0.000000	0.000000	4.000000	24.000000	0.000000
14691.900746	-0.113641	0.575816	-0.000673	82.685410	93.001709	128.535278	-0.016207	0.000000	0.671426	0.000000	0.000000	0.000000	-0.063776	-0.177667	-0.104583	0.000000	0.000000	4.000000	24.000000	0.000000
14691.904079	-0.113641	0.575816	-0.000673	82.576622	92.669205	128.324646	-0.016207	0.000000	0.671426	0.000000	0.000000	0.000000	-0.063776	-0.177667	-0.104583	0.000000	0.000000	4.000000	24.000000	0.000000
14691.907412	-0.113915	0.575271	-0.000960	82.576622	92.669205	128.324646	-0.016207	0.000000	0.671426	0.000000	0.000000	0.000000	-0.082091	-0.163548	-0.086067	0.000000	0.000000	4.000000	24.000000	0.000000
14691.910746	-0.113915	0.575271	-0.000960	82.576622	92.669205	128.324646	-0.016207	0.000000	0.671426	0.000000	0.000000	0.000000	-0.082091	-0.163548	-0.086067	0.000000	0.000000	4.000000	24.000000	0.000000
14691.914079	-0.113915	0.575271	-0.000960	82.465424	92.735641	128.480804	-0.047982	0.000000	0.695737	0.000000	0.000000	0.000000	-0.082091	-0.163548	-0.086067	0.000000	0.000000	4.000000	24.000000	0.000000
14691.917412	-0.113915	0.575271	-0.000960	82.465424	92.735641	128.480804	-0.047982	0.000000	0.695737	0.000000	0.000000	0.000000	-0.082091	-0.163548	-0.086067	0.000000	0.000000	4.000000	24.000000	0.000000
14691.920746	-0.114210	0.574791	-0.001157	82.465424	92.735641	128.480804	-0.047982	0.000000	0.695737	0.000000	0.000000	0.000000	-0.088721	-0.144145	-0.059223	0.000000	0.000000	4.000000	24.000000	0.000000
14691.924079	-0.114210	0.574791	-0.001157	82.362953	92.825081	128.571915	-0.047982	0.000000	0.695737	0.000000	0.000000	0.000000	-0.088721	-0.144145	-0.059223	0.000000	0.000000	4.000000	24.000000	0.000000
14691.927412	-0.114430	0.574390	-0.001289	82.362953	92.825081	128.571915	-0.047982	0.000000	0.695737	0.000000	0.000000	0.000000	-0.065985	-0.120193	-0.039625	0.000000	0.000000	4.000000	24.000000	0.000000
14691.930746	-0.114430	0.574390	-0.001289	82.362953	92.825081	128.571915	-0.047982	0.000000	0.695737	0.000000	0.000000	0.000000	-0.065985	-0.120193	-0.039625	0.000000	0.000000	4.000000	24.000000	0.000000
14691.934079	-0.114430	0.574390	-0.001289	82.286446	92.900352	128.708359	-0.064456	0.000000	0.721521	0.000000	0.000000	0.000000	-0.065985	-0.120193	-0.039625	0.000000	0.000000	4.000000	24.000000	0.000000
14691.937412	-0.114430	0.574390	-0.001289	82.286446	92.900352	128.708359	-0.064456	0.000000	0.721521	0.000000	0.000000	0.000000	-0.065985	-0.120193	-0.039625	0.000000	0.000000	4.000000	24.000000	0.000000
14691.940746	-0.114650	0.574079	-0.001332	82.286446	92.900352	128.708359	-0.064456	0.000000	0.721521	0.000000	0.000000	0.000000	-0.065790	-0.093195	-0.012862	0.000000	0.000000	4.000000	24.000000	0.000000
14691.944079	-0.114650	0.574079	-0.001332	82.244751	92.967529	128.832245	-0.064456	0.000000	0.721521	0.000000	0.000000	0.000000	-0.065790	-0.093195	-0.012862	0.000000	0.000000	4.000000	24.000000	0.000000
14691.947412	-0.114650	0.574079	-0.001332	82.244751	92.967529	128.832245	-0.064456	0.000000	0.721521	0.000000	0.000000	0.000000	-0.065790	-0.093195	-0.012862	0.000000	0.000000	4.000000	24.000000	0.000000
14691.950746	-0.114650	0.574079	-0.001332	82.244751	92.967529	128.832245	-0.064456	0.000000	0.721521	0.000000	0.000000	0.000000	-0.065790	-0.093195	-0.012862	0.000000	0.000000	4.000000	24.000000	0.000000
14691.954079	-0.115019	0.573689	-0.001235	82.236984	93.047844	128.927795	-0.066600	0.000000	0.732486	0.000000	0.000000	0.000000	-0.110888	-0.117167	0.029067	0.000000	0.000000	4.000000	24.000000	0.000000
14691.957412	-0.115019	0.573689	-0.001235	82.236984	93.047844	128.927795	-0.066600	0.000000	0.732486	0.000000	0.000000	0.000000	-0.110888	-0.117167	0.029067	0.000000	0.000000	4.000000	24.000000	0.000000
14691.960746	-0.115019	0.573689	-0.001235	82.236984	93.047844	128.927795	-0.066600	0.000000	0.732486	0.000000	0.000000	0.000000	-0.110888	-0.117167	0.029067	0.000000	0.000000	4.000000	24.000000	0.000000
14691.964079	-0.115019	0.573689	-0.001235	82.235115	93.072662	128.964081	-0.061756	0.000000	0.750968	0.000000	0.000000	0.000000	-0.110888	-0.117167	0.029067	0.000000	0.000000	4.000000	24.000000	0.000000
14691.967412	-0.115186	0.573616	-0.001124	82.235115	93.072662	128.964081	-0.061756	0.000000	0.750968	0.000000	0.000000	0.000000	-0.049888	-0.021669	0.033453	0.000000	0.000000	4.000000	24.000000	0.000000
14691.970746	-0.115186	0.573616	-0.001124	82.235115	93.072662	128.964081	-0.061756	0.000000	0.750968	0.000000	0.000000	0.000000	-0.049888	-0.021669	0.033453	0.000000	0.000000	4.000000	24.000000	0.000000
14691.974079	-0.115186	0.573616	-0.001124	82.236938	93.009735	128.911819	-0.056180	0.000000	0.759282	0.000000	0.000000	0.000000	-0.049888	-0.021669	0.033453	0.000000	0.000000	4.000000	24.000000	0.000000
14691.977412	-0.115186	0.573616	-0.001124	82.236938	93.009735	128.911819	-0.056180	0.000000	0.759282	0.000000	0.000000	0.000000	-0.049888	-0.021669	0.033453	0.000000	0.000000	4.000000	24.000000	0.000000
14691.980746	-0.115375	0.573614	-0.001013	82.236938	93.009735	128.911819	-0.056180	0.000000	0.759282	0.000000	0.000000	0.000000	-0.056751	-0.000876	0.033143	0.000000	0.000000	4.000000	24.000000	0.000000
14691.984079	-0.115375	0.573614	-0.001013	82.241516	92.880920	128.777100	-0.056180	0.000000	0.759282	0.000000	0.000000	0.000000	-0.056751	-0.000876	0.033143	0.000000	0.000000	4.000000	24.000000	0.000000
14691.987412	-0.115375	0.573614	-0.001013	82.241516	92.880920	128.777100	-0.056180	0.000000	0.759282	0.000000	0.000000	0.000000	-0.056751	-0.000876	0.033143	0.000000	0.000000	4.000000	24.000000	0.000000
14691.990746	-0.115375	0.573614	-0.001013	82.241516	92.880920	128.777100	-0.056180	0.000000	0.759282	0.000000	0.000000	0.000000	-0.056751	-0.000876	0.033143	0.000000	0.000000	4.000000	24.000000	0.000000
14691.994079	-0.115818	0.573798	-0.000812	82.247971	92.702652	128.605927	-0.050656	0.000000	0.768741	0.000000	0.000000	0.000000	-0.132820	0.055280	0.060258	0.000000	0.000000	4.000000	24.000000	0.000000
14691.997412	-0.115818	0.573798	-0.000812	82.247971	92.702652	128.605927	-0.050656	0.000000	0.768741	0.000000	0.000000	0.000000	-0.132820	0.055280	0.060258	0.000000	0.000000	4.000000	24.000000	0.000000
14692.000746	-0.115818	0.573798	-0.000812	82.247971	92.702652	128.605927	-0.050656	0.000000	0.768741	0.000000	0.000000	0.000000	-0.132820	0.055280	0.060258	0.000000	0.000000	4.000000	24.000000	0.000000
14692.004079	-0.115818	0.573798	-0.000812	82.255241	92.499321	128.396255	-0.040613	0.000000	0.790878	0.000000	0.000000	0.000000	-0.132820	0.055280	0.060258	0.000000	0.000000	4.000000	24.000000	0.000000
14692.007412	-0.116067	0.573967	-0.000739	82.255241	92.499321	128.396255	-0.040613	0.000000	0.790878	0.000000	0.000000	0.000000	-0.074786	0.050820	0.022024	0.000000	0.000000	4.000000	24.000000	0.000000
14692.010746	-0.116067	0.573967	-0.000739	82.255241	92.499321	128.396255	-0.040613	0.000000	0.790878	0.000000	0.000000	0.000000	-0.074786	0.050820	0.022024	0.000000	0.000000	4.000000	24.000000	0.000000
14692.014079	-0.116067	0.573967	-0.000739	82.265106	92.234840	128.151306	-0.036942	0.000000	0.803342	0.000000	0.000000	0.000000	-0.074786	0.050820	0.022024	0.000000	0.000000	4.000000	24.000000	0.000000
14692.017412	-0.116067	0.573967	-0.000739	82.265106	92.234840	128.151306	-0.036942	0.000000	0.803342	0.000000	0.000000	0.000000	-0.074786	0.050820	0.022024	0.000000	0.000000	4.000000	24.000000	0.000000
14692.020746	-0.116276	0.574180	-0.000644	82.265106	92.234840	128.151306	-0.036942	0.000000	0.803342	0.000000	0.000000	0.000000	-0.062619	0.063942	0.028459	0.000000	0.000000	4.000000	24.000000	0.000000
14692.024079	-0.116276	0.574180	-0.000644	82.275696	91.947571	127.875374	-0.036942	0.000000	0.803342	0.000000	0.000000	0.000000	-0.062619	0.063942	0.028459	0.000000	0.000000	4.000000	24.000000	0.000000
14692.027412	-0.116276	0.574180	-0.000644	82.275696	91.947571	127.875374	-0.036942	0.000000	0.803342	0.000000	0.000000	0.000000	-0.062619	0.063942	0.028459	0.000000	0.000000	4.000000	24.000000	0.000000
14692.030746	-0.116276	0.574180	-0.000644	82.275696	91.947571	127.875374	-0.036942	0.000000	0.803342	0.000000	0.000000	0.000000	-0.062619	0.063942	0.028459	0.000000	0.000000	4.000000	24.000000	0.000000
14692.034079	-0.116661	0.574687	-0.000400	82.288582	91.645096	127.587715	-0.032199	0.000000	0.813779	0.000000	0.000000	0.000000	-0.115664	0.151902	0.073295	0.000000	0.000000	4.000000	24.000000	0.000000
14692.037412	-0.116661	0.574687	-0.000400	82.288582	91.645096	127.587715	-0.032199	0.000000	0.813779	0.000000	0.000000	0.000000	-0.115664	0.151902	0.073295	0.000000	0.000000	4.000000	24.000000	0.000000
14692.040746	-0.116661	0.574687	-0.000400	82.288582	91.645096	127.587715	-0.032199	0.000000	0.813779	0.000000	0.000000	0.000000	-0.115664	0.151902	0.073295	0.000000	0.000000	4.000000	24.000000	0.000000
14692.044079	-0.116661	0.574687	-0.000400	82.306244	91.309685	127.260864	-0.019983	0.000000	0.833056	0.000000	0.000000	0.000000	-0.115664	0.151902	0.073295	0.000000	0.000000	4.000000	24.000000	0.000000
14692.047412	-0.116855	0.574962	-0.000273	82.306244	91.309685	127.260864	-0.019983	0.000000	0.833056	0.000000	0.000000	0.000000	-0.058260	0.082599	0.038120	0.000000	0.000000	4.000000	24.000000	0.000000
14692.050746	-0.116855	0.574962	-0.000273	82.306244	91.309685	127.260864	-0.019983	0.000000	0.833056	0.000000	0.000000	0.000000	-0.058260	0.082599	0.038120	0.000000	0.000000	4.000000	24.000000	0.000000
14692.054079	-0.116855	0.574962	-0.000273	82.330032	90.989563	126.945732	-0.013630	0.000000	0.842766	0.000000	0.000000	0.000000	-0.058260	0.082599	0.038120	0.000000	0.000000	4.000000	24.000000	0.000000
14692.057412	-0.116855	0.574962	-0.000273	82.330032	90.989563	126.945732	-0.013630	0.000000	0.842766	0.000000	0.000000	0.000000	-0.058260	0.082599	0.038120	0.000000	0.000000	4.000000	24.000000	0.000000
14692.060746	-0.117038	0.575248	-0.000100	82.330032	90.989563	126.945732	-0.013630	0.000000	0.842766	0.000000	0.000000	0.000000	-0.054820	0.085716	0.051632	0.000000	0.000000	4.000000	24.000000	0.000000
14692.064079	-0.117038	0.575248	-0.000100	82.351990	90.709915	126.674194	-0.013630	0.000000	0.842766	0.000000	0.000000	0.000000	-0.054820	0.085716	0.051632	0.000000	0.000000	4.000000	24.000000	0.000000
14692.067412	-0.117038	0.575248	-0.000100	82.351990	90.709915	126.674194	-0.013630	0.000000	0.842766	0.000000	0.000000	0.000000	-0.054820	0.085716	0.051632	0.000000	0.000000	4.000000	24.000000	0.000000
14692.070746	-0.117038	0.575248	-0.000100	82.351990	90.709915	126.674194	-0.013630	0.000000	0.842766	0.000000	0.000000	0.000000	-0.054820	0.085716	0.051632	0.000000	0.000000	4.000000	24.000000	0.000000
14692.074079	-0.117543	0.575766	0.000154	82.373001	90.398674	126.375153	-0.005025	0.000000	0.851902	0.000000	0.000000	0.000000	-0.151414	0.155394	0.076248	0.000000	0.000000	4.000000	24.000000	0.000000
14692.077412	-0.117543	0.575766	0.000154	82.373001	90.398674	126.375153	-0.005025	0.000000	0.851902	0.000000	0.000000	0.000000	0.000001	0.000005	-0.000000	0.000000	0.000000	4.000000	24.000000	0.000000
14692.080746	-0.117543	0.575766	0.000154	82.373001	90.398674	126.375153	-0.005025	0.000000	0.851902	0.000000	0.000000	0.000000	0.000001	0.000005	-0.000000	0.000000	0.000000	4.000000	24.000000	0.000000
14692.084079	-0.117543	0.575766	0.000154	82.386627	90.131424	126.133614	0.007683	0.000000	0.877138	0.000000	0.000000	0.000000	0.000001	0.000005	-0.000000	0.000000	0.000000	4.000000	24.000000	0.000000
14692.087412	-0.117543	0.575766	0.000154	82.386627	90.131424	126.133614	0.007683	0.000000	0.877138	0.000000	0.000000	0.000000	0.000001	0.000005	-0.000000	0.000000	0.000000	4.000000	24.000000	0.000000
14692.090746	-0.117845	0.575972	0.000248	82.386627	90.131424	126.133614	0.007683	0.000000	0.877138	0.000000	0.000000	0.000000	-0.090584	0.061895	0.028156	0.000000	0.000000	4.000000	24.000000	0.000000
14692.094079	-0.117845	0.575972	0.000248	82.394394	89.869141	125.896698	0.007683	0.000000	0.877138	0.000000	0.000000	0.000000	-0.090584	0.061895	0.028156	0.000000	0.000000	4.000000	24.000000	0.000000
14692.097412	-0.117845	0.575972	0.000248	82.394394	89.869141	125.896698	0.007683	0.000000	0.877138	0.000000	0.000000	0.000000	-0.090584	0.061895	0.028156	0.000000	0.000000	4.000000	24.000000	0.000000
14692.100746	-0.117845	0.575972	0.000248	82.394394	89.869141	125.896698	0.007683	0.000000	0.877138	0.000000	0.000000	0.000000	-0.090584	0.061895	0.028156	0.000000	0.000000	4.000000	24.000000	0.000000
14692.104079	-0.118495	0.576339	0.000344	82.401337	89.623764	125.666359	0.012376	0.000000	0.892235	0.000000	0.000000	0.000000	-0.195152	0.109962	0.029056	0.000000	0.000000	4.000000	24.000000	0.000000
14692.107412	-0.118495	0.576339	0.000344	82.401337	89.623764	125.666359	0.012376	0.000000	0.892235	0.000000	0.000000	0.000000	0.000001	-0.000009	-0.000000	0.000000	0.000000	4.000000	24.000000	0.000000
14692.110746	-0.118495	0.576339	0.000344	82.401337	89.623764	125.666359	0.012376	0.000000	0.892235	0.000000	0.000000	0.000000	0.000001	-0.000009	-0.000000	0.000000	0.000000	4.000000	24.000000	0.000000
14692.114079	-0.118495	0.576339	0.000344	82.408157	89.380676	125.411690	0.017219	0.000000	0.924761	0.000000	0.000000	0.000000	0.000001	-0.000009	-0.000000	0.000000	0.000000	4.000000	24.000000	0.000000
14692.117412	-0.118495	0.576339	0.000344	82.408157	89.380676	125.411690	0.017219	0.000000	0.924761	0.000000	0.000000	0.000000	0.000001	-0.000009	-0.000000	0.000000	0.000000	4.000000	24.000000	0.000000
14692.120746	-0.118828	0.576491	0.000376	82.408157	89.380676	125.411690	0.017219	0.000000	0.924761	0.000000	0.000000	0.000000	-0.099817	0.045713	0.009483	0.000000	0.000000	4.000000	24.000000	0.000000
14692.124079	-0.118828	0.576491	0.000376	82.411026	89.198425	125.174858	0.017219	0.000000	0.924761	0.000000	0.000000	0.000000	-0.099817	0.045713	0.009483	0.000000	0.000000	4.000000	24.000000	0.000000
14692.127412	-0.118828	0.576491	0.000376	82.411026	89.198425	125.174858	0.017219	0.000000	0.924761	0.000000	0.000000	0.000000	-0.099817	0.045713	0.009483	0.000000	0.000000	4.000000	24.000000	0.000000
14692.130746	-0.118828	0.576491	0.000376	82.411026	89.198425	125.174858	0.017219	0.000000	0.924761	0.000000	0.000000	0.000000	-0.099817	0.045713	0.009483	0.000000	0.000000	4.000000	24.000000	0.000000
14692.134079	-0.119524	0.576742	0.000377	82.416229	88.997803	124.822144	0.018799	0.000000	0.941397	0.000000	0.000000	0.000000	-0.208828	0.075191	0.000299	0.000000	0.000000	4.000000	24.000000	0.000000
14692.137412	-0.119524	0.576742	0.000377	82.416229	88.997803	124.822144	0.018799	0.000000	0.941397	0.000000	0.000000	0.000000	-0.000000	-0.000000	0.000000	0.000000	0.000000	4.000000	24.000000	0.000000
14692.140746	-0.119524	0.576742	0.000377	82.416229	88.997803	124.822144	0.018799	0.000000	0.941397	0.000000	0.000000	0.000000	-0.000000	-0.000000	0.000000	0.000000	0.000000	4.000000	24.000000	0.000000
14692.144079	-0.119524	0.576742	0.000377	82.417572	88.861069	124.503601	0.018849	0.000000	0.976202	0.000000	0.000000	0.000000	-0.000000	-0.000000	0.000000	0.000000	0.000000	4.000000	24.000000	0.000000
14692.147412	-0.119524	0.576742	0.000377	82.417572	88.861069	124.503601	0.018849	0.000000	0.976202	0.000000	0.000000	0.000000	-0.000000	-0.000000	0.000000	0.000000	0.000000	4.000000	24.000000	0.000000
14692.150746	-0.119893	0.576832	0.000369	82.417572	88.861069	124.503601	0.018849	0.000000	0.976202	0.000000	0.000000	0.000000	-0.110795	0.027154	-0.002295	0.000000	0.000000	4.000000	24.000000	0.000000
14692.154079	-0.119893	0.576832	0.000369	82.410667	88.698914	124.202103	0.018849	0.000000	0.976202	0.000000	0.000000	0.000000	-0.110795	0.027154	-0.002295	0.000000	0.000000	4.000000	24.000000	0.000000
14692.157412	-0.119893	0.576832	0.000369	82.410667	88.698914	124.202103	0.018849	0.000000	0.976202	0.000000	0.000000	0.000000	-0.110795	0.027154	-0.002295	0.000000	0.000000	4.000000	24.000000	0.000000
14692.160746	-0.119893	0.576832	0.000369	82.410667	88.698914	124.202103	0.018849	0.000000	0.976202	0.000000	0.000000	0.000000	-0.110795	0.027154	-0.002295	0.000000	0.000000	4.000000	24.000000	0.000000
14692.164079	-0.120588	0.576923	0.000276	82.387589	88.542191	123.888664	0.018466	0.000000	0.994667	0.000000	0.000000	0.000000	-0.208543	0.027147	-0.028116	0.000000	0.000000	4.000000	24.000000	0.000000
14692.167412	-0.120588	0.576923	0.000276	82.387589	88.542191	123.888664	0.018466	0.000000	0.994667	0.000000	0.000000	0.000000	0.000001	0.000003	-0.000000	0.000000	0.000000	4.000000	24.000000	0.000000
14692.170746	-0.120588	0.576923	0.000276	82.387589	88.542191	123.888664	0.018466	0.000000	0.994667	0.000000	0.000000	0.000000	0.000001	0.000003	-0.000000	0.000000	0.000000	4.000000	24.000000	0.000000
14692.174079	-0.120588	0.576923	0.000276	82.342552	88.348251	123.473579	0.013780	0.000000	1.029425	0.000000	0.000000	0.000000	0.000001	0.000003	-0.000000	0.000000	0.000000	4.000000	24.000000	0.000000
14692.177412	-0.120588	0.576923	0.000276	82.342552	88.348251	123.473579	0.013780	0.000000	1.029425	0.000000	0.000000	0.000000	0.000001	0.000003	-0.000000	0.000000	0.000000	4.000000	24.000000	0.000000
14692.180746	-0.120984	0.576941	0.000189	82.342552	88.348251	123.473579	0.013780	0.000000	1.029425	0.000000	0.000000	0.000000	-0.118571	0.005441	-0.025971	0.000000	0.000000	4.000000	24.000000	0.000000
14692.184079	-0.120984	0.576941	0.000189	82.268990	88.098450	123.106773	0.013780	0.000000	1.029425	0.000000	0.000000	0.000000	-0.118571	0.005441	-0.025971	0.000000	0.000000	4.000000	24.000000	0.000000
14692.187412	-0.120984	0.576941	0.000189	82.268990	88.098450	123.106773	0.013780	0.000000	1.029425	0.000000	0.000000	0.000000	-0.118571	0.005441	-0.025971	0.000000	0.000000	4.000000	24.000000	0.000000
14692.190746	-0.120984	0.576941	0.000189	82.268990	88.098450	123.106773	0.013780	0.000000	1.029425	0.000000	0.000000	0.000000	-0.118571	0.005441	-0.025971	0.000000	0.000000	4.000000	24.000000	0.000000
14692.194079	-0.121801	0.576974	-0.000059	82.177948	87.779411	122.858070	0.009452	0.000000	1.049187	0.000000	0.000000	0.000000	-0.245119	0.010076	-0.074475	0.000000	0.000000	4.000000	24.000000	0.000000
14692.197412	-0.121801	0.576974	-0.000059	82.177948	87.779411	122.858070	0.009452	0.000000	1.049187	0.000000	0.000000	0.000000	-0.000000	-0.000009	-0.000000	0.000000	0.000000	4.000000	24.000000	0.000000
14692.200746	-0.121801	0.576974	-0.000059	82.177948	87.779411	122.858070	0.009452	0.000000	1.049187	0.000000	0.000000	0.000000	-0.000000	-0.000009	-0.000000	0.000000	0.000000	4.000000	24.000000	0.000000
14692.204079	-0.121801	0.576974	-0.000059	82.086914	87.471001	122.646446	-0.002960	0.000000	1.090040	0.000000	0.000000	0.000000	-0.000000	-0.000009	-0.000000	0.000000	0.000000	4.000000	24.000000	0.000000
14692.207412	-0.122217	0.576992	-0.000153	82.086914	87.471001	122.646446	-0.002960	0.000000	1.090040	0.000000	0.000000	0.000000	-0.125011	0.005429	-0.028026	0.000000	0.000000	4.000000	24.000000	0.000000
14692.210746	-0.122217	0.576992	-0.000153	82.086914	87.471001	122.646446	-0.002960	0.000000	1.090040	0.000000	0.000000	0.000000	-0.125011	0.005429	-0.028026	0.000000	0.000000	4.000000	24.000000	0.000000
14692.214079	-0.122217	0.576992	-0.000153	81.984184	87.141396	122.397972	-0.007631	0.000000	1.110875	0.000000	0.000000	0.000000	-0.125011	0.005429	-0.028026	0.000000	0.000000	4.000000	24.000000	0.000000
14692.217412	-0.122217	0.576992	-0.000153	81.984184	87.141396	122.397972	-0.007631	0.000000	1.110875	0.000000	0.000000	0.000000	-0.125011	0.005429	-0.028026	0.000000	0.000000	4.000000	24.000000	0.000000
14692.220746	-0.122585	0.577018	-0.000258	81.984184	87.141396	122.397972	-0.007631	0.000000	1.110875	0.000000	0.000000	0.000000	-0.110127	0.007739	-0.031529	0.000000	0.000000	4.000000	24.000000	0.000000
14692.224079	-0.122585	0.577018	-0.000258	81.867836	86.746841	122.129997	-0.007631	0.000000	1.110875	0.000000	0.000000	0.000000	-0.110127	0.007739	-0.031529	0.000000	0.000000	4.000000	24.000000	0.000000
14692.227412	-0.122880	0.577073	-0.000284	81.867836	86.746841	122.129997	-0.007631	0.000000	1.110875	0.000000	0.000000	0.000000	-0.088609	0.016293	-0.007770	0.000000	0.000000	4.000000	24.000000	0.000000
14692.230746	-0.122880	0.577073	-0.000284	81.867836	86.746841	122.129997	-0.007631	0.000000	1.110875	0.000000	0.000000	0.000000	-0.088609	0.016293	-0.007770	0.000000	0.000000	4.000000	24.000000	0.000000
14692.234079	-0.122880	0.577073	-0.000284	81.759506	86.385658	121.906021	-0.014181	0.000000	1.143998	0.000000	0.000000	0.000000	-0.088609	0.016293	-0.007770	0.000000	0.000000	4.000000	24.000000	0.000000
14692.237412	-0.122880	0.577073	-0.000284	81.759506	86.385658	121.906021	-0.014181	0.000000	1.143998	0.000000	0.000000	0.000000	-0.088609	0.016293	-0.007770	0.000000	0.000000	4.000000	24.000000	0.000000
14692.240746	-0.123138	0.577119	-0.000275	81.759506	86.385658	121.906021	-0.014181	0.000000	1.143998	0.000000	0.000000	0.000000	-0.077451	0.013992	0.002557	0.000000	0.000000	4.000000	24.000000	0.000000
14692.244079	-0.123138	0.577119	-0.000275	81.679588	86.086418	121.706184	-0.014181	0.000000	1.143998	0.000000	0.000000	0.000000	-0.077451	0.013992	0.002557	0.000000	0.000000	4.000000	24.000000	0.000000
14692.247412	-0.123138	0.577119	-0.000275	81.679588	86.086418	121.706184	-0.014181	0.000000	1.143998	0.000000	0.000000	0.000000	-0.077451	0.013992	0.002557	0.000000	0.000000	4.000000	24.000000	0.000000
14692.250746	-0.123138	0.577119	-0.000275	81.679588	86.086418	121.706184	-0.014181	0.000000	1.143998	0.000000	0.000000	0.000000	-0.077451	0.013992	0.002557	0.000000	0.000000	4.000000	24.000000	0.000000
14692.254079	-0.123521	0.577264	-0.000236	81.649055	85.907455	121.576782	-0.013755	0.000000	1.156906	0.000000	0.000000	0.000000	-0.114869	0.043496	0.011737	0.000000	0.000000	4.000000	24.000000	0.000000
14692.257412	-0.123521	0.577264	-0.000236	81.649055	85.907455	121.576782	-0.013755	0.000000	1.156906	0.000000	0.000000	0.000000	-0.114869	0.043496	0.011737	0.000000	0.000000	4.000000	24.000000	0.000000
14692.260746	-0.123521	0.577264	-0.000236	81.649055	85.907455	121.576782	-0.013755	0.000000	1.156906	0.000000	0.000000	0.000000	-0.114869	0.043496	0.011737	0.000000	0.000000	4.000000	24.000000	0.000000
14692.264079	-0.123521	0.577264	-0.000236	81.651436	85.807449	121.492195	-0.011799	0.000000	1.176051	0.000000	0.000000	0.000000	-0.114869	0.043496	0.011737	0.000000	0.000000	4.000000	24.000000	0.000000
14692.267412	-0.123669	0.577337	-0.000205	81.651436	85.807449	121.492195	-0.011799	0.000000	1.176051	0.000000	0.000000	0.000000	-0.044429	0.021743	0.009349	0.000000	0.000000	4.000000	24.000000	0.000000
14692.270746	-0.123669	0.577337	-0.000205	81.651436	85.807449	121.492195	-0.011799	0.000000	1.176051	0.000000	0.000000	0.000000	-0.044429	0.021743	0.009349	0.000000	0.000000	4.000000	24.000000	0.000000
14692.274079	-0.123669	0.577337	-0.000205	81.653763	85.701813	121.399452	-0.010241	0.000000	1.183456	0.000000	0.000000	0.000000	-0.044429	0.021743	0.009349	0.000000	0.000000	4.000000	24.000000	0.000000
14692.277412	-0.123848	0.577425	-0.000231	81.653763	85.701813	121.399452	-0.010241	0.000000	1.183456	0.000000	0.000000	0.000000	-0.053729	0.026403	-0.007950	0.000000	0.000000	4.000000	24.000000	0.000000
14692.280746	-0.123848	0.577425	-0.000231	81.653763	85.701813	121.399452	-0.010241	0.000000	1.183456	0.000000	0.000000	0.000000	-0.053729	0.026403	-0.007950	0.000000	0.000000	4.000000	24.000000	0.000000
14692.284079	-0.123848	0.577425	-0.000231	81.656731	85.572578	121.293571	-0.011566	0.000000	1.192411	0.000000	0.000000	0.000000	-0.053729	0.026403	-0.007950	0.000000	0.000000	4.000000	24.000000	0.000000
14692.287412	-0.123848	0.577425	-0.000231	81.656731	85.572578	121.293571	-0.011566	0.000000	1.192411	0.000000	0.000000	0.000000	-0.053729	0.026403	-0.007950	0.000000	0.000000	4.000000	24.000000	0.000000
14692.290746	-0.124060	0.577523	-0.000224	81.656731	85.572578	121.293571	-0.011566	0.000000	1.192411	0.000000	0.000000	0.000000	-0.063450	0.029509	0.002106	0.000000	0.000000	4.000000	24.000000	0.000000
14692.294079	-0.124060	0.577523	-0.000224	81.660187	85.422188	121.166313	-0.011566	0.000000	1.192411	0.000000	0.000000	0.000000	-0.063450	0.029509	0.002106	0.000000	0.000000	4.000000	24.000000	0.000000
14692.297412	-0.124060	0.577523	-0.000224	81.660187	85.422188	121.166313	-0.011566	0.000000	1.192411	0.000000	0.000000	0.000000	-0.063450	0.029509	0.002106	0.000000	0.000000	4.000000	24.000000	0.000000
14692.300746	-0.124060	0.577523	-0.000224	81.660187	85.422188	121.166313	-0.011566	0.000000	1.192411	0.000000	0.000000	0.000000	-0.063450	0.029509	0.002106	0.000000	0.000000	4.000000	24.000000	0.000000
14692.304079	-0.124462	0.577790	-0.000201	81.663673	85.274513	121.039055	-0.011215	0.000000	1.202986	0.000000	0.000000	0.000000	-0.120726	0.080022	0.007032	0.000000	0.000000	4.000000	24.000000	0.000000
14692.307412	-0.124462	0.577790	-0.000201	81.663673	85.274513	121.039055	-0.011215	0.000000	1.202986	0.000000	0.000000	0.000000	-0.120726	0.080022	0.007032	0.000000	0.000000	4.000000	24.000000	0.000000
14692.310746	-0.124462	0.577790	-0.000201	81.663673	85.274513	121.039055	-0.011215	0.000000	1.202986	0.000000	0.000000	0.000000	-0.120726	0.080022	0.007032	0.000000	0.000000	4.000000	24.000000	0.000000
14692.314079	-0.124462	0.577790	-0.000201	81.667610	85.111099	120.890388	-0.010043	0.000000	1.223107	0.000000	0.000000	0.000000	-0.120726	0.080022	0.007032	0.000000	0.000000	4.000000	24.000000	0.000000
14692.317412	-0.124590	0.577932	-0.000160	81.667610	85.111099	120.890388	-0.010043	0.000000	1.223107	0.000000	0.000000	0.000000	-0.038269	0.042758	0.012152	0.000000	0.000000	4.000000	24.000000	0.000000
14692.320746	-0.124590	0.577932	-0.000160	81.667610	85.111099	120.890388	-0.010043	0.000000	1.223107	0.000000	0.000000	0.000000	-0.038269	0.042758	0.012152	0.000000	0.000000	4.000000	24.000000	0.000000
14692.324079	-0.124590	0.577932	-0.000160	81.671547	84.952995	120.741585	-0.008018	0.000000	1.229485	0.000000	0.000000	0.000000	-0.038269	0.042758	0.012152	0.000000	0.000000	4.000000	24.000000	0.000000
14692.327412	-0.124696	0.578075	-0.000114	81.671547	84.952995	120.741585	-0.008018	0.000000	1.229485	0.000000	0.000000	0.000000	-0.031763	0.042777	0.013903	0.000000	0.000000	4.000000	24.000000	0.000000
14692.330746	-0.124696	0.578075	-0.000114	81.671547	84.952995	120.741585	-0.008018	0.000000	1.229485	0.000000	0.000000	0.000000	-0.031763	0.042777	0.013903	0.000000	0.000000	4.000000	24.000000	0.000000
14692.334079	-0.124696	0.578075	-0.000114	81.677094	84.803749	120.594658	-0.005700	0.000000	1.234778	0.000000	0.000000	0.000000	-0.031763	0.042777	0.013903	0.000000	0.000000	4.000000	24.000000	0.000000
14692.337412	-0.124696	0.578075	-0.000114	81.677094	84.803749	120.594658	-0.005700	0.000000	1.234778	0.000000	0.000000	0.000000	-0.031763	0.042777	0.013903	0.000000	0.000000	4.000000	24.000000	0.000000
14692.340746	-0.124758	0.578217	-0.000056	81.677094	84.803749	120.594658	-0.005700	0.000000	1.234778	0.000000	0.000000	0.000000	-0.018748	0.042778	0.017435	0.000000	0.000000	4.000000	24.000000	0.000000
14692.344079	-0.124758	0.578217	-0.000056	81.680290	84.671844	120.466835	-0.005700	0.000000	1.234778	0.000000	0.000000	0.000000	-0.018748	0.042778	0.017435	0.000000	0.000000	4.000000	24.000000	0.000000
14692.347412	-0.124758	0.578217	-0.000056	81.680290	84.671844	120.466835	-0.005700	0.000000	1.234778	0.000000	0.000000	0.000000	-0.018748	0.042778	0.017435	0.000000	0.000000	4.000000	24.000000	0.000000
14692.350746	-0.124758	0.578217	-0.000056	81.680290	84.671844	120.466835	-0.005700	0.000000	1.234778	0.000000	0.000000	0.000000	-0.018748	0.042778	0.017435	0.000000	0.000000	4.000000	24.000000	0.000000
14692.354079	-0.124869	0.578448	0.000011	81.690193	84.556831	120.346924	-0.002795	0.000000	1.237903	0.000000	0.000000	0.000000	-0.033428	0.069238	0.019947	0.000000	0.000000	4.000000	24.000000	0.000000
14692.357412	-0.124869	0.578448	0.000011	81.690193	84.556831	120.346924	-0.002795	0.000000	1.237903	0.000000	0.000000	0.000000	-0.033428	0.069238	0.019947	0.000000	0.000000	4.000000	24.000000	0.000000
14692.360746	-0.124869	0.578448	0.000011	81.690193	84.556831	120.346924	-0.002795	0.000000	1.237903	0.000000	0.000000	0.000000	-0.033428	0.069238	0.019947	0.000000	0.000000	4.000000	24.000000	0.000000
14692.364079	-0.124869	0.578448	0.000011	81.709442	84.483925	120.259933	0.000530	0.000000	1.243474	0.000000	0.000000	0.000000	-0.033428	0.069238	0.019947	0.000000	0.000000	4.000000	24.000000	0.000000
14692.367412	-0.124899	0.578580	0.000035	81.709442	84.483925	120.259933	0.000530	0.000000	1.243474	0.000000	0.000000	0.000000	-0.009003	0.039662	0.007339	0.000000	0.000000	4.000000	24.000000	0.000000
14692.370746	-0.124899	0.578580	0.000035	81.709442	84.483925	120.259933	0.000530	0.000000	1.243474	0.000000	0.000000	0.000000	-0.009003	0.039662	0.007339	0.000000	0.000000	4.000000	24.000000	0.000000
14692.374079	-0.124899	0.578580	0.000035	81.729324	84.456657	120.217476	0.001753	0.000000	1.244975	0.000000	0.000000	0.000000	-0.009003	0.039662	0.007339	0.000000	0.000000	4.000000	24.000000	0.000000
14692.377412	-0.124899	0.578580	0.000035	81.729324	84.456657	120.217476	0.001753	0.000000	1.244975	0.000000	0.000000	0.000000	-0.009003	0.039662	0.007339	0.000000	0.000000	4.000000	24.000000	0.000000
14692.380746	-0.124901	0.578650	0.000039	81.729324	84.456657	120.217476	0.001753	0.000000	1.244975	0.000000	0.000000	0.000000	-0.000304	0.020985	0.001117	0.000000	0.000000	4.000000	24.000000	0.000000
14692.384079	-0.124901	0.578650	0.000039	81.747002	84.446915	120.194351	0.001753	0.000000	1.244975	0.000000	0.000000	0.000000	-0.000304	0.020985	0.001117	0.000000	0.000000	4.000000	24.000000	0.000000
14692.387412	-0.124901	0.578650	0.000039	81.747002	84.446915	120.194351	0.001753	0.000000	1.244975	0.000000	0.000000	0.000000	-0.000304	0.020985	0.001117	0.000000	0.000000	4.000000	24.000000	0.000000
14692.390746	-0.124901	0.578650	0.000039	81.747002	84.446915	120.194351	0.001753	0.000000	1.244975	0.000000	0.000000	0.000000	-0.000304	0.020985	0.001117	0.000000	0.000000	4.000000	24.000000	0.000000
14692.394079	-0.124931	0.578741	-0.000106	81.754166	84.437180	120.180824	0.001939	0.000000	1.245026	0.000000	0.000000	0.000000	-0.009089	0.027091	-0.043557	0.000000	0.000000	4.000000	24.000000	0.000000
14692.397412	-0.124931	0.578741	-0.000106	81.754166	84.437180	120.180824	0.001939	0.000000	1.245026	0.000000	0.000000	0.000000	-0.009089	0.027091	-0.043557	0.000000	0.000000	4.000000	24.000000	0.000000
14692.400746	-0.124931	0.578741	-0.000106	81.754166	84.437180	120.180824	0.001939	0.000000	1.245026	0.000000	0.000000	0.000000	-0.009089	0.027091	-0.043557	0.000000	0.000000	4.000000	24.000000	0.000000
14692.404079	-0.124931	0.578741	-0.000106	81.755333	84.459274	120.204308	-0.005320	0.000000	1.246540	0.000000	0.000000	0.000000	-0.009089	0.027091	-0.043557	0.000000	0.000000	4.000000	24.000000	0.000000
14692.407412	-0.124929	0.578745	-0.000198	81.755333	84.459274	120.204308	-0.005320	0.000000	1.246540	0.000000	0.000000	0.000000	0.000484	0.001466	-0.027362	0.000000	0.000000	4.000000	24.000000	0.000000
14692.410746	-0.124929	0.578745	-0.000198	81.755333	84.459274	120.204308	-0.005320	0.000000	1.246540	0.000000	0.000000	0.000000	0.000484	0.001466	-0.027362	0.000000	0.000000	4.000000	24.000000	0.000000
14692.414079	-0.124929	0.578745	-0.000198	81.754784	84.477829	120.225807	-0.009881	0.000000	1.246459	0.000000	0.000000	0.000000	0.000484	0.001466	-0.027362	0.000000	0.000000	4.000000	24.000000	0.000000
14692.417412	-0.124929	0.578745	-0.000198	81.754784	84.477829	120.225807	-0.009881	0.000000	1.246459	0.000000	0.000000	0.000000	0.000484	0.001466	-0.027362	0.000000	0.000000	4.000000	24.000000	0.000000
14692.420746	-0.124900	0.578758	-0.000306	81.754784	84.477829	120.225807	-0.009881	0.000000	1.246459	0.000000	0.000000	0.000000	0.008873	0.003790	-0.032461	0.000000	0.000000	4.000000	24.000000	0.000000
14692.424079	-0.124900	0.578758	-0.000306	81.753693	84.525856	120.268845	-0.009881	0.000000	1.246459	0.000000	0.000000	0.000000	0.008873	0.003790	-0.032461	0.000000	0.000000	4.000000	24.000000	0.000000
14692.427412	-0.124900	0.578758	-0.000306	81.753693	84.525856	120.268845	-0.009881	0.000000	1.246459	0.000000	0.000000	0.000000	0.008873	0.003790	-0.032461	0.000000	0.000000	4.000000	24.000000	0.000000
14692.430746	-0.124900	0.578758	-0.000306	81.753693	84.525856	120.268845	-0.009881	0.000000	1.246459	0.000000	0.000000	0.000000	0.008873	0.003790	-0.032461	0.000000	0.000000	4.000000	24.000000	0.000000
14692.434079	-0.124770	0.578716	-0.000440	81.755997	84.581055	120.315903	-0.015291	0.000000	1.244981	0.000000	0.000000	0.000000	0.038955	-0.012599	-0.040221	0.000000	0.000000	4.000000	24.000000	0.000000
14692.437412	-0.124770	0.578716	-0.000440	81.755997	84.581055	120.315903	-0.015291	0.000000	1.244981	0.000000	0.000000	0.000000	0.038955	-0.012599	-0.040221	0.000000	0.000000	4.000000	24.000000	0.000000
14692.440746	-0.124770	0.578716	-0.000440	81.755997	84.581055	120.315903	-0.015291	0.000000	1.244981	0.000000	0.000000	0.000000	0.038955	-0.012599	-0.040221	0.000000	0.000000	4.000000	24.000000	0.000000
14692.444079	-0.124770	0.578716	-0.000440	81.767075	84.635597	120.351540	-0.021994	0.000000	1.238488	0.000000	0.000000	0.000000	0.038955	-0.012599	-0.040221	0.000000	0.000000	4.000000	24.000000	0.000000
14692.447412	-0.124700	0.578698	-0.000439	81.767075	84.635597	120.351540	-0.021994	0.000000	1.238488	0.000000	0.000000	0.000000	0.020870	-0.005449	0.000372	0.000000	0.000000	4.000000	24.000000	0.000000
14692.450746	-0.124700	0.578698	-0.000439	81.767075	84.635597	120.351540	-0.021994	0.000000	1.238488	0.000000	0.000000	0.000000	0.020870	-0.005449	0.000372	0.000000	0.000000	4.000000	24.000000	0.000000
14692.454079	-0.124700	0.578698	-0.000439	81.788124	84.717369	120.399559	-0.021932	0.000000	1.235010	0.000000	0.000000	0.000000	0.020870	-0.005449	0.000372	0.000000	0.000000	4.000000	24.000000	0.000000
14692.457412	-0.124700	0.578698	-0.000439	81.788124	84.717369	120.399559	-0.021932	0.000000	1.235010	0.000000	0.000000	0.000000	0.020870	-0.005449	0.000372	0.000000	0.000000	4.000000	24.000000	0.000000
14692.460746	-0.124587	0.578680	-0.000426	81.788124	84.717369	120.399559	-0.021932	0.000000	1.235010	0.000000	0.000000	0.000000	0.033875	-0.005451	0.003918	0.000000	0.000000	4.000000	24.000000	0.000000
14692.464079	-0.124587	0.578680	-0.000426	81.820244	84.846321	120.483994	-0.021932	0.000000	1.235010	0.000000	0.000000	0.000000	0.033875	-0.005451	0.003918	0.000000	0.000000	4.000000	24.000000	0.000000
14692.467412	-0.124587	0.578680	-0.000426	81.820244	84.846321	120.483994	-0.021932	0.000000	1.235010	0.000000	0.000000	0.000000	0.033875	-0.005451	0.003918	0.000000	0.000000	4.000000	24.000000	0.000000
14692.470746	-0.124587	0.578680	-0.000426	81.820244	84.846321	120.483994	-0.021932	0.000000	1.235010	0.000000	0.000000	0.000000	0.033875	-0.005451	0.003918	0.000000	0.000000	4.000000	24.000000	0.000000
14692.474079	-0.124388	0.578587	-0.000301	81.861198	84.972908	120.558014	-0.021279	0.000000	1.229364	0.000000	0.000000	0.000000	0.059741	-0.027885	0.037246	0.000000	0.000000	4.000000	24.000000	0.000000
14692.477412	-0.124388	0.578587	-0.000301	81.861198	84.972908	120.558014	-0.021279	0.000000	1.229364	0.000000	0.000000	0.000000	0.059741	-0.027885	0.037246	0.000000	0.000000	4.000000	24.000000	0.000000
14692.480746	-0.124388	0.578587	-0.000301	81.861198	84.972908	120.558014	-0.021279	0.000000	1.229364	0.000000	0.000000	0.000000	0.059741	-0.027885	0.037246	0.000000	0.000000	4.000000	24.000000	0.000000
14692.484079	-0.124388	0.578587	-0.000301	81.911453	85.136238	120.667755	-0.015072	0.000000	1.219407	0.000000	0.000000	0.000000	0.059741	-0.027885	0.037246	0.000000	0.000000	4.000000	24.000000	0.000000
14692.487412	-0.124354	0.578527	-0.000254	81.911453	85.136238	120.667755	-0.015072	0.000000	1.219407	0.000000	0.000000	0.000000	0.010095	-0.017842	0.014259	0.000000	0.000000	4.000000	24.000000	0.000000
14692.490746	-0.124354	0.578527	-0.000254	81.911453	85.136238	120.667755	-0.015072	0.000000	1.219407	0.000000	0.000000	0.000000	0.010095	-0.017842	0.014259	0.000000	0.000000	4.000000	24.000000	0.000000
14692.494079	-0.124354	0.578527	-0.000254	81.951744	85.275879	120.765930	-0.012695	0.000000	1.217724	0.000000	0.000000	0.000000	0.010095	-0.017842	0.014259	0.000000	0.000000	4.000000	24.000000	0.000000
14692.497412	-0.124354	0.578527	-0.000254	81.951744	85.275879	120.765930	-0.012695	0.000000	1.217724	0.000000	0.000000	0.000000	0.010095	-0.017842	0.014259	0.000000	0.000000	4.000000	24.000000	0.000000
14692.500746	-0.124343	0.578468	-0.000212	81.951744	85.275879	120.765930	-0.012695	0.000000	1.217724	0.000000	0.000000	0.000000	0.003590	-0.017831	0.012486	0.000000	0.000000	4.000000	24.000000	0.000000
14692.504079	-0.124343	0.578468	-0.000212	81.955559	85.333412	120.816475	-0.012695	0.000000	1.217724	0.000000	0.000000	0.000000	0.003590	-0.017831	0.012486	0.000000	0.000000	4.000000	24.000000	0.000000
14692.507412	-0.124343	0.578468	-0.000212	81.955559	85.333412	120.816475	-0.012695	0.000000	1.217724	0.000000	0.000000	0.000000	0.003590	-0.017831	0.012486	0.000000	0.000000	4.000000	24.000000	0.000000
14692.510746	-0.124343	0.578468	-0.000212	81.955559	85.333412	120.816475	-0.012695	0.000000	1.217724	0.000000	0.000000	0.000000	0.003590	-0.017831	0.012486	0.000000	0.000000	4.000000	24.000000	0.000000
14692.514079	-0.124337	0.578380	-0.000233	81.954994	85.352524	120.838516	-0.010614	0.000000	1.217126	0.000000	0.000000	0.000000	0.001658	-0.026425	-0.006088	0.000000	0.000000	4.000000	24.000000	0.000000
14692.517412	-0.124337	0.578380	-0.000233	81.954994	85.352524	120.838516	-0.010614	0.000000	1.217126	0.000000	0.000000	0.000000	0.001658	-0.026425	-0.006088	0.000000	0.000000	4.000000	24.000000	0.000000
14692.520746	-0.124337	0.578380	-0.000233	81.954994	85.352524	120.838516	-0.010614	0.000000	1.217126	0.000000	0.000000	0.000000	0.001658	-0.026425	-0.006088	0.000000	0.000000	4.000000	24.000000	0.000000
14692.524079	-0.124337	0.578380	-0.000233	81.953850	85.396019	120.882439	-0.011629	0.000000	1.216850	0.000000	0.000000	0.000000	0.001658	-0.026425	-0.006088	0.000000	0.000000	4.000000	24.000000	0.000000
14692.527412	-0.124332	0.578362	-0.000249	81.953850	85.396019	120.882439	-0.011629	0.000000	1.216850	0.000000	0.000000	0.000000	0.001350	-0.005453	-0.004962	0.000000	0.000000	4.000000	24.000000	0.000000
14692.530746	-0.124332	0.578362	-0.000249	81.953850	85.396019	120.882439	-0.011629	0.000000	1.216850	0.000000	0.000000	0.000000	0.001350	-0.005453	-0.004962	0.000000	0.000000	4.000000	24.000000	0.000000
14692.534079	-0.124332	0.578362	-0.000249	81.953850	85.396019	120.882439	-0.012456	0.000000	1.216625	0.000000	0.000000	0.000000	0.001350	-0.005453	-0.004962	0.000000	0.000000	4.000000	24.000000	0.000000
14692.537412	-0.124332	0.578362	-0.000249	81.953850	85.396019	120.882439	-0.012456	0.000000	1.216625	0.000000	0.000000	0.000000	0.001350	-0.005453	-0.004962	0.000000	0.000000	4.000000	24.000000	0.000000
14692.540746	-0.124326	0.578369	-0.000272	81.953850	85.396019	120.882439	-0.012456	0.000000	1.216625	0.000000	0.000000	0.000000	0.001872	0.002308	-0.006878	0.000000	0.000000	4.000000	24.000000	0.000000
14692.544079	-0.124326	0.578369	-0.000272	81.953850	85.396019	120.882439	-0.012456	0.000000	1.216625	0.000000	0.000000	0.000000	0.001872	0.002308	-0.006878	0.000000	0.000000	4.000000	24.000000	0.000000
14692.547412	-0.124326	0.578369	-0.000272	81.953850	85.396019	120.882439	-0.012456	0.000000	1.216625	0.000000	0.000000	0.000000	0.001872	0.002308	-0.006878	0.000000	0.000000	4.000000	24.000000	0.000000
14692.550746	-0.124326	0.578369	-0.000272	81.953850	85.396019	120.882439	-0.012456	0.000000	1.216625	0.000000	0.000000	0.000000	0.001872	0.002308	-0.006878	0.000000	0.000000	4.000000	24.000000	0.000000
14692.554079	-0.124318	0.578403	-0.000301	81.954460	85.374275	120.860489	-0.013602	0.000000	1.216313	0.000000	0.000000	0.000000	0.002393	0.010072	-0.008795	0.000000	0.000000	4.000000	24.000000	0.000000
14692.557412	-0.124318	0.578403	-0.000301	81.954460	85.374275	120.860489	-0.013602	0.000000	1.216313	0.000000	0.000000	0.000000	0.002393	0.010072	-0.008795	0.000000	0.000000	4.000000	24.000000	0.000000
14692.560746	-0.124318	0.578403	-0.000301	81.954460	85.374275	120.860489	-0.013602	0.000000	1.216313	0.000000	0.000000	0.000000	0.002393	0.010072	-0.008795	0.000000	0.000000	4.000000	24.000000	0.000000
14692.564079	-0.124318	0.578403	-0.000301	81.955605	85.328026	120.816513	-0.015068	0.000000	1.215914	0.000000	0.000000	0.000000	0.002393	0.010072	-0.008795	0.000000	0.000000	4.000000	24.000000	0.000000
14692.567412	-0.124343	0.578447	-0.000297	81.955605	85.328026	120.816513	-0.015068	0.000000	1.215914	0.000000	0.000000	0.000000	-0.007335	0.013225	0.001274	0.000000	0.000000	4.000000	24.000000	0.000000
14692.570746	-0.124343	0.578447	-0.000297	81.955605	85.328026	120.816513	-0.015068	0.000000	1.215914	0.000000	0.000000	0.000000	-0.007335	0.013225	0.001274	0.000000	0.000000	4.000000	24.000000	0.000000
14692.574079	-0.124343	0.578447	-0.000297	81.956116	85.306190	120.794479	-0.014856	0.000000	1.217137	0.000000	0.000000	0.000000	-0.007335	0.013225	0.001274	0.000000	0.000000	4.000000	24.000000	0.000000
14692.577412	-0.124343	0.578447	-0.000297	81.956116	85.306190	120.794479	-0.014856	0.000000	1.217137	0.000000	0.000000	0.000000	-0.007335	0.013225	0.001274	0.000000	0.000000	4.000000	24.000000	0.000000
14692.580746	-0.124345	0.578491	-0.000287	81.956116	85.306190	120.794479	-0.014856	0.000000	1.217137	0.000000	0.000000	0.000000	-0.000827	0.013213	0.003043	0.000000	0.000000	4.000000	24.000000	0.000000
14692.584079	-0.124345	0.578491	-0.000287	81.957314	85.259918	120.750496	-0.014856	0.000000	1.217137	0.000000	0.000000	0.000000	-0.000827	0.013213	0.003043	0.000000	0.000000	4.000000	24.000000	0.000000
14692.587412	-0.124345	0.578491	-0.000287	81.957314	85.259918	120.750496	-0.014856	0.000000	1.217137	0.000000	0.000000	0.000000	-0.000827	0.013213	0.003043	0.000000	0.000000	4.000000	24.000000	0.000000
14692.590746	-0.124345	0.578491	-0.000287	81.957314	85.259918	120.750496	-0.014856	0.000000	1.217137	0.000000	0.000000	0.000000	-0.000827	0.013213	0.003043	0.000000	0.000000	4.000000	24.000000	0.000000
14692.594079	-0.124360	0.578595	-0.000318	81.958435	85.216393	120.706520	-0.014349	0.000000	1.217274	0.000000	0.000000	0.000000	-0.004418	0.031035	-0.009447	0.000000	0.000000	4.000000	24.000000	0.000000
14692.597412	-0.124360	0.578595	-0.000318	81.958435	85.216393	120.706520	-0.014349	0.000000	1.217274	0.000000	0.000000	0.000000	-0.004418	0.031035	-0.009447	0.000000	0.000000	4.000000	24.000000	0.000000
14692.600746	-0.124360	0.578595	-0.000318	81.958435	85.216393	120.706520	-0.014349	0.000000	1.217274	0.000000	0.000000	0.000000	-0.004418	0.031035	-0.009447	0.000000	0.000000	4.000000	24.000000	0.000000
14692.604079	-0.124360	0.578595	-0.000318	81.960121	85.150978	120.640472	-0.015923	0.000000	1.218011	0.000000	0.000000	0.000000	-0.004418	0.031035	-0.009447	0.000000	0.000000	4.000000	24.000000	0.000000
14692.607412	-0.124350	0.578654	-0.000354	81.960121	85.150978	120.640472	-0.015923	0.000000	1.218011	0.000000	0.000000	0.000000	0.002915	0.017809	-0.010719	0.000000	0.000000	4.000000	24.000000	0.000000
14692.610746	-0.124350	0.578654	-0.000354	81.960121	85.150978	120.640472	-0.015923	0.000000	1.218011	0.000000	0.000000	0.000000	0.002915	0.017809	-0.010719	0.000000	0.000000	4.000000	24.000000	0.000000
14692.614079	-0.124350	0.578654	-0.000354	81.961243	85.104675	120.596443	-0.017710	0.000000	1.217525	0.000000	0.000000	0.000000	0.002915	0.017809	-0.010719	0.000000	0.000000	4.000000	24.000000	0.000000
14692.617412	-0.124350	0.578654	-0.000354	81.961243	85.104675	120.596443	-0.017710	0.000000	1.217525	0.000000	0.000000	0.000000	0.002915	0.017809	-0.010719	0.000000	0.000000	4.000000	24.000000	0.000000
14692.620746	-0.124369	0.578706	-0.000373	81.961243	85.104675	120.596443	-0.017710	0.000000	1.217525	0.000000	0.000000	0.000000	-0.005458	0.015527	-0.005613	0.000000	0.000000	4.000000	24.000000	0.000000
14692.624079	-0.124369	0.578706	-0.000373	81.962364	85.061043	120.552376	-0.017710	0.000000	1.217525	0.000000	0.000000	0.000000	-0.005458	0.015527	-0.005613	0.000000	0.000000	4.000000	24.000000	0.000000
14692.627412	-0.124369	0.578706	-0.000373	81.962364	85.061043	120.552376	-0.017710	0.000000	1.217525	0.000000	0.000000	0.000000	-0.005458	0.015527	-0.005613	0.000000	0.000000	4.000000	24.000000	0.000000
14692.630746	-0.124369	0.578706	-0.000373	81.962364	85.061043	120.552376	-0.017710	0.000000	1.217525	0.000000	0.000000	0.000000	-0.005458	0.015527	-0.005613	0.000000	0.000000	4.000000	24.000000	0.000000
14692.634079	-0.124388	0.578827	-0.000388	81.964050	84.992844	120.486259	-0.018645	0.000000	1.218434	0.000000	0.000000	0.000000	-0.005761	0.036498	-0.004504	0.000000	0.000000	4.000000	24.000000	0.000000
14692.637412	-0.124388	0.578827	-0.000388	81.964050	84.992844	120.486259	-0.018645	0.000000	1.218434	0.000000	0.000000	0.000000	-0.005761	0.036498	-0.004504	0.000000	0.000000	4.000000	24.000000	0.000000
14692.640746	-0.124388	0.578827	-0.000388	81.964050	84.992844	120.486259	-0.018645	0.000000	1.218434	0.000000	0.000000	0.000000	-0.005761	0.036498	-0.004504	0.000000	0.000000	4.000000	24.000000	0.000000
14692.644079	-0.124388	0.578827	-0.000388	81.964584	84.968330	120.464241	-0.019396	0.000000	1.219394	0.000000	0.000000	0.000000	-0.005761	0.036498	-0.004504	0.000000	0.000000	4.000000	24.000000	0.000000
14692.647412	-0.124406	0.578879	-0.000407	81.964584	84.968330	120.464241	-0.019396	0.000000	1.219394	0.000000	0.000000	0.000000	-0.005460	0.015530	-0.005619	0.000000	0.000000	4.000000	24.000000	0.000000
14692.650746	-0.124406	0.578879	-0.000407	81.964584	84.968330	120.464241	-0.019396	0.000000	1.219394	0.000000	0.000000	0.000000	-0.005460	0.015530	-0.005619	0.000000	0.000000	4.000000	24.000000	0.000000
14692.654079	-0.124406	0.578879	-0.000407	81.965683	84.919258	120.420174	-0.020332	0.000000	1.220305	0.000000	0.000000	0.000000	-0.005460	0.015530	-0.005619	0.000000	0.000000	4.000000	24.000000	0.000000
14692.657412	-0.124406	0.578879	-0.000407	81.965683	84.919258	120.420174	-0.020332	0.000000	1.220305	0.000000	0.000000	0.000000	-0.005460	0.015530	-0.005619	0.000000	0.000000	4.000000	24.000000	0.000000
14692.660746	-0.124448	0.578905	-0.000425	81.965683	84.919258	120.420174	-0.020332	0.000000	1.220305	0.000000	0.000000	0.000000	-0.012485	0.007754	-0.005468	0.000000	0.000000	4.000000	24.000000	0.000000
14692.664079	-0.124448	0.578905	-0.000425	81.966255	84.892006	120.398148	-0.020332	0.000000	1.220305	0.000000	0.000000	0.000000	-0.012485	0.007754	-0.005468	0.000000	0.000000	4.000000	24.000000	0.000000
14692.667412	-0.124448	0.578905	-0.000425	81.966255	84.892006	120.398148	-0.020332	0.000000	1.220305	0.000000	0.000000	0.000000	-0.012485	0.007754	-0.005468	0.000000	0.000000	4.000000	24.000000	0.000000
14692.670746	-0.124448	0.578905	-0.000425	81.966255	84.892006	120.398148	-0.020332	0.000000	1.220305	0.000000	0.000000	0.000000	-0.012485	0.007754	-0.005468	0.000000	0.000000	4.000000	24.000000	0.000000
14692.674079	-0.124543	0.578941	-0.000415	81.966812	84.867455	120.376099	-0.021244	0.000000	1.222386	0.000000	0.000000	0.000000	-0.028719	0.010907	0.002818	0.000000	0.000000	4.000000	24.000000	0.000000
14692.677412	-0.124543	0.578941	-0.000415	81.966812	84.867455	120.376099	-0.021244	0.000000	1.222386	0.000000	0.000000	0.000000	-0.028719	0.010907	0.002818	0.000000	0.000000	4.000000	24.000000	0.000000
14692.680746	-0.124543	0.578941	-0.000415	81.966812	84.867455	120.376099	-0.021244	0.000000	1.222386	0.000000	0.000000	0.000000	-0.028719	0.010907	0.002818	0.000000	0.000000	4.000000	24.000000	0.000000
14692.684079	-0.124543	0.578941	-0.000415	81.966843	84.864746	120.376099	-0.020774	0.000000	1.227172	0.000000	0.000000	0.000000	-0.028719	0.010907	0.002818	0.000000	0.000000	4.000000	24.000000	0.000000
14692.687412	-0.124543	0.578941	-0.000415	81.966843	84.864746	120.376099	-0.020774	0.000000	1.227172	0.000000	0.000000	0.000000	0.000000	-0.000001	-0.000000	0.000000	0.000000	4.000000	24.000000	0.000000
14692.690746	-0.124543	0.578941	-0.000415	81.966843	84.864746	120.376099	-0.020774	0.000000	1.227172	0.000000	0.000000	0.000000	0.000000	-0.000001	-0.000000	0.000000	0.000000	4.000000	24.000000	0.000000
14692.694079	-0.124543	0.578941	-0.000415	81.966812	84.867455	120.376099	-0.020774	0.000000	1.227172	0.000000	0.000000	0.000000	0.000000	-0.000001	-0.000000	0.000000	0.000000	4.000000	24.000000	0.000000
14692.697412	-0.124543	0.578941	-0.000415	81.966812	84.867455	120.376099	-0.020774	0.000000	1.227172	0.000000	0.000000	0.000000	0.000000	-0.000001	-0.000000	0.000000	0.000000	4.000000	24.000000	0.000000
14692.700746	-0.124522	0.578941	-0.000410	81.966812	84.867455	120.376099	-0.020774	0.000000	1.227172	0.000000	0.000000	0.000000	0.006505	-0.000001	0.001773	0.000000	0.000000	4.000000	24.000000	0.000000
14692.704079	-0.124522	0.578941	-0.000410	81.966225	84.889267	120.398140	-0.020774	0.000000	1.227172	0.000000	0.000000	0.000000	0.006505	-0.000001	0.001773	0.000000	0.000000	4.000000	24.000000	0.000000
14692.707412	-0.124522	0.578941	-0.000410	81.966225	84.889267	120.398140	-0.020774	0.000000	1.227172	0.000000	0.000000	0.000000	0.006505	-0.000001	0.001773	0.000000	0.000000	4.000000	24.000000	0.000000
14692.710746	-0.124522	0.578941	-0.000410	81.966225	84.889267	120.398140	-0.020774	0.000000	1.227172	0.000000	0.000000	0.000000	0.006505	-0.000001	0.001773	0.000000	0.000000	4.000000	24.000000	0.000000
14692.714079	-0.124491	0.578905	-0.000437	81.965714	84.913887	120.420242	-0.020478	0.000000	1.226088	0.000000	0.000000	0.000000	0.009207	-0.010914	-0.008137	0.000000	0.000000	4.000000	24.000000	0.000000
14692.717412	-0.124491	0.578905	-0.000437	81.965714	84.913887	120.420242	-0.020478	0.000000	1.226088	0.000000	0.000000	0.000000	0.009207	-0.010914	-0.008137	0.000000	0.000000	4.000000	24.000000	0.000000
14692.720746	-0.124491	0.578905	-0.000437	81.965714	84.913887	120.420242	-0.020478	0.000000	1.226088	0.000000	0.000000	0.000000	0.009207	-0.010914	-0.008137	0.000000	0.000000	4.000000	24.000000	0.000000
14692.724079	-0.124491	0.578905	-0.000437	81.966812	84.939346	120.444366	-0.021835	0.000000	1.224554	0.000000	0.000000	0.000000	0.009207	-0.010914	-0.008137	0.000000	0.000000	4.000000	24.000000	0.000000
14692.727412	-0.124487	0.578887	-0.000453	81.966812	84.939346	120.444366	-0.021835	0.000000	1.224554	0.000000	0.000000	0.000000	0.001350	-0.005463	-0.004955	0.000000	0.000000	4.000000	24.000000	0.000000
14692.730746	-0.124487	0.578887	-0.000453	81.966812	84.939346	120.444366	-0.021835	0.000000	1.224554	0.000000	0.000000	0.000000	0.001350	-0.005463	-0.004955	0.000000	0.000000	4.000000	24.000000	0.000000
14692.734079	-0.124487	0.578887	-0.000453	81.966255	84.958420	120.466370	-0.022660	0.000000	1.224329	0.000000	0.000000	0.000000	0.001350	-0.005463	-0.004955	0.000000	0.000000	4.000000	24.000000	0.000000
14692.737412	-0.124487	0.578887	-0.000453	81.966255	84.958420	120.466370	-0.022660	0.000000	1.224329	0.000000	0.000000	0.000000	0.001350	-0.005463	-0.004955	0.000000	0.000000	4.000000	24.000000	0.000000
14692.740746	-0.124504	0.578868	-0.000476	81.966255	84.958420	120.466370	-0.022660	0.000000	1.224329	0.000000	0.000000	0.000000	-0.005152	-0.005448	-0.006729	0.000000	0.000000	4.000000	24.000000	0.000000
14692.744079	-0.124504	0.578868	-0.000476	81.965714	84.977570	120.488441	-0.022660	0.000000	1.224329	0.000000	0.000000	0.000000	-0.005152	-0.005448	-0.006729	0.000000	0.000000	4.000000	24.000000	0.000000
14692.747412	-0.124504	0.578868	-0.000476	81.965714	84.977570	120.488441	-0.022660	0.000000	1.224329	0.000000	0.000000	0.000000	-0.005152	-0.005448	-0.006729	0.000000	0.000000	4.000000	24.000000	0.000000
14692.750746	-0.124504	0.578868	-0.000476	81.965714	84.977570	120.488441	-0.022660	0.000000	1.224329	0.000000	0.000000	0.000000	-0.005152	-0.005448	-0.006729	0.000000	0.000000	4.000000	24.000000	0.000000
14692.754079	-0.124551	0.578817	-0.000475	81.965157	84.996658	120.510468	-0.023782	0.000000	1.225187	0.000000	0.000000	0.000000	-0.014058	-0.015503	0.000300	0.000000	0.000000	4.000000	24.000000	0.000000
14692.757412	-0.124551	0.578817	-0.000475	81.965157	84.996658	120.510468	-0.023782	0.000000	1.225187	0.000000	0.000000	0.000000	-0.014058	-0.015503	0.000300	0.000000	0.000000	4.000000	24.000000	0.000000
14692.760746	-0.124551	0.578817	-0.000475	81.965157	84.996658	120.510468	-0.023782	0.000000	1.225187	0.000000	0.000000	0.000000	-0.014058	-0.015503	0.000300	0.000000	0.000000	4.000000	24.000000	0.000000
14692.764079	-0.124551	0.578817	-0.000475	81.964615	85.015793	120.532539	-0.023732	0.000000	1.227530	0.000000	0.000000	0.000000	-0.014058	-0.015503	0.000300	0.000000	0.000000	4.000000	24.000000	0.000000
14692.767412	-0.124568	0.578799	-0.000497	81.964615	85.015793	120.532539	-0.023732	0.000000	1.227530	0.000000	0.000000	0.000000	-0.005153	-0.005456	-0.006730	0.000000	0.000000	4.000000	24.000000	0.000000
14692.770746	-0.124568	0.578799	-0.000497	81.964615	85.015793	120.532539	-0.023732	0.000000	1.227530	0.000000	0.000000	0.000000	-0.005153	-0.005456	-0.006730	0.000000	0.000000	4.000000	24.000000	0.000000
14692.774079	-0.124568	0.578799	-0.000497	81.964027	85.034889	120.546600	-0.024854	0.000000	1.228389	0.000000	0.000000	0.000000	-0.005153	-0.005456	-0.006730	0.000000	0.000000	4.000000	24.000000	0.000000
14692.777412	-0.124568	0.578799	-0.000497	81.964027	85.034889	120.546600	-0.024854	0.000000	1.228389	0.000000	0.000000	0.000000	-0.005153	-0.005456	-0.006730	0.000000	0.000000	4.000000	24.000000	0.000000
14692.780746	-0.124591	0.578773	-0.000497	81.964027	85.034889	120.546600	-0.024854	0.000000	1.228389	0.000000	0.000000	0.000000	-0.007030	-0.007766	0.000148	0.000000	0.000000	4.000000	24.000000	0.000000
14692.784079	-0.124591	0.578773	-0.000497	81.964027	85.034889	120.546600	-0.024854	0.000000	1.228389	0.000000	0.000000	0.000000	-0.007030	-0.007766	0.000148	0.000000	0.000000	4.000000	24.000000	0.000000
14692.787412	-0.124591	0.578773	-0.000497	81.964027	85.034889	120.546600	-0.024854	0.000000	1.228389	0.000000	0.000000	0.000000	-0.007030	-0.007766	0.000148	0.000000	0.000000	4.000000	24.000000	0.000000
14692.790746	-0.124591	0.578773	-0.000497	81.964027	85.034889	120.546600	-0.024854	0.000000	1.228389	0.000000	0.000000	0.000000	-0.007030	-0.007766	0.000148	0.000000	0.000000	4.000000	24.000000	0.000000
14692.794079	-0.124576	0.578765	-0.000468	81.965683	85.041290	120.548714	-0.024829	0.000000	1.229560	0.000000	0.000000	0.000000	0.004628	-0.002313	0.008653	0.000000	0.000000	4.000000	24.000000	0.000000
14692.797412	-0.124576	0.578765	-0.000468	81.965683	85.041290	120.548714	-0.024829	0.000000	1.229560	0.000000	0.000000	0.000000	0.004628	-0.002313	0.008653	0.000000	0.000000	4.000000	24.000000	0.000000
14692.800746	-0.124576	0.578765	-0.000468	81.965683	85.041290	120.548714	-0.024829	0.000000	1.229560	0.000000	0.000000	0.000000	0.004628	-0.002313	0.008653	0.000000	0.000000	4.000000	24.000000	0.000000
14692.804079	-0.124576	0.578765	-0.000468	81.972878	85.037064	120.535301	-0.023387	0.000000	1.228789	0.000000	0.000000	0.000000	0.004628	-0.002313	0.008653	0.000000	0.000000	4.000000	24.000000	0.000000
14692.807412	-0.124559	0.578783	-0.000445	81.972878	85.037064	120.535301	-0.023387	0.000000	1.228789	0.000000	0.000000	0.000000	0.005153	0.005451	0.006731	0.000000	0.000000	4.000000	24.000000	0.000000
14692.810746	-0.124559	0.578783	-0.000445	81.972878	85.037064	120.535301	-0.023387	0.000000	1.228789	0.000000	0.000000	0.000000	0.005153	0.005451	0.006731	0.000000	0.000000	4.000000	24.000000	0.000000
14692.814079	-0.124559	0.578783	-0.000445	81.981728	85.036591	120.524048	-0.022265	0.000000	1.227931	0.000000	0.000000	0.000000	0.005153	0.005451	0.006731	0.000000	0.000000	4.000000	24.000000	0.000000
14692.817412	-0.124559	0.578783	-0.000445	81.981728	85.036591	120.524048	-0.022265	0.000000	1.227931	0.000000	0.000000	0.000000	0.005153	0.005451	0.006731	0.000000	0.000000	4.000000	24.000000	0.000000
14692.820746	-0.124541	0.578801	-0.000423	81.981728	85.036591	120.524048	-0.022265	0.000000	1.227931	0.000000	0.000000	0.000000	0.005156	0.005453	0.006730	0.000000	0.000000	4.000000	24.000000	0.000000
14692.824079	-0.124541	0.578801	-0.000423	81.997223	85.050934	120.521355	-0.022265	0.000000	1.227931	0.000000	0.000000	0.000000	0.005156	0.005453	0.006730	0.000000	0.000000	4.000000	24.000000	0.000000
14692.827412	-0.124541	0.578801	-0.000423	81.997223	85.050934	120.521355	-0.022265	0.000000	1.227931	0.000000	0.000000	0.000000	0.005156	0.005453	0.006730	0.000000	0.000000	4.000000	24.000000	0.000000
14692.830746	-0.124541	0.578801	-0.000423	81.997223	85.050934	120.521355	-0.022265	0.000000	1.227931	0.000000	0.000000	0.000000	0.005156	0.005453	0.006730	0.000000	0.000000	4.000000	24.000000	0.000000
14692.834079	-0.124527	0.578864	-0.000390	82.009987	85.033257	120.492271	-0.021143	0.000000	1.227071	0.000000	0.000000	0.000000	0.004325	0.018676	0.009762	0.000000	0.000000	4.000000	24.000000	0.000000
14692.837412	-0.124527	0.578864	-0.000390	82.009987	85.033257	120.492271	-0.021143	0.000000	1.227071	0.000000	0.000000	0.000000	0.004325	0.018676	0.009762	0.000000	0.000000	4.000000	24.000000	0.000000
14692.840746	-0.124527	0.578864	-0.000390	82.009987	85.033257	120.492271	-0.021143	0.000000	1.227071	0.000000	0.000000	0.000000	0.004325	0.018676	0.009762	0.000000	0.000000	4.000000	24.000000	0.000000
14692.844079	-0.124527	0.578864	-0.000390	82.017685	85.004234	120.456558	-0.019516	0.000000	1.226350	0.000000	0.000000	0.000000	0.004325	0.018676	0.009762	0.000000	0.000000	4.000000	24.000000	0.000000
14692.847412	-0.124530	0.578908	-0.000380	82.017685	85.004234	120.456558	-0.019516	0.000000	1.226350	0.000000	0.000000	0.000000	-0.000826	0.013228	0.003031	0.000000	0.000000	4.000000	24.000000	0.000000
14692.850746	-0.124530	0.578908	-0.000380	82.017685	85.004234	120.456558	-0.019516	0.000000	1.226350	0.000000	0.000000	0.000000	-0.000826	0.013228	0.003031	0.000000	0.000000	4.000000	24.000000	0.000000
14692.854079	-0.124530	0.578908	-0.000380	82.024918	84.997200	120.443039	-0.019011	0.000000	1.226488	0.000000	0.000000	0.000000	-0.000826	0.013228	0.003031	0.000000	0.000000	4.000000	24.000000	0.000000
14692.857412	-0.124530	0.578908	-0.000380	82.024918	84.997200	120.443039	-0.019011	0.000000	1.226488	0.000000	0.000000	0.000000	-0.000826	0.013228	0.003031	0.000000	0.000000	4.000000	24.000000	0.000000
14692.860746	-0.124534	0.578926	-0.000364	82.024918	84.997200	120.443039	-0.019011	0.000000	1.226488	0.000000	0.000000	0.000000	-0.001350	0.005453	0.004955	0.000000	0.000000	4.000000	24.000000	0.000000
14692.864079	-0.124534	0.578926	-0.000364	82.025475	84.972496	120.420837	-0.019011	0.000000	1.226488	0.000000	0.000000	0.000000	-0.001350	0.005453	0.004955	0.000000	0.000000	4.000000	24.000000	0.000000
14692.867412	-0.124534	0.578926	-0.000364	82.025475	84.972496	120.420837	-0.019011	0.000000	1.226488	0.000000	0.000000	0.000000	-0.001350	0.005453	0.004955	0.000000	0.000000	4.000000	24.000000	0.000000
14692.870746	-0.124534	0.578926	-0.000364	82.025475	84.972496	120.420837	-0.019011	0.000000	1.226488	0.000000	0.000000	0.000000	-0.001350	0.005453	0.004955	0.000000	0.000000	4.000000	24.000000	0.000000
14692.874079	-0.124652	0.578962	-0.000360	82.026024	84.942345	120.398643	-0.018185	0.000000	1.226713	0.000000	0.000000	0.000000	-0.035229	0.010912	0.001037	0.000000	0.000000	4.000000	24.000000	0.000000
14692.877412	-0.124652	0.578962	-0.000360	82.026024	84.942345	120.398643	-0.018185	0.000000	1.226713	0.000000	0.000000	0.000000	-0.035229	0.010912	0.001037	0.000000	0.000000	4.000000	24.000000	0.000000
14692.880746	-0.124652	0.578962	-0.000360	82.026024	84.942345	120.398643	-0.018185	0.000000	1.226713	0.000000	0.000000	0.000000	-0.035229	0.010912	0.001037	0.000000	0.000000	4.000000	24.000000	0.000000
14692.884079	-0.124652	0.578962	-0.000360	82.026588	84.912231	120.376457	-0.018013	0.000000	1.232585	0.000000	0.000000	0.000000	-0.035229	0.010912	0.001037	0.000000	0.000000	4.000000	24.000000	0.000000
14692.887412	-0.124728	0.578973	-0.000339	82.026588	84.912231	120.376457	-0.018013	0.000000	1.232585	0.000000	0.000000	0.000000	-0.022749	0.003154	0.006505	0.000000	0.000000	4.000000	24.000000	0.000000
14692.890746	-0.124728	0.578973	-0.000339	82.026588	84.912231	120.376457	-0.018013	0.000000	1.232585	0.000000	0.000000	0.000000	-0.022749	0.003154	0.006505	0.000000	0.000000	4.000000	24.000000	0.000000
14692.894079	-0.124728	0.578973	-0.000339	82.027100	84.882034	120.354218	-0.016928	0.000000	1.236376	0.000000	0.000000	0.000000	-0.022749	0.003154	0.006505	0.000000	0.000000	4.000000	24.000000	0.000000
14692.897412	-0.124728	0.578973	-0.000339	82.027100	84.882034	120.354218	-0.016928	0.000000	1.236376	0.000000	0.000000	0.000000	-0.022749	0.003154	0.006505	0.000000	0.000000	4.000000	24.000000	0.000000
14692.900746	-0.124775	0.578991	-0.000334	82.027100	84.882034	120.354218	-0.016928	0.000000	1.236376	0.000000	0.000000	0.000000	-0.014364	0.005463	0.001400	0.000000	0.000000	4.000000	24.000000	0.000000
14692.904079	-0.124775	0.578991	-0.000334	82.027672	84.857307	120.331993	-0.016928	0.000000	1.236376	0.000000	0.000000	0.000000	-0.014364	0.005463	0.001400	0.000000	0.000000	4.000000	24.000000	0.000000
14692.907412	-0.124775	0.578991	-0.000334	82.027672	84.857307	120.331993	-0.016928	0.000000	1.236376	0.000000	0.000000	0.000000	-0.014364	0.005463	0.001400	0.000000	0.000000	4.000000	24.000000	0.000000
14692.910746	-0.124775	0.578991	-0.000334	82.027672	84.857307	120.331993	-0.016928	0.000000	1.236376	0.000000	0.000000	0.000000	-0.014364	0.005463	0.001400	0.000000	0.000000	4.000000	24.000000	0.000000
14692.914079	-0.124800	0.579035	-0.000330	82.028236	84.835327	120.309792	-0.016695	0.000000	1.238770	0.000000	0.000000	0.000000	-0.007334	0.013211	0.001249	0.000000	0.000000	4.000000	24.000000	0.000000
14692.917412	-0.124800	0.579035	-0.000330	82.028236	84.835327	120.309792	-0.016695	0.000000	1.238770	0.000000	0.000000	0.000000	-0.007334	0.013211	0.001249	0.000000	0.000000	4.000000	24.000000	0.000000
14692.920746	-0.124800	0.579035	-0.000330	82.028236	84.835327	120.309792	-0.016695	0.000000	1.238770	0.000000	0.000000	0.000000	-0.007334	0.013211	0.001249	0.000000	0.000000	4.000000	24.000000	0.000000
14692.924079	-0.124800	0.579035	-0.000330	82.028778	84.818779	120.287598	-0.016487	0.000000	1.239992	0.000000	0.000000	0.000000	-0.007334	0.013211	0.001249	0.000000	0.000000	4.000000	24.000000	0.000000
14692.927412	-0.124761	0.579053	-0.000301	82.028778	84.818779	120.287598	-0.016487	0.000000	1.239992	0.000000	0.000000	0.000000	0.011661	0.005454	0.008506	0.000000	0.000000	4.000000	24.000000	0.000000
14692.930746	-0.124761	0.579053	-0.000301	82.028778	84.818779	120.287598	-0.016487	0.000000	1.239992	0.000000	0.000000	0.000000	0.011661	0.005454	0.008506	0.000000	0.000000	4.000000	24.000000	0.000000
14692.934079	-0.124761	0.579053	-0.000301	82.029320	84.802147	120.265305	-0.015069	0.000000	1.238049	0.000000	0.000000	0.000000	0.011661	0.005454	0.008506	0.000000	0.000000	4.000000	24.000000	0.000000
14692.937412	-0.124716	0.579079	-0.000296	82.029320	84.802147	120.265305	-0.015069	0.000000	1.238049	0.000000	0.000000	0.000000	0.013538	0.007764	0.001626	0.000000	0.000000	4.000000	24.000000	0.000000
14692.940746	-0.124716	0.579079	-0.000296	82.029320	84.802147	120.265305	-0.015069	0.000000	1.238049	0.000000	0.000000	0.000000	0.013538	0.007764	0.001626	0.000000	0.000000	4.000000	24.000000	0.000000
14692.944079	-0.124716	0.579079	-0.000296	82.029320	84.804901	120.265343	-0.014798	0.000000	1.235793	0.000000	0.000000	0.000000	0.013538	0.007764	0.001626	0.000000	0.000000	4.000000	24.000000	0.000000
14692.947412	-0.124716	0.579079	-0.000296	82.029320	84.804901	120.265343	-0.014798	0.000000	1.235793	0.000000	0.000000	0.000000	0.013538	0.007764	0.001626	0.000000	0.000000	4.000000	24.000000	0.000000
14692.950746	-0.124688	0.579087	-0.000313	82.029320	84.804901	120.265343	-0.014798	0.000000	1.235793	0.000000	0.000000	0.000000	0.008384	0.002310	-0.005103	0.000000	0.000000	4.000000	24.000000	0.000000
14692.954079	-0.124688	0.579087	-0.000313	82.029320	84.804901	120.265343	-0.014798	0.000000	1.235793	0.000000	0.000000	0.000000	0.008384	0.002310	-0.005103	0.000000	0.000000	4.000000	24.000000	0.000000
14692.957412	-0.124688	0.579087	-0.000313	82.029320	84.804901	120.265343	-0.014798	0.000000	1.235793	0.000000	0.000000	0.000000	0.008384	0.002310	-0.005103	0.000000	0.000000	4.000000	24.000000	0.000000
14692.960746	-0.124688	0.579087	-0.000313	82.029320	84.804901	120.265343	-0.014798	0.000000	1.235793	0.000000	0.000000	0.000000	0.008384	0.002310	-0.005103	0.000000	0.000000	4.000000	24.000000	0.000000
14692.964079	-0.124685	0.579117	-0.000411	82.029320	84.802147	120.265305	-0.015649	0.000000	1.234395	0.000000	0.000000	0.000000	0.001004	0.009214	-0.029293	0.000000	0.000000	4.000000	24.000000	0.000000
14692.967412	-0.124685	0.579117	-0.000411	82.029320	84.802147	120.265305	-0.015649	0.000000	1.234395	0.000000	0.000000	0.000000	0.001004	0.009214	-0.029293	0.000000	0.000000	4.000000	24.000000	0.000000
14692.970746	-0.124685	0.579117	-0.000411	82.029320	84.802147	120.265305	-0.015649	0.000000	1.234395	0.000000	0.000000	0.000000	0.001004	0.009214	-0.029293	0.000000	0.000000	4.000000	24.000000	0.000000
14692.974079	-0.124685	0.579117	-0.000411	82.028778	84.821449	120.287544	-0.020531	0.000000	1.234228	0.000000	0.000000	0.000000	0.001004	0.009214	-0.029293	0.000000	0.000000	4.000000	24.000000	0.000000
14692.977412	-0.124689	0.579115	-0.000479	82.028778	84.821449	120.287544	-0.020531	0.000000	1.234228	0.000000	0.000000	0.000000	-0.001395	-0.000856	-0.020487	0.000000	1.000000	4.000000	24.000000	0.000000
14692.980746	-0.124689	0.579115	-0.000479	82.028778	84.821449	120.287544	-0.020531	0.000000	1.234228	0.000000	0.000000	0.000000	-0.001395	-0.000856	-0.020487	0.000000	1.000000	4.000000	24.000000	0.000000
