# Supplementary material for: Haptic Guidance Needs to Be Intuitive Not Just Informative to Improve Human Motor Accuracy
Source: PLoS One. 2016 Mar 16;11(3):e0150912. doi: 10.1371/journal.pone.0150912 (PMC4794196; doi:10.1371/journal.pone.0150912)
Supplement: S1 Data — (ZIP) [file pone.0150912.s001.zip › Subject6/exp1_0025.txt]

Time	PosX	PosY	PosZ	RotX	RotY	RotZ	ForceX	ForceY	ForceZ	MomentX	MomentY	MomentZ	VelocityX	VelocityY	VelocityZ	CalibratedWeight	ButtonDown	Condition	Trial	Visual
14694.830746	-0.000217	0.526186	0.250437	83.790100	72.620537	105.337448	0.000000	0.000000	0.000000	0.000000	0.000000	0.000000	-0.080621	-0.008997	-0.032267	0.000000	1.000000	4.000000	25.000000	1.000000
14694.834079	-0.000217	0.526186	0.250437	83.786308	72.554306	105.227051	4.642116	0.000000	1.857621	0.000000	0.000000	0.000000	-0.080621	-0.008997	-0.032267	0.000000	1.000000	4.000000	25.000000	1.000000
14694.837412	0.000321	0.526383	0.250449	83.786308	72.554306	105.227051	4.642116	0.000000	1.857621	0.000000	0.000000	0.000000	0.161239	0.058903	0.003708	0.000000	1.000000	4.000000	25.000000	1.000000
14694.840746	0.000321	0.526383	0.250449	83.786308	72.554306	105.227051	4.642116	0.000000	1.857621	0.000000	0.000000	0.000000	0.161239	0.058903	0.003708	0.000000	1.000000	4.000000	25.000000	1.000000
14694.844079	0.001530	0.526130	0.250456	83.789124	72.720871	105.309784	4.645578	0.000000	1.848946	0.000000	0.000000	0.000000	0.362796	-0.075841	0.002190	0.000000	1.000000	4.000000	25.000000	1.000000
14694.847412	0.001530	0.526130	0.250456	83.789124	72.720871	105.309784	4.645578	0.000000	1.848946	0.000000	0.000000	0.000000	0.362796	-0.075841	0.002190	0.000000	1.000000	4.000000	25.000000	1.000000
14694.850746	0.001530	0.526130	0.250456	83.789124	72.720871	105.309784	4.645578	0.000000	1.848946	0.000000	0.000000	0.000000	0.362796	-0.075841	0.002190	0.000000	1.000000	4.000000	25.000000	1.000000
14694.854079	0.002573	0.526366	0.250872	83.819145	72.294067	104.764915	4.653275	0.000000	1.829487	0.000000	0.000000	0.000000	0.312862	0.070801	0.124681	0.000000	1.000000	4.000000	25.000000	1.000000
14694.857412	0.002573	0.526366	0.250872	83.819145	72.294067	104.764915	4.653275	0.000000	1.829487	0.000000	0.000000	0.000000	0.312862	0.070801	0.124681	0.000000	1.000000	4.000000	25.000000	1.000000
14694.860746	0.002573	0.526366	0.250872	83.819145	72.294067	104.764915	4.653275	0.000000	1.829487	0.000000	0.000000	0.000000	0.312862	0.070801	0.124681	0.000000	1.000000	4.000000	25.000000	1.000000
14694.864079	0.003752	0.526310	0.251298	84.146027	71.240265	103.376823	4.660867	0.000000	1.810061	0.000000	0.000000	0.000000	0.353607	-0.016672	0.127696	0.000000	1.000000	4.000000	25.000000	1.000000
14694.867412	0.003752	0.526310	0.251298	84.146027	71.240265	103.376823	4.660867	0.000000	1.810061	0.000000	0.000000	0.000000	0.353607	-0.016672	0.127696	0.000000	1.000000	4.000000	25.000000	1.000000
14694.870746	0.003752	0.526310	0.251298	84.146027	71.240265	103.376823	4.660867	0.000000	1.810061	0.000000	0.000000	0.000000	0.353607	-0.016672	0.127696	0.000000	1.000000	4.000000	25.000000	1.000000
14694.874079	0.005571	0.526547	0.251704	84.790527	68.689636	100.198120	4.669243	0.000000	1.788342	0.000000	0.000000	0.000000	0.545819	0.070873	0.121734	0.000000	1.000000	4.000000	25.000000	1.000000
14694.877412	0.005571	0.526547	0.251704	84.790527	68.689636	100.198120	4.669243	0.000000	1.788342	0.000000	0.000000	0.000000	0.545819	0.070873	0.121734	0.000000	1.000000	4.000000	25.000000	1.000000
14694.880746	0.005571	0.526547	0.251704	84.790527	68.689636	100.198120	4.669243	0.000000	1.788342	0.000000	0.000000	0.000000	0.545819	0.070873	0.121734	0.000000	1.000000	4.000000	25.000000	1.000000
14694.884079	0.006920	0.526696	0.252023	85.590553	64.614960	95.620255	4.681401	0.000000	1.756269	0.000000	0.000000	0.000000	0.404782	0.044925	0.095857	0.000000	1.000000	4.000000	25.000000	1.000000
14694.887412	0.006920	0.526696	0.252023	85.590553	64.614960	95.620255	4.681401	0.000000	1.756269	0.000000	0.000000	0.000000	0.404782	0.044925	0.095857	0.000000	1.000000	4.000000	25.000000	1.000000
14694.890746	0.006920	0.526696	0.252023	85.590553	64.614960	95.620255	4.681401	0.000000	1.756269	0.000000	0.000000	0.000000	0.404782	0.044925	0.095857	0.000000	1.000000	4.000000	25.000000	1.000000
14694.894079	0.008473	0.526921	0.252299	86.404793	58.143837	88.772514	4.690332	0.000000	1.732277	0.000000	0.000000	0.000000	0.465639	0.067299	0.082676	0.000000	1.000000	4.000000	25.000000	1.000000
14694.897412	0.008473	0.526921	0.252299	86.404793	58.143837	88.772514	4.690332	0.000000	1.732277	0.000000	0.000000	0.000000	0.465639	0.067299	0.082676	0.000000	1.000000	4.000000	25.000000	1.000000
14694.900746	0.008473	0.526921	0.252299	86.404793	58.143837	88.772514	4.690332	0.000000	1.732277	0.000000	0.000000	0.000000	0.465639	0.067299	0.082676	0.000000	1.000000	4.000000	25.000000	1.000000
14694.904079	0.010259	0.527109	0.252398	87.082207	49.270721	79.484993	4.700268	0.000000	1.705135	0.000000	0.000000	0.000000	0.536029	0.056463	0.029798	0.000000	1.000000	4.000000	25.000000	1.000000
14694.907412	0.010259	0.527109	0.252398	87.082207	49.270721	79.484993	4.700268	0.000000	1.705135	0.000000	0.000000	0.000000	0.536029	0.056463	0.029798	0.000000	1.000000	4.000000	25.000000	1.000000
14694.910746	0.010259	0.527109	0.252398	87.082207	49.270721	79.484993	4.700268	0.000000	1.705135	0.000000	0.000000	0.000000	0.536029	0.056463	0.029798	0.000000	1.000000	4.000000	25.000000	1.000000
14694.914079	0.011978	0.527348	0.252410	87.494926	39.854313	69.982040	4.711079	0.000000	1.675034	0.000000	0.000000	0.000000	0.515558	0.071624	0.003706	0.000000	1.000000	4.000000	25.000000	1.000000
14694.917412	0.011978	0.527348	0.252410	87.494926	39.854313	69.982040	4.711079	0.000000	1.675034	0.000000	0.000000	0.000000	0.515558	0.071624	0.003706	0.000000	1.000000	4.000000	25.000000	1.000000
14694.920746	0.011978	0.527348	0.252410	87.494926	39.854313	69.982040	4.711079	0.000000	1.675034	0.000000	0.000000	0.000000	0.515558	0.071624	0.003706	0.000000	1.000000	4.000000	25.000000	1.000000
14694.924079	0.013728	0.527616	0.252321	87.682182	33.087605	63.260235	4.721164	0.000000	1.646394	0.000000	0.000000	0.000000	0.525135	0.080484	-0.026921	0.000000	1.000000	4.000000	25.000000	1.000000
14694.927412	0.013728	0.527616	0.252321	87.682182	33.087605	63.260235	4.721164	0.000000	1.646394	0.000000	0.000000	0.000000	0.525135	0.080484	-0.026921	0.000000	1.000000	4.000000	25.000000	1.000000
14694.930746	0.013728	0.527616	0.252321	87.682182	33.087605	63.260235	4.721164	0.000000	1.646394	0.000000	0.000000	0.000000	0.525135	0.080484	-0.026921	0.000000	1.000000	4.000000	25.000000	1.000000
14694.934079	0.015578	0.527878	0.252162	87.743973	30.069675	60.251846	4.731098	0.000000	1.617623	0.000000	0.000000	0.000000	0.554922	0.078626	-0.047567	0.000000	0.000000	4.000000	25.000000	1.000000
14694.937412	0.015578	0.527878	0.252162	87.743973	30.069675	60.251846	4.731098	0.000000	1.617623	0.000000	0.000000	0.000000	0.554922	0.078626	-0.047567	0.000000	0.000000	4.000000	25.000000	1.000000
14694.940746	0.015578	0.527878	0.252162	87.743973	30.069675	60.251846	4.731098	0.000000	1.617623	0.000000	0.000000	0.000000	0.554922	0.078626	-0.047567	0.000000	0.000000	4.000000	25.000000	1.000000
14694.944079	0.017224	0.528134	0.251941	87.760689	29.115168	59.329594	4.741337	0.000000	1.587363	0.000000	0.000000	0.000000	0.493650	0.076741	-0.066240	0.000000	0.000000	4.000000	25.000000	1.000000
14694.947412	0.017224	0.528134	0.251941	87.760689	29.115168	59.329594	4.741337	0.000000	1.587363	0.000000	0.000000	0.000000	0.493650	0.076741	-0.066240	0.000000	0.000000	4.000000	25.000000	1.000000
14694.950746	0.017224	0.528134	0.251941	87.760689	29.115168	59.329594	4.741337	0.000000	1.587363	0.000000	0.000000	0.000000	0.493650	0.076741	-0.066240	0.000000	0.000000	4.000000	25.000000	1.000000
14694.954079	0.018835	0.528392	0.251748	87.782654	27.946035	58.050789	4.750183	0.000000	1.560694	0.000000	0.000000	0.000000	0.483518	0.077612	-0.057824	0.000000	0.000000	4.000000	25.000000	1.000000
14694.957412	0.018835	0.528392	0.251748	87.782654	27.946035	58.050789	4.750183	0.000000	1.560694	0.000000	0.000000	0.000000	0.483518	0.077612	-0.057824	0.000000	0.000000	4.000000	25.000000	1.000000
14694.960746	0.018835	0.528392	0.251748	87.782654	27.946035	58.050789	4.750183	0.000000	1.560694	0.000000	0.000000	0.000000	0.483518	0.077612	-0.057824	0.000000	0.000000	4.000000	25.000000	1.000000
14694.964079	0.020310	0.528624	0.251480	87.823631	25.835812	55.872971	4.758789	0.000000	1.534252	0.000000	0.000000	0.000000	0.442255	0.069441	-0.080566	0.000000	0.000000	4.000000	25.000000	1.000000
14694.967412	0.020310	0.528624	0.251480	87.823631	25.835812	55.872971	4.758789	0.000000	1.534252	0.000000	0.000000	0.000000	0.442255	0.069441	-0.080566	0.000000	0.000000	4.000000	25.000000	1.000000
14694.970746	0.020310	0.528624	0.251480	87.823631	25.835812	55.872971	4.758789	0.000000	1.534252	0.000000	0.000000	0.000000	0.442255	0.069441	-0.080566	0.000000	0.000000	4.000000	25.000000	1.000000
14694.974079	0.021581	0.528855	0.251214	87.866684	23.469334	53.785122	4.766410	0.000000	1.510409	0.000000	0.000000	0.000000	0.381411	0.069404	-0.079680	0.000000	0.000000	4.000000	25.000000	1.000000
14694.977412	0.021581	0.528855	0.251214	87.866684	23.469334	53.785122	4.766410	0.000000	1.510409	0.000000	0.000000	0.000000	0.381411	0.069404	-0.079680	0.000000	0.000000	4.000000	25.000000	1.000000
14694.980746	0.021581	0.528855	0.251214	87.866684	23.469334	53.785122	4.766410	0.000000	1.510409	0.000000	0.000000	0.000000	0.381411	0.069404	-0.079680	0.000000	0.000000	4.000000	25.000000	1.000000
14694.984079	0.022715	0.529101	0.250902	87.891693	22.066095	52.790382	4.772861	0.000000	1.489897	0.000000	0.000000	0.000000	0.340335	0.073725	-0.093727	0.000000	0.000000	4.000000	25.000000	1.000000
14694.987412	0.022715	0.529101	0.250902	87.891693	22.066095	52.790382	4.772861	0.000000	1.489897	0.000000	0.000000	0.000000	0.340335	0.073725	-0.093727	0.000000	0.000000	4.000000	25.000000	1.000000
14694.990746	0.022715	0.529101	0.250902	87.891693	22.066095	52.790382	4.772861	0.000000	1.489897	0.000000	0.000000	0.000000	0.340335	0.073725	-0.093727	0.000000	0.000000	4.000000	25.000000	1.000000
14694.994079	0.023679	0.529263	0.250539	87.898849	22.601690	53.272255	4.778445	0.000000	1.471892	0.000000	0.000000	0.000000	0.289103	0.048523	-0.108986	0.000000	0.000000	4.000000	25.000000	1.000000
14694.997412	0.023679	0.529263	0.250539	87.898849	22.601690	53.272255	4.778445	0.000000	1.471892	0.000000	0.000000	0.000000	0.289103	0.048523	-0.108986	0.000000	0.000000	4.000000	25.000000	1.000000
14695.000746	0.023679	0.529263	0.250539	87.898849	22.601690	53.272255	4.778445	0.000000	1.471892	0.000000	0.000000	0.000000	0.289103	0.048523	-0.108986	0.000000	0.000000	4.000000	25.000000	1.000000
14695.004079	0.023679	0.529263	0.250539	87.882889	24.827110	55.486938	4.782997	0.000000	1.457033	0.000000	0.000000	0.000000	0.289103	0.048523	-0.108986	0.000000	0.000000	4.000000	25.000000	1.000000
14695.007412	0.024440	0.529442	0.250163	87.882889	24.827110	55.486938	4.782997	0.000000	1.457033	0.000000	0.000000	0.000000	0.228189	0.053789	-0.112632	0.000000	0.000000	4.000000	25.000000	1.000000
14695.010746	0.024440	0.529442	0.250163	87.882889	24.827110	55.486938	4.782997	0.000000	1.457033	0.000000	0.000000	0.000000	0.228189	0.053789	-0.112632	0.000000	0.000000	4.000000	25.000000	1.000000
14695.014079	0.025065	0.529583	0.249795	87.827141	29.328798	60.056515	4.786430	0.000000	1.445714	0.000000	0.000000	0.000000	0.187718	0.042134	-0.110336	0.000000	0.000000	4.000000	25.000000	1.000000
14695.017412	0.025065	0.529583	0.249795	87.827141	29.328798	60.056515	4.786430	0.000000	1.445714	0.000000	0.000000	0.000000	0.187718	0.042134	-0.110336	0.000000	0.000000	4.000000	25.000000	1.000000
14695.020746	0.025065	0.529583	0.249795	87.827141	29.328798	60.056515	4.786430	0.000000	1.445714	0.000000	0.000000	0.000000	0.187718	0.042134	-0.110336	0.000000	0.000000	4.000000	25.000000	1.000000
14695.024079	0.025065	0.529583	0.249795	87.713387	35.181866	66.033478	4.789153	0.000000	1.436669	0.000000	0.000000	0.000000	0.187718	0.042134	-0.110336	0.000000	0.000000	4.000000	25.000000	1.000000
14695.027412	0.025657	0.529723	0.249428	87.713387	35.181866	66.033478	4.789153	0.000000	1.436669	0.000000	0.000000	0.000000	0.177459	0.042102	-0.110215	0.000000	0.000000	4.000000	25.000000	1.000000
14695.030746	0.025657	0.529723	0.249428	87.713387	35.181866	66.033478	4.789153	0.000000	1.436669	0.000000	0.000000	0.000000	0.177459	0.042102	-0.110215	0.000000	0.000000	4.000000	25.000000	1.000000
14695.034079	0.026116	0.529831	0.249131	87.553833	40.988434	71.998245	4.791689	0.000000	1.428184	0.000000	0.000000	0.000000	0.137780	0.032364	-0.089006	0.000000	0.000000	4.000000	25.000000	1.000000
14695.037412	0.026116	0.529831	0.249131	87.553833	40.988434	71.998245	4.791689	0.000000	1.428184	0.000000	0.000000	0.000000	0.137780	0.032364	-0.089006	0.000000	0.000000	4.000000	25.000000	1.000000
14695.040746	0.026116	0.529831	0.249131	87.553833	40.988434	71.998245	4.791689	0.000000	1.428184	0.000000	0.000000	0.000000	0.137780	0.032364	-0.089006	0.000000	0.000000	4.000000	25.000000	1.000000
14695.044079	0.026116	0.529831	0.249131	87.392181	45.473251	76.627319	4.793638	0.000000	1.421629	0.000000	0.000000	0.000000	0.137780	0.032364	-0.089006	0.000000	0.000000	4.000000	25.000000	1.000000
14695.047412	0.026442	0.529942	0.248870	87.392181	45.473251	76.627319	4.793638	0.000000	1.421629	0.000000	0.000000	0.000000	0.097796	0.033305	-0.078256	0.000000	0.000000	4.000000	25.000000	1.000000
14695.050746	0.026442	0.529942	0.248870	87.392181	45.473251	76.627319	4.793638	0.000000	1.421629	0.000000	0.000000	0.000000	0.097796	0.033305	-0.078256	0.000000	0.000000	4.000000	25.000000	1.000000
14695.054079	0.026636	0.530038	0.248663	87.269203	48.320446	79.579033	4.794942	0.000000	1.417226	0.000000	0.000000	0.000000	0.058070	0.028923	-0.062144	0.000000	0.000000	4.000000	25.000000	1.000000
14695.057412	0.026636	0.530038	0.248663	87.269203	48.320446	79.579033	4.794942	0.000000	1.417226	0.000000	0.000000	0.000000	0.058070	0.028923	-0.062144	0.000000	0.000000	4.000000	25.000000	1.000000
14695.060746	0.026636	0.530038	0.248663	87.269203	48.320446	79.579033	4.794942	0.000000	1.417226	0.000000	0.000000	0.000000	0.058070	0.028923	-0.062144	0.000000	0.000000	4.000000	25.000000	1.000000
14695.064079	0.026636	0.530038	0.248663	87.196907	49.826546	81.155380	4.795635	0.000000	1.414878	0.000000	0.000000	0.000000	0.058070	0.028923	-0.062144	0.000000	0.000000	4.000000	25.000000	1.000000
14695.067412	0.026631	0.530085	0.248548	87.196907	49.826546	81.155380	4.795635	0.000000	1.414878	0.000000	0.000000	0.000000	-0.001307	0.013980	-0.034646	0.000000	0.000000	4.000000	25.000000	1.000000
14695.070746	0.026631	0.530085	0.248548	87.196907	49.826546	81.155380	4.795635	0.000000	1.414878	0.000000	0.000000	0.000000	-0.001307	0.013980	-0.034646	0.000000	0.000000	4.000000	25.000000	1.000000
14695.074079	0.026631	0.530085	0.248548	87.152908	50.667557	82.043495	4.795434	0.000000	1.415560	0.000000	0.000000	0.000000	-0.001307	0.013980	-0.034646	0.000000	0.000000	4.000000	25.000000	1.000000
14695.077412	0.026631	0.530085	0.248548	87.152908	50.667557	82.043495	4.795434	0.000000	1.415560	0.000000	0.000000	0.000000	-0.001307	0.013980	-0.034646	0.000000	0.000000	4.000000	25.000000	1.000000
14695.080746	0.026529	0.530099	0.248503	87.152908	50.667557	82.043495	4.795434	0.000000	1.415560	0.000000	0.000000	0.000000	-0.030703	0.004318	-0.013541	0.000000	0.000000	4.000000	25.000000	1.000000
14695.084079	0.026529	0.530099	0.248503	87.104095	51.377090	82.810837	4.795434	0.000000	1.415560	0.000000	0.000000	0.000000	-0.030703	0.004318	-0.013541	0.000000	0.000000	4.000000	25.000000	1.000000
14695.087412	0.026529	0.530099	0.248503	87.104095	51.377090	82.810837	4.795434	0.000000	1.415560	0.000000	0.000000	0.000000	-0.030703	0.004318	-0.013541	0.000000	0.000000	4.000000	25.000000	1.000000
14695.090746	0.026529	0.530099	0.248503	87.104095	51.377090	82.810837	4.795434	0.000000	1.415560	0.000000	0.000000	0.000000	-0.030703	0.004318	-0.013541	0.000000	0.000000	4.000000	25.000000	1.000000
14695.094079	0.026032	0.530094	0.248664	87.021584	52.485001	84.011993	4.794828	0.000000	1.417613	0.000000	0.000000	0.000000	-0.149169	-0.001402	0.048449	0.000000	0.000000	4.000000	25.000000	1.000000
14695.097412	0.026032	0.530094	0.248664	87.021584	52.485001	84.011993	4.794828	0.000000	1.417613	0.000000	0.000000	0.000000	-0.149169	-0.001402	0.048449	0.000000	0.000000	4.000000	25.000000	1.000000
14695.100746	0.026032	0.530094	0.248664	87.021584	52.485001	84.011993	4.794828	0.000000	1.417613	0.000000	0.000000	0.000000	-0.149169	-0.001402	0.048449	0.000000	0.000000	4.000000	25.000000	1.000000
14695.104079	0.026032	0.530094	0.248664	86.890205	54.111599	85.773399	4.792466	0.000000	1.425578	0.000000	0.000000	0.000000	-0.149169	-0.001402	0.048449	0.000000	0.000000	4.000000	25.000000	1.000000
14695.107412	0.025701	0.530069	0.248806	86.890205	54.111599	85.773399	4.792466	0.000000	1.425578	0.000000	0.000000	0.000000	-0.099112	-0.007716	0.042416	0.000000	0.000000	4.000000	25.000000	1.000000
14695.110746	0.025701	0.530069	0.248806	86.890205	54.111599	85.773399	4.792466	0.000000	1.425578	0.000000	0.000000	0.000000	-0.099112	-0.007716	0.042416	0.000000	0.000000	4.000000	25.000000	1.000000
14695.114079	0.025701	0.530069	0.248806	86.723442	55.986870	87.818939	4.790946	0.000000	1.430677	0.000000	0.000000	0.000000	-0.099112	-0.007716	0.042416	0.000000	0.000000	4.000000	25.000000	1.000000
14695.117412	0.025701	0.530069	0.248806	86.723442	55.986870	87.818939	4.790946	0.000000	1.430677	0.000000	0.000000	0.000000	-0.099112	-0.007716	0.042416	0.000000	0.000000	4.000000	25.000000	1.000000
14695.120746	0.025236	0.530022	0.248938	86.723442	55.986870	87.818939	4.790946	0.000000	1.430677	0.000000	0.000000	0.000000	-0.139522	-0.013998	0.039708	0.000000	0.000000	4.000000	25.000000	1.000000
14695.124079	0.024771	0.529975	0.249070	86.556557	57.689697	89.696220	4.790946	0.000000	1.430677	0.000000	0.000000	0.000000	-0.139572	-0.013986	0.039603	0.000000	0.000000	4.000000	25.000000	1.000000
14695.127412	0.024771	0.529975	0.249070	86.556557	57.689697	89.696220	4.790946	0.000000	1.430677	0.000000	0.000000	0.000000	-0.139572	-0.013986	0.039603	0.000000	0.000000	4.000000	25.000000	1.000000
14695.130746	0.024771	0.529975	0.249070	86.556557	57.689697	89.696220	4.790946	0.000000	1.430677	0.000000	0.000000	0.000000	-0.139572	-0.013986	0.039603	0.000000	0.000000	4.000000	25.000000	1.000000
14695.134079	0.024771	0.529975	0.249070	86.430695	58.914120	91.068214	4.786437	0.000000	1.445692	0.000000	0.000000	0.000000	-0.139572	-0.013986	0.039603	0.000000	0.000000	4.000000	25.000000	1.000000
14695.137412	0.024203	0.529922	0.249143	86.430695	58.914120	91.068214	4.786437	0.000000	1.445692	0.000000	0.000000	0.000000	-0.170443	-0.015915	0.021786	0.000000	0.000000	4.000000	25.000000	1.000000
14695.140746	0.024203	0.529922	0.249143	86.430695	58.914120	91.068214	4.786437	0.000000	1.445692	0.000000	0.000000	0.000000	-0.170443	-0.015915	0.021786	0.000000	0.000000	4.000000	25.000000	1.000000
14695.144079	0.023533	0.529866	0.249187	86.378525	59.413944	91.662666	4.783525	0.000000	1.455299	0.000000	0.000000	0.000000	-0.200966	-0.016901	0.013277	0.000000	0.000000	4.000000	25.000000	1.000000
14695.147412	0.023533	0.529866	0.249187	86.378525	59.413944	91.662666	4.783525	0.000000	1.455299	0.000000	0.000000	0.000000	-0.200966	-0.016901	0.013277	0.000000	0.000000	4.000000	25.000000	1.000000
14695.150746	0.023533	0.529866	0.249187	86.378525	59.413944	91.662666	4.783525	0.000000	1.455299	0.000000	0.000000	0.000000	-0.200966	-0.016901	0.013277	0.000000	0.000000	4.000000	25.000000	1.000000
14695.154079	0.023533	0.529866	0.249187	86.380363	59.458294	91.762878	4.780005	0.000000	1.466820	0.000000	0.000000	0.000000	-0.200966	-0.016901	0.013277	0.000000	0.000000	4.000000	25.000000	1.000000
14695.157412	0.022862	0.529824	0.249182	86.380363	59.458294	91.762878	4.780005	0.000000	1.466820	0.000000	0.000000	0.000000	-0.201460	-0.012546	-0.001584	0.000000	0.000000	4.000000	25.000000	1.000000
14695.160746	0.022862	0.529824	0.249182	86.380363	59.458294	91.762878	4.780005	0.000000	1.466820	0.000000	0.000000	0.000000	-0.201460	-0.012546	-0.001584	0.000000	0.000000	4.000000	25.000000	1.000000
14695.164079	0.022123	0.529762	0.249164	86.385345	59.526615	91.888565	4.776371	0.000000	1.478608	0.000000	0.000000	0.000000	-0.221697	-0.018816	-0.005243	0.000000	0.000000	4.000000	25.000000	1.000000
14695.167412	0.022123	0.529762	0.249164	86.385345	59.526615	91.888565	4.776371	0.000000	1.478608	0.000000	0.000000	0.000000	-0.221697	-0.018816	-0.005243	0.000000	0.000000	4.000000	25.000000	1.000000
14695.170746	0.022123	0.529762	0.249164	86.385345	59.526615	91.888565	4.776371	0.000000	1.478608	0.000000	0.000000	0.000000	-0.221697	-0.018816	-0.005243	0.000000	0.000000	4.000000	25.000000	1.000000
14695.174079	0.022123	0.529762	0.249164	86.390388	59.592720	92.014763	4.772326	0.000000	1.491614	0.000000	0.000000	0.000000	-0.221697	-0.018816	-0.005243	0.000000	0.000000	4.000000	25.000000	1.000000
14695.177412	0.021416	0.529696	0.249114	86.390388	59.592720	92.014763	4.772326	0.000000	1.491614	0.000000	0.000000	0.000000	-0.211904	-0.019781	-0.015160	0.000000	0.000000	4.000000	25.000000	1.000000
14695.180746	0.021416	0.529696	0.249114	86.390388	59.592720	92.014763	4.772326	0.000000	1.491614	0.000000	0.000000	0.000000	-0.211904	-0.019781	-0.015160	0.000000	0.000000	4.000000	25.000000	1.000000
14695.184079	0.020710	0.529668	0.249058	86.397064	59.703976	92.183472	4.768373	0.000000	1.504201	0.000000	0.000000	0.000000	-0.211902	-0.008207	-0.016572	0.000000	0.000000	4.000000	25.000000	1.000000
14695.187412	0.020710	0.529668	0.249058	86.397064	59.703976	92.183472	4.768373	0.000000	1.504201	0.000000	0.000000	0.000000	-0.211902	-0.008207	-0.016572	0.000000	0.000000	4.000000	25.000000	1.000000
14695.190746	0.020710	0.529668	0.249058	86.397064	59.703976	92.183472	4.768373	0.000000	1.504201	0.000000	0.000000	0.000000	-0.211902	-0.008207	-0.016572	0.000000	0.000000	4.000000	25.000000	1.000000
14695.194079	0.020710	0.529668	0.249058	86.402016	59.773464	92.310318	4.764384	0.000000	1.516788	0.000000	0.000000	0.000000	-0.211902	-0.008207	-0.016572	0.000000	0.000000	4.000000	25.000000	1.000000
14695.197412	0.020004	0.529623	0.249020	86.402016	59.773464	92.310318	4.764384	0.000000	1.516788	0.000000	0.000000	0.000000	-0.211713	-0.013512	-0.011495	0.000000	0.000000	4.000000	25.000000	1.000000
14695.200746	0.020004	0.529623	0.249020	86.402016	59.773464	92.310318	4.764384	0.000000	1.516788	0.000000	0.000000	0.000000	-0.211713	-0.013512	-0.011495	0.000000	0.000000	4.000000	25.000000	1.000000
14695.204079	0.019332	0.529599	0.248994	86.405281	59.803669	92.395081	4.760401	0.000000	1.529244	0.000000	0.000000	0.000000	-0.201516	-0.007227	-0.007889	0.000000	0.000000	4.000000	25.000000	1.000000
14695.207412	0.019332	0.529599	0.248994	86.405281	59.803669	92.395081	4.760401	0.000000	1.529244	0.000000	0.000000	0.000000	-0.201516	-0.007227	-0.007889	0.000000	0.000000	4.000000	25.000000	1.000000
14695.210746	0.019332	0.529599	0.248994	86.405281	59.803669	92.395081	4.760401	0.000000	1.529244	0.000000	0.000000	0.000000	-0.201516	-0.007227	-0.007889	0.000000	0.000000	4.000000	25.000000	1.000000
14695.214079	0.019332	0.529599	0.248994	86.408607	59.831440	92.480156	4.756602	0.000000	1.541017	0.000000	0.000000	0.000000	-0.201516	-0.007227	-0.007889	0.000000	0.000000	4.000000	25.000000	1.000000
14695.217412	0.018627	0.529593	0.248950	86.408607	59.831440	92.480156	4.756602	0.000000	1.541017	0.000000	0.000000	0.000000	-0.211690	-0.001925	-0.013100	0.000000	0.000000	4.000000	25.000000	1.000000
14695.220746	0.018627	0.529593	0.248950	86.408607	59.831440	92.480156	4.756602	0.000000	1.541017	0.000000	0.000000	0.000000	-0.211690	-0.001925	-0.013100	0.000000	0.000000	4.000000	25.000000	1.000000
14695.224079	0.017854	0.529586	0.248907	86.411880	59.853886	92.565308	4.752558	0.000000	1.553447	0.000000	0.000000	0.000000	-0.231770	-0.001917	-0.012810	0.000000	0.000000	4.000000	25.000000	1.000000
14695.227412	0.017854	0.529586	0.248907	86.411880	59.853886	92.565308	4.752558	0.000000	1.553447	0.000000	0.000000	0.000000	-0.231770	-0.001917	-0.012810	0.000000	0.000000	4.000000	25.000000	1.000000
14695.230746	0.017854	0.529586	0.248907	86.411880	59.853886	92.565308	4.752558	0.000000	1.553447	0.000000	0.000000	0.000000	-0.231770	-0.001917	-0.012810	0.000000	0.000000	4.000000	25.000000	1.000000
14695.234079	0.017854	0.529586	0.248907	86.413406	59.828285	92.607780	4.748107	0.000000	1.566996	0.000000	0.000000	0.000000	-0.231770	-0.001917	-0.012810	0.000000	0.000000	4.000000	25.000000	1.000000
14695.237412	0.017015	0.529601	0.248879	86.413406	59.828285	92.607780	4.748107	0.000000	1.566996	0.000000	0.000000	0.000000	-0.251746	0.004336	-0.008472	0.000000	0.000000	4.000000	25.000000	1.000000
14695.240746	0.017015	0.529601	0.248879	86.413406	59.828285	92.607780	4.748107	0.000000	1.566996	0.000000	0.000000	0.000000	-0.251746	0.004336	-0.008472	0.000000	0.000000	4.000000	25.000000	1.000000
14695.244079	0.016176	0.529654	0.248846	86.408554	59.807720	92.656387	4.743272	0.000000	1.581572	0.000000	0.000000	0.000000	-0.251746	0.015939	-0.009961	0.000000	0.000000	4.000000	25.000000	1.000000
14695.247412	0.016176	0.529654	0.248846	86.408554	59.807720	92.656387	4.743272	0.000000	1.581572	0.000000	0.000000	0.000000	-0.251746	0.015939	-0.009961	0.000000	0.000000	4.000000	25.000000	1.000000
14695.250746	0.016176	0.529654	0.248846	86.408554	59.807720	92.656387	4.743272	0.000000	1.581572	0.000000	0.000000	0.000000	-0.251746	0.015939	-0.009961	0.000000	0.000000	4.000000	25.000000	1.000000
14695.254079	0.016176	0.529654	0.248846	86.390984	59.981300	92.913452	4.738392	0.000000	1.596134	0.000000	0.000000	0.000000	-0.251746	0.015939	-0.009961	0.000000	0.000000	4.000000	25.000000	1.000000
14695.257412	0.015370	0.529707	0.248811	86.390984	59.981300	92.913452	4.738392	0.000000	1.596134	0.000000	0.000000	0.000000	-0.241661	0.015919	-0.010484	0.000000	0.000000	4.000000	25.000000	1.000000
14695.260746	0.015370	0.529707	0.248811	86.390984	59.981300	92.913452	4.738392	0.000000	1.596134	0.000000	0.000000	0.000000	-0.241661	0.015919	-0.010484	0.000000	0.000000	4.000000	25.000000	1.000000
14695.264079	0.014598	0.529799	0.248770	86.356155	60.665817	93.696075	4.733667	0.000000	1.610091	0.000000	0.000000	0.000000	-0.231602	0.027488	-0.012155	0.000000	0.000000	4.000000	25.000000	1.000000
14695.267412	0.014598	0.529799	0.248770	86.356155	60.665817	93.696075	4.733667	0.000000	1.610091	0.000000	0.000000	0.000000	-0.231602	0.027488	-0.012155	0.000000	0.000000	4.000000	25.000000	1.000000
14695.270746	0.014598	0.529799	0.248770	86.356155	60.665817	93.696075	4.733667	0.000000	1.610091	0.000000	0.000000	0.000000	-0.231602	0.027488	-0.012155	0.000000	0.000000	4.000000	25.000000	1.000000
14695.274079	0.013893	0.529946	0.248706	86.342377	62.535286	95.666161	4.729095	0.000000	1.623474	0.000000	0.000000	0.000000	-0.211591	0.044353	-0.019295	0.000000	0.000000	4.000000	25.000000	1.000000
14695.277412	0.013893	0.529946	0.248706	86.342377	62.535286	95.666161	4.729095	0.000000	1.623474	0.000000	0.000000	0.000000	-0.211591	0.044353	-0.019295	0.000000	0.000000	4.000000	25.000000	1.000000
14695.280746	0.013893	0.529946	0.248706	86.342377	62.535286	95.666161	4.729095	0.000000	1.623474	0.000000	0.000000	0.000000	-0.211591	0.044353	-0.019295	0.000000	0.000000	4.000000	25.000000	1.000000
14695.284079	0.013254	0.530091	0.248608	86.378418	66.024338	99.241859	4.724834	0.000000	1.635830	0.000000	0.000000	0.000000	-0.191622	0.043385	-0.029297	0.000000	0.000000	4.000000	25.000000	1.000000
14695.287412	0.013254	0.530091	0.248608	86.378418	66.024338	99.241859	4.724834	0.000000	1.635830	0.000000	0.000000	0.000000	-0.191622	0.043385	-0.029297	0.000000	0.000000	4.000000	25.000000	1.000000
14695.290746	0.013254	0.530091	0.248608	86.378418	66.024338	99.241859	4.724834	0.000000	1.635830	0.000000	0.000000	0.000000	-0.191622	0.043385	-0.029297	0.000000	0.000000	4.000000	25.000000	1.000000
14695.294079	0.013254	0.530091	0.248608	86.471748	70.996925	104.265182	4.720872	0.000000	1.647230	0.000000	0.000000	0.000000	-0.191622	0.043385	-0.029297	0.000000	0.000000	4.000000	25.000000	1.000000
14695.297412	0.012682	0.530288	0.248456	86.471748	70.996925	104.265182	4.720872	0.000000	1.647230	0.000000	0.000000	0.000000	-0.171752	0.059257	-0.045734	0.000000	0.000000	4.000000	25.000000	1.000000
14695.300746	0.012682	0.530288	0.248456	86.471748	70.996925	104.265182	4.720872	0.000000	1.647230	0.000000	0.000000	0.000000	-0.171752	0.059257	-0.045734	0.000000	0.000000	4.000000	25.000000	1.000000
14695.304079	0.012209	0.530521	0.248266	86.567612	77.079926	110.378822	4.717165	0.000000	1.657816	0.000000	0.000000	0.000000	-0.141719	0.069816	-0.057031	0.000000	0.000000	4.000000	25.000000	1.000000
14695.307412	0.012209	0.530521	0.248266	86.567612	77.079926	110.378822	4.717165	0.000000	1.657816	0.000000	0.000000	0.000000	-0.141719	0.069816	-0.057031	0.000000	0.000000	4.000000	25.000000	1.000000
14695.310746	0.012209	0.530521	0.248266	86.567612	77.079926	110.378822	4.717165	0.000000	1.657816	0.000000	0.000000	0.000000	-0.141719	0.069816	-0.057031	0.000000	0.000000	4.000000	25.000000	1.000000
14695.314079	0.011803	0.530807	0.248021	86.618752	83.490044	116.813889	4.713954	0.000000	1.666925	0.000000	0.000000	0.000000	-0.121821	0.085646	-0.073423	0.000000	0.000000	4.000000	25.000000	1.000000
14695.317412	0.011803	0.530807	0.248021	86.618752	83.490044	116.813889	4.713954	0.000000	1.666925	0.000000	0.000000	0.000000	-0.121821	0.085646	-0.073423	0.000000	0.000000	4.000000	25.000000	1.000000
14695.320746	0.011803	0.530807	0.248021	86.618752	83.490044	116.813889	4.713954	0.000000	1.666925	0.000000	0.000000	0.000000	-0.121821	0.085646	-0.073423	0.000000	0.000000	4.000000	25.000000	1.000000
14695.324079	0.011497	0.531201	0.247699	86.619049	89.333824	122.683220	4.711005	0.000000	1.675240	0.000000	0.000000	0.000000	-0.091985	0.118244	-0.096517	0.000000	0.000000	4.000000	25.000000	1.000000
14695.327412	0.011497	0.531201	0.247699	86.619049	89.333824	122.683220	4.711005	0.000000	1.675240	0.000000	0.000000	0.000000	-0.091985	0.118244	-0.096517	0.000000	0.000000	4.000000	25.000000	1.000000
14695.330746	0.011497	0.531201	0.247699	86.619049	89.333824	122.683220	4.711005	0.000000	1.675240	0.000000	0.000000	0.000000	-0.091985	0.118244	-0.096517	0.000000	0.000000	4.000000	25.000000	1.000000
14695.334079	0.011497	0.531201	0.247699	86.579269	94.678123	128.048325	4.708474	0.000000	1.682342	0.000000	0.000000	0.000000	-0.091985	0.118244	-0.096517	0.000000	0.000000	4.000000	25.000000	1.000000
14695.337412	0.011289	0.531641	0.247260	86.579269	94.678123	128.048325	4.708474	0.000000	1.682342	0.000000	0.000000	0.000000	-0.062360	0.131976	-0.131944	0.000000	0.000000	4.000000	25.000000	1.000000
14695.340746	0.011289	0.531641	0.247260	86.579269	94.678123	128.048325	4.708474	0.000000	1.682342	0.000000	0.000000	0.000000	-0.062360	0.131976	-0.131944	0.000000	0.000000	4.000000	25.000000	1.000000
14695.344079	0.011180	0.532168	0.246729	86.515640	99.414398	132.797913	4.706268	0.000000	1.688502	0.000000	0.000000	0.000000	-0.032633	0.158142	-0.159266	0.000000	0.000000	4.000000	25.000000	1.000000
14695.347412	0.011180	0.532168	0.246729	86.515640	99.414398	132.797913	4.706268	0.000000	1.688502	0.000000	0.000000	0.000000	-0.032633	0.158142	-0.159266	0.000000	0.000000	4.000000	25.000000	1.000000
14695.350746	0.011180	0.532168	0.246729	86.515640	99.414398	132.797913	4.706268	0.000000	1.688502	0.000000	0.000000	0.000000	-0.032633	0.158142	-0.159266	0.000000	0.000000	4.000000	25.000000	1.000000
14695.354079	0.011169	0.532813	0.246039	86.441025	103.484169	136.871414	4.704452	0.000000	1.693556	0.000000	0.000000	0.000000	-0.003285	0.193670	-0.206814	0.000000	0.000000	4.000000	25.000000	1.000000
14695.357412	0.011169	0.532813	0.246039	86.441025	103.484169	136.871414	4.704452	0.000000	1.693556	0.000000	0.000000	0.000000	-0.003285	0.193670	-0.206814	0.000000	0.000000	4.000000	25.000000	1.000000
14695.360746	0.011169	0.532813	0.246039	86.441025	103.484169	136.871414	4.704452	0.000000	1.693556	0.000000	0.000000	0.000000	-0.003285	0.193670	-0.206814	0.000000	0.000000	4.000000	25.000000	1.000000
14695.364079	0.011256	0.533521	0.245213	86.367134	107.225723	140.603180	4.702872	0.000000	1.697940	0.000000	0.000000	0.000000	0.026077	0.212179	-0.248024	0.000000	0.000000	4.000000	25.000000	1.000000
14695.367412	0.011256	0.533521	0.245213	86.367134	107.225723	140.603180	4.702872	0.000000	1.697940	0.000000	0.000000	0.000000	0.026077	0.212179	-0.248024	0.000000	0.000000	4.000000	25.000000	1.000000
14695.370746	0.011256	0.533521	0.245213	86.367134	107.225723	140.603180	4.702872	0.000000	1.697940	0.000000	0.000000	0.000000	0.026077	0.212179	-0.248024	0.000000	0.000000	4.000000	25.000000	1.000000
14695.374079	0.011407	0.534285	0.244217	86.292923	110.427841	143.786133	4.701574	0.000000	1.701528	0.000000	0.000000	0.000000	0.045169	0.229393	-0.298778	0.000000	0.000000	4.000000	25.000000	1.000000
14695.377412	0.011407	0.534285	0.244217	86.292923	110.427841	143.786133	4.701574	0.000000	1.701528	0.000000	0.000000	0.000000	0.045169	0.229393	-0.298778	0.000000	0.000000	4.000000	25.000000	1.000000
14695.380746	0.011407	0.534285	0.244217	86.292923	110.427841	143.786133	4.701574	0.000000	1.701528	0.000000	0.000000	0.000000	0.045169	0.229393	-0.298778	0.000000	0.000000	4.000000	25.000000	1.000000
14695.384079	0.011621	0.535110	0.243082	86.212090	113.365982	146.700363	4.700281	0.000000	1.705099	0.000000	0.000000	0.000000	0.064292	0.247386	-0.340386	0.000000	0.000000	4.000000	25.000000	1.000000
14695.387412	0.011621	0.535110	0.243082	86.212090	113.365982	146.700363	4.700281	0.000000	1.705099	0.000000	0.000000	0.000000	0.064292	0.247386	-0.340386	0.000000	0.000000	4.000000	25.000000	1.000000
14695.390746	0.011621	0.535110	0.243082	86.212090	113.365982	146.700363	4.700281	0.000000	1.705099	0.000000	0.000000	0.000000	0.064292	0.247386	-0.340386	0.000000	0.000000	4.000000	25.000000	1.000000
14695.394079	0.011864	0.536007	0.241759	86.127075	116.052582	149.361542	4.699057	0.000000	1.708469	0.000000	0.000000	0.000000	0.073063	0.269199	-0.397055	0.000000	0.000000	4.000000	25.000000	1.000000
14695.397412	0.011864	0.536007	0.241759	86.127075	116.052582	149.361542	4.699057	0.000000	1.708469	0.000000	0.000000	0.000000	0.073063	0.269199	-0.397055	0.000000	0.000000	4.000000	25.000000	1.000000
14695.400746	0.011864	0.536007	0.241759	86.127075	116.052582	149.361542	4.699057	0.000000	1.708469	0.000000	0.000000	0.000000	0.073063	0.269199	-0.397055	0.000000	0.000000	4.000000	25.000000	1.000000
14695.404079	0.012203	0.536938	0.240248	86.041359	118.445724	151.721924	4.697572	0.000000	1.712547	0.000000	0.000000	0.000000	0.101593	0.279120	-0.453249	0.000000	0.000000	4.000000	25.000000	1.000000
14695.407412	0.012203	0.536938	0.240248	86.041359	118.445724	151.721924	4.697572	0.000000	1.712547	0.000000	0.000000	0.000000	0.101593	0.279120	-0.453249	0.000000	0.000000	4.000000	25.000000	1.000000
14695.410746	0.012203	0.536938	0.240248	86.041359	118.445724	151.721924	4.697572	0.000000	1.712547	0.000000	0.000000	0.000000	0.101593	0.279120	-0.453249	0.000000	0.000000	4.000000	25.000000	1.000000
14695.414079	0.012570	0.537917	0.238531	85.946426	120.818504	154.059982	4.696236	0.000000	1.716207	0.000000	0.000000	0.000000	0.109919	0.293803	-0.515048	0.000000	0.000000	4.000000	25.000000	1.000000
14695.417412	0.012570	0.537917	0.238531	85.946426	120.818504	154.059982	4.696236	0.000000	1.716207	0.000000	0.000000	0.000000	0.109919	0.293803	-0.515048	0.000000	0.000000	4.000000	25.000000	1.000000
14695.420746	0.012570	0.537917	0.238531	85.946426	120.818504	154.059982	4.696236	0.000000	1.716207	0.000000	0.000000	0.000000	0.109919	0.293803	-0.515048	0.000000	0.000000	4.000000	25.000000	1.000000
14695.424079	0.013030	0.538910	0.236641	85.846542	123.063454	156.265472	4.694578	0.000000	1.720738	0.000000	0.000000	0.000000	0.138021	0.297705	-0.566910	0.000000	0.000000	4.000000	25.000000	1.000000
14695.427412	0.013030	0.538910	0.236641	85.846542	123.063454	156.265472	4.694578	0.000000	1.720738	0.000000	0.000000	0.000000	0.138021	0.297705	-0.566910	0.000000	0.000000	4.000000	25.000000	1.000000
14695.430746	0.013030	0.538910	0.236641	85.846542	123.063454	156.265472	4.694578	0.000000	1.720738	0.000000	0.000000	0.000000	0.138021	0.297705	-0.566910	0.000000	0.000000	4.000000	25.000000	1.000000
14695.434079	0.013614	0.539927	0.234526	85.748077	125.097374	158.247742	4.693086	0.000000	1.724803	0.000000	0.000000	0.000000	0.175315	0.305143	-0.634660	0.000000	0.000000	4.000000	25.000000	1.000000
14695.437412	0.013614	0.539927	0.234526	85.748077	125.097374	158.247742	4.693086	0.000000	1.724803	0.000000	0.000000	0.000000	0.175315	0.305143	-0.634660	0.000000	0.000000	4.000000	25.000000	1.000000
14695.440746	0.013614	0.539927	0.234526	85.748077	125.097374	158.247742	4.693086	0.000000	1.724803	0.000000	0.000000	0.000000	0.175315	0.305143	-0.634660	0.000000	0.000000	4.000000	25.000000	1.000000
14695.444079	0.014289	0.540991	0.232228	85.653412	126.866776	159.959686	4.691833	0.000000	1.728206	0.000000	0.000000	0.000000	0.202520	0.319406	-0.689246	0.000000	0.000000	4.000000	25.000000	1.000000
14695.447412	0.014289	0.540991	0.232228	85.653412	126.866776	159.959686	4.691833	0.000000	1.728206	0.000000	0.000000	0.000000	0.202520	0.319406	-0.689246	0.000000	0.000000	4.000000	25.000000	1.000000
14695.450746	0.014289	0.540991	0.232228	85.653412	126.866776	159.959686	4.691833	0.000000	1.728206	0.000000	0.000000	0.000000	0.202520	0.319406	-0.689246	0.000000	0.000000	4.000000	25.000000	1.000000
14695.454079	0.015053	0.542064	0.229751	85.566681	128.434784	161.464752	4.690711	0.000000	1.731251	0.000000	0.000000	0.000000	0.229277	0.321816	-0.743178	0.000000	0.000000	4.000000	25.000000	1.000000
14695.457412	0.015053	0.542064	0.229751	85.566681	128.434784	161.464752	4.690711	0.000000	1.731251	0.000000	0.000000	0.000000	0.229277	0.321816	-0.743178	0.000000	0.000000	4.000000	25.000000	1.000000
14695.460746	0.015053	0.542064	0.229751	85.566681	128.434784	161.464752	4.690711	0.000000	1.731251	0.000000	0.000000	0.000000	0.229277	0.321816	-0.743178	0.000000	0.000000	4.000000	25.000000	1.000000
14695.464079	0.015905	0.543180	0.227087	85.488159	129.794098	162.751129	4.689715	0.000000	1.733947	0.000000	0.000000	0.000000	0.255479	0.334923	-0.799270	0.000000	0.000000	4.000000	25.000000	1.000000
14695.467412	0.015905	0.543180	0.227087	85.488159	129.794098	162.751129	4.689715	0.000000	1.733947	0.000000	0.000000	0.000000	0.255479	0.334923	-0.799270	0.000000	0.000000	4.000000	25.000000	1.000000
14695.470746	0.015905	0.543180	0.227087	85.488159	129.794098	162.751129	4.689715	0.000000	1.733947	0.000000	0.000000	0.000000	0.255479	0.334923	-0.799270	0.000000	0.000000	4.000000	25.000000	1.000000
14695.474079	0.016876	0.544367	0.224311	85.413239	131.039398	163.915741	4.688818	0.000000	1.736371	0.000000	0.000000	0.000000	0.291395	0.356090	-0.832652	0.000000	0.000000	4.000000	25.000000	1.000000
14695.477412	0.016876	0.544367	0.224311	85.413239	131.039398	163.915741	4.688818	0.000000	1.736371	0.000000	0.000000	0.000000	0.291395	0.356090	-0.832652	0.000000	0.000000	4.000000	25.000000	1.000000
14695.480746	0.016876	0.544367	0.224311	85.413239	131.039398	163.915741	4.688818	0.000000	1.736371	0.000000	0.000000	0.000000	0.291395	0.356090	-0.832652	0.000000	0.000000	4.000000	25.000000	1.000000
14695.484079	0.017900	0.545639	0.221405	85.336456	132.254990	165.042557	4.688434	0.000000	1.737409	0.000000	0.000000	0.000000	0.307200	0.381610	-0.871784	0.000000	0.000000	4.000000	25.000000	1.000000
14695.487412	0.017900	0.545639	0.221405	85.336456	132.254990	165.042557	4.688434	0.000000	1.737409	0.000000	0.000000	0.000000	0.307200	0.381610	-0.871784	0.000000	0.000000	4.000000	25.000000	1.000000
14695.490746	0.017900	0.545639	0.221405	85.336456	132.254990	165.042557	4.688434	0.000000	1.737409	0.000000	0.000000	0.000000	0.307200	0.381610	-0.871784	0.000000	0.000000	4.000000	25.000000	1.000000
14695.494079	0.019009	0.547003	0.218432	85.262115	133.385635	166.084030	4.688068	0.000000	1.738393	0.000000	0.000000	0.000000	0.332732	0.409042	-0.892043	0.000000	0.000000	4.000000	25.000000	1.000000
14695.497412	0.019009	0.547003	0.218432	85.262115	133.385635	166.084030	4.688068	0.000000	1.738393	0.000000	0.000000	0.000000	0.332732	0.409042	-0.892043	0.000000	0.000000	4.000000	25.000000	1.000000
14695.500746	0.019009	0.547003	0.218432	85.262115	133.385635	166.084030	4.688068	0.000000	1.738393	0.000000	0.000000	0.000000	0.332732	0.409042	-0.892043	0.000000	0.000000	4.000000	25.000000	1.000000
14695.504079	0.020170	0.548419	0.215395	85.188431	134.462265	167.057968	4.688114	0.000000	1.738271	0.000000	0.000000	0.000000	0.348240	0.424883	-0.910957	0.000000	0.000000	4.000000	25.000000	1.000000
14695.507412	0.020170	0.548419	0.215395	85.188431	134.462265	167.057968	4.688114	0.000000	1.738271	0.000000	0.000000	0.000000	0.348240	0.424883	-0.910957	0.000000	0.000000	4.000000	25.000000	1.000000
14695.510746	0.020170	0.548419	0.215395	85.188431	134.462265	167.057968	4.688114	0.000000	1.738271	0.000000	0.000000	0.000000	0.348240	0.424883	-0.910957	0.000000	0.000000	4.000000	25.000000	1.000000
14695.514079	0.021351	0.549912	0.212343	85.116051	135.477982	168.023880	4.688362	0.000000	1.737603	0.000000	0.000000	0.000000	0.354299	0.447861	-0.915672	0.000000	0.000000	4.000000	25.000000	1.000000
14695.517412	0.021351	0.549912	0.212343	85.116051	135.477982	168.023880	4.688362	0.000000	1.737603	0.000000	0.000000	0.000000	0.354299	0.447861	-0.915672	0.000000	0.000000	4.000000	25.000000	1.000000
14695.520746	0.021351	0.549912	0.212343	85.116051	135.477982	168.023880	4.688362	0.000000	1.737603	0.000000	0.000000	0.000000	0.354299	0.447861	-0.915672	0.000000	0.000000	4.000000	25.000000	1.000000
14695.524079	0.022582	0.551476	0.209240	85.045364	136.309906	168.845200	4.688720	0.000000	1.736636	0.000000	0.000000	0.000000	0.369355	0.469065	-0.930860	0.000000	0.000000	4.000000	25.000000	1.000000
14695.527412	0.022582	0.551476	0.209240	85.045364	136.309906	168.845200	4.688720	0.000000	1.736636	0.000000	0.000000	0.000000	0.369355	0.469065	-0.930860	0.000000	0.000000	4.000000	25.000000	1.000000
14695.530746	0.022582	0.551476	0.209240	85.045364	136.309906	168.845200	4.688720	0.000000	1.736636	0.000000	0.000000	0.000000	0.369355	0.469065	-0.930860	0.000000	0.000000	4.000000	25.000000	1.000000
14695.534079	0.023834	0.553082	0.206159	84.964676	136.904831	169.410034	4.689318	0.000000	1.735022	0.000000	0.000000	0.000000	0.375388	0.481824	-0.924284	0.000000	0.000000	4.000000	25.000000	1.000000
14695.537412	0.023834	0.553082	0.206159	84.964676	136.904831	169.410034	4.689318	0.000000	1.735022	0.000000	0.000000	0.000000	0.375388	0.481824	-0.924284	0.000000	0.000000	4.000000	25.000000	1.000000
14695.540746	0.023834	0.553082	0.206159	84.964676	136.904831	169.410034	4.689318	0.000000	1.735022	0.000000	0.000000	0.000000	0.375388	0.481824	-0.924284	0.000000	0.000000	4.000000	25.000000	1.000000
14695.544079	0.025103	0.554725	0.203067	84.866302	137.124069	169.621323	4.690142	0.000000	1.732793	0.000000	0.000000	0.000000	0.380954	0.493004	-0.927744	0.000000	0.000000	4.000000	25.000000	1.000000
14695.547412	0.025103	0.554725	0.203067	84.866302	137.124069	169.621323	4.690142	0.000000	1.732793	0.000000	0.000000	0.000000	0.380954	0.493004	-0.927744	0.000000	0.000000	4.000000	25.000000	1.000000
14695.550746	0.025103	0.554725	0.203067	84.866302	137.124069	169.621323	4.690142	0.000000	1.732793	0.000000	0.000000	0.000000	0.380954	0.493004	-0.927744	0.000000	0.000000	4.000000	25.000000	1.000000
14695.554079	0.026485	0.556441	0.199953	84.755325	137.081680	169.709335	4.691097	0.000000	1.730205	0.000000	0.000000	0.000000	0.414381	0.514778	-0.934011	0.000000	0.000000	4.000000	25.000000	1.000000
14695.557412	0.026485	0.556441	0.199953	84.755325	137.081680	169.709335	4.691097	0.000000	1.730205	0.000000	0.000000	0.000000	0.414381	0.514778	-0.934011	0.000000	0.000000	4.000000	25.000000	1.000000
14695.560746	0.026485	0.556441	0.199953	84.755325	137.081680	169.709335	4.691097	0.000000	1.730205	0.000000	0.000000	0.000000	0.414381	0.514778	-0.934011	0.000000	0.000000	4.000000	25.000000	1.000000
14695.564079	0.027851	0.558228	0.196823	84.638054	136.901962	169.737503	4.692870	0.000000	1.725391	0.000000	0.000000	0.000000	0.409989	0.536197	-0.939005	0.000000	0.000000	4.000000	25.000000	1.000000
14695.567412	0.027851	0.558228	0.196823	84.638054	136.901962	169.737503	4.692870	0.000000	1.725391	0.000000	0.000000	0.000000	0.409989	0.536197	-0.939005	0.000000	0.000000	4.000000	25.000000	1.000000
14695.570746	0.027851	0.558228	0.196823	84.638054	136.901962	169.737503	4.692870	0.000000	1.725391	0.000000	0.000000	0.000000	0.409989	0.536197	-0.939005	0.000000	0.000000	4.000000	25.000000	1.000000
14695.574079	0.029267	0.560055	0.193713	84.522423	136.947311	169.719254	4.694535	0.000000	1.720855	0.000000	0.000000	0.000000	0.424634	0.548168	-0.932999	0.000000	0.000000	4.000000	25.000000	1.000000
14695.577412	0.029267	0.560055	0.193713	84.522423	136.947311	169.719254	4.694535	0.000000	1.720855	0.000000	0.000000	0.000000	0.424634	0.548168	-0.932999	0.000000	0.000000	4.000000	25.000000	1.000000
14695.580746	0.029267	0.560055	0.193713	84.522423	136.947311	169.719254	4.694535	0.000000	1.720855	0.000000	0.000000	0.000000	0.424634	0.548168	-0.932999	0.000000	0.000000	4.000000	25.000000	1.000000
14695.584079	0.030695	0.561926	0.190536	84.388710	137.388657	170.082260	4.696689	0.000000	1.714967	0.000000	0.000000	0.000000	0.428588	0.561251	-0.953121	0.000000	0.000000	4.000000	25.000000	1.000000
14695.587412	0.030695	0.561926	0.190536	84.388710	137.388657	170.082260	4.696689	0.000000	1.714967	0.000000	0.000000	0.000000	0.428588	0.561251	-0.953121	0.000000	0.000000	4.000000	25.000000	1.000000
14695.590746	0.030695	0.561926	0.190536	84.388710	137.388657	170.082260	4.696689	0.000000	1.714967	0.000000	0.000000	0.000000	0.428588	0.561251	-0.953121	0.000000	0.000000	4.000000	25.000000	1.000000
14695.594079	0.032141	0.563836	0.187380	84.214973	138.386673	170.994354	4.698819	0.000000	1.709122	0.000000	0.000000	0.000000	0.433585	0.572853	-0.946863	0.000000	0.000000	4.000000	25.000000	1.000000
14695.597412	0.032141	0.563836	0.187380	84.214973	138.386673	170.994354	4.698819	0.000000	1.709122	0.000000	0.000000	0.000000	0.433585	0.572853	-0.946863	0.000000	0.000000	4.000000	25.000000	1.000000
14695.600746	0.032141	0.563836	0.187380	84.214973	138.386673	170.994354	4.698819	0.000000	1.709122	0.000000	0.000000	0.000000	0.433585	0.572853	-0.946863	0.000000	0.000000	4.000000	25.000000	1.000000
14695.604079	0.033630	0.565848	0.184197	84.029655	139.597214	172.103195	4.701210	0.000000	1.702534	0.000000	0.000000	0.000000	0.446911	0.603667	-0.954949	0.000000	0.000000	4.000000	25.000000	1.000000
14695.607412	0.033630	0.565848	0.184197	84.029655	139.597214	172.103195	4.701210	0.000000	1.702534	0.000000	0.000000	0.000000	0.446911	0.603667	-0.954949	0.000000	0.000000	4.000000	25.000000	1.000000
14695.610746	0.033630	0.565848	0.184197	84.029655	139.597214	172.103195	4.701210	0.000000	1.702534	0.000000	0.000000	0.000000	0.446911	0.603667	-0.954949	0.000000	0.000000	4.000000	25.000000	1.000000
14695.614079	0.035106	0.567918	0.181050	83.847565	140.889267	173.290253	4.703959	0.000000	1.694925	0.000000	0.000000	0.000000	0.442734	0.620956	-0.944062	0.000000	0.000000	4.000000	25.000000	1.000000
14695.617412	0.035106	0.567918	0.181050	83.847565	140.889267	173.290253	4.703959	0.000000	1.694925	0.000000	0.000000	0.000000	0.442734	0.620956	-0.944062	0.000000	0.000000	4.000000	25.000000	1.000000
14695.620746	0.035106	0.567918	0.181050	83.847565	140.889267	173.290253	4.703959	0.000000	1.694925	0.000000	0.000000	0.000000	0.442734	0.620956	-0.944062	0.000000	0.000000	4.000000	25.000000	1.000000
14695.624079	0.036598	0.570025	0.177924	83.678291	142.207428	174.491425	4.706787	0.000000	1.687055	0.000000	0.000000	0.000000	0.447448	0.632069	-0.937903	0.000000	0.000000	4.000000	25.000000	1.000000
14695.627412	0.036598	0.570025	0.177924	83.678291	142.207428	174.491425	4.706787	0.000000	1.687055	0.000000	0.000000	0.000000	0.447448	0.632069	-0.937903	0.000000	0.000000	4.000000	25.000000	1.000000
14695.630746	0.036598	0.570025	0.177924	83.678291	142.207428	174.491425	4.706787	0.000000	1.687055	0.000000	0.000000	0.000000	0.447448	0.632069	-0.937903	0.000000	0.000000	4.000000	25.000000	1.000000
14695.634079	0.038135	0.572134	0.174822	83.525459	143.431061	175.593033	4.709898	0.000000	1.678351	0.000000	0.000000	0.000000	0.461204	0.632755	-0.930388	0.000000	0.000000	4.000000	25.000000	1.000000
14695.637412	0.038135	0.572134	0.174822	83.525459	143.431061	175.593033	4.709898	0.000000	1.678351	0.000000	0.000000	0.000000	0.461204	0.632755	-0.930388	0.000000	0.000000	4.000000	25.000000	1.000000
14695.640746	0.038135	0.572134	0.174822	83.525459	143.431061	175.593033	4.709898	0.000000	1.678351	0.000000	0.000000	0.000000	0.461204	0.632755	-0.930388	0.000000	0.000000	4.000000	25.000000	1.000000
14695.644079	0.039658	0.574246	0.171750	83.386482	144.499664	176.635620	4.713572	0.000000	1.668007	0.000000	0.000000	0.000000	0.456866	0.633549	-0.921699	0.000000	0.000000	4.000000	25.000000	1.000000
14695.647412	0.039658	0.574246	0.171750	83.386482	144.499664	176.635620	4.713572	0.000000	1.668007	0.000000	0.000000	0.000000	0.456866	0.633549	-0.921699	0.000000	0.000000	4.000000	25.000000	1.000000
14695.650746	0.039658	0.574246	0.171750	83.386482	144.499664	176.635620	4.713572	0.000000	1.668007	0.000000	0.000000	0.000000	0.456866	0.633549	-0.921699	0.000000	0.000000	4.000000	25.000000	1.000000
14695.654079	0.041198	0.576347	0.168726	83.263496	145.424927	178.593674	4.717322	0.000000	1.657369	0.000000	0.000000	0.000000	0.461940	0.630315	-0.907194	0.000000	0.000000	4.000000	25.000000	1.000000
14695.657412	0.041198	0.576347	0.168726	83.263496	145.424927	178.593674	4.717322	0.000000	1.657369	0.000000	0.000000	0.000000	0.461940	0.630315	-0.907194	0.000000	0.000000	4.000000	25.000000	1.000000
14695.660746	0.041198	0.576347	0.168726	83.263496	145.424927	178.593674	4.717322	0.000000	1.657369	0.000000	0.000000	0.000000	0.461940	0.630315	-0.907194	0.000000	0.000000	4.000000	25.000000	1.000000
14695.664079	0.042779	0.578370	0.165671	83.138588	146.353134	-177.657104	4.721485	0.000000	1.645473	0.000000	0.000000	0.000000	0.474295	0.606863	-0.916511	0.000000	0.000000	4.000000	25.000000	1.000000
14695.667412	0.042779	0.578370	0.165671	83.138588	146.353134	-177.657104	4.721485	0.000000	1.645473	0.000000	0.000000	0.000000	0.474295	0.606863	-0.916511	0.000000	0.000000	4.000000	25.000000	1.000000
14695.670746	0.042779	0.578370	0.165671	83.138588	146.353134	-177.657104	4.721485	0.000000	1.645473	0.000000	0.000000	0.000000	0.474295	0.606863	-0.916511	0.000000	0.000000	4.000000	25.000000	1.000000
14695.674079	0.044492	0.580397	0.162636	83.044495	147.347122	-173.884171	4.726043	0.000000	1.632334	0.000000	0.000000	0.000000	0.514048	0.608115	-0.910552	0.000000	0.000000	4.000000	25.000000	1.000000
14695.677412	0.044492	0.580397	0.162636	83.044495	147.347122	-173.884171	4.726043	0.000000	1.632334	0.000000	0.000000	0.000000	0.514048	0.608115	-0.910552	0.000000	0.000000	4.000000	25.000000	1.000000
14695.680746	0.044492	0.580397	0.162636	83.044495	147.347122	-173.884171	4.726043	0.000000	1.632334	0.000000	0.000000	0.000000	0.514048	0.608115	-0.910552	0.000000	0.000000	4.000000	25.000000	1.000000
14695.684079	0.046361	0.582434	0.159561	82.998734	148.343033	-170.684387	4.731985	0.000000	1.615032	0.000000	0.000000	0.000000	0.560764	0.611303	-0.922385	0.000000	0.000000	4.000000	25.000000	1.000000
14695.687412	0.046361	0.582434	0.159561	82.998734	148.343033	-170.684387	4.731985	0.000000	1.615032	0.000000	0.000000	0.000000	0.560764	0.611303	-0.922385	0.000000	0.000000	4.000000	25.000000	1.000000
14695.690746	0.046361	0.582434	0.159561	82.998734	148.343033	-170.684387	4.731985	0.000000	1.615032	0.000000	0.000000	0.000000	0.560764	0.611303	-0.922385	0.000000	0.000000	4.000000	25.000000	1.000000
14695.694079	0.048151	0.584448	0.156471	82.977028	149.511169	-168.631989	4.739377	0.000000	1.593204	0.000000	0.000000	0.000000	0.536872	0.604203	-0.927127	0.000000	0.000000	4.000000	25.000000	1.000000
14695.697412	0.048151	0.584448	0.156471	82.977028	149.511169	-168.631989	4.739377	0.000000	1.593204	0.000000	0.000000	0.000000	0.536872	0.604203	-0.927127	0.000000	0.000000	4.000000	25.000000	1.000000
14695.700746	0.048151	0.584448	0.156471	82.977028	149.511169	-168.631989	4.739377	0.000000	1.593204	0.000000	0.000000	0.000000	0.536872	0.604203	-0.927127	0.000000	0.000000	4.000000	25.000000	1.000000
14695.704079	0.050034	0.586452	0.153330	82.963409	150.920517	-167.495148	4.746211	0.000000	1.572731	0.000000	0.000000	0.000000	0.564844	0.601016	-0.942278	0.000000	0.000000	4.000000	25.000000	1.000000
14695.707412	0.050034	0.586452	0.153330	82.963409	150.920517	-167.495148	4.746211	0.000000	1.572731	0.000000	0.000000	0.000000	0.564844	0.601016	-0.942278	0.000000	0.000000	4.000000	25.000000	1.000000
14695.710746	0.050034	0.586452	0.153330	82.963409	150.920517	-167.495148	4.746211	0.000000	1.572731	0.000000	0.000000	0.000000	0.564844	0.601016	-0.942278	0.000000	0.000000	4.000000	25.000000	1.000000
14695.714079	0.051921	0.588390	0.150138	82.920242	152.461166	-166.235626	4.753948	0.000000	1.549188	0.000000	0.000000	0.000000	0.566032	0.581474	-0.957655	0.000000	0.000000	4.000000	25.000000	1.000000
14695.717412	0.051921	0.588390	0.150138	82.920242	152.461166	-166.235626	4.753948	0.000000	1.549188	0.000000	0.000000	0.000000	0.566032	0.581474	-0.957655	0.000000	0.000000	4.000000	25.000000	1.000000
14695.720746	0.051921	0.588390	0.150138	82.920242	152.461166	-166.235626	4.753948	0.000000	1.549188	0.000000	0.000000	0.000000	0.566032	0.581474	-0.957655	0.000000	0.000000	4.000000	25.000000	1.000000
14695.724079	0.053815	0.590291	0.146944	82.853149	153.776962	-165.178391	4.761795	0.000000	1.524896	0.000000	0.000000	0.000000	0.568279	0.570380	-0.958026	0.000000	0.000000	4.000000	25.000000	1.000000
14695.727412	0.053815	0.590291	0.146944	82.853149	153.776962	-165.178391	4.761795	0.000000	1.524896	0.000000	0.000000	0.000000	0.568279	0.570380	-0.958026	0.000000	0.000000	4.000000	25.000000	1.000000
14695.730746	0.053815	0.590291	0.146944	82.853149	153.776962	-165.178391	4.761795	0.000000	1.524896	0.000000	0.000000	0.000000	0.568279	0.570380	-0.958026	0.000000	0.000000	4.000000	25.000000	1.000000
14695.734079	0.055739	0.592160	0.143690	82.777893	154.775925	-164.423386	4.769944	0.000000	1.499212	0.000000	0.000000	0.000000	0.577386	0.560760	-0.976290	0.000000	0.000000	4.000000	25.000000	1.000000
14695.737412	0.055739	0.592160	0.143690	82.777893	154.775925	-164.423386	4.769944	0.000000	1.499212	0.000000	0.000000	0.000000	0.577386	0.560760	-0.976290	0.000000	0.000000	4.000000	25.000000	1.000000
14695.740746	0.055739	0.592160	0.143690	82.777893	154.775925	-164.423386	4.769944	0.000000	1.499212	0.000000	0.000000	0.000000	0.577386	0.560760	-0.976290	0.000000	0.000000	4.000000	25.000000	1.000000
14695.744079	0.057812	0.593993	0.140421	82.705261	155.594254	-163.851120	4.778444	0.000000	1.471895	0.000000	0.000000	0.000000	0.621749	0.549719	-0.980742	0.000000	0.000000	4.000000	25.000000	1.000000
14695.747412	0.057812	0.593993	0.140421	82.705261	155.594254	-163.851120	4.778444	0.000000	1.471895	0.000000	0.000000	0.000000	0.621749	0.549719	-0.980742	0.000000	0.000000	4.000000	25.000000	1.000000
14695.750746	0.057812	0.593993	0.140421	82.705261	155.594254	-163.851120	4.778444	0.000000	1.471895	0.000000	0.000000	0.000000	0.621749	0.549719	-0.980742	0.000000	0.000000	4.000000	25.000000	1.000000
14695.754079	0.059891	0.595777	0.137172	82.670380	156.362045	-163.343689	4.788551	0.000000	1.438673	0.000000	0.000000	0.000000	0.623646	0.535171	-0.974749	0.000000	0.000000	4.000000	25.000000	1.000000
14695.757412	0.059891	0.595777	0.137172	82.670380	156.362045	-163.343689	4.788551	0.000000	1.438673	0.000000	0.000000	0.000000	0.623646	0.535171	-0.974749	0.000000	0.000000	4.000000	25.000000	1.000000
14695.760746	0.059891	0.595777	0.137172	82.670380	156.362045	-163.343689	4.788551	0.000000	1.438673	0.000000	0.000000	0.000000	0.623646	0.535171	-0.974749	0.000000	0.000000	4.000000	25.000000	1.000000
14695.764079	0.062085	0.597557	0.133902	82.689598	157.257782	-162.738342	4.799050	0.000000	1.403251	0.000000	0.000000	0.000000	0.658272	0.534191	-0.980950	0.000000	0.000000	4.000000	25.000000	1.000000
14695.767412	0.062085	0.597557	0.133902	82.689598	157.257782	-162.738342	4.799050	0.000000	1.403251	0.000000	0.000000	0.000000	0.658272	0.534191	-0.980950	0.000000	0.000000	4.000000	25.000000	1.000000
14695.770746	0.062085	0.597557	0.133902	82.689598	157.257782	-162.738342	4.799050	0.000000	1.403251	0.000000	0.000000	0.000000	0.658272	0.534191	-0.980950	0.000000	0.000000	4.000000	25.000000	1.000000
14695.774079	0.064338	0.599270	0.130632	82.759171	158.400314	-161.877563	4.810858	0.000000	1.362219	0.000000	0.000000	0.000000	0.675967	0.513833	-0.981059	0.000000	0.000000	4.000000	25.000000	1.000000
14695.777412	0.064338	0.599270	0.130632	82.759171	158.400314	-161.877563	4.810858	0.000000	1.362219	0.000000	0.000000	0.000000	0.675967	0.513833	-0.981059	0.000000	0.000000	4.000000	25.000000	1.000000
14695.780746	0.064338	0.599270	0.130632	82.759171	158.400314	-161.877563	4.810858	0.000000	1.362219	0.000000	0.000000	0.000000	0.675967	0.513833	-0.981059	0.000000	0.000000	4.000000	25.000000	1.000000
14695.784079	0.066573	0.600913	0.127429	82.832947	159.718643	-160.509979	4.823491	0.000000	1.316788	0.000000	0.000000	0.000000	0.670332	0.492895	-0.960930	0.000000	0.000000	4.000000	25.000000	1.000000
14695.787412	0.066573	0.600913	0.127429	82.832947	159.718643	-160.509979	4.823491	0.000000	1.316788	0.000000	0.000000	0.000000	0.670332	0.492895	-0.960930	0.000000	0.000000	4.000000	25.000000	1.000000
14695.790746	0.066573	0.600913	0.127429	82.832947	159.718643	-160.509979	4.823491	0.000000	1.316788	0.000000	0.000000	0.000000	0.670332	0.492895	-0.960930	0.000000	0.000000	4.000000	25.000000	1.000000
14695.794079	0.068806	0.602482	0.124196	82.904465	161.185440	-158.611313	4.836366	0.000000	1.268686	0.000000	0.000000	0.000000	0.669957	0.470538	-0.969714	0.000000	0.000000	4.000000	25.000000	1.000000
14695.797412	0.068806	0.602482	0.124196	82.904465	161.185440	-158.611313	4.836366	0.000000	1.268686	0.000000	0.000000	0.000000	0.669957	0.470538	-0.969714	0.000000	0.000000	4.000000	25.000000	1.000000
14695.800746	0.068806	0.602482	0.124196	82.904465	161.185440	-158.611313	4.836366	0.000000	1.268686	0.000000	0.000000	0.000000	0.669957	0.470538	-0.969714	0.000000	0.000000	4.000000	25.000000	1.000000
14695.804079	0.071101	0.603994	0.121000	82.971420	162.655563	-157.004898	4.849377	0.000000	1.218009	0.000000	0.000000	0.000000	0.688521	0.453853	-0.958687	0.000000	0.000000	4.000000	25.000000	1.000000
14695.807412	0.071101	0.603994	0.121000	82.971420	162.655563	-157.004898	4.849377	0.000000	1.218009	0.000000	0.000000	0.000000	0.688521	0.453853	-0.958687	0.000000	0.000000	4.000000	25.000000	1.000000
14695.810746	0.071101	0.603994	0.121000	82.971420	162.655563	-157.004898	4.849377	0.000000	1.218009	0.000000	0.000000	0.000000	0.688521	0.453853	-0.958687	0.000000	0.000000	4.000000	25.000000	1.000000
14695.814079	0.073420	0.605466	0.117764	83.018402	163.866455	-156.118729	4.863220	0.000000	1.161503	0.000000	0.000000	0.000000	0.695650	0.441417	-0.970810	0.000000	0.000000	4.000000	25.000000	1.000000
14695.817412	0.073420	0.605466	0.117764	83.018402	163.866455	-156.118729	4.863220	0.000000	1.161503	0.000000	0.000000	0.000000	0.695650	0.441417	-0.970810	0.000000	0.000000	4.000000	25.000000	1.000000
14695.820746	0.073420	0.605466	0.117764	83.018402	163.866455	-156.118729	4.863220	0.000000	1.161503	0.000000	0.000000	0.000000	0.695650	0.441417	-0.970810	0.000000	0.000000	4.000000	25.000000	1.000000
14695.824079	0.075774	0.606904	0.114583	83.048134	164.691452	-155.338303	4.877309	0.000000	1.100841	0.000000	0.000000	0.000000	0.706161	0.431394	-0.954529	0.000000	0.000000	4.000000	25.000000	1.000000
14695.827412	0.075774	0.606904	0.114583	83.048134	164.691452	-155.338303	4.877309	0.000000	1.100841	0.000000	0.000000	0.000000	0.706161	0.431394	-0.954529	0.000000	0.000000	4.000000	25.000000	1.000000
14695.830746	0.075774	0.606904	0.114583	83.048134	164.691452	-155.338303	4.877309	0.000000	1.100841	0.000000	0.000000	0.000000	0.706161	0.431394	-0.954529	0.000000	0.000000	4.000000	25.000000	1.000000
14695.834079	0.078122	0.608333	0.111356	83.067177	165.302505	-154.390518	4.891855	0.000000	1.034290	0.000000	0.000000	0.000000	0.704378	0.428637	-0.968053	0.000000	0.000000	4.000000	25.000000	1.000000
14695.837412	0.078122	0.608333	0.111356	83.067177	165.302505	-154.390518	4.891855	0.000000	1.034290	0.000000	0.000000	0.000000	0.704378	0.428637	-0.968053	0.000000	0.000000	4.000000	25.000000	1.000000
14695.840746	0.078122	0.608333	0.111356	83.067177	165.302505	-154.390518	4.891855	0.000000	1.034290	0.000000	0.000000	0.000000	0.704378	0.428637	-0.968053	0.000000	0.000000	4.000000	25.000000	1.000000
14695.844079	0.080400	0.609719	0.108221	83.085991	165.836777	-153.150284	4.906203	0.000000	0.963936	0.000000	0.000000	0.000000	0.683520	0.415816	-0.940422	0.000000	0.000000	4.000000	25.000000	1.000000
14695.847412	0.080400	0.609719	0.108221	83.085991	165.836777	-153.150284	4.906203	0.000000	0.963936	0.000000	0.000000	0.000000	0.683520	0.415816	-0.940422	0.000000	0.000000	4.000000	25.000000	1.000000
14695.850746	0.080400	0.609719	0.108221	83.085991	165.836777	-153.150284	4.906203	0.000000	0.963936	0.000000	0.000000	0.000000	0.683520	0.415816	-0.940422	0.000000	0.000000	4.000000	25.000000	1.000000
14695.854079	0.082631	0.611085	0.105131	83.106873	166.344101	-152.411835	4.919961	0.000000	0.891059	0.000000	0.000000	0.000000	0.669393	0.409902	-0.926923	0.000000	0.000000	4.000000	25.000000	1.000000
14695.857412	0.082631	0.611085	0.105131	83.106873	166.344101	-152.411835	4.919961	0.000000	0.891059	0.000000	0.000000	0.000000	0.669393	0.409902	-0.926923	0.000000	0.000000	4.000000	25.000000	1.000000
14695.860746	0.082631	0.611085	0.105131	83.106873	166.344101	-152.411835	4.919961	0.000000	0.891059	0.000000	0.000000	0.000000	0.669393	0.409902	-0.926923	0.000000	0.000000	4.000000	25.000000	1.000000
14695.864079	0.084849	0.612442	0.102120	83.130585	166.769592	-152.077499	4.933130	0.000000	0.815000	0.000000	0.000000	0.000000	0.665246	0.407233	-0.903386	0.000000	0.000000	4.000000	25.000000	1.000000
14695.867412	0.084849	0.612442	0.102120	83.130585	166.769592	-152.077499	4.933130	0.000000	0.815000	0.000000	0.000000	0.000000	0.665246	0.407233	-0.903386	0.000000	0.000000	4.000000	25.000000	1.000000
14695.870746	0.084849	0.612442	0.102120	83.130585	166.769592	-152.077499	4.933130	0.000000	0.815000	0.000000	0.000000	0.000000	0.665246	0.407233	-0.903386	0.000000	0.000000	4.000000	25.000000	1.000000
14695.874079	0.087029	0.613762	0.099201	83.150063	167.097168	-151.480057	4.945860	0.000000	0.733801	0.000000	0.000000	0.000000	0.653964	0.395767	-0.875867	0.000000	0.000000	4.000000	25.000000	1.000000
14695.877412	0.087029	0.613762	0.099201	83.150063	167.097168	-151.480057	4.945860	0.000000	0.733801	0.000000	0.000000	0.000000	0.653964	0.395767	-0.875867	0.000000	0.000000	4.000000	25.000000	1.000000
14695.880746	0.087029	0.613762	0.099201	83.150063	167.097168	-151.480057	4.945860	0.000000	0.733801	0.000000	0.000000	0.000000	0.653964	0.395767	-0.875867	0.000000	0.000000	4.000000	25.000000	1.000000
14695.884079	0.089222	0.615054	0.096343	83.176826	167.440720	-150.903946	4.957796	0.000000	0.648276	0.000000	0.000000	0.000000	0.657913	0.387815	-0.857316	0.000000	0.000000	4.000000	25.000000	1.000000
14695.887412	0.089222	0.615054	0.096343	83.176826	167.440720	-150.903946	4.957796	0.000000	0.648276	0.000000	0.000000	0.000000	0.657913	0.387815	-0.857316	0.000000	0.000000	4.000000	25.000000	1.000000
14695.890746	0.089222	0.615054	0.096343	83.176826	167.440720	-150.903946	4.957796	0.000000	0.648276	0.000000	0.000000	0.000000	0.657913	0.387815	-0.857316	0.000000	0.000000	4.000000	25.000000	1.000000
14695.894079	0.091373	0.616332	0.093533	83.211983	167.904694	-150.687759	4.817141	0.000000	0.538915	0.000000	0.000000	0.000000	0.645259	0.383243	-0.842841	0.000000	0.000000	4.000000	25.000000	1.000000
14695.897412	0.091373	0.616332	0.093533	83.211983	167.904694	-150.687759	4.817141	0.000000	0.538915	0.000000	0.000000	0.000000	0.645259	0.383243	-0.842841	0.000000	0.000000	4.000000	25.000000	1.000000
14695.900746	0.091373	0.616332	0.093533	83.211983	167.904694	-150.687759	4.817141	0.000000	0.538915	0.000000	0.000000	0.000000	0.645259	0.383243	-0.842841	0.000000	0.000000	4.000000	25.000000	1.000000
14695.904079	0.093430	0.617595	0.090782	83.256920	168.513535	-150.240311	4.676667	0.000000	0.431372	0.000000	0.000000	0.000000	0.617350	0.378873	-0.825477	0.000000	0.000000	4.000000	25.000000	1.000000
14695.907412	0.093430	0.617595	0.090782	83.256920	168.513535	-150.240311	4.676667	0.000000	0.431372	0.000000	0.000000	0.000000	0.617350	0.378873	-0.825477	0.000000	0.000000	4.000000	25.000000	1.000000
14695.910746	0.093430	0.617595	0.090782	83.256920	168.513535	-150.240311	4.676667	0.000000	0.431372	0.000000	0.000000	0.000000	0.617350	0.378873	-0.825477	0.000000	0.000000	4.000000	25.000000	1.000000
14695.914079	0.095341	0.618854	0.088076	83.312614	169.304779	-149.167358	4.539087	0.000000	0.328480	0.000000	0.000000	0.000000	0.573298	0.377712	-0.811801	0.000000	0.000000	4.000000	25.000000	1.000000
14695.917412	0.095341	0.618854	0.088076	83.312614	169.304779	-149.167358	4.539087	0.000000	0.328480	0.000000	0.000000	0.000000	0.573298	0.377712	-0.811801	0.000000	0.000000	4.000000	25.000000	1.000000
14695.920746	0.095341	0.618854	0.088076	83.312614	169.304779	-149.167358	4.539087	0.000000	0.328480	0.000000	0.000000	0.000000	0.573298	0.377712	-0.811801	0.000000	0.000000	4.000000	25.000000	1.000000
14695.924079	0.097109	0.620079	0.085426	83.371727	170.186325	-147.497665	4.403787	0.000000	0.232931	0.000000	0.000000	0.000000	0.530413	0.367588	-0.795007	0.000000	0.000000	4.000000	25.000000	1.000000
14695.927412	0.097109	0.620079	0.085426	83.371727	170.186325	-147.497665	4.403787	0.000000	0.232931	0.000000	0.000000	0.000000	0.530413	0.367588	-0.795007	0.000000	0.000000	4.000000	25.000000	1.000000
14695.930746	0.097109	0.620079	0.085426	83.371727	170.186325	-147.497665	4.403787	0.000000	0.232931	0.000000	0.000000	0.000000	0.530413	0.367588	-0.795007	0.000000	0.000000	4.000000	25.000000	1.000000
14695.934079	0.098705	0.621260	0.082801	83.418823	170.857391	-146.466507	4.271286	0.000000	0.144529	0.000000	0.000000	0.000000	0.478553	0.354382	-0.787303	0.000000	0.000000	4.000000	25.000000	1.000000
14695.937412	0.098705	0.621260	0.082801	83.418823	170.857391	-146.466507	4.271286	0.000000	0.144529	0.000000	0.000000	0.000000	0.478553	0.354382	-0.787303	0.000000	0.000000	4.000000	25.000000	1.000000
14695.940746	0.098705	0.621260	0.082801	83.418823	170.857391	-146.466507	4.271286	0.000000	0.144529	0.000000	0.000000	0.000000	0.478553	0.354382	-0.787303	0.000000	0.000000	4.000000	25.000000	1.000000
14695.944079	0.100197	0.622441	0.080282	83.449974	170.927414	-146.582703	4.140069	0.000000	0.064770	0.000000	0.000000	0.000000	0.447576	0.354190	-0.755732	0.000000	0.000000	4.000000	25.000000	1.000000
14695.947412	0.100197	0.622441	0.080282	83.449974	170.927414	-146.582703	4.140069	0.000000	0.064770	0.000000	0.000000	0.000000	0.447576	0.354190	-0.755732	0.000000	0.000000	4.000000	25.000000	1.000000
14695.950746	0.100197	0.622441	0.080282	83.449974	170.927414	-146.582703	4.140069	0.000000	0.064770	0.000000	0.000000	0.000000	0.447576	0.354190	-0.755732	0.000000	0.000000	4.000000	25.000000	1.000000
14695.954079	0.101624	0.623549	0.077782	83.462204	170.666733	-146.997192	4.014113	0.000000	-0.009826	0.000000	0.000000	0.000000	0.428112	0.332423	-0.750210	0.000000	0.000000	4.000000	25.000000	1.000000
14695.957412	0.101624	0.623549	0.077782	83.462204	170.666733	-146.997192	4.014113	0.000000	-0.009826	0.000000	0.000000	0.000000	0.428112	0.332423	-0.750210	0.000000	0.000000	4.000000	25.000000	1.000000
14695.960746	0.101624	0.623549	0.077782	83.462204	170.666733	-146.997192	4.014113	0.000000	-0.009826	0.000000	0.000000	0.000000	0.428112	0.332423	-0.750210	0.000000	0.000000	4.000000	25.000000	1.000000
14695.964079	0.102911	0.624585	0.075315	83.456985	170.045334	-147.733383	3.889079	0.000000	-0.081178	0.000000	0.000000	0.000000	0.386172	0.310866	-0.740031	0.000000	0.000000	4.000000	25.000000	1.000000
14695.967412	0.102911	0.624585	0.075315	83.456985	170.045334	-147.733383	3.889079	0.000000	-0.081178	0.000000	0.000000	0.000000	0.386172	0.310866	-0.740031	0.000000	0.000000	4.000000	25.000000	1.000000
14695.970746	0.102911	0.624585	0.075315	83.456985	170.045334	-147.733383	3.889079	0.000000	-0.081178	0.000000	0.000000	0.000000	0.386172	0.310866	-0.740031	0.000000	0.000000	4.000000	25.000000	1.000000
14695.974079	0.104189	0.625571	0.072872	83.427620	169.044144	-148.820206	3.765740	0.000000	-0.145540	0.000000	0.000000	0.000000	0.383378	0.295659	-0.732692	0.000000	0.000000	4.000000	25.000000	1.000000
14695.977412	0.104189	0.625571	0.072872	83.427620	169.044144	-148.820206	3.765740	0.000000	-0.145540	0.000000	0.000000	0.000000	0.383378	0.295659	-0.732692	0.000000	0.000000	4.000000	25.000000	1.000000
14695.980746	0.104189	0.625571	0.072872	83.427620	169.044144	-148.820206	3.765740	0.000000	-0.145540	0.000000	0.000000	0.000000	0.383378	0.295659	-0.732692	0.000000	0.000000	4.000000	25.000000	1.000000
14695.984079	0.105405	0.626486	0.070451	83.367325	167.653305	-150.243713	3.643625	0.000000	-0.209436	0.000000	0.000000	0.000000	0.364827	0.274519	-0.726395	0.000000	0.000000	4.000000	25.000000	1.000000
14695.987412	0.105405	0.626486	0.070451	83.367325	167.653305	-150.243713	3.643625	0.000000	-0.209436	0.000000	0.000000	0.000000	0.364827	0.274519	-0.726395	0.000000	0.000000	4.000000	25.000000	1.000000
14695.990746	0.105405	0.626486	0.070451	83.367325	167.653305	-150.243713	3.643625	0.000000	-0.209436	0.000000	0.000000	0.000000	0.364827	0.274519	-0.726395	0.000000	0.000000	4.000000	25.000000	1.000000
14695.994079	0.106482	0.627310	0.068053	83.284988	166.003082	-151.893890	3.522559	0.000000	-0.270241	0.000000	0.000000	0.000000	0.323252	0.247398	-0.719483	0.000000	0.000000	4.000000	25.000000	1.000000
14695.997412	0.106482	0.627310	0.068053	83.284988	166.003082	-151.893890	3.522559	0.000000	-0.270241	0.000000	0.000000	0.000000	0.323252	0.247398	-0.719483	0.000000	0.000000	4.000000	25.000000	1.000000
14696.000746	0.106482	0.627310	0.068053	83.284988	166.003082	-151.893890	3.522559	0.000000	-0.270241	0.000000	0.000000	0.000000	0.323252	0.247398	-0.719483	0.000000	0.000000	4.000000	25.000000	1.000000
14696.004079	0.107452	0.628116	0.065692	83.190292	164.332840	-153.553558	3.402645	0.000000	-0.324116	0.000000	0.000000	0.000000	0.290804	0.241580	-0.708195	0.000000	0.000000	4.000000	25.000000	1.000000
14696.007412	0.107452	0.628116	0.065692	83.190292	164.332840	-153.553558	3.402645	0.000000	-0.324116	0.000000	0.000000	0.000000	0.290804	0.241580	-0.708195	0.000000	0.000000	4.000000	25.000000	1.000000
14696.010746	0.107452	0.628116	0.065692	83.190292	164.332840	-153.553558	3.402645	0.000000	-0.324116	0.000000	0.000000	0.000000	0.290804	0.241580	-0.708195	0.000000	0.000000	4.000000	25.000000	1.000000
14696.014079	0.108282	0.628890	0.063338	83.094055	162.834610	-155.047913	3.284613	0.000000	-0.372584	0.000000	0.000000	0.000000	0.249101	0.232198	-0.706196	0.000000	0.000000	4.000000	25.000000	1.000000
14696.017412	0.108282	0.628890	0.063338	83.094055	162.834610	-155.047913	3.284613	0.000000	-0.372584	0.000000	0.000000	0.000000	0.249101	0.232198	-0.706196	0.000000	0.000000	4.000000	25.000000	1.000000
14696.020746	0.108282	0.628890	0.063338	83.094055	162.834610	-155.047913	3.284613	0.000000	-0.372584	0.000000	0.000000	0.000000	0.249101	0.232198	-0.706196	0.000000	0.000000	4.000000	25.000000	1.000000
14696.024079	0.108968	0.629628	0.061080	83.012169	161.620682	-156.271271	3.166913	0.000000	-0.414100	0.000000	0.000000	0.000000	0.205716	0.221529	-0.677545	0.000000	0.000000	4.000000	25.000000	1.000000
14696.027412	0.108968	0.629628	0.061080	83.012169	161.620682	-156.271271	3.166913	0.000000	-0.414100	0.000000	0.000000	0.000000	0.205716	0.221529	-0.677545	0.000000	0.000000	4.000000	25.000000	1.000000
14696.030746	0.108968	0.629628	0.061080	83.012169	161.620682	-156.271271	3.166913	0.000000	-0.414100	0.000000	0.000000	0.000000	0.205716	0.221529	-0.677545	0.000000	0.000000	4.000000	25.000000	1.000000
14696.034079	0.109482	0.630340	0.058900	82.942894	160.649475	-157.252274	3.053989	0.000000	-0.448386	0.000000	0.000000	0.000000	0.154245	0.213589	-0.653980	0.000000	0.000000	4.000000	25.000000	1.000000
14696.037412	0.109482	0.630340	0.058900	82.942894	160.649475	-157.252274	3.053989	0.000000	-0.448386	0.000000	0.000000	0.000000	0.154245	0.213589	-0.653980	0.000000	0.000000	4.000000	25.000000	1.000000
14696.040746	0.109482	0.630340	0.058900	82.942894	160.649475	-157.252274	3.053989	0.000000	-0.448386	0.000000	0.000000	0.000000	0.154245	0.213589	-0.653980	0.000000	0.000000	4.000000	25.000000	1.000000
14696.044079	0.109929	0.631018	0.056801	82.876297	159.680542	-158.226364	2.944993	0.000000	-0.474094	0.000000	0.000000	0.000000	0.134276	0.203426	-0.629516	0.000000	0.000000	4.000000	25.000000	1.000000
14696.047412	0.109929	0.631018	0.056801	82.876297	159.680542	-158.226364	2.944993	0.000000	-0.474094	0.000000	0.000000	0.000000	0.134276	0.203426	-0.629516	0.000000	0.000000	4.000000	25.000000	1.000000
14696.050746	0.109929	0.631018	0.056801	82.876297	159.680542	-158.226364	2.944993	0.000000	-0.474094	0.000000	0.000000	0.000000	0.134276	0.203426	-0.629516	0.000000	0.000000	4.000000	25.000000	1.000000
14696.054079	0.110244	0.631655	0.054824	82.803665	158.453552	-159.429016	2.840073	0.000000	-0.496473	0.000000	0.000000	0.000000	0.094318	0.191170	-0.593252	0.000000	0.000000	4.000000	25.000000	1.000000
14696.057412	0.110244	0.631655	0.054824	82.803665	158.453552	-159.429016	2.840073	0.000000	-0.496473	0.000000	0.000000	0.000000	0.094318	0.191170	-0.593252	0.000000	0.000000	4.000000	25.000000	1.000000
14696.060746	0.110244	0.631655	0.054824	82.803665	158.453552	-159.429016	2.840073	0.000000	-0.496473	0.000000	0.000000	0.000000	0.094318	0.191170	-0.593252	0.000000	0.000000	4.000000	25.000000	1.000000
14696.064079	0.110474	0.632281	0.052948	82.727676	156.857742	-160.964645	2.741198	0.000000	-0.512193	0.000000	0.000000	0.000000	0.068928	0.187793	-0.562744	0.000000	0.000000	4.000000	25.000000	1.000000
14696.067412	0.110474	0.632281	0.052948	82.727676	156.857742	-160.964645	2.741198	0.000000	-0.512193	0.000000	0.000000	0.000000	0.068928	0.187793	-0.562744	0.000000	0.000000	4.000000	25.000000	1.000000
14696.070746	0.110474	0.632281	0.052948	82.727676	156.857742	-160.964645	2.741198	0.000000	-0.512193	0.000000	0.000000	0.000000	0.068928	0.187793	-0.562744	0.000000	0.000000	4.000000	25.000000	1.000000
14696.074079	0.110676	0.632861	0.051196	82.637550	154.871719	-162.852280	2.647407	0.000000	-0.523681	0.000000	0.000000	0.000000	0.060571	0.173806	-0.525502	0.000000	0.000000	4.000000	25.000000	1.000000
14696.077412	0.110676	0.632861	0.051196	82.637550	154.871719	-162.852280	2.647407	0.000000	-0.523681	0.000000	0.000000	0.000000	0.060571	0.173806	-0.525502	0.000000	0.000000	4.000000	25.000000	1.000000
14696.080746	0.110676	0.632861	0.051196	82.637550	154.871719	-162.852280	2.647407	0.000000	-0.523681	0.000000	0.000000	0.000000	0.060571	0.173806	-0.525502	0.000000	0.000000	4.000000	25.000000	1.000000
14696.084079	0.110787	0.633418	0.049510	82.512863	152.744125	-164.841934	2.559824	0.000000	-0.533776	0.000000	0.000000	0.000000	0.033508	0.167211	-0.505849	0.000000	0.000000	4.000000	25.000000	1.000000
14696.087412	0.110787	0.633418	0.049510	82.512863	152.744125	-164.841934	2.559824	0.000000	-0.533776	0.000000	0.000000	0.000000	0.033508	0.167211	-0.505849	0.000000	0.000000	4.000000	25.000000	1.000000
14696.090746	0.110787	0.633418	0.049510	82.512863	152.744125	-164.841934	2.559824	0.000000	-0.533776	0.000000	0.000000	0.000000	0.033508	0.167211	-0.505849	0.000000	0.000000	4.000000	25.000000	1.000000
14696.094079	0.110818	0.633967	0.047927	82.358406	150.702881	-166.739670	2.475515	0.000000	-0.539361	0.000000	0.000000	0.000000	0.009220	0.164669	-0.475019	0.000000	0.000000	4.000000	25.000000	1.000000
14696.097412	0.110818	0.633967	0.047927	82.358406	150.702881	-166.739670	2.475515	0.000000	-0.539361	0.000000	0.000000	0.000000	0.009220	0.164669	-0.475019	0.000000	0.000000	4.000000	25.000000	1.000000
14696.100746	0.110818	0.633967	0.047927	82.358406	150.702881	-166.739670	2.475515	0.000000	-0.539361	0.000000	0.000000	0.000000	0.009220	0.164669	-0.475019	0.000000	0.000000	4.000000	25.000000	1.000000
14696.104079	0.110763	0.634467	0.046419	82.188019	148.992203	-168.307358	2.396346	0.000000	-0.540897	0.000000	0.000000	0.000000	-0.016550	0.149981	-0.452392	0.000000	0.000000	4.000000	25.000000	1.000000
14696.107412	0.110763	0.634467	0.046419	82.188019	148.992203	-168.307358	2.396346	0.000000	-0.540897	0.000000	0.000000	0.000000	-0.016550	0.149981	-0.452392	0.000000	0.000000	4.000000	25.000000	1.000000
14696.110746	0.110763	0.634467	0.046419	82.188019	148.992203	-168.307358	2.396346	0.000000	-0.540897	0.000000	0.000000	0.000000	-0.016550	0.149981	-0.452392	0.000000	0.000000	4.000000	25.000000	1.000000
14696.114079	0.110618	0.634926	0.044963	82.032524	147.698883	-169.477615	2.320947	0.000000	-0.538139	0.000000	0.000000	0.000000	-0.043559	0.137742	-0.436684	0.000000	0.000000	4.000000	25.000000	1.000000
14696.117412	0.110618	0.634926	0.044963	82.032524	147.698883	-169.477615	2.320947	0.000000	-0.538139	0.000000	0.000000	0.000000	-0.043559	0.137742	-0.436684	0.000000	0.000000	4.000000	25.000000	1.000000
14696.120746	0.110618	0.634926	0.044963	82.032524	147.698883	-169.477615	2.320947	0.000000	-0.538139	0.000000	0.000000	0.000000	-0.043559	0.137742	-0.436684	0.000000	0.000000	4.000000	25.000000	1.000000
14696.124079	0.110408	0.635394	0.043559	81.909927	146.698517	-170.379929	2.248166	0.000000	-0.530879	0.000000	0.000000	0.000000	-0.062881	0.140260	-0.421242	0.000000	0.000000	4.000000	25.000000	1.000000
14696.127412	0.110408	0.635394	0.043559	81.909927	146.698517	-170.379929	2.248166	0.000000	-0.530879	0.000000	0.000000	0.000000	-0.062881	0.140260	-0.421242	0.000000	0.000000	4.000000	25.000000	1.000000
14696.130746	0.110408	0.635394	0.043559	81.909927	146.698517	-170.379929	2.248166	0.000000	-0.530879	0.000000	0.000000	0.000000	-0.062881	0.140260	-0.421242	0.000000	0.000000	4.000000	25.000000	1.000000
14696.134079	0.110179	0.635849	0.042182	81.810791	145.945679	-171.053497	2.177959	0.000000	-0.520399	0.000000	0.000000	0.000000	-0.068702	0.136650	-0.413076	0.000000	0.000000	4.000000	25.000000	1.000000
14696.137412	0.110179	0.635849	0.042182	81.810791	145.945679	-171.053497	2.177959	0.000000	-0.520399	0.000000	0.000000	0.000000	-0.068702	0.136650	-0.413076	0.000000	0.000000	4.000000	25.000000	1.000000
14696.140746	0.110179	0.635849	0.042182	81.810791	145.945679	-171.053497	2.177959	0.000000	-0.520399	0.000000	0.000000	0.000000	-0.068702	0.136650	-0.413076	0.000000	0.000000	4.000000	25.000000	1.000000
14696.144079	0.109920	0.636307	0.040786	81.730080	145.288254	-171.642548	2.109113	0.000000	-0.508949	0.000000	0.000000	0.000000	-0.077547	0.137458	-0.418897	0.000000	0.000000	4.000000	25.000000	1.000000
14696.147412	0.109920	0.636307	0.040786	81.730080	145.288254	-171.642548	2.109113	0.000000	-0.508949	0.000000	0.000000	0.000000	-0.077547	0.137458	-0.418897	0.000000	0.000000	4.000000	25.000000	1.000000
14696.150746	0.109920	0.636307	0.040786	81.730080	145.288254	-171.642548	2.109113	0.000000	-0.508949	0.000000	0.000000	0.000000	-0.077547	0.137458	-0.418897	0.000000	0.000000	4.000000	25.000000	1.000000
14696.154079	0.109659	0.636789	0.039379	81.668877	144.820007	-172.061722	2.039297	0.000000	-0.496024	0.000000	0.000000	0.000000	-0.078353	0.144400	-0.422174	0.000000	0.000000	4.000000	25.000000	1.000000
14696.157412	0.109659	0.636789	0.039379	81.668877	144.820007	-172.061722	2.039297	0.000000	-0.496024	0.000000	0.000000	0.000000	-0.078353	0.144400	-0.422174	0.000000	0.000000	4.000000	25.000000	1.000000
14696.160746	0.109659	0.636789	0.039379	81.668877	144.820007	-172.061722	2.039297	0.000000	-0.496024	0.000000	0.000000	0.000000	-0.078353	0.144400	-0.422174	0.000000	0.000000	4.000000	25.000000	1.000000
14696.164079	0.109403	0.637258	0.037993	81.640549	144.562332	-172.297226	1.968935	0.000000	-0.482965	0.000000	0.000000	0.000000	-0.076979	0.140798	-0.415571	0.000000	0.000000	4.000000	25.000000	1.000000
14696.167412	0.109403	0.637258	0.037993	81.640549	144.562332	-172.297226	1.968935	0.000000	-0.482965	0.000000	0.000000	0.000000	-0.076979	0.140798	-0.415571	0.000000	0.000000	4.000000	25.000000	1.000000
14696.170746	0.109403	0.637258	0.037993	81.640549	144.562332	-172.297226	1.968935	0.000000	-0.482965	0.000000	0.000000	0.000000	-0.076979	0.140798	-0.415571	0.000000	0.000000	4.000000	25.000000	1.000000
14696.174079	0.109151	0.637716	0.036630	81.637642	144.486069	-172.373215	1.899673	0.000000	-0.470135	0.000000	0.000000	0.000000	-0.075595	0.137292	-0.408943	0.000000	0.000000	4.000000	25.000000	1.000000
14696.177412	0.109151	0.637716	0.036630	81.637642	144.486069	-172.373215	1.899673	0.000000	-0.470135	0.000000	0.000000	0.000000	-0.075595	0.137292	-0.408943	0.000000	0.000000	4.000000	25.000000	1.000000
14696.180746	0.109151	0.637716	0.036630	81.637642	144.486069	-172.373215	1.899673	0.000000	-0.470135	0.000000	0.000000	0.000000	-0.075595	0.137292	-0.408943	0.000000	0.000000	4.000000	25.000000	1.000000
14696.184079	0.108903	0.638162	0.035289	81.643906	144.441269	-172.421219	1.831516	0.000000	-0.457536	0.000000	0.000000	0.000000	-0.074205	0.133831	-0.402292	0.000000	0.000000	4.000000	25.000000	1.000000
14696.187412	0.108903	0.638162	0.035289	81.643906	144.441269	-172.421219	1.831516	0.000000	-0.457536	0.000000	0.000000	0.000000	-0.074205	0.133831	-0.402292	0.000000	0.000000	4.000000	25.000000	1.000000
14696.190746	0.108903	0.638162	0.035289	81.643906	144.441269	-172.421219	1.831516	0.000000	-0.457536	0.000000	0.000000	0.000000	-0.074205	0.133831	-0.402292	0.000000	0.000000	4.000000	25.000000	1.000000
14696.194079	0.108668	0.638562	0.034004	81.649109	144.429718	-172.439468	1.764467	0.000000	-0.445168	0.000000	0.000000	0.000000	-0.070609	0.120160	-0.385679	0.000000	0.000000	4.000000	25.000000	1.000000
14696.197412	0.108668	0.638562	0.034004	81.649109	144.429718	-172.439468	1.764467	0.000000	-0.445168	0.000000	0.000000	0.000000	-0.070609	0.120160	-0.385679	0.000000	0.000000	4.000000	25.000000	1.000000
14696.200746	0.108668	0.638562	0.034004	81.649109	144.429718	-172.439468	1.764467	0.000000	-0.445168	0.000000	0.000000	0.000000	-0.070609	0.120160	-0.385679	0.000000	0.000000	4.000000	25.000000	1.000000
14696.204079	0.108443	0.638945	0.032764	81.652870	144.410889	-172.466522	1.700187	0.000000	-0.433400	0.000000	0.000000	0.000000	-0.067639	0.114878	-0.371918	0.000000	0.000000	4.000000	25.000000	1.000000
14696.207412	0.108443	0.638945	0.032764	81.652870	144.410889	-172.466522	1.700187	0.000000	-0.433400	0.000000	0.000000	0.000000	-0.067639	0.114878	-0.371918	0.000000	0.000000	4.000000	25.000000	1.000000
14696.210746	0.108443	0.638945	0.032764	81.652870	144.410889	-172.466522	1.700187	0.000000	-0.433400	0.000000	0.000000	0.000000	-0.067639	0.114878	-0.371918	0.000000	0.000000	4.000000	25.000000	1.000000
14696.214079	0.108258	0.639277	0.031598	81.655930	144.417923	-172.468750	1.638201	0.000000	-0.422127	0.000000	0.000000	0.000000	-0.055493	0.099507	-0.349702	0.000000	0.000000	4.000000	25.000000	1.000000
14696.217412	0.108258	0.639277	0.031598	81.655930	144.417923	-172.468750	1.638201	0.000000	-0.422127	0.000000	0.000000	0.000000	-0.055493	0.099507	-0.349702	0.000000	0.000000	4.000000	25.000000	1.000000
14696.220746	0.108258	0.639277	0.031598	81.655930	144.417923	-172.468750	1.638201	0.000000	-0.422127	0.000000	0.000000	0.000000	-0.055493	0.099507	-0.349702	0.000000	0.000000	4.000000	25.000000	1.000000
14696.224079	0.108082	0.639592	0.030479	81.658989	144.424911	-172.471008	1.579917	0.000000	-0.412878	0.000000	0.000000	0.000000	-0.052524	0.094553	-0.335843	0.000000	0.000000	4.000000	25.000000	1.000000
14696.227412	0.108082	0.639592	0.030479	81.658989	144.424911	-172.471008	1.579917	0.000000	-0.412878	0.000000	0.000000	0.000000	-0.052524	0.094553	-0.335843	0.000000	0.000000	4.000000	25.000000	1.000000
14696.230746	0.108082	0.639592	0.030479	81.658989	144.424911	-172.471008	1.579917	0.000000	-0.412878	0.000000	0.000000	0.000000	-0.052524	0.094553	-0.335843	0.000000	0.000000	4.000000	25.000000	1.000000
14696.234079	0.107852	0.639837	0.029441	81.657669	144.476715	-172.421310	1.523943	0.000000	-0.404124	0.000000	0.000000	0.000000	-0.069037	0.073385	-0.311497	0.000000	0.000000	4.000000	25.000000	1.000000
14696.237412	0.107852	0.639837	0.029441	81.657669	144.476715	-172.421310	1.523943	0.000000	-0.404124	0.000000	0.000000	0.000000	-0.069037	0.073385	-0.311497	0.000000	0.000000	4.000000	25.000000	1.000000
14696.240746	0.107852	0.639837	0.029441	81.657669	144.476715	-172.421310	1.523943	0.000000	-0.404124	0.000000	0.000000	0.000000	-0.069037	0.073385	-0.311497	0.000000	0.000000	4.000000	25.000000	1.000000
14696.244079	0.107603	0.640024	0.028426	81.649292	144.537384	-172.357224	1.472027	0.000000	-0.392618	0.000000	0.000000	0.000000	-0.074697	0.056341	-0.304311	0.000000	0.000000	4.000000	25.000000	1.000000
14696.247412	0.107603	0.640024	0.028426	81.649292	144.537384	-172.357224	1.472027	0.000000	-0.392618	0.000000	0.000000	0.000000	-0.074697	0.056341	-0.304311	0.000000	0.000000	4.000000	25.000000	1.000000
14696.250746	0.107603	0.640024	0.028426	81.649292	144.537384	-172.357224	1.472027	0.000000	-0.392618	0.000000	0.000000	0.000000	-0.074697	0.056341	-0.304311	0.000000	0.000000	4.000000	25.000000	1.000000
14696.254079	0.107337	0.640203	0.027440	81.640923	144.595276	-172.293259	1.421308	0.000000	-0.380168	0.000000	0.000000	0.000000	-0.080047	0.053720	-0.295907	0.000000	0.000000	4.000000	25.000000	1.000000
14696.257412	0.107337	0.640203	0.027440	81.640923	144.595276	-172.293259	1.421308	0.000000	-0.380168	0.000000	0.000000	0.000000	-0.080047	0.053720	-0.295907	0.000000	0.000000	4.000000	25.000000	1.000000
14696.260746	0.107337	0.640203	0.027440	81.640923	144.595276	-172.293259	1.421308	0.000000	-0.380168	0.000000	0.000000	0.000000	-0.080047	0.053720	-0.295907	0.000000	0.000000	4.000000	25.000000	1.000000
14696.264079	0.107337	0.640203	0.027440	81.628975	144.661423	-172.222290	1.371991	0.000000	-0.366827	0.000000	0.000000	0.000000	-0.080047	0.053720	-0.295907	0.000000	0.000000	4.000000	25.000000	1.000000
14696.267412	0.107105	0.640340	0.026505	81.628975	144.661423	-172.222290	1.371991	0.000000	-0.366827	0.000000	0.000000	0.000000	-0.069364	0.041111	-0.280553	0.000000	0.000000	4.000000	25.000000	1.000000
14696.270746	0.107105	0.640340	0.026505	81.628975	144.661423	-172.222290	1.371991	0.000000	-0.366827	0.000000	0.000000	0.000000	-0.069364	0.041111	-0.280553	0.000000	0.000000	4.000000	25.000000	1.000000
14696.274079	0.106899	0.640449	0.025574	81.620140	144.729095	-172.153656	1.325232	0.000000	-0.355266	0.000000	0.000000	0.000000	-0.061843	0.032467	-0.279299	0.000000	0.000000	4.000000	25.000000	1.000000
14696.277412	0.106899	0.640449	0.025574	81.620140	144.729095	-172.153656	1.325232	0.000000	-0.355266	0.000000	0.000000	0.000000	-0.061843	0.032467	-0.279299	0.000000	0.000000	4.000000	25.000000	1.000000
14696.280746	0.106899	0.640449	0.025574	81.620140	144.729095	-172.153656	1.325232	0.000000	-0.355266	0.000000	0.000000	0.000000	-0.061843	0.032467	-0.279299	0.000000	0.000000	4.000000	25.000000	1.000000
14696.284079	0.106899	0.640449	0.025574	81.610817	144.804016	-172.080200	1.278682	0.000000	-0.344959	0.000000	0.000000	0.000000	-0.061843	0.032467	-0.279299	0.000000	0.000000	4.000000	25.000000	1.000000
14696.287412	0.106749	0.640543	0.024679	81.610817	144.804016	-172.080200	1.278682	0.000000	-0.344959	0.000000	0.000000	0.000000	-0.045019	0.028137	-0.268335	0.000000	0.000000	4.000000	25.000000	1.000000
14696.290746	0.106749	0.640543	0.024679	81.610817	144.804016	-172.080200	1.278682	0.000000	-0.344959	0.000000	0.000000	0.000000	-0.045019	0.028137	-0.268335	0.000000	0.000000	4.000000	25.000000	1.000000
14696.294079	0.106632	0.640622	0.023826	81.606071	144.855865	-172.034622	1.233959	0.000000	-0.337456	0.000000	0.000000	0.000000	-0.035111	0.023887	-0.255819	0.000000	0.000000	4.000000	25.000000	1.000000
14696.297412	0.106632	0.640622	0.023826	81.606071	144.855865	-172.034622	1.233959	0.000000	-0.337456	0.000000	0.000000	0.000000	-0.035111	0.023887	-0.255819	0.000000	0.000000	4.000000	25.000000	1.000000
14696.300746	0.106632	0.640622	0.023826	81.606071	144.855865	-172.034622	1.233959	0.000000	-0.337456	0.000000	0.000000	0.000000	-0.035111	0.023887	-0.255819	0.000000	0.000000	4.000000	25.000000	1.000000
14696.304079	0.106632	0.640622	0.023826	81.609650	144.852631	-172.043518	1.191323	0.000000	-0.331605	0.000000	0.000000	0.000000	-0.035111	0.023887	-0.255819	0.000000	0.000000	4.000000	25.000000	1.000000
14696.307412	0.106517	0.640674	0.022983	81.609650	144.852631	-172.043518	1.191323	0.000000	-0.331605	0.000000	0.000000	0.000000	-0.034560	0.015434	-0.252986	0.000000	0.000000	4.000000	25.000000	1.000000
14696.310746	0.106517	0.640674	0.022983	81.609650	144.852631	-172.043518	1.191323	0.000000	-0.331605	0.000000	0.000000	0.000000	-0.034560	0.015434	-0.252986	0.000000	0.000000	4.000000	25.000000	1.000000
14696.314079	0.106435	0.640711	0.022182	81.626282	144.784882	-172.120056	1.149159	0.000000	-0.325845	0.000000	0.000000	0.000000	-0.024682	0.011318	-0.240436	0.000000	0.000000	4.000000	25.000000	1.000000
14696.317412	0.106435	0.640711	0.022182	81.626282	144.784882	-172.120056	1.149159	0.000000	-0.325845	0.000000	0.000000	0.000000	-0.024682	0.011318	-0.240436	0.000000	0.000000	4.000000	25.000000	1.000000
14696.320746	0.106435	0.640711	0.022182	81.626282	144.784882	-172.120056	1.149159	0.000000	-0.325845	0.000000	0.000000	0.000000	-0.024682	0.011318	-0.240436	0.000000	0.000000	4.000000	25.000000	1.000000
14696.324079	0.106435	0.640711	0.022182	81.651764	144.723801	-172.198410	1.109086	0.000000	-0.321731	0.000000	0.000000	0.000000	-0.024682	0.011318	-0.240436	0.000000	0.000000	4.000000	25.000000	1.000000
14696.327412	0.106390	0.640682	0.021442	81.651764	144.723801	-172.198410	1.109086	0.000000	-0.321731	0.000000	0.000000	0.000000	-0.013524	-0.008809	-0.221995	0.000000	0.000000	4.000000	25.000000	1.000000
14696.330746	0.106390	0.640682	0.021442	81.651764	144.723801	-172.198410	1.109086	0.000000	-0.321731	0.000000	0.000000	0.000000	-0.013524	-0.008809	-0.221995	0.000000	0.000000	4.000000	25.000000	1.000000
14696.334079	0.106377	0.640640	0.020744	81.695366	144.776688	-172.177017	1.072087	0.000000	-0.319477	0.000000	0.000000	0.000000	-0.003688	-0.012719	-0.209410	0.000000	0.000000	4.000000	25.000000	1.000000
14696.337412	0.106377	0.640640	0.020744	81.695366	144.776688	-172.177017	1.072087	0.000000	-0.319477	0.000000	0.000000	0.000000	-0.003688	-0.012719	-0.209410	0.000000	0.000000	4.000000	25.000000	1.000000
14696.340746	0.106377	0.640640	0.020744	81.695366	144.776688	-172.177017	1.072087	0.000000	-0.319477	0.000000	0.000000	0.000000	-0.003688	-0.012719	-0.209410	0.000000	0.000000	4.000000	25.000000	1.000000
14696.344079	0.106377	0.640640	0.020744	81.749260	144.958603	-172.038879	1.037185	0.000000	-0.318862	0.000000	0.000000	0.000000	-0.003688	-0.012719	-0.209410	0.000000	0.000000	4.000000	25.000000	1.000000
14696.347412	0.106377	0.640557	0.020102	81.749260	144.958603	-172.038879	1.037185	0.000000	-0.318862	0.000000	0.000000	0.000000	-0.000009	-0.024651	-0.192366	0.000000	0.000000	4.000000	25.000000	1.000000
14696.350746	0.106377	0.640557	0.020102	81.749260	144.958603	-172.038879	1.037185	0.000000	-0.318862	0.000000	0.000000	0.000000	-0.000009	-0.024651	-0.192366	0.000000	0.000000	4.000000	25.000000	1.000000
14696.354079	0.106333	0.640401	0.019477	81.786324	145.194199	-171.838257	1.005124	0.000000	-0.318861	0.000000	0.000000	0.000000	-0.013331	-0.046941	-0.187694	0.000000	0.000000	4.000000	25.000000	1.000000
14696.357412	0.106333	0.640401	0.019477	81.786324	145.194199	-171.838257	1.005124	0.000000	-0.318861	0.000000	0.000000	0.000000	-0.013331	-0.046941	-0.187694	0.000000	0.000000	4.000000	25.000000	1.000000
14696.360746	0.106333	0.640401	0.019477	81.786324	145.194199	-171.838257	1.005124	0.000000	-0.318861	0.000000	0.000000	0.000000	-0.013331	-0.046941	-0.187694	0.000000	0.000000	4.000000	25.000000	1.000000
14696.364079	0.106333	0.640401	0.019477	81.792969	145.419189	-171.632126	0.973842	0.000000	-0.316639	0.000000	0.000000	0.000000	-0.013331	-0.046941	-0.187694	0.000000	0.000000	4.000000	25.000000	1.000000
14696.367412	0.106270	0.640191	0.018875	81.792969	145.419189	-171.632126	0.973842	0.000000	-0.316639	0.000000	0.000000	0.000000	-0.018890	-0.063046	-0.180402	0.000000	0.000000	4.000000	25.000000	1.000000
14696.370746	0.106270	0.640191	0.018875	81.792969	145.419189	-171.632126	0.973842	0.000000	-0.316639	0.000000	0.000000	0.000000	-0.018890	-0.063046	-0.180402	0.000000	0.000000	4.000000	25.000000	1.000000
14696.374079	0.106183	0.639933	0.018275	81.761169	145.703476	-171.352783	0.943775	0.000000	-0.313491	0.000000	0.000000	0.000000	-0.026013	-0.077211	-0.180226	0.000000	0.000000	4.000000	25.000000	1.000000
14696.377412	0.106183	0.639933	0.018275	81.761169	145.703476	-171.352783	0.943775	0.000000	-0.313491	0.000000	0.000000	0.000000	-0.026013	-0.077211	-0.180226	0.000000	0.000000	4.000000	25.000000	1.000000
14696.380746	0.106183	0.639933	0.018275	81.761169	145.703476	-171.352783	0.943775	0.000000	-0.313491	0.000000	0.000000	0.000000	-0.026013	-0.077211	-0.180226	0.000000	0.000000	4.000000	25.000000	1.000000
14696.384079	0.106183	0.639933	0.018275	81.718292	146.017487	-171.035522	0.913737	0.000000	-0.309155	0.000000	0.000000	0.000000	-0.026013	-0.077211	-0.180226	0.000000	0.000000	4.000000	25.000000	1.000000
14696.387412	0.106047	0.639608	0.017666	81.718292	146.017487	-171.035522	0.913737	0.000000	-0.309155	0.000000	0.000000	0.000000	-0.040812	-0.097521	-0.182748	0.000000	0.000000	4.000000	25.000000	1.000000
14696.390746	0.106047	0.639608	0.017666	81.718292	146.017487	-171.035522	0.913737	0.000000	-0.309155	0.000000	0.000000	0.000000	-0.040812	-0.097521	-0.182748	0.000000	0.000000	4.000000	25.000000	1.000000
14696.394079	0.105899	0.639248	0.017004	81.670769	146.359070	-170.690262	0.883279	0.000000	-0.302353	0.000000	0.000000	0.000000	-0.044297	-0.107974	-0.198358	0.000000	0.000000	4.000000	25.000000	1.000000
14696.397412	0.105899	0.639248	0.017004	81.670769	146.359070	-170.690262	0.883279	0.000000	-0.302353	0.000000	0.000000	0.000000	-0.044297	-0.107974	-0.198358	0.000000	0.000000	4.000000	25.000000	1.000000
14696.400746	0.105899	0.639248	0.017004	81.670769	146.359070	-170.690262	0.883279	0.000000	-0.302353	0.000000	0.000000	0.000000	-0.044297	-0.107974	-0.198358	0.000000	0.000000	4.000000	25.000000	1.000000
14696.404079	0.105899	0.639248	0.017004	81.620323	146.716629	-170.328674	0.850219	0.000000	-0.294970	0.000000	0.000000	0.000000	-0.044297	-0.107974	-0.198358	0.000000	0.000000	4.000000	25.000000	1.000000
14696.407412	0.105737	0.638833	0.016277	81.620323	146.716629	-170.328674	0.850219	0.000000	-0.294970	0.000000	0.000000	0.000000	-0.048730	-0.124572	-0.218207	0.000000	0.000000	4.000000	25.000000	1.000000
14696.410746	0.105737	0.638833	0.016277	81.620323	146.716629	-170.328674	0.850219	0.000000	-0.294970	0.000000	0.000000	0.000000	-0.048730	-0.124572	-0.218207	0.000000	0.000000	4.000000	25.000000	1.000000
14696.414079	0.105558	0.638389	0.015474	81.576851	147.030685	-170.009155	0.813851	0.000000	-0.286849	0.000000	0.000000	0.000000	-0.053829	-0.133184	-0.241031	0.000000	0.000000	4.000000	25.000000	1.000000
14696.417412	0.105558	0.638389	0.015474	81.576851	147.030685	-170.009155	0.813851	0.000000	-0.286849	0.000000	0.000000	0.000000	-0.053829	-0.133184	-0.241031	0.000000	0.000000	4.000000	25.000000	1.000000
14696.420746	0.105558	0.638389	0.015474	81.576851	147.030685	-170.009155	0.813851	0.000000	-0.286849	0.000000	0.000000	0.000000	-0.053829	-0.133184	-0.241031	0.000000	0.000000	4.000000	25.000000	1.000000
14696.424079	0.105356	0.637922	0.014570	81.564964	147.151337	-169.880341	0.773679	0.000000	-0.277877	0.000000	0.000000	0.000000	-0.060522	-0.140024	-0.271020	0.000000	0.000000	4.000000	25.000000	1.000000
14696.427412	0.105356	0.637922	0.014570	81.564964	147.151337	-169.880341	0.773679	0.000000	-0.277877	0.000000	0.000000	0.000000	-0.060522	-0.140024	-0.271020	0.000000	0.000000	4.000000	25.000000	1.000000
14696.430746	0.105356	0.637922	0.014570	81.564964	147.151337	-169.880341	0.773679	0.000000	-0.277877	0.000000	0.000000	0.000000	-0.060522	-0.140024	-0.271020	0.000000	0.000000	4.000000	25.000000	1.000000
14696.434079	0.105137	0.637427	0.013590	81.612526	146.911362	-170.107590	0.728510	0.000000	-0.267790	0.000000	0.000000	0.000000	-0.065653	-0.148640	-0.293980	0.000000	0.000000	4.000000	25.000000	1.000000
14696.437412	0.105137	0.637427	0.013590	81.612526	146.911362	-170.107590	0.728510	0.000000	-0.267790	0.000000	0.000000	0.000000	-0.065653	-0.148640	-0.293980	0.000000	0.000000	4.000000	25.000000	1.000000
14696.440746	0.105137	0.637427	0.013590	81.612526	146.911362	-170.107590	0.728510	0.000000	-0.267790	0.000000	0.000000	0.000000	-0.065653	-0.148640	-0.293980	0.000000	0.000000	4.000000	25.000000	1.000000
14696.444079	0.104889	0.636891	0.012586	81.746140	146.122253	-170.874924	0.679513	0.000000	-0.256848	0.000000	0.000000	0.000000	-0.074310	-0.160868	-0.301310	0.000000	0.000000	4.000000	25.000000	1.000000
14696.447412	0.104889	0.636891	0.012586	81.746140	146.122253	-170.874924	0.679513	0.000000	-0.256848	0.000000	0.000000	0.000000	-0.074310	-0.160868	-0.301310	0.000000	0.000000	4.000000	25.000000	1.000000
14696.450746	0.104889	0.636891	0.012586	81.746140	146.122253	-170.874924	0.679513	0.000000	-0.256848	0.000000	0.000000	0.000000	-0.074310	-0.160868	-0.301310	0.000000	0.000000	4.000000	25.000000	1.000000
14696.454079	0.104635	0.636314	0.011552	81.932816	144.920593	-172.049210	0.629295	0.000000	-0.244463	0.000000	0.000000	0.000000	-0.076268	-0.173023	-0.310205	0.000000	0.000000	4.000000	25.000000	1.000000
14696.457412	0.104635	0.636314	0.011552	81.932816	144.920593	-172.049210	0.629295	0.000000	-0.244463	0.000000	0.000000	0.000000	-0.076268	-0.173023	-0.310205	0.000000	0.000000	4.000000	25.000000	1.000000
14696.460746	0.104635	0.636314	0.011552	81.932816	144.920593	-172.049210	0.629295	0.000000	-0.244463	0.000000	0.000000	0.000000	-0.076268	-0.173023	-0.310205	0.000000	0.000000	4.000000	25.000000	1.000000
14696.464079	0.104407	0.635685	0.010530	82.143044	143.489594	-173.454727	0.577594	0.000000	-0.231752	0.000000	0.000000	0.000000	-0.068403	-0.188657	-0.306436	0.000000	0.000000	4.000000	25.000000	1.000000
14696.467412	0.104407	0.635685	0.010530	82.143044	143.489594	-173.454727	0.577594	0.000000	-0.231752	0.000000	0.000000	0.000000	-0.068403	-0.188657	-0.306436	0.000000	0.000000	4.000000	25.000000	1.000000
14696.470746	0.104407	0.635685	0.010530	82.143044	143.489594	-173.454727	0.577594	0.000000	-0.231752	0.000000	0.000000	0.000000	-0.068403	-0.188657	-0.306436	0.000000	0.000000	4.000000	25.000000	1.000000
14696.474079	0.104219	0.635013	0.009583	82.357330	141.850372	-175.065903	0.526521	0.000000	-0.220351	0.000000	0.000000	0.000000	-0.056467	-0.201607	-0.284230	0.000000	0.000000	4.000000	25.000000	1.000000
14696.477412	0.104219	0.635013	0.009583	82.357330	141.850372	-175.065903	0.526521	0.000000	-0.220351	0.000000	0.000000	0.000000	-0.056467	-0.201607	-0.284230	0.000000	0.000000	4.000000	25.000000	1.000000
14696.480746	0.104219	0.635013	0.009583	82.357330	141.850372	-175.065903	0.526521	0.000000	-0.220351	0.000000	0.000000	0.000000	-0.056467	-0.201607	-0.284230	0.000000	0.000000	4.000000	25.000000	1.000000
14696.484079	0.104056	0.634290	0.008648	82.556847	140.177048	-176.712509	0.479149	0.000000	-0.210940	0.000000	0.000000	0.000000	-0.048704	-0.217011	-0.280535	0.000000	0.000000	4.000000	25.000000	1.000000
14696.487412	0.104056	0.634290	0.008648	82.556847	140.177048	-176.712509	0.479149	0.000000	-0.210940	0.000000	0.000000	0.000000	-0.048704	-0.217011	-0.280535	0.000000	0.000000	4.000000	25.000000	1.000000
14696.490746	0.104056	0.634290	0.008648	82.556847	140.177048	-176.712509	0.479149	0.000000	-0.210940	0.000000	0.000000	0.000000	-0.048704	-0.217011	-0.280535	0.000000	0.000000	4.000000	25.000000	1.000000
14696.494079	0.103906	0.633530	0.007768	82.734772	138.609512	-178.257004	0.432394	0.000000	-0.202822	0.000000	0.000000	0.000000	-0.045071	-0.228024	-0.264018	0.000000	0.000000	4.000000	25.000000	1.000000
14696.497412	0.103906	0.633530	0.007768	82.734772	138.609512	-178.257004	0.432394	0.000000	-0.202822	0.000000	0.000000	0.000000	-0.045071	-0.228024	-0.264018	0.000000	0.000000	4.000000	25.000000	1.000000
14696.500746	0.103906	0.633530	0.007768	82.734772	138.609512	-178.257004	0.432394	0.000000	-0.202822	0.000000	0.000000	0.000000	-0.045071	-0.228024	-0.264018	0.000000	0.000000	4.000000	25.000000	1.000000
14696.504079	0.103822	0.632699	0.006876	82.876022	137.299911	-179.553284	0.388391	0.000000	-0.195311	0.000000	0.000000	0.000000	-0.025125	-0.249298	-0.267690	0.000000	0.000000	4.000000	25.000000	1.000000
14696.507412	0.103822	0.632699	0.006876	82.876022	137.299911	-179.553284	0.388391	0.000000	-0.195311	0.000000	0.000000	0.000000	-0.025125	-0.249298	-0.267690	0.000000	0.000000	4.000000	25.000000	1.000000
14696.510746	0.103822	0.632699	0.006876	82.876022	137.299911	-179.553284	0.388391	0.000000	-0.195311	0.000000	0.000000	0.000000	-0.025125	-0.249298	-0.267690	0.000000	0.000000	4.000000	25.000000	1.000000
14696.514079	0.103784	0.631843	0.005981	82.982368	136.248886	179.405212	0.343776	0.000000	-0.191123	0.000000	0.000000	0.000000	-0.011572	-0.256655	-0.268466	0.000000	0.000000	4.000000	25.000000	1.000000
14696.517412	0.103784	0.631843	0.005981	82.982368	136.248886	179.405212	0.343776	0.000000	-0.191123	0.000000	0.000000	0.000000	-0.011572	-0.256655	-0.268466	0.000000	0.000000	4.000000	25.000000	1.000000
14696.520746	0.103784	0.631843	0.005981	82.982368	136.248886	179.405212	0.343776	0.000000	-0.191123	0.000000	0.000000	0.000000	-0.011572	-0.256655	-0.268466	0.000000	0.000000	4.000000	25.000000	1.000000
14696.524079	0.103743	0.630943	0.005078	83.054039	135.592285	178.750748	0.299031	0.000000	-0.189195	0.000000	0.000000	0.000000	-0.012248	-0.270010	-0.270659	0.000000	0.000000	4.000000	25.000000	1.000000
14696.527412	0.103743	0.630943	0.005078	83.054039	135.592285	178.750748	0.299031	0.000000	-0.189195	0.000000	0.000000	0.000000	-0.012248	-0.270010	-0.270659	0.000000	0.000000	4.000000	25.000000	1.000000
14696.530746	0.103743	0.630943	0.005078	83.054039	135.592285	178.750748	0.299031	0.000000	-0.189195	0.000000	0.000000	0.000000	-0.012248	-0.270010	-0.270659	0.000000	0.000000	4.000000	25.000000	1.000000
14696.534079	0.103676	0.630025	0.004164	83.095901	135.280350	178.437393	0.253921	0.000000	-0.187153	0.000000	0.000000	0.000000	-0.020129	-0.275520	-0.274226	0.000000	0.000000	4.000000	25.000000	1.000000
14696.537412	0.103676	0.630025	0.004164	83.095901	135.280350	178.437393	0.253921	0.000000	-0.187153	0.000000	0.000000	0.000000	-0.020129	-0.275520	-0.274226	0.000000	0.000000	4.000000	25.000000	1.000000
14696.540746	0.103676	0.630025	0.004164	83.095901	135.280350	178.437393	0.253921	0.000000	-0.187153	0.000000	0.000000	0.000000	-0.020129	-0.275520	-0.274226	0.000000	0.000000	4.000000	25.000000	1.000000
14696.544079	0.103607	0.629062	0.003242	83.117523	135.167801	178.326553	0.208217	0.000000	-0.183798	0.000000	0.000000	0.000000	-0.020818	-0.288724	-0.276566	0.000000	0.000000	4.000000	25.000000	1.000000
14696.547412	0.103607	0.629062	0.003242	83.117523	135.167801	178.326553	0.208217	0.000000	-0.183798	0.000000	0.000000	0.000000	-0.020818	-0.288724	-0.276566	0.000000	0.000000	4.000000	25.000000	1.000000
14696.550746	0.103607	0.629062	0.003242	83.117523	135.167801	178.326553	0.208217	0.000000	-0.183798	0.000000	0.000000	0.000000	-0.020818	-0.288724	-0.276566	0.000000	0.000000	4.000000	25.000000	1.000000
14696.554079	0.103516	0.628076	0.002332	83.135674	135.036453	178.205261	0.162123	0.000000	-0.180328	0.000000	0.000000	0.000000	-0.027081	-0.295855	-0.273142	0.000000	0.000000	4.000000	25.000000	1.000000
14696.557412	0.103516	0.628076	0.002332	83.135674	135.036453	178.205261	0.162123	0.000000	-0.180328	0.000000	0.000000	0.000000	-0.027081	-0.295855	-0.273142	0.000000	0.000000	4.000000	25.000000	1.000000
14696.560746	0.103516	0.628076	0.002332	83.135674	135.036453	178.205261	0.162123	0.000000	-0.180328	0.000000	0.000000	0.000000	-0.027081	-0.295855	-0.273142	0.000000	0.000000	4.000000	25.000000	1.000000
14696.564079	0.103407	0.627112	0.001438	83.168900	134.506973	177.698471	0.116599	0.000000	-0.175815	0.000000	0.000000	0.000000	-0.032936	-0.289241	-0.268085	0.000000	0.000000	4.000000	25.000000	1.000000
14696.567412	0.103407	0.627112	0.001438	83.168900	134.506973	177.698471	0.116599	0.000000	-0.175815	0.000000	0.000000	0.000000	-0.032936	-0.289241	-0.268085	0.000000	0.000000	4.000000	25.000000	1.000000
14696.570746	0.103407	0.627112	0.001438	83.168900	134.506973	177.698471	0.116599	0.000000	-0.175815	0.000000	0.000000	0.000000	-0.032936	-0.289241	-0.268085	0.000000	0.000000	4.000000	25.000000	1.000000
14696.574079	0.103339	0.626127	0.000632	83.244484	133.343231	176.564285	0.071918	0.000000	-0.170326	0.000000	0.000000	0.000000	-0.020279	-0.295505	-0.241881	0.000000	0.000000	4.000000	25.000000	1.000000
14696.577412	0.103339	0.626127	0.000632	83.244484	133.343231	176.564285	0.071918	0.000000	-0.170326	0.000000	0.000000	0.000000	-0.020279	-0.295505	-0.241881	0.000000	0.000000	4.000000	25.000000	1.000000
14696.580746	0.103339	0.626127	0.000632	83.244484	133.343231	176.564285	0.071918	0.000000	-0.170326	0.000000	0.000000	0.000000	-0.020279	-0.295505	-0.241881	0.000000	0.000000	4.000000	25.000000	1.000000
14696.584079	0.103303	0.625132	-0.000134	83.348167	131.665955	174.918549	0.031605	0.000000	-0.166946	0.000000	0.000000	0.000000	-0.010844	-0.298350	-0.229902	0.000000	0.000000	4.000000	25.000000	1.000000
14696.587412	0.103303	0.625132	-0.000134	83.348167	131.665955	174.918549	0.031605	0.000000	-0.166946	0.000000	0.000000	0.000000	-0.010844	-0.298350	-0.229902	0.000000	0.000000	4.000000	25.000000	1.000000
14696.590746	0.103303	0.625132	-0.000134	83.348167	131.665955	174.918549	0.031605	0.000000	-0.166946	0.000000	0.000000	0.000000	-0.010844	-0.298350	-0.229902	0.000000	0.000000	4.000000	25.000000	1.000000
14696.594079	0.103280	0.624148	-0.000841	83.475082	129.676773	172.958740	-0.006712	0.000000	-0.165138	0.000000	0.000000	0.000000	-0.006927	-0.295201	-0.212008	0.000000	0.000000	4.000000	25.000000	1.000000
14696.597412	0.103280	0.624148	-0.000841	83.475082	129.676773	172.958740	-0.006712	0.000000	-0.165138	0.000000	0.000000	0.000000	-0.006927	-0.295201	-0.212008	0.000000	0.000000	4.000000	25.000000	1.000000
14696.600746	0.103280	0.624148	-0.000841	83.475082	129.676773	172.958740	-0.006712	0.000000	-0.165138	0.000000	0.000000	0.000000	-0.006927	-0.295201	-0.212008	0.000000	0.000000	4.000000	25.000000	1.000000
14696.604079	0.103258	0.623141	-0.001541	83.614601	127.672134	170.971725	-0.042047	0.000000	-0.163984	0.000000	0.000000	0.000000	-0.006620	-0.302268	-0.210101	0.000000	0.000000	4.000000	25.000000	1.000000
14696.607412	0.103258	0.623141	-0.001541	83.614601	127.672134	170.971725	-0.042047	0.000000	-0.163984	0.000000	0.000000	0.000000	-0.006620	-0.302268	-0.210101	0.000000	0.000000	4.000000	25.000000	1.000000
14696.610746	0.103258	0.623141	-0.001541	83.614601	127.672134	170.971725	-0.042047	0.000000	-0.163984	0.000000	0.000000	0.000000	-0.006620	-0.302268	-0.210101	0.000000	0.000000	4.000000	25.000000	1.000000
14696.614079	0.103247	0.622169	-0.002191	83.746620	125.641960	168.952774	-0.077064	0.000000	-0.162880	0.000000	0.000000	0.000000	-0.003268	-0.291523	-0.194816	0.000000	0.000000	4.000000	25.000000	1.000000
14696.617412	0.103247	0.622169	-0.002191	83.746620	125.641960	168.952774	-0.077064	0.000000	-0.162880	0.000000	0.000000	0.000000	-0.003268	-0.291523	-0.194816	0.000000	0.000000	4.000000	25.000000	1.000000
14696.620746	0.103247	0.622169	-0.002191	83.746620	125.641960	168.952774	-0.077064	0.000000	-0.162880	0.000000	0.000000	0.000000	-0.003268	-0.291523	-0.194816	0.000000	0.000000	4.000000	25.000000	1.000000
14696.624079	0.103226	0.621233	-0.002784	83.860931	123.713539	167.036804	-0.109533	0.000000	-0.162336	0.000000	0.000000	0.000000	-0.006360	-0.280868	-0.177971	0.000000	0.000000	4.000000	25.000000	1.000000
14696.627412	0.103226	0.621233	-0.002784	83.860931	123.713539	167.036804	-0.109533	0.000000	-0.162336	0.000000	0.000000	0.000000	-0.006360	-0.280868	-0.177971	0.000000	0.000000	4.000000	25.000000	1.000000
14696.630746	0.103226	0.621233	-0.002784	83.860931	123.713539	167.036804	-0.109533	0.000000	-0.162336	0.000000	0.000000	0.000000	-0.006360	-0.280868	-0.177971	0.000000	0.000000	4.000000	25.000000	1.000000
14696.634079	0.103214	0.620287	-0.003332	83.951790	122.063133	165.396225	-0.139195	0.000000	-0.161275	0.000000	0.000000	0.000000	-0.003359	-0.283782	-0.164409	0.000000	0.000000	4.000000	25.000000	1.000000
14696.637412	0.103214	0.620287	-0.003332	83.951790	122.063133	165.396225	-0.139195	0.000000	-0.161275	0.000000	0.000000	0.000000	-0.003359	-0.283782	-0.164409	0.000000	0.000000	4.000000	25.000000	1.000000
14696.640746	0.103214	0.620287	-0.003332	83.951790	122.063133	165.396225	-0.139195	0.000000	-0.161275	0.000000	0.000000	0.000000	-0.003359	-0.283782	-0.164409	0.000000	0.000000	4.000000	25.000000	1.000000
14696.644079	0.103175	0.619396	-0.003803	84.017647	120.828041	164.170807	-0.166596	0.000000	-0.160715	0.000000	0.000000	0.000000	-0.011799	-0.267338	-0.141470	0.000000	0.000000	4.000000	25.000000	1.000000
14696.647412	0.103175	0.619396	-0.003803	84.017647	120.828041	164.170807	-0.166596	0.000000	-0.160715	0.000000	0.000000	0.000000	-0.011799	-0.267338	-0.141470	0.000000	0.000000	4.000000	25.000000	1.000000
14696.650746	0.103175	0.619396	-0.003803	84.017647	120.828041	164.170807	-0.166596	0.000000	-0.160715	0.000000	0.000000	0.000000	-0.011799	-0.267338	-0.141470	0.000000	0.000000	4.000000	25.000000	1.000000
14696.654079	0.103131	0.618534	-0.004195	84.062538	119.997025	163.351563	-0.190175	0.000000	-0.158749	0.000000	0.000000	0.000000	-0.013123	-0.258612	-0.117306	0.000000	0.000000	4.000000	25.000000	1.000000
14696.657412	0.103131	0.618534	-0.004195	84.062538	119.997025	163.351563	-0.190175	0.000000	-0.158749	0.000000	0.000000	0.000000	-0.013123	-0.258612	-0.117306	0.000000	0.000000	4.000000	25.000000	1.000000
14696.660746	0.103131	0.618534	-0.004195	84.062538	119.997025	163.351563	-0.190175	0.000000	-0.158749	0.000000	0.000000	0.000000	-0.013123	-0.258612	-0.117306	0.000000	0.000000	4.000000	25.000000	1.000000
14696.664079	0.103087	0.617720	-0.004490	84.089806	119.556168	162.922440	-0.209726	0.000000	-0.156562	0.000000	0.000000	0.000000	-0.013374	-0.244073	-0.088531	0.000000	0.000000	4.000000	25.000000	1.000000
14696.667412	0.103087	0.617720	-0.004490	84.089806	119.556168	162.922440	-0.209726	0.000000	-0.156562	0.000000	0.000000	0.000000	-0.013374	-0.244073	-0.088531	0.000000	0.000000	4.000000	25.000000	1.000000
14696.670746	0.103087	0.617720	-0.004490	84.089806	119.556168	162.922440	-0.209726	0.000000	-0.156562	0.000000	0.000000	0.000000	-0.013374	-0.244073	-0.088531	0.000000	0.000000	4.000000	25.000000	1.000000
14696.674079	0.103087	0.617720	-0.004490	84.102325	119.456650	162.834229	-0.224481	0.000000	-0.154333	0.000000	0.000000	0.000000	-0.013374	-0.244073	-0.088531	0.000000	0.000000	4.000000	25.000000	1.000000
14696.677412	0.103027	0.616947	-0.004751	84.102325	119.456650	162.834229	-0.224481	0.000000	-0.154333	0.000000	0.000000	0.000000	-0.017858	-0.232041	-0.078421	0.000000	0.000000	4.000000	25.000000	1.000000
14696.680746	0.103027	0.616947	-0.004751	84.102325	119.456650	162.834229	-0.224481	0.000000	-0.154333	0.000000	0.000000	0.000000	-0.017858	-0.232041	-0.078421	0.000000	0.000000	4.000000	25.000000	1.000000
14696.684079	0.102965	0.616246	-0.004924	84.098335	119.759171	163.148010	-0.237551	0.000000	-0.151356	0.000000	0.000000	0.000000	-0.018619	-0.210126	-0.052015	0.000000	0.000000	4.000000	25.000000	1.000000
14696.687412	0.102965	0.616246	-0.004924	84.098335	119.759171	163.148010	-0.237551	0.000000	-0.151356	0.000000	0.000000	0.000000	-0.018619	-0.210126	-0.052015	0.000000	0.000000	4.000000	25.000000	1.000000
14696.690746	0.102965	0.616246	-0.004924	84.098335	119.759171	163.148010	-0.237551	0.000000	-0.151356	0.000000	0.000000	0.000000	-0.018619	-0.210126	-0.052015	0.000000	0.000000	4.000000	25.000000	1.000000
14696.694079	0.102965	0.616246	-0.004924	84.084343	120.272423	163.669876	-0.246220	0.000000	-0.148253	0.000000	0.000000	0.000000	-0.018619	-0.210126	-0.052015	0.000000	0.000000	4.000000	25.000000	1.000000
14696.697412	0.102895	0.615624	-0.005033	84.084343	120.272423	163.669876	-0.246220	0.000000	-0.148253	0.000000	0.000000	0.000000	-0.020965	-0.186550	-0.032598	0.000000	0.000000	4.000000	25.000000	1.000000
14696.700746	0.102895	0.615624	-0.005033	84.084343	120.272423	163.669876	-0.246220	0.000000	-0.148253	0.000000	0.000000	0.000000	-0.020965	-0.186550	-0.032598	0.000000	0.000000	4.000000	25.000000	1.000000
14696.704079	0.102807	0.615069	-0.005024	84.068260	120.841019	164.252563	-0.251653	0.000000	-0.144759	0.000000	0.000000	0.000000	-0.026499	-0.166582	0.002591	0.000000	0.000000	4.000000	25.000000	1.000000
14696.707412	0.102807	0.615069	-0.005024	84.068260	120.841019	164.252563	-0.251653	0.000000	-0.144759	0.000000	0.000000	0.000000	-0.026499	-0.166582	0.002591	0.000000	0.000000	4.000000	25.000000	1.000000
14696.710746	0.102807	0.615069	-0.005024	84.068260	120.841019	164.252563	-0.251653	0.000000	-0.144759	0.000000	0.000000	0.000000	-0.026499	-0.166582	0.002591	0.000000	0.000000	4.000000	25.000000	1.000000
14696.714079	0.102807	0.615069	-0.005024	84.055550	121.332451	164.763992	-0.251221	0.000000	-0.140342	0.000000	0.000000	0.000000	-0.026499	-0.166582	0.002591	0.000000	0.000000	4.000000	25.000000	1.000000
14696.717412	0.102680	0.614578	-0.004985	84.055550	121.332451	164.763992	-0.251221	0.000000	-0.140342	0.000000	0.000000	0.000000	-0.037913	-0.147253	0.011969	0.000000	0.000000	4.000000	25.000000	1.000000
14696.720746	0.102680	0.614578	-0.004985	84.055550	121.332451	164.763992	-0.251221	0.000000	-0.140342	0.000000	0.000000	0.000000	-0.037913	-0.147253	0.011969	0.000000	0.000000	4.000000	25.000000	1.000000
14696.724079	0.102680	0.614578	-0.004985	84.051300	121.782753	165.230698	-0.249226	0.000000	-0.134023	0.000000	0.000000	0.000000	-0.037913	-0.147253	0.011969	0.000000	0.000000	4.000000	25.000000	1.000000
14696.727412	0.102680	0.614578	-0.004985	84.051300	121.782753	165.230698	-0.249226	0.000000	-0.134023	0.000000	0.000000	0.000000	-0.037913	-0.147253	0.011969	0.000000	0.000000	4.000000	25.000000	1.000000
14696.730746	0.102505	0.614140	-0.004861	84.051300	121.782753	165.230698	-0.249226	0.000000	-0.134023	0.000000	0.000000	0.000000	-0.052543	-0.131506	0.037061	0.000000	0.000000	4.000000	25.000000	1.000000
14696.734079	0.102322	0.613779	-0.004672	84.041946	122.173820	165.646835	-0.249226	0.000000	-0.134023	0.000000	0.000000	0.000000	-0.054884	-0.108221	0.056766	0.000000	0.000000	4.000000	25.000000	1.000000
14696.737412	0.102322	0.613779	-0.004672	84.041946	122.173820	165.646835	-0.249226	0.000000	-0.134023	0.000000	0.000000	0.000000	-0.054884	-0.108221	0.056766	0.000000	0.000000	4.000000	25.000000	1.000000
14696.740746	0.102322	0.613779	-0.004672	84.041946	122.173820	165.646835	-0.249226	0.000000	-0.134023	0.000000	0.000000	0.000000	-0.054884	-0.108221	0.056766	0.000000	0.000000	4.000000	25.000000	1.000000
14696.744079	0.102322	0.613779	-0.004672	84.030441	122.454422	165.959030	-0.233589	0.000000	-0.116119	0.000000	0.000000	0.000000	-0.054884	-0.108221	0.056766	0.000000	0.000000	4.000000	25.000000	1.000000
14696.747412	0.102132	0.613496	-0.004417	84.030441	122.454422	165.959030	-0.233589	0.000000	-0.116119	0.000000	0.000000	0.000000	-0.057243	-0.084964	0.076522	0.000000	0.000000	4.000000	25.000000	1.000000
14696.750746	0.102132	0.613496	-0.004417	84.030441	122.454422	165.959030	-0.233589	0.000000	-0.116119	0.000000	0.000000	0.000000	-0.057243	-0.084964	0.076522	0.000000	0.000000	4.000000	25.000000	1.000000
14696.754079	0.102132	0.613496	-0.004417	84.021873	122.655006	166.185364	-0.220835	0.000000	-0.106578	0.000000	0.000000	0.000000	-0.057243	-0.084964	0.076522	0.000000	0.000000	4.000000	25.000000	1.000000
14696.757412	0.102132	0.613496	-0.004417	84.021873	122.655006	166.185364	-0.220835	0.000000	-0.106578	0.000000	0.000000	0.000000	-0.057243	-0.084964	0.076522	0.000000	0.000000	4.000000	25.000000	1.000000
14696.760746	0.101985	0.613257	-0.004165	84.021873	122.655006	166.185364	-0.220835	0.000000	-0.106578	0.000000	0.000000	0.000000	-0.043947	-0.071586	0.075651	0.000000	0.000000	4.000000	25.000000	1.000000
14696.764079	0.101874	0.613096	-0.003856	84.021645	122.793007	166.344330	-0.220835	0.000000	-0.106578	0.000000	0.000000	0.000000	-0.033421	-0.048383	0.092572	0.000000	0.000000	4.000000	25.000000	1.000000
14696.767412	0.101874	0.613096	-0.003856	84.021645	122.793007	166.344330	-0.220835	0.000000	-0.106578	0.000000	0.000000	0.000000	-0.033421	-0.048383	0.092572	0.000000	0.000000	4.000000	25.000000	1.000000
14696.770746	0.101874	0.613096	-0.003856	84.021645	122.793007	166.344330	-0.220835	0.000000	-0.106578	0.000000	0.000000	0.000000	-0.033421	-0.048383	0.092572	0.000000	0.000000	4.000000	25.000000	1.000000
14696.774079	0.101874	0.613096	-0.003856	84.042046	122.961967	166.512772	-0.192798	0.000000	-0.093684	0.000000	0.000000	0.000000	-0.033421	-0.048383	0.092572	0.000000	0.000000	4.000000	25.000000	1.000000
14696.777412	0.101776	0.612966	-0.003584	84.042046	122.961967	166.512772	-0.192798	0.000000	-0.093684	0.000000	0.000000	0.000000	-0.029183	-0.039034	0.081505	0.000000	0.000000	4.000000	25.000000	1.000000
14696.780746	0.101776	0.612966	-0.003584	84.042046	122.961967	166.512772	-0.192798	0.000000	-0.093684	0.000000	0.000000	0.000000	-0.029183	-0.039034	0.081505	0.000000	0.000000	4.000000	25.000000	1.000000
14696.784079	0.101776	0.612966	-0.003584	84.099335	123.200905	166.719543	-0.179213	0.000000	-0.088820	0.000000	0.000000	0.000000	-0.029183	-0.039034	0.081505	0.000000	0.000000	4.000000	25.000000	1.000000
14696.787412	0.101776	0.612966	-0.003584	84.099335	123.200905	166.719543	-0.179213	0.000000	-0.088820	0.000000	0.000000	0.000000	-0.029183	-0.039034	0.081505	0.000000	0.000000	4.000000	25.000000	1.000000
14696.790746	0.101679	0.612906	-0.003314	84.099335	123.200905	166.719543	-0.179213	0.000000	-0.088820	0.000000	0.000000	0.000000	-0.029322	-0.018017	0.081112	0.000000	0.000000	4.000000	25.000000	1.000000
14696.794079	0.101679	0.612906	-0.003314	84.194611	123.586281	167.041183	-0.179213	0.000000	-0.088820	0.000000	0.000000	0.000000	-0.029322	-0.018017	0.081112	0.000000	0.000000	4.000000	25.000000	1.000000
14696.797412	0.101679	0.612906	-0.003314	84.194611	123.586281	167.041183	-0.179213	0.000000	-0.088820	0.000000	0.000000	0.000000	-0.029322	-0.018017	0.081112	0.000000	0.000000	4.000000	25.000000	1.000000
14696.800746	0.101679	0.612906	-0.003314	84.194611	123.586281	167.041183	-0.179213	0.000000	-0.088820	0.000000	0.000000	0.000000	-0.029322	-0.018017	0.081112	0.000000	0.000000	4.000000	25.000000	1.000000
14696.804079	0.101514	0.612917	-0.002939	84.298691	123.957413	167.342621	-0.165695	0.000000	-0.083933	0.000000	0.000000	0.000000	-0.049541	0.003413	0.112405	0.000000	0.000000	4.000000	25.000000	1.000000
14696.807412	0.101514	0.612917	-0.002939	84.298691	123.957413	167.342621	-0.165695	0.000000	-0.083933	0.000000	0.000000	0.000000	-0.049541	0.003413	0.112405	0.000000	0.000000	4.000000	25.000000	1.000000
14696.810746	0.101514	0.612917	-0.002939	84.298691	123.957413	167.342621	-0.165695	0.000000	-0.083933	0.000000	0.000000	0.000000	-0.049541	0.003413	0.112405	0.000000	0.000000	4.000000	25.000000	1.000000
14696.814079	0.101514	0.612917	-0.002939	84.398636	124.289680	167.606628	-0.146960	0.000000	-0.075676	0.000000	0.000000	0.000000	-0.049541	0.003413	0.112405	0.000000	0.000000	4.000000	25.000000	1.000000
14696.817412	0.101408	0.612983	-0.002802	84.398636	124.289680	167.606628	-0.146960	0.000000	-0.075676	0.000000	0.000000	0.000000	-0.031536	0.019664	0.041285	0.000000	0.000000	4.000000	25.000000	1.000000
14696.820746	0.101408	0.612983	-0.002802	84.398636	124.289680	167.606628	-0.146960	0.000000	-0.075676	0.000000	0.000000	0.000000	-0.031536	0.019664	0.041285	0.000000	0.000000	4.000000	25.000000	1.000000
14696.824079	0.101408	0.612983	-0.002802	84.486870	124.573814	167.832489	-0.140080	0.000000	-0.070420	0.000000	0.000000	0.000000	-0.031536	0.019664	0.041285	0.000000	0.000000	4.000000	25.000000	1.000000
14696.827412	0.101408	0.612983	-0.002802	84.486870	124.573814	167.832489	-0.140080	0.000000	-0.070420	0.000000	0.000000	0.000000	-0.031536	0.019664	0.041285	0.000000	0.000000	4.000000	25.000000	1.000000
14696.830746	0.101318	0.613080	-0.002701	84.486870	124.573814	167.832489	-0.140080	0.000000	-0.070420	0.000000	0.000000	0.000000	-0.027225	0.029108	0.030239	0.000000	0.000000	4.000000	25.000000	1.000000
14696.834079	0.101318	0.613080	-0.002701	84.566063	124.784195	167.993088	-0.140080	0.000000	-0.070420	0.000000	0.000000	0.000000	-0.027225	0.029108	0.030239	0.000000	0.000000	4.000000	25.000000	1.000000
14696.837412	0.101318	0.613080	-0.002701	84.566063	124.784195	167.993088	-0.140080	0.000000	-0.070420	0.000000	0.000000	0.000000	-0.027225	0.029108	0.030239	0.000000	0.000000	4.000000	25.000000	1.000000
14696.840746	0.101318	0.613080	-0.002701	84.566063	124.784195	167.993088	-0.140080	0.000000	-0.070420	0.000000	0.000000	0.000000	-0.027225	0.029108	0.030239	0.000000	0.000000	4.000000	25.000000	1.000000
14696.844079	0.101136	0.613274	-0.002499	84.626480	124.861595	168.040405	-0.135040	0.000000	-0.065883	0.000000	0.000000	0.000000	-0.054490	0.058224	0.060440	0.000000	0.000000	4.000000	25.000000	1.000000
14696.847412	0.101136	0.613274	-0.002499	84.626480	124.861595	168.040405	-0.135040	0.000000	-0.065883	0.000000	0.000000	0.000000	-0.054490	0.058224	0.060440	0.000000	0.000000	4.000000	25.000000	1.000000
14696.850746	0.101136	0.613274	-0.002499	84.626480	124.861595	168.040405	-0.135040	0.000000	-0.065883	0.000000	0.000000	0.000000	-0.054490	0.058224	0.060440	0.000000	0.000000	4.000000	25.000000	1.000000
14696.854079	0.101136	0.613274	-0.002499	84.669609	124.923424	168.085190	-0.124966	0.000000	-0.056801	0.000000	0.000000	0.000000	-0.054490	0.058224	0.060440	0.000000	0.000000	4.000000	25.000000	1.000000
14696.857412	0.101020	0.613352	-0.002409	84.669609	124.923424	168.085190	-0.124966	0.000000	-0.056801	0.000000	0.000000	0.000000	-0.034764	0.023312	0.027039	0.000000	0.000000	4.000000	25.000000	1.000000
14696.860746	0.101020	0.613352	-0.002409	84.669609	124.923424	168.085190	-0.124966	0.000000	-0.056801	0.000000	0.000000	0.000000	-0.034764	0.023312	0.027039	0.000000	0.000000	4.000000	25.000000	1.000000
14696.864079	0.100886	0.613449	-0.002299	84.699326	124.915161	168.071365	-0.120460	0.000000	-0.051007	0.000000	0.000000	0.000000	-0.040238	0.029127	0.033062	0.000000	0.000000	4.000000	25.000000	1.000000
14696.867412	0.100886	0.613449	-0.002299	84.699326	124.915161	168.071365	-0.120460	0.000000	-0.051007	0.000000	0.000000	0.000000	-0.040238	0.029127	0.033062	0.000000	0.000000	4.000000	25.000000	1.000000
14696.870746	0.100886	0.613449	-0.002299	84.699326	124.915161	168.071365	-0.120460	0.000000	-0.051007	0.000000	0.000000	0.000000	-0.040238	0.029127	0.033062	0.000000	0.000000	4.000000	25.000000	1.000000
14696.874079	0.100886	0.613449	-0.002299	84.710716	124.806610	167.975632	-0.114950	0.000000	-0.044300	0.000000	0.000000	0.000000	-0.040238	0.029127	0.033062	0.000000	0.000000	4.000000	25.000000	1.000000
14696.877412	0.100770	0.613526	-0.002209	84.710716	124.806610	167.975632	-0.114950	0.000000	-0.044300	0.000000	0.000000	0.000000	-0.034797	0.023307	0.027009	0.000000	0.000000	4.000000	25.000000	1.000000
14696.880746	0.100770	0.613526	-0.002209	84.710716	124.806610	167.975632	-0.114950	0.000000	-0.044300	0.000000	0.000000	0.000000	-0.034797	0.023307	0.027009	0.000000	0.000000	4.000000	25.000000	1.000000
14696.884079	0.100770	0.613526	-0.002209	84.715988	124.705254	167.888748	-0.110448	0.000000	-0.038501	0.000000	0.000000	0.000000	-0.034797	0.023307	0.027009	0.000000	0.000000	4.000000	25.000000	1.000000
14696.887412	0.100770	0.613526	-0.002209	84.715988	124.705254	167.888748	-0.110448	0.000000	-0.038501	0.000000	0.000000	0.000000	-0.034797	0.023307	0.027009	0.000000	0.000000	4.000000	25.000000	1.000000
14696.890746	0.100626	0.613565	-0.002145	84.715988	124.705254	167.888748	-0.110448	0.000000	-0.038501	0.000000	0.000000	0.000000	-0.043325	0.011672	0.019234	0.000000	0.000000	4.000000	25.000000	1.000000
14696.894079	0.100626	0.613565	-0.002145	84.718842	124.666428	167.864685	-0.110448	0.000000	-0.038501	0.000000	0.000000	0.000000	-0.043325	0.011672	0.019234	0.000000	0.000000	4.000000	25.000000	1.000000
14696.897412	0.100626	0.613565	-0.002145	84.718842	124.666428	167.864685	-0.110448	0.000000	-0.038501	0.000000	0.000000	0.000000	-0.043325	0.011672	0.019234	0.000000	0.000000	4.000000	25.000000	1.000000
14696.900746	0.100626	0.613565	-0.002145	84.718842	124.666428	167.864685	-0.110448	0.000000	-0.038501	0.000000	0.000000	0.000000	-0.043325	0.011672	0.019234	0.000000	0.000000	4.000000	25.000000	1.000000
14696.904079	0.100397	0.613603	-0.002153	84.725563	124.688202	167.894333	-0.107242	0.000000	-0.031280	0.000000	0.000000	0.000000	-0.068491	0.011238	-0.002390	0.000000	0.000000	4.000000	25.000000	1.000000
14696.907412	0.100397	0.613603	-0.002153	84.725563	124.688202	167.894333	-0.107242	0.000000	-0.031280	0.000000	0.000000	0.000000	-0.068491	0.011238	-0.002390	0.000000	0.000000	4.000000	25.000000	1.000000
14696.910746	0.100397	0.613603	-0.002153	84.725563	124.688202	167.894333	-0.107242	0.000000	-0.031280	0.000000	0.000000	0.000000	-0.068491	0.011238	-0.002390	0.000000	0.000000	4.000000	25.000000	1.000000
14696.914079	0.100397	0.613603	-0.002153	84.738205	124.819984	168.024460	-0.107641	0.000000	-0.019865	0.000000	0.000000	0.000000	-0.068491	0.011238	-0.002390	0.000000	0.000000	4.000000	25.000000	1.000000
14696.917412	0.100264	0.613563	-0.002246	84.738205	124.819984	168.024460	-0.107641	0.000000	-0.019865	0.000000	0.000000	0.000000	-0.040140	-0.012040	-0.027956	0.000000	0.000000	4.000000	25.000000	1.000000
14696.920746	0.100264	0.613563	-0.002246	84.738205	124.819984	168.024460	-0.107641	0.000000	-0.019865	0.000000	0.000000	0.000000	-0.040140	-0.012040	-0.027956	0.000000	0.000000	4.000000	25.000000	1.000000
14696.924079	0.100264	0.613563	-0.002246	84.748787	125.055779	168.257553	-0.112300	0.000000	-0.013175	0.000000	0.000000	0.000000	-0.040140	-0.012040	-0.027956	0.000000	0.000000	4.000000	25.000000	1.000000
14696.927412	0.100264	0.613563	-0.002246	84.748787	125.055779	168.257553	-0.112300	0.000000	-0.013175	0.000000	0.000000	0.000000	-0.040140	-0.012040	-0.027956	0.000000	0.000000	4.000000	25.000000	1.000000
14696.930746	0.100170	0.613503	-0.002364	84.748787	125.055779	168.257553	-0.112300	0.000000	-0.013175	0.000000	0.000000	0.000000	-0.028183	-0.017914	-0.035424	0.000000	0.000000	4.000000	25.000000	1.000000
14696.934079	0.100170	0.613503	-0.002364	84.750252	125.224213	168.432159	-0.112300	0.000000	-0.013175	0.000000	0.000000	0.000000	-0.028183	-0.017914	-0.035424	0.000000	0.000000	4.000000	25.000000	1.000000
14696.937412	0.100170	0.613503	-0.002364	84.750252	125.224213	168.432159	-0.112300	0.000000	-0.013175	0.000000	0.000000	0.000000	-0.028183	-0.017914	-0.035424	0.000000	0.000000	4.000000	25.000000	1.000000
14696.940746	0.100170	0.613503	-0.002364	84.750252	125.224213	168.432159	-0.112300	0.000000	-0.013175	0.000000	0.000000	0.000000	-0.028183	-0.017914	-0.035424	0.000000	0.000000	4.000000	25.000000	1.000000
14696.944079	0.099988	0.613237	-0.002574	84.747971	125.302612	168.517487	-0.118204	0.000000	-0.008478	0.000000	0.000000	0.000000	-0.054597	-0.079739	-0.062990	0.000000	0.000000	4.000000	25.000000	1.000000
14696.947412	0.099988	0.613237	-0.002574	84.747971	125.302612	168.517487	-0.118204	0.000000	-0.008478	0.000000	0.000000	0.000000	-0.054597	-0.079739	-0.062990	0.000000	0.000000	4.000000	25.000000	1.000000
14696.950746	0.099988	0.613237	-0.002574	84.747971	125.302612	168.517487	-0.118204	0.000000	-0.008478	0.000000	0.000000	0.000000	-0.054597	-0.079739	-0.062990	0.000000	0.000000	4.000000	25.000000	1.000000
14696.954079	0.099951	0.613044	-0.002636	84.759811	125.084000	168.304886	-0.128702	0.000000	0.000621	0.000000	0.000000	0.000000	-0.010907	-0.057831	-0.018727	0.000000	0.000000	4.000000	25.000000	1.000000
14696.957412	0.099951	0.613044	-0.002636	84.759811	125.084000	168.304886	-0.128702	0.000000	0.000621	0.000000	0.000000	0.000000	-0.010907	-0.057831	-0.018727	0.000000	0.000000	4.000000	25.000000	1.000000
14696.960746	0.099951	0.613044	-0.002636	84.759811	125.084000	168.304886	-0.128702	0.000000	0.000621	0.000000	0.000000	0.000000	-0.010907	-0.057831	-0.018727	0.000000	0.000000	4.000000	25.000000	1.000000
14696.964079	0.099951	0.613044	-0.002636	84.785751	124.549706	167.772476	-0.131823	0.000000	0.002439	0.000000	0.000000	0.000000	-0.010907	-0.057831	-0.018727	0.000000	0.000000	4.000000	25.000000	1.000000
14696.967412	0.099974	0.612834	-0.002637	84.785751	124.549706	167.772476	-0.131823	0.000000	0.002439	0.000000	0.000000	0.000000	0.006723	-0.063228	-0.000294	0.000000	0.000000	4.000000	25.000000	1.000000
14696.970746	0.099974	0.612834	-0.002637	84.785751	124.549706	167.772476	-0.131823	0.000000	0.002439	0.000000	0.000000	0.000000	0.006723	-0.063228	-0.000294	0.000000	0.000000	4.000000	25.000000	1.000000
14696.974079	0.099974	0.612834	-0.002637	84.814316	123.940681	167.165588	-0.131872	0.000000	0.001319	0.000000	0.000000	0.000000	0.006723	-0.063228	-0.000294	0.000000	0.000000	4.000000	25.000000	1.000000
14696.977412	0.099974	0.612834	-0.002637	84.814316	123.940681	167.165588	-0.131872	0.000000	0.001319	0.000000	0.000000	0.000000	0.006723	-0.063228	-0.000294	0.000000	0.000000	4.000000	25.000000	1.000000
14696.980746	0.100001	0.612617	-0.002615	84.814316	123.940681	167.165588	-0.131872	0.000000	0.001319	0.000000	0.000000	0.000000	0.008276	-0.065039	0.006778	0.000000	0.000000	4.000000	25.000000	1.000000
14696.984079	0.100001	0.612617	-0.002615	84.834412	123.514694	166.738327	-0.131872	0.000000	0.001319	0.000000	0.000000	0.000000	0.008276	-0.065039	0.006778	0.000000	0.000000	4.000000	25.000000	1.000000
14696.987412	0.100001	0.612617	-0.002615	84.834412	123.514694	166.738327	-0.131872	0.000000	0.001319	0.000000	0.000000	0.000000	0.008276	-0.065039	0.006778	0.000000	0.000000	4.000000	25.000000	1.000000
14696.990746	0.100001	0.612617	-0.002615	84.834412	123.514694	166.738327	-0.131872	0.000000	0.001319	0.000000	0.000000	0.000000	0.008276	-0.065039	0.006778	0.000000	0.000000	4.000000	25.000000	1.000000
14696.994079	0.100165	0.612134	-0.002486	84.838745	123.475044	166.690613	-0.130743	0.000000	-0.000061	0.000000	0.000000	0.000000	0.049236	-0.144969	0.038640	0.000000	0.000000	4.000000	25.000000	1.000000
14696.997412	0.100165	0.612134	-0.002486	84.838745	123.475044	166.690613	-0.130743	0.000000	-0.000061	0.000000	0.000000	0.000000	0.049236	-0.144969	0.038640	0.000000	0.000000	4.000000	25.000000	1.000000
14697.000746	0.100165	0.612134	-0.002486	84.838745	123.475044	166.690613	-0.130743	0.000000	-0.000061	0.000000	0.000000	0.000000	0.049236	-0.144969	0.038640	0.000000	0.000000	4.000000	25.000000	1.000000
14697.004079	0.100291	0.611879	-0.002427	84.830353	123.741539	166.945099	-0.124303	0.000000	-0.008267	0.000000	0.000000	0.000000	0.037841	-0.076323	0.017641	0.000000	0.000000	4.000000	25.000000	1.000000
14697.007412	0.100291	0.611879	-0.002427	84.830353	123.741539	166.945099	-0.124303	0.000000	-0.008267	0.000000	0.000000	0.000000	0.037841	-0.076323	0.017641	0.000000	0.000000	4.000000	25.000000	1.000000
14697.010746	0.100291	0.611879	-0.002427	84.830353	123.741539	166.945099	-0.124303	0.000000	-0.008267	0.000000	0.000000	0.000000	0.037841	-0.076323	0.017641	0.000000	0.000000	4.000000	25.000000	1.000000
14697.014079	0.100291	0.611879	-0.002427	84.820023	124.044624	167.235809	-0.121363	0.000000	-0.014574	0.000000	0.000000	0.000000	0.037841	-0.076323	0.017641	0.000000	0.000000	4.000000	25.000000	1.000000
14697.017412	0.100448	0.611638	-0.002334	84.820023	124.044624	167.235809	-0.121363	0.000000	-0.014574	0.000000	0.000000	0.000000	0.046906	-0.072368	0.027880	0.000000	0.000000	4.000000	25.000000	1.000000
14697.020746	0.100448	0.611638	-0.002334	84.820023	124.044624	167.235809	-0.121363	0.000000	-0.014574	0.000000	0.000000	0.000000	0.046906	-0.072368	0.027880	0.000000	0.000000	4.000000	25.000000	1.000000
14697.024079	0.100448	0.611638	-0.002334	84.814240	124.286057	167.463684	-0.116716	0.000000	-0.022392	0.000000	0.000000	0.000000	0.046906	-0.072368	0.027880	0.000000	0.000000	4.000000	25.000000	1.000000
14697.027412	0.100448	0.611638	-0.002334	84.814240	124.286057	167.463684	-0.116716	0.000000	-0.022392	0.000000	0.000000	0.000000	0.046906	-0.072368	0.027880	0.000000	0.000000	4.000000	25.000000	1.000000
14697.030746	0.100583	0.611397	-0.002237	84.814240	124.286057	167.463684	-0.116716	0.000000	-0.022392	0.000000	0.000000	0.000000	0.040438	-0.072366	0.029260	0.000000	0.000000	4.000000	25.000000	1.000000
14697.034079	0.100583	0.611397	-0.002237	84.808456	124.527084	167.691101	-0.116716	0.000000	-0.022392	0.000000	0.000000	0.000000	0.040438	-0.072366	0.029260	0.000000	0.000000	4.000000	25.000000	1.000000
14697.037412	0.100583	0.611397	-0.002237	84.808456	124.527084	167.691101	-0.116716	0.000000	-0.022392	0.000000	0.000000	0.000000	0.040438	-0.072366	0.029260	0.000000	0.000000	4.000000	25.000000	1.000000
14697.040746	0.100583	0.611397	-0.002237	84.808456	124.527084	167.691101	-0.116716	0.000000	-0.022392	0.000000	0.000000	0.000000	0.040438	-0.072366	0.029260	0.000000	0.000000	4.000000	25.000000	1.000000
14697.044079	0.100803	0.610896	-0.001957	84.799828	124.776123	167.933350	-0.111839	0.000000	-0.029131	0.000000	0.000000	0.000000	0.066162	-0.150366	0.083957	0.000000	0.000000	4.000000	25.000000	1.000000
14697.047412	0.100803	0.610896	-0.001957	84.799828	124.776123	167.933350	-0.111839	0.000000	-0.029131	0.000000	0.000000	0.000000	0.066162	-0.150366	0.083957	0.000000	0.000000	4.000000	25.000000	1.000000
14697.050746	0.100803	0.610896	-0.001957	84.799828	124.776123	167.933350	-0.111839	0.000000	-0.029131	0.000000	0.000000	0.000000	0.066162	-0.150366	0.083957	0.000000	0.000000	4.000000	25.000000	1.000000
14697.054079	0.100803	0.610896	-0.001957	84.787857	125.093575	168.252167	-0.097846	0.000000	-0.040158	0.000000	0.000000	0.000000	0.066162	-0.150366	0.083957	0.000000	0.000000	4.000000	25.000000	1.000000
14697.057412	0.100837	0.610622	-0.001804	84.787857	125.093575	168.252167	-0.097846	0.000000	-0.040158	0.000000	0.000000	0.000000	0.010152	-0.081977	0.045845	0.000000	0.000000	4.000000	25.000000	1.000000
14697.060746	0.100837	0.610622	-0.001804	84.787857	125.093575	168.252167	-0.097846	0.000000	-0.040158	0.000000	0.000000	0.000000	0.010152	-0.081977	0.045845	0.000000	0.000000	4.000000	25.000000	1.000000
14697.064079	0.100837	0.610622	-0.001804	84.775726	125.409637	168.569534	-0.090206	0.000000	-0.041850	0.000000	0.000000	0.000000	0.010152	-0.081977	0.045845	0.000000	0.000000	4.000000	25.000000	1.000000
14697.067412	0.100837	0.610622	-0.001804	84.775726	125.409637	168.569534	-0.090206	0.000000	-0.041850	0.000000	0.000000	0.000000	0.010152	-0.081977	0.045845	0.000000	0.000000	4.000000	25.000000	1.000000
14697.070746	0.100866	0.610355	-0.001675	84.775726	125.409637	168.569534	-0.090206	0.000000	-0.041850	0.000000	0.000000	0.000000	0.008571	-0.080137	0.038709	0.000000	0.000000	4.000000	25.000000	1.000000
14697.074079	0.100866	0.610355	-0.001675	84.762283	125.755638	168.916946	-0.090206	0.000000	-0.041850	0.000000	0.000000	0.000000	0.008571	-0.080137	0.038709	0.000000	0.000000	4.000000	25.000000	1.000000
14697.077412	0.100866	0.610355	-0.001675	84.762283	125.755638	168.916946	-0.090206	0.000000	-0.041850	0.000000	0.000000	0.000000	0.008571	-0.080137	0.038709	0.000000	0.000000	4.000000	25.000000	1.000000
14697.080746	0.100866	0.610355	-0.001675	84.762283	125.755638	168.916946	-0.090206	0.000000	-0.041850	0.000000	0.000000	0.000000	0.008571	-0.080137	0.038709	0.000000	0.000000	4.000000	25.000000	1.000000
14697.084079	0.100861	0.609774	-0.001593	84.747261	126.128212	169.293839	-0.083754	0.000000	-0.043279	0.000000	0.000000	0.000000	-0.001337	-0.174254	0.024703	0.000000	0.000000	4.000000	25.000000	1.000000
14697.087412	0.100861	0.609774	-0.001593	84.747261	126.128212	169.293839	-0.083754	0.000000	-0.043279	0.000000	0.000000	0.000000	-0.001337	-0.174254	0.024703	0.000000	0.000000	4.000000	25.000000	1.000000
14697.090746	0.100861	0.609774	-0.001593	84.747261	126.128212	169.293839	-0.083754	0.000000	-0.043279	0.000000	0.000000	0.000000	-0.001337	-0.174254	0.024703	0.000000	0.000000	4.000000	25.000000	1.000000
14697.094079	0.100861	0.609774	-0.001593	84.731956	126.507416	169.677536	-0.079637	0.000000	-0.043056	0.000000	0.000000	0.000000	-0.001337	-0.174254	0.024703	0.000000	0.000000	4.000000	25.000000	1.000000
14697.097412	0.100835	0.609499	-0.001608	84.731956	126.507416	169.677536	-0.079637	0.000000	-0.043056	0.000000	0.000000	0.000000	-0.007854	-0.082470	-0.004727	0.000000	0.000000	4.000000	25.000000	1.000000
14697.100746	0.100835	0.609499	-0.001608	84.731956	126.507416	169.677536	-0.079637	0.000000	-0.043056	0.000000	0.000000	0.000000	-0.007854	-0.082470	-0.004727	0.000000	0.000000	4.000000	25.000000	1.000000
14697.104079	0.100835	0.609499	-0.001608	84.726158	126.687088	169.859894	-0.080425	0.000000	-0.041747	0.000000	0.000000	0.000000	-0.007854	-0.082470	-0.004727	0.000000	0.000000	4.000000	25.000000	1.000000
14697.107412	0.100835	0.609499	-0.001608	84.726158	126.687088	169.859894	-0.080425	0.000000	-0.041747	0.000000	0.000000	0.000000	-0.007854	-0.082470	-0.004727	0.000000	0.000000	4.000000	25.000000	1.000000
14697.110746	0.100811	0.609224	-0.001716	84.726158	126.687088	169.859894	-0.080425	0.000000	-0.041747	0.000000	0.000000	0.000000	-0.007108	-0.082637	-0.032125	0.000000	0.000000	4.000000	25.000000	1.000000
14697.114079	0.100811	0.609224	-0.001716	84.738762	126.484940	169.664703	-0.080425	0.000000	-0.041747	0.000000	0.000000	0.000000	-0.007108	-0.082637	-0.032125	0.000000	0.000000	4.000000	25.000000	1.000000
14697.117412	0.100811	0.609224	-0.001716	84.738762	126.484940	169.664703	-0.080425	0.000000	-0.041747	0.000000	0.000000	0.000000	-0.007108	-0.082637	-0.032125	0.000000	0.000000	4.000000	25.000000	1.000000
14697.120746	0.100811	0.609224	-0.001716	84.738762	126.484940	169.664703	-0.080425	0.000000	-0.041747	0.000000	0.000000	0.000000	-0.007108	-0.082637	-0.032125	0.000000	0.000000	4.000000	25.000000	1.000000
14697.124079	0.100712	0.608660	-0.001960	84.769203	125.907829	169.096359	-0.085779	0.000000	-0.040563	0.000000	0.000000	0.000000	-0.029822	-0.169086	-0.073288	0.000000	0.000000	4.000000	25.000000	1.000000
14697.127412	0.100712	0.608660	-0.001960	84.769203	125.907829	169.096359	-0.085779	0.000000	-0.040563	0.000000	0.000000	0.000000	-0.029822	-0.169086	-0.073288	0.000000	0.000000	4.000000	25.000000	1.000000
14697.130746	0.100712	0.608660	-0.001960	84.769203	125.907829	169.096359	-0.085779	0.000000	-0.040563	0.000000	0.000000	0.000000	-0.029822	-0.169086	-0.073288	0.000000	0.000000	4.000000	25.000000	1.000000
14697.134079	0.100712	0.608660	-0.001960	84.815750	124.945747	168.147095	-0.097994	0.000000	-0.035592	0.000000	0.000000	0.000000	-0.029822	-0.169086	-0.073288	0.000000	0.000000	4.000000	25.000000	1.000000
14697.137412	0.100647	0.608360	-0.002050	84.815750	124.945747	168.147095	-0.097994	0.000000	-0.035592	0.000000	0.000000	0.000000	-0.019572	-0.090161	-0.027004	0.000000	0.000000	4.000000	25.000000	1.000000
14697.140746	0.100647	0.608360	-0.002050	84.815750	124.945747	168.147095	-0.097994	0.000000	-0.035592	0.000000	0.000000	0.000000	-0.019572	-0.090161	-0.027004	0.000000	0.000000	4.000000	25.000000	1.000000
14697.144079	0.100647	0.608360	-0.002050	84.863815	123.908264	167.120178	-0.102494	0.000000	-0.032330	0.000000	0.000000	0.000000	-0.019572	-0.090161	-0.027004	0.000000	0.000000	4.000000	25.000000	1.000000
14697.147412	0.100647	0.608360	-0.002050	84.863815	123.908264	167.120178	-0.102494	0.000000	-0.032330	0.000000	0.000000	0.000000	-0.019572	-0.090161	-0.027004	0.000000	0.000000	4.000000	25.000000	1.000000
14697.150746	0.100587	0.608053	-0.002116	84.863815	123.908264	167.120178	-0.102494	0.000000	-0.032330	0.000000	0.000000	0.000000	-0.018016	-0.091995	-0.019984	0.000000	0.000000	4.000000	25.000000	1.000000
14697.154079	0.100587	0.608053	-0.002116	84.907997	122.908501	166.131012	-0.102494	0.000000	-0.032330	0.000000	0.000000	0.000000	-0.018016	-0.091995	-0.019984	0.000000	0.000000	4.000000	25.000000	1.000000
14697.157412	0.100587	0.608053	-0.002116	84.907997	122.908501	166.131012	-0.102494	0.000000	-0.032330	0.000000	0.000000	0.000000	-0.018016	-0.091995	-0.019984	0.000000	0.000000	4.000000	25.000000	1.000000
14697.160746	0.100587	0.608053	-0.002116	84.907997	122.908501	166.131012	-0.102494	0.000000	-0.032330	0.000000	0.000000	0.000000	-0.018016	-0.091995	-0.019984	0.000000	0.000000	4.000000	25.000000	1.000000
14697.164079	0.100568	0.607351	-0.002198	84.946930	122.000336	165.230560	-0.105825	0.000000	-0.029328	0.000000	0.000000	0.000000	-0.005418	-0.210530	-0.024513	0.000000	0.000000	4.000000	25.000000	1.000000
14697.167412	0.100568	0.607351	-0.002198	84.946930	122.000336	165.230560	-0.105825	0.000000	-0.029328	0.000000	0.000000	0.000000	-0.005418	-0.210530	-0.024513	0.000000	0.000000	4.000000	25.000000	1.000000
14697.170746	0.100568	0.607351	-0.002198	84.946930	122.000336	165.230560	-0.105825	0.000000	-0.029328	0.000000	0.000000	0.000000	-0.005418	-0.210530	-0.024513	0.000000	0.000000	4.000000	25.000000	1.000000
14697.174079	0.100568	0.607351	-0.002198	84.978233	121.261620	164.496414	-0.109910	0.000000	-0.028425	0.000000	0.000000	0.000000	-0.005418	-0.210530	-0.024513	0.000000	0.000000	4.000000	25.000000	1.000000
14697.177412	0.100578	0.606969	-0.002256	84.978233	121.261620	164.496414	-0.109910	0.000000	-0.028425	0.000000	0.000000	0.000000	0.002973	-0.114802	-0.017297	0.000000	0.000000	4.000000	25.000000	1.000000
14697.180746	0.100578	0.606969	-0.002256	84.978233	121.261620	164.496414	-0.109910	0.000000	-0.028425	0.000000	0.000000	0.000000	0.002973	-0.114802	-0.017297	0.000000	0.000000	4.000000	25.000000	1.000000
14697.184079	0.100578	0.606969	-0.002256	84.991867	121.009750	164.247986	-0.112793	0.000000	-0.028920	0.000000	0.000000	0.000000	0.002973	-0.114802	-0.017297	0.000000	0.000000	4.000000	25.000000	1.000000
14697.187412	0.100578	0.606969	-0.002256	84.991867	121.009750	164.247986	-0.112793	0.000000	-0.028920	0.000000	0.000000	0.000000	0.002973	-0.114802	-0.017297	0.000000	0.000000	4.000000	25.000000	1.000000
14697.190746	0.100594	0.606535	-0.002389	84.991867	121.009750	164.247986	-0.112793	0.000000	-0.028920	0.000000	0.000000	0.000000	0.004748	-0.130100	-0.039981	0.000000	0.000000	4.000000	25.000000	1.000000
14697.194079	0.100580	0.606089	-0.002557	84.994728	121.063805	164.301865	-0.112793	0.000000	-0.028920	0.000000	0.000000	0.000000	-0.004367	-0.133900	-0.050456	0.000000	0.000000	4.000000	25.000000	1.000000
14697.197412	0.100580	0.606089	-0.002557	84.994728	121.063805	164.301865	-0.112793	0.000000	-0.028920	0.000000	0.000000	0.000000	-0.004367	-0.133900	-0.050456	0.000000	0.000000	4.000000	25.000000	1.000000
14697.200746	0.100580	0.606089	-0.002557	84.994728	121.063805	164.301865	-0.112793	0.000000	-0.028920	0.000000	0.000000	0.000000	-0.004367	-0.133900	-0.050456	0.000000	0.000000	4.000000	25.000000	1.000000
14697.204079	0.100580	0.606089	-0.002557	84.991989	121.280991	164.521469	-0.127866	0.000000	-0.028984	0.000000	0.000000	0.000000	-0.004367	-0.133900	-0.050456	0.000000	0.000000	4.000000	25.000000	1.000000
14697.207412	0.100558	0.605605	-0.002757	84.991989	121.280991	164.521469	-0.127866	0.000000	-0.028984	0.000000	0.000000	0.000000	-0.006486	-0.145261	-0.060004	0.000000	0.000000	4.000000	25.000000	1.000000
14697.210746	0.100558	0.605605	-0.002757	84.991989	121.280991	164.521469	-0.127866	0.000000	-0.028984	0.000000	0.000000	0.000000	-0.006486	-0.145261	-0.060004	0.000000	0.000000	4.000000	25.000000	1.000000
14697.214079	0.100524	0.605089	-0.003013	84.999741	121.222748	164.467209	-0.137867	0.000000	-0.027902	0.000000	0.000000	0.000000	-0.010182	-0.154717	-0.076674	0.000000	0.000000	4.000000	25.000000	1.000000
14697.217412	0.100524	0.605089	-0.003013	84.999741	121.222748	164.467209	-0.137867	0.000000	-0.027902	0.000000	0.000000	0.000000	-0.010182	-0.154717	-0.076674	0.000000	0.000000	4.000000	25.000000	1.000000
14697.220746	0.100524	0.605089	-0.003013	84.999741	121.222748	164.467209	-0.137867	0.000000	-0.027902	0.000000	0.000000	0.000000	-0.010182	-0.154717	-0.076674	0.000000	0.000000	4.000000	25.000000	1.000000
14697.224079	0.100524	0.605089	-0.003013	85.025787	120.655510	163.906097	-0.150646	0.000000	-0.026206	0.000000	0.000000	0.000000	-0.010182	-0.154717	-0.076674	0.000000	0.000000	4.000000	25.000000	1.000000
14697.227412	0.100483	0.604535	-0.003301	85.025787	120.655510	163.906097	-0.150646	0.000000	-0.026206	0.000000	0.000000	0.000000	-0.012322	-0.166029	-0.086308	0.000000	0.000000	4.000000	25.000000	1.000000
14697.230746	0.100483	0.604535	-0.003301	85.025787	120.655510	163.906097	-0.150646	0.000000	-0.026206	0.000000	0.000000	0.000000	-0.012322	-0.166029	-0.086308	0.000000	0.000000	4.000000	25.000000	1.000000
14697.234079	0.100452	0.603970	-0.003542	85.063820	119.725594	162.984146	-0.165031	0.000000	-0.024152	0.000000	0.000000	0.000000	-0.009246	-0.169647	-0.072378	0.000000	0.000000	4.000000	25.000000	1.000000
14697.237412	0.100452	0.603970	-0.003542	85.063820	119.725594	162.984146	-0.165031	0.000000	-0.024152	0.000000	0.000000	0.000000	-0.009246	-0.169647	-0.072378	0.000000	0.000000	4.000000	25.000000	1.000000
14697.240746	0.100452	0.603970	-0.003542	85.063820	119.725594	162.984146	-0.165031	0.000000	-0.024152	0.000000	0.000000	0.000000	-0.009246	-0.169647	-0.072378	0.000000	0.000000	4.000000	25.000000	1.000000
14697.244079	0.100452	0.603970	-0.003542	85.116249	118.268021	161.539093	-0.177094	0.000000	-0.022611	0.000000	0.000000	0.000000	-0.009246	-0.169647	-0.072378	0.000000	0.000000	4.000000	25.000000	1.000000
14697.247412	0.100398	0.603361	-0.003787	85.116249	118.268021	161.539093	-0.177094	0.000000	-0.022611	0.000000	0.000000	0.000000	-0.016289	-0.182801	-0.073574	0.000000	0.000000	4.000000	25.000000	1.000000
14697.250746	0.100398	0.603361	-0.003787	85.116249	118.268021	161.539093	-0.177094	0.000000	-0.022611	0.000000	0.000000	0.000000	-0.016289	-0.182801	-0.073574	0.000000	0.000000	4.000000	25.000000	1.000000
14697.254079	0.100350	0.602720	-0.004002	85.174767	116.459396	159.752655	-0.189356	0.000000	-0.019896	0.000000	0.000000	0.000000	-0.014270	-0.192114	-0.064434	0.000000	0.000000	4.000000	25.000000	1.000000
14697.257412	0.100350	0.602720	-0.004002	85.174767	116.459396	159.752655	-0.189356	0.000000	-0.019896	0.000000	0.000000	0.000000	-0.014270	-0.192114	-0.064434	0.000000	0.000000	4.000000	25.000000	1.000000
14697.260746	0.100350	0.602720	-0.004002	85.174767	116.459396	159.752655	-0.189356	0.000000	-0.019896	0.000000	0.000000	0.000000	-0.014270	-0.192114	-0.064434	0.000000	0.000000	4.000000	25.000000	1.000000
14697.264079	0.100350	0.602720	-0.004002	85.234657	114.350441	157.658997	-0.200095	0.000000	-0.017518	0.000000	0.000000	0.000000	-0.014270	-0.192114	-0.064434	0.000000	0.000000	4.000000	25.000000	1.000000
14697.267412	0.100285	0.602030	-0.004197	85.234657	114.350441	157.658997	-0.200095	0.000000	-0.017518	0.000000	0.000000	0.000000	-0.019755	-0.207125	-0.058655	0.000000	0.000000	4.000000	25.000000	1.000000
14697.270746	0.100285	0.602030	-0.004197	85.234657	114.350441	157.658997	-0.200095	0.000000	-0.017518	0.000000	0.000000	0.000000	-0.019755	-0.207125	-0.058655	0.000000	0.000000	4.000000	25.000000	1.000000
14697.274079	0.100206	0.601353	-0.004350	85.288147	112.195740	155.525192	-0.209871	0.000000	-0.014225	0.000000	0.000000	0.000000	-0.023651	-0.203160	-0.045719	0.000000	0.000000	4.000000	25.000000	1.000000
14697.277412	0.100206	0.601353	-0.004350	85.288147	112.195740	155.525192	-0.209871	0.000000	-0.014225	0.000000	0.000000	0.000000	-0.023651	-0.203160	-0.045719	0.000000	0.000000	4.000000	25.000000	1.000000
14697.280746	0.100206	0.601353	-0.004350	85.288147	112.195740	155.525192	-0.209871	0.000000	-0.014225	0.000000	0.000000	0.000000	-0.023651	-0.203160	-0.045719	0.000000	0.000000	4.000000	25.000000	1.000000
14697.284079	0.100206	0.601353	-0.004350	85.338890	109.960258	153.312897	-0.217491	0.000000	-0.010284	0.000000	0.000000	0.000000	-0.023651	-0.203160	-0.045719	0.000000	0.000000	4.000000	25.000000	1.000000
14697.287412	0.100100	0.600682	-0.004522	85.338890	109.960258	153.312897	-0.217491	0.000000	-0.010284	0.000000	0.000000	0.000000	-0.031721	-0.201060	-0.051680	0.000000	0.000000	4.000000	25.000000	1.000000
14697.290746	0.100100	0.600682	-0.004522	85.338890	109.960258	153.312897	-0.217491	0.000000	-0.010284	0.000000	0.000000	0.000000	-0.031721	-0.201060	-0.051680	0.000000	0.000000	4.000000	25.000000	1.000000
14697.294079	0.099955	0.600032	-0.004670	85.379372	107.896492	151.271271	-0.226104	0.000000	-0.004997	0.000000	0.000000	0.000000	-0.043606	-0.195192	-0.044362	0.000000	0.000000	4.000000	25.000000	1.000000
14697.297412	0.099955	0.600032	-0.004670	85.379372	107.896492	151.271271	-0.226104	0.000000	-0.004997	0.000000	0.000000	0.000000	-0.043606	-0.195192	-0.044362	0.000000	0.000000	4.000000	25.000000	1.000000
14697.300746	0.099955	0.600032	-0.004670	85.379372	107.896492	151.271271	-0.226104	0.000000	-0.004997	0.000000	0.000000	0.000000	-0.043606	-0.195192	-0.044362	0.000000	0.000000	4.000000	25.000000	1.000000
14697.304079	0.099955	0.600032	-0.004670	85.417213	105.964569	149.361603	-0.233497	0.000000	0.002271	0.000000	0.000000	0.000000	-0.043606	-0.195192	-0.044362	0.000000	0.000000	4.000000	25.000000	1.000000
14697.307412	0.099786	0.599407	-0.004822	85.417213	105.964569	149.361603	-0.233497	0.000000	0.002271	0.000000	0.000000	0.000000	-0.050590	-0.187425	-0.045519	0.000000	0.000000	4.000000	25.000000	1.000000
14697.310746	0.099786	0.599407	-0.004822	85.417213	105.964569	149.361603	-0.233497	0.000000	0.002271	0.000000	0.000000	0.000000	-0.050590	-0.187425	-0.045519	0.000000	0.000000	4.000000	25.000000	1.000000
14697.314079	0.099619	0.598827	-0.004966	85.443359	104.323700	147.747162	-0.241084	0.000000	0.010703	0.000000	0.000000	0.000000	-0.050062	-0.174016	-0.043269	0.000000	0.000000	4.000000	25.000000	1.000000
14697.317412	0.099619	0.598827	-0.004966	85.443359	104.323700	147.747162	-0.241084	0.000000	0.010703	0.000000	0.000000	0.000000	-0.050062	-0.174016	-0.043269	0.000000	0.000000	4.000000	25.000000	1.000000
14697.320746	0.099619	0.598827	-0.004966	85.443359	104.323700	147.747162	-0.241084	0.000000	0.010703	0.000000	0.000000	0.000000	-0.050062	-0.174016	-0.043269	0.000000	0.000000	4.000000	25.000000	1.000000
14697.324079	0.099619	0.598827	-0.004966	85.457825	103.051361	146.501297	-0.248295	0.000000	0.019046	0.000000	0.000000	0.000000	-0.050062	-0.174016	-0.043269	0.000000	0.000000	4.000000	25.000000	1.000000
14697.327412	0.099446	0.598297	-0.005035	85.457825	103.051361	146.501297	-0.248295	0.000000	0.019046	0.000000	0.000000	0.000000	-0.051799	-0.158875	-0.020602	0.000000	0.000000	4.000000	25.000000	1.000000
14697.330746	0.099446	0.598297	-0.005035	85.457825	103.051361	146.501297	-0.248295	0.000000	0.019046	0.000000	0.000000	0.000000	-0.051799	-0.158875	-0.020602	0.000000	0.000000	4.000000	25.000000	1.000000
14697.334079	0.099297	0.597812	-0.005100	85.467667	102.147888	145.625076	-0.251729	0.000000	0.027680	0.000000	0.000000	0.000000	-0.044817	-0.145531	-0.019657	0.000000	0.000000	4.000000	25.000000	1.000000
14697.337412	0.099297	0.597812	-0.005100	85.467667	102.147888	145.625076	-0.251729	0.000000	0.027680	0.000000	0.000000	0.000000	-0.044817	-0.145531	-0.019657	0.000000	0.000000	4.000000	25.000000	1.000000
14697.340746	0.099297	0.597812	-0.005100	85.467667	102.147888	145.625076	-0.251729	0.000000	0.027680	0.000000	0.000000	0.000000	-0.044817	-0.145531	-0.019657	0.000000	0.000000	4.000000	25.000000	1.000000
14697.344079	0.099297	0.597812	-0.005100	85.474327	101.596786	145.093933	-0.255005	0.000000	0.035149	0.000000	0.000000	0.000000	-0.044817	-0.145531	-0.019657	0.000000	0.000000	4.000000	25.000000	1.000000
14697.347412	0.099163	0.597377	-0.005094	85.474327	101.596786	145.093933	-0.255005	0.000000	0.035149	0.000000	0.000000	0.000000	-0.040115	-0.130512	0.001708	0.000000	0.000000	4.000000	25.000000	1.000000
14697.350746	0.099163	0.597377	-0.005094	85.474327	101.596786	145.093933	-0.255005	0.000000	0.035149	0.000000	0.000000	0.000000	-0.040115	-0.130512	0.001708	0.000000	0.000000	4.000000	25.000000	1.000000
14697.354079	0.099163	0.597377	-0.005094	85.479485	101.229126	144.745163	-0.254721	0.000000	0.041835	0.000000	0.000000	0.000000	-0.040115	-0.130512	0.001708	0.000000	0.000000	4.000000	25.000000	1.000000
14697.357412	0.099163	0.597377	-0.005094	85.479485	101.229126	144.745163	-0.254721	0.000000	0.041835	0.000000	0.000000	0.000000	-0.040115	-0.130512	0.001708	0.000000	0.000000	4.000000	25.000000	1.000000
14697.360746	0.099079	0.596980	-0.005066	85.479485	101.229126	144.745163	-0.254721	0.000000	0.041835	0.000000	0.000000	0.000000	-0.025150	-0.119197	0.008409	0.000000	0.000000	4.000000	25.000000	1.000000
14697.364079	0.098985	0.596639	-0.004986	85.487160	100.962471	144.490845	-0.254721	0.000000	0.041835	0.000000	0.000000	0.000000	-0.028438	-0.102301	0.024212	0.000000	0.000000	4.000000	25.000000	1.000000
14697.367412	0.098985	0.596639	-0.004986	85.487160	100.962471	144.490845	-0.254721	0.000000	0.041835	0.000000	0.000000	0.000000	-0.028438	-0.102301	0.024212	0.000000	0.000000	4.000000	25.000000	1.000000
14697.370746	0.098985	0.596639	-0.004986	85.487160	100.962471	144.490845	-0.254721	0.000000	0.041835	0.000000	0.000000	0.000000	-0.028438	-0.102301	0.024212	0.000000	0.000000	4.000000	25.000000	1.000000
14697.374079	0.098985	0.596639	-0.004986	85.503815	100.972481	144.505341	-0.249284	0.000000	0.050766	0.000000	0.000000	0.000000	-0.028438	-0.102301	0.024212	0.000000	0.000000	4.000000	25.000000	1.000000
14697.377412	0.098888	0.596323	-0.004913	85.503815	100.972481	144.505341	-0.249284	0.000000	0.050766	0.000000	0.000000	0.000000	-0.028952	-0.094704	0.021905	0.000000	0.000000	4.000000	25.000000	1.000000
14697.380746	0.098888	0.596323	-0.004913	85.503815	100.972481	144.505341	-0.249284	0.000000	0.050766	0.000000	0.000000	0.000000	-0.028952	-0.094704	0.021905	0.000000	0.000000	4.000000	25.000000	1.000000
14697.384079	0.098888	0.596323	-0.004913	85.539726	101.341316	144.858978	-0.245633	0.000000	0.055592	0.000000	0.000000	0.000000	-0.028952	-0.094704	0.021905	0.000000	0.000000	4.000000	25.000000	1.000000
14697.387412	0.098888	0.596323	-0.004913	85.539726	101.341316	144.858978	-0.245633	0.000000	0.055592	0.000000	0.000000	0.000000	-0.028952	-0.094704	0.021905	0.000000	0.000000	4.000000	25.000000	1.000000
14697.390746	0.098790	0.596033	-0.004847	85.539726	101.341316	144.858978	-0.245633	0.000000	0.055592	0.000000	0.000000	0.000000	-0.029459	-0.087144	0.019612	0.000000	0.000000	4.000000	25.000000	1.000000
14697.394079	0.098790	0.596033	-0.004847	85.588913	101.735703	145.233337	-0.245633	0.000000	0.055592	0.000000	0.000000	0.000000	-0.029459	-0.087144	0.019612	0.000000	0.000000	4.000000	25.000000	1.000000
14697.397412	0.098790	0.596033	-0.004847	85.588913	101.735703	145.233337	-0.245633	0.000000	0.055592	0.000000	0.000000	0.000000	-0.029459	-0.087144	0.019612	0.000000	0.000000	4.000000	25.000000	1.000000
14697.400746	0.098790	0.596033	-0.004847	85.588913	101.735703	145.233337	-0.245633	0.000000	0.055592	0.000000	0.000000	0.000000	-0.029459	-0.087144	0.019612	0.000000	0.000000	4.000000	25.000000	1.000000
14697.404079	0.098585	0.595509	-0.004755	85.629601	102.150040	145.638367	-0.242364	0.000000	0.060502	0.000000	0.000000	0.000000	-0.061479	-0.157094	0.027554	0.000000	0.000000	4.000000	25.000000	1.000000
14697.407412	0.098585	0.595509	-0.004755	85.629601	102.150040	145.638367	-0.242364	0.000000	0.060502	0.000000	0.000000	0.000000	-0.061479	-0.157094	0.027554	0.000000	0.000000	4.000000	25.000000	1.000000
14697.410746	0.098585	0.595509	-0.004755	85.629601	102.150040	145.638367	-0.242364	0.000000	0.060502	0.000000	0.000000	0.000000	-0.061479	-0.157094	0.027554	0.000000	0.000000	4.000000	25.000000	1.000000
14697.414079	0.098585	0.595509	-0.004755	85.641350	102.367119	145.875305	-0.237772	0.000000	0.070748	0.000000	0.000000	0.000000	-0.061479	-0.157094	0.027554	0.000000	0.000000	4.000000	25.000000	1.000000
14697.417412	0.098476	0.595232	-0.004738	85.641350	102.367119	145.875305	-0.237772	0.000000	0.070748	0.000000	0.000000	0.000000	-0.032587	-0.083191	0.005318	0.000000	0.000000	4.000000	25.000000	1.000000
14697.420746	0.098476	0.595232	-0.004738	85.641350	102.367119	145.875305	-0.237772	0.000000	0.070748	0.000000	0.000000	0.000000	-0.032587	-0.083191	0.005318	0.000000	0.000000	4.000000	25.000000	1.000000
14697.424079	0.098476	0.595232	-0.004738	85.644814	102.221092	145.751602	-0.236886	0.000000	0.076179	0.000000	0.000000	0.000000	-0.032587	-0.083191	0.005318	0.000000	0.000000	4.000000	25.000000	1.000000
14697.427412	0.098476	0.595232	-0.004738	85.644814	102.221092	145.751602	-0.236886	0.000000	0.076179	0.000000	0.000000	0.000000	-0.032587	-0.083191	0.005318	0.000000	0.000000	4.000000	25.000000	1.000000
14697.430746	0.098386	0.594936	-0.004741	85.644814	102.221092	145.751602	-0.236886	0.000000	0.076179	0.000000	0.000000	0.000000	-0.027212	-0.088758	-0.000997	0.000000	0.000000	4.000000	25.000000	1.000000
14697.434079	0.098386	0.594936	-0.004741	85.651253	101.445335	145.000244	-0.236886	0.000000	0.076179	0.000000	0.000000	0.000000	-0.027212	-0.088758	-0.000997	0.000000	0.000000	4.000000	25.000000	1.000000
14697.437412	0.098386	0.594936	-0.004741	85.651253	101.445335	145.000244	-0.236886	0.000000	0.076179	0.000000	0.000000	0.000000	-0.027212	-0.088758	-0.000997	0.000000	0.000000	4.000000	25.000000	1.000000
14697.440746	0.098386	0.594936	-0.004741	85.651253	101.445335	145.000244	-0.236886	0.000000	0.076179	0.000000	0.000000	0.000000	-0.027212	-0.088758	-0.000997	0.000000	0.000000	4.000000	25.000000	1.000000
14697.444079	0.098243	0.594256	-0.004775	85.662163	100.040024	143.607605	-0.237052	0.000000	0.080714	0.000000	0.000000	0.000000	-0.042726	-0.203846	-0.010317	0.000000	0.000000	4.000000	25.000000	1.000000
14697.447412	0.098243	0.594256	-0.004775	85.662163	100.040024	143.607605	-0.237052	0.000000	0.080714	0.000000	0.000000	0.000000	-0.042726	-0.203846	-0.010317	0.000000	0.000000	4.000000	25.000000	1.000000
14697.450746	0.098243	0.594256	-0.004775	85.662163	100.040024	143.607605	-0.237052	0.000000	0.080714	0.000000	0.000000	0.000000	-0.042726	-0.203846	-0.010317	0.000000	0.000000	4.000000	25.000000	1.000000
14697.454079	0.098243	0.594256	-0.004775	85.672646	98.247986	141.830933	-0.238771	0.000000	0.087835	0.000000	0.000000	0.000000	-0.042726	-0.203846	-0.010317	0.000000	0.000000	4.000000	25.000000	1.000000
14697.457412	0.098154	0.593866	-0.004774	85.672646	98.247986	141.830933	-0.238771	0.000000	0.087835	0.000000	0.000000	0.000000	-0.026878	-0.117039	0.000499	0.000000	0.000000	4.000000	25.000000	1.000000
14697.460746	0.098154	0.593866	-0.004774	85.672646	98.247986	141.830933	-0.238771	0.000000	0.087835	0.000000	0.000000	0.000000	-0.026878	-0.117039	0.000499	0.000000	0.000000	4.000000	25.000000	1.000000
14697.464079	0.098154	0.593866	-0.004774	85.686073	96.400406	139.987396	-0.238688	0.000000	0.092315	0.000000	0.000000	0.000000	-0.026878	-0.117039	0.000499	0.000000	0.000000	4.000000	25.000000	1.000000
14697.467412	0.098154	0.593866	-0.004774	85.686073	96.400406	139.987396	-0.238688	0.000000	0.092315	0.000000	0.000000	0.000000	-0.026878	-0.117039	0.000499	0.000000	0.000000	4.000000	25.000000	1.000000
14697.470746	0.098109	0.593451	-0.004774	85.686073	96.400406	139.987396	-0.238688	0.000000	0.092315	0.000000	0.000000	0.000000	-0.013539	-0.124627	-0.000216	0.000000	0.000000	4.000000	25.000000	1.000000
14697.474079	0.098065	0.593010	-0.004768	85.699165	94.674042	138.261795	-0.238688	0.000000	0.092315	0.000000	0.000000	0.000000	-0.013092	-0.132159	0.001846	0.000000	0.000000	4.000000	25.000000	1.000000
14697.477412	0.098065	0.593010	-0.004768	85.699165	94.674042	138.261795	-0.238688	0.000000	0.092315	0.000000	0.000000	0.000000	-0.013092	-0.132159	0.001846	0.000000	0.000000	4.000000	25.000000	1.000000
14697.480746	0.098065	0.593010	-0.004768	85.699165	94.674042	138.261795	-0.238688	0.000000	0.092315	0.000000	0.000000	0.000000	-0.013092	-0.132159	0.001846	0.000000	0.000000	4.000000	25.000000	1.000000
14697.484079	0.098065	0.593010	-0.004768	85.718422	93.195541	136.775192	-0.238417	0.000000	0.096753	0.000000	0.000000	0.000000	-0.013092	-0.132159	0.001846	0.000000	0.000000	4.000000	25.000000	1.000000
14697.487412	0.098025	0.592588	-0.004746	85.718422	93.195541	136.775192	-0.238417	0.000000	0.096753	0.000000	0.000000	0.000000	-0.012061	-0.126542	0.006606	0.000000	0.000000	4.000000	25.000000	1.000000
14697.490746	0.098025	0.592588	-0.004746	85.718422	93.195541	136.775192	-0.238417	0.000000	0.096753	0.000000	0.000000	0.000000	-0.012061	-0.126542	0.006606	0.000000	0.000000	4.000000	25.000000	1.000000
14697.494079	0.098025	0.592588	-0.004746	85.744759	92.048256	135.610016	-0.237316	0.000000	0.098763	0.000000	0.000000	0.000000	-0.012061	-0.126542	0.006606	0.000000	0.000000	4.000000	25.000000	1.000000
14697.497412	0.098025	0.592588	-0.004746	85.744759	92.048256	135.610016	-0.237316	0.000000	0.098763	0.000000	0.000000	0.000000	-0.012061	-0.126542	0.006606	0.000000	0.000000	4.000000	25.000000	1.000000
14697.500746	0.097986	0.592141	-0.004717	85.744759	92.048256	135.610016	-0.237316	0.000000	0.098763	0.000000	0.000000	0.000000	-0.011618	-0.134120	0.008652	0.000000	0.000000	4.000000	25.000000	1.000000
14697.504079	0.097967	0.591720	-0.004701	85.758125	91.177803	134.735794	-0.237316	0.000000	0.098763	0.000000	0.000000	0.000000	-0.005669	-0.126499	0.004973	0.000000	0.000000	4.000000	25.000000	1.000000
14697.507412	0.097967	0.591720	-0.004701	85.758125	91.177803	134.735794	-0.237316	0.000000	0.098763	0.000000	0.000000	0.000000	-0.005669	-0.126499	0.004973	0.000000	0.000000	4.000000	25.000000	1.000000
14697.510746	0.097967	0.591720	-0.004701	85.758125	91.177803	134.735794	-0.237316	0.000000	0.098763	0.000000	0.000000	0.000000	-0.005669	-0.126499	0.004973	0.000000	0.000000	4.000000	25.000000	1.000000
14697.514079	0.097967	0.591720	-0.004701	85.757339	90.708984	134.275101	-0.235045	0.000000	0.101644	0.000000	0.000000	0.000000	-0.005669	-0.126499	0.004973	0.000000	0.000000	4.000000	25.000000	1.000000
14697.517412	0.097948	0.591298	-0.004685	85.757339	90.708984	134.275101	-0.235045	0.000000	0.101644	0.000000	0.000000	0.000000	-0.005695	-0.126477	0.004858	0.000000	0.000000	4.000000	25.000000	1.000000
14697.520746	0.097948	0.591298	-0.004685	85.757339	90.708984	134.275101	-0.235045	0.000000	0.101644	0.000000	0.000000	0.000000	-0.005695	-0.126477	0.004858	0.000000	0.000000	4.000000	25.000000	1.000000
14697.524079	0.097948	0.591298	-0.004685	85.761452	90.739616	134.309723	-0.234235	0.000000	0.102594	0.000000	0.000000	0.000000	-0.005695	-0.126477	0.004858	0.000000	0.000000	4.000000	25.000000	1.000000
14697.527412	0.097948	0.591298	-0.004685	85.761452	90.739616	134.309723	-0.234235	0.000000	0.102594	0.000000	0.000000	0.000000	-0.005695	-0.126477	0.004858	0.000000	0.000000	4.000000	25.000000	1.000000
14697.530746	0.097951	0.590877	-0.004674	85.761452	90.739616	134.309723	-0.234235	0.000000	0.102594	0.000000	0.000000	0.000000	0.000726	-0.126473	0.003349	0.000000	0.000000	4.000000	25.000000	1.000000
14697.534079	0.097953	0.590455	-0.004663	85.769547	91.174950	134.747925	-0.234235	0.000000	0.102594	0.000000	0.000000	0.000000	0.000700	-0.126432	0.003234	0.000000	0.000000	4.000000	25.000000	1.000000
14697.537412	0.097953	0.590455	-0.004663	85.769547	91.174950	134.747925	-0.234235	0.000000	0.102594	0.000000	0.000000	0.000000	0.000700	-0.126432	0.003234	0.000000	0.000000	4.000000	25.000000	1.000000
14697.540746	0.097953	0.590455	-0.004663	85.769547	91.174950	134.747925	-0.234235	0.000000	0.102594	0.000000	0.000000	0.000000	0.000700	-0.126432	0.003234	0.000000	0.000000	4.000000	25.000000	1.000000
14697.544079	0.097953	0.590455	-0.004663	85.778030	91.711021	135.281219	-0.233138	0.000000	0.102356	0.000000	0.000000	0.000000	0.000700	-0.126432	0.003234	0.000000	0.000000	4.000000	25.000000	1.000000
14697.547412	0.098002	0.590052	-0.004645	85.778030	91.711021	135.281219	-0.233138	0.000000	0.102356	0.000000	0.000000	0.000000	0.014630	-0.120879	0.005249	0.000000	0.000000	4.000000	25.000000	1.000000
14697.550746	0.098002	0.590052	-0.004645	85.778030	91.711021	135.281219	-0.233138	0.000000	0.102356	0.000000	0.000000	0.000000	0.014630	-0.120879	0.005249	0.000000	0.000000	4.000000	25.000000	1.000000
14697.554079	0.098002	0.590052	-0.004645	85.783646	91.977661	135.545319	-0.232263	0.000000	0.099917	0.000000	0.000000	0.000000	0.014630	-0.120879	0.005249	0.000000	0.000000	4.000000	25.000000	1.000000
14697.557412	0.098002	0.590052	-0.004645	85.783646	91.977661	135.545319	-0.232263	0.000000	0.099917	0.000000	0.000000	0.000000	0.014630	-0.120879	0.005249	0.000000	0.000000	4.000000	25.000000	1.000000
14697.560746	0.098077	0.589643	-0.004609	85.783646	91.977661	135.545319	-0.232263	0.000000	0.099917	0.000000	0.000000	0.000000	0.022578	-0.122883	0.010792	0.000000	0.000000	4.000000	25.000000	1.000000
14697.564079	0.098139	0.589245	-0.004529	85.789459	92.036209	135.597824	-0.232263	0.000000	0.099917	0.000000	0.000000	0.000000	0.018712	-0.119405	0.024052	0.000000	0.000000	4.000000	25.000000	1.000000
14697.567412	0.098139	0.589245	-0.004529	85.789459	92.036209	135.597824	-0.232263	0.000000	0.099917	0.000000	0.000000	0.000000	0.018712	-0.119405	0.024052	0.000000	0.000000	4.000000	25.000000	1.000000
14697.570746	0.098139	0.589245	-0.004529	85.789459	92.036209	135.597824	-0.232263	0.000000	0.099917	0.000000	0.000000	0.000000	0.018712	-0.119405	0.024052	0.000000	0.000000	4.000000	25.000000	1.000000
14697.574079	0.098139	0.589245	-0.004529	85.800034	91.882790	135.435120	-0.226456	0.000000	0.093036	0.000000	0.000000	0.000000	0.018712	-0.119405	0.024052	0.000000	0.000000	4.000000	25.000000	1.000000
14697.577412	0.098202	0.588846	-0.004449	85.800034	91.882790	135.435120	-0.226456	0.000000	0.093036	0.000000	0.000000	0.000000	0.018696	-0.119433	0.023950	0.000000	0.000000	4.000000	25.000000	1.000000
14697.580746	0.098202	0.588846	-0.004449	85.800034	91.882790	135.435120	-0.226456	0.000000	0.093036	0.000000	0.000000	0.000000	0.018696	-0.119433	0.023950	0.000000	0.000000	4.000000	25.000000	1.000000
14697.584079	0.098202	0.588846	-0.004449	85.821815	91.643784	135.178711	-0.222464	0.000000	0.089920	0.000000	0.000000	0.000000	0.018696	-0.119433	0.023950	0.000000	0.000000	4.000000	25.000000	1.000000
14697.587412	0.098202	0.588846	-0.004449	85.821815	91.643784	135.178711	-0.222464	0.000000	0.089920	0.000000	0.000000	0.000000	0.018696	-0.119433	0.023950	0.000000	0.000000	4.000000	25.000000	1.000000
14697.590746	0.098242	0.588448	-0.004365	85.821815	91.643784	135.178711	-0.222464	0.000000	0.089920	0.000000	0.000000	0.000000	0.012226	-0.119443	0.025246	0.000000	0.000000	4.000000	25.000000	1.000000
14697.594079	0.098274	0.588039	-0.004321	85.849045	91.263771	134.775238	-0.222464	0.000000	0.089920	0.000000	0.000000	0.000000	0.009608	-0.122914	0.013163	0.000000	0.000000	4.000000	25.000000	1.000000
14697.597412	0.098274	0.588039	-0.004321	85.849045	91.263771	134.775238	-0.222464	0.000000	0.089920	0.000000	0.000000	0.000000	0.009608	-0.122914	0.013163	0.000000	0.000000	4.000000	25.000000	1.000000
14697.600746	0.098274	0.588039	-0.004321	85.849045	91.263771	134.775238	-0.222464	0.000000	0.089920	0.000000	0.000000	0.000000	0.009608	-0.122914	0.013163	0.000000	0.000000	4.000000	25.000000	1.000000
14697.604079	0.098274	0.588039	-0.004321	85.874031	90.825851	134.318481	-0.216063	0.000000	0.086281	0.000000	0.000000	0.000000	0.009608	-0.122914	0.013163	0.000000	0.000000	4.000000	25.000000	1.000000
14697.607412	0.098280	0.587636	-0.004297	85.874031	90.825851	134.318481	-0.216063	0.000000	0.086281	0.000000	0.000000	0.000000	0.001612	-0.120828	0.007418	0.000000	0.000000	4.000000	25.000000	1.000000
14697.610746	0.098280	0.587636	-0.004297	85.874031	90.825851	134.318481	-0.216063	0.000000	0.086281	0.000000	0.000000	0.000000	0.001612	-0.120828	0.007418	0.000000	0.000000	4.000000	25.000000	1.000000
14697.614079	0.098280	0.587636	-0.004297	85.886963	90.569054	134.055008	-0.214826	0.000000	0.086012	0.000000	0.000000	0.000000	0.001612	-0.120828	0.007418	0.000000	0.000000	4.000000	25.000000	1.000000
14697.617412	0.098280	0.587636	-0.004297	85.886963	90.569054	134.055008	-0.214826	0.000000	0.086012	0.000000	0.000000	0.000000	0.001612	-0.120828	0.007418	0.000000	0.000000	4.000000	25.000000	1.000000
14697.620746	0.098285	0.587233	-0.004272	85.886963	90.569054	134.055008	-0.214826	0.000000	0.086012	0.000000	0.000000	0.000000	0.001587	-0.120835	0.007314	0.000000	0.000000	4.000000	25.000000	1.000000
14697.624079	0.098287	0.586812	-0.004265	85.889435	90.440712	133.930939	-0.214826	0.000000	0.086012	0.000000	0.000000	0.000000	0.000488	-0.126335	0.002252	0.000000	0.000000	4.000000	25.000000	1.000000
14697.627412	0.098287	0.586812	-0.004265	85.889435	90.440712	133.930939	-0.214826	0.000000	0.086012	0.000000	0.000000	0.000000	0.000488	-0.126335	0.002252	0.000000	0.000000	4.000000	25.000000	1.000000
14697.630746	0.098287	0.586812	-0.004265	85.889435	90.440712	133.930939	-0.214826	0.000000	0.086012	0.000000	0.000000	0.000000	0.000488	-0.126335	0.002252	0.000000	0.000000	4.000000	25.000000	1.000000
14697.634079	0.098287	0.586812	-0.004265	85.888626	90.008263	133.508743	-0.213232	0.000000	0.085667	0.000000	0.000000	0.000000	0.000488	-0.126335	0.002252	0.000000	0.000000	4.000000	25.000000	1.000000
14697.637412	0.098252	0.586428	-0.004215	85.888626	90.008263	133.508743	-0.213232	0.000000	0.085667	0.000000	0.000000	0.000000	-0.010281	-0.115286	0.014864	0.000000	0.000000	4.000000	25.000000	1.000000
14697.640746	0.098252	0.586428	-0.004215	85.888626	90.008263	133.508743	-0.213232	0.000000	0.085667	0.000000	0.000000	0.000000	-0.010281	-0.115286	0.014864	0.000000	0.000000	4.000000	25.000000	1.000000
14697.644079	0.098252	0.586428	-0.004215	85.882393	89.153702	132.662613	-0.210754	0.000000	0.087380	0.000000	0.000000	0.000000	-0.010281	-0.115286	0.014864	0.000000	0.000000	4.000000	25.000000	1.000000
14697.647412	0.098252	0.586428	-0.004215	85.882393	89.153702	132.662613	-0.210754	0.000000	0.087380	0.000000	0.000000	0.000000	-0.010281	-0.115286	0.014864	0.000000	0.000000	4.000000	25.000000	1.000000
14697.650746	0.098240	0.586043	-0.004171	85.882393	89.153702	132.662613	-0.210754	0.000000	0.087380	0.000000	0.000000	0.000000	-0.003856	-0.115288	0.013370	0.000000	0.000000	4.000000	25.000000	1.000000
14697.654079	0.098242	0.585638	-0.004056	85.870422	87.943336	131.461380	-0.210754	0.000000	0.087380	0.000000	0.000000	0.000000	0.000696	-0.121589	0.034367	0.000000	0.000000	4.000000	25.000000	1.000000
14697.657412	0.098242	0.585638	-0.004056	85.870422	87.943336	131.461380	-0.210754	0.000000	0.087380	0.000000	0.000000	0.000000	0.000696	-0.121589	0.034367	0.000000	0.000000	4.000000	25.000000	1.000000
14697.660746	0.098242	0.585638	-0.004056	85.870422	87.943336	131.461380	-0.210754	0.000000	0.087380	0.000000	0.000000	0.000000	0.000696	-0.121589	0.034367	0.000000	0.000000	4.000000	25.000000	1.000000
14697.664079	0.098273	0.585269	-0.003913	85.856224	86.711761	130.236252	-0.202798	0.000000	0.087907	0.000000	0.000000	0.000000	0.009284	-0.110609	0.042818	0.000000	0.000000	4.000000	25.000000	1.000000
14697.667412	0.098273	0.585269	-0.003913	85.856224	86.711761	130.236252	-0.202798	0.000000	0.087907	0.000000	0.000000	0.000000	0.009284	-0.110609	0.042818	0.000000	0.000000	4.000000	25.000000	1.000000
14697.670746	0.098273	0.585269	-0.003913	85.856224	86.711761	130.236252	-0.202798	0.000000	0.087907	0.000000	0.000000	0.000000	0.009284	-0.110609	0.042818	0.000000	0.000000	4.000000	25.000000	1.000000
14697.674079	0.098273	0.585269	-0.003913	85.843765	85.728073	129.258224	-0.195662	0.000000	0.086360	0.000000	0.000000	0.000000	0.009284	-0.110609	0.042818	0.000000	0.000000	4.000000	25.000000	1.000000
14697.677412	0.098314	0.584886	-0.003724	85.843765	85.728073	129.258224	-0.195662	0.000000	0.086360	0.000000	0.000000	0.000000	0.012310	-0.114876	0.056785	0.000000	0.000000	4.000000	25.000000	1.000000
14697.680746	0.098314	0.584886	-0.003724	85.843765	85.728073	129.258224	-0.195662	0.000000	0.086360	0.000000	0.000000	0.000000	0.012310	-0.114876	0.056785	0.000000	0.000000	4.000000	25.000000	1.000000
14697.684079	0.098365	0.584489	-0.003488	85.840469	85.143204	128.674698	-0.186198	0.000000	0.084308	0.000000	0.000000	0.000000	0.015334	-0.119189	0.070739	0.000000	0.000000	4.000000	25.000000	1.000000
14697.687412	0.098365	0.584489	-0.003488	85.840469	85.143204	128.674698	-0.186198	0.000000	0.084308	0.000000	0.000000	0.000000	0.015334	-0.119189	0.070739	0.000000	0.000000	4.000000	25.000000	1.000000
14697.690746	0.098365	0.584489	-0.003488	85.840469	85.143204	128.674698	-0.186198	0.000000	0.084308	0.000000	0.000000	0.000000	0.015334	-0.119189	0.070739	0.000000	0.000000	4.000000	25.000000	1.000000
14697.694079	0.098365	0.584489	-0.003488	85.849518	84.792953	128.314651	-0.174408	0.000000	0.081752	0.000000	0.000000	0.000000	0.015334	-0.119189	0.070739	0.000000	0.000000	4.000000	25.000000	1.000000
14697.697412	0.098429	0.584080	-0.003297	85.849518	84.792953	128.314651	-0.174408	0.000000	0.081752	0.000000	0.000000	0.000000	0.019177	-0.122635	0.057224	0.000000	0.000000	4.000000	25.000000	1.000000
14697.700746	0.098429	0.584080	-0.003297	85.849518	84.792953	128.314651	-0.174408	0.000000	0.081752	0.000000	0.000000	0.000000	0.019177	-0.122635	0.057224	0.000000	0.000000	4.000000	25.000000	1.000000
14697.704079	0.098429	0.584080	-0.003297	85.878113	84.591202	128.089035	-0.164871	0.000000	0.078556	0.000000	0.000000	0.000000	0.019177	-0.122635	0.057224	0.000000	0.000000	4.000000	25.000000	1.000000
14697.707412	0.098429	0.584080	-0.003297	85.878113	84.591202	128.089035	-0.164871	0.000000	0.078556	0.000000	0.000000	0.000000	0.019177	-0.122635	0.057224	0.000000	0.000000	4.000000	25.000000	1.000000
14697.710746	0.098471	0.583671	-0.003102	85.878113	84.591202	128.089035	-0.164871	0.000000	0.078556	0.000000	0.000000	0.000000	0.012690	-0.122740	0.058518	0.000000	0.000000	4.000000	25.000000	1.000000
14697.714079	0.098535	0.583262	-0.002912	85.928596	84.759560	128.215546	-0.164871	0.000000	0.078556	0.000000	0.000000	0.000000	0.019133	-0.122811	0.057008	0.000000	0.000000	4.000000	25.000000	1.000000
14697.717412	0.098535	0.583262	-0.002912	85.928596	84.759560	128.215546	-0.164871	0.000000	0.078556	0.000000	0.000000	0.000000	0.019133	-0.122811	0.057008	0.000000	0.000000	4.000000	25.000000	1.000000
14697.720746	0.098535	0.583262	-0.002912	85.928596	84.759560	128.215546	-0.164871	0.000000	0.078556	0.000000	0.000000	0.000000	0.019133	-0.122811	0.057008	0.000000	0.000000	4.000000	25.000000	1.000000
14697.724079	0.098535	0.583262	-0.002912	86.000755	85.201286	128.611786	-0.145616	0.000000	0.073252	0.000000	0.000000	0.000000	0.019133	-0.122811	0.057008	0.000000	0.000000	4.000000	25.000000	1.000000
14697.727412	0.098629	0.582863	-0.002687	86.000755	85.201286	128.611786	-0.145616	0.000000	0.073252	0.000000	0.000000	0.000000	0.028199	-0.119570	0.067512	0.000000	0.000000	4.000000	25.000000	1.000000
14697.730746	0.098629	0.582863	-0.002687	86.000755	85.201286	128.611786	-0.145616	0.000000	0.073252	0.000000	0.000000	0.000000	0.028199	-0.119570	0.067512	0.000000	0.000000	4.000000	25.000000	1.000000
14697.734079	0.098629	0.582863	-0.002687	86.070358	85.540680	128.926743	-0.134364	0.000000	0.068552	0.000000	0.000000	0.000000	0.028199	-0.119570	0.067512	0.000000	0.000000	4.000000	25.000000	1.000000
14697.737412	0.098629	0.582863	-0.002687	86.070358	85.540680	128.926743	-0.134364	0.000000	0.068552	0.000000	0.000000	0.000000	0.028199	-0.119570	0.067512	0.000000	0.000000	4.000000	25.000000	1.000000
14697.740746	0.098750	0.582457	-0.002444	86.070358	85.540680	128.926743	-0.134364	0.000000	0.068552	0.000000	0.000000	0.000000	0.036188	-0.121817	0.073011	0.000000	0.000000	4.000000	25.000000	1.000000
14697.744079	0.098856	0.582087	-0.002163	86.147812	85.861084	129.201431	-0.134364	0.000000	0.068552	0.000000	0.000000	0.000000	0.031882	-0.111008	0.084323	0.000000	0.000000	4.000000	25.000000	1.000000
14697.747412	0.098856	0.582087	-0.002163	86.147812	85.861084	129.201431	-0.134364	0.000000	0.068552	0.000000	0.000000	0.000000	0.031882	-0.111008	0.084323	0.000000	0.000000	4.000000	25.000000	1.000000
14697.750746	0.098856	0.582087	-0.002163	86.147812	85.861084	129.201431	-0.134364	0.000000	0.068552	0.000000	0.000000	0.000000	0.031882	-0.111008	0.084323	0.000000	0.000000	4.000000	25.000000	1.000000
14697.754079	0.098856	0.582087	-0.002163	86.231270	86.157295	129.448029	-0.108142	0.000000	0.057207	0.000000	0.000000	0.000000	0.031882	-0.111008	0.084323	0.000000	0.000000	4.000000	25.000000	1.000000
14697.757412	0.098940	0.581717	-0.001877	86.231270	86.157295	129.448029	-0.108142	0.000000	0.057207	0.000000	0.000000	0.000000	0.025394	-0.111145	0.085634	0.000000	0.000000	4.000000	25.000000	1.000000
14697.760746	0.098940	0.581717	-0.001877	86.231270	86.157295	129.448029	-0.108142	0.000000	0.057207	0.000000	0.000000	0.000000	0.025394	-0.111145	0.085634	0.000000	0.000000	4.000000	25.000000	1.000000
14697.764079	0.098940	0.581717	-0.001877	86.302437	86.454811	129.685730	-0.093870	0.000000	0.052975	0.000000	0.000000	0.000000	0.025394	-0.111145	0.085634	0.000000	0.000000	4.000000	25.000000	1.000000
14697.767412	0.098940	0.581717	-0.001877	86.302437	86.454811	129.685730	-0.093870	0.000000	0.052975	0.000000	0.000000	0.000000	0.025394	-0.111145	0.085634	0.000000	0.000000	4.000000	25.000000	1.000000
14697.770746	0.099012	0.581357	-0.001547	86.302437	86.454811	129.685730	-0.093870	0.000000	0.052975	0.000000	0.000000	0.000000	0.021506	-0.108008	0.098970	0.000000	0.000000	4.000000	25.000000	1.000000
14697.774079	0.099082	0.581022	-0.001225	86.348213	86.797791	130.000854	-0.093870	0.000000	0.052975	0.000000	0.000000	0.000000	0.021056	-0.100511	0.096896	0.000000	0.000000	4.000000	25.000000	1.000000
14697.777412	0.099082	0.581022	-0.001225	86.348213	86.797791	130.000854	-0.093870	0.000000	0.052975	0.000000	0.000000	0.000000	0.021056	-0.100511	0.096896	0.000000	0.000000	4.000000	25.000000	1.000000
14697.780746	0.099082	0.581022	-0.001225	86.348213	86.797791	130.000854	-0.093870	0.000000	0.052975	0.000000	0.000000	0.000000	0.021056	-0.100511	0.096896	0.000000	0.000000	4.000000	25.000000	1.000000
14697.784079	0.099082	0.581022	-0.001225	86.358955	87.213570	130.414276	-0.061225	0.000000	0.045882	0.000000	0.000000	0.000000	0.021056	-0.100511	0.096896	0.000000	0.000000	4.000000	25.000000	1.000000
14697.787412	0.099141	0.580726	-0.000955	86.358955	87.213570	130.414276	-0.061225	0.000000	0.045882	0.000000	0.000000	0.000000	0.017567	-0.088605	0.080837	0.000000	0.000000	4.000000	25.000000	1.000000
14697.790746	0.099141	0.580726	-0.000955	86.358955	87.213570	130.414276	-0.061225	0.000000	0.045882	0.000000	0.000000	0.000000	0.017567	-0.088605	0.080837	0.000000	0.000000	4.000000	25.000000	1.000000
14697.794079	0.099141	0.580726	-0.000955	86.366982	87.583549	130.788864	-0.047752	0.000000	0.042954	0.000000	0.000000	0.000000	0.017567	-0.088605	0.080837	0.000000	0.000000	4.000000	25.000000	1.000000
14697.797412	0.099141	0.580726	-0.000955	86.366982	87.583549	130.788864	-0.047752	0.000000	0.042954	0.000000	0.000000	0.000000	0.017567	-0.088605	0.080837	0.000000	0.000000	4.000000	25.000000	1.000000
14697.800746	0.099145	0.580471	-0.000730	86.366982	87.583549	130.788864	-0.047752	0.000000	0.042954	0.000000	0.000000	0.000000	0.001081	-0.076651	0.067630	0.000000	0.000000	4.000000	25.000000	1.000000
14697.804079	0.099145	0.580471	-0.000730	86.374092	87.907524	131.117355	-0.047752	0.000000	0.042954	0.000000	0.000000	0.000000	0.001081	-0.076651	0.067630	0.000000	0.000000	4.000000	25.000000	1.000000
14697.807412	0.099145	0.580471	-0.000730	86.374092	87.907524	131.117355	-0.047752	0.000000	0.042954	0.000000	0.000000	0.000000	0.001081	-0.076651	0.067630	0.000000	0.000000	4.000000	25.000000	1.000000
14697.810746	0.099145	0.580471	-0.000730	86.374092	87.907524	131.117355	-0.047752	0.000000	0.042954	0.000000	0.000000	0.000000	0.001081	-0.076651	0.067630	0.000000	0.000000	4.000000	25.000000	1.000000
14697.814079	0.099089	0.580113	-0.000464	86.380310	88.182022	131.398987	-0.036481	0.000000	0.042774	0.000000	0.000000	0.000000	-0.016743	-0.107348	0.079698	0.000000	0.000000	4.000000	25.000000	1.000000
14697.817412	0.099089	0.580113	-0.000464	86.380310	88.182022	131.398987	-0.036481	0.000000	0.042774	0.000000	0.000000	0.000000	-0.016743	-0.107348	0.079698	0.000000	0.000000	4.000000	25.000000	1.000000
14697.820746	0.099089	0.580113	-0.000464	86.380310	88.182022	131.398987	-0.036481	0.000000	0.042774	0.000000	0.000000	0.000000	-0.016743	-0.107348	0.079698	0.000000	0.000000	4.000000	25.000000	1.000000
14697.824079	0.099089	0.580113	-0.000464	86.382530	88.317986	131.543396	-0.023198	0.000000	0.045564	0.000000	0.000000	0.000000	-0.016743	-0.107348	0.079698	0.000000	0.000000	4.000000	25.000000	1.000000
14697.827412	0.099039	0.579996	-0.000377	86.382530	88.317986	131.543396	-0.023198	0.000000	0.045564	0.000000	0.000000	0.000000	-0.014774	-0.035070	0.026096	0.000000	0.000000	4.000000	25.000000	1.000000
14697.830746	0.099039	0.579996	-0.000377	86.382530	88.317986	131.543396	-0.023198	0.000000	0.045564	0.000000	0.000000	0.000000	-0.014774	-0.035070	0.026096	0.000000	0.000000	4.000000	25.000000	1.000000
14697.834079	0.099039	0.579996	-0.000377	86.385780	88.406601	131.633301	-0.018848	0.000000	0.048027	0.000000	0.000000	0.000000	-0.014774	-0.035070	0.026096	0.000000	0.000000	4.000000	25.000000	1.000000
14697.837412	0.099039	0.579996	-0.000377	86.385780	88.406601	131.633301	-0.018848	0.000000	0.048027	0.000000	0.000000	0.000000	-0.014774	-0.035070	0.026096	0.000000	0.000000	4.000000	25.000000	1.000000
14697.840746	0.099013	0.579948	-0.000291	86.385780	88.406601	131.633301	-0.018848	0.000000	0.048027	0.000000	0.000000	0.000000	-0.008036	-0.014306	0.025775	0.000000	0.000000	4.000000	25.000000	1.000000
14697.844079	0.099013	0.579948	-0.000291	86.385727	88.403862	131.633301	-0.018848	0.000000	0.048027	0.000000	0.000000	0.000000	-0.008036	-0.014306	0.025775	0.000000	0.000000	4.000000	25.000000	1.000000
14697.847412	0.099013	0.579948	-0.000291	86.385727	88.403862	131.633301	-0.018848	0.000000	0.048027	0.000000	0.000000	0.000000	-0.008036	-0.014306	0.025775	0.000000	0.000000	4.000000	25.000000	1.000000
14697.850746	0.099013	0.579948	-0.000291	86.385727	88.403862	131.633301	-0.018848	0.000000	0.048027	0.000000	0.000000	0.000000	-0.008036	-0.014306	0.025775	0.000000	0.000000	4.000000	25.000000	1.000000
14697.854079	0.099057	0.579907	-0.000088	86.386597	88.350945	131.578690	-0.014553	0.000000	0.049366	0.000000	0.000000	0.000000	0.013218	-0.012287	0.060992	0.000000	0.000000	4.000000	25.000000	1.000000
14697.857412	0.099057	0.579907	-0.000088	86.386597	88.350945	131.578690	-0.014553	0.000000	0.049366	0.000000	0.000000	0.000000	0.013218	-0.012287	0.060992	0.000000	0.000000	4.000000	25.000000	1.000000
14697.860746	0.099057	0.579907	-0.000088	86.386597	88.350945	131.578690	-0.014553	0.000000	0.049366	0.000000	0.000000	0.000000	0.013218	-0.012287	0.060992	0.000000	0.000000	4.000000	25.000000	1.000000
14697.864079	0.099057	0.579907	-0.000088	86.393318	88.230545	131.450073	-0.004387	0.000000	0.047163	0.000000	0.000000	0.000000	0.013218	-0.012287	0.060992	0.000000	0.000000	4.000000	25.000000	1.000000
14697.867412	0.099083	0.579940	0.000032	86.393318	88.230545	131.450073	-0.004387	0.000000	0.047163	0.000000	0.000000	0.000000	0.007815	0.009666	0.036071	0.000000	0.000000	4.000000	25.000000	1.000000
14697.870746	0.099083	0.579940	0.000032	86.393318	88.230545	131.450073	-0.004387	0.000000	0.047163	0.000000	0.000000	0.000000	0.007815	0.009666	0.036071	0.000000	0.000000	4.000000	25.000000	1.000000
14697.874079	0.099083	0.579940	0.000032	86.407295	88.039116	131.239609	0.001624	0.000000	0.045860	0.000000	0.000000	0.000000	0.007815	0.009666	0.036071	0.000000	0.000000	4.000000	25.000000	1.000000
14697.877412	0.099083	0.579940	0.000032	86.407295	88.039116	131.239609	0.001624	0.000000	0.045860	0.000000	0.000000	0.000000	0.007815	0.009666	0.036071	0.000000	0.000000	4.000000	25.000000	1.000000
14697.880746	0.099117	0.579969	0.000085	86.407295	88.039116	131.239609	0.001624	0.000000	0.045860	0.000000	0.000000	0.000000	0.010205	0.008671	0.015639	0.000000	0.000000	4.000000	25.000000	1.000000
14697.884079	0.099117	0.579969	0.000085	86.436028	87.800179	130.967209	0.001624	0.000000	0.045860	0.000000	0.000000	0.000000	0.010205	0.008671	0.015639	0.000000	0.000000	4.000000	25.000000	1.000000
14697.887412	0.099117	0.579969	0.000085	86.436028	87.800179	130.967209	0.001624	0.000000	0.045860	0.000000	0.000000	0.000000	0.010205	0.008671	0.015639	0.000000	0.000000	4.000000	25.000000	1.000000
14697.890746	0.099117	0.579969	0.000085	86.436028	87.800179	130.967209	0.001624	0.000000	0.045860	0.000000	0.000000	0.000000	0.010205	0.008671	0.015639	0.000000	0.000000	4.000000	25.000000	1.000000
14697.894079	0.099152	0.580067	0.000140	86.478470	87.560577	130.684143	0.004231	0.000000	0.044159	0.000000	0.000000	0.000000	0.010445	0.029460	0.016729	0.000000	0.000000	4.000000	25.000000	1.000000
14697.897412	0.099152	0.580067	0.000140	86.478470	87.560577	130.684143	0.004231	0.000000	0.044159	0.000000	0.000000	0.000000	0.010445	0.029460	0.016729	0.000000	0.000000	4.000000	25.000000	1.000000
14697.900746	0.099152	0.580067	0.000140	86.478470	87.560577	130.684143	0.004231	0.000000	0.044159	0.000000	0.000000	0.000000	0.010445	0.029460	0.016729	0.000000	0.000000	4.000000	25.000000	1.000000
14697.904079	0.099152	0.580067	0.000140	86.533043	87.220238	130.287415	0.007019	0.000000	0.042418	0.000000	0.000000	0.000000	0.010445	0.029460	0.016729	0.000000	0.000000	4.000000	25.000000	1.000000
14697.907412	0.099152	0.580136	0.000144	86.533043	87.220238	130.287415	0.007019	0.000000	0.042418	0.000000	0.000000	0.000000	0.000236	0.020792	0.001089	0.000000	0.000000	4.000000	25.000000	1.000000
14697.910746	0.099152	0.580136	0.000144	86.533043	87.220238	130.287415	0.007019	0.000000	0.042418	0.000000	0.000000	0.000000	0.000236	0.020792	0.001089	0.000000	0.000000	4.000000	25.000000	1.000000
14697.914079	0.099152	0.580136	0.000144	86.586716	86.921829	129.937073	0.007201	0.000000	0.042379	0.000000	0.000000	0.000000	0.000236	0.020792	0.001089	0.000000	0.000000	4.000000	25.000000	1.000000
14697.917412	0.099152	0.580136	0.000144	86.586716	86.921829	129.937073	0.007201	0.000000	0.042379	0.000000	0.000000	0.000000	0.000236	0.020792	0.001089	0.000000	0.000000	4.000000	25.000000	1.000000
14697.920746	0.099131	0.580205	0.000152	86.586716	86.921829	129.937073	0.007201	0.000000	0.042379	0.000000	0.000000	0.000000	-0.006279	0.020779	0.002498	0.000000	0.000000	4.000000	25.000000	1.000000
14697.924079	0.099131	0.580205	0.000152	86.618294	86.641212	129.625244	0.007201	0.000000	0.042379	0.000000	0.000000	0.000000	-0.006279	0.020779	0.002498	0.000000	0.000000	4.000000	25.000000	1.000000
14697.927412	0.099131	0.580205	0.000152	86.618294	86.641212	129.625244	0.007201	0.000000	0.042379	0.000000	0.000000	0.000000	-0.006279	0.020779	0.002498	0.000000	0.000000	4.000000	25.000000	1.000000
14697.930746	0.099131	0.580205	0.000152	86.618294	86.641212	129.625244	0.007201	0.000000	0.042379	0.000000	0.000000	0.000000	-0.006279	0.020779	0.002498	0.000000	0.000000	4.000000	25.000000	1.000000
14697.934079	0.099098	0.580285	0.000205	86.621475	86.518150	129.499908	0.007617	0.000000	0.043425	0.000000	0.000000	0.000000	-0.010188	0.024024	0.015924	0.000000	0.000000	4.000000	25.000000	1.000000
14697.937412	0.099098	0.580285	0.000205	86.621475	86.518150	129.499908	0.007617	0.000000	0.043425	0.000000	0.000000	0.000000	-0.010188	0.024024	0.015924	0.000000	0.000000	4.000000	25.000000	1.000000
14697.940746	0.099098	0.580285	0.000205	86.621475	86.518150	129.499908	0.007617	0.000000	0.043425	0.000000	0.000000	0.000000	-0.010188	0.024024	0.015924	0.000000	0.000000	4.000000	25.000000	1.000000
14697.944079	0.099098	0.580285	0.000205	86.619797	86.413338	129.397659	0.010271	0.000000	0.045123	0.000000	0.000000	0.000000	-0.010188	0.024024	0.015924	0.000000	0.000000	4.000000	25.000000	1.000000
14697.947412	0.099066	0.580314	0.000272	86.619797	86.413338	129.397659	0.010271	0.000000	0.045123	0.000000	0.000000	0.000000	-0.009336	0.008689	0.019864	0.000000	0.000000	4.000000	25.000000	1.000000
14697.950746	0.099066	0.580314	0.000272	86.619797	86.413338	129.397659	0.010271	0.000000	0.045123	0.000000	0.000000	0.000000	-0.009336	0.008689	0.019864	0.000000	0.000000	4.000000	25.000000	1.000000
14697.954079	0.099066	0.580314	0.000272	86.618065	86.303337	129.295624	0.013582	0.000000	0.046679	0.000000	0.000000	0.000000	-0.009336	0.008689	0.019864	0.000000	0.000000	4.000000	25.000000	1.000000
14697.957412	0.099066	0.580314	0.000272	86.618065	86.303337	129.295624	0.013582	0.000000	0.046679	0.000000	0.000000	0.000000	-0.009336	0.008689	0.019864	0.000000	0.000000	4.000000	25.000000	1.000000
14697.960746	0.099030	0.580351	0.000315	86.618065	86.303337	129.295624	0.013582	0.000000	0.046679	0.000000	0.000000	0.000000	-0.010856	0.010893	0.012867	0.000000	0.000000	4.000000	25.000000	1.000000
14697.964079	0.099030	0.580351	0.000315	86.617195	86.246849	129.244492	0.013582	0.000000	0.046679	0.000000	0.000000	0.000000	-0.010856	0.010893	0.012867	0.000000	0.000000	4.000000	25.000000	1.000000
14697.967412	0.099030	0.580351	0.000315	86.617195	86.246849	129.244492	0.013582	0.000000	0.046679	0.000000	0.000000	0.000000	-0.010856	0.010893	0.012867	0.000000	0.000000	4.000000	25.000000	1.000000
14697.970746	0.099030	0.580351	0.000315	86.617195	86.246849	129.244492	0.013582	0.000000	0.046679	0.000000	0.000000	0.000000	-0.010856	0.010893	0.012867	0.000000	0.000000	4.000000	25.000000	1.000000
14697.974079	0.098939	0.580372	0.000418	86.616379	86.187920	129.193619	0.015726	0.000000	0.048489	0.000000	0.000000	0.000000	-0.027381	0.006486	0.031084	0.000000	0.000000	4.000000	25.000000	1.000000
14697.977412	0.098939	0.580372	0.000418	86.616379	86.187920	129.193619	0.015726	0.000000	0.048489	0.000000	0.000000	0.000000	-0.027381	0.006486	0.031084	0.000000	0.000000	4.000000	25.000000	1.000000
14697.980746	0.098939	0.580372	0.000418	86.616379	86.187920	129.193619	0.015726	0.000000	0.048489	0.000000	0.000000	0.000000	-0.027381	0.006486	0.031084	0.000000	0.000000	4.000000	25.000000	1.000000
14697.984079	0.098939	0.580372	0.000418	86.616318	86.182373	129.193527	0.020907	0.000000	0.053052	0.000000	0.000000	0.000000	-0.027381	0.006486	0.031084	0.000000	0.000000	4.000000	25.000000	1.000000
14697.987412	0.098896	0.580372	0.000428	86.616318	86.182373	129.193527	0.020907	0.000000	0.053052	0.000000	0.000000	0.000000	-0.013035	-0.000005	0.002817	0.000000	0.000000	4.000000	25.000000	1.000000
14697.990746	0.098896	0.580372	0.000428	86.616318	86.182373	129.193527	0.020907	0.000000	0.053052	0.000000	0.000000	0.000000	-0.013035	-0.000005	0.002817	0.000000	0.000000	4.000000	25.000000	1.000000
14697.994079	0.098896	0.580372	0.000428	86.617134	86.230484	129.244476	0.021376	0.000000	0.055225	0.000000	0.000000	0.000000	-0.013035	-0.000005	0.002817	0.000000	0.000000	4.000000	25.000000	1.000000
14697.997412	0.098896	0.580372	0.000428	86.617134	86.230484	129.244476	0.021376	0.000000	0.055225	0.000000	0.000000	0.000000	-0.013035	-0.000005	0.002817	0.000000	0.000000	4.000000	25.000000	1.000000
14698.000746	0.098865	0.580362	0.000392	86.617134	86.230484	129.244476	0.021376	0.000000	0.055225	0.000000	0.000000	0.000000	-0.009113	-0.003246	-0.010610	0.000000	0.000000	4.000000	25.000000	1.000000
14698.004079	0.098865	0.580362	0.000392	86.618065	86.278793	129.295563	0.021376	0.000000	0.055225	0.000000	0.000000	0.000000	-0.009113	-0.003246	-0.010610	0.000000	0.000000	4.000000	25.000000	1.000000
14698.007412	0.098865	0.580362	0.000392	86.618065	86.278793	129.295563	0.021376	0.000000	0.055225	0.000000	0.000000	0.000000	-0.009113	-0.003246	-0.010610	0.000000	0.000000	4.000000	25.000000	1.000000
14698.010746	0.098865	0.580362	0.000392	86.618065	86.278793	129.295563	0.021376	0.000000	0.055225	0.000000	0.000000	0.000000	-0.009113	-0.003246	-0.010610	0.000000	0.000000	4.000000	25.000000	1.000000
14698.014079	0.098764	0.580344	0.000239	86.621422	86.369080	129.389862	0.019608	0.000000	0.056744	0.000000	0.000000	0.000000	-0.030355	-0.005265	-0.045829	0.000000	0.000000	4.000000	25.000000	1.000000
14698.017412	0.098764	0.580344	0.000239	86.621422	86.369080	129.389862	0.019608	0.000000	0.056744	0.000000	0.000000	0.000000	-0.030355	-0.005265	-0.045829	0.000000	0.000000	4.000000	25.000000	1.000000
14698.020746	0.098764	0.580344	0.000239	86.621422	86.369080	129.389862	0.019608	0.000000	0.056744	0.000000	0.000000	0.000000	-0.030355	-0.005265	-0.045829	0.000000	0.000000	4.000000	25.000000	1.000000
14698.024079	0.098764	0.580344	0.000239	86.622231	86.420158	129.441040	0.011970	0.000000	0.061802	0.000000	0.000000	0.000000	-0.030355	-0.005265	-0.045829	0.000000	0.000000	4.000000	25.000000	1.000000
14698.027412	0.098724	0.580348	0.000157	86.622231	86.420158	129.441040	0.011970	0.000000	0.061802	0.000000	0.000000	0.000000	-0.012132	0.001200	-0.024608	0.000000	0.000000	4.000000	25.000000	1.000000
14698.030746	0.098724	0.580348	0.000157	86.622231	86.420158	129.441040	0.011970	0.000000	0.061802	0.000000	0.000000	0.000000	-0.012132	0.001200	-0.024608	0.000000	0.000000	4.000000	25.000000	1.000000
14698.034079	0.098724	0.580348	0.000157	86.623100	86.465698	129.492126	0.007868	0.000000	0.063825	0.000000	0.000000	0.000000	-0.012132	0.001200	-0.024608	0.000000	0.000000	4.000000	25.000000	1.000000
14698.037412	0.098724	0.580348	0.000157	86.623100	86.465698	129.492126	0.007868	0.000000	0.063825	0.000000	0.000000	0.000000	-0.012132	0.001200	-0.024608	0.000000	0.000000	4.000000	25.000000	1.000000
14698.040746	0.098678	0.580359	0.000052	86.623100	86.465698	129.492126	0.007868	0.000000	0.063825	0.000000	0.000000	0.000000	-0.013636	0.003408	-0.031608	0.000000	0.000000	4.000000	25.000000	1.000000
14698.044079	0.098678	0.580359	0.000052	86.623100	86.462982	129.492111	0.007868	0.000000	0.063825	0.000000	0.000000	0.000000	-0.013636	0.003408	-0.031608	0.000000	0.000000	4.000000	25.000000	1.000000
14698.047412	0.098678	0.580359	0.000052	86.623100	86.462982	129.492111	0.007868	0.000000	0.063825	0.000000	0.000000	0.000000	-0.013636	0.003408	-0.031608	0.000000	0.000000	4.000000	25.000000	1.000000
14698.050746	0.098678	0.580359	0.000052	86.623100	86.462982	129.492111	0.007868	0.000000	0.063825	0.000000	0.000000	0.000000	-0.013636	0.003408	-0.031608	0.000000	0.000000	4.000000	25.000000	1.000000
14698.054079	0.098586	0.580422	-0.000057	86.622292	86.409355	129.441086	0.002600	0.000000	0.066097	0.000000	0.000000	0.000000	-0.027506	0.018724	-0.032750	0.000000	0.000000	4.000000	25.000000	1.000000
14698.057412	0.098586	0.580422	-0.000057	86.622292	86.409355	129.441086	0.002600	0.000000	0.066097	0.000000	0.000000	0.000000	-0.027506	0.018724	-0.032750	0.000000	0.000000	4.000000	25.000000	1.000000
14698.060746	0.098586	0.580422	-0.000057	86.622292	86.409355	129.441086	0.002600	0.000000	0.066097	0.000000	0.000000	0.000000	-0.027506	0.018724	-0.032750	0.000000	0.000000	4.000000	25.000000	1.000000
14698.064079	0.098586	0.580422	-0.000057	86.619629	86.253456	129.287689	-0.002858	0.000000	0.070682	0.000000	0.000000	0.000000	-0.027506	0.018724	-0.032750	0.000000	0.000000	4.000000	25.000000	1.000000
14698.067412	0.098582	0.580498	-0.000077	86.619629	86.253456	129.287689	-0.002858	0.000000	0.070682	0.000000	0.000000	0.000000	-0.001280	0.022982	-0.005924	0.000000	0.000000	4.000000	25.000000	1.000000
14698.070746	0.098582	0.580498	-0.000077	86.619629	86.253456	129.287689	-0.002858	0.000000	0.070682	0.000000	0.000000	0.000000	-0.001280	0.022982	-0.005924	0.000000	0.000000	4.000000	25.000000	1.000000
14698.074079	0.098582	0.580498	-0.000077	86.617943	86.151611	129.185638	-0.003845	0.000000	0.070895	0.000000	0.000000	0.000000	-0.001280	0.022982	-0.005924	0.000000	0.000000	4.000000	25.000000	1.000000
14698.077412	0.098582	0.580498	-0.000077	86.617943	86.151611	129.185638	-0.003845	0.000000	0.070895	0.000000	0.000000	0.000000	-0.001280	0.022982	-0.005924	0.000000	0.000000	4.000000	25.000000	1.000000
14698.080746	0.098578	0.580575	-0.000097	86.617943	86.151611	129.185638	-0.003845	0.000000	0.070895	0.000000	0.000000	0.000000	-0.001276	0.023003	-0.005928	0.000000	0.000000	4.000000	25.000000	1.000000
14698.084079	0.098578	0.580575	-0.000097	86.614532	85.950951	128.981888	-0.003845	0.000000	0.070895	0.000000	0.000000	0.000000	-0.001276	0.023003	-0.005928	0.000000	0.000000	4.000000	25.000000	1.000000
14698.087412	0.098578	0.580575	-0.000097	86.614532	85.950951	128.981888	-0.003845	0.000000	0.070895	0.000000	0.000000	0.000000	-0.001276	0.023003	-0.005928	0.000000	0.000000	4.000000	25.000000	1.000000
14698.090746	0.098578	0.580575	-0.000097	86.614532	85.950951	128.981888	-0.003845	0.000000	0.070895	0.000000	0.000000	0.000000	-0.001276	0.023003	-0.005928	0.000000	0.000000	4.000000	25.000000	1.000000
14698.094079	0.098606	0.580761	-0.000176	86.611877	85.801300	128.829254	-0.004833	0.000000	0.071108	0.000000	0.000000	0.000000	0.008521	0.055854	-0.023654	0.000000	0.000000	4.000000	25.000000	1.000000
14698.097412	0.098606	0.580761	-0.000176	86.611877	85.801300	128.829254	-0.004833	0.000000	0.071108	0.000000	0.000000	0.000000	0.008521	0.055854	-0.023654	0.000000	0.000000	4.000000	25.000000	1.000000
14698.100746	0.098606	0.580761	-0.000176	86.611877	85.801300	128.829254	-0.004833	0.000000	0.071108	0.000000	0.000000	0.000000	0.008521	0.055854	-0.023654	0.000000	0.000000	4.000000	25.000000	1.000000
14698.104079	0.098606	0.580761	-0.000176	86.609215	85.654770	128.677032	-0.008776	0.000000	0.069688	0.000000	0.000000	0.000000	0.008521	0.055854	-0.023654	0.000000	0.000000	4.000000	25.000000	1.000000
14698.107412	0.098632	0.580834	-0.000268	86.609215	85.654770	128.677032	-0.008776	0.000000	0.069688	0.000000	0.000000	0.000000	0.007630	0.021947	-0.027770	0.000000	0.000000	4.000000	25.000000	1.000000
14698.110746	0.098632	0.580834	-0.000268	86.609215	85.654770	128.677032	-0.008776	0.000000	0.069688	0.000000	0.000000	0.000000	0.007630	0.021947	-0.027770	0.000000	0.000000	4.000000	25.000000	1.000000
14698.114079	0.098632	0.580834	-0.000268	86.606911	85.515511	128.537643	-0.013404	0.000000	0.068416	0.000000	0.000000	0.000000	0.007630	0.021947	-0.027770	0.000000	0.000000	4.000000	25.000000	1.000000
14698.117412	0.098632	0.580834	-0.000268	86.606911	85.515511	128.537643	-0.013404	0.000000	0.068416	0.000000	0.000000	0.000000	0.007630	0.021947	-0.027770	0.000000	0.000000	4.000000	25.000000	1.000000
14698.120746	0.098609	0.580915	-0.000375	86.606911	85.515511	128.537643	-0.013404	0.000000	0.068416	0.000000	0.000000	0.000000	-0.006900	0.024140	-0.031966	0.000000	0.000000	4.000000	25.000000	1.000000
14698.124079	0.098609	0.580915	-0.000375	86.605461	85.426933	128.449051	-0.013404	0.000000	0.068416	0.000000	0.000000	0.000000	-0.006900	0.024140	-0.031966	0.000000	0.000000	4.000000	25.000000	1.000000
14698.127412	0.098609	0.580915	-0.000375	86.605461	85.426933	128.449051	-0.013404	0.000000	0.068416	0.000000	0.000000	0.000000	-0.006900	0.024140	-0.031966	0.000000	0.000000	4.000000	25.000000	1.000000
14698.130746	0.098609	0.580915	-0.000375	86.605461	85.426933	128.449051	-0.013404	0.000000	0.068416	0.000000	0.000000	0.000000	-0.006900	0.024140	-0.031966	0.000000	0.000000	4.000000	25.000000	1.000000
14698.134079	0.098544	0.581025	-0.000570	86.601715	85.183739	128.208832	-0.018732	0.000000	0.069566	0.000000	0.000000	0.000000	-0.019448	0.032904	-0.058576	0.000000	0.000000	4.000000	25.000000	1.000000
14698.137412	0.098544	0.581025	-0.000570	86.601715	85.183739	128.208832	-0.018732	0.000000	0.069566	0.000000	0.000000	0.000000	-0.019448	0.032904	-0.058576	0.000000	0.000000	4.000000	25.000000	1.000000
14698.140746	0.098544	0.581025	-0.000570	86.601715	85.183739	128.208832	-0.018732	0.000000	0.069566	0.000000	0.000000	0.000000	-0.019448	0.032904	-0.058576	0.000000	0.000000	4.000000	25.000000	1.000000
14698.144079	0.098544	0.581025	-0.000570	86.596596	84.722496	127.746788	-0.028494	0.000000	0.072808	0.000000	0.000000	0.000000	-0.019448	0.032904	-0.058576	0.000000	1.000000	4.000000	25.000000	1.000000
14698.147412	0.098519	0.581061	-0.000687	86.596596	84.722496	127.746788	-0.028494	0.000000	0.072808	0.000000	0.000000	0.000000	-0.007557	0.010989	-0.035013	0.000000	1.000000	4.000000	25.000000	1.000000
