# Supplementary material for: Haptic Guidance Needs to Be Intuitive Not Just Informative to Improve Human Motor Accuracy
Source: PLoS One. 2016 Mar 16;11(3):e0150912. doi: 10.1371/journal.pone.0150912 (PMC4794196; doi:10.1371/journal.pone.0150912)
Supplement: S1 Data — (ZIP) [file pone.0150912.s001.zip › Subject6/exp1_0026.txt]

Time	PosX	PosY	PosZ	RotX	RotY	RotZ	ForceX	ForceY	ForceZ	MomentX	MomentY	MomentZ	VelocityX	VelocityY	VelocityZ	CalibratedWeight	ButtonDown	Condition	Trial	Visual
14699.660746	-0.003770	0.513998	0.249076	80.830292	103.683739	142.199219	0.000000	0.000000	0.000000	0.000000	0.000000	0.000000	0.000753	0.041133	-0.141030	0.000000	1.000000	4.000000	26.000000	0.000000
14699.664079	-0.002998	0.514222	0.248967	80.828766	103.767578	142.237305	4.615462	0.000000	1.922890	0.000000	0.000000	0.000000	0.231478	0.067169	-0.032816	0.000000	1.000000	4.000000	26.000000	0.000000
14699.667412	-0.002998	0.514222	0.248967	80.828766	103.767578	142.237305	4.615462	0.000000	1.922890	0.000000	0.000000	0.000000	0.231478	0.067169	-0.032816	0.000000	1.000000	4.000000	26.000000	0.000000
14699.670746	-0.002998	0.514222	0.248967	80.828766	103.767578	142.237305	4.615462	0.000000	1.922890	0.000000	0.000000	0.000000	0.231478	0.067169	-0.032816	0.000000	1.000000	4.000000	26.000000	0.000000
14699.674079	-0.001724	0.514230	0.248828	80.829597	103.755157	142.093262	4.620231	0.000000	1.911404	0.000000	0.000000	0.000000	0.382250	0.002350	-0.041693	0.000000	1.000000	4.000000	26.000000	0.000000
14699.677412	-0.001724	0.514230	0.248828	80.829597	103.755157	142.093262	4.620231	0.000000	1.911404	0.000000	0.000000	0.000000	0.382250	0.002350	-0.041693	0.000000	1.000000	4.000000	26.000000	0.000000
14699.680746	-0.001724	0.514230	0.248828	80.829597	103.755157	142.093262	4.620231	0.000000	1.911404	0.000000	0.000000	0.000000	0.382250	0.002350	-0.041693	0.000000	1.000000	4.000000	26.000000	0.000000
14699.684079	-0.000451	0.514590	0.248959	80.874390	103.903076	142.070374	4.628185	0.000000	1.892064	0.000000	0.000000	0.000000	0.382044	0.107985	0.039374	0.000000	1.000000	4.000000	26.000000	0.000000
14699.687412	-0.000451	0.514590	0.248959	80.874390	103.903076	142.070374	4.628185	0.000000	1.892064	0.000000	0.000000	0.000000	0.382044	0.107985	0.039374	0.000000	1.000000	4.000000	26.000000	0.000000
14699.690746	-0.000451	0.514590	0.248959	80.874390	103.903076	142.070374	4.628185	0.000000	1.892064	0.000000	0.000000	0.000000	0.382044	0.107985	0.039374	0.000000	1.000000	4.000000	26.000000	0.000000
14699.694079	0.000756	0.514762	0.249167	81.186310	104.381638	142.242996	4.636794	0.000000	1.870866	0.000000	0.000000	0.000000	0.362094	0.051690	0.062242	0.000000	1.000000	4.000000	26.000000	0.000000
14699.697412	0.000756	0.514762	0.249167	81.186310	104.381638	142.242996	4.636794	0.000000	1.870866	0.000000	0.000000	0.000000	0.362094	0.051690	0.062242	0.000000	1.000000	4.000000	26.000000	0.000000
14699.700746	0.000756	0.514762	0.249167	81.186310	104.381638	142.242996	4.636794	0.000000	1.870866	0.000000	0.000000	0.000000	0.362094	0.051690	0.062242	0.000000	1.000000	4.000000	26.000000	0.000000
14699.704079	0.002500	0.515104	0.249309	81.698608	105.492790	142.870911	4.645097	0.000000	1.850155	0.000000	0.000000	0.000000	0.523235	0.102643	0.042655	0.000000	1.000000	4.000000	26.000000	0.000000
14699.707412	0.002500	0.515104	0.249309	81.698608	105.492790	142.870911	4.645097	0.000000	1.850155	0.000000	0.000000	0.000000	0.523235	0.102643	0.042655	0.000000	1.000000	4.000000	26.000000	0.000000
14699.710746	0.002500	0.515104	0.249309	81.698608	105.492790	142.870911	4.645097	0.000000	1.850155	0.000000	0.000000	0.000000	0.523235	0.102643	0.042655	0.000000	1.000000	4.000000	26.000000	0.000000
14699.714079	0.003775	0.515359	0.249330	82.300201	107.065407	143.919785	4.656569	0.000000	1.821090	0.000000	0.000000	0.000000	0.382370	0.076432	0.006271	0.000000	1.000000	4.000000	26.000000	0.000000
14699.717412	0.003775	0.515359	0.249330	82.300201	107.065407	143.919785	4.656569	0.000000	1.821090	0.000000	0.000000	0.000000	0.382370	0.076432	0.006271	0.000000	1.000000	4.000000	26.000000	0.000000
14699.720746	0.003775	0.515359	0.249330	82.300201	107.065407	143.919785	4.656569	0.000000	1.821090	0.000000	0.000000	0.000000	0.382370	0.076432	0.006271	0.000000	1.000000	4.000000	26.000000	0.000000
14699.724079	0.004881	0.515645	0.249252	82.938087	109.060684	145.378632	4.664662	0.000000	1.800256	0.000000	0.000000	0.000000	0.331883	0.085682	-0.023356	0.000000	1.000000	4.000000	26.000000	0.000000
14699.727412	0.004881	0.515645	0.249252	82.938087	109.060684	145.378632	4.664662	0.000000	1.800256	0.000000	0.000000	0.000000	0.331883	0.085682	-0.023356	0.000000	1.000000	4.000000	26.000000	0.000000
14699.730746	0.004881	0.515645	0.249252	82.938087	109.060684	145.378632	4.664662	0.000000	1.800256	0.000000	0.000000	0.000000	0.331883	0.085682	-0.023356	0.000000	1.000000	4.000000	26.000000	0.000000
14699.734079	0.006187	0.515881	0.249048	83.468079	111.108597	146.949036	4.671405	0.000000	1.782688	0.000000	0.000000	0.000000	0.391846	0.070948	-0.061206	0.000000	1.000000	4.000000	26.000000	0.000000
14699.737412	0.006187	0.515881	0.249048	83.468079	111.108597	146.949036	4.671405	0.000000	1.782688	0.000000	0.000000	0.000000	0.391846	0.070948	-0.061206	0.000000	1.000000	4.000000	26.000000	0.000000
14699.740746	0.006187	0.515881	0.249048	83.468079	111.108597	146.949036	4.671405	0.000000	1.782688	0.000000	0.000000	0.000000	0.391846	0.070948	-0.061206	0.000000	1.000000	4.000000	26.000000	0.000000
14699.744079	0.007358	0.516071	0.248751	83.693291	112.175171	147.756348	4.679049	0.000000	1.762528	0.000000	0.000000	0.000000	0.351120	0.056977	-0.088905	0.000000	1.000000	4.000000	26.000000	0.000000
14699.747412	0.007358	0.516071	0.248751	83.693291	112.175171	147.756348	4.679049	0.000000	1.762528	0.000000	0.000000	0.000000	0.351120	0.056977	-0.088905	0.000000	1.000000	4.000000	26.000000	0.000000
14699.750746	0.007358	0.516071	0.248751	83.693291	112.175171	147.756348	4.679049	0.000000	1.762528	0.000000	0.000000	0.000000	0.351120	0.056977	-0.088905	0.000000	1.000000	4.000000	26.000000	0.000000
14699.754079	0.008527	0.516276	0.248404	83.649643	112.207367	147.721985	4.685595	0.000000	1.745051	0.000000	0.000000	0.000000	0.350652	0.061512	-0.104209	0.000000	1.000000	4.000000	26.000000	0.000000
14699.757412	0.008527	0.516276	0.248404	83.649643	112.207367	147.721985	4.685595	0.000000	1.745051	0.000000	0.000000	0.000000	0.350652	0.061512	-0.104209	0.000000	1.000000	4.000000	26.000000	0.000000
14699.760746	0.008527	0.516276	0.248404	83.649643	112.207367	147.721985	4.685595	0.000000	1.745051	0.000000	0.000000	0.000000	0.350652	0.061512	-0.104209	0.000000	1.000000	4.000000	26.000000	0.000000
14699.764079	0.009693	0.516396	0.247966	83.559357	112.196808	147.674927	4.691985	0.000000	1.727796	0.000000	0.000000	0.000000	0.349948	0.035944	-0.131292	0.000000	1.000000	4.000000	26.000000	0.000000
14699.767412	0.009693	0.516396	0.247966	83.559357	112.196808	147.674927	4.691985	0.000000	1.727796	0.000000	0.000000	0.000000	0.349948	0.035944	-0.131292	0.000000	1.000000	4.000000	26.000000	0.000000
14699.770746	0.009693	0.516396	0.247966	83.559357	112.196808	147.674927	4.691985	0.000000	1.727796	0.000000	0.000000	0.000000	0.349948	0.035944	-0.131292	0.000000	1.000000	4.000000	26.000000	0.000000
14699.774079	0.010624	0.516436	0.247505	83.504120	112.376266	147.810577	4.698132	0.000000	1.711012	0.000000	0.000000	0.000000	0.279152	0.011996	-0.138434	0.000000	1.000000	4.000000	26.000000	0.000000
14699.777412	0.010624	0.516436	0.247505	83.504120	112.376266	147.810577	4.698132	0.000000	1.711012	0.000000	0.000000	0.000000	0.279152	0.011996	-0.138434	0.000000	1.000000	4.000000	26.000000	0.000000
14699.780746	0.010624	0.516436	0.247505	83.504120	112.376266	147.810577	4.698132	0.000000	1.711012	0.000000	0.000000	0.000000	0.279152	0.011996	-0.138434	0.000000	1.000000	4.000000	26.000000	0.000000
14699.784079	0.011487	0.516442	0.247109	83.488472	112.748375	148.112518	4.702772	0.000000	1.698215	0.000000	0.000000	0.000000	0.259054	0.001993	-0.118681	0.000000	0.000000	4.000000	26.000000	0.000000
14699.787412	0.011487	0.516442	0.247109	83.488472	112.748375	148.112518	4.702772	0.000000	1.698215	0.000000	0.000000	0.000000	0.259054	0.001993	-0.118681	0.000000	0.000000	4.000000	26.000000	0.000000
14699.790746	0.011487	0.516442	0.247109	83.488472	112.748375	148.112518	4.702772	0.000000	1.698215	0.000000	0.000000	0.000000	0.259054	0.001993	-0.118681	0.000000	0.000000	4.000000	26.000000	0.000000
14699.794079	0.012351	0.516434	0.246762	83.473244	113.058075	148.355713	4.707142	0.000000	1.686065	0.000000	0.000000	0.000000	0.259022	-0.002592	-0.104386	0.000000	0.000000	4.000000	26.000000	0.000000
14699.797412	0.012351	0.516434	0.246762	83.473244	113.058075	148.355713	4.707142	0.000000	1.686065	0.000000	0.000000	0.000000	0.259022	-0.002592	-0.104386	0.000000	0.000000	4.000000	26.000000	0.000000
14699.800746	0.012351	0.516434	0.246762	83.473244	113.058075	148.355713	4.707142	0.000000	1.686065	0.000000	0.000000	0.000000	0.259022	-0.002592	-0.104386	0.000000	0.000000	4.000000	26.000000	0.000000
14699.804079	0.012351	0.516434	0.246762	83.440247	113.285187	148.534485	4.711603	0.000000	1.673557	0.000000	0.000000	0.000000	0.259022	-0.002592	-0.104386	0.000000	0.000000	4.000000	26.000000	0.000000
14699.807412	0.013147	0.516371	0.246466	83.440247	113.285187	148.534485	4.711603	0.000000	1.673557	0.000000	0.000000	0.000000	0.239021	-0.018713	-0.088713	0.000000	0.000000	4.000000	26.000000	0.000000
14699.810746	0.013147	0.516371	0.246466	83.440247	113.285187	148.534485	4.711603	0.000000	1.673557	0.000000	0.000000	0.000000	0.239021	-0.018713	-0.088713	0.000000	0.000000	4.000000	26.000000	0.000000
14699.814079	0.013878	0.516294	0.246219	83.369629	113.314026	148.548370	4.711603	0.000000	1.673557	0.000000	0.000000	0.000000	0.219081	-0.023281	-0.073924	0.000000	0.000000	4.000000	26.000000	0.000000
14699.817412	0.013878	0.516294	0.246219	83.369629	113.314026	148.548370	4.711603	0.000000	1.673557	0.000000	0.000000	0.000000	0.219081	-0.023281	-0.073924	0.000000	0.000000	4.000000	26.000000	0.000000
14699.820746	0.013878	0.516294	0.246219	83.369629	113.314026	148.548370	4.711603	0.000000	1.673557	0.000000	0.000000	0.000000	0.219081	-0.023281	-0.073924	0.000000	0.000000	4.000000	26.000000	0.000000
14699.824079	0.013878	0.516294	0.246219	83.254280	113.123817	148.378922	4.719616	0.000000	1.650824	0.000000	0.000000	0.000000	0.219081	-0.023281	-0.073924	0.000000	0.000000	4.000000	26.000000	0.000000
14699.827412	0.014575	0.516201	0.246022	83.254280	113.123817	148.378922	4.719616	0.000000	1.650824	0.000000	0.000000	0.000000	0.209221	-0.027850	-0.059264	0.000000	0.000000	4.000000	26.000000	0.000000
14699.830746	0.014575	0.516201	0.246022	83.254280	113.123817	148.378922	4.719616	0.000000	1.650824	0.000000	0.000000	0.000000	0.209221	-0.027850	-0.059264	0.000000	0.000000	4.000000	26.000000	0.000000
14699.834079	0.015207	0.516114	0.245888	83.125221	112.822533	148.115051	4.719616	0.000000	1.650824	0.000000	0.000000	0.000000	0.189494	-0.026248	-0.040069	0.000000	0.000000	4.000000	26.000000	0.000000
14699.837412	0.015207	0.516114	0.245888	83.125221	112.822533	148.115051	4.719616	0.000000	1.650824	0.000000	0.000000	0.000000	0.189494	-0.026248	-0.040069	0.000000	0.000000	4.000000	26.000000	0.000000
14699.840746	0.015207	0.516114	0.245888	83.125221	112.822533	148.115051	4.719616	0.000000	1.650824	0.000000	0.000000	0.000000	0.189494	-0.026248	-0.040069	0.000000	0.000000	4.000000	26.000000	0.000000
14699.844079	0.015207	0.516114	0.245888	83.000809	112.514641	147.850037	4.726839	0.000000	1.630028	0.000000	0.000000	0.000000	0.189494	-0.026248	-0.040069	0.000000	0.000000	4.000000	26.000000	0.000000
14699.847412	0.015705	0.516047	0.245771	83.000809	112.514641	147.850037	4.726839	0.000000	1.630028	0.000000	0.000000	0.000000	0.149477	-0.020066	-0.035088	0.000000	0.000000	4.000000	26.000000	0.000000
14699.850746	0.015705	0.516047	0.245771	83.000809	112.514641	147.850037	4.726839	0.000000	1.630028	0.000000	0.000000	0.000000	0.149477	-0.020066	-0.035088	0.000000	0.000000	4.000000	26.000000	0.000000
14699.854079	0.015705	0.516047	0.245771	82.875420	112.176491	147.566803	4.726839	0.000000	1.630028	0.000000	0.000000	0.000000	0.149477	-0.020066	-0.035088	0.000000	0.000000	4.000000	26.000000	0.000000
14699.857412	0.015705	0.516047	0.245771	82.875420	112.176491	147.566803	4.726839	0.000000	1.630028	0.000000	0.000000	0.000000	0.149477	-0.020066	-0.035088	0.000000	0.000000	4.000000	26.000000	0.000000
14699.860746	0.016104	0.515965	0.245705	82.875420	112.176491	147.566803	4.726839	0.000000	1.630028	0.000000	0.000000	0.000000	0.119739	-0.024631	-0.019785	0.000000	0.000000	4.000000	26.000000	0.000000
14699.864079	0.016436	0.515921	0.245638	82.742798	111.817947	147.273773	4.729548	0.000000	1.622150	0.000000	0.000000	0.000000	0.099677	-0.013119	-0.020352	0.000000	0.000000	4.000000	26.000000	0.000000
14699.867412	0.016436	0.515921	0.245638	82.742798	111.817947	147.273773	4.729548	0.000000	1.622150	0.000000	0.000000	0.000000	0.099677	-0.013119	-0.020352	0.000000	0.000000	4.000000	26.000000	0.000000
14699.870746	0.016436	0.515921	0.245638	82.742798	111.817947	147.273773	4.729548	0.000000	1.622150	0.000000	0.000000	0.000000	0.099677	-0.013119	-0.020352	0.000000	0.000000	4.000000	26.000000	0.000000
14699.874079	0.016436	0.515921	0.245638	82.591324	111.371033	146.914444	4.733587	0.000000	1.610326	0.000000	0.000000	0.000000	0.099677	-0.013119	-0.020352	0.000000	0.000000	4.000000	26.000000	0.000000
14699.877412	0.016668	0.515877	0.245572	82.591324	111.371033	146.914444	4.733587	0.000000	1.610326	0.000000	0.000000	0.000000	0.069635	-0.013104	-0.019687	0.000000	0.000000	4.000000	26.000000	0.000000
14699.880746	0.016668	0.515877	0.245572	82.591324	111.371033	146.914444	4.733587	0.000000	1.610326	0.000000	0.000000	0.000000	0.069635	-0.013104	-0.019687	0.000000	0.000000	4.000000	26.000000	0.000000
14699.884079	0.016668	0.515877	0.245572	82.420525	110.931007	146.575836	4.733587	0.000000	1.610326	0.000000	0.000000	0.000000	0.069635	-0.013104	-0.019687	0.000000	0.000000	4.000000	26.000000	0.000000
14699.887412	0.016668	0.515877	0.245572	82.420525	110.931007	146.575836	4.733587	0.000000	1.610326	0.000000	0.000000	0.000000	0.069635	-0.013104	-0.019687	0.000000	0.000000	4.000000	26.000000	0.000000
14699.890746	0.016833	0.515831	0.245476	82.420525	110.931007	146.575836	4.733587	0.000000	1.610326	0.000000	0.000000	0.000000	0.049380	-0.013895	-0.028733	0.000000	0.000000	4.000000	26.000000	0.000000
14699.894079	0.016963	0.515820	0.245346	82.234383	110.651421	146.408951	4.734819	0.000000	1.606700	0.000000	0.000000	0.000000	0.039109	-0.003187	-0.038976	0.000000	0.000000	4.000000	26.000000	0.000000
14699.897412	0.016963	0.515820	0.245346	82.234383	110.651421	146.408951	4.734819	0.000000	1.606700	0.000000	0.000000	0.000000	0.039109	-0.003187	-0.038976	0.000000	0.000000	4.000000	26.000000	0.000000
14699.900746	0.016963	0.515820	0.245346	82.234383	110.651421	146.408951	4.734819	0.000000	1.606700	0.000000	0.000000	0.000000	0.039109	-0.003187	-0.038976	0.000000	0.000000	4.000000	26.000000	0.000000
14699.904079	0.016963	0.515820	0.245346	82.033485	110.763123	146.630981	4.736101	0.000000	1.602919	0.000000	0.000000	0.000000	0.039109	-0.003187	-0.038976	0.000000	0.000000	4.000000	26.000000	0.000000
14699.907412	0.016958	0.515763	0.245128	82.033485	110.763123	146.630981	4.736101	0.000000	1.602919	0.000000	0.000000	0.000000	-0.001583	-0.017069	-0.065587	0.000000	0.000000	4.000000	26.000000	0.000000
14699.910746	0.016958	0.515763	0.245128	82.033485	110.763123	146.630981	4.736101	0.000000	1.602919	0.000000	0.000000	0.000000	-0.001583	-0.017069	-0.065587	0.000000	0.000000	4.000000	26.000000	0.000000
14699.914079	0.016958	0.515763	0.245128	81.832733	111.373283	147.332352	4.736101	0.000000	1.602919	0.000000	0.000000	0.000000	-0.001583	-0.017069	-0.065587	0.000000	0.000000	4.000000	26.000000	0.000000
14699.917412	0.016958	0.515763	0.245128	81.832733	111.373283	147.332352	4.736101	0.000000	1.602919	0.000000	0.000000	0.000000	-0.001583	-0.017069	-0.065587	0.000000	0.000000	4.000000	26.000000	0.000000
14699.920746	0.016917	0.515716	0.244797	81.832733	111.373283	147.332352	4.736101	0.000000	1.602919	0.000000	0.000000	0.000000	-0.012398	-0.014074	-0.099155	0.000000	0.000000	4.000000	26.000000	0.000000
14699.924079	0.016873	0.515718	0.244350	81.652565	112.082550	148.120422	4.735636	0.000000	1.604293	0.000000	0.000000	0.000000	-0.013226	0.000402	-0.133994	0.000000	0.000000	4.000000	26.000000	0.000000
14699.927412	0.016873	0.515718	0.244350	81.652565	112.082550	148.120422	4.735636	0.000000	1.604293	0.000000	0.000000	0.000000	-0.013226	0.000402	-0.133994	0.000000	0.000000	4.000000	26.000000	0.000000
14699.930746	0.016873	0.515718	0.244350	81.652565	112.082550	148.120422	4.735636	0.000000	1.604293	0.000000	0.000000	0.000000	-0.013226	0.000402	-0.133994	0.000000	0.000000	4.000000	26.000000	0.000000
14699.934079	0.016873	0.515718	0.244350	81.515984	112.791656	148.881058	4.733579	0.000000	1.610351	0.000000	0.000000	0.000000	-0.013226	0.000402	-0.133994	0.000000	0.000000	4.000000	26.000000	0.000000
14699.937412	0.016825	0.515747	0.243773	81.515984	112.791656	148.881058	4.733579	0.000000	1.610351	0.000000	0.000000	0.000000	-0.014154	0.008669	-0.173213	0.000000	0.000000	4.000000	26.000000	0.000000
14699.940746	0.016825	0.515747	0.243773	81.515984	112.791656	148.881058	4.733579	0.000000	1.610351	0.000000	0.000000	0.000000	-0.014154	0.008669	-0.173213	0.000000	0.000000	4.000000	26.000000	0.000000
14699.944079	0.016808	0.515800	0.243032	81.430099	113.537285	149.645981	4.733579	0.000000	1.610351	0.000000	0.000000	0.000000	-0.005337	0.016110	-0.222364	0.000000	0.000000	4.000000	26.000000	0.000000
14699.947412	0.016808	0.515800	0.243032	81.430099	113.537285	149.645981	4.733579	0.000000	1.610351	0.000000	0.000000	0.000000	-0.005337	0.016110	-0.222364	0.000000	0.000000	4.000000	26.000000	0.000000
14699.950746	0.016808	0.515800	0.243032	81.430099	113.537285	149.645981	4.733579	0.000000	1.610351	0.000000	0.000000	0.000000	-0.005337	0.016110	-0.222364	0.000000	0.000000	4.000000	26.000000	0.000000
14699.954079	0.016808	0.515800	0.243032	81.372627	114.335686	150.444290	4.730523	0.000000	1.619308	0.000000	0.000000	0.000000	-0.005337	0.016110	-0.222364	0.000000	0.000000	4.000000	26.000000	0.000000
14699.957412	0.016818	0.515894	0.242077	81.372627	114.335686	150.444290	4.730523	0.000000	1.619308	0.000000	0.000000	0.000000	0.003086	0.027996	-0.286551	0.000000	0.000000	4.000000	26.000000	0.000000
14699.960746	0.016818	0.515894	0.242077	81.372627	114.335686	150.444290	4.730523	0.000000	1.619308	0.000000	0.000000	0.000000	0.003086	0.027996	-0.286551	0.000000	0.000000	4.000000	26.000000	0.000000
14699.964079	0.016857	0.516067	0.240935	81.323616	115.046204	151.153458	4.730523	0.000000	1.619308	0.000000	0.000000	0.000000	0.011659	0.051959	-0.342482	0.000000	0.000000	4.000000	26.000000	0.000000
14699.967412	0.016857	0.516067	0.240935	81.323616	115.046204	151.153458	4.730523	0.000000	1.619308	0.000000	0.000000	0.000000	0.011659	0.051959	-0.342482	0.000000	0.000000	4.000000	26.000000	0.000000
14699.970746	0.016857	0.516067	0.240935	81.323616	115.046204	151.153458	4.730523	0.000000	1.619308	0.000000	0.000000	0.000000	0.011659	0.051959	-0.342482	0.000000	0.000000	4.000000	26.000000	0.000000
14699.974079	0.016889	0.516294	0.239528	81.279358	115.695221	151.803925	4.726489	0.000000	1.631043	0.000000	0.000000	0.000000	0.009664	0.067983	-0.422099	0.000000	0.000000	4.000000	26.000000	0.000000
14699.977412	0.016889	0.516294	0.239528	81.279358	115.695221	151.803925	4.726489	0.000000	1.631043	0.000000	0.000000	0.000000	0.009664	0.067983	-0.422099	0.000000	0.000000	4.000000	26.000000	0.000000
14699.980746	0.016889	0.516294	0.239528	81.279358	115.695221	151.803925	4.726489	0.000000	1.631043	0.000000	0.000000	0.000000	0.009664	0.067983	-0.422099	0.000000	0.000000	4.000000	26.000000	0.000000
14699.984079	0.016949	0.516596	0.237899	81.231468	116.412651	152.520157	4.723726	0.000000	1.639029	0.000000	0.000000	0.000000	0.017869	0.090617	-0.488635	0.000000	0.000000	4.000000	26.000000	0.000000
14699.987412	0.016949	0.516596	0.237899	81.231468	116.412651	152.520157	4.723726	0.000000	1.639029	0.000000	0.000000	0.000000	0.017869	0.090617	-0.488635	0.000000	0.000000	4.000000	26.000000	0.000000
14699.990746	0.016949	0.516596	0.237899	81.231468	116.412651	152.520157	4.723726	0.000000	1.639029	0.000000	0.000000	0.000000	0.017869	0.090617	-0.488635	0.000000	0.000000	4.000000	26.000000	0.000000
14699.994079	0.017034	0.516969	0.236014	81.173698	117.209122	153.315079	4.720611	0.000000	1.647981	0.000000	0.000000	0.000000	0.025723	0.112036	-0.565466	0.000000	0.000000	4.000000	26.000000	0.000000
14699.997412	0.017034	0.516969	0.236014	81.173698	117.209122	153.315079	4.720611	0.000000	1.647981	0.000000	0.000000	0.000000	0.025723	0.112036	-0.565466	0.000000	0.000000	4.000000	26.000000	0.000000
14700.000746	0.017034	0.516969	0.236014	81.173698	117.209122	153.315079	4.720611	0.000000	1.647981	0.000000	0.000000	0.000000	0.025723	0.112036	-0.565466	0.000000	0.000000	4.000000	26.000000	0.000000
14700.004079	0.017112	0.517389	0.233824	81.105919	118.102539	154.208282	4.717040	0.000000	1.658172	0.000000	0.000000	0.000000	0.023244	0.126059	-0.656975	0.000000	0.000000	4.000000	26.000000	0.000000
14700.007412	0.017112	0.517389	0.233824	81.105919	118.102539	154.208282	4.717040	0.000000	1.658172	0.000000	0.000000	0.000000	0.023244	0.126059	-0.656975	0.000000	0.000000	4.000000	26.000000	0.000000
14700.010746	0.017112	0.517389	0.233824	81.105919	118.102539	154.208282	4.717040	0.000000	1.658172	0.000000	0.000000	0.000000	0.023244	0.126059	-0.656975	0.000000	0.000000	4.000000	26.000000	0.000000
14700.014079	0.017248	0.517901	0.231419	81.031807	119.062195	155.164597	4.712658	0.000000	1.670585	0.000000	0.000000	0.000000	0.041002	0.153401	-0.721783	0.000000	0.000000	4.000000	26.000000	0.000000
14700.017412	0.017248	0.517901	0.231419	81.031807	119.062195	155.164597	4.712658	0.000000	1.670585	0.000000	0.000000	0.000000	0.041002	0.153401	-0.721783	0.000000	0.000000	4.000000	26.000000	0.000000
14700.020746	0.017248	0.517901	0.231419	81.031807	119.062195	155.164597	4.712658	0.000000	1.670585	0.000000	0.000000	0.000000	0.041002	0.153401	-0.721783	0.000000	0.000000	4.000000	26.000000	0.000000
14700.024079	0.017410	0.518515	0.228744	80.949219	120.056328	156.151871	4.708052	0.000000	1.683523	0.000000	0.000000	0.000000	0.048324	0.184439	-0.802415	0.000000	0.000000	4.000000	26.000000	0.000000
14700.027412	0.017410	0.518515	0.228744	80.949219	120.056328	156.151871	4.708052	0.000000	1.683523	0.000000	0.000000	0.000000	0.048324	0.184439	-0.802415	0.000000	0.000000	4.000000	26.000000	0.000000
14700.030746	0.017410	0.518515	0.228744	80.949219	120.056328	156.151871	4.708052	0.000000	1.683523	0.000000	0.000000	0.000000	0.048324	0.184439	-0.802415	0.000000	0.000000	4.000000	26.000000	0.000000
14700.034079	0.017596	0.519237	0.225862	80.861023	121.093079	157.178375	4.702845	0.000000	1.698013	0.000000	0.000000	0.000000	0.055928	0.216441	-0.864492	0.000000	0.000000	4.000000	26.000000	0.000000
14700.037412	0.017596	0.519237	0.225862	80.861023	121.093079	157.178375	4.702845	0.000000	1.698013	0.000000	0.000000	0.000000	0.055928	0.216441	-0.864492	0.000000	0.000000	4.000000	26.000000	0.000000
14700.040746	0.017596	0.519237	0.225862	80.861023	121.093079	157.178375	4.702845	0.000000	1.698013	0.000000	0.000000	0.000000	0.055928	0.216441	-0.864492	0.000000	0.000000	4.000000	26.000000	0.000000
14700.044079	0.017840	0.520082	0.222784	80.771584	122.146477	158.213745	4.697145	0.000000	1.713716	0.000000	0.000000	0.000000	0.073116	0.253624	-0.923316	0.000000	0.000000	4.000000	26.000000	0.000000
14700.047412	0.017840	0.520082	0.222784	80.771584	122.146477	158.213745	4.697145	0.000000	1.713716	0.000000	0.000000	0.000000	0.073116	0.253624	-0.923316	0.000000	0.000000	4.000000	26.000000	0.000000
14700.050746	0.017840	0.520082	0.222784	80.771584	122.146477	158.213745	4.697145	0.000000	1.713716	0.000000	0.000000	0.000000	0.073116	0.253624	-0.923316	0.000000	0.000000	4.000000	26.000000	0.000000
14700.054079	0.018140	0.521069	0.219522	80.691856	123.241173	159.277283	4.691156	0.000000	1.730043	0.000000	0.000000	0.000000	0.090052	0.295893	-0.978641	0.000000	0.000000	4.000000	26.000000	0.000000
14700.057412	0.018140	0.521069	0.219522	80.691856	123.241173	159.277283	4.691156	0.000000	1.730043	0.000000	0.000000	0.000000	0.090052	0.295893	-0.978641	0.000000	0.000000	4.000000	26.000000	0.000000
14700.060746	0.018140	0.521069	0.219522	80.691856	123.241173	159.277283	4.691156	0.000000	1.730043	0.000000	0.000000	0.000000	0.090052	0.295893	-0.978641	0.000000	0.000000	4.000000	26.000000	0.000000
14700.064079	0.018497	0.522199	0.216139	80.635628	124.432007	160.404938	4.684871	0.000000	1.746994	0.000000	0.000000	0.000000	0.107140	0.339030	-1.014854	0.000000	0.000000	4.000000	26.000000	0.000000
14700.067412	0.018497	0.522199	0.216139	80.635628	124.432007	160.404938	4.684871	0.000000	1.746994	0.000000	0.000000	0.000000	0.107140	0.339030	-1.014854	0.000000	0.000000	4.000000	26.000000	0.000000
14700.070746	0.018497	0.522199	0.216139	80.635628	124.432007	160.404938	4.684871	0.000000	1.746994	0.000000	0.000000	0.000000	0.107140	0.339030	-1.014854	0.000000	0.000000	4.000000	26.000000	0.000000
14700.074079	0.019005	0.523449	0.212616	80.614708	125.738159	161.610153	4.678431	0.000000	1.764167	0.000000	0.000000	0.000000	0.152340	0.375200	-1.057036	0.000000	0.000000	4.000000	26.000000	0.000000
14700.077412	0.019005	0.523449	0.212616	80.614708	125.738159	161.610153	4.678431	0.000000	1.764167	0.000000	0.000000	0.000000	0.152340	0.375200	-1.057036	0.000000	0.000000	4.000000	26.000000	0.000000
14700.080746	0.019005	0.523449	0.212616	80.614708	125.738159	161.610153	4.678431	0.000000	1.764167	0.000000	0.000000	0.000000	0.152340	0.375200	-1.057036	0.000000	0.000000	4.000000	26.000000	0.000000
14700.084079	0.019567	0.524824	0.209020	80.618500	127.148865	162.888901	4.672449	0.000000	1.779950	0.000000	0.000000	0.000000	0.168792	0.412421	-1.078907	0.000000	0.000000	4.000000	26.000000	0.000000
14700.087412	0.019567	0.524824	0.209020	80.618500	127.148865	162.888901	4.672449	0.000000	1.779950	0.000000	0.000000	0.000000	0.168792	0.412421	-1.078907	0.000000	0.000000	4.000000	26.000000	0.000000
14700.090746	0.019567	0.524824	0.209020	80.618500	127.148865	162.888901	4.672449	0.000000	1.779950	0.000000	0.000000	0.000000	0.168792	0.412421	-1.078907	0.000000	0.000000	4.000000	26.000000	0.000000
14700.094079	0.020185	0.526288	0.205387	80.660782	128.734894	164.302750	4.666426	0.000000	1.795681	0.000000	0.000000	0.000000	0.185206	0.439000	-1.089878	0.000000	0.000000	4.000000	26.000000	0.000000
14700.097412	0.020185	0.526288	0.205387	80.660782	128.734894	164.302750	4.666426	0.000000	1.795681	0.000000	0.000000	0.000000	0.185206	0.439000	-1.089878	0.000000	0.000000	4.000000	26.000000	0.000000
14700.100746	0.020185	0.526288	0.205387	80.660782	128.734894	164.302750	4.666426	0.000000	1.795681	0.000000	0.000000	0.000000	0.185206	0.439000	-1.089878	0.000000	0.000000	4.000000	26.000000	0.000000
14700.104079	0.020823	0.527850	0.201664	80.729828	130.450302	165.817230	4.660464	0.000000	1.811100	0.000000	0.000000	0.000000	0.191384	0.468763	-1.116722	0.000000	0.000000	4.000000	26.000000	0.000000
14700.107412	0.020823	0.527850	0.201664	80.729828	130.450302	165.817230	4.660464	0.000000	1.811100	0.000000	0.000000	0.000000	0.191384	0.468763	-1.116722	0.000000	0.000000	4.000000	26.000000	0.000000
14700.110746	0.020823	0.527850	0.201664	80.729828	130.450302	165.817230	4.660464	0.000000	1.811100	0.000000	0.000000	0.000000	0.191384	0.468763	-1.116722	0.000000	0.000000	4.000000	26.000000	0.000000
14700.114079	0.021545	0.529500	0.197937	80.809418	132.161179	167.314392	4.654135	0.000000	1.827302	0.000000	0.000000	0.000000	0.216821	0.495119	-1.118282	0.000000	0.000000	4.000000	26.000000	0.000000
14700.117412	0.021545	0.529500	0.197937	80.809418	132.161179	167.314392	4.654135	0.000000	1.827302	0.000000	0.000000	0.000000	0.216821	0.495119	-1.118282	0.000000	0.000000	4.000000	26.000000	0.000000
14700.120746	0.021545	0.529500	0.197937	80.809418	132.161179	167.314392	4.654135	0.000000	1.827302	0.000000	0.000000	0.000000	0.216821	0.495119	-1.118282	0.000000	0.000000	4.000000	26.000000	0.000000
14700.124079	0.022288	0.531214	0.194156	80.894272	133.561584	168.516327	4.648192	0.000000	1.842365	0.000000	0.000000	0.000000	0.222715	0.513905	-1.134249	0.000000	0.000000	4.000000	26.000000	0.000000
14700.127412	0.022288	0.531214	0.194156	80.894272	133.561584	168.516327	4.648192	0.000000	1.842365	0.000000	0.000000	0.000000	0.222715	0.513905	-1.134249	0.000000	0.000000	4.000000	26.000000	0.000000
14700.130746	0.022288	0.531214	0.194156	80.894272	133.561584	168.516327	4.648192	0.000000	1.842365	0.000000	0.000000	0.000000	0.222715	0.513905	-1.134249	0.000000	0.000000	4.000000	26.000000	0.000000
14700.134079	0.023112	0.532991	0.190354	80.999947	134.558990	169.330078	4.641973	0.000000	1.857979	0.000000	0.000000	0.000000	0.247191	0.533307	-1.140688	0.000000	0.000000	4.000000	26.000000	0.000000
14700.137412	0.023112	0.532991	0.190354	80.999947	134.558990	169.330078	4.641973	0.000000	1.857979	0.000000	0.000000	0.000000	0.247191	0.533307	-1.140688	0.000000	0.000000	4.000000	26.000000	0.000000
14700.140746	0.023112	0.532991	0.190354	80.999947	134.558990	169.330078	4.641973	0.000000	1.857979	0.000000	0.000000	0.000000	0.247191	0.533307	-1.140688	0.000000	0.000000	4.000000	26.000000	0.000000
14700.144079	0.023956	0.534872	0.186562	81.111137	135.262543	169.898758	4.636086	0.000000	1.872621	0.000000	0.000000	0.000000	0.253162	0.564087	-1.137395	0.000000	0.000000	4.000000	26.000000	0.000000
14700.147412	0.023956	0.534872	0.186562	81.111137	135.262543	169.898758	4.636086	0.000000	1.872621	0.000000	0.000000	0.000000	0.253162	0.564087	-1.137395	0.000000	0.000000	4.000000	26.000000	0.000000
14700.150746	0.023956	0.534872	0.186562	81.111137	135.262543	169.898758	4.636086	0.000000	1.872621	0.000000	0.000000	0.000000	0.253162	0.564087	-1.137395	0.000000	0.000000	4.000000	26.000000	0.000000
14700.154079	0.024758	0.536818	0.182788	81.209267	135.851929	170.361618	4.630137	0.000000	1.887281	0.000000	0.000000	0.000000	0.240811	0.583869	-1.132132	0.000000	0.000000	4.000000	26.000000	0.000000
14700.157412	0.024758	0.536818	0.182788	81.209267	135.851929	170.361618	4.630137	0.000000	1.887281	0.000000	0.000000	0.000000	0.240811	0.583869	-1.132132	0.000000	0.000000	4.000000	26.000000	0.000000
14700.160746	0.024758	0.536818	0.182788	81.209267	135.851929	170.361618	4.630137	0.000000	1.887281	0.000000	0.000000	0.000000	0.240811	0.583869	-1.132132	0.000000	0.000000	4.000000	26.000000	0.000000
14700.164079	0.025519	0.538790	0.179002	81.301346	136.277832	170.684921	4.623607	0.000000	1.903224	0.000000	0.000000	0.000000	0.228277	0.591528	-1.135984	0.000000	0.000000	4.000000	26.000000	0.000000
14700.167412	0.025519	0.538790	0.179002	81.301346	136.277832	170.684921	4.623607	0.000000	1.903224	0.000000	0.000000	0.000000	0.228277	0.591528	-1.135984	0.000000	0.000000	4.000000	26.000000	0.000000
14700.170746	0.025519	0.538790	0.179002	81.301346	136.277832	170.684921	4.623607	0.000000	1.903224	0.000000	0.000000	0.000000	0.228277	0.591528	-1.135984	0.000000	0.000000	4.000000	26.000000	0.000000
14700.174079	0.026240	0.540791	0.175238	81.346649	136.647171	171.014542	4.616331	0.000000	1.920803	0.000000	0.000000	0.000000	0.216329	0.600323	-1.129172	0.000000	0.000000	4.000000	26.000000	0.000000
14700.177412	0.026240	0.540791	0.175238	81.346649	136.647171	171.014542	4.616331	0.000000	1.920803	0.000000	0.000000	0.000000	0.216329	0.600323	-1.129172	0.000000	0.000000	4.000000	26.000000	0.000000
14700.180746	0.026240	0.540791	0.175238	81.346649	136.647171	171.014542	4.616331	0.000000	1.920803	0.000000	0.000000	0.000000	0.216329	0.600323	-1.129172	0.000000	0.000000	4.000000	26.000000	0.000000
14700.184079	0.026980	0.542850	0.171455	81.344948	136.848724	171.242355	4.608411	0.000000	1.939730	0.000000	0.000000	0.000000	0.221963	0.617844	-1.134995	0.000000	0.000000	4.000000	26.000000	0.000000
14700.187412	0.026980	0.542850	0.171455	81.344948	136.848724	171.242355	4.608411	0.000000	1.939730	0.000000	0.000000	0.000000	0.221963	0.617844	-1.134995	0.000000	0.000000	4.000000	26.000000	0.000000
14700.190746	0.026980	0.542850	0.171455	81.344948	136.848724	171.242355	4.608411	0.000000	1.939730	0.000000	0.000000	0.000000	0.221963	0.617844	-1.134995	0.000000	0.000000	4.000000	26.000000	0.000000
14700.194079	0.027741	0.544923	0.167712	81.319717	137.118835	171.457031	4.600190	0.000000	1.959144	0.000000	0.000000	0.000000	0.228220	0.621832	-1.122698	0.000000	0.000000	4.000000	26.000000	0.000000
14700.197412	0.027741	0.544923	0.167712	81.319717	137.118835	171.457031	4.600190	0.000000	1.959144	0.000000	0.000000	0.000000	0.228220	0.621832	-1.122698	0.000000	0.000000	4.000000	26.000000	0.000000
14700.200746	0.027741	0.544923	0.167712	81.319717	137.118835	171.457031	4.600190	0.000000	1.959144	0.000000	0.000000	0.000000	0.228220	0.621832	-1.122698	0.000000	0.000000	4.000000	26.000000	0.000000
14700.204079	0.028490	0.546999	0.163941	81.277420	137.483719	171.757080	4.591928	0.000000	1.978434	0.000000	0.000000	0.000000	0.224551	0.622730	-1.131300	0.000000	0.000000	4.000000	26.000000	0.000000
14700.207412	0.028490	0.546999	0.163941	81.277420	137.483719	171.757080	4.591928	0.000000	1.978434	0.000000	0.000000	0.000000	0.224551	0.622730	-1.131300	0.000000	0.000000	4.000000	26.000000	0.000000
14700.210746	0.028490	0.546999	0.163941	81.277420	137.483719	171.757080	4.591928	0.000000	1.978434	0.000000	0.000000	0.000000	0.224551	0.622730	-1.131300	0.000000	0.000000	4.000000	26.000000	0.000000
14700.214079	0.029226	0.549043	0.160147	81.241440	137.856506	172.076462	4.582980	0.000000	1.999074	0.000000	0.000000	0.000000	0.220915	0.613268	-1.138392	0.000000	0.000000	4.000000	26.000000	0.000000
14700.217412	0.029226	0.549043	0.160147	81.241440	137.856506	172.076462	4.582980	0.000000	1.999074	0.000000	0.000000	0.000000	0.220915	0.613268	-1.138392	0.000000	0.000000	4.000000	26.000000	0.000000
14700.220746	0.029226	0.549043	0.160147	81.241440	137.856506	172.076462	4.582980	0.000000	1.999074	0.000000	0.000000	0.000000	0.220915	0.613268	-1.138392	0.000000	0.000000	4.000000	26.000000	0.000000
14700.224079	0.030037	0.551122	0.156314	81.211281	138.247559	172.396500	4.573311	0.000000	2.021096	0.000000	0.000000	0.000000	0.243315	0.623885	-1.149747	0.000000	0.000000	4.000000	26.000000	0.000000
14700.227412	0.030037	0.551122	0.156314	81.211281	138.247559	172.396500	4.573311	0.000000	2.021096	0.000000	0.000000	0.000000	0.243315	0.623885	-1.149747	0.000000	0.000000	4.000000	26.000000	0.000000
14700.230746	0.030037	0.551122	0.156314	81.211281	138.247559	172.396500	4.573311	0.000000	2.021096	0.000000	0.000000	0.000000	0.243315	0.623885	-1.149747	0.000000	0.000000	4.000000	26.000000	0.000000
14700.234079	0.030864	0.553222	0.152467	81.190384	138.653000	172.703827	4.563733	0.000000	2.042632	0.000000	0.000000	0.000000	0.248121	0.629904	-1.154196	0.000000	0.000000	4.000000	26.000000	0.000000
14700.237412	0.030864	0.553222	0.152467	81.190384	138.653000	172.703827	4.563733	0.000000	2.042632	0.000000	0.000000	0.000000	0.248121	0.629904	-1.154196	0.000000	0.000000	4.000000	26.000000	0.000000
14700.240746	0.030864	0.553222	0.152467	81.190384	138.653000	172.703827	4.563733	0.000000	2.042632	0.000000	0.000000	0.000000	0.248121	0.629904	-1.154196	0.000000	0.000000	4.000000	26.000000	0.000000
14700.244079	0.031679	0.555327	0.148627	81.165222	138.993835	172.961075	4.553711	0.000000	2.064875	0.000000	0.000000	0.000000	0.244446	0.631582	-1.151932	0.000000	0.000000	4.000000	26.000000	0.000000
14700.247412	0.031679	0.555327	0.148627	81.165222	138.993835	172.961075	4.553711	0.000000	2.064875	0.000000	0.000000	0.000000	0.244446	0.631582	-1.151932	0.000000	0.000000	4.000000	26.000000	0.000000
14700.250746	0.031679	0.555327	0.148627	81.165222	138.993835	172.961075	4.553711	0.000000	2.064875	0.000000	0.000000	0.000000	0.244446	0.631582	-1.151932	0.000000	0.000000	4.000000	26.000000	0.000000
14700.254079	0.032452	0.557451	0.144776	81.140465	139.242432	173.132294	4.543001	0.000000	2.088333	0.000000	0.000000	0.000000	0.231876	0.637200	-1.155390	0.000000	0.000000	4.000000	26.000000	0.000000
14700.257412	0.032452	0.557451	0.144776	81.140465	139.242432	173.132294	4.543001	0.000000	2.088333	0.000000	0.000000	0.000000	0.231876	0.637200	-1.155390	0.000000	0.000000	4.000000	26.000000	0.000000
14700.260746	0.032452	0.557451	0.144776	81.140465	139.242432	173.132294	4.543001	0.000000	2.088333	0.000000	0.000000	0.000000	0.231876	0.637200	-1.155390	0.000000	0.000000	4.000000	26.000000	0.000000
14700.264079	0.033242	0.559567	0.140952	81.118874	139.452728	173.266190	4.531082	0.000000	2.114071	0.000000	0.000000	0.000000	0.237194	0.634640	-1.147056	0.000000	0.000000	4.000000	26.000000	0.000000
14700.267412	0.033242	0.559567	0.140952	81.118874	139.452728	173.266190	4.531082	0.000000	2.114071	0.000000	0.000000	0.000000	0.237194	0.634640	-1.147056	0.000000	0.000000	4.000000	26.000000	0.000000
14700.270746	0.033242	0.559567	0.140952	81.118874	139.452728	173.266190	4.531082	0.000000	2.114071	0.000000	0.000000	0.000000	0.237194	0.634640	-1.147056	0.000000	0.000000	4.000000	26.000000	0.000000
14700.274079	0.034075	0.561681	0.137097	81.100723	139.661133	173.386017	4.518805	0.000000	2.140188	0.000000	0.000000	0.000000	0.249871	0.634143	-1.156445	0.000000	0.000000	4.000000	26.000000	0.000000
14700.277412	0.034075	0.561681	0.137097	81.100723	139.661133	173.386017	4.518805	0.000000	2.140188	0.000000	0.000000	0.000000	0.249871	0.634143	-1.156445	0.000000	0.000000	4.000000	26.000000	0.000000
14700.280746	0.034075	0.561681	0.137097	81.100723	139.661133	173.386017	4.518805	0.000000	2.140188	0.000000	0.000000	0.000000	0.249871	0.634143	-1.156445	0.000000	0.000000	4.000000	26.000000	0.000000
14700.284079	0.035008	0.563818	0.133260	81.084404	139.799606	173.429855	4.506103	0.000000	2.166803	0.000000	0.000000	0.000000	0.279924	0.641251	-1.151126	0.000000	0.000000	4.000000	26.000000	0.000000
14700.287412	0.035008	0.563818	0.133260	81.084404	139.799606	173.429855	4.506103	0.000000	2.166803	0.000000	0.000000	0.000000	0.279924	0.641251	-1.151126	0.000000	0.000000	4.000000	26.000000	0.000000
14700.290746	0.035008	0.563818	0.133260	81.084404	139.799606	173.429855	4.506103	0.000000	2.166803	0.000000	0.000000	0.000000	0.279924	0.641251	-1.151126	0.000000	0.000000	4.000000	26.000000	0.000000
14700.294079	0.036068	0.565999	0.129455	81.062424	139.815292	173.347641	4.494021	0.000000	2.191750	0.000000	0.000000	0.000000	0.318016	0.654151	-1.141674	0.000000	0.000000	4.000000	26.000000	0.000000
14700.297412	0.036068	0.565999	0.129455	81.062424	139.815292	173.347641	4.494021	0.000000	2.191750	0.000000	0.000000	0.000000	0.318016	0.654151	-1.141674	0.000000	0.000000	4.000000	26.000000	0.000000
14700.300746	0.036068	0.565999	0.129455	81.062424	139.815292	173.347641	4.494021	0.000000	2.191750	0.000000	0.000000	0.000000	0.318016	0.654151	-1.141674	0.000000	0.000000	4.000000	26.000000	0.000000
14700.304079	0.037336	0.568222	0.125675	81.048164	139.785797	173.209778	4.483107	0.000000	2.213991	0.000000	0.000000	0.000000	0.380284	0.666957	-1.133936	0.000000	0.000000	4.000000	26.000000	0.000000
14700.307412	0.037336	0.568222	0.125675	81.048164	139.785797	173.209778	4.483107	0.000000	2.213991	0.000000	0.000000	0.000000	0.380284	0.666957	-1.133936	0.000000	0.000000	4.000000	26.000000	0.000000
14700.310746	0.037336	0.568222	0.125675	81.048164	139.785797	173.209778	4.483107	0.000000	2.213991	0.000000	0.000000	0.000000	0.380284	0.666957	-1.133936	0.000000	0.000000	4.000000	26.000000	0.000000
14700.314079	0.038727	0.570444	0.121953	81.062683	139.839966	173.151520	4.474606	0.000000	2.231121	0.000000	0.000000	0.000000	0.417180	0.666558	-1.116491	0.000000	0.000000	4.000000	26.000000	0.000000
14700.317412	0.038727	0.570444	0.121953	81.062683	139.839966	173.151520	4.474606	0.000000	2.231121	0.000000	0.000000	0.000000	0.417180	0.666558	-1.116491	0.000000	0.000000	4.000000	26.000000	0.000000
14700.320746	0.038727	0.570444	0.121953	81.062683	139.839966	173.151520	4.474606	0.000000	2.231121	0.000000	0.000000	0.000000	0.417180	0.666558	-1.116491	0.000000	0.000000	4.000000	26.000000	0.000000
14700.324079	0.040267	0.572685	0.118304	81.085464	139.911575	173.433044	4.467781	0.000000	2.244757	0.000000	0.000000	0.000000	0.461995	0.672320	-1.094947	0.000000	0.000000	4.000000	26.000000	0.000000
14700.327412	0.040267	0.572685	0.118304	81.085464	139.911575	173.433044	4.467781	0.000000	2.244757	0.000000	0.000000	0.000000	0.461995	0.672320	-1.094947	0.000000	0.000000	4.000000	26.000000	0.000000
14700.330746	0.040267	0.572685	0.118304	81.085464	139.911575	173.433044	4.467781	0.000000	2.244757	0.000000	0.000000	0.000000	0.461995	0.672320	-1.094947	0.000000	0.000000	4.000000	26.000000	0.000000
14700.334079	0.041897	0.574907	0.114698	81.134148	140.128922	175.791458	4.463325	0.000000	2.253603	0.000000	0.000000	0.000000	0.489159	0.666739	-1.081657	0.000000	0.000000	4.000000	26.000000	0.000000
14700.337412	0.041897	0.574907	0.114698	81.134148	140.128922	175.791458	4.463325	0.000000	2.253603	0.000000	0.000000	0.000000	0.489159	0.666739	-1.081657	0.000000	0.000000	4.000000	26.000000	0.000000
14700.340746	0.041897	0.574907	0.114698	81.134148	140.128922	175.791458	4.463325	0.000000	2.253603	0.000000	0.000000	0.000000	0.489159	0.666739	-1.081657	0.000000	0.000000	4.000000	26.000000	0.000000
14700.344079	0.043624	0.577066	0.111225	81.252007	140.776718	-179.916046	4.460350	0.000000	2.259487	0.000000	0.000000	0.000000	0.517919	0.647530	-1.041900	0.000000	0.000000	4.000000	26.000000	0.000000
14700.347412	0.043624	0.577066	0.111225	81.252007	140.776718	-179.916046	4.460350	0.000000	2.259487	0.000000	0.000000	0.000000	0.517919	0.647530	-1.041900	0.000000	0.000000	4.000000	26.000000	0.000000
14700.350746	0.043624	0.577066	0.111225	81.252007	140.776718	-179.916046	4.460350	0.000000	2.259487	0.000000	0.000000	0.000000	0.517919	0.647530	-1.041900	0.000000	0.000000	4.000000	26.000000	0.000000
14700.354079	0.045622	0.579182	0.107729	81.452240	142.221954	-175.357727	4.459817	0.000000	2.260538	0.000000	0.000000	0.000000	0.599482	0.634763	-1.048877	0.000000	0.000000	4.000000	26.000000	0.000000
14700.357412	0.045622	0.579182	0.107729	81.452240	142.221954	-175.357727	4.459817	0.000000	2.260538	0.000000	0.000000	0.000000	0.599482	0.634763	-1.048877	0.000000	0.000000	4.000000	26.000000	0.000000
14700.360746	0.045622	0.579182	0.107729	81.452240	142.221954	-175.357727	4.459817	0.000000	2.260538	0.000000	0.000000	0.000000	0.599482	0.634763	-1.048877	0.000000	0.000000	4.000000	26.000000	0.000000
14700.364079	0.047967	0.581255	0.104200	81.717911	144.316040	-171.553528	4.463589	0.000000	2.253080	0.000000	0.000000	0.000000	0.703412	0.622110	-1.058621	0.000000	0.000000	4.000000	26.000000	0.000000
14700.367412	0.047967	0.581255	0.104200	81.717911	144.316040	-171.553528	4.463589	0.000000	2.253080	0.000000	0.000000	0.000000	0.703412	0.622110	-1.058621	0.000000	0.000000	4.000000	26.000000	0.000000
14700.370746	0.047967	0.581255	0.104200	81.717911	144.316040	-171.553528	4.463589	0.000000	2.253080	0.000000	0.000000	0.000000	0.703412	0.622110	-1.058621	0.000000	0.000000	4.000000	26.000000	0.000000
14700.374079	0.050441	0.583277	0.100676	82.011635	146.981705	-169.387695	4.473279	0.000000	2.233780	0.000000	0.000000	0.000000	0.742313	0.606316	-1.057084	0.000000	0.000000	4.000000	26.000000	0.000000
14700.377412	0.050441	0.583277	0.100676	82.011635	146.981705	-169.387695	4.473279	0.000000	2.233780	0.000000	0.000000	0.000000	0.742313	0.606316	-1.057084	0.000000	0.000000	4.000000	26.000000	0.000000
14700.380746	0.050441	0.583277	0.100676	82.011635	146.981705	-169.387695	4.473279	0.000000	2.233780	0.000000	0.000000	0.000000	0.742313	0.606316	-1.057084	0.000000	0.000000	4.000000	26.000000	0.000000
14700.384079	0.053165	0.585239	0.097046	82.325806	150.279572	-166.752365	4.485938	0.000000	2.208250	0.000000	0.000000	0.000000	0.817099	0.588806	-1.089073	0.000000	0.000000	4.000000	26.000000	0.000000
14700.387412	0.053165	0.585239	0.097046	82.325806	150.279572	-166.752365	4.485938	0.000000	2.208250	0.000000	0.000000	0.000000	0.817099	0.588806	-1.089073	0.000000	0.000000	4.000000	26.000000	0.000000
14700.390746	0.053165	0.585239	0.097046	82.325806	150.279572	-166.752365	4.485938	0.000000	2.208250	0.000000	0.000000	0.000000	0.817099	0.588806	-1.089073	0.000000	0.000000	4.000000	26.000000	0.000000
14700.394079	0.056159	0.587132	0.093325	82.643364	154.216949	-163.545685	4.503022	0.000000	2.173199	0.000000	0.000000	0.000000	0.898353	0.567909	-1.116252	0.000000	0.000000	4.000000	26.000000	0.000000
14700.397412	0.056159	0.587132	0.093325	82.643364	154.216949	-163.545685	4.503022	0.000000	2.173199	0.000000	0.000000	0.000000	0.898353	0.567909	-1.116252	0.000000	0.000000	4.000000	26.000000	0.000000
14700.400746	0.056159	0.587132	0.093325	82.643364	154.216949	-163.545685	4.503022	0.000000	2.173199	0.000000	0.000000	0.000000	0.898353	0.567909	-1.116252	0.000000	0.000000	4.000000	26.000000	0.000000
14700.404079	0.059241	0.588984	0.089583	82.951210	158.834503	-159.705307	4.525530	0.000000	2.125930	0.000000	0.000000	0.000000	0.924672	0.555520	-1.122814	0.000000	0.000000	4.000000	26.000000	0.000000
14700.407412	0.059241	0.588984	0.089583	82.951210	158.834503	-159.705307	4.525530	0.000000	2.125930	0.000000	0.000000	0.000000	0.924672	0.555520	-1.122814	0.000000	0.000000	4.000000	26.000000	0.000000
14700.410746	0.059241	0.588984	0.089583	82.951210	158.834503	-159.705307	4.525530	0.000000	2.125930	0.000000	0.000000	0.000000	0.924672	0.555520	-1.122814	0.000000	0.000000	4.000000	26.000000	0.000000
14700.414079	0.062325	0.590766	0.085772	83.232643	164.219345	-155.141327	4.479133	0.000000	2.037931	0.000000	0.000000	0.000000	0.925189	0.534630	-1.143105	0.000000	0.000000	4.000000	26.000000	0.000000
14700.417412	0.062325	0.590766	0.085772	83.232643	164.219345	-155.141327	4.479133	0.000000	2.037931	0.000000	0.000000	0.000000	0.925189	0.534630	-1.143105	0.000000	0.000000	4.000000	26.000000	0.000000
14700.420746	0.062325	0.590766	0.085772	83.232643	164.219345	-155.141327	4.479133	0.000000	2.037931	0.000000	0.000000	0.000000	0.925189	0.534630	-1.143105	0.000000	0.000000	4.000000	26.000000	0.000000
14700.424079	0.065335	0.592468	0.081926	83.457642	170.008331	-149.961182	4.288615	0.000000	1.883733	0.000000	0.000000	0.000000	0.902900	0.510675	-1.153804	0.000000	0.000000	4.000000	26.000000	0.000000
14700.427412	0.065335	0.592468	0.081926	83.457642	170.008331	-149.961182	4.288615	0.000000	1.883733	0.000000	0.000000	0.000000	0.902900	0.510675	-1.153804	0.000000	0.000000	4.000000	26.000000	0.000000
14700.430746	0.065335	0.592468	0.081926	83.457642	170.008331	-149.961182	4.288615	0.000000	1.883733	0.000000	0.000000	0.000000	0.902900	0.510675	-1.153804	0.000000	0.000000	4.000000	26.000000	0.000000
14700.434079	0.068150	0.594120	0.078116	83.607727	175.255219	-144.749161	4.096314	0.000000	1.733250	0.000000	0.000000	0.000000	0.844577	0.495630	-1.143176	0.000000	0.000000	4.000000	26.000000	0.000000
14700.437412	0.068150	0.594120	0.078116	83.607727	175.255219	-144.749161	4.096314	0.000000	1.733250	0.000000	0.000000	0.000000	0.844577	0.495630	-1.143176	0.000000	0.000000	4.000000	26.000000	0.000000
14700.440746	0.068150	0.594120	0.078116	83.607727	175.255219	-144.749161	4.096314	0.000000	1.733250	0.000000	0.000000	0.000000	0.844577	0.495630	-1.143176	0.000000	0.000000	4.000000	26.000000	0.000000
14700.444079	0.070856	0.595655	0.074372	83.688004	179.088364	-139.902176	3.905785	0.000000	1.592487	0.000000	0.000000	0.000000	0.811631	0.460431	-1.123188	0.000000	0.000000	4.000000	26.000000	0.000000
14700.447412	0.070856	0.595655	0.074372	83.688004	179.088364	-139.902176	3.905785	0.000000	1.592487	0.000000	0.000000	0.000000	0.811631	0.460431	-1.123188	0.000000	0.000000	4.000000	26.000000	0.000000
14700.450746	0.070856	0.595655	0.074372	83.688004	179.088364	-139.902176	3.905785	0.000000	1.592487	0.000000	0.000000	0.000000	0.811631	0.460431	-1.123188	0.000000	0.000000	4.000000	26.000000	0.000000
14700.454079	0.073486	0.597134	0.070740	83.728210	-178.494537	-136.522522	3.718587	0.000000	1.457215	0.000000	0.000000	0.000000	0.789019	0.443722	-1.089628	0.000000	0.000000	4.000000	26.000000	0.000000
14700.457412	0.073486	0.597134	0.070740	83.728210	-178.494537	-136.522522	3.718587	0.000000	1.457215	0.000000	0.000000	0.000000	0.789019	0.443722	-1.089628	0.000000	0.000000	4.000000	26.000000	0.000000
14700.460746	0.073486	0.597134	0.070740	83.728210	-178.494537	-136.522522	3.718587	0.000000	1.457215	0.000000	0.000000	0.000000	0.789019	0.443722	-1.089628	0.000000	0.000000	4.000000	26.000000	0.000000
14700.464079	0.076045	0.598531	0.067229	83.756660	-177.252945	-135.198090	3.536983	0.000000	1.325712	0.000000	0.000000	0.000000	0.767707	0.419069	-1.053143	0.000000	0.000000	4.000000	26.000000	0.000000
14700.467412	0.076045	0.598531	0.067229	83.756660	-177.252945	-135.198090	3.536983	0.000000	1.325712	0.000000	0.000000	0.000000	0.767707	0.419069	-1.053143	0.000000	0.000000	4.000000	26.000000	0.000000
14700.470746	0.076045	0.598531	0.067229	83.756660	-177.252945	-135.198090	3.536983	0.000000	1.325712	0.000000	0.000000	0.000000	0.767707	0.419069	-1.053143	0.000000	0.000000	4.000000	26.000000	0.000000
14700.474079	0.078445	0.599879	0.063911	83.783813	-176.799683	-134.455383	3.361459	0.000000	1.197761	0.000000	0.000000	0.000000	0.720127	0.404426	-0.995475	0.000000	0.000000	4.000000	26.000000	0.000000
14700.477412	0.078445	0.599879	0.063911	83.783813	-176.799683	-134.455383	3.361459	0.000000	1.197761	0.000000	0.000000	0.000000	0.720127	0.404426	-0.995475	0.000000	0.000000	4.000000	26.000000	0.000000
14700.480746	0.078445	0.599879	0.063911	83.783813	-176.799683	-134.455383	3.361459	0.000000	1.197761	0.000000	0.000000	0.000000	0.720127	0.404426	-0.995475	0.000000	0.000000	4.000000	26.000000	0.000000
14700.484079	0.080591	0.601114	0.060781	83.831085	-176.461487	-133.364349	3.195546	0.000000	1.077740	0.000000	0.000000	0.000000	0.643774	0.370406	-0.939026	0.000000	0.000000	4.000000	26.000000	0.000000
14700.487412	0.080591	0.601114	0.060781	83.831085	-176.461487	-133.364349	3.195546	0.000000	1.077740	0.000000	0.000000	0.000000	0.643774	0.370406	-0.939026	0.000000	0.000000	4.000000	26.000000	0.000000
14700.490746	0.080591	0.601114	0.060781	83.831085	-176.461487	-133.364349	3.195546	0.000000	1.077740	0.000000	0.000000	0.000000	0.643774	0.370406	-0.939026	0.000000	0.000000	4.000000	26.000000	0.000000
14700.494079	0.082515	0.602287	0.057847	83.898186	-175.922363	-132.607666	3.039042	0.000000	0.970444	0.000000	0.000000	0.000000	0.577223	0.351940	-0.880178	0.000000	0.000000	4.000000	26.000000	0.000000
14700.497412	0.082515	0.602287	0.057847	83.898186	-175.922363	-132.607666	3.039042	0.000000	0.970444	0.000000	0.000000	0.000000	0.577223	0.351940	-0.880178	0.000000	0.000000	4.000000	26.000000	0.000000
14700.500746	0.082515	0.602287	0.057847	83.898186	-175.922363	-132.607666	3.039042	0.000000	0.970444	0.000000	0.000000	0.000000	0.577223	0.351940	-0.880178	0.000000	0.000000	4.000000	26.000000	0.000000
14700.504079	0.084143	0.603419	0.055078	83.990677	-175.597656	-132.419525	2.892346	0.000000	0.874240	0.000000	0.000000	0.000000	0.488389	0.339641	-0.830534	0.000000	0.000000	4.000000	26.000000	0.000000
14700.507412	0.084143	0.603419	0.055078	83.990677	-175.597656	-132.419525	2.892346	0.000000	0.874240	0.000000	0.000000	0.000000	0.488389	0.339641	-0.830534	0.000000	0.000000	4.000000	26.000000	0.000000
14700.510746	0.084143	0.603419	0.055078	83.990677	-175.597656	-132.419525	2.892346	0.000000	0.874240	0.000000	0.000000	0.000000	0.488389	0.339641	-0.830534	0.000000	0.000000	4.000000	26.000000	0.000000
14700.514079	0.085484	0.604456	0.052495	84.120270	-175.597000	-132.474762	2.753923	0.000000	0.792842	0.000000	0.000000	0.000000	0.402243	0.311025	-0.775072	0.000000	0.000000	4.000000	26.000000	0.000000
14700.517412	0.085484	0.604456	0.052495	84.120270	-175.597000	-132.474762	2.753923	0.000000	0.792842	0.000000	0.000000	0.000000	0.402243	0.311025	-0.775072	0.000000	0.000000	4.000000	26.000000	0.000000
14700.520746	0.085484	0.604456	0.052495	84.120270	-175.597000	-132.474762	2.753923	0.000000	0.792842	0.000000	0.000000	0.000000	0.402243	0.311025	-0.775072	0.000000	0.000000	4.000000	26.000000	0.000000
14700.524079	0.086580	0.605425	0.050022	84.255020	-175.995224	-132.728470	2.624745	0.000000	0.725802	0.000000	0.000000	0.000000	0.328799	0.290841	-0.741951	0.000000	0.000000	4.000000	26.000000	0.000000
14700.527412	0.086580	0.605425	0.050022	84.255020	-175.995224	-132.728470	2.624745	0.000000	0.725802	0.000000	0.000000	0.000000	0.328799	0.290841	-0.741951	0.000000	0.000000	4.000000	26.000000	0.000000
14700.530746	0.086580	0.605425	0.050022	84.255020	-175.995224	-132.728470	2.624745	0.000000	0.725802	0.000000	0.000000	0.000000	0.328799	0.290841	-0.741951	0.000000	0.000000	4.000000	26.000000	0.000000
14700.534079	0.087459	0.606329	0.047657	84.374756	-177.348434	-133.877670	2.501086	0.000000	0.671002	0.000000	0.000000	0.000000	0.263818	0.271106	-0.709430	0.000000	0.000000	4.000000	26.000000	0.000000
14700.537412	0.087459	0.606329	0.047657	84.374756	-177.348434	-133.877670	2.501086	0.000000	0.671002	0.000000	0.000000	0.000000	0.263818	0.271106	-0.709430	0.000000	0.000000	4.000000	26.000000	0.000000
14700.540746	0.087459	0.606329	0.047657	84.374756	-177.348434	-133.877670	2.501086	0.000000	0.671002	0.000000	0.000000	0.000000	0.263818	0.271106	-0.709430	0.000000	0.000000	4.000000	26.000000	0.000000
14700.544079	0.088221	0.607169	0.045386	84.464096	179.852127	-136.621979	2.382848	0.000000	0.627033	0.000000	0.000000	0.000000	0.228574	0.251831	-0.681430	0.000000	0.000000	4.000000	26.000000	0.000000
14700.547412	0.088221	0.607169	0.045386	84.464096	179.852127	-136.621979	2.382848	0.000000	0.627033	0.000000	0.000000	0.000000	0.228574	0.251831	-0.681430	0.000000	0.000000	4.000000	26.000000	0.000000
14700.550746	0.088221	0.607169	0.045386	84.464096	179.852127	-136.621979	2.382848	0.000000	0.627033	0.000000	0.000000	0.000000	0.228574	0.251831	-0.681430	0.000000	0.000000	4.000000	26.000000	0.000000
14700.554079	0.088848	0.607937	0.043236	84.522743	175.775558	-140.545944	2.269276	0.000000	0.588937	0.000000	0.000000	0.000000	0.188100	0.230500	-0.644871	0.000000	0.000000	4.000000	26.000000	0.000000
14700.557412	0.088848	0.607937	0.043236	84.522743	175.775558	-140.545944	2.269276	0.000000	0.588937	0.000000	0.000000	0.000000	0.188100	0.230500	-0.644871	0.000000	0.000000	4.000000	26.000000	0.000000
14700.560746	0.088848	0.607937	0.043236	84.522743	175.775558	-140.545944	2.269276	0.000000	0.588937	0.000000	0.000000	0.000000	0.188100	0.230500	-0.644871	0.000000	0.000000	4.000000	26.000000	0.000000
14700.564079	0.089268	0.608644	0.041199	84.529617	171.012558	-145.093460	2.161798	0.000000	0.557587	0.000000	0.000000	0.000000	0.125843	0.212082	-0.611159	0.000000	0.000000	4.000000	26.000000	0.000000
14700.567412	0.089268	0.608644	0.041199	84.529617	171.012558	-145.093460	2.161798	0.000000	0.557587	0.000000	0.000000	0.000000	0.125843	0.212082	-0.611159	0.000000	0.000000	4.000000	26.000000	0.000000
14700.570746	0.089268	0.608644	0.041199	84.529617	171.012558	-145.093460	2.161798	0.000000	0.557587	0.000000	0.000000	0.000000	0.125843	0.212082	-0.611159	0.000000	0.000000	4.000000	26.000000	0.000000
14700.574079	0.089551	0.609271	0.039247	84.490715	166.251251	-149.605911	2.059938	0.000000	0.536613	0.000000	0.000000	0.000000	0.084881	0.188132	-0.585524	0.000000	0.000000	4.000000	26.000000	0.000000
14700.577412	0.089551	0.609271	0.039247	84.490715	166.251251	-149.605911	2.059938	0.000000	0.536613	0.000000	0.000000	0.000000	0.084881	0.188132	-0.585524	0.000000	0.000000	4.000000	26.000000	0.000000
14700.580746	0.089551	0.609271	0.039247	84.490715	166.251251	-149.605911	2.059938	0.000000	0.536613	0.000000	0.000000	0.000000	0.084881	0.188132	-0.585524	0.000000	0.000000	4.000000	26.000000	0.000000
14700.584079	0.089700	0.609867	0.037388	84.439438	161.948898	-153.682388	1.962350	0.000000	0.522467	0.000000	0.000000	0.000000	0.044891	0.178713	-0.557614	0.000000	0.000000	4.000000	26.000000	0.000000
14700.587412	0.089700	0.609867	0.037388	84.439438	161.948898	-153.682388	1.962350	0.000000	0.522467	0.000000	0.000000	0.000000	0.044891	0.178713	-0.557614	0.000000	0.000000	4.000000	26.000000	0.000000
14700.590746	0.089700	0.609867	0.037388	84.439438	161.948898	-153.682388	1.962350	0.000000	0.522467	0.000000	0.000000	0.000000	0.044891	0.178713	-0.557614	0.000000	0.000000	4.000000	26.000000	0.000000
14700.594079	0.089786	0.610412	0.035595	84.385704	158.222610	-157.208771	1.869415	0.000000	0.514985	0.000000	0.000000	0.000000	0.025680	0.163666	-0.537954	0.000000	0.000000	4.000000	26.000000	0.000000
14700.597412	0.089786	0.610412	0.035595	84.385704	158.222610	-157.208771	1.869415	0.000000	0.514985	0.000000	0.000000	0.000000	0.025680	0.163666	-0.537954	0.000000	0.000000	4.000000	26.000000	0.000000
14700.600746	0.089786	0.610412	0.035595	84.385704	158.222610	-157.208771	1.869415	0.000000	0.514985	0.000000	0.000000	0.000000	0.025680	0.163666	-0.537954	0.000000	0.000000	4.000000	26.000000	0.000000
14700.604079	0.089832	0.610908	0.033864	84.313690	155.162201	-160.098785	1.779756	0.000000	0.510705	0.000000	0.000000	0.000000	0.013747	0.148807	-0.519480	0.000000	0.000000	4.000000	26.000000	0.000000
14700.607412	0.089832	0.610908	0.033864	84.313690	155.162201	-160.098785	1.779756	0.000000	0.510705	0.000000	0.000000	0.000000	0.013747	0.148807	-0.519480	0.000000	0.000000	4.000000	26.000000	0.000000
14700.610746	0.089832	0.610908	0.033864	84.313690	155.162201	-160.098785	1.779756	0.000000	0.510705	0.000000	0.000000	0.000000	0.013747	0.148807	-0.519480	0.000000	0.000000	4.000000	26.000000	0.000000
14700.614079	0.089883	0.611383	0.032177	84.219856	152.684875	-162.431946	1.693176	0.000000	0.508414	0.000000	0.000000	0.000000	0.015491	0.142418	-0.505970	0.000000	0.000000	4.000000	26.000000	0.000000
14700.617412	0.089883	0.611383	0.032177	84.219856	152.684875	-162.431946	1.693176	0.000000	0.508414	0.000000	0.000000	0.000000	0.015491	0.142418	-0.505970	0.000000	0.000000	4.000000	26.000000	0.000000
14700.620746	0.089883	0.611383	0.032177	84.219856	152.684875	-162.431946	1.693176	0.000000	0.508414	0.000000	0.000000	0.000000	0.015491	0.142418	-0.505970	0.000000	0.000000	4.000000	26.000000	0.000000
14700.624079	0.089967	0.611857	0.030546	84.106850	150.642670	-164.347000	1.608847	0.000000	0.505832	0.000000	0.000000	0.000000	0.025057	0.142046	-0.489144	0.000000	0.000000	4.000000	26.000000	0.000000
14700.627412	0.089967	0.611857	0.030546	84.106850	150.642670	-164.347000	1.608847	0.000000	0.505832	0.000000	0.000000	0.000000	0.025057	0.142046	-0.489144	0.000000	0.000000	4.000000	26.000000	0.000000
14700.630746	0.089967	0.611857	0.030546	84.106850	150.642670	-164.347000	1.608847	0.000000	0.505832	0.000000	0.000000	0.000000	0.025057	0.142046	-0.489144	0.000000	0.000000	4.000000	26.000000	0.000000
14700.634079	0.090050	0.612344	0.028930	83.972076	148.964645	-165.913651	1.527323	0.000000	0.501656	0.000000	0.000000	0.000000	0.025077	0.146242	-0.485078	0.000000	0.000000	4.000000	26.000000	0.000000
14700.637412	0.090050	0.612344	0.028930	83.972076	148.964645	-165.913651	1.527323	0.000000	0.501656	0.000000	0.000000	0.000000	0.025077	0.146242	-0.485078	0.000000	0.000000	4.000000	26.000000	0.000000
14700.640746	0.090050	0.612344	0.028930	83.972076	148.964645	-165.913651	1.527323	0.000000	0.501656	0.000000	0.000000	0.000000	0.025077	0.146242	-0.485078	0.000000	0.000000	4.000000	26.000000	0.000000
14700.644079	0.090160	0.612792	0.027339	83.840118	147.461548	-167.312408	1.446477	0.000000	0.497476	0.000000	0.000000	0.000000	0.032939	0.134279	-0.477273	0.000000	0.000000	4.000000	26.000000	0.000000
14700.647412	0.090160	0.612792	0.027339	83.840118	147.461548	-167.312408	1.446477	0.000000	0.497476	0.000000	0.000000	0.000000	0.032939	0.134279	-0.477273	0.000000	0.000000	4.000000	26.000000	0.000000
14700.650746	0.090160	0.612792	0.027339	83.840118	147.461548	-167.312408	1.446477	0.000000	0.497476	0.000000	0.000000	0.000000	0.032939	0.134279	-0.477273	0.000000	0.000000	4.000000	26.000000	0.000000
14700.654079	0.090236	0.613259	0.025832	83.727364	146.185776	-168.504150	1.366932	0.000000	0.491986	0.000000	0.000000	0.000000	0.022672	0.140194	-0.451948	0.000000	0.000000	4.000000	26.000000	0.000000
14700.657412	0.090236	0.613259	0.025832	83.727364	146.185776	-168.504150	1.366932	0.000000	0.491986	0.000000	0.000000	0.000000	0.022672	0.140194	-0.451948	0.000000	0.000000	4.000000	26.000000	0.000000
14700.660746	0.090236	0.613259	0.025832	83.727364	146.185776	-168.504150	1.366932	0.000000	0.491986	0.000000	0.000000	0.000000	0.022672	0.140194	-0.451948	0.000000	0.000000	4.000000	26.000000	0.000000
14700.664079	0.090288	0.613694	0.024337	83.641151	145.251373	-169.380020	1.291607	0.000000	0.488208	0.000000	0.000000	0.000000	0.015574	0.130649	-0.448544	0.000000	0.000000	4.000000	26.000000	0.000000
14700.667412	0.090288	0.613694	0.024337	83.641151	145.251373	-169.380020	1.291607	0.000000	0.488208	0.000000	0.000000	0.000000	0.015574	0.130649	-0.448544	0.000000	0.000000	4.000000	26.000000	0.000000
14700.670746	0.090288	0.613694	0.024337	83.641151	145.251373	-169.380020	1.291607	0.000000	0.488208	0.000000	0.000000	0.000000	0.015574	0.130649	-0.448544	0.000000	0.000000	4.000000	26.000000	0.000000
14700.674079	0.090326	0.614131	0.022907	83.592773	144.646408	-169.960388	1.216850	0.000000	0.485612	0.000000	0.000000	0.000000	0.011588	0.130873	-0.428965	0.000000	0.000000	4.000000	26.000000	0.000000
14700.677412	0.090326	0.614131	0.022907	83.592773	144.646408	-169.960388	1.216850	0.000000	0.485612	0.000000	0.000000	0.000000	0.011588	0.130873	-0.428965	0.000000	0.000000	4.000000	26.000000	0.000000
14700.680746	0.090326	0.614131	0.022907	83.592773	144.646408	-169.960388	1.216850	0.000000	0.485612	0.000000	0.000000	0.000000	0.011588	0.130873	-0.428965	0.000000	0.000000	4.000000	26.000000	0.000000
14700.684079	0.090348	0.614575	0.021519	83.566994	144.228455	-170.372910	1.145356	0.000000	0.483681	0.000000	0.000000	0.000000	0.006370	0.133300	-0.416420	0.000000	0.000000	4.000000	26.000000	0.000000
14700.687412	0.090348	0.614575	0.021519	83.566994	144.228455	-170.372910	1.145356	0.000000	0.483681	0.000000	0.000000	0.000000	0.006370	0.133300	-0.416420	0.000000	0.000000	4.000000	26.000000	0.000000
14700.690746	0.090348	0.614575	0.021519	83.566994	144.228455	-170.372910	1.145356	0.000000	0.483681	0.000000	0.000000	0.000000	0.006370	0.133300	-0.416420	0.000000	0.000000	4.000000	26.000000	0.000000
14700.694079	0.090379	0.615021	0.020192	83.554726	143.813385	-170.789185	1.075952	0.000000	0.482619	0.000000	0.000000	0.000000	0.009370	0.133771	-0.398064	0.000000	0.000000	4.000000	26.000000	0.000000
14700.697412	0.090379	0.615021	0.020192	83.554726	143.813385	-170.789185	1.075952	0.000000	0.482619	0.000000	0.000000	0.000000	0.009370	0.133771	-0.398064	0.000000	0.000000	4.000000	26.000000	0.000000
14700.700746	0.090379	0.615021	0.020192	83.554726	143.813385	-170.789185	1.075952	0.000000	0.482619	0.000000	0.000000	0.000000	0.009370	0.133771	-0.398064	0.000000	0.000000	4.000000	26.000000	0.000000
14700.704079	0.090401	0.615416	0.018948	83.548279	143.346008	-171.254425	1.009608	0.000000	0.481057	0.000000	0.000000	0.000000	0.006599	0.118488	-0.373292	0.000000	0.000000	4.000000	26.000000	0.000000
14700.707412	0.090401	0.615416	0.018948	83.548279	143.346008	-171.254425	1.009608	0.000000	0.481057	0.000000	0.000000	0.000000	0.006599	0.118488	-0.373292	0.000000	0.000000	4.000000	26.000000	0.000000
14700.710746	0.090401	0.615416	0.018948	83.548279	143.346008	-171.254425	1.009608	0.000000	0.481057	0.000000	0.000000	0.000000	0.006599	0.118488	-0.373292	0.000000	0.000000	4.000000	26.000000	0.000000
14700.714079	0.090429	0.615820	0.017741	83.542145	142.846954	-171.750137	0.947393	0.000000	0.479958	0.000000	0.000000	0.000000	0.008371	0.121295	-0.361934	0.000000	0.000000	4.000000	26.000000	0.000000
14700.717412	0.090429	0.615820	0.017741	83.542145	142.846954	-171.750137	0.947393	0.000000	0.479958	0.000000	0.000000	0.000000	0.008371	0.121295	-0.361934	0.000000	0.000000	4.000000	26.000000	0.000000
14700.720746	0.090429	0.615820	0.017741	83.542145	142.846954	-171.750137	0.947393	0.000000	0.479958	0.000000	0.000000	0.000000	0.008371	0.121295	-0.361934	0.000000	0.000000	4.000000	26.000000	0.000000
14700.724079	0.090446	0.616201	0.016609	83.540443	142.400848	-172.195328	0.887071	0.000000	0.478563	0.000000	0.000000	0.000000	0.005265	0.114282	-0.339623	0.000000	0.000000	4.000000	26.000000	0.000000
14700.727412	0.090446	0.616201	0.016609	83.540443	142.400848	-172.195328	0.887071	0.000000	0.478563	0.000000	0.000000	0.000000	0.005265	0.114282	-0.339623	0.000000	0.000000	4.000000	26.000000	0.000000
14700.730746	0.090446	0.616201	0.016609	83.540443	142.400848	-172.195328	0.887071	0.000000	0.478563	0.000000	0.000000	0.000000	0.005265	0.114282	-0.339623	0.000000	0.000000	4.000000	26.000000	0.000000
14700.734079	0.090416	0.616533	0.015479	83.542839	142.104553	-172.496490	0.830467	0.000000	0.477685	0.000000	0.000000	0.000000	-0.008939	0.099556	-0.339236	0.000000	0.000000	4.000000	26.000000	0.000000
14700.737412	0.090416	0.616533	0.015479	83.542839	142.104553	-172.496490	0.830467	0.000000	0.477685	0.000000	0.000000	0.000000	-0.008939	0.099556	-0.339236	0.000000	0.000000	4.000000	26.000000	0.000000
14700.740746	0.090416	0.616533	0.015479	83.542839	142.104553	-172.496490	0.830467	0.000000	0.477685	0.000000	0.000000	0.000000	-0.008939	0.099556	-0.339236	0.000000	0.000000	4.000000	26.000000	0.000000
14700.744079	0.090347	0.616829	0.014388	83.544998	142.055527	-172.561569	0.773927	0.000000	0.479175	0.000000	0.000000	0.000000	-0.020817	0.088872	-0.327199	0.000000	0.000000	4.000000	26.000000	0.000000
14700.747412	0.090347	0.616829	0.014388	83.544998	142.055527	-172.561569	0.773927	0.000000	0.479175	0.000000	0.000000	0.000000	-0.020817	0.088872	-0.327199	0.000000	0.000000	4.000000	26.000000	0.000000
14700.750746	0.090347	0.616829	0.014388	83.544998	142.055527	-172.561569	0.773927	0.000000	0.479175	0.000000	0.000000	0.000000	-0.020817	0.088872	-0.327199	0.000000	0.000000	4.000000	26.000000	0.000000
14700.754079	0.090214	0.617116	0.013333	83.544968	142.063660	-172.561569	0.719394	0.000000	0.482645	0.000000	0.000000	0.000000	-0.039781	0.086116	-0.316428	0.000000	0.000000	4.000000	26.000000	0.000000
14700.757412	0.090214	0.617116	0.013333	83.544968	142.063660	-172.561569	0.719394	0.000000	0.482645	0.000000	0.000000	0.000000	-0.039781	0.086116	-0.316428	0.000000	0.000000	4.000000	26.000000	0.000000
14700.760746	0.090214	0.617116	0.013333	83.544968	142.063660	-172.561569	0.719394	0.000000	0.482645	0.000000	0.000000	0.000000	-0.039781	0.086116	-0.316428	0.000000	0.000000	4.000000	26.000000	0.000000
14700.764079	0.090037	0.617401	0.012286	83.542328	142.042328	-172.582947	0.666656	0.000000	0.489275	0.000000	0.000000	0.000000	-0.053278	0.085344	-0.314051	0.000000	0.000000	4.000000	26.000000	0.000000
14700.767412	0.090037	0.617401	0.012286	83.542328	142.042328	-172.582947	0.666656	0.000000	0.489275	0.000000	0.000000	0.000000	-0.053278	0.085344	-0.314051	0.000000	0.000000	4.000000	26.000000	0.000000
14700.770746	0.090037	0.617401	0.012286	83.542328	142.042328	-172.582947	0.666656	0.000000	0.489275	0.000000	0.000000	0.000000	-0.053278	0.085344	-0.314051	0.000000	0.000000	4.000000	26.000000	0.000000
14700.774079	0.089846	0.617670	0.011291	83.535919	141.928772	-172.686798	0.614315	0.000000	0.498155	0.000000	0.000000	0.000000	-0.057292	0.080746	-0.298736	0.000000	0.000000	4.000000	26.000000	0.000000
14700.777412	0.089846	0.617670	0.011291	83.535919	141.928772	-172.686798	0.614315	0.000000	0.498155	0.000000	0.000000	0.000000	-0.057292	0.080746	-0.298736	0.000000	0.000000	4.000000	26.000000	0.000000
14700.780746	0.089846	0.617670	0.011291	83.535919	141.928772	-172.686798	0.614315	0.000000	0.498155	0.000000	0.000000	0.000000	-0.057292	0.080746	-0.298736	0.000000	0.000000	4.000000	26.000000	0.000000
14700.784079	0.089659	0.617930	0.010318	83.525337	141.779572	-172.822220	0.564525	0.000000	0.507703	0.000000	0.000000	0.000000	-0.055962	0.078161	-0.291799	0.000000	0.000000	4.000000	26.000000	0.000000
14700.787412	0.089659	0.617930	0.010318	83.525337	141.779572	-172.822220	0.564525	0.000000	0.507703	0.000000	0.000000	0.000000	-0.055962	0.078161	-0.291799	0.000000	0.000000	4.000000	26.000000	0.000000
14700.790746	0.089659	0.617930	0.010318	83.525337	141.779572	-172.822220	0.564525	0.000000	0.507703	0.000000	0.000000	0.000000	-0.055962	0.078161	-0.291799	0.000000	0.000000	4.000000	26.000000	0.000000
14700.794079	0.089659	0.617930	0.010318	83.519562	141.636520	-172.957047	0.515892	0.000000	0.517030	0.000000	0.000000	0.000000	-0.055962	0.078161	-0.291799	0.000000	0.000000	4.000000	26.000000	0.000000
14700.797412	0.089511	0.618190	0.009427	83.519562	141.636520	-172.957047	0.515892	0.000000	0.517030	0.000000	0.000000	0.000000	-0.044380	0.077748	-0.267343	0.000000	0.000000	4.000000	26.000000	0.000000
14700.800746	0.089511	0.618190	0.009427	83.519562	141.636520	-172.957047	0.515892	0.000000	0.517030	0.000000	0.000000	0.000000	-0.044380	0.077748	-0.267343	0.000000	0.000000	4.000000	26.000000	0.000000
14700.804079	0.089390	0.618441	0.008555	83.521652	141.621140	-172.978043	0.515892	0.000000	0.517030	0.000000	0.000000	0.000000	-0.036434	0.075311	-0.261631	0.000000	0.000000	4.000000	26.000000	0.000000
14700.807412	0.089390	0.618441	0.008555	83.521652	141.621140	-172.978043	0.515892	0.000000	0.517030	0.000000	0.000000	0.000000	-0.036434	0.075311	-0.261631	0.000000	0.000000	4.000000	26.000000	0.000000
14700.810746	0.089390	0.618441	0.008555	83.521652	141.621140	-172.978043	0.515892	0.000000	0.517030	0.000000	0.000000	0.000000	-0.036434	0.075311	-0.261631	0.000000	0.000000	4.000000	26.000000	0.000000
14700.814079	0.089390	0.618441	0.008555	83.525711	141.592896	-173.020096	0.427730	0.000000	0.530499	0.000000	0.000000	0.000000	-0.036434	0.075311	-0.261631	0.000000	0.000000	4.000000	26.000000	0.000000
14700.817412	0.089364	0.618703	0.007704	83.525711	141.592896	-173.020096	0.427730	0.000000	0.530499	0.000000	0.000000	0.000000	-0.007790	0.078804	-0.255188	0.000000	0.000000	4.000000	26.000000	0.000000
14700.820746	0.089364	0.618703	0.007704	83.525711	141.592896	-173.020096	0.427730	0.000000	0.530499	0.000000	0.000000	0.000000	-0.007790	0.078804	-0.255188	0.000000	0.000000	4.000000	26.000000	0.000000
14700.824079	0.089404	0.618964	0.006840	83.529762	141.575531	-173.062225	0.427730	0.000000	0.530499	0.000000	0.000000	0.000000	0.011870	0.078314	-0.259120	0.000000	0.000000	4.000000	26.000000	0.000000
14700.827412	0.089404	0.618964	0.006840	83.529762	141.575531	-173.062225	0.427730	0.000000	0.530499	0.000000	0.000000	0.000000	0.011870	0.078314	-0.259120	0.000000	0.000000	4.000000	26.000000	0.000000
14700.830746	0.089404	0.618964	0.006840	83.529762	141.575531	-173.062225	0.427730	0.000000	0.530499	0.000000	0.000000	0.000000	0.011870	0.078314	-0.259120	0.000000	0.000000	4.000000	26.000000	0.000000
14700.834079	0.089404	0.618964	0.006840	83.536674	141.584732	-173.075272	0.342012	0.000000	0.529819	0.000000	0.000000	0.000000	0.011870	0.078314	-0.259120	0.000000	0.000000	4.000000	26.000000	0.000000
14700.837412	0.089464	0.619224	0.005972	83.536674	141.584732	-173.075272	0.342012	0.000000	0.529819	0.000000	0.000000	0.000000	0.018225	0.077777	-0.260508	0.000000	0.000000	4.000000	26.000000	0.000000
14700.840746	0.089464	0.619224	0.005972	83.536674	141.584732	-173.075272	0.342012	0.000000	0.529819	0.000000	0.000000	0.000000	0.018225	0.077777	-0.260508	0.000000	0.000000	4.000000	26.000000	0.000000
14700.844079	0.089546	0.619481	0.005099	83.554817	141.665375	-173.036926	0.342012	0.000000	0.529819	0.000000	0.000000	0.000000	0.024542	0.077282	-0.261897	0.000000	0.000000	4.000000	26.000000	0.000000
14700.847412	0.089546	0.619481	0.005099	83.554817	141.665375	-173.036926	0.342012	0.000000	0.529819	0.000000	0.000000	0.000000	0.024542	0.077282	-0.261897	0.000000	0.000000	4.000000	26.000000	0.000000
14700.850746	0.089546	0.619481	0.005099	83.554817	141.665375	-173.036926	0.342012	0.000000	0.529819	0.000000	0.000000	0.000000	0.024542	0.077282	-0.261897	0.000000	0.000000	4.000000	26.000000	0.000000
14700.854079	0.089546	0.619481	0.005099	83.583084	141.771240	-172.966583	0.254944	0.000000	0.522691	0.000000	0.000000	0.000000	0.024542	0.077282	-0.261897	0.000000	0.000000	4.000000	26.000000	0.000000
14700.857412	0.089557	0.619743	0.004214	83.583084	141.771240	-172.966583	0.254944	0.000000	0.522691	0.000000	0.000000	0.000000	0.003149	0.078551	-0.265325	0.000000	0.000000	4.000000	26.000000	0.000000
14700.860746	0.089557	0.619743	0.004214	83.583084	141.771240	-172.966583	0.254944	0.000000	0.522691	0.000000	0.000000	0.000000	0.003149	0.078551	-0.265325	0.000000	0.000000	4.000000	26.000000	0.000000
14700.864079	0.089533	0.620037	0.003392	83.618774	141.746872	-173.012512	0.254944	0.000000	0.522691	0.000000	0.000000	0.000000	-0.007041	0.088053	-0.246696	0.000000	0.000000	4.000000	26.000000	0.000000
14700.867412	0.089533	0.620037	0.003392	83.618774	141.746872	-173.012512	0.254944	0.000000	0.522691	0.000000	0.000000	0.000000	-0.007041	0.088053	-0.246696	0.000000	0.000000	4.000000	26.000000	0.000000
14700.870746	0.089533	0.620037	0.003392	83.618774	141.746872	-173.012512	0.254944	0.000000	0.522691	0.000000	0.000000	0.000000	-0.007041	0.088053	-0.246696	0.000000	0.000000	4.000000	26.000000	0.000000
14700.874079	0.089533	0.620037	0.003392	83.647598	141.507126	-173.258636	0.169607	0.000000	0.523340	0.000000	0.000000	0.000000	-0.007041	0.088053	-0.246696	0.000000	0.000000	4.000000	26.000000	0.000000
14700.877412	0.089467	0.620303	0.002587	83.647598	141.507126	-173.258636	0.169607	0.000000	0.523340	0.000000	0.000000	0.000000	-0.019789	0.079858	-0.241637	0.000000	0.000000	4.000000	26.000000	0.000000
14700.880746	0.089467	0.620303	0.002587	83.647598	141.507126	-173.258636	0.169607	0.000000	0.523340	0.000000	0.000000	0.000000	-0.019789	0.079858	-0.241637	0.000000	0.000000	4.000000	26.000000	0.000000
14700.884079	0.089477	0.620601	0.001822	83.665344	141.346939	-173.427155	0.169607	0.000000	0.523340	0.000000	0.000000	0.000000	0.002860	0.089446	-0.229370	0.000000	0.000000	4.000000	26.000000	0.000000
14700.887412	0.089477	0.620601	0.001822	83.665344	141.346939	-173.427155	0.169607	0.000000	0.523340	0.000000	0.000000	0.000000	0.002860	0.089446	-0.229370	0.000000	0.000000	4.000000	26.000000	0.000000
14700.890746	0.089477	0.620601	0.001822	83.665344	141.346939	-173.427155	0.169607	0.000000	0.523340	0.000000	0.000000	0.000000	0.002860	0.089446	-0.229370	0.000000	0.000000	4.000000	26.000000	0.000000
14700.894079	0.089477	0.620601	0.001822	83.677048	141.245804	-173.542633	0.091106	0.000000	0.526161	0.000000	0.000000	0.000000	0.002860	0.089446	-0.229370	0.000000	0.000000	4.000000	26.000000	0.000000
14700.897412	0.089509	0.620872	0.001062	83.677048	141.245804	-173.542633	0.091106	0.000000	0.526161	0.000000	0.000000	0.000000	0.009729	0.081339	-0.228115	0.000000	0.000000	4.000000	26.000000	0.000000
14700.900746	0.089509	0.620872	0.001062	83.677048	141.245804	-173.542633	0.091106	0.000000	0.526161	0.000000	0.000000	0.000000	0.009729	0.081339	-0.228115	0.000000	0.000000	4.000000	26.000000	0.000000
14700.904079	0.089624	0.621189	0.000381	83.689163	141.145996	-173.665161	0.091106	0.000000	0.526161	0.000000	0.000000	0.000000	0.034542	0.095193	-0.204172	0.000000	0.000000	4.000000	26.000000	0.000000
14700.907412	0.089624	0.621189	0.000381	83.689163	141.145996	-173.665161	0.091106	0.000000	0.526161	0.000000	0.000000	0.000000	0.034542	0.095193	-0.204172	0.000000	0.000000	4.000000	26.000000	0.000000
14700.910746	0.089624	0.621189	0.000381	83.689163	141.145996	-173.665161	0.091106	0.000000	0.526161	0.000000	0.000000	0.000000	0.034542	0.095193	-0.204172	0.000000	0.000000	4.000000	26.000000	0.000000
14700.914079	0.089624	0.621189	0.000381	83.701225	141.048401	-173.788193	0.019059	0.000000	0.518782	0.000000	0.000000	0.000000	0.034542	0.095193	-0.204172	0.000000	0.000000	4.000000	26.000000	0.000000
14700.917412	0.089757	0.621486	-0.000319	83.701225	141.048401	-173.788193	0.019059	0.000000	0.518782	0.000000	0.000000	0.000000	0.039935	0.088890	-0.210068	0.000000	0.000000	4.000000	26.000000	0.000000
14700.920746	0.089757	0.621486	-0.000319	83.701225	141.048401	-173.788193	0.019059	0.000000	0.518782	0.000000	0.000000	0.000000	0.039935	0.088890	-0.210068	0.000000	0.000000	4.000000	26.000000	0.000000
14700.924079	0.089989	0.621789	-0.000974	83.718651	140.929565	-173.929047	0.019059	0.000000	0.518782	0.000000	0.000000	0.000000	0.069385	0.091024	-0.196462	0.000000	0.000000	4.000000	26.000000	0.000000
14700.927412	0.089989	0.621789	-0.000974	83.718651	140.929565	-173.929047	0.019059	0.000000	0.518782	0.000000	0.000000	0.000000	0.069385	0.091024	-0.196462	0.000000	0.000000	4.000000	26.000000	0.000000
14700.930746	0.089989	0.621789	-0.000974	83.718651	140.929565	-173.929047	0.019059	0.000000	0.518782	0.000000	0.000000	0.000000	0.069385	0.091024	-0.196462	0.000000	0.000000	4.000000	26.000000	0.000000
14700.934079	0.089989	0.621789	-0.000974	83.734093	140.837280	-174.048660	-0.048696	0.000000	0.500562	0.000000	0.000000	0.000000	0.069385	0.091024	-0.196462	0.000000	0.000000	4.000000	26.000000	0.000000
14700.937412	0.090261	0.622117	-0.001647	83.734093	140.837280	-174.048660	-0.048696	0.000000	0.500562	0.000000	0.000000	0.000000	0.081533	0.098335	-0.201802	0.000000	0.000000	4.000000	26.000000	0.000000
14700.940746	0.090261	0.622117	-0.001647	83.734093	140.837280	-174.048660	-0.048696	0.000000	0.500562	0.000000	0.000000	0.000000	0.081533	0.098335	-0.201802	0.000000	0.000000	4.000000	26.000000	0.000000
14700.944079	0.090596	0.622443	-0.002333	83.750069	140.715576	-174.177933	-0.048696	0.000000	0.500562	0.000000	0.000000	0.000000	0.100621	0.097985	-0.205812	0.000000	0.000000	4.000000	26.000000	0.000000
14700.947412	0.090596	0.622443	-0.002333	83.750069	140.715576	-174.177933	-0.048696	0.000000	0.500562	0.000000	0.000000	0.000000	0.100621	0.097985	-0.205812	0.000000	0.000000	4.000000	26.000000	0.000000
14700.950746	0.090596	0.622443	-0.002333	83.750069	140.715576	-174.177933	-0.048696	0.000000	0.500562	0.000000	0.000000	0.000000	0.100621	0.097985	-0.205812	0.000000	0.000000	4.000000	26.000000	0.000000
14700.954079	0.090596	0.622443	-0.002333	83.767914	140.578949	-174.282578	-0.116632	0.000000	0.470203	0.000000	0.000000	0.000000	0.100621	0.097985	-0.205812	0.000000	0.000000	4.000000	26.000000	0.000000
14700.957412	0.090993	0.622794	-0.003041	83.767914	140.578949	-174.282578	-0.116632	0.000000	0.470203	0.000000	0.000000	0.000000	0.119090	0.105226	-0.212525	0.000000	0.000000	4.000000	26.000000	0.000000
14700.960746	0.090993	0.622794	-0.003041	83.767914	140.578949	-174.282578	-0.116632	0.000000	0.470203	0.000000	0.000000	0.000000	0.119090	0.105226	-0.212525	0.000000	0.000000	4.000000	26.000000	0.000000
14700.964079	0.091525	0.623158	-0.003737	83.791962	140.473969	-173.932068	-0.116632	0.000000	0.470203	0.000000	0.000000	0.000000	0.159714	0.109124	-0.208884	0.000000	0.000000	4.000000	26.000000	0.000000
14700.967412	0.091525	0.623158	-0.003737	83.791962	140.473969	-173.932068	-0.116632	0.000000	0.470203	0.000000	0.000000	0.000000	0.159714	0.109124	-0.208884	0.000000	0.000000	4.000000	26.000000	0.000000
14700.970746	0.091525	0.623158	-0.003737	83.791962	140.473969	-173.932068	-0.116632	0.000000	0.470203	0.000000	0.000000	0.000000	0.159714	0.109124	-0.208884	0.000000	0.000000	4.000000	26.000000	0.000000
14700.974079	0.092150	0.623512	-0.004519	83.845749	140.632141	-172.368423	-0.186867	0.000000	0.423736	0.000000	0.000000	0.000000	0.187559	0.106141	-0.234552	0.000000	0.000000	4.000000	26.000000	0.000000
14700.977412	0.092150	0.623512	-0.004519	83.845749	140.632141	-172.368423	-0.186867	0.000000	0.423736	0.000000	0.000000	0.000000	0.187559	0.106141	-0.234552	0.000000	0.000000	4.000000	26.000000	0.000000
14700.980746	0.092150	0.623512	-0.004519	83.845749	140.632141	-172.368423	-0.186867	0.000000	0.423736	0.000000	0.000000	0.000000	0.187559	0.106141	-0.234552	0.000000	0.000000	4.000000	26.000000	0.000000
14700.984079	0.092895	0.623918	-0.005256	83.991425	141.615845	-169.589020	-0.225959	0.000000	0.392476	0.000000	0.000000	0.000000	0.223247	0.121927	-0.220899	0.000000	0.000000	4.000000	26.000000	0.000000
14700.987412	0.092895	0.623918	-0.005256	83.991425	141.615845	-169.589020	-0.225959	0.000000	0.392476	0.000000	0.000000	0.000000	0.223247	0.121927	-0.220899	0.000000	0.000000	4.000000	26.000000	0.000000
14700.990746	0.092895	0.623918	-0.005256	83.991425	141.615845	-169.589020	-0.225959	0.000000	0.392476	0.000000	0.000000	0.000000	0.223247	0.121927	-0.220899	0.000000	0.000000	4.000000	26.000000	0.000000
14700.994079	0.093816	0.624338	-0.005990	84.240540	143.498917	-166.415268	-0.262775	0.000000	0.355269	0.000000	0.000000	0.000000	0.276304	0.125897	-0.220419	0.000000	0.000000	4.000000	26.000000	0.000000
14700.997412	0.093816	0.624338	-0.005990	84.240540	143.498917	-166.415268	-0.262775	0.000000	0.355269	0.000000	0.000000	0.000000	0.276304	0.125897	-0.220419	0.000000	0.000000	4.000000	26.000000	0.000000
14701.000746	0.093816	0.624338	-0.005990	84.240540	143.498917	-166.415268	-0.262775	0.000000	0.355269	0.000000	0.000000	0.000000	0.276304	0.125897	-0.220419	0.000000	0.000000	4.000000	26.000000	0.000000
14701.004079	0.094908	0.624776	-0.006748	84.521599	145.961533	-163.383530	-0.299512	0.000000	0.309218	0.000000	0.000000	0.000000	0.327682	0.131500	-0.227433	0.000000	0.000000	4.000000	26.000000	0.000000
14701.007412	0.094908	0.624776	-0.006748	84.521599	145.961533	-163.383530	-0.299512	0.000000	0.309218	0.000000	0.000000	0.000000	0.327682	0.131500	-0.227433	0.000000	0.000000	4.000000	26.000000	0.000000
14701.010746	0.094908	0.624776	-0.006748	84.521599	145.961533	-163.383530	-0.299512	0.000000	0.309218	0.000000	0.000000	0.000000	0.327682	0.131500	-0.227433	0.000000	0.000000	4.000000	26.000000	0.000000
14701.014079	0.096112	0.625228	-0.007494	84.786240	148.522095	-161.080780	-0.337417	0.000000	0.254605	0.000000	0.000000	0.000000	0.361145	0.135535	-0.223570	0.000000	0.000000	4.000000	26.000000	0.000000
14701.017412	0.096112	0.625228	-0.007494	84.786240	148.522095	-161.080780	-0.337417	0.000000	0.254605	0.000000	0.000000	0.000000	0.361145	0.135535	-0.223570	0.000000	0.000000	4.000000	26.000000	0.000000
14701.020746	0.096112	0.625228	-0.007494	84.786240	148.522095	-161.080780	-0.337417	0.000000	0.254605	0.000000	0.000000	0.000000	0.361145	0.135535	-0.223570	0.000000	0.000000	4.000000	26.000000	0.000000
14701.024079	0.097422	0.625699	-0.008251	85.032288	151.197174	-158.817612	-0.374679	0.000000	0.194414	0.000000	0.000000	0.000000	0.392991	0.141205	-0.227145	0.000000	0.000000	4.000000	26.000000	0.000000
14701.027412	0.097422	0.625699	-0.008251	85.032288	151.197174	-158.817612	-0.374679	0.000000	0.194414	0.000000	0.000000	0.000000	0.392991	0.141205	-0.227145	0.000000	0.000000	4.000000	26.000000	0.000000
14701.030746	0.097422	0.625699	-0.008251	85.032288	151.197174	-158.817612	-0.374679	0.000000	0.194414	0.000000	0.000000	0.000000	0.392991	0.141205	-0.227145	0.000000	0.000000	4.000000	26.000000	0.000000
14701.034079	0.098806	0.626129	-0.009061	85.272499	154.181290	-156.257278	-0.412536	0.000000	0.128915	0.000000	0.000000	0.000000	0.415384	0.129048	-0.242961	0.000000	0.000000	4.000000	26.000000	0.000000
14701.037412	0.098806	0.626129	-0.009061	85.272499	154.181290	-156.257278	-0.412536	0.000000	0.128915	0.000000	0.000000	0.000000	0.415384	0.129048	-0.242961	0.000000	0.000000	4.000000	26.000000	0.000000
14701.040746	0.098806	0.626129	-0.009061	85.272499	154.181290	-156.257278	-0.412536	0.000000	0.128915	0.000000	0.000000	0.000000	0.415384	0.129048	-0.242961	0.000000	0.000000	4.000000	26.000000	0.000000
14701.044079	0.100153	0.626573	-0.009827	85.505859	157.583405	-153.284119	-0.453030	0.000000	0.059685	0.000000	0.000000	0.000000	0.403919	0.133134	-0.229918	0.000000	0.000000	4.000000	26.000000	0.000000
14701.047412	0.100153	0.626573	-0.009827	85.505859	157.583405	-153.284119	-0.453030	0.000000	0.059685	0.000000	0.000000	0.000000	0.403919	0.133134	-0.229918	0.000000	0.000000	4.000000	26.000000	0.000000
14701.050746	0.100153	0.626573	-0.009827	85.505859	157.583405	-153.284119	-0.453030	0.000000	0.059685	0.000000	0.000000	0.000000	0.403919	0.133134	-0.229918	0.000000	0.000000	4.000000	26.000000	0.000000
14701.054079	0.101384	0.627021	-0.010598	85.713585	161.064865	-150.189468	-0.491350	0.000000	-0.007635	0.000000	0.000000	0.000000	0.369287	0.134443	-0.231186	0.000000	0.000000	4.000000	26.000000	0.000000
14701.057412	0.101384	0.627021	-0.010598	85.713585	161.064865	-150.189468	-0.491350	0.000000	-0.007635	0.000000	0.000000	0.000000	0.369287	0.134443	-0.231186	0.000000	0.000000	4.000000	26.000000	0.000000
14701.060746	0.101384	0.627021	-0.010598	85.713585	161.064865	-150.189468	-0.491350	0.000000	-0.007635	0.000000	0.000000	0.000000	0.369287	0.134443	-0.231186	0.000000	0.000000	4.000000	26.000000	0.000000
14701.064079	0.102588	0.627423	-0.011373	85.875931	164.110184	-147.330536	-0.529881	0.000000	-0.069183	0.000000	0.000000	0.000000	0.361401	0.120678	-0.232581	0.000000	0.000000	4.000000	26.000000	0.000000
14701.067412	0.102588	0.627423	-0.011373	85.875931	164.110184	-147.330536	-0.529881	0.000000	-0.069183	0.000000	0.000000	0.000000	0.361401	0.120678	-0.232581	0.000000	0.000000	4.000000	26.000000	0.000000
14701.070746	0.102588	0.627423	-0.011373	85.875931	164.110184	-147.330536	-0.529881	0.000000	-0.069183	0.000000	0.000000	0.000000	0.361401	0.120678	-0.232581	0.000000	0.000000	4.000000	26.000000	0.000000
14701.074079	0.103646	0.627775	-0.012099	85.980728	166.029205	-145.317154	-0.568644	0.000000	-0.129416	0.000000	0.000000	0.000000	0.317171	0.105447	-0.217879	0.000000	0.000000	4.000000	26.000000	0.000000
14701.077412	0.103646	0.627775	-0.012099	85.980728	166.029205	-145.317154	-0.568644	0.000000	-0.129416	0.000000	0.000000	0.000000	0.317171	0.105447	-0.217879	0.000000	0.000000	4.000000	26.000000	0.000000
14701.080746	0.103646	0.627775	-0.012099	85.980728	166.029205	-145.317154	-0.568644	0.000000	-0.129416	0.000000	0.000000	0.000000	0.317171	0.105447	-0.217879	0.000000	0.000000	4.000000	26.000000	0.000000
14701.084079	0.104560	0.628095	-0.012761	86.033653	166.706802	-144.236603	-0.604957	0.000000	-0.182278	0.000000	0.000000	0.000000	0.274241	0.096204	-0.198417	0.000000	0.000000	4.000000	26.000000	0.000000
14701.087412	0.104560	0.628095	-0.012761	86.033653	166.706802	-144.236603	-0.604957	0.000000	-0.182278	0.000000	0.000000	0.000000	0.274241	0.096204	-0.198417	0.000000	0.000000	4.000000	26.000000	0.000000
14701.090746	0.104560	0.628095	-0.012761	86.033653	166.706802	-144.236603	-0.604957	0.000000	-0.182278	0.000000	0.000000	0.000000	0.274241	0.096204	-0.198417	0.000000	0.000000	4.000000	26.000000	0.000000
14701.094079	0.105394	0.628341	-0.013377	86.057663	166.717651	-143.968231	-0.638027	0.000000	-0.227985	0.000000	0.000000	0.000000	0.250146	0.073574	-0.184857	0.000000	0.000000	4.000000	26.000000	0.000000
14701.097412	0.105394	0.628341	-0.013377	86.057663	166.717651	-143.968231	-0.638027	0.000000	-0.227985	0.000000	0.000000	0.000000	0.250146	0.073574	-0.184857	0.000000	0.000000	4.000000	26.000000	0.000000
14701.100746	0.105394	0.628341	-0.013377	86.057663	166.717651	-143.968231	-0.638027	0.000000	-0.227985	0.000000	0.000000	0.000000	0.250146	0.073574	-0.184857	0.000000	0.000000	4.000000	26.000000	0.000000
14701.104079	0.105394	0.628341	-0.013377	86.071701	166.724319	-144.022812	-0.668836	0.000000	-0.269676	0.000000	0.000000	0.000000	0.250146	0.073574	-0.184857	0.000000	0.000000	4.000000	26.000000	0.000000
14701.107412	0.106151	0.628530	-0.013932	86.071701	166.724319	-144.022812	-0.668836	0.000000	-0.269676	0.000000	0.000000	0.000000	0.227269	0.056956	-0.166720	0.000000	0.000000	4.000000	26.000000	0.000000
14701.110746	0.106151	0.628530	-0.013932	86.071701	166.724319	-144.022812	-0.668836	0.000000	-0.269676	0.000000	0.000000	0.000000	0.227269	0.056956	-0.166720	0.000000	0.000000	4.000000	26.000000	0.000000
14701.114079	0.106743	0.628670	-0.014431	86.080032	166.752380	-144.052704	-0.668836	0.000000	-0.269676	0.000000	0.000000	0.000000	0.177622	0.041898	-0.149502	0.000000	0.000000	4.000000	26.000000	0.000000
14701.117412	0.106743	0.628670	-0.014431	86.080032	166.752380	-144.052704	-0.668836	0.000000	-0.269676	0.000000	0.000000	0.000000	0.177622	0.041898	-0.149502	0.000000	0.000000	4.000000	26.000000	0.000000
14701.120746	0.106743	0.628670	-0.014431	86.080032	166.752380	-144.052704	-0.668836	0.000000	-0.269676	0.000000	0.000000	0.000000	0.177622	0.041898	-0.149502	0.000000	0.000000	4.000000	26.000000	0.000000
14701.124079	0.106743	0.628670	-0.014431	86.081932	166.777039	-143.993759	-0.721540	0.000000	-0.337157	0.000000	0.000000	0.000000	0.177622	0.041898	-0.149502	0.000000	0.000000	4.000000	26.000000	0.000000
14701.127412	0.107186	0.628765	-0.014900	86.081932	166.777039	-143.993759	-0.721540	0.000000	-0.337157	0.000000	0.000000	0.000000	0.132738	0.028383	-0.140736	0.000000	0.000000	4.000000	26.000000	0.000000
14701.130746	0.107186	0.628765	-0.014900	86.081932	166.777039	-143.993759	-0.721540	0.000000	-0.337157	0.000000	0.000000	0.000000	0.132738	0.028383	-0.140736	0.000000	0.000000	4.000000	26.000000	0.000000
14701.134079	0.107488	0.628829	-0.015301	86.074493	166.600281	-144.122314	-0.721540	0.000000	-0.337157	0.000000	0.000000	0.000000	0.090801	0.019360	-0.120290	0.000000	0.000000	4.000000	26.000000	0.000000
14701.137412	0.107488	0.628829	-0.015301	86.074493	166.600281	-144.122314	-0.721540	0.000000	-0.337157	0.000000	0.000000	0.000000	0.090801	0.019360	-0.120290	0.000000	0.000000	4.000000	26.000000	0.000000
14701.140746	0.107488	0.628829	-0.015301	86.074493	166.600281	-144.122314	-0.721540	0.000000	-0.337157	0.000000	0.000000	0.000000	0.090801	0.019360	-0.120290	0.000000	0.000000	4.000000	26.000000	0.000000
14701.144079	0.107488	0.628829	-0.015301	86.049835	165.905243	-144.805771	-0.765044	0.000000	-0.374414	0.000000	0.000000	0.000000	0.090801	0.019360	-0.120290	0.000000	0.000000	4.000000	26.000000	0.000000
14701.147412	0.107694	0.628864	-0.015644	86.049835	165.905243	-144.805771	-0.765044	0.000000	-0.374414	0.000000	0.000000	0.000000	0.061585	0.010340	-0.102821	0.000000	0.000000	4.000000	26.000000	0.000000
14701.150746	0.107694	0.628864	-0.015644	86.049835	165.905243	-144.805771	-0.765044	0.000000	-0.374414	0.000000	0.000000	0.000000	0.061585	0.010340	-0.102821	0.000000	0.000000	4.000000	26.000000	0.000000
14701.154079	0.107694	0.628864	-0.015644	85.990730	164.404739	-146.240570	-0.765044	0.000000	-0.374414	0.000000	0.000000	0.000000	0.061585	0.010340	-0.102821	0.000000	0.000000	4.000000	26.000000	0.000000
14701.157412	0.107694	0.628864	-0.015644	85.990730	164.404739	-146.240570	-0.765044	0.000000	-0.374414	0.000000	0.000000	0.000000	0.061585	0.010340	-0.102821	0.000000	0.000000	4.000000	26.000000	0.000000
14701.160746	0.107820	0.628893	-0.015942	85.990730	164.404739	-146.240570	-0.765044	0.000000	-0.374414	0.000000	0.000000	0.000000	0.038076	0.008830	-0.089576	0.000000	0.000000	4.000000	26.000000	0.000000
14701.164079	0.107932	0.628917	-0.016212	85.887436	161.810379	-148.706131	-0.782181	0.000000	-0.384678	0.000000	0.000000	0.000000	0.033474	0.007321	-0.080919	0.000000	0.000000	4.000000	26.000000	0.000000
14701.167412	0.107932	0.628917	-0.016212	85.887436	161.810379	-148.706131	-0.782181	0.000000	-0.384678	0.000000	0.000000	0.000000	0.033474	0.007321	-0.080919	0.000000	0.000000	4.000000	26.000000	0.000000
14701.170746	0.107932	0.628917	-0.016212	85.887436	161.810379	-148.706131	-0.782181	0.000000	-0.384678	0.000000	0.000000	0.000000	0.033474	0.007321	-0.080919	0.000000	0.000000	4.000000	26.000000	0.000000
14701.174079	0.107996	0.628952	-0.016404	85.743980	158.630600	-151.708359	-0.810597	0.000000	-0.396603	0.000000	0.000000	0.000000	0.019160	0.010316	-0.057642	0.000000	0.000000	4.000000	26.000000	0.000000
14701.177412	0.107996	0.628952	-0.016404	85.743980	158.630600	-151.708359	-0.810597	0.000000	-0.396603	0.000000	0.000000	0.000000	0.019160	0.010316	-0.057642	0.000000	0.000000	4.000000	26.000000	0.000000
14701.180746	0.107996	0.628952	-0.016404	85.743980	158.630600	-151.708359	-0.810597	0.000000	-0.396603	0.000000	0.000000	0.000000	0.019160	0.010316	-0.057642	0.000000	0.000000	4.000000	26.000000	0.000000
14701.184079	0.107996	0.628952	-0.016404	85.585457	155.408432	-154.738174	-0.820204	0.000000	-0.399797	0.000000	0.000000	0.000000	0.019160	0.010316	-0.057642	0.000000	0.000000	4.000000	26.000000	0.000000
14701.187412	0.108039	0.628991	-0.016500	85.585457	155.408432	-154.738174	-0.820204	0.000000	-0.399797	0.000000	0.000000	0.000000	0.012913	0.011846	-0.028758	0.000000	0.000000	4.000000	26.000000	0.000000
14701.190746	0.108039	0.628991	-0.016500	85.585457	155.408432	-154.738174	-0.820204	0.000000	-0.399797	0.000000	0.000000	0.000000	0.012913	0.011846	-0.028758	0.000000	0.000000	4.000000	26.000000	0.000000
14701.194079	0.108039	0.628991	-0.016500	85.430565	152.742264	-157.228210	-0.820204	0.000000	-0.399797	0.000000	0.000000	0.000000	0.012913	0.011846	-0.028758	0.000000	0.000000	4.000000	26.000000	0.000000
14701.197412	0.108039	0.628991	-0.016500	85.430565	152.742264	-157.228210	-0.820204	0.000000	-0.399797	0.000000	0.000000	0.000000	0.012913	0.011846	-0.028758	0.000000	0.000000	4.000000	26.000000	0.000000
14701.200746	0.108067	0.629026	-0.016567	85.430565	152.742264	-157.228210	-0.820204	0.000000	-0.399797	0.000000	0.000000	0.000000	0.008380	0.010372	-0.020086	0.000000	0.000000	4.000000	26.000000	0.000000
14701.204079	0.108067	0.629026	-0.016567	85.308311	150.875626	-158.969925	-0.824997	0.000000	-0.401949	0.000000	0.000000	0.000000	0.008380	0.010372	-0.020086	0.000000	0.000000	4.000000	26.000000	0.000000
14701.207412	0.108067	0.629026	-0.016567	85.308311	150.875626	-158.969925	-0.824997	0.000000	-0.401949	0.000000	0.000000	0.000000	0.008380	0.010372	-0.020086	0.000000	0.000000	4.000000	26.000000	0.000000
14701.210746	0.108067	0.629026	-0.016567	85.308311	150.875626	-158.969925	-0.824997	0.000000	-0.401949	0.000000	0.000000	0.000000	0.008380	0.010372	-0.020086	0.000000	0.000000	4.000000	26.000000	0.000000
14701.214079	0.108316	0.629051	-0.016638	85.232147	149.842010	-159.944565	-0.828344	0.000000	-0.403345	0.000000	0.000000	0.000000	0.074623	0.007453	-0.021223	0.000000	0.000000	4.000000	26.000000	0.000000
14701.217412	0.108316	0.629051	-0.016638	85.232147	149.842010	-159.944565	-0.828344	0.000000	-0.403345	0.000000	0.000000	0.000000	0.074623	0.007453	-0.021223	0.000000	0.000000	4.000000	26.000000	0.000000
14701.220746	0.108316	0.629051	-0.016638	85.232147	149.842010	-159.944565	-0.828344	0.000000	-0.403345	0.000000	0.000000	0.000000	0.074623	0.007453	-0.021223	0.000000	0.000000	4.000000	26.000000	0.000000
14701.224079	0.108316	0.629051	-0.016638	85.211655	149.596054	-160.198929	-0.831882	0.000000	-0.415783	0.000000	0.000000	0.000000	0.074623	0.007453	-0.021223	0.000000	0.000000	4.000000	26.000000	0.000000
14701.227412	0.108572	0.629046	-0.016676	85.211655	149.596054	-160.198929	-0.831882	0.000000	-0.415783	0.000000	0.000000	0.000000	0.077041	-0.001487	-0.011397	0.000000	0.000000	4.000000	26.000000	0.000000
14701.230746	0.108572	0.629046	-0.016676	85.211655	149.596054	-160.198929	-0.831882	0.000000	-0.415783	0.000000	0.000000	0.000000	0.077041	-0.001487	-0.011397	0.000000	0.000000	4.000000	26.000000	0.000000
14701.234079	0.108949	0.629046	-0.016769	85.212914	149.659409	-160.183151	-0.831882	0.000000	-0.415783	0.000000	0.000000	0.000000	0.112911	-0.000002	-0.027879	0.000000	0.000000	4.000000	26.000000	0.000000
14701.237412	0.108949	0.629046	-0.016769	85.212914	149.659409	-160.183151	-0.831882	0.000000	-0.415783	0.000000	0.000000	0.000000	0.112911	-0.000002	-0.027879	0.000000	0.000000	4.000000	26.000000	0.000000
14701.240746	0.108949	0.629046	-0.016769	85.212914	149.659409	-160.183151	-0.831882	0.000000	-0.415783	0.000000	0.000000	0.000000	0.112911	-0.000002	-0.027879	0.000000	0.000000	4.000000	26.000000	0.000000
14701.244079	0.108949	0.629046	-0.016769	85.212914	149.719238	-160.183136	-0.838428	0.000000	-0.447441	0.000000	0.000000	0.000000	0.112911	-0.000002	-0.027879	0.000000	0.000000	4.000000	26.000000	0.000000
14701.247412	0.109403	0.629051	-0.016906	85.212914	149.719238	-160.183136	-0.838428	0.000000	-0.447441	0.000000	0.000000	0.000000	0.136197	0.001481	-0.041337	0.000000	0.000000	4.000000	26.000000	0.000000
14701.250746	0.109403	0.629051	-0.016906	85.212914	149.719238	-160.183136	-0.838428	0.000000	-0.447441	0.000000	0.000000	0.000000	0.136197	0.001481	-0.041337	0.000000	0.000000	4.000000	26.000000	0.000000
14701.254079	0.109946	0.629045	-0.017133	85.212021	149.833221	-160.125229	-0.838428	0.000000	-0.447441	0.000000	0.000000	0.000000	0.162828	-0.001578	-0.067958	0.000000	0.000000	4.000000	26.000000	0.000000
14701.257412	0.109946	0.629045	-0.017133	85.212021	149.833221	-160.125229	-0.838428	0.000000	-0.447441	0.000000	0.000000	0.000000	0.162828	-0.001578	-0.067958	0.000000	0.000000	4.000000	26.000000	0.000000
14701.260746	0.109946	0.629045	-0.017133	85.212021	149.833221	-160.125229	-0.838428	0.000000	-0.447441	0.000000	0.000000	0.000000	0.162828	-0.001578	-0.067958	0.000000	0.000000	4.000000	26.000000	0.000000
14701.264079	0.109946	0.629045	-0.017133	85.225090	150.147797	-159.892288	-0.856644	0.000000	-0.497278	0.000000	0.000000	0.000000	0.162828	-0.001578	-0.067958	0.000000	0.000000	4.000000	26.000000	0.000000
14701.267412	0.110551	0.629040	-0.017376	85.225090	150.147797	-159.892288	-0.856644	0.000000	-0.497278	0.000000	0.000000	0.000000	0.181494	-0.001579	-0.072881	0.000000	0.000000	4.000000	26.000000	0.000000
14701.270746	0.110551	0.629040	-0.017376	85.225090	150.147797	-159.892288	-0.856644	0.000000	-0.497278	0.000000	0.000000	0.000000	0.181494	-0.001579	-0.072881	0.000000	0.000000	4.000000	26.000000	0.000000
14701.274079	0.111202	0.629025	-0.017698	85.266418	150.917984	-159.204285	-0.856644	0.000000	-0.497278	0.000000	0.000000	0.000000	0.195417	-0.004620	-0.096524	0.000000	0.000000	4.000000	26.000000	0.000000
14701.277412	0.111202	0.629025	-0.017698	85.266418	150.917984	-159.204285	-0.856644	0.000000	-0.497278	0.000000	0.000000	0.000000	0.195417	-0.004620	-0.096524	0.000000	0.000000	4.000000	26.000000	0.000000
14701.280746	0.111202	0.629025	-0.017698	85.266418	150.917984	-159.204285	-0.856644	0.000000	-0.497278	0.000000	0.000000	0.000000	0.195417	-0.004620	-0.096524	0.000000	0.000000	4.000000	26.000000	0.000000
14701.284079	0.111202	0.629025	-0.017698	85.339478	152.231277	-157.795364	-0.884878	0.000000	-0.560097	0.000000	0.000000	0.000000	0.195417	-0.004620	-0.096524	0.000000	0.000000	4.000000	26.000000	0.000000
14701.287412	0.111843	0.628994	-0.018059	85.339478	152.231277	-157.795364	-0.884878	0.000000	-0.560097	0.000000	0.000000	0.000000	0.192263	-0.009125	-0.108331	0.000000	0.000000	4.000000	26.000000	0.000000
14701.290746	0.111843	0.628994	-0.018059	85.339478	152.231277	-157.795364	-0.884878	0.000000	-0.560097	0.000000	0.000000	0.000000	0.192263	-0.009125	-0.108331	0.000000	0.000000	4.000000	26.000000	0.000000
14701.294079	0.112479	0.628944	-0.018435	85.454765	154.280731	-155.426117	-0.884878	0.000000	-0.560097	0.000000	0.000000	0.000000	0.190878	-0.015112	-0.113008	0.000000	0.000000	4.000000	26.000000	0.000000
14701.297412	0.112479	0.628944	-0.018435	85.454765	154.280731	-155.426117	-0.884878	0.000000	-0.560097	0.000000	0.000000	0.000000	0.190878	-0.015112	-0.113008	0.000000	0.000000	4.000000	26.000000	0.000000
14701.300746	0.112479	0.628944	-0.018435	85.454765	154.280731	-155.426117	-0.884878	0.000000	-0.560097	0.000000	0.000000	0.000000	0.190878	-0.015112	-0.113008	0.000000	0.000000	4.000000	26.000000	0.000000
14701.304079	0.112479	0.628944	-0.018435	85.596420	157.155060	-152.382584	-0.921768	0.000000	-0.623954	0.000000	0.000000	0.000000	0.190878	-0.015112	-0.113008	0.000000	0.000000	4.000000	26.000000	0.000000
14701.307412	0.113105	0.628879	-0.018851	85.596420	157.155060	-152.382584	-0.921768	0.000000	-0.623954	0.000000	0.000000	0.000000	0.187632	-0.019613	-0.124802	0.000000	0.000000	4.000000	26.000000	0.000000
14701.310746	0.113105	0.628879	-0.018851	85.596420	157.155060	-152.382584	-0.921768	0.000000	-0.623954	0.000000	0.000000	0.000000	0.187632	-0.019613	-0.124802	0.000000	0.000000	4.000000	26.000000	0.000000
14701.314079	0.113771	0.628744	-0.019276	85.746605	160.510330	-149.165680	-0.921768	0.000000	-0.623954	0.000000	0.000000	0.000000	0.200068	-0.040427	-0.127267	0.000000	0.000000	4.000000	26.000000	0.000000
14701.317412	0.113771	0.628744	-0.019276	85.746605	160.510330	-149.165680	-0.921768	0.000000	-0.623954	0.000000	0.000000	0.000000	0.200068	-0.040427	-0.127267	0.000000	0.000000	4.000000	26.000000	0.000000
14701.320746	0.113771	0.628744	-0.019276	85.746605	160.510330	-149.165680	-0.921768	0.000000	-0.623954	0.000000	0.000000	0.000000	0.200068	-0.040427	-0.127267	0.000000	0.000000	4.000000	26.000000	0.000000
14701.324079	0.113771	0.628744	-0.019276	85.886055	163.820435	-145.924301	-0.963779	0.000000	-0.688570	0.000000	0.000000	0.000000	0.200068	-0.040427	-0.127267	0.000000	0.000000	4.000000	26.000000	0.000000
14701.327412	0.114523	0.628584	-0.019714	85.886055	163.820435	-145.924301	-0.963779	0.000000	-0.688570	0.000000	0.000000	0.000000	0.225366	-0.047842	-0.131394	0.000000	0.000000	4.000000	26.000000	0.000000
14701.330746	0.114523	0.628584	-0.019714	85.886055	163.820435	-145.924301	-0.963779	0.000000	-0.688570	0.000000	0.000000	0.000000	0.225366	-0.047842	-0.131394	0.000000	0.000000	4.000000	26.000000	0.000000
14701.334079	0.115271	0.628381	-0.020159	86.012527	166.690933	-143.001099	-0.963779	0.000000	-0.688570	0.000000	0.000000	0.000000	0.224547	-0.061167	-0.133487	0.000000	0.000000	4.000000	26.000000	0.000000
14701.337412	0.115271	0.628381	-0.020159	86.012527	166.690933	-143.001099	-0.963779	0.000000	-0.688570	0.000000	0.000000	0.000000	0.224547	-0.061167	-0.133487	0.000000	0.000000	4.000000	26.000000	0.000000
14701.340746	0.115271	0.628381	-0.020159	86.012527	166.690933	-143.001099	-0.963779	0.000000	-0.688570	0.000000	0.000000	0.000000	0.224547	-0.061167	-0.133487	0.000000	0.000000	4.000000	26.000000	0.000000
14701.344079	0.115271	0.628381	-0.020159	86.155952	169.171997	-140.740387	-1.007926	0.000000	-0.763556	0.000000	0.000000	0.000000	0.224547	-0.061167	-0.133487	0.000000	0.000000	4.000000	26.000000	0.000000
14701.347412	0.115986	0.628147	-0.020561	86.155952	169.171997	-140.740387	-1.007926	0.000000	-0.763556	0.000000	0.000000	0.000000	0.214329	-0.070014	-0.120790	0.000000	0.000000	4.000000	26.000000	0.000000
14701.350746	0.115986	0.628147	-0.020561	86.155952	169.171997	-140.740387	-1.007926	0.000000	-0.763556	0.000000	0.000000	0.000000	0.214329	-0.070014	-0.120790	0.000000	0.000000	4.000000	26.000000	0.000000
14701.354079	0.116567	0.627874	-0.020961	86.328003	171.195541	-138.899200	-1.007926	0.000000	-0.763556	0.000000	0.000000	0.000000	0.174374	-0.081893	-0.120017	0.000000	0.000000	4.000000	26.000000	0.000000
14701.357412	0.116567	0.627874	-0.020961	86.328003	171.195541	-138.899200	-1.007926	0.000000	-0.763556	0.000000	0.000000	0.000000	0.174374	-0.081893	-0.120017	0.000000	0.000000	4.000000	26.000000	0.000000
14701.360746	0.116567	0.627874	-0.020961	86.328003	171.195541	-138.899200	-1.007926	0.000000	-0.763556	0.000000	0.000000	0.000000	0.174374	-0.081893	-0.120017	0.000000	0.000000	4.000000	26.000000	0.000000
14701.364079	0.116935	0.627537	-0.021327	86.524078	172.750656	-137.361938	-1.048060	0.000000	-0.828340	0.000000	0.000000	0.000000	0.110370	-0.101108	-0.109750	0.000000	0.000000	4.000000	26.000000	0.000000
14701.367412	0.116935	0.627537	-0.021327	86.524078	172.750656	-137.361938	-1.048060	0.000000	-0.828340	0.000000	0.000000	0.000000	0.110370	-0.101108	-0.109750	0.000000	0.000000	4.000000	26.000000	0.000000
14701.370746	0.116935	0.627537	-0.021327	86.524078	172.750656	-137.361938	-1.048060	0.000000	-0.828340	0.000000	0.000000	0.000000	0.110370	-0.101108	-0.109750	0.000000	0.000000	4.000000	26.000000	0.000000
14701.374079	0.117116	0.627200	-0.021643	86.705208	173.779800	-136.154587	-1.066352	0.000000	-0.846735	0.000000	0.000000	0.000000	0.054341	-0.101062	-0.094909	0.000000	0.000000	4.000000	26.000000	0.000000
14701.377412	0.117116	0.627200	-0.021643	86.705208	173.779800	-136.154587	-1.066352	0.000000	-0.846735	0.000000	0.000000	0.000000	0.054341	-0.101062	-0.094909	0.000000	0.000000	4.000000	26.000000	0.000000
14701.380746	0.117116	0.627200	-0.021643	86.705208	173.779800	-136.154587	-1.066352	0.000000	-0.846735	0.000000	0.000000	0.000000	0.054341	-0.101062	-0.094909	0.000000	0.000000	4.000000	26.000000	0.000000
14701.384079	0.117116	0.627200	-0.021643	86.860130	173.833817	-136.087326	-1.082170	0.000000	-0.855792	0.000000	0.000000	0.000000	0.054341	-0.101062	-0.094909	0.000000	0.000000	4.000000	26.000000	0.000000
14701.387412	0.117154	0.626839	-0.021912	86.860130	173.833817	-136.087326	-1.082170	0.000000	-0.855792	0.000000	0.000000	0.000000	0.011551	-0.108358	-0.080648	0.000000	0.000000	4.000000	26.000000	0.000000
14701.390746	0.117154	0.626839	-0.021912	86.860130	173.833817	-136.087326	-1.082170	0.000000	-0.855792	0.000000	0.000000	0.000000	0.011551	-0.108358	-0.080648	0.000000	0.000000	4.000000	26.000000	0.000000
14701.394079	0.117154	0.626839	-0.021912	86.987343	172.868591	-137.047287	-1.082170	0.000000	-0.855792	0.000000	0.000000	0.000000	0.011551	-0.108358	-0.080648	0.000000	0.000000	4.000000	26.000000	0.000000
14701.397412	0.117154	0.626839	-0.021912	86.987343	172.868591	-137.047287	-1.082170	0.000000	-0.855792	0.000000	0.000000	0.000000	0.011551	-0.108358	-0.080648	0.000000	0.000000	4.000000	26.000000	0.000000
14701.400746	0.117061	0.626439	-0.022177	86.987343	172.868591	-137.047287	-1.082170	0.000000	-0.855792	0.000000	0.000000	0.000000	-0.028064	-0.120151	-0.079579	0.000000	0.000000	4.000000	26.000000	0.000000
14701.404079	0.116924	0.626024	-0.022356	87.107414	171.780624	-138.116379	-1.095611	0.000000	-0.857717	0.000000	0.000000	0.000000	-0.040935	-0.124408	-0.053414	0.000000	0.000000	4.000000	26.000000	0.000000
14701.407412	0.116924	0.626024	-0.022356	87.107414	171.780624	-138.116379	-1.095611	0.000000	-0.857717	0.000000	0.000000	0.000000	-0.040935	-0.124408	-0.053414	0.000000	0.000000	4.000000	26.000000	0.000000
14701.410746	0.116924	0.626024	-0.022356	87.107414	171.780624	-138.116379	-1.095611	0.000000	-0.857717	0.000000	0.000000	0.000000	-0.040935	-0.124408	-0.053414	0.000000	0.000000	4.000000	26.000000	0.000000
14701.414079	0.116924	0.626024	-0.022356	87.221100	170.042236	-139.808304	-1.117777	0.000000	-0.846217	0.000000	0.000000	0.000000	-0.040935	-0.124408	-0.053414	0.000000	0.000000	4.000000	26.000000	0.000000
14701.417412	0.116720	0.625575	-0.022456	87.221100	170.042236	-139.808304	-1.117777	0.000000	-0.846217	0.000000	0.000000	0.000000	-0.061180	-0.134608	-0.030037	0.000000	0.000000	4.000000	26.000000	0.000000
14701.420746	0.116720	0.625575	-0.022456	87.221100	170.042236	-139.808304	-1.117777	0.000000	-0.846217	0.000000	0.000000	0.000000	-0.061180	-0.134608	-0.030037	0.000000	0.000000	4.000000	26.000000	0.000000
14701.424079	0.116488	0.625117	-0.022498	87.305573	167.893570	-141.885757	-1.117777	0.000000	-0.846217	0.000000	0.000000	0.000000	-0.069766	-0.137417	-0.012689	0.000000	0.000000	4.000000	26.000000	0.000000
14701.427412	0.116488	0.625117	-0.022498	87.305573	167.893570	-141.885757	-1.117777	0.000000	-0.846217	0.000000	0.000000	0.000000	-0.069766	-0.137417	-0.012689	0.000000	0.000000	4.000000	26.000000	0.000000
14701.430746	0.116488	0.625117	-0.022498	87.305573	167.893570	-141.885757	-1.117777	0.000000	-0.846217	0.000000	0.000000	0.000000	-0.069766	-0.137417	-0.012689	0.000000	0.000000	4.000000	26.000000	0.000000
14701.434079	0.116488	0.625117	-0.022498	87.369316	165.350754	-144.343384	-1.124898	0.000000	-0.824393	0.000000	0.000000	0.000000	-0.069766	-0.137417	-0.012689	0.000000	0.000000	4.000000	26.000000	0.000000
14701.437412	0.116281	0.624640	-0.022446	87.369316	165.350754	-144.343384	-1.124898	0.000000	-0.824393	0.000000	0.000000	0.000000	-0.062189	-0.143205	0.015528	0.000000	0.000000	4.000000	26.000000	0.000000
14701.440746	0.116281	0.624640	-0.022446	87.369316	165.350754	-144.343384	-1.124898	0.000000	-0.824393	0.000000	0.000000	0.000000	-0.062189	-0.143205	0.015528	0.000000	0.000000	4.000000	26.000000	0.000000
14701.444079	0.116033	0.624094	-0.022381	87.408592	163.241577	-146.370255	-1.124898	0.000000	-0.824393	0.000000	0.000000	0.000000	-0.074398	-0.163799	0.019484	0.000000	0.000000	4.000000	26.000000	0.000000
14701.447412	0.116033	0.624094	-0.022381	87.408592	163.241577	-146.370255	-1.124898	0.000000	-0.824393	0.000000	0.000000	0.000000	-0.074398	-0.163799	0.019484	0.000000	0.000000	4.000000	26.000000	0.000000
14701.450746	0.116033	0.624094	-0.022381	87.408592	163.241577	-146.370255	-1.124898	0.000000	-0.824393	0.000000	0.000000	0.000000	-0.074398	-0.163799	0.019484	0.000000	0.000000	4.000000	26.000000	0.000000
14701.454079	0.115735	0.623538	-0.022253	87.425644	162.082642	-147.462372	-1.119063	0.000000	-0.801628	0.000000	0.000000	0.000000	-0.089264	-0.166723	0.038388	0.000000	0.000000	4.000000	26.000000	0.000000
14701.457412	0.115735	0.623538	-0.022253	87.425644	162.082642	-147.462372	-1.119063	0.000000	-0.801628	0.000000	0.000000	0.000000	-0.089264	-0.166723	0.038388	0.000000	0.000000	4.000000	26.000000	0.000000
14701.460746	0.115735	0.623538	-0.022253	87.425644	162.082642	-147.462372	-1.119063	0.000000	-0.801628	0.000000	0.000000	0.000000	-0.089264	-0.166723	0.038388	0.000000	0.000000	4.000000	26.000000	0.000000
14701.464079	0.115436	0.622938	-0.022132	87.420181	161.761780	-147.729309	-1.112665	0.000000	-0.786751	0.000000	0.000000	0.000000	-0.089846	-0.179953	0.036277	0.000000	0.000000	4.000000	26.000000	0.000000
14701.467412	0.115436	0.622938	-0.022132	87.420181	161.761780	-147.729309	-1.112665	0.000000	-0.786751	0.000000	0.000000	0.000000	-0.089846	-0.179953	0.036277	0.000000	0.000000	4.000000	26.000000	0.000000
14701.470746	0.115436	0.622938	-0.022132	87.420181	161.761780	-147.729309	-1.112665	0.000000	-0.786751	0.000000	0.000000	0.000000	-0.089846	-0.179953	0.036277	0.000000	0.000000	4.000000	26.000000	0.000000
14701.474079	0.115436	0.622938	-0.022132	87.395714	161.905853	-147.539703	-1.106619	0.000000	-0.771777	0.000000	0.000000	0.000000	-0.089846	-0.179953	0.036277	0.000000	0.000000	4.000000	26.000000	0.000000
14701.477412	0.115175	0.622294	-0.022030	87.395714	161.905853	-147.539703	-1.106619	0.000000	-0.771777	0.000000	0.000000	0.000000	-0.078040	-0.193171	0.030834	0.000000	0.000000	4.000000	26.000000	0.000000
14701.480746	0.115175	0.622294	-0.022030	87.395714	161.905853	-147.539703	-1.106619	0.000000	-0.771777	0.000000	0.000000	0.000000	-0.078040	-0.193171	0.030834	0.000000	0.000000	4.000000	26.000000	0.000000
14701.484079	0.114938	0.621626	-0.021925	87.361732	161.945053	-147.456070	-1.106619	0.000000	-0.771777	0.000000	0.000000	0.000000	-0.071248	-0.200499	0.031483	0.000000	0.000000	4.000000	26.000000	0.000000
14701.487412	0.114938	0.621626	-0.021925	87.361732	161.945053	-147.456070	-1.106619	0.000000	-0.771777	0.000000	0.000000	0.000000	-0.071248	-0.200499	0.031483	0.000000	0.000000	4.000000	26.000000	0.000000
14701.490746	0.114938	0.621626	-0.021925	87.361732	161.945053	-147.456070	-1.106619	0.000000	-0.771777	0.000000	0.000000	0.000000	-0.071248	-0.200499	0.031483	0.000000	0.000000	4.000000	26.000000	0.000000
14701.494079	0.114938	0.621626	-0.021925	87.323502	162.000793	-147.359879	-1.096233	0.000000	-0.746895	0.000000	0.000000	0.000000	-0.071248	-0.200499	0.031483	0.000000	0.000000	4.000000	26.000000	0.000000
14701.497412	0.114775	0.620919	-0.021873	87.323502	162.000793	-147.359879	-1.096233	0.000000	-0.746895	0.000000	0.000000	0.000000	-0.048927	-0.212196	0.015611	0.000000	0.000000	4.000000	26.000000	0.000000
14701.500746	0.114775	0.620919	-0.021873	87.323502	162.000793	-147.359879	-1.096233	0.000000	-0.746895	0.000000	0.000000	0.000000	-0.048927	-0.212196	0.015611	0.000000	0.000000	4.000000	26.000000	0.000000
14701.504079	0.114655	0.620187	-0.021824	87.312996	161.700577	-147.627396	-1.096233	0.000000	-0.746895	0.000000	0.000000	0.000000	-0.035938	-0.219468	0.014581	0.000000	0.000000	4.000000	26.000000	0.000000
14701.507412	0.114655	0.620187	-0.021824	87.312996	161.700577	-147.627396	-1.096233	0.000000	-0.746895	0.000000	0.000000	0.000000	-0.035938	-0.219468	0.014581	0.000000	0.000000	4.000000	26.000000	0.000000
14701.510746	0.114655	0.620187	-0.021824	87.312996	161.700577	-147.627396	-1.096233	0.000000	-0.746895	0.000000	0.000000	0.000000	-0.035938	-0.219468	0.014581	0.000000	0.000000	4.000000	26.000000	0.000000
14701.514079	0.114655	0.620187	-0.021824	87.346130	161.195526	-148.115570	-1.091200	0.000000	-0.732751	0.000000	0.000000	0.000000	-0.035938	-0.219468	0.014581	0.000000	0.000000	4.000000	26.000000	0.000000
14701.517412	0.114603	0.619451	-0.021769	87.346130	161.195526	-148.115570	-1.091200	0.000000	-0.732751	0.000000	0.000000	0.000000	-0.015567	-0.220926	0.016419	0.000000	0.000000	4.000000	26.000000	0.000000
14701.520746	0.114603	0.619451	-0.021769	87.346130	161.195526	-148.115570	-1.091200	0.000000	-0.732751	0.000000	0.000000	0.000000	-0.015567	-0.220926	0.016419	0.000000	0.000000	4.000000	26.000000	0.000000
14701.524079	0.114594	0.618690	-0.021718	87.427628	160.082642	-149.221970	-1.091200	0.000000	-0.732751	0.000000	0.000000	0.000000	-0.002588	-0.228243	0.015359	0.000000	0.000000	4.000000	26.000000	0.000000
14701.527412	0.114594	0.618690	-0.021718	87.427628	160.082642	-149.221970	-1.091200	0.000000	-0.732751	0.000000	0.000000	0.000000	-0.002588	-0.228243	0.015359	0.000000	0.000000	4.000000	26.000000	0.000000
14701.530746	0.114594	0.618690	-0.021718	87.427628	160.082642	-149.221970	-1.091200	0.000000	-0.732751	0.000000	0.000000	0.000000	-0.002588	-0.228243	0.015359	0.000000	0.000000	4.000000	26.000000	0.000000
14701.534079	0.114594	0.618690	-0.021718	87.526543	158.609283	-150.693848	-1.085904	0.000000	-0.729724	0.000000	0.000000	0.000000	-0.002588	-0.228243	0.015359	0.000000	0.000000	4.000000	26.000000	0.000000
14701.537412	0.114623	0.617910	-0.021694	87.526543	158.609283	-150.693848	-1.085904	0.000000	-0.729724	0.000000	0.000000	0.000000	0.008519	-0.234014	0.007171	0.000000	0.000000	4.000000	26.000000	0.000000
14701.540746	0.114623	0.617910	-0.021694	87.526543	158.609283	-150.693848	-1.085904	0.000000	-0.729724	0.000000	0.000000	0.000000	0.008519	-0.234014	0.007171	0.000000	0.000000	4.000000	26.000000	0.000000
14701.544079	0.114695	0.617105	-0.021674	87.638016	156.764771	-152.542206	-1.085904	0.000000	-0.729724	0.000000	0.000000	0.000000	0.021488	-0.241296	0.006040	0.000000	0.000000	4.000000	26.000000	0.000000
14701.547412	0.114695	0.617105	-0.021674	87.638016	156.764771	-152.542206	-1.085904	0.000000	-0.729724	0.000000	0.000000	0.000000	0.021488	-0.241296	0.006040	0.000000	0.000000	4.000000	26.000000	0.000000
14701.550746	0.114695	0.617105	-0.021674	87.638016	156.764771	-152.542206	-1.085904	0.000000	-0.729724	0.000000	0.000000	0.000000	0.021488	-0.241296	0.006040	0.000000	0.000000	4.000000	26.000000	0.000000
14701.554079	0.114695	0.617105	-0.021674	87.738777	154.904099	-154.409286	-1.083702	0.000000	-0.734726	0.000000	0.000000	0.000000	0.021488	-0.241296	0.006040	0.000000	0.000000	4.000000	26.000000	0.000000
14701.557412	0.114799	0.616263	-0.021697	87.738777	154.904099	-154.409286	-1.083702	0.000000	-0.734726	0.000000	0.000000	0.000000	0.031372	-0.252873	-0.006788	0.000000	0.000000	4.000000	26.000000	0.000000
14701.560746	0.114799	0.616263	-0.021697	87.738777	154.904099	-154.409286	-1.083702	0.000000	-0.734726	0.000000	0.000000	0.000000	0.031372	-0.252873	-0.006788	0.000000	0.000000	4.000000	26.000000	0.000000
14701.564079	0.114893	0.615434	-0.021677	87.826515	153.113602	-156.209244	-1.083702	0.000000	-0.734726	0.000000	0.000000	0.000000	0.028124	-0.248487	0.006033	0.000000	0.000000	4.000000	26.000000	0.000000
14701.567412	0.114893	0.615434	-0.021677	87.826515	153.113602	-156.209244	-1.083702	0.000000	-0.734726	0.000000	0.000000	0.000000	0.028124	-0.248487	0.006033	0.000000	0.000000	4.000000	26.000000	0.000000
14701.570746	0.114893	0.615434	-0.021677	87.826515	153.113602	-156.209244	-1.083702	0.000000	-0.734726	0.000000	0.000000	0.000000	0.028124	-0.248487	0.006033	0.000000	0.000000	4.000000	26.000000	0.000000
14701.574079	0.114893	0.615434	-0.021677	87.889091	151.736725	-157.590408	-1.083828	0.000000	-0.744642	0.000000	0.000000	0.000000	0.028124	-0.248487	0.006033	0.000000	0.000000	4.000000	26.000000	0.000000
14701.577412	0.114955	0.614592	-0.021691	87.889091	151.736725	-157.590408	-1.083828	0.000000	-0.744642	0.000000	0.000000	0.000000	0.018726	-0.252638	-0.004455	0.000000	0.000000	4.000000	26.000000	0.000000
14701.580746	0.114955	0.614592	-0.021691	87.889091	151.736725	-157.590408	-1.083828	0.000000	-0.744642	0.000000	0.000000	0.000000	0.018726	-0.252638	-0.004455	0.000000	0.000000	4.000000	26.000000	0.000000
14701.584079	0.114997	0.613750	-0.021702	87.934364	150.687698	-158.641052	-1.083828	0.000000	-0.744642	0.000000	0.000000	0.000000	0.012401	-0.252512	-0.003287	0.000000	0.000000	4.000000	26.000000	0.000000
14701.587412	0.114997	0.613750	-0.021702	87.934364	150.687698	-158.641052	-1.083828	0.000000	-0.744642	0.000000	0.000000	0.000000	0.012401	-0.252512	-0.003287	0.000000	0.000000	4.000000	26.000000	0.000000
14701.590746	0.114997	0.613750	-0.021702	87.934364	150.687698	-158.641052	-1.083828	0.000000	-0.744642	0.000000	0.000000	0.000000	0.012401	-0.252512	-0.003287	0.000000	0.000000	4.000000	26.000000	0.000000
14701.594079	0.114997	0.613750	-0.021702	87.966347	149.932617	-159.392807	-1.085119	0.000000	-0.749830	0.000000	0.000000	0.000000	0.012401	-0.252512	-0.003287	0.000000	0.000000	4.000000	26.000000	0.000000
14701.597412	0.114986	0.612895	-0.021743	87.966347	149.932617	-159.392807	-1.085119	0.000000	-0.749830	0.000000	0.000000	0.000000	-0.003213	-0.256540	-0.012167	0.000000	0.000000	4.000000	26.000000	0.000000
14701.600746	0.114986	0.612895	-0.021743	87.966347	149.932617	-159.392807	-1.085119	0.000000	-0.749830	0.000000	0.000000	0.000000	-0.003213	-0.256540	-0.012167	0.000000	0.000000	4.000000	26.000000	0.000000
14701.604079	0.114960	0.612076	-0.021840	87.977448	149.723053	-159.599304	-1.085119	0.000000	-0.749830	0.000000	0.000000	0.000000	-0.007726	-0.245797	-0.029259	0.000000	0.000000	4.000000	26.000000	0.000000
14701.607412	0.114960	0.612076	-0.021840	87.977448	149.723053	-159.599304	-1.085119	0.000000	-0.749830	0.000000	0.000000	0.000000	-0.007726	-0.245797	-0.029259	0.000000	0.000000	4.000000	26.000000	0.000000
14701.610746	0.114960	0.612076	-0.021840	87.977448	149.723053	-159.599304	-1.085119	0.000000	-0.749830	0.000000	0.000000	0.000000	-0.007726	-0.245797	-0.029259	0.000000	0.000000	4.000000	26.000000	0.000000
14701.614079	0.114960	0.612076	-0.021840	87.982292	149.674545	-159.642029	-1.092023	0.000000	-0.748006	0.000000	0.000000	0.000000	-0.007726	-0.245797	-0.029259	0.000000	0.000000	4.000000	26.000000	0.000000
14701.617412	0.114903	0.611243	-0.021973	87.982292	149.674545	-159.642029	-1.092023	0.000000	-0.748006	0.000000	0.000000	0.000000	-0.017133	-0.249737	-0.039780	0.000000	0.000000	4.000000	26.000000	0.000000
14701.620746	0.114903	0.611243	-0.021973	87.982292	149.674545	-159.642029	-1.092023	0.000000	-0.748006	0.000000	0.000000	0.000000	-0.017133	-0.249737	-0.039780	0.000000	0.000000	4.000000	26.000000	0.000000
14701.624079	0.114841	0.610461	-0.022123	88.002960	149.193008	-160.117935	-1.092023	0.000000	-0.748006	0.000000	0.000000	0.000000	-0.018538	-0.234765	-0.045109	0.000000	0.000000	4.000000	26.000000	0.000000
14701.627412	0.114841	0.610461	-0.022123	88.002960	149.193008	-160.117935	-1.092023	0.000000	-0.748006	0.000000	0.000000	0.000000	-0.018538	-0.234765	-0.045109	0.000000	0.000000	4.000000	26.000000	0.000000
14701.630746	0.114841	0.610461	-0.022123	88.002960	149.193008	-160.117935	-1.092023	0.000000	-0.748006	0.000000	0.000000	0.000000	-0.018538	-0.234765	-0.045109	0.000000	0.000000	4.000000	26.000000	0.000000
14701.634079	0.114841	0.610461	-0.022123	88.034866	148.287964	-161.020813	-1.106171	0.000000	-0.742061	0.000000	0.000000	0.000000	-0.018538	-0.234765	-0.045109	0.000000	0.000000	4.000000	26.000000	0.000000
14701.637412	0.114812	0.609709	-0.022318	88.034866	148.287964	-161.020813	-1.106171	0.000000	-0.742061	0.000000	0.000000	0.000000	-0.008759	-0.225549	-0.058287	0.000000	0.000000	4.000000	26.000000	0.000000
14701.640746	0.114812	0.609709	-0.022318	88.034866	148.287964	-161.020813	-1.106171	0.000000	-0.742061	0.000000	0.000000	0.000000	-0.008759	-0.225549	-0.058287	0.000000	0.000000	4.000000	26.000000	0.000000
14701.644079	0.114791	0.608996	-0.022482	88.098236	146.338196	-162.968201	-1.106171	0.000000	-0.742061	0.000000	0.000000	0.000000	-0.006405	-0.213824	-0.049346	0.000000	0.000000	4.000000	26.000000	0.000000
14701.647412	0.114791	0.608996	-0.022482	88.098236	146.338196	-162.968201	-1.106171	0.000000	-0.742061	0.000000	0.000000	0.000000	-0.006405	-0.213824	-0.049346	0.000000	0.000000	4.000000	26.000000	0.000000
14701.650746	0.114791	0.608996	-0.022482	88.098236	146.338196	-162.968201	-1.106171	0.000000	-0.742061	0.000000	0.000000	0.000000	-0.006405	-0.213824	-0.049346	0.000000	0.000000	4.000000	26.000000	0.000000
14701.654079	0.114791	0.608996	-0.022482	88.188469	142.970627	-166.327179	-1.124110	0.000000	-0.739534	0.000000	0.000000	0.000000	-0.006405	-0.213824	-0.049346	0.000000	0.000000	4.000000	26.000000	0.000000
14701.657412	0.114750	0.608328	-0.022635	88.188469	142.970627	-166.327179	-1.124110	0.000000	-0.739534	0.000000	0.000000	0.000000	-0.012087	-0.200535	-0.045780	0.000000	0.000000	4.000000	26.000000	0.000000
14701.660746	0.114750	0.608328	-0.022635	88.188469	142.970627	-166.327179	-1.124110	0.000000	-0.739534	0.000000	0.000000	0.000000	-0.012087	-0.200535	-0.045780	0.000000	0.000000	4.000000	26.000000	0.000000
14701.664079	0.114724	0.607693	-0.022734	88.280807	138.646866	-170.639404	-1.124110	0.000000	-0.739534	0.000000	0.000000	0.000000	-0.007829	-0.190590	-0.029653	0.000000	0.000000	4.000000	26.000000	0.000000
14701.667412	0.114724	0.607693	-0.022734	88.280807	138.646866	-170.639404	-1.124110	0.000000	-0.739534	0.000000	0.000000	0.000000	-0.007829	-0.190590	-0.029653	0.000000	0.000000	4.000000	26.000000	0.000000
14701.670746	0.114724	0.607693	-0.022734	88.280807	138.646866	-170.639404	-1.124110	0.000000	-0.739534	0.000000	0.000000	0.000000	-0.007829	-0.190590	-0.029653	0.000000	0.000000	4.000000	26.000000	0.000000
14701.674079	0.114724	0.607693	-0.022734	88.374420	133.229965	-176.046158	-1.136682	0.000000	-0.736214	0.000000	0.000000	0.000000	-0.007829	-0.190590	-0.029653	0.000000	0.000000	4.000000	26.000000	0.000000
14701.677412	0.114714	0.607134	-0.022771	88.374420	133.229965	-176.046158	-1.136682	0.000000	-0.736214	0.000000	0.000000	0.000000	-0.002947	-0.167589	-0.011162	0.000000	0.000000	4.000000	26.000000	0.000000
14701.680746	0.114714	0.607134	-0.022771	88.374420	133.229965	-176.046158	-1.136682	0.000000	-0.736214	0.000000	0.000000	0.000000	-0.002947	-0.167589	-0.011162	0.000000	0.000000	4.000000	26.000000	0.000000
14701.684079	0.114723	0.606627	-0.022738	88.450851	127.602180	178.333008	-1.136682	0.000000	-0.736214	0.000000	0.000000	0.000000	0.002585	-0.152092	0.009787	0.000000	0.000000	4.000000	26.000000	0.000000
14701.687412	0.114723	0.606627	-0.022738	88.450851	127.602180	178.333008	-1.136682	0.000000	-0.736214	0.000000	0.000000	0.000000	0.002585	-0.152092	0.009787	0.000000	0.000000	4.000000	26.000000	0.000000
14701.690746	0.114723	0.606627	-0.022738	88.450851	127.602180	178.333008	-1.136682	0.000000	-0.736214	0.000000	0.000000	0.000000	0.002585	-0.152092	0.009787	0.000000	0.000000	4.000000	26.000000	0.000000
14701.694079	0.114723	0.606627	-0.022738	88.506424	122.201576	172.937241	-1.136912	0.000000	-0.736154	0.000000	0.000000	0.000000	0.002585	-0.152092	0.009787	0.000000	0.000000	4.000000	26.000000	0.000000
14701.697412	0.114742	0.606202	-0.022667	88.506424	122.201576	172.937241	-1.136912	0.000000	-0.736154	0.000000	0.000000	0.000000	0.005641	-0.127580	0.021368	0.000000	0.000000	4.000000	26.000000	0.000000
14701.700746	0.114742	0.606202	-0.022667	88.506424	122.201576	172.937241	-1.136912	0.000000	-0.736154	0.000000	0.000000	0.000000	0.005641	-0.127580	0.021368	0.000000	0.000000	4.000000	26.000000	0.000000
14701.704079	0.114742	0.606202	-0.022667	88.539543	117.953514	168.694626	-1.136912	0.000000	-0.736154	0.000000	0.000000	0.000000	0.005641	-0.127580	0.021368	0.000000	0.000000	4.000000	26.000000	0.000000
14701.707412	0.114742	0.606202	-0.022667	88.539543	117.953514	168.694626	-1.136912	0.000000	-0.736154	0.000000	0.000000	0.000000	0.005641	-0.127580	0.021368	0.000000	0.000000	4.000000	26.000000	0.000000
14701.710746	0.114748	0.605814	-0.022559	88.539543	117.953514	168.694626	-1.136912	0.000000	-0.736154	0.000000	0.000000	0.000000	0.001908	-0.116195	0.032300	0.000000	0.000000	4.000000	26.000000	0.000000
14701.714079	0.114742	0.605465	-0.022415	88.557343	115.064034	165.812469	-1.133350	0.000000	-0.737094	0.000000	0.000000	0.000000	-0.001825	-0.104830	0.043262	0.000000	0.000000	4.000000	26.000000	0.000000
14701.717412	0.114742	0.605465	-0.022415	88.557343	115.064034	165.812469	-1.133350	0.000000	-0.737094	0.000000	0.000000	0.000000	-0.001825	-0.104830	0.043262	0.000000	0.000000	4.000000	26.000000	0.000000
14701.720746	0.114742	0.605465	-0.022415	88.557343	115.064034	165.812469	-1.133350	0.000000	-0.737094	0.000000	0.000000	0.000000	-0.001825	-0.104830	0.043262	0.000000	0.000000	4.000000	26.000000	0.000000
14701.724079	0.114742	0.605465	-0.022415	88.562920	114.088127	164.843185	-1.120757	0.000000	-0.737108	0.000000	0.000000	0.000000	-0.001825	-0.104830	0.043262	0.000000	0.000000	4.000000	26.000000	0.000000
14701.727412	0.114736	0.605183	-0.022271	88.562920	114.088127	164.843185	-1.120757	0.000000	-0.737108	0.000000	0.000000	0.000000	-0.001848	-0.084440	0.043211	0.000000	0.000000	4.000000	26.000000	0.000000
14701.730746	0.114736	0.605183	-0.022271	88.562920	114.088127	164.843185	-1.120757	0.000000	-0.737108	0.000000	0.000000	0.000000	-0.001848	-0.084440	0.043211	0.000000	0.000000	4.000000	26.000000	0.000000
14701.734079	0.114736	0.605183	-0.022271	88.557343	115.373520	166.134552	-1.120757	0.000000	-0.737108	0.000000	0.000000	0.000000	-0.001848	-0.084440	0.043211	0.000000	0.000000	4.000000	26.000000	0.000000
14701.737412	0.114736	0.605183	-0.022271	88.557343	115.373520	166.134552	-1.120757	0.000000	-0.737108	0.000000	0.000000	0.000000	-0.001848	-0.084440	0.043211	0.000000	0.000000	4.000000	26.000000	0.000000
14701.740746	0.114719	0.604888	-0.022166	88.557343	115.373520	166.134552	-1.120757	0.000000	-0.737108	0.000000	0.000000	0.000000	-0.004973	-0.088480	0.031381	0.000000	0.000000	4.000000	26.000000	0.000000
14701.744079	0.114719	0.604888	-0.022166	88.550575	116.705681	167.472717	-1.113555	0.000000	-0.736800	0.000000	0.000000	0.000000	-0.004973	-0.088480	0.031381	0.000000	0.000000	4.000000	26.000000	0.000000
14701.747412	0.114719	0.604888	-0.022166	88.550575	116.705681	167.472717	-1.113555	0.000000	-0.736800	0.000000	0.000000	0.000000	-0.004973	-0.088480	0.031381	0.000000	0.000000	4.000000	26.000000	0.000000
14701.750746	0.114719	0.604888	-0.022166	88.550575	116.705681	167.472717	-1.113555	0.000000	-0.736800	0.000000	0.000000	0.000000	-0.004973	-0.088480	0.031381	0.000000	0.000000	4.000000	26.000000	0.000000
14701.754079	0.114686	0.604340	-0.022042	88.542496	118.147644	168.917664	-1.108324	0.000000	-0.735971	0.000000	0.000000	0.000000	-0.010006	-0.164542	0.037458	0.000000	0.000000	4.000000	26.000000	0.000000
14701.757412	0.114686	0.604340	-0.022042	88.542496	118.147644	168.917664	-1.108324	0.000000	-0.735971	0.000000	0.000000	0.000000	-0.010006	-0.164542	0.037458	0.000000	0.000000	4.000000	26.000000	0.000000
14701.760746	0.114686	0.604340	-0.022042	88.542496	118.147644	168.917664	-1.108324	0.000000	-0.735971	0.000000	0.000000	0.000000	-0.010006	-0.164542	0.037458	0.000000	0.000000	4.000000	26.000000	0.000000
14701.764079	0.114686	0.604340	-0.022042	88.532463	119.692970	170.463547	-1.102082	0.000000	-0.734303	0.000000	0.000000	0.000000	-0.010006	-0.164542	0.037458	0.000000	0.000000	4.000000	26.000000	0.000000
14701.767412	0.114678	0.604030	-0.022074	88.532463	119.692970	170.463547	-1.102082	0.000000	-0.734303	0.000000	0.000000	0.000000	-0.002563	-0.093070	-0.009733	0.000000	0.000000	4.000000	26.000000	0.000000
14701.770746	0.114678	0.604030	-0.022074	88.532463	119.692970	170.463547	-1.102082	0.000000	-0.734303	0.000000	0.000000	0.000000	-0.002563	-0.093070	-0.009733	0.000000	0.000000	4.000000	26.000000	0.000000
14701.774079	0.114678	0.604030	-0.022074	88.520508	121.332558	172.103775	-1.102082	0.000000	-0.734303	0.000000	0.000000	0.000000	-0.002563	-0.093070	-0.009733	0.000000	0.000000	4.000000	26.000000	0.000000
14701.777412	0.114678	0.604030	-0.022074	88.520508	121.332558	172.103775	-1.102082	0.000000	-0.734303	0.000000	0.000000	0.000000	-0.002563	-0.093070	-0.009733	0.000000	0.000000	4.000000	26.000000	0.000000
14701.780746	0.114663	0.603725	-0.022130	88.520508	121.332558	172.103775	-1.102082	0.000000	-0.734303	0.000000	0.000000	0.000000	-0.004442	-0.091330	-0.016854	0.000000	0.000000	4.000000	26.000000	0.000000
14701.784079	0.114663	0.603725	-0.022130	88.505508	123.175575	173.944672	-1.103704	0.000000	-0.733876	0.000000	0.000000	0.000000	-0.004442	-0.091330	-0.016854	0.000000	0.000000	4.000000	26.000000	0.000000
14701.787412	0.114663	0.603725	-0.022130	88.505508	123.175575	173.944672	-1.103704	0.000000	-0.733876	0.000000	0.000000	0.000000	-0.004442	-0.091330	-0.016854	0.000000	0.000000	4.000000	26.000000	0.000000
14701.790746	0.114663	0.603725	-0.022130	88.505508	123.175575	173.944672	-1.103704	0.000000	-0.733876	0.000000	0.000000	0.000000	-0.004442	-0.091330	-0.016854	0.000000	0.000000	4.000000	26.000000	0.000000
14701.794079	0.114653	0.603022	-0.022333	88.487938	125.088509	175.858231	-1.106513	0.000000	-0.733136	0.000000	0.000000	0.000000	-0.002800	-0.210911	-0.060880	0.000000	0.000000	4.000000	26.000000	0.000000
14701.797412	0.114653	0.603022	-0.022333	88.487938	125.088509	175.858231	-1.106513	0.000000	-0.733136	0.000000	0.000000	0.000000	-0.002800	-0.210911	-0.060880	0.000000	0.000000	4.000000	26.000000	0.000000
14701.800746	0.114653	0.603022	-0.022333	88.487938	125.088509	175.858231	-1.106513	0.000000	-0.733136	0.000000	0.000000	0.000000	-0.002800	-0.210911	-0.060880	0.000000	0.000000	4.000000	26.000000	0.000000
14701.804079	0.114653	0.603022	-0.022333	88.465836	127.203407	177.971207	-1.116659	0.000000	-0.732669	0.000000	0.000000	0.000000	-0.002800	-0.210911	-0.060880	0.000000	0.000000	4.000000	26.000000	0.000000
14701.807412	0.114605	0.602594	-0.022433	88.465836	127.203407	177.971207	-1.116659	0.000000	-0.732669	0.000000	0.000000	0.000000	-0.014483	-0.128595	-0.029818	0.000000	0.000000	4.000000	26.000000	0.000000
14701.810746	0.114605	0.602594	-0.022433	88.465836	127.203407	177.971207	-1.116659	0.000000	-0.732669	0.000000	0.000000	0.000000	-0.014483	-0.128595	-0.029818	0.000000	0.000000	4.000000	26.000000	0.000000
14701.814079	0.114605	0.602594	-0.022433	88.439278	129.459427	-179.769089	-1.116659	0.000000	-0.732669	0.000000	0.000000	0.000000	-0.014483	-0.128595	-0.029818	0.000000	0.000000	4.000000	26.000000	0.000000
14701.817412	0.114605	0.602594	-0.022433	88.439278	129.459427	-179.769089	-1.116659	0.000000	-0.732669	0.000000	0.000000	0.000000	-0.014483	-0.128595	-0.029818	0.000000	0.000000	4.000000	26.000000	0.000000
14701.820746	0.114581	0.602116	-0.022523	88.439278	129.459427	-179.769089	-1.116659	0.000000	-0.732669	0.000000	0.000000	0.000000	-0.007110	-0.143254	-0.026984	0.000000	0.000000	4.000000	26.000000	0.000000
14701.824079	0.114537	0.601571	-0.022608	88.414146	131.395737	-177.829086	-1.121629	0.000000	-0.730255	0.000000	0.000000	0.000000	-0.013392	-0.163556	-0.025694	0.000000	0.000000	4.000000	26.000000	0.000000
14701.827412	0.114537	0.601571	-0.022608	88.414146	131.395737	-177.829086	-1.121629	0.000000	-0.730255	0.000000	0.000000	0.000000	-0.013392	-0.163556	-0.025694	0.000000	0.000000	4.000000	26.000000	0.000000
14701.830746	0.114537	0.601571	-0.022608	88.414146	131.395737	-177.829086	-1.121629	0.000000	-0.730255	0.000000	0.000000	0.000000	-0.013392	-0.163556	-0.025694	0.000000	0.000000	4.000000	26.000000	0.000000
14701.834079	0.114537	0.601571	-0.022608	88.404060	132.192459	-177.027817	-1.130409	0.000000	-0.726838	0.000000	0.000000	0.000000	-0.013392	-0.163556	-0.025694	0.000000	0.000000	4.000000	26.000000	0.000000
14701.837412	0.114500	0.600996	-0.022663	88.404060	132.192459	-177.027817	-1.130409	0.000000	-0.726838	0.000000	0.000000	0.000000	-0.010983	-0.172553	-0.016567	0.000000	0.000000	4.000000	26.000000	0.000000
14701.840746	0.114500	0.600996	-0.022663	88.404060	132.192459	-177.027817	-1.130409	0.000000	-0.726838	0.000000	0.000000	0.000000	-0.010983	-0.172553	-0.016567	0.000000	0.000000	4.000000	26.000000	0.000000
14701.844079	0.114443	0.600353	-0.022715	88.420082	131.247131	-177.964981	-1.130409	0.000000	-0.726838	0.000000	0.000000	0.000000	-0.017291	-0.192808	-0.015401	0.000000	0.000000	4.000000	26.000000	0.000000
14701.847412	0.114443	0.600353	-0.022715	88.420082	131.247131	-177.964981	-1.130409	0.000000	-0.726838	0.000000	0.000000	0.000000	-0.017291	-0.192808	-0.015401	0.000000	0.000000	4.000000	26.000000	0.000000
14701.850746	0.114443	0.600353	-0.022715	88.420082	131.247131	-177.964981	-1.130409	0.000000	-0.726838	0.000000	0.000000	0.000000	-0.017291	-0.192808	-0.015401	0.000000	0.000000	4.000000	26.000000	0.000000
14701.854079	0.114443	0.600353	-0.022715	88.455795	128.778580	179.572189	-1.135737	0.000000	-0.722125	0.000000	0.000000	0.000000	-0.017291	-0.192808	-0.015401	0.000000	0.000000	4.000000	26.000000	0.000000
14701.857412	0.114411	0.599705	-0.022749	88.455795	128.778580	179.572189	-1.135737	0.000000	-0.722125	0.000000	0.000000	0.000000	-0.009320	-0.194432	-0.010261	0.000000	0.000000	4.000000	26.000000	0.000000
14701.860746	0.114411	0.599705	-0.022749	88.455795	128.778580	179.572189	-1.135737	0.000000	-0.722125	0.000000	0.000000	0.000000	-0.009320	-0.194432	-0.010261	0.000000	0.000000	4.000000	26.000000	0.000000
14701.864079	0.114388	0.599027	-0.022753	88.499626	125.166855	175.966812	-1.135737	0.000000	-0.722125	0.000000	0.000000	0.000000	-0.006944	-0.203456	-0.001246	0.000000	0.000000	4.000000	26.000000	0.000000
14701.867412	0.114388	0.599027	-0.022753	88.499626	125.166855	175.966812	-1.135737	0.000000	-0.722125	0.000000	0.000000	0.000000	-0.006944	-0.203456	-0.001246	0.000000	0.000000	4.000000	26.000000	0.000000
14701.870746	0.114388	0.599027	-0.022753	88.499626	125.166855	175.966812	-1.135737	0.000000	-0.722125	0.000000	0.000000	0.000000	-0.006944	-0.203456	-0.001246	0.000000	0.000000	4.000000	26.000000	0.000000
14701.874079	0.114388	0.599027	-0.022753	88.537537	121.330551	172.136917	-1.137655	0.000000	-0.719414	0.000000	0.000000	0.000000	-0.006944	-0.203456	-0.001246	0.000000	0.000000	4.000000	26.000000	0.000000
14701.877412	0.114356	0.598311	-0.022790	88.537537	121.330551	172.136917	-1.137655	0.000000	-0.719414	0.000000	0.000000	0.000000	-0.009555	-0.214583	-0.011167	0.000000	0.000000	4.000000	26.000000	0.000000
14701.880746	0.114356	0.598311	-0.022790	88.537537	121.330551	172.136917	-1.137655	0.000000	-0.719414	0.000000	0.000000	0.000000	-0.009555	-0.214583	-0.011167	0.000000	0.000000	4.000000	26.000000	0.000000
14701.884079	0.114332	0.597566	-0.022798	88.571655	116.768509	167.581451	-1.137655	0.000000	-0.719414	0.000000	0.000000	0.000000	-0.007202	-0.223597	-0.002240	0.000000	0.000000	4.000000	26.000000	0.000000
14701.887412	0.114332	0.597566	-0.022798	88.571655	116.768509	167.581451	-1.137655	0.000000	-0.719414	0.000000	0.000000	0.000000	-0.007202	-0.223597	-0.002240	0.000000	0.000000	4.000000	26.000000	0.000000
14701.890746	0.114332	0.597566	-0.022798	88.571655	116.768509	167.581451	-1.137655	0.000000	-0.719414	0.000000	0.000000	0.000000	-0.007202	-0.223597	-0.002240	0.000000	0.000000	4.000000	26.000000	0.000000
14701.894079	0.114332	0.597566	-0.022798	88.595276	112.327919	163.147522	-1.139889	0.000000	-0.716622	0.000000	0.000000	0.000000	-0.007202	-0.223597	-0.002240	0.000000	0.000000	4.000000	26.000000	0.000000
14701.897412	0.114318	0.596834	-0.022767	88.595276	112.327919	163.147522	-1.139889	0.000000	-0.716622	0.000000	0.000000	0.000000	-0.004180	-0.219679	0.009261	0.000000	0.000000	4.000000	26.000000	0.000000
14701.900746	0.114318	0.596834	-0.022767	88.595276	112.327919	163.147522	-1.139889	0.000000	-0.716622	0.000000	0.000000	0.000000	-0.004180	-0.219679	0.009261	0.000000	0.000000	4.000000	26.000000	0.000000
14701.904079	0.114312	0.596071	-0.022706	88.610542	107.539589	158.365829	-1.139889	0.000000	-0.716622	0.000000	0.000000	0.000000	-0.001840	-0.228760	0.018149	0.000000	0.000000	4.000000	26.000000	0.000000
14701.907412	0.114312	0.596071	-0.022706	88.610542	107.539589	158.365829	-1.139889	0.000000	-0.716622	0.000000	0.000000	0.000000	-0.001840	-0.228760	0.018149	0.000000	0.000000	4.000000	26.000000	0.000000
14701.910746	0.114312	0.596071	-0.022706	88.610542	107.539589	158.365829	-1.139889	0.000000	-0.716622	0.000000	0.000000	0.000000	-0.001840	-0.228760	0.018149	0.000000	0.000000	4.000000	26.000000	0.000000
14701.914079	0.114312	0.596071	-0.022706	88.616341	103.252136	154.087341	-1.135321	0.000000	-0.715618	0.000000	0.000000	0.000000	-0.001840	-0.228760	0.018149	0.000000	0.000000	4.000000	26.000000	0.000000
14701.917412	0.114306	0.595334	-0.022563	88.616341	103.252136	154.087341	-1.135321	0.000000	-0.715618	0.000000	0.000000	0.000000	-0.001880	-0.221140	0.043162	0.000000	0.000000	4.000000	26.000000	0.000000
14701.920746	0.114306	0.595334	-0.022563	88.616341	103.252136	154.087341	-1.135321	0.000000	-0.715618	0.000000	0.000000	0.000000	-0.001880	-0.221140	0.043162	0.000000	0.000000	4.000000	26.000000	0.000000
14701.924079	0.114308	0.594634	-0.022387	88.615204	99.618065	150.462006	-1.135321	0.000000	-0.715618	0.000000	0.000000	0.000000	0.000572	-0.210041	0.052522	0.000000	0.000000	4.000000	26.000000	0.000000
14701.927412	0.114308	0.594634	-0.022387	88.615204	99.618065	150.462006	-1.135321	0.000000	-0.715618	0.000000	0.000000	0.000000	0.000572	-0.210041	0.052522	0.000000	0.000000	4.000000	26.000000	0.000000
14701.930746	0.114308	0.594634	-0.022387	88.615204	99.618065	150.462006	-1.135321	0.000000	-0.715618	0.000000	0.000000	0.000000	0.000572	-0.210041	0.052522	0.000000	0.000000	4.000000	26.000000	0.000000
14701.934079	0.114326	0.593940	-0.022150	88.611534	96.952492	147.804703	-1.119374	0.000000	-0.715400	0.000000	0.000000	0.000000	0.005452	-0.208197	0.071132	0.000000	0.000000	4.000000	26.000000	0.000000
14701.937412	0.114326	0.593940	-0.022150	88.611534	96.952492	147.804703	-1.119374	0.000000	-0.715400	0.000000	0.000000	0.000000	0.005452	-0.208197	0.071132	0.000000	0.000000	4.000000	26.000000	0.000000
14701.940746	0.114326	0.593940	-0.022150	88.611534	96.952492	147.804703	-1.119374	0.000000	-0.715400	0.000000	0.000000	0.000000	0.005452	-0.208197	0.071132	0.000000	0.000000	4.000000	26.000000	0.000000
14701.944079	0.114328	0.593264	-0.021893	88.608856	95.525108	146.387939	-1.107518	0.000000	-0.716309	0.000000	0.000000	0.000000	0.000440	-0.202757	0.077323	0.000000	0.000000	4.000000	26.000000	0.000000
14701.947412	0.114328	0.593264	-0.021893	88.608856	95.525108	146.387939	-1.107518	0.000000	-0.716309	0.000000	0.000000	0.000000	0.000440	-0.202757	0.077323	0.000000	0.000000	4.000000	26.000000	0.000000
14701.950746	0.114328	0.593264	-0.021893	88.608856	95.525108	146.387939	-1.107518	0.000000	-0.716309	0.000000	0.000000	0.000000	0.000440	-0.202757	0.077323	0.000000	0.000000	4.000000	26.000000	0.000000
14701.954079	0.114328	0.593264	-0.021893	88.611115	95.704163	146.579788	-1.094631	0.000000	-0.716382	0.000000	0.000000	0.000000	0.000440	-0.202757	0.077323	0.000000	0.000000	4.000000	26.000000	0.000000
14701.957412	0.114319	0.592600	-0.021591	88.611115	95.704163	146.579788	-1.094631	0.000000	-0.716382	0.000000	0.000000	0.000000	-0.002738	-0.199182	0.090565	0.000000	0.000000	4.000000	26.000000	0.000000
14701.960746	0.114319	0.592600	-0.021591	88.611115	95.704163	146.579788	-1.094631	0.000000	-0.716382	0.000000	0.000000	0.000000	-0.002738	-0.199182	0.090565	0.000000	0.000000	4.000000	26.000000	0.000000
14701.964079	0.114309	0.591936	-0.021290	88.617752	97.315285	148.200485	-1.094631	0.000000	-0.716382	0.000000	0.000000	0.000000	-0.002847	-0.199366	0.090282	0.000000	0.000000	4.000000	26.000000	0.000000
14701.967412	0.114309	0.591936	-0.021290	88.617752	97.315285	148.200485	-1.094631	0.000000	-0.716382	0.000000	0.000000	0.000000	-0.002847	-0.199366	0.090282	0.000000	0.000000	4.000000	26.000000	0.000000
14701.970746	0.114309	0.591936	-0.021290	88.617752	97.315285	148.200485	-1.094631	0.000000	-0.716382	0.000000	0.000000	0.000000	-0.002847	-0.199366	0.090282	0.000000	0.000000	4.000000	26.000000	0.000000
14701.974079	0.114309	0.591936	-0.021290	88.625137	100.125671	151.023010	-1.064490	0.000000	-0.715451	0.000000	0.000000	0.000000	-0.002847	-0.199366	0.090282	0.000000	0.000000	4.000000	26.000000	0.000000
14701.977412	0.114309	0.591259	-0.021035	88.625137	100.125671	151.023010	-1.064490	0.000000	-0.715451	0.000000	0.000000	0.000000	0.000135	-0.203198	0.076456	0.000000	0.000000	4.000000	26.000000	0.000000
14701.980746	0.114309	0.591259	-0.021035	88.625137	100.125671	151.023010	-1.064490	0.000000	-0.715451	0.000000	0.000000	0.000000	0.000135	-0.203198	0.076456	0.000000	0.000000	4.000000	26.000000	0.000000
14701.984079	0.114293	0.590575	-0.020844	88.629410	103.480949	154.387604	-1.064490	0.000000	-0.715451	0.000000	0.000000	0.000000	-0.004927	-0.205072	0.057224	0.000000	0.000000	4.000000	26.000000	0.000000
14701.987412	0.114293	0.590575	-0.020844	88.629410	103.480949	154.387604	-1.064490	0.000000	-0.715451	0.000000	0.000000	0.000000	-0.004927	-0.205072	0.057224	0.000000	0.000000	4.000000	26.000000	0.000000
14701.990746	0.114293	0.590575	-0.020844	88.629410	103.480949	154.387604	-1.064490	0.000000	-0.715451	0.000000	0.000000	0.000000	-0.004927	-0.205072	0.057224	0.000000	0.000000	4.000000	26.000000	0.000000
14701.994079	0.114293	0.590575	-0.020844	88.629555	106.495590	157.408936	-1.042210	0.000000	-0.714653	0.000000	0.000000	0.000000	-0.004927	-0.205072	0.057224	0.000000	0.000000	4.000000	26.000000	0.000000
14701.997412	0.114260	0.589885	-0.020718	88.629555	106.495590	157.408936	-1.042210	0.000000	-0.714653	0.000000	0.000000	0.000000	-0.009980	-0.206918	0.037980	0.000000	0.000000	4.000000	26.000000	0.000000
14702.000746	0.114260	0.589885	-0.020718	88.629555	106.495590	157.408936	-1.042210	0.000000	-0.714653	0.000000	0.000000	0.000000	-0.009980	-0.206918	0.037980	0.000000	0.000000	4.000000	26.000000	0.000000
14702.004079	0.114262	0.589202	-0.020626	88.628265	108.380745	159.301361	-1.042210	0.000000	-0.714653	0.000000	0.000000	0.000000	0.000532	-0.205017	0.027405	0.000000	0.000000	4.000000	26.000000	0.000000
14702.007412	0.114262	0.589202	-0.020626	88.628265	108.380745	159.301361	-1.042210	0.000000	-0.714653	0.000000	0.000000	0.000000	0.000532	-0.205017	0.027405	0.000000	0.000000	4.000000	26.000000	0.000000
14702.010746	0.114262	0.589202	-0.020626	88.628265	108.380745	159.301361	-1.042210	0.000000	-0.714653	0.000000	0.000000	0.000000	0.000532	-0.205017	0.027405	0.000000	0.000000	4.000000	26.000000	0.000000
14702.014079	0.114262	0.589202	-0.020626	88.631126	107.918800	158.844376	-1.031313	0.000000	-0.713078	0.000000	0.000000	0.000000	0.000532	-0.205017	0.027405	0.000000	0.000000	4.000000	26.000000	0.000000
14702.017412	0.114240	0.588519	-0.020622	88.631126	107.918800	158.844376	-1.031313	0.000000	-0.713078	0.000000	0.000000	0.000000	-0.006345	-0.204811	0.001139	0.000000	0.000000	4.000000	26.000000	0.000000
14702.020746	0.114240	0.588519	-0.020622	88.631126	107.918800	158.844376	-1.031313	0.000000	-0.713078	0.000000	0.000000	0.000000	-0.006345	-0.204811	0.001139	0.000000	0.000000	4.000000	26.000000	0.000000
14702.024079	0.114244	0.587855	-0.020609	88.636284	105.807045	156.735367	-1.031313	0.000000	-0.713078	0.000000	0.000000	0.000000	0.001086	-0.199234	0.004144	0.000000	0.000000	4.000000	26.000000	0.000000
14702.027412	0.114244	0.587855	-0.020609	88.636284	105.807045	156.735367	-1.031313	0.000000	-0.713078	0.000000	0.000000	0.000000	0.001086	-0.199234	0.004144	0.000000	0.000000	4.000000	26.000000	0.000000
14702.030746	0.114244	0.587855	-0.020609	88.636284	105.807045	156.735367	-1.031313	0.000000	-0.713078	0.000000	0.000000	0.000000	0.001086	-0.199234	0.004144	0.000000	0.000000	4.000000	26.000000	0.000000
14702.034079	0.114244	0.587855	-0.020609	88.638290	101.339905	152.268723	-1.030432	0.000000	-0.712202	0.000000	0.000000	0.000000	0.001086	-0.199234	0.004144	0.000000	0.000000	4.000000	26.000000	0.000000
14702.037412	0.114281	0.587246	-0.020552	88.638290	101.339905	152.268723	-1.030432	0.000000	-0.712202	0.000000	0.000000	0.000000	0.011109	-0.182757	0.017067	0.000000	0.000000	4.000000	26.000000	0.000000
14702.040746	0.114281	0.587246	-0.020552	88.638290	101.339905	152.268723	-1.030432	0.000000	-0.712202	0.000000	0.000000	0.000000	0.011109	-0.182757	0.017067	0.000000	0.000000	4.000000	26.000000	0.000000
14702.044079	0.114352	0.586691	-0.020452	88.626701	95.188972	146.115814	-1.030432	0.000000	-0.712202	0.000000	0.000000	0.000000	0.021158	-0.166306	0.030055	0.000000	0.000000	4.000000	26.000000	0.000000
14702.047412	0.114352	0.586691	-0.020452	88.626701	95.188972	146.115814	-1.030432	0.000000	-0.712202	0.000000	0.000000	0.000000	0.021158	-0.166306	0.030055	0.000000	0.000000	4.000000	26.000000	0.000000
14702.050746	0.114352	0.586691	-0.020452	88.626701	95.188972	146.115814	-1.030432	0.000000	-0.712202	0.000000	0.000000	0.000000	0.021158	-0.166306	0.030055	0.000000	0.000000	4.000000	26.000000	0.000000
14702.054079	0.114352	0.586691	-0.020452	88.600586	89.328758	140.253510	-1.022579	0.000000	-0.717580	0.000000	0.000000	0.000000	0.021158	-0.166306	0.030055	0.000000	0.000000	4.000000	26.000000	0.000000
14702.057412	0.114420	0.586162	-0.020359	88.600586	89.328758	140.253510	-1.022579	0.000000	-0.717580	0.000000	0.000000	0.000000	0.020576	-0.158945	0.027809	0.000000	0.000000	4.000000	26.000000	0.000000
14702.060746	0.114420	0.586162	-0.020359	88.600586	89.328758	140.253510	-1.022579	0.000000	-0.717580	0.000000	0.000000	0.000000	0.020576	-0.158945	0.027809	0.000000	0.000000	4.000000	26.000000	0.000000
14702.064079	0.114506	0.585705	-0.020201	88.562370	84.058105	134.980408	-1.022579	0.000000	-0.717580	0.000000	0.000000	0.000000	0.025737	-0.137107	0.047481	0.000000	0.000000	4.000000	26.000000	0.000000
14702.067412	0.114506	0.585705	-0.020201	88.562370	84.058105	134.980408	-1.022579	0.000000	-0.717580	0.000000	0.000000	0.000000	0.025737	-0.137107	0.047481	0.000000	0.000000	4.000000	26.000000	0.000000
14702.070746	0.114506	0.585705	-0.020201	88.562370	84.058105	134.980408	-1.022579	0.000000	-0.717580	0.000000	0.000000	0.000000	0.025737	-0.137107	0.047481	0.000000	0.000000	4.000000	26.000000	0.000000
14702.074079	0.114506	0.585705	-0.020201	88.531258	80.715065	131.636948	-1.010030	0.000000	-0.725299	0.000000	0.000000	0.000000	0.025737	-0.137107	0.047481	0.000000	0.000000	4.000000	26.000000	0.000000
14702.077412	0.114563	0.585278	-0.020067	88.531258	80.715065	131.636948	-1.010030	0.000000	-0.725299	0.000000	0.000000	0.000000	0.017117	-0.127837	0.039946	0.000000	0.000000	4.000000	26.000000	0.000000
14702.080746	0.114563	0.585278	-0.020067	88.531258	80.715065	131.636948	-1.010030	0.000000	-0.725299	0.000000	0.000000	0.000000	0.017117	-0.127837	0.039946	0.000000	0.000000	4.000000	26.000000	0.000000
14702.084079	0.114563	0.585278	-0.020067	88.516418	79.263000	130.186493	-1.010030	0.000000	-0.725299	0.000000	0.000000	0.000000	0.017117	-0.127837	0.039946	0.000000	0.000000	4.000000	26.000000	0.000000
14702.087412	0.114563	0.585278	-0.020067	88.516418	79.263000	130.186493	-1.010030	0.000000	-0.725299	0.000000	0.000000	0.000000	0.017117	-0.127837	0.039946	0.000000	0.000000	4.000000	26.000000	0.000000
14702.090746	0.114602	0.584895	-0.019919	88.516418	79.263000	130.186493	-1.010030	0.000000	-0.725299	0.000000	0.000000	0.000000	0.011639	-0.115011	0.044409	0.000000	0.000000	4.000000	26.000000	0.000000
14702.094079	0.114597	0.584513	-0.019853	88.521172	79.595032	130.519562	-1.003373	0.000000	-0.728152	0.000000	0.000000	0.000000	-0.001419	-0.114640	0.019982	0.000000	0.000000	4.000000	26.000000	0.000000
14702.097412	0.114597	0.584513	-0.019853	88.521172	79.595032	130.519562	-1.003373	0.000000	-0.728152	0.000000	0.000000	0.000000	-0.001419	-0.114640	0.019982	0.000000	0.000000	4.000000	26.000000	0.000000
14702.100746	0.114597	0.584513	-0.019853	88.521172	79.595032	130.519562	-1.003373	0.000000	-0.728152	0.000000	0.000000	0.000000	-0.001419	-0.114640	0.019982	0.000000	0.000000	4.000000	26.000000	0.000000
14702.104079	0.114597	0.584513	-0.019853	88.540894	81.290024	132.217850	-0.992641	0.000000	-0.729855	0.000000	0.000000	0.000000	-0.001419	-0.114640	0.019982	0.000000	0.000000	4.000000	26.000000	0.000000
14702.107412	0.114589	0.584157	-0.019885	88.540894	81.290024	132.217850	-0.992641	0.000000	-0.729855	0.000000	0.000000	0.000000	-0.002547	-0.106772	-0.009720	0.000000	0.000000	4.000000	26.000000	0.000000
14702.110746	0.114589	0.584157	-0.019885	88.540894	81.290024	132.217850	-0.992641	0.000000	-0.729855	0.000000	0.000000	0.000000	-0.002547	-0.106772	-0.009720	0.000000	0.000000	4.000000	26.000000	0.000000
14702.114079	0.114589	0.584157	-0.019885	88.561012	83.231949	134.163132	-0.992641	0.000000	-0.729855	0.000000	0.000000	0.000000	-0.002547	-0.106772	-0.009720	0.000000	0.000000	4.000000	26.000000	0.000000
14702.117412	0.114589	0.584157	-0.019885	88.561012	83.231949	134.163132	-0.992641	0.000000	-0.729855	0.000000	0.000000	0.000000	-0.002547	-0.106772	-0.009720	0.000000	0.000000	4.000000	26.000000	0.000000
14702.120746	0.114547	0.583814	-0.019959	88.561012	83.231949	134.163132	-0.992641	0.000000	-0.729855	0.000000	0.000000	0.000000	-0.012461	-0.102797	-0.022160	0.000000	0.000000	4.000000	26.000000	0.000000
14702.124079	0.114489	0.583467	-0.020096	88.577835	85.019928	135.954498	-0.994261	0.000000	-0.729431	0.000000	0.000000	0.000000	-0.017450	-0.104239	-0.041220	0.000000	0.000000	4.000000	26.000000	0.000000
14702.127412	0.114489	0.583467	-0.020096	88.577835	85.019928	135.954498	-0.994261	0.000000	-0.729431	0.000000	0.000000	0.000000	-0.017450	-0.104239	-0.041220	0.000000	0.000000	4.000000	26.000000	0.000000
14702.130746	0.114489	0.583467	-0.020096	88.577835	85.019928	135.954498	-0.994261	0.000000	-0.729431	0.000000	0.000000	0.000000	-0.017450	-0.104239	-0.041220	0.000000	0.000000	4.000000	26.000000	0.000000
14702.134079	0.114489	0.583467	-0.020096	88.590553	86.490234	137.425522	-1.004824	0.000000	-0.724445	0.000000	0.000000	0.000000	-0.017450	-0.104239	-0.041220	0.000000	0.000000	4.000000	26.000000	0.000000
14702.137412	0.114448	0.583169	-0.020253	88.590553	86.490234	137.425522	-1.004824	0.000000	-0.724445	0.000000	0.000000	0.000000	-0.012291	-0.089364	-0.046931	0.000000	0.000000	4.000000	26.000000	0.000000
14702.140746	0.114448	0.583169	-0.020253	88.590553	86.490234	137.425522	-1.004824	0.000000	-0.724445	0.000000	0.000000	0.000000	-0.012291	-0.089364	-0.046931	0.000000	0.000000	4.000000	26.000000	0.000000
14702.144079	0.114448	0.583169	-0.020253	88.590408	86.320908	137.257278	-1.004824	0.000000	-0.724445	0.000000	0.000000	0.000000	-0.012291	-0.089364	-0.046931	0.000000	0.000000	4.000000	26.000000	0.000000
14702.147412	0.114448	0.583169	-0.020253	88.590408	86.320908	137.257278	-1.004824	0.000000	-0.724445	0.000000	0.000000	0.000000	-0.012291	-0.089364	-0.046931	0.000000	0.000000	4.000000	26.000000	0.000000
14702.150746	0.114396	0.582860	-0.020450	88.590408	86.320908	137.257278	-1.004824	0.000000	-0.724445	0.000000	0.000000	0.000000	-0.015452	-0.092754	-0.058990	0.000000	0.000000	4.000000	26.000000	0.000000
14702.154079	0.114329	0.582569	-0.020624	88.570694	83.756645	134.694916	-1.012646	0.000000	-0.722397	0.000000	0.000000	0.000000	-0.020377	-0.087271	-0.052430	0.000000	0.000000	4.000000	26.000000	0.000000
14702.157412	0.114329	0.582569	-0.020624	88.570694	83.756645	134.694916	-1.012646	0.000000	-0.722397	0.000000	0.000000	0.000000	-0.020377	-0.087271	-0.052430	0.000000	0.000000	4.000000	26.000000	0.000000
14702.160746	0.114329	0.582569	-0.020624	88.570694	83.756645	134.694916	-1.012646	0.000000	-0.722397	0.000000	0.000000	0.000000	-0.020377	-0.087271	-0.052430	0.000000	0.000000	4.000000	26.000000	0.000000
14702.164079	0.114329	0.582569	-0.020624	88.535805	80.117577	131.060837	-1.031216	0.000000	-0.716425	0.000000	0.000000	0.000000	-0.020377	-0.087271	-0.052430	0.000000	0.000000	4.000000	26.000000	0.000000
14702.167412	0.114287	0.582272	-0.020781	88.535805	80.117577	131.060837	-1.031216	0.000000	-0.716425	0.000000	0.000000	0.000000	-0.012343	-0.089183	-0.047133	0.000000	0.000000	4.000000	26.000000	0.000000
14702.170746	0.114287	0.582272	-0.020781	88.535805	80.117577	131.060837	-1.031216	0.000000	-0.716425	0.000000	0.000000	0.000000	-0.012343	-0.089183	-0.047133	0.000000	0.000000	4.000000	26.000000	0.000000
14702.174079	0.114287	0.582272	-0.020781	88.490654	76.319809	127.268173	-1.031216	0.000000	-0.716425	0.000000	0.000000	0.000000	-0.012343	-0.089183	-0.047133	0.000000	0.000000	4.000000	26.000000	0.000000
14702.177412	0.114287	0.582272	-0.020781	88.490654	76.319809	127.268173	-1.031216	0.000000	-0.716425	0.000000	0.000000	0.000000	-0.012343	-0.089183	-0.047133	0.000000	0.000000	4.000000	26.000000	0.000000
14702.180746	0.114221	0.581957	-0.020950	88.490654	76.319809	127.268173	-1.031216	0.000000	-0.716425	0.000000	0.000000	0.000000	-0.019885	-0.094546	-0.050586	0.000000	0.000000	4.000000	26.000000	0.000000
14702.184079	0.114186	0.581653	-0.021084	88.438019	72.686317	123.637093	-1.039071	0.000000	-0.714368	0.000000	0.000000	0.000000	-0.010544	-0.091065	-0.040279	0.000000	0.000000	4.000000	26.000000	0.000000
14702.187412	0.114186	0.581653	-0.021084	88.438019	72.686317	123.637093	-1.039071	0.000000	-0.714368	0.000000	0.000000	0.000000	-0.010544	-0.091065	-0.040279	0.000000	0.000000	4.000000	26.000000	0.000000
14702.190746	0.114186	0.581653	-0.021084	88.438019	72.686317	123.637093	-1.039071	0.000000	-0.714368	0.000000	0.000000	0.000000	-0.010544	-0.091065	-0.040279	0.000000	0.000000	4.000000	26.000000	0.000000
14702.194079	0.114186	0.581653	-0.021084	88.385529	69.596649	120.549751	-1.054215	0.000000	-0.709296	0.000000	0.000000	0.000000	-0.010544	-0.091065	-0.040279	0.000000	0.000000	4.000000	26.000000	0.000000
14702.197412	0.114146	0.581332	-0.021236	88.385529	69.596649	120.549751	-1.054215	0.000000	-0.709296	0.000000	0.000000	0.000000	-0.011879	-0.096382	-0.045368	0.000000	0.000000	4.000000	26.000000	0.000000
14702.200746	0.114146	0.581332	-0.021236	88.385529	69.596649	120.549751	-1.054215	0.000000	-0.709296	0.000000	0.000000	0.000000	-0.011879	-0.096382	-0.045368	0.000000	0.000000	4.000000	26.000000	0.000000
14702.204079	0.114146	0.581332	-0.021236	88.332932	66.925850	117.878372	-1.054215	0.000000	-0.709296	0.000000	0.000000	0.000000	-0.011879	-0.096382	-0.045368	0.000000	0.000000	4.000000	26.000000	0.000000
14702.207412	0.114146	0.581332	-0.021236	88.332932	66.925850	117.878372	-1.054215	0.000000	-0.709296	0.000000	0.000000	0.000000	-0.011879	-0.096382	-0.045368	0.000000	0.000000	4.000000	26.000000	0.000000
14702.210746	0.114142	0.581040	-0.021336	88.332932	66.925850	117.878372	-1.054215	0.000000	-0.709296	0.000000	0.000000	0.000000	-0.001228	-0.087526	-0.030026	0.000000	0.000000	4.000000	26.000000	0.000000
14702.214079	0.114142	0.581040	-0.021336	88.283203	64.685371	115.636948	-1.061777	0.000000	-0.707316	0.000000	0.000000	0.000000	-0.001228	-0.087526	-0.030026	0.000000	0.000000	4.000000	26.000000	0.000000
14702.217412	0.114142	0.581040	-0.021336	88.283203	64.685371	115.636948	-1.061777	0.000000	-0.707316	0.000000	0.000000	0.000000	-0.001228	-0.087526	-0.030026	0.000000	0.000000	4.000000	26.000000	0.000000
14702.220746	0.114142	0.581040	-0.021336	88.283203	64.685371	115.636948	-1.061777	0.000000	-0.707316	0.000000	0.000000	0.000000	-0.001228	-0.087526	-0.030026	0.000000	0.000000	4.000000	26.000000	0.000000
14702.224079	0.114148	0.580601	-0.021397	88.241531	62.991474	113.944588	-1.066781	0.000000	-0.707112	0.000000	0.000000	0.000000	0.001830	-0.131777	-0.018339	0.000000	0.000000	4.000000	26.000000	0.000000
14702.227412	0.114148	0.580601	-0.021397	88.241531	62.991474	113.944588	-1.066781	0.000000	-0.707112	0.000000	0.000000	0.000000	0.001830	-0.131777	-0.018339	0.000000	0.000000	4.000000	26.000000	0.000000
14702.230746	0.114148	0.580601	-0.021397	88.241531	62.991474	113.944588	-1.066781	0.000000	-0.707112	0.000000	0.000000	0.000000	0.001830	-0.131777	-0.018339	0.000000	0.000000	4.000000	26.000000	0.000000
14702.234079	0.114148	0.580601	-0.021397	88.216331	62.027435	112.978706	-1.069838	0.000000	-0.707417	0.000000	0.000000	0.000000	0.001830	-0.131777	-0.018339	0.000000	0.000000	4.000000	26.000000	0.000000
14702.237412	0.114152	0.580460	-0.021381	88.216331	62.027435	112.978706	-1.069838	0.000000	-0.707417	0.000000	0.000000	0.000000	0.001242	-0.042307	0.004744	0.000000	0.000000	4.000000	26.000000	0.000000
14702.240746	0.114152	0.580460	-0.021381	88.216331	62.027435	112.978706	-1.069838	0.000000	-0.707417	0.000000	0.000000	0.000000	0.001242	-0.042307	0.004744	0.000000	0.000000	4.000000	26.000000	0.000000
14702.244079	0.114152	0.580460	-0.021381	88.214470	61.949093	112.903313	-1.069838	0.000000	-0.707417	0.000000	0.000000	0.000000	0.001242	-0.042307	0.004744	0.000000	0.000000	4.000000	26.000000	0.000000
14702.247412	0.114152	0.580460	-0.021381	88.214470	61.949093	112.903313	-1.069838	0.000000	-0.707417	0.000000	0.000000	0.000000	0.001242	-0.042307	0.004744	0.000000	0.000000	4.000000	26.000000	0.000000
14702.250746	0.114162	0.580404	-0.021345	88.214470	61.949093	112.903313	-1.069838	0.000000	-0.707417	0.000000	0.000000	0.000000	0.002853	-0.016754	0.010895	0.000000	0.000000	4.000000	26.000000	0.000000
14702.254079	0.114162	0.580404	-0.021345	88.214470	61.946243	112.903137	-1.069047	0.000000	-0.707624	0.000000	0.000000	0.000000	0.002853	-0.016754	0.010895	0.000000	0.000000	4.000000	26.000000	0.000000
14702.257412	0.114162	0.580404	-0.021345	88.214470	61.946243	112.903137	-1.069047	0.000000	-0.707624	0.000000	0.000000	0.000000	0.002853	-0.016754	0.010895	0.000000	0.000000	4.000000	26.000000	0.000000
14702.260746	0.114162	0.580404	-0.021345	88.214470	61.946243	112.903137	-1.069047	0.000000	-0.707624	0.000000	0.000000	0.000000	0.002853	-0.016754	0.010895	0.000000	0.000000	4.000000	26.000000	0.000000
14702.264079	0.114117	0.580476	-0.021261	88.208122	61.720440	112.682701	-1.067231	0.000000	-0.708100	0.000000	0.000000	0.000000	-0.013352	0.021571	0.025011	0.000000	0.000000	4.000000	26.000000	0.000000
14702.267412	0.114117	0.580476	-0.021261	88.208122	61.720440	112.682701	-1.067231	0.000000	-0.708100	0.000000	0.000000	0.000000	-0.013352	0.021571	0.025011	0.000000	0.000000	4.000000	26.000000	0.000000
14702.270746	0.114117	0.580476	-0.021261	88.208122	61.720440	112.682701	-1.067231	0.000000	-0.708100	0.000000	0.000000	0.000000	-0.013352	0.021571	0.025011	0.000000	0.000000	4.000000	26.000000	0.000000
14702.274079	0.114117	0.580476	-0.021261	88.195175	61.281448	112.246201	-1.063062	0.000000	-0.705874	0.000000	0.000000	0.000000	-0.013352	0.021571	0.025011	0.000000	0.000000	4.000000	26.000000	0.000000
14702.277412	0.114100	0.580586	-0.021242	88.195175	61.281448	112.246201	-1.063062	0.000000	-0.705874	0.000000	0.000000	0.000000	-0.005110	0.032947	0.005824	0.000000	0.000000	4.000000	26.000000	0.000000
14702.280746	0.114100	0.580586	-0.021242	88.195175	61.281448	112.246201	-1.063062	0.000000	-0.705874	0.000000	0.000000	0.000000	-0.005110	0.032947	0.005824	0.000000	0.000000	4.000000	26.000000	0.000000
14702.284079	0.114100	0.580586	-0.021242	88.183609	60.814053	111.779671	-1.063062	0.000000	-0.705874	0.000000	0.000000	0.000000	-0.005110	0.032947	0.005824	0.000000	0.000000	4.000000	26.000000	0.000000
14702.287412	0.114100	0.580586	-0.021242	88.183609	60.814053	111.779671	-1.063062	0.000000	-0.705874	0.000000	0.000000	0.000000	-0.005110	0.032947	0.005824	0.000000	0.000000	4.000000	26.000000	0.000000
14702.290746	0.114074	0.580751	-0.021259	88.183609	60.814053	111.779671	-1.063062	0.000000	-0.705874	0.000000	0.000000	0.000000	-0.007965	0.049704	-0.005090	0.000000	0.000000	4.000000	26.000000	0.000000
14702.294079	0.114074	0.580751	-0.021259	88.166023	60.244530	111.215340	-1.062092	0.000000	-0.705023	0.000000	0.000000	0.000000	-0.007965	0.049704	-0.005090	0.000000	0.000000	4.000000	26.000000	0.000000
14702.297412	0.114074	0.580751	-0.021259	88.166023	60.244530	111.215340	-1.062092	0.000000	-0.705023	0.000000	0.000000	0.000000	-0.007965	0.049704	-0.005090	0.000000	0.000000	4.000000	26.000000	0.000000
14702.300746	0.114074	0.580751	-0.021259	88.166023	60.244530	111.215340	-1.062092	0.000000	-0.705023	0.000000	0.000000	0.000000	-0.007965	0.049704	-0.005090	0.000000	0.000000	4.000000	26.000000	0.000000
14702.304079	0.113959	0.581127	-0.021359	88.151886	59.719376	110.693718	-1.062940	0.000000	-0.703695	0.000000	0.000000	0.000000	-0.034356	0.112732	-0.029926	0.000000	0.000000	4.000000	26.000000	0.000000
14702.307412	0.113959	0.581127	-0.021359	88.151886	59.719376	110.693718	-1.062940	0.000000	-0.703695	0.000000	0.000000	0.000000	-0.034356	0.112732	-0.029926	0.000000	0.000000	4.000000	26.000000	0.000000
14702.310746	0.113959	0.581127	-0.021359	88.151886	59.719376	110.693718	-1.062940	0.000000	-0.703695	0.000000	0.000000	0.000000	-0.034356	0.112732	-0.029926	0.000000	0.000000	4.000000	26.000000	0.000000
14702.314079	0.113873	0.581335	-0.021349	88.134079	59.027153	110.008789	-1.067928	0.000000	-0.697969	0.000000	0.000000	0.000000	-0.025799	0.062502	0.002772	0.000000	0.000000	4.000000	26.000000	0.000000
14702.317412	0.113873	0.581335	-0.021349	88.134079	59.027153	110.008789	-1.067928	0.000000	-0.697969	0.000000	0.000000	0.000000	-0.025799	0.062502	0.002772	0.000000	0.000000	4.000000	26.000000	0.000000
14702.320746	0.113873	0.581335	-0.021349	88.134079	59.027153	110.008789	-1.067928	0.000000	-0.697969	0.000000	0.000000	0.000000	-0.025799	0.062502	0.002772	0.000000	0.000000	4.000000	26.000000	0.000000
14702.324079	0.113767	0.581544	-0.021335	88.116333	58.345131	109.336800	-1.067466	0.000000	-0.693669	0.000000	0.000000	0.000000	-0.032012	0.062500	0.004359	0.000000	0.000000	4.000000	26.000000	0.000000
14702.327412	0.113767	0.581544	-0.021335	88.116333	58.345131	109.336800	-1.067466	0.000000	-0.693669	0.000000	0.000000	0.000000	-0.032012	0.062500	0.004359	0.000000	0.000000	4.000000	26.000000	0.000000
14702.330746	0.113767	0.581544	-0.021335	88.116333	58.345131	109.336800	-1.067466	0.000000	-0.693669	0.000000	0.000000	0.000000	-0.032012	0.062500	0.004359	0.000000	0.000000	4.000000	26.000000	0.000000
14702.334079	0.113767	0.581544	-0.021335	88.093407	57.678688	108.686340	-1.066739	0.000000	-0.688334	0.000000	0.000000	0.000000	-0.032012	0.062500	0.004359	0.000000	0.000000	4.000000	26.000000	0.000000
14702.337412	0.113635	0.581757	-0.021246	88.093407	57.678688	108.686340	-1.066739	0.000000	-0.688334	0.000000	0.000000	0.000000	-0.039482	0.063945	0.026567	0.000000	0.000000	4.000000	26.000000	0.000000
14702.340746	0.113635	0.581757	-0.021246	88.093407	57.678688	108.686340	-1.066739	0.000000	-0.688334	0.000000	0.000000	0.000000	-0.039482	0.063945	0.026567	0.000000	0.000000	4.000000	26.000000	0.000000
14702.344079	0.113635	0.581757	-0.021246	88.072876	57.090828	108.114479	-1.066739	0.000000	-0.688334	0.000000	0.000000	0.000000	-0.039482	0.063945	0.026567	0.000000	0.000000	4.000000	26.000000	0.000000
14702.347412	0.113635	0.581757	-0.021246	88.072876	57.090828	108.114479	-1.066739	0.000000	-0.688334	0.000000	0.000000	0.000000	-0.039482	0.063945	0.026567	0.000000	0.000000	4.000000	26.000000	0.000000
14702.350746	0.113528	0.581921	-0.021150	88.072876	57.090828	108.114479	-1.066739	0.000000	-0.688334	0.000000	0.000000	0.000000	-0.032263	0.049202	0.028865	0.000000	0.000000	4.000000	26.000000	0.000000
14702.354079	0.113528	0.581921	-0.021150	88.054291	56.576267	107.615959	-1.062312	0.000000	-0.681754	0.000000	0.000000	0.000000	-0.032263	0.049202	0.028865	0.000000	0.000000	4.000000	26.000000	0.000000
14702.357412	0.113528	0.581921	-0.021150	88.054291	56.576267	107.615959	-1.062312	0.000000	-0.681754	0.000000	0.000000	0.000000	-0.032263	0.049202	0.028865	0.000000	0.000000	4.000000	26.000000	0.000000
14702.360746	0.113528	0.581921	-0.021150	88.054291	56.576267	107.615959	-1.062312	0.000000	-0.681754	0.000000	0.000000	0.000000	-0.032263	0.049202	0.028865	0.000000	0.000000	4.000000	26.000000	0.000000
14702.364079	0.113380	0.582242	-0.020951	88.037865	56.137508	107.187805	-1.057501	0.000000	-0.676376	0.000000	0.000000	0.000000	-0.044127	0.096470	0.059803	0.000000	0.000000	4.000000	26.000000	0.000000
14702.367412	0.113380	0.582242	-0.020951	88.037865	56.137508	107.187805	-1.057501	0.000000	-0.676376	0.000000	0.000000	0.000000	-0.044127	0.096470	0.059803	0.000000	0.000000	4.000000	26.000000	0.000000
14702.370746	0.113380	0.582242	-0.020951	88.037865	56.137508	107.187805	-1.057501	0.000000	-0.676376	0.000000	0.000000	0.000000	-0.044127	0.096470	0.059803	0.000000	0.000000	4.000000	26.000000	0.000000
14702.374079	0.113349	0.582346	-0.020903	88.023842	55.771099	106.826630	-1.047534	0.000000	-0.669022	0.000000	0.000000	0.000000	-0.009549	0.031018	0.014297	0.000000	0.000000	4.000000	26.000000	0.000000
14702.377412	0.113349	0.582346	-0.020903	88.023842	55.771099	106.826630	-1.047534	0.000000	-0.669022	0.000000	0.000000	0.000000	-0.009549	0.031018	0.014297	0.000000	0.000000	4.000000	26.000000	0.000000
14702.380746	0.113349	0.582346	-0.020903	88.023842	55.771099	106.826630	-1.047534	0.000000	-0.669022	0.000000	0.000000	0.000000	-0.009549	0.031018	0.014297	0.000000	0.000000	4.000000	26.000000	0.000000
14702.384079	0.113349	0.582346	-0.020903	88.011993	55.471207	106.529266	-1.045151	0.000000	-0.667431	0.000000	0.000000	0.000000	-0.009549	0.031018	0.014297	0.000000	0.000000	4.000000	26.000000	0.000000
14702.387412	0.113337	0.582449	-0.020861	88.011993	55.471207	106.529266	-1.045151	0.000000	-0.667431	0.000000	0.000000	0.000000	-0.003340	0.031012	0.012675	0.000000	0.000000	4.000000	26.000000	0.000000
14702.390746	0.113337	0.582449	-0.020861	88.011993	55.471207	106.529266	-1.045151	0.000000	-0.667431	0.000000	0.000000	0.000000	-0.003340	0.031012	0.012675	0.000000	0.000000	4.000000	26.000000	0.000000
14702.394079	0.113337	0.582449	-0.020861	88.004921	55.294762	106.352737	-1.045151	0.000000	-0.667431	0.000000	0.000000	0.000000	-0.003340	0.031012	0.012675	0.000000	0.000000	4.000000	26.000000	0.000000
14702.397412	0.113337	0.582449	-0.020861	88.004921	55.294762	106.352737	-1.045151	0.000000	-0.667431	0.000000	0.000000	0.000000	-0.003340	0.031012	0.012675	0.000000	0.000000	4.000000	26.000000	0.000000
14702.400746	0.113338	0.582516	-0.020857	88.004921	55.294762	106.352737	-1.045151	0.000000	-0.667431	0.000000	0.000000	0.000000	0.000268	0.020202	0.001036	0.000000	0.000000	4.000000	26.000000	0.000000
14702.404079	0.113338	0.582516	-0.020857	88.000023	55.177650	106.235558	-1.043038	0.000000	-0.666874	0.000000	0.000000	0.000000	0.000268	0.020202	0.001036	0.000000	0.000000	4.000000	26.000000	0.000000
14702.407412	0.113338	0.582516	-0.020857	88.000023	55.177650	106.235558	-1.043038	0.000000	-0.666874	0.000000	0.000000	0.000000	0.000268	0.020202	0.001036	0.000000	0.000000	4.000000	26.000000	0.000000
14702.410746	0.113338	0.582516	-0.020857	88.000023	55.177650	106.235558	-1.043038	0.000000	-0.666874	0.000000	0.000000	0.000000	0.000268	0.020202	0.001036	0.000000	0.000000	4.000000	26.000000	0.000000
14702.414079	0.113335	0.582566	-0.020871	88.000023	55.177650	106.235558	-1.042866	0.000000	-0.666919	0.000000	0.000000	0.000000	-0.001033	0.014773	-0.003977	0.000000	0.000000	4.000000	26.000000	0.000000
14702.417412	0.113335	0.582566	-0.020871	88.000023	55.177650	106.235558	-1.042866	0.000000	-0.666919	0.000000	0.000000	0.000000	-0.001033	0.014773	-0.003977	0.000000	0.000000	4.000000	26.000000	0.000000
14702.420746	0.113335	0.582566	-0.020871	88.000023	55.177650	106.235558	-1.042866	0.000000	-0.666919	0.000000	0.000000	0.000000	-0.001033	0.014773	-0.003977	0.000000	0.000000	4.000000	26.000000	0.000000
14702.424079	0.113335	0.582566	-0.020871	88.000122	55.180271	106.235451	-1.043529	0.000000	-0.666747	0.000000	0.000000	0.000000	-0.001033	0.014773	-0.003977	0.000000	0.000000	4.000000	26.000000	0.000000
14702.427412	0.113356	0.582566	-0.020876	88.000122	55.180271	106.235451	-1.043529	0.000000	-0.666747	0.000000	0.000000	0.000000	0.006214	0.000003	-0.001614	0.000000	0.000000	4.000000	26.000000	0.000000
14702.430746	0.113356	0.582566	-0.020876	88.000122	55.180271	106.235451	-1.043529	0.000000	-0.666747	0.000000	0.000000	0.000000	0.006214	0.000003	-0.001614	0.000000	0.000000	4.000000	26.000000	0.000000
14702.434079	0.113356	0.582566	-0.020876	88.004921	55.297470	106.352737	-1.043529	0.000000	-0.666747	0.000000	0.000000	0.000000	0.006214	0.000003	-0.001614	0.000000	0.000000	4.000000	26.000000	0.000000
14702.437412	0.113356	0.582566	-0.020876	88.004921	55.297470	106.352737	-1.043529	0.000000	-0.666747	0.000000	0.000000	0.000000	0.006214	0.000003	-0.001614	0.000000	0.000000	4.000000	26.000000	0.000000
14702.440746	0.113320	0.582536	-0.020927	88.004921	55.297470	106.352737	-1.043529	0.000000	-0.666747	0.000000	0.000000	0.000000	-0.010634	-0.008859	-0.015402	0.000000	0.000000	4.000000	26.000000	0.000000
14702.444079	0.113320	0.582536	-0.020927	88.009636	55.412243	106.470261	-1.043797	0.000000	-0.667782	0.000000	0.000000	0.000000	-0.010634	-0.008859	-0.015402	0.000000	0.000000	4.000000	26.000000	0.000000
14702.447412	0.113320	0.582536	-0.020927	88.009636	55.412243	106.470261	-1.043797	0.000000	-0.667782	0.000000	0.000000	0.000000	-0.010634	-0.008859	-0.015402	0.000000	0.000000	4.000000	26.000000	0.000000
14702.450746	0.113320	0.582536	-0.020927	88.009636	55.412243	106.470261	-1.043797	0.000000	-0.667782	0.000000	0.000000	0.000000	-0.010634	-0.008859	-0.015402	0.000000	0.000000	4.000000	26.000000	0.000000
14702.454079	0.113292	0.582452	-0.021034	88.016731	55.589531	106.647690	-1.046364	0.000000	-0.666010	0.000000	0.000000	0.000000	-0.008326	-0.025130	-0.032049	0.000000	0.000000	4.000000	26.000000	0.000000
14702.457412	0.113292	0.582452	-0.021034	88.016731	55.589531	106.647690	-1.046364	0.000000	-0.666010	0.000000	0.000000	0.000000	-0.008326	-0.025130	-0.032049	0.000000	0.000000	4.000000	26.000000	0.000000
14702.460746	0.113292	0.582452	-0.021034	88.016731	55.589531	106.647690	-1.046364	0.000000	-0.666010	0.000000	0.000000	0.000000	-0.008326	-0.025130	-0.032049	0.000000	0.000000	4.000000	26.000000	0.000000
14702.464079	0.113292	0.582452	-0.021034	88.023842	55.768333	106.826622	-1.051706	0.000000	-0.664622	0.000000	0.000000	0.000000	-0.008326	-0.025130	-0.032049	0.000000	0.000000	4.000000	26.000000	0.000000
14702.467412	0.113273	0.582405	-0.021108	88.023842	55.768333	106.826622	-1.051706	0.000000	-0.664622	0.000000	0.000000	0.000000	-0.005724	-0.014289	-0.022032	0.000000	0.000000	4.000000	26.000000	0.000000
14702.470746	0.113273	0.582405	-0.021108	88.023842	55.768333	106.826622	-1.051706	0.000000	-0.664622	0.000000	0.000000	0.000000	-0.005724	-0.014289	-0.022032	0.000000	0.000000	4.000000	26.000000	0.000000
14702.474079	0.113273	0.582405	-0.021108	88.026024	55.827972	106.886230	-1.051706	0.000000	-0.664622	0.000000	0.000000	0.000000	-0.005724	-0.014289	-0.022032	0.000000	0.000000	4.000000	26.000000	0.000000
14702.477412	0.113273	0.582405	-0.021108	88.026024	55.827972	106.886230	-1.051706	0.000000	-0.664622	0.000000	0.000000	0.000000	-0.005724	-0.014289	-0.022032	0.000000	0.000000	4.000000	26.000000	0.000000
14702.480746	0.113269	0.582387	-0.021124	88.026024	55.827972	106.886230	-1.051706	0.000000	-0.664622	0.000000	0.000000	0.000000	-0.001300	-0.005422	-0.005012	0.000000	0.000000	4.000000	26.000000	0.000000
14702.484079	0.113269	0.582387	-0.021124	88.026024	55.827972	106.886230	-1.055378	0.000000	-0.663668	0.000000	0.000000	0.000000	-0.001300	-0.005422	-0.005012	0.000000	0.000000	4.000000	26.000000	0.000000
14702.487412	0.113269	0.582387	-0.021124	88.026024	55.827972	106.886230	-1.055378	0.000000	-0.663668	0.000000	0.000000	0.000000	-0.001300	-0.005422	-0.005012	0.000000	0.000000	4.000000	26.000000	0.000000
14702.490746	0.113269	0.582387	-0.021124	88.026024	55.827972	106.886230	-1.055378	0.000000	-0.663668	0.000000	0.000000	0.000000	-0.001300	-0.005422	-0.005012	0.000000	0.000000	4.000000	26.000000	0.000000
14702.494079	0.113272	0.582430	-0.021114	88.022461	55.673698	106.730293	-1.056213	0.000000	-0.663452	0.000000	0.000000	0.000000	0.000784	0.012814	0.003025	0.000000	0.000000	4.000000	26.000000	0.000000
14702.497412	0.113272	0.582430	-0.021114	88.022461	55.673698	106.730293	-1.056213	0.000000	-0.663452	0.000000	0.000000	0.000000	0.000784	0.012814	0.003025	0.000000	0.000000	4.000000	26.000000	0.000000
14702.500746	0.113272	0.582430	-0.021114	88.022461	55.673698	106.730293	-1.056213	0.000000	-0.663452	0.000000	0.000000	0.000000	0.000784	0.012814	0.003025	0.000000	0.000000	4.000000	26.000000	0.000000
14702.504079	0.113272	0.582430	-0.021114	88.016434	55.325962	106.382988	-1.055709	0.000000	-0.663583	0.000000	0.000000	0.000000	0.000784	0.012814	0.003025	0.000000	0.000000	4.000000	26.000000	0.000000
14702.507412	0.113252	0.582520	-0.021020	88.016434	55.325962	106.382988	-1.055709	0.000000	-0.663583	0.000000	0.000000	0.000000	-0.005917	0.027074	0.028281	0.000000	0.000000	4.000000	26.000000	0.000000
14702.510746	0.113252	0.582520	-0.021020	88.016434	55.325962	106.382988	-1.055709	0.000000	-0.663583	0.000000	0.000000	0.000000	-0.005917	0.027074	0.028281	0.000000	0.000000	4.000000	26.000000	0.000000
14702.514079	0.113252	0.582520	-0.021020	88.007477	54.788223	105.847794	-1.055709	0.000000	-0.663583	0.000000	0.000000	0.000000	-0.005917	0.027074	0.028281	0.000000	0.000000	4.000000	26.000000	0.000000
14702.517412	0.113252	0.582520	-0.021020	88.007477	54.788223	105.847794	-1.055709	0.000000	-0.663583	0.000000	0.000000	0.000000	-0.005917	0.027074	0.028281	0.000000	0.000000	4.000000	26.000000	0.000000
14702.520746	0.113197	0.582604	-0.020892	88.007477	54.788223	105.847794	-1.055709	0.000000	-0.663583	0.000000	0.000000	0.000000	-0.016533	0.025124	0.038496	0.000000	0.000000	4.000000	26.000000	0.000000
14702.524079	0.113197	0.582604	-0.020892	87.997185	54.160057	105.223251	-1.050996	0.000000	-0.662597	0.000000	0.000000	0.000000	-0.016533	0.025124	0.038496	0.000000	0.000000	4.000000	26.000000	0.000000
14702.527412	0.113197	0.582604	-0.020892	87.997185	54.160057	105.223251	-1.050996	0.000000	-0.662597	0.000000	0.000000	0.000000	-0.016533	0.025124	0.038496	0.000000	0.000000	4.000000	26.000000	0.000000
14702.530746	0.113197	0.582604	-0.020892	87.997185	54.160057	105.223251	-1.050996	0.000000	-0.662597	0.000000	0.000000	0.000000	-0.016533	0.025124	0.038496	0.000000	0.000000	4.000000	26.000000	0.000000
14702.534079	0.113019	0.582891	-0.020468	87.980743	53.456127	104.529961	-1.044580	0.000000	-0.659841	0.000000	0.000000	0.000000	-0.053315	0.086261	0.127056	0.000000	0.000000	4.000000	26.000000	0.000000
14702.537412	0.113019	0.582891	-0.020468	87.980743	53.456127	104.529961	-1.044580	0.000000	-0.659841	0.000000	0.000000	0.000000	-0.053315	0.086261	0.127056	0.000000	0.000000	4.000000	26.000000	0.000000
14702.540746	0.113019	0.582891	-0.020468	87.980743	53.456127	104.529961	-1.044580	0.000000	-0.659841	0.000000	0.000000	0.000000	-0.053315	0.086261	0.127056	0.000000	0.000000	4.000000	26.000000	0.000000
14702.544079	0.112892	0.583054	-0.020275	87.957420	52.847900	103.941544	-1.023404	0.000000	-0.650955	0.000000	0.000000	0.000000	-0.038122	0.048836	0.057904	0.000000	0.000000	4.000000	26.000000	0.000000
14702.547412	0.112892	0.583054	-0.020275	87.957420	52.847900	103.941544	-1.023404	0.000000	-0.650955	0.000000	0.000000	0.000000	-0.038122	0.048836	0.057904	0.000000	0.000000	4.000000	26.000000	0.000000
14702.550746	0.112892	0.583054	-0.020275	87.957420	52.847900	103.941544	-1.023404	0.000000	-0.650955	0.000000	0.000000	0.000000	-0.038122	0.048836	0.057904	0.000000	0.000000	4.000000	26.000000	0.000000
14702.554079	0.112892	0.583054	-0.020275	87.935310	52.341251	103.456329	-1.013753	0.000000	-0.644602	0.000000	0.000000	0.000000	-0.038122	0.048836	0.057904	0.000000	0.000000	4.000000	26.000000	0.000000
14702.557412	0.112769	0.583235	-0.020065	87.935310	52.341251	103.456329	-1.013753	0.000000	-0.644602	0.000000	0.000000	0.000000	-0.036876	0.054274	0.062871	0.000000	0.000000	4.000000	26.000000	0.000000
14702.560746	0.112769	0.583235	-0.020065	87.935310	52.341251	103.456329	-1.013753	0.000000	-0.644602	0.000000	0.000000	0.000000	-0.036876	0.054274	0.062871	0.000000	0.000000	4.000000	26.000000	0.000000
14702.564079	0.112769	0.583235	-0.020065	87.907997	51.740852	102.877304	-1.013753	0.000000	-0.644602	0.000000	0.000000	0.000000	-0.036876	0.054274	0.062871	0.000000	0.000000	4.000000	26.000000	0.000000
14702.567412	0.112769	0.583235	-0.020065	87.907997	51.740852	102.877304	-1.013753	0.000000	-0.644602	0.000000	0.000000	0.000000	-0.036876	0.054274	0.062871	0.000000	0.000000	4.000000	26.000000	0.000000
14702.570746	0.112649	0.583459	-0.019846	87.907997	51.740852	102.877304	-1.013753	0.000000	-0.644602	0.000000	0.000000	0.000000	-0.036157	0.067149	0.065827	0.000000	0.000000	4.000000	26.000000	0.000000
14702.574079	0.112649	0.583459	-0.019846	87.877815	51.104824	102.262611	-1.003275	0.000000	-0.638456	0.000000	0.000000	0.000000	-0.036157	0.067149	0.065827	0.000000	0.000000	4.000000	26.000000	0.000000
14702.577412	0.112649	0.583459	-0.019846	87.877815	51.104824	102.262611	-1.003275	0.000000	-0.638456	0.000000	0.000000	0.000000	-0.036157	0.067149	0.065827	0.000000	0.000000	4.000000	26.000000	0.000000
14702.580746	0.112649	0.583459	-0.019846	87.877815	51.104824	102.262611	-1.003275	0.000000	-0.638456	0.000000	0.000000	0.000000	-0.036157	0.067149	0.065827	0.000000	0.000000	4.000000	26.000000	0.000000
14702.584079	0.112405	0.583931	-0.019414	87.844963	50.436836	101.615891	-0.992303	0.000000	-0.632430	0.000000	0.000000	0.000000	-0.072993	0.141819	0.129493	0.000000	0.000000	4.000000	26.000000	0.000000
14702.587412	0.112405	0.583931	-0.019414	87.844963	50.436836	101.615891	-0.992303	0.000000	-0.632430	0.000000	0.000000	0.000000	-0.072993	0.141819	0.129493	0.000000	0.000000	4.000000	26.000000	0.000000
14702.590746	0.112405	0.583931	-0.019414	87.844963	50.436836	101.615891	-0.992303	0.000000	-0.632430	0.000000	0.000000	0.000000	-0.072993	0.141819	0.129493	0.000000	0.000000	4.000000	26.000000	0.000000
14702.594079	0.112405	0.583931	-0.019414	87.809563	49.738583	100.941696	-0.970721	0.000000	-0.620264	0.000000	0.000000	0.000000	-0.072993	0.141819	0.129493	0.000000	0.000000	4.000000	26.000000	0.000000
14702.597412	0.112282	0.584180	-0.019202	87.809563	49.738583	100.941696	-0.970721	0.000000	-0.620264	0.000000	0.000000	0.000000	-0.036840	0.074691	0.063658	0.000000	0.000000	4.000000	26.000000	0.000000
14702.600746	0.112282	0.584180	-0.019202	87.809563	49.738583	100.941696	-0.970721	0.000000	-0.620264	0.000000	0.000000	0.000000	-0.036840	0.074691	0.063658	0.000000	0.000000	4.000000	26.000000	0.000000
14702.604079	0.112282	0.584180	-0.019202	87.771034	49.015823	100.242859	-0.970721	0.000000	-0.620264	0.000000	0.000000	0.000000	-0.036840	0.074691	0.063658	0.000000	0.000000	4.000000	26.000000	0.000000
14702.607412	0.112282	0.584180	-0.019202	87.771034	49.015823	100.242859	-0.970721	0.000000	-0.620264	0.000000	0.000000	0.000000	-0.036840	0.074691	0.063658	0.000000	0.000000	4.000000	26.000000	0.000000
14702.610746	0.112126	0.584466	-0.018946	87.771034	49.015823	100.242859	-0.970721	0.000000	-0.620264	0.000000	0.000000	0.000000	-0.046824	0.085620	0.076763	0.000000	0.000000	4.000000	26.000000	0.000000
14702.614079	0.111974	0.584769	-0.018674	87.732292	48.314358	99.568092	-0.960111	0.000000	-0.614124	0.000000	0.000000	0.000000	-0.045636	0.091136	0.081663	0.000000	0.000000	4.000000	26.000000	0.000000
14702.617412	0.111974	0.584769	-0.018674	87.732292	48.314358	99.568092	-0.960111	0.000000	-0.614124	0.000000	0.000000	0.000000	-0.045636	0.091136	0.081663	0.000000	0.000000	4.000000	26.000000	0.000000
14702.620746	0.111974	0.584769	-0.018674	87.732292	48.314358	99.568092	-0.960111	0.000000	-0.614124	0.000000	0.000000	0.000000	-0.045636	0.091136	0.081663	0.000000	0.000000	4.000000	26.000000	0.000000
14702.624079	0.111974	0.584769	-0.018674	87.690643	47.590229	98.873314	-0.933707	0.000000	-0.598714	0.000000	0.000000	0.000000	-0.045636	0.091136	0.081663	0.000000	0.000000	4.000000	26.000000	0.000000
14702.627412	0.111803	0.585049	-0.018390	87.690643	47.590229	98.873314	-0.933707	0.000000	-0.598714	0.000000	0.000000	0.000000	-0.051458	0.083783	0.085198	0.000000	0.000000	4.000000	26.000000	0.000000
14702.630746	0.111803	0.585049	-0.018390	87.690643	47.590229	98.873314	-0.933707	0.000000	-0.598714	0.000000	0.000000	0.000000	-0.051458	0.083783	0.085198	0.000000	0.000000	4.000000	26.000000	0.000000
14702.634079	0.111803	0.585049	-0.018390	87.652901	47.008850	98.320236	-0.933707	0.000000	-0.598714	0.000000	0.000000	0.000000	-0.051458	0.083783	0.085198	0.000000	0.000000	4.000000	26.000000	0.000000
14702.637412	0.111803	0.585049	-0.018390	87.652901	47.008850	98.320236	-0.933707	0.000000	-0.598714	0.000000	0.000000	0.000000	-0.051458	0.083783	0.085198	0.000000	0.000000	4.000000	26.000000	0.000000
14702.640746	0.111640	0.585341	-0.018158	87.652901	47.008850	98.320236	-0.933707	0.000000	-0.598714	0.000000	0.000000	0.000000	-0.048864	0.087754	0.069509	0.000000	0.000000	4.000000	26.000000	0.000000
14702.644079	0.111468	0.585598	-0.017960	87.614929	46.445198	97.784935	-0.919508	0.000000	-0.590137	0.000000	0.000000	0.000000	-0.051463	0.076896	0.059487	0.000000	0.000000	4.000000	26.000000	0.000000
14702.647412	0.111468	0.585598	-0.017960	87.614929	46.445198	97.784935	-0.919508	0.000000	-0.590137	0.000000	0.000000	0.000000	-0.051463	0.076896	0.059487	0.000000	0.000000	4.000000	26.000000	0.000000
14702.650746	0.111468	0.585598	-0.017960	87.614929	46.445198	97.784935	-0.919508	0.000000	-0.590137	0.000000	0.000000	0.000000	-0.051463	0.076896	0.059487	0.000000	0.000000	4.000000	26.000000	0.000000
14702.654079	0.111468	0.585598	-0.017960	87.577873	46.007477	97.373375	-0.898008	0.000000	-0.573416	0.000000	0.000000	0.000000	-0.051463	0.076896	0.059487	0.000000	0.000000	4.000000	26.000000	0.000000
14702.657412	0.111332	0.585861	-0.017796	87.577873	46.007477	97.373375	-0.898008	0.000000	-0.573416	0.000000	0.000000	0.000000	-0.040782	0.078925	0.049237	0.000000	0.000000	4.000000	26.000000	0.000000
14702.660746	0.111332	0.585861	-0.017796	87.577873	46.007477	97.373375	-0.898008	0.000000	-0.573416	0.000000	0.000000	0.000000	-0.040782	0.078925	0.049237	0.000000	0.000000	4.000000	26.000000	0.000000
14702.664079	0.111332	0.585861	-0.017796	87.544090	45.725250	97.117867	-0.898008	0.000000	-0.573416	0.000000	0.000000	0.000000	-0.040782	0.078925	0.049237	0.000000	0.000000	4.000000	26.000000	0.000000
14702.667412	0.111332	0.585861	-0.017796	87.544090	45.725250	97.117867	-0.898008	0.000000	-0.573416	0.000000	0.000000	0.000000	-0.040782	0.078925	0.049237	0.000000	0.000000	4.000000	26.000000	0.000000
14702.670746	0.111224	0.586094	-0.017699	87.544090	45.725250	97.117867	-0.898008	0.000000	-0.573416	0.000000	0.000000	0.000000	-0.032596	0.069961	0.029069	0.000000	0.000000	4.000000	26.000000	0.000000
14702.674079	0.111224	0.586094	-0.017699	87.505028	45.642509	97.068787	-0.889802	0.000000	-0.566619	0.000000	0.000000	0.000000	-0.032596	0.069961	0.029069	0.000000	0.000000	4.000000	26.000000	0.000000
14702.677412	0.111224	0.586094	-0.017699	87.505028	45.642509	97.068787	-0.889802	0.000000	-0.566619	0.000000	0.000000	0.000000	-0.032596	0.069961	0.029069	0.000000	0.000000	4.000000	26.000000	0.000000
14702.680746	0.111224	0.586094	-0.017699	87.505028	45.642509	97.068787	-0.889802	0.000000	-0.566619	0.000000	0.000000	0.000000	-0.032596	0.069961	0.029069	0.000000	0.000000	4.000000	26.000000	0.000000
14702.684079	0.111032	0.586555	-0.017580	87.466805	45.666229	97.123993	-0.884957	0.000000	-0.561187	0.000000	0.000000	0.000000	-0.057535	0.138436	0.035853	0.000000	0.000000	4.000000	26.000000	0.000000
14702.687412	0.111032	0.586555	-0.017580	87.466805	45.666229	97.123993	-0.884957	0.000000	-0.561187	0.000000	0.000000	0.000000	-0.057535	0.138436	0.035853	0.000000	0.000000	4.000000	26.000000	0.000000
14702.690746	0.111032	0.586555	-0.017580	87.466805	45.666229	97.123993	-0.884957	0.000000	-0.561187	0.000000	0.000000	0.000000	-0.057535	0.138436	0.035853	0.000000	0.000000	4.000000	26.000000	0.000000
14702.694079	0.111032	0.586555	-0.017580	87.433037	45.666801	97.150185	-0.878982	0.000000	-0.551597	0.000000	0.000000	0.000000	-0.057535	0.138436	0.035853	0.000000	0.000000	4.000000	26.000000	0.000000
14702.697412	0.110971	0.586759	-0.017555	87.433037	45.666801	97.150185	-0.878982	0.000000	-0.551597	0.000000	0.000000	0.000000	-0.018143	0.061028	0.007270	0.000000	0.000000	4.000000	26.000000	0.000000
14702.700746	0.110971	0.586759	-0.017555	87.433037	45.666801	97.150185	-0.878982	0.000000	-0.551597	0.000000	0.000000	0.000000	-0.018143	0.061028	0.007270	0.000000	0.000000	4.000000	26.000000	0.000000
14702.704079	0.110971	0.586759	-0.017555	87.406563	45.642735	97.144112	-0.878982	0.000000	-0.551597	0.000000	0.000000	0.000000	-0.018143	0.061028	0.007270	0.000000	0.000000	4.000000	26.000000	0.000000
14702.707412	0.110971	0.586759	-0.017555	87.406563	45.642735	97.144112	-0.878982	0.000000	-0.551597	0.000000	0.000000	0.000000	-0.018143	0.061028	0.007270	0.000000	0.000000	4.000000	26.000000	0.000000
14702.710746	0.110928	0.586944	-0.017553	87.406563	45.642735	97.144112	-0.878982	0.000000	-0.551597	0.000000	0.000000	0.000000	-0.013140	0.055553	0.000708	0.000000	0.000000	4.000000	26.000000	0.000000
14702.714079	0.110928	0.586944	-0.017553	87.382591	45.441521	96.952858	-0.877770	0.000000	-0.548574	0.000000	0.000000	0.000000	-0.013140	0.055553	0.000708	0.000000	0.000000	4.000000	26.000000	0.000000
14702.717412	0.110928	0.586944	-0.017553	87.382591	45.441521	96.952858	-0.877770	0.000000	-0.548574	0.000000	0.000000	0.000000	-0.013140	0.055553	0.000708	0.000000	0.000000	4.000000	26.000000	0.000000
14702.720746	0.110928	0.586944	-0.017553	87.382591	45.441521	96.952858	-0.877770	0.000000	-0.548574	0.000000	0.000000	0.000000	-0.013140	0.055553	0.000708	0.000000	0.000000	4.000000	26.000000	0.000000
14702.724079	0.110873	0.587278	-0.017592	87.367676	45.248260	96.759277	-0.877652	0.000000	-0.546384	0.000000	0.000000	0.000000	-0.016273	0.100136	-0.011713	0.000000	0.000000	4.000000	26.000000	0.000000
14702.727412	0.110873	0.587278	-0.017592	87.367676	45.248260	96.759277	-0.877652	0.000000	-0.546384	0.000000	0.000000	0.000000	-0.016273	0.100136	-0.011713	0.000000	0.000000	4.000000	26.000000	0.000000
14702.730746	0.110873	0.587278	-0.017592	87.367676	45.248260	96.759277	-0.877652	0.000000	-0.546384	0.000000	0.000000	0.000000	-0.016273	0.100136	-0.011713	0.000000	0.000000	4.000000	26.000000	0.000000
14702.734079	0.110873	0.587278	-0.017592	87.353584	45.068069	96.576134	-0.879604	0.000000	-0.543672	0.000000	0.000000	0.000000	-0.016273	0.100136	-0.011713	0.000000	0.000000	4.000000	26.000000	0.000000
14702.737412	0.110882	0.587451	-0.017646	87.353584	45.068069	96.576134	-0.879604	0.000000	-0.543672	0.000000	0.000000	0.000000	0.002606	0.052002	-0.016059	0.000000	0.000000	4.000000	26.000000	0.000000
14702.740746	0.110882	0.587451	-0.017646	87.353584	45.068069	96.576134	-0.879604	0.000000	-0.543672	0.000000	0.000000	0.000000	0.002606	0.052002	-0.016059	0.000000	0.000000	4.000000	26.000000	0.000000
14702.744079	0.110887	0.587606	-0.017716	87.341408	44.916378	96.421440	-0.879604	0.000000	-0.543672	0.000000	0.000000	0.000000	0.001355	0.046530	-0.021023	0.000000	0.000000	4.000000	26.000000	0.000000
14702.747412	0.110887	0.587606	-0.017716	87.341408	44.916378	96.421440	-0.879604	0.000000	-0.543672	0.000000	0.000000	0.000000	0.001355	0.046530	-0.021023	0.000000	0.000000	4.000000	26.000000	0.000000
14702.750746	0.110887	0.587606	-0.017716	87.341408	44.916378	96.421440	-0.879604	0.000000	-0.543672	0.000000	0.000000	0.000000	0.001355	0.046530	-0.021023	0.000000	0.000000	4.000000	26.000000	0.000000
14702.754079	0.110887	0.587606	-0.017716	87.325264	44.713417	96.215530	-0.885785	0.000000	-0.544332	0.000000	0.000000	0.000000	0.001355	0.046530	-0.021023	0.000000	0.000000	4.000000	26.000000	0.000000
14702.757412	0.110887	0.587743	-0.017802	87.325264	44.713417	96.215530	-0.885785	0.000000	-0.544332	0.000000	0.000000	0.000000	0.000099	0.041018	-0.025983	0.000000	0.000000	4.000000	26.000000	0.000000
14702.760746	0.110887	0.587743	-0.017802	87.325264	44.713417	96.215530	-0.885785	0.000000	-0.544332	0.000000	0.000000	0.000000	0.000099	0.041018	-0.025983	0.000000	0.000000	4.000000	26.000000	0.000000
14702.764079	0.110887	0.587743	-0.017802	87.313721	44.570076	96.071953	-0.885785	0.000000	-0.544332	0.000000	0.000000	0.000000	0.000099	0.041018	-0.025983	0.000000	0.000000	4.000000	26.000000	0.000000
14702.767412	0.110887	0.587743	-0.017802	87.313721	44.570076	96.071953	-0.885785	0.000000	-0.544332	0.000000	0.000000	0.000000	0.000099	0.041018	-0.025983	0.000000	0.000000	4.000000	26.000000	0.000000
14702.770746	0.110865	0.587904	-0.017891	87.313721	44.570076	96.071953	-0.885785	0.000000	-0.544332	0.000000	0.000000	0.000000	-0.006685	0.048430	-0.026492	0.000000	0.000000	4.000000	26.000000	0.000000
14702.774079	0.110865	0.587904	-0.017891	87.300133	44.402027	95.903740	-0.890115	0.000000	-0.544348	0.000000	0.000000	0.000000	-0.006685	0.048430	-0.026492	0.000000	0.000000	4.000000	26.000000	0.000000
14702.777412	0.110865	0.587904	-0.017891	87.300133	44.402027	95.903740	-0.890115	0.000000	-0.544348	0.000000	0.000000	0.000000	-0.006685	0.048430	-0.026492	0.000000	0.000000	4.000000	26.000000	0.000000
14702.780746	0.110865	0.587904	-0.017891	87.300133	44.402027	95.903740	-0.890115	0.000000	-0.544348	0.000000	0.000000	0.000000	-0.006685	0.048430	-0.026492	0.000000	0.000000	4.000000	26.000000	0.000000
14702.784079	0.110803	0.588178	-0.018048	87.283867	44.199986	95.704193	-0.894531	0.000000	-0.543234	0.000000	0.000000	0.000000	-0.018587	0.081965	-0.047295	0.000000	0.000000	4.000000	26.000000	0.000000
14702.787412	0.110803	0.588178	-0.018048	87.283867	44.199986	95.704193	-0.894531	0.000000	-0.543234	0.000000	0.000000	0.000000	-0.018587	0.081965	-0.047295	0.000000	0.000000	4.000000	26.000000	0.000000
14702.790746	0.110803	0.588178	-0.018048	87.283867	44.199986	95.704193	-0.894531	0.000000	-0.543234	0.000000	0.000000	0.000000	-0.018587	0.081965	-0.047295	0.000000	0.000000	4.000000	26.000000	0.000000
14702.794079	0.110803	0.588178	-0.018048	87.269638	44.022739	95.532120	-0.902413	0.000000	-0.540136	0.000000	0.000000	0.000000	-0.018587	0.081965	-0.047295	0.000000	0.000000	4.000000	26.000000	0.000000
14702.797412	0.110756	0.588320	-0.018056	87.269638	44.022739	95.532120	-0.902413	0.000000	-0.540136	0.000000	0.000000	0.000000	-0.013888	0.042605	-0.002319	0.000000	0.000000	4.000000	26.000000	0.000000
14702.800746	0.110756	0.588320	-0.018056	87.269638	44.022739	95.532120	-0.902413	0.000000	-0.540136	0.000000	0.000000	0.000000	-0.013888	0.042605	-0.002319	0.000000	0.000000	4.000000	26.000000	0.000000
14702.804079	0.110756	0.588320	-0.018056	87.255264	43.849911	95.361794	-0.902413	0.000000	-0.540136	0.000000	0.000000	0.000000	-0.013888	0.042605	-0.002319	0.000000	0.000000	4.000000	26.000000	0.000000
14702.807412	0.110756	0.588320	-0.018056	87.255264	43.849911	95.361794	-0.902413	0.000000	-0.540136	0.000000	0.000000	0.000000	-0.013888	0.042605	-0.002319	0.000000	0.000000	4.000000	26.000000	0.000000
14702.810746	0.110735	0.588480	-0.018053	87.255264	43.849911	95.361794	-0.902413	0.000000	-0.540136	0.000000	0.000000	0.000000	-0.006394	0.048114	0.001026	0.000000	0.000000	4.000000	26.000000	0.000000
14702.814079	0.110695	0.588616	-0.018037	87.244156	43.720985	95.235184	-0.902800	0.000000	-0.537821	0.000000	0.000000	0.000000	-0.012125	0.040681	0.004674	0.000000	0.000000	4.000000	26.000000	0.000000
14702.817412	0.110695	0.588616	-0.018037	87.244156	43.720985	95.235184	-0.902800	0.000000	-0.537821	0.000000	0.000000	0.000000	-0.012125	0.040681	0.004674	0.000000	0.000000	4.000000	26.000000	0.000000
14702.820746	0.110695	0.588616	-0.018037	87.244156	43.720985	95.235184	-0.902800	0.000000	-0.537821	0.000000	0.000000	0.000000	-0.012125	0.040681	0.004674	0.000000	0.000000	4.000000	26.000000	0.000000
14702.824079	0.110695	0.588616	-0.018037	87.237137	43.639687	95.158943	-0.901850	0.000000	-0.534735	0.000000	0.000000	0.000000	-0.012125	0.040681	0.004674	0.000000	0.000000	4.000000	26.000000	0.000000
14702.827412	0.110673	0.588776	-0.018034	87.237137	43.639687	95.158943	-0.901850	0.000000	-0.534735	0.000000	0.000000	0.000000	-0.006399	0.048121	0.000994	0.000000	0.000000	4.000000	26.000000	0.000000
14702.830746	0.110673	0.588776	-0.018034	87.237137	43.639687	95.158943	-0.901850	0.000000	-0.534735	0.000000	0.000000	0.000000	-0.006399	0.048121	0.000994	0.000000	0.000000	4.000000	26.000000	0.000000
14702.834079	0.110673	0.588776	-0.018034	87.238625	43.664257	95.188454	-0.901850	0.000000	-0.534735	0.000000	0.000000	0.000000	-0.006399	0.048121	0.000994	0.000000	0.000000	4.000000	26.000000	0.000000
14702.837412	0.110673	0.588776	-0.018034	87.238625	43.664257	95.188454	-0.901850	0.000000	-0.534735	0.000000	0.000000	0.000000	-0.006399	0.048121	0.000994	0.000000	0.000000	4.000000	26.000000	0.000000
14702.840746	0.110637	0.588930	-0.018002	87.238625	43.664257	95.188454	-0.901850	0.000000	-0.534735	0.000000	0.000000	0.000000	-0.010889	0.046200	0.009576	0.000000	0.000000	4.000000	26.000000	0.000000
14702.844079	0.110637	0.588930	-0.018002	87.244591	43.785046	95.315674	-0.901684	0.000000	-0.533668	0.000000	0.000000	0.000000	-0.010889	0.046200	0.009576	0.000000	0.000000	4.000000	26.000000	0.000000
14702.847412	0.110637	0.588930	-0.018002	87.244591	43.785046	95.315674	-0.901684	0.000000	-0.533668	0.000000	0.000000	0.000000	-0.010889	0.046200	0.009576	0.000000	0.000000	4.000000	26.000000	0.000000
14702.850746	0.110637	0.588930	-0.018002	87.244591	43.785046	95.315674	-0.901684	0.000000	-0.533668	0.000000	0.000000	0.000000	-0.010889	0.046200	0.009576	0.000000	0.000000	4.000000	26.000000	0.000000
14702.854079	0.110587	0.589213	-0.017936	87.263908	44.037689	95.570259	-0.900088	0.000000	-0.531853	0.000000	0.000000	0.000000	-0.015012	0.084992	0.019626	0.000000	0.000000	4.000000	26.000000	0.000000
14702.857412	0.110587	0.589213	-0.017936	87.263908	44.037689	95.570259	-0.900088	0.000000	-0.531853	0.000000	0.000000	0.000000	-0.015012	0.084992	0.019626	0.000000	0.000000	4.000000	26.000000	0.000000
14702.860746	0.110587	0.589213	-0.017936	87.263908	44.037689	95.570259	-0.900088	0.000000	-0.531853	0.000000	0.000000	0.000000	-0.015012	0.084992	0.019626	0.000000	0.000000	4.000000	26.000000	0.000000
14702.864079	0.110587	0.589213	-0.017936	87.270782	44.133774	95.668472	-0.896817	0.000000	-0.529352	0.000000	0.000000	0.000000	-0.015012	0.084992	0.019626	0.000000	0.000000	4.000000	26.000000	0.000000
14702.867412	0.110573	0.589343	-0.017903	87.270782	44.133774	95.668472	-0.896817	0.000000	-0.529352	0.000000	0.000000	0.000000	-0.004123	0.038801	0.010055	0.000000	0.000000	4.000000	26.000000	0.000000
14702.870746	0.110573	0.589343	-0.017903	87.270782	44.133774	95.668472	-0.896817	0.000000	-0.529352	0.000000	0.000000	0.000000	-0.004123	0.038801	0.010055	0.000000	0.000000	4.000000	26.000000	0.000000
14702.874079	0.110573	0.589343	-0.017903	87.265121	44.068153	95.605217	-0.896817	0.000000	-0.529352	0.000000	0.000000	0.000000	-0.004123	0.038801	0.010055	0.000000	0.000000	4.000000	26.000000	0.000000
14702.877412	0.110573	0.589343	-0.017903	87.265121	44.068153	95.605217	-0.896817	0.000000	-0.529352	0.000000	0.000000	0.000000	-0.004123	0.038801	0.010055	0.000000	0.000000	4.000000	26.000000	0.000000
14702.880746	0.110545	0.589466	-0.017841	87.265121	44.068153	95.605217	-0.896817	0.000000	-0.529352	0.000000	0.000000	0.000000	-0.008612	0.036895	0.018644	0.000000	0.000000	4.000000	26.000000	0.000000
14702.884079	0.110545	0.589466	-0.017841	87.251411	43.897224	95.442245	-0.895141	0.000000	-0.528664	0.000000	0.000000	0.000000	-0.008612	0.036895	0.018644	0.000000	0.000000	4.000000	26.000000	0.000000
14702.887412	0.110545	0.589466	-0.017841	87.251411	43.897224	95.442245	-0.895141	0.000000	-0.528664	0.000000	0.000000	0.000000	-0.008612	0.036895	0.018644	0.000000	0.000000	4.000000	26.000000	0.000000
14702.890746	0.110545	0.589466	-0.017841	87.251411	43.897224	95.442245	-0.895141	0.000000	-0.528664	0.000000	0.000000	0.000000	-0.008612	0.036895	0.018644	0.000000	0.000000	4.000000	26.000000	0.000000
14702.894079	0.110419	0.589626	-0.017811	87.243378	43.792244	95.345337	-0.892034	0.000000	-0.527229	0.000000	0.000000	0.000000	-0.037712	0.048144	0.008768	0.000000	0.000000	4.000000	26.000000	0.000000
14702.897412	0.110419	0.589626	-0.017811	87.243378	43.792244	95.345337	-0.892034	0.000000	-0.527229	0.000000	0.000000	0.000000	-0.037712	0.048144	0.008768	0.000000	0.000000	4.000000	26.000000	0.000000
14702.900746	0.110419	0.589626	-0.017811	87.243378	43.792244	95.345337	-0.892034	0.000000	-0.527229	0.000000	0.000000	0.000000	-0.037712	0.048144	0.008768	0.000000	0.000000	4.000000	26.000000	0.000000
14702.904079	0.110419	0.589626	-0.017811	87.235298	43.682495	95.249092	-0.890572	0.000000	-0.520944	0.000000	0.000000	0.000000	-0.037712	0.048144	0.008768	0.000000	0.000000	4.000000	26.000000	0.000000
14702.907412	0.110309	0.589700	-0.017806	87.235298	43.682495	95.249092	-0.890572	0.000000	-0.520944	0.000000	0.000000	0.000000	-0.032873	0.022291	0.001542	0.000000	0.000000	4.000000	26.000000	0.000000
14702.910746	0.110309	0.589700	-0.017806	87.235298	43.682495	95.249092	-0.890572	0.000000	-0.520944	0.000000	0.000000	0.000000	-0.032873	0.022291	0.001542	0.000000	0.000000	4.000000	26.000000	0.000000
14702.914079	0.110309	0.589700	-0.017806	87.230843	43.695004	95.278397	-0.890572	0.000000	-0.520944	0.000000	0.000000	0.000000	-0.032873	0.022291	0.001542	0.000000	0.000000	4.000000	26.000000	0.000000
14702.917412	0.110309	0.589700	-0.017806	87.230843	43.695004	95.278397	-0.890572	0.000000	-0.520944	0.000000	0.000000	0.000000	-0.032873	0.022291	0.001542	0.000000	0.000000	4.000000	26.000000	0.000000
14702.920746	0.110212	0.589738	-0.017839	87.230843	43.695004	95.278397	-0.890572	0.000000	-0.520944	0.000000	0.000000	0.000000	-0.029084	0.011236	-0.009882	0.000000	0.000000	4.000000	26.000000	0.000000
14702.924079	0.110212	0.589738	-0.017839	87.229919	43.718517	95.308929	-0.890316	0.000000	-0.515465	0.000000	0.000000	0.000000	-0.029084	0.011236	-0.009882	0.000000	0.000000	4.000000	26.000000	0.000000
14702.927412	0.110212	0.589738	-0.017839	87.229919	43.718517	95.308929	-0.890316	0.000000	-0.515465	0.000000	0.000000	0.000000	-0.029084	0.011236	-0.009882	0.000000	0.000000	4.000000	26.000000	0.000000
14702.930746	0.110212	0.589738	-0.017839	87.229919	43.718517	95.308929	-0.890316	0.000000	-0.515465	0.000000	0.000000	0.000000	-0.029084	0.011236	-0.009882	0.000000	0.000000	4.000000	26.000000	0.000000
14702.934079	0.110064	0.589808	-0.018076	87.229851	43.713058	95.308884	-0.891962	0.000000	-0.510617	0.000000	0.000000	0.000000	-0.044407	0.020990	-0.071043	0.000000	0.000000	4.000000	26.000000	0.000000
14702.937412	0.110064	0.589808	-0.018076	87.229851	43.713058	95.308884	-0.891962	0.000000	-0.510617	0.000000	0.000000	0.000000	-0.044407	0.020990	-0.071043	0.000000	0.000000	4.000000	26.000000	0.000000
14702.940746	0.110064	0.589808	-0.018076	87.229851	43.713058	95.308884	-0.891962	0.000000	-0.510617	0.000000	0.000000	0.000000	-0.044407	0.020990	-0.071043	0.000000	0.000000	4.000000	26.000000	0.000000
14702.944079	0.110064	0.589808	-0.018076	87.231766	43.768814	95.371719	-0.903803	0.000000	-0.503216	0.000000	0.000000	0.000000	-0.044407	0.020990	-0.071043	0.000000	1.000000	4.000000	26.000000	0.000000
14702.947412	0.109957	0.589834	-0.018241	87.231766	43.768814	95.371719	-0.903803	0.000000	-0.503216	0.000000	0.000000	0.000000	-0.032319	0.007816	-0.049432	0.000000	1.000000	4.000000	26.000000	0.000000
