# Supplementary material for: Haptic Guidance Needs to Be Intuitive Not Just Informative to Improve Human Motor Accuracy
Source: PLoS One. 2016 Mar 16;11(3):e0150912. doi: 10.1371/journal.pone.0150912 (PMC4794196; doi:10.1371/journal.pone.0150912)
Supplement: S1 Data — (ZIP) [file pone.0150912.s001.zip › Subject6/exp1_0027.txt]

Time	PosX	PosY	PosZ	RotX	RotY	RotZ	ForceX	ForceY	ForceZ	MomentX	MomentY	MomentZ	VelocityX	VelocityY	VelocityZ	CalibratedWeight	ButtonDown	Condition	Trial	Visual
14704.530746	-0.005305	0.516252	0.248152	84.126068	81.707870	123.512131	0.000000	0.000000	0.000000	0.000000	0.000000	0.000000	-0.110470	-0.017744	-0.004074	0.000000	1.000000	4.000000	27.000000	1.000000
14704.534079	-0.005305	0.516252	0.248152	84.042007	82.003716	123.837425	4.671432	0.000000	-1.782616	0.000000	0.000000	0.000000	-0.110470	-0.017744	-0.004074	0.000000	1.000000	4.000000	27.000000	1.000000
14704.537412	-0.004902	0.516252	0.247917	84.042007	82.003716	123.837425	4.671432	0.000000	-1.782616	0.000000	0.000000	0.000000	0.121034	-0.000152	-0.070539	0.000000	1.000000	4.000000	27.000000	1.000000
14704.540746	-0.004902	0.516252	0.247917	84.042007	82.003716	123.837425	4.671432	0.000000	-1.782616	0.000000	0.000000	0.000000	0.121034	-0.000152	-0.070539	0.000000	1.000000	4.000000	27.000000	1.000000
14704.544079	-0.003763	0.516020	0.247705	83.902588	82.477631	124.340454	4.671432	0.000000	-1.782616	0.000000	0.000000	0.000000	0.341762	-0.069480	-0.063552	0.000000	1.000000	4.000000	27.000000	1.000000
14704.547412	-0.003763	0.516020	0.247705	83.902588	82.477631	124.340454	4.671432	0.000000	-1.782616	0.000000	0.000000	0.000000	0.341762	-0.069480	-0.063552	0.000000	1.000000	4.000000	27.000000	1.000000
14704.550746	-0.003763	0.516020	0.247705	83.902588	82.477631	124.340454	4.671432	0.000000	-1.782616	0.000000	0.000000	0.000000	0.341762	-0.069480	-0.063552	0.000000	1.000000	4.000000	27.000000	1.000000
14704.554079	-0.003160	0.516056	0.247673	83.742477	82.666557	124.585342	4.660611	0.000000	-1.810720	0.000000	0.000000	0.000000	0.180739	0.010774	-0.009542	0.000000	1.000000	4.000000	27.000000	1.000000
14704.557412	-0.003160	0.516056	0.247673	83.742477	82.666557	124.585342	4.660611	0.000000	-1.810720	0.000000	0.000000	0.000000	0.180739	0.010774	-0.009542	0.000000	1.000000	4.000000	27.000000	1.000000
14704.560746	-0.003160	0.516056	0.247673	83.742477	82.666557	124.585342	4.660611	0.000000	-1.810720	0.000000	0.000000	0.000000	0.180739	0.010774	-0.009542	0.000000	1.000000	4.000000	27.000000	1.000000
14704.564079	-0.002289	0.516007	0.247315	83.859116	83.064880	124.834137	4.656697	0.000000	-1.820760	0.000000	0.000000	0.000000	0.261341	-0.014877	-0.107393	0.000000	1.000000	4.000000	27.000000	1.000000
14704.567412	-0.002289	0.516007	0.247315	83.859116	83.064880	124.834137	4.656697	0.000000	-1.820760	0.000000	0.000000	0.000000	0.261341	-0.014877	-0.107393	0.000000	1.000000	4.000000	27.000000	1.000000
14704.570746	-0.002289	0.516007	0.247315	83.859116	83.064880	124.834137	4.656697	0.000000	-1.820760	0.000000	0.000000	0.000000	0.261341	-0.014877	-0.107393	0.000000	1.000000	4.000000	27.000000	1.000000
14704.574079	-0.000750	0.516039	0.246775	84.227386	83.419823	124.816696	4.650221	0.000000	-1.837239	0.000000	0.000000	0.000000	0.461688	0.009632	-0.162050	0.000000	1.000000	4.000000	27.000000	1.000000
14704.577412	-0.000750	0.516039	0.246775	84.227386	83.419823	124.816696	4.650221	0.000000	-1.837239	0.000000	0.000000	0.000000	0.461688	0.009632	-0.162050	0.000000	1.000000	4.000000	27.000000	1.000000
14704.580746	-0.000750	0.516039	0.246775	84.227386	83.419823	124.816696	4.650221	0.000000	-1.837239	0.000000	0.000000	0.000000	0.461688	0.009632	-0.162050	0.000000	1.000000	4.000000	27.000000	1.000000
14704.584079	0.000185	0.515929	0.246164	84.743240	83.878441	124.844948	4.638876	0.000000	-1.865698	0.000000	0.000000	0.000000	0.280657	-0.032764	-0.183472	0.000000	1.000000	4.000000	27.000000	1.000000
14704.587412	0.000185	0.515929	0.246164	84.743240	83.878441	124.844948	4.638876	0.000000	-1.865698	0.000000	0.000000	0.000000	0.280657	-0.032764	-0.183472	0.000000	1.000000	4.000000	27.000000	1.000000
14704.590746	0.000185	0.515929	0.246164	84.743240	83.878441	124.844948	4.638876	0.000000	-1.865698	0.000000	0.000000	0.000000	0.280657	-0.032764	-0.183472	0.000000	1.000000	4.000000	27.000000	1.000000
14704.594079	0.001319	0.515892	0.245480	85.341461	84.509583	124.972412	4.631142	0.000000	-1.884815	0.000000	0.000000	0.000000	0.340176	-0.011303	-0.205128	0.000000	1.000000	4.000000	27.000000	1.000000
14704.597412	0.001319	0.515892	0.245480	85.341461	84.509583	124.972412	4.631142	0.000000	-1.884815	0.000000	0.000000	0.000000	0.340176	-0.011303	-0.205128	0.000000	1.000000	4.000000	27.000000	1.000000
14704.600746	0.001319	0.515892	0.245480	85.341461	84.509583	124.972412	4.631142	0.000000	-1.884815	0.000000	0.000000	0.000000	0.340176	-0.011303	-0.205128	0.000000	1.000000	4.000000	27.000000	1.000000
14704.604079	0.002717	0.515841	0.244634	85.890816	85.460747	125.432549	4.621802	0.000000	-1.907602	0.000000	0.000000	0.000000	0.419304	-0.015328	-0.253882	0.000000	1.000000	4.000000	27.000000	1.000000
14704.607412	0.002717	0.515841	0.244634	85.890816	85.460747	125.432549	4.621802	0.000000	-1.907602	0.000000	0.000000	0.000000	0.419304	-0.015328	-0.253882	0.000000	1.000000	4.000000	27.000000	1.000000
14704.610746	0.002717	0.515841	0.244634	85.890816	85.460747	125.432549	4.621802	0.000000	-1.907602	0.000000	0.000000	0.000000	0.419304	-0.015328	-0.253882	0.000000	1.000000	4.000000	27.000000	1.000000
14704.614079	0.004011	0.515769	0.243769	86.228302	86.571442	126.209892	4.610106	0.000000	-1.935696	0.000000	0.000000	0.000000	0.388319	-0.021500	-0.259266	0.000000	1.000000	4.000000	27.000000	1.000000
14704.617412	0.004011	0.515769	0.243769	86.228302	86.571442	126.209892	4.610106	0.000000	-1.935696	0.000000	0.000000	0.000000	0.388319	-0.021500	-0.259266	0.000000	1.000000	4.000000	27.000000	1.000000
14704.620746	0.004011	0.515769	0.243769	86.228302	86.571442	126.209892	4.610106	0.000000	-1.935696	0.000000	0.000000	0.000000	0.388319	-0.021500	-0.259266	0.000000	1.000000	4.000000	27.000000	1.000000
14704.624079	0.005403	0.515761	0.242975	86.327095	87.775536	127.235535	4.598869	0.000000	-1.962244	0.000000	0.000000	0.000000	0.417441	-0.002350	-0.238215	0.000000	1.000000	4.000000	27.000000	1.000000
14704.627412	0.005403	0.515761	0.242975	86.327095	87.775536	127.235535	4.598869	0.000000	-1.962244	0.000000	0.000000	0.000000	0.417441	-0.002350	-0.238215	0.000000	1.000000	4.000000	27.000000	1.000000
14704.630746	0.005403	0.515761	0.242975	86.327095	87.775536	127.235535	4.598869	0.000000	-1.962244	0.000000	0.000000	0.000000	0.417441	-0.002350	-0.238215	0.000000	1.000000	4.000000	27.000000	1.000000
14704.634079	0.006891	0.515794	0.242205	86.314537	88.981476	128.329407	4.586995	0.000000	-1.989842	0.000000	0.000000	0.000000	0.446457	0.009862	-0.231096	0.000000	0.000000	4.000000	27.000000	1.000000
14704.637412	0.006891	0.515794	0.242205	86.314537	88.981476	128.329407	4.586995	0.000000	-1.989842	0.000000	0.000000	0.000000	0.446457	0.009862	-0.231096	0.000000	0.000000	4.000000	27.000000	1.000000
14704.640746	0.006891	0.515794	0.242205	86.314537	88.981476	128.329407	4.586995	0.000000	-1.989842	0.000000	0.000000	0.000000	0.446457	0.009862	-0.231096	0.000000	0.000000	4.000000	27.000000	1.000000
14704.644079	0.008277	0.515870	0.241492	86.321289	89.973206	129.204742	4.574338	0.000000	-2.018769	0.000000	0.000000	0.000000	0.415841	0.022824	-0.213828	0.000000	0.000000	4.000000	27.000000	1.000000
14704.647412	0.008277	0.515870	0.241492	86.321289	89.973206	129.204742	4.574338	0.000000	-2.018769	0.000000	0.000000	0.000000	0.415841	0.022824	-0.213828	0.000000	0.000000	4.000000	27.000000	1.000000
14704.650746	0.008277	0.515870	0.241492	86.321289	89.973206	129.204742	4.574338	0.000000	-2.018769	0.000000	0.000000	0.000000	0.415841	0.022824	-0.213828	0.000000	0.000000	4.000000	27.000000	1.000000
14704.654079	0.009729	0.515957	0.240903	86.335098	90.711510	129.815567	4.562391	0.000000	-2.045627	0.000000	0.000000	0.000000	0.435407	0.025954	-0.176831	0.000000	0.000000	4.000000	27.000000	1.000000
14704.657412	0.009729	0.515957	0.240903	86.335098	90.711510	129.815567	4.562391	0.000000	-2.045627	0.000000	0.000000	0.000000	0.435407	0.025954	-0.176831	0.000000	0.000000	4.000000	27.000000	1.000000
14704.660746	0.009729	0.515957	0.240903	86.335098	90.711510	129.815567	4.562391	0.000000	-2.045627	0.000000	0.000000	0.000000	0.435407	0.025954	-0.176831	0.000000	0.000000	4.000000	27.000000	1.000000
14704.664079	0.011046	0.516069	0.240390	86.356155	91.229584	130.211578	4.550214	0.000000	-2.072572	0.000000	0.000000	0.000000	0.395316	0.033626	-0.153765	0.000000	0.000000	4.000000	27.000000	1.000000
14704.667412	0.011046	0.516069	0.240390	86.356155	91.229584	130.211578	4.550214	0.000000	-2.072572	0.000000	0.000000	0.000000	0.395316	0.033626	-0.153765	0.000000	0.000000	4.000000	27.000000	1.000000
14704.670746	0.011046	0.516069	0.240390	86.356155	91.229584	130.211578	4.550214	0.000000	-2.072572	0.000000	0.000000	0.000000	0.395316	0.033626	-0.153765	0.000000	0.000000	4.000000	27.000000	1.000000
14704.674079	0.012165	0.516224	0.239939	86.371178	91.731674	130.608566	4.539100	0.000000	-2.096800	0.000000	0.000000	0.000000	0.335497	0.046591	-0.135346	0.000000	0.000000	4.000000	27.000000	1.000000
14704.677412	0.012165	0.516224	0.239939	86.371178	91.731674	130.608566	4.539100	0.000000	-2.096800	0.000000	0.000000	0.000000	0.335497	0.046591	-0.135346	0.000000	0.000000	4.000000	27.000000	1.000000
14704.680746	0.012165	0.516224	0.239939	86.371178	91.731674	130.608566	4.539100	0.000000	-2.096800	0.000000	0.000000	0.000000	0.335497	0.046591	-0.135346	0.000000	0.000000	4.000000	27.000000	1.000000
14704.684079	0.013183	0.516402	0.239534	86.370857	92.114891	130.913315	4.529518	0.000000	-2.117419	0.000000	0.000000	0.000000	0.305566	0.053441	-0.121497	0.000000	0.000000	4.000000	27.000000	1.000000
14704.687412	0.013183	0.516402	0.239534	86.370857	92.114891	130.913315	4.529518	0.000000	-2.117419	0.000000	0.000000	0.000000	0.305566	0.053441	-0.121497	0.000000	0.000000	4.000000	27.000000	1.000000
14704.690746	0.013183	0.516402	0.239534	86.370857	92.114891	130.913315	4.529518	0.000000	-2.117419	0.000000	0.000000	0.000000	0.305566	0.053441	-0.121497	0.000000	0.000000	4.000000	27.000000	1.000000
14704.694079	0.013183	0.516402	0.239534	86.366814	92.378983	131.117767	4.520735	0.000000	-2.136109	0.000000	0.000000	0.000000	0.305566	0.053441	-0.121497	0.000000	0.000000	4.000000	27.000000	1.000000
14704.697412	0.014070	0.516588	0.239226	86.366814	92.378983	131.117767	4.520735	0.000000	-2.136109	0.000000	0.000000	0.000000	0.266133	0.055841	-0.092364	0.000000	0.000000	4.000000	27.000000	1.000000
14704.700746	0.014070	0.516588	0.239226	86.366814	92.378983	131.117767	4.520735	0.000000	-2.136109	0.000000	0.000000	0.000000	0.266133	0.055841	-0.092364	0.000000	0.000000	4.000000	27.000000	1.000000
14704.704079	0.014759	0.516760	0.238971	86.347733	92.517151	131.209671	4.520735	0.000000	-2.136109	0.000000	0.000000	0.000000	0.206738	0.051322	-0.076554	0.000000	0.000000	4.000000	27.000000	1.000000
14704.707412	0.014759	0.516760	0.238971	86.347733	92.517151	131.209671	4.520735	0.000000	-2.136109	0.000000	0.000000	0.000000	0.206738	0.051322	-0.076554	0.000000	0.000000	4.000000	27.000000	1.000000
14704.710746	0.014759	0.516760	0.238971	86.347733	92.517151	131.209671	4.520735	0.000000	-2.136109	0.000000	0.000000	0.000000	0.206738	0.051322	-0.076554	0.000000	0.000000	4.000000	27.000000	1.000000
14704.714079	0.014759	0.516760	0.238971	86.273903	92.595650	131.280579	4.507223	0.000000	-2.164472	0.000000	0.000000	0.000000	0.206738	0.051322	-0.076554	0.000000	0.000000	4.000000	27.000000	1.000000
14704.717412	0.015448	0.516930	0.238715	86.273903	92.595650	131.280579	4.507223	0.000000	-2.164472	0.000000	0.000000	0.000000	0.206588	0.051272	-0.076808	0.000000	0.000000	4.000000	27.000000	1.000000
14704.720746	0.015448	0.516930	0.238715	86.273903	92.595650	131.280579	4.507223	0.000000	-2.164472	0.000000	0.000000	0.000000	0.206588	0.051272	-0.076808	0.000000	0.000000	4.000000	27.000000	1.000000
14704.724079	0.016039	0.517069	0.238528	86.141457	92.553436	131.283096	4.507223	0.000000	-2.164472	0.000000	0.000000	0.000000	0.177185	0.041497	-0.056116	0.000000	0.000000	4.000000	27.000000	1.000000
14704.727412	0.016039	0.517069	0.238528	86.141457	92.553436	131.283096	4.507223	0.000000	-2.164472	0.000000	0.000000	0.000000	0.177185	0.041497	-0.056116	0.000000	0.000000	4.000000	27.000000	1.000000
14704.730746	0.016039	0.517069	0.238528	86.141457	92.553436	131.283096	4.507223	0.000000	-2.164472	0.000000	0.000000	0.000000	0.177185	0.041497	-0.056116	0.000000	0.000000	4.000000	27.000000	1.000000
14704.734079	0.016039	0.517069	0.238528	85.978828	92.476234	131.280121	4.496190	0.000000	-2.187298	0.000000	0.000000	0.000000	0.177185	0.041497	-0.056116	0.000000	0.000000	4.000000	27.000000	1.000000
14704.737412	0.016530	0.517187	0.238328	85.978828	92.476234	131.280121	4.496190	0.000000	-2.187298	0.000000	0.000000	0.000000	0.147274	0.035352	-0.059907	0.000000	0.000000	4.000000	27.000000	1.000000
14704.740746	0.016530	0.517187	0.238328	85.978828	92.476234	131.280121	4.496190	0.000000	-2.187298	0.000000	0.000000	0.000000	0.147274	0.035352	-0.059907	0.000000	0.000000	4.000000	27.000000	1.000000
14704.744079	0.016530	0.517187	0.238328	85.804787	92.427399	131.321854	4.496190	0.000000	-2.187298	0.000000	0.000000	0.000000	0.147274	0.035352	-0.059907	0.000000	0.000000	4.000000	27.000000	1.000000
14704.747412	0.016530	0.517187	0.238328	85.804787	92.427399	131.321854	4.496190	0.000000	-2.187298	0.000000	0.000000	0.000000	0.147274	0.035352	-0.059907	0.000000	0.000000	4.000000	27.000000	1.000000
14704.750746	0.016922	0.517307	0.238163	85.804787	92.427399	131.321854	4.496190	0.000000	-2.187298	0.000000	0.000000	0.000000	0.117719	0.036146	-0.049672	0.000000	0.000000	4.000000	27.000000	1.000000
14704.754079	0.017148	0.517366	0.237958	85.636322	92.415466	131.407501	4.491821	0.000000	-2.196256	0.000000	0.000000	0.000000	0.067842	0.017805	-0.061520	0.000000	0.000000	4.000000	27.000000	1.000000
14704.757412	0.017148	0.517366	0.237958	85.636322	92.415466	131.407501	4.491821	0.000000	-2.196256	0.000000	0.000000	0.000000	0.067842	0.017805	-0.061520	0.000000	0.000000	4.000000	27.000000	1.000000
14704.760746	0.017148	0.517366	0.237958	85.636322	92.415466	131.407501	4.491821	0.000000	-2.196256	0.000000	0.000000	0.000000	0.067842	0.017805	-0.061520	0.000000	0.000000	4.000000	27.000000	1.000000
14704.764079	0.017148	0.517366	0.237958	85.484901	92.480408	131.574585	4.485856	0.000000	-2.208416	0.000000	0.000000	0.000000	0.067842	0.017805	-0.061520	0.000000	0.000000	4.000000	27.000000	1.000000
14704.767412	0.017209	0.517388	0.237760	85.484901	92.480408	131.574585	4.485856	0.000000	-2.208416	0.000000	0.000000	0.000000	0.018342	0.006386	-0.059339	0.000000	0.000000	4.000000	27.000000	1.000000
14704.770746	0.017209	0.517388	0.237760	85.484901	92.480408	131.574585	4.485856	0.000000	-2.208416	0.000000	0.000000	0.000000	0.018342	0.006386	-0.059339	0.000000	0.000000	4.000000	27.000000	1.000000
14704.774079	0.017209	0.517388	0.237760	85.355988	92.628235	131.816956	4.485856	0.000000	-2.208416	0.000000	0.000000	0.000000	0.018342	0.006386	-0.059339	0.000000	0.000000	4.000000	27.000000	1.000000
14704.777412	0.017209	0.517388	0.237760	85.355988	92.628235	131.816956	4.485856	0.000000	-2.208416	0.000000	0.000000	0.000000	0.018342	0.006386	-0.059339	0.000000	0.000000	4.000000	27.000000	1.000000
14704.780746	0.017171	0.517351	0.237553	85.355988	92.628235	131.816956	4.485856	0.000000	-2.208416	0.000000	0.000000	0.000000	-0.011435	-0.011131	-0.061981	0.000000	0.000000	4.000000	27.000000	1.000000
14704.784079	0.017034	0.517314	0.237349	85.228821	92.799377	132.086960	4.484670	0.000000	-2.210822	0.000000	0.000000	0.000000	-0.041103	-0.011123	-0.061276	0.000000	0.000000	4.000000	27.000000	1.000000
14704.787412	0.017034	0.517314	0.237349	85.228821	92.799377	132.086960	4.484670	0.000000	-2.210822	0.000000	0.000000	0.000000	-0.041103	-0.011123	-0.061276	0.000000	0.000000	4.000000	27.000000	1.000000
14704.790746	0.017034	0.517314	0.237349	85.228821	92.799377	132.086960	4.484670	0.000000	-2.210822	0.000000	0.000000	0.000000	-0.041103	-0.011123	-0.061276	0.000000	0.000000	4.000000	27.000000	1.000000
14704.794079	0.017034	0.517314	0.237349	85.103554	92.952507	132.345825	4.484465	0.000000	-2.211239	0.000000	0.000000	0.000000	-0.041103	-0.011123	-0.061276	0.000000	0.000000	4.000000	27.000000	1.000000
14704.797412	0.016831	0.517201	0.237153	85.103554	92.952507	132.345825	4.484465	0.000000	-2.211239	0.000000	0.000000	0.000000	-0.060808	-0.033894	-0.058860	0.000000	0.000000	4.000000	27.000000	1.000000
14704.800746	0.016831	0.517201	0.237153	85.103554	92.952507	132.345825	4.484465	0.000000	-2.211239	0.000000	0.000000	0.000000	-0.060808	-0.033894	-0.058860	0.000000	0.000000	4.000000	27.000000	1.000000
14704.804079	0.016498	0.517073	0.237010	84.985855	93.094810	132.596725	4.484465	0.000000	-2.211239	0.000000	0.000000	0.000000	-0.099960	-0.038332	-0.042983	0.000000	0.000000	4.000000	27.000000	1.000000
14704.807412	0.016498	0.517073	0.237010	84.985855	93.094810	132.596725	4.484465	0.000000	-2.211239	0.000000	0.000000	0.000000	-0.099960	-0.038332	-0.042983	0.000000	0.000000	4.000000	27.000000	1.000000
14704.810746	0.016498	0.517073	0.237010	84.985855	93.094810	132.596725	4.484465	0.000000	-2.211239	0.000000	0.000000	0.000000	-0.099960	-0.038332	-0.042983	0.000000	0.000000	4.000000	27.000000	1.000000
14704.814079	0.016498	0.517073	0.237010	84.864090	93.282166	132.906555	4.487228	0.000000	-2.205625	0.000000	0.000000	0.000000	-0.099960	-0.038332	-0.042983	0.000000	0.000000	4.000000	27.000000	1.000000
14704.817412	0.016099	0.516887	0.236856	84.864090	93.282166	132.906555	4.487228	0.000000	-2.205625	0.000000	0.000000	0.000000	-0.119765	-0.055787	-0.045960	0.000000	0.000000	4.000000	27.000000	1.000000
14704.820746	0.016099	0.516887	0.236856	84.864090	93.282166	132.906555	4.487228	0.000000	-2.205625	0.000000	0.000000	0.000000	-0.119765	-0.055787	-0.045960	0.000000	0.000000	4.000000	27.000000	1.000000
14704.824079	0.015602	0.516683	0.236723	84.730988	93.439064	133.199539	4.487228	0.000000	-2.205625	0.000000	0.000000	0.000000	-0.149238	-0.061026	-0.040073	0.000000	0.000000	4.000000	27.000000	1.000000
14704.827412	0.015602	0.516683	0.236723	84.730988	93.439064	133.199539	4.487228	0.000000	-2.205625	0.000000	0.000000	0.000000	-0.149238	-0.061026	-0.040073	0.000000	0.000000	4.000000	27.000000	1.000000
14704.830746	0.015602	0.516683	0.236723	84.730988	93.439064	133.199539	4.487228	0.000000	-2.205625	0.000000	0.000000	0.000000	-0.149238	-0.061026	-0.040073	0.000000	0.000000	4.000000	27.000000	1.000000
14704.834079	0.015602	0.516683	0.236723	84.603226	93.650963	133.549271	4.492891	0.000000	-2.194066	0.000000	0.000000	0.000000	-0.149238	-0.061026	-0.040073	0.000000	0.000000	4.000000	27.000000	1.000000
14704.837412	0.015004	0.516457	0.236544	84.603226	93.650963	133.549271	4.492891	0.000000	-2.194066	0.000000	0.000000	0.000000	-0.179122	-0.067929	-0.053596	0.000000	0.000000	4.000000	27.000000	1.000000
14704.840746	0.015004	0.516457	0.236544	84.603226	93.650963	133.549271	4.492891	0.000000	-2.194066	0.000000	0.000000	0.000000	-0.179122	-0.067929	-0.053596	0.000000	0.000000	4.000000	27.000000	1.000000
14704.844079	0.014275	0.516228	0.236335	84.471466	93.865730	133.915695	4.492891	0.000000	-2.194066	0.000000	0.000000	0.000000	-0.218735	-0.068735	-0.062660	0.000000	0.000000	4.000000	27.000000	1.000000
14704.847412	0.014275	0.516228	0.236335	84.471466	93.865730	133.915695	4.492891	0.000000	-2.194066	0.000000	0.000000	0.000000	-0.218735	-0.068735	-0.062660	0.000000	0.000000	4.000000	27.000000	1.000000
14704.850746	0.014275	0.516228	0.236335	84.471466	93.865730	133.915695	4.492891	0.000000	-2.194066	0.000000	0.000000	0.000000	-0.218735	-0.068735	-0.062660	0.000000	0.000000	4.000000	27.000000	1.000000
14704.854079	0.013545	0.516011	0.236043	84.329918	94.111526	134.309753	4.501396	0.000000	-2.176564	0.000000	0.000000	0.000000	-0.219084	-0.065057	-0.087638	0.000000	0.000000	4.000000	27.000000	1.000000
14704.857412	0.013545	0.516011	0.236043	84.329918	94.111526	134.309753	4.501396	0.000000	-2.176564	0.000000	0.000000	0.000000	-0.219084	-0.065057	-0.087638	0.000000	0.000000	4.000000	27.000000	1.000000
14704.860746	0.013545	0.516011	0.236043	84.329918	94.111526	134.309753	4.501396	0.000000	-2.176564	0.000000	0.000000	0.000000	-0.219084	-0.065057	-0.087638	0.000000	0.000000	4.000000	27.000000	1.000000
14704.864079	0.012715	0.515804	0.235637	84.193497	94.403023	134.751373	4.505794	0.000000	-2.167446	0.000000	0.000000	0.000000	-0.249133	-0.062205	-0.121816	0.000000	0.000000	4.000000	27.000000	1.000000
14704.867412	0.012715	0.515804	0.235637	84.193497	94.403023	134.751373	4.505794	0.000000	-2.167446	0.000000	0.000000	0.000000	-0.249133	-0.062205	-0.121816	0.000000	0.000000	4.000000	27.000000	1.000000
14704.870746	0.012715	0.515804	0.235637	84.193497	94.403023	134.751373	4.505794	0.000000	-2.167446	0.000000	0.000000	0.000000	-0.249133	-0.062205	-0.121816	0.000000	0.000000	4.000000	27.000000	1.000000
14704.874079	0.011851	0.515664	0.235127	84.054626	94.730385	135.153595	4.510532	0.000000	-2.157568	0.000000	0.000000	0.000000	-0.259232	-0.041908	-0.153099	0.000000	0.000000	4.000000	27.000000	1.000000
14704.877412	0.011851	0.515664	0.235127	84.054626	94.730385	135.153595	4.510532	0.000000	-2.157568	0.000000	0.000000	0.000000	-0.259232	-0.041908	-0.153099	0.000000	0.000000	4.000000	27.000000	1.000000
14704.880746	0.011851	0.515664	0.235127	84.054626	94.730385	135.153595	4.510532	0.000000	-2.157568	0.000000	0.000000	0.000000	-0.259232	-0.041908	-0.153099	0.000000	0.000000	4.000000	27.000000	1.000000
14704.884079	0.010953	0.515589	0.234479	83.905678	95.079987	135.380569	4.515156	0.000000	-2.147874	0.000000	0.000000	0.000000	-0.269349	-0.022480	-0.194227	0.000000	0.000000	4.000000	27.000000	1.000000
14704.887412	0.010953	0.515589	0.234479	83.905678	95.079987	135.380569	4.515156	0.000000	-2.147874	0.000000	0.000000	0.000000	-0.269349	-0.022480	-0.194227	0.000000	0.000000	4.000000	27.000000	1.000000
14704.890746	0.010953	0.515589	0.234479	83.905678	95.079987	135.380569	4.515156	0.000000	-2.147874	0.000000	0.000000	0.000000	-0.269349	-0.022480	-0.194227	0.000000	0.000000	4.000000	27.000000	1.000000
14704.894079	0.010021	0.515538	0.233665	83.759422	95.494987	135.657715	4.519557	0.000000	-2.138598	0.000000	0.000000	0.000000	-0.279410	-0.015274	-0.244308	0.000000	0.000000	4.000000	27.000000	1.000000
14704.897412	0.010021	0.515538	0.233665	83.759422	95.494987	135.657715	4.519557	0.000000	-2.138598	0.000000	0.000000	0.000000	-0.279410	-0.015274	-0.244308	0.000000	0.000000	4.000000	27.000000	1.000000
14704.900746	0.010021	0.515538	0.233665	83.759422	95.494987	135.657715	4.519557	0.000000	-2.138598	0.000000	0.000000	0.000000	-0.279410	-0.015274	-0.244308	0.000000	0.000000	4.000000	27.000000	1.000000
14704.904079	0.009025	0.515589	0.232709	83.627174	95.961014	136.129944	4.523636	0.000000	-2.129958	0.000000	0.000000	0.000000	-0.298961	0.015304	-0.286701	0.000000	0.000000	4.000000	27.000000	1.000000
14704.907412	0.009025	0.515589	0.232709	83.627174	95.961014	136.129944	4.523636	0.000000	-2.129958	0.000000	0.000000	0.000000	-0.298961	0.015304	-0.286701	0.000000	0.000000	4.000000	27.000000	1.000000
14704.910746	0.009025	0.515589	0.232709	83.627174	95.961014	136.129944	4.523636	0.000000	-2.129958	0.000000	0.000000	0.000000	-0.298961	0.015304	-0.286701	0.000000	0.000000	4.000000	27.000000	1.000000
14704.914079	0.007996	0.515701	0.231582	83.517685	96.518799	136.802155	4.527726	0.000000	-2.121249	0.000000	0.000000	0.000000	-0.308546	0.033598	-0.338333	0.000000	0.000000	4.000000	27.000000	1.000000
14704.917412	0.007996	0.515701	0.231582	83.517685	96.518799	136.802155	4.527726	0.000000	-2.121249	0.000000	0.000000	0.000000	-0.308546	0.033598	-0.338333	0.000000	0.000000	4.000000	27.000000	1.000000
14704.920746	0.007996	0.515701	0.231582	83.517685	96.518799	136.802155	4.527726	0.000000	-2.121249	0.000000	0.000000	0.000000	-0.308546	0.033598	-0.338333	0.000000	0.000000	4.000000	27.000000	1.000000
14704.924079	0.007002	0.515928	0.230259	83.425316	97.139687	137.508545	4.531478	0.000000	-2.113221	0.000000	0.000000	0.000000	-0.298342	0.068151	-0.396871	0.000000	0.000000	4.000000	27.000000	1.000000
14704.927412	0.007002	0.515928	0.230259	83.425316	97.139687	137.508545	4.531478	0.000000	-2.113221	0.000000	0.000000	0.000000	-0.298342	0.068151	-0.396871	0.000000	0.000000	4.000000	27.000000	1.000000
14704.930746	0.007002	0.515928	0.230259	83.425316	97.139687	137.508545	4.531478	0.000000	-2.113221	0.000000	0.000000	0.000000	-0.298342	0.068151	-0.396871	0.000000	0.000000	4.000000	27.000000	1.000000
14704.934079	0.006010	0.516215	0.228761	83.344154	97.822433	138.110779	4.534322	0.000000	-2.107113	0.000000	0.000000	0.000000	-0.297663	0.085973	-0.449352	0.000000	0.000000	4.000000	27.000000	1.000000
14704.937412	0.006010	0.516215	0.228761	83.344154	97.822433	138.110779	4.534322	0.000000	-2.107113	0.000000	0.000000	0.000000	-0.297663	0.085973	-0.449352	0.000000	0.000000	4.000000	27.000000	1.000000
14704.940746	0.006010	0.516215	0.228761	83.344154	97.822433	138.110779	4.534322	0.000000	-2.107113	0.000000	0.000000	0.000000	-0.297663	0.085973	-0.449352	0.000000	0.000000	4.000000	27.000000	1.000000
14704.944079	0.005053	0.516597	0.227083	83.284523	98.611671	138.666946	4.536564	0.000000	-2.102282	0.000000	0.000000	0.000000	-0.287026	0.114678	-0.503318	0.000000	0.000000	4.000000	27.000000	1.000000
14704.947412	0.005053	0.516597	0.227083	83.284523	98.611671	138.666946	4.536564	0.000000	-2.102282	0.000000	0.000000	0.000000	-0.287026	0.114678	-0.503318	0.000000	0.000000	4.000000	27.000000	1.000000
14704.950746	0.005053	0.516597	0.227083	83.284523	98.611671	138.666946	4.536564	0.000000	-2.102282	0.000000	0.000000	0.000000	-0.287026	0.114678	-0.503318	0.000000	0.000000	4.000000	27.000000	1.000000
14704.954079	0.004067	0.517091	0.225206	83.251396	99.522438	139.358139	4.537930	0.000000	-2.099331	0.000000	0.000000	0.000000	-0.295712	0.148192	-0.563050	0.000000	0.000000	4.000000	27.000000	1.000000
14704.957412	0.004067	0.517091	0.225206	83.251396	99.522438	139.358139	4.537930	0.000000	-2.099331	0.000000	0.000000	0.000000	-0.295712	0.148192	-0.563050	0.000000	0.000000	4.000000	27.000000	1.000000
14704.960746	0.004067	0.517091	0.225206	83.251396	99.522438	139.358139	4.537930	0.000000	-2.099331	0.000000	0.000000	0.000000	-0.295712	0.148192	-0.563050	0.000000	0.000000	4.000000	27.000000	1.000000
14704.964079	0.003086	0.517623	0.223168	83.235718	100.311234	140.021591	4.538831	0.000000	-2.097382	0.000000	0.000000	0.000000	-0.294323	0.159713	-0.611596	0.000000	0.000000	4.000000	27.000000	1.000000
14704.967412	0.003086	0.517623	0.223168	83.235718	100.311234	140.021591	4.538831	0.000000	-2.097382	0.000000	0.000000	0.000000	-0.294323	0.159713	-0.611596	0.000000	0.000000	4.000000	27.000000	1.000000
14704.970746	0.003086	0.517623	0.223168	83.235718	100.311234	140.021591	4.538831	0.000000	-2.097382	0.000000	0.000000	0.000000	-0.294323	0.159713	-0.611596	0.000000	0.000000	4.000000	27.000000	1.000000
14704.974079	0.002078	0.518213	0.220980	83.235756	100.576912	140.192947	4.539134	0.000000	-2.096727	0.000000	0.000000	0.000000	-0.302374	0.176913	-0.656130	0.000000	0.000000	4.000000	27.000000	1.000000
14704.977412	0.002078	0.518213	0.220980	83.235756	100.576912	140.192947	4.539134	0.000000	-2.096727	0.000000	0.000000	0.000000	-0.302374	0.176913	-0.656130	0.000000	0.000000	4.000000	27.000000	1.000000
14704.980746	0.002078	0.518213	0.220980	83.235756	100.576912	140.192947	4.539134	0.000000	-2.096727	0.000000	0.000000	0.000000	-0.302374	0.176913	-0.656130	0.000000	0.000000	4.000000	27.000000	1.000000
14704.984079	0.001012	0.518899	0.218673	83.251541	100.296204	139.693497	4.539115	0.000000	-2.096767	0.000000	0.000000	0.000000	-0.319748	0.205677	-0.692206	0.000000	0.000000	4.000000	27.000000	1.000000
14704.987412	0.001012	0.518899	0.218673	83.251541	100.296204	139.693497	4.539115	0.000000	-2.096767	0.000000	0.000000	0.000000	-0.319748	0.205677	-0.692206	0.000000	0.000000	4.000000	27.000000	1.000000
14704.990746	0.001012	0.518899	0.218673	83.251541	100.296204	139.693497	4.539115	0.000000	-2.096767	0.000000	0.000000	0.000000	-0.319748	0.205677	-0.692206	0.000000	0.000000	4.000000	27.000000	1.000000
14704.994079	-0.000078	0.519622	0.216232	83.278770	99.447632	138.634109	4.539115	0.000000	-2.096767	0.000000	0.000000	0.000000	-0.327165	0.216967	-0.732293	0.000000	0.000000	4.000000	27.000000	1.000000
14704.997412	-0.000078	0.519622	0.216232	83.278770	99.447632	138.634109	4.539115	0.000000	-2.096767	0.000000	0.000000	0.000000	-0.327165	0.216967	-0.732293	0.000000	0.000000	4.000000	27.000000	1.000000
14705.000746	-0.000078	0.519622	0.216232	83.278770	99.447632	138.634109	4.539115	0.000000	-2.096767	0.000000	0.000000	0.000000	-0.327165	0.216967	-0.732293	0.000000	0.000000	4.000000	27.000000	1.000000
14705.004079	-0.001161	0.520385	0.213690	83.297409	98.320900	137.498917	4.538819	0.000000	-2.097408	0.000000	0.000000	0.000000	-0.324749	0.228803	-0.762791	0.000000	0.000000	4.000000	27.000000	1.000000
14705.007412	-0.001161	0.520385	0.213690	83.297409	98.320900	137.498917	4.538819	0.000000	-2.097408	0.000000	0.000000	0.000000	-0.324749	0.228803	-0.762791	0.000000	0.000000	4.000000	27.000000	1.000000
14705.010746	-0.001161	0.520385	0.213690	83.297409	98.320900	137.498917	4.538819	0.000000	-2.097408	0.000000	0.000000	0.000000	-0.324749	0.228803	-0.762791	0.000000	0.000000	4.000000	27.000000	1.000000
14705.014079	-0.002266	0.521202	0.211025	83.297180	97.268570	136.406342	4.538071	0.000000	-2.099026	0.000000	0.000000	0.000000	-0.331683	0.245262	-0.799262	0.000000	0.000000	4.000000	27.000000	1.000000
14705.017412	-0.002266	0.521202	0.211025	83.297180	97.268570	136.406342	4.538071	0.000000	-2.099026	0.000000	0.000000	0.000000	-0.331683	0.245262	-0.799262	0.000000	0.000000	4.000000	27.000000	1.000000
14705.020746	-0.002266	0.521202	0.211025	83.297180	97.268570	136.406342	4.538071	0.000000	-2.099026	0.000000	0.000000	0.000000	-0.331683	0.245262	-0.799262	0.000000	0.000000	4.000000	27.000000	1.000000
14705.024079	-0.003299	0.522070	0.208204	83.286713	96.599770	135.416412	4.537033	0.000000	-2.101269	0.000000	0.000000	0.000000	-0.309841	0.260304	-0.846258	0.000000	0.000000	4.000000	27.000000	1.000000
14705.027412	-0.003299	0.522070	0.208204	83.286713	96.599770	135.416412	4.537033	0.000000	-2.101269	0.000000	0.000000	0.000000	-0.309841	0.260304	-0.846258	0.000000	0.000000	4.000000	27.000000	1.000000
14705.030746	-0.003299	0.522070	0.208204	83.286713	96.599770	135.416412	4.537033	0.000000	-2.101269	0.000000	0.000000	0.000000	-0.309841	0.260304	-0.846258	0.000000	0.000000	4.000000	27.000000	1.000000
14705.034079	-0.004291	0.522993	0.205293	83.265327	96.222710	134.554199	4.534758	0.000000	-2.106176	0.000000	0.000000	0.000000	-0.297582	0.276823	-0.873389	0.000000	0.000000	4.000000	27.000000	1.000000
14705.037412	-0.004291	0.522993	0.205293	83.265327	96.222710	134.554199	4.534758	0.000000	-2.106176	0.000000	0.000000	0.000000	-0.297582	0.276823	-0.873389	0.000000	0.000000	4.000000	27.000000	1.000000
14705.040746	-0.004291	0.522993	0.205293	83.265327	96.222710	134.554199	4.534758	0.000000	-2.106176	0.000000	0.000000	0.000000	-0.297582	0.276823	-0.873389	0.000000	0.000000	4.000000	27.000000	1.000000
14705.044079	-0.005274	0.523989	0.202305	83.234673	96.145889	134.454086	4.531715	0.000000	-2.112714	0.000000	0.000000	0.000000	-0.294751	0.298793	-0.896305	0.000000	0.000000	4.000000	27.000000	1.000000
14705.047412	-0.005274	0.523989	0.202305	83.234673	96.145889	134.454086	4.531715	0.000000	-2.112714	0.000000	0.000000	0.000000	-0.294751	0.298793	-0.896305	0.000000	0.000000	4.000000	27.000000	1.000000
14705.050746	-0.005274	0.523989	0.202305	83.234673	96.145889	134.454086	4.531715	0.000000	-2.112714	0.000000	0.000000	0.000000	-0.294751	0.298793	-0.896305	0.000000	0.000000	4.000000	27.000000	1.000000
14705.054079	-0.006277	0.525053	0.199206	83.197960	96.484360	134.923676	4.528191	0.000000	-2.120257	0.000000	0.000000	0.000000	-0.301064	0.319202	-0.929929	0.000000	0.000000	4.000000	27.000000	1.000000
14705.057412	-0.006277	0.525053	0.199206	83.197960	96.484360	134.923676	4.528191	0.000000	-2.120257	0.000000	0.000000	0.000000	-0.301064	0.319202	-0.929929	0.000000	0.000000	4.000000	27.000000	1.000000
14705.060746	-0.006277	0.525053	0.199206	83.197960	96.484360	134.923676	4.528191	0.000000	-2.120257	0.000000	0.000000	0.000000	-0.301064	0.319202	-0.929929	0.000000	0.000000	4.000000	27.000000	1.000000
14705.064079	-0.007301	0.526151	0.196031	83.168587	97.073158	135.635468	4.524277	0.000000	-2.128596	0.000000	0.000000	0.000000	-0.307212	0.329408	-0.952540	0.000000	0.000000	4.000000	27.000000	1.000000
14705.067412	-0.007301	0.526151	0.196031	83.168587	97.073158	135.635468	4.524277	0.000000	-2.128596	0.000000	0.000000	0.000000	-0.307212	0.329408	-0.952540	0.000000	0.000000	4.000000	27.000000	1.000000
14705.070746	-0.007301	0.526151	0.196031	83.168587	97.073158	135.635468	4.524277	0.000000	-2.128596	0.000000	0.000000	0.000000	-0.307212	0.329408	-0.952540	0.000000	0.000000	4.000000	27.000000	1.000000
14705.074079	-0.008345	0.527305	0.192829	83.144249	97.898170	136.566467	4.520095	0.000000	-2.137461	0.000000	0.000000	0.000000	-0.313306	0.346231	-0.960414	0.000000	0.000000	4.000000	27.000000	1.000000
14705.077412	-0.008345	0.527305	0.192829	83.144249	97.898170	136.566467	4.520095	0.000000	-2.137461	0.000000	0.000000	0.000000	-0.313306	0.346231	-0.960414	0.000000	0.000000	4.000000	27.000000	1.000000
14705.080746	-0.008345	0.527305	0.192829	83.144249	97.898170	136.566467	4.520095	0.000000	-2.137461	0.000000	0.000000	0.000000	-0.313306	0.346231	-0.960414	0.000000	0.000000	4.000000	27.000000	1.000000
14705.084079	-0.009379	0.528584	0.189594	83.110855	98.797234	137.583282	4.515837	0.000000	-2.146443	0.000000	0.000000	0.000000	-0.309980	0.383911	-0.970596	0.000000	0.000000	4.000000	27.000000	1.000000
14705.087412	-0.009379	0.528584	0.189594	83.110855	98.797234	137.583282	4.515837	0.000000	-2.146443	0.000000	0.000000	0.000000	-0.309980	0.383911	-0.970596	0.000000	0.000000	4.000000	27.000000	1.000000
14705.090746	-0.009379	0.528584	0.189594	83.110855	98.797234	137.583282	4.515837	0.000000	-2.146443	0.000000	0.000000	0.000000	-0.309980	0.383911	-0.970596	0.000000	0.000000	4.000000	27.000000	1.000000
14705.094079	-0.010402	0.529960	0.186398	83.059151	99.557777	138.471909	4.511171	0.000000	-2.156230	0.000000	0.000000	0.000000	-0.306961	0.412772	-0.958771	0.000000	0.000000	4.000000	27.000000	1.000000
14705.097412	-0.010402	0.529960	0.186398	83.059151	99.557777	138.471909	4.511171	0.000000	-2.156230	0.000000	0.000000	0.000000	-0.306961	0.412772	-0.958771	0.000000	0.000000	4.000000	27.000000	1.000000
14705.100746	-0.010402	0.529960	0.186398	83.059151	99.557777	138.471909	4.511171	0.000000	-2.156230	0.000000	0.000000	0.000000	-0.306961	0.412772	-0.958771	0.000000	0.000000	4.000000	27.000000	1.000000
14705.104079	-0.011385	0.531396	0.183246	83.000526	100.202042	139.246078	4.506416	0.000000	-2.166151	0.000000	0.000000	0.000000	-0.294906	0.430809	-0.945444	0.000000	0.000000	4.000000	27.000000	1.000000
14705.107412	-0.011385	0.531396	0.183246	83.000526	100.202042	139.246078	4.506416	0.000000	-2.166151	0.000000	0.000000	0.000000	-0.294906	0.430809	-0.945444	0.000000	0.000000	4.000000	27.000000	1.000000
14705.110746	-0.011385	0.531396	0.183246	83.000526	100.202042	139.246078	4.506416	0.000000	-2.166151	0.000000	0.000000	0.000000	-0.294906	0.430809	-0.945444	0.000000	0.000000	4.000000	27.000000	1.000000
14705.114079	-0.012328	0.532892	0.180140	82.949318	100.732712	139.891159	4.501303	0.000000	-2.176757	0.000000	0.000000	0.000000	-0.283054	0.448711	-0.931898	0.000000	0.000000	4.000000	27.000000	1.000000
14705.117412	-0.012328	0.532892	0.180140	82.949318	100.732712	139.891159	4.501303	0.000000	-2.176757	0.000000	0.000000	0.000000	-0.283054	0.448711	-0.931898	0.000000	0.000000	4.000000	27.000000	1.000000
14705.120746	-0.012328	0.532892	0.180140	82.949318	100.732712	139.891159	4.501303	0.000000	-2.176757	0.000000	0.000000	0.000000	-0.283054	0.448711	-0.931898	0.000000	0.000000	4.000000	27.000000	1.000000
14705.124079	-0.013263	0.534462	0.177059	82.925850	101.242516	140.501099	4.495824	0.000000	-2.188051	0.000000	0.000000	0.000000	-0.280311	0.471070	-0.924294	0.000000	0.000000	4.000000	27.000000	1.000000
14705.127412	-0.013263	0.534462	0.177059	82.925850	101.242516	140.501099	4.495824	0.000000	-2.188051	0.000000	0.000000	0.000000	-0.280311	0.471070	-0.924294	0.000000	0.000000	4.000000	27.000000	1.000000
14705.130746	-0.013263	0.534462	0.177059	82.925850	101.242516	140.501099	4.495824	0.000000	-2.188051	0.000000	0.000000	0.000000	-0.280311	0.471070	-0.924294	0.000000	0.000000	4.000000	27.000000	1.000000
14705.134079	-0.014218	0.536087	0.173987	82.909973	101.717926	141.062653	4.490170	0.000000	-2.199630	0.000000	0.000000	0.000000	-0.286488	0.487338	-0.921533	0.000000	0.000000	4.000000	27.000000	1.000000
14705.137412	-0.014218	0.536087	0.173987	82.909973	101.717926	141.062653	4.490170	0.000000	-2.199630	0.000000	0.000000	0.000000	-0.286488	0.487338	-0.921533	0.000000	0.000000	4.000000	27.000000	1.000000
14705.140746	-0.014218	0.536087	0.173987	82.909973	101.717926	141.062653	4.490170	0.000000	-2.199630	0.000000	0.000000	0.000000	-0.286488	0.487338	-0.921533	0.000000	0.000000	4.000000	27.000000	1.000000
14705.144079	-0.015134	0.537750	0.170946	82.897400	102.119774	141.559326	4.484557	0.000000	-2.211052	0.000000	0.000000	0.000000	-0.274805	0.498924	-0.912357	0.000000	0.000000	4.000000	27.000000	1.000000
14705.147412	-0.015134	0.537750	0.170946	82.897400	102.119774	141.559326	4.484557	0.000000	-2.211052	0.000000	0.000000	0.000000	-0.274805	0.498924	-0.912357	0.000000	0.000000	4.000000	27.000000	1.000000
14705.150746	-0.015134	0.537750	0.170946	82.897400	102.119774	141.559326	4.484557	0.000000	-2.211052	0.000000	0.000000	0.000000	-0.274805	0.498924	-0.912357	0.000000	0.000000	4.000000	27.000000	1.000000
14705.154079	-0.016128	0.539442	0.167861	82.884781	102.439064	141.969055	4.478478	0.000000	-2.223339	0.000000	0.000000	0.000000	-0.298353	0.507585	-0.925456	0.000000	0.000000	4.000000	27.000000	1.000000
14705.157412	-0.016128	0.539442	0.167861	82.884781	102.439064	141.969055	4.478478	0.000000	-2.223339	0.000000	0.000000	0.000000	-0.298353	0.507585	-0.925456	0.000000	0.000000	4.000000	27.000000	1.000000
14705.160746	-0.016128	0.539442	0.167861	82.884781	102.439064	141.969055	4.478478	0.000000	-2.223339	0.000000	0.000000	0.000000	-0.298353	0.507585	-0.925456	0.000000	0.000000	4.000000	27.000000	1.000000
14705.164079	-0.017171	0.541167	0.164769	82.874321	102.729553	142.364487	4.472764	0.000000	-2.234810	0.000000	0.000000	0.000000	-0.312881	0.517404	-0.927777	0.000000	0.000000	4.000000	27.000000	1.000000
14705.167412	-0.017171	0.541167	0.164769	82.874321	102.729553	142.364487	4.472764	0.000000	-2.234810	0.000000	0.000000	0.000000	-0.312881	0.517404	-0.927777	0.000000	0.000000	4.000000	27.000000	1.000000
14705.170746	-0.017171	0.541167	0.164769	82.874321	102.729553	142.364487	4.472764	0.000000	-2.234810	0.000000	0.000000	0.000000	-0.312881	0.517404	-0.927777	0.000000	0.000000	4.000000	27.000000	1.000000
14705.174079	-0.018322	0.542914	0.161723	82.866859	102.967384	142.713623	4.467307	0.000000	-2.245701	0.000000	0.000000	0.000000	-0.345263	0.524201	-0.913766	0.000000	0.000000	4.000000	27.000000	1.000000
14705.177412	-0.018322	0.542914	0.161723	82.866859	102.967384	142.713623	4.467307	0.000000	-2.245701	0.000000	0.000000	0.000000	-0.345263	0.524201	-0.913766	0.000000	0.000000	4.000000	27.000000	1.000000
14705.180746	-0.018322	0.542914	0.161723	82.866859	102.967384	142.713623	4.467307	0.000000	-2.245701	0.000000	0.000000	0.000000	-0.345263	0.524201	-0.913766	0.000000	0.000000	4.000000	27.000000	1.000000
14705.184079	-0.019520	0.544713	0.158685	82.858864	103.086693	142.957214	4.463087	0.000000	-2.254075	0.000000	0.000000	0.000000	-0.359290	0.539601	-0.911503	0.000000	0.000000	4.000000	27.000000	1.000000
14705.187412	-0.019520	0.544713	0.158685	82.858864	103.086693	142.957214	4.463087	0.000000	-2.254075	0.000000	0.000000	0.000000	-0.359290	0.539601	-0.911503	0.000000	0.000000	4.000000	27.000000	1.000000
14705.190746	-0.019520	0.544713	0.158685	82.858864	103.086693	142.957214	4.463087	0.000000	-2.254075	0.000000	0.000000	0.000000	-0.359290	0.539601	-0.911503	0.000000	0.000000	4.000000	27.000000	1.000000
14705.194079	-0.020706	0.546567	0.155692	82.853226	103.135925	143.119461	4.459271	0.000000	-2.261614	0.000000	0.000000	0.000000	-0.355991	0.556415	-0.897866	0.000000	0.000000	4.000000	27.000000	1.000000
14705.197412	-0.020706	0.546567	0.155692	82.853226	103.135925	143.119461	4.459271	0.000000	-2.261614	0.000000	0.000000	0.000000	-0.355991	0.556415	-0.897866	0.000000	0.000000	4.000000	27.000000	1.000000
14705.200746	-0.020706	0.546567	0.155692	82.853226	103.135925	143.119461	4.459271	0.000000	-2.261614	0.000000	0.000000	0.000000	-0.355991	0.556415	-0.897866	0.000000	0.000000	4.000000	27.000000	1.000000
14705.204079	-0.021882	0.548425	0.152734	82.848206	103.110153	143.212830	4.455441	0.000000	-2.269151	0.000000	0.000000	0.000000	-0.352667	0.557355	-0.887367	0.000000	0.000000	4.000000	27.000000	1.000000
14705.207412	-0.021882	0.548425	0.152734	82.848206	103.110153	143.212830	4.455441	0.000000	-2.269151	0.000000	0.000000	0.000000	-0.352667	0.557355	-0.887367	0.000000	0.000000	4.000000	27.000000	1.000000
14705.210746	-0.021882	0.548425	0.152734	82.848206	103.110153	143.212830	4.455441	0.000000	-2.269151	0.000000	0.000000	0.000000	-0.352667	0.557355	-0.887367	0.000000	0.000000	4.000000	27.000000	1.000000
14705.214079	-0.022987	0.550328	0.149751	82.846565	103.041397	143.261368	4.451534	0.000000	-2.276806	0.000000	0.000000	0.000000	-0.331419	0.570786	-0.894780	0.000000	0.000000	4.000000	27.000000	1.000000
14705.217412	-0.022987	0.550328	0.149751	82.846565	103.041397	143.261368	4.451534	0.000000	-2.276806	0.000000	0.000000	0.000000	-0.331419	0.570786	-0.894780	0.000000	0.000000	4.000000	27.000000	1.000000
14705.220746	-0.022987	0.550328	0.149751	82.846565	103.041397	143.261368	4.451534	0.000000	-2.276806	0.000000	0.000000	0.000000	-0.331419	0.570786	-0.894780	0.000000	0.000000	4.000000	27.000000	1.000000
14705.224079	-0.023996	0.552253	0.146823	82.849144	102.916428	143.232880	4.446458	0.000000	-2.286703	0.000000	0.000000	0.000000	-0.302710	0.577472	-0.878343	0.000000	0.000000	4.000000	27.000000	1.000000
14705.227412	-0.023996	0.552253	0.146823	82.849144	102.916428	143.232880	4.446458	0.000000	-2.286703	0.000000	0.000000	0.000000	-0.302710	0.577472	-0.878343	0.000000	0.000000	4.000000	27.000000	1.000000
14705.230746	-0.023996	0.552253	0.146823	82.849144	102.916428	143.232880	4.446458	0.000000	-2.286703	0.000000	0.000000	0.000000	-0.302710	0.577472	-0.878343	0.000000	0.000000	4.000000	27.000000	1.000000
14705.234079	-0.024937	0.554208	0.143892	82.858559	102.764381	143.175186	4.440333	0.000000	-2.298574	0.000000	0.000000	0.000000	-0.282312	0.586516	-0.879313	0.000000	0.000000	4.000000	27.000000	1.000000
14705.237412	-0.024937	0.554208	0.143892	82.858559	102.764381	143.175186	4.440333	0.000000	-2.298574	0.000000	0.000000	0.000000	-0.282312	0.586516	-0.879313	0.000000	0.000000	4.000000	27.000000	1.000000
14705.240746	-0.024937	0.554208	0.143892	82.858559	102.764381	143.175186	4.440333	0.000000	-2.298574	0.000000	0.000000	0.000000	-0.282312	0.586516	-0.879313	0.000000	0.000000	4.000000	27.000000	1.000000
14705.244079	-0.025871	0.556205	0.141029	82.912102	102.664688	143.134964	4.433063	0.000000	-2.312563	0.000000	0.000000	0.000000	-0.280149	0.599054	-0.858870	0.000000	0.000000	4.000000	27.000000	1.000000
14705.247412	-0.025871	0.556205	0.141029	82.912102	102.664688	143.134964	4.433063	0.000000	-2.312563	0.000000	0.000000	0.000000	-0.280149	0.599054	-0.858870	0.000000	0.000000	4.000000	27.000000	1.000000
14705.250746	-0.025871	0.556205	0.141029	82.912102	102.664688	143.134964	4.433063	0.000000	-2.312563	0.000000	0.000000	0.000000	-0.280149	0.599054	-0.858870	0.000000	0.000000	4.000000	27.000000	1.000000
14705.254079	-0.026796	0.558205	0.138204	83.020203	102.649681	143.136032	4.425840	0.000000	-2.326358	0.000000	0.000000	0.000000	-0.277675	0.600083	-0.847737	0.000000	0.000000	4.000000	27.000000	1.000000
14705.257412	-0.026796	0.558205	0.138204	83.020203	102.649681	143.136032	4.425840	0.000000	-2.326358	0.000000	0.000000	0.000000	-0.277675	0.600083	-0.847737	0.000000	0.000000	4.000000	27.000000	1.000000
14705.260746	-0.026796	0.558205	0.138204	83.020203	102.649681	143.136032	4.425840	0.000000	-2.326358	0.000000	0.000000	0.000000	-0.277675	0.600083	-0.847737	0.000000	0.000000	4.000000	27.000000	1.000000
14705.264079	-0.027713	0.560190	0.135400	83.137878	102.638031	143.133194	4.418448	0.000000	-2.340368	0.000000	0.000000	0.000000	-0.275047	0.595406	-0.841180	0.000000	0.000000	4.000000	27.000000	1.000000
14705.267412	-0.027713	0.560190	0.135400	83.137878	102.638031	143.133194	4.418448	0.000000	-2.340368	0.000000	0.000000	0.000000	-0.275047	0.595406	-0.841180	0.000000	0.000000	4.000000	27.000000	1.000000
14705.270746	-0.027713	0.560190	0.135400	83.137878	102.638031	143.133194	4.418448	0.000000	-2.340368	0.000000	0.000000	0.000000	-0.275047	0.595406	-0.841180	0.000000	0.000000	4.000000	27.000000	1.000000
14705.274079	-0.028623	0.562133	0.132661	83.223381	102.498398	143.029388	4.410765	0.000000	-2.354814	0.000000	0.000000	0.000000	-0.273085	0.583145	-0.821644	0.000000	0.000000	4.000000	27.000000	1.000000
14705.277412	-0.028623	0.562133	0.132661	83.223381	102.498398	143.029388	4.410765	0.000000	-2.354814	0.000000	0.000000	0.000000	-0.273085	0.583145	-0.821644	0.000000	0.000000	4.000000	27.000000	1.000000
14705.280746	-0.028623	0.562133	0.132661	83.223381	102.498398	143.029388	4.410765	0.000000	-2.354814	0.000000	0.000000	0.000000	-0.273085	0.583145	-0.821644	0.000000	0.000000	4.000000	27.000000	1.000000
14705.284079	-0.029467	0.564088	0.129905	83.250580	102.148979	142.761459	4.403132	0.000000	-2.369057	0.000000	0.000000	0.000000	-0.253223	0.586503	-0.826774	0.000000	0.000000	4.000000	27.000000	1.000000
14705.287412	-0.029467	0.564088	0.129905	83.250580	102.148979	142.761459	4.403132	0.000000	-2.369057	0.000000	0.000000	0.000000	-0.253223	0.586503	-0.826774	0.000000	0.000000	4.000000	27.000000	1.000000
14705.290746	-0.029467	0.564088	0.129905	83.250580	102.148979	142.761459	4.403132	0.000000	-2.369057	0.000000	0.000000	0.000000	-0.253223	0.586503	-0.826774	0.000000	0.000000	4.000000	27.000000	1.000000
14705.294079	-0.030167	0.566004	0.127223	83.265480	101.766632	142.456696	4.394085	0.000000	-2.385794	0.000000	0.000000	0.000000	-0.209940	0.574669	-0.804683	0.000000	0.000000	4.000000	27.000000	1.000000
14705.297412	-0.030167	0.566004	0.127223	83.265480	101.766632	142.456696	4.394085	0.000000	-2.385794	0.000000	0.000000	0.000000	-0.209940	0.574669	-0.804683	0.000000	0.000000	4.000000	27.000000	1.000000
14705.300746	-0.030167	0.566004	0.127223	83.265480	101.766632	142.456696	4.394085	0.000000	-2.385794	0.000000	0.000000	0.000000	-0.209940	0.574669	-0.804683	0.000000	0.000000	4.000000	27.000000	1.000000
14705.304079	-0.030829	0.567892	0.124492	83.295921	101.445694	142.192657	4.383109	0.000000	-2.405900	0.000000	0.000000	0.000000	-0.198596	0.566416	-0.819292	0.000000	0.000000	4.000000	27.000000	1.000000
14705.307412	-0.030829	0.567892	0.124492	83.295921	101.445694	142.192657	4.383109	0.000000	-2.405900	0.000000	0.000000	0.000000	-0.198596	0.566416	-0.819292	0.000000	0.000000	4.000000	27.000000	1.000000
14705.310746	-0.030829	0.567892	0.124492	83.295921	101.445694	142.192657	4.383109	0.000000	-2.405900	0.000000	0.000000	0.000000	-0.198596	0.566416	-0.819292	0.000000	0.000000	4.000000	27.000000	1.000000
14705.314079	-0.031373	0.569728	0.121760	83.368362	101.304672	142.067551	4.370656	0.000000	-2.428451	0.000000	0.000000	0.000000	-0.163281	0.550676	-0.819500	0.000000	0.000000	4.000000	27.000000	1.000000
14705.317412	-0.031373	0.569728	0.121760	83.368362	101.304672	142.067551	4.370656	0.000000	-2.428451	0.000000	0.000000	0.000000	-0.163281	0.550676	-0.819500	0.000000	0.000000	4.000000	27.000000	1.000000
14705.320746	-0.031373	0.569728	0.121760	83.368362	101.304672	142.067551	4.370656	0.000000	-2.428451	0.000000	0.000000	0.000000	-0.163281	0.550676	-0.819500	0.000000	0.000000	4.000000	27.000000	1.000000
14705.324079	-0.031856	0.571511	0.119025	83.501312	101.377319	142.098053	4.355789	0.000000	-2.455017	0.000000	0.000000	0.000000	-0.144846	0.535016	-0.820382	0.000000	0.000000	4.000000	27.000000	1.000000
14705.327412	-0.031856	0.571511	0.119025	83.501312	101.377319	142.098053	4.355789	0.000000	-2.455017	0.000000	0.000000	0.000000	-0.144846	0.535016	-0.820382	0.000000	0.000000	4.000000	27.000000	1.000000
14705.330746	-0.031856	0.571511	0.119025	83.501312	101.377319	142.098053	4.355789	0.000000	-2.455017	0.000000	0.000000	0.000000	-0.144846	0.535016	-0.820382	0.000000	0.000000	4.000000	27.000000	1.000000
14705.334079	-0.032360	0.573274	0.116277	83.689507	101.667564	142.301117	4.339184	0.000000	-2.484246	0.000000	0.000000	0.000000	-0.151041	0.528905	-0.824365	0.000000	0.000000	4.000000	27.000000	1.000000
14705.337412	-0.032360	0.573274	0.116277	83.689507	101.667564	142.301117	4.339184	0.000000	-2.484246	0.000000	0.000000	0.000000	-0.151041	0.528905	-0.824365	0.000000	0.000000	4.000000	27.000000	1.000000
14705.340746	-0.032360	0.573274	0.116277	83.689507	101.667564	142.301117	4.339184	0.000000	-2.484246	0.000000	0.000000	0.000000	-0.151041	0.528905	-0.824365	0.000000	0.000000	4.000000	27.000000	1.000000
14705.344079	-0.032803	0.574985	0.113528	83.885315	101.980705	142.518936	4.321937	0.000000	-2.514132	0.000000	0.000000	0.000000	-0.132836	0.513346	-0.824990	0.000000	0.000000	4.000000	27.000000	1.000000
14705.347412	-0.032803	0.574985	0.113528	83.885315	101.980705	142.518936	4.321937	0.000000	-2.514132	0.000000	0.000000	0.000000	-0.132836	0.513346	-0.824990	0.000000	0.000000	4.000000	27.000000	1.000000
14705.350746	-0.032803	0.574985	0.113528	83.885315	101.980705	142.518936	4.321937	0.000000	-2.514132	0.000000	0.000000	0.000000	-0.132836	0.513346	-0.824990	0.000000	0.000000	4.000000	27.000000	1.000000
14705.354079	-0.033187	0.576634	0.110798	84.050598	102.240891	142.705536	4.302755	0.000000	-2.546821	0.000000	0.000000	0.000000	-0.115256	0.494502	-0.818825	0.000000	0.000000	4.000000	27.000000	1.000000
14705.357412	-0.033187	0.576634	0.110798	84.050598	102.240891	142.705536	4.302755	0.000000	-2.546821	0.000000	0.000000	0.000000	-0.115256	0.494502	-0.818825	0.000000	0.000000	4.000000	27.000000	1.000000
14705.360746	-0.033187	0.576634	0.110798	84.050598	102.240891	142.705536	4.302755	0.000000	-2.546821	0.000000	0.000000	0.000000	-0.115256	0.494502	-0.818825	0.000000	0.000000	4.000000	27.000000	1.000000
14705.364079	-0.033542	0.578259	0.108120	84.145256	102.234344	142.678207	4.281753	0.000000	-2.581975	0.000000	0.000000	0.000000	-0.106542	0.487528	-0.803561	0.000000	0.000000	4.000000	27.000000	1.000000
14705.367412	-0.033542	0.578259	0.108120	84.145256	102.234344	142.678207	4.281753	0.000000	-2.581975	0.000000	0.000000	0.000000	-0.106542	0.487528	-0.803561	0.000000	0.000000	4.000000	27.000000	1.000000
14705.370746	-0.033542	0.578259	0.108120	84.145256	102.234344	142.678207	4.281753	0.000000	-2.581975	0.000000	0.000000	0.000000	-0.106542	0.487528	-0.803561	0.000000	0.000000	4.000000	27.000000	1.000000
14705.374079	-0.033842	0.579781	0.105492	84.205154	102.171394	142.619064	4.259645	0.000000	-2.618288	0.000000	0.000000	0.000000	-0.089939	0.456547	-0.788283	0.000000	0.000000	4.000000	27.000000	1.000000
14705.377412	-0.033842	0.579781	0.105492	84.205154	102.171394	142.619064	4.259645	0.000000	-2.618288	0.000000	0.000000	0.000000	-0.089939	0.456547	-0.788283	0.000000	0.000000	4.000000	27.000000	1.000000
14705.380746	-0.033842	0.579781	0.105492	84.205154	102.171394	142.619064	4.259645	0.000000	-2.618288	0.000000	0.000000	0.000000	-0.089939	0.456547	-0.788283	0.000000	0.000000	4.000000	27.000000	1.000000
14705.384079	-0.034114	0.581251	0.102924	84.279915	102.136261	142.568085	4.235910	0.000000	-2.656514	0.000000	0.000000	0.000000	-0.081755	0.441101	-0.770508	0.000000	0.000000	4.000000	27.000000	1.000000
14705.387412	-0.034114	0.581251	0.102924	84.279915	102.136261	142.568085	4.235910	0.000000	-2.656514	0.000000	0.000000	0.000000	-0.081755	0.441101	-0.770508	0.000000	0.000000	4.000000	27.000000	1.000000
14705.390746	-0.034114	0.581251	0.102924	84.279915	102.136261	142.568085	4.235910	0.000000	-2.656514	0.000000	0.000000	0.000000	-0.081755	0.441101	-0.770508	0.000000	0.000000	4.000000	27.000000	1.000000
14705.394079	-0.034359	0.582651	0.100400	84.387833	102.290077	142.678009	4.211083	0.000000	-2.695696	0.000000	0.000000	0.000000	-0.073442	0.420193	-0.757156	0.000000	0.000000	4.000000	27.000000	1.000000
14705.397412	-0.034359	0.582651	0.100400	84.387833	102.290077	142.678009	4.211083	0.000000	-2.695696	0.000000	0.000000	0.000000	-0.073442	0.420193	-0.757156	0.000000	0.000000	4.000000	27.000000	1.000000
14705.400746	-0.034359	0.582651	0.100400	84.387833	102.290077	142.678009	4.211083	0.000000	-2.695696	0.000000	0.000000	0.000000	-0.073442	0.420193	-0.757156	0.000000	0.000000	4.000000	27.000000	1.000000
14705.404079	-0.034552	0.583973	0.097945	84.507065	102.530312	142.861877	4.184943	0.000000	-2.736102	0.000000	0.000000	0.000000	-0.057796	0.396348	-0.736340	0.000000	0.000000	4.000000	27.000000	1.000000
14705.407412	-0.034552	0.583973	0.097945	84.507065	102.530312	142.861877	4.184943	0.000000	-2.736102	0.000000	0.000000	0.000000	-0.057796	0.396348	-0.736340	0.000000	0.000000	4.000000	27.000000	1.000000
14705.410746	-0.034552	0.583973	0.097945	84.507065	102.530312	142.861877	4.184943	0.000000	-2.736102	0.000000	0.000000	0.000000	-0.057796	0.396348	-0.736340	0.000000	0.000000	4.000000	27.000000	1.000000
14705.414079	-0.034745	0.585216	0.095558	84.600250	102.742729	143.035156	4.157281	0.000000	-2.777952	0.000000	0.000000	0.000000	-0.058157	0.373029	-0.716223	0.000000	0.000000	4.000000	27.000000	1.000000
14705.417412	-0.034745	0.585216	0.095558	84.600250	102.742729	143.035156	4.157281	0.000000	-2.777952	0.000000	0.000000	0.000000	-0.058157	0.373029	-0.716223	0.000000	0.000000	4.000000	27.000000	1.000000
14705.420746	-0.034745	0.585216	0.095558	84.600250	102.742729	143.035156	4.157281	0.000000	-2.777952	0.000000	0.000000	0.000000	-0.058157	0.373029	-0.716223	0.000000	0.000000	4.000000	27.000000	1.000000
14705.424079	-0.034940	0.586364	0.093223	84.648880	102.831894	143.118378	4.129096	0.000000	-2.819675	0.000000	0.000000	0.000000	-0.058273	0.344281	-0.700509	0.000000	0.000000	4.000000	27.000000	1.000000
14705.427412	-0.034940	0.586364	0.093223	84.648880	102.831894	143.118378	4.129096	0.000000	-2.819675	0.000000	0.000000	0.000000	-0.058273	0.344281	-0.700509	0.000000	0.000000	4.000000	27.000000	1.000000
14705.430746	-0.034940	0.586364	0.093223	84.648880	102.831894	143.118378	4.129096	0.000000	-2.819675	0.000000	0.000000	0.000000	-0.058273	0.344281	-0.700509	0.000000	0.000000	4.000000	27.000000	1.000000
14705.434079	-0.035109	0.587436	0.090958	84.654961	102.785240	143.102676	4.100199	0.000000	-2.861532	0.000000	0.000000	0.000000	-0.050929	0.321837	-0.679397	0.000000	0.000000	4.000000	27.000000	1.000000
14705.437412	-0.035109	0.587436	0.090958	84.654961	102.785240	143.102676	4.100199	0.000000	-2.861532	0.000000	0.000000	0.000000	-0.050929	0.321837	-0.679397	0.000000	0.000000	4.000000	27.000000	1.000000
14705.440746	-0.035109	0.587436	0.090958	84.654961	102.785240	143.102676	4.100199	0.000000	-2.861532	0.000000	0.000000	0.000000	-0.050929	0.321837	-0.679397	0.000000	0.000000	4.000000	27.000000	1.000000
14705.444079	-0.035332	0.588446	0.088737	84.655037	102.747253	143.102768	4.070352	0.000000	-2.903831	0.000000	0.000000	0.000000	-0.066615	0.302955	-0.666358	0.000000	0.000000	4.000000	27.000000	1.000000
14705.447412	-0.035332	0.588446	0.088737	84.655037	102.747253	143.102768	4.070352	0.000000	-2.903831	0.000000	0.000000	0.000000	-0.066615	0.302955	-0.666358	0.000000	0.000000	4.000000	27.000000	1.000000
14705.450746	-0.035332	0.588446	0.088737	84.655037	102.747253	143.102768	4.070352	0.000000	-2.903831	0.000000	0.000000	0.000000	-0.066615	0.302955	-0.666358	0.000000	0.000000	4.000000	27.000000	1.000000
14705.454079	-0.035581	0.589414	0.086577	84.654961	102.706406	143.102707	4.040809	0.000000	-2.944803	0.000000	0.000000	0.000000	-0.074711	0.290249	-0.648012	0.000000	0.000000	4.000000	27.000000	1.000000
14705.457412	-0.035581	0.589414	0.086577	84.654961	102.706406	143.102707	4.040809	0.000000	-2.944803	0.000000	0.000000	0.000000	-0.074711	0.290249	-0.648012	0.000000	0.000000	4.000000	27.000000	1.000000
14705.460746	-0.035581	0.589414	0.086577	84.654961	102.706406	143.102707	4.040809	0.000000	-2.944803	0.000000	0.000000	0.000000	-0.074711	0.290249	-0.648012	0.000000	0.000000	4.000000	27.000000	1.000000
14705.464079	-0.035909	0.590330	0.084498	84.656761	102.667053	143.108185	4.011387	0.000000	-2.984757	0.000000	0.000000	0.000000	-0.098649	0.274785	-0.623702	0.000000	0.000000	4.000000	27.000000	1.000000
14705.467412	-0.035909	0.590330	0.084498	84.656761	102.667053	143.108185	4.011387	0.000000	-2.984757	0.000000	0.000000	0.000000	-0.098649	0.274785	-0.623702	0.000000	0.000000	4.000000	27.000000	1.000000
14705.470746	-0.035909	0.590330	0.084498	84.656761	102.667053	143.108185	4.011387	0.000000	-2.984757	0.000000	0.000000	0.000000	-0.098649	0.274785	-0.623702	0.000000	0.000000	4.000000	27.000000	1.000000
14705.474079	-0.036290	0.591206	0.082479	84.656761	102.612663	143.108170	3.983713	0.000000	-3.021594	0.000000	0.000000	0.000000	-0.114251	0.262758	-0.605577	0.000000	0.000000	4.000000	27.000000	1.000000
14705.477412	-0.036290	0.591206	0.082479	84.656761	102.612663	143.108170	3.983713	0.000000	-3.021594	0.000000	0.000000	0.000000	-0.114251	0.262758	-0.605577	0.000000	0.000000	4.000000	27.000000	1.000000
14705.480746	-0.036290	0.591206	0.082479	84.656761	102.612663	143.108170	3.983713	0.000000	-3.021594	0.000000	0.000000	0.000000	-0.114251	0.262758	-0.605577	0.000000	0.000000	4.000000	27.000000	1.000000
14705.484079	-0.036674	0.592003	0.080555	84.654160	102.583511	143.134964	3.956989	0.000000	-3.056508	0.000000	0.000000	0.000000	-0.115049	0.239199	-0.577229	0.000000	0.000000	4.000000	27.000000	1.000000
14705.487412	-0.036674	0.592003	0.080555	84.654160	102.583511	143.134964	3.956989	0.000000	-3.056508	0.000000	0.000000	0.000000	-0.115049	0.239199	-0.577229	0.000000	0.000000	4.000000	27.000000	1.000000
14705.490746	-0.036674	0.592003	0.080555	84.654160	102.583511	143.134964	3.956989	0.000000	-3.056508	0.000000	0.000000	0.000000	-0.115049	0.239199	-0.577229	0.000000	0.000000	4.000000	27.000000	1.000000
14705.494079	-0.037063	0.592782	0.078773	84.654999	102.497025	143.102737	3.930813	0.000000	-3.090098	0.000000	0.000000	0.000000	-0.116908	0.233679	-0.534702	0.000000	0.000000	4.000000	27.000000	1.000000
14705.497412	-0.037063	0.592782	0.078773	84.654999	102.497025	143.102737	3.930813	0.000000	-3.090098	0.000000	0.000000	0.000000	-0.116908	0.233679	-0.534702	0.000000	0.000000	4.000000	27.000000	1.000000
14705.500746	-0.037063	0.592782	0.078773	84.654999	102.497025	143.102737	3.930813	0.000000	-3.090098	0.000000	0.000000	0.000000	-0.116908	0.233679	-0.534702	0.000000	0.000000	4.000000	27.000000	1.000000
14705.504079	-0.037506	0.593495	0.077060	84.651558	102.426025	143.091721	3.906321	0.000000	-3.121002	0.000000	0.000000	0.000000	-0.132658	0.213909	-0.513910	0.000000	0.000000	4.000000	27.000000	1.000000
14705.507412	-0.037506	0.593495	0.077060	84.651558	102.426025	143.091721	3.906321	0.000000	-3.121002	0.000000	0.000000	0.000000	-0.132658	0.213909	-0.513910	0.000000	0.000000	4.000000	27.000000	1.000000
14705.510746	-0.037506	0.593495	0.077060	84.651558	102.426025	143.091721	3.906321	0.000000	-3.121002	0.000000	0.000000	0.000000	-0.132658	0.213909	-0.513910	0.000000	0.000000	4.000000	27.000000	1.000000
14705.514079	-0.037926	0.594133	0.075445	84.643677	102.370575	143.101898	3.852995	0.000000	-3.124719	0.000000	0.000000	0.000000	-0.126076	0.191595	-0.484494	0.000000	0.000000	4.000000	27.000000	1.000000
14705.517412	-0.037926	0.594133	0.075445	84.643677	102.370575	143.101898	3.852995	0.000000	-3.124719	0.000000	0.000000	0.000000	-0.126076	0.191595	-0.484494	0.000000	0.000000	4.000000	27.000000	1.000000
14705.520746	-0.037926	0.594133	0.075445	84.643677	102.370575	143.101898	3.852995	0.000000	-3.124719	0.000000	0.000000	0.000000	-0.126076	0.191595	-0.484494	0.000000	0.000000	4.000000	27.000000	1.000000
14705.524079	-0.038427	0.594719	0.073937	84.621925	102.254494	143.068298	3.772246	0.000000	-3.103706	0.000000	0.000000	0.000000	-0.150253	0.175521	-0.452428	0.000000	0.000000	4.000000	27.000000	1.000000
14705.527412	-0.038427	0.594719	0.073937	84.621925	102.254494	143.068298	3.772246	0.000000	-3.103706	0.000000	0.000000	0.000000	-0.150253	0.175521	-0.452428	0.000000	0.000000	4.000000	27.000000	1.000000
14705.530746	-0.038427	0.594719	0.073937	84.621925	102.254494	143.068298	3.772246	0.000000	-3.103706	0.000000	0.000000	0.000000	-0.150253	0.175521	-0.452428	0.000000	0.000000	4.000000	27.000000	1.000000
14705.534079	-0.038980	0.595241	0.072499	84.581955	102.096962	143.012970	3.696841	0.000000	-3.078664	0.000000	0.000000	0.000000	-0.165968	0.156772	-0.431293	0.000000	0.000000	4.000000	27.000000	1.000000
14705.537412	-0.038980	0.595241	0.072499	84.581955	102.096962	143.012970	3.696841	0.000000	-3.078664	0.000000	0.000000	0.000000	-0.165968	0.156772	-0.431293	0.000000	0.000000	4.000000	27.000000	1.000000
14705.540746	-0.038980	0.595241	0.072499	84.581955	102.096962	143.012970	3.696841	0.000000	-3.078664	0.000000	0.000000	0.000000	-0.165968	0.156772	-0.431293	0.000000	0.000000	4.000000	27.000000	1.000000
14705.544079	-0.039585	0.595702	0.071132	84.509880	101.900482	142.945526	3.624959	0.000000	-3.051003	0.000000	0.000000	0.000000	-0.181652	0.138306	-0.410097	0.000000	0.000000	4.000000	27.000000	1.000000
14705.547412	-0.039585	0.595702	0.071132	84.509880	101.900482	142.945526	3.624959	0.000000	-3.051003	0.000000	0.000000	0.000000	-0.181652	0.138306	-0.410097	0.000000	0.000000	4.000000	27.000000	1.000000
14705.550746	-0.039585	0.595702	0.071132	84.509880	101.900482	142.945526	3.624959	0.000000	-3.051003	0.000000	0.000000	0.000000	-0.181652	0.138306	-0.410097	0.000000	0.000000	4.000000	27.000000	1.000000
14705.554079	-0.040240	0.596121	0.069790	84.399818	101.656517	142.866699	3.556610	0.000000	-3.020728	0.000000	0.000000	0.000000	-0.196258	0.125695	-0.402716	0.000000	0.000000	4.000000	27.000000	1.000000
14705.557412	-0.040240	0.596121	0.069790	84.399818	101.656517	142.866699	3.556610	0.000000	-3.020728	0.000000	0.000000	0.000000	-0.196258	0.125695	-0.402716	0.000000	0.000000	4.000000	27.000000	1.000000
14705.560746	-0.040240	0.596121	0.069790	84.399818	101.656517	142.866699	3.556610	0.000000	-3.020728	0.000000	0.000000	0.000000	-0.196258	0.125695	-0.402716	0.000000	0.000000	4.000000	27.000000	1.000000
14705.564079	-0.040945	0.596509	0.068511	84.252129	101.528984	142.933060	3.489490	0.000000	-2.988018	0.000000	0.000000	0.000000	-0.211694	0.116297	-0.383742	0.000000	0.000000	4.000000	27.000000	1.000000
14705.567412	-0.040945	0.596509	0.068511	84.252129	101.528984	142.933060	3.489490	0.000000	-2.988018	0.000000	0.000000	0.000000	-0.211694	0.116297	-0.383742	0.000000	0.000000	4.000000	27.000000	1.000000
14705.570746	-0.040945	0.596509	0.068511	84.252129	101.528984	142.933060	3.489490	0.000000	-2.988018	0.000000	0.000000	0.000000	-0.211694	0.116297	-0.383742	0.000000	0.000000	4.000000	27.000000	1.000000
14705.574079	-0.041725	0.596875	0.067270	84.088715	101.704582	143.296158	3.425533	0.000000	-2.952736	0.000000	0.000000	0.000000	-0.234035	0.109805	-0.372302	0.000000	0.000000	4.000000	27.000000	1.000000
14705.577412	-0.041725	0.596875	0.067270	84.088715	101.704582	143.296158	3.425533	0.000000	-2.952736	0.000000	0.000000	0.000000	-0.234035	0.109805	-0.372302	0.000000	0.000000	4.000000	27.000000	1.000000
14705.580746	-0.041725	0.596875	0.067270	84.088715	101.704582	143.296158	3.425533	0.000000	-2.952736	0.000000	0.000000	0.000000	-0.234035	0.109805	-0.372302	0.000000	0.000000	4.000000	27.000000	1.000000
14705.584079	-0.042527	0.597209	0.066032	83.922012	102.176865	143.925919	3.363483	0.000000	-2.913730	0.000000	0.000000	0.000000	-0.240439	0.100337	-0.371313	0.000000	0.000000	4.000000	27.000000	1.000000
14705.587412	-0.042527	0.597209	0.066032	83.922012	102.176865	143.925919	3.363483	0.000000	-2.913730	0.000000	0.000000	0.000000	-0.240439	0.100337	-0.371313	0.000000	0.000000	4.000000	27.000000	1.000000
14705.590746	-0.042527	0.597209	0.066032	83.922012	102.176865	143.925919	3.363483	0.000000	-2.913730	0.000000	0.000000	0.000000	-0.240439	0.100337	-0.371313	0.000000	0.000000	4.000000	27.000000	1.000000
14705.594079	-0.043378	0.597523	0.064834	83.750130	102.894928	144.629257	3.301598	0.000000	-2.873657	0.000000	0.000000	0.000000	-0.255202	0.094029	-0.359341	0.000000	0.000000	4.000000	27.000000	1.000000
14705.597412	-0.043378	0.597523	0.064834	83.750130	102.894928	144.629257	3.301598	0.000000	-2.873657	0.000000	0.000000	0.000000	-0.255202	0.094029	-0.359341	0.000000	0.000000	4.000000	27.000000	1.000000
14705.600746	-0.043378	0.597523	0.064834	83.750130	102.894928	144.629257	3.301598	0.000000	-2.873657	0.000000	0.000000	0.000000	-0.255202	0.094029	-0.359341	0.000000	0.000000	4.000000	27.000000	1.000000
14705.604079	-0.044226	0.597825	0.063657	83.597366	103.641586	144.987701	3.241708	0.000000	-2.831123	0.000000	0.000000	0.000000	-0.254512	0.090573	-0.353099	0.000000	0.000000	4.000000	27.000000	1.000000
14705.607412	-0.044226	0.597825	0.063657	83.597366	103.641586	144.987701	3.241708	0.000000	-2.831123	0.000000	0.000000	0.000000	-0.254512	0.090573	-0.353099	0.000000	0.000000	4.000000	27.000000	1.000000
14705.610746	-0.044226	0.597825	0.063657	83.597366	103.641586	144.987701	3.241708	0.000000	-2.831123	0.000000	0.000000	0.000000	-0.254512	0.090573	-0.353099	0.000000	0.000000	4.000000	27.000000	1.000000
14705.614079	-0.045123	0.598106	0.062520	83.463310	104.222664	145.174347	3.182858	0.000000	-2.788704	0.000000	0.000000	0.000000	-0.269266	0.084415	-0.341155	0.000000	0.000000	4.000000	27.000000	1.000000
14705.617412	-0.045123	0.598106	0.062520	83.463310	104.222664	145.174347	3.182858	0.000000	-2.788704	0.000000	0.000000	0.000000	-0.269266	0.084415	-0.341155	0.000000	0.000000	4.000000	27.000000	1.000000
14705.620746	-0.045123	0.598106	0.062520	83.463310	104.222664	145.174347	3.182858	0.000000	-2.788704	0.000000	0.000000	0.000000	-0.269266	0.084415	-0.341155	0.000000	0.000000	4.000000	27.000000	1.000000
14705.624079	-0.046047	0.598387	0.061440	83.342827	104.640556	145.647568	3.125999	0.000000	-2.743827	0.000000	0.000000	0.000000	-0.277031	0.084244	-0.323933	0.000000	0.000000	4.000000	27.000000	1.000000
14705.627412	-0.046047	0.598387	0.061440	83.342827	104.640556	145.647568	3.125999	0.000000	-2.743827	0.000000	0.000000	0.000000	-0.277031	0.084244	-0.323933	0.000000	0.000000	4.000000	27.000000	1.000000
14705.630746	-0.046047	0.598387	0.061440	83.342827	104.640556	145.647568	3.125999	0.000000	-2.743827	0.000000	0.000000	0.000000	-0.277031	0.084244	-0.323933	0.000000	0.000000	4.000000	27.000000	1.000000
14705.634079	-0.047070	0.598667	0.060411	83.224510	105.007706	146.185196	3.072010	0.000000	-2.697655	0.000000	0.000000	0.000000	-0.306973	0.084142	-0.308726	0.000000	0.000000	4.000000	27.000000	1.000000
14705.637412	-0.047070	0.598667	0.060411	83.224510	105.007706	146.185196	3.072010	0.000000	-2.697655	0.000000	0.000000	0.000000	-0.306973	0.084142	-0.308726	0.000000	0.000000	4.000000	27.000000	1.000000
14705.640746	-0.047070	0.598667	0.060411	83.224510	105.007706	146.185196	3.072010	0.000000	-2.697655	0.000000	0.000000	0.000000	-0.306973	0.084142	-0.308726	0.000000	0.000000	4.000000	27.000000	1.000000
14705.644079	-0.048098	0.598987	0.059472	83.098289	105.400658	146.684174	3.020555	0.000000	-2.646493	0.000000	0.000000	0.000000	-0.308299	0.095829	-0.281595	0.000000	0.000000	4.000000	27.000000	1.000000
14705.647412	-0.048098	0.598987	0.059472	83.098289	105.400658	146.684174	3.020555	0.000000	-2.646493	0.000000	0.000000	0.000000	-0.308299	0.095829	-0.281595	0.000000	0.000000	4.000000	27.000000	1.000000
14705.650746	-0.048098	0.598987	0.059472	83.098289	105.400658	146.684174	3.020555	0.000000	-2.646493	0.000000	0.000000	0.000000	-0.308299	0.095829	-0.281595	0.000000	0.000000	4.000000	27.000000	1.000000
14705.654079	-0.049151	0.599287	0.058575	82.954636	105.807182	146.899582	2.973623	0.000000	-2.595110	0.000000	0.000000	0.000000	-0.315818	0.090054	-0.269127	0.000000	0.000000	4.000000	27.000000	1.000000
14705.657412	-0.049151	0.599287	0.058575	82.954636	105.807182	146.899582	2.973623	0.000000	-2.595110	0.000000	0.000000	0.000000	-0.315818	0.090054	-0.269127	0.000000	0.000000	4.000000	27.000000	1.000000
14705.660746	-0.049151	0.599287	0.058575	82.954636	105.807182	146.899582	2.973623	0.000000	-2.595110	0.000000	0.000000	0.000000	-0.315818	0.090054	-0.269127	0.000000	0.000000	4.000000	27.000000	1.000000
14705.664079	-0.050228	0.599596	0.057712	82.779663	106.427689	147.086121	2.928768	0.000000	-2.542473	0.000000	0.000000	0.000000	-0.323163	0.092838	-0.259002	0.000000	0.000000	4.000000	27.000000	1.000000
14705.667412	-0.050228	0.599596	0.057712	82.779663	106.427689	147.086121	2.928768	0.000000	-2.542473	0.000000	0.000000	0.000000	-0.323163	0.092838	-0.259002	0.000000	0.000000	4.000000	27.000000	1.000000
14705.670746	-0.050228	0.599596	0.057712	82.779663	106.427689	147.086121	2.928768	0.000000	-2.542473	0.000000	0.000000	0.000000	-0.323163	0.092838	-0.259002	0.000000	0.000000	4.000000	27.000000	1.000000
14705.674079	-0.051330	0.599915	0.056882	82.571861	107.460915	147.787323	2.885602	0.000000	-2.488613	0.000000	0.000000	0.000000	-0.330548	0.095652	-0.248915	0.000000	0.000000	4.000000	27.000000	1.000000
14705.677412	-0.051330	0.599915	0.056882	82.571861	107.460915	147.787323	2.885602	0.000000	-2.488613	0.000000	0.000000	0.000000	-0.330548	0.095652	-0.248915	0.000000	0.000000	4.000000	27.000000	1.000000
14705.680746	-0.051330	0.599915	0.056882	82.571861	107.460915	147.787323	2.885602	0.000000	-2.488613	0.000000	0.000000	0.000000	-0.330548	0.095652	-0.248915	0.000000	0.000000	4.000000	27.000000	1.000000
14705.684079	-0.052477	0.600233	0.056045	82.342880	108.686172	149.064789	2.844116	0.000000	-2.433521	0.000000	0.000000	0.000000	-0.344096	0.095256	-0.251259	0.000000	0.000000	4.000000	27.000000	1.000000
14705.687412	-0.052477	0.600233	0.056045	82.342880	108.686172	149.064789	2.844116	0.000000	-2.433521	0.000000	0.000000	0.000000	-0.344096	0.095256	-0.251259	0.000000	0.000000	4.000000	27.000000	1.000000
14705.690746	-0.052477	0.600233	0.056045	82.342880	108.686172	149.064789	2.844116	0.000000	-2.433521	0.000000	0.000000	0.000000	-0.344096	0.095256	-0.251259	0.000000	0.000000	4.000000	27.000000	1.000000
14705.694079	-0.053646	0.600568	0.055217	82.132187	109.840347	150.385925	2.802239	0.000000	-2.376172	0.000000	0.000000	0.000000	-0.350759	0.100728	-0.248276	0.000000	0.000000	4.000000	27.000000	1.000000
14705.697412	-0.053646	0.600568	0.055217	82.132187	109.840347	150.385925	2.802239	0.000000	-2.376172	0.000000	0.000000	0.000000	-0.350759	0.100728	-0.248276	0.000000	0.000000	4.000000	27.000000	1.000000
14705.700746	-0.053646	0.600568	0.055217	82.132187	109.840347	150.385925	2.802239	0.000000	-2.376172	0.000000	0.000000	0.000000	-0.350759	0.100728	-0.248276	0.000000	0.000000	4.000000	27.000000	1.000000
14705.704079	-0.054782	0.600920	0.054342	81.955902	110.846489	151.426529	2.760860	0.000000	-2.317712	0.000000	0.000000	0.000000	-0.340850	0.105471	-0.262428	0.000000	0.000000	4.000000	27.000000	1.000000
14705.707412	-0.054782	0.600920	0.054342	81.955902	110.846489	151.426529	2.760860	0.000000	-2.317712	0.000000	0.000000	0.000000	-0.340850	0.105471	-0.262428	0.000000	0.000000	4.000000	27.000000	1.000000
14705.710746	-0.054782	0.600920	0.054342	81.955902	110.846489	151.426529	2.760860	0.000000	-2.317712	0.000000	0.000000	0.000000	-0.340850	0.105471	-0.262428	0.000000	0.000000	4.000000	27.000000	1.000000
14705.714079	-0.055890	0.601270	0.053467	81.822639	111.752228	151.998047	2.717122	0.000000	-2.260904	0.000000	0.000000	0.000000	-0.332405	0.105054	-0.262548	0.000000	0.000000	4.000000	27.000000	1.000000
14705.717412	-0.055890	0.601270	0.053467	81.822639	111.752228	151.998047	2.717122	0.000000	-2.260904	0.000000	0.000000	0.000000	-0.332405	0.105054	-0.262548	0.000000	0.000000	4.000000	27.000000	1.000000
14705.720746	-0.055890	0.601270	0.053467	81.822639	111.752228	151.998047	2.717122	0.000000	-2.260904	0.000000	0.000000	0.000000	-0.332405	0.105054	-0.262548	0.000000	0.000000	4.000000	27.000000	1.000000
14705.724079	-0.057017	0.601599	0.052571	81.730835	112.382256	152.239334	2.673364	0.000000	-2.205503	0.000000	0.000000	0.000000	-0.337995	0.098749	-0.268887	0.000000	0.000000	4.000000	27.000000	1.000000
14705.727412	-0.057017	0.601599	0.052571	81.730835	112.382256	152.239334	2.673364	0.000000	-2.205503	0.000000	0.000000	0.000000	-0.337995	0.098749	-0.268887	0.000000	0.000000	4.000000	27.000000	1.000000
14705.730746	-0.057017	0.601599	0.052571	81.730835	112.382256	152.239334	2.673364	0.000000	-2.205503	0.000000	0.000000	0.000000	-0.337995	0.098749	-0.268887	0.000000	0.000000	4.000000	27.000000	1.000000
14705.734079	-0.058140	0.601899	0.051680	81.658684	112.785339	152.463272	2.628549	0.000000	-2.149171	0.000000	0.000000	0.000000	-0.337063	0.089913	-0.267432	0.000000	0.000000	4.000000	27.000000	1.000000
14705.737412	-0.058140	0.601899	0.051680	81.658684	112.785339	152.463272	2.628549	0.000000	-2.149171	0.000000	0.000000	0.000000	-0.337063	0.089913	-0.267432	0.000000	0.000000	4.000000	27.000000	1.000000
14705.740746	-0.058140	0.601899	0.051680	81.658684	112.785339	152.463272	2.628549	0.000000	-2.149171	0.000000	0.000000	0.000000	-0.337063	0.089913	-0.267432	0.000000	0.000000	4.000000	27.000000	1.000000
14705.744079	-0.059262	0.602189	0.050809	81.579697	112.944168	152.702072	2.583977	0.000000	-2.092993	0.000000	0.000000	0.000000	-0.336690	0.086962	-0.261314	0.000000	0.000000	4.000000	27.000000	1.000000
14705.747412	-0.059262	0.602189	0.050809	81.579697	112.944168	152.702072	2.583977	0.000000	-2.092993	0.000000	0.000000	0.000000	-0.336690	0.086962	-0.261314	0.000000	0.000000	4.000000	27.000000	1.000000
14705.750746	-0.059262	0.602189	0.050809	81.579697	112.944168	152.702072	2.583977	0.000000	-2.092993	0.000000	0.000000	0.000000	-0.336690	0.086962	-0.261314	0.000000	0.000000	4.000000	27.000000	1.000000
14705.754079	-0.060333	0.602477	0.049940	81.498833	112.843590	152.593399	2.540425	0.000000	-2.036878	0.000000	0.000000	0.000000	-0.321087	0.086577	-0.260472	0.000000	0.000000	4.000000	27.000000	1.000000
14705.757412	-0.060333	0.602477	0.049940	81.498833	112.843590	152.593399	2.540425	0.000000	-2.036878	0.000000	0.000000	0.000000	-0.321087	0.086577	-0.260472	0.000000	0.000000	4.000000	27.000000	1.000000
14705.760746	-0.060333	0.602477	0.049940	81.498833	112.843590	152.593399	2.540425	0.000000	-2.036878	0.000000	0.000000	0.000000	-0.321087	0.086577	-0.260472	0.000000	0.000000	4.000000	27.000000	1.000000
14705.764079	-0.061328	0.602737	0.049086	81.400650	112.697113	152.322174	2.497013	0.000000	-1.983364	0.000000	0.000000	0.000000	-0.298632	0.077816	-0.256293	0.000000	0.000000	4.000000	27.000000	1.000000
14705.767412	-0.061328	0.602737	0.049086	81.400650	112.697113	152.322174	2.497013	0.000000	-1.983364	0.000000	0.000000	0.000000	-0.298632	0.077816	-0.256293	0.000000	0.000000	4.000000	27.000000	1.000000
14705.770746	-0.061328	0.602737	0.049086	81.400650	112.697113	152.322174	2.497013	0.000000	-1.983364	0.000000	0.000000	0.000000	-0.298632	0.077816	-0.256293	0.000000	0.000000	4.000000	27.000000	1.000000
14705.774079	-0.062243	0.602984	0.048199	81.276924	112.801476	152.386902	2.454298	0.000000	-1.933592	0.000000	0.000000	0.000000	-0.274576	0.074062	-0.265999	0.000000	0.000000	4.000000	27.000000	1.000000
14705.777412	-0.062243	0.602984	0.048199	81.276924	112.801476	152.386902	2.454298	0.000000	-1.933592	0.000000	0.000000	0.000000	-0.274576	0.074062	-0.265999	0.000000	0.000000	4.000000	27.000000	1.000000
14705.780746	-0.062243	0.602984	0.048199	81.276924	112.801476	152.386902	2.454298	0.000000	-1.933592	0.000000	0.000000	0.000000	-0.274576	0.074062	-0.265999	0.000000	0.000000	4.000000	27.000000	1.000000
14705.784079	-0.063052	0.603226	0.047260	81.160561	113.359200	152.945908	2.409964	0.000000	-1.887829	0.000000	0.000000	0.000000	-0.242498	0.072800	-0.281709	0.000000	0.000000	4.000000	27.000000	1.000000
14705.787412	-0.063052	0.603226	0.047260	81.160561	113.359200	152.945908	2.409964	0.000000	-1.887829	0.000000	0.000000	0.000000	-0.242498	0.072800	-0.281709	0.000000	0.000000	4.000000	27.000000	1.000000
14705.790746	-0.063052	0.603226	0.047260	81.160561	113.359200	152.945908	2.409964	0.000000	-1.887829	0.000000	0.000000	0.000000	-0.242498	0.072800	-0.281709	0.000000	0.000000	4.000000	27.000000	1.000000
14705.794079	-0.063726	0.603473	0.046249	81.067940	114.091637	153.650482	2.363013	0.000000	-1.847413	0.000000	0.000000	0.000000	-0.202414	0.073888	-0.303407	0.000000	0.000000	4.000000	27.000000	1.000000
14705.797412	-0.063726	0.603473	0.046249	81.067940	114.091637	153.650482	2.363013	0.000000	-1.847413	0.000000	0.000000	0.000000	-0.202414	0.073888	-0.303407	0.000000	0.000000	4.000000	27.000000	1.000000
14705.800746	-0.063726	0.603473	0.046249	81.067940	114.091637	153.650482	2.363013	0.000000	-1.847413	0.000000	0.000000	0.000000	-0.202414	0.073888	-0.303407	0.000000	0.000000	4.000000	27.000000	1.000000
14705.804079	-0.064247	0.603714	0.045192	81.004875	114.622734	154.088150	2.312445	0.000000	-1.813677	0.000000	0.000000	0.000000	-0.156166	0.072402	-0.317048	0.000000	0.000000	4.000000	27.000000	1.000000
14705.807412	-0.064247	0.603714	0.045192	81.004875	114.622734	154.088150	2.312445	0.000000	-1.813677	0.000000	0.000000	0.000000	-0.156166	0.072402	-0.317048	0.000000	0.000000	4.000000	27.000000	1.000000
14705.810746	-0.064247	0.603714	0.045192	81.004875	114.622734	154.088150	2.312445	0.000000	-1.813677	0.000000	0.000000	0.000000	-0.156166	0.072402	-0.317048	0.000000	0.000000	4.000000	27.000000	1.000000
14705.814079	-0.064662	0.603950	0.044084	80.999512	115.125542	154.465088	2.259604	0.000000	-1.787649	0.000000	0.000000	0.000000	-0.124387	0.070844	-0.332422	0.000000	0.000000	4.000000	27.000000	1.000000
14705.817412	-0.064662	0.603950	0.044084	80.999512	115.125542	154.465088	2.259604	0.000000	-1.787649	0.000000	0.000000	0.000000	-0.124387	0.070844	-0.332422	0.000000	0.000000	4.000000	27.000000	1.000000
14705.820746	-0.064662	0.603950	0.044084	80.999512	115.125542	154.465088	2.259604	0.000000	-1.787649	0.000000	0.000000	0.000000	-0.124387	0.070844	-0.332422	0.000000	0.000000	4.000000	27.000000	1.000000
14705.824079	-0.064970	0.604208	0.042917	81.094460	115.761215	154.998749	2.204200	0.000000	-1.766918	0.000000	0.000000	0.000000	-0.092420	0.077433	-0.350141	0.000000	0.000000	4.000000	27.000000	1.000000
14705.827412	-0.064970	0.604208	0.042917	81.094460	115.761215	154.998749	2.204200	0.000000	-1.766918	0.000000	0.000000	0.000000	-0.092420	0.077433	-0.350141	0.000000	0.000000	4.000000	27.000000	1.000000
14705.830746	-0.064970	0.604208	0.042917	81.094460	115.761215	154.998749	2.204200	0.000000	-1.766918	0.000000	0.000000	0.000000	-0.092420	0.077433	-0.350141	0.000000	0.000000	4.000000	27.000000	1.000000
14705.834079	-0.065201	0.604425	0.041727	81.272018	116.805153	155.918747	2.145844	0.000000	-1.751514	0.000000	0.000000	0.000000	-0.069241	0.065009	-0.356951	0.000000	0.000000	4.000000	27.000000	1.000000
14705.837412	-0.065201	0.604425	0.041727	81.272018	116.805153	155.918747	2.145844	0.000000	-1.751514	0.000000	0.000000	0.000000	-0.069241	0.065009	-0.356951	0.000000	0.000000	4.000000	27.000000	1.000000
14705.840746	-0.065201	0.604425	0.041727	81.272018	116.805153	155.918747	2.145844	0.000000	-1.751514	0.000000	0.000000	0.000000	-0.069241	0.065009	-0.356951	0.000000	0.000000	4.000000	27.000000	1.000000
14705.844079	-0.065384	0.604659	0.040558	81.483231	118.134827	157.080902	2.086352	0.000000	-1.739974	0.000000	0.000000	0.000000	-0.055110	0.070121	-0.350725	0.000000	0.000000	4.000000	27.000000	1.000000
14705.847412	-0.065384	0.604659	0.040558	81.483231	118.134827	157.080902	2.086352	0.000000	-1.739974	0.000000	0.000000	0.000000	-0.055110	0.070121	-0.350725	0.000000	0.000000	4.000000	27.000000	1.000000
14705.850746	-0.065384	0.604659	0.040558	81.483231	118.134827	157.080902	2.086352	0.000000	-1.739974	0.000000	0.000000	0.000000	-0.055110	0.070121	-0.350725	0.000000	0.000000	4.000000	27.000000	1.000000
14705.854079	-0.065542	0.604843	0.039384	81.681404	119.477196	158.261154	2.027898	0.000000	-1.730789	0.000000	0.000000	0.000000	-0.047248	0.055325	-0.352310	0.000000	0.000000	4.000000	27.000000	1.000000
14705.857412	-0.065542	0.604843	0.039384	81.681404	119.477196	158.261154	2.027898	0.000000	-1.730789	0.000000	0.000000	0.000000	-0.047248	0.055325	-0.352310	0.000000	0.000000	4.000000	27.000000	1.000000
14705.860746	-0.065542	0.604843	0.039384	81.681404	119.477196	158.261154	2.027898	0.000000	-1.730789	0.000000	0.000000	0.000000	-0.047248	0.055325	-0.352310	0.000000	0.000000	4.000000	27.000000	1.000000
14705.864079	-0.065659	0.605029	0.038277	81.822212	120.570076	159.235977	1.969179	0.000000	-1.722915	0.000000	0.000000	0.000000	-0.035164	0.055755	-0.331938	0.000000	0.000000	4.000000	27.000000	1.000000
14705.867412	-0.065659	0.605029	0.038277	81.822212	120.570076	159.235977	1.969179	0.000000	-1.722915	0.000000	0.000000	0.000000	-0.035164	0.055755	-0.331938	0.000000	0.000000	4.000000	27.000000	1.000000
14705.870746	-0.065659	0.605029	0.038277	81.822212	120.570076	159.235977	1.969179	0.000000	-1.722915	0.000000	0.000000	0.000000	-0.035164	0.055755	-0.331938	0.000000	0.000000	4.000000	27.000000	1.000000
14705.874079	-0.065749	0.605193	0.037158	81.887825	121.183281	159.800797	1.913856	0.000000	-1.717054	0.000000	0.000000	0.000000	-0.027132	0.049275	-0.335881	0.000000	0.000000	4.000000	27.000000	1.000000
14705.877412	-0.065749	0.605193	0.037158	81.887825	121.183281	159.800797	1.913856	0.000000	-1.717054	0.000000	0.000000	0.000000	-0.027132	0.049275	-0.335881	0.000000	0.000000	4.000000	27.000000	1.000000
14705.880746	-0.065749	0.605193	0.037158	81.887825	121.183281	159.800797	1.913856	0.000000	-1.717054	0.000000	0.000000	0.000000	-0.027132	0.049275	-0.335881	0.000000	0.000000	4.000000	27.000000	1.000000
14705.884079	-0.065818	0.605348	0.036064	81.886154	121.389496	160.019180	1.857876	0.000000	-1.712532	0.000000	0.000000	0.000000	-0.020704	0.046319	-0.328106	0.000000	0.000000	4.000000	27.000000	1.000000
14705.887412	-0.065818	0.605348	0.036064	81.886154	121.389496	160.019180	1.857876	0.000000	-1.712532	0.000000	0.000000	0.000000	-0.020704	0.046319	-0.328106	0.000000	0.000000	4.000000	27.000000	1.000000
14705.890746	-0.065818	0.605348	0.036064	81.886154	121.389496	160.019180	1.857876	0.000000	-1.712532	0.000000	0.000000	0.000000	-0.020704	0.046319	-0.328106	0.000000	0.000000	4.000000	27.000000	1.000000
14705.894079	-0.065887	0.605473	0.034977	81.873940	121.553261	160.206223	1.803192	0.000000	-1.709081	0.000000	0.000000	0.000000	-0.020720	0.037580	-0.325907	0.000000	0.000000	4.000000	27.000000	1.000000
14705.897412	-0.065887	0.605473	0.034977	81.873940	121.553261	160.206223	1.803192	0.000000	-1.709081	0.000000	0.000000	0.000000	-0.020720	0.037580	-0.325907	0.000000	0.000000	4.000000	27.000000	1.000000
14705.900746	-0.065887	0.605473	0.034977	81.873940	121.553261	160.206223	1.803192	0.000000	-1.709081	0.000000	0.000000	0.000000	-0.020720	0.037580	-0.325907	0.000000	0.000000	4.000000	27.000000	1.000000
14705.904079	-0.065980	0.605643	0.033895	81.876266	121.787437	160.448410	1.748874	0.000000	-1.705628	0.000000	0.000000	0.000000	-0.027713	0.050951	-0.324802	0.000000	0.000000	4.000000	27.000000	1.000000
14705.907412	-0.065980	0.605643	0.033895	81.876266	121.787437	160.448410	1.748874	0.000000	-1.705628	0.000000	0.000000	0.000000	-0.027713	0.050951	-0.324802	0.000000	0.000000	4.000000	27.000000	1.000000
14705.910746	-0.065980	0.605643	0.033895	81.876266	121.787437	160.448410	1.748874	0.000000	-1.705628	0.000000	0.000000	0.000000	-0.027713	0.050951	-0.324802	0.000000	0.000000	4.000000	27.000000	1.000000
14705.914079	-0.066077	0.605795	0.032859	81.903961	122.164452	160.812622	1.694740	0.000000	-1.701009	0.000000	0.000000	0.000000	-0.029287	0.045820	-0.310857	0.000000	0.000000	4.000000	27.000000	1.000000
14705.917412	-0.066077	0.605795	0.032859	81.903961	122.164452	160.812622	1.694740	0.000000	-1.701009	0.000000	0.000000	0.000000	-0.029287	0.045820	-0.310857	0.000000	0.000000	4.000000	27.000000	1.000000
14705.920746	-0.066077	0.605795	0.032859	81.903961	122.164452	160.812622	1.694740	0.000000	-1.701009	0.000000	0.000000	0.000000	-0.029287	0.045820	-0.310857	0.000000	0.000000	4.000000	27.000000	1.000000
14705.924079	-0.066197	0.605946	0.031819	81.949753	122.640625	161.262100	1.642931	0.000000	-1.696128	0.000000	0.000000	0.000000	-0.035934	0.045253	-0.311987	0.000000	0.000000	4.000000	27.000000	1.000000
14705.927412	-0.066197	0.605946	0.031819	81.949753	122.640625	161.262100	1.642931	0.000000	-1.696128	0.000000	0.000000	0.000000	-0.035934	0.045253	-0.311987	0.000000	0.000000	4.000000	27.000000	1.000000
14705.930746	-0.066197	0.605946	0.031819	81.949753	122.640625	161.262100	1.642931	0.000000	-1.696128	0.000000	0.000000	0.000000	-0.035934	0.045253	-0.311987	0.000000	0.000000	4.000000	27.000000	1.000000
14705.934079	-0.066197	0.605946	0.031819	81.999084	123.154449	161.742325	1.590933	0.000000	-1.690139	0.000000	0.000000	0.000000	-0.035934	0.045253	-0.311987	0.000000	0.000000	4.000000	27.000000	1.000000
14705.937412	-0.066304	0.606092	0.030868	81.999084	123.154449	161.742325	1.590933	0.000000	-1.690139	0.000000	0.000000	0.000000	-0.032164	0.043813	-0.285312	0.000000	0.000000	4.000000	27.000000	1.000000
14705.940746	-0.066304	0.606092	0.030868	81.999084	123.154449	161.742325	1.590933	0.000000	-1.690139	0.000000	0.000000	0.000000	-0.032164	0.043813	-0.285312	0.000000	0.000000	4.000000	27.000000	1.000000
14705.944079	-0.066393	0.606249	0.029958	82.024101	123.471146	162.048645	1.590933	0.000000	-1.690139	0.000000	0.000000	0.000000	-0.026538	0.046933	-0.272768	0.000000	0.000000	4.000000	27.000000	1.000000
14705.947412	-0.066393	0.606249	0.029958	82.024101	123.471146	162.048645	1.590933	0.000000	-1.690139	0.000000	0.000000	0.000000	-0.026538	0.046933	-0.272768	0.000000	0.000000	4.000000	27.000000	1.000000
14705.950746	-0.066393	0.606249	0.029958	82.024101	123.471146	162.048645	1.590933	0.000000	-1.690139	0.000000	0.000000	0.000000	-0.026538	0.046933	-0.272768	0.000000	0.000000	4.000000	27.000000	1.000000
14705.954079	-0.066393	0.606249	0.029958	82.023956	123.573441	162.167816	1.497919	0.000000	-1.680355	0.000000	0.000000	0.000000	-0.026538	0.046933	-0.272768	0.000000	0.000000	4.000000	27.000000	1.000000
14705.957412	-0.066491	0.606428	0.029127	82.023956	123.573441	162.167816	1.497919	0.000000	-1.680355	0.000000	0.000000	0.000000	-0.029503	0.053681	-0.249391	0.000000	0.000000	4.000000	27.000000	1.000000
14705.960746	-0.066491	0.606428	0.029127	82.023956	123.573441	162.167816	1.497919	0.000000	-1.680355	0.000000	0.000000	0.000000	-0.029503	0.053681	-0.249391	0.000000	0.000000	4.000000	27.000000	1.000000
14705.964079	-0.066640	0.606617	0.028328	82.019844	123.579788	162.201675	1.497919	0.000000	-1.680355	0.000000	0.000000	0.000000	-0.044720	0.056929	-0.239649	0.000000	0.000000	4.000000	27.000000	1.000000
14705.967412	-0.066640	0.606617	0.028328	82.019844	123.579788	162.201675	1.497919	0.000000	-1.680355	0.000000	0.000000	0.000000	-0.044720	0.056929	-0.239649	0.000000	0.000000	4.000000	27.000000	1.000000
14705.970746	-0.066640	0.606617	0.028328	82.019844	123.579788	162.201675	1.497919	0.000000	-1.680355	0.000000	0.000000	0.000000	-0.044720	0.056929	-0.239649	0.000000	0.000000	4.000000	27.000000	1.000000
14705.974079	-0.066640	0.606617	0.028328	82.017044	123.582413	162.244080	1.416413	0.000000	-1.667985	0.000000	0.000000	0.000000	-0.044720	0.056929	-0.239649	0.000000	0.000000	4.000000	27.000000	1.000000
14705.977412	-0.066894	0.606777	0.027611	82.017044	123.582413	162.244080	1.416413	0.000000	-1.667985	0.000000	0.000000	0.000000	-0.075989	0.047766	-0.215190	0.000000	0.000000	4.000000	27.000000	1.000000
14705.980746	-0.066894	0.606777	0.027611	82.017044	123.582413	162.244080	1.416413	0.000000	-1.667985	0.000000	0.000000	0.000000	-0.075989	0.047766	-0.215190	0.000000	0.000000	4.000000	27.000000	1.000000
14705.984079	-0.067247	0.606940	0.026943	82.014977	123.547485	162.261002	1.416413	0.000000	-1.667985	0.000000	0.000000	0.000000	-0.105874	0.048949	-0.200271	0.000000	0.000000	4.000000	27.000000	1.000000
14705.987412	-0.067247	0.606940	0.026943	82.014977	123.547485	162.261002	1.416413	0.000000	-1.667985	0.000000	0.000000	0.000000	-0.105874	0.048949	-0.200271	0.000000	0.000000	4.000000	27.000000	1.000000
14705.990746	-0.067247	0.606940	0.026943	82.014977	123.547485	162.261002	1.416413	0.000000	-1.667985	0.000000	0.000000	0.000000	-0.105874	0.048949	-0.200271	0.000000	0.000000	4.000000	27.000000	1.000000
14705.994079	-0.067247	0.606940	0.026943	82.014977	123.487648	162.260971	1.347169	0.000000	-1.637674	0.000000	0.000000	0.000000	-0.105874	0.048949	-0.200271	0.000000	0.000000	4.000000	27.000000	1.000000
14705.997412	-0.067679	0.607100	0.026352	82.014977	123.487648	162.260971	1.347169	0.000000	-1.637674	0.000000	0.000000	0.000000	-0.129811	0.048000	-0.177337	0.000000	0.000000	4.000000	27.000000	1.000000
14706.000746	-0.067679	0.607100	0.026352	82.014977	123.487648	162.260971	1.347169	0.000000	-1.637674	0.000000	0.000000	0.000000	-0.129811	0.048000	-0.177337	0.000000	0.000000	4.000000	27.000000	1.000000
14706.004079	-0.068202	0.607259	0.025748	82.012299	123.397026	162.243820	1.347169	0.000000	-1.637674	0.000000	0.000000	0.000000	-0.156966	0.047797	-0.181389	0.000000	0.000000	4.000000	27.000000	1.000000
14706.007412	-0.068202	0.607259	0.025748	82.012299	123.397026	162.243820	1.347169	0.000000	-1.637674	0.000000	0.000000	0.000000	-0.156966	0.047797	-0.181389	0.000000	0.000000	4.000000	27.000000	1.000000
14706.010746	-0.068202	0.607259	0.025748	82.012299	123.397026	162.243820	1.347169	0.000000	-1.637674	0.000000	0.000000	0.000000	-0.156966	0.047797	-0.181389	0.000000	0.000000	4.000000	27.000000	1.000000
14706.014079	-0.068202	0.607259	0.025748	82.010277	123.276993	162.201202	1.287381	0.000000	-1.589879	0.000000	0.000000	0.000000	-0.156966	0.047797	-0.181389	0.000000	0.000000	4.000000	27.000000	1.000000
14706.017412	-0.068779	0.607423	0.025199	82.010277	123.276993	162.201202	1.287381	0.000000	-1.589879	0.000000	0.000000	0.000000	-0.172967	0.049127	-0.164698	0.000000	0.000000	4.000000	27.000000	1.000000
14706.020746	-0.068779	0.607423	0.025199	82.010277	123.276993	162.201202	1.287381	0.000000	-1.589879	0.000000	0.000000	0.000000	-0.172967	0.049127	-0.164698	0.000000	0.000000	4.000000	27.000000	1.000000
14706.024079	-0.069359	0.607552	0.024681	81.988693	123.042282	162.064590	1.287381	0.000000	-1.589879	0.000000	0.000000	0.000000	-0.173934	0.038825	-0.155404	0.000000	0.000000	4.000000	27.000000	1.000000
14706.027412	-0.069359	0.607552	0.024681	81.988693	123.042282	162.064590	1.287381	0.000000	-1.589879	0.000000	0.000000	0.000000	-0.173934	0.038825	-0.155404	0.000000	0.000000	4.000000	27.000000	1.000000
14706.030746	-0.069359	0.607552	0.024681	81.988693	123.042282	162.064590	1.287381	0.000000	-1.589879	0.000000	0.000000	0.000000	-0.173934	0.038825	-0.155404	0.000000	0.000000	4.000000	27.000000	1.000000
14706.034079	-0.069359	0.607552	0.024681	81.943848	122.638756	161.785278	1.234031	0.000000	-1.532062	0.000000	0.000000	0.000000	-0.173934	0.038825	-0.155404	0.000000	0.000000	4.000000	27.000000	1.000000
14706.037412	-0.069960	0.607681	0.024158	81.943848	122.638756	161.785278	1.234031	0.000000	-1.532062	0.000000	0.000000	0.000000	-0.180404	0.038713	-0.156645	0.000000	0.000000	4.000000	27.000000	1.000000
14706.040746	-0.069960	0.607681	0.024158	81.943848	122.638756	161.785278	1.234031	0.000000	-1.532062	0.000000	0.000000	0.000000	-0.180404	0.038713	-0.156645	0.000000	0.000000	4.000000	27.000000	1.000000
14706.044079	-0.070542	0.607776	0.023671	81.890633	122.183220	161.451492	1.234031	0.000000	-1.532062	0.000000	0.000000	0.000000	-0.174562	0.028473	-0.146353	0.000000	0.000000	4.000000	27.000000	1.000000
14706.047412	-0.070542	0.607776	0.023671	81.890633	122.183220	161.451492	1.234031	0.000000	-1.532062	0.000000	0.000000	0.000000	-0.174562	0.028473	-0.146353	0.000000	0.000000	4.000000	27.000000	1.000000
14706.050746	-0.070542	0.607776	0.023671	81.890633	122.183220	161.451492	1.234031	0.000000	-1.532062	0.000000	0.000000	0.000000	-0.174562	0.028473	-0.146353	0.000000	0.000000	4.000000	27.000000	1.000000
14706.054079	-0.070542	0.607776	0.023671	81.849503	121.877777	161.222473	1.183531	0.000000	-1.472901	0.000000	0.000000	0.000000	-0.174562	0.028473	-0.146353	0.000000	0.000000	4.000000	27.000000	1.000000
14706.057412	-0.071145	0.607871	0.023179	81.849503	121.877777	161.222473	1.183531	0.000000	-1.472901	0.000000	0.000000	0.000000	-0.181048	0.028369	-0.147605	0.000000	0.000000	4.000000	27.000000	1.000000
14706.060746	-0.071145	0.607871	0.023179	81.849503	121.877777	161.222473	1.183531	0.000000	-1.472901	0.000000	0.000000	0.000000	-0.181048	0.028369	-0.147605	0.000000	0.000000	4.000000	27.000000	1.000000
14706.064079	-0.071786	0.607907	0.022632	81.829056	121.773872	161.040436	1.183531	0.000000	-1.472901	0.000000	0.000000	0.000000	-0.192250	0.010794	-0.163891	0.000000	0.000000	4.000000	27.000000	1.000000
14706.067412	-0.071786	0.607907	0.022632	81.829056	121.773872	161.040436	1.183531	0.000000	-1.472901	0.000000	0.000000	0.000000	-0.192250	0.010794	-0.163891	0.000000	0.000000	4.000000	27.000000	1.000000
14706.070746	-0.071786	0.607907	0.022632	81.829056	121.773872	161.040436	1.183531	0.000000	-1.472901	0.000000	0.000000	0.000000	-0.192250	0.010794	-0.163891	0.000000	0.000000	4.000000	27.000000	1.000000
14706.074079	-0.071786	0.607907	0.022632	81.813477	121.734421	160.828354	1.131615	0.000000	-1.410685	0.000000	0.000000	0.000000	-0.192250	0.010794	-0.163891	0.000000	0.000000	4.000000	27.000000	1.000000
14706.077412	-0.072421	0.607904	0.022054	81.813477	121.734421	160.828354	1.131615	0.000000	-1.410685	0.000000	0.000000	0.000000	-0.190400	-0.000940	-0.173506	0.000000	0.000000	4.000000	27.000000	1.000000
14706.080746	-0.072421	0.607904	0.022054	81.813477	121.734421	160.828354	1.131615	0.000000	-1.410685	0.000000	0.000000	0.000000	-0.190400	-0.000940	-0.173506	0.000000	0.000000	4.000000	27.000000	1.000000
14706.084079	-0.073101	0.607874	0.021476	81.780060	121.629745	160.743423	1.131615	0.000000	-1.410685	0.000000	0.000000	0.000000	-0.203935	-0.008965	-0.173435	0.000000	0.000000	4.000000	27.000000	1.000000
14706.087412	-0.073101	0.607874	0.021476	81.780060	121.629745	160.743423	1.131615	0.000000	-1.410685	0.000000	0.000000	0.000000	-0.203935	-0.008965	-0.173435	0.000000	0.000000	4.000000	27.000000	1.000000
14706.090746	-0.073101	0.607874	0.021476	81.780060	121.629745	160.743423	1.131615	0.000000	-1.410685	0.000000	0.000000	0.000000	-0.203935	-0.008965	-0.173435	0.000000	0.000000	4.000000	27.000000	1.000000
14706.094079	-0.073101	0.607874	0.021476	81.724075	121.394455	160.578033	1.073792	0.000000	-1.344962	0.000000	0.000000	0.000000	-0.203935	-0.008965	-0.173435	0.000000	0.000000	4.000000	27.000000	1.000000
14706.097412	-0.073773	0.607831	0.020857	81.724075	121.394455	160.578033	1.073792	0.000000	-1.344962	0.000000	0.000000	0.000000	-0.201625	-0.012769	-0.185534	0.000000	0.000000	4.000000	27.000000	1.000000
14706.100746	-0.073773	0.607831	0.020857	81.724075	121.394455	160.578033	1.073792	0.000000	-1.344962	0.000000	0.000000	0.000000	-0.201625	-0.012769	-0.185534	0.000000	0.000000	4.000000	27.000000	1.000000
14706.104079	-0.074462	0.607723	0.020211	81.652351	121.144432	160.296417	1.073792	0.000000	-1.344962	0.000000	0.000000	0.000000	-0.206811	-0.032393	-0.193821	0.000000	0.000000	4.000000	27.000000	1.000000
14706.107412	-0.074462	0.607723	0.020211	81.652351	121.144432	160.296417	1.073792	0.000000	-1.344962	0.000000	0.000000	0.000000	-0.206811	-0.032393	-0.193821	0.000000	0.000000	4.000000	27.000000	1.000000
14706.110746	-0.074462	0.607723	0.020211	81.652351	121.144432	160.296417	1.073792	0.000000	-1.344962	0.000000	0.000000	0.000000	-0.206811	-0.032393	-0.193821	0.000000	0.000000	4.000000	27.000000	1.000000
14706.114079	-0.074462	0.607723	0.020211	81.573120	120.873337	160.034103	1.010566	0.000000	-1.276889	0.000000	0.000000	0.000000	-0.206811	-0.032393	-0.193821	0.000000	0.000000	4.000000	27.000000	1.000000
14706.117412	-0.075170	0.607596	0.019545	81.573120	120.873337	160.034103	1.010566	0.000000	-1.276889	0.000000	0.000000	0.000000	-0.212285	-0.038261	-0.199919	0.000000	0.000000	4.000000	27.000000	1.000000
14706.120746	-0.075170	0.607596	0.019545	81.573120	120.873337	160.034103	1.010566	0.000000	-1.276889	0.000000	0.000000	0.000000	-0.212285	-0.038261	-0.199919	0.000000	0.000000	4.000000	27.000000	1.000000
14706.124079	-0.075963	0.607448	0.018847	81.484932	120.567413	159.768173	1.010566	0.000000	-1.276889	0.000000	0.000000	0.000000	-0.238044	-0.044123	-0.209298	0.000000	0.000000	4.000000	27.000000	1.000000
14706.127412	-0.075963	0.607448	0.018847	81.484932	120.567413	159.768173	1.010566	0.000000	-1.276889	0.000000	0.000000	0.000000	-0.238044	-0.044123	-0.209298	0.000000	0.000000	4.000000	27.000000	1.000000
14706.130746	-0.075963	0.607448	0.018847	81.484932	120.567413	159.768173	1.010566	0.000000	-1.276889	0.000000	0.000000	0.000000	-0.238044	-0.044123	-0.209298	0.000000	0.000000	4.000000	27.000000	1.000000
14706.134079	-0.076778	0.607275	0.018152	81.389793	120.214798	159.563690	0.942363	0.000000	-1.201834	0.000000	0.000000	0.000000	-0.244496	-0.052049	-0.208432	0.000000	0.000000	4.000000	27.000000	1.000000
14706.137412	-0.076778	0.607275	0.018152	81.389793	120.214798	159.563690	0.942363	0.000000	-1.201834	0.000000	0.000000	0.000000	-0.244496	-0.052049	-0.208432	0.000000	0.000000	4.000000	27.000000	1.000000
14706.140746	-0.076778	0.607275	0.018152	81.389793	120.214798	159.563690	0.942363	0.000000	-1.201834	0.000000	0.000000	0.000000	-0.244496	-0.052049	-0.208432	0.000000	0.000000	4.000000	27.000000	1.000000
14706.144079	-0.077593	0.607121	0.017472	81.286201	119.813675	159.199402	0.907624	0.000000	-1.161085	0.000000	0.000000	0.000000	-0.244539	-0.046285	-0.204248	0.000000	0.000000	4.000000	27.000000	1.000000
14706.147412	-0.077593	0.607121	0.017472	81.286201	119.813675	159.199402	0.907624	0.000000	-1.161085	0.000000	0.000000	0.000000	-0.244539	-0.046285	-0.204248	0.000000	0.000000	4.000000	27.000000	1.000000
14706.150746	-0.077593	0.607121	0.017472	81.286201	119.813675	159.199402	0.907624	0.000000	-1.161085	0.000000	0.000000	0.000000	-0.244539	-0.046285	-0.204248	0.000000	0.000000	4.000000	27.000000	1.000000
14706.154079	-0.077593	0.607121	0.017472	81.182533	119.424126	158.657806	0.873583	0.000000	-1.120328	0.000000	0.000000	0.000000	-0.244539	-0.046285	-0.204248	0.000000	0.000000	4.000000	27.000000	1.000000
14706.157412	-0.078349	0.606972	0.016863	81.182533	119.424126	158.657806	0.873583	0.000000	-1.120328	0.000000	0.000000	0.000000	-0.226705	-0.044686	-0.182499	0.000000	0.000000	4.000000	27.000000	1.000000
14706.160746	-0.078349	0.606972	0.016863	81.182533	119.424126	158.657806	0.873583	0.000000	-1.120328	0.000000	0.000000	0.000000	-0.226705	-0.044686	-0.182499	0.000000	0.000000	4.000000	27.000000	1.000000
14706.164079	-0.079078	0.606803	0.016242	81.094177	119.143120	158.185562	0.873583	0.000000	-1.120328	0.000000	0.000000	0.000000	-0.218600	-0.050482	-0.186475	0.000000	0.000000	4.000000	27.000000	1.000000
14706.167412	-0.079078	0.606803	0.016242	81.094177	119.143120	158.185562	0.873583	0.000000	-1.120328	0.000000	0.000000	0.000000	-0.218600	-0.050482	-0.186475	0.000000	0.000000	4.000000	27.000000	1.000000
14706.170746	-0.079078	0.606803	0.016242	81.094177	119.143120	158.185562	0.873583	0.000000	-1.120328	0.000000	0.000000	0.000000	-0.218600	-0.050482	-0.186475	0.000000	0.000000	4.000000	27.000000	1.000000
14706.174079	-0.079078	0.606803	0.016242	81.037132	119.028763	158.042267	0.812087	0.000000	-1.046111	0.000000	0.000000	0.000000	-0.218600	-0.050482	-0.186475	0.000000	0.000000	4.000000	27.000000	1.000000
14706.177412	-0.079774	0.606634	0.015713	81.037132	119.028763	158.042267	0.812087	0.000000	-1.046111	0.000000	0.000000	0.000000	-0.208940	-0.050906	-0.158609	0.000000	0.000000	4.000000	27.000000	1.000000
14706.180746	-0.079774	0.606634	0.015713	81.037132	119.028763	158.042267	0.812087	0.000000	-1.046111	0.000000	0.000000	0.000000	-0.208940	-0.050906	-0.158609	0.000000	0.000000	4.000000	27.000000	1.000000
14706.184079	-0.080496	0.606457	0.015203	81.009468	119.093567	158.097031	0.812087	0.000000	-1.046111	0.000000	0.000000	0.000000	-0.216417	-0.052970	-0.153013	0.000000	0.000000	4.000000	27.000000	1.000000
14706.187412	-0.080496	0.606457	0.015203	81.009468	119.093567	158.097031	0.812087	0.000000	-1.046111	0.000000	0.000000	0.000000	-0.216417	-0.052970	-0.153013	0.000000	0.000000	4.000000	27.000000	1.000000
14706.190746	-0.080496	0.606457	0.015203	81.009468	119.093567	158.097031	0.812087	0.000000	-1.046111	0.000000	0.000000	0.000000	-0.216417	-0.052970	-0.153013	0.000000	0.000000	4.000000	27.000000	1.000000
14706.194079	-0.080496	0.606457	0.015203	80.987900	119.170441	158.029129	0.760150	0.000000	-0.975218	0.000000	0.000000	0.000000	-0.216417	-0.052970	-0.153013	0.000000	0.000000	4.000000	27.000000	1.000000
14706.197412	-0.081201	0.606267	0.014743	80.987900	119.170441	158.029129	0.760150	0.000000	-0.975218	0.000000	0.000000	0.000000	-0.211689	-0.057080	-0.138036	0.000000	0.000000	4.000000	27.000000	1.000000
14706.200746	-0.081201	0.606267	0.014743	80.987900	119.170441	158.029129	0.760150	0.000000	-0.975218	0.000000	0.000000	0.000000	-0.211689	-0.057080	-0.138036	0.000000	0.000000	4.000000	27.000000	1.000000
14706.204079	-0.081944	0.606049	0.014372	80.962257	119.276962	157.855682	0.760150	0.000000	-0.975218	0.000000	0.000000	0.000000	-0.222945	-0.065298	-0.111173	0.000000	0.000000	4.000000	27.000000	1.000000
14706.207412	-0.081944	0.606049	0.014372	80.962257	119.276962	157.855682	0.760150	0.000000	-0.975218	0.000000	0.000000	0.000000	-0.222945	-0.065298	-0.111173	0.000000	0.000000	4.000000	27.000000	1.000000
14706.210746	-0.081944	0.606049	0.014372	80.962257	119.276962	157.855682	0.760150	0.000000	-0.975218	0.000000	0.000000	0.000000	-0.222945	-0.065298	-0.111173	0.000000	0.000000	4.000000	27.000000	1.000000
14706.214079	-0.081944	0.606049	0.014372	80.934555	119.389397	157.640640	0.718615	0.000000	-0.902779	0.000000	0.000000	0.000000	-0.222945	-0.065298	-0.111173	0.000000	0.000000	4.000000	27.000000	1.000000
14706.217412	-0.082716	0.605773	0.014036	80.934555	119.389397	157.640640	0.718615	0.000000	-0.902779	0.000000	0.000000	0.000000	-0.231431	-0.082997	-0.100852	0.000000	0.000000	4.000000	27.000000	1.000000
14706.220746	-0.082716	0.605773	0.014036	80.934555	119.389397	157.640640	0.718615	0.000000	-0.902779	0.000000	0.000000	0.000000	-0.231431	-0.082997	-0.100852	0.000000	0.000000	4.000000	27.000000	1.000000
14706.224079	-0.083584	0.605482	0.013730	80.906677	119.497810	157.512054	0.718615	0.000000	-0.902779	0.000000	0.000000	0.000000	-0.260489	-0.087076	-0.091863	0.000000	0.000000	4.000000	27.000000	1.000000
14706.227412	-0.083584	0.605482	0.013730	80.906677	119.497810	157.512054	0.718615	0.000000	-0.902779	0.000000	0.000000	0.000000	-0.260489	-0.087076	-0.091863	0.000000	0.000000	4.000000	27.000000	1.000000
14706.230746	-0.083584	0.605482	0.013730	80.906677	119.497810	157.512054	0.718615	0.000000	-0.902779	0.000000	0.000000	0.000000	-0.260489	-0.087076	-0.091863	0.000000	0.000000	4.000000	27.000000	1.000000
14706.234079	-0.084477	0.605140	0.013434	80.875366	119.600464	157.485870	0.686496	0.000000	-0.820792	0.000000	0.000000	0.000000	-0.267780	-0.102698	-0.088833	0.000000	0.000000	4.000000	27.000000	1.000000
14706.237412	-0.084477	0.605140	0.013434	80.875366	119.600464	157.485870	0.686496	0.000000	-0.820792	0.000000	0.000000	0.000000	-0.267780	-0.102698	-0.088833	0.000000	0.000000	4.000000	27.000000	1.000000
14706.240746	-0.084477	0.605140	0.013434	80.875366	119.600464	157.485870	0.686496	0.000000	-0.820792	0.000000	0.000000	0.000000	-0.267780	-0.102698	-0.088833	0.000000	0.000000	4.000000	27.000000	1.000000
14706.244079	-0.084477	0.605140	0.013434	80.830292	119.676735	157.414063	0.671691	0.000000	-0.776162	0.000000	0.000000	0.000000	-0.267780	-0.102698	-0.088833	0.000000	0.000000	4.000000	27.000000	1.000000
14706.247412	-0.085356	0.604758	0.013195	80.830292	119.676735	157.414063	0.671691	0.000000	-0.776162	0.000000	0.000000	0.000000	-0.263818	-0.114610	-0.071653	0.000000	0.000000	4.000000	27.000000	1.000000
14706.250746	-0.085356	0.604758	0.013195	80.830292	119.676735	157.414063	0.671691	0.000000	-0.776162	0.000000	0.000000	0.000000	-0.263818	-0.114610	-0.071653	0.000000	0.000000	4.000000	27.000000	1.000000
14706.254079	-0.086207	0.604338	0.012927	80.764778	119.680847	157.284424	0.671691	0.000000	-0.776162	0.000000	0.000000	0.000000	-0.255197	-0.126113	-0.080437	0.000000	0.000000	4.000000	27.000000	1.000000
14706.257412	-0.086207	0.604338	0.012927	80.764778	119.680847	157.284424	0.671691	0.000000	-0.776162	0.000000	0.000000	0.000000	-0.255197	-0.126113	-0.080437	0.000000	0.000000	4.000000	27.000000	1.000000
14706.260746	-0.086207	0.604338	0.012927	80.764778	119.680847	157.284424	0.671691	0.000000	-0.776162	0.000000	0.000000	0.000000	-0.255197	-0.126113	-0.080437	0.000000	0.000000	4.000000	27.000000	1.000000
14706.264079	-0.086207	0.604338	0.012927	80.685654	119.658485	157.204788	0.646342	0.000000	-0.689660	0.000000	0.000000	0.000000	-0.255197	-0.126113	-0.080437	0.000000	0.000000	4.000000	27.000000	1.000000
14706.267412	-0.086993	0.603865	0.012685	80.685654	119.658485	157.204788	0.646342	0.000000	-0.689660	0.000000	0.000000	0.000000	-0.235769	-0.141665	-0.072571	0.000000	0.000000	4.000000	27.000000	1.000000
14706.270746	-0.086993	0.603865	0.012685	80.685654	119.658485	157.204788	0.646342	0.000000	-0.689660	0.000000	0.000000	0.000000	-0.235769	-0.141665	-0.072571	0.000000	0.000000	4.000000	27.000000	1.000000
14706.274079	-0.087720	0.603343	0.012379	80.601143	119.663170	157.114029	0.646342	0.000000	-0.689660	0.000000	0.000000	0.000000	-0.218221	-0.156801	-0.091855	0.000000	0.000000	4.000000	27.000000	1.000000
14706.277412	-0.087720	0.603343	0.012379	80.601143	119.663170	157.114029	0.646342	0.000000	-0.689660	0.000000	0.000000	0.000000	-0.218221	-0.156801	-0.091855	0.000000	0.000000	4.000000	27.000000	1.000000
14706.280746	-0.087720	0.603343	0.012379	80.601143	119.663170	157.114029	0.646342	0.000000	-0.689660	0.000000	0.000000	0.000000	-0.218221	-0.156801	-0.091855	0.000000	0.000000	4.000000	27.000000	1.000000
14706.284079	-0.087720	0.603343	0.012379	80.522713	119.789619	157.119705	0.618938	0.000000	-0.613995	0.000000	0.000000	0.000000	-0.218221	-0.156801	-0.091855	0.000000	0.000000	4.000000	27.000000	1.000000
14706.287412	-0.088396	0.602782	0.012048	80.522713	119.789619	157.119705	0.618938	0.000000	-0.613995	0.000000	0.000000	0.000000	-0.202811	-0.168145	-0.099319	0.000000	0.000000	4.000000	27.000000	1.000000
14706.290746	-0.088396	0.602782	0.012048	80.522713	119.789619	157.119705	0.618938	0.000000	-0.613995	0.000000	0.000000	0.000000	-0.202811	-0.168145	-0.099319	0.000000	0.000000	4.000000	27.000000	1.000000
14706.294079	-0.089013	0.602172	0.011652	80.452827	120.052147	157.273270	0.618938	0.000000	-0.613995	0.000000	0.000000	0.000000	-0.185134	-0.183149	-0.118570	0.000000	0.000000	4.000000	27.000000	1.000000
14706.297412	-0.089013	0.602172	0.011652	80.452827	120.052147	157.273270	0.618938	0.000000	-0.613995	0.000000	0.000000	0.000000	-0.185134	-0.183149	-0.118570	0.000000	0.000000	4.000000	27.000000	1.000000
14706.300746	-0.089013	0.602172	0.011652	80.452827	120.052147	157.273270	0.618938	0.000000	-0.613995	0.000000	0.000000	0.000000	-0.185134	-0.183149	-0.118570	0.000000	0.000000	4.000000	27.000000	1.000000
14706.304079	-0.089013	0.602172	0.011652	80.389183	120.409874	157.577652	0.582623	0.000000	-0.549338	0.000000	0.000000	0.000000	-0.185134	-0.183149	-0.118570	0.000000	0.000000	4.000000	27.000000	1.000000
14706.307412	-0.089556	0.601524	0.011237	80.389183	120.409874	157.577652	0.582623	0.000000	-0.549338	0.000000	0.000000	0.000000	-0.162972	-0.194392	-0.124739	0.000000	0.000000	4.000000	27.000000	1.000000
14706.310746	-0.089556	0.601524	0.011237	80.389183	120.409874	157.577652	0.582623	0.000000	-0.549338	0.000000	0.000000	0.000000	-0.162972	-0.194392	-0.124739	0.000000	0.000000	4.000000	27.000000	1.000000
14706.314079	-0.090036	0.600833	0.010733	80.320778	120.797432	157.967941	0.582623	0.000000	-0.549338	0.000000	0.000000	0.000000	-0.143844	-0.207151	-0.151057	0.000000	0.000000	4.000000	27.000000	1.000000
14706.317412	-0.090036	0.600833	0.010733	80.320778	120.797432	157.967941	0.582623	0.000000	-0.549338	0.000000	0.000000	0.000000	-0.143844	-0.207151	-0.151057	0.000000	0.000000	4.000000	27.000000	1.000000
14706.320746	-0.090036	0.600833	0.010733	80.320778	120.797432	157.967941	0.582623	0.000000	-0.549338	0.000000	0.000000	0.000000	-0.143844	-0.207151	-0.151057	0.000000	0.000000	4.000000	27.000000	1.000000
14706.324079	-0.090036	0.600833	0.010733	80.245491	121.227127	158.305084	0.536657	0.000000	-0.498202	0.000000	0.000000	0.000000	-0.143844	-0.207151	-0.151057	0.000000	0.000000	4.000000	27.000000	1.000000
14706.327412	-0.090441	0.600106	0.010209	80.245491	121.227127	158.305084	0.536657	0.000000	-0.498202	0.000000	0.000000	0.000000	-0.121638	-0.218256	-0.157221	0.000000	0.000000	4.000000	27.000000	1.000000
14706.330746	-0.090441	0.600106	0.010209	80.245491	121.227127	158.305084	0.536657	0.000000	-0.498202	0.000000	0.000000	0.000000	-0.121638	-0.218256	-0.157221	0.000000	0.000000	4.000000	27.000000	1.000000
14706.334079	-0.090770	0.599322	0.009649	80.163155	121.694618	158.595322	0.536657	0.000000	-0.498202	0.000000	0.000000	0.000000	-0.098532	-0.235030	-0.168169	0.000000	0.000000	4.000000	27.000000	1.000000
14706.337412	-0.090770	0.599322	0.009649	80.163155	121.694618	158.595322	0.536657	0.000000	-0.498202	0.000000	0.000000	0.000000	-0.098532	-0.235030	-0.168169	0.000000	0.000000	4.000000	27.000000	1.000000
14706.340746	-0.090770	0.599322	0.009649	80.163155	121.694618	158.595322	0.536657	0.000000	-0.498202	0.000000	0.000000	0.000000	-0.098532	-0.235030	-0.168169	0.000000	0.000000	4.000000	27.000000	1.000000
14706.344079	-0.091059	0.598516	0.009012	80.077820	122.174561	158.961884	0.482425	0.000000	-0.461507	0.000000	0.000000	0.000000	-0.086889	-0.241825	-0.191098	0.000000	0.000000	4.000000	27.000000	1.000000
14706.347412	-0.091059	0.598516	0.009012	80.077820	122.174561	158.961884	0.482425	0.000000	-0.461507	0.000000	0.000000	0.000000	-0.086889	-0.241825	-0.191098	0.000000	0.000000	4.000000	27.000000	1.000000
14706.350746	-0.091059	0.598516	0.009012	80.077820	122.174561	158.961884	0.482425	0.000000	-0.461507	0.000000	0.000000	0.000000	-0.086889	-0.241825	-0.191098	0.000000	0.000000	4.000000	27.000000	1.000000
14706.354079	-0.091291	0.597707	0.008318	79.985138	122.686508	159.501953	0.450576	0.000000	-0.447025	0.000000	0.000000	0.000000	-0.069512	-0.242868	-0.207975	0.000000	0.000000	4.000000	27.000000	1.000000
14706.357412	-0.091291	0.597707	0.008318	79.985138	122.686508	159.501953	0.450576	0.000000	-0.447025	0.000000	0.000000	0.000000	-0.069512	-0.242868	-0.207975	0.000000	0.000000	4.000000	27.000000	1.000000
14706.360746	-0.091291	0.597707	0.008318	79.985138	122.686508	159.501953	0.450576	0.000000	-0.447025	0.000000	0.000000	0.000000	-0.069512	-0.242868	-0.207975	0.000000	0.000000	4.000000	27.000000	1.000000
14706.364079	-0.091452	0.596880	0.007620	79.891563	123.193665	160.047714	0.415913	0.000000	-0.435440	0.000000	0.000000	0.000000	-0.048302	-0.248074	-0.209440	0.000000	0.000000	4.000000	27.000000	1.000000
14706.367412	-0.091452	0.596880	0.007620	79.891563	123.193665	160.047714	0.415913	0.000000	-0.435440	0.000000	0.000000	0.000000	-0.048302	-0.248074	-0.209440	0.000000	0.000000	4.000000	27.000000	1.000000
14706.370746	-0.091452	0.596880	0.007620	79.891563	123.193665	160.047714	0.415913	0.000000	-0.435440	0.000000	0.000000	0.000000	-0.048302	-0.248074	-0.209440	0.000000	0.000000	4.000000	27.000000	1.000000
14706.374079	-0.091533	0.596050	0.006870	79.794868	123.713905	160.587906	0.381006	0.000000	-0.427390	0.000000	0.000000	0.000000	-0.024375	-0.249029	-0.225035	0.000000	0.000000	4.000000	27.000000	1.000000
14706.377412	-0.091533	0.596050	0.006870	79.794868	123.713905	160.587906	0.381006	0.000000	-0.427390	0.000000	0.000000	0.000000	-0.024375	-0.249029	-0.225035	0.000000	0.000000	4.000000	27.000000	1.000000
14706.380746	-0.091533	0.596050	0.006870	79.794868	123.713905	160.587906	0.381006	0.000000	-0.427390	0.000000	0.000000	0.000000	-0.024375	-0.249029	-0.225035	0.000000	0.000000	4.000000	27.000000	1.000000
14706.384079	-0.091566	0.595203	0.006111	79.697235	124.229233	161.125717	0.343500	0.000000	-0.423327	0.000000	0.000000	0.000000	-0.009902	-0.254145	-0.227843	0.000000	0.000000	4.000000	27.000000	1.000000
14706.387412	-0.091566	0.595203	0.006111	79.697235	124.229233	161.125717	0.343500	0.000000	-0.423327	0.000000	0.000000	0.000000	-0.009902	-0.254145	-0.227843	0.000000	0.000000	4.000000	27.000000	1.000000
14706.390746	-0.091566	0.595203	0.006111	79.697235	124.229233	161.125717	0.343500	0.000000	-0.423327	0.000000	0.000000	0.000000	-0.009902	-0.254145	-0.227843	0.000000	0.000000	4.000000	27.000000	1.000000
14706.394079	-0.091528	0.594364	0.005339	79.596024	124.755455	161.669540	0.305527	0.000000	-0.421677	0.000000	0.000000	0.000000	0.011547	-0.251492	-0.231587	0.000000	0.000000	4.000000	27.000000	1.000000
14706.397412	-0.091528	0.594364	0.005339	79.596024	124.755455	161.669540	0.305527	0.000000	-0.421677	0.000000	0.000000	0.000000	0.011547	-0.251492	-0.231587	0.000000	0.000000	4.000000	27.000000	1.000000
14706.400746	-0.091528	0.594364	0.005339	79.596024	124.755455	161.669540	0.305527	0.000000	-0.421677	0.000000	0.000000	0.000000	0.011547	-0.251492	-0.231587	0.000000	0.000000	4.000000	27.000000	1.000000
14706.404079	-0.091464	0.593509	0.004553	79.509636	125.221901	162.139801	0.266929	0.000000	-0.423602	0.000000	0.000000	0.000000	0.019315	-0.256594	-0.235747	0.000000	0.000000	4.000000	27.000000	1.000000
14706.407412	-0.091464	0.593509	0.004553	79.509636	125.221901	162.139801	0.266929	0.000000	-0.423602	0.000000	0.000000	0.000000	0.019315	-0.256594	-0.235747	0.000000	0.000000	4.000000	27.000000	1.000000
14706.410746	-0.091464	0.593509	0.004553	79.509636	125.221901	162.139801	0.266929	0.000000	-0.423602	0.000000	0.000000	0.000000	0.019315	-0.256594	-0.235747	0.000000	0.000000	4.000000	27.000000	1.000000
14706.414079	-0.091420	0.592656	0.003761	79.481445	125.427834	162.353394	0.227638	0.000000	-0.426821	0.000000	0.000000	0.000000	0.012967	-0.255996	-0.237674	0.000000	0.000000	4.000000	27.000000	1.000000
14706.417412	-0.091420	0.592656	0.003761	79.481445	125.427834	162.353394	0.227638	0.000000	-0.426821	0.000000	0.000000	0.000000	0.012967	-0.255996	-0.237674	0.000000	0.000000	4.000000	27.000000	1.000000
14706.420746	-0.091420	0.592656	0.003761	79.481445	125.427834	162.353394	0.227638	0.000000	-0.426821	0.000000	0.000000	0.000000	0.012967	-0.255996	-0.237674	0.000000	0.000000	4.000000	27.000000	1.000000
14706.424079	-0.091445	0.591823	0.002969	79.546768	125.206207	162.150574	0.188025	0.000000	-0.428982	0.000000	0.000000	0.000000	-0.007426	-0.249835	-0.237309	0.000000	0.000000	4.000000	27.000000	1.000000
14706.427412	-0.091445	0.591823	0.002969	79.546768	125.206207	162.150574	0.188025	0.000000	-0.428982	0.000000	0.000000	0.000000	-0.007426	-0.249835	-0.237309	0.000000	0.000000	4.000000	27.000000	1.000000
14706.430746	-0.091445	0.591823	0.002969	79.546768	125.206207	162.150574	0.188025	0.000000	-0.428982	0.000000	0.000000	0.000000	-0.007426	-0.249835	-0.237309	0.000000	0.000000	4.000000	27.000000	1.000000
14706.434079	-0.091564	0.591004	0.002199	79.693893	124.605682	161.537384	0.148474	0.000000	-0.427744	0.000000	0.000000	0.000000	-0.035681	-0.245797	-0.231154	0.000000	0.000000	4.000000	27.000000	1.000000
14706.437412	-0.091564	0.591004	0.002199	79.693893	124.605682	161.537384	0.148474	0.000000	-0.427744	0.000000	0.000000	0.000000	-0.035681	-0.245797	-0.231154	0.000000	0.000000	4.000000	27.000000	1.000000
14706.440746	-0.091564	0.591004	0.002199	79.693893	124.605682	161.537384	0.148474	0.000000	-0.427744	0.000000	0.000000	0.000000	-0.035681	-0.245797	-0.231154	0.000000	0.000000	4.000000	27.000000	1.000000
14706.444079	-0.091704	0.590186	0.001422	79.878296	123.794731	160.664825	0.109948	0.000000	-0.421797	0.000000	0.000000	0.000000	-0.041841	-0.245269	-0.233035	0.000000	0.000000	4.000000	27.000000	1.000000
14706.447412	-0.091704	0.590186	0.001422	79.878296	123.794731	160.664825	0.109948	0.000000	-0.421797	0.000000	0.000000	0.000000	-0.041841	-0.245269	-0.233035	0.000000	0.000000	4.000000	27.000000	1.000000
14706.450746	-0.091704	0.590186	0.001422	79.878296	123.794731	160.664825	0.109948	0.000000	-0.421797	0.000000	0.000000	0.000000	-0.041841	-0.245269	-0.233035	0.000000	0.000000	4.000000	27.000000	1.000000
14706.454079	-0.091823	0.589389	0.000664	80.061821	122.882278	159.695801	0.071109	0.000000	-0.414824	0.000000	0.000000	0.000000	-0.035919	-0.239198	-0.227374	0.000000	0.000000	4.000000	27.000000	1.000000
14706.457412	-0.091823	0.589389	0.000664	80.061821	122.882278	159.695801	0.071109	0.000000	-0.414824	0.000000	0.000000	0.000000	-0.035919	-0.239198	-0.227374	0.000000	0.000000	4.000000	27.000000	1.000000
14706.460746	-0.091823	0.589389	0.000664	80.061821	122.882278	159.695801	0.071109	0.000000	-0.414824	0.000000	0.000000	0.000000	-0.035919	-0.239198	-0.227374	0.000000	0.000000	4.000000	27.000000	1.000000
14706.464079	-0.091915	0.588600	-0.000115	80.210175	121.857567	158.731033	0.033213	0.000000	-0.408837	0.000000	0.000000	0.000000	-0.027628	-0.236571	-0.233664	0.000000	0.000000	4.000000	27.000000	1.000000
14706.467412	-0.091915	0.588600	-0.000115	80.210175	121.857567	158.731033	0.033213	0.000000	-0.408837	0.000000	0.000000	0.000000	-0.027628	-0.236571	-0.233664	0.000000	0.000000	4.000000	27.000000	1.000000
14706.470746	-0.091915	0.588600	-0.000115	80.210175	121.857567	158.731033	0.033213	0.000000	-0.408837	0.000000	0.000000	0.000000	-0.027628	-0.236571	-0.233664	0.000000	0.000000	4.000000	27.000000	1.000000
14706.474079	-0.091945	0.587832	-0.000866	80.326019	120.836182	157.797043	-0.005731	0.000000	-0.404232	0.000000	0.000000	0.000000	-0.008786	-0.230549	-0.225321	0.000000	0.000000	4.000000	27.000000	1.000000
14706.477412	-0.091945	0.587832	-0.000866	80.326019	120.836182	157.797043	-0.005731	0.000000	-0.404232	0.000000	0.000000	0.000000	-0.008786	-0.230549	-0.225321	0.000000	0.000000	4.000000	27.000000	1.000000
14706.480746	-0.091945	0.587832	-0.000866	80.326019	120.836182	157.797043	-0.005731	0.000000	-0.404232	0.000000	0.000000	0.000000	-0.008786	-0.230549	-0.225321	0.000000	0.000000	4.000000	27.000000	1.000000
14706.484079	-0.091936	0.587102	-0.001577	80.421188	119.909996	156.944214	-0.043284	0.000000	-0.402768	0.000000	0.000000	0.000000	0.002461	-0.218998	-0.213281	0.000000	0.000000	4.000000	27.000000	1.000000
14706.487412	-0.091936	0.587102	-0.001577	80.421188	119.909996	156.944214	-0.043284	0.000000	-0.402768	0.000000	0.000000	0.000000	0.002461	-0.218998	-0.213281	0.000000	0.000000	4.000000	27.000000	1.000000
14706.490746	-0.091936	0.587102	-0.001577	80.421188	119.909996	156.944214	-0.043284	0.000000	-0.402768	0.000000	0.000000	0.000000	0.002461	-0.218998	-0.213281	0.000000	0.000000	4.000000	27.000000	1.000000
14706.494079	-0.091936	0.587102	-0.001577	80.507858	119.098595	156.193069	-0.078831	0.000000	-0.403178	0.000000	0.000000	0.000000	0.002461	-0.218998	-0.213281	0.000000	0.000000	4.000000	27.000000	1.000000
14706.497412	-0.091939	0.586403	-0.002232	80.507858	119.098595	156.193069	-0.078831	0.000000	-0.403178	0.000000	0.000000	0.000000	-0.000762	-0.209642	-0.196738	0.000000	0.000000	4.000000	27.000000	1.000000
14706.500746	-0.091939	0.586403	-0.002232	80.507858	119.098595	156.193069	-0.078831	0.000000	-0.403178	0.000000	0.000000	0.000000	-0.000762	-0.209642	-0.196738	0.000000	0.000000	4.000000	27.000000	1.000000
14706.504079	-0.091969	0.585742	-0.002861	80.584969	118.480370	155.602463	-0.078831	0.000000	-0.403178	0.000000	0.000000	0.000000	-0.009055	-0.198249	-0.188489	0.000000	0.000000	4.000000	27.000000	1.000000
14706.507412	-0.091969	0.585742	-0.002861	80.584969	118.480370	155.602463	-0.078831	0.000000	-0.403178	0.000000	0.000000	0.000000	-0.009055	-0.198249	-0.188489	0.000000	0.000000	4.000000	27.000000	1.000000
14706.510746	-0.091969	0.585742	-0.002861	80.584969	118.480370	155.602463	-0.078831	0.000000	-0.403178	0.000000	0.000000	0.000000	-0.009055	-0.198249	-0.188489	0.000000	0.000000	4.000000	27.000000	1.000000
14706.514079	-0.091969	0.585742	-0.002861	80.662262	117.920311	155.037247	-0.143036	0.000000	-0.401542	0.000000	0.000000	0.000000	-0.009055	-0.198249	-0.188489	0.000000	0.000000	4.000000	27.000000	1.000000
14706.517412	-0.091993	0.585105	-0.003406	80.662262	117.920311	155.037247	-0.143036	0.000000	-0.401542	0.000000	0.000000	0.000000	-0.007276	-0.191068	-0.163458	0.000000	0.000000	4.000000	27.000000	1.000000
14706.520746	-0.091993	0.585105	-0.003406	80.662262	117.920311	155.037247	-0.143036	0.000000	-0.401542	0.000000	0.000000	0.000000	-0.007276	-0.191068	-0.163458	0.000000	0.000000	4.000000	27.000000	1.000000
14706.524079	-0.092032	0.584517	-0.003878	80.728394	117.325523	154.454147	-0.143036	0.000000	-0.401542	0.000000	0.000000	0.000000	-0.011598	-0.176428	-0.141726	0.000000	0.000000	4.000000	27.000000	1.000000
14706.527412	-0.092032	0.584517	-0.003878	80.728394	117.325523	154.454147	-0.143036	0.000000	-0.401542	0.000000	0.000000	0.000000	-0.011598	-0.176428	-0.141726	0.000000	0.000000	4.000000	27.000000	1.000000
14706.530746	-0.092032	0.584517	-0.003878	80.728394	117.325523	154.454147	-0.143036	0.000000	-0.401542	0.000000	0.000000	0.000000	-0.011598	-0.176428	-0.141726	0.000000	0.000000	4.000000	27.000000	1.000000
14706.534079	-0.092032	0.584517	-0.003878	80.778931	116.683609	153.848129	-0.193900	0.000000	-0.398396	0.000000	0.000000	0.000000	-0.011598	-0.176428	-0.141726	0.000000	0.000000	4.000000	27.000000	1.000000
14706.537412	-0.092099	0.583966	-0.004322	80.778931	116.683609	153.848129	-0.193900	0.000000	-0.398396	0.000000	0.000000	0.000000	-0.019949	-0.165190	-0.133289	0.000000	0.000000	4.000000	27.000000	1.000000
14706.540746	-0.092099	0.583966	-0.004322	80.778931	116.683609	153.848129	-0.193900	0.000000	-0.398396	0.000000	0.000000	0.000000	-0.019949	-0.165190	-0.133289	0.000000	0.000000	4.000000	27.000000	1.000000
14706.544079	-0.092198	0.583446	-0.004715	80.819321	116.002090	153.230698	-0.193900	0.000000	-0.398396	0.000000	0.000000	0.000000	-0.029741	-0.156135	-0.117758	0.000000	0.000000	4.000000	27.000000	1.000000
14706.547412	-0.092198	0.583446	-0.004715	80.819321	116.002090	153.230698	-0.193900	0.000000	-0.398396	0.000000	0.000000	0.000000	-0.029741	-0.156135	-0.117758	0.000000	0.000000	4.000000	27.000000	1.000000
14706.550746	-0.092198	0.583446	-0.004715	80.819321	116.002090	153.230698	-0.193900	0.000000	-0.398396	0.000000	0.000000	0.000000	-0.029741	-0.156135	-0.117758	0.000000	0.000000	4.000000	27.000000	1.000000
14706.554079	-0.092198	0.583446	-0.004715	80.847275	115.354660	152.649017	-0.235741	0.000000	-0.390115	0.000000	0.000000	0.000000	-0.029741	-0.156135	-0.117758	0.000000	0.000000	4.000000	27.000000	1.000000
14706.557412	-0.092290	0.582974	-0.005030	80.847275	115.354660	152.649017	-0.235741	0.000000	-0.390115	0.000000	0.000000	0.000000	-0.027688	-0.141646	-0.094532	0.000000	0.000000	4.000000	27.000000	1.000000
14706.560746	-0.092290	0.582974	-0.005030	80.847275	115.354660	152.649017	-0.235741	0.000000	-0.390115	0.000000	0.000000	0.000000	-0.027688	-0.141646	-0.094532	0.000000	0.000000	4.000000	27.000000	1.000000
14706.564079	-0.092403	0.582502	-0.005350	80.883133	114.744232	152.100098	-0.235741	0.000000	-0.390115	0.000000	0.000000	0.000000	-0.034028	-0.141511	-0.096022	0.000000	0.000000	4.000000	27.000000	1.000000
14706.567412	-0.092403	0.582502	-0.005350	80.883133	114.744232	152.100098	-0.235741	0.000000	-0.390115	0.000000	0.000000	0.000000	-0.034028	-0.141511	-0.096022	0.000000	0.000000	4.000000	27.000000	1.000000
14706.570746	-0.092403	0.582502	-0.005350	80.883133	114.744232	152.100098	-0.235741	0.000000	-0.390115	0.000000	0.000000	0.000000	-0.034028	-0.141511	-0.096022	0.000000	0.000000	4.000000	27.000000	1.000000
14706.574079	-0.092403	0.582502	-0.005350	80.915070	114.178795	151.581894	-0.267500	0.000000	-0.379829	0.000000	0.000000	0.000000	-0.034028	-0.141511	-0.096022	0.000000	0.000000	4.000000	27.000000	1.000000
14706.577412	-0.092553	0.582078	-0.005601	80.915070	114.178795	151.581894	-0.267500	0.000000	-0.379829	0.000000	0.000000	0.000000	-0.044895	-0.127109	-0.075352	0.000000	0.000000	4.000000	27.000000	1.000000
14706.580746	-0.092553	0.582078	-0.005601	80.915070	114.178795	151.581894	-0.267500	0.000000	-0.379829	0.000000	0.000000	0.000000	-0.044895	-0.127109	-0.075352	0.000000	0.000000	4.000000	27.000000	1.000000
14706.584079	-0.092729	0.581648	-0.005834	80.931999	113.638199	151.088287	-0.267500	0.000000	-0.379829	0.000000	0.000000	0.000000	-0.052684	-0.129116	-0.069775	0.000000	0.000000	4.000000	27.000000	1.000000
14706.587412	-0.092729	0.581648	-0.005834	80.931999	113.638199	151.088287	-0.267500	0.000000	-0.379829	0.000000	0.000000	0.000000	-0.052684	-0.129116	-0.069775	0.000000	0.000000	4.000000	27.000000	1.000000
14706.590746	-0.092729	0.581648	-0.005834	80.931999	113.638199	151.088287	-0.267500	0.000000	-0.379829	0.000000	0.000000	0.000000	-0.052684	-0.129116	-0.069775	0.000000	0.000000	4.000000	27.000000	1.000000
14706.594079	-0.092729	0.581648	-0.005834	80.950394	113.075180	150.524002	-0.291688	0.000000	-0.363566	0.000000	0.000000	0.000000	-0.052684	-0.129116	-0.069775	0.000000	0.000000	4.000000	27.000000	1.000000
14706.597412	-0.092916	0.581247	-0.006010	80.950394	113.075180	150.524002	-0.291688	0.000000	-0.363566	0.000000	0.000000	0.000000	-0.056129	-0.120240	-0.052787	0.000000	0.000000	4.000000	27.000000	1.000000
14706.600746	-0.092916	0.581247	-0.006010	80.950394	113.075180	150.524002	-0.291688	0.000000	-0.363566	0.000000	0.000000	0.000000	-0.056129	-0.120240	-0.052787	0.000000	0.000000	4.000000	27.000000	1.000000
14706.604079	-0.092916	0.581247	-0.006010	80.959579	112.516403	149.917816	-0.291688	0.000000	-0.363566	0.000000	0.000000	0.000000	-0.056129	-0.120240	-0.052787	0.000000	0.000000	4.000000	27.000000	1.000000
14706.607412	-0.092916	0.581247	-0.006010	80.959579	112.516403	149.917816	-0.291688	0.000000	-0.363566	0.000000	0.000000	0.000000	-0.056129	-0.120240	-0.052787	0.000000	0.000000	4.000000	27.000000	1.000000
14706.610746	-0.093145	0.580847	-0.006195	80.959579	112.516403	149.917816	-0.291688	0.000000	-0.363566	0.000000	0.000000	0.000000	-0.068904	-0.120178	-0.055574	0.000000	0.000000	4.000000	27.000000	1.000000
14706.614079	-0.093383	0.580457	-0.006340	80.949547	112.005295	149.325714	-0.300485	0.000000	-0.354211	0.000000	0.000000	0.000000	-0.071334	-0.116781	-0.043623	0.000000	0.000000	4.000000	27.000000	1.000000
14706.617412	-0.093383	0.580457	-0.006340	80.949547	112.005295	149.325714	-0.300485	0.000000	-0.354211	0.000000	0.000000	0.000000	-0.071334	-0.116781	-0.043623	0.000000	0.000000	4.000000	27.000000	1.000000
14706.620746	-0.093383	0.580457	-0.006340	80.949547	112.005295	149.325714	-0.300485	0.000000	-0.354211	0.000000	0.000000	0.000000	-0.071334	-0.116781	-0.043623	0.000000	0.000000	4.000000	27.000000	1.000000
14706.624079	-0.093383	0.580457	-0.006340	80.919456	111.438339	148.667480	-0.317018	0.000000	-0.330838	0.000000	0.000000	0.000000	-0.071334	-0.116781	-0.043623	0.000000	0.000000	4.000000	27.000000	1.000000
14706.627412	-0.093677	0.580072	-0.006431	80.919456	111.438339	148.667480	-0.317018	0.000000	-0.330838	0.000000	0.000000	0.000000	-0.088088	-0.115556	-0.027294	0.000000	0.000000	4.000000	27.000000	1.000000
14706.630746	-0.093677	0.580072	-0.006431	80.919456	111.438339	148.667480	-0.317018	0.000000	-0.330838	0.000000	0.000000	0.000000	-0.088088	-0.115556	-0.027294	0.000000	0.000000	4.000000	27.000000	1.000000
14706.634079	-0.093677	0.580072	-0.006431	80.877647	110.798973	147.982819	-0.317018	0.000000	-0.330838	0.000000	0.000000	0.000000	-0.088088	-0.115556	-0.027294	0.000000	0.000000	4.000000	27.000000	1.000000
14706.637412	-0.093677	0.580072	-0.006431	80.877647	110.798973	147.982819	-0.317018	0.000000	-0.330838	0.000000	0.000000	0.000000	-0.088088	-0.115556	-0.027294	0.000000	0.000000	4.000000	27.000000	1.000000
14706.640746	-0.093992	0.579687	-0.006527	80.877647	110.798973	147.982819	-0.317018	0.000000	-0.330838	0.000000	0.000000	0.000000	-0.094459	-0.115528	-0.028788	0.000000	0.000000	4.000000	27.000000	1.000000
14706.644079	-0.094346	0.579299	-0.006541	80.828278	110.137924	147.343643	-0.321567	0.000000	-0.316156	0.000000	0.000000	0.000000	-0.106305	-0.116469	-0.004130	0.000000	0.000000	4.000000	27.000000	1.000000
14706.647412	-0.094346	0.579299	-0.006541	80.828278	110.137924	147.343643	-0.321567	0.000000	-0.316156	0.000000	0.000000	0.000000	-0.106305	-0.116469	-0.004130	0.000000	0.000000	4.000000	27.000000	1.000000
14706.650746	-0.094346	0.579299	-0.006541	80.828278	110.137924	147.343643	-0.321567	0.000000	-0.316156	0.000000	0.000000	0.000000	-0.106305	-0.116469	-0.004130	0.000000	0.000000	4.000000	27.000000	1.000000
14706.654079	-0.094346	0.579299	-0.006541	80.765541	109.617683	146.808563	-0.327053	0.000000	-0.282696	0.000000	0.000000	0.000000	-0.106305	-0.116469	-0.004130	0.000000	0.000000	4.000000	27.000000	1.000000
14706.657412	-0.094708	0.578947	-0.006522	80.765541	109.617683	146.808563	-0.327053	0.000000	-0.282696	0.000000	0.000000	0.000000	-0.108431	-0.105660	0.005842	0.000000	0.000000	4.000000	27.000000	1.000000
14706.660746	-0.094708	0.578947	-0.006522	80.765541	109.617683	146.808563	-0.327053	0.000000	-0.282696	0.000000	0.000000	0.000000	-0.108431	-0.105660	0.005842	0.000000	0.000000	4.000000	27.000000	1.000000
14706.664079	-0.095079	0.578580	-0.006456	80.685654	109.289085	146.450150	-0.327053	0.000000	-0.282696	0.000000	0.000000	0.000000	-0.111402	-0.109972	0.019726	0.000000	0.000000	4.000000	27.000000	1.000000
14706.667412	-0.095079	0.578580	-0.006456	80.685654	109.289085	146.450150	-0.327053	0.000000	-0.282696	0.000000	0.000000	0.000000	-0.111402	-0.109972	0.019726	0.000000	0.000000	4.000000	27.000000	1.000000
14706.670746	-0.095079	0.578580	-0.006456	80.685654	109.289085	146.450150	-0.327053	0.000000	-0.282696	0.000000	0.000000	0.000000	-0.111402	-0.109972	0.019726	0.000000	0.000000	4.000000	27.000000	1.000000
14706.674079	-0.095079	0.578580	-0.006456	80.604744	109.133644	146.363190	-0.322792	0.000000	-0.246057	0.000000	0.000000	0.000000	-0.111402	-0.109972	0.019726	0.000000	0.000000	4.000000	27.000000	1.000000
14706.677412	-0.095415	0.578249	-0.006348	80.604744	109.133644	146.363190	-0.322792	0.000000	-0.246057	0.000000	0.000000	0.000000	-0.100741	-0.099208	0.032430	0.000000	0.000000	4.000000	27.000000	1.000000
14706.680746	-0.095415	0.578249	-0.006348	80.604744	109.133644	146.363190	-0.322792	0.000000	-0.246057	0.000000	0.000000	0.000000	-0.100741	-0.099208	0.032430	0.000000	0.000000	4.000000	27.000000	1.000000
14706.684079	-0.095694	0.577954	-0.006193	80.531410	108.991119	146.308914	-0.322792	0.000000	-0.246057	0.000000	0.000000	0.000000	-0.083671	-0.088478	0.046541	0.000000	0.000000	4.000000	27.000000	1.000000
14706.687412	-0.095694	0.577954	-0.006193	80.531410	108.991119	146.308914	-0.322792	0.000000	-0.246057	0.000000	0.000000	0.000000	-0.083671	-0.088478	0.046541	0.000000	0.000000	4.000000	27.000000	1.000000
14706.690746	-0.095694	0.577954	-0.006193	80.531410	108.991119	146.308914	-0.322792	0.000000	-0.246057	0.000000	0.000000	0.000000	-0.083671	-0.088478	0.046541	0.000000	0.000000	4.000000	27.000000	1.000000
14706.694079	-0.095936	0.577721	-0.006001	80.464134	108.839386	146.225845	-0.309630	0.000000	-0.215322	0.000000	0.000000	0.000000	-0.072617	-0.070185	0.057405	0.000000	0.000000	4.000000	27.000000	1.000000
14706.697412	-0.095936	0.577721	-0.006001	80.464134	108.839386	146.225845	-0.309630	0.000000	-0.215322	0.000000	0.000000	0.000000	-0.072617	-0.070185	0.057405	0.000000	0.000000	4.000000	27.000000	1.000000
14706.700746	-0.095936	0.577721	-0.006001	80.464134	108.839386	146.225845	-0.309630	0.000000	-0.215322	0.000000	0.000000	0.000000	-0.072617	-0.070185	0.057405	0.000000	0.000000	4.000000	27.000000	1.000000
14706.704079	-0.095936	0.577721	-0.006001	80.407242	108.695930	146.129501	-0.300063	0.000000	-0.203219	0.000000	0.000000	0.000000	-0.072617	-0.070185	0.057405	0.000000	0.000000	4.000000	27.000000	1.000000
14706.707412	-0.096139	0.577504	-0.005784	80.407242	108.695930	146.129501	-0.300063	0.000000	-0.203219	0.000000	0.000000	0.000000	-0.060893	-0.064875	0.065153	0.000000	0.000000	4.000000	27.000000	1.000000
14706.710746	-0.096139	0.577504	-0.005784	80.407242	108.695930	146.129501	-0.300063	0.000000	-0.203219	0.000000	0.000000	0.000000	-0.060893	-0.064875	0.065153	0.000000	0.000000	4.000000	27.000000	1.000000
14706.714079	-0.096139	0.577504	-0.005784	80.363571	108.570869	145.989838	-0.300063	0.000000	-0.203219	0.000000	0.000000	0.000000	-0.060893	-0.064875	0.065153	0.000000	0.000000	4.000000	27.000000	1.000000
14706.717412	-0.096139	0.577504	-0.005784	80.363571	108.570869	145.989838	-0.300063	0.000000	-0.203219	0.000000	0.000000	0.000000	-0.060893	-0.064875	0.065153	0.000000	0.000000	4.000000	27.000000	1.000000
14706.720746	-0.096314	0.577320	-0.005592	80.363571	108.570869	145.989838	-0.300063	0.000000	-0.203219	0.000000	0.000000	0.000000	-0.052590	-0.055226	0.057525	0.000000	0.000000	4.000000	27.000000	1.000000
14706.724079	-0.096314	0.577320	-0.005592	80.348747	108.553177	145.898880	-0.289204	0.000000	-0.193070	0.000000	0.000000	0.000000	-0.052590	-0.055226	0.057525	0.000000	0.000000	4.000000	27.000000	1.000000
14706.727412	-0.096314	0.577320	-0.005592	80.348747	108.553177	145.898880	-0.289204	0.000000	-0.193070	0.000000	0.000000	0.000000	-0.052590	-0.055226	0.057525	0.000000	0.000000	4.000000	27.000000	1.000000
14706.730746	-0.096314	0.577320	-0.005592	80.348747	108.553177	145.898880	-0.289204	0.000000	-0.193070	0.000000	0.000000	0.000000	-0.052590	-0.055226	0.057525	0.000000	0.000000	4.000000	27.000000	1.000000
14706.734079	-0.096699	0.577103	-0.005257	80.345551	108.563118	145.819366	-0.279616	0.000000	-0.184305	0.000000	0.000000	0.000000	-0.115680	-0.065139	0.100635	0.000000	0.000000	4.000000	27.000000	1.000000
14706.737412	-0.096699	0.577103	-0.005257	80.345551	108.563118	145.819366	-0.279616	0.000000	-0.184305	0.000000	0.000000	0.000000	-0.115680	-0.065139	0.100635	0.000000	0.000000	4.000000	27.000000	1.000000
14706.740746	-0.096699	0.577103	-0.005257	80.345551	108.563118	145.819366	-0.279616	0.000000	-0.184305	0.000000	0.000000	0.000000	-0.115680	-0.065139	0.100635	0.000000	0.000000	4.000000	27.000000	1.000000
14706.744079	-0.096699	0.577103	-0.005257	80.343979	108.559921	145.779572	-0.262844	0.000000	-0.165025	0.000000	0.000000	0.000000	-0.115680	-0.065139	0.100635	0.000000	0.000000	4.000000	27.000000	1.000000
14706.747412	-0.096903	0.577034	-0.005147	80.343979	108.559921	145.779572	-0.262844	0.000000	-0.165025	0.000000	0.000000	0.000000	-0.060913	-0.020688	0.032947	0.000000	0.000000	4.000000	27.000000	1.000000
14706.750746	-0.096903	0.577034	-0.005147	80.343979	108.559921	145.779572	-0.262844	0.000000	-0.165025	0.000000	0.000000	0.000000	-0.060913	-0.020688	0.032947	0.000000	0.000000	4.000000	27.000000	1.000000
14706.754079	-0.096903	0.577034	-0.005147	80.345551	108.522301	145.755508	-0.262844	0.000000	-0.165025	0.000000	0.000000	0.000000	-0.060913	-0.020688	0.032947	0.000000	0.000000	4.000000	27.000000	1.000000
14706.757412	-0.096903	0.577034	-0.005147	80.345551	108.522301	145.755508	-0.262844	0.000000	-0.165025	0.000000	0.000000	0.000000	-0.060913	-0.020688	0.032947	0.000000	0.000000	4.000000	27.000000	1.000000
14706.760746	-0.097103	0.577016	-0.005050	80.345551	108.522301	145.755508	-0.262844	0.000000	-0.165025	0.000000	0.000000	0.000000	-0.060116	-0.005529	0.029075	0.000000	0.000000	4.000000	27.000000	1.000000
14706.764079	-0.097103	0.577016	-0.005050	80.348770	108.474327	145.723404	-0.257353	0.000000	-0.154873	0.000000	0.000000	0.000000	-0.060116	-0.005529	0.029075	0.000000	0.000000	4.000000	27.000000	1.000000
14706.767412	-0.097103	0.577016	-0.005050	80.348770	108.474327	145.723404	-0.257353	0.000000	-0.154873	0.000000	0.000000	0.000000	-0.060116	-0.005529	0.029075	0.000000	0.000000	4.000000	27.000000	1.000000
14706.770746	-0.097103	0.577016	-0.005050	80.348770	108.474327	145.723404	-0.257353	0.000000	-0.154873	0.000000	0.000000	0.000000	-0.060116	-0.005529	0.029075	0.000000	0.000000	4.000000	27.000000	1.000000
14706.774079	-0.097361	0.577069	-0.004895	80.353539	108.413132	145.675125	-0.252507	0.000000	-0.144854	0.000000	0.000000	0.000000	-0.077402	0.016018	0.046617	0.000000	0.000000	4.000000	27.000000	1.000000
14706.777412	-0.097361	0.577069	-0.004895	80.353539	108.413132	145.675125	-0.252507	0.000000	-0.144854	0.000000	0.000000	0.000000	-0.077402	0.016018	0.046617	0.000000	0.000000	4.000000	27.000000	1.000000
14706.780746	-0.097361	0.577069	-0.004895	80.353539	108.413132	145.675125	-0.252507	0.000000	-0.144854	0.000000	0.000000	0.000000	-0.077402	0.016018	0.046617	0.000000	0.000000	4.000000	27.000000	1.000000
14706.784079	-0.097361	0.577069	-0.004895	80.361443	108.328346	145.594650	-0.244737	0.000000	-0.131954	0.000000	0.000000	0.000000	-0.077402	0.016018	0.046617	0.000000	0.000000	4.000000	27.000000	1.000000
14706.787412	-0.097431	0.577170	-0.004779	80.361443	108.328346	145.594650	-0.244737	0.000000	-0.131954	0.000000	0.000000	0.000000	-0.020961	0.030172	0.034738	0.000000	0.000000	4.000000	27.000000	1.000000
14706.790746	-0.097431	0.577170	-0.004779	80.361443	108.328346	145.594650	-0.244737	0.000000	-0.131954	0.000000	0.000000	0.000000	-0.020961	0.030172	0.034738	0.000000	0.000000	4.000000	27.000000	1.000000
14706.794079	-0.097431	0.577170	-0.004779	80.370995	108.230263	145.497910	-0.244737	0.000000	-0.131954	0.000000	0.000000	0.000000	-0.020961	0.030172	0.034738	0.000000	0.000000	4.000000	27.000000	1.000000
14706.797412	-0.097431	0.577170	-0.004779	80.370995	108.230263	145.497910	-0.244737	0.000000	-0.131954	0.000000	0.000000	0.000000	-0.020961	0.030172	0.034738	0.000000	0.000000	4.000000	27.000000	1.000000
14706.800746	-0.097469	0.577285	-0.004705	80.370995	108.230263	145.497910	-0.244737	0.000000	-0.131954	0.000000	0.000000	0.000000	-0.011503	0.034577	0.022102	0.000000	0.000000	4.000000	27.000000	1.000000
14706.804079	-0.097452	0.577411	-0.004577	80.383522	108.130737	145.389816	-0.238948	0.000000	-0.128460	0.000000	0.000000	0.000000	0.005231	0.037769	0.038341	0.000000	0.000000	4.000000	27.000000	1.000000
14706.807412	-0.097452	0.577411	-0.004577	80.383522	108.130737	145.389816	-0.238948	0.000000	-0.128460	0.000000	0.000000	0.000000	0.005231	0.037769	0.038341	0.000000	0.000000	4.000000	27.000000	1.000000
14706.810746	-0.097452	0.577411	-0.004577	80.383522	108.130737	145.389816	-0.238948	0.000000	-0.128460	0.000000	0.000000	0.000000	0.005231	0.037769	0.038341	0.000000	0.000000	4.000000	27.000000	1.000000
14706.814079	-0.097452	0.577411	-0.004577	80.401588	108.079758	145.322830	-0.228874	0.000000	-0.127415	0.000000	0.000000	0.000000	0.005231	0.037769	0.038341	0.000000	0.000000	4.000000	27.000000	1.000000
14706.817412	-0.097431	0.577519	-0.004467	80.401588	108.079758	145.322830	-0.228874	0.000000	-0.127415	0.000000	0.000000	0.000000	0.006334	0.032413	0.033249	0.000000	0.000000	4.000000	27.000000	1.000000
14706.820746	-0.097431	0.577519	-0.004467	80.401588	108.079758	145.322830	-0.228874	0.000000	-0.127415	0.000000	0.000000	0.000000	0.006334	0.032413	0.033249	0.000000	0.000000	4.000000	27.000000	1.000000
14706.824079	-0.097431	0.577519	-0.004467	80.438644	108.094337	145.300003	-0.228874	0.000000	-0.127415	0.000000	0.000000	0.000000	0.006334	0.032413	0.033249	0.000000	0.000000	4.000000	27.000000	1.000000
14706.827412	-0.097431	0.577519	-0.004467	80.438644	108.094337	145.300003	-0.228874	0.000000	-0.127415	0.000000	0.000000	0.000000	0.006334	0.032413	0.033249	0.000000	0.000000	4.000000	27.000000	1.000000
14706.830746	-0.097393	0.577620	-0.004328	80.438644	108.094337	145.300003	-0.228874	0.000000	-0.127415	0.000000	0.000000	0.000000	0.011284	0.030206	0.041632	0.000000	0.000000	4.000000	27.000000	1.000000
14706.834079	-0.097393	0.577620	-0.004328	80.486862	108.201881	145.360764	-0.223332	0.000000	-0.128471	0.000000	0.000000	0.000000	0.011284	0.030206	0.041632	0.000000	0.000000	4.000000	27.000000	1.000000
14706.837412	-0.097393	0.577620	-0.004328	80.486862	108.201881	145.360764	-0.223332	0.000000	-0.128471	0.000000	0.000000	0.000000	0.011284	0.030206	0.041632	0.000000	0.000000	4.000000	27.000000	1.000000
14706.840746	-0.097393	0.577620	-0.004328	80.486862	108.201881	145.360764	-0.223332	0.000000	-0.128471	0.000000	0.000000	0.000000	0.011284	0.030206	0.041632	0.000000	0.000000	4.000000	27.000000	1.000000
14706.844079	-0.097433	0.577763	-0.004037	80.539322	108.350540	145.459427	-0.216394	0.000000	-0.130351	0.000000	0.000000	0.000000	-0.011995	0.043089	0.087167	0.000000	0.000000	4.000000	27.000000	1.000000
14706.847412	-0.097433	0.577763	-0.004037	80.539322	108.350540	145.459427	-0.216394	0.000000	-0.130351	0.000000	0.000000	0.000000	-0.011995	0.043089	0.087167	0.000000	0.000000	4.000000	27.000000	1.000000
14706.850746	-0.097433	0.577763	-0.004037	80.539322	108.350540	145.459427	-0.216394	0.000000	-0.130351	0.000000	0.000000	0.000000	-0.011995	0.043089	0.087167	0.000000	0.000000	4.000000	27.000000	1.000000
14706.854079	-0.097433	0.577763	-0.004037	80.587105	108.526360	145.587250	-0.201866	0.000000	-0.128352	0.000000	0.000000	0.000000	-0.011995	0.043089	0.087167	0.000000	0.000000	4.000000	27.000000	1.000000
14706.857412	-0.097457	0.577752	-0.003927	80.587105	108.526360	145.587250	-0.201866	0.000000	-0.128352	0.000000	0.000000	0.000000	-0.007113	-0.003374	0.033095	0.000000	0.000000	4.000000	27.000000	1.000000
14706.860746	-0.097457	0.577752	-0.003927	80.587105	108.526360	145.587250	-0.201866	0.000000	-0.128352	0.000000	0.000000	0.000000	-0.007113	-0.003374	0.033095	0.000000	0.000000	4.000000	27.000000	1.000000
14706.864079	-0.097457	0.577752	-0.003927	80.617287	108.662933	145.697052	-0.201866	0.000000	-0.128352	0.000000	0.000000	0.000000	-0.007113	-0.003374	0.033095	0.000000	0.000000	4.000000	27.000000	1.000000
14706.867412	-0.097457	0.577752	-0.003927	80.617287	108.662933	145.697052	-0.201866	0.000000	-0.128352	0.000000	0.000000	0.000000	-0.007113	-0.003374	0.033095	0.000000	0.000000	4.000000	27.000000	1.000000
14706.870746	-0.097525	0.577715	-0.003820	80.617287	108.662933	145.697052	-0.201866	0.000000	-0.128352	0.000000	0.000000	0.000000	-0.020444	-0.010962	0.032247	0.000000	0.000000	4.000000	27.000000	1.000000
14706.874079	-0.097525	0.577715	-0.003820	80.621071	108.747047	145.778046	-0.196350	0.000000	-0.127166	0.000000	0.000000	0.000000	-0.020444	-0.010962	0.032247	0.000000	0.000000	4.000000	27.000000	1.000000
14706.877412	-0.097525	0.577715	-0.003820	80.621071	108.747047	145.778046	-0.196350	0.000000	-0.127166	0.000000	0.000000	0.000000	-0.020444	-0.010962	0.032247	0.000000	0.000000	4.000000	27.000000	1.000000
14706.880746	-0.097525	0.577715	-0.003820	80.621071	108.747047	145.778046	-0.196350	0.000000	-0.127166	0.000000	0.000000	0.000000	-0.020444	-0.010962	0.032247	0.000000	0.000000	4.000000	27.000000	1.000000
14706.884079	-0.097680	0.577436	-0.003621	80.611420	108.839081	145.876862	-0.190976	0.000000	-0.123759	0.000000	0.000000	0.000000	-0.046576	-0.083809	0.059431	0.000000	0.000000	4.000000	27.000000	1.000000
14706.887412	-0.097680	0.577436	-0.003621	80.611420	108.839081	145.876862	-0.190976	0.000000	-0.123759	0.000000	0.000000	0.000000	-0.046576	-0.083809	0.059431	0.000000	0.000000	4.000000	27.000000	1.000000
14706.890746	-0.097680	0.577436	-0.003621	80.611420	108.839081	145.876862	-0.190976	0.000000	-0.123759	0.000000	0.000000	0.000000	-0.046576	-0.083809	0.059431	0.000000	0.000000	4.000000	27.000000	1.000000
14706.894079	-0.097749	0.577211	-0.003509	80.602928	108.924713	145.969757	-0.181070	0.000000	-0.115996	0.000000	0.000000	0.000000	-0.020762	-0.067454	0.033618	0.000000	0.000000	4.000000	27.000000	1.000000
14706.897412	-0.097749	0.577211	-0.003509	80.602928	108.924713	145.969757	-0.181070	0.000000	-0.115996	0.000000	0.000000	0.000000	-0.020762	-0.067454	0.033618	0.000000	0.000000	4.000000	27.000000	1.000000
14706.900746	-0.097749	0.577211	-0.003509	80.602928	108.924713	145.969757	-0.181070	0.000000	-0.115996	0.000000	0.000000	0.000000	-0.020762	-0.067454	0.033618	0.000000	0.000000	4.000000	27.000000	1.000000
14706.904079	-0.097749	0.577211	-0.003509	80.594078	109.022865	146.073227	-0.175467	0.000000	-0.112536	0.000000	0.000000	0.000000	-0.020762	-0.067454	0.033618	0.000000	0.000000	4.000000	27.000000	1.000000
14706.907412	-0.097782	0.576954	-0.003358	80.594078	109.022865	146.073227	-0.175467	0.000000	-0.112536	0.000000	0.000000	0.000000	-0.009756	-0.077295	0.045286	0.000000	0.000000	4.000000	27.000000	1.000000
14706.910746	-0.097782	0.576954	-0.003358	80.594078	109.022865	146.073227	-0.175467	0.000000	-0.112536	0.000000	0.000000	0.000000	-0.009756	-0.077295	0.045286	0.000000	0.000000	4.000000	27.000000	1.000000
14706.914079	-0.097782	0.576954	-0.003358	80.586388	109.120155	146.170898	-0.175467	0.000000	-0.112536	0.000000	0.000000	0.000000	-0.009756	-0.077295	0.045286	0.000000	0.000000	4.000000	27.000000	1.000000
14706.917412	-0.097782	0.576954	-0.003358	80.586388	109.120155	146.170898	-0.175467	0.000000	-0.112536	0.000000	0.000000	0.000000	-0.009756	-0.077295	0.045286	0.000000	0.000000	4.000000	27.000000	1.000000
14706.920746	-0.097794	0.576670	-0.003197	80.586388	109.120155	146.170898	-0.175467	0.000000	-0.112536	0.000000	0.000000	0.000000	-0.003694	-0.084954	0.048550	0.000000	0.000000	4.000000	27.000000	1.000000
14706.924079	-0.097794	0.576670	-0.003197	80.578522	109.225029	146.273788	-0.167920	0.000000	-0.110910	0.000000	0.000000	0.000000	-0.003694	-0.084954	0.048550	0.000000	0.000000	4.000000	27.000000	1.000000
14706.927412	-0.097794	0.576670	-0.003197	80.578522	109.225029	146.273788	-0.167920	0.000000	-0.110910	0.000000	0.000000	0.000000	-0.003694	-0.084954	0.048550	0.000000	0.000000	4.000000	27.000000	1.000000
14706.930746	-0.097794	0.576670	-0.003197	80.578522	109.225029	146.273788	-0.167920	0.000000	-0.110910	0.000000	0.000000	0.000000	-0.003694	-0.084954	0.048550	0.000000	0.000000	4.000000	27.000000	1.000000
14706.934079	-0.097761	0.575976	-0.002828	80.568787	109.353455	146.398132	-0.159828	0.000000	-0.110294	0.000000	0.000000	0.000000	0.010019	-0.208154	0.110644	0.000000	0.000000	4.000000	27.000000	1.000000
14706.937412	-0.097761	0.575976	-0.002828	80.568787	109.353455	146.398132	-0.159828	0.000000	-0.110294	0.000000	0.000000	0.000000	0.010019	-0.208154	0.110644	0.000000	0.000000	4.000000	27.000000	1.000000
14706.940746	-0.097761	0.575976	-0.002828	80.568787	109.353455	146.398132	-0.159828	0.000000	-0.110294	0.000000	0.000000	0.000000	0.010019	-0.208154	0.110644	0.000000	0.000000	4.000000	27.000000	1.000000
14706.944079	-0.097761	0.575976	-0.002828	80.561638	109.464455	146.505722	-0.141387	0.000000	-0.111964	0.000000	0.000000	0.000000	0.010019	-0.208154	0.110644	0.000000	0.000000	4.000000	27.000000	1.000000
14706.947412	-0.097709	0.575599	-0.002651	80.561638	109.464455	146.505722	-0.141387	0.000000	-0.111964	0.000000	0.000000	0.000000	0.015656	-0.113339	0.053149	0.000000	0.000000	4.000000	27.000000	1.000000
14706.950746	-0.097709	0.575599	-0.002651	80.561638	109.464455	146.505722	-0.141387	0.000000	-0.111964	0.000000	0.000000	0.000000	0.015656	-0.113339	0.053149	0.000000	0.000000	4.000000	27.000000	1.000000
14706.954079	-0.097709	0.575599	-0.002651	80.556999	109.565895	146.602036	-0.141387	0.000000	-0.111964	0.000000	0.000000	0.000000	0.015656	-0.113339	0.053149	0.000000	0.000000	4.000000	27.000000	1.000000
14706.957412	-0.097709	0.575599	-0.002651	80.556999	109.565895	146.602036	-0.141387	0.000000	-0.111964	0.000000	0.000000	0.000000	0.015656	-0.113339	0.053149	0.000000	0.000000	4.000000	27.000000	1.000000
14706.960746	-0.097674	0.575203	-0.002495	80.556999	109.565895	146.602036	-0.141387	0.000000	-0.111964	0.000000	0.000000	0.000000	0.010312	-0.118806	0.046567	0.000000	0.000000	4.000000	27.000000	1.000000
14706.964079	-0.097632	0.574771	-0.002375	80.566765	109.551437	146.589386	-0.132529	0.000000	-0.114573	0.000000	0.000000	0.000000	0.012537	-0.129604	0.036258	0.000000	0.000000	4.000000	27.000000	1.000000
14706.967412	-0.097632	0.574771	-0.002375	80.566765	109.551437	146.589386	-0.132529	0.000000	-0.114573	0.000000	0.000000	0.000000	0.012537	-0.129604	0.036258	0.000000	0.000000	4.000000	27.000000	1.000000
14706.970746	-0.097632	0.574771	-0.002375	80.566765	109.551437	146.589386	-0.132529	0.000000	-0.114573	0.000000	0.000000	0.000000	0.012537	-0.129604	0.036258	0.000000	0.000000	4.000000	27.000000	1.000000
14706.974079	-0.097632	0.574771	-0.002375	80.593391	109.413826	146.456116	-0.118725	0.000000	-0.118381	0.000000	0.000000	0.000000	0.012537	-0.129604	0.036258	0.000000	0.000000	4.000000	27.000000	1.000000
14706.977412	-0.097630	0.574321	-0.002280	80.593391	109.413826	146.456116	-0.118725	0.000000	-0.118381	0.000000	0.000000	0.000000	0.000714	-0.135003	0.028250	0.000000	0.000000	4.000000	27.000000	1.000000
14706.980746	-0.097630	0.574321	-0.002280	80.593391	109.413826	146.456116	-0.118725	0.000000	-0.118381	0.000000	0.000000	0.000000	0.000714	-0.135003	0.028250	0.000000	0.000000	4.000000	27.000000	1.000000
14706.984079	-0.097630	0.574321	-0.002280	80.631439	109.183304	146.233841	-0.118725	0.000000	-0.118381	0.000000	0.000000	0.000000	0.000714	-0.135003	0.028250	0.000000	0.000000	4.000000	27.000000	1.000000
14706.987412	-0.097630	0.574321	-0.002280	80.631439	109.183304	146.233841	-0.118725	0.000000	-0.118381	0.000000	0.000000	0.000000	0.000714	-0.135003	0.028250	0.000000	0.000000	4.000000	27.000000	1.000000
14706.990746	-0.097633	0.573863	-0.002163	80.631439	109.183304	146.233841	-0.118725	0.000000	-0.118381	0.000000	0.000000	0.000000	-0.000756	-0.137273	0.035107	0.000000	0.000000	4.000000	27.000000	1.000000
14706.994079	-0.097669	0.573395	-0.002096	80.663460	108.995682	146.059677	-0.114017	0.000000	-0.118501	0.000000	0.000000	0.000000	-0.011092	-0.140403	0.020092	0.000000	0.000000	4.000000	27.000000	1.000000
14706.997412	-0.097669	0.573395	-0.002096	80.663460	108.995682	146.059677	-0.114017	0.000000	-0.118501	0.000000	0.000000	0.000000	-0.011092	-0.140403	0.020092	0.000000	0.000000	4.000000	27.000000	1.000000
14707.000746	-0.097669	0.573395	-0.002096	80.663460	108.995682	146.059677	-0.114017	0.000000	-0.118501	0.000000	0.000000	0.000000	-0.011092	-0.140403	0.020092	0.000000	0.000000	4.000000	27.000000	1.000000
14707.004079	-0.097669	0.573395	-0.002096	80.688293	108.863434	145.940109	-0.104817	0.000000	-0.116526	0.000000	0.000000	0.000000	-0.011092	-0.140403	0.020092	0.000000	0.000000	4.000000	27.000000	1.000000
14707.007412	-0.097711	0.572919	-0.002007	80.688293	108.863434	145.940109	-0.104817	0.000000	-0.116526	0.000000	0.000000	0.000000	-0.012560	-0.142674	0.026933	0.000000	0.000000	4.000000	27.000000	1.000000
14707.010746	-0.097711	0.572919	-0.002007	80.688293	108.863434	145.940109	-0.104817	0.000000	-0.116526	0.000000	0.000000	0.000000	-0.012560	-0.142674	0.026933	0.000000	0.000000	4.000000	27.000000	1.000000
14707.014079	-0.097711	0.572919	-0.002007	80.712067	108.729042	145.820236	-0.104817	0.000000	-0.116526	0.000000	0.000000	0.000000	-0.012560	-0.142674	0.026933	0.000000	0.000000	4.000000	27.000000	1.000000
14707.017412	-0.097711	0.572919	-0.002007	80.712067	108.729042	145.820236	-0.104817	0.000000	-0.116526	0.000000	0.000000	0.000000	-0.012560	-0.142674	0.026933	0.000000	0.000000	4.000000	27.000000	1.000000
14707.020746	-0.097782	0.572479	-0.001888	80.712067	108.729042	145.820236	-0.104817	0.000000	-0.116526	0.000000	0.000000	0.000000	-0.021220	-0.132017	0.035659	0.000000	0.000000	4.000000	27.000000	1.000000
14707.024079	-0.097830	0.572065	-0.001771	80.732956	108.619522	145.714218	-0.100328	0.000000	-0.114433	0.000000	0.000000	0.000000	-0.014321	-0.124419	0.035087	0.000000	0.000000	4.000000	27.000000	1.000000
14707.027412	-0.097830	0.572065	-0.001771	80.732956	108.619522	145.714218	-0.100328	0.000000	-0.114433	0.000000	0.000000	0.000000	-0.014321	-0.124419	0.035087	0.000000	0.000000	4.000000	27.000000	1.000000
14707.030746	-0.097830	0.572065	-0.001771	80.732956	108.619522	145.714218	-0.100328	0.000000	-0.114433	0.000000	0.000000	0.000000	-0.014321	-0.124419	0.035087	0.000000	0.000000	4.000000	27.000000	1.000000
14707.034079	-0.097830	0.572065	-0.001771	80.758392	108.446838	145.554443	-0.088537	0.000000	-0.108509	0.000000	0.000000	0.000000	-0.014321	-0.124419	0.035087	0.000000	0.000000	4.000000	27.000000	1.000000
14707.037412	-0.097876	0.571675	-0.001660	80.758392	108.446838	145.554443	-0.088537	0.000000	-0.108509	0.000000	0.000000	0.000000	-0.013905	-0.116821	0.033143	0.000000	0.000000	4.000000	27.000000	1.000000
14707.040746	-0.097876	0.571675	-0.001660	80.758392	108.446838	145.554443	-0.088537	0.000000	-0.108509	0.000000	0.000000	0.000000	-0.013905	-0.116821	0.033143	0.000000	0.000000	4.000000	27.000000	1.000000
14707.044079	-0.097876	0.571675	-0.001660	80.779808	108.323669	145.438889	-0.088537	0.000000	-0.108509	0.000000	0.000000	0.000000	-0.013905	-0.116821	0.033143	0.000000	0.000000	4.000000	27.000000	1.000000
14707.047412	-0.097876	0.571675	-0.001660	80.779808	108.323669	145.438889	-0.088537	0.000000	-0.108509	0.000000	0.000000	0.000000	-0.013905	-0.116821	0.033143	0.000000	0.000000	4.000000	27.000000	1.000000
14707.050746	-0.097916	0.571319	-0.001579	80.779808	108.323669	145.438889	-0.088537	0.000000	-0.108509	0.000000	0.000000	0.000000	-0.011998	-0.106936	0.024246	0.000000	0.000000	4.000000	27.000000	1.000000
14707.054079	-0.097933	0.570988	-0.001500	80.787277	108.288986	145.414444	-0.083013	0.000000	-0.106192	0.000000	0.000000	0.000000	-0.005101	-0.099303	0.023737	0.000000	0.000000	4.000000	27.000000	1.000000
14707.057412	-0.097933	0.570988	-0.001500	80.787277	108.288986	145.414444	-0.083013	0.000000	-0.106192	0.000000	0.000000	0.000000	-0.005101	-0.099303	0.023737	0.000000	0.000000	4.000000	27.000000	1.000000
14707.060746	-0.097933	0.570988	-0.001500	80.787277	108.288986	145.414444	-0.083013	0.000000	-0.106192	0.000000	0.000000	0.000000	-0.005101	-0.099303	0.023737	0.000000	0.000000	4.000000	27.000000	1.000000
14707.064079	-0.097933	0.570988	-0.001500	80.780876	108.364113	145.489990	-0.075016	0.000000	-0.103342	0.000000	0.000000	0.000000	-0.005101	-0.099303	0.023737	0.000000	0.000000	4.000000	27.000000	1.000000
14707.067412	-0.097960	0.570698	-0.001479	80.780876	108.364113	145.489990	-0.075016	0.000000	-0.103342	0.000000	0.000000	0.000000	-0.008190	-0.087056	0.006518	0.000000	0.000000	4.000000	27.000000	1.000000
14707.070746	-0.097960	0.570698	-0.001479	80.780876	108.364113	145.489990	-0.075016	0.000000	-0.103342	0.000000	0.000000	0.000000	-0.008190	-0.087056	0.006518	0.000000	0.000000	4.000000	27.000000	1.000000
14707.074079	-0.097960	0.570698	-0.001479	80.774841	108.431648	145.562424	-0.075016	0.000000	-0.103342	0.000000	0.000000	0.000000	-0.008190	-0.087056	0.006518	0.000000	0.000000	4.000000	27.000000	1.000000
14707.077412	-0.097960	0.570698	-0.001479	80.774841	108.431648	145.562424	-0.075016	0.000000	-0.103342	0.000000	0.000000	0.000000	-0.008190	-0.087056	0.006518	0.000000	0.000000	4.000000	27.000000	1.000000
14707.080746	-0.097964	0.570458	-0.001464	80.774841	108.431648	145.562424	-0.075016	0.000000	-0.103342	0.000000	0.000000	0.000000	-0.000911	-0.071769	0.004230	0.000000	0.000000	4.000000	27.000000	1.000000
14707.084079	-0.097964	0.570458	-0.001464	80.776016	108.454895	145.589264	-0.073930	0.000000	-0.101977	0.000000	0.000000	0.000000	-0.000911	-0.071769	0.004230	0.000000	0.000000	4.000000	27.000000	1.000000
14707.087412	-0.097964	0.570458	-0.001464	80.776016	108.454895	145.589264	-0.073930	0.000000	-0.101977	0.000000	0.000000	0.000000	-0.000911	-0.071769	0.004230	0.000000	0.000000	4.000000	27.000000	1.000000
14707.090746	-0.097964	0.570458	-0.001464	80.776016	108.454895	145.589264	-0.073930	0.000000	-0.101977	0.000000	0.000000	0.000000	-0.000911	-0.071769	0.004230	0.000000	0.000000	4.000000	27.000000	1.000000
14707.094079	-0.097949	0.570105	-0.001530	80.795685	108.323746	145.463257	-0.073225	0.000000	-0.101825	0.000000	0.000000	0.000000	0.004254	-0.106011	-0.019780	0.000000	0.000000	4.000000	27.000000	1.000000
14707.097412	-0.097949	0.570105	-0.001530	80.795685	108.323746	145.463257	-0.073225	0.000000	-0.101825	0.000000	0.000000	0.000000	0.004254	-0.106011	-0.019780	0.000000	0.000000	4.000000	27.000000	1.000000
14707.100746	-0.097949	0.570105	-0.001530	80.795685	108.323746	145.463257	-0.073225	0.000000	-0.101825	0.000000	0.000000	0.000000	0.004254	-0.106011	-0.019780	0.000000	0.000000	4.000000	27.000000	1.000000
14707.104079	-0.097932	0.569991	-0.001610	80.841057	107.968117	145.114319	-0.076522	0.000000	-0.102534	0.000000	0.000000	0.000000	0.005157	-0.034233	-0.023985	0.000000	0.000000	4.000000	27.000000	1.000000
14707.107412	-0.097932	0.569991	-0.001610	80.841057	107.968117	145.114319	-0.076522	0.000000	-0.102534	0.000000	0.000000	0.000000	0.005157	-0.034233	-0.023985	0.000000	0.000000	4.000000	27.000000	1.000000
14707.110746	-0.097932	0.569991	-0.001610	80.841057	107.968117	145.114319	-0.076522	0.000000	-0.102534	0.000000	0.000000	0.000000	0.005157	-0.034233	-0.023985	0.000000	0.000000	4.000000	27.000000	1.000000
14707.114079	-0.097932	0.569991	-0.001610	80.910873	107.397324	144.552933	-0.080519	0.000000	-0.103393	0.000000	0.000000	0.000000	0.005157	-0.034233	-0.023985	0.000000	0.000000	4.000000	27.000000	1.000000
14707.117412	-0.097886	0.569935	-0.001721	80.910873	107.397324	144.552933	-0.080519	0.000000	-0.103393	0.000000	0.000000	0.000000	0.013919	-0.016652	-0.033179	0.000000	0.000000	4.000000	27.000000	1.000000
14707.120746	-0.097886	0.569935	-0.001721	80.910873	107.397324	144.552933	-0.080519	0.000000	-0.103393	0.000000	0.000000	0.000000	0.013919	-0.016652	-0.033179	0.000000	0.000000	4.000000	27.000000	1.000000
14707.124079	-0.097886	0.569935	-0.001721	80.996429	106.666222	143.829529	-0.080519	0.000000	-0.103393	0.000000	0.000000	0.000000	0.013919	-0.016652	-0.033179	0.000000	0.000000	4.000000	27.000000	1.000000
14707.127412	-0.097886	0.569935	-0.001721	80.996429	106.666222	143.829529	-0.080519	0.000000	-0.103393	0.000000	0.000000	0.000000	0.013919	-0.016652	-0.033179	0.000000	0.000000	4.000000	27.000000	1.000000
14707.130746	-0.097865	0.569898	-0.001819	80.996429	106.666222	143.829529	-0.080519	0.000000	-0.103393	0.000000	0.000000	0.000000	0.006322	-0.011321	-0.029417	0.000000	0.000000	4.000000	27.000000	1.000000
14707.134079	-0.097865	0.569898	-0.001819	81.079338	105.922668	143.098602	-0.086049	0.000000	-0.105713	0.000000	0.000000	0.000000	0.006322	-0.011321	-0.029417	0.000000	0.000000	4.000000	27.000000	1.000000
14707.137412	-0.097865	0.569898	-0.001819	81.079338	105.922668	143.098602	-0.086049	0.000000	-0.105713	0.000000	0.000000	0.000000	0.006322	-0.011321	-0.029417	0.000000	0.000000	4.000000	27.000000	1.000000
14707.140746	-0.097865	0.569898	-0.001819	81.079338	105.922668	143.098602	-0.086049	0.000000	-0.105713	0.000000	0.000000	0.000000	0.006322	-0.011321	-0.029417	0.000000	0.000000	4.000000	27.000000	1.000000
14707.144079	-0.097857	0.569906	-0.002066	81.158241	105.184959	142.372849	-0.090952	0.000000	-0.106766	0.000000	0.000000	0.000000	0.002345	0.002562	-0.074014	0.000000	0.000000	4.000000	27.000000	1.000000
14707.147412	-0.097857	0.569906	-0.002066	81.158241	105.184959	142.372849	-0.090952	0.000000	-0.106766	0.000000	0.000000	0.000000	0.002345	0.002562	-0.074014	0.000000	0.000000	4.000000	27.000000	1.000000
14707.150746	-0.097857	0.569906	-0.002066	81.158241	105.184959	142.372849	-0.090952	0.000000	-0.106766	0.000000	0.000000	0.000000	0.002345	0.002562	-0.074014	0.000000	0.000000	4.000000	27.000000	1.000000
14707.154079	-0.097857	0.569906	-0.002066	81.232086	104.466660	141.659897	-0.103287	0.000000	-0.107157	0.000000	0.000000	0.000000	0.002345	0.002562	-0.074014	0.000000	0.000000	4.000000	27.000000	1.000000
14707.157412	-0.097819	0.569955	-0.002137	81.232086	104.466660	141.659897	-0.103287	0.000000	-0.107157	0.000000	0.000000	0.000000	0.011364	0.014561	-0.021318	0.000000	0.000000	4.000000	27.000000	1.000000
14707.160746	-0.097819	0.569955	-0.002137	81.232086	104.466660	141.659897	-0.103287	0.000000	-0.107157	0.000000	0.000000	0.000000	0.011364	0.014561	-0.021318	0.000000	0.000000	4.000000	27.000000	1.000000
14707.164079	-0.097819	0.569955	-0.002137	81.285736	103.920708	141.119446	-0.103287	0.000000	-0.107157	0.000000	0.000000	0.000000	0.011364	0.014561	-0.021318	0.000000	0.000000	4.000000	27.000000	1.000000
14707.167412	-0.097819	0.569955	-0.002137	81.285736	103.920708	141.119446	-0.103287	0.000000	-0.107157	0.000000	0.000000	0.000000	0.011364	0.014561	-0.021318	0.000000	0.000000	4.000000	27.000000	1.000000
14707.170746	-0.097811	0.570013	-0.002172	81.285736	103.920708	141.119446	-0.103287	0.000000	-0.107157	0.000000	0.000000	0.000000	0.002275	0.017584	-0.010583	0.000000	0.000000	4.000000	27.000000	1.000000
14707.174079	-0.097791	0.570082	-0.002162	81.313683	103.629555	140.828094	-0.106840	0.000000	-0.109051	0.000000	0.000000	0.000000	0.006148	0.020569	0.002937	0.000000	0.000000	4.000000	27.000000	1.000000
14707.177412	-0.097791	0.570082	-0.002162	81.313683	103.629555	140.828094	-0.106840	0.000000	-0.109051	0.000000	0.000000	0.000000	0.006148	0.020569	0.002937	0.000000	0.000000	4.000000	27.000000	1.000000
14707.180746	-0.097791	0.570082	-0.002162	81.313683	103.629555	140.828094	-0.106840	0.000000	-0.109051	0.000000	0.000000	0.000000	0.006148	0.020569	0.002937	0.000000	0.000000	4.000000	27.000000	1.000000
14707.184079	-0.097791	0.570082	-0.002162	81.322845	103.519615	140.715012	-0.108115	0.000000	-0.110455	0.000000	0.000000	0.000000	0.006148	0.020569	0.002937	0.000000	0.000000	4.000000	27.000000	1.000000
14707.187412	-0.097775	0.570143	-0.002129	81.322845	103.519615	140.715012	-0.108115	0.000000	-0.110455	0.000000	0.000000	0.000000	0.004652	0.018280	0.009904	0.000000	0.000000	4.000000	27.000000	1.000000
14707.190746	-0.097775	0.570143	-0.002129	81.322845	103.519615	140.715012	-0.108115	0.000000	-0.110455	0.000000	0.000000	0.000000	0.004652	0.018280	0.009904	0.000000	0.000000	4.000000	27.000000	1.000000
14707.194079	-0.097775	0.570143	-0.002129	81.328262	103.445610	140.640152	-0.108115	0.000000	-0.110455	0.000000	0.000000	0.000000	0.004652	0.018280	0.009904	0.000000	0.000000	4.000000	27.000000	1.000000
14707.197412	-0.097775	0.570143	-0.002129	81.328262	103.445610	140.640152	-0.108115	0.000000	-0.110455	0.000000	0.000000	0.000000	0.004652	0.018280	0.009904	0.000000	0.000000	4.000000	27.000000	1.000000
14707.200746	-0.097785	0.570221	-0.002084	81.328262	103.445610	140.640152	-0.108115	0.000000	-0.110455	0.000000	0.000000	0.000000	-0.002936	0.023589	0.013667	0.000000	0.000000	4.000000	27.000000	1.000000
14707.204079	-0.097785	0.570221	-0.002084	81.333649	103.371521	140.565201	-0.106464	0.000000	-0.111230	0.000000	0.000000	0.000000	-0.002936	0.023589	0.013667	0.000000	0.000000	4.000000	27.000000	1.000000
14707.207412	-0.097785	0.570221	-0.002084	81.333649	103.371521	140.565201	-0.106464	0.000000	-0.111230	0.000000	0.000000	0.000000	-0.002936	0.023589	0.013667	0.000000	0.000000	4.000000	27.000000	1.000000
14707.210746	-0.097785	0.570221	-0.002084	81.333649	103.371521	140.565201	-0.106464	0.000000	-0.111230	0.000000	0.000000	0.000000	-0.002936	0.023589	0.013667	0.000000	0.000000	4.000000	27.000000	1.000000
14707.214079	-0.097836	0.570363	-0.001951	81.337685	103.313148	140.508911	-0.104186	0.000000	-0.110741	0.000000	0.000000	0.000000	-0.015348	0.042575	0.039867	0.000000	0.000000	4.000000	27.000000	1.000000
14707.217412	-0.097836	0.570363	-0.001951	81.337685	103.313148	140.508911	-0.104186	0.000000	-0.110741	0.000000	0.000000	0.000000	-0.015348	0.042575	0.039867	0.000000	0.000000	4.000000	27.000000	1.000000
14707.220746	-0.097836	0.570363	-0.001951	81.337685	103.313148	140.508911	-0.104186	0.000000	-0.110741	0.000000	0.000000	0.000000	-0.015348	0.042575	0.039867	0.000000	0.000000	4.000000	27.000000	1.000000
14707.224079	-0.097836	0.570363	-0.001951	81.341721	103.254776	140.452621	-0.097542	0.000000	-0.108182	0.000000	0.000000	0.000000	-0.015348	0.042575	0.039867	0.000000	0.000000	4.000000	27.000000	1.000000
14707.227412	-0.097865	0.570399	-0.001921	81.341721	103.254776	140.452621	-0.097542	0.000000	-0.108182	0.000000	0.000000	0.000000	-0.008699	0.010657	0.008919	0.000000	0.000000	4.000000	27.000000	1.000000
14707.230746	-0.097865	0.570399	-0.001921	81.341721	103.254776	140.452621	-0.097542	0.000000	-0.108182	0.000000	0.000000	0.000000	-0.008699	0.010657	0.008919	0.000000	0.000000	4.000000	27.000000	1.000000
14707.234079	-0.097865	0.570399	-0.001921	81.344238	103.192772	140.391556	-0.097542	0.000000	-0.108182	0.000000	0.000000	0.000000	-0.008699	0.010657	0.008919	0.000000	0.000000	4.000000	27.000000	1.000000
14707.237412	-0.097865	0.570399	-0.001921	81.344238	103.192772	140.391556	-0.097542	0.000000	-0.108182	0.000000	0.000000	0.000000	-0.008699	0.010657	0.008919	0.000000	0.000000	4.000000	27.000000	1.000000
14707.240746	-0.097881	0.570444	-0.001846	81.344238	103.192772	140.391556	-0.097542	0.000000	-0.108182	0.000000	0.000000	0.000000	-0.004822	0.013659	0.022435	0.000000	0.000000	4.000000	27.000000	1.000000
14707.244079	-0.097881	0.570444	-0.001846	81.346916	103.155624	140.353973	-0.096055	0.000000	-0.106732	0.000000	0.000000	0.000000	-0.004822	0.013659	0.022435	0.000000	0.000000	4.000000	27.000000	1.000000
14707.247412	-0.097881	0.570444	-0.001846	81.346916	103.155624	140.353973	-0.096055	0.000000	-0.106732	0.000000	0.000000	0.000000	-0.004822	0.013659	0.022435	0.000000	0.000000	4.000000	27.000000	1.000000
14707.250746	-0.097881	0.570444	-0.001846	81.346916	103.155624	140.353973	-0.096055	0.000000	-0.106732	0.000000	0.000000	0.000000	-0.004822	0.013659	0.022435	0.000000	0.000000	4.000000	27.000000	1.000000
14707.254079	-0.097880	0.570508	-0.001750	81.349625	103.121101	140.316299	-0.092316	0.000000	-0.105929	0.000000	0.000000	0.000000	0.000555	0.018986	0.028981	0.000000	0.000000	4.000000	27.000000	1.000000
14707.257412	-0.097880	0.570508	-0.001750	81.349625	103.121101	140.316299	-0.092316	0.000000	-0.105929	0.000000	0.000000	0.000000	0.000555	0.018986	0.028981	0.000000	0.000000	4.000000	27.000000	1.000000
14707.260746	-0.097880	0.570508	-0.001750	81.349625	103.121101	140.316299	-0.092316	0.000000	-0.105929	0.000000	0.000000	0.000000	0.000555	0.018986	0.028981	0.000000	0.000000	4.000000	27.000000	1.000000
14707.264079	-0.097880	0.570508	-0.001750	81.349457	103.098976	140.292816	-0.087486	0.000000	-0.106021	0.000000	0.000000	0.000000	0.000555	0.018986	0.028981	0.000000	0.000000	4.000000	27.000000	1.000000
14707.267412	-0.097862	0.570525	-0.001728	81.349457	103.098976	140.292816	-0.087486	0.000000	-0.106021	0.000000	0.000000	0.000000	0.005380	0.005324	0.006547	0.000000	0.000000	4.000000	27.000000	1.000000
14707.270746	-0.097862	0.570525	-0.001728	81.349457	103.098976	140.292816	-0.087486	0.000000	-0.106021	0.000000	0.000000	0.000000	0.005380	0.005324	0.006547	0.000000	0.000000	4.000000	27.000000	1.000000
14707.274079	-0.097862	0.570525	-0.001728	81.347961	103.095474	140.288162	-0.087486	0.000000	-0.106021	0.000000	0.000000	0.000000	0.005380	0.005324	0.006547	0.000000	0.000000	4.000000	27.000000	1.000000
14707.277412	-0.097862	0.570525	-0.001728	81.347961	103.095474	140.288162	-0.087486	0.000000	-0.106021	0.000000	0.000000	0.000000	0.005380	0.005324	0.006547	0.000000	0.000000	4.000000	27.000000	1.000000
14707.280746	-0.097845	0.570518	-0.001700	81.347961	103.095474	140.288162	-0.087486	0.000000	-0.106021	0.000000	0.000000	0.000000	0.004989	-0.002312	0.008363	0.000000	0.000000	4.000000	27.000000	1.000000
14707.284079	-0.097845	0.570518	-0.001700	81.340500	103.064278	140.264847	-0.086395	0.000000	-0.106918	0.000000	0.000000	0.000000	0.004989	-0.002312	0.008363	0.000000	0.000000	4.000000	27.000000	1.000000
14707.287412	-0.097845	0.570518	-0.001700	81.340500	103.064278	140.264847	-0.086395	0.000000	-0.106918	0.000000	0.000000	0.000000	0.004989	-0.002312	0.008363	0.000000	0.000000	4.000000	27.000000	1.000000
14707.290746	-0.097845	0.570518	-0.001700	81.340500	103.064278	140.264847	-0.086395	0.000000	-0.106918	0.000000	0.000000	0.000000	0.004989	-0.002312	0.008363	0.000000	0.000000	4.000000	27.000000	1.000000
14707.294079	-0.097851	0.570485	-0.001671	81.325745	103.026840	140.241837	-0.085001	0.000000	-0.107749	0.000000	0.000000	0.000000	-0.001886	-0.009966	0.008785	0.000000	0.000000	4.000000	27.000000	1.000000
14707.297412	-0.097851	0.570485	-0.001671	81.325745	103.026840	140.241837	-0.085001	0.000000	-0.107749	0.000000	0.000000	0.000000	-0.001886	-0.009966	0.008785	0.000000	0.000000	4.000000	27.000000	1.000000
14707.300746	-0.097851	0.570485	-0.001671	81.325745	103.026840	140.241837	-0.085001	0.000000	-0.107749	0.000000	0.000000	0.000000	-0.001886	-0.009966	0.008785	0.000000	0.000000	4.000000	27.000000	1.000000
14707.304079	-0.097851	0.570485	-0.001671	81.302094	102.955116	140.191238	-0.083537	0.000000	-0.107435	0.000000	0.000000	0.000000	-0.001886	-0.009966	0.008785	0.000000	0.000000	4.000000	27.000000	1.000000
14707.307412	-0.097836	0.570451	-0.001637	81.302094	102.955116	140.191238	-0.083537	0.000000	-0.107435	0.000000	0.000000	0.000000	0.004602	-0.009949	0.010177	0.000000	0.000000	4.000000	27.000000	1.000000
14707.310746	-0.097836	0.570451	-0.001637	81.302094	102.955116	140.191238	-0.083537	0.000000	-0.107435	0.000000	0.000000	0.000000	0.004602	-0.009949	0.010177	0.000000	0.000000	4.000000	27.000000	1.000000
14707.314079	-0.097836	0.570451	-0.001637	81.278389	102.880913	140.140915	-0.083537	0.000000	-0.107435	0.000000	0.000000	0.000000	0.004602	-0.009949	0.010177	0.000000	0.000000	4.000000	27.000000	1.000000
14707.317412	-0.097836	0.570451	-0.001637	81.278389	102.880913	140.140915	-0.083537	0.000000	-0.107435	0.000000	0.000000	0.000000	0.004602	-0.009949	0.010177	0.000000	0.000000	4.000000	27.000000	1.000000
14707.320746	-0.097842	0.570418	-0.001608	81.278389	102.880913	140.140915	-0.083537	0.000000	-0.107435	0.000000	0.000000	0.000000	-0.001887	-0.009949	0.008783	0.000000	0.000000	4.000000	27.000000	1.000000
14707.324079	-0.097842	0.570418	-0.001608	81.262009	102.813263	140.090576	-0.081841	0.000000	-0.108202	0.000000	0.000000	0.000000	-0.001887	-0.009949	0.008783	0.000000	0.000000	4.000000	27.000000	1.000000
14707.327412	-0.097842	0.570418	-0.001608	81.262009	102.813263	140.090576	-0.081841	0.000000	-0.108202	0.000000	0.000000	0.000000	-0.001887	-0.009949	0.008783	0.000000	0.000000	4.000000	27.000000	1.000000
14707.330746	-0.097842	0.570418	-0.001608	81.262009	102.813263	140.090576	-0.081841	0.000000	-0.108202	0.000000	0.000000	0.000000	-0.001887	-0.009949	0.008783	0.000000	0.000000	4.000000	27.000000	1.000000
14707.334079	-0.097862	0.570387	-0.001515	81.250031	102.764183	140.054123	-0.080377	0.000000	-0.107888	0.000000	0.000000	0.000000	-0.005988	-0.009254	0.027874	0.000000	0.000000	4.000000	27.000000	1.000000
14707.337412	-0.097862	0.570387	-0.001515	81.250031	102.764183	140.054123	-0.080377	0.000000	-0.107888	0.000000	0.000000	0.000000	-0.005988	-0.009254	0.027874	0.000000	0.000000	4.000000	27.000000	1.000000
14707.340746	-0.097862	0.570387	-0.001515	81.250031	102.764183	140.054123	-0.080377	0.000000	-0.107888	0.000000	0.000000	0.000000	-0.005988	-0.009254	0.027874	0.000000	0.000000	4.000000	27.000000	1.000000
14707.344079	-0.097862	0.570387	-0.001515	81.237892	102.690590	139.994507	-0.075731	0.000000	-0.106890	0.000000	0.000000	0.000000	-0.005988	-0.009254	0.027874	0.000000	0.000000	4.000000	27.000000	1.000000
14707.347412	-0.097881	0.570382	-0.001428	81.237892	102.690590	139.994507	-0.075731	0.000000	-0.106890	0.000000	0.000000	0.000000	-0.005596	-0.001621	0.026058	0.000000	0.000000	4.000000	27.000000	1.000000
14707.350746	-0.097881	0.570382	-0.001428	81.237892	102.690590	139.994507	-0.075731	0.000000	-0.106890	0.000000	0.000000	0.000000	-0.005596	-0.001621	0.026058	0.000000	0.000000	4.000000	27.000000	1.000000
14707.354079	-0.097881	0.570382	-0.001428	81.224480	102.632996	139.953812	-0.075731	0.000000	-0.106890	0.000000	0.000000	0.000000	-0.005596	-0.001621	0.026058	0.000000	0.000000	4.000000	27.000000	1.000000
14707.357412	-0.097881	0.570382	-0.001428	81.224480	102.632996	139.953812	-0.075731	0.000000	-0.106890	0.000000	0.000000	0.000000	-0.005596	-0.001621	0.026058	0.000000	0.000000	4.000000	27.000000	1.000000
14707.360746	-0.097912	0.570367	-0.001386	81.224480	102.632996	139.953812	-0.075731	0.000000	-0.106890	0.000000	0.000000	0.000000	-0.009482	-0.004627	0.012541	0.000000	0.000000	4.000000	27.000000	1.000000
14707.364079	-0.097912	0.570367	-0.001386	81.207840	102.541588	139.881134	-0.071388	0.000000	-0.105957	0.000000	0.000000	0.000000	-0.009482	-0.004627	0.012541	0.000000	0.000000	4.000000	27.000000	1.000000
14707.367412	-0.097912	0.570367	-0.001386	81.207840	102.541588	139.881134	-0.071388	0.000000	-0.105957	0.000000	0.000000	0.000000	-0.009482	-0.004627	0.012541	0.000000	0.000000	4.000000	27.000000	1.000000
14707.370746	-0.097912	0.570367	-0.001386	81.207840	102.541588	139.881134	-0.071388	0.000000	-0.105957	0.000000	0.000000	0.000000	-0.009482	-0.004627	0.012541	0.000000	0.000000	4.000000	27.000000	1.000000
14707.374079	-0.097961	0.570371	-0.001263	81.186684	102.432358	139.795319	-0.069298	0.000000	-0.104377	0.000000	0.000000	0.000000	-0.014694	0.001396	0.036782	0.000000	0.000000	4.000000	27.000000	1.000000
14707.377412	-0.097961	0.570371	-0.001263	81.186684	102.432358	139.795319	-0.069298	0.000000	-0.104377	0.000000	0.000000	0.000000	-0.014694	0.001396	0.036782	0.000000	0.000000	4.000000	27.000000	1.000000
14707.380746	-0.097961	0.570371	-0.001263	81.186684	102.432358	139.795319	-0.069298	0.000000	-0.104377	0.000000	0.000000	0.000000	-0.014694	0.001396	0.036782	0.000000	0.000000	4.000000	27.000000	1.000000
14707.384079	-0.097961	0.570371	-0.001263	81.164017	102.314850	139.705536	-0.063167	0.000000	-0.101928	0.000000	0.000000	0.000000	-0.014694	0.001396	0.036782	0.000000	0.000000	4.000000	27.000000	1.000000
14707.387412	-0.097975	0.570374	-0.001200	81.164017	102.314850	139.705536	-0.063167	0.000000	-0.101928	0.000000	0.000000	0.000000	-0.004102	0.000697	0.019087	0.000000	0.000000	4.000000	27.000000	1.000000
14707.390746	-0.097975	0.570374	-0.001200	81.164017	102.314850	139.705536	-0.063167	0.000000	-0.101928	0.000000	0.000000	0.000000	-0.004102	0.000697	0.019087	0.000000	0.000000	4.000000	27.000000	1.000000
14707.394079	-0.097975	0.570374	-0.001200	81.148605	102.206245	139.615402	-0.063167	0.000000	-0.101928	0.000000	0.000000	0.000000	-0.004102	0.000697	0.019087	0.000000	0.000000	4.000000	27.000000	1.000000
14707.397412	-0.097975	0.570374	-0.001200	81.148605	102.206245	139.615402	-0.063167	0.000000	-0.101928	0.000000	0.000000	0.000000	-0.004102	0.000697	0.019087	0.000000	0.000000	4.000000	27.000000	1.000000
14707.400746	-0.097987	0.570401	-0.001142	81.148605	102.206245	139.615402	-0.063167	0.000000	-0.101928	0.000000	0.000000	0.000000	-0.003710	0.008331	0.017273	0.000000	0.000000	4.000000	27.000000	1.000000
14707.404079	-0.097987	0.570401	-0.001142	81.151161	102.166855	139.578308	-0.059986	0.000000	-0.101244	0.000000	0.000000	0.000000	-0.003710	0.008331	0.017273	0.000000	0.000000	4.000000	27.000000	1.000000
14707.407412	-0.097987	0.570401	-0.001142	81.151161	102.166855	139.578308	-0.059986	0.000000	-0.101244	0.000000	0.000000	0.000000	-0.003710	0.008331	0.017273	0.000000	0.000000	4.000000	27.000000	1.000000
14707.410746	-0.097987	0.570401	-0.001142	81.151161	102.166855	139.578308	-0.059986	0.000000	-0.101244	0.000000	0.000000	0.000000	-0.003710	0.008331	0.017273	0.000000	0.000000	4.000000	27.000000	1.000000
14707.414079	-0.098047	0.570447	-0.001077	81.150978	102.139870	139.555389	-0.057108	0.000000	-0.100626	0.000000	0.000000	0.000000	-0.017809	0.013658	0.019631	0.000000	0.000000	4.000000	27.000000	1.000000
14707.417412	-0.098047	0.570447	-0.001077	81.150978	102.139870	139.555389	-0.057108	0.000000	-0.100626	0.000000	0.000000	0.000000	-0.017809	0.013658	0.019631	0.000000	0.000000	4.000000	27.000000	1.000000
14707.420746	-0.098047	0.570447	-0.001077	81.150978	102.139870	139.555389	-0.057108	0.000000	-0.100626	0.000000	0.000000	0.000000	-0.017809	0.013658	0.019631	0.000000	0.000000	4.000000	27.000000	1.000000
14707.424079	-0.098047	0.570447	-0.001077	81.153534	102.100456	139.518250	-0.053836	0.000000	-0.097657	0.000000	0.000000	0.000000	-0.017809	0.013658	0.019631	0.000000	0.000000	4.000000	27.000000	1.000000
14707.427412	-0.098076	0.570482	-0.001047	81.153534	102.100456	139.518250	-0.053836	0.000000	-0.097657	0.000000	0.000000	0.000000	-0.008711	0.010654	0.008906	0.000000	0.000000	4.000000	27.000000	1.000000
14707.430746	-0.098076	0.570482	-0.001047	81.153534	102.100456	139.518250	-0.053836	0.000000	-0.097657	0.000000	0.000000	0.000000	-0.008711	0.010654	0.008906	0.000000	0.000000	4.000000	27.000000	1.000000
14707.434079	-0.098076	0.570482	-0.001047	81.153091	102.049133	139.472351	-0.053836	0.000000	-0.097657	0.000000	0.000000	0.000000	-0.008711	0.010654	0.008906	0.000000	0.000000	4.000000	27.000000	1.000000
14707.437412	-0.098076	0.570482	-0.001047	81.153091	102.049133	139.472351	-0.053836	0.000000	-0.097657	0.000000	0.000000	0.000000	-0.008711	0.010654	0.008906	0.000000	0.000000	4.000000	27.000000	1.000000
14707.440746	-0.098132	0.570510	-0.000999	81.153091	102.049133	139.472351	-0.053836	0.000000	-0.097657	0.000000	0.000000	0.000000	-0.016706	0.008328	0.014474	0.000000	0.000000	4.000000	27.000000	1.000000
14707.444079	-0.098132	0.570510	-0.000999	81.149849	102.010155	139.440613	-0.052351	0.000000	-0.096206	0.000000	0.000000	0.000000	-0.016706	0.008328	0.014474	0.000000	0.000000	4.000000	27.000000	1.000000
14707.447412	-0.098132	0.570510	-0.000999	81.149849	102.010155	139.440613	-0.052351	0.000000	-0.096206	0.000000	0.000000	0.000000	-0.016706	0.008328	0.014474	0.000000	0.000000	4.000000	27.000000	1.000000
14707.450746	-0.098132	0.570510	-0.000999	81.149849	102.010155	139.440613	-0.052351	0.000000	-0.096206	0.000000	0.000000	0.000000	-0.016706	0.008328	0.014474	0.000000	0.000000	4.000000	27.000000	1.000000
14707.454079	-0.098179	0.570540	-0.000882	81.146652	101.971275	139.408951	-0.049939	0.000000	-0.093421	0.000000	0.000000	0.000000	-0.014317	0.009022	0.034949	0.000000	0.000000	4.000000	27.000000	1.000000
14707.457412	-0.098179	0.570540	-0.000882	81.146652	101.971275	139.408951	-0.049939	0.000000	-0.093421	0.000000	0.000000	0.000000	-0.014317	0.009022	0.034949	0.000000	0.000000	4.000000	27.000000	1.000000
14707.460746	-0.098179	0.570540	-0.000882	81.146652	101.971275	139.408951	-0.049939	0.000000	-0.093421	0.000000	0.000000	0.000000	-0.014317	0.009022	0.034949	0.000000	0.000000	4.000000	27.000000	1.000000
14707.464079	-0.098220	0.570535	-0.000800	81.141663	101.902107	139.349945	-0.044114	0.000000	-0.091035	0.000000	0.000000	0.000000	-0.012104	-0.001638	0.024647	0.000000	0.000000	4.000000	27.000000	1.000000
14707.467412	-0.098220	0.570535	-0.000800	81.141663	101.902107	139.349945	-0.044114	0.000000	-0.091035	0.000000	0.000000	0.000000	-0.012104	-0.001638	0.024647	0.000000	0.000000	4.000000	27.000000	1.000000
14707.470746	-0.098220	0.570535	-0.000800	81.141663	101.902107	139.349945	-0.044114	0.000000	-0.091035	0.000000	0.000000	0.000000	-0.012104	-0.001638	0.024647	0.000000	0.000000	4.000000	27.000000	1.000000
14707.474079	-0.098220	0.570535	-0.000800	81.138199	101.839012	139.295425	-0.040006	0.000000	-0.089018	0.000000	0.000000	0.000000	-0.012104	-0.001638	0.024647	0.000000	0.000000	4.000000	27.000000	1.000000
14707.477412	-0.098267	0.570565	-0.000684	81.138199	101.839012	139.295425	-0.040006	0.000000	-0.089018	0.000000	0.000000	0.000000	-0.014324	0.009034	0.034942	0.000000	0.000000	4.000000	27.000000	1.000000
14707.480746	-0.098267	0.570565	-0.000684	81.138199	101.839012	139.295425	-0.040006	0.000000	-0.089018	0.000000	0.000000	0.000000	-0.014324	0.009034	0.034942	0.000000	0.000000	4.000000	27.000000	1.000000
14707.484079	-0.098267	0.570565	-0.000684	81.132950	101.745750	139.213699	-0.040006	0.000000	-0.089018	0.000000	0.000000	0.000000	-0.014324	0.009034	0.034942	0.000000	0.000000	4.000000	27.000000	1.000000
14707.487412	-0.098267	0.570565	-0.000684	81.132950	101.745750	139.213699	-0.040006	0.000000	-0.089018	0.000000	0.000000	0.000000	-0.014324	0.009034	0.034942	0.000000	0.000000	4.000000	27.000000	1.000000
14707.490746	-0.098315	0.570595	-0.000567	81.132950	101.745750	139.213699	-0.040006	0.000000	-0.089018	0.000000	0.000000	0.000000	-0.014324	0.009031	0.034937	0.000000	0.000000	4.000000	27.000000	1.000000
14707.494079	-0.098315	0.570595	-0.000567	81.124710	101.640869	139.123459	-0.034183	0.000000	-0.086631	0.000000	0.000000	0.000000	-0.014324	0.009031	0.034937	0.000000	0.000000	4.000000	27.000000	1.000000
14707.497412	-0.098315	0.570595	-0.000567	81.124710	101.640869	139.123459	-0.034183	0.000000	-0.086631	0.000000	0.000000	0.000000	-0.014324	0.009031	0.034937	0.000000	0.000000	4.000000	27.000000	1.000000
14707.500746	-0.098315	0.570595	-0.000567	81.124710	101.640869	139.123459	-0.034183	0.000000	-0.086631	0.000000	0.000000	0.000000	-0.014324	0.009031	0.034937	0.000000	0.000000	4.000000	27.000000	1.000000
14707.504079	-0.098408	0.570650	-0.000243	81.117653	101.520454	139.014771	-0.028360	0.000000	-0.084243	0.000000	0.000000	0.000000	-0.027758	0.016389	0.097296	0.000000	0.000000	4.000000	27.000000	1.000000
14707.507412	-0.098408	0.570650	-0.000243	81.117653	101.520454	139.014771	-0.028360	0.000000	-0.084243	0.000000	0.000000	0.000000	-0.027758	0.016389	0.097296	0.000000	0.000000	4.000000	27.000000	1.000000
14707.510746	-0.098408	0.570650	-0.000243	81.117653	101.520454	139.014771	-0.028360	0.000000	-0.084243	0.000000	0.000000	0.000000	-0.027758	0.016389	0.097296	0.000000	0.000000	4.000000	27.000000	1.000000
14707.514079	-0.098408	0.570650	-0.000243	81.109100	101.394470	138.902069	-0.012144	0.000000	-0.079617	0.000000	0.000000	0.000000	-0.027758	0.016389	0.097296	0.000000	0.000000	4.000000	27.000000	1.000000
14707.517412	-0.098444	0.570664	-0.000075	81.109100	101.394470	138.902069	-0.012144	0.000000	-0.079617	0.000000	0.000000	0.000000	-0.010821	0.004350	0.050248	0.000000	0.000000	4.000000	27.000000	1.000000
14707.520746	-0.098444	0.570664	-0.000075	81.109100	101.394470	138.902069	-0.012144	0.000000	-0.079617	0.000000	0.000000	0.000000	-0.010821	0.004350	0.050248	0.000000	0.000000	4.000000	27.000000	1.000000
14707.524079	-0.098444	0.570664	-0.000075	81.096207	101.272636	138.799606	-0.012144	0.000000	-0.079617	0.000000	0.000000	0.000000	-0.010821	0.004350	0.050248	0.000000	0.000000	4.000000	27.000000	1.000000
14707.527412	-0.098444	0.570664	-0.000075	81.096207	101.272636	138.799606	-0.012144	0.000000	-0.079617	0.000000	0.000000	0.000000	-0.010821	0.004350	0.050248	0.000000	0.000000	4.000000	27.000000	1.000000
14707.530746	-0.098505	0.570696	0.000105	81.096207	101.272636	138.799606	-0.012144	0.000000	-0.079617	0.000000	0.000000	0.000000	-0.018439	0.009691	0.053983	0.000000	0.000000	4.000000	27.000000	1.000000
14707.534079	-0.098581	0.570693	0.000246	81.078705	101.131073	138.684875	-0.003769	0.000000	-0.077813	0.000000	0.000000	0.000000	-0.022741	-0.000989	0.042286	0.000000	0.000000	4.000000	27.000000	1.000000
14707.537412	-0.098581	0.570693	0.000246	81.078705	101.131073	138.684875	-0.003769	0.000000	-0.077813	0.000000	0.000000	0.000000	-0.022741	-0.000989	0.042286	0.000000	0.000000	4.000000	27.000000	1.000000
14707.540746	-0.098581	0.570693	0.000246	81.078705	101.131073	138.684875	-0.003769	0.000000	-0.077813	0.000000	0.000000	0.000000	-0.022741	-0.000989	0.042286	0.000000	0.000000	4.000000	27.000000	1.000000
14707.544079	-0.098581	0.570693	0.000246	81.053894	100.985283	138.572418	0.012276	0.000000	-0.070950	0.000000	0.000000	0.000000	-0.022741	-0.000989	0.042286	0.000000	0.000000	4.000000	27.000000	1.000000
14707.547412	-0.098657	0.570690	0.000386	81.053894	100.985283	138.572418	0.012276	0.000000	-0.070950	0.000000	0.000000	0.000000	-0.022751	-0.000995	0.042279	0.000000	0.000000	4.000000	27.000000	1.000000
14707.550746	-0.098657	0.570690	0.000386	81.053894	100.985283	138.572418	0.012276	0.000000	-0.070950	0.000000	0.000000	0.000000	-0.022751	-0.000995	0.042279	0.000000	0.000000	4.000000	27.000000	1.000000
14707.554079	-0.098657	0.570690	0.000386	81.019005	100.848137	138.476944	0.012276	0.000000	-0.070950	0.000000	0.000000	0.000000	-0.022751	-0.000995	0.042279	0.000000	0.000000	4.000000	27.000000	1.000000
14707.557412	-0.098657	0.570690	0.000386	81.019005	100.848137	138.476944	0.012276	0.000000	-0.070950	0.000000	0.000000	0.000000	-0.022751	-0.000995	0.042279	0.000000	0.000000	4.000000	27.000000	1.000000
14707.560746	-0.098751	0.570669	0.000506	81.019005	100.848137	138.476944	0.012276	0.000000	-0.070950	0.000000	0.000000	0.000000	-0.028165	-0.006347	0.035724	0.000000	0.000000	4.000000	27.000000	1.000000
14707.564079	-0.098751	0.570669	0.000506	80.974632	100.648590	138.335327	0.019322	0.000000	-0.067158	0.000000	0.000000	0.000000	-0.028165	-0.006347	0.035724	0.000000	0.000000	4.000000	27.000000	1.000000
14707.567412	-0.098751	0.570669	0.000506	80.974632	100.648590	138.335327	0.019322	0.000000	-0.067158	0.000000	0.000000	0.000000	-0.028165	-0.006347	0.035724	0.000000	0.000000	4.000000	27.000000	1.000000
14707.570746	-0.098751	0.570669	0.000506	80.974632	100.648590	138.335327	0.019322	0.000000	-0.067158	0.000000	0.000000	0.000000	-0.028165	-0.006347	0.035724	0.000000	0.000000	4.000000	27.000000	1.000000
14707.574079	-0.098951	0.570604	0.000590	80.912560	100.428108	138.191696	0.025276	0.000000	-0.062464	0.000000	0.000000	0.000000	-0.060054	-0.019354	0.025349	0.000000	0.000000	4.000000	27.000000	1.000000
14707.577412	-0.098951	0.570604	0.000590	80.912560	100.428108	138.191696	0.025276	0.000000	-0.062464	0.000000	0.000000	0.000000	-0.060054	-0.019354	0.025349	0.000000	0.000000	4.000000	27.000000	1.000000
14707.580746	-0.098951	0.570604	0.000590	80.912560	100.428108	138.191696	0.025276	0.000000	-0.062464	0.000000	0.000000	0.000000	-0.060054	-0.019354	0.025349	0.000000	0.000000	4.000000	27.000000	1.000000
14707.584079	-0.098951	0.570604	0.000590	80.845497	100.169952	138.008469	0.029501	0.000000	-0.052455	0.000000	0.000000	0.000000	-0.060054	-0.019354	0.025349	0.000000	0.000000	4.000000	27.000000	1.000000
14707.587412	-0.099076	0.570555	0.000642	80.845497	100.169952	138.008469	0.029501	0.000000	-0.052455	0.000000	0.000000	0.000000	-0.037506	-0.014709	0.015639	0.000000	0.000000	4.000000	27.000000	1.000000
14707.590746	-0.099076	0.570555	0.000642	80.845497	100.169952	138.008469	0.029501	0.000000	-0.052455	0.000000	0.000000	0.000000	-0.037506	-0.014709	0.015639	0.000000	0.000000	4.000000	27.000000	1.000000
14707.594079	-0.099076	0.570555	0.000642	80.792435	99.990067	137.885300	0.029501	0.000000	-0.052455	0.000000	0.000000	0.000000	-0.037506	-0.014709	0.015639	0.000000	0.000000	4.000000	27.000000	1.000000
14707.597412	-0.099076	0.570555	0.000642	80.792435	99.990067	137.885300	0.029501	0.000000	-0.052455	0.000000	0.000000	0.000000	-0.037506	-0.014709	0.015639	0.000000	0.000000	4.000000	27.000000	1.000000
14707.600746	-0.099200	0.570532	0.000688	80.792435	99.990067	137.885300	0.029501	0.000000	-0.052455	0.000000	0.000000	0.000000	-0.037120	-0.007024	0.013811	0.000000	0.000000	4.000000	27.000000	1.000000
14707.604079	-0.099200	0.570532	0.000688	80.751160	99.831985	137.780640	0.032107	0.000000	-0.046204	0.000000	0.000000	0.000000	-0.037120	-0.007024	0.013811	0.000000	0.000000	4.000000	27.000000	1.000000
14707.607412	-0.099200	0.570532	0.000688	80.751160	99.831985	137.780640	0.032107	0.000000	-0.046204	0.000000	0.000000	0.000000	-0.037120	-0.007024	0.013811	0.000000	0.000000	4.000000	27.000000	1.000000
14707.610746	-0.099200	0.570532	0.000688	80.751160	99.831985	137.780640	0.032107	0.000000	-0.046204	0.000000	0.000000	0.000000	-0.037120	-0.007024	0.013811	0.000000	0.000000	4.000000	27.000000	1.000000
14707.614079	-0.099379	0.570479	0.000886	80.718712	99.686943	137.670212	0.034409	0.000000	-0.040017	0.000000	0.000000	0.000000	-0.053820	-0.015744	0.059258	0.000000	0.000000	4.000000	27.000000	1.000000
14707.617412	-0.099379	0.570479	0.000886	80.718712	99.686943	137.670212	0.034409	0.000000	-0.040017	0.000000	0.000000	0.000000	-0.053820	-0.015744	0.059258	0.000000	0.000000	4.000000	27.000000	1.000000
14707.620746	-0.099379	0.570479	0.000886	80.718712	99.686943	137.670212	0.034409	0.000000	-0.040017	0.000000	0.000000	0.000000	-0.053820	-0.015744	0.059258	0.000000	0.000000	4.000000	27.000000	1.000000
14707.624079	-0.099446	0.570466	0.000986	80.693825	99.572235	137.579529	0.044286	0.000000	-0.031047	0.000000	0.000000	0.000000	-0.020202	-0.004055	0.030127	0.000000	0.000000	4.000000	27.000000	1.000000
14707.627412	-0.099446	0.570466	0.000986	80.693825	99.572235	137.579529	0.044286	0.000000	-0.031047	0.000000	0.000000	0.000000	-0.020202	-0.004055	0.030127	0.000000	0.000000	4.000000	27.000000	1.000000
14707.630746	-0.099446	0.570466	0.000986	80.693825	99.572235	137.579529	0.044286	0.000000	-0.031047	0.000000	0.000000	0.000000	-0.020202	-0.004055	0.030127	0.000000	0.000000	4.000000	27.000000	1.000000
14707.634079	-0.099446	0.570466	0.000986	80.670853	99.489174	137.506866	0.049307	0.000000	-0.027680	0.000000	0.000000	0.000000	-0.020202	-0.004055	0.030127	0.000000	0.000000	4.000000	27.000000	1.000000
14707.637412	-0.099493	0.570427	0.001097	80.670853	99.489174	137.506866	0.049307	0.000000	-0.027680	0.000000	0.000000	0.000000	-0.014072	-0.011751	0.033353	0.000000	0.000000	4.000000	27.000000	1.000000
14707.640746	-0.099493	0.570427	0.001097	80.670853	99.489174	137.506866	0.049307	0.000000	-0.027680	0.000000	0.000000	0.000000	-0.014072	-0.011751	0.033353	0.000000	0.000000	4.000000	27.000000	1.000000
14707.644079	-0.099493	0.570427	0.001097	80.653633	99.402077	137.364075	0.049307	0.000000	-0.027680	0.000000	0.000000	0.000000	-0.014072	-0.011751	0.033353	0.000000	0.000000	4.000000	27.000000	1.000000
14707.647412	-0.099493	0.570427	0.001097	80.653633	99.402077	137.364075	0.049307	0.000000	-0.027680	0.000000	0.000000	0.000000	-0.014072	-0.011751	0.033353	0.000000	0.000000	4.000000	27.000000	1.000000
14707.650746	-0.099561	0.570413	0.001198	80.653633	99.402077	137.364075	0.049307	0.000000	-0.027680	0.000000	0.000000	0.000000	-0.020210	-0.004050	0.030118	0.000000	0.000000	4.000000	27.000000	1.000000
14707.654079	-0.099561	0.570413	0.001198	80.636742	99.338097	137.179306	0.054866	0.000000	-0.025335	0.000000	0.000000	0.000000	-0.020210	-0.004050	0.030118	0.000000	0.000000	4.000000	27.000000	1.000000
14707.657412	-0.099561	0.570413	0.001198	80.636742	99.338097	137.179306	0.054866	0.000000	-0.025335	0.000000	0.000000	0.000000	-0.020210	-0.004050	0.030118	0.000000	0.000000	4.000000	27.000000	1.000000
14707.660746	-0.099561	0.570413	0.001198	80.636742	99.338097	137.179306	0.054866	0.000000	-0.025335	0.000000	0.000000	0.000000	-0.020210	-0.004050	0.030118	0.000000	0.000000	4.000000	27.000000	1.000000
14707.664079	-0.099688	0.570350	0.001364	80.612198	99.247917	136.936279	0.059885	0.000000	-0.021966	0.000000	0.000000	0.000000	-0.038202	-0.018832	0.049943	0.000000	0.000000	4.000000	27.000000	1.000000
14707.667412	-0.099688	0.570350	0.001364	80.612198	99.247917	136.936279	0.059885	0.000000	-0.021966	0.000000	0.000000	0.000000	-0.038202	-0.018832	0.049943	0.000000	0.000000	4.000000	27.000000	1.000000
14707.670746	-0.099688	0.570350	0.001364	80.612198	99.247917	136.936279	0.059885	0.000000	-0.021966	0.000000	0.000000	0.000000	-0.038202	-0.018832	0.049943	0.000000	0.000000	4.000000	27.000000	1.000000
14707.674079	-0.099688	0.570350	0.001364	80.577255	99.141380	136.729233	0.068209	0.000000	-0.015600	0.000000	0.000000	0.000000	-0.038202	-0.018832	0.049943	0.000000	0.000000	4.000000	27.000000	1.000000
14707.677412	-0.099760	0.570317	0.001379	80.577255	99.141380	136.729233	0.068209	0.000000	-0.015600	0.000000	0.000000	0.000000	-0.021497	-0.010055	0.004503	0.000000	0.000000	4.000000	27.000000	1.000000
14707.680746	-0.099760	0.570317	0.001379	80.577255	99.141380	136.729233	0.068209	0.000000	-0.015600	0.000000	0.000000	0.000000	-0.021497	-0.010055	0.004503	0.000000	0.000000	4.000000	27.000000	1.000000
14707.684079	-0.099760	0.570317	0.001379	80.546944	99.051193	136.589630	0.068209	0.000000	-0.015600	0.000000	0.000000	0.000000	-0.021497	-0.010055	0.004503	0.000000	0.000000	4.000000	27.000000	1.000000
14707.687412	-0.099760	0.570317	0.001379	80.546944	99.051193	136.589630	0.068209	0.000000	-0.015600	0.000000	0.000000	0.000000	-0.021497	-0.010055	0.004503	0.000000	0.000000	4.000000	27.000000	1.000000
14707.690746	-0.099836	0.570275	0.001417	80.546944	99.051193	136.589630	0.068209	0.000000	-0.015600	0.000000	0.000000	0.000000	-0.023011	-0.012402	0.011449	0.000000	0.000000	4.000000	27.000000	1.000000
14707.694079	-0.099836	0.570275	0.001417	80.518570	98.986557	136.483368	0.068960	0.000000	-0.012017	0.000000	0.000000	0.000000	-0.023011	-0.012402	0.011449	0.000000	0.000000	4.000000	27.000000	1.000000
14707.697412	-0.099836	0.570275	0.001417	80.518570	98.986557	136.483368	0.068960	0.000000	-0.012017	0.000000	0.000000	0.000000	-0.023011	-0.012402	0.011449	0.000000	0.000000	4.000000	27.000000	1.000000
14707.700746	-0.099836	0.570275	0.001417	80.518570	98.986557	136.483368	0.068960	0.000000	-0.012017	0.000000	0.000000	0.000000	-0.023011	-0.012402	0.011449	0.000000	0.000000	4.000000	27.000000	1.000000
14707.704079	-0.100027	0.570189	0.001352	80.488594	98.914223	136.317886	0.070868	0.000000	-0.008181	0.000000	0.000000	0.000000	-0.057324	-0.026048	-0.019468	0.000000	0.000000	4.000000	27.000000	1.000000
14707.707412	-0.100027	0.570189	0.001352	80.488594	98.914223	136.317886	0.070868	0.000000	-0.008181	0.000000	0.000000	0.000000	-0.057324	-0.026048	-0.019468	0.000000	0.000000	4.000000	27.000000	1.000000
14707.710746	-0.100027	0.570189	0.001352	80.488594	98.914223	136.317886	0.070868	0.000000	-0.008181	0.000000	0.000000	0.000000	-0.057324	-0.026048	-0.019468	0.000000	0.000000	4.000000	27.000000	1.000000
14707.714079	-0.100027	0.570189	0.001352	80.454041	98.829399	136.110001	0.067623	0.000000	0.001372	0.000000	0.000000	0.000000	-0.057324	-0.026048	-0.019468	0.000000	0.000000	4.000000	27.000000	1.000000
14707.717412	-0.100134	0.570145	0.001318	80.454041	98.829399	136.110001	0.067623	0.000000	0.001372	0.000000	0.000000	0.000000	-0.031925	-0.013032	-0.010458	0.000000	0.000000	4.000000	27.000000	1.000000
14707.720746	-0.100134	0.570145	0.001318	80.454041	98.829399	136.110001	0.067623	0.000000	0.001372	0.000000	0.000000	0.000000	-0.031925	-0.013032	-0.010458	0.000000	0.000000	4.000000	27.000000	1.000000
14707.724079	-0.100134	0.570145	0.001318	80.411789	98.716614	135.932632	0.067623	0.000000	0.001372	0.000000	0.000000	0.000000	-0.031925	-0.013032	-0.010458	0.000000	0.000000	4.000000	27.000000	1.000000
14707.727412	-0.100134	0.570145	0.001318	80.411789	98.716614	135.932632	0.067623	0.000000	0.001372	0.000000	0.000000	0.000000	-0.031925	-0.013032	-0.010458	0.000000	0.000000	4.000000	27.000000	1.000000
14707.730746	-0.100213	0.570110	0.001264	80.411789	98.716614	135.932632	0.067623	0.000000	0.001372	0.000000	0.000000	0.000000	-0.023870	-0.010653	-0.015988	0.000000	0.000000	4.000000	27.000000	1.000000
14707.734079	-0.100318	0.570092	0.001223	80.356773	98.544174	135.746735	0.065880	0.000000	0.006693	0.000000	0.000000	0.000000	-0.031520	-0.005343	-0.012280	0.000000	0.000000	4.000000	27.000000	1.000000
14707.737412	-0.100318	0.570092	0.001223	80.356773	98.544174	135.746735	0.065880	0.000000	0.006693	0.000000	0.000000	0.000000	-0.031520	-0.005343	-0.012280	0.000000	0.000000	4.000000	27.000000	1.000000
14707.740746	-0.100318	0.570092	0.001223	80.356773	98.544174	135.746735	0.065880	0.000000	0.006693	0.000000	0.000000	0.000000	-0.031520	-0.005343	-0.012280	0.000000	0.000000	4.000000	27.000000	1.000000
14707.744079	-0.100318	0.570092	0.001223	80.291344	98.351929	135.606796	0.061169	0.000000	0.015925	0.000000	0.000000	0.000000	-0.031520	-0.005343	-0.012280	0.000000	1.000000	4.000000	27.000000	1.000000
14707.747412	-0.100442	0.570056	0.001161	80.291344	98.351929	135.606796	0.061169	0.000000	0.015925	0.000000	0.000000	0.000000	-0.036913	-0.010653	-0.018859	0.000000	1.000000	4.000000	27.000000	1.000000
