# Supplementary material for: Haptic Guidance Needs to Be Intuitive Not Just Informative to Improve Human Motor Accuracy
Source: PLoS One. 2016 Mar 16;11(3):e0150912. doi: 10.1371/journal.pone.0150912 (PMC4794196; doi:10.1371/journal.pone.0150912)
Supplement: S1 Data — (ZIP) [file pone.0150912.s001.zip › Subject6/exp1_0028.txt]

Time	PosX	PosY	PosZ	RotX	RotY	RotZ	ForceX	ForceY	ForceZ	MomentX	MomentY	MomentZ	VelocityX	VelocityY	VelocityZ	CalibratedWeight	ButtonDown	Condition	Trial	Visual
14709.350746	-0.008296	0.535262	0.251903	84.023155	77.242241	108.089684	0.000000	0.000000	0.000000	0.000000	0.000000	0.000000	-0.050873	-0.002240	0.032667	0.000000	1.000000	4.000000	28.000000	0.000000
14709.354079	-0.007623	0.535347	0.251964	84.030113	77.264900	108.044594	4.698350	0.000000	-1.710410	0.000000	0.000000	0.000000	0.201793	0.025300	0.018340	0.000000	1.000000	4.000000	28.000000	0.000000
14709.357412	-0.007623	0.535347	0.251964	84.030113	77.264900	108.044594	4.698350	0.000000	-1.710410	0.000000	0.000000	0.000000	0.201793	0.025300	0.018340	0.000000	1.000000	4.000000	28.000000	0.000000
14709.360746	-0.007623	0.535347	0.251964	84.030113	77.264900	108.044594	4.698350	0.000000	-1.710410	0.000000	0.000000	0.000000	0.201793	0.025300	0.018340	0.000000	1.000000	4.000000	28.000000	0.000000
14709.364079	-0.006074	0.535097	0.251850	84.041084	77.597374	108.268478	4.694443	0.000000	-1.721105	0.000000	0.000000	0.000000	0.464897	-0.074855	-0.034430	0.000000	1.000000	4.000000	28.000000	0.000000
14709.367412	-0.006074	0.535097	0.251850	84.041084	77.597374	108.268478	4.694443	0.000000	-1.721105	0.000000	0.000000	0.000000	0.464897	-0.074855	-0.034430	0.000000	1.000000	4.000000	28.000000	0.000000
14709.370746	-0.006074	0.535097	0.251850	84.041084	77.597374	108.268478	4.694443	0.000000	-1.721105	0.000000	0.000000	0.000000	0.464897	-0.074855	-0.034430	0.000000	1.000000	4.000000	28.000000	0.000000
14709.374079	-0.005030	0.535273	0.251854	84.108574	77.534950	108.067757	4.684802	0.000000	-1.747180	0.000000	0.000000	0.000000	0.313031	0.052804	0.001360	0.000000	1.000000	4.000000	28.000000	0.000000
14709.377412	-0.005030	0.535273	0.251854	84.108574	77.534950	108.067757	4.684802	0.000000	-1.747180	0.000000	0.000000	0.000000	0.313031	0.052804	0.001360	0.000000	1.000000	4.000000	28.000000	0.000000
14709.380746	-0.005030	0.535273	0.251854	84.108574	77.534950	108.067757	4.684802	0.000000	-1.747180	0.000000	0.000000	0.000000	0.313031	0.052804	0.001360	0.000000	1.000000	4.000000	28.000000	0.000000
14709.384079	-0.003715	0.535190	0.251462	84.549606	77.419212	107.567726	4.678435	0.000000	-1.764157	0.000000	0.000000	0.000000	0.394435	-0.024957	-0.117498	0.000000	1.000000	4.000000	28.000000	0.000000
14709.387412	-0.003715	0.535190	0.251462	84.549606	77.419212	107.567726	4.678435	0.000000	-1.764157	0.000000	0.000000	0.000000	0.394435	-0.024957	-0.117498	0.000000	1.000000	4.000000	28.000000	0.000000
14709.390746	-0.003715	0.535190	0.251462	84.549606	77.419212	107.567726	4.678435	0.000000	-1.764157	0.000000	0.000000	0.000000	0.394435	-0.024957	-0.117498	0.000000	1.000000	4.000000	28.000000	0.000000
14709.394079	-0.001729	0.535259	0.250848	85.290314	76.638023	106.195816	4.669409	0.000000	-1.787910	0.000000	0.000000	0.000000	0.595884	0.020586	-0.184194	0.000000	1.000000	4.000000	28.000000	0.000000
14709.397412	-0.001729	0.535259	0.250848	85.290314	76.638023	106.195816	4.669409	0.000000	-1.787910	0.000000	0.000000	0.000000	0.595884	0.020586	-0.184194	0.000000	1.000000	4.000000	28.000000	0.000000
14709.400746	-0.001729	0.535259	0.250848	85.290314	76.638023	106.195816	4.669409	0.000000	-1.787910	0.000000	0.000000	0.000000	0.595884	0.020586	-0.184194	0.000000	1.000000	4.000000	28.000000	0.000000
14709.404079	-0.000216	0.535218	0.250130	86.147560	75.382538	104.477219	4.655503	0.000000	-1.823812	0.000000	0.000000	0.000000	0.453811	-0.012098	-0.215637	0.000000	1.000000	4.000000	28.000000	0.000000
14709.407412	-0.000216	0.535218	0.250130	86.147560	75.382538	104.477219	4.655503	0.000000	-1.823812	0.000000	0.000000	0.000000	0.453811	-0.012098	-0.215637	0.000000	1.000000	4.000000	28.000000	0.000000
14709.410746	-0.000216	0.535218	0.250130	86.147560	75.382538	104.477219	4.655503	0.000000	-1.823812	0.000000	0.000000	0.000000	0.453811	-0.012098	-0.215637	0.000000	1.000000	4.000000	28.000000	0.000000
14709.414079	0.001528	0.535220	0.249259	87.000954	73.575485	102.336449	4.644099	0.000000	-1.852659	0.000000	0.000000	0.000000	0.523230	0.000538	-0.261164	0.000000	1.000000	4.000000	28.000000	0.000000
14709.417412	0.001528	0.535220	0.249259	87.000954	73.575485	102.336449	4.644099	0.000000	-1.852659	0.000000	0.000000	0.000000	0.523230	0.000538	-0.261164	0.000000	1.000000	4.000000	28.000000	0.000000
14709.420746	0.001528	0.535220	0.249259	87.000954	73.575485	102.336449	4.644099	0.000000	-1.852659	0.000000	0.000000	0.000000	0.523230	0.000538	-0.261164	0.000000	1.000000	4.000000	28.000000	0.000000
14709.424079	0.003568	0.535222	0.248207	87.723251	71.274811	99.996918	4.630607	0.000000	-1.886129	0.000000	0.000000	0.000000	0.612107	0.000496	-0.315652	0.000000	1.000000	4.000000	28.000000	0.000000
14709.427412	0.003568	0.535222	0.248207	87.723251	71.274811	99.996918	4.630607	0.000000	-1.886129	0.000000	0.000000	0.000000	0.612107	0.000496	-0.315652	0.000000	1.000000	4.000000	28.000000	0.000000
14709.430746	0.003568	0.535222	0.248207	87.723251	71.274811	99.996918	4.630607	0.000000	-1.886129	0.000000	0.000000	0.000000	0.612107	0.000496	-0.315652	0.000000	1.000000	4.000000	28.000000	0.000000
14709.434079	0.005501	0.535216	0.247085	88.202126	69.516624	98.679115	4.614404	0.000000	-1.925429	0.000000	0.000000	0.000000	0.580038	-0.001781	-0.336696	0.000000	1.000000	4.000000	28.000000	0.000000
14709.437412	0.005501	0.535216	0.247085	88.202126	69.516624	98.679115	4.614404	0.000000	-1.925429	0.000000	0.000000	0.000000	0.580038	-0.001781	-0.336696	0.000000	1.000000	4.000000	28.000000	0.000000
14709.440746	0.005501	0.535216	0.247085	88.202126	69.516624	98.679115	4.614404	0.000000	-1.925429	0.000000	0.000000	0.000000	0.580038	-0.001781	-0.336696	0.000000	1.000000	4.000000	28.000000	0.000000
14709.444079	0.007496	0.535230	0.245967	88.485085	68.400513	98.326294	4.598361	0.000000	-1.963433	0.000000	0.000000	0.000000	0.598255	0.004329	-0.335172	0.000000	1.000000	4.000000	28.000000	0.000000
14709.447412	0.007496	0.535230	0.245967	88.485085	68.400513	98.326294	4.598361	0.000000	-1.963433	0.000000	0.000000	0.000000	0.598255	0.004329	-0.335172	0.000000	1.000000	4.000000	28.000000	0.000000
14709.450746	0.007496	0.535230	0.245967	88.485085	68.400513	98.326294	4.598361	0.000000	-1.963433	0.000000	0.000000	0.000000	0.598255	0.004329	-0.335172	0.000000	1.000000	4.000000	28.000000	0.000000
14709.454079	0.009616	0.535279	0.244804	88.643188	65.326408	95.650978	4.581573	0.000000	-2.002295	0.000000	0.000000	0.000000	0.636193	0.014577	-0.348893	0.000000	1.000000	4.000000	28.000000	0.000000
14709.457412	0.009616	0.535279	0.244804	88.643188	65.326408	95.650978	4.581573	0.000000	-2.002295	0.000000	0.000000	0.000000	0.636193	0.014577	-0.348893	0.000000	1.000000	4.000000	28.000000	0.000000
14709.460746	0.009616	0.535279	0.244804	88.643188	65.326408	95.650978	4.581573	0.000000	-2.002295	0.000000	0.000000	0.000000	0.636193	0.014577	-0.348893	0.000000	1.000000	4.000000	28.000000	0.000000
14709.464079	0.011563	0.535382	0.243613	88.687759	56.735199	87.099327	4.563406	0.000000	-2.043361	0.000000	0.000000	0.000000	0.584068	0.031022	-0.357426	0.000000	1.000000	4.000000	28.000000	0.000000
14709.467412	0.011563	0.535382	0.243613	88.687759	56.735199	87.099327	4.563406	0.000000	-2.043361	0.000000	0.000000	0.000000	0.584068	0.031022	-0.357426	0.000000	1.000000	4.000000	28.000000	0.000000
14709.470746	0.011563	0.535382	0.243613	88.687759	56.735199	87.099327	4.563406	0.000000	-2.043361	0.000000	0.000000	0.000000	0.584068	0.031022	-0.357426	0.000000	1.000000	4.000000	28.000000	0.000000
14709.474079	0.013405	0.535474	0.242497	88.590828	43.263889	73.717331	4.545979	0.000000	-2.081843	0.000000	0.000000	0.000000	0.552651	0.027610	-0.334890	0.000000	0.000000	4.000000	28.000000	0.000000
14709.477412	0.013405	0.535474	0.242497	88.590828	43.263889	73.717331	4.545979	0.000000	-2.081843	0.000000	0.000000	0.000000	0.552651	0.027610	-0.334890	0.000000	0.000000	4.000000	28.000000	0.000000
14709.480746	0.013405	0.535474	0.242497	88.590828	43.263889	73.717331	4.545979	0.000000	-2.081843	0.000000	0.000000	0.000000	0.552651	0.027610	-0.334890	0.000000	0.000000	4.000000	28.000000	0.000000
14709.484079	0.015077	0.535632	0.241450	88.345894	31.213032	61.587399	4.529194	0.000000	-2.118112	0.000000	0.000000	0.000000	0.501611	0.047205	-0.314089	0.000000	0.000000	4.000000	28.000000	0.000000
14709.487412	0.015077	0.535632	0.241450	88.345894	31.213032	61.587399	4.529194	0.000000	-2.118112	0.000000	0.000000	0.000000	0.501611	0.047205	-0.314089	0.000000	0.000000	4.000000	28.000000	0.000000
14709.490746	0.015077	0.535632	0.241450	88.345894	31.213032	61.587399	4.529194	0.000000	-2.118112	0.000000	0.000000	0.000000	0.501611	0.047205	-0.314089	0.000000	0.000000	4.000000	28.000000	0.000000
14709.494079	0.016614	0.535854	0.240473	87.998657	24.422558	54.676151	4.513567	0.000000	-2.151212	0.000000	0.000000	0.000000	0.460883	0.066740	-0.293040	0.000000	0.000000	4.000000	28.000000	0.000000
14709.497412	0.016614	0.535854	0.240473	87.998657	24.422558	54.676151	4.513567	0.000000	-2.151212	0.000000	0.000000	0.000000	0.460883	0.066740	-0.293040	0.000000	0.000000	4.000000	28.000000	0.000000
14709.500746	0.016614	0.535854	0.240473	87.998657	24.422558	54.676151	4.513567	0.000000	-2.151212	0.000000	0.000000	0.000000	0.460883	0.066740	-0.293040	0.000000	0.000000	4.000000	28.000000	0.000000
14709.504079	0.017982	0.536066	0.239577	87.642334	21.033285	51.270260	4.498918	0.000000	-2.181682	0.000000	0.000000	0.000000	0.410609	0.063435	-0.268761	0.000000	0.000000	4.000000	28.000000	0.000000
14709.507412	0.017982	0.536066	0.239577	87.642334	21.033285	51.270260	4.498918	0.000000	-2.181682	0.000000	0.000000	0.000000	0.410609	0.063435	-0.268761	0.000000	0.000000	4.000000	28.000000	0.000000
14709.510746	0.017982	0.536066	0.239577	87.642334	21.033285	51.270260	4.498918	0.000000	-2.181682	0.000000	0.000000	0.000000	0.410609	0.063435	-0.268761	0.000000	0.000000	4.000000	28.000000	0.000000
14709.514079	0.018988	0.536290	0.238815	87.313652	19.401047	49.875664	4.485580	0.000000	-2.208974	0.000000	0.000000	0.000000	0.301580	0.067484	-0.228749	0.000000	0.000000	4.000000	28.000000	0.000000
14709.517412	0.018988	0.536290	0.238815	87.313652	19.401047	49.875664	4.485580	0.000000	-2.208974	0.000000	0.000000	0.000000	0.301580	0.067484	-0.228749	0.000000	0.000000	4.000000	28.000000	0.000000
14709.520746	0.018988	0.536290	0.238815	87.313652	19.401047	49.875664	4.485580	0.000000	-2.208974	0.000000	0.000000	0.000000	0.301580	0.067484	-0.228749	0.000000	0.000000	4.000000	28.000000	0.000000
14709.524079	0.019696	0.536526	0.238154	87.001732	19.686796	50.538876	4.475276	0.000000	-2.229775	0.000000	0.000000	0.000000	0.212613	0.070550	-0.198240	0.000000	0.000000	4.000000	28.000000	0.000000
14709.527412	0.019696	0.536526	0.238154	87.001732	19.686796	50.538876	4.475276	0.000000	-2.229775	0.000000	0.000000	0.000000	0.212613	0.070550	-0.198240	0.000000	0.000000	4.000000	28.000000	0.000000
14709.530746	0.019696	0.536526	0.238154	87.001732	19.686796	50.538876	4.475276	0.000000	-2.229775	0.000000	0.000000	0.000000	0.212613	0.070550	-0.198240	0.000000	0.000000	4.000000	28.000000	0.000000
14709.534079	0.020243	0.536775	0.237624	86.690857	22.068369	53.044498	4.467478	0.000000	-2.245360	0.000000	0.000000	0.000000	0.163851	0.074752	-0.158915	0.000000	0.000000	4.000000	28.000000	0.000000
14709.537412	0.020243	0.536775	0.237624	86.690857	22.068369	53.044498	4.467478	0.000000	-2.245360	0.000000	0.000000	0.000000	0.163851	0.074752	-0.158915	0.000000	0.000000	4.000000	28.000000	0.000000
14709.540746	0.020243	0.536775	0.237624	86.690857	22.068369	53.044498	4.467478	0.000000	-2.245360	0.000000	0.000000	0.000000	0.163851	0.074752	-0.158915	0.000000	0.000000	4.000000	28.000000	0.000000
14709.544079	0.020243	0.536775	0.237624	86.345642	26.642149	57.878162	4.461341	0.000000	-2.257529	0.000000	0.000000	0.000000	0.163851	0.074752	-0.158915	0.000000	0.000000	4.000000	28.000000	0.000000
14709.547412	0.020494	0.537014	0.237184	86.345642	26.642149	57.878162	4.461341	0.000000	-2.257529	0.000000	0.000000	0.000000	0.075333	0.071694	-0.131936	0.000000	0.000000	4.000000	28.000000	0.000000
14709.550746	0.020494	0.537014	0.237184	86.345642	26.642149	57.878162	4.461341	0.000000	-2.257529	0.000000	0.000000	0.000000	0.075333	0.071694	-0.131936	0.000000	0.000000	4.000000	28.000000	0.000000
14709.554079	0.020517	0.537246	0.236865	85.970612	32.044758	63.640705	4.461341	0.000000	-2.257529	0.000000	0.000000	0.000000	0.007065	0.069734	-0.095789	0.000000	0.000000	4.000000	28.000000	0.000000
14709.557412	0.020517	0.537246	0.236865	85.970612	32.044758	63.640705	4.461341	0.000000	-2.257529	0.000000	0.000000	0.000000	0.007065	0.069734	-0.095789	0.000000	0.000000	4.000000	28.000000	0.000000
14709.560746	0.020517	0.537246	0.236865	85.970612	32.044758	63.640705	4.461341	0.000000	-2.257529	0.000000	0.000000	0.000000	0.007065	0.069734	-0.095789	0.000000	0.000000	4.000000	28.000000	0.000000
14709.564079	0.020378	0.537465	0.236600	85.609123	37.389561	69.378624	4.456337	0.000000	-2.267390	0.000000	0.000000	0.000000	-0.041901	0.065639	-0.079347	0.000000	0.000000	4.000000	28.000000	0.000000
14709.567412	0.020378	0.537465	0.236600	85.609123	37.389561	69.378624	4.456337	0.000000	-2.267390	0.000000	0.000000	0.000000	-0.041901	0.065639	-0.079347	0.000000	0.000000	4.000000	28.000000	0.000000
14709.570746	0.020378	0.537465	0.236600	85.609123	37.389561	69.378624	4.456337	0.000000	-2.267390	0.000000	0.000000	0.000000	-0.041901	0.065639	-0.079347	0.000000	0.000000	4.000000	28.000000	0.000000
14709.574079	0.020074	0.537649	0.236377	85.287613	42.387836	74.772705	4.456376	0.000000	-2.267314	0.000000	0.000000	0.000000	-0.090940	0.055331	-0.067052	0.000000	0.000000	4.000000	28.000000	0.000000
14709.577412	0.020074	0.537649	0.236377	85.287613	42.387836	74.772705	4.456376	0.000000	-2.267314	0.000000	0.000000	0.000000	-0.090940	0.055331	-0.067052	0.000000	0.000000	4.000000	28.000000	0.000000
14709.580746	0.020074	0.537649	0.236377	85.287613	42.387836	74.772705	4.456376	0.000000	-2.267314	0.000000	0.000000	0.000000	-0.090940	0.055331	-0.067052	0.000000	0.000000	4.000000	28.000000	0.000000
14709.584079	0.020074	0.537649	0.236377	84.996803	46.329632	79.068192	4.457819	0.000000	-2.264476	0.000000	0.000000	0.000000	-0.090940	0.055331	-0.067052	0.000000	0.000000	4.000000	28.000000	0.000000
14709.587412	0.019641	0.537800	0.236193	84.996803	46.329632	79.068192	4.457819	0.000000	-2.264476	0.000000	0.000000	0.000000	-0.130068	0.045050	-0.055084	0.000000	0.000000	4.000000	28.000000	0.000000
14709.590746	0.019641	0.537800	0.236193	84.996803	46.329632	79.068192	4.457819	0.000000	-2.264476	0.000000	0.000000	0.000000	-0.130068	0.045050	-0.055084	0.000000	0.000000	4.000000	28.000000	0.000000
14709.594079	0.019174	0.537929	0.235996	84.764488	49.199833	82.225983	4.460411	0.000000	-2.259367	0.000000	0.000000	0.000000	-0.139985	0.038752	-0.059065	0.000000	0.000000	4.000000	28.000000	0.000000
14709.597412	0.019174	0.537929	0.235996	84.764488	49.199833	82.225983	4.460411	0.000000	-2.259367	0.000000	0.000000	0.000000	-0.139985	0.038752	-0.059065	0.000000	0.000000	4.000000	28.000000	0.000000
14709.600746	0.019174	0.537929	0.235996	84.764488	49.199833	82.225983	4.460411	0.000000	-2.259367	0.000000	0.000000	0.000000	-0.139985	0.038752	-0.059065	0.000000	0.000000	4.000000	28.000000	0.000000
14709.604079	0.018610	0.538062	0.235834	84.582932	51.331631	84.597191	4.463204	0.000000	-2.253843	0.000000	0.000000	0.000000	-0.169254	0.039865	-0.048778	0.000000	0.000000	4.000000	28.000000	0.000000
14709.607412	0.018610	0.538062	0.235834	84.582932	51.331631	84.597191	4.463204	0.000000	-2.253843	0.000000	0.000000	0.000000	-0.169254	0.039865	-0.048778	0.000000	0.000000	4.000000	28.000000	0.000000
14709.610746	0.018610	0.538062	0.235834	84.582932	51.331631	84.597191	4.463204	0.000000	-2.253843	0.000000	0.000000	0.000000	-0.169254	0.039865	-0.048778	0.000000	0.000000	4.000000	28.000000	0.000000
14709.614079	0.018045	0.538153	0.235643	84.445396	52.915363	86.373581	4.466873	0.000000	-2.246564	0.000000	0.000000	0.000000	-0.169388	0.027364	-0.057232	0.000000	0.000000	4.000000	28.000000	0.000000
14709.617412	0.018045	0.538153	0.235643	84.445396	52.915363	86.373581	4.466873	0.000000	-2.246564	0.000000	0.000000	0.000000	-0.169388	0.027364	-0.057232	0.000000	0.000000	4.000000	28.000000	0.000000
14709.620746	0.018045	0.538153	0.235643	84.445396	52.915363	86.373581	4.466873	0.000000	-2.246564	0.000000	0.000000	0.000000	-0.169388	0.027364	-0.057232	0.000000	0.000000	4.000000	28.000000	0.000000
14709.624079	0.018045	0.538153	0.235643	84.360870	53.998432	87.604080	4.470436	0.000000	-2.239465	0.000000	0.000000	0.000000	-0.169388	0.027364	-0.057232	0.000000	0.000000	4.000000	28.000000	0.000000
14709.627412	0.017415	0.538240	0.235421	84.360870	53.998432	87.604080	4.470436	0.000000	-2.239465	0.000000	0.000000	0.000000	-0.189262	0.026189	-0.066511	0.000000	0.000000	4.000000	28.000000	0.000000
14709.630746	0.017415	0.538240	0.235421	84.360870	53.998432	87.604080	4.470436	0.000000	-2.239465	0.000000	0.000000	0.000000	-0.189262	0.026189	-0.066511	0.000000	0.000000	4.000000	28.000000	0.000000
14709.634079	0.016718	0.538324	0.235168	84.322319	54.759918	88.478333	4.474385	0.000000	-2.231564	0.000000	0.000000	0.000000	-0.209092	0.025042	-0.075871	0.000000	0.000000	4.000000	28.000000	0.000000
14709.637412	0.016718	0.538324	0.235168	84.322319	54.759918	88.478333	4.474385	0.000000	-2.231564	0.000000	0.000000	0.000000	-0.209092	0.025042	-0.075871	0.000000	0.000000	4.000000	28.000000	0.000000
14709.640746	0.016718	0.538324	0.235168	84.322319	54.759918	88.478333	4.474385	0.000000	-2.231564	0.000000	0.000000	0.000000	-0.209092	0.025042	-0.075871	0.000000	0.000000	4.000000	28.000000	0.000000
14709.644079	0.016718	0.538324	0.235168	84.322250	55.403099	89.205894	4.478719	0.000000	-2.222854	0.000000	0.000000	0.000000	-0.209092	0.025042	-0.075871	0.000000	0.000000	4.000000	28.000000	0.000000
14709.647412	0.015986	0.538416	0.234833	84.322250	55.403099	89.205894	4.478719	0.000000	-2.222854	0.000000	0.000000	0.000000	-0.219364	0.027876	-0.100639	0.000000	0.000000	4.000000	28.000000	0.000000
14709.650746	0.015986	0.538416	0.234833	84.322250	55.403099	89.205894	4.478719	0.000000	-2.222854	0.000000	0.000000	0.000000	-0.219364	0.027876	-0.100639	0.000000	0.000000	4.000000	28.000000	0.000000
14709.654079	0.015156	0.538560	0.234444	84.348991	56.091545	89.974274	4.483003	0.000000	-2.214200	0.000000	0.000000	0.000000	-0.249062	0.043121	-0.116751	0.000000	0.000000	4.000000	28.000000	0.000000
14709.657412	0.015156	0.538560	0.234444	84.348991	56.091545	89.974274	4.483003	0.000000	-2.214200	0.000000	0.000000	0.000000	-0.249062	0.043121	-0.116751	0.000000	0.000000	4.000000	28.000000	0.000000
14709.660746	0.015156	0.538560	0.234444	84.348991	56.091545	89.974274	4.483003	0.000000	-2.214200	0.000000	0.000000	0.000000	-0.249062	0.043121	-0.116751	0.000000	0.000000	4.000000	28.000000	0.000000
14709.664079	0.014161	0.538730	0.233956	84.398071	56.980251	90.949112	4.487842	0.000000	-2.204377	0.000000	0.000000	0.000000	-0.298620	0.050967	-0.146415	0.000000	0.000000	4.000000	28.000000	0.000000
14709.667412	0.014161	0.538730	0.233956	84.398071	56.980251	90.949112	4.487842	0.000000	-2.204377	0.000000	0.000000	0.000000	-0.298620	0.050967	-0.146415	0.000000	0.000000	4.000000	28.000000	0.000000
14709.670746	0.014161	0.538730	0.233956	84.398071	56.980251	90.949112	4.487842	0.000000	-2.204377	0.000000	0.000000	0.000000	-0.298620	0.050967	-0.146415	0.000000	0.000000	4.000000	28.000000	0.000000
14709.674079	0.013002	0.538930	0.233400	84.442535	58.205009	92.283371	4.493570	0.000000	-2.192677	0.000000	0.000000	0.000000	-0.347764	0.059899	-0.166719	0.000000	0.000000	4.000000	28.000000	0.000000
14709.677412	0.013002	0.538930	0.233400	84.442535	58.205009	92.283371	4.493570	0.000000	-2.192677	0.000000	0.000000	0.000000	-0.347764	0.059899	-0.166719	0.000000	0.000000	4.000000	28.000000	0.000000
14709.680746	0.013002	0.538930	0.233400	84.442535	58.205009	92.283371	4.493570	0.000000	-2.192677	0.000000	0.000000	0.000000	-0.347764	0.059899	-0.166719	0.000000	0.000000	4.000000	28.000000	0.000000
14709.684079	0.011678	0.539151	0.232711	84.459145	59.891510	94.123032	4.500297	0.000000	-2.178836	0.000000	0.000000	0.000000	-0.397013	0.066445	-0.206687	0.000000	0.000000	4.000000	28.000000	0.000000
14709.687412	0.011678	0.539151	0.232711	84.459145	59.891510	94.123032	4.500297	0.000000	-2.178836	0.000000	0.000000	0.000000	-0.397013	0.066445	-0.206687	0.000000	0.000000	4.000000	28.000000	0.000000
14709.690746	0.011678	0.539151	0.232711	84.459145	59.891510	94.123032	4.500297	0.000000	-2.178836	0.000000	0.000000	0.000000	-0.397013	0.066445	-0.206687	0.000000	0.000000	4.000000	28.000000	0.000000
14709.694079	0.010159	0.539453	0.231897	84.436157	61.811676	96.226250	4.507790	0.000000	-2.163291	0.000000	0.000000	0.000000	-0.455659	0.090434	-0.244126	0.000000	0.000000	4.000000	28.000000	0.000000
14709.697412	0.010159	0.539453	0.231897	84.436157	61.811676	96.226250	4.507790	0.000000	-2.163291	0.000000	0.000000	0.000000	-0.455659	0.090434	-0.244126	0.000000	0.000000	4.000000	28.000000	0.000000
14709.700746	0.010159	0.539453	0.231897	84.436157	61.811676	96.226250	4.507790	0.000000	-2.163291	0.000000	0.000000	0.000000	-0.455659	0.090434	-0.244126	0.000000	0.000000	4.000000	28.000000	0.000000
14709.704079	0.008511	0.539792	0.230928	84.354340	64.054375	98.653893	4.516327	0.000000	-2.145412	0.000000	0.000000	0.000000	-0.494353	0.101796	-0.290744	0.000000	0.000000	4.000000	28.000000	0.000000
14709.707412	0.008511	0.539792	0.230928	84.354340	64.054375	98.653893	4.516327	0.000000	-2.145412	0.000000	0.000000	0.000000	-0.494353	0.101796	-0.290744	0.000000	0.000000	4.000000	28.000000	0.000000
14709.710746	0.008511	0.539792	0.230928	84.354340	64.054375	98.653893	4.516327	0.000000	-2.145412	0.000000	0.000000	0.000000	-0.494353	0.101796	-0.290744	0.000000	0.000000	4.000000	28.000000	0.000000
14709.714079	0.006704	0.540168	0.229802	84.207352	66.701294	101.475945	4.525306	0.000000	-2.126408	0.000000	0.000000	0.000000	-0.542336	0.112955	-0.337799	0.000000	0.000000	4.000000	28.000000	0.000000
14709.717412	0.006704	0.540168	0.229802	84.207352	66.701294	101.475945	4.525306	0.000000	-2.126408	0.000000	0.000000	0.000000	-0.542336	0.112955	-0.337799	0.000000	0.000000	4.000000	28.000000	0.000000
14709.720746	0.006704	0.540168	0.229802	84.207352	66.701294	101.475945	4.525306	0.000000	-2.126408	0.000000	0.000000	0.000000	-0.542336	0.112955	-0.337799	0.000000	0.000000	4.000000	28.000000	0.000000
14709.724079	0.004770	0.540636	0.228494	84.024834	69.659790	104.434471	4.534971	0.000000	-2.105716	0.000000	0.000000	0.000000	-0.579997	0.140165	-0.392520	0.000000	0.000000	4.000000	28.000000	0.000000
14709.727412	0.004770	0.540636	0.228494	84.024834	69.659790	104.434471	4.534971	0.000000	-2.105716	0.000000	0.000000	0.000000	-0.579997	0.140165	-0.392520	0.000000	0.000000	4.000000	28.000000	0.000000
14709.730746	0.004770	0.540636	0.228494	84.024834	69.659790	104.434471	4.534971	0.000000	-2.105716	0.000000	0.000000	0.000000	-0.579997	0.140165	-0.392520	0.000000	0.000000	4.000000	28.000000	0.000000
14709.734079	0.002649	0.541138	0.227024	83.811287	72.414970	107.130226	4.544993	0.000000	-2.083997	0.000000	0.000000	0.000000	-0.636442	0.150799	-0.440942	0.000000	0.000000	4.000000	28.000000	0.000000
14709.737412	0.002649	0.541138	0.227024	83.811287	72.414970	107.130226	4.544993	0.000000	-2.083997	0.000000	0.000000	0.000000	-0.636442	0.150799	-0.440942	0.000000	0.000000	4.000000	28.000000	0.000000
14709.740746	0.002649	0.541138	0.227024	83.811287	72.414970	107.130226	4.544993	0.000000	-2.083997	0.000000	0.000000	0.000000	-0.636442	0.150799	-0.440942	0.000000	0.000000	4.000000	28.000000	0.000000
14709.744079	0.000407	0.541713	0.225385	83.601379	74.944580	109.566849	4.555935	0.000000	-2.059965	0.000000	0.000000	0.000000	-0.672628	0.172325	-0.491666	0.000000	0.000000	4.000000	28.000000	0.000000
14709.747412	0.000407	0.541713	0.225385	83.601379	74.944580	109.566849	4.555935	0.000000	-2.059965	0.000000	0.000000	0.000000	-0.672628	0.172325	-0.491666	0.000000	0.000000	4.000000	28.000000	0.000000
14709.750746	0.000407	0.541713	0.225385	83.601379	74.944580	109.566849	4.555935	0.000000	-2.059965	0.000000	0.000000	0.000000	-0.672628	0.172325	-0.491666	0.000000	0.000000	4.000000	28.000000	0.000000
14709.754079	-0.001889	0.542324	0.223612	83.423737	77.124077	111.520950	4.567284	0.000000	-2.034679	0.000000	0.000000	0.000000	-0.688687	0.183511	-0.531921	0.000000	0.000000	4.000000	28.000000	0.000000
14709.757412	-0.001889	0.542324	0.223612	83.423737	77.124077	111.520950	4.567284	0.000000	-2.034679	0.000000	0.000000	0.000000	-0.688687	0.183511	-0.531921	0.000000	0.000000	4.000000	28.000000	0.000000
14709.760746	-0.001889	0.542324	0.223612	83.423737	77.124077	111.520950	4.567284	0.000000	-2.034679	0.000000	0.000000	0.000000	-0.688687	0.183511	-0.531921	0.000000	0.000000	4.000000	28.000000	0.000000
14709.764079	-0.004301	0.543010	0.221698	83.276054	78.940567	113.179230	4.578672	0.000000	-2.008920	0.000000	0.000000	0.000000	-0.723528	0.205530	-0.574226	0.000000	0.000000	4.000000	28.000000	0.000000
14709.767412	-0.004301	0.543010	0.221698	83.276054	78.940567	113.179230	4.578672	0.000000	-2.008920	0.000000	0.000000	0.000000	-0.723528	0.205530	-0.574226	0.000000	0.000000	4.000000	28.000000	0.000000
14709.770746	-0.004301	0.543010	0.221698	83.276054	78.940567	113.179230	4.578672	0.000000	-2.008920	0.000000	0.000000	0.000000	-0.723528	0.205530	-0.574226	0.000000	0.000000	4.000000	28.000000	0.000000
14709.774079	-0.006730	0.543787	0.219655	83.163048	80.399452	114.654533	4.590566	0.000000	-1.981590	0.000000	0.000000	0.000000	-0.728730	0.233314	-0.612805	0.000000	0.000000	4.000000	28.000000	0.000000
14709.777412	-0.006730	0.543787	0.219655	83.163048	80.399452	114.654533	4.590566	0.000000	-1.981590	0.000000	0.000000	0.000000	-0.728730	0.233314	-0.612805	0.000000	0.000000	4.000000	28.000000	0.000000
14709.780746	-0.006730	0.543787	0.219655	83.163048	80.399452	114.654533	4.590566	0.000000	-1.981590	0.000000	0.000000	0.000000	-0.728730	0.233314	-0.612805	0.000000	0.000000	4.000000	28.000000	0.000000
14709.784079	-0.009175	0.544623	0.217520	83.090385	81.587921	115.702736	4.602282	0.000000	-1.954226	0.000000	0.000000	0.000000	-0.733596	0.250834	-0.640494	0.000000	0.000000	4.000000	28.000000	0.000000
14709.787412	-0.009175	0.544623	0.217520	83.090385	81.587921	115.702736	4.602282	0.000000	-1.954226	0.000000	0.000000	0.000000	-0.733596	0.250834	-0.640494	0.000000	0.000000	4.000000	28.000000	0.000000
14709.790746	-0.009175	0.544623	0.217520	83.090385	81.587921	115.702736	4.602282	0.000000	-1.954226	0.000000	0.000000	0.000000	-0.733596	0.250834	-0.640494	0.000000	0.000000	4.000000	28.000000	0.000000
14709.794079	-0.011634	0.545545	0.215221	83.059059	82.682259	116.389114	4.613941	0.000000	-1.926538	0.000000	0.000000	0.000000	-0.737713	0.276410	-0.689910	0.000000	0.000000	4.000000	28.000000	0.000000
14709.797412	-0.011634	0.545545	0.215221	83.059059	82.682259	116.389114	4.613941	0.000000	-1.926538	0.000000	0.000000	0.000000	-0.737713	0.276410	-0.689910	0.000000	0.000000	4.000000	28.000000	0.000000
14709.800746	-0.011634	0.545545	0.215221	83.059059	82.682259	116.389114	4.613941	0.000000	-1.926538	0.000000	0.000000	0.000000	-0.737713	0.276410	-0.689910	0.000000	0.000000	4.000000	28.000000	0.000000
14709.804079	-0.014042	0.546517	0.212794	83.061943	83.612099	116.914742	4.625312	0.000000	-1.899075	0.000000	0.000000	0.000000	-0.722350	0.291759	-0.728083	0.000000	0.000000	4.000000	28.000000	0.000000
14709.807412	-0.014042	0.546517	0.212794	83.061943	83.612099	116.914742	4.625312	0.000000	-1.899075	0.000000	0.000000	0.000000	-0.722350	0.291759	-0.728083	0.000000	0.000000	4.000000	28.000000	0.000000
14709.810746	-0.014042	0.546517	0.212794	83.061943	83.612099	116.914742	4.625312	0.000000	-1.899075	0.000000	0.000000	0.000000	-0.722350	0.291759	-0.728083	0.000000	0.000000	4.000000	28.000000	0.000000
14709.814079	-0.016430	0.547560	0.210252	83.070015	84.473007	117.662209	4.636041	0.000000	-1.872731	0.000000	0.000000	0.000000	-0.716292	0.312751	-0.762477	0.000000	0.000000	4.000000	28.000000	0.000000
14709.817412	-0.016430	0.547560	0.210252	83.070015	84.473007	117.662209	4.636041	0.000000	-1.872731	0.000000	0.000000	0.000000	-0.716292	0.312751	-0.762477	0.000000	0.000000	4.000000	28.000000	0.000000
14709.820746	-0.016430	0.547560	0.210252	83.070015	84.473007	117.662209	4.636041	0.000000	-1.872731	0.000000	0.000000	0.000000	-0.716292	0.312751	-0.762477	0.000000	0.000000	4.000000	28.000000	0.000000
14709.824079	-0.018794	0.548646	0.207547	83.075500	85.521950	118.732735	4.646414	0.000000	-1.846845	0.000000	0.000000	0.000000	-0.709457	0.325731	-0.811606	0.000000	0.000000	4.000000	28.000000	0.000000
14709.827412	-0.018794	0.548646	0.207547	83.075500	85.521950	118.732735	4.646414	0.000000	-1.846845	0.000000	0.000000	0.000000	-0.709457	0.325731	-0.811606	0.000000	0.000000	4.000000	28.000000	0.000000
14709.830746	-0.018794	0.548646	0.207547	83.075500	85.521950	118.732735	4.646414	0.000000	-1.846845	0.000000	0.000000	0.000000	-0.709457	0.325731	-0.811606	0.000000	0.000000	4.000000	28.000000	0.000000
14709.834079	-0.021104	0.549777	0.204711	83.074738	87.029167	120.200417	4.656277	0.000000	-1.821835	0.000000	0.000000	0.000000	-0.692982	0.339481	-0.850837	0.000000	0.000000	4.000000	28.000000	0.000000
14709.837412	-0.021104	0.549777	0.204711	83.074738	87.029167	120.200417	4.656277	0.000000	-1.821835	0.000000	0.000000	0.000000	-0.692982	0.339481	-0.850837	0.000000	0.000000	4.000000	28.000000	0.000000
14709.840746	-0.021104	0.549777	0.204711	83.074738	87.029167	120.200417	4.656277	0.000000	-1.821835	0.000000	0.000000	0.000000	-0.692982	0.339481	-0.850837	0.000000	0.000000	4.000000	28.000000	0.000000
14709.844079	-0.023389	0.550932	0.201727	83.065254	88.915398	122.029770	4.665499	0.000000	-1.798088	0.000000	0.000000	0.000000	-0.685432	0.346567	-0.895034	0.000000	0.000000	4.000000	28.000000	0.000000
14709.847412	-0.023389	0.550932	0.201727	83.065254	88.915398	122.029770	4.665499	0.000000	-1.798088	0.000000	0.000000	0.000000	-0.685432	0.346567	-0.895034	0.000000	0.000000	4.000000	28.000000	0.000000
14709.850746	-0.023389	0.550932	0.201727	83.065254	88.915398	122.029770	4.665499	0.000000	-1.798088	0.000000	0.000000	0.000000	-0.685432	0.346567	-0.895034	0.000000	0.000000	4.000000	28.000000	0.000000
14709.854079	-0.025586	0.552150	0.198626	83.042831	91.160278	124.211716	4.674267	0.000000	-1.775169	0.000000	0.000000	0.000000	-0.659062	0.365358	-0.930302	0.000000	0.000000	4.000000	28.000000	0.000000
14709.857412	-0.025586	0.552150	0.198626	83.042831	91.160278	124.211716	4.674267	0.000000	-1.775169	0.000000	0.000000	0.000000	-0.659062	0.365358	-0.930302	0.000000	0.000000	4.000000	28.000000	0.000000
14709.860746	-0.025586	0.552150	0.198626	83.042831	91.160278	124.211716	4.674267	0.000000	-1.775169	0.000000	0.000000	0.000000	-0.659062	0.365358	-0.930302	0.000000	0.000000	4.000000	28.000000	0.000000
14709.864079	-0.027695	0.553393	0.195412	83.036125	93.502838	126.490433	4.682194	0.000000	-1.754154	0.000000	0.000000	0.000000	-0.632643	0.372771	-0.964220	0.000000	0.000000	4.000000	28.000000	0.000000
14709.867412	-0.027695	0.553393	0.195412	83.036125	93.502838	126.490433	4.682194	0.000000	-1.754154	0.000000	0.000000	0.000000	-0.632643	0.372771	-0.964220	0.000000	0.000000	4.000000	28.000000	0.000000
14709.870746	-0.027695	0.553393	0.195412	83.036125	93.502838	126.490433	4.682194	0.000000	-1.754154	0.000000	0.000000	0.000000	-0.632643	0.372771	-0.964220	0.000000	0.000000	4.000000	28.000000	0.000000
14709.874079	-0.029715	0.554694	0.192079	83.081818	95.953682	128.924500	4.689288	0.000000	-1.735102	0.000000	0.000000	0.000000	-0.606067	0.390324	-0.999895	0.000000	0.000000	4.000000	28.000000	0.000000
14709.877412	-0.029715	0.554694	0.192079	83.081818	95.953682	128.924500	4.689288	0.000000	-1.735102	0.000000	0.000000	0.000000	-0.606067	0.390324	-0.999895	0.000000	0.000000	4.000000	28.000000	0.000000
14709.880746	-0.029715	0.554694	0.192079	83.081818	95.953682	128.924500	4.689288	0.000000	-1.735102	0.000000	0.000000	0.000000	-0.606067	0.390324	-0.999895	0.000000	0.000000	4.000000	28.000000	0.000000
14709.884079	-0.031647	0.555981	0.188637	83.171021	98.567223	131.472549	4.695518	0.000000	-1.718170	0.000000	0.000000	0.000000	-0.579561	0.386014	-1.032581	0.000000	0.000000	4.000000	28.000000	0.000000
14709.887412	-0.031647	0.555981	0.188637	83.171021	98.567223	131.472549	4.695518	0.000000	-1.718170	0.000000	0.000000	0.000000	-0.579561	0.386014	-1.032581	0.000000	0.000000	4.000000	28.000000	0.000000
14709.890746	-0.031647	0.555981	0.188637	83.171021	98.567223	131.472549	4.695518	0.000000	-1.718170	0.000000	0.000000	0.000000	-0.579561	0.386014	-1.032581	0.000000	0.000000	4.000000	28.000000	0.000000
14709.894079	-0.033519	0.557302	0.185059	83.281075	101.210655	134.115158	4.700903	0.000000	-1.703383	0.000000	0.000000	0.000000	-0.561768	0.396303	-1.073522	0.000000	0.000000	4.000000	28.000000	0.000000
14709.897412	-0.033519	0.557302	0.185059	83.281075	101.210655	134.115158	4.700903	0.000000	-1.703383	0.000000	0.000000	0.000000	-0.561768	0.396303	-1.073522	0.000000	0.000000	4.000000	28.000000	0.000000
14709.900746	-0.033519	0.557302	0.185059	83.281075	101.210655	134.115158	4.700903	0.000000	-1.703383	0.000000	0.000000	0.000000	-0.561768	0.396303	-1.073522	0.000000	0.000000	4.000000	28.000000	0.000000
14709.904079	-0.035301	0.558599	0.181335	83.426544	103.908745	136.787521	4.705575	0.000000	-1.690432	0.000000	0.000000	0.000000	-0.534471	0.389335	-1.117070	0.000000	0.000000	4.000000	28.000000	0.000000
14709.907412	-0.035301	0.558599	0.181335	83.426544	103.908745	136.787521	4.705575	0.000000	-1.690432	0.000000	0.000000	0.000000	-0.534471	0.389335	-1.117070	0.000000	0.000000	4.000000	28.000000	0.000000
14709.910746	-0.035301	0.558599	0.181335	83.426544	103.908745	136.787521	4.705575	0.000000	-1.690432	0.000000	0.000000	0.000000	-0.534471	0.389335	-1.117070	0.000000	0.000000	4.000000	28.000000	0.000000
14709.914079	-0.037053	0.559947	0.177486	83.587021	106.661011	139.381042	4.709233	0.000000	-1.680218	0.000000	0.000000	0.000000	-0.525553	0.404355	-1.154853	0.000000	0.000000	4.000000	28.000000	0.000000
14709.917412	-0.037053	0.559947	0.177486	83.587021	106.661011	139.381042	4.709233	0.000000	-1.680218	0.000000	0.000000	0.000000	-0.525553	0.404355	-1.154853	0.000000	0.000000	4.000000	28.000000	0.000000
14709.920746	-0.037053	0.559947	0.177486	83.587021	106.661011	139.381042	4.709233	0.000000	-1.680218	0.000000	0.000000	0.000000	-0.525553	0.404355	-1.154853	0.000000	0.000000	4.000000	28.000000	0.000000
14709.924079	-0.038802	0.561302	0.173478	83.741348	109.206482	141.685165	4.712403	0.000000	-1.671303	0.000000	0.000000	0.000000	-0.524704	0.406479	-1.202441	0.000000	0.000000	4.000000	28.000000	0.000000
14709.927412	-0.038802	0.561302	0.173478	83.741348	109.206482	141.685165	4.712403	0.000000	-1.671303	0.000000	0.000000	0.000000	-0.524704	0.406479	-1.202441	0.000000	0.000000	4.000000	28.000000	0.000000
14709.930746	-0.038802	0.561302	0.173478	83.741348	109.206482	141.685165	4.712403	0.000000	-1.671303	0.000000	0.000000	0.000000	-0.524704	0.406479	-1.202441	0.000000	0.000000	4.000000	28.000000	0.000000
14709.934079	-0.040549	0.562688	0.169359	83.887245	111.333153	143.703003	4.715201	0.000000	-1.663394	0.000000	0.000000	0.000000	-0.524185	0.415630	-1.235607	0.000000	0.000000	4.000000	28.000000	0.000000
14709.937412	-0.040549	0.562688	0.169359	83.887245	111.333153	143.703003	4.715201	0.000000	-1.663394	0.000000	0.000000	0.000000	-0.524185	0.415630	-1.235607	0.000000	0.000000	4.000000	28.000000	0.000000
14709.940746	-0.040549	0.562688	0.169359	83.887245	111.333153	143.703003	4.715201	0.000000	-1.663394	0.000000	0.000000	0.000000	-0.524185	0.415630	-1.235607	0.000000	0.000000	4.000000	28.000000	0.000000
14709.944079	-0.042294	0.564087	0.165149	83.984840	113.238045	145.671906	4.717768	0.000000	-1.656101	0.000000	0.000000	0.000000	-0.523585	0.419911	-1.262977	0.000000	0.000000	4.000000	28.000000	0.000000
14709.947412	-0.042294	0.564087	0.165149	83.984840	113.238045	145.671906	4.717768	0.000000	-1.656101	0.000000	0.000000	0.000000	-0.523585	0.419911	-1.262977	0.000000	0.000000	4.000000	28.000000	0.000000
14709.950746	-0.042294	0.564087	0.165149	83.984840	113.238045	145.671906	4.717768	0.000000	-1.656101	0.000000	0.000000	0.000000	-0.523585	0.419911	-1.262977	0.000000	0.000000	4.000000	28.000000	0.000000
14709.954079	-0.044066	0.565465	0.160851	84.038620	115.014977	147.538071	4.720152	0.000000	-1.649293	0.000000	0.000000	0.000000	-0.531464	0.413473	-1.289480	0.000000	0.000000	4.000000	28.000000	0.000000
14709.957412	-0.044066	0.565465	0.160851	84.038620	115.014977	147.538071	4.720152	0.000000	-1.649293	0.000000	0.000000	0.000000	-0.531464	0.413473	-1.289480	0.000000	0.000000	4.000000	28.000000	0.000000
14709.960746	-0.044066	0.565465	0.160851	84.038620	115.014977	147.538071	4.720152	0.000000	-1.649293	0.000000	0.000000	0.000000	-0.531464	0.413473	-1.289480	0.000000	0.000000	4.000000	28.000000	0.000000
14709.964079	-0.045780	0.566834	0.156541	84.072823	116.705162	149.294357	4.722612	0.000000	-1.642235	0.000000	0.000000	0.000000	-0.514107	0.410487	-1.292824	0.000000	0.000000	4.000000	28.000000	0.000000
14709.967412	-0.045780	0.566834	0.156541	84.072823	116.705162	149.294357	4.722612	0.000000	-1.642235	0.000000	0.000000	0.000000	-0.514107	0.410487	-1.292824	0.000000	0.000000	4.000000	28.000000	0.000000
14709.970746	-0.045780	0.566834	0.156541	84.072823	116.705162	149.294357	4.722612	0.000000	-1.642235	0.000000	0.000000	0.000000	-0.514107	0.410487	-1.292824	0.000000	0.000000	4.000000	28.000000	0.000000
14709.974079	-0.047465	0.568192	0.152219	84.111504	118.491692	151.057556	4.724623	0.000000	-1.636441	0.000000	0.000000	0.000000	-0.505592	0.407430	-1.296601	0.000000	0.000000	4.000000	28.000000	0.000000
14709.977412	-0.047465	0.568192	0.152219	84.111504	118.491692	151.057556	4.724623	0.000000	-1.636441	0.000000	0.000000	0.000000	-0.505592	0.407430	-1.296601	0.000000	0.000000	4.000000	28.000000	0.000000
14709.980746	-0.047465	0.568192	0.152219	84.111504	118.491692	151.057556	4.724623	0.000000	-1.636441	0.000000	0.000000	0.000000	-0.505592	0.407430	-1.296601	0.000000	0.000000	4.000000	28.000000	0.000000
14709.984079	-0.049123	0.569559	0.147900	84.171326	120.401512	152.819458	4.726428	0.000000	-1.631220	0.000000	0.000000	0.000000	-0.497428	0.410268	-1.295699	0.000000	0.000000	4.000000	28.000000	0.000000
14709.987412	-0.049123	0.569559	0.147900	84.171326	120.401512	152.819458	4.726428	0.000000	-1.631220	0.000000	0.000000	0.000000	-0.497428	0.410268	-1.295699	0.000000	0.000000	4.000000	28.000000	0.000000
14709.990746	-0.049123	0.569559	0.147900	84.171326	120.401512	152.819458	4.726428	0.000000	-1.631220	0.000000	0.000000	0.000000	-0.497428	0.410268	-1.295699	0.000000	0.000000	4.000000	28.000000	0.000000
14709.994079	-0.050789	0.570917	0.143661	84.237885	122.347282	154.659103	4.728077	0.000000	-1.626434	0.000000	0.000000	0.000000	-0.499847	0.407206	-1.271695	0.000000	0.000000	4.000000	28.000000	0.000000
14709.997412	-0.050789	0.570917	0.143661	84.237885	122.347282	154.659103	4.728077	0.000000	-1.626434	0.000000	0.000000	0.000000	-0.499847	0.407206	-1.271695	0.000000	0.000000	4.000000	28.000000	0.000000
14710.000746	-0.050789	0.570917	0.143661	84.237885	122.347282	154.659103	4.728077	0.000000	-1.626434	0.000000	0.000000	0.000000	-0.499847	0.407206	-1.271695	0.000000	0.000000	4.000000	28.000000	0.000000
14710.004079	-0.052497	0.572292	0.139553	84.298790	124.185364	156.533875	4.730180	0.000000	-1.620310	0.000000	0.000000	0.000000	-0.512246	0.412584	-1.232526	0.000000	0.000000	4.000000	28.000000	0.000000
14710.007412	-0.052497	0.572292	0.139553	84.298790	124.185364	156.533875	4.730180	0.000000	-1.620310	0.000000	0.000000	0.000000	-0.512246	0.412584	-1.232526	0.000000	0.000000	4.000000	28.000000	0.000000
14710.010746	-0.052497	0.572292	0.139553	84.298790	124.185364	156.533875	4.730180	0.000000	-1.620310	0.000000	0.000000	0.000000	-0.512246	0.412584	-1.232526	0.000000	0.000000	4.000000	28.000000	0.000000
14710.014079	-0.054159	0.573647	0.135554	84.335899	125.718842	158.170090	4.733292	0.000000	-1.611195	0.000000	0.000000	0.000000	-0.498625	0.406593	-1.199590	0.000000	0.000000	4.000000	28.000000	0.000000
14710.017412	-0.054159	0.573647	0.135554	84.335899	125.718842	158.170090	4.733292	0.000000	-1.611195	0.000000	0.000000	0.000000	-0.498625	0.406593	-1.199590	0.000000	0.000000	4.000000	28.000000	0.000000
14710.020746	-0.054159	0.573647	0.135554	84.335899	125.718842	158.170090	4.733292	0.000000	-1.611195	0.000000	0.000000	0.000000	-0.498625	0.406593	-1.199590	0.000000	0.000000	4.000000	28.000000	0.000000
14710.024079	-0.055884	0.575042	0.131607	84.333481	126.780869	159.369461	4.736490	0.000000	-1.601768	0.000000	0.000000	0.000000	-0.517698	0.418292	-1.184032	0.000000	0.000000	4.000000	28.000000	0.000000
14710.027412	-0.055884	0.575042	0.131607	84.333481	126.780869	159.369461	4.736490	0.000000	-1.601768	0.000000	0.000000	0.000000	-0.517698	0.418292	-1.184032	0.000000	0.000000	4.000000	28.000000	0.000000
14710.030746	-0.055884	0.575042	0.131607	84.333481	126.780869	159.369461	4.736490	0.000000	-1.601768	0.000000	0.000000	0.000000	-0.517698	0.418292	-1.184032	0.000000	0.000000	4.000000	28.000000	0.000000
14710.034079	-0.057652	0.576406	0.127787	84.295425	127.306000	160.057449	4.740747	0.000000	-1.589124	0.000000	0.000000	0.000000	-0.530274	0.409325	-1.146173	0.000000	0.000000	4.000000	28.000000	0.000000
14710.037412	-0.057652	0.576406	0.127787	84.295425	127.306000	160.057449	4.740747	0.000000	-1.589124	0.000000	0.000000	0.000000	-0.530274	0.409325	-1.146173	0.000000	0.000000	4.000000	28.000000	0.000000
14710.040746	-0.057652	0.576406	0.127787	84.295425	127.306000	160.057449	4.740747	0.000000	-1.589124	0.000000	0.000000	0.000000	-0.530274	0.409325	-1.146173	0.000000	0.000000	4.000000	28.000000	0.000000
14710.044079	-0.059461	0.577775	0.124087	84.250488	127.572060	160.434311	4.746169	0.000000	-1.572858	0.000000	0.000000	0.000000	-0.542821	0.410671	-1.109828	0.000000	0.000000	4.000000	28.000000	0.000000
14710.047412	-0.059461	0.577775	0.124087	84.250488	127.572060	160.434311	4.746169	0.000000	-1.572858	0.000000	0.000000	0.000000	-0.542821	0.410671	-1.109828	0.000000	0.000000	4.000000	28.000000	0.000000
14710.050746	-0.059461	0.577775	0.124087	84.250488	127.572060	160.434311	4.746169	0.000000	-1.572858	0.000000	0.000000	0.000000	-0.542821	0.410671	-1.109828	0.000000	0.000000	4.000000	28.000000	0.000000
14710.054079	-0.061283	0.579110	0.120483	84.209518	127.786110	160.703125	4.752799	0.000000	-1.552708	0.000000	0.000000	0.000000	-0.546346	0.400641	-1.081386	0.000000	0.000000	4.000000	28.000000	0.000000
14710.057412	-0.061283	0.579110	0.120483	84.209518	127.786110	160.703125	4.752799	0.000000	-1.552708	0.000000	0.000000	0.000000	-0.546346	0.400641	-1.081386	0.000000	0.000000	4.000000	28.000000	0.000000
14710.060746	-0.061283	0.579110	0.120483	84.209518	127.786110	160.703125	4.752799	0.000000	-1.552708	0.000000	0.000000	0.000000	-0.546346	0.400641	-1.081386	0.000000	0.000000	4.000000	28.000000	0.000000
14710.064079	-0.063040	0.580474	0.117029	84.176910	127.906166	160.877472	4.760249	0.000000	-1.529716	0.000000	0.000000	0.000000	-0.527078	0.408975	-1.036223	0.000000	0.000000	4.000000	28.000000	0.000000
14710.067412	-0.063040	0.580474	0.117029	84.176910	127.906166	160.877472	4.760249	0.000000	-1.529716	0.000000	0.000000	0.000000	-0.527078	0.408975	-1.036223	0.000000	0.000000	4.000000	28.000000	0.000000
14710.070746	-0.063040	0.580474	0.117029	84.176910	127.906166	160.877472	4.760249	0.000000	-1.529716	0.000000	0.000000	0.000000	-0.527078	0.408975	-1.036223	0.000000	0.000000	4.000000	28.000000	0.000000
14710.074079	-0.064706	0.581847	0.113715	84.156380	127.938286	160.943100	4.767867	0.000000	-1.505806	0.000000	0.000000	0.000000	-0.499995	0.411869	-0.994117	0.000000	0.000000	4.000000	28.000000	0.000000
14710.077412	-0.064706	0.581847	0.113715	84.156380	127.938286	160.943100	4.767867	0.000000	-1.505806	0.000000	0.000000	0.000000	-0.499995	0.411869	-0.994117	0.000000	0.000000	4.000000	28.000000	0.000000
14710.080746	-0.064706	0.581847	0.113715	84.156380	127.938286	160.943100	4.767867	0.000000	-1.505806	0.000000	0.000000	0.000000	-0.499995	0.411869	-0.994117	0.000000	0.000000	4.000000	28.000000	0.000000
14710.084079	-0.066363	0.583274	0.110505	84.149712	127.937561	160.938156	4.775286	0.000000	-1.482109	0.000000	0.000000	0.000000	-0.497054	0.428126	-0.962914	0.000000	0.000000	4.000000	28.000000	0.000000
14710.087412	-0.066363	0.583274	0.110505	84.149712	127.937561	160.938156	4.775286	0.000000	-1.482109	0.000000	0.000000	0.000000	-0.497054	0.428126	-0.962914	0.000000	0.000000	4.000000	28.000000	0.000000
14710.090746	-0.066363	0.583274	0.110505	84.149712	127.937561	160.938156	4.775286	0.000000	-1.482109	0.000000	0.000000	0.000000	-0.497054	0.428126	-0.962914	0.000000	0.000000	4.000000	28.000000	0.000000
14710.094079	-0.067991	0.584702	0.107455	84.165718	127.956818	160.985550	4.783310	0.000000	-1.456003	0.000000	0.000000	0.000000	-0.488287	0.428513	-0.915194	0.000000	0.000000	4.000000	28.000000	0.000000
14710.097412	-0.067991	0.584702	0.107455	84.165718	127.956818	160.985550	4.783310	0.000000	-1.456003	0.000000	0.000000	0.000000	-0.488287	0.428513	-0.915194	0.000000	0.000000	4.000000	28.000000	0.000000
14710.100746	-0.067991	0.584702	0.107455	84.165718	127.956818	160.985550	4.783310	0.000000	-1.456003	0.000000	0.000000	0.000000	-0.488287	0.428513	-0.915194	0.000000	0.000000	4.000000	28.000000	0.000000
14710.104079	-0.069587	0.586125	0.104527	84.186111	127.936493	161.062210	4.791909	0.000000	-1.427448	0.000000	0.000000	0.000000	-0.478805	0.426987	-0.878235	0.000000	0.000000	4.000000	28.000000	0.000000
14710.107412	-0.069587	0.586125	0.104527	84.186111	127.936493	161.062210	4.791909	0.000000	-1.427448	0.000000	0.000000	0.000000	-0.478805	0.426987	-0.878235	0.000000	0.000000	4.000000	28.000000	0.000000
14710.110746	-0.069587	0.586125	0.104527	84.186111	127.936493	161.062210	4.791909	0.000000	-1.427448	0.000000	0.000000	0.000000	-0.478805	0.426987	-0.878235	0.000000	0.000000	4.000000	28.000000	0.000000
14710.114079	-0.071179	0.587576	0.101714	84.203262	127.652328	160.865417	4.800910	0.000000	-1.396878	0.000000	0.000000	0.000000	-0.477557	0.435221	-0.844061	0.000000	0.000000	4.000000	28.000000	0.000000
14710.117412	-0.071179	0.587576	0.101714	84.203262	127.652328	160.865417	4.800910	0.000000	-1.396878	0.000000	0.000000	0.000000	-0.477557	0.435221	-0.844061	0.000000	0.000000	4.000000	28.000000	0.000000
14710.120746	-0.071179	0.587576	0.101714	84.203262	127.652328	160.865417	4.800910	0.000000	-1.396878	0.000000	0.000000	0.000000	-0.477557	0.435221	-0.844061	0.000000	0.000000	4.000000	28.000000	0.000000
14710.124079	-0.072712	0.588985	0.098998	84.218666	127.305893	160.495926	4.810601	0.000000	-1.363127	0.000000	0.000000	0.000000	-0.459948	0.422814	-0.814573	0.000000	0.000000	4.000000	28.000000	0.000000
14710.127412	-0.072712	0.588985	0.098998	84.218666	127.305893	160.495926	4.810601	0.000000	-1.363127	0.000000	0.000000	0.000000	-0.459948	0.422814	-0.814573	0.000000	0.000000	4.000000	28.000000	0.000000
14710.130746	-0.072712	0.588985	0.098998	84.218666	127.305893	160.495926	4.810601	0.000000	-1.363127	0.000000	0.000000	0.000000	-0.459948	0.422814	-0.814573	0.000000	0.000000	4.000000	28.000000	0.000000
14710.134079	-0.074237	0.590396	0.096346	84.238503	126.917145	160.065186	4.820232	0.000000	-1.328668	0.000000	0.000000	0.000000	-0.457466	0.423294	-0.795675	0.000000	0.000000	4.000000	28.000000	0.000000
14710.137412	-0.074237	0.590396	0.096346	84.238503	126.917145	160.065186	4.820232	0.000000	-1.328668	0.000000	0.000000	0.000000	-0.457466	0.423294	-0.795675	0.000000	0.000000	4.000000	28.000000	0.000000
14710.140746	-0.074237	0.590396	0.096346	84.238503	126.917145	160.065186	4.820232	0.000000	-1.328668	0.000000	0.000000	0.000000	-0.457466	0.423294	-0.795675	0.000000	0.000000	4.000000	28.000000	0.000000
14710.144079	-0.075694	0.591781	0.093712	84.258202	126.532478	159.720856	4.817308	0.000000	-1.288172	0.000000	0.000000	0.000000	-0.437338	0.415325	-0.790281	0.000000	0.000000	4.000000	28.000000	0.000000
14710.147412	-0.075694	0.591781	0.093712	84.258202	126.532478	159.720856	4.817308	0.000000	-1.288172	0.000000	0.000000	0.000000	-0.437338	0.415325	-0.790281	0.000000	0.000000	4.000000	28.000000	0.000000
14710.150746	-0.075694	0.591781	0.093712	84.258202	126.532478	159.720856	4.817308	0.000000	-1.288172	0.000000	0.000000	0.000000	-0.437338	0.415325	-0.790281	0.000000	0.000000	4.000000	28.000000	0.000000
14710.154079	-0.077066	0.593118	0.091145	84.277893	126.154617	159.454941	4.685595	0.000000	-1.215282	0.000000	0.000000	0.000000	-0.411573	0.401160	-0.770084	0.000000	0.000000	4.000000	28.000000	0.000000
14710.157412	-0.077066	0.593118	0.091145	84.277893	126.154617	159.454941	4.685595	0.000000	-1.215282	0.000000	0.000000	0.000000	-0.411573	0.401160	-0.770084	0.000000	0.000000	4.000000	28.000000	0.000000
14710.160746	-0.077066	0.593118	0.091145	84.277893	126.154617	159.454941	4.685595	0.000000	-1.215282	0.000000	0.000000	0.000000	-0.411573	0.401160	-0.770084	0.000000	0.000000	4.000000	28.000000	0.000000
14710.164079	-0.078450	0.594460	0.088579	84.300957	125.764236	159.137878	4.557248	0.000000	-1.146686	0.000000	0.000000	0.000000	-0.415161	0.402658	-0.769715	0.000000	0.000000	4.000000	28.000000	0.000000
14710.167412	-0.078450	0.594460	0.088579	84.300957	125.764236	159.137878	4.557248	0.000000	-1.146686	0.000000	0.000000	0.000000	-0.415161	0.402658	-0.769715	0.000000	0.000000	4.000000	28.000000	0.000000
14710.170746	-0.078450	0.594460	0.088579	84.300957	125.764236	159.137878	4.557248	0.000000	-1.146686	0.000000	0.000000	0.000000	-0.415161	0.402658	-0.769715	0.000000	0.000000	4.000000	28.000000	0.000000
14710.174079	-0.079855	0.595727	0.086075	84.320457	125.377983	158.773285	4.428961	0.000000	-1.077493	0.000000	0.000000	0.000000	-0.421312	0.379985	-0.751345	0.000000	0.000000	4.000000	28.000000	0.000000
14710.177412	-0.079855	0.595727	0.086075	84.320457	125.377983	158.773285	4.428961	0.000000	-1.077493	0.000000	0.000000	0.000000	-0.421312	0.379985	-0.751345	0.000000	0.000000	4.000000	28.000000	0.000000
14710.180746	-0.079855	0.595727	0.086075	84.320457	125.377983	158.773285	4.428961	0.000000	-1.077493	0.000000	0.000000	0.000000	-0.421312	0.379985	-0.751345	0.000000	0.000000	4.000000	28.000000	0.000000
14710.184079	-0.081256	0.596939	0.083651	84.339912	124.990318	158.479111	4.303737	0.000000	-1.007274	0.000000	0.000000	0.000000	-0.420565	0.363708	-0.727124	0.000000	0.000000	4.000000	28.000000	0.000000
14710.187412	-0.081256	0.596939	0.083651	84.339912	124.990318	158.479111	4.303737	0.000000	-1.007274	0.000000	0.000000	0.000000	-0.420565	0.363708	-0.727124	0.000000	0.000000	4.000000	28.000000	0.000000
14710.190746	-0.081256	0.596939	0.083651	84.339912	124.990318	158.479111	4.303737	0.000000	-1.007274	0.000000	0.000000	0.000000	-0.420565	0.363708	-0.727124	0.000000	0.000000	4.000000	28.000000	0.000000
14710.194079	-0.082733	0.598099	0.081297	84.357910	124.578979	158.170731	4.182550	0.000000	-0.937180	0.000000	0.000000	0.000000	-0.443096	0.347900	-0.706223	0.000000	0.000000	4.000000	28.000000	0.000000
14710.197412	-0.082733	0.598099	0.081297	84.357910	124.578979	158.170731	4.182550	0.000000	-0.937180	0.000000	0.000000	0.000000	-0.443096	0.347900	-0.706223	0.000000	0.000000	4.000000	28.000000	0.000000
14710.200746	-0.082733	0.598099	0.081297	84.357910	124.578979	158.170731	4.182550	0.000000	-0.937180	0.000000	0.000000	0.000000	-0.443096	0.347900	-0.706223	0.000000	0.000000	4.000000	28.000000	0.000000
14710.204079	-0.084182	0.599158	0.079021	84.368904	124.186966	157.714310	4.064846	0.000000	-0.863330	0.000000	0.000000	0.000000	-0.434717	0.317670	-0.682734	0.000000	0.000000	4.000000	28.000000	0.000000
14710.207412	-0.084182	0.599158	0.079021	84.368904	124.186966	157.714310	4.064846	0.000000	-0.863330	0.000000	0.000000	0.000000	-0.434717	0.317670	-0.682734	0.000000	0.000000	4.000000	28.000000	0.000000
14710.210746	-0.084182	0.599158	0.079021	84.368904	124.186966	157.714310	4.064846	0.000000	-0.863330	0.000000	0.000000	0.000000	-0.434717	0.317670	-0.682734	0.000000	0.000000	4.000000	28.000000	0.000000
14710.214079	-0.085584	0.600157	0.076859	84.367653	123.672775	157.126526	3.951057	0.000000	-0.790878	0.000000	0.000000	0.000000	-0.420543	0.299842	-0.648720	0.000000	0.000000	4.000000	28.000000	0.000000
14710.217412	-0.085584	0.600157	0.076859	84.367653	123.672775	157.126526	3.951057	0.000000	-0.790878	0.000000	0.000000	0.000000	-0.420543	0.299842	-0.648720	0.000000	0.000000	4.000000	28.000000	0.000000
14710.220746	-0.085584	0.600157	0.076859	84.367653	123.672775	157.126526	3.951057	0.000000	-0.790878	0.000000	0.000000	0.000000	-0.420543	0.299842	-0.648720	0.000000	0.000000	4.000000	28.000000	0.000000
14710.224079	-0.087010	0.601089	0.074761	84.351631	123.084343	156.597656	3.842937	0.000000	-0.720787	0.000000	0.000000	0.000000	-0.427773	0.279444	-0.629433	0.000000	0.000000	4.000000	28.000000	0.000000
14710.227412	-0.087010	0.601089	0.074761	84.351631	123.084343	156.597656	3.842937	0.000000	-0.720787	0.000000	0.000000	0.000000	-0.427773	0.279444	-0.629433	0.000000	0.000000	4.000000	28.000000	0.000000
14710.230746	-0.087010	0.601089	0.074761	84.351631	123.084343	156.597656	3.842937	0.000000	-0.720787	0.000000	0.000000	0.000000	-0.427773	0.279444	-0.629433	0.000000	0.000000	4.000000	28.000000	0.000000
14710.234079	-0.088385	0.601953	0.072740	84.318726	122.480240	156.168655	3.738032	0.000000	-0.649492	0.000000	0.000000	0.000000	-0.412514	0.259417	-0.606270	0.000000	0.000000	4.000000	28.000000	0.000000
14710.237412	-0.088385	0.601953	0.072740	84.318726	122.480240	156.168655	3.738032	0.000000	-0.649492	0.000000	0.000000	0.000000	-0.412514	0.259417	-0.606270	0.000000	0.000000	4.000000	28.000000	0.000000
14710.240746	-0.088385	0.601953	0.072740	84.318726	122.480240	156.168655	3.738032	0.000000	-0.649492	0.000000	0.000000	0.000000	-0.412514	0.259417	-0.606270	0.000000	0.000000	4.000000	28.000000	0.000000
14710.244079	-0.089752	0.602722	0.070736	84.253181	122.104301	155.924377	3.636987	0.000000	-0.580739	0.000000	0.000000	0.000000	-0.410003	0.230670	-0.601217	0.000000	0.000000	4.000000	28.000000	0.000000
14710.247412	-0.089752	0.602722	0.070736	84.253181	122.104301	155.924377	3.636987	0.000000	-0.580739	0.000000	0.000000	0.000000	-0.410003	0.230670	-0.601217	0.000000	0.000000	4.000000	28.000000	0.000000
14710.250746	-0.089752	0.602722	0.070736	84.253181	122.104301	155.924377	3.636987	0.000000	-0.580739	0.000000	0.000000	0.000000	-0.410003	0.230670	-0.601217	0.000000	0.000000	4.000000	28.000000	0.000000
14710.254079	-0.091168	0.603456	0.068785	84.148239	122.040001	155.792404	3.536784	0.000000	-0.512405	0.000000	0.000000	0.000000	-0.424880	0.220038	-0.585173	0.000000	0.000000	4.000000	28.000000	0.000000
14710.257412	-0.091168	0.603456	0.068785	84.148239	122.040001	155.792404	3.536784	0.000000	-0.512405	0.000000	0.000000	0.000000	-0.424880	0.220038	-0.585173	0.000000	0.000000	4.000000	28.000000	0.000000
14710.260746	-0.091168	0.603456	0.068785	84.148239	122.040001	155.792404	3.536784	0.000000	-0.512405	0.000000	0.000000	0.000000	-0.424880	0.220038	-0.585173	0.000000	0.000000	4.000000	28.000000	0.000000
14710.264079	-0.092633	0.604106	0.066881	84.013977	122.063881	155.608002	3.439255	0.000000	-0.441592	0.000000	0.000000	0.000000	-0.439424	0.194960	-0.571268	0.000000	0.000000	4.000000	28.000000	0.000000
14710.267412	-0.092633	0.604106	0.066881	84.013977	122.063881	155.608002	3.439255	0.000000	-0.441592	0.000000	0.000000	0.000000	-0.439424	0.194960	-0.571268	0.000000	0.000000	4.000000	28.000000	0.000000
14710.270746	-0.092633	0.604106	0.066881	84.013977	122.063881	155.608002	3.439255	0.000000	-0.441592	0.000000	0.000000	0.000000	-0.439424	0.194960	-0.571268	0.000000	0.000000	4.000000	28.000000	0.000000
14710.274079	-0.094174	0.604693	0.065033	83.839577	121.955162	155.454651	3.344044	0.000000	-0.368355	0.000000	0.000000	0.000000	-0.462250	0.176165	-0.554230	0.000000	0.000000	4.000000	28.000000	0.000000
14710.277412	-0.094174	0.604693	0.065033	83.839577	121.955162	155.454651	3.344044	0.000000	-0.368355	0.000000	0.000000	0.000000	-0.462250	0.176165	-0.554230	0.000000	0.000000	4.000000	28.000000	0.000000
14710.280746	-0.094174	0.604693	0.065033	83.839577	121.955162	155.454651	3.344044	0.000000	-0.368355	0.000000	0.000000	0.000000	-0.462250	0.176165	-0.554230	0.000000	0.000000	4.000000	28.000000	0.000000
14710.284079	-0.095728	0.605220	0.063317	83.657982	121.505501	155.181793	3.251672	0.000000	-0.291313	0.000000	0.000000	0.000000	-0.466200	0.158182	-0.514988	0.000000	0.000000	4.000000	28.000000	0.000000
14710.287412	-0.095728	0.605220	0.063317	83.657982	121.505501	155.181793	3.251672	0.000000	-0.291313	0.000000	0.000000	0.000000	-0.466200	0.158182	-0.514988	0.000000	0.000000	4.000000	28.000000	0.000000
14710.290746	-0.095728	0.605220	0.063317	83.657982	121.505501	155.181793	3.251672	0.000000	-0.291313	0.000000	0.000000	0.000000	-0.466200	0.158182	-0.514988	0.000000	0.000000	4.000000	28.000000	0.000000
14710.294079	-0.097262	0.605658	0.061683	83.456207	120.738525	154.580612	3.165841	0.000000	-0.213613	0.000000	0.000000	0.000000	-0.460246	0.131382	-0.490080	0.000000	0.000000	4.000000	28.000000	0.000000
14710.297412	-0.097262	0.605658	0.061683	83.456207	120.738525	154.580612	3.165841	0.000000	-0.213613	0.000000	0.000000	0.000000	-0.460246	0.131382	-0.490080	0.000000	0.000000	4.000000	28.000000	0.000000
14710.300746	-0.097262	0.605658	0.061683	83.456207	120.738525	154.580612	3.165841	0.000000	-0.213613	0.000000	0.000000	0.000000	-0.460246	0.131382	-0.490080	0.000000	0.000000	4.000000	28.000000	0.000000
14710.304079	-0.098815	0.606058	0.060196	83.247765	119.891159	153.703247	3.084161	0.000000	-0.136906	0.000000	0.000000	0.000000	-0.465876	0.120106	-0.446130	0.000000	0.000000	4.000000	28.000000	0.000000
14710.307412	-0.098815	0.606058	0.060196	83.247765	119.891159	153.703247	3.084161	0.000000	-0.136906	0.000000	0.000000	0.000000	-0.465876	0.120106	-0.446130	0.000000	0.000000	4.000000	28.000000	0.000000
14710.310746	-0.098815	0.606058	0.060196	83.247765	119.891159	153.703247	3.084161	0.000000	-0.136906	0.000000	0.000000	0.000000	-0.465876	0.120106	-0.446130	0.000000	0.000000	4.000000	28.000000	0.000000
14710.314079	-0.100295	0.606409	0.058771	83.018883	119.251732	152.966034	3.009806	0.000000	-0.059260	0.000000	0.000000	0.000000	-0.444201	0.105209	-0.427405	0.000000	0.000000	4.000000	28.000000	0.000000
14710.317412	-0.100295	0.606409	0.058771	83.018883	119.251732	152.966034	3.009806	0.000000	-0.059260	0.000000	0.000000	0.000000	-0.444201	0.105209	-0.427405	0.000000	0.000000	4.000000	28.000000	0.000000
14710.320746	-0.100295	0.606409	0.058771	83.018883	119.251732	152.966034	3.009806	0.000000	-0.059260	0.000000	0.000000	0.000000	-0.444201	0.105209	-0.427405	0.000000	0.000000	4.000000	28.000000	0.000000
14710.324079	-0.101763	0.606770	0.057445	82.779221	118.901749	152.595642	2.938571	0.000000	0.014773	0.000000	0.000000	0.000000	-0.440177	0.108357	-0.397931	0.000000	0.000000	4.000000	28.000000	0.000000
14710.327412	-0.101763	0.606770	0.057445	82.779221	118.901749	152.595642	2.938571	0.000000	0.014773	0.000000	0.000000	0.000000	-0.440177	0.108357	-0.397931	0.000000	0.000000	4.000000	28.000000	0.000000
14710.330746	-0.101763	0.606770	0.057445	82.779221	118.901749	152.595642	2.938571	0.000000	0.014773	0.000000	0.000000	0.000000	-0.440177	0.108357	-0.397931	0.000000	0.000000	4.000000	28.000000	0.000000
14710.334079	-0.103215	0.607123	0.056202	82.544807	118.839340	152.639847	2.872250	0.000000	0.088136	0.000000	0.000000	0.000000	-0.435605	0.105702	-0.372850	0.000000	0.000000	4.000000	28.000000	0.000000
14710.337412	-0.103215	0.607123	0.056202	82.544807	118.839340	152.639847	2.872250	0.000000	0.088136	0.000000	0.000000	0.000000	-0.435605	0.105702	-0.372850	0.000000	0.000000	4.000000	28.000000	0.000000
14710.340746	-0.103215	0.607123	0.056202	82.544807	118.839340	152.639847	2.872250	0.000000	0.088136	0.000000	0.000000	0.000000	-0.435605	0.105702	-0.372850	0.000000	0.000000	4.000000	28.000000	0.000000
14710.344079	-0.104631	0.607486	0.055063	82.314308	119.026909	152.939880	2.810108	0.000000	0.160737	0.000000	0.000000	0.000000	-0.424948	0.109136	-0.341735	0.000000	0.000000	4.000000	28.000000	0.000000
14710.347412	-0.104631	0.607486	0.055063	82.314308	119.026909	152.939880	2.810108	0.000000	0.160737	0.000000	0.000000	0.000000	-0.424948	0.109136	-0.341735	0.000000	0.000000	4.000000	28.000000	0.000000
14710.350746	-0.104631	0.607486	0.055063	82.314308	119.026909	152.939880	2.810108	0.000000	0.160737	0.000000	0.000000	0.000000	-0.424948	0.109136	-0.341735	0.000000	0.000000	4.000000	28.000000	0.000000
14710.354079	-0.106006	0.607851	0.053990	82.097160	119.454857	153.393585	2.753152	0.000000	0.231562	0.000000	0.000000	0.000000	-0.412316	0.109338	-0.321845	0.000000	0.000000	4.000000	28.000000	0.000000
14710.357412	-0.106006	0.607851	0.053990	82.097160	119.454857	153.393585	2.753152	0.000000	0.231562	0.000000	0.000000	0.000000	-0.412316	0.109338	-0.321845	0.000000	0.000000	4.000000	28.000000	0.000000
14710.360746	-0.106006	0.607851	0.053990	82.097160	119.454857	153.393585	2.753152	0.000000	0.231562	0.000000	0.000000	0.000000	-0.412316	0.109338	-0.321845	0.000000	0.000000	4.000000	28.000000	0.000000
14710.364079	-0.107322	0.608227	0.053027	81.899765	119.902794	153.712845	2.699512	0.000000	0.300281	0.000000	0.000000	0.000000	-0.395057	0.112970	-0.288970	0.000000	0.000000	4.000000	28.000000	0.000000
14710.367412	-0.107322	0.608227	0.053027	81.899765	119.902794	153.712845	2.699512	0.000000	0.300281	0.000000	0.000000	0.000000	-0.395057	0.112970	-0.288970	0.000000	0.000000	4.000000	28.000000	0.000000
14710.370746	-0.107322	0.608227	0.053027	81.899765	119.902794	153.712845	2.699512	0.000000	0.300281	0.000000	0.000000	0.000000	-0.395057	0.112970	-0.288970	0.000000	0.000000	4.000000	28.000000	0.000000
14710.374079	-0.108577	0.608577	0.052144	81.726303	120.295341	153.925201	2.651350	0.000000	0.366124	0.000000	0.000000	0.000000	-0.376282	0.104841	-0.264846	0.000000	0.000000	4.000000	28.000000	0.000000
14710.377412	-0.108577	0.608577	0.052144	81.726303	120.295341	153.925201	2.651350	0.000000	0.366124	0.000000	0.000000	0.000000	-0.376282	0.104841	-0.264846	0.000000	0.000000	4.000000	28.000000	0.000000
14710.380746	-0.108577	0.608577	0.052144	81.726303	120.295341	153.925201	2.651350	0.000000	0.366124	0.000000	0.000000	0.000000	-0.376282	0.104841	-0.264846	0.000000	0.000000	4.000000	28.000000	0.000000
14710.384079	-0.109771	0.608948	0.051349	81.584969	120.550041	154.065689	2.607209	0.000000	0.428838	0.000000	0.000000	0.000000	-0.358223	0.111294	-0.238540	0.000000	0.000000	4.000000	28.000000	0.000000
14710.387412	-0.109771	0.608948	0.051349	81.584969	120.550041	154.065689	2.607209	0.000000	0.428838	0.000000	0.000000	0.000000	-0.358223	0.111294	-0.238540	0.000000	0.000000	4.000000	28.000000	0.000000
14710.390746	-0.109771	0.608948	0.051349	81.584969	120.550041	154.065689	2.607209	0.000000	0.428838	0.000000	0.000000	0.000000	-0.358223	0.111294	-0.238540	0.000000	0.000000	4.000000	28.000000	0.000000
14710.394079	-0.110930	0.609340	0.050637	81.462036	120.708229	154.192413	2.567452	0.000000	0.488541	0.000000	0.000000	0.000000	-0.347674	0.117810	-0.213683	0.000000	0.000000	4.000000	28.000000	0.000000
14710.397412	-0.110930	0.609340	0.050637	81.462036	120.708229	154.192413	2.567452	0.000000	0.488541	0.000000	0.000000	0.000000	-0.347674	0.117810	-0.213683	0.000000	0.000000	4.000000	28.000000	0.000000
14710.400746	-0.110930	0.609340	0.050637	81.462036	120.708229	154.192413	2.567452	0.000000	0.488541	0.000000	0.000000	0.000000	-0.347674	0.117810	-0.213683	0.000000	0.000000	4.000000	28.000000	0.000000
14710.404079	-0.112003	0.609735	0.050003	81.370148	120.999573	154.423111	2.531838	0.000000	0.546487	0.000000	0.000000	0.000000	-0.321924	0.118440	-0.190003	0.000000	0.000000	4.000000	28.000000	0.000000
14710.407412	-0.112003	0.609735	0.050003	81.370148	120.999573	154.423111	2.531838	0.000000	0.546487	0.000000	0.000000	0.000000	-0.321924	0.118440	-0.190003	0.000000	0.000000	4.000000	28.000000	0.000000
14710.410746	-0.112003	0.609735	0.050003	81.370148	120.999573	154.423111	2.531838	0.000000	0.546487	0.000000	0.000000	0.000000	-0.321924	0.118440	-0.190003	0.000000	0.000000	4.000000	28.000000	0.000000
14710.414079	-0.112988	0.610113	0.049435	81.290558	121.340538	154.731445	2.500171	0.000000	0.600141	0.000000	0.000000	0.000000	-0.295421	0.113172	-0.170588	0.000000	0.000000	4.000000	28.000000	0.000000
14710.417412	-0.112988	0.610113	0.049435	81.290558	121.340538	154.731445	2.500171	0.000000	0.600141	0.000000	0.000000	0.000000	-0.295421	0.113172	-0.170588	0.000000	0.000000	4.000000	28.000000	0.000000
14710.420746	-0.112988	0.610113	0.049435	81.290558	121.340538	154.731445	2.500171	0.000000	0.600141	0.000000	0.000000	0.000000	-0.295421	0.113172	-0.170588	0.000000	0.000000	4.000000	28.000000	0.000000
14710.424079	-0.113912	0.610492	0.048941	81.191277	121.788971	155.260208	2.471740	0.000000	0.649378	0.000000	0.000000	0.000000	-0.277304	0.113892	-0.148199	0.000000	0.000000	4.000000	28.000000	0.000000
14710.427412	-0.113912	0.610492	0.048941	81.191277	121.788971	155.260208	2.471740	0.000000	0.649378	0.000000	0.000000	0.000000	-0.277304	0.113892	-0.148199	0.000000	0.000000	4.000000	28.000000	0.000000
14710.430746	-0.113912	0.610492	0.048941	81.191277	121.788971	155.260208	2.471740	0.000000	0.649378	0.000000	0.000000	0.000000	-0.277304	0.113892	-0.148199	0.000000	0.000000	4.000000	28.000000	0.000000
14710.434079	-0.114742	0.610815	0.048483	81.062332	122.430962	155.958923	2.447040	0.000000	0.695595	0.000000	0.000000	0.000000	-0.249149	0.096813	-0.137340	0.000000	0.000000	4.000000	28.000000	0.000000
14710.437412	-0.114742	0.610815	0.048483	81.062332	122.430962	155.958923	2.447040	0.000000	0.695595	0.000000	0.000000	0.000000	-0.249149	0.096813	-0.137340	0.000000	0.000000	4.000000	28.000000	0.000000
14710.440746	-0.114742	0.610815	0.048483	81.062332	122.430962	155.958923	2.447040	0.000000	0.695595	0.000000	0.000000	0.000000	-0.249149	0.096813	-0.137340	0.000000	0.000000	4.000000	28.000000	0.000000
14710.444079	-0.114742	0.610815	0.048483	80.925179	123.233788	156.685074	2.424150	0.000000	0.737120	0.000000	0.000000	0.000000	-0.249149	0.096813	-0.137340	0.000000	0.000000	4.000000	28.000000	0.000000
14710.447412	-0.115507	0.611100	0.048071	80.925179	123.233788	156.685074	2.424150	0.000000	0.737120	0.000000	0.000000	0.000000	-0.229306	0.085678	-0.123538	0.000000	0.000000	4.000000	28.000000	0.000000
14710.450746	-0.115507	0.611100	0.048071	80.925179	123.233788	156.685074	2.424150	0.000000	0.737120	0.000000	0.000000	0.000000	-0.229306	0.085678	-0.123538	0.000000	0.000000	4.000000	28.000000	0.000000
14710.454079	-0.116263	0.611346	0.047629	80.801018	124.214119	157.444672	2.403561	0.000000	0.775338	0.000000	0.000000	0.000000	-0.226950	0.073690	-0.132762	0.000000	0.000000	4.000000	28.000000	0.000000
14710.457412	-0.116263	0.611346	0.047629	80.801018	124.214119	157.444672	2.403561	0.000000	0.775338	0.000000	0.000000	0.000000	-0.226950	0.073690	-0.132762	0.000000	0.000000	4.000000	28.000000	0.000000
14710.460746	-0.116263	0.611346	0.047629	80.801018	124.214119	157.444672	2.403561	0.000000	0.775338	0.000000	0.000000	0.000000	-0.226950	0.073690	-0.132762	0.000000	0.000000	4.000000	28.000000	0.000000
14710.464079	-0.116263	0.611346	0.047629	80.714561	125.270683	158.356430	2.381434	0.000000	0.813163	0.000000	0.000000	0.000000	-0.226950	0.073690	-0.132762	0.000000	0.000000	4.000000	28.000000	0.000000
14710.467412	-0.117014	0.611523	0.047164	80.714561	125.270683	158.356430	2.381434	0.000000	0.813163	0.000000	0.000000	0.000000	-0.225127	0.053175	-0.139500	0.000000	0.000000	4.000000	28.000000	0.000000
14710.470746	-0.117014	0.611523	0.047164	80.714561	125.270683	158.356430	2.381434	0.000000	0.813163	0.000000	0.000000	0.000000	-0.225127	0.053175	-0.139500	0.000000	0.000000	4.000000	28.000000	0.000000
14710.474079	-0.117804	0.611660	0.046657	80.653069	126.392693	159.458618	2.358184	0.000000	0.850684	0.000000	0.000000	0.000000	-0.237053	0.041139	-0.152033	0.000000	0.000000	4.000000	28.000000	0.000000
14710.477412	-0.117804	0.611660	0.046657	80.653069	126.392693	159.458618	2.358184	0.000000	0.850684	0.000000	0.000000	0.000000	-0.237053	0.041139	-0.152033	0.000000	0.000000	4.000000	28.000000	0.000000
14710.480746	-0.117804	0.611660	0.046657	80.653069	126.392693	159.458618	2.358184	0.000000	0.850684	0.000000	0.000000	0.000000	-0.237053	0.041139	-0.152033	0.000000	0.000000	4.000000	28.000000	0.000000
14710.484079	-0.118628	0.611766	0.046085	80.604935	127.316383	160.379395	2.332845	0.000000	0.890193	0.000000	0.000000	0.000000	-0.247265	0.031653	-0.171497	0.000000	0.000000	4.000000	28.000000	0.000000
14710.487412	-0.118628	0.611766	0.046085	80.604935	127.316383	160.379395	2.332845	0.000000	0.890193	0.000000	0.000000	0.000000	-0.247265	0.031653	-0.171497	0.000000	0.000000	4.000000	28.000000	0.000000
14710.490746	-0.118628	0.611766	0.046085	80.604935	127.316383	160.379395	2.332845	0.000000	0.890193	0.000000	0.000000	0.000000	-0.247265	0.031653	-0.171497	0.000000	0.000000	4.000000	28.000000	0.000000
14710.494079	-0.119459	0.611820	0.045440	80.558334	127.869942	160.853409	2.304262	0.000000	0.931404	0.000000	0.000000	0.000000	-0.249139	0.016153	-0.193721	0.000000	0.000000	4.000000	28.000000	0.000000
14710.497412	-0.119459	0.611820	0.045440	80.558334	127.869942	160.853409	2.304262	0.000000	0.931404	0.000000	0.000000	0.000000	-0.249139	0.016153	-0.193721	0.000000	0.000000	4.000000	28.000000	0.000000
14710.500746	-0.119459	0.611820	0.045440	80.558334	127.869942	160.853409	2.304262	0.000000	0.931404	0.000000	0.000000	0.000000	-0.249139	0.016153	-0.193721	0.000000	0.000000	4.000000	28.000000	0.000000
14710.504079	-0.120276	0.611814	0.044748	80.505661	127.995384	160.820435	2.271975	0.000000	0.972927	0.000000	0.000000	0.000000	-0.245366	-0.001843	-0.207388	0.000000	0.000000	4.000000	28.000000	0.000000
14710.507412	-0.120276	0.611814	0.044748	80.505661	127.995384	160.820435	2.271975	0.000000	0.972927	0.000000	0.000000	0.000000	-0.245366	-0.001843	-0.207388	0.000000	0.000000	4.000000	28.000000	0.000000
14710.510746	-0.120276	0.611814	0.044748	80.505661	127.995384	160.820435	2.271975	0.000000	0.972927	0.000000	0.000000	0.000000	-0.245366	-0.001843	-0.207388	0.000000	0.000000	4.000000	28.000000	0.000000
14710.514079	-0.121109	0.611767	0.044020	80.474884	128.013153	160.725937	2.237411	0.000000	1.013821	0.000000	0.000000	0.000000	-0.249719	-0.013863	-0.218368	0.000000	0.000000	4.000000	28.000000	0.000000
14710.517412	-0.121109	0.611767	0.044020	80.474884	128.013153	160.725937	2.237411	0.000000	1.013821	0.000000	0.000000	0.000000	-0.249719	-0.013863	-0.218368	0.000000	0.000000	4.000000	28.000000	0.000000
14710.520746	-0.121109	0.611767	0.044020	80.474884	128.013153	160.725937	2.237411	0.000000	1.013821	0.000000	0.000000	0.000000	-0.249719	-0.013863	-0.218368	0.000000	0.000000	4.000000	28.000000	0.000000
14710.524079	-0.121917	0.611693	0.043305	80.449181	128.012695	160.778595	2.201016	0.000000	1.055441	0.000000	0.000000	0.000000	-0.242476	-0.022398	-0.214636	0.000000	0.000000	4.000000	28.000000	0.000000
14710.527412	-0.121917	0.611693	0.043305	80.449181	128.012695	160.778595	2.201016	0.000000	1.055441	0.000000	0.000000	0.000000	-0.242476	-0.022398	-0.214636	0.000000	0.000000	4.000000	28.000000	0.000000
14710.530746	-0.121917	0.611693	0.043305	80.449181	128.012695	160.778595	2.201016	0.000000	1.055441	0.000000	0.000000	0.000000	-0.242476	-0.022398	-0.214636	0.000000	0.000000	4.000000	28.000000	0.000000
14710.534079	-0.122670	0.611550	0.042578	80.412865	127.987419	160.842392	2.165243	0.000000	1.095854	0.000000	0.000000	0.000000	-0.225993	-0.042785	-0.217952	0.000000	0.000000	4.000000	28.000000	0.000000
14710.537412	-0.122670	0.611550	0.042578	80.412865	127.987419	160.842392	2.165243	0.000000	1.095854	0.000000	0.000000	0.000000	-0.225993	-0.042785	-0.217952	0.000000	0.000000	4.000000	28.000000	0.000000
14710.540746	-0.122670	0.611550	0.042578	80.412865	127.987419	160.842392	2.165243	0.000000	1.095854	0.000000	0.000000	0.000000	-0.225993	-0.042785	-0.217952	0.000000	0.000000	4.000000	28.000000	0.000000
14710.544079	-0.123400	0.611379	0.041865	80.371544	127.992516	160.920731	2.128918	0.000000	1.133520	0.000000	0.000000	0.000000	-0.218822	-0.051246	-0.214149	0.000000	0.000000	4.000000	28.000000	0.000000
14710.547412	-0.123400	0.611379	0.041865	80.371544	127.992516	160.920731	2.128918	0.000000	1.133520	0.000000	0.000000	0.000000	-0.218822	-0.051246	-0.214149	0.000000	0.000000	4.000000	28.000000	0.000000
14710.550746	-0.123400	0.611379	0.041865	80.371544	127.992516	160.920731	2.128918	0.000000	1.133520	0.000000	0.000000	0.000000	-0.218822	-0.051246	-0.214149	0.000000	0.000000	4.000000	28.000000	0.000000
14710.554079	-0.123400	0.611379	0.041865	80.329865	128.064438	161.031738	2.093226	0.000000	1.169990	0.000000	0.000000	0.000000	-0.218822	-0.051246	-0.214149	0.000000	0.000000	4.000000	28.000000	0.000000
14710.557412	-0.124025	0.611169	0.041143	80.329865	128.064438	161.031738	2.093226	0.000000	1.169990	0.000000	0.000000	0.000000	-0.187587	-0.063187	-0.216311	0.000000	0.000000	4.000000	28.000000	0.000000
14710.560746	-0.124025	0.611169	0.041143	80.329865	128.064438	161.031738	2.093226	0.000000	1.169990	0.000000	0.000000	0.000000	-0.187587	-0.063187	-0.216311	0.000000	0.000000	4.000000	28.000000	0.000000
14710.564079	-0.124615	0.610946	0.040390	80.287849	128.174164	161.169998	2.057175	0.000000	1.201254	0.000000	0.000000	0.000000	-0.177079	-0.066663	-0.226148	0.000000	0.000000	4.000000	28.000000	0.000000
14710.567412	-0.124615	0.610946	0.040390	80.287849	128.174164	161.169998	2.057175	0.000000	1.201254	0.000000	0.000000	0.000000	-0.177079	-0.066663	-0.226148	0.000000	0.000000	4.000000	28.000000	0.000000
14710.570746	-0.124615	0.610946	0.040390	80.287849	128.174164	161.169998	2.057175	0.000000	1.201254	0.000000	0.000000	0.000000	-0.177079	-0.066663	-0.226148	0.000000	0.000000	4.000000	28.000000	0.000000
14710.574079	-0.124615	0.610946	0.040390	80.243248	128.290573	161.357681	2.019483	0.000000	1.230767	0.000000	0.000000	0.000000	-0.177079	-0.066663	-0.226148	0.000000	0.000000	4.000000	28.000000	0.000000
14710.577412	-0.125170	0.610713	0.039603	80.243248	128.290573	161.357681	2.019483	0.000000	1.230767	0.000000	0.000000	0.000000	-0.166541	-0.070149	-0.235972	0.000000	0.000000	4.000000	28.000000	0.000000
14710.580746	-0.125170	0.610713	0.039603	80.243248	128.290573	161.357681	2.019483	0.000000	1.230767	0.000000	0.000000	0.000000	-0.166541	-0.070149	-0.235972	0.000000	0.000000	4.000000	28.000000	0.000000
14710.584079	-0.125722	0.610464	0.038711	80.193558	128.427124	161.581833	1.980155	0.000000	1.258524	0.000000	0.000000	0.000000	-0.165512	-0.074707	-0.267520	0.000000	0.000000	4.000000	28.000000	0.000000
14710.587412	-0.125722	0.610464	0.038711	80.193558	128.427124	161.581833	1.980155	0.000000	1.258524	0.000000	0.000000	0.000000	-0.165512	-0.074707	-0.267520	0.000000	0.000000	4.000000	28.000000	0.000000
14710.590746	-0.125722	0.610464	0.038711	80.193558	128.427124	161.581833	1.980155	0.000000	1.258524	0.000000	0.000000	0.000000	-0.165512	-0.074707	-0.267520	0.000000	0.000000	4.000000	28.000000	0.000000
14710.594079	-0.126283	0.610231	0.037767	80.143723	128.561462	161.795746	1.935568	0.000000	1.286109	0.000000	0.000000	0.000000	-0.168308	-0.069854	-0.283380	0.000000	0.000000	4.000000	28.000000	0.000000
14710.597412	-0.126283	0.610231	0.037767	80.143723	128.561462	161.795746	1.935568	0.000000	1.286109	0.000000	0.000000	0.000000	-0.168308	-0.069854	-0.283380	0.000000	0.000000	4.000000	28.000000	0.000000
14710.600746	-0.126283	0.610231	0.037767	80.143723	128.561462	161.795746	1.935568	0.000000	1.286109	0.000000	0.000000	0.000000	-0.168308	-0.069854	-0.283380	0.000000	0.000000	4.000000	28.000000	0.000000
14710.604079	-0.126844	0.610002	0.036732	80.091240	128.698914	162.018387	1.888338	0.000000	1.314161	0.000000	0.000000	0.000000	-0.168095	-0.068545	-0.310568	0.000000	0.000000	4.000000	28.000000	0.000000
14710.607412	-0.126844	0.610002	0.036732	80.091240	128.698914	162.018387	1.888338	0.000000	1.314161	0.000000	0.000000	0.000000	-0.168095	-0.068545	-0.310568	0.000000	0.000000	4.000000	28.000000	0.000000
14710.610746	-0.126844	0.610002	0.036732	80.091240	128.698914	162.018387	1.888338	0.000000	1.314161	0.000000	0.000000	0.000000	-0.168095	-0.068545	-0.310568	0.000000	0.000000	4.000000	28.000000	0.000000
14710.614079	-0.127368	0.609762	0.035663	80.036110	128.844620	162.249435	1.836577	0.000000	1.342176	0.000000	0.000000	0.000000	-0.157219	-0.072131	-0.320431	0.000000	0.000000	4.000000	28.000000	0.000000
14710.617412	-0.127368	0.609762	0.035663	80.036110	128.844620	162.249435	1.836577	0.000000	1.342176	0.000000	0.000000	0.000000	-0.157219	-0.072131	-0.320431	0.000000	0.000000	4.000000	28.000000	0.000000
14710.620746	-0.127368	0.609762	0.035663	80.036110	128.844620	162.249435	1.836577	0.000000	1.342176	0.000000	0.000000	0.000000	-0.157219	-0.072131	-0.320431	0.000000	0.000000	4.000000	28.000000	0.000000
14710.624079	-0.127830	0.609537	0.034560	79.979698	128.986069	162.461441	1.783172	0.000000	1.368379	0.000000	0.000000	0.000000	-0.138700	-0.067417	-0.330883	0.000000	0.000000	4.000000	28.000000	0.000000
14710.627412	-0.127830	0.609537	0.034560	79.979698	128.986069	162.461441	1.783172	0.000000	1.368379	0.000000	0.000000	0.000000	-0.138700	-0.067417	-0.330883	0.000000	0.000000	4.000000	28.000000	0.000000
14710.630746	-0.127830	0.609537	0.034560	79.979698	128.986069	162.461441	1.783172	0.000000	1.368379	0.000000	0.000000	0.000000	-0.138700	-0.067417	-0.330883	0.000000	0.000000	4.000000	28.000000	0.000000
14710.634079	-0.128225	0.609304	0.033498	79.923149	129.130493	162.678894	1.728024	0.000000	1.391496	0.000000	0.000000	0.000000	-0.118602	-0.069950	-0.318868	0.000000	0.000000	4.000000	28.000000	0.000000
14710.637412	-0.128225	0.609304	0.033498	79.923149	129.130493	162.678894	1.728024	0.000000	1.391496	0.000000	0.000000	0.000000	-0.118602	-0.069950	-0.318868	0.000000	0.000000	4.000000	28.000000	0.000000
14710.640746	-0.128225	0.609304	0.033498	79.923149	129.130493	162.678894	1.728024	0.000000	1.391496	0.000000	0.000000	0.000000	-0.118602	-0.069950	-0.318868	0.000000	0.000000	4.000000	28.000000	0.000000
14710.644079	-0.128544	0.609051	0.032437	79.864983	129.305984	162.904739	1.674880	0.000000	1.411263	0.000000	0.000000	0.000000	-0.095695	-0.075987	-0.318129	0.000000	0.000000	4.000000	28.000000	0.000000
14710.647412	-0.128544	0.609051	0.032437	79.864983	129.305984	162.904739	1.674880	0.000000	1.411263	0.000000	0.000000	0.000000	-0.095695	-0.075987	-0.318129	0.000000	0.000000	4.000000	28.000000	0.000000
14710.650746	-0.128544	0.609051	0.032437	79.864983	129.305984	162.904739	1.674880	0.000000	1.411263	0.000000	0.000000	0.000000	-0.095695	-0.075987	-0.318129	0.000000	0.000000	4.000000	28.000000	0.000000
14710.654079	-0.128768	0.608797	0.031400	79.809174	129.474014	163.125488	1.621858	0.000000	1.427213	0.000000	0.000000	0.000000	-0.067125	-0.076072	-0.311060	0.000000	0.000000	4.000000	28.000000	0.000000
14710.657412	-0.128768	0.608797	0.031400	79.809174	129.474014	163.125488	1.621858	0.000000	1.427213	0.000000	0.000000	0.000000	-0.067125	-0.076072	-0.311060	0.000000	0.000000	4.000000	28.000000	0.000000
14710.660746	-0.128768	0.608797	0.031400	79.809174	129.474014	163.125488	1.621858	0.000000	1.427213	0.000000	0.000000	0.000000	-0.067125	-0.076072	-0.311060	0.000000	0.000000	4.000000	28.000000	0.000000
14710.664079	-0.128996	0.608535	0.030386	79.748138	129.662415	163.364243	1.570015	0.000000	1.438401	0.000000	0.000000	0.000000	-0.068324	-0.078575	-0.304428	0.000000	0.000000	4.000000	28.000000	0.000000
14710.667412	-0.128996	0.608535	0.030386	79.748138	129.662415	163.364243	1.570015	0.000000	1.438401	0.000000	0.000000	0.000000	-0.068324	-0.078575	-0.304428	0.000000	0.000000	4.000000	28.000000	0.000000
14710.670746	-0.128996	0.608535	0.030386	79.748138	129.662415	163.364243	1.570015	0.000000	1.438401	0.000000	0.000000	0.000000	-0.068324	-0.078575	-0.304428	0.000000	0.000000	4.000000	28.000000	0.000000
14710.674079	-0.129177	0.608245	0.029390	79.689484	129.843460	163.597977	1.519277	0.000000	1.449788	0.000000	0.000000	0.000000	-0.054496	-0.086924	-0.298589	0.000000	0.000000	4.000000	28.000000	0.000000
14710.677412	-0.129177	0.608245	0.029390	79.689484	129.843460	163.597977	1.519277	0.000000	1.449788	0.000000	0.000000	0.000000	-0.054496	-0.086924	-0.298589	0.000000	0.000000	4.000000	28.000000	0.000000
14710.680746	-0.129177	0.608245	0.029390	79.689484	129.843460	163.597977	1.519277	0.000000	1.449788	0.000000	0.000000	0.000000	-0.054496	-0.086924	-0.298589	0.000000	0.000000	4.000000	28.000000	0.000000
14710.684079	-0.129177	0.608245	0.029390	79.630028	130.024948	163.832474	1.469512	0.000000	1.458871	0.000000	0.000000	0.000000	-0.054496	-0.086924	-0.298589	0.000000	0.000000	4.000000	28.000000	0.000000
14710.687412	-0.129373	0.607960	0.028455	79.630028	130.024948	163.832474	1.469512	0.000000	1.458871	0.000000	0.000000	0.000000	-0.058802	-0.085787	-0.280586	0.000000	0.000000	4.000000	28.000000	0.000000
14710.690746	-0.129373	0.607960	0.028455	79.630028	130.024948	163.832474	1.469512	0.000000	1.458871	0.000000	0.000000	0.000000	-0.058802	-0.085787	-0.280586	0.000000	0.000000	4.000000	28.000000	0.000000
14710.694079	-0.129507	0.607638	0.027568	79.568451	130.218628	164.070847	1.422748	0.000000	1.468672	0.000000	0.000000	0.000000	-0.040063	-0.096416	-0.266008	0.000000	0.000000	4.000000	28.000000	0.000000
14710.697412	-0.129507	0.607638	0.027568	79.568451	130.218628	164.070847	1.422748	0.000000	1.468672	0.000000	0.000000	0.000000	-0.040063	-0.096416	-0.266008	0.000000	0.000000	4.000000	28.000000	0.000000
14710.700746	-0.129507	0.607638	0.027568	79.568451	130.218628	164.070847	1.422748	0.000000	1.468672	0.000000	0.000000	0.000000	-0.040063	-0.096416	-0.266008	0.000000	0.000000	4.000000	28.000000	0.000000
14710.704079	-0.129507	0.607638	0.027568	79.508118	130.411514	164.303406	1.378413	0.000000	1.475349	0.000000	0.000000	0.000000	-0.040063	-0.096416	-0.266008	0.000000	0.000000	4.000000	28.000000	0.000000
14710.707412	-0.129566	0.607297	0.026684	79.508118	130.411514	164.303406	1.378413	0.000000	1.475349	0.000000	0.000000	0.000000	-0.017761	-0.102264	-0.265176	0.000000	0.000000	4.000000	28.000000	0.000000
14710.710746	-0.129566	0.607297	0.026684	79.508118	130.411514	164.303406	1.378413	0.000000	1.475349	0.000000	0.000000	0.000000	-0.017761	-0.102264	-0.265176	0.000000	0.000000	4.000000	28.000000	0.000000
14710.714079	-0.129606	0.606902	0.025822	79.467964	130.555389	164.473587	1.334217	0.000000	1.478309	0.000000	0.000000	0.000000	-0.011806	-0.118652	-0.258802	0.000000	0.000000	4.000000	28.000000	0.000000
14710.717412	-0.129606	0.606902	0.025822	79.467964	130.555389	164.473587	1.334217	0.000000	1.478309	0.000000	0.000000	0.000000	-0.011806	-0.118652	-0.258802	0.000000	0.000000	4.000000	28.000000	0.000000
14710.720746	-0.129606	0.606902	0.025822	79.467964	130.555389	164.473587	1.334217	0.000000	1.478309	0.000000	0.000000	0.000000	-0.011806	-0.118652	-0.258802	0.000000	0.000000	4.000000	28.000000	0.000000
14710.724079	-0.129606	0.606902	0.025822	79.476021	130.533752	164.487762	1.291083	0.000000	1.480277	0.000000	0.000000	0.000000	-0.011806	-0.118652	-0.258802	0.000000	0.000000	4.000000	28.000000	0.000000
14710.727412	-0.129633	0.606491	0.025010	79.476021	130.533752	164.487762	1.291083	0.000000	1.480277	0.000000	0.000000	0.000000	-0.008303	-0.123203	-0.243433	0.000000	0.000000	4.000000	28.000000	0.000000
14710.730746	-0.129633	0.606491	0.025010	79.476021	130.533752	164.487762	1.291083	0.000000	1.480277	0.000000	0.000000	0.000000	-0.008303	-0.123203	-0.243433	0.000000	0.000000	4.000000	28.000000	0.000000
14710.734079	-0.129610	0.606061	0.024195	79.533333	130.358658	164.346039	1.250511	0.000000	1.481660	0.000000	0.000000	0.000000	0.006910	-0.128980	-0.244492	0.000000	0.000000	4.000000	28.000000	0.000000
14710.737412	-0.129610	0.606061	0.024195	79.533333	130.358658	164.346039	1.250511	0.000000	1.481660	0.000000	0.000000	0.000000	0.006910	-0.128980	-0.244492	0.000000	0.000000	4.000000	28.000000	0.000000
14710.740746	-0.129610	0.606061	0.024195	79.533333	130.358658	164.346039	1.250511	0.000000	1.481660	0.000000	0.000000	0.000000	0.006910	-0.128980	-0.244492	0.000000	0.000000	4.000000	28.000000	0.000000
14710.744079	-0.129610	0.606061	0.024195	79.615242	130.099945	164.125336	1.209763	0.000000	1.480508	0.000000	0.000000	0.000000	0.006910	-0.128980	-0.244492	0.000000	0.000000	4.000000	28.000000	0.000000
14710.747412	-0.129613	0.605577	0.023389	79.615242	130.099945	164.125336	1.209763	0.000000	1.480508	0.000000	0.000000	0.000000	-0.000944	-0.145186	-0.241884	0.000000	0.000000	4.000000	28.000000	0.000000
14710.750746	-0.129613	0.605577	0.023389	79.615242	130.099945	164.125336	1.209763	0.000000	1.480508	0.000000	0.000000	0.000000	-0.000944	-0.145186	-0.241884	0.000000	0.000000	4.000000	28.000000	0.000000
14710.754079	-0.129678	0.605098	0.022630	79.721359	129.748489	163.818359	1.169449	0.000000	1.480665	0.000000	0.000000	0.000000	-0.019277	-0.143818	-0.227547	0.000000	0.000000	4.000000	28.000000	0.000000
14710.757412	-0.129678	0.605098	0.022630	79.721359	129.748489	163.818359	1.169449	0.000000	1.480665	0.000000	0.000000	0.000000	-0.019277	-0.143818	-0.227547	0.000000	0.000000	4.000000	28.000000	0.000000
14710.760746	-0.129678	0.605098	0.022630	79.721359	129.748489	163.818359	1.169449	0.000000	1.480665	0.000000	0.000000	0.000000	-0.019277	-0.143818	-0.227547	0.000000	0.000000	4.000000	28.000000	0.000000
14710.764079	-0.129678	0.605098	0.022630	79.845764	129.325790	163.436432	1.131524	0.000000	1.483878	0.000000	0.000000	0.000000	-0.019277	-0.143818	-0.227547	0.000000	0.000000	4.000000	28.000000	0.000000
14710.767412	-0.129784	0.604572	0.021851	79.845764	129.325790	163.436432	1.131524	0.000000	1.483878	0.000000	0.000000	0.000000	-0.032017	-0.157597	-0.233713	0.000000	0.000000	4.000000	28.000000	0.000000
14710.770746	-0.129784	0.604572	0.021851	79.845764	129.325790	163.436432	1.131524	0.000000	1.483878	0.000000	0.000000	0.000000	-0.032017	-0.157597	-0.233713	0.000000	0.000000	4.000000	28.000000	0.000000
14710.774079	-0.129863	0.604025	0.021153	79.966713	128.891159	163.043793	1.092572	0.000000	1.489214	0.000000	0.000000	0.000000	-0.023644	-0.164308	-0.209666	0.000000	0.000000	4.000000	28.000000	0.000000
14710.777412	-0.129863	0.604025	0.021153	79.966713	128.891159	163.043793	1.092572	0.000000	1.489214	0.000000	0.000000	0.000000	-0.023644	-0.164308	-0.209666	0.000000	0.000000	4.000000	28.000000	0.000000
14710.780746	-0.129863	0.604025	0.021153	79.966713	128.891159	163.043793	1.092572	0.000000	1.489214	0.000000	0.000000	0.000000	-0.023644	-0.164308	-0.209666	0.000000	0.000000	4.000000	28.000000	0.000000
14710.784079	-0.129863	0.604025	0.021153	80.070663	128.374252	162.571213	1.057628	0.000000	1.493155	0.000000	0.000000	0.000000	-0.023644	-0.164308	-0.209666	0.000000	0.000000	4.000000	28.000000	0.000000
14710.787412	-0.129956	0.603435	0.020506	80.070663	128.374252	162.571213	1.057628	0.000000	1.493155	0.000000	0.000000	0.000000	-0.027727	-0.176803	-0.193878	0.000000	0.000000	4.000000	28.000000	0.000000
14710.790746	-0.129956	0.603435	0.020506	80.070663	128.374252	162.571213	1.057628	0.000000	1.493155	0.000000	0.000000	0.000000	-0.027727	-0.176803	-0.193878	0.000000	0.000000	4.000000	28.000000	0.000000
14710.794079	-0.130057	0.602859	0.019897	80.129639	127.755127	162.020981	1.025315	0.000000	1.497776	0.000000	0.000000	0.000000	-0.030571	-0.173026	-0.182727	0.000000	0.000000	4.000000	28.000000	0.000000
14710.797412	-0.130057	0.602859	0.019897	80.129639	127.755127	162.020981	1.025315	0.000000	1.497776	0.000000	0.000000	0.000000	-0.030571	-0.173026	-0.182727	0.000000	0.000000	4.000000	28.000000	0.000000
14710.800746	-0.130057	0.602859	0.019897	80.129639	127.755127	162.020981	1.025315	0.000000	1.497776	0.000000	0.000000	0.000000	-0.030571	-0.173026	-0.182727	0.000000	0.000000	4.000000	28.000000	0.000000
14710.804079	-0.130057	0.602859	0.019897	80.152138	127.066055	161.390778	0.994860	0.000000	1.502871	0.000000	0.000000	0.000000	-0.030571	-0.173026	-0.182727	0.000000	0.000000	4.000000	28.000000	0.000000
14710.807412	-0.130122	0.602248	0.019330	80.152138	127.066055	161.390778	0.994860	0.000000	1.502871	0.000000	0.000000	0.000000	-0.019238	-0.183203	-0.170137	0.000000	0.000000	4.000000	28.000000	0.000000
14710.810746	-0.130122	0.602248	0.019330	80.152138	127.066055	161.390778	0.994860	0.000000	1.502871	0.000000	0.000000	0.000000	-0.019238	-0.183203	-0.170137	0.000000	0.000000	4.000000	28.000000	0.000000
14710.814079	-0.130210	0.601611	0.018763	80.143158	126.423897	160.807938	0.966504	0.000000	1.506078	0.000000	0.000000	0.000000	-0.026420	-0.191024	-0.170010	0.000000	0.000000	4.000000	28.000000	0.000000
14710.817412	-0.130210	0.601611	0.018763	80.143158	126.423897	160.807938	0.966504	0.000000	1.506078	0.000000	0.000000	0.000000	-0.026420	-0.191024	-0.170010	0.000000	0.000000	4.000000	28.000000	0.000000
14710.820746	-0.130210	0.601611	0.018763	80.143158	126.423897	160.807938	0.966504	0.000000	1.506078	0.000000	0.000000	0.000000	-0.026420	-0.191024	-0.170010	0.000000	0.000000	4.000000	28.000000	0.000000
14710.824079	-0.130210	0.601611	0.018763	80.107552	125.893761	160.349838	0.938169	0.000000	1.510481	0.000000	0.000000	0.000000	-0.026420	-0.191024	-0.170010	0.000000	0.000000	4.000000	28.000000	0.000000
14710.827412	-0.130274	0.600975	0.018202	80.107552	125.893761	160.349838	0.938169	0.000000	1.510481	0.000000	0.000000	0.000000	-0.019409	-0.190738	-0.168480	0.000000	0.000000	4.000000	28.000000	0.000000
14710.830746	-0.130274	0.600975	0.018202	80.107552	125.893761	160.349838	0.938169	0.000000	1.510481	0.000000	0.000000	0.000000	-0.019409	-0.190738	-0.168480	0.000000	0.000000	4.000000	28.000000	0.000000
14710.834079	-0.130320	0.600287	0.017660	80.066116	125.420349	159.966873	0.910089	0.000000	1.513716	0.000000	0.000000	0.000000	-0.013659	-0.206595	-0.162421	0.000000	0.000000	4.000000	28.000000	0.000000
14710.837412	-0.130320	0.600287	0.017660	80.066116	125.420349	159.966873	0.910089	0.000000	1.513716	0.000000	0.000000	0.000000	-0.013659	-0.206595	-0.162421	0.000000	0.000000	4.000000	28.000000	0.000000
14710.840746	-0.130320	0.600287	0.017660	80.066116	125.420349	159.966873	0.910089	0.000000	1.513716	0.000000	0.000000	0.000000	-0.013659	-0.206595	-0.162421	0.000000	0.000000	4.000000	28.000000	0.000000
14710.844079	-0.130365	0.599599	0.017118	80.038818	125.062393	159.692032	0.883019	0.000000	1.515992	0.000000	0.000000	0.000000	-0.013442	-0.206262	-0.162784	0.000000	0.000000	4.000000	28.000000	0.000000
14710.847412	-0.130365	0.599599	0.017118	80.038818	125.062393	159.692032	0.883019	0.000000	1.515992	0.000000	0.000000	0.000000	-0.013442	-0.206262	-0.162784	0.000000	0.000000	4.000000	28.000000	0.000000
14710.850746	-0.130365	0.599599	0.017118	80.038818	125.062393	159.692032	0.883019	0.000000	1.515992	0.000000	0.000000	0.000000	-0.013442	-0.206262	-0.162784	0.000000	0.000000	4.000000	28.000000	0.000000
14710.854079	-0.130407	0.598867	0.016566	80.042404	124.704834	159.398849	0.855888	0.000000	1.518233	0.000000	0.000000	0.000000	-0.012556	-0.219763	-0.165542	0.000000	0.000000	4.000000	28.000000	0.000000
14710.857412	-0.130407	0.598867	0.016566	80.042404	124.704834	159.398849	0.855888	0.000000	1.518233	0.000000	0.000000	0.000000	-0.012556	-0.219763	-0.165542	0.000000	0.000000	4.000000	28.000000	0.000000
14710.860746	-0.130407	0.598867	0.016566	80.042404	124.704834	159.398849	0.855888	0.000000	1.518233	0.000000	0.000000	0.000000	-0.012556	-0.219763	-0.165542	0.000000	0.000000	4.000000	28.000000	0.000000
14710.864079	-0.130407	0.598867	0.016566	80.103622	124.179955	158.916626	0.828298	0.000000	1.520326	0.000000	0.000000	0.000000	-0.012556	-0.219763	-0.165542	0.000000	0.000000	4.000000	28.000000	0.000000
14710.867412	-0.130419	0.598143	0.015996	80.103622	124.179955	158.916626	0.828298	0.000000	1.520326	0.000000	0.000000	0.000000	-0.003693	-0.217090	-0.170962	0.000000	0.000000	4.000000	28.000000	0.000000
14710.870746	-0.130419	0.598143	0.015996	80.103622	124.179955	158.916626	0.828298	0.000000	1.520326	0.000000	0.000000	0.000000	-0.003693	-0.217090	-0.170962	0.000000	0.000000	4.000000	28.000000	0.000000
14710.874079	-0.130459	0.597413	0.015442	80.215195	123.411629	158.166641	0.799804	0.000000	1.520941	0.000000	0.000000	0.000000	-0.012094	-0.219023	-0.166348	0.000000	0.000000	4.000000	28.000000	0.000000
14710.877412	-0.130459	0.597413	0.015442	80.215195	123.411629	158.166641	0.799804	0.000000	1.520941	0.000000	0.000000	0.000000	-0.012094	-0.219023	-0.166348	0.000000	0.000000	4.000000	28.000000	0.000000
14710.880746	-0.130459	0.597413	0.015442	80.215195	123.411629	158.166641	0.799804	0.000000	1.520941	0.000000	0.000000	0.000000	-0.012094	-0.219023	-0.166348	0.000000	0.000000	4.000000	28.000000	0.000000
14710.884079	-0.130459	0.597413	0.015442	80.364853	122.314262	157.023468	0.772080	0.000000	1.522956	0.000000	0.000000	0.000000	-0.012094	-0.219023	-0.166348	0.000000	0.000000	4.000000	28.000000	0.000000
14710.887412	-0.130507	0.596722	0.014917	80.364853	122.314262	157.023468	0.772080	0.000000	1.522956	0.000000	0.000000	0.000000	-0.014445	-0.207251	-0.157416	0.000000	0.000000	4.000000	28.000000	0.000000
14710.890746	-0.130507	0.596722	0.014917	80.364853	122.314262	157.023468	0.772080	0.000000	1.522956	0.000000	0.000000	0.000000	-0.014445	-0.207251	-0.157416	0.000000	0.000000	4.000000	28.000000	0.000000
14710.894079	-0.130539	0.596025	0.014420	80.511772	120.914322	155.561722	0.745844	0.000000	1.525364	0.000000	0.000000	0.000000	-0.009408	-0.209240	-0.149048	0.000000	0.000000	4.000000	28.000000	0.000000
14710.897412	-0.130539	0.596025	0.014420	80.511772	120.914322	155.561722	0.745844	0.000000	1.525364	0.000000	0.000000	0.000000	-0.009408	-0.209240	-0.149048	0.000000	0.000000	4.000000	28.000000	0.000000
14710.900746	-0.130539	0.596025	0.014420	80.511772	120.914322	155.561722	0.745844	0.000000	1.525364	0.000000	0.000000	0.000000	-0.009408	-0.209240	-0.149048	0.000000	0.000000	4.000000	28.000000	0.000000
14710.904079	-0.130539	0.596025	0.014420	80.650543	119.354553	154.011749	0.721002	0.000000	1.526932	0.000000	0.000000	0.000000	-0.009408	-0.209240	-0.149048	0.000000	0.000000	4.000000	28.000000	0.000000
14710.907412	-0.130529	0.595347	0.013950	80.650543	119.354553	154.011749	0.721002	0.000000	1.526932	0.000000	0.000000	0.000000	0.002909	-0.203203	-0.141003	0.000000	0.000000	4.000000	28.000000	0.000000
14710.910746	-0.130529	0.595347	0.013950	80.650543	119.354553	154.011749	0.721002	0.000000	1.526932	0.000000	0.000000	0.000000	0.002909	-0.203203	-0.141003	0.000000	0.000000	4.000000	28.000000	0.000000
14710.914079	-0.130501	0.594690	0.013501	80.766075	117.788483	152.538147	0.697502	0.000000	1.526447	0.000000	0.000000	0.000000	0.008467	-0.197240	-0.134788	0.000000	0.000000	4.000000	28.000000	0.000000
14710.917412	-0.130501	0.594690	0.013501	80.766075	117.788483	152.538147	0.697502	0.000000	1.526447	0.000000	0.000000	0.000000	0.008467	-0.197240	-0.134788	0.000000	0.000000	4.000000	28.000000	0.000000
14710.920746	-0.130501	0.594690	0.013501	80.766075	117.788483	152.538147	0.697502	0.000000	1.526447	0.000000	0.000000	0.000000	0.008467	-0.197240	-0.134788	0.000000	0.000000	4.000000	28.000000	0.000000
14710.924079	-0.130501	0.594690	0.013501	80.864685	116.384567	151.230179	0.675037	0.000000	1.525036	0.000000	0.000000	0.000000	0.008467	-0.197240	-0.134788	0.000000	0.000000	4.000000	28.000000	0.000000
14710.927412	-0.130471	0.594056	0.013134	80.864685	116.384567	151.230179	0.675037	0.000000	1.525036	0.000000	0.000000	0.000000	0.008890	-0.190200	-0.110104	0.000000	0.000000	4.000000	28.000000	0.000000
14710.930746	-0.130471	0.594056	0.013134	80.864685	116.384567	151.230179	0.675037	0.000000	1.525036	0.000000	0.000000	0.000000	0.008890	-0.190200	-0.110104	0.000000	0.000000	4.000000	28.000000	0.000000
14710.934079	-0.130441	0.593423	0.012766	80.964737	115.309906	150.211777	0.656686	0.000000	1.523554	0.000000	0.000000	0.000000	0.008994	-0.189967	-0.110390	0.000000	0.000000	4.000000	28.000000	0.000000
14710.937412	-0.130441	0.593423	0.012766	80.964737	115.309906	150.211777	0.656686	0.000000	1.523554	0.000000	0.000000	0.000000	0.008994	-0.189967	-0.110390	0.000000	0.000000	4.000000	28.000000	0.000000
14710.940746	-0.130441	0.593423	0.012766	80.964737	115.309906	150.211777	0.656686	0.000000	1.523554	0.000000	0.000000	0.000000	0.008994	-0.189967	-0.110390	0.000000	0.000000	4.000000	28.000000	0.000000
14710.944079	-0.130441	0.593423	0.012766	81.071022	114.585861	149.509476	0.638288	0.000000	1.522055	0.000000	0.000000	0.000000	0.008994	-0.189967	-0.110390	0.000000	0.000000	4.000000	28.000000	0.000000
14710.947412	-0.130388	0.592790	0.012403	81.071022	114.585861	149.509476	0.638288	0.000000	1.522055	0.000000	0.000000	0.000000	0.015797	-0.189711	-0.108819	0.000000	0.000000	4.000000	28.000000	0.000000
14710.950746	-0.130388	0.592790	0.012403	81.071022	114.585861	149.509476	0.638288	0.000000	1.522055	0.000000	0.000000	0.000000	0.015797	-0.189711	-0.108819	0.000000	0.000000	4.000000	28.000000	0.000000
14710.954079	-0.130340	0.592178	0.012055	81.151939	114.110214	149.017487	0.620152	0.000000	1.519422	0.000000	0.000000	0.000000	0.014583	-0.183827	-0.104373	0.000000	0.000000	4.000000	28.000000	0.000000
14710.957412	-0.130340	0.592178	0.012055	81.151939	114.110214	149.017487	0.620152	0.000000	1.519422	0.000000	0.000000	0.000000	0.014583	-0.183827	-0.104373	0.000000	0.000000	4.000000	28.000000	0.000000
14710.960746	-0.130340	0.592178	0.012055	81.151939	114.110214	149.017487	0.620152	0.000000	1.519422	0.000000	0.000000	0.000000	0.014583	-0.183827	-0.104373	0.000000	0.000000	4.000000	28.000000	0.000000
14710.964079	-0.130340	0.592178	0.012055	81.205719	113.826767	148.687759	0.602756	0.000000	1.516992	0.000000	0.000000	0.000000	0.014583	-0.183827	-0.104373	0.000000	0.000000	4.000000	28.000000	0.000000
14710.967412	-0.130264	0.591547	0.011697	81.205719	113.826767	148.687759	0.602756	0.000000	1.516992	0.000000	0.000000	0.000000	0.022674	-0.189246	-0.107528	0.000000	0.000000	4.000000	28.000000	0.000000
14710.970746	-0.130264	0.591547	0.011697	81.205719	113.826767	148.687759	0.602756	0.000000	1.516992	0.000000	0.000000	0.000000	0.022674	-0.189246	-0.107528	0.000000	0.000000	4.000000	28.000000	0.000000
14710.974079	-0.130211	0.590917	0.011331	81.219978	113.731239	148.511810	0.584835	0.000000	1.513213	0.000000	0.000000	0.000000	0.016095	-0.189008	-0.109670	0.000000	0.000000	4.000000	28.000000	0.000000
14710.977412	-0.130211	0.590917	0.011331	81.219978	113.731239	148.511810	0.584835	0.000000	1.513213	0.000000	0.000000	0.000000	0.016095	-0.189008	-0.109670	0.000000	0.000000	4.000000	28.000000	0.000000
14710.980746	-0.130211	0.590917	0.011331	81.219978	113.731239	148.511810	0.584835	0.000000	1.513213	0.000000	0.000000	0.000000	0.016095	-0.189008	-0.109670	0.000000	0.000000	4.000000	28.000000	0.000000
14710.984079	-0.130211	0.590917	0.011331	81.201584	113.760292	148.455139	0.566556	0.000000	1.510530	0.000000	0.000000	0.000000	0.016095	-0.189008	-0.109670	0.000000	0.000000	4.000000	28.000000	0.000000
14710.987412	-0.130201	0.590287	0.010952	81.201584	113.760292	148.455139	0.566556	0.000000	1.510530	0.000000	0.000000	0.000000	0.002863	-0.188765	-0.113663	0.000000	0.000000	4.000000	28.000000	0.000000
14710.990746	-0.130201	0.590287	0.010952	81.201584	113.760292	148.455139	0.566556	0.000000	1.510530	0.000000	0.000000	0.000000	0.002863	-0.188765	-0.113663	0.000000	0.000000	4.000000	28.000000	0.000000
14710.994079	-0.130269	0.589670	0.010593	81.156021	113.750854	148.357635	0.547613	0.000000	1.510054	0.000000	0.000000	0.000000	-0.020240	-0.185203	-0.107881	0.000000	0.000000	4.000000	28.000000	0.000000
14710.997412	-0.130269	0.589670	0.010593	81.156021	113.750854	148.357635	0.547613	0.000000	1.510054	0.000000	0.000000	0.000000	-0.020240	-0.185203	-0.107881	0.000000	0.000000	4.000000	28.000000	0.000000
14711.000746	-0.130269	0.589670	0.010593	81.156021	113.750854	148.357635	0.547613	0.000000	1.510054	0.000000	0.000000	0.000000	-0.020240	-0.185203	-0.107881	0.000000	0.000000	4.000000	28.000000	0.000000
14711.004079	-0.130269	0.589670	0.010593	81.089409	113.492615	148.118118	0.529632	0.000000	1.513427	0.000000	0.000000	0.000000	-0.020240	-0.185203	-0.107881	0.000000	0.000000	4.000000	28.000000	0.000000
14711.007412	-0.130340	0.589072	0.010248	81.089409	113.492615	148.118118	0.529632	0.000000	1.513427	0.000000	0.000000	0.000000	-0.021427	-0.179375	-0.103375	0.000000	0.000000	4.000000	28.000000	0.000000
14711.010746	-0.130340	0.589072	0.010248	81.089409	113.492615	148.118118	0.529632	0.000000	1.513427	0.000000	0.000000	0.000000	-0.021427	-0.179375	-0.103375	0.000000	0.000000	4.000000	28.000000	0.000000
14711.014079	-0.130393	0.588494	0.009925	81.017273	112.910408	147.647919	0.512403	0.000000	1.516998	0.000000	0.000000	0.000000	-0.015976	-0.173554	-0.096987	0.000000	0.000000	4.000000	28.000000	0.000000
14711.017412	-0.130393	0.588494	0.009925	81.017273	112.910408	147.647919	0.512403	0.000000	1.516998	0.000000	0.000000	0.000000	-0.015976	-0.173554	-0.096987	0.000000	0.000000	4.000000	28.000000	0.000000
14711.020746	-0.130393	0.588494	0.009925	81.017273	112.910408	147.647919	0.512403	0.000000	1.516998	0.000000	0.000000	0.000000	-0.015976	-0.173554	-0.096987	0.000000	0.000000	4.000000	28.000000	0.000000
14711.024079	-0.130393	0.588494	0.009925	80.937355	112.212692	147.077652	0.496239	0.000000	1.519661	0.000000	0.000000	0.000000	-0.015976	-0.173554	-0.096987	0.000000	0.000000	4.000000	28.000000	0.000000
14711.027412	-0.130452	0.587908	0.009624	80.937355	112.212692	147.077652	0.496239	0.000000	1.519661	0.000000	0.000000	0.000000	-0.017774	-0.175705	-0.090367	0.000000	0.000000	4.000000	28.000000	0.000000
14711.030746	-0.130452	0.587908	0.009624	80.937355	112.212692	147.077652	0.496239	0.000000	1.519661	0.000000	0.000000	0.000000	-0.017774	-0.175705	-0.090367	0.000000	0.000000	4.000000	28.000000	0.000000
14711.034079	-0.130470	0.587368	0.009343	80.875053	111.643753	146.612686	0.481178	0.000000	1.522623	0.000000	0.000000	0.000000	-0.005141	-0.161978	-0.084143	0.000000	0.000000	4.000000	28.000000	0.000000
14711.037412	-0.130470	0.587368	0.009343	80.875053	111.643753	146.612686	0.481178	0.000000	1.522623	0.000000	0.000000	0.000000	-0.005141	-0.161978	-0.084143	0.000000	0.000000	4.000000	28.000000	0.000000
14711.040746	-0.130470	0.587368	0.009343	80.875053	111.643753	146.612686	0.481178	0.000000	1.522623	0.000000	0.000000	0.000000	-0.005141	-0.161978	-0.084143	0.000000	0.000000	4.000000	28.000000	0.000000
14711.044079	-0.130470	0.587368	0.009343	80.839890	111.372093	146.400009	0.467154	0.000000	1.523480	0.000000	0.000000	0.000000	-0.005141	-0.161978	-0.084143	0.000000	0.000000	4.000000	28.000000	0.000000
14711.047412	-0.130453	0.586818	0.009029	80.839890	111.372093	146.400009	0.467154	0.000000	1.523480	0.000000	0.000000	0.000000	0.004853	-0.165060	-0.094146	0.000000	0.000000	4.000000	28.000000	0.000000
14711.050746	-0.130453	0.586818	0.009029	80.839890	111.372093	146.400009	0.467154	0.000000	1.523480	0.000000	0.000000	0.000000	0.004853	-0.165060	-0.094146	0.000000	0.000000	4.000000	28.000000	0.000000
14711.054079	-0.130455	0.586321	0.008695	80.846954	111.313034	146.357178	0.451463	0.000000	1.522672	0.000000	0.000000	0.000000	-0.000552	-0.149008	-0.100294	0.000000	0.000000	4.000000	28.000000	0.000000
14711.057412	-0.130455	0.586321	0.008695	80.846954	111.313034	146.357178	0.451463	0.000000	1.522672	0.000000	0.000000	0.000000	-0.000552	-0.149008	-0.100294	0.000000	0.000000	4.000000	28.000000	0.000000
14711.060746	-0.130455	0.586321	0.008695	80.846954	111.313034	146.357178	0.451463	0.000000	1.522672	0.000000	0.000000	0.000000	-0.000552	-0.149008	-0.100294	0.000000	0.000000	4.000000	28.000000	0.000000
14711.064079	-0.130455	0.586321	0.008695	80.883377	111.117119	146.184006	0.434747	0.000000	1.522763	0.000000	0.000000	0.000000	-0.000552	-0.149008	-0.100294	0.000000	0.000000	4.000000	28.000000	0.000000
14711.067412	-0.130461	0.585844	0.008376	80.883377	111.117119	146.184006	0.434747	0.000000	1.522763	0.000000	0.000000	0.000000	-0.001824	-0.143282	-0.095653	0.000000	0.000000	4.000000	28.000000	0.000000
14711.070746	-0.130461	0.585844	0.008376	80.883377	111.117119	146.184006	0.434747	0.000000	1.522763	0.000000	0.000000	0.000000	-0.001824	-0.143282	-0.095653	0.000000	0.000000	4.000000	28.000000	0.000000
14711.074079	-0.130508	0.585419	0.008031	80.946442	110.724419	145.813507	0.418805	0.000000	1.523067	0.000000	0.000000	0.000000	-0.013847	-0.127275	-0.103582	0.000000	0.000000	4.000000	28.000000	0.000000
14711.077412	-0.130508	0.585419	0.008031	80.946442	110.724419	145.813507	0.418805	0.000000	1.523067	0.000000	0.000000	0.000000	-0.013847	-0.127275	-0.103582	0.000000	0.000000	4.000000	28.000000	0.000000
14711.080746	-0.130508	0.585419	0.008031	80.946442	110.724419	145.813507	0.418805	0.000000	1.523067	0.000000	0.000000	0.000000	-0.013847	-0.127275	-0.103582	0.000000	0.000000	4.000000	28.000000	0.000000
14711.084079	-0.130508	0.585419	0.008031	81.046654	110.047501	145.172058	0.401541	0.000000	1.525376	0.000000	0.000000	0.000000	-0.013847	-0.127275	-0.103582	0.000000	0.000000	4.000000	28.000000	0.000000
14711.087412	-0.130580	0.585014	0.007695	81.046654	110.047501	145.172058	0.401541	0.000000	1.525376	0.000000	0.000000	0.000000	-0.021733	-0.121577	-0.100747	0.000000	0.000000	4.000000	28.000000	0.000000
14711.090746	-0.130580	0.585014	0.007695	81.046654	110.047501	145.172058	0.401541	0.000000	1.525376	0.000000	0.000000	0.000000	-0.021733	-0.121577	-0.100747	0.000000	0.000000	4.000000	28.000000	0.000000
14711.094079	-0.130679	0.584628	0.007369	81.173210	109.142685	144.307495	0.384750	0.000000	1.528998	0.000000	0.000000	0.000000	-0.029611	-0.115907	-0.097898	0.000000	0.000000	4.000000	28.000000	0.000000
14711.097412	-0.130679	0.584628	0.007369	81.173210	109.142685	144.307495	0.384750	0.000000	1.528998	0.000000	0.000000	0.000000	-0.029611	-0.115907	-0.097898	0.000000	0.000000	4.000000	28.000000	0.000000
14711.100746	-0.130679	0.584628	0.007369	81.173210	109.142685	144.307495	0.384750	0.000000	1.528998	0.000000	0.000000	0.000000	-0.029611	-0.115907	-0.097898	0.000000	0.000000	4.000000	28.000000	0.000000
14711.104079	-0.130679	0.584628	0.007369	81.305046	108.151192	143.351654	0.368434	0.000000	1.533933	0.000000	0.000000	0.000000	-0.029611	-0.115907	-0.097898	0.000000	0.000000	4.000000	28.000000	0.000000
14711.107412	-0.130799	0.584242	0.007036	81.305046	108.151192	143.351654	0.368434	0.000000	1.533933	0.000000	0.000000	0.000000	-0.036117	-0.115814	-0.099880	0.000000	0.000000	4.000000	28.000000	0.000000
14711.110746	-0.130799	0.584242	0.007036	81.305046	108.151192	143.351654	0.368434	0.000000	1.533933	0.000000	0.000000	0.000000	-0.036117	-0.115814	-0.099880	0.000000	0.000000	4.000000	28.000000	0.000000
14711.114079	-0.130917	0.583882	0.006696	81.427490	107.186089	142.429123	0.351787	0.000000	1.539953	0.000000	0.000000	0.000000	-0.035450	-0.107791	-0.102001	0.000000	0.000000	4.000000	28.000000	0.000000
14711.117412	-0.130917	0.583882	0.006696	81.427490	107.186089	142.429123	0.351787	0.000000	1.539953	0.000000	0.000000	0.000000	-0.035450	-0.107791	-0.102001	0.000000	0.000000	4.000000	28.000000	0.000000
14711.120746	-0.130917	0.583882	0.006696	81.427490	107.186089	142.429123	0.351787	0.000000	1.539953	0.000000	0.000000	0.000000	-0.035450	-0.107791	-0.102001	0.000000	0.000000	4.000000	28.000000	0.000000
14711.124079	-0.130917	0.583882	0.006696	81.529350	106.347839	141.634079	0.334787	0.000000	1.545861	0.000000	0.000000	0.000000	-0.035450	-0.107791	-0.102001	0.000000	0.000000	4.000000	28.000000	0.000000
14711.127412	-0.131062	0.583542	0.006365	81.529350	106.347839	141.634079	0.334787	0.000000	1.545861	0.000000	0.000000	0.000000	-0.043309	-0.102156	-0.099124	0.000000	0.000000	4.000000	28.000000	0.000000
14711.130746	-0.131062	0.583542	0.006365	81.529350	106.347839	141.634079	0.334787	0.000000	1.545861	0.000000	0.000000	0.000000	-0.043309	-0.102156	-0.099124	0.000000	0.000000	4.000000	28.000000	0.000000
14711.134079	-0.131221	0.583210	0.006006	81.612740	105.642265	140.970047	0.318267	0.000000	1.553079	0.000000	0.000000	0.000000	-0.047855	-0.099701	-0.107941	0.000000	0.000000	4.000000	28.000000	0.000000
14711.137412	-0.131221	0.583210	0.006006	81.612740	105.642265	140.970047	0.318267	0.000000	1.553079	0.000000	0.000000	0.000000	-0.047855	-0.099701	-0.107941	0.000000	0.000000	4.000000	28.000000	0.000000
14711.140746	-0.131221	0.583210	0.006006	81.612740	105.642265	140.970047	0.318267	0.000000	1.553079	0.000000	0.000000	0.000000	-0.047855	-0.099701	-0.107941	0.000000	0.000000	4.000000	28.000000	0.000000
14711.144079	-0.131221	0.583210	0.006006	81.662804	105.198189	140.571793	0.300276	0.000000	1.561055	0.000000	0.000000	0.000000	-0.047855	-0.099701	-0.107941	0.000000	0.000000	4.000000	28.000000	0.000000
14711.147412	-0.131385	0.582875	0.005577	81.662804	105.198189	140.571793	0.300276	0.000000	1.561055	0.000000	0.000000	0.000000	-0.049049	-0.100446	-0.128468	0.000000	0.000000	4.000000	28.000000	0.000000
14711.150746	-0.131385	0.582875	0.005577	81.662804	105.198189	140.571793	0.300276	0.000000	1.561055	0.000000	0.000000	0.000000	-0.049049	-0.100446	-0.128468	0.000000	0.000000	4.000000	28.000000	0.000000
14711.154079	-0.131576	0.582532	0.005165	81.684593	104.940300	140.367371	0.278865	0.000000	1.569230	0.000000	0.000000	0.000000	-0.057418	-0.102710	-0.123615	0.000000	0.000000	4.000000	28.000000	0.000000
14711.157412	-0.131576	0.582532	0.005165	81.684593	104.940300	140.367371	0.278865	0.000000	1.569230	0.000000	0.000000	0.000000	-0.057418	-0.102710	-0.123615	0.000000	0.000000	4.000000	28.000000	0.000000
14711.160746	-0.131576	0.582532	0.005165	81.684593	104.940300	140.367371	0.278865	0.000000	1.569230	0.000000	0.000000	0.000000	-0.057418	-0.102710	-0.123615	0.000000	0.000000	4.000000	28.000000	0.000000
14711.164079	-0.131576	0.582532	0.005165	81.672256	104.763367	140.261398	0.258262	0.000000	1.578799	0.000000	0.000000	0.000000	-0.057418	-0.102710	-0.123615	0.000000	0.000000	4.000000	28.000000	0.000000
14711.167412	-0.131798	0.582206	0.004695	81.672256	104.763367	140.261398	0.258262	0.000000	1.578799	0.000000	0.000000	0.000000	-0.066505	-0.097887	-0.141175	0.000000	0.000000	4.000000	28.000000	0.000000
14711.170746	-0.131798	0.582206	0.004695	81.672256	104.763367	140.261398	0.258262	0.000000	1.578799	0.000000	0.000000	0.000000	-0.066505	-0.097887	-0.141175	0.000000	0.000000	4.000000	28.000000	0.000000
14711.174079	-0.132023	0.581898	0.004240	81.622665	104.552376	140.144348	0.234733	0.000000	1.589884	0.000000	0.000000	0.000000	-0.067689	-0.092290	-0.136429	0.000000	0.000000	4.000000	28.000000	0.000000
14711.177412	-0.132023	0.581898	0.004240	81.622665	104.552376	140.144348	0.234733	0.000000	1.589884	0.000000	0.000000	0.000000	-0.067689	-0.092290	-0.136429	0.000000	0.000000	4.000000	28.000000	0.000000
14711.180746	-0.132023	0.581898	0.004240	81.622665	104.552376	140.144348	0.234733	0.000000	1.589884	0.000000	0.000000	0.000000	-0.067689	-0.092290	-0.136429	0.000000	0.000000	4.000000	28.000000	0.000000
14711.184079	-0.132023	0.581898	0.004240	81.543488	104.406563	140.095093	0.211995	0.000000	1.601165	0.000000	0.000000	0.000000	-0.067689	-0.092290	-0.136429	0.000000	0.000000	4.000000	28.000000	0.000000
14711.187412	-0.132187	0.581609	0.003820	81.543488	104.406563	140.095093	0.211995	0.000000	1.601165	0.000000	0.000000	0.000000	-0.049190	-0.086704	-0.126021	0.000000	0.000000	4.000000	28.000000	0.000000
14711.190746	-0.132187	0.581609	0.003820	81.543488	104.406563	140.095093	0.211995	0.000000	1.601165	0.000000	0.000000	0.000000	-0.049190	-0.086704	-0.126021	0.000000	0.000000	4.000000	28.000000	0.000000
14711.194079	-0.132310	0.581365	0.003422	81.469398	104.321350	140.097870	0.190992	0.000000	1.609364	0.000000	0.000000	0.000000	-0.036752	-0.073240	-0.119420	0.000000	0.000000	4.000000	28.000000	0.000000
14711.197412	-0.132310	0.581365	0.003422	81.469398	104.321350	140.097870	0.190992	0.000000	1.609364	0.000000	0.000000	0.000000	-0.036752	-0.073240	-0.119420	0.000000	0.000000	4.000000	28.000000	0.000000
14711.200746	-0.132310	0.581365	0.003422	81.469398	104.321350	140.097870	0.190992	0.000000	1.609364	0.000000	0.000000	0.000000	-0.036752	-0.073240	-0.119420	0.000000	0.000000	4.000000	28.000000	0.000000
14711.204079	-0.132310	0.581365	0.003422	81.427353	104.272530	140.105499	0.171088	0.000000	1.615489	0.000000	0.000000	0.000000	-0.036752	-0.073240	-0.119420	0.000000	0.000000	4.000000	28.000000	0.000000
14711.207412	-0.132433	0.581142	0.003108	81.427353	104.272530	140.105499	0.171088	0.000000	1.615489	0.000000	0.000000	0.000000	-0.036833	-0.066886	-0.094152	0.000000	0.000000	4.000000	28.000000	0.000000
14711.210746	-0.132433	0.581142	0.003108	81.427353	104.272530	140.105499	0.171088	0.000000	1.615489	0.000000	0.000000	0.000000	-0.036833	-0.066886	-0.094152	0.000000	0.000000	4.000000	28.000000	0.000000
14711.214079	-0.132433	0.581142	0.003108	81.427559	104.223381	140.073853	0.155396	0.000000	1.621628	0.000000	0.000000	0.000000	-0.036833	-0.066886	-0.094152	0.000000	0.000000	4.000000	28.000000	0.000000
14711.217412	-0.132433	0.581142	0.003108	81.427559	104.223381	140.073853	0.155396	0.000000	1.621628	0.000000	0.000000	0.000000	-0.036833	-0.066886	-0.094152	0.000000	0.000000	4.000000	28.000000	0.000000
14711.220746	-0.132599	0.580941	0.002866	81.427559	104.223381	140.073853	0.155396	0.000000	1.621628	0.000000	0.000000	0.000000	-0.050049	-0.060508	-0.072640	0.000000	0.000000	4.000000	28.000000	0.000000
14711.224079	-0.132775	0.580776	0.002656	81.435257	104.137642	139.973145	0.155396	0.000000	1.621628	0.000000	0.000000	0.000000	-0.052807	-0.049491	-0.062909	0.000000	0.000000	4.000000	28.000000	0.000000
14711.227412	-0.132775	0.580776	0.002656	81.435257	104.137642	139.973145	0.155396	0.000000	1.621628	0.000000	0.000000	0.000000	-0.052807	-0.049491	-0.062909	0.000000	0.000000	4.000000	28.000000	0.000000
14711.230746	-0.132775	0.580776	0.002656	81.435257	104.137642	139.973145	0.155396	0.000000	1.621628	0.000000	0.000000	0.000000	-0.052807	-0.049491	-0.062909	0.000000	0.000000	4.000000	28.000000	0.000000
14711.234079	-0.132775	0.580776	0.002656	81.439064	104.041725	139.750046	0.132805	0.000000	1.638771	0.000000	0.000000	0.000000	-0.052807	-0.049491	-0.062909	0.000000	0.000000	4.000000	28.000000	0.000000
14711.237412	-0.132952	0.580632	0.002531	81.439064	104.041725	139.750046	0.132805	0.000000	1.638771	0.000000	0.000000	0.000000	-0.052985	-0.043171	-0.037599	0.000000	0.000000	4.000000	28.000000	0.000000
14711.240746	-0.132952	0.580632	0.002531	81.439064	104.041725	139.750046	0.132805	0.000000	1.638771	0.000000	0.000000	0.000000	-0.052985	-0.043171	-0.037599	0.000000	0.000000	4.000000	28.000000	0.000000
14711.244079	-0.132952	0.580632	0.002531	81.427643	103.971245	139.545197	0.126538	0.000000	1.647601	0.000000	0.000000	0.000000	-0.052985	-0.043171	-0.037599	0.000000	0.000000	4.000000	28.000000	0.000000
14711.247412	-0.132952	0.580632	0.002531	81.427643	103.971245	139.545197	0.126538	0.000000	1.647601	0.000000	0.000000	0.000000	-0.052985	-0.043171	-0.037599	0.000000	0.000000	4.000000	28.000000	0.000000
14711.250746	-0.133165	0.580543	0.002448	81.427643	103.971245	139.545197	0.126538	0.000000	1.647601	0.000000	0.000000	0.000000	-0.063759	-0.026684	-0.024849	0.000000	0.000000	4.000000	28.000000	0.000000
14711.254079	-0.133165	0.580543	0.002448	81.400902	103.892349	139.410339	0.126538	0.000000	1.647601	0.000000	0.000000	0.000000	-0.063759	-0.026684	-0.024849	0.000000	0.000000	4.000000	28.000000	0.000000
14711.257412	-0.133165	0.580543	0.002448	81.400902	103.892349	139.410339	0.126538	0.000000	1.647601	0.000000	0.000000	0.000000	-0.063759	-0.026684	-0.024849	0.000000	0.000000	4.000000	28.000000	0.000000
14711.260746	-0.133165	0.580543	0.002448	81.400902	103.892349	139.410339	0.126538	0.000000	1.647601	0.000000	0.000000	0.000000	-0.063759	-0.026684	-0.024849	0.000000	0.000000	4.000000	28.000000	0.000000
14711.264079	-0.133543	0.580438	0.002366	81.364029	103.716217	139.268509	0.122396	0.000000	1.658228	0.000000	0.000000	0.000000	-0.113520	-0.031371	-0.024522	0.000000	0.000000	4.000000	28.000000	0.000000
14711.267412	-0.133543	0.580438	0.002366	81.364029	103.716217	139.268509	0.122396	0.000000	1.658228	0.000000	0.000000	0.000000	-0.113520	-0.031371	-0.024522	0.000000	0.000000	4.000000	28.000000	0.000000
14711.270746	-0.133543	0.580438	0.002366	81.364029	103.716217	139.268509	0.122396	0.000000	1.658228	0.000000	0.000000	0.000000	-0.113520	-0.031371	-0.024522	0.000000	0.000000	4.000000	28.000000	0.000000
14711.274079	-0.133716	0.580415	0.002390	81.325722	103.511925	139.114563	0.118310	0.000000	1.677148	0.000000	0.000000	0.000000	-0.051773	-0.007057	0.007176	0.000000	0.000000	4.000000	28.000000	0.000000
14711.277412	-0.133716	0.580415	0.002390	81.325722	103.511925	139.114563	0.118310	0.000000	1.677148	0.000000	0.000000	0.000000	-0.051773	-0.007057	0.007176	0.000000	0.000000	4.000000	28.000000	0.000000
14711.280746	-0.133716	0.580415	0.002390	81.325722	103.511925	139.114563	0.118310	0.000000	1.677148	0.000000	0.000000	0.000000	-0.051773	-0.007057	0.007176	0.000000	0.000000	4.000000	28.000000	0.000000
14711.284079	-0.133716	0.580415	0.002390	81.294777	103.322235	138.974243	0.119505	0.000000	1.685776	0.000000	0.000000	0.000000	-0.051773	-0.007057	0.007176	0.000000	0.000000	4.000000	28.000000	0.000000
14711.287412	-0.133864	0.580417	0.002414	81.294777	103.322235	138.974243	0.119505	0.000000	1.685776	0.000000	0.000000	0.000000	-0.044670	0.000794	0.007123	0.000000	0.000000	4.000000	28.000000	0.000000
14711.290746	-0.133864	0.580417	0.002414	81.294777	103.322235	138.974243	0.119505	0.000000	1.685776	0.000000	0.000000	0.000000	-0.044670	0.000794	0.007123	0.000000	0.000000	4.000000	28.000000	0.000000
14711.294079	-0.133864	0.580417	0.002414	81.275726	103.164955	138.855515	0.120693	0.000000	1.693222	0.000000	0.000000	0.000000	-0.044670	0.000794	0.007123	0.000000	0.000000	4.000000	28.000000	0.000000
14711.297412	-0.133864	0.580417	0.002414	81.275726	103.164955	138.855515	0.120693	0.000000	1.693222	0.000000	0.000000	0.000000	-0.044670	0.000794	0.007123	0.000000	0.000000	4.000000	28.000000	0.000000
14711.300746	-0.134025	0.580431	0.002477	81.275726	103.164955	138.855515	0.120693	0.000000	1.693222	0.000000	0.000000	0.000000	-0.048095	0.003944	0.018829	0.000000	0.000000	4.000000	28.000000	0.000000
14711.304079	-0.134025	0.580431	0.002477	81.277397	103.056519	138.767105	0.120693	0.000000	1.693222	0.000000	0.000000	0.000000	-0.048095	0.003944	0.018829	0.000000	0.000000	4.000000	28.000000	0.000000
14711.307412	-0.134025	0.580431	0.002477	81.277397	103.056519	138.767105	0.120693	0.000000	1.693222	0.000000	0.000000	0.000000	-0.048095	0.003944	0.018829	0.000000	0.000000	4.000000	28.000000	0.000000
14711.310746	-0.134025	0.580431	0.002477	81.277397	103.056519	138.767105	0.120693	0.000000	1.693222	0.000000	0.000000	0.000000	-0.048095	0.003944	0.018829	0.000000	0.000000	4.000000	28.000000	0.000000
14711.314079	-0.134314	0.580538	0.002657	81.283546	102.971687	138.687057	0.123831	0.000000	1.701238	0.000000	0.000000	0.000000	-0.086855	0.032182	0.054155	0.000000	0.000000	4.000000	28.000000	0.000000
14711.317412	-0.134314	0.580538	0.002657	81.283546	102.971687	138.687057	0.123831	0.000000	1.701238	0.000000	0.000000	0.000000	-0.086855	0.032182	0.054155	0.000000	0.000000	4.000000	28.000000	0.000000
14711.320746	-0.134314	0.580538	0.002657	81.283546	102.971687	138.687057	0.123831	0.000000	1.701238	0.000000	0.000000	0.000000	-0.086855	0.032182	0.054155	0.000000	0.000000	4.000000	28.000000	0.000000
14711.324079	-0.134314	0.580538	0.002657	81.289635	102.886803	138.614944	0.132857	0.000000	1.715714	0.000000	0.000000	0.000000	-0.086855	0.032182	0.054155	0.000000	0.000000	4.000000	28.000000	0.000000
14711.327412	-0.134467	0.580606	0.002775	81.289635	102.886803	138.614944	0.132857	0.000000	1.715714	0.000000	0.000000	0.000000	-0.045873	0.020412	0.035351	0.000000	0.000000	4.000000	28.000000	0.000000
14711.330746	-0.134467	0.580606	0.002775	81.289635	102.886803	138.614944	0.132857	0.000000	1.715714	0.000000	0.000000	0.000000	-0.045873	0.020412	0.035351	0.000000	0.000000	4.000000	28.000000	0.000000
14711.334079	-0.134620	0.580674	0.002893	81.297287	102.783943	138.516663	0.138749	0.000000	1.723359	0.000000	0.000000	0.000000	-0.045889	0.020426	0.035328	0.000000	0.000000	4.000000	28.000000	0.000000
14711.337412	-0.134620	0.580674	0.002893	81.297287	102.783943	138.516663	0.138749	0.000000	1.723359	0.000000	0.000000	0.000000	-0.045889	0.020426	0.035328	0.000000	0.000000	4.000000	28.000000	0.000000
14711.340746	-0.134620	0.580674	0.002893	81.297287	102.783943	138.516663	0.138749	0.000000	1.723359	0.000000	0.000000	0.000000	-0.045889	0.020426	0.035328	0.000000	0.000000	4.000000	28.000000	0.000000
14711.344079	-0.134620	0.580674	0.002893	81.304871	102.683670	138.418259	0.144637	0.000000	1.731007	0.000000	0.000000	0.000000	-0.045889	0.020426	0.035328	0.000000	0.000000	4.000000	28.000000	0.000000
14711.347412	-0.134751	0.580742	0.003017	81.304871	102.683670	138.418259	0.144637	0.000000	1.731007	0.000000	0.000000	0.000000	-0.039355	0.020440	0.037225	0.000000	0.000000	4.000000	28.000000	0.000000
14711.350746	-0.134751	0.580742	0.003017	81.304871	102.683670	138.418259	0.144637	0.000000	1.731007	0.000000	0.000000	0.000000	-0.039355	0.020440	0.037225	0.000000	0.000000	4.000000	28.000000	0.000000
14711.354079	-0.134751	0.580742	0.003017	81.312439	102.585869	138.319595	0.150841	0.000000	1.737567	0.000000	0.000000	0.000000	-0.039355	0.020440	0.037225	0.000000	0.000000	4.000000	28.000000	0.000000
14711.357412	-0.134751	0.580742	0.003017	81.312439	102.585869	138.319595	0.150841	0.000000	1.737567	0.000000	0.000000	0.000000	-0.039355	0.020440	0.037225	0.000000	0.000000	4.000000	28.000000	0.000000
14711.360746	-0.134867	0.580802	0.003170	81.312439	102.585869	138.319595	0.150841	0.000000	1.737567	0.000000	0.000000	0.000000	-0.034806	0.018074	0.045953	0.000000	0.000000	4.000000	28.000000	0.000000
14711.364079	-0.134867	0.580802	0.003170	81.321510	102.472786	138.194748	0.150841	0.000000	1.737567	0.000000	0.000000	0.000000	-0.034806	0.018074	0.045953	0.000000	0.000000	4.000000	28.000000	0.000000
14711.367412	-0.134867	0.580802	0.003170	81.321510	102.472786	138.194748	0.150841	0.000000	1.737567	0.000000	0.000000	0.000000	-0.034806	0.018074	0.045953	0.000000	0.000000	4.000000	28.000000	0.000000
14711.370746	-0.134867	0.580802	0.003170	81.321510	102.472786	138.194748	0.150841	0.000000	1.737567	0.000000	0.000000	0.000000	-0.034806	0.018074	0.045953	0.000000	0.000000	4.000000	28.000000	0.000000
14711.374079	-0.135056	0.580923	0.003489	81.327538	102.395370	138.105972	0.158500	0.000000	1.743368	0.000000	0.000000	0.000000	-0.056534	0.036141	0.095703	0.000000	0.000000	4.000000	28.000000	0.000000
14711.377412	-0.135056	0.580923	0.003489	81.327538	102.395370	138.105972	0.158500	0.000000	1.743368	0.000000	0.000000	0.000000	-0.056534	0.036141	0.095703	0.000000	0.000000	4.000000	28.000000	0.000000
14711.380746	-0.135056	0.580923	0.003489	81.327538	102.395370	138.105972	0.158500	0.000000	1.743368	0.000000	0.000000	0.000000	-0.056534	0.036141	0.095703	0.000000	0.000000	4.000000	28.000000	0.000000
14711.384079	-0.135056	0.580923	0.003489	81.336548	102.284607	137.972763	0.174450	0.000000	1.752790	0.000000	0.000000	0.000000	-0.056534	0.036141	0.095703	0.000000	0.000000	4.000000	28.000000	0.000000
14711.387412	-0.135135	0.580975	0.003678	81.336548	102.284607	137.972763	0.174450	0.000000	1.752790	0.000000	0.000000	0.000000	-0.023719	0.015713	0.056579	0.000000	0.000000	4.000000	28.000000	0.000000
14711.390746	-0.135135	0.580975	0.003678	81.336548	102.284607	137.972763	0.174450	0.000000	1.752790	0.000000	0.000000	0.000000	-0.023719	0.015713	0.056579	0.000000	0.000000	4.000000	28.000000	0.000000
14711.394079	-0.135221	0.581020	0.003889	81.344040	102.191650	137.857529	0.183880	0.000000	1.756743	0.000000	0.000000	0.000000	-0.025716	0.013344	0.063390	0.000000	0.000000	4.000000	28.000000	0.000000
14711.397412	-0.135221	0.581020	0.003889	81.344040	102.191650	137.857529	0.183880	0.000000	1.756743	0.000000	0.000000	0.000000	-0.025716	0.013344	0.063390	0.000000	0.000000	4.000000	28.000000	0.000000
14711.400746	-0.135221	0.581020	0.003889	81.344040	102.191650	137.857529	0.183880	0.000000	1.756743	0.000000	0.000000	0.000000	-0.025716	0.013344	0.063390	0.000000	0.000000	4.000000	28.000000	0.000000
14711.404079	-0.135221	0.581020	0.003889	81.351509	102.098511	137.750122	0.194445	0.000000	1.761029	0.000000	0.000000	0.000000	-0.025716	0.013344	0.063390	0.000000	0.000000	4.000000	28.000000	0.000000
14711.407412	-0.135306	0.581064	0.004100	81.351509	102.098511	137.750122	0.194445	0.000000	1.761029	0.000000	0.000000	0.000000	-0.025715	0.013334	0.063376	0.000000	0.000000	4.000000	28.000000	0.000000
14711.410746	-0.135306	0.581064	0.004100	81.351509	102.098511	137.750122	0.194445	0.000000	1.761029	0.000000	0.000000	0.000000	-0.025715	0.013334	0.063376	0.000000	0.000000	4.000000	28.000000	0.000000
14711.414079	-0.135306	0.581064	0.004100	81.357460	102.020645	137.652939	0.205008	0.000000	1.765315	0.000000	0.000000	0.000000	-0.025715	0.013334	0.063376	0.000000	0.000000	4.000000	28.000000	0.000000
14711.417412	-0.135306	0.581064	0.004100	81.357460	102.020645	137.652939	0.205008	0.000000	1.765315	0.000000	0.000000	0.000000	-0.025715	0.013334	0.063376	0.000000	0.000000	4.000000	28.000000	0.000000
14711.420746	-0.135416	0.581082	0.004311	81.357460	102.020645	137.652939	0.205008	0.000000	1.765315	0.000000	0.000000	0.000000	-0.032869	0.005451	0.063382	0.000000	0.000000	4.000000	28.000000	0.000000
14711.424079	-0.135416	0.581082	0.004311	81.363365	101.945351	137.547638	0.205008	0.000000	1.765315	0.000000	0.000000	0.000000	-0.032869	0.005451	0.063382	0.000000	0.000000	4.000000	28.000000	0.000000
14711.427412	-0.135416	0.581082	0.004311	81.363365	101.945351	137.547638	0.205008	0.000000	1.765315	0.000000	0.000000	0.000000	-0.032869	0.005451	0.063382	0.000000	0.000000	4.000000	28.000000	0.000000
14711.430746	-0.135416	0.581082	0.004311	81.363365	101.945351	137.547638	0.205008	0.000000	1.765315	0.000000	0.000000	0.000000	-0.032869	0.005451	0.063382	0.000000	0.000000	4.000000	28.000000	0.000000
14711.434079	-0.135615	0.581092	0.004747	81.367828	101.885483	137.404800	0.215571	0.000000	1.770793	0.000000	0.000000	0.000000	-0.059755	0.002945	0.130597	0.000000	0.000000	4.000000	28.000000	0.000000
14711.437412	-0.135615	0.581092	0.004747	81.367828	101.885483	137.404800	0.215571	0.000000	1.770793	0.000000	0.000000	0.000000	-0.059755	0.002945	0.130597	0.000000	0.000000	4.000000	28.000000	0.000000
14711.440746	-0.135615	0.581092	0.004747	81.367828	101.885483	137.404800	0.215571	0.000000	1.770793	0.000000	0.000000	0.000000	-0.059755	0.002945	0.130597	0.000000	0.000000	4.000000	28.000000	0.000000
14711.444079	-0.135720	0.581092	0.004942	81.372284	101.825539	137.182144	0.237337	0.000000	1.780753	0.000000	0.000000	0.000000	-0.031462	-0.000115	0.058468	0.000000	0.000000	4.000000	28.000000	0.000000
14711.447412	-0.135720	0.581092	0.004942	81.372284	101.825539	137.182144	0.237337	0.000000	1.780753	0.000000	0.000000	0.000000	-0.031462	-0.000115	0.058468	0.000000	0.000000	4.000000	28.000000	0.000000
14711.450746	-0.135720	0.581092	0.004942	81.372284	101.825539	137.182144	0.237337	0.000000	1.780753	0.000000	0.000000	0.000000	-0.031462	-0.000115	0.058468	0.000000	0.000000	4.000000	28.000000	0.000000
14711.454079	-0.135720	0.581092	0.004942	81.372215	101.769989	137.007004	0.247082	0.000000	1.785996	0.000000	0.000000	0.000000	-0.031462	-0.000115	0.058468	0.000000	0.000000	4.000000	28.000000	0.000000
14711.457412	-0.135820	0.581073	0.005120	81.372215	101.769989	137.007004	0.247082	0.000000	1.785996	0.000000	0.000000	0.000000	-0.030038	-0.005666	0.053587	0.000000	0.000000	4.000000	28.000000	0.000000
14711.460746	-0.135820	0.581073	0.005120	81.372215	101.769989	137.007004	0.247082	0.000000	1.785996	0.000000	0.000000	0.000000	-0.030038	-0.005666	0.053587	0.000000	0.000000	4.000000	28.000000	0.000000
14711.464079	-0.135820	0.581073	0.005120	81.372177	101.711693	136.911591	0.256013	0.000000	1.791002	0.000000	0.000000	0.000000	-0.030038	-0.005666	0.053587	0.000000	0.000000	4.000000	28.000000	0.000000
14711.467412	-0.135820	0.581073	0.005120	81.372177	101.711693	136.911591	0.256013	0.000000	1.791002	0.000000	0.000000	0.000000	-0.030038	-0.005666	0.053587	0.000000	0.000000	4.000000	28.000000	0.000000
14711.470746	-0.135936	0.581062	0.005270	81.372177	101.711693	136.911591	0.256013	0.000000	1.791002	0.000000	0.000000	0.000000	-0.034637	-0.003275	0.044824	0.000000	0.000000	4.000000	28.000000	0.000000
14711.474079	-0.135936	0.581062	0.005270	81.370644	101.671638	136.874527	0.256013	0.000000	1.791002	0.000000	0.000000	0.000000	-0.034637	-0.003275	0.044824	0.000000	0.000000	4.000000	28.000000	0.000000
14711.477412	-0.135936	0.581062	0.005270	81.370644	101.671638	136.874527	0.256013	0.000000	1.791002	0.000000	0.000000	0.000000	-0.034637	-0.003275	0.044824	0.000000	0.000000	4.000000	28.000000	0.000000
14711.480746	-0.135936	0.581062	0.005270	81.370644	101.671638	136.874527	0.256013	0.000000	1.791002	0.000000	0.000000	0.000000	-0.034637	-0.003275	0.044824	0.000000	0.000000	4.000000	28.000000	0.000000
14711.484079	-0.136139	0.581001	0.005474	81.367645	101.652527	136.855881	0.263484	0.000000	1.796775	0.000000	0.000000	0.000000	-0.060997	-0.018368	0.061385	0.000000	0.000000	4.000000	28.000000	0.000000
14711.487412	-0.136139	0.581001	0.005474	81.367645	101.652527	136.855881	0.263484	0.000000	1.796775	0.000000	0.000000	0.000000	-0.060997	-0.018368	0.061385	0.000000	0.000000	4.000000	28.000000	0.000000
14711.490746	-0.136139	0.581001	0.005474	81.367645	101.652527	136.855881	0.263484	0.000000	1.796775	0.000000	0.000000	0.000000	-0.060997	-0.018368	0.061385	0.000000	0.000000	4.000000	28.000000	0.000000
14711.494079	-0.136139	0.581001	0.005474	81.364624	101.636086	136.845184	0.273715	0.000000	1.806941	0.000000	0.000000	0.000000	-0.060997	-0.018368	0.061385	0.000000	0.000000	4.000000	28.000000	0.000000
14711.497412	-0.136166	0.580969	0.005565	81.364624	101.636086	136.845184	0.273715	0.000000	1.806941	0.000000	0.000000	0.000000	-0.008015	-0.009562	0.027252	0.000000	0.000000	4.000000	28.000000	0.000000
14711.500746	-0.136166	0.580969	0.005565	81.364624	101.636086	136.845184	0.273715	0.000000	1.806941	0.000000	0.000000	0.000000	-0.008015	-0.009562	0.027252	0.000000	0.000000	4.000000	28.000000	0.000000
14711.504079	-0.136166	0.580969	0.005565	81.361595	101.622383	136.826523	0.278257	0.000000	1.808277	0.000000	0.000000	0.000000	-0.008015	-0.009562	0.027252	0.000000	0.000000	4.000000	28.000000	0.000000
14711.507412	-0.136166	0.580969	0.005565	81.361595	101.622383	136.826523	0.278257	0.000000	1.808277	0.000000	0.000000	0.000000	-0.008015	-0.009562	0.027252	0.000000	0.000000	4.000000	28.000000	0.000000
14711.510746	-0.136179	0.580953	0.005611	81.361595	101.622383	136.826523	0.278257	0.000000	1.808277	0.000000	0.000000	0.000000	-0.004009	-0.004774	0.013625	0.000000	0.000000	4.000000	28.000000	0.000000
14711.514079	-0.136179	0.580953	0.005611	81.361641	101.625137	136.826538	0.278257	0.000000	1.808277	0.000000	0.000000	0.000000	-0.004009	-0.004774	0.013625	0.000000	0.000000	4.000000	28.000000	0.000000
14711.517412	-0.136179	0.580953	0.005611	81.361641	101.625137	136.826538	0.278257	0.000000	1.808277	0.000000	0.000000	0.000000	-0.004009	-0.004774	0.013625	0.000000	0.000000	4.000000	28.000000	0.000000
14711.520746	-0.136179	0.580953	0.005611	81.361641	101.625137	136.826538	0.278257	0.000000	1.808277	0.000000	0.000000	0.000000	-0.004009	-0.004774	0.013625	0.000000	0.000000	4.000000	28.000000	0.000000
14711.524079	-0.136118	0.580971	0.005646	81.363052	101.612343	136.800125	0.280527	0.000000	1.808946	0.000000	0.000000	0.000000	0.018343	0.005511	0.010683	0.000000	0.000000	4.000000	28.000000	0.000000
14711.527412	-0.136118	0.580971	0.005646	81.363052	101.612343	136.800125	0.280527	0.000000	1.808946	0.000000	0.000000	0.000000	0.018343	0.005511	0.010683	0.000000	0.000000	4.000000	28.000000	0.000000
14711.530746	-0.136118	0.580971	0.005646	81.363052	101.612343	136.800125	0.280527	0.000000	1.808946	0.000000	0.000000	0.000000	0.018343	0.005511	0.010683	0.000000	0.000000	4.000000	28.000000	0.000000
14711.534079	-0.136118	0.580971	0.005646	81.363075	101.617798	136.800156	0.282308	0.000000	1.805889	0.000000	0.000000	0.000000	0.018343	0.005511	0.010683	0.000000	0.000000	4.000000	28.000000	0.000000
14711.537412	-0.136060	0.580987	0.005614	81.363075	101.617798	136.800156	0.282308	0.000000	1.805889	0.000000	0.000000	0.000000	0.017190	0.004783	-0.009750	0.000000	0.000000	4.000000	28.000000	0.000000
14711.540746	-0.136060	0.580987	0.005614	81.363075	101.617798	136.800156	0.282308	0.000000	1.805889	0.000000	0.000000	0.000000	0.017190	0.004783	-0.009750	0.000000	0.000000	4.000000	28.000000	0.000000
14711.544079	-0.136060	0.580987	0.005614	81.364555	101.602341	136.781754	0.280683	0.000000	1.803024	0.000000	0.000000	0.000000	0.017190	0.004783	-0.009750	0.000000	0.000000	4.000000	28.000000	0.000000
14711.547412	-0.136060	0.580987	0.005614	81.364555	101.602341	136.781754	0.280683	0.000000	1.803024	0.000000	0.000000	0.000000	0.017190	0.004783	-0.009750	0.000000	0.000000	4.000000	28.000000	0.000000
14711.550746	-0.136017	0.581038	0.005545	81.364555	101.602341	136.781754	0.280683	0.000000	1.803024	0.000000	0.000000	0.000000	0.013172	0.015096	-0.020450	0.000000	0.000000	4.000000	28.000000	0.000000
14711.554079	-0.136017	0.581038	0.005545	81.366013	101.584106	136.763321	0.280683	0.000000	1.803024	0.000000	0.000000	0.000000	0.013172	0.015096	-0.020450	0.000000	0.000000	4.000000	28.000000	0.000000
14711.557412	-0.136017	0.581038	0.005545	81.366013	101.584106	136.763321	0.280683	0.000000	1.803024	0.000000	0.000000	0.000000	0.013172	0.015096	-0.020450	0.000000	0.000000	4.000000	28.000000	0.000000
14711.560746	-0.136017	0.581038	0.005545	81.366013	101.584106	136.763321	0.280683	0.000000	1.803024	0.000000	0.000000	0.000000	0.013172	0.015096	-0.020450	0.000000	0.000000	4.000000	28.000000	0.000000
14711.564079	-0.135953	0.581112	0.005409	81.366013	101.586876	136.763367	0.277275	0.000000	1.800829	0.000000	0.000000	0.000000	0.019182	0.022234	-0.040897	0.000000	0.000000	4.000000	28.000000	0.000000
14711.567412	-0.135953	0.581112	0.005409	81.366013	101.586876	136.763367	0.277275	0.000000	1.800829	0.000000	0.000000	0.000000	0.019182	0.022234	-0.040897	0.000000	0.000000	4.000000	28.000000	0.000000
14711.570746	-0.135953	0.581112	0.005409	81.366013	101.586876	136.763367	0.277275	0.000000	1.800829	0.000000	0.000000	0.000000	0.019182	0.022234	-0.040897	0.000000	0.000000	4.000000	28.000000	0.000000
14711.574079	-0.135953	0.581112	0.005409	81.367462	101.565880	136.744888	0.270459	0.000000	1.797632	0.000000	0.000000	0.000000	0.019182	0.022234	-0.040897	0.000000	0.000000	4.000000	28.000000	0.000000
14711.577412	-0.135959	0.581154	0.005351	81.367462	101.565880	136.744888	0.270459	0.000000	1.797632	0.000000	0.000000	0.000000	-0.002010	0.012678	-0.017515	0.000000	0.000000	4.000000	28.000000	0.000000
14711.580746	-0.135959	0.581154	0.005351	81.367462	101.565880	136.744888	0.270459	0.000000	1.797632	0.000000	0.000000	0.000000	-0.002010	0.012678	-0.017515	0.000000	0.000000	4.000000	28.000000	0.000000
14711.584079	-0.135959	0.581154	0.005351	81.367462	101.563171	136.744904	0.267539	0.000000	1.797967	0.000000	0.000000	0.000000	-0.002010	0.012678	-0.017515	0.000000	0.000000	4.000000	28.000000	0.000000
14711.587412	-0.135959	0.581154	0.005351	81.367462	101.563171	136.744904	0.267539	0.000000	1.797967	0.000000	0.000000	0.000000	-0.002010	0.012678	-0.017515	0.000000	0.000000	4.000000	28.000000	0.000000
14711.590746	-0.135968	0.581170	0.005299	81.367462	101.563171	136.744904	0.267539	0.000000	1.797967	0.000000	0.000000	0.000000	-0.002580	0.004779	-0.015567	0.000000	0.000000	4.000000	28.000000	0.000000
14711.594079	-0.135968	0.581170	0.005299	81.367485	101.557716	136.744888	0.267539	0.000000	1.797967	0.000000	0.000000	0.000000	-0.002580	0.004779	-0.015567	0.000000	0.000000	4.000000	28.000000	0.000000
14711.597412	-0.135968	0.581170	0.005299	81.367485	101.557716	136.744888	0.267539	0.000000	1.797967	0.000000	0.000000	0.000000	-0.002580	0.004779	-0.015567	0.000000	0.000000	4.000000	28.000000	0.000000
14711.600746	-0.135968	0.581170	0.005299	81.367485	101.557716	136.744888	0.267539	0.000000	1.797967	0.000000	0.000000	0.000000	-0.002580	0.004779	-0.015567	0.000000	0.000000	4.000000	28.000000	0.000000
14711.604079	-0.136066	0.581210	0.005147	81.367485	101.546875	136.744904	0.264945	0.000000	1.798397	0.000000	0.000000	0.000000	-0.029489	0.011925	-0.045698	0.000000	0.000000	4.000000	28.000000	0.000000
14711.607412	-0.136066	0.581210	0.005147	81.367485	101.546875	136.744904	0.264945	0.000000	1.798397	0.000000	0.000000	0.000000	-0.029489	0.011925	-0.045698	0.000000	0.000000	4.000000	28.000000	0.000000
14711.610746	-0.136066	0.581210	0.005147	81.367485	101.546875	136.744904	0.264945	0.000000	1.798397	0.000000	0.000000	0.000000	-0.029489	0.011925	-0.045698	0.000000	0.000000	4.000000	28.000000	0.000000
14711.614079	-0.136066	0.581210	0.005147	81.367485	101.533287	136.744919	0.257329	0.000000	1.803312	0.000000	0.000000	0.000000	-0.029489	0.011925	-0.045698	0.000000	0.000000	4.000000	28.000000	0.000000
14711.617412	-0.136191	0.581217	0.005085	81.367485	101.533287	136.744919	0.257329	0.000000	1.803312	0.000000	0.000000	0.000000	-0.037494	0.002378	-0.018447	0.000000	0.000000	4.000000	28.000000	0.000000
14711.620746	-0.136191	0.581217	0.005085	81.367485	101.533287	136.744919	0.257329	0.000000	1.803312	0.000000	0.000000	0.000000	-0.037494	0.002378	-0.018447	0.000000	0.000000	4.000000	28.000000	0.000000
14711.624079	-0.136191	0.581217	0.005085	81.365982	101.507385	136.739563	0.254254	0.000000	1.809561	0.000000	0.000000	0.000000	-0.037494	0.002378	-0.018447	0.000000	0.000000	4.000000	28.000000	0.000000
14711.627412	-0.136191	0.581217	0.005085	81.365982	101.507385	136.739563	0.254254	0.000000	1.809561	0.000000	0.000000	0.000000	-0.037494	0.002378	-0.018447	0.000000	0.000000	4.000000	28.000000	0.000000
14711.630746	-0.136309	0.581233	0.005001	81.365982	101.507385	136.739563	0.254254	0.000000	1.809561	0.000000	0.000000	0.000000	-0.035478	0.004761	-0.025271	0.000000	0.000000	4.000000	28.000000	0.000000
14711.634079	-0.136309	0.581233	0.005001	81.365982	101.491066	136.739578	0.254254	0.000000	1.809561	0.000000	0.000000	0.000000	-0.035478	0.004761	-0.025271	0.000000	0.000000	4.000000	28.000000	0.000000
14711.637412	-0.136309	0.581233	0.005001	81.365982	101.491066	136.739578	0.254254	0.000000	1.809561	0.000000	0.000000	0.000000	-0.035478	0.004761	-0.025271	0.000000	0.000000	4.000000	28.000000	0.000000
14711.640746	-0.136309	0.581233	0.005001	81.365982	101.491066	136.739578	0.254254	0.000000	1.809561	0.000000	0.000000	0.000000	-0.035478	0.004761	-0.025271	0.000000	0.000000	4.000000	28.000000	0.000000
14711.644079	-0.136610	0.581241	0.004887	81.362961	101.458366	136.728928	0.250042	0.000000	1.815474	0.000000	0.000000	0.000000	-0.090130	0.002385	-0.034020	0.000000	0.000000	4.000000	28.000000	0.000000
14711.647412	-0.136610	0.581241	0.004887	81.362961	101.458366	136.728928	0.250042	0.000000	1.815474	0.000000	0.000000	0.000000	-0.090130	0.002385	-0.034020	0.000000	0.000000	4.000000	28.000000	0.000000
14711.650746	-0.136610	0.581241	0.004887	81.362961	101.458366	136.728928	0.250042	0.000000	1.815474	0.000000	0.000000	0.000000	-0.090130	0.002385	-0.034020	0.000000	0.000000	4.000000	28.000000	0.000000
14711.654079	-0.136746	0.581260	0.004865	81.361412	101.407455	136.699875	0.244372	0.000000	1.830496	0.000000	0.000000	0.000000	-0.040919	0.005518	-0.006815	0.000000	0.000000	4.000000	28.000000	0.000000
14711.657412	-0.136746	0.581260	0.004865	81.361412	101.407455	136.699875	0.244372	0.000000	1.830496	0.000000	0.000000	0.000000	-0.040919	0.005518	-0.006815	0.000000	0.000000	4.000000	28.000000	0.000000
14711.660746	-0.136746	0.581260	0.004865	81.361412	101.407455	136.699875	0.244372	0.000000	1.830496	0.000000	0.000000	0.000000	-0.040919	0.005518	-0.006815	0.000000	0.000000	4.000000	28.000000	0.000000
14711.664079	-0.136746	0.581260	0.004865	81.362823	101.350632	136.657730	0.243236	0.000000	1.837315	0.000000	0.000000	0.000000	-0.040919	0.005518	-0.006815	0.000000	0.000000	4.000000	28.000000	0.000000
14711.667412	-0.136866	0.581296	0.004865	81.362823	101.350632	136.657730	0.243236	0.000000	1.837315	0.000000	0.000000	0.000000	-0.035780	0.011034	-0.000016	0.000000	0.000000	4.000000	28.000000	0.000000
14711.670746	-0.136866	0.581296	0.004865	81.362823	101.350632	136.657730	0.243236	0.000000	1.837315	0.000000	0.000000	0.000000	-0.035780	0.011034	-0.000016	0.000000	0.000000	4.000000	28.000000	0.000000
14711.674079	-0.136866	0.581296	0.004865	81.364250	101.296524	136.615570	0.243234	0.000000	1.843279	0.000000	0.000000	0.000000	-0.035780	0.011034	-0.000016	0.000000	0.000000	4.000000	28.000000	0.000000
14711.677412	-0.136866	0.581296	0.004865	81.364250	101.296524	136.615570	0.243234	0.000000	1.843279	0.000000	0.000000	0.000000	-0.035780	0.011034	-0.000016	0.000000	0.000000	4.000000	28.000000	0.000000
14711.680746	-0.136970	0.581325	0.004894	81.364250	101.296524	136.615570	0.243234	0.000000	1.843279	0.000000	0.000000	0.000000	-0.031224	0.008662	0.008736	0.000000	0.000000	4.000000	28.000000	0.000000
14711.684079	-0.136970	0.581325	0.004894	81.368622	101.236343	136.560226	0.243234	0.000000	1.843279	0.000000	0.000000	0.000000	-0.031224	0.008662	0.008736	0.000000	0.000000	4.000000	28.000000	0.000000
14711.687412	-0.136970	0.581325	0.004894	81.368622	101.236343	136.560226	0.243234	0.000000	1.843279	0.000000	0.000000	0.000000	-0.031224	0.008662	0.008736	0.000000	0.000000	4.000000	28.000000	0.000000
14711.690746	-0.136970	0.581325	0.004894	81.368622	101.236343	136.560226	0.243234	0.000000	1.843279	0.000000	0.000000	0.000000	-0.031224	0.008662	0.008736	0.000000	0.000000	4.000000	28.000000	0.000000
14711.694079	-0.137047	0.581454	0.004994	81.372993	101.181595	136.504837	0.244690	0.000000	1.848483	0.000000	0.000000	0.000000	-0.023248	0.038624	0.030119	0.000000	0.000000	4.000000	28.000000	0.000000
14711.697412	-0.137047	0.581454	0.004994	81.372993	101.181595	136.504837	0.244690	0.000000	1.848483	0.000000	0.000000	0.000000	-0.023248	0.038624	0.030119	0.000000	0.000000	4.000000	28.000000	0.000000
14711.700746	-0.137047	0.581454	0.004994	81.372993	101.181595	136.504837	0.244690	0.000000	1.848483	0.000000	0.000000	0.000000	-0.023248	0.038624	0.030119	0.000000	0.000000	4.000000	28.000000	0.000000
14711.704079	-0.137047	0.581454	0.004994	81.377365	101.126762	136.449371	0.249710	0.000000	1.852358	0.000000	0.000000	0.000000	-0.023248	0.038624	0.030119	0.000000	0.000000	4.000000	28.000000	0.000000
14711.707412	-0.137063	0.581483	0.005049	81.377365	101.126762	136.449371	0.249710	0.000000	1.852358	0.000000	0.000000	0.000000	-0.004896	0.008661	0.016529	0.000000	0.000000	4.000000	28.000000	0.000000
14711.710746	-0.137063	0.581483	0.005049	81.377365	101.126762	136.449371	0.249710	0.000000	1.852358	0.000000	0.000000	0.000000	-0.004896	0.008661	0.016529	0.000000	0.000000	4.000000	28.000000	0.000000
14711.714079	-0.137063	0.581483	0.005049	81.381721	101.069176	136.393875	0.252464	0.000000	1.853174	0.000000	0.000000	0.000000	-0.004896	0.008661	0.016529	0.000000	0.000000	4.000000	28.000000	0.000000
14711.717412	-0.137063	0.581483	0.005049	81.381721	101.069176	136.393875	0.252464	0.000000	1.853174	0.000000	0.000000	0.000000	-0.004896	0.008661	0.016529	0.000000	0.000000	4.000000	28.000000	0.000000
14711.720746	-0.137107	0.581530	0.005114	81.381721	101.069176	136.393875	0.252464	0.000000	1.853174	0.000000	0.000000	0.000000	-0.012928	0.014179	0.019433	0.000000	0.000000	4.000000	28.000000	0.000000
14711.724079	-0.137107	0.581530	0.005114	81.386032	101.014183	136.338287	0.252464	0.000000	1.853174	0.000000	0.000000	0.000000	-0.012928	0.014179	0.019433	0.000000	0.000000	4.000000	28.000000	0.000000
14711.727412	-0.137107	0.581530	0.005114	81.386032	101.014183	136.338287	0.252464	0.000000	1.853174	0.000000	0.000000	0.000000	-0.012928	0.014179	0.019433	0.000000	0.000000	4.000000	28.000000	0.000000
14711.730746	-0.137107	0.581530	0.005114	81.386032	101.014183	136.338287	0.252464	0.000000	1.853174	0.000000	0.000000	0.000000	-0.012928	0.014179	0.019433	0.000000	0.000000	4.000000	28.000000	0.000000
14711.734079	-0.137144	0.581606	0.005240	81.388962	100.977570	136.301239	0.255703	0.000000	1.855328	0.000000	0.000000	0.000000	-0.011238	0.022851	0.037906	0.000000	0.000000	4.000000	28.000000	0.000000
14711.737412	-0.137144	0.581606	0.005240	81.388962	100.977570	136.301239	0.255703	0.000000	1.855328	0.000000	0.000000	0.000000	-0.011238	0.022851	0.037906	0.000000	0.000000	4.000000	28.000000	0.000000
14711.740746	-0.137144	0.581606	0.005240	81.388962	100.977570	136.301239	0.255703	0.000000	1.855328	0.000000	0.000000	0.000000	-0.011238	0.022851	0.037906	0.000000	0.000000	4.000000	28.000000	0.000000
14711.744079	-0.137144	0.581606	0.005240	81.391823	100.940872	136.264130	0.262021	0.000000	1.857201	0.000000	0.000000	0.000000	-0.011238	0.022851	0.037906	0.000000	0.000000	4.000000	28.000000	0.000000
14711.747412	-0.137160	0.581635	0.005295	81.391823	100.940872	136.264130	0.262021	0.000000	1.857201	0.000000	0.000000	0.000000	-0.004902	0.008659	0.016523	0.000000	0.000000	4.000000	28.000000	0.000000
14711.750746	-0.137160	0.581635	0.005295	81.391823	100.940872	136.264130	0.262021	0.000000	1.857201	0.000000	0.000000	0.000000	-0.004902	0.008659	0.016523	0.000000	0.000000	4.000000	28.000000	0.000000
14711.754079	-0.137160	0.581635	0.005295	81.394714	100.904144	136.226974	0.264775	0.000000	1.858019	0.000000	0.000000	0.000000	-0.004902	0.008659	0.016523	0.000000	0.000000	4.000000	28.000000	0.000000
14711.757412	-0.137160	0.581635	0.005295	81.394714	100.904144	136.226974	0.264775	0.000000	1.858019	0.000000	0.000000	0.000000	-0.004902	0.008659	0.016523	0.000000	0.000000	4.000000	28.000000	0.000000
14711.760746	-0.137183	0.581656	0.005373	81.394714	100.904144	136.226974	0.264775	0.000000	1.858019	0.000000	0.000000	0.000000	-0.006915	0.006285	0.023332	0.000000	0.000000	4.000000	28.000000	0.000000
14711.764079	-0.137183	0.581656	0.005373	81.397591	100.867386	136.189804	0.264775	0.000000	1.858019	0.000000	0.000000	0.000000	-0.006915	0.006285	0.023332	0.000000	0.000000	4.000000	28.000000	0.000000
14711.767412	-0.137183	0.581656	0.005373	81.397591	100.867386	136.189804	0.264775	0.000000	1.858019	0.000000	0.000000	0.000000	-0.006915	0.006285	0.023332	0.000000	0.000000	4.000000	28.000000	0.000000
14711.770746	-0.137183	0.581656	0.005373	81.397591	100.867386	136.189804	0.264775	0.000000	1.858019	0.000000	0.000000	0.000000	-0.006915	0.006285	0.023332	0.000000	0.000000	4.000000	28.000000	0.000000
14711.774079	-0.137201	0.581706	0.005513	81.400475	100.833344	136.152618	0.268663	0.000000	1.859171	0.000000	0.000000	0.000000	-0.005232	0.014932	0.041803	0.000000	0.000000	4.000000	28.000000	0.000000
14711.777412	-0.137201	0.581706	0.005513	81.400475	100.833344	136.152618	0.268663	0.000000	1.859171	0.000000	0.000000	0.000000	-0.005232	0.014932	0.041803	0.000000	0.000000	4.000000	28.000000	0.000000
14711.780746	-0.137201	0.581706	0.005513	81.400475	100.833344	136.152618	0.268663	0.000000	1.859171	0.000000	0.000000	0.000000	-0.005232	0.014932	0.041803	0.000000	0.000000	4.000000	28.000000	0.000000
14711.784079	-0.137201	0.581706	0.005513	81.403374	100.796616	136.115463	0.275631	0.000000	1.860043	0.000000	0.000000	0.000000	-0.005232	0.014932	0.041803	0.000000	0.000000	4.000000	28.000000	0.000000
14711.787412	-0.137217	0.581735	0.005568	81.403374	100.796616	136.115463	0.275631	0.000000	1.860043	0.000000	0.000000	0.000000	-0.004899	0.008680	0.016517	0.000000	0.000000	4.000000	28.000000	0.000000
14711.790746	-0.137217	0.581735	0.005568	81.403374	100.796616	136.115463	0.275631	0.000000	1.860043	0.000000	0.000000	0.000000	-0.004899	0.008680	0.016517	0.000000	0.000000	4.000000	28.000000	0.000000
14711.794079	-0.137245	0.581774	0.005662	81.407669	100.741402	136.059631	0.278383	0.000000	1.860860	0.000000	0.000000	0.000000	-0.008354	0.011800	0.028179	0.000000	0.000000	4.000000	28.000000	0.000000
14711.797412	-0.137245	0.581774	0.005662	81.407669	100.741402	136.059631	0.278383	0.000000	1.860860	0.000000	0.000000	0.000000	-0.008354	0.011800	0.028179	0.000000	0.000000	4.000000	28.000000	0.000000
14711.800746	-0.137245	0.581774	0.005662	81.407669	100.741402	136.059631	0.278383	0.000000	1.860860	0.000000	0.000000	0.000000	-0.008354	0.011800	0.028179	0.000000	0.000000	4.000000	28.000000	0.000000
14711.804079	-0.137245	0.581774	0.005662	81.411942	100.688850	136.003723	0.283080	0.000000	1.862252	0.000000	0.000000	0.000000	-0.008354	0.011800	0.028179	0.000000	0.000000	4.000000	28.000000	0.000000
14711.807412	-0.137244	0.581821	0.005739	81.411942	100.688850	136.003723	0.283080	0.000000	1.862252	0.000000	0.000000	0.000000	0.000257	0.014189	0.023320	0.000000	0.000000	4.000000	28.000000	0.000000
14711.810746	-0.137244	0.581821	0.005739	81.411942	100.688850	136.003723	0.283080	0.000000	1.862252	0.000000	0.000000	0.000000	0.000257	0.014189	0.023320	0.000000	0.000000	4.000000	28.000000	0.000000
14711.814079	-0.137244	0.581821	0.005739	81.416245	100.636246	135.947784	0.286967	0.000000	1.862209	0.000000	0.000000	0.000000	0.000257	0.014189	0.023320	0.000000	0.000000	4.000000	28.000000	0.000000
14711.817412	-0.137244	0.581821	0.005739	81.416245	100.636246	135.947784	0.286967	0.000000	1.862209	0.000000	0.000000	0.000000	0.000257	0.014189	0.023320	0.000000	0.000000	4.000000	28.000000	0.000000
14711.820746	-0.137243	0.581869	0.005817	81.416245	100.636246	135.947784	0.286967	0.000000	1.862209	0.000000	0.000000	0.000000	0.000259	0.014199	0.023318	0.000000	0.000000	4.000000	28.000000	0.000000
14711.824079	-0.137243	0.581869	0.005817	81.420547	100.583534	135.891724	0.286967	0.000000	1.862209	0.000000	0.000000	0.000000	0.000259	0.014199	0.023318	0.000000	0.000000	4.000000	28.000000	0.000000
14711.827412	-0.137243	0.581869	0.005817	81.420547	100.583534	135.891724	0.286967	0.000000	1.862209	0.000000	0.000000	0.000000	0.000259	0.014199	0.023318	0.000000	0.000000	4.000000	28.000000	0.000000
14711.830746	-0.137243	0.581869	0.005817	81.420547	100.583534	135.891724	0.286967	0.000000	1.862209	0.000000	0.000000	0.000000	0.000259	0.014199	0.023318	0.000000	0.000000	4.000000	28.000000	0.000000
14711.834079	-0.137275	0.581974	0.006005	81.426224	100.509605	135.816956	0.290853	0.000000	1.862166	0.000000	0.000000	0.000000	-0.009522	0.031551	0.056333	0.000000	0.000000	4.000000	28.000000	0.000000
14711.837412	-0.137275	0.581974	0.006005	81.426224	100.509605	135.816956	0.290853	0.000000	1.862166	0.000000	0.000000	0.000000	-0.009522	0.031551	0.056333	0.000000	0.000000	4.000000	28.000000	0.000000
14711.840746	-0.137275	0.581974	0.006005	81.426224	100.509605	135.816956	0.290853	0.000000	1.862166	0.000000	0.000000	0.000000	-0.009522	0.031551	0.056333	0.000000	0.000000	4.000000	28.000000	0.000000
14711.844079	-0.137275	0.581974	0.006005	81.431908	100.438339	135.742126	0.300242	0.000000	1.863753	0.000000	0.000000	0.000000	-0.009522	0.031551	0.056333	0.000000	0.000000	4.000000	28.000000	0.000000
14711.847412	-0.137272	0.582048	0.006076	81.431908	100.438339	135.742126	0.300242	0.000000	1.863753	0.000000	0.000000	0.000000	0.000851	0.022127	0.021348	0.000000	0.000000	4.000000	28.000000	0.000000
14711.850746	-0.137272	0.582048	0.006076	81.431908	100.438339	135.742126	0.300242	0.000000	1.863753	0.000000	0.000000	0.000000	0.000851	0.022127	0.021348	0.000000	0.000000	4.000000	28.000000	0.000000
14711.854079	-0.137272	0.582048	0.006076	81.437576	100.366905	135.667130	0.303800	0.000000	1.863611	0.000000	0.000000	0.000000	0.000851	0.022127	0.021348	0.000000	0.000000	4.000000	28.000000	0.000000
14711.857412	-0.137272	0.582048	0.006076	81.437576	100.366905	135.667130	0.303800	0.000000	1.863611	0.000000	0.000000	0.000000	0.000851	0.022127	0.021348	0.000000	0.000000	4.000000	28.000000	0.000000
14711.860746	-0.137276	0.582113	0.006170	81.437576	100.366905	135.667130	0.303800	0.000000	1.863611	0.000000	0.000000	0.000000	-0.001161	0.019728	0.028153	0.000000	0.000000	4.000000	28.000000	0.000000
14711.864079	-0.137276	0.582113	0.006170	81.444756	100.302116	135.589310	0.303800	0.000000	1.863611	0.000000	0.000000	0.000000	-0.001161	0.019728	0.028153	0.000000	0.000000	4.000000	28.000000	0.000000
14711.867412	-0.137276	0.582113	0.006170	81.444756	100.302116	135.589310	0.303800	0.000000	1.863611	0.000000	0.000000	0.000000	-0.001161	0.019728	0.028153	0.000000	0.000000	4.000000	28.000000	0.000000
14711.870746	-0.137276	0.582113	0.006170	81.444756	100.302116	135.589310	0.303800	0.000000	1.863611	0.000000	0.000000	0.000000	-0.001161	0.019728	0.028153	0.000000	0.000000	4.000000	28.000000	0.000000
14711.874079	-0.137297	0.582279	0.006322	81.450401	100.227737	135.514114	0.308492	0.000000	1.863805	0.000000	0.000000	0.000000	-0.006320	0.049810	0.045564	0.000000	0.000000	4.000000	28.000000	0.000000
14711.877412	-0.137297	0.582279	0.006322	81.450401	100.227737	135.514114	0.308492	0.000000	1.863805	0.000000	0.000000	0.000000	-0.006320	0.049810	0.045564	0.000000	0.000000	4.000000	28.000000	0.000000
14711.880746	-0.137297	0.582279	0.006322	81.450401	100.227737	135.514114	0.308492	0.000000	1.863805	0.000000	0.000000	0.000000	-0.006320	0.049810	0.045564	0.000000	0.000000	4.000000	28.000000	0.000000
14711.884079	-0.137297	0.582279	0.006322	81.456039	100.153305	135.438828	0.316086	0.000000	1.864858	0.000000	0.000000	0.000000	-0.006320	0.049810	0.045564	0.000000	0.000000	4.000000	28.000000	0.000000
14711.887412	-0.137323	0.582345	0.006409	81.456039	100.153305	135.438828	0.316086	0.000000	1.864858	0.000000	0.000000	0.000000	-0.007753	0.019731	0.026184	0.000000	0.000000	4.000000	28.000000	0.000000
14711.890746	-0.137323	0.582345	0.006409	81.456039	100.153305	135.438828	0.316086	0.000000	1.864858	0.000000	0.000000	0.000000	-0.007753	0.019731	0.026184	0.000000	0.000000	4.000000	28.000000	0.000000
14711.894079	-0.137357	0.582427	0.006444	81.463028	100.057404	135.344604	0.320450	0.000000	1.866150	0.000000	0.000000	0.000000	-0.010324	0.024544	0.010604	0.000000	0.000000	4.000000	28.000000	0.000000
14711.897412	-0.137357	0.582427	0.006444	81.463028	100.057404	135.344604	0.320450	0.000000	1.866150	0.000000	0.000000	0.000000	-0.010324	0.024544	0.010604	0.000000	0.000000	4.000000	28.000000	0.000000
14711.900746	-0.137357	0.582427	0.006444	81.463028	100.057404	135.344604	0.320450	0.000000	1.866150	0.000000	0.000000	0.000000	-0.010324	0.024544	0.010604	0.000000	0.000000	4.000000	28.000000	0.000000
14711.904079	-0.137357	0.582427	0.006444	81.468620	99.980019	135.269104	0.322217	0.000000	1.867871	0.000000	0.000000	0.000000	-0.010324	0.024544	0.010604	0.000000	0.000000	4.000000	28.000000	0.000000
14711.907412	-0.137403	0.582519	0.006519	81.468620	99.980019	135.269104	0.322217	0.000000	1.867871	0.000000	0.000000	0.000000	-0.013772	0.027678	0.022249	0.000000	0.000000	4.000000	28.000000	0.000000
14711.910746	-0.137403	0.582519	0.006519	81.468620	99.980019	135.269104	0.322217	0.000000	1.867871	0.000000	0.000000	0.000000	-0.013772	0.027678	0.022249	0.000000	0.000000	4.000000	28.000000	0.000000
14711.914079	-0.137403	0.582519	0.006519	81.475601	99.886581	135.174622	0.325925	0.000000	1.870167	0.000000	0.000000	0.000000	-0.013772	0.027678	0.022249	0.000000	0.000000	4.000000	28.000000	0.000000
14711.917412	-0.137403	0.582519	0.006519	81.475601	99.886581	135.174622	0.325925	0.000000	1.870167	0.000000	0.000000	0.000000	-0.013772	0.027678	0.022249	0.000000	0.000000	4.000000	28.000000	0.000000
14711.920746	-0.137416	0.582601	0.006560	81.475601	99.886581	135.174622	0.325925	0.000000	1.870167	0.000000	0.000000	0.000000	-0.003721	0.024534	0.012549	0.000000	0.000000	4.000000	28.000000	0.000000
14711.924079	-0.137416	0.582601	0.006560	81.482529	99.790230	135.079956	0.325925	0.000000	1.870167	0.000000	0.000000	0.000000	-0.003721	0.024534	0.012549	0.000000	0.000000	4.000000	28.000000	0.000000
14711.927412	-0.137416	0.582601	0.006560	81.482529	99.790230	135.079956	0.325925	0.000000	1.870167	0.000000	0.000000	0.000000	-0.003721	0.024534	0.012549	0.000000	0.000000	4.000000	28.000000	0.000000
14711.930746	-0.137416	0.582601	0.006560	81.482529	99.790230	135.079956	0.325925	0.000000	1.870167	0.000000	0.000000	0.000000	-0.003721	0.024534	0.012549	0.000000	0.000000	4.000000	28.000000	0.000000
14711.934079	-0.137448	0.582828	0.006670	81.489449	99.699203	134.985168	0.328017	0.000000	1.870787	0.000000	0.000000	0.000000	-0.009715	0.068116	0.032783	0.000000	0.000000	4.000000	28.000000	0.000000
14711.937412	-0.137448	0.582828	0.006670	81.489449	99.699203	134.985168	0.328017	0.000000	1.870787	0.000000	0.000000	0.000000	-0.009715	0.068116	0.032783	0.000000	0.000000	4.000000	28.000000	0.000000
14711.940746	-0.137448	0.582828	0.006670	81.489449	99.699203	134.985168	0.328017	0.000000	1.870787	0.000000	0.000000	0.000000	-0.009715	0.068116	0.032783	0.000000	0.000000	4.000000	28.000000	0.000000
14711.944079	-0.137448	0.582828	0.006670	81.497719	99.589165	134.871155	0.333481	0.000000	1.872406	0.000000	0.000000	0.000000	-0.009715	0.068116	0.032783	0.000000	0.000000	4.000000	28.000000	0.000000
14711.947412	-0.137441	0.582955	0.006727	81.497719	99.589165	134.871155	0.333481	0.000000	1.872406	0.000000	0.000000	0.000000	0.002050	0.038037	0.017347	0.000000	0.000000	4.000000	28.000000	0.000000
14711.950746	-0.137441	0.582955	0.006727	81.497719	99.589165	134.871155	0.333481	0.000000	1.872406	0.000000	0.000000	0.000000	0.002050	0.038037	0.017347	0.000000	0.000000	4.000000	28.000000	0.000000
14711.954079	-0.137441	0.582955	0.006727	81.507500	99.485535	134.762039	0.336372	0.000000	1.872064	0.000000	0.000000	0.000000	0.002050	0.038037	0.017347	0.000000	0.000000	4.000000	28.000000	0.000000
14711.957412	-0.137441	0.582955	0.006727	81.507500	99.485535	134.762039	0.336372	0.000000	1.872064	0.000000	0.000000	0.000000	0.002050	0.038037	0.017347	0.000000	0.000000	4.000000	28.000000	0.000000
14711.960746	-0.137428	0.583090	0.006763	81.507500	99.485535	134.762039	0.336372	0.000000	1.872064	0.000000	0.000000	0.000000	0.004063	0.040414	0.010526	0.000000	0.000000	4.000000	28.000000	0.000000
14711.964079	-0.137428	0.583090	0.006763	81.515732	99.375137	134.647659	0.336372	0.000000	1.872064	0.000000	0.000000	0.000000	0.004063	0.040414	0.010526	0.000000	0.000000	4.000000	28.000000	0.000000
14711.967412	-0.137428	0.583090	0.006763	81.515732	99.375137	134.647659	0.336372	0.000000	1.872064	0.000000	0.000000	0.000000	0.004063	0.040414	0.010526	0.000000	0.000000	4.000000	28.000000	0.000000
14711.970746	-0.137428	0.583090	0.006763	81.515732	99.375137	134.647659	0.336372	0.000000	1.872064	0.000000	0.000000	0.000000	0.004063	0.040414	0.010526	0.000000	0.000000	4.000000	28.000000	0.000000
14711.974079	-0.137407	0.583351	0.006855	81.526802	99.252052	134.518890	0.338126	0.000000	1.871387	0.000000	0.000000	0.000000	0.006133	0.078500	0.027828	0.000000	0.000000	4.000000	28.000000	0.000000
14711.977412	-0.137407	0.583351	0.006855	81.526802	99.252052	134.518890	0.338126	0.000000	1.871387	0.000000	0.000000	0.000000	0.006133	0.078500	0.027828	0.000000	0.000000	4.000000	28.000000	0.000000
14711.980746	-0.137407	0.583351	0.006855	81.526802	99.252052	134.518890	0.338126	0.000000	1.871387	0.000000	0.000000	0.000000	0.006133	0.078500	0.027828	0.000000	0.000000	4.000000	28.000000	0.000000
14711.984079	-0.137407	0.583351	0.006855	81.533592	99.154633	134.423172	0.342764	0.000000	1.870364	0.000000	0.000000	0.000000	0.006133	0.078500	0.027828	0.000000	0.000000	4.000000	28.000000	0.000000
14711.987412	-0.137438	0.583486	0.006877	81.533592	99.154633	134.423172	0.342764	0.000000	1.870364	0.000000	0.000000	0.000000	-0.009137	0.040430	0.006577	0.000000	0.000000	4.000000	28.000000	0.000000
14711.990746	-0.137438	0.583486	0.006877	81.533592	99.154633	134.423172	0.342764	0.000000	1.870364	0.000000	0.000000	0.000000	-0.009137	0.040430	0.006577	0.000000	0.000000	4.000000	28.000000	0.000000
14711.994079	-0.137438	0.583486	0.006877	81.540329	99.054337	134.327255	0.343861	0.000000	1.871887	0.000000	0.000000	0.000000	-0.009137	0.040430	0.006577	0.000000	0.000000	4.000000	28.000000	0.000000
14711.997412	-0.137438	0.583486	0.006877	81.540329	99.054337	134.327255	0.343861	0.000000	1.871887	0.000000	0.000000	0.000000	-0.009137	0.040430	0.006577	0.000000	0.000000	4.000000	28.000000	0.000000
14712.000746	-0.137499	0.583586	0.006922	81.540329	99.054337	134.327255	0.343861	0.000000	1.871887	0.000000	0.000000	0.000000	-0.018347	0.030139	0.013406	0.000000	0.000000	4.000000	28.000000	0.000000
14712.004079	-0.137499	0.583586	0.006922	81.547081	98.951157	134.231201	0.343861	0.000000	1.871887	0.000000	0.000000	0.000000	-0.018347	0.030139	0.013406	0.000000	0.000000	4.000000	28.000000	0.000000
14712.007412	-0.137499	0.583586	0.006922	81.547081	98.951157	134.231201	0.343861	0.000000	1.871887	0.000000	0.000000	0.000000	-0.018347	0.030139	0.013406	0.000000	0.000000	4.000000	28.000000	0.000000
14712.010746	-0.137499	0.583586	0.006922	81.547081	98.951157	134.231201	0.343861	0.000000	1.871887	0.000000	0.000000	0.000000	-0.018347	0.030139	0.013406	0.000000	0.000000	4.000000	28.000000	0.000000
14712.014079	-0.137709	0.583787	0.006985	81.555153	98.826088	134.115753	0.346095	0.000000	1.874945	0.000000	0.000000	0.000000	-0.063144	0.060288	0.018941	0.000000	0.000000	4.000000	28.000000	0.000000
14712.017412	-0.137709	0.583787	0.006985	81.555153	98.826088	134.115753	0.346095	0.000000	1.874945	0.000000	0.000000	0.000000	-0.063144	0.060288	0.018941	0.000000	0.000000	4.000000	28.000000	0.000000
14712.020746	-0.137709	0.583787	0.006985	81.555153	98.826088	134.115753	0.346095	0.000000	1.874945	0.000000	0.000000	0.000000	-0.063144	0.060288	0.018941	0.000000	0.000000	4.000000	28.000000	0.000000
14712.024079	-0.137709	0.583787	0.006985	81.561852	98.719879	134.019363	0.349252	0.000000	1.885469	0.000000	0.000000	0.000000	-0.063144	0.060288	0.018941	0.000000	0.000000	4.000000	28.000000	0.000000
14712.027412	-0.137826	0.583898	0.007055	81.561852	98.719879	134.019363	0.349252	0.000000	1.885469	0.000000	0.000000	0.000000	-0.035029	0.033317	0.021080	0.000000	0.000000	4.000000	28.000000	0.000000
14712.030746	-0.137826	0.583898	0.007055	81.561852	98.719879	134.019363	0.349252	0.000000	1.885469	0.000000	0.000000	0.000000	-0.035029	0.033317	0.021080	0.000000	0.000000	4.000000	28.000000	0.000000
14712.034079	-0.137826	0.583898	0.007055	81.568535	98.613525	133.922852	0.352765	0.000000	1.891307	0.000000	0.000000	0.000000	-0.035029	0.033317	0.021080	0.000000	0.000000	4.000000	28.000000	0.000000
14712.037412	-0.137826	0.583898	0.007055	81.568535	98.613525	133.922852	0.352765	0.000000	1.891307	0.000000	0.000000	0.000000	-0.035029	0.033317	0.021080	0.000000	0.000000	4.000000	28.000000	0.000000
14712.040746	-0.137916	0.583991	0.007116	81.568535	98.613525	133.922852	0.352765	0.000000	1.891307	0.000000	0.000000	0.000000	-0.026989	0.027781	0.018207	0.000000	0.000000	4.000000	28.000000	0.000000
14712.044079	-0.137916	0.583991	0.007116	81.575195	98.509727	133.826172	0.352765	0.000000	1.891307	0.000000	0.000000	0.000000	-0.026989	0.027781	0.018207	0.000000	0.000000	4.000000	28.000000	0.000000
14712.047412	-0.137916	0.583991	0.007116	81.575195	98.509727	133.826172	0.352765	0.000000	1.891307	0.000000	0.000000	0.000000	-0.026989	0.027781	0.018207	0.000000	0.000000	4.000000	28.000000	0.000000
14712.050746	-0.137916	0.583991	0.007116	81.575195	98.509727	133.826172	0.352765	0.000000	1.891307	0.000000	0.000000	0.000000	-0.026989	0.027781	0.018207	0.000000	0.000000	4.000000	28.000000	0.000000
14712.054079	-0.138107	0.584166	0.007192	81.581772	98.403008	133.721313	0.355800	0.000000	1.895805	0.000000	0.000000	0.000000	-0.057153	0.052398	0.022786	0.000000	0.000000	4.000000	28.000000	0.000000
14712.057412	-0.138107	0.584166	0.007192	81.581772	98.403008	133.721313	0.355800	0.000000	1.895805	0.000000	0.000000	0.000000	-0.057153	0.052398	0.022786	0.000000	0.000000	4.000000	28.000000	0.000000
14712.060746	-0.138107	0.584166	0.007192	81.581772	98.403008	133.721313	0.355800	0.000000	1.895805	0.000000	0.000000	0.000000	-0.057153	0.052398	0.022786	0.000000	0.000000	4.000000	28.000000	0.000000
14712.064079	-0.138107	0.584166	0.007192	81.586998	98.318085	133.627762	0.359597	0.000000	1.905331	0.000000	0.000000	0.000000	-0.057153	0.052398	0.022786	0.000000	0.000000	4.000000	28.000000	0.000000
14712.067412	-0.138207	0.584248	0.007207	81.586998	98.318085	133.627762	0.359597	0.000000	1.905331	0.000000	0.000000	0.000000	-0.030157	0.024634	0.004580	0.000000	0.000000	4.000000	28.000000	0.000000
14712.070746	-0.138207	0.584248	0.007207	81.586998	98.318085	133.627762	0.359597	0.000000	1.905331	0.000000	0.000000	0.000000	-0.030157	0.024634	0.004580	0.000000	0.000000	4.000000	28.000000	0.000000
14712.074079	-0.138207	0.584248	0.007207	81.591019	98.249619	133.505707	0.360360	0.000000	1.910357	0.000000	0.000000	0.000000	-0.030157	0.024634	0.004580	0.000000	0.000000	4.000000	28.000000	0.000000
14712.077412	-0.138207	0.584248	0.007207	81.591019	98.249619	133.505707	0.360360	0.000000	1.910357	0.000000	0.000000	0.000000	-0.030157	0.024634	0.004580	0.000000	0.000000	4.000000	28.000000	0.000000
14712.080746	-0.138274	0.584319	0.007190	81.591019	98.249619	133.505707	0.360360	0.000000	1.910357	0.000000	0.000000	0.000000	-0.020082	0.021435	-0.005085	0.000000	0.000000	4.000000	28.000000	0.000000
14712.084079	-0.138274	0.584319	0.007190	81.594917	98.183723	133.239944	0.360360	0.000000	1.910357	0.000000	0.000000	0.000000	-0.020082	0.021435	-0.005085	0.000000	0.000000	4.000000	28.000000	0.000000
14712.087412	-0.138274	0.584319	0.007190	81.594917	98.183723	133.239944	0.360360	0.000000	1.910357	0.000000	0.000000	0.000000	-0.020082	0.021435	-0.005085	0.000000	0.000000	4.000000	28.000000	0.000000
14712.090746	-0.138274	0.584319	0.007190	81.594917	98.183723	133.239944	0.360360	0.000000	1.910357	0.000000	0.000000	0.000000	-0.020082	0.021435	-0.005085	0.000000	0.000000	4.000000	28.000000	0.000000
14712.094079	-0.138469	0.584444	0.007121	81.597580	98.131721	132.858047	0.359513	0.000000	1.913704	0.000000	0.000000	0.000000	-0.058572	0.037330	-0.020913	0.000000	0.000000	4.000000	28.000000	0.000000
14712.097412	-0.138469	0.584444	0.007121	81.597580	98.131721	132.858047	0.359513	0.000000	1.913704	0.000000	0.000000	0.000000	-0.058572	0.037330	-0.020913	0.000000	0.000000	4.000000	28.000000	0.000000
14712.100746	-0.138469	0.584444	0.007121	81.597580	98.131721	132.858047	0.359513	0.000000	1.913704	0.000000	0.000000	0.000000	-0.058572	0.037330	-0.020913	0.000000	0.000000	4.000000	28.000000	0.000000
14712.104079	-0.138469	0.584444	0.007121	81.597549	98.112633	132.530914	0.356027	0.000000	1.923465	0.000000	0.000000	0.000000	-0.058572	0.037330	-0.020913	0.000000	0.000000	4.000000	28.000000	0.000000
14712.107412	-0.138610	0.584460	0.007029	81.597549	98.112633	132.530914	0.356027	0.000000	1.923465	0.000000	0.000000	0.000000	-0.042217	0.004736	-0.027429	0.000000	0.000000	4.000000	28.000000	0.000000
14712.110746	-0.138610	0.584460	0.007029	81.597549	98.112633	132.530914	0.356027	0.000000	1.923465	0.000000	0.000000	0.000000	-0.042217	0.004736	-0.027429	0.000000	0.000000	4.000000	28.000000	0.000000
14712.114079	-0.138610	0.584460	0.007029	81.595970	98.081726	132.342514	0.351456	0.000000	1.930502	0.000000	0.000000	0.000000	-0.042217	0.004736	-0.027429	0.000000	0.000000	4.000000	28.000000	0.000000
14712.117412	-0.138610	0.584460	0.007029	81.595970	98.081726	132.342514	0.351456	0.000000	1.930502	0.000000	0.000000	0.000000	-0.042217	0.004736	-0.027429	0.000000	0.000000	4.000000	28.000000	0.000000
14712.120746	-0.138802	0.584468	0.006947	81.595970	98.081726	132.342514	0.351456	0.000000	1.930502	0.000000	0.000000	0.000000	-0.057462	0.002378	-0.024586	0.000000	0.000000	4.000000	28.000000	0.000000
14712.124079	-0.139044	0.584468	0.006875	81.592857	98.038979	132.276840	0.351456	0.000000	1.930502	0.000000	0.000000	0.000000	-0.072702	-0.000000	-0.021762	0.000000	0.000000	4.000000	28.000000	0.000000
14712.127412	-0.139044	0.584468	0.006875	81.592857	98.038979	132.276840	0.351456	0.000000	1.930502	0.000000	0.000000	0.000000	-0.072702	-0.000000	-0.021762	0.000000	0.000000	4.000000	28.000000	0.000000
14712.130746	-0.139044	0.584468	0.006875	81.592857	98.038979	132.276840	0.351456	0.000000	1.930502	0.000000	0.000000	0.000000	-0.072702	-0.000000	-0.021762	0.000000	0.000000	4.000000	28.000000	0.000000
14712.134079	-0.139044	0.584468	0.006875	81.575638	97.941315	132.222839	0.343731	0.000000	1.952196	0.000000	0.000000	0.000000	-0.072702	-0.000000	-0.021762	0.000000	1.000000	4.000000	28.000000	0.000000
14712.137412	-0.139271	0.584460	0.006831	81.575638	97.941315	132.222839	0.343731	0.000000	1.952196	0.000000	0.000000	0.000000	-0.068125	-0.002381	-0.013010	0.000000	1.000000	4.000000	28.000000	0.000000
