# Supplementary material for: Haptic Guidance Needs to Be Intuitive Not Just Informative to Improve Human Motor Accuracy
Source: PLoS One. 2016 Mar 16;11(3):e0150912. doi: 10.1371/journal.pone.0150912 (PMC4794196; doi:10.1371/journal.pone.0150912)
Supplement: S1 Data — (ZIP) [file pone.0150912.s001.zip › Subject6/exp1_0029.txt]

Time	PosX	PosY	PosZ	RotX	RotY	RotZ	ForceX	ForceY	ForceZ	MomentX	MomentY	MomentZ	VelocityX	VelocityY	VelocityZ	CalibratedWeight	ButtonDown	Condition	Trial	Visual
14713.911175	-0.007363	0.538937	0.249592	82.710640	44.888729	79.679230	0.000000	0.000000	0.000000	0.000000	0.000000	0.000000	0.050170	-0.004171	0.015225	0.000000	1.000000	4.000000	29.000000	1.000000
14713.914509	-0.006291	0.539113	0.249772	82.709724	44.974644	79.689339	4.593091	0.000000	1.975733	0.000000	0.000000	0.000000	0.321641	0.052839	0.053832	0.000000	1.000000	4.000000	29.000000	1.000000
14713.917842	-0.006291	0.539113	0.249772	82.709724	44.974644	79.689339	4.593091	0.000000	1.975733	0.000000	0.000000	0.000000	0.321641	0.052839	0.053832	0.000000	1.000000	4.000000	29.000000	1.000000
14713.921175	-0.006291	0.539113	0.249772	82.709724	44.974644	79.689339	4.593091	0.000000	1.975733	0.000000	0.000000	0.000000	0.321641	0.052839	0.053832	0.000000	1.000000	4.000000	29.000000	1.000000
14713.924509	-0.004580	0.538931	0.249901	82.714546	45.168453	79.761024	4.600740	0.000000	1.957853	0.000000	0.000000	0.000000	0.513241	-0.054712	0.038690	0.000000	1.000000	4.000000	29.000000	1.000000
14713.927842	-0.004580	0.538931	0.249901	82.714546	45.168453	79.761024	4.600740	0.000000	1.957853	0.000000	0.000000	0.000000	0.513241	-0.054712	0.038690	0.000000	1.000000	4.000000	29.000000	1.000000
14713.931175	-0.004580	0.538931	0.249901	82.714546	45.168453	79.761024	4.600740	0.000000	1.957853	0.000000	0.000000	0.000000	0.513241	-0.054712	0.038690	0.000000	1.000000	4.000000	29.000000	1.000000
14713.934509	-0.003105	0.539224	0.250411	82.742287	44.994507	79.421204	4.612400	0.000000	1.930225	0.000000	0.000000	0.000000	0.442408	0.087951	0.153121	0.000000	1.000000	4.000000	29.000000	1.000000
14713.937842	-0.003105	0.539224	0.250411	82.742287	44.994507	79.421204	4.612400	0.000000	1.930225	0.000000	0.000000	0.000000	0.442408	0.087951	0.153121	0.000000	1.000000	4.000000	29.000000	1.000000
14713.941175	-0.003105	0.539224	0.250411	82.742287	44.994507	79.421204	4.612400	0.000000	1.930225	0.000000	0.000000	0.000000	0.442408	0.087951	0.153121	0.000000	1.000000	4.000000	29.000000	1.000000
14713.944509	-0.001461	0.539328	0.250972	83.063217	43.876530	77.918831	4.623424	0.000000	1.903667	0.000000	0.000000	0.000000	0.493430	0.031065	0.168153	0.000000	1.000000	4.000000	29.000000	1.000000
14713.947842	-0.001461	0.539328	0.250972	83.063217	43.876530	77.918831	4.623424	0.000000	1.903667	0.000000	0.000000	0.000000	0.493430	0.031065	0.168153	0.000000	1.000000	4.000000	29.000000	1.000000
14713.951175	-0.001461	0.539328	0.250972	83.063217	43.876530	77.918831	4.623424	0.000000	1.903667	0.000000	0.000000	0.000000	0.493430	0.031065	0.168153	0.000000	1.000000	4.000000	29.000000	1.000000
14713.954509	0.000893	0.539769	0.251566	83.672554	40.599670	73.926254	4.635525	0.000000	1.874008	0.000000	0.000000	0.000000	0.706173	0.132500	0.178424	0.000000	1.000000	4.000000	29.000000	1.000000
14713.957842	0.000893	0.539769	0.251566	83.672554	40.599670	73.926254	4.635525	0.000000	1.874008	0.000000	0.000000	0.000000	0.706173	0.132500	0.178424	0.000000	1.000000	4.000000	29.000000	1.000000
14713.961175	0.000893	0.539769	0.251566	83.672554	40.599670	73.926254	4.635525	0.000000	1.874008	0.000000	0.000000	0.000000	0.706173	0.132500	0.178424	0.000000	1.000000	4.000000	29.000000	1.000000
14713.964509	0.002813	0.540088	0.252106	84.482819	35.334381	67.821297	4.652012	0.000000	1.832698	0.000000	0.000000	0.000000	0.575971	0.095617	0.161781	0.000000	1.000000	4.000000	29.000000	1.000000
14713.967842	0.002813	0.540088	0.252106	84.482819	35.334381	67.821297	4.652012	0.000000	1.832698	0.000000	0.000000	0.000000	0.575971	0.095617	0.161781	0.000000	1.000000	4.000000	29.000000	1.000000
14713.971175	0.002813	0.540088	0.252106	84.482819	35.334381	67.821297	4.652012	0.000000	1.832698	0.000000	0.000000	0.000000	0.575971	0.095617	0.161781	0.000000	1.000000	4.000000	29.000000	1.000000
14713.974509	0.005141	0.540548	0.252667	85.367599	27.233019	58.759365	4.665344	0.000000	1.798490	0.000000	0.000000	0.000000	0.698217	0.138066	0.168264	0.000000	1.000000	4.000000	29.000000	1.000000
14713.977842	0.005141	0.540548	0.252667	85.367599	27.233019	58.759365	4.665344	0.000000	1.798490	0.000000	0.000000	0.000000	0.698217	0.138066	0.168264	0.000000	1.000000	4.000000	29.000000	1.000000
14713.981175	0.005141	0.540548	0.252667	85.367599	27.233019	58.759365	4.665344	0.000000	1.798490	0.000000	0.000000	0.000000	0.698217	0.138066	0.168264	0.000000	1.000000	4.000000	29.000000	1.000000
14713.984509	0.007639	0.540899	0.253120	86.162735	15.417274	45.982929	4.680979	0.000000	1.757393	0.000000	0.000000	0.000000	0.749598	0.105308	0.136075	0.000000	1.000000	4.000000	29.000000	1.000000
14713.987842	0.007639	0.540899	0.253120	86.162735	15.417274	45.982929	4.680979	0.000000	1.757393	0.000000	0.000000	0.000000	0.749598	0.105308	0.136075	0.000000	1.000000	4.000000	29.000000	1.000000
14713.991175	0.007639	0.540899	0.253120	86.162735	15.417274	45.982929	4.680979	0.000000	1.757393	0.000000	0.000000	0.000000	0.749598	0.105308	0.136075	0.000000	1.000000	4.000000	29.000000	1.000000
14713.994509	0.010243	0.541349	0.253567	86.690094	0.453836	30.337917	4.697075	0.000000	1.713909	0.000000	0.000000	0.000000	0.780952	0.135063	0.133958	0.000000	1.000000	4.000000	29.000000	1.000000
14713.997842	0.010243	0.541349	0.253567	86.690094	0.453836	30.337917	4.697075	0.000000	1.713909	0.000000	0.000000	0.000000	0.780952	0.135063	0.133958	0.000000	1.000000	4.000000	29.000000	1.000000
14714.001175	0.010243	0.541349	0.253567	86.690094	0.453836	30.337917	4.697075	0.000000	1.713909	0.000000	0.000000	0.000000	0.780952	0.135063	0.133958	0.000000	1.000000	4.000000	29.000000	1.000000
14714.004509	0.012949	0.541828	0.253904	86.933311	-14.550653	14.885905	4.713413	0.000000	1.668453	0.000000	0.000000	0.000000	0.811811	0.143578	0.101147	0.000000	1.000000	4.000000	29.000000	1.000000
14714.007842	0.012949	0.541828	0.253904	86.933311	-14.550653	14.885905	4.713413	0.000000	1.668453	0.000000	0.000000	0.000000	0.811811	0.143578	0.101147	0.000000	1.000000	4.000000	29.000000	1.000000
14714.011175	0.012949	0.541828	0.253904	86.933311	-14.550653	14.885905	4.713413	0.000000	1.668453	0.000000	0.000000	0.000000	0.811811	0.143578	0.101147	0.000000	1.000000	4.000000	29.000000	1.000000
14714.014509	0.015588	0.542317	0.254152	87.002449	-26.767645	2.115959	4.729737	0.000000	1.621600	0.000000	0.000000	0.000000	0.791834	0.146767	0.074479	0.000000	1.000000	4.000000	29.000000	1.000000
14714.017842	0.015588	0.542317	0.254152	87.002449	-26.767645	2.115959	4.729737	0.000000	1.621600	0.000000	0.000000	0.000000	0.791834	0.146767	0.074479	0.000000	1.000000	4.000000	29.000000	1.000000
14714.021175	0.015588	0.542317	0.254152	87.002449	-26.767645	2.115959	4.729737	0.000000	1.621600	0.000000	0.000000	0.000000	0.791834	0.146767	0.074479	0.000000	1.000000	4.000000	29.000000	1.000000
14714.024509	0.018091	0.542771	0.254257	86.987343	-36.290318	-7.782553	4.745125	0.000000	1.576007	0.000000	0.000000	0.000000	0.750861	0.136063	0.031543	0.000000	1.000000	4.000000	29.000000	1.000000
14714.027842	0.018091	0.542771	0.254257	86.987343	-36.290318	-7.782553	4.745125	0.000000	1.576007	0.000000	0.000000	0.000000	0.750861	0.136063	0.031543	0.000000	1.000000	4.000000	29.000000	1.000000
14714.031175	0.018091	0.542771	0.254257	86.987343	-36.290318	-7.782553	4.745125	0.000000	1.576007	0.000000	0.000000	0.000000	0.750861	0.136063	0.031543	0.000000	1.000000	4.000000	29.000000	1.000000
14714.034509	0.020355	0.543192	0.254255	86.907883	-44.260578	-15.629313	4.759140	0.000000	1.533160	0.000000	0.000000	0.000000	0.679301	0.126364	-0.000783	0.000000	1.000000	4.000000	29.000000	1.000000
14714.037842	0.020355	0.543192	0.254255	86.907883	-44.260578	-15.629313	4.759140	0.000000	1.533160	0.000000	0.000000	0.000000	0.679301	0.126364	-0.000783	0.000000	1.000000	4.000000	29.000000	1.000000
14714.041175	0.020355	0.543192	0.254255	86.907883	-44.260578	-15.629313	4.759140	0.000000	1.533160	0.000000	0.000000	0.000000	0.679301	0.126364	-0.000783	0.000000	1.000000	4.000000	29.000000	1.000000
14714.044509	0.022311	0.543556	0.254105	86.763176	-50.887501	-21.970371	4.771383	0.000000	1.494627	0.000000	0.000000	0.000000	0.586760	0.109127	-0.044875	0.000000	1.000000	4.000000	29.000000	1.000000
14714.047842	0.022311	0.543556	0.254105	86.763176	-50.887501	-21.970371	4.771383	0.000000	1.494627	0.000000	0.000000	0.000000	0.586760	0.109127	-0.044875	0.000000	1.000000	4.000000	29.000000	1.000000
14714.051175	0.022311	0.543556	0.254105	86.763176	-50.887501	-21.970371	4.771383	0.000000	1.494627	0.000000	0.000000	0.000000	0.586760	0.109127	-0.044875	0.000000	1.000000	4.000000	29.000000	1.000000
14714.054509	0.023821	0.543936	0.253775	86.599991	-56.018642	-27.107309	4.781517	0.000000	1.461879	0.000000	0.000000	0.000000	0.452996	0.114017	-0.098916	0.000000	1.000000	4.000000	29.000000	1.000000
14714.057842	0.023821	0.543936	0.253775	86.599991	-56.018642	-27.107309	4.781517	0.000000	1.461879	0.000000	0.000000	0.000000	0.452996	0.114017	-0.098916	0.000000	1.000000	4.000000	29.000000	1.000000
14714.061175	0.023821	0.543936	0.253775	86.599991	-56.018642	-27.107309	4.781517	0.000000	1.461879	0.000000	0.000000	0.000000	0.452996	0.114017	-0.098916	0.000000	1.000000	4.000000	29.000000	1.000000
14714.064509	0.024887	0.544301	0.253334	86.508728	-59.138817	-30.411058	4.788891	0.000000	1.437542	0.000000	0.000000	0.000000	0.319743	0.109411	-0.132276	0.000000	1.000000	4.000000	29.000000	1.000000
14714.067842	0.024887	0.544301	0.253334	86.508728	-59.138817	-30.411058	4.788891	0.000000	1.437542	0.000000	0.000000	0.000000	0.319743	0.109411	-0.132276	0.000000	1.000000	4.000000	29.000000	1.000000
14714.071175	0.024887	0.544301	0.253334	86.508728	-59.138817	-30.411058	4.788891	0.000000	1.437542	0.000000	0.000000	0.000000	0.319743	0.109411	-0.132276	0.000000	1.000000	4.000000	29.000000	1.000000
14714.074509	0.024887	0.544301	0.253334	86.625420	-59.699448	-30.966261	4.793728	0.000000	1.421330	0.000000	0.000000	0.000000	0.319743	0.109411	-0.132276	0.000000	1.000000	4.000000	29.000000	1.000000
14714.077842	0.025475	0.544628	0.252772	86.625420	-59.699448	-30.966261	4.793728	0.000000	1.421330	0.000000	0.000000	0.000000	0.176311	0.098304	-0.168675	0.000000	1.000000	4.000000	29.000000	1.000000
14714.081175	0.025475	0.544628	0.252772	86.625420	-59.699448	-30.966261	4.793728	0.000000	1.421330	0.000000	0.000000	0.000000	0.176311	0.098304	-0.168675	0.000000	1.000000	4.000000	29.000000	1.000000
14714.084509	0.025655	0.544948	0.252162	86.978447	-57.241241	-28.288578	4.793728	0.000000	1.421330	0.000000	0.000000	0.000000	0.054119	0.095811	-0.183123	0.000000	1.000000	4.000000	29.000000	1.000000
14714.087842	0.025655	0.544948	0.252162	86.978447	-57.241241	-28.288578	4.793728	0.000000	1.421330	0.000000	0.000000	0.000000	0.054119	0.095811	-0.183123	0.000000	1.000000	4.000000	29.000000	1.000000
14714.091175	0.025655	0.544948	0.252162	86.978447	-57.241241	-28.288578	4.793728	0.000000	1.421330	0.000000	0.000000	0.000000	0.054119	0.095811	-0.183123	0.000000	1.000000	4.000000	29.000000	1.000000
14714.094509	0.025655	0.544948	0.252162	87.574570	-49.922688	-20.516741	4.795901	0.000000	1.413979	0.000000	0.000000	0.000000	0.054119	0.095811	-0.183123	0.000000	1.000000	4.000000	29.000000	1.000000
14714.097842	0.025497	0.545202	0.251523	87.574570	-49.922688	-20.516741	4.795901	0.000000	1.413979	0.000000	0.000000	0.000000	-0.047349	0.076449	-0.191478	0.000000	1.000000	4.000000	29.000000	1.000000
14714.101175	0.025497	0.545202	0.251523	87.574570	-49.922688	-20.516741	4.795901	0.000000	1.413979	0.000000	0.000000	0.000000	-0.047349	0.076449	-0.191478	0.000000	1.000000	4.000000	29.000000	1.000000
14714.104509	0.025075	0.545451	0.251004	88.261673	-31.600056	-1.561032	4.795901	0.000000	1.413979	0.000000	0.000000	0.000000	-0.126780	0.074493	-0.155676	0.000000	1.000000	4.000000	29.000000	1.000000
14714.107842	0.025075	0.545451	0.251004	88.261673	-31.600056	-1.561032	4.795901	0.000000	1.413979	0.000000	0.000000	0.000000	-0.126780	0.074493	-0.155676	0.000000	1.000000	4.000000	29.000000	1.000000
14714.111175	0.025075	0.545451	0.251004	88.261673	-31.600056	-1.561032	4.795901	0.000000	1.413979	0.000000	0.000000	0.000000	-0.126780	0.074493	-0.155676	0.000000	1.000000	4.000000	29.000000	1.000000
14714.114509	0.024520	0.545646	0.250543	88.572205	8.901044	39.705875	4.791101	0.000000	1.430155	0.000000	0.000000	0.000000	-0.166360	0.058648	-0.138414	0.000000	1.000000	4.000000	29.000000	1.000000
14714.117842	0.024520	0.545646	0.250543	88.572205	8.901044	39.705875	4.791101	0.000000	1.430155	0.000000	0.000000	0.000000	-0.166360	0.058648	-0.138414	0.000000	1.000000	4.000000	29.000000	1.000000
14714.121175	0.024520	0.545646	0.250543	88.572205	8.901044	39.705875	4.791101	0.000000	1.430155	0.000000	0.000000	0.000000	-0.166360	0.058648	-0.138414	0.000000	1.000000	4.000000	29.000000	1.000000
14714.124509	0.023836	0.545737	0.250193	88.035370	46.249786	77.874023	4.787461	0.000000	1.442296	0.000000	0.000000	0.000000	-0.205354	0.027243	-0.105088	0.000000	1.000000	4.000000	29.000000	1.000000
14714.127842	0.023836	0.545737	0.250193	88.035370	46.249786	77.874023	4.787461	0.000000	1.442296	0.000000	0.000000	0.000000	-0.205354	0.027243	-0.105088	0.000000	1.000000	4.000000	29.000000	1.000000
14714.131175	0.023836	0.545737	0.250193	88.035370	46.249786	77.874023	4.787461	0.000000	1.442296	0.000000	0.000000	0.000000	-0.205354	0.027243	-0.105088	0.000000	1.000000	4.000000	29.000000	1.000000
14714.134509	0.023054	0.545779	0.249930	87.174515	62.019920	94.391586	4.783269	0.000000	1.456138	0.000000	0.000000	0.000000	-0.234527	0.012718	-0.078935	0.000000	1.000000	4.000000	29.000000	1.000000
14714.137842	0.023054	0.545779	0.249930	87.174515	62.019920	94.391586	4.783269	0.000000	1.456138	0.000000	0.000000	0.000000	-0.234527	0.012718	-0.078935	0.000000	1.000000	4.000000	29.000000	1.000000
14714.141175	0.023054	0.545779	0.249930	87.174515	62.019920	94.391586	4.783269	0.000000	1.456138	0.000000	0.000000	0.000000	-0.234527	0.012718	-0.078935	0.000000	1.000000	4.000000	29.000000	1.000000
14714.144509	0.022310	0.545777	0.249780	86.540901	67.705307	100.590866	4.778655	0.000000	1.471211	0.000000	0.000000	0.000000	-0.223185	-0.000619	-0.044804	0.000000	1.000000	4.000000	29.000000	1.000000
14714.147842	0.022310	0.545777	0.249780	86.540901	67.705307	100.590866	4.778655	0.000000	1.471211	0.000000	0.000000	0.000000	-0.223185	-0.000619	-0.044804	0.000000	1.000000	4.000000	29.000000	1.000000
14714.151175	0.022310	0.545777	0.249780	86.540901	67.705307	100.590866	4.778655	0.000000	1.471211	0.000000	0.000000	0.000000	-0.223185	-0.000619	-0.044804	0.000000	1.000000	4.000000	29.000000	1.000000
14714.154509	0.021502	0.545727	0.249717	86.346123	69.135551	102.229668	4.774388	0.000000	1.484997	0.000000	0.000000	0.000000	-0.242442	-0.015081	-0.018995	0.000000	1.000000	4.000000	29.000000	1.000000
14714.157842	0.021502	0.545727	0.249717	86.346123	69.135551	102.229668	4.774388	0.000000	1.484997	0.000000	0.000000	0.000000	-0.242442	-0.015081	-0.018995	0.000000	1.000000	4.000000	29.000000	1.000000
14714.161175	0.021502	0.545727	0.249717	86.346123	69.135551	102.229668	4.774388	0.000000	1.484997	0.000000	0.000000	0.000000	-0.242442	-0.015081	-0.018995	0.000000	1.000000	4.000000	29.000000	1.000000
14714.164509	0.020830	0.545629	0.249734	86.359436	69.105042	102.249031	4.769882	0.000000	1.499408	0.000000	0.000000	0.000000	-0.201375	-0.029578	0.004994	0.000000	1.000000	4.000000	29.000000	1.000000
14714.167842	0.020830	0.545629	0.249734	86.359436	69.105042	102.249031	4.769882	0.000000	1.499408	0.000000	0.000000	0.000000	-0.201375	-0.029578	0.004994	0.000000	1.000000	4.000000	29.000000	1.000000
14714.171175	0.020830	0.545629	0.249734	86.359436	69.105042	102.249031	4.769882	0.000000	1.499408	0.000000	0.000000	0.000000	-0.201375	-0.029578	0.004994	0.000000	1.000000	4.000000	29.000000	1.000000
14714.174509	0.020830	0.545629	0.249734	86.360672	69.109650	102.294525	4.766232	0.000000	1.510972	0.000000	0.000000	0.000000	-0.201375	-0.029578	0.004994	0.000000	0.000000	4.000000	29.000000	1.000000
14714.177842	0.020330	0.545524	0.249856	86.360672	69.109650	102.294525	4.766232	0.000000	1.510972	0.000000	0.000000	0.000000	-0.150084	-0.031277	0.036677	0.000000	0.000000	4.000000	29.000000	1.000000
14714.181175	0.020330	0.545524	0.249856	86.360672	69.109650	102.294525	4.766232	0.000000	1.510972	0.000000	0.000000	0.000000	-0.150084	-0.031277	0.036677	0.000000	0.000000	4.000000	29.000000	1.000000
14714.184509	0.020330	0.545524	0.249856	86.360725	69.074348	102.294579	4.766232	0.000000	1.510972	0.000000	0.000000	0.000000	-0.150084	-0.031277	0.036677	0.000000	0.000000	4.000000	29.000000	1.000000
14714.187842	0.020330	0.545524	0.249856	86.360725	69.074348	102.294579	4.766232	0.000000	1.510972	0.000000	0.000000	0.000000	-0.150084	-0.031277	0.036677	0.000000	0.000000	4.000000	29.000000	1.000000
14714.191175	0.019931	0.545403	0.249993	86.360725	69.074348	102.294579	4.766232	0.000000	1.510972	0.000000	0.000000	0.000000	-0.119769	-0.036513	0.041082	0.000000	0.000000	4.000000	29.000000	1.000000
14714.194509	0.019532	0.545281	0.250130	86.366058	69.009628	102.258789	4.763690	0.000000	1.518965	0.000000	0.000000	0.000000	-0.119814	-0.036529	0.041001	0.000000	0.000000	4.000000	29.000000	1.000000
14714.197842	0.019532	0.545281	0.250130	86.366058	69.009628	102.258789	4.763690	0.000000	1.518965	0.000000	0.000000	0.000000	-0.119814	-0.036529	0.041001	0.000000	0.000000	4.000000	29.000000	1.000000
14714.201175	0.019532	0.545281	0.250130	86.366058	69.009628	102.258789	4.763690	0.000000	1.518965	0.000000	0.000000	0.000000	-0.119814	-0.036529	0.041001	0.000000	0.000000	4.000000	29.000000	1.000000
14714.204509	0.019532	0.545281	0.250130	86.390388	68.939308	102.206398	4.759757	0.000000	1.531248	0.000000	0.000000	0.000000	-0.119814	-0.036529	0.041001	0.000000	0.000000	4.000000	29.000000	1.000000
14714.207842	0.019130	0.545169	0.250186	86.390388	68.939308	102.206398	4.759757	0.000000	1.531248	0.000000	0.000000	0.000000	-0.120508	-0.033634	0.016936	0.000000	0.000000	4.000000	29.000000	1.000000
14714.211175	0.019130	0.545169	0.250186	86.390388	68.939308	102.206398	4.759757	0.000000	1.531248	0.000000	0.000000	0.000000	-0.120508	-0.033634	0.016936	0.000000	0.000000	4.000000	29.000000	1.000000
14714.214509	0.018524	0.545084	0.250150	86.432182	68.802475	102.090027	4.759757	0.000000	1.531248	0.000000	0.000000	0.000000	-0.181742	-0.025506	-0.010906	0.000000	0.000000	4.000000	29.000000	1.000000
14714.217842	0.018524	0.545084	0.250150	86.432182	68.802475	102.090027	4.759757	0.000000	1.531248	0.000000	0.000000	0.000000	-0.181742	-0.025506	-0.010906	0.000000	0.000000	4.000000	29.000000	1.000000
14714.221175	0.018524	0.545084	0.250150	86.432182	68.802475	102.090027	4.759757	0.000000	1.531248	0.000000	0.000000	0.000000	-0.181742	-0.025506	-0.010906	0.000000	0.000000	4.000000	29.000000	1.000000
14714.224509	0.018524	0.545084	0.250150	86.468582	68.848511	102.173889	4.754179	0.000000	1.548478	0.000000	0.000000	0.000000	-0.181742	-0.025506	-0.010906	0.000000	0.000000	4.000000	29.000000	1.000000
14714.227842	0.017815	0.545047	0.250031	86.468582	68.848511	102.173889	4.754179	0.000000	1.548478	0.000000	0.000000	0.000000	-0.212578	-0.011011	-0.035736	0.000000	0.000000	4.000000	29.000000	1.000000
14714.231175	0.017815	0.545047	0.250031	86.468582	68.848511	102.173889	4.754179	0.000000	1.548478	0.000000	0.000000	0.000000	-0.212578	-0.011011	-0.035736	0.000000	0.000000	4.000000	29.000000	1.000000
14714.234509	0.016970	0.545037	0.249816	86.478691	69.100891	102.490929	4.754179	0.000000	1.548478	0.000000	0.000000	0.000000	-0.253486	-0.002871	-0.064375	0.000000	0.000000	4.000000	29.000000	1.000000
14714.237842	0.016970	0.545037	0.249816	86.478691	69.100891	102.490929	4.754179	0.000000	1.548478	0.000000	0.000000	0.000000	-0.253486	-0.002871	-0.064375	0.000000	0.000000	4.000000	29.000000	1.000000
14714.241175	0.016970	0.545037	0.249816	86.478691	69.100891	102.490929	4.754179	0.000000	1.548478	0.000000	0.000000	0.000000	-0.253486	-0.002871	-0.064375	0.000000	0.000000	4.000000	29.000000	1.000000
14714.244509	0.016970	0.545037	0.249816	86.487038	69.357674	102.821770	4.744796	0.000000	1.576993	0.000000	0.000000	0.000000	-0.253486	-0.002871	-0.064375	0.000000	0.000000	4.000000	29.000000	1.000000
14714.247842	0.016057	0.545059	0.249535	86.487038	69.357674	102.821770	4.744796	0.000000	1.576993	0.000000	0.000000	0.000000	-0.273914	0.006380	-0.084336	0.000000	0.000000	4.000000	29.000000	1.000000
14714.251175	0.016057	0.545059	0.249535	86.487038	69.357674	102.821770	4.744796	0.000000	1.576993	0.000000	0.000000	0.000000	-0.273914	0.006380	-0.084336	0.000000	0.000000	4.000000	29.000000	1.000000
14714.254509	0.015145	0.545118	0.249247	86.490723	69.695313	103.237274	4.744796	0.000000	1.576993	0.000000	0.000000	0.000000	-0.273722	0.017940	-0.086191	0.000000	0.000000	4.000000	29.000000	1.000000
14714.257842	0.015145	0.545118	0.249247	86.490723	69.695313	103.237274	4.744796	0.000000	1.576993	0.000000	0.000000	0.000000	-0.273722	0.017940	-0.086191	0.000000	0.000000	4.000000	29.000000	1.000000
14714.261175	0.015145	0.545118	0.249247	86.490723	69.695313	103.237274	4.744796	0.000000	1.576993	0.000000	0.000000	0.000000	-0.273722	0.017940	-0.086191	0.000000	0.000000	4.000000	29.000000	1.000000
14714.264509	0.015145	0.545118	0.249247	86.481804	69.945770	103.568825	4.733222	0.000000	1.611400	0.000000	0.000000	0.000000	-0.273722	0.017940	-0.086191	0.000000	0.000000	4.000000	29.000000	1.000000
14714.267842	0.014300	0.545234	0.248935	86.481804	69.945770	103.568825	4.733222	0.000000	1.611400	0.000000	0.000000	0.000000	-0.253520	0.034704	-0.093835	0.000000	0.000000	4.000000	29.000000	1.000000
14714.271175	0.014300	0.545234	0.248935	86.481804	69.945770	103.568825	4.733222	0.000000	1.611400	0.000000	0.000000	0.000000	-0.253520	0.034704	-0.093835	0.000000	0.000000	4.000000	29.000000	1.000000
14714.274509	0.013589	0.545444	0.248590	86.456131	70.299179	104.000908	4.733222	0.000000	1.611400	0.000000	0.000000	0.000000	-0.213246	0.062966	-0.103260	0.000000	0.000000	4.000000	29.000000	1.000000
14714.277842	0.013589	0.545444	0.248590	86.456131	70.299179	104.000908	4.733222	0.000000	1.611400	0.000000	0.000000	0.000000	-0.213246	0.062966	-0.103260	0.000000	0.000000	4.000000	29.000000	1.000000
14714.281175	0.013589	0.545444	0.248590	86.456131	70.299179	104.000908	4.733222	0.000000	1.611400	0.000000	0.000000	0.000000	-0.213246	0.062966	-0.103260	0.000000	0.000000	4.000000	29.000000	1.000000
14714.284509	0.013589	0.545444	0.248590	86.445877	70.516327	104.280037	4.722811	0.000000	1.641664	0.000000	0.000000	0.000000	-0.213246	0.062966	-0.103260	0.000000	0.000000	4.000000	29.000000	1.000000
14714.287842	0.012979	0.545706	0.248189	86.445877	70.516327	104.280037	4.722811	0.000000	1.641664	0.000000	0.000000	0.000000	-0.183197	0.078503	-0.120314	0.000000	0.000000	4.000000	29.000000	1.000000
14714.291175	0.012979	0.545706	0.248189	86.445877	70.516327	104.280037	4.722811	0.000000	1.641664	0.000000	0.000000	0.000000	-0.183197	0.078503	-0.120314	0.000000	0.000000	4.000000	29.000000	1.000000
14714.294509	0.012467	0.546071	0.247678	86.450226	70.664383	104.469254	4.722811	0.000000	1.641664	0.000000	0.000000	0.000000	-0.153445	0.109501	-0.153556	0.000000	0.000000	4.000000	29.000000	1.000000
14714.297842	0.012467	0.546071	0.247678	86.450226	70.664383	104.469254	4.722811	0.000000	1.641664	0.000000	0.000000	0.000000	-0.153445	0.109501	-0.153556	0.000000	0.000000	4.000000	29.000000	1.000000
14714.301175	0.012467	0.546071	0.247678	86.450226	70.664383	104.469254	4.722811	0.000000	1.641664	0.000000	0.000000	0.000000	-0.153445	0.109501	-0.153556	0.000000	0.000000	4.000000	29.000000	1.000000
14714.304509	0.012467	0.546071	0.247678	86.455582	70.871460	104.706703	4.714250	0.000000	1.666087	0.000000	0.000000	0.000000	-0.153445	0.109501	-0.153556	0.000000	0.000000	4.000000	29.000000	1.000000
14714.307842	0.012088	0.546479	0.247046	86.455582	70.871460	104.706703	4.714250	0.000000	1.666087	0.000000	0.000000	0.000000	-0.113705	0.122456	-0.189523	0.000000	0.000000	4.000000	29.000000	1.000000
14714.311175	0.012088	0.546479	0.247046	86.455582	70.871460	104.706703	4.714250	0.000000	1.666087	0.000000	0.000000	0.000000	-0.113705	0.122456	-0.189523	0.000000	0.000000	4.000000	29.000000	1.000000
14714.314509	0.011740	0.546999	0.246223	86.466034	71.215218	105.077141	4.714250	0.000000	1.666087	0.000000	0.000000	0.000000	-0.104438	0.155974	-0.246783	0.000000	0.000000	4.000000	29.000000	1.000000
14714.317842	0.011740	0.546999	0.246223	86.466034	71.215218	105.077141	4.714250	0.000000	1.666087	0.000000	0.000000	0.000000	-0.104438	0.155974	-0.246783	0.000000	0.000000	4.000000	29.000000	1.000000
14714.321175	0.011740	0.546999	0.246223	86.466034	71.215218	105.077141	4.714250	0.000000	1.666087	0.000000	0.000000	0.000000	-0.104438	0.155974	-0.246783	0.000000	0.000000	4.000000	29.000000	1.000000
14714.324509	0.011456	0.547527	0.245174	86.481415	71.806717	105.690331	4.706749	0.000000	1.687161	0.000000	0.000000	0.000000	-0.085297	0.158563	-0.314902	0.000000	0.000000	4.000000	29.000000	1.000000
14714.327842	0.011456	0.547527	0.245174	86.481415	71.806717	105.690331	4.706749	0.000000	1.687161	0.000000	0.000000	0.000000	-0.085297	0.158563	-0.314902	0.000000	0.000000	4.000000	29.000000	1.000000
14714.331175	0.011456	0.547527	0.245174	86.481415	71.806717	105.690331	4.706749	0.000000	1.687161	0.000000	0.000000	0.000000	-0.085297	0.158563	-0.314902	0.000000	0.000000	4.000000	29.000000	1.000000
14714.334509	0.011268	0.548123	0.243903	86.506882	72.627983	106.521858	4.702711	0.000000	1.698384	0.000000	0.000000	0.000000	-0.056150	0.178721	-0.381090	0.000000	0.000000	4.000000	29.000000	1.000000
14714.337842	0.011268	0.548123	0.243903	86.506882	72.627983	106.521858	4.702711	0.000000	1.698384	0.000000	0.000000	0.000000	-0.056150	0.178721	-0.381090	0.000000	0.000000	4.000000	29.000000	1.000000
14714.341175	0.011268	0.548123	0.243903	86.506882	72.627983	106.521858	4.702711	0.000000	1.698384	0.000000	0.000000	0.000000	-0.056150	0.178721	-0.381090	0.000000	0.000000	4.000000	29.000000	1.000000
14714.344509	0.011177	0.548738	0.242353	86.544754	73.729385	107.623627	4.698723	0.000000	1.709388	0.000000	0.000000	0.000000	-0.027405	0.184511	-0.465153	0.000000	0.000000	4.000000	29.000000	1.000000
14714.347842	0.011177	0.548738	0.242353	86.544754	73.729385	107.623627	4.698723	0.000000	1.709388	0.000000	0.000000	0.000000	-0.027405	0.184511	-0.465153	0.000000	0.000000	4.000000	29.000000	1.000000
14714.351175	0.011177	0.548738	0.242353	86.544754	73.729385	107.623627	4.698723	0.000000	1.709388	0.000000	0.000000	0.000000	-0.027405	0.184511	-0.465153	0.000000	0.000000	4.000000	29.000000	1.000000
14714.354509	0.011215	0.549473	0.240554	86.595154	75.228561	109.104561	4.694630	0.000000	1.720595	0.000000	0.000000	0.000000	0.011256	0.220306	-0.539671	0.000000	0.000000	4.000000	29.000000	1.000000
14714.357842	0.011215	0.549473	0.240554	86.595154	75.228561	109.104561	4.694630	0.000000	1.720595	0.000000	0.000000	0.000000	0.011256	0.220306	-0.539671	0.000000	0.000000	4.000000	29.000000	1.000000
14714.361175	0.011215	0.549473	0.240554	86.595154	75.228561	109.104561	4.694630	0.000000	1.720595	0.000000	0.000000	0.000000	0.011256	0.220306	-0.539671	0.000000	0.000000	4.000000	29.000000	1.000000
14714.364509	0.011313	0.550260	0.238465	86.655136	77.572853	111.423439	4.690701	0.000000	1.731279	0.000000	0.000000	0.000000	0.029566	0.236341	-0.626648	0.000000	0.000000	4.000000	29.000000	1.000000
14714.367842	0.011313	0.550260	0.238465	86.655136	77.572853	111.423439	4.690701	0.000000	1.731279	0.000000	0.000000	0.000000	0.029566	0.236341	-0.626648	0.000000	0.000000	4.000000	29.000000	1.000000
14714.371175	0.011313	0.550260	0.238465	86.655136	77.572853	111.423439	4.690701	0.000000	1.731279	0.000000	0.000000	0.000000	0.029566	0.236341	-0.626648	0.000000	0.000000	4.000000	29.000000	1.000000
14714.374509	0.011472	0.551158	0.236091	86.719017	81.068817	114.890381	4.686393	0.000000	1.742904	0.000000	0.000000	0.000000	0.047673	0.269333	-0.712175	0.000000	0.000000	4.000000	29.000000	1.000000
14714.377842	0.011472	0.551158	0.236091	86.719017	81.068817	114.890381	4.686393	0.000000	1.742904	0.000000	0.000000	0.000000	0.047673	0.269333	-0.712175	0.000000	0.000000	4.000000	29.000000	1.000000
14714.381175	0.011472	0.551158	0.236091	86.719017	81.068817	114.890381	4.686393	0.000000	1.742904	0.000000	0.000000	0.000000	0.047673	0.269333	-0.712175	0.000000	0.000000	4.000000	29.000000	1.000000
14714.384509	0.011625	0.552146	0.233448	86.757553	85.301895	119.098732	4.681686	0.000000	1.755509	0.000000	0.000000	0.000000	0.045908	0.296286	-0.792951	0.000000	0.000000	4.000000	29.000000	1.000000
14714.387842	0.011625	0.552146	0.233448	86.757553	85.301895	119.098732	4.681686	0.000000	1.755509	0.000000	0.000000	0.000000	0.045908	0.296286	-0.792951	0.000000	0.000000	4.000000	29.000000	1.000000
14714.391175	0.011625	0.552146	0.233448	86.757553	85.301895	119.098732	4.681686	0.000000	1.755509	0.000000	0.000000	0.000000	0.045908	0.296286	-0.792951	0.000000	0.000000	4.000000	29.000000	1.000000
14714.394509	0.011903	0.553262	0.230556	86.768692	89.260414	123.034096	4.676144	0.000000	1.770219	0.000000	0.000000	0.000000	0.083369	0.334818	-0.867481	0.000000	0.000000	4.000000	29.000000	1.000000
14714.397842	0.011903	0.553262	0.230556	86.768692	89.260414	123.034096	4.676144	0.000000	1.770219	0.000000	0.000000	0.000000	0.083369	0.334818	-0.867481	0.000000	0.000000	4.000000	29.000000	1.000000
14714.401175	0.011903	0.553262	0.230556	86.768692	89.260414	123.034096	4.676144	0.000000	1.770219	0.000000	0.000000	0.000000	0.083369	0.334818	-0.867481	0.000000	0.000000	4.000000	29.000000	1.000000
14714.404509	0.012272	0.554507	0.227445	86.767838	92.447784	126.189018	4.670643	0.000000	1.784683	0.000000	0.000000	0.000000	0.110635	0.373560	-0.933335	0.000000	0.000000	4.000000	29.000000	1.000000
14714.407842	0.012272	0.554507	0.227445	86.767838	92.447784	126.189018	4.670643	0.000000	1.784683	0.000000	0.000000	0.000000	0.110635	0.373560	-0.933335	0.000000	0.000000	4.000000	29.000000	1.000000
14714.411175	0.012272	0.554507	0.227445	86.767838	92.447784	126.189018	4.670643	0.000000	1.784683	0.000000	0.000000	0.000000	0.110635	0.373560	-0.933335	0.000000	0.000000	4.000000	29.000000	1.000000
14714.414509	0.012763	0.555866	0.224162	86.761307	94.980522	128.682220	4.665012	0.000000	1.799350	0.000000	0.000000	0.000000	0.147353	0.407575	-0.985055	0.000000	0.000000	4.000000	29.000000	1.000000
14714.417842	0.012763	0.555866	0.224162	86.761307	94.980522	128.682220	4.665012	0.000000	1.799350	0.000000	0.000000	0.000000	0.147353	0.407575	-0.985055	0.000000	0.000000	4.000000	29.000000	1.000000
14714.421175	0.012763	0.555866	0.224162	86.761307	94.980522	128.682220	4.665012	0.000000	1.799350	0.000000	0.000000	0.000000	0.147353	0.407575	-0.985055	0.000000	0.000000	4.000000	29.000000	1.000000
14714.424509	0.013439	0.557355	0.220715	86.748940	97.460236	131.113953	4.659580	0.000000	1.813371	0.000000	0.000000	0.000000	0.202758	0.446800	-1.034011	0.000000	0.000000	4.000000	29.000000	1.000000
14714.427842	0.013439	0.557355	0.220715	86.748940	97.460236	131.113953	4.659580	0.000000	1.813371	0.000000	0.000000	0.000000	0.202758	0.446800	-1.034011	0.000000	0.000000	4.000000	29.000000	1.000000
14714.431175	0.013439	0.557355	0.220715	86.748940	97.460236	131.113953	4.659580	0.000000	1.813371	0.000000	0.000000	0.000000	0.202758	0.446800	-1.034011	0.000000	0.000000	4.000000	29.000000	1.000000
14714.434509	0.014199	0.558892	0.217082	86.731873	100.042938	133.644699	4.654821	0.000000	1.825553	0.000000	0.000000	0.000000	0.228159	0.461222	-1.089905	0.000000	0.000000	4.000000	29.000000	1.000000
14714.437842	0.014199	0.558892	0.217082	86.731873	100.042938	133.644699	4.654821	0.000000	1.825553	0.000000	0.000000	0.000000	0.228159	0.461222	-1.089905	0.000000	0.000000	4.000000	29.000000	1.000000
14714.441175	0.014199	0.558892	0.217082	86.731873	100.042938	133.644699	4.654821	0.000000	1.825553	0.000000	0.000000	0.000000	0.228159	0.461222	-1.089905	0.000000	0.000000	4.000000	29.000000	1.000000
14714.444509	0.015012	0.560448	0.213332	86.720573	102.762749	136.298492	4.649968	0.000000	1.837879	0.000000	0.000000	0.000000	0.243806	0.466706	-1.125012	0.000000	0.000000	4.000000	29.000000	1.000000
14714.447842	0.015012	0.560448	0.213332	86.720573	102.762749	136.298492	4.649968	0.000000	1.837879	0.000000	0.000000	0.000000	0.243806	0.466706	-1.125012	0.000000	0.000000	4.000000	29.000000	1.000000
14714.451175	0.015012	0.560448	0.213332	86.720573	102.762749	136.298492	4.649968	0.000000	1.837879	0.000000	0.000000	0.000000	0.243806	0.466706	-1.125012	0.000000	0.000000	4.000000	29.000000	1.000000
14714.454509	0.015938	0.562015	0.209428	86.739914	105.658325	139.086517	4.644967	0.000000	1.850480	0.000000	0.000000	0.000000	0.277731	0.469979	-1.171091	0.000000	0.000000	4.000000	29.000000	1.000000
14714.457842	0.015938	0.562015	0.209428	86.739914	105.658325	139.086517	4.644967	0.000000	1.850480	0.000000	0.000000	0.000000	0.277731	0.469979	-1.171091	0.000000	0.000000	4.000000	29.000000	1.000000
14714.461175	0.015938	0.562015	0.209428	86.739914	105.658325	139.086517	4.644967	0.000000	1.850480	0.000000	0.000000	0.000000	0.277731	0.469979	-1.171091	0.000000	0.000000	4.000000	29.000000	1.000000
14714.464509	0.016912	0.563600	0.205437	86.812851	109.035309	142.309998	4.640157	0.000000	1.862509	0.000000	0.000000	0.000000	0.292410	0.475692	-1.197408	0.000000	0.000000	4.000000	29.000000	1.000000
14714.467842	0.016912	0.563600	0.205437	86.812851	109.035309	142.309998	4.640157	0.000000	1.862509	0.000000	0.000000	0.000000	0.292410	0.475692	-1.197408	0.000000	0.000000	4.000000	29.000000	1.000000
14714.471175	0.016912	0.563600	0.205437	86.812851	109.035309	142.309998	4.640157	0.000000	1.862509	0.000000	0.000000	0.000000	0.292410	0.475692	-1.197408	0.000000	0.000000	4.000000	29.000000	1.000000
14714.474509	0.017935	0.565244	0.201384	86.935677	112.857033	145.929169	4.635248	0.000000	1.874694	0.000000	0.000000	0.000000	0.306842	0.493297	-1.215754	0.000000	0.000000	4.000000	29.000000	1.000000
14714.477842	0.017935	0.565244	0.201384	86.935677	112.857033	145.929169	4.635248	0.000000	1.874694	0.000000	0.000000	0.000000	0.306842	0.493297	-1.215754	0.000000	0.000000	4.000000	29.000000	1.000000
14714.481175	0.017935	0.565244	0.201384	86.935677	112.857033	145.929169	4.635248	0.000000	1.874694	0.000000	0.000000	0.000000	0.306842	0.493297	-1.215754	0.000000	0.000000	4.000000	29.000000	1.000000
14714.484509	0.018943	0.566895	0.197298	87.079659	117.046127	149.899017	4.630307	0.000000	1.886863	0.000000	0.000000	0.000000	0.302416	0.495047	-1.226068	0.000000	0.000000	4.000000	29.000000	1.000000
14714.487842	0.018943	0.566895	0.197298	87.079659	117.046127	149.899017	4.630307	0.000000	1.886863	0.000000	0.000000	0.000000	0.302416	0.495047	-1.226068	0.000000	0.000000	4.000000	29.000000	1.000000
14714.491175	0.018943	0.566895	0.197298	87.079659	117.046127	149.899017	4.630307	0.000000	1.886863	0.000000	0.000000	0.000000	0.302416	0.495047	-1.226068	0.000000	0.000000	4.000000	29.000000	1.000000
14714.494509	0.019937	0.568606	0.193184	87.242172	120.733994	153.378815	4.624903	0.000000	1.900071	0.000000	0.000000	0.000000	0.298013	0.513410	-1.233983	0.000000	0.000000	4.000000	29.000000	1.000000
14714.497842	0.019937	0.568606	0.193184	87.242172	120.733994	153.378815	4.624903	0.000000	1.900071	0.000000	0.000000	0.000000	0.298013	0.513410	-1.233983	0.000000	0.000000	4.000000	29.000000	1.000000
14714.501175	0.019937	0.568606	0.193184	87.242172	120.733994	153.378815	4.624903	0.000000	1.900071	0.000000	0.000000	0.000000	0.298013	0.513410	-1.233983	0.000000	0.000000	4.000000	29.000000	1.000000
14714.504509	0.020917	0.570368	0.189099	87.424736	121.833183	154.365616	4.619028	0.000000	1.914310	0.000000	0.000000	0.000000	0.294099	0.528680	-1.225591	0.000000	0.000000	4.000000	29.000000	1.000000
14714.507842	0.020917	0.570368	0.189099	87.424736	121.833183	154.365616	4.619028	0.000000	1.914310	0.000000	0.000000	0.000000	0.294099	0.528680	-1.225591	0.000000	0.000000	4.000000	29.000000	1.000000
14714.511175	0.020917	0.570368	0.189099	87.424736	121.833183	154.365616	4.619028	0.000000	1.914310	0.000000	0.000000	0.000000	0.294099	0.528680	-1.225591	0.000000	0.000000	4.000000	29.000000	1.000000
14714.514509	0.021947	0.572187	0.185075	87.610748	119.500305	152.338348	4.612854	0.000000	1.929139	0.000000	0.000000	0.000000	0.308882	0.545580	-1.207224	0.000000	0.000000	4.000000	29.000000	1.000000
14714.517842	0.021947	0.572187	0.185075	87.610748	119.500305	152.338348	4.612854	0.000000	1.929139	0.000000	0.000000	0.000000	0.308882	0.545580	-1.207224	0.000000	0.000000	4.000000	29.000000	1.000000
14714.521175	0.021947	0.572187	0.185075	87.610748	119.500305	152.338348	4.612854	0.000000	1.929139	0.000000	0.000000	0.000000	0.308882	0.545580	-1.207224	0.000000	0.000000	4.000000	29.000000	1.000000
14714.524509	0.022964	0.574041	0.181101	87.759560	113.966171	148.459579	4.607044	0.000000	1.942972	0.000000	0.000000	0.000000	0.305108	0.556312	-1.192124	0.000000	0.000000	4.000000	29.000000	1.000000
14714.527842	0.022964	0.574041	0.181101	87.759560	113.966171	148.459579	4.607044	0.000000	1.942972	0.000000	0.000000	0.000000	0.305108	0.556312	-1.192124	0.000000	0.000000	4.000000	29.000000	1.000000
14714.531175	0.022964	0.574041	0.181101	87.759560	113.966171	148.459579	4.607044	0.000000	1.942972	0.000000	0.000000	0.000000	0.305108	0.556312	-1.192124	0.000000	0.000000	4.000000	29.000000	1.000000
14714.534509	0.024059	0.575952	0.177190	87.879379	107.513603	144.952713	4.601029	0.000000	1.957174	0.000000	0.000000	0.000000	0.328692	0.573252	-1.173461	0.000000	0.000000	4.000000	29.000000	1.000000
14714.537842	0.024059	0.575952	0.177190	87.879379	107.513603	144.952713	4.601029	0.000000	1.957174	0.000000	0.000000	0.000000	0.328692	0.573252	-1.173461	0.000000	0.000000	4.000000	29.000000	1.000000
14714.541175	0.024059	0.575952	0.177190	87.879379	107.513603	144.952713	4.601029	0.000000	1.957174	0.000000	0.000000	0.000000	0.328692	0.573252	-1.173461	0.000000	0.000000	4.000000	29.000000	1.000000
14714.544509	0.025292	0.577864	0.173331	88.038361	101.606445	141.546478	4.595704	0.000000	1.969647	0.000000	0.000000	0.000000	0.369775	0.573680	-1.157592	0.000000	0.000000	4.000000	29.000000	1.000000
14714.547842	0.025292	0.577864	0.173331	88.038361	101.606445	141.546478	4.595704	0.000000	1.969647	0.000000	0.000000	0.000000	0.369775	0.573680	-1.157592	0.000000	0.000000	4.000000	29.000000	1.000000
14714.551175	0.025292	0.577864	0.173331	88.038361	101.606445	141.546478	4.595704	0.000000	1.969647	0.000000	0.000000	0.000000	0.369775	0.573680	-1.157592	0.000000	0.000000	4.000000	29.000000	1.000000
14714.554509	0.026538	0.579786	0.169475	88.261002	96.388412	138.274048	4.591654	0.000000	1.979069	0.000000	0.000000	0.000000	0.373756	0.576407	-1.156833	0.000000	0.000000	4.000000	29.000000	1.000000
14714.557842	0.026538	0.579786	0.169475	88.261002	96.388412	138.274048	4.591654	0.000000	1.979069	0.000000	0.000000	0.000000	0.373756	0.576407	-1.156833	0.000000	0.000000	4.000000	29.000000	1.000000
14714.561175	0.026538	0.579786	0.169475	88.261002	96.388412	138.274048	4.591654	0.000000	1.979069	0.000000	0.000000	0.000000	0.373756	0.576407	-1.156833	0.000000	0.000000	4.000000	29.000000	1.000000
14714.564509	0.027799	0.581710	0.165678	88.562370	91.015396	133.983765	4.587550	0.000000	1.988565	0.000000	0.000000	0.000000	0.378341	0.577131	-1.139127	0.000000	0.000000	4.000000	29.000000	1.000000
14714.567842	0.027799	0.581710	0.165678	88.562370	91.015396	133.983765	4.587550	0.000000	1.988565	0.000000	0.000000	0.000000	0.378341	0.577131	-1.139127	0.000000	0.000000	4.000000	29.000000	1.000000
14714.571175	0.027799	0.581710	0.165678	88.562370	91.015396	133.983765	4.587550	0.000000	1.988565	0.000000	0.000000	0.000000	0.378341	0.577131	-1.139127	0.000000	0.000000	4.000000	29.000000	1.000000
14714.574509	0.029135	0.583589	0.161966	88.911057	84.786606	127.635216	4.583656	0.000000	1.997523	0.000000	0.000000	0.000000	0.400938	0.563919	-1.113539	0.000000	0.000000	4.000000	29.000000	1.000000
14714.577842	0.029135	0.583589	0.161966	88.911057	84.786606	127.635216	4.583656	0.000000	1.997523	0.000000	0.000000	0.000000	0.400938	0.563919	-1.113539	0.000000	0.000000	4.000000	29.000000	1.000000
14714.581175	0.029135	0.583589	0.161966	88.911057	84.786606	127.635216	4.583656	0.000000	1.997523	0.000000	0.000000	0.000000	0.400938	0.563919	-1.113539	0.000000	0.000000	4.000000	29.000000	1.000000
14714.584509	0.030427	0.585453	0.158304	89.264847	75.353989	117.806015	4.580739	0.000000	2.004203	0.000000	0.000000	0.000000	0.387592	0.559197	-1.098558	0.000000	0.000000	4.000000	29.000000	1.000000
14714.587842	0.030427	0.585453	0.158304	89.264847	75.353989	117.806015	4.580739	0.000000	2.004203	0.000000	0.000000	0.000000	0.387592	0.559197	-1.098558	0.000000	0.000000	4.000000	29.000000	1.000000
14714.591175	0.030427	0.585453	0.158304	89.264847	75.353989	117.806015	4.580739	0.000000	2.004203	0.000000	0.000000	0.000000	0.387592	0.559197	-1.098558	0.000000	0.000000	4.000000	29.000000	1.000000
14714.594509	0.031764	0.587323	0.154703	89.558983	40.718258	82.795082	4.577439	0.000000	2.011728	0.000000	0.000000	0.000000	0.400889	0.560900	-1.080277	0.000000	0.000000	4.000000	29.000000	1.000000
14714.597842	0.031764	0.587323	0.154703	89.558983	40.718258	82.795082	4.577439	0.000000	2.011728	0.000000	0.000000	0.000000	0.400889	0.560900	-1.080277	0.000000	0.000000	4.000000	29.000000	1.000000
14714.601175	0.031764	0.587323	0.154703	89.558983	40.718258	82.795082	4.577439	0.000000	2.011728	0.000000	0.000000	0.000000	0.400889	0.560900	-1.080277	0.000000	0.000000	4.000000	29.000000	1.000000
14714.604509	0.033115	0.589166	0.151173	89.514626	-10.864097	30.880758	4.574753	0.000000	2.017830	0.000000	0.000000	0.000000	0.405495	0.552883	-1.059164	0.000000	0.000000	4.000000	29.000000	1.000000
14714.607842	0.033115	0.589166	0.151173	89.514626	-10.864097	30.880758	4.574753	0.000000	2.017830	0.000000	0.000000	0.000000	0.405495	0.552883	-1.059164	0.000000	0.000000	4.000000	29.000000	1.000000
14714.611175	0.033115	0.589166	0.151173	89.514626	-10.864097	30.880758	4.574753	0.000000	2.017830	0.000000	0.000000	0.000000	0.405495	0.552883	-1.059164	0.000000	0.000000	4.000000	29.000000	1.000000
14714.614509	0.034454	0.591004	0.147729	89.435936	-31.622807	9.838079	4.572454	0.000000	2.023035	0.000000	0.000000	0.000000	0.401770	0.551485	-1.032944	0.000000	0.000000	4.000000	29.000000	1.000000
14714.617842	0.034454	0.591004	0.147729	89.435936	-31.622807	9.838079	4.572454	0.000000	2.023035	0.000000	0.000000	0.000000	0.401770	0.551485	-1.032944	0.000000	0.000000	4.000000	29.000000	1.000000
14714.621175	0.034454	0.591004	0.147729	89.435936	-31.622807	9.838079	4.572454	0.000000	2.023035	0.000000	0.000000	0.000000	0.401770	0.551485	-1.032944	0.000000	0.000000	4.000000	29.000000	1.000000
14714.624509	0.035755	0.592794	0.144406	89.427330	-44.274887	-3.073671	4.570343	0.000000	2.027798	0.000000	0.000000	0.000000	0.390219	0.536870	-0.997131	0.000000	0.000000	4.000000	29.000000	1.000000
14714.627842	0.035755	0.592794	0.144406	89.427330	-44.274887	-3.073671	4.570343	0.000000	2.027798	0.000000	0.000000	0.000000	0.390219	0.536870	-0.997131	0.000000	0.000000	4.000000	29.000000	1.000000
14714.631175	0.035755	0.592794	0.144406	89.427330	-44.274887	-3.073671	4.570343	0.000000	2.027798	0.000000	0.000000	0.000000	0.390219	0.536870	-0.997131	0.000000	0.000000	4.000000	29.000000	1.000000
14714.634509	0.037016	0.594594	0.141152	89.430069	-55.447838	-14.495323	4.568301	0.000000	2.032395	0.000000	0.000000	0.000000	0.378165	0.540215	-0.976027	0.000000	0.000000	4.000000	29.000000	1.000000
14714.637842	0.037016	0.594594	0.141152	89.430069	-55.447838	-14.495323	4.568301	0.000000	2.032395	0.000000	0.000000	0.000000	0.378165	0.540215	-0.976027	0.000000	0.000000	4.000000	29.000000	1.000000
14714.641175	0.037016	0.594594	0.141152	89.430069	-55.447838	-14.495323	4.568301	0.000000	2.032395	0.000000	0.000000	0.000000	0.378165	0.540215	-0.976027	0.000000	0.000000	4.000000	29.000000	1.000000
14714.644509	0.038240	0.596330	0.138007	89.375679	-63.950138	-23.236736	4.566053	0.000000	2.037440	0.000000	0.000000	0.000000	0.367129	0.520625	-0.943513	0.000000	0.000000	4.000000	29.000000	1.000000
14714.647842	0.038240	0.596330	0.138007	89.375679	-63.950138	-23.236736	4.566053	0.000000	2.037440	0.000000	0.000000	0.000000	0.367129	0.520625	-0.943513	0.000000	0.000000	4.000000	29.000000	1.000000
14714.651175	0.038240	0.596330	0.138007	89.375679	-63.950138	-23.236736	4.566053	0.000000	2.037440	0.000000	0.000000	0.000000	0.367129	0.520625	-0.943513	0.000000	0.000000	4.000000	29.000000	1.000000
14714.654509	0.039400	0.598055	0.134981	89.252968	-66.795181	-26.205656	4.563840	0.000000	2.042392	0.000000	0.000000	0.000000	0.348190	0.517684	-0.907958	0.000000	0.000000	4.000000	29.000000	1.000000
14714.657842	0.039400	0.598055	0.134981	89.252968	-66.795181	-26.205656	4.563840	0.000000	2.042392	0.000000	0.000000	0.000000	0.348190	0.517684	-0.907958	0.000000	0.000000	4.000000	29.000000	1.000000
14714.661175	0.039400	0.598055	0.134981	89.252968	-66.795181	-26.205656	4.563840	0.000000	2.042392	0.000000	0.000000	0.000000	0.348190	0.517684	-0.907958	0.000000	0.000000	4.000000	29.000000	1.000000
14714.664509	0.040583	0.599688	0.132070	89.174339	-67.384567	-26.599464	4.561395	0.000000	2.047847	0.000000	0.000000	0.000000	0.354977	0.489770	-0.873274	0.000000	0.000000	4.000000	29.000000	1.000000
14714.667842	0.040583	0.599688	0.132070	89.174339	-67.384567	-26.599464	4.561395	0.000000	2.047847	0.000000	0.000000	0.000000	0.354977	0.489770	-0.873274	0.000000	0.000000	4.000000	29.000000	1.000000
14714.671175	0.040583	0.599688	0.132070	89.174339	-67.384567	-26.599464	4.561395	0.000000	2.047847	0.000000	0.000000	0.000000	0.354977	0.489770	-0.873274	0.000000	0.000000	4.000000	29.000000	1.000000
14714.674509	0.041761	0.601295	0.129262	89.129570	-67.129822	-26.180153	4.559799	0.000000	2.051398	0.000000	0.000000	0.000000	0.353234	0.481969	-0.842258	0.000000	0.000000	4.000000	29.000000	1.000000
14714.677842	0.041761	0.601295	0.129262	89.129570	-67.129822	-26.180153	4.559799	0.000000	2.051398	0.000000	0.000000	0.000000	0.353234	0.481969	-0.842258	0.000000	0.000000	4.000000	29.000000	1.000000
14714.681175	0.041761	0.601295	0.129262	89.129570	-67.129822	-26.180153	4.559799	0.000000	2.051398	0.000000	0.000000	0.000000	0.353234	0.481969	-0.842258	0.000000	0.000000	4.000000	29.000000	1.000000
14714.684509	0.043040	0.602847	0.126500	89.103653	-66.269302	-25.475395	4.558669	0.000000	2.053909	0.000000	0.000000	0.000000	0.383871	0.465814	-0.828541	0.000000	0.000000	4.000000	29.000000	1.000000
14714.687842	0.043040	0.602847	0.126500	89.103653	-66.269302	-25.475395	4.558669	0.000000	2.053909	0.000000	0.000000	0.000000	0.383871	0.465814	-0.828541	0.000000	0.000000	4.000000	29.000000	1.000000
14714.691175	0.043040	0.602847	0.126500	89.103653	-66.269302	-25.475395	4.558669	0.000000	2.053909	0.000000	0.000000	0.000000	0.383871	0.465814	-0.828541	0.000000	0.000000	4.000000	29.000000	1.000000
14714.694509	0.044285	0.604336	0.123817	89.088074	-65.205948	-24.498915	4.559144	0.000000	2.052853	0.000000	0.000000	0.000000	0.373321	0.446653	-0.804961	0.000000	0.000000	4.000000	29.000000	1.000000
14714.697842	0.044285	0.604336	0.123817	89.088074	-65.205948	-24.498915	4.559144	0.000000	2.052853	0.000000	0.000000	0.000000	0.373321	0.446653	-0.804961	0.000000	0.000000	4.000000	29.000000	1.000000
14714.701175	0.044285	0.604336	0.123817	89.088074	-65.205948	-24.498915	4.559144	0.000000	2.052853	0.000000	0.000000	0.000000	0.373321	0.446653	-0.804961	0.000000	0.000000	4.000000	29.000000	1.000000
14714.704509	0.045518	0.605765	0.121153	89.071907	-64.400482	-23.624666	4.559644	0.000000	2.051744	0.000000	0.000000	0.000000	0.369931	0.428570	-0.799295	0.000000	0.000000	4.000000	29.000000	1.000000
14714.707842	0.045518	0.605765	0.121153	89.071907	-64.400482	-23.624666	4.559644	0.000000	2.051744	0.000000	0.000000	0.000000	0.369931	0.428570	-0.799295	0.000000	0.000000	4.000000	29.000000	1.000000
14714.711175	0.045518	0.605765	0.121153	89.071907	-64.400482	-23.624666	4.559644	0.000000	2.051744	0.000000	0.000000	0.000000	0.369931	0.428570	-0.799295	0.000000	0.000000	4.000000	29.000000	1.000000
14714.714509	0.046744	0.607112	0.118553	89.045097	-63.861149	-22.891445	4.560125	0.000000	2.050672	0.000000	0.000000	0.000000	0.367692	0.404084	-0.780045	0.000000	0.000000	4.000000	29.000000	1.000000
14714.717842	0.046744	0.607112	0.118553	89.045097	-63.861149	-22.891445	4.560125	0.000000	2.050672	0.000000	0.000000	0.000000	0.367692	0.404084	-0.780045	0.000000	0.000000	4.000000	29.000000	1.000000
14714.721175	0.046744	0.607112	0.118553	89.045097	-63.861149	-22.891445	4.560125	0.000000	2.050672	0.000000	0.000000	0.000000	0.367692	0.404084	-0.780045	0.000000	0.000000	4.000000	29.000000	1.000000
14714.724509	0.047957	0.608411	0.115951	88.997314	-64.183495	-22.784555	4.560936	0.000000	2.048869	0.000000	0.000000	0.000000	0.363936	0.389887	-0.780675	0.000000	0.000000	4.000000	29.000000	1.000000
14714.727842	0.047957	0.608411	0.115951	88.997314	-64.183495	-22.784555	4.560936	0.000000	2.048869	0.000000	0.000000	0.000000	0.363936	0.389887	-0.780675	0.000000	0.000000	4.000000	29.000000	1.000000
14714.731175	0.047957	0.608411	0.115951	88.997314	-64.183495	-22.784555	4.560936	0.000000	2.048869	0.000000	0.000000	0.000000	0.363936	0.389887	-0.780675	0.000000	0.000000	4.000000	29.000000	1.000000
14714.734509	0.049211	0.609664	0.113342	88.927353	-65.066757	-23.168299	4.561584	0.000000	2.047424	0.000000	0.000000	0.000000	0.376436	0.375788	-0.782600	0.000000	0.000000	4.000000	29.000000	1.000000
14714.737842	0.049211	0.609664	0.113342	88.927353	-65.066757	-23.168299	4.561584	0.000000	2.047424	0.000000	0.000000	0.000000	0.376436	0.375788	-0.782600	0.000000	0.000000	4.000000	29.000000	1.000000
14714.741175	0.049211	0.609664	0.113342	88.927353	-65.066757	-23.168299	4.561584	0.000000	2.047424	0.000000	0.000000	0.000000	0.376436	0.375788	-0.782600	0.000000	0.000000	4.000000	29.000000	1.000000
14714.744509	0.050482	0.610859	0.110752	88.849030	-66.111488	-24.267946	4.562846	0.000000	2.044612	0.000000	0.000000	0.000000	0.381233	0.358623	-0.777050	0.000000	0.000000	4.000000	29.000000	1.000000
14714.747842	0.050482	0.610859	0.110752	88.849030	-66.111488	-24.267946	4.562846	0.000000	2.044612	0.000000	0.000000	0.000000	0.381233	0.358623	-0.777050	0.000000	0.000000	4.000000	29.000000	1.000000
14714.751175	0.050482	0.610859	0.110752	88.849030	-66.111488	-24.267946	4.562846	0.000000	2.044612	0.000000	0.000000	0.000000	0.381233	0.358623	-0.777050	0.000000	0.000000	4.000000	29.000000	1.000000
14714.754509	0.051767	0.612009	0.108158	88.798622	-66.743660	-24.961832	4.564538	0.000000	2.040831	0.000000	0.000000	0.000000	0.385368	0.344836	-0.778176	0.000000	0.000000	4.000000	29.000000	1.000000
14714.757842	0.051767	0.612009	0.108158	88.798622	-66.743660	-24.961832	4.564538	0.000000	2.040831	0.000000	0.000000	0.000000	0.385368	0.344836	-0.778176	0.000000	0.000000	4.000000	29.000000	1.000000
14714.761175	0.051767	0.612009	0.108158	88.798622	-66.743660	-24.961832	4.564538	0.000000	2.040831	0.000000	0.000000	0.000000	0.385368	0.344836	-0.778176	0.000000	0.000000	4.000000	29.000000	1.000000
14714.764509	0.053117	0.613092	0.105541	88.786629	-66.911827	-24.818512	4.566500	0.000000	2.036439	0.000000	0.000000	0.000000	0.405029	0.325006	-0.785014	0.000000	0.000000	4.000000	29.000000	1.000000
14714.767842	0.053117	0.613092	0.105541	88.786629	-66.911827	-24.818512	4.566500	0.000000	2.036439	0.000000	0.000000	0.000000	0.405029	0.325006	-0.785014	0.000000	0.000000	4.000000	29.000000	1.000000
14714.771175	0.053117	0.613092	0.105541	88.786629	-66.911827	-24.818512	4.566500	0.000000	2.036439	0.000000	0.000000	0.000000	0.405029	0.325006	-0.785014	0.000000	0.000000	4.000000	29.000000	1.000000
14714.774509	0.054512	0.614130	0.102978	88.787590	-67.194878	-24.598650	4.569445	0.000000	2.029822	0.000000	0.000000	0.000000	0.418501	0.311456	-0.769053	0.000000	0.000000	4.000000	29.000000	1.000000
14714.777842	0.054512	0.614130	0.102978	88.787590	-67.194878	-24.598650	4.569445	0.000000	2.029822	0.000000	0.000000	0.000000	0.418501	0.311456	-0.769053	0.000000	0.000000	4.000000	29.000000	1.000000
14714.781175	0.054512	0.614130	0.102978	88.787590	-67.194878	-24.598650	4.569445	0.000000	2.029822	0.000000	0.000000	0.000000	0.418501	0.311456	-0.769053	0.000000	0.000000	4.000000	29.000000	1.000000
14714.784509	0.056000	0.615145	0.100417	88.786629	-67.184624	-24.527143	4.573657	0.000000	2.020312	0.000000	0.000000	0.000000	0.446447	0.304319	-0.768255	0.000000	0.000000	4.000000	29.000000	1.000000
14714.787842	0.056000	0.615145	0.100417	88.786629	-67.184624	-24.527143	4.573657	0.000000	2.020312	0.000000	0.000000	0.000000	0.446447	0.304319	-0.768255	0.000000	0.000000	4.000000	29.000000	1.000000
14714.791175	0.056000	0.615145	0.100417	88.786629	-67.184624	-24.527143	4.573657	0.000000	2.020312	0.000000	0.000000	0.000000	0.446447	0.304319	-0.768255	0.000000	0.000000	4.000000	29.000000	1.000000
14714.794509	0.057586	0.616136	0.097918	88.786781	-67.307320	-24.820360	4.579654	0.000000	2.006681	0.000000	0.000000	0.000000	0.475861	0.297469	-0.749710	0.000000	0.000000	4.000000	29.000000	1.000000
14714.797842	0.057586	0.616136	0.097918	88.786781	-67.307320	-24.820360	4.579654	0.000000	2.006681	0.000000	0.000000	0.000000	0.475861	0.297469	-0.749710	0.000000	0.000000	4.000000	29.000000	1.000000
14714.801175	0.057586	0.616136	0.097918	88.786781	-67.307320	-24.820360	4.579654	0.000000	2.006681	0.000000	0.000000	0.000000	0.475861	0.297469	-0.749710	0.000000	0.000000	4.000000	29.000000	1.000000
14714.804509	0.059245	0.617076	0.095492	88.780518	-67.347595	-25.000635	4.588074	0.000000	1.987355	0.000000	0.000000	0.000000	0.497499	0.281848	-0.727811	0.000000	0.000000	4.000000	29.000000	1.000000
14714.807842	0.059245	0.617076	0.095492	88.780518	-67.347595	-25.000635	4.588074	0.000000	1.987355	0.000000	0.000000	0.000000	0.497499	0.281848	-0.727811	0.000000	0.000000	4.000000	29.000000	1.000000
14714.811175	0.059245	0.617076	0.095492	88.780518	-67.347595	-25.000635	4.588074	0.000000	1.987355	0.000000	0.000000	0.000000	0.497499	0.281848	-0.727811	0.000000	0.000000	4.000000	29.000000	1.000000
14714.814509	0.060971	0.618005	0.093107	88.760307	-67.407555	-24.933424	4.598678	0.000000	1.962693	0.000000	0.000000	0.000000	0.518059	0.278633	-0.715410	0.000000	0.000000	4.000000	29.000000	1.000000
14714.817842	0.060971	0.618005	0.093107	88.760307	-67.407555	-24.933424	4.598678	0.000000	1.962693	0.000000	0.000000	0.000000	0.518059	0.278633	-0.715410	0.000000	0.000000	4.000000	29.000000	1.000000
14714.821175	0.060971	0.618005	0.093107	88.760307	-67.407555	-24.933424	4.598678	0.000000	1.962693	0.000000	0.000000	0.000000	0.518059	0.278633	-0.715410	0.000000	0.000000	4.000000	29.000000	1.000000
14714.824509	0.062715	0.618893	0.090778	88.703514	-67.892403	-24.381617	4.611260	0.000000	1.932945	0.000000	0.000000	0.000000	0.523191	0.266589	-0.698687	0.000000	0.000000	4.000000	29.000000	1.000000
14714.827842	0.062715	0.618893	0.090778	88.703514	-67.892403	-24.381617	4.611260	0.000000	1.932945	0.000000	0.000000	0.000000	0.523191	0.266589	-0.698687	0.000000	0.000000	4.000000	29.000000	1.000000
14714.831175	0.062715	0.618893	0.090778	88.703514	-67.892403	-24.381617	4.611260	0.000000	1.932945	0.000000	0.000000	0.000000	0.523191	0.266589	-0.698687	0.000000	0.000000	4.000000	29.000000	1.000000
14714.834509	0.064525	0.619782	0.088467	88.581421	-68.840210	-24.113153	4.538901	0.000000	1.864228	0.000000	0.000000	0.000000	0.542857	0.266707	-0.693263	0.000000	0.000000	4.000000	29.000000	1.000000
14714.837842	0.064525	0.619782	0.088467	88.581421	-68.840210	-24.113153	4.538901	0.000000	1.864228	0.000000	0.000000	0.000000	0.542857	0.266707	-0.693263	0.000000	0.000000	4.000000	29.000000	1.000000
14714.841175	0.064525	0.619782	0.088467	88.581421	-68.840210	-24.113153	4.538901	0.000000	1.864228	0.000000	0.000000	0.000000	0.542857	0.266707	-0.693263	0.000000	0.000000	4.000000	29.000000	1.000000
14714.844509	0.066316	0.620691	0.086137	88.378151	-70.104683	-25.074633	4.423357	0.000000	1.773751	0.000000	0.000000	0.000000	0.537444	0.272540	-0.698953	0.000000	0.000000	4.000000	29.000000	1.000000
14714.847842	0.066316	0.620691	0.086137	88.378151	-70.104683	-25.074633	4.423357	0.000000	1.773751	0.000000	0.000000	0.000000	0.537444	0.272540	-0.698953	0.000000	0.000000	4.000000	29.000000	1.000000
14714.851175	0.066316	0.620691	0.086137	88.378151	-70.104683	-25.074633	4.423357	0.000000	1.773751	0.000000	0.000000	0.000000	0.537444	0.272540	-0.698953	0.000000	0.000000	4.000000	29.000000	1.000000
14714.854509	0.068097	0.621620	0.083849	88.126221	-71.101601	-26.447834	4.306865	0.000000	1.684177	0.000000	0.000000	0.000000	0.534243	0.278879	-0.686592	0.000000	0.000000	4.000000	29.000000	1.000000
14714.857842	0.068097	0.621620	0.083849	88.126221	-71.101601	-26.447834	4.306865	0.000000	1.684177	0.000000	0.000000	0.000000	0.534243	0.278879	-0.686592	0.000000	0.000000	4.000000	29.000000	1.000000
14714.861175	0.068097	0.621620	0.083849	88.126221	-71.101601	-26.447834	4.306865	0.000000	1.684177	0.000000	0.000000	0.000000	0.534243	0.278879	-0.686592	0.000000	0.000000	4.000000	29.000000	1.000000
14714.864509	0.069810	0.622489	0.081552	87.869072	-71.983177	-27.643143	4.192433	0.000000	1.595137	0.000000	0.000000	0.000000	0.513674	0.260652	-0.689103	0.000000	0.000000	4.000000	29.000000	1.000000
14714.867842	0.069810	0.622489	0.081552	87.869072	-71.983177	-27.643143	4.192433	0.000000	1.595137	0.000000	0.000000	0.000000	0.513674	0.260652	-0.689103	0.000000	0.000000	4.000000	29.000000	1.000000
14714.871175	0.069810	0.622489	0.081552	87.869072	-71.983177	-27.643143	4.192433	0.000000	1.595137	0.000000	0.000000	0.000000	0.513674	0.260652	-0.689103	0.000000	0.000000	4.000000	29.000000	1.000000
14714.874509	0.071458	0.623389	0.079280	87.638184	-72.369835	-28.099991	4.077582	0.000000	1.509524	0.000000	0.000000	0.000000	0.494592	0.269911	-0.681397	0.000000	0.000000	4.000000	29.000000	1.000000
14714.877842	0.071458	0.623389	0.079280	87.638184	-72.369835	-28.099991	4.077582	0.000000	1.509524	0.000000	0.000000	0.000000	0.494592	0.269911	-0.681397	0.000000	0.000000	4.000000	29.000000	1.000000
14714.881175	0.071458	0.623389	0.079280	87.638184	-72.369835	-28.099991	4.077582	0.000000	1.509524	0.000000	0.000000	0.000000	0.494592	0.269911	-0.681397	0.000000	0.000000	4.000000	29.000000	1.000000
14714.884509	0.073019	0.624240	0.077043	87.471596	-72.513344	-27.784519	3.964016	0.000000	1.427092	0.000000	0.000000	0.000000	0.468340	0.255313	-0.671284	0.000000	0.000000	4.000000	29.000000	1.000000
14714.887842	0.073019	0.624240	0.077043	87.471596	-72.513344	-27.784519	3.964016	0.000000	1.427092	0.000000	0.000000	0.000000	0.468340	0.255313	-0.671284	0.000000	0.000000	4.000000	29.000000	1.000000
14714.891175	0.073019	0.624240	0.077043	87.471596	-72.513344	-27.784519	3.964016	0.000000	1.427092	0.000000	0.000000	0.000000	0.468340	0.255313	-0.671284	0.000000	0.000000	4.000000	29.000000	1.000000
14714.894509	0.074518	0.625072	0.074827	87.367157	-72.505219	-26.489088	3.852135	0.000000	1.349036	0.000000	0.000000	0.000000	0.449668	0.249703	-0.664654	0.000000	0.000000	4.000000	29.000000	1.000000
14714.897842	0.074518	0.625072	0.074827	87.367157	-72.505219	-26.489088	3.852135	0.000000	1.349036	0.000000	0.000000	0.000000	0.449668	0.249703	-0.664654	0.000000	0.000000	4.000000	29.000000	1.000000
14714.901175	0.074518	0.625072	0.074827	87.367157	-72.505219	-26.489088	3.852135	0.000000	1.349036	0.000000	0.000000	0.000000	0.449668	0.249703	-0.664654	0.000000	0.000000	4.000000	29.000000	1.000000
14714.904509	0.075907	0.625857	0.072651	87.305435	-72.299339	-24.640829	3.741360	0.000000	1.274091	0.000000	0.000000	0.000000	0.416546	0.235444	-0.652936	0.000000	0.000000	4.000000	29.000000	1.000000
14714.907842	0.075907	0.625857	0.072651	87.305435	-72.299339	-24.640829	3.741360	0.000000	1.274091	0.000000	0.000000	0.000000	0.416546	0.235444	-0.652936	0.000000	0.000000	4.000000	29.000000	1.000000
14714.911175	0.075907	0.625857	0.072651	87.305435	-72.299339	-24.640829	3.741360	0.000000	1.274091	0.000000	0.000000	0.000000	0.416546	0.235444	-0.652936	0.000000	0.000000	4.000000	29.000000	1.000000
14714.914509	0.077230	0.626662	0.070466	87.290649	-71.967209	-23.047834	3.632537	0.000000	1.204666	0.000000	0.000000	0.000000	0.397093	0.241388	-0.655537	0.000000	0.000000	4.000000	29.000000	1.000000
14714.917842	0.077230	0.626662	0.070466	87.290649	-71.967209	-23.047834	3.632537	0.000000	1.204666	0.000000	0.000000	0.000000	0.397093	0.241388	-0.655537	0.000000	0.000000	4.000000	29.000000	1.000000
14714.921175	0.077230	0.626662	0.070466	87.290649	-71.967209	-23.047834	3.632537	0.000000	1.204666	0.000000	0.000000	0.000000	0.397093	0.241388	-0.655537	0.000000	0.000000	4.000000	29.000000	1.000000
14714.924509	0.078427	0.627431	0.068362	87.291084	-71.602913	-22.055361	3.523281	0.000000	1.138484	0.000000	0.000000	0.000000	0.358870	0.230940	-0.631012	0.000000	0.000000	4.000000	29.000000	1.000000
14714.927842	0.078427	0.627431	0.068362	87.291084	-71.602913	-22.055361	3.523281	0.000000	1.138484	0.000000	0.000000	0.000000	0.358870	0.230940	-0.631012	0.000000	0.000000	4.000000	29.000000	1.000000
14714.931175	0.078427	0.627431	0.068362	87.291084	-71.602913	-22.055361	3.523281	0.000000	1.138484	0.000000	0.000000	0.000000	0.358870	0.230940	-0.631012	0.000000	0.000000	4.000000	29.000000	1.000000
14714.934509	0.079530	0.628131	0.066222	87.300423	-71.422440	-21.948763	3.418112	0.000000	1.078672	0.000000	0.000000	0.000000	0.331093	0.209767	-0.641952	0.000000	0.000000	4.000000	29.000000	1.000000
14714.937842	0.079530	0.628131	0.066222	87.300423	-71.422440	-21.948763	3.418112	0.000000	1.078672	0.000000	0.000000	0.000000	0.331093	0.209767	-0.641952	0.000000	0.000000	4.000000	29.000000	1.000000
14714.941175	0.079530	0.628131	0.066222	87.300423	-71.422440	-21.948763	3.418112	0.000000	1.078672	0.000000	0.000000	0.000000	0.331093	0.209767	-0.641952	0.000000	0.000000	4.000000	29.000000	1.000000
14714.944509	0.080580	0.628805	0.064132	87.349152	-71.122307	-21.763817	3.311120	0.000000	1.023490	0.000000	0.000000	0.000000	0.315018	0.202167	-0.627258	0.000000	0.000000	4.000000	29.000000	1.000000
14714.947842	0.080580	0.628805	0.064132	87.349152	-71.122307	-21.763817	3.311120	0.000000	1.023490	0.000000	0.000000	0.000000	0.315018	0.202167	-0.627258	0.000000	0.000000	4.000000	29.000000	1.000000
14714.951175	0.080580	0.628805	0.064132	87.349152	-71.122307	-21.763817	3.311120	0.000000	1.023490	0.000000	0.000000	0.000000	0.315018	0.202167	-0.627258	0.000000	0.000000	4.000000	29.000000	1.000000
14714.954509	0.081620	0.629392	0.062040	87.459557	-70.827454	-21.536535	3.206577	0.000000	0.970987	0.000000	0.000000	0.000000	0.312034	0.176239	-0.627345	0.000000	0.000000	4.000000	29.000000	1.000000
14714.957842	0.081620	0.629392	0.062040	87.459557	-70.827454	-21.536535	3.206577	0.000000	0.970987	0.000000	0.000000	0.000000	0.312034	0.176239	-0.627345	0.000000	0.000000	4.000000	29.000000	1.000000
14714.961175	0.081620	0.629392	0.062040	87.459557	-70.827454	-21.536535	3.206577	0.000000	0.970987	0.000000	0.000000	0.000000	0.312034	0.176239	-0.627345	0.000000	0.000000	4.000000	29.000000	1.000000
14714.964509	0.082627	0.629943	0.059958	87.637444	-70.262657	-20.991619	3.102020	0.000000	0.918982	0.000000	0.000000	0.000000	0.301928	0.165235	-0.624768	0.000000	0.000000	4.000000	29.000000	1.000000
14714.967842	0.082627	0.629943	0.059958	87.637444	-70.262657	-20.991619	3.102020	0.000000	0.918982	0.000000	0.000000	0.000000	0.301928	0.165235	-0.624768	0.000000	0.000000	4.000000	29.000000	1.000000
14714.971175	0.082627	0.629943	0.059958	87.637444	-70.262657	-20.991619	3.102020	0.000000	0.918982	0.000000	0.000000	0.000000	0.301928	0.165235	-0.624768	0.000000	0.000000	4.000000	29.000000	1.000000
14714.974509	0.083602	0.630478	0.057898	87.884834	-69.382393	-20.082193	2.997892	0.000000	0.868661	0.000000	0.000000	0.000000	0.292613	0.160485	-0.617895	0.000000	0.000000	4.000000	29.000000	1.000000
14714.977842	0.083602	0.630478	0.057898	87.884834	-69.382393	-20.082193	2.997892	0.000000	0.868661	0.000000	0.000000	0.000000	0.292613	0.160485	-0.617895	0.000000	0.000000	4.000000	29.000000	1.000000
14714.981175	0.083602	0.630478	0.057898	87.884834	-69.382393	-20.082193	2.997892	0.000000	0.868661	0.000000	0.000000	0.000000	0.292613	0.160485	-0.617895	0.000000	0.000000	4.000000	29.000000	1.000000
14714.984509	0.084549	0.630969	0.055871	88.154747	-68.249191	-18.898561	2.894909	0.000000	0.819892	0.000000	0.000000	0.000000	0.283900	0.147307	-0.608130	0.000000	0.000000	4.000000	29.000000	1.000000
14714.987842	0.084549	0.630969	0.055871	88.154747	-68.249191	-18.898561	2.894909	0.000000	0.819892	0.000000	0.000000	0.000000	0.283900	0.147307	-0.608130	0.000000	0.000000	4.000000	29.000000	1.000000
14714.991175	0.084549	0.630969	0.055871	88.154747	-68.249191	-18.898561	2.894909	0.000000	0.819892	0.000000	0.000000	0.000000	0.283900	0.147307	-0.608130	0.000000	0.000000	4.000000	29.000000	1.000000
14714.994509	0.085420	0.631437	0.053899	88.403946	-67.025970	-17.631332	2.793554	0.000000	0.772575	0.000000	0.000000	0.000000	0.261497	0.140479	-0.591619	0.000000	0.000000	4.000000	29.000000	1.000000
14714.997842	0.085420	0.631437	0.053899	88.403946	-67.025970	-17.631332	2.793554	0.000000	0.772575	0.000000	0.000000	0.000000	0.261497	0.140479	-0.591619	0.000000	0.000000	4.000000	29.000000	1.000000
14715.001175	0.085420	0.631437	0.053899	88.403946	-67.025970	-17.631332	2.793554	0.000000	0.772575	0.000000	0.000000	0.000000	0.261497	0.140479	-0.591619	0.000000	0.000000	4.000000	29.000000	1.000000
14715.004509	0.086263	0.631891	0.051951	88.613792	-65.502800	-16.087732	2.694951	0.000000	0.728992	0.000000	0.000000	0.000000	0.252758	0.136105	-0.584429	0.000000	0.000000	4.000000	29.000000	1.000000
14715.007842	0.086263	0.631891	0.051951	88.613792	-65.502800	-16.087732	2.694951	0.000000	0.728992	0.000000	0.000000	0.000000	0.252758	0.136105	-0.584429	0.000000	0.000000	4.000000	29.000000	1.000000
14715.011175	0.086263	0.631891	0.051951	88.613792	-65.502800	-16.087732	2.694951	0.000000	0.728992	0.000000	0.000000	0.000000	0.252758	0.136105	-0.584429	0.000000	0.000000	4.000000	29.000000	1.000000
14715.014509	0.087016	0.632384	0.050105	88.790497	-63.745262	-14.324071	2.597546	0.000000	0.686866	0.000000	0.000000	0.000000	0.225854	0.147996	-0.553791	0.000000	0.000000	4.000000	29.000000	1.000000
14715.017842	0.087016	0.632384	0.050105	88.790497	-63.745262	-14.324071	2.597546	0.000000	0.686866	0.000000	0.000000	0.000000	0.225854	0.147996	-0.553791	0.000000	0.000000	4.000000	29.000000	1.000000
14715.021175	0.087016	0.632384	0.050105	88.790497	-63.745262	-14.324071	2.597546	0.000000	0.686866	0.000000	0.000000	0.000000	0.225854	0.147996	-0.553791	0.000000	0.000000	4.000000	29.000000	1.000000
14715.024509	0.087701	0.632849	0.048339	88.948547	-61.546535	-12.120308	2.505248	0.000000	0.649223	0.000000	0.000000	0.000000	0.205669	0.139353	-0.529801	0.000000	0.000000	4.000000	29.000000	1.000000
14715.027842	0.087701	0.632849	0.048339	88.948547	-61.546535	-12.120308	2.505248	0.000000	0.649223	0.000000	0.000000	0.000000	0.205669	0.139353	-0.529801	0.000000	0.000000	4.000000	29.000000	1.000000
14715.031175	0.087701	0.632849	0.048339	88.948547	-61.546535	-12.120308	2.505248	0.000000	0.649223	0.000000	0.000000	0.000000	0.205669	0.139353	-0.529801	0.000000	0.000000	4.000000	29.000000	1.000000
14715.034509	0.088365	0.633341	0.046626	89.116180	-57.869385	-8.424815	2.416947	0.000000	0.614945	0.000000	0.000000	0.000000	0.199189	0.147697	-0.513861	0.000000	0.000000	4.000000	29.000000	1.000000
14715.037842	0.088365	0.633341	0.046626	89.116180	-57.869385	-8.424815	2.416947	0.000000	0.614945	0.000000	0.000000	0.000000	0.199189	0.147697	-0.513861	0.000000	0.000000	4.000000	29.000000	1.000000
14715.041175	0.088365	0.633341	0.046626	89.116180	-57.869385	-8.424815	2.416947	0.000000	0.614945	0.000000	0.000000	0.000000	0.199189	0.147697	-0.513861	0.000000	0.000000	4.000000	29.000000	1.000000
14715.044509	0.088983	0.633813	0.044966	89.318726	-50.790432	-1.290224	2.331304	0.000000	0.581747	0.000000	0.000000	0.000000	0.185487	0.141573	-0.497957	0.000000	0.000000	4.000000	29.000000	1.000000
14715.047842	0.088983	0.633813	0.044966	89.318726	-50.790432	-1.290224	2.331304	0.000000	0.581747	0.000000	0.000000	0.000000	0.185487	0.141573	-0.497957	0.000000	0.000000	4.000000	29.000000	1.000000
14715.051175	0.088983	0.633813	0.044966	89.318726	-50.790432	-1.290224	2.331304	0.000000	0.581747	0.000000	0.000000	0.000000	0.185487	0.141573	-0.497957	0.000000	0.000000	4.000000	29.000000	1.000000
14715.054509	0.089609	0.634306	0.043379	89.431107	-36.534786	13.056240	2.248311	0.000000	0.550833	0.000000	0.000000	0.000000	0.187762	0.147956	-0.476106	0.000000	0.000000	4.000000	29.000000	1.000000
14715.057842	0.089609	0.634306	0.043379	89.431107	-36.534786	13.056240	2.248311	0.000000	0.550833	0.000000	0.000000	0.000000	0.187762	0.147956	-0.476106	0.000000	0.000000	4.000000	29.000000	1.000000
14715.061175	0.089609	0.634306	0.043379	89.431107	-36.534786	13.056240	2.248311	0.000000	0.550833	0.000000	0.000000	0.000000	0.187762	0.147956	-0.476106	0.000000	0.000000	4.000000	29.000000	1.000000
14715.064509	0.090163	0.634787	0.041826	89.495262	-14.618589	35.093063	2.168960	0.000000	0.519539	0.000000	0.000000	0.000000	0.166050	0.144310	-0.465833	0.000000	0.000000	4.000000	29.000000	1.000000
14715.067842	0.090163	0.634787	0.041826	89.495262	-14.618589	35.093063	2.168960	0.000000	0.519539	0.000000	0.000000	0.000000	0.166050	0.144310	-0.465833	0.000000	0.000000	4.000000	29.000000	1.000000
14715.071175	0.090163	0.634787	0.041826	89.495262	-14.618589	35.093063	2.168960	0.000000	0.519539	0.000000	0.000000	0.000000	0.166050	0.144310	-0.465833	0.000000	0.000000	4.000000	29.000000	1.000000
14715.074509	0.090649	0.635249	0.040332	89.544151	37.975903	87.825752	2.091321	0.000000	0.491865	0.000000	0.000000	0.000000	0.145860	0.138582	-0.448398	0.000000	0.000000	4.000000	29.000000	1.000000
14715.077842	0.090649	0.635249	0.040332	89.544151	37.975903	87.825752	2.091321	0.000000	0.491865	0.000000	0.000000	0.000000	0.145860	0.138582	-0.448398	0.000000	0.000000	4.000000	29.000000	1.000000
14715.081175	0.090649	0.635249	0.040332	89.544151	37.975903	87.825752	2.091321	0.000000	0.491865	0.000000	0.000000	0.000000	0.145860	0.138582	-0.448398	0.000000	0.000000	4.000000	29.000000	1.000000
14715.084509	0.091084	0.635706	0.038844	89.290031	70.184677	120.169952	2.016588	0.000000	0.467554	0.000000	0.000000	0.000000	0.130396	0.137220	-0.446308	0.000000	0.000000	4.000000	29.000000	1.000000
14715.087842	0.091084	0.635706	0.038844	89.290031	70.184677	120.169952	2.016588	0.000000	0.467554	0.000000	0.000000	0.000000	0.130396	0.137220	-0.446308	0.000000	0.000000	4.000000	29.000000	1.000000
14715.091175	0.091084	0.635706	0.038844	89.290031	70.184677	120.169952	2.016588	0.000000	0.467554	0.000000	0.000000	0.000000	0.130396	0.137220	-0.446308	0.000000	0.000000	4.000000	29.000000	1.000000
14715.094509	0.091405	0.636145	0.037424	89.030655	78.282051	128.400589	1.942204	0.000000	0.445822	0.000000	0.000000	0.000000	0.096547	0.131688	-0.426110	0.000000	0.000000	4.000000	29.000000	1.000000
14715.097842	0.091405	0.636145	0.037424	89.030655	78.282051	128.400589	1.942204	0.000000	0.445822	0.000000	0.000000	0.000000	0.096547	0.131688	-0.426110	0.000000	0.000000	4.000000	29.000000	1.000000
14715.101175	0.091405	0.636145	0.037424	89.030655	78.282051	128.400589	1.942204	0.000000	0.445822	0.000000	0.000000	0.000000	0.096547	0.131688	-0.426110	0.000000	0.000000	4.000000	29.000000	1.000000
14715.104509	0.091638	0.636518	0.036062	88.768852	83.057098	133.311859	1.871186	0.000000	0.429731	0.000000	0.000000	0.000000	0.069840	0.111905	-0.408415	0.000000	0.000000	4.000000	29.000000	1.000000
14715.107842	0.091638	0.636518	0.036062	88.768852	83.057098	133.311859	1.871186	0.000000	0.429731	0.000000	0.000000	0.000000	0.069840	0.111905	-0.408415	0.000000	0.000000	4.000000	29.000000	1.000000
14715.111175	0.091638	0.636518	0.036062	88.768852	83.057098	133.311859	1.871186	0.000000	0.429731	0.000000	0.000000	0.000000	0.069840	0.111905	-0.408415	0.000000	0.000000	4.000000	29.000000	1.000000
14715.114509	0.091830	0.636874	0.034756	88.501320	86.121231	136.520523	1.803117	0.000000	0.418091	0.000000	0.000000	0.000000	0.057662	0.106663	-0.391945	0.000000	0.000000	4.000000	29.000000	1.000000
14715.117842	0.091830	0.636874	0.034756	88.501320	86.121231	136.520523	1.803117	0.000000	0.418091	0.000000	0.000000	0.000000	0.057662	0.106663	-0.391945	0.000000	0.000000	4.000000	29.000000	1.000000
14715.121175	0.091830	0.636874	0.034756	88.501320	86.121231	136.520523	1.803117	0.000000	0.418091	0.000000	0.000000	0.000000	0.057662	0.106663	-0.391945	0.000000	0.000000	4.000000	29.000000	1.000000
14715.124509	0.092009	0.637158	0.033519	88.211624	88.564102	139.122498	1.737792	0.000000	0.408481	0.000000	0.000000	0.000000	0.053720	0.085217	-0.370939	0.000000	0.000000	4.000000	29.000000	1.000000
14715.127842	0.092009	0.637158	0.033519	88.211624	88.564102	139.122498	1.737792	0.000000	0.408481	0.000000	0.000000	0.000000	0.053720	0.085217	-0.370939	0.000000	0.000000	4.000000	29.000000	1.000000
14715.131175	0.092009	0.637158	0.033519	88.211624	88.564102	139.122498	1.737792	0.000000	0.408481	0.000000	0.000000	0.000000	0.053720	0.085217	-0.370939	0.000000	0.000000	4.000000	29.000000	1.000000
14715.134509	0.092193	0.637405	0.032315	87.891510	90.422668	141.165512	1.675969	0.000000	0.399527	0.000000	0.000000	0.000000	0.054972	0.074116	-0.361183	0.000000	0.000000	4.000000	29.000000	1.000000
14715.137842	0.092193	0.637405	0.032315	87.891510	90.422668	141.165512	1.675969	0.000000	0.399527	0.000000	0.000000	0.000000	0.054972	0.074116	-0.361183	0.000000	0.000000	4.000000	29.000000	1.000000
14715.141175	0.092193	0.637405	0.032315	87.891510	90.422668	141.165512	1.675969	0.000000	0.399527	0.000000	0.000000	0.000000	0.054972	0.074116	-0.361183	0.000000	0.000000	4.000000	29.000000	1.000000
14715.144509	0.092341	0.637629	0.031191	87.547523	91.907730	142.853806	1.615772	0.000000	0.390365	0.000000	0.000000	0.000000	0.044481	0.067325	-0.337477	0.000000	0.000000	4.000000	29.000000	1.000000
14715.147842	0.092341	0.637629	0.031191	87.547523	91.907730	142.853806	1.615772	0.000000	0.390365	0.000000	0.000000	0.000000	0.044481	0.067325	-0.337477	0.000000	0.000000	4.000000	29.000000	1.000000
14715.151175	0.092341	0.637629	0.031191	87.547523	91.907730	142.853806	1.615772	0.000000	0.390365	0.000000	0.000000	0.000000	0.044481	0.067325	-0.337477	0.000000	0.000000	4.000000	29.000000	1.000000
14715.154509	0.092446	0.637845	0.030097	87.205933	92.996094	144.145569	1.559526	0.000000	0.382952	0.000000	0.000000	0.000000	0.031447	0.064638	-0.327930	0.000000	0.000000	4.000000	29.000000	1.000000
14715.157842	0.092446	0.637845	0.030097	87.205933	92.996094	144.145569	1.559526	0.000000	0.382952	0.000000	0.000000	0.000000	0.031447	0.064638	-0.327930	0.000000	0.000000	4.000000	29.000000	1.000000
14715.161175	0.092446	0.637845	0.030097	87.205933	92.996094	144.145569	1.559526	0.000000	0.382952	0.000000	0.000000	0.000000	0.031447	0.064638	-0.327930	0.000000	0.000000	4.000000	29.000000	1.000000
14715.164509	0.092526	0.638058	0.029008	86.882721	93.851448	145.196686	1.504871	0.000000	0.377710	0.000000	0.000000	0.000000	0.024095	0.063937	-0.326784	0.000000	0.000000	4.000000	29.000000	1.000000
14715.167842	0.092526	0.638058	0.029008	86.882721	93.851448	145.196686	1.504871	0.000000	0.377710	0.000000	0.000000	0.000000	0.024095	0.063937	-0.326784	0.000000	0.000000	4.000000	29.000000	1.000000
14715.171175	0.092526	0.638058	0.029008	86.882721	93.851448	145.196686	1.504871	0.000000	0.377710	0.000000	0.000000	0.000000	0.024095	0.063937	-0.326784	0.000000	0.000000	4.000000	29.000000	1.000000
14715.174509	0.092513	0.638269	0.027936	86.600449	94.461227	145.981110	1.450407	0.000000	0.373695	0.000000	0.000000	0.000000	-0.003941	0.063238	-0.321680	0.000000	0.000000	4.000000	29.000000	1.000000
14715.177842	0.092513	0.638269	0.027936	86.600449	94.461227	145.981110	1.450407	0.000000	0.373695	0.000000	0.000000	0.000000	-0.003941	0.063238	-0.321680	0.000000	0.000000	4.000000	29.000000	1.000000
14715.181175	0.092513	0.638269	0.027936	86.600449	94.461227	145.981110	1.450407	0.000000	0.373695	0.000000	0.000000	0.000000	-0.003941	0.063238	-0.321680	0.000000	0.000000	4.000000	29.000000	1.000000
14715.184509	0.092478	0.638450	0.026877	86.366814	94.876282	146.544601	1.396794	0.000000	0.374351	0.000000	0.000000	0.000000	-0.010552	0.054465	-0.317606	0.000000	0.000000	4.000000	29.000000	1.000000
14715.187842	0.092478	0.638450	0.026877	86.366814	94.876282	146.544601	1.396794	0.000000	0.374351	0.000000	0.000000	0.000000	-0.010552	0.054465	-0.317606	0.000000	0.000000	4.000000	29.000000	1.000000
14715.191175	0.092478	0.638450	0.026877	86.366814	94.876282	146.544601	1.396794	0.000000	0.374351	0.000000	0.000000	0.000000	-0.010552	0.054465	-0.317606	0.000000	0.000000	4.000000	29.000000	1.000000
14715.194509	0.092478	0.638450	0.026877	86.163750	95.322906	147.121201	1.343860	0.000000	0.376110	0.000000	0.000000	0.000000	-0.010552	0.054465	-0.317606	0.000000	0.000000	4.000000	29.000000	1.000000
14715.197842	0.092412	0.638631	0.025912	86.163750	95.322906	147.121201	1.343860	0.000000	0.376110	0.000000	0.000000	0.000000	-0.019666	0.054253	-0.289579	0.000000	0.000000	4.000000	29.000000	1.000000
14715.201175	0.092412	0.638631	0.025912	86.163750	95.322906	147.121201	1.343860	0.000000	0.376110	0.000000	0.000000	0.000000	-0.019666	0.054253	-0.289579	0.000000	0.000000	4.000000	29.000000	1.000000
14715.204509	0.092330	0.638777	0.024984	85.970314	95.812119	147.733521	1.343860	0.000000	0.376110	0.000000	0.000000	0.000000	-0.024772	0.043745	-0.278353	0.000000	0.000000	4.000000	29.000000	1.000000
14715.207842	0.092330	0.638777	0.024984	85.970314	95.812119	147.733521	1.343860	0.000000	0.376110	0.000000	0.000000	0.000000	-0.024772	0.043745	-0.278353	0.000000	0.000000	4.000000	29.000000	1.000000
14715.211175	0.092330	0.638777	0.024984	85.970314	95.812119	147.733521	1.343860	0.000000	0.376110	0.000000	0.000000	0.000000	-0.024772	0.043745	-0.278353	0.000000	0.000000	4.000000	29.000000	1.000000
14715.214509	0.092287	0.638849	0.024142	85.762383	96.735268	148.792099	1.249204	0.000000	0.383516	0.000000	0.000000	0.000000	-0.012831	0.021540	-0.252567	0.000000	0.000000	4.000000	29.000000	1.000000
14715.217842	0.092287	0.638849	0.024142	85.762383	96.735268	148.792099	1.249204	0.000000	0.383516	0.000000	0.000000	0.000000	-0.012831	0.021540	-0.252567	0.000000	0.000000	4.000000	29.000000	1.000000
14715.221175	0.092287	0.638849	0.024142	85.762383	96.735268	148.792099	1.249204	0.000000	0.383516	0.000000	0.000000	0.000000	-0.012831	0.021540	-0.252567	0.000000	0.000000	4.000000	29.000000	1.000000
14715.224509	0.092204	0.638886	0.023342	85.543854	98.421822	150.618454	1.207110	0.000000	0.385655	0.000000	0.000000	0.000000	-0.024725	0.011272	-0.239984	0.000000	0.000000	4.000000	29.000000	1.000000
14715.227842	0.092204	0.638886	0.023342	85.543854	98.421822	150.618454	1.207110	0.000000	0.385655	0.000000	0.000000	0.000000	-0.024725	0.011272	-0.239984	0.000000	0.000000	4.000000	29.000000	1.000000
14715.231175	0.092204	0.638886	0.023342	85.543854	98.421822	150.618454	1.207110	0.000000	0.385655	0.000000	0.000000	0.000000	-0.024725	0.011272	-0.239984	0.000000	0.000000	4.000000	29.000000	1.000000
14715.234509	0.092204	0.638886	0.023342	85.308731	100.801514	153.147385	1.167112	0.000000	0.389776	0.000000	0.000000	0.000000	-0.024725	0.011272	-0.239984	0.000000	0.000000	4.000000	29.000000	1.000000
14715.237842	0.092139	0.638851	0.022633	85.308731	100.801514	153.147385	1.167112	0.000000	0.389776	0.000000	0.000000	0.000000	-0.019583	-0.010613	-0.212838	0.000000	0.000000	4.000000	29.000000	1.000000
14715.241175	0.092139	0.638851	0.022633	85.308731	100.801514	153.147385	1.167112	0.000000	0.389776	0.000000	0.000000	0.000000	-0.019583	-0.010613	-0.212838	0.000000	0.000000	4.000000	29.000000	1.000000
14715.244509	0.092061	0.638729	0.021980	85.053398	103.716415	156.202164	1.167112	0.000000	0.389776	0.000000	0.000000	0.000000	-0.023429	-0.036686	-0.195704	0.000000	0.000000	4.000000	29.000000	1.000000
14715.247842	0.092061	0.638729	0.021980	85.053398	103.716415	156.202164	1.167112	0.000000	0.389776	0.000000	0.000000	0.000000	-0.023429	-0.036686	-0.195704	0.000000	0.000000	4.000000	29.000000	1.000000
14715.251175	0.092061	0.638729	0.021980	85.053398	103.716415	156.202164	1.167112	0.000000	0.389776	0.000000	0.000000	0.000000	-0.023429	-0.036686	-0.195704	0.000000	0.000000	4.000000	29.000000	1.000000
14715.254509	0.092008	0.638506	0.021339	84.790382	106.701958	159.271774	1.099022	0.000000	0.396945	0.000000	0.000000	0.000000	-0.015792	-0.066900	-0.192553	0.000000	0.000000	4.000000	29.000000	1.000000
14715.257842	0.092008	0.638506	0.021339	84.790382	106.701958	159.271774	1.099022	0.000000	0.396945	0.000000	0.000000	0.000000	-0.015792	-0.066900	-0.192553	0.000000	0.000000	4.000000	29.000000	1.000000
14715.261175	0.092008	0.638506	0.021339	84.790382	106.701958	159.271774	1.099022	0.000000	0.396945	0.000000	0.000000	0.000000	-0.015792	-0.066900	-0.192553	0.000000	0.000000	4.000000	29.000000	1.000000
14715.264509	0.091991	0.638217	0.020759	84.507843	109.401535	161.921021	1.066930	0.000000	0.399576	0.000000	0.000000	0.000000	-0.005199	-0.086596	-0.173874	0.000000	0.000000	4.000000	29.000000	1.000000
14715.267842	0.091991	0.638217	0.020759	84.507843	109.401535	161.921021	1.066930	0.000000	0.399576	0.000000	0.000000	0.000000	-0.005199	-0.086596	-0.173874	0.000000	0.000000	4.000000	29.000000	1.000000
14715.271175	0.091991	0.638217	0.020759	84.507843	109.401535	161.921021	1.066930	0.000000	0.399576	0.000000	0.000000	0.000000	-0.005199	-0.086596	-0.173874	0.000000	0.000000	4.000000	29.000000	1.000000
14715.274509	0.091991	0.638217	0.020759	84.220055	111.763268	164.142776	1.037951	0.000000	0.400443	0.000000	0.000000	0.000000	-0.005199	-0.086596	-0.173874	0.000000	0.000000	4.000000	29.000000	1.000000
14715.277842	0.092049	0.637822	0.020205	84.220055	111.763268	164.142776	1.037951	0.000000	0.400443	0.000000	0.000000	0.000000	0.017352	-0.118466	-0.166290	0.000000	0.000000	4.000000	29.000000	1.000000
14715.281175	0.092049	0.637822	0.020205	84.220055	111.763268	164.142776	1.037951	0.000000	0.400443	0.000000	0.000000	0.000000	0.017352	-0.118466	-0.166290	0.000000	0.000000	4.000000	29.000000	1.000000
14715.284509	0.092218	0.637334	0.019619	83.927948	113.945793	166.181808	1.037951	0.000000	0.400443	0.000000	0.000000	0.000000	0.050647	-0.146541	-0.175685	0.000000	0.000000	4.000000	29.000000	1.000000
14715.287842	0.092218	0.637334	0.019619	83.927948	113.945793	166.181808	1.037951	0.000000	0.400443	0.000000	0.000000	0.000000	0.050647	-0.146541	-0.175685	0.000000	0.000000	4.000000	29.000000	1.000000
14715.291175	0.092218	0.637334	0.019619	83.927948	113.945793	166.181808	1.037951	0.000000	0.400443	0.000000	0.000000	0.000000	0.050647	-0.146541	-0.175685	0.000000	0.000000	4.000000	29.000000	1.000000
14715.294509	0.092218	0.637334	0.019619	83.663422	115.916893	168.163589	0.980955	0.000000	0.389110	0.000000	0.000000	0.000000	0.050647	-0.146541	-0.175685	0.000000	0.000000	4.000000	29.000000	1.000000
14715.297842	0.092475	0.636752	0.019006	83.663422	115.916893	168.163589	0.980955	0.000000	0.389110	0.000000	0.000000	0.000000	0.077017	-0.174558	-0.183896	0.000000	0.000000	4.000000	29.000000	1.000000
14715.301175	0.092475	0.636752	0.019006	83.663422	115.916893	168.163589	0.980955	0.000000	0.389110	0.000000	0.000000	0.000000	0.077017	-0.174558	-0.183896	0.000000	0.000000	4.000000	29.000000	1.000000
14715.304509	0.092808	0.636116	0.018308	83.455841	118.046883	170.317291	0.980955	0.000000	0.389110	0.000000	0.000000	0.000000	0.099899	-0.190869	-0.209407	0.000000	0.000000	4.000000	29.000000	1.000000
14715.307842	0.092808	0.636116	0.018308	83.455841	118.046883	170.317291	0.980955	0.000000	0.389110	0.000000	0.000000	0.000000	0.099899	-0.190869	-0.209407	0.000000	0.000000	4.000000	29.000000	1.000000
14715.311175	0.092808	0.636116	0.018308	83.455841	118.046883	170.317291	0.980955	0.000000	0.389110	0.000000	0.000000	0.000000	0.099899	-0.190869	-0.209407	0.000000	0.000000	4.000000	29.000000	1.000000
14715.314509	0.093254	0.635411	0.017478	83.343834	120.399490	172.606659	0.915405	0.000000	0.359624	0.000000	0.000000	0.000000	0.133874	-0.211380	-0.249113	0.000000	0.000000	4.000000	29.000000	1.000000
14715.317842	0.093254	0.635411	0.017478	83.343834	120.399490	172.606659	0.915405	0.000000	0.359624	0.000000	0.000000	0.000000	0.133874	-0.211380	-0.249113	0.000000	0.000000	4.000000	29.000000	1.000000
14715.321175	0.093254	0.635411	0.017478	83.343834	120.399490	172.606659	0.915405	0.000000	0.359624	0.000000	0.000000	0.000000	0.133874	-0.211380	-0.249113	0.000000	0.000000	4.000000	29.000000	1.000000
14715.324509	0.093785	0.634644	0.016495	83.252823	122.650322	174.763229	0.873886	0.000000	0.337312	0.000000	0.000000	0.000000	0.159329	-0.230002	-0.294855	0.000000	0.000000	4.000000	29.000000	1.000000
14715.327842	0.093785	0.634644	0.016495	83.252823	122.650322	174.763229	0.873886	0.000000	0.337312	0.000000	0.000000	0.000000	0.159329	-0.230002	-0.294855	0.000000	0.000000	4.000000	29.000000	1.000000
14715.331175	0.093785	0.634644	0.016495	83.252823	122.650322	174.763229	0.873886	0.000000	0.337312	0.000000	0.000000	0.000000	0.159329	-0.230002	-0.294855	0.000000	0.000000	4.000000	29.000000	1.000000
14715.334509	0.094351	0.633869	0.015349	83.178040	124.771942	176.773148	0.824743	0.000000	0.310757	0.000000	0.000000	0.000000	0.169772	-0.232739	-0.343832	0.000000	0.000000	4.000000	29.000000	1.000000
14715.337842	0.094351	0.633869	0.015349	83.178040	124.771942	176.773148	0.824743	0.000000	0.310757	0.000000	0.000000	0.000000	0.169772	-0.232739	-0.343832	0.000000	0.000000	4.000000	29.000000	1.000000
14715.341175	0.094351	0.633869	0.015349	83.178040	124.771942	176.773148	0.824743	0.000000	0.310757	0.000000	0.000000	0.000000	0.169772	-0.232739	-0.343832	0.000000	0.000000	4.000000	29.000000	1.000000
14715.344509	0.094904	0.633037	0.014043	83.143448	126.736267	178.604691	0.767438	0.000000	0.282461	0.000000	0.000000	0.000000	0.166113	-0.249458	-0.391718	0.000000	0.000000	4.000000	29.000000	1.000000
14715.347842	0.094904	0.633037	0.014043	83.143448	126.736267	178.604691	0.767438	0.000000	0.282461	0.000000	0.000000	0.000000	0.166113	-0.249458	-0.391718	0.000000	0.000000	4.000000	29.000000	1.000000
14715.351175	0.094904	0.633037	0.014043	83.143448	126.736267	178.604691	0.767438	0.000000	0.282461	0.000000	0.000000	0.000000	0.166113	-0.249458	-0.391718	0.000000	0.000000	4.000000	29.000000	1.000000
14715.354509	0.095366	0.632300	0.012762	83.163559	128.375732	-179.904572	0.702152	0.000000	0.254776	0.000000	0.000000	0.000000	0.138578	-0.221241	-0.384189	0.000000	0.000000	4.000000	29.000000	1.000000
14715.357842	0.095366	0.632300	0.012762	83.163559	128.375732	-179.904572	0.702152	0.000000	0.254776	0.000000	0.000000	0.000000	0.138578	-0.221241	-0.384189	0.000000	0.000000	4.000000	29.000000	1.000000
14715.361175	0.095366	0.632300	0.012762	83.163559	128.375732	-179.904572	0.702152	0.000000	0.254776	0.000000	0.000000	0.000000	0.138578	-0.221241	-0.384189	0.000000	0.000000	4.000000	29.000000	1.000000
14715.364509	0.095947	0.631348	0.011061	83.186028	130.322998	-178.136780	0.638120	0.000000	0.231679	0.000000	0.000000	0.000000	0.174222	-0.285346	-0.510566	0.000000	0.000000	4.000000	29.000000	1.000000
14715.367842	0.095947	0.631348	0.011061	83.186028	130.322998	-178.136780	0.638120	0.000000	0.231679	0.000000	0.000000	0.000000	0.174222	-0.285346	-0.510566	0.000000	0.000000	4.000000	29.000000	1.000000
14715.371175	0.095947	0.631348	0.011061	83.186028	130.322998	-178.136780	0.638120	0.000000	0.231679	0.000000	0.000000	0.000000	0.174222	-0.285346	-0.510566	0.000000	0.000000	4.000000	29.000000	1.000000
14715.374509	0.096468	0.630453	0.009435	83.191734	132.090607	-176.531036	0.553026	0.000000	0.202642	0.000000	0.000000	0.000000	0.156396	-0.268611	-0.487519	0.000000	0.000000	4.000000	29.000000	1.000000
14715.377842	0.096468	0.630453	0.009435	83.191734	132.090607	-176.531036	0.553026	0.000000	0.202642	0.000000	0.000000	0.000000	0.156396	-0.268611	-0.487519	0.000000	0.000000	4.000000	29.000000	1.000000
14715.381175	0.096468	0.630453	0.009435	83.191734	132.090607	-176.531036	0.553026	0.000000	0.202642	0.000000	0.000000	0.000000	0.156396	-0.268611	-0.487519	0.000000	0.000000	4.000000	29.000000	1.000000
14715.384509	0.097008	0.629533	0.007811	83.199257	133.948471	-174.845581	0.471773	0.000000	0.176576	0.000000	0.000000	0.000000	0.161768	-0.276046	-0.487236	0.000000	0.000000	4.000000	29.000000	1.000000
14715.387842	0.097008	0.629533	0.007811	83.199257	133.948471	-174.845581	0.471773	0.000000	0.176576	0.000000	0.000000	0.000000	0.161768	-0.276046	-0.487236	0.000000	0.000000	4.000000	29.000000	1.000000
14715.391175	0.097008	0.629533	0.007811	83.199257	133.948471	-174.845581	0.471773	0.000000	0.176576	0.000000	0.000000	0.000000	0.161768	-0.276046	-0.487236	0.000000	0.000000	4.000000	29.000000	1.000000
14715.394509	0.097540	0.628568	0.006178	83.235977	135.909393	-173.079926	0.390567	0.000000	0.149614	0.000000	0.000000	0.000000	0.159546	-0.289428	-0.490008	0.000000	0.000000	4.000000	29.000000	1.000000
14715.397842	0.097540	0.628568	0.006178	83.235977	135.909393	-173.079926	0.390567	0.000000	0.149614	0.000000	0.000000	0.000000	0.159546	-0.289428	-0.490008	0.000000	0.000000	4.000000	29.000000	1.000000
14715.401175	0.097540	0.628568	0.006178	83.235977	135.909393	-173.079926	0.390567	0.000000	0.149614	0.000000	0.000000	0.000000	0.159546	-0.289428	-0.490008	0.000000	0.000000	4.000000	29.000000	1.000000
14715.404509	0.098085	0.627582	0.004636	83.379280	137.167450	-172.035400	0.308899	0.000000	0.123023	0.000000	0.000000	0.000000	0.163701	-0.295916	-0.462687	0.000000	0.000000	4.000000	29.000000	1.000000
14715.407842	0.098085	0.627582	0.004636	83.379280	137.167450	-172.035400	0.308899	0.000000	0.123023	0.000000	0.000000	0.000000	0.163701	-0.295916	-0.462687	0.000000	0.000000	4.000000	29.000000	1.000000
14715.411175	0.098085	0.627582	0.004636	83.379280	137.167450	-172.035400	0.308899	0.000000	0.123023	0.000000	0.000000	0.000000	0.163701	-0.295916	-0.462687	0.000000	0.000000	4.000000	29.000000	1.000000
14715.414509	0.098632	0.626588	0.003228	83.709915	136.602188	-172.812668	0.231784	0.000000	0.095740	0.000000	0.000000	0.000000	0.163931	-0.298038	-0.422420	0.000000	0.000000	4.000000	29.000000	1.000000
14715.417842	0.098632	0.626588	0.003228	83.709915	136.602188	-172.812668	0.231784	0.000000	0.095740	0.000000	0.000000	0.000000	0.163931	-0.298038	-0.422420	0.000000	0.000000	4.000000	29.000000	1.000000
14715.421175	0.098632	0.626588	0.003228	83.709915	136.602188	-172.812668	0.231784	0.000000	0.095740	0.000000	0.000000	0.000000	0.163931	-0.298038	-0.422420	0.000000	0.000000	4.000000	29.000000	1.000000
14715.424509	0.099128	0.625574	0.001925	84.142014	134.199509	-175.399277	0.161381	0.000000	0.068418	0.000000	0.000000	0.000000	0.148863	-0.304367	-0.390821	0.000000	0.000000	4.000000	29.000000	1.000000
14715.427842	0.099128	0.625574	0.001925	84.142014	134.199509	-175.399277	0.161381	0.000000	0.068418	0.000000	0.000000	0.000000	0.148863	-0.304367	-0.390821	0.000000	0.000000	4.000000	29.000000	1.000000
14715.431175	0.099128	0.625574	0.001925	84.142014	134.199509	-175.399277	0.161381	0.000000	0.068418	0.000000	0.000000	0.000000	0.148863	-0.304367	-0.390821	0.000000	0.000000	4.000000	29.000000	1.000000
14715.434509	0.099593	0.624519	0.000708	84.552521	130.596817	-179.144913	0.096244	0.000000	0.043608	0.000000	0.000000	0.000000	0.139660	-0.316542	-0.365030	0.000000	0.000000	4.000000	29.000000	1.000000
14715.437842	0.099593	0.624519	0.000708	84.552521	130.596817	-179.144913	0.096244	0.000000	0.043608	0.000000	0.000000	0.000000	0.139660	-0.316542	-0.365030	0.000000	0.000000	4.000000	29.000000	1.000000
14715.441175	0.099593	0.624519	0.000708	84.552521	130.596817	-179.144913	0.096244	0.000000	0.043608	0.000000	0.000000	0.000000	0.139660	-0.316542	-0.365030	0.000000	0.000000	4.000000	29.000000	1.000000
14715.444509	0.100002	0.623429	-0.000442	84.870842	126.323433	176.488235	0.035405	0.000000	0.020331	0.000000	0.000000	0.000000	0.122588	-0.326922	-0.344959	0.000000	0.000000	4.000000	29.000000	1.000000
14715.447842	0.100002	0.623429	-0.000442	84.870842	126.323433	176.488235	0.035405	0.000000	0.020331	0.000000	0.000000	0.000000	0.122588	-0.326922	-0.344959	0.000000	0.000000	4.000000	29.000000	1.000000
14715.451175	0.100002	0.623429	-0.000442	84.870842	126.323433	176.488235	0.035405	0.000000	0.020331	0.000000	0.000000	0.000000	0.122588	-0.326922	-0.344959	0.000000	0.000000	4.000000	29.000000	1.000000
14715.454509	0.100344	0.622316	-0.001572	85.085182	121.811943	171.928970	-0.022088	0.000000	-0.000100	0.000000	0.000000	0.000000	0.102587	-0.333761	-0.339139	0.000000	0.000000	4.000000	29.000000	1.000000
14715.457842	0.100344	0.622316	-0.001572	85.085182	121.811943	171.928970	-0.022088	0.000000	-0.000100	0.000000	0.000000	0.000000	0.102587	-0.333761	-0.339139	0.000000	0.000000	4.000000	29.000000	1.000000
14715.461175	0.100344	0.622316	-0.001572	85.085182	121.811943	171.928970	-0.022088	0.000000	-0.000100	0.000000	0.000000	0.000000	0.102587	-0.333761	-0.339139	0.000000	0.000000	4.000000	29.000000	1.000000
14715.464509	0.100585	0.621195	-0.002635	85.235931	117.496742	167.631958	-0.078611	0.000000	-0.017198	0.000000	0.000000	0.000000	0.072345	-0.336370	-0.318842	0.000000	0.000000	4.000000	29.000000	1.000000
14715.467842	0.100585	0.621195	-0.002635	85.235931	117.496742	167.631958	-0.078611	0.000000	-0.017198	0.000000	0.000000	0.000000	0.072345	-0.336370	-0.318842	0.000000	0.000000	4.000000	29.000000	1.000000
14715.471175	0.100585	0.621195	-0.002635	85.235931	117.496742	167.631958	-0.078611	0.000000	-0.017198	0.000000	0.000000	0.000000	0.072345	-0.336370	-0.318842	0.000000	0.000000	4.000000	29.000000	1.000000
14715.474509	0.100736	0.620032	-0.003689	85.342125	113.672699	163.922440	-0.131751	0.000000	-0.029256	0.000000	0.000000	0.000000	0.045249	-0.349039	-0.316080	0.000000	0.000000	4.000000	29.000000	1.000000
14715.477842	0.100736	0.620032	-0.003689	85.342125	113.672699	163.922440	-0.131751	0.000000	-0.029256	0.000000	0.000000	0.000000	0.045249	-0.349039	-0.316080	0.000000	0.000000	4.000000	29.000000	1.000000
14715.481175	0.100736	0.620032	-0.003689	85.342125	113.672699	163.922440	-0.131751	0.000000	-0.029256	0.000000	0.000000	0.000000	0.045249	-0.349039	-0.316080	0.000000	0.000000	4.000000	29.000000	1.000000
14715.484509	0.100820	0.618871	-0.004732	85.413536	110.523476	160.928207	-0.184431	0.000000	-0.036797	0.000000	0.000000	0.000000	0.025174	-0.348132	-0.312888	0.000000	0.000000	4.000000	29.000000	1.000000
14715.487842	0.100820	0.618871	-0.004732	85.413536	110.523476	160.928207	-0.184431	0.000000	-0.036797	0.000000	0.000000	0.000000	0.025174	-0.348132	-0.312888	0.000000	0.000000	4.000000	29.000000	1.000000
14715.491175	0.100820	0.618871	-0.004732	85.413536	110.523476	160.928207	-0.184431	0.000000	-0.036797	0.000000	0.000000	0.000000	0.025174	-0.348132	-0.312888	0.000000	0.000000	4.000000	29.000000	1.000000
14715.494509	0.100839	0.617688	-0.005755	85.462746	107.932335	158.489822	-0.236579	0.000000	-0.040993	0.000000	0.000000	0.000000	0.005806	-0.354803	-0.307114	0.000000	0.000000	4.000000	29.000000	1.000000
14715.497842	0.100839	0.617688	-0.005755	85.462746	107.932335	158.489822	-0.236579	0.000000	-0.040993	0.000000	0.000000	0.000000	0.005806	-0.354803	-0.307114	0.000000	0.000000	4.000000	29.000000	1.000000
14715.501175	0.100839	0.617688	-0.005755	85.462746	107.932335	158.489822	-0.236579	0.000000	-0.040993	0.000000	0.000000	0.000000	0.005806	-0.354803	-0.307114	0.000000	0.000000	4.000000	29.000000	1.000000
14715.504509	0.100757	0.616548	-0.006728	85.496284	105.953529	156.616638	-0.287765	0.000000	-0.041961	0.000000	0.000000	0.000000	-0.024795	-0.342169	-0.291929	0.000000	0.000000	4.000000	29.000000	1.000000
14715.507842	0.100757	0.616548	-0.006728	85.496284	105.953529	156.616638	-0.287765	0.000000	-0.041961	0.000000	0.000000	0.000000	-0.024795	-0.342169	-0.291929	0.000000	0.000000	4.000000	29.000000	1.000000
14715.511175	0.100757	0.616548	-0.006728	85.496284	105.953529	156.616638	-0.287765	0.000000	-0.041961	0.000000	0.000000	0.000000	-0.024795	-0.342169	-0.291929	0.000000	0.000000	4.000000	29.000000	1.000000
14715.514509	0.100576	0.615399	-0.007634	85.519394	104.600174	155.319122	-0.336420	0.000000	-0.037828	0.000000	0.000000	0.000000	-0.054024	-0.344705	-0.271588	0.000000	0.000000	4.000000	29.000000	1.000000
14715.517842	0.100576	0.615399	-0.007634	85.519394	104.600174	155.319122	-0.336420	0.000000	-0.037828	0.000000	0.000000	0.000000	-0.054024	-0.344705	-0.271588	0.000000	0.000000	4.000000	29.000000	1.000000
14715.521175	0.100576	0.615399	-0.007634	85.519394	104.600174	155.319122	-0.336420	0.000000	-0.037828	0.000000	0.000000	0.000000	-0.054024	-0.344705	-0.271588	0.000000	0.000000	4.000000	29.000000	1.000000
14715.524509	0.100344	0.614286	-0.008474	85.536041	103.828056	154.576630	-0.381684	0.000000	-0.028824	0.000000	0.000000	0.000000	-0.069808	-0.333898	-0.252047	0.000000	0.000000	4.000000	29.000000	1.000000
14715.527842	0.100344	0.614286	-0.008474	85.536041	103.828056	154.576630	-0.381684	0.000000	-0.028824	0.000000	0.000000	0.000000	-0.069808	-0.333898	-0.252047	0.000000	0.000000	4.000000	29.000000	1.000000
14715.531175	0.100344	0.614286	-0.008474	85.536041	103.828056	154.576630	-0.381684	0.000000	-0.028824	0.000000	0.000000	0.000000	-0.069808	-0.333898	-0.252047	0.000000	0.000000	4.000000	29.000000	1.000000
14715.534509	0.100050	0.613242	-0.009189	85.548340	103.247330	154.025818	-0.423692	0.000000	-0.017189	0.000000	0.000000	0.000000	-0.088188	-0.313256	-0.214637	0.000000	0.000000	4.000000	29.000000	1.000000
14715.537842	0.100050	0.613242	-0.009189	85.548340	103.247330	154.025818	-0.423692	0.000000	-0.017189	0.000000	0.000000	0.000000	-0.088188	-0.313256	-0.214637	0.000000	0.000000	4.000000	29.000000	1.000000
14715.541175	0.100050	0.613242	-0.009189	85.548340	103.247330	154.025818	-0.423692	0.000000	-0.017189	0.000000	0.000000	0.000000	-0.088188	-0.313256	-0.214637	0.000000	0.000000	4.000000	29.000000	1.000000
14715.544509	0.099679	0.612260	-0.009751	85.561470	102.607094	153.429443	-0.459465	0.000000	-0.002492	0.000000	0.000000	0.000000	-0.111217	-0.294498	-0.168536	0.000000	0.000000	4.000000	29.000000	1.000000
14715.547842	0.099679	0.612260	-0.009751	85.561470	102.607094	153.429443	-0.459465	0.000000	-0.002492	0.000000	0.000000	0.000000	-0.111217	-0.294498	-0.168536	0.000000	0.000000	4.000000	29.000000	1.000000
14715.551175	0.099679	0.612260	-0.009751	85.561470	102.607094	153.429443	-0.459465	0.000000	-0.002492	0.000000	0.000000	0.000000	-0.111217	-0.294498	-0.168536	0.000000	0.000000	4.000000	29.000000	1.000000
14715.554509	0.099322	0.611334	-0.010154	85.573929	101.277504	152.148758	-0.487554	0.000000	0.016045	0.000000	0.000000	0.000000	-0.107100	-0.277671	-0.120857	0.000000	0.000000	4.000000	29.000000	1.000000
14715.557842	0.099322	0.611334	-0.010154	85.573929	101.277504	152.148758	-0.487554	0.000000	0.016045	0.000000	0.000000	0.000000	-0.107100	-0.277671	-0.120857	0.000000	0.000000	4.000000	29.000000	1.000000
14715.561175	0.099322	0.611334	-0.010154	85.573929	101.277504	152.148758	-0.487554	0.000000	0.016045	0.000000	0.000000	0.000000	-0.107100	-0.277671	-0.120857	0.000000	0.000000	4.000000	29.000000	1.000000
14715.564509	0.099322	0.611334	-0.010154	85.580261	99.377602	150.301132	-0.507697	0.000000	0.033895	0.000000	0.000000	0.000000	-0.107100	-0.277671	-0.120857	0.000000	0.000000	4.000000	29.000000	1.000000
14715.567842	0.098972	0.610495	-0.010429	85.580261	99.377602	150.301132	-0.507697	0.000000	0.033895	0.000000	0.000000	0.000000	-0.105132	-0.251779	-0.082590	0.000000	0.000000	4.000000	29.000000	1.000000
14715.571175	0.098972	0.610495	-0.010429	85.580261	99.377602	150.301132	-0.507697	0.000000	0.033895	0.000000	0.000000	0.000000	-0.105132	-0.251779	-0.082590	0.000000	0.000000	4.000000	29.000000	1.000000
14715.574509	0.098635	0.609780	-0.010545	85.572342	96.839424	147.827026	-0.507697	0.000000	0.033895	0.000000	0.000000	0.000000	-0.101113	-0.214536	-0.034789	0.000000	0.000000	4.000000	29.000000	1.000000
14715.577842	0.098635	0.609780	-0.010545	85.572342	96.839424	147.827026	-0.507697	0.000000	0.033895	0.000000	0.000000	0.000000	-0.101113	-0.214536	-0.034789	0.000000	0.000000	4.000000	29.000000	1.000000
14715.581175	0.098635	0.609780	-0.010545	85.572342	96.839424	147.827026	-0.507697	0.000000	0.033895	0.000000	0.000000	0.000000	-0.101113	-0.214536	-0.034789	0.000000	0.000000	4.000000	29.000000	1.000000
14715.584509	0.098304	0.609150	-0.010532	85.550407	94.135880	145.192413	-0.527260	0.000000	0.068269	0.000000	0.000000	0.000000	-0.099200	-0.189052	0.003852	0.000000	0.000000	4.000000	29.000000	1.000000
14715.587842	0.098304	0.609150	-0.010532	85.550407	94.135880	145.192413	-0.527260	0.000000	0.068269	0.000000	0.000000	0.000000	-0.099200	-0.189052	0.003852	0.000000	0.000000	4.000000	29.000000	1.000000
14715.591175	0.098304	0.609150	-0.010532	85.550407	94.135880	145.192413	-0.527260	0.000000	0.068269	0.000000	0.000000	0.000000	-0.099200	-0.189052	0.003852	0.000000	0.000000	4.000000	29.000000	1.000000
14715.594509	0.098025	0.608623	-0.010384	85.519608	91.623260	142.744446	-0.526618	0.000000	0.084802	0.000000	0.000000	0.000000	-0.083586	-0.157938	0.044519	0.000000	0.000000	4.000000	29.000000	1.000000
14715.597842	0.098025	0.608623	-0.010384	85.519608	91.623260	142.744446	-0.526618	0.000000	0.084802	0.000000	0.000000	0.000000	-0.083586	-0.157938	0.044519	0.000000	0.000000	4.000000	29.000000	1.000000
14715.601175	0.098025	0.608623	-0.010384	85.519608	91.623260	142.744446	-0.526618	0.000000	0.084802	0.000000	0.000000	0.000000	-0.083586	-0.157938	0.044519	0.000000	0.000000	4.000000	29.000000	1.000000
14715.604509	0.098025	0.608623	-0.010384	85.482346	89.500725	140.685608	-0.519198	0.000000	0.098733	0.000000	0.000000	0.000000	-0.083586	-0.157938	0.044519	0.000000	0.000000	4.000000	29.000000	1.000000
14715.607842	0.097769	0.608187	-0.010134	85.482346	89.500725	140.685608	-0.519198	0.000000	0.098733	0.000000	0.000000	0.000000	-0.076975	-0.130986	0.074905	0.000000	0.000000	4.000000	29.000000	1.000000
14715.611175	0.097769	0.608187	-0.010134	85.482346	89.500725	140.685608	-0.519198	0.000000	0.098733	0.000000	0.000000	0.000000	-0.076975	-0.130986	0.074905	0.000000	0.000000	4.000000	29.000000	1.000000
14715.614509	0.097580	0.607859	-0.009777	85.458344	87.914742	139.147232	-0.519198	0.000000	0.098733	0.000000	0.000000	0.000000	-0.056642	-0.098351	0.107302	0.000000	0.000000	4.000000	29.000000	1.000000
14715.617842	0.097580	0.607859	-0.009777	85.458344	87.914742	139.147232	-0.519198	0.000000	0.098733	0.000000	0.000000	0.000000	-0.056642	-0.098351	0.107302	0.000000	0.000000	4.000000	29.000000	1.000000
14715.621175	0.097580	0.607859	-0.009777	85.458344	87.914742	139.147232	-0.519198	0.000000	0.098733	0.000000	0.000000	0.000000	-0.056642	-0.098351	0.107302	0.000000	0.000000	4.000000	29.000000	1.000000
14715.624509	0.097580	0.607859	-0.009777	85.445984	86.888161	138.151184	-0.488830	0.000000	0.121003	0.000000	0.000000	0.000000	-0.056642	-0.098351	0.107302	0.000000	0.000000	4.000000	29.000000	1.000000
14715.627842	0.097450	0.607626	-0.009350	85.445984	86.888161	138.151184	-0.488830	0.000000	0.121003	0.000000	0.000000	0.000000	-0.038896	-0.069803	0.127963	0.000000	0.000000	4.000000	29.000000	1.000000
14715.631175	0.097450	0.607626	-0.009350	85.445984	86.888161	138.151184	-0.488830	0.000000	0.121003	0.000000	0.000000	0.000000	-0.038896	-0.069803	0.127963	0.000000	0.000000	4.000000	29.000000	1.000000
14715.634509	0.097327	0.607431	-0.008892	85.443321	86.432419	137.721893	-0.488830	0.000000	0.121003	0.000000	0.000000	0.000000	-0.036978	-0.058441	0.137323	0.000000	0.000000	4.000000	29.000000	1.000000
14715.637842	0.097327	0.607431	-0.008892	85.443321	86.432419	137.721893	-0.488830	0.000000	0.121003	0.000000	0.000000	0.000000	-0.036978	-0.058441	0.137323	0.000000	0.000000	4.000000	29.000000	1.000000
14715.641175	0.097327	0.607431	-0.008892	85.443321	86.432419	137.721893	-0.488830	0.000000	0.121003	0.000000	0.000000	0.000000	-0.036978	-0.058441	0.137323	0.000000	0.000000	4.000000	29.000000	1.000000
14715.644509	0.097327	0.607431	-0.008892	85.463310	86.321312	137.619980	-0.444616	0.000000	0.133648	0.000000	0.000000	0.000000	-0.036978	-0.058441	0.137323	0.000000	0.000000	4.000000	29.000000	1.000000
14715.647842	0.097212	0.607318	-0.008396	85.463310	86.321312	137.619980	-0.444616	0.000000	0.133648	0.000000	0.000000	0.000000	-0.034572	-0.033879	0.148996	0.000000	0.000000	4.000000	29.000000	1.000000
14715.651175	0.097212	0.607318	-0.008396	85.463310	86.321312	137.619980	-0.444616	0.000000	0.133648	0.000000	0.000000	0.000000	-0.034572	-0.033879	0.148996	0.000000	0.000000	4.000000	29.000000	1.000000
14715.654509	0.097080	0.607269	-0.007871	85.511879	86.035385	137.318390	-0.444616	0.000000	0.133648	0.000000	0.000000	0.000000	-0.039599	-0.014990	0.157354	0.000000	0.000000	4.000000	29.000000	1.000000
14715.657842	0.097080	0.607269	-0.007871	85.511879	86.035385	137.318390	-0.444616	0.000000	0.133648	0.000000	0.000000	0.000000	-0.039599	-0.014990	0.157354	0.000000	0.000000	4.000000	29.000000	1.000000
14715.661175	0.097080	0.607269	-0.007871	85.511879	86.035385	137.318390	-0.444616	0.000000	0.133648	0.000000	0.000000	0.000000	-0.039599	-0.014990	0.157354	0.000000	0.000000	4.000000	29.000000	1.000000
14715.664509	0.097080	0.607269	-0.007871	85.598473	85.508514	136.736557	-0.393558	0.000000	0.146010	0.000000	0.000000	0.000000	-0.039599	-0.014990	0.157354	0.000000	0.000000	4.000000	29.000000	1.000000
14715.667842	0.096972	0.607307	-0.007336	85.598473	85.508514	136.736557	-0.393558	0.000000	0.146010	0.000000	0.000000	0.000000	-0.032362	0.011439	0.160539	0.000000	0.000000	4.000000	29.000000	1.000000
14715.671175	0.096972	0.607307	-0.007336	85.693840	84.807793	135.964645	-0.393558	0.000000	0.146010	0.000000	0.000000	0.000000	-0.032362	0.011439	0.160539	0.000000	0.000000	4.000000	29.000000	1.000000
14715.674509	0.096924	0.607395	-0.006831	85.693840	84.807793	135.964645	-0.393558	0.000000	0.146010	0.000000	0.000000	0.000000	-0.014311	0.026453	0.151547	0.000000	0.000000	4.000000	29.000000	1.000000
14715.677842	0.096924	0.607395	-0.006831	85.693840	84.807793	135.964645	-0.393558	0.000000	0.146010	0.000000	0.000000	0.000000	-0.014311	0.026453	0.151547	0.000000	0.000000	4.000000	29.000000	1.000000
14715.681175	0.096924	0.607395	-0.006831	85.801010	83.990921	135.059021	-0.341543	0.000000	0.153789	0.000000	0.000000	0.000000	-0.014311	0.026453	0.151547	0.000000	0.000000	4.000000	29.000000	1.000000
14715.684509	0.096924	0.607395	-0.006831	85.801010	83.990921	135.059021	-0.341543	0.000000	0.153789	0.000000	0.000000	0.000000	-0.014311	0.026453	0.151547	0.000000	0.000000	4.000000	29.000000	1.000000
14715.687842	0.096874	0.607508	-0.006334	85.801010	83.990921	135.059021	-0.341543	0.000000	0.153789	0.000000	0.000000	0.000000	-0.014934	0.033973	0.149100	0.000000	0.000000	4.000000	29.000000	1.000000
14715.691175	0.096874	0.607508	-0.006334	85.894203	83.129601	134.113800	-0.341543	0.000000	0.153789	0.000000	0.000000	0.000000	-0.014934	0.033973	0.149100	0.000000	0.000000	4.000000	29.000000	1.000000
14715.694509	0.096917	0.607659	-0.005824	85.894203	83.129601	134.113800	-0.341543	0.000000	0.153789	0.000000	0.000000	0.000000	0.012686	0.045408	0.152935	0.000000	0.000000	4.000000	29.000000	1.000000
14715.697842	0.096917	0.607659	-0.005824	85.894203	83.129601	134.113800	-0.341543	0.000000	0.153789	0.000000	0.000000	0.000000	0.012686	0.045408	0.152935	0.000000	0.000000	4.000000	29.000000	1.000000
14715.701175	0.096917	0.607659	-0.005824	85.982193	82.214165	133.112228	-0.291204	0.000000	0.154164	0.000000	0.000000	0.000000	0.012686	0.045408	0.152935	0.000000	0.000000	4.000000	29.000000	1.000000
14715.704509	0.096917	0.607659	-0.005824	85.982193	82.214165	133.112228	-0.291204	0.000000	0.154164	0.000000	0.000000	0.000000	0.012686	0.045408	0.152935	0.000000	0.000000	4.000000	29.000000	1.000000
14715.707842	0.096973	0.607842	-0.005351	85.982193	82.214165	133.112228	-0.291204	0.000000	0.154164	0.000000	0.000000	0.000000	0.017021	0.054792	0.141979	0.000000	0.000000	4.000000	29.000000	1.000000
14715.711175	0.096973	0.607842	-0.005351	86.062439	81.301125	132.115967	-0.291204	0.000000	0.154164	0.000000	0.000000	0.000000	0.017021	0.054792	0.141979	0.000000	0.000000	4.000000	29.000000	1.000000
14715.714509	0.096973	0.607842	-0.005351	86.062439	81.301125	132.115967	-0.291204	0.000000	0.154164	0.000000	0.000000	0.000000	0.017021	0.054792	0.141979	0.000000	0.000000	4.000000	29.000000	1.000000
14715.717842	0.096973	0.607842	-0.005351	86.062439	81.301125	132.115967	-0.291204	0.000000	0.154164	0.000000	0.000000	0.000000	0.017021	0.054792	0.141979	0.000000	0.000000	4.000000	29.000000	1.000000
14715.721175	0.097121	0.608244	-0.004561	86.131073	80.934715	131.682617	-0.267541	0.000000	0.151327	0.000000	0.000000	0.000000	0.044122	0.120524	0.236999	0.000000	0.000000	4.000000	29.000000	1.000000
14715.724509	0.097121	0.608244	-0.004561	86.131073	80.934715	131.682617	-0.267541	0.000000	0.151327	0.000000	0.000000	0.000000	-0.000000	0.000003	0.000000	0.000000	0.000000	4.000000	29.000000	1.000000
14715.727842	0.097121	0.608244	-0.004561	86.131073	80.934715	131.682617	-0.267541	0.000000	0.151327	0.000000	0.000000	0.000000	-0.000000	0.000003	0.000000	0.000000	0.000000	4.000000	29.000000	1.000000
14715.731175	0.097121	0.608244	-0.004561	86.204865	81.300705	131.989166	-0.228041	0.000000	0.143973	0.000000	0.000000	0.000000	-0.000000	0.000003	0.000000	0.000000	0.000000	4.000000	29.000000	1.000000
14715.734509	0.097121	0.608244	-0.004561	86.204865	81.300705	131.989166	-0.228041	0.000000	0.143973	0.000000	0.000000	0.000000	-0.000000	0.000003	0.000000	0.000000	0.000000	4.000000	29.000000	1.000000
14715.737842	0.097183	0.608425	-0.004271	86.204865	81.300705	131.989166	-0.228041	0.000000	0.143973	0.000000	0.000000	0.000000	0.018676	0.054257	0.087044	0.000000	0.000000	4.000000	29.000000	1.000000
14715.741175	0.097183	0.608425	-0.004271	86.283218	82.454903	133.099701	-0.228041	0.000000	0.143973	0.000000	0.000000	0.000000	0.018676	0.054257	0.087044	0.000000	0.000000	4.000000	29.000000	1.000000
14715.744509	0.097183	0.608425	-0.004271	86.283218	82.454903	133.099701	-0.228041	0.000000	0.143973	0.000000	0.000000	0.000000	0.018676	0.054257	0.087044	0.000000	0.000000	4.000000	29.000000	1.000000
14715.747842	0.097183	0.608425	-0.004271	86.283218	82.454903	133.099701	-0.228041	0.000000	0.143973	0.000000	0.000000	0.000000	0.018676	0.054257	0.087044	0.000000	0.000000	4.000000	29.000000	1.000000
14715.751175	0.097322	0.608798	-0.003834	86.343872	83.971619	134.625107	-0.213534	0.000000	0.140860	0.000000	0.000000	0.000000	0.041614	0.111956	0.131001	0.000000	0.000000	4.000000	29.000000	1.000000
14715.754509	0.097322	0.608798	-0.003834	86.343872	83.971619	134.625107	-0.213534	0.000000	0.140860	0.000000	0.000000	0.000000	0.041614	0.111956	0.131001	0.000000	0.000000	4.000000	29.000000	1.000000
14715.757842	0.097322	0.608798	-0.003834	86.343872	83.971619	134.625107	-0.213534	0.000000	0.140860	0.000000	0.000000	0.000000	0.041614	0.111956	0.131001	0.000000	0.000000	4.000000	29.000000	1.000000
14715.761175	0.097322	0.608798	-0.003834	86.369240	85.176453	135.883194	-0.191700	0.000000	0.133924	0.000000	0.000000	0.000000	0.041614	0.111956	0.131001	0.000000	0.000000	4.000000	29.000000	1.000000
14715.764509	0.097446	0.608984	-0.003673	86.369240	85.176453	135.883194	-0.191700	0.000000	0.133924	0.000000	0.000000	0.000000	0.037392	0.055884	0.048292	0.000000	0.000000	4.000000	29.000000	1.000000
14715.767842	0.097446	0.608984	-0.003673	86.369240	85.176453	135.883194	-0.191700	0.000000	0.133924	0.000000	0.000000	0.000000	0.037392	0.055884	0.048292	0.000000	0.000000	4.000000	29.000000	1.000000
14715.771175	0.097446	0.608984	-0.003673	86.379715	85.974327	136.712067	-0.183652	0.000000	0.127692	0.000000	0.000000	0.000000	0.037392	0.055884	0.048292	0.000000	0.000000	4.000000	29.000000	1.000000
14715.774509	0.097446	0.608984	-0.003673	86.379715	85.974327	136.712067	-0.183652	0.000000	0.127692	0.000000	0.000000	0.000000	0.037392	0.055884	0.048292	0.000000	0.000000	4.000000	29.000000	1.000000
14715.777842	0.097594	0.609145	-0.003509	86.379715	85.974327	136.712067	-0.183652	0.000000	0.127692	0.000000	0.000000	0.000000	0.044390	0.048290	0.049297	0.000000	0.000000	4.000000	29.000000	1.000000
14715.781175	0.097594	0.609145	-0.003509	86.384804	86.429573	137.175278	-0.183652	0.000000	0.127692	0.000000	0.000000	0.000000	0.044390	0.048290	0.049297	0.000000	0.000000	4.000000	29.000000	1.000000
14715.784509	0.097594	0.609145	-0.003509	86.384804	86.429573	137.175278	-0.183652	0.000000	0.127692	0.000000	0.000000	0.000000	0.044390	0.048290	0.049297	0.000000	0.000000	4.000000	29.000000	1.000000
14715.787842	0.097594	0.609145	-0.003509	86.384804	86.429573	137.175278	-0.183652	0.000000	0.127692	0.000000	0.000000	0.000000	0.044390	0.048290	0.049297	0.000000	0.000000	4.000000	29.000000	1.000000
14715.791175	0.097844	0.609308	-0.003185	86.388489	86.751587	137.493027	-0.175435	0.000000	0.120294	0.000000	0.000000	0.000000	0.074992	0.048863	0.097027	0.000000	0.000000	4.000000	29.000000	1.000000
14715.794509	0.097844	0.609308	-0.003185	86.388489	86.751587	137.493027	-0.175435	0.000000	0.120294	0.000000	0.000000	0.000000	0.074992	0.048863	0.097027	0.000000	0.000000	4.000000	29.000000	1.000000
14715.797842	0.097844	0.609308	-0.003185	86.388489	86.751587	137.493027	-0.175435	0.000000	0.120294	0.000000	0.000000	0.000000	0.074992	0.048863	0.097027	0.000000	0.000000	4.000000	29.000000	1.000000
14715.801175	0.097844	0.609308	-0.003185	86.389954	86.879753	137.620361	-0.159264	0.000000	0.107795	0.000000	0.000000	0.000000	0.074992	0.048863	0.097027	0.000000	0.000000	4.000000	29.000000	1.000000
14715.804509	0.097946	0.609310	-0.003026	86.389954	86.879753	137.620361	-0.159264	0.000000	0.107795	0.000000	0.000000	0.000000	0.030599	0.000524	0.047757	0.000000	0.000000	4.000000	29.000000	1.000000
14715.807842	0.097946	0.609310	-0.003026	86.389954	86.879753	137.620361	-0.159264	0.000000	0.107795	0.000000	0.000000	0.000000	0.030599	0.000524	0.047757	0.000000	0.000000	4.000000	29.000000	1.000000
14715.811175	0.097946	0.609310	-0.003026	86.391197	86.971642	137.704132	-0.151305	0.000000	0.102695	0.000000	0.000000	0.000000	0.030599	0.000524	0.047757	0.000000	0.000000	4.000000	29.000000	1.000000
14715.814509	0.098055	0.609210	-0.002834	86.391197	86.971642	137.704132	-0.151305	0.000000	0.102695	0.000000	0.000000	0.000000	0.032711	-0.029932	0.057491	0.000000	0.000000	4.000000	29.000000	1.000000
14715.817842	0.098055	0.609210	-0.002834	86.391197	86.971642	137.704132	-0.151305	0.000000	0.102695	0.000000	0.000000	0.000000	0.032711	-0.029932	0.057491	0.000000	0.000000	4.000000	29.000000	1.000000
14715.821175	0.098055	0.609210	-0.002834	86.396088	87.264938	137.992554	-0.141723	0.000000	0.097243	0.000000	0.000000	0.000000	0.032711	-0.029932	0.057491	0.000000	0.000000	4.000000	29.000000	1.000000
14715.824509	0.098055	0.609210	-0.002834	86.396088	87.264938	137.992554	-0.141723	0.000000	0.097243	0.000000	0.000000	0.000000	0.032711	-0.029932	0.057491	0.000000	0.000000	4.000000	29.000000	1.000000
14715.827842	0.098161	0.609021	-0.002658	86.396088	87.264938	137.992554	-0.141723	0.000000	0.097243	0.000000	0.000000	0.000000	0.031764	-0.056780	0.053008	0.000000	0.000000	4.000000	29.000000	1.000000
14715.831175	0.098161	0.609021	-0.002658	86.402451	87.657875	138.378098	-0.141723	0.000000	0.097243	0.000000	0.000000	0.000000	0.031764	-0.056780	0.053008	0.000000	0.000000	4.000000	29.000000	1.000000
14715.834509	0.098161	0.609021	-0.002658	86.402451	87.657875	138.378098	-0.141723	0.000000	0.097243	0.000000	0.000000	0.000000	0.031764	-0.056780	0.053008	0.000000	0.000000	4.000000	29.000000	1.000000
14715.837842	0.098161	0.609021	-0.002658	86.402451	87.657875	138.378098	-0.141723	0.000000	0.097243	0.000000	0.000000	0.000000	0.031764	-0.056780	0.053008	0.000000	0.000000	4.000000	29.000000	1.000000
14715.841175	0.098358	0.608470	-0.002267	86.410133	88.148979	138.862015	-0.132888	0.000000	0.091949	0.000000	0.000000	0.000000	0.059216	-0.165259	0.117198	0.000000	0.000000	4.000000	29.000000	1.000000
14715.844509	0.098358	0.608470	-0.002267	86.410133	88.148979	138.862015	-0.132888	0.000000	0.091949	0.000000	0.000000	0.000000	0.059216	-0.165259	0.117198	0.000000	0.000000	4.000000	29.000000	1.000000
14715.847842	0.098358	0.608470	-0.002267	86.410133	88.148979	138.862015	-0.132888	0.000000	0.091949	0.000000	0.000000	0.000000	0.059216	-0.165259	0.117198	0.000000	0.000000	4.000000	29.000000	1.000000
14715.851175	0.098358	0.608470	-0.002267	86.420570	88.836807	139.542999	-0.113355	0.000000	0.082080	0.000000	0.000000	0.000000	0.059216	-0.165259	0.117198	0.000000	0.000000	4.000000	29.000000	1.000000
14715.854509	0.098471	0.608108	-0.002058	86.420570	88.836807	139.542999	-0.113355	0.000000	0.082080	0.000000	0.000000	0.000000	0.033915	-0.108489	0.062732	0.000000	0.000000	4.000000	29.000000	1.000000
14715.857842	0.098471	0.608108	-0.002058	86.420570	88.836807	139.542999	-0.113355	0.000000	0.082080	0.000000	0.000000	0.000000	0.033915	-0.108489	0.062732	0.000000	0.000000	4.000000	29.000000	1.000000
14715.861175	0.098471	0.608108	-0.002058	86.430367	89.528282	140.227646	-0.102900	0.000000	0.076428	0.000000	0.000000	0.000000	0.033915	-0.108489	0.062732	0.000000	0.000000	4.000000	29.000000	1.000000
14715.864509	0.098471	0.608108	-0.002058	86.430367	89.528282	140.227646	-0.102900	0.000000	0.076428	0.000000	0.000000	0.000000	0.033915	-0.108489	0.062732	0.000000	0.000000	4.000000	29.000000	1.000000
14715.867842	0.098588	0.607695	-0.001833	86.430367	89.528282	140.227646	-0.102900	0.000000	0.076428	0.000000	0.000000	0.000000	0.034963	-0.123855	0.067462	0.000000	0.000000	4.000000	29.000000	1.000000
14715.871175	0.098588	0.607695	-0.001833	86.441742	90.371399	141.064209	-0.102900	0.000000	0.076428	0.000000	0.000000	0.000000	0.034963	-0.123855	0.067462	0.000000	0.000000	4.000000	29.000000	1.000000
14715.874509	0.098708	0.607231	-0.001593	86.441742	90.371399	141.064209	-0.102900	0.000000	0.076428	0.000000	0.000000	0.000000	0.035999	-0.139260	0.072153	0.000000	0.000000	4.000000	29.000000	1.000000
14715.877842	0.098708	0.607231	-0.001593	86.441742	90.371399	141.064209	-0.102900	0.000000	0.076428	0.000000	0.000000	0.000000	0.035999	-0.139260	0.072153	0.000000	0.000000	4.000000	29.000000	1.000000
14715.881175	0.098708	0.607231	-0.001593	86.453430	91.165932	141.850632	-0.079631	0.000000	0.064601	0.000000	0.000000	0.000000	0.035999	-0.139260	0.072153	0.000000	0.000000	4.000000	29.000000	1.000000
14715.884509	0.098708	0.607231	-0.001593	86.453430	91.165932	141.850632	-0.079631	0.000000	0.064601	0.000000	0.000000	0.000000	0.035999	-0.139260	0.072153	0.000000	0.000000	4.000000	29.000000	1.000000
14715.887842	0.098858	0.606780	-0.001318	86.453430	91.165932	141.850632	-0.079631	0.000000	0.064601	0.000000	0.000000	0.000000	0.045038	-0.135480	0.082377	0.000000	0.000000	4.000000	29.000000	1.000000
14715.891175	0.098858	0.606780	-0.001318	86.465042	92.018234	142.692154	-0.079631	0.000000	0.064601	0.000000	0.000000	0.000000	0.045038	-0.135480	0.082377	0.000000	0.000000	4.000000	29.000000	1.000000
14715.894509	0.098988	0.606302	-0.001031	86.465042	92.018234	142.692154	-0.079631	0.000000	0.064601	0.000000	0.000000	0.000000	0.039060	-0.143272	0.086031	0.000000	0.000000	4.000000	29.000000	1.000000
14715.897842	0.098988	0.606302	-0.001031	86.465042	92.018234	142.692154	-0.079631	0.000000	0.064601	0.000000	0.000000	0.000000	0.039060	-0.143272	0.086031	0.000000	0.000000	4.000000	29.000000	1.000000
14715.901175	0.098988	0.606302	-0.001031	86.479355	92.866753	143.529648	-0.051563	0.000000	0.050585	0.000000	0.000000	0.000000	0.039060	-0.143272	0.086031	0.000000	0.000000	4.000000	29.000000	1.000000
14715.904509	0.098988	0.606302	-0.001031	86.479355	92.866753	143.529648	-0.051563	0.000000	0.050585	0.000000	0.000000	0.000000	0.039060	-0.143272	0.086031	0.000000	0.000000	4.000000	29.000000	1.000000
14715.907842	0.099132	0.605830	-0.000682	86.479355	92.866753	143.529648	-0.051563	0.000000	0.050585	0.000000	0.000000	0.000000	0.043152	-0.141511	0.104737	0.000000	0.000000	4.000000	29.000000	1.000000
14715.911175	0.099132	0.605830	-0.000682	86.491898	93.620819	144.272522	-0.051563	0.000000	0.050585	0.000000	0.000000	0.000000	0.043152	-0.141511	0.104737	0.000000	0.000000	4.000000	29.000000	1.000000
14715.914509	0.099281	0.605352	-0.000310	86.491898	93.620819	144.272522	-0.051563	0.000000	0.050585	0.000000	0.000000	0.000000	0.044686	-0.143625	0.111658	0.000000	0.000000	4.000000	29.000000	1.000000
14715.917842	0.099281	0.605352	-0.000310	86.491898	93.620819	144.272522	-0.051563	0.000000	0.050585	0.000000	0.000000	0.000000	0.044686	-0.143625	0.111658	0.000000	0.000000	4.000000	29.000000	1.000000
14715.921175	0.099281	0.605352	-0.000310	86.500053	94.334534	144.977875	-0.015497	0.000000	0.035945	0.000000	0.000000	0.000000	0.044686	-0.143625	0.111658	0.000000	0.000000	4.000000	29.000000	1.000000
14715.924509	0.099281	0.605352	-0.000310	86.500053	94.334534	144.977875	-0.015497	0.000000	0.035945	0.000000	0.000000	0.000000	0.044686	-0.143625	0.111658	0.000000	0.000000	4.000000	29.000000	1.000000
14715.927842	0.099440	0.604929	0.000109	86.500053	94.334534	144.977875	-0.015497	0.000000	0.035945	0.000000	0.000000	0.000000	0.047759	-0.126656	0.125623	0.000000	0.000000	4.000000	29.000000	1.000000
14715.931175	0.099440	0.604929	0.000109	86.505310	95.002571	145.639023	-0.015497	0.000000	0.035945	0.000000	0.000000	0.000000	0.047759	-0.126656	0.125623	0.000000	0.000000	4.000000	29.000000	1.000000
14715.934509	0.099605	0.604500	0.000551	86.505310	95.002571	145.639023	-0.015497	0.000000	0.035945	0.000000	0.000000	0.000000	0.049306	-0.128817	0.132556	0.000000	0.000000	4.000000	29.000000	1.000000
14715.937842	0.099605	0.604500	0.000551	86.505310	95.002571	145.639023	-0.015497	0.000000	0.035945	0.000000	0.000000	0.000000	0.049306	-0.128817	0.132556	0.000000	0.000000	4.000000	29.000000	1.000000
14715.941175	0.099605	0.604500	0.000551	86.509575	95.573425	146.200012	0.027533	0.000000	0.019767	0.000000	0.000000	0.000000	0.049306	-0.128817	0.132556	0.000000	0.000000	4.000000	29.000000	1.000000
14715.944509	0.099605	0.604500	0.000551	86.509575	95.573425	146.200012	0.027533	0.000000	0.019767	0.000000	0.000000	0.000000	0.049306	-0.128817	0.132556	0.000000	0.000000	4.000000	29.000000	1.000000
14715.947842	0.099792	0.604114	0.000995	86.509575	95.573425	146.200012	0.027533	0.000000	0.019767	0.000000	0.000000	0.000000	0.056353	-0.115667	0.133355	0.000000	0.000000	4.000000	29.000000	1.000000
14715.951175	0.099792	0.604114	0.000995	86.513107	96.091751	146.711121	0.027533	0.000000	0.019767	0.000000	0.000000	0.000000	0.056353	-0.115667	0.133355	0.000000	0.000000	4.000000	29.000000	1.000000
14715.954509	0.099984	0.603747	0.001455	86.513107	96.091751	146.711121	0.027533	0.000000	0.019767	0.000000	0.000000	0.000000	0.057411	-0.110185	0.137944	0.000000	0.000000	4.000000	29.000000	1.000000
14715.957842	0.099984	0.603747	0.001455	86.513107	96.091751	146.711121	0.027533	0.000000	0.019767	0.000000	0.000000	0.000000	0.057411	-0.110185	0.137944	0.000000	0.000000	4.000000	29.000000	1.000000
14715.961175	0.099984	0.603747	0.001455	86.515694	96.514259	147.120789	0.072749	0.000000	0.000807	0.000000	0.000000	0.000000	0.057411	-0.110185	0.137944	0.000000	0.000000	4.000000	29.000000	1.000000
14715.964509	0.099984	0.603747	0.001455	86.515694	96.514259	147.120789	0.072749	0.000000	0.000807	0.000000	0.000000	0.000000	0.057411	-0.110185	0.137944	0.000000	0.000000	4.000000	29.000000	1.000000
14715.967842	0.100204	0.603417	0.001941	86.515694	96.514259	147.120789	0.072749	0.000000	0.000807	0.000000	0.000000	0.000000	0.066039	-0.099023	0.145836	0.000000	0.000000	4.000000	29.000000	1.000000
14715.971175	0.100204	0.603417	0.001941	86.517883	96.886139	147.479752	0.072749	0.000000	0.000807	0.000000	0.000000	0.000000	0.066039	-0.099023	0.145836	0.000000	0.000000	4.000000	29.000000	1.000000
14715.974509	0.100417	0.603118	0.002396	86.517883	96.886139	147.479752	0.072749	0.000000	0.000807	0.000000	0.000000	0.000000	0.064035	-0.089571	0.136320	0.000000	0.000000	4.000000	29.000000	1.000000
14715.977842	0.100417	0.603118	0.002396	86.517883	96.886139	147.479752	0.072749	0.000000	0.000807	0.000000	0.000000	0.000000	0.064035	-0.089571	0.136320	0.000000	0.000000	4.000000	29.000000	1.000000
14715.981175	0.100417	0.603118	0.002396	86.519852	97.258369	147.839020	0.119775	0.000000	-0.020873	0.000000	0.000000	0.000000	0.064035	-0.089571	0.136320	0.000000	0.000000	4.000000	29.000000	1.000000
14715.984509	0.100417	0.603118	0.002396	86.519852	97.258369	147.839020	0.119775	0.000000	-0.020873	0.000000	0.000000	0.000000	0.064035	-0.089571	0.136320	0.000000	0.000000	4.000000	29.000000	1.000000
14715.987842	0.100631	0.602819	0.002850	86.519852	97.258369	147.839020	0.119775	0.000000	-0.020873	0.000000	0.000000	0.000000	0.064087	-0.089817	0.136217	0.000000	0.000000	4.000000	29.000000	1.000000
14715.991175	0.100631	0.602819	0.002850	86.523285	97.578911	148.145020	0.119775	0.000000	-0.020873	0.000000	0.000000	0.000000	0.064087	-0.089817	0.136217	0.000000	0.000000	4.000000	29.000000	1.000000
14715.994509	0.100838	0.602551	0.003272	86.523285	97.578911	148.145020	0.119775	0.000000	-0.020873	0.000000	0.000000	0.000000	0.062077	-0.080308	0.126732	0.000000	0.000000	4.000000	29.000000	1.000000
14715.997842	0.100838	0.602551	0.003272	86.523285	97.578911	148.145020	0.119775	0.000000	-0.020873	0.000000	0.000000	0.000000	0.062077	-0.080308	0.126732	0.000000	0.000000	4.000000	29.000000	1.000000
14716.001175	0.100838	0.602551	0.003272	86.531807	97.897461	148.444565	0.163600	0.000000	-0.041900	0.000000	0.000000	0.000000	0.062077	-0.080308	0.126732	0.000000	0.000000	4.000000	29.000000	1.000000
14716.004509	0.101023	0.602283	0.003699	86.531807	97.897461	148.444565	0.163600	0.000000	-0.041900	0.000000	0.000000	0.000000	0.055563	-0.080533	0.128082	0.000000	0.000000	4.000000	29.000000	1.000000
14716.007842	0.101023	0.602283	0.003699	86.531807	97.897461	148.444565	0.163600	0.000000	-0.041900	0.000000	0.000000	0.000000	0.055563	-0.080533	0.128082	0.000000	0.000000	4.000000	29.000000	1.000000
14716.011175	0.101023	0.602283	0.003699	86.549408	98.302170	148.833435	0.184947	0.000000	-0.051161	0.000000	0.000000	0.000000	0.055563	-0.080533	0.128082	0.000000	0.000000	4.000000	29.000000	1.000000
14716.014509	0.101203	0.602021	0.004102	86.549408	98.302170	148.833435	0.184947	0.000000	-0.051161	0.000000	0.000000	0.000000	0.054052	-0.078694	0.120950	0.000000	0.000000	4.000000	29.000000	1.000000
14716.017842	0.101203	0.602021	0.004102	86.549408	98.302170	148.833435	0.184947	0.000000	-0.051161	0.000000	0.000000	0.000000	0.054052	-0.078694	0.120950	0.000000	0.000000	4.000000	29.000000	1.000000
14716.021175	0.101203	0.602021	0.004102	86.586136	98.667473	149.158524	0.205106	0.000000	-0.060169	0.000000	0.000000	0.000000	0.054052	-0.078694	0.120950	0.000000	0.000000	4.000000	29.000000	1.000000
14716.024509	0.101203	0.602021	0.004102	86.586136	98.667473	149.158524	0.205106	0.000000	-0.060169	0.000000	0.000000	0.000000	0.054052	-0.078694	0.120950	0.000000	0.000000	4.000000	29.000000	1.000000
14716.027842	0.101372	0.601726	0.004450	86.586136	98.667473	149.158524	0.205106	0.000000	-0.060169	0.000000	0.000000	0.000000	0.050460	-0.088273	0.104364	0.000000	0.000000	4.000000	29.000000	1.000000
14716.031175	0.101372	0.601726	0.004450	86.647659	99.124008	149.559250	0.205106	0.000000	-0.060169	0.000000	0.000000	0.000000	0.050460	-0.088273	0.104364	0.000000	0.000000	4.000000	29.000000	1.000000
14716.034509	0.101372	0.601726	0.004450	86.647659	99.124008	149.559250	0.205106	0.000000	-0.060169	0.000000	0.000000	0.000000	0.050460	-0.088273	0.104364	0.000000	0.000000	4.000000	29.000000	1.000000
14716.037842	0.101372	0.601726	0.004450	86.647659	99.124008	149.559250	0.205106	0.000000	-0.060169	0.000000	0.000000	0.000000	0.050460	-0.088273	0.104364	0.000000	0.000000	4.000000	29.000000	1.000000
14716.041175	0.101544	0.601132	0.005025	86.718071	99.659515	150.037125	0.222500	0.000000	-0.068579	0.000000	0.000000	0.000000	0.051678	-0.178227	0.172490	0.000000	0.000000	4.000000	29.000000	1.000000
14716.044509	0.101544	0.601132	0.005025	86.718071	99.659515	150.037125	0.222500	0.000000	-0.068579	0.000000	0.000000	0.000000	0.000001	-0.000004	0.000000	0.000000	0.000000	4.000000	29.000000	1.000000
14716.047842	0.101544	0.601132	0.005025	86.718071	99.659515	150.037125	0.222500	0.000000	-0.068579	0.000000	0.000000	0.000000	0.000001	-0.000004	0.000000	0.000000	0.000000	4.000000	29.000000	1.000000
14716.051175	0.101544	0.601132	0.005025	86.797043	100.218987	150.531372	0.251248	0.000000	-0.077192	0.000000	0.000000	0.000000	0.000001	-0.000004	0.000000	0.000000	0.000000	4.000000	29.000000	1.000000
14716.054509	0.101544	0.601132	0.005025	86.797043	100.218987	150.531372	0.251248	0.000000	-0.077192	0.000000	0.000000	0.000000	0.000001	-0.000004	0.000000	0.000000	0.000000	4.000000	29.000000	1.000000
14716.057842	0.101597	0.600826	0.005266	86.797043	100.218987	150.531372	0.251248	0.000000	-0.077192	0.000000	0.000000	0.000000	0.015883	-0.091904	0.072297	0.000000	0.000000	4.000000	29.000000	1.000000
14716.061175	0.101597	0.600826	0.005266	86.868744	100.914108	151.170212	0.251248	0.000000	-0.077192	0.000000	0.000000	0.000000	0.015883	-0.091904	0.072297	0.000000	0.000000	4.000000	29.000000	1.000000
14716.064509	0.101597	0.600826	0.005266	86.868744	100.914108	151.170212	0.251248	0.000000	-0.077192	0.000000	0.000000	0.000000	0.015883	-0.091904	0.072297	0.000000	0.000000	4.000000	29.000000	1.000000
14716.067842	0.101597	0.600826	0.005266	86.868744	100.914108	151.170212	0.251248	0.000000	-0.077192	0.000000	0.000000	0.000000	0.015883	-0.091904	0.072297	0.000000	0.000000	4.000000	29.000000	1.000000
14716.071175	0.101628	0.600183	0.005616	86.917076	101.568558	151.787720	0.263297	0.000000	-0.079839	0.000000	0.000000	0.000000	0.009230	-0.192950	0.104920	0.000000	0.000000	4.000000	29.000000	1.000000
14716.074509	0.101628	0.600183	0.005616	86.917076	101.568558	151.787720	0.263297	0.000000	-0.079839	0.000000	0.000000	0.000000	-0.000001	0.000008	-0.000000	0.000000	0.000000	4.000000	29.000000	1.000000
14716.077842	0.101628	0.600183	0.005616	86.917076	101.568558	151.787720	0.263297	0.000000	-0.079839	0.000000	0.000000	0.000000	-0.000001	0.000008	-0.000000	0.000000	0.000000	4.000000	29.000000	1.000000
14716.081175	0.101628	0.600183	0.005616	86.926102	102.212242	152.427521	0.280784	0.000000	-0.081378	0.000000	0.000000	0.000000	-0.000001	0.000008	-0.000000	0.000000	0.000000	4.000000	29.000000	1.000000
14716.084509	0.101628	0.600183	0.005616	86.926102	102.212242	152.427521	0.280784	0.000000	-0.081378	0.000000	0.000000	0.000000	-0.000001	0.000008	-0.000000	0.000000	0.000000	4.000000	29.000000	1.000000
14716.087842	0.101609	0.599865	0.005740	86.926102	102.212242	152.427521	0.280784	0.000000	-0.081378	0.000000	0.000000	0.000000	-0.005615	-0.095262	0.037366	0.000000	0.000000	4.000000	29.000000	1.000000
14716.091175	0.101609	0.599865	0.005740	86.927696	102.968948	153.186569	0.280784	0.000000	-0.081378	0.000000	0.000000	0.000000	-0.005615	-0.095262	0.037366	0.000000	0.000000	4.000000	29.000000	1.000000
14716.094509	0.101609	0.599865	0.005740	86.927696	102.968948	153.186569	0.280784	0.000000	-0.081378	0.000000	0.000000	0.000000	-0.005615	-0.095262	0.037366	0.000000	0.000000	4.000000	29.000000	1.000000
14716.097842	0.101609	0.599865	0.005740	86.927696	102.968948	153.186569	0.280784	0.000000	-0.081378	0.000000	0.000000	0.000000	-0.005615	-0.095262	0.037366	0.000000	0.000000	4.000000	29.000000	1.000000
14716.101175	0.101671	0.599190	0.006024	86.927063	103.727165	153.945831	0.287012	0.000000	-0.080442	0.000000	0.000000	0.000000	0.018676	-0.202559	0.085094	0.000000	0.000000	4.000000	29.000000	1.000000
14716.104509	0.101671	0.599190	0.006024	86.927063	103.727165	153.945831	0.287012	0.000000	-0.080442	0.000000	0.000000	0.000000	-0.000001	0.000001	-0.000000	0.000000	0.000000	4.000000	29.000000	1.000000
14716.107842	0.101671	0.599190	0.006024	86.927063	103.727165	153.945831	0.287012	0.000000	-0.080442	0.000000	0.000000	0.000000	-0.000001	0.000001	-0.000000	0.000000	0.000000	4.000000	29.000000	1.000000
14716.111175	0.101671	0.599190	0.006024	86.925850	104.484558	154.704330	0.301194	0.000000	-0.083555	0.000000	0.000000	0.000000	-0.000001	0.000001	-0.000000	0.000000	0.000000	4.000000	29.000000	1.000000
14716.114509	0.101671	0.599190	0.006024	86.925850	104.484558	154.704330	0.301194	0.000000	-0.083555	0.000000	0.000000	0.000000	-0.000001	0.000001	-0.000000	0.000000	0.000000	4.000000	29.000000	1.000000
14716.117842	0.101699	0.598820	0.006153	86.925850	104.484558	154.704330	0.301194	0.000000	-0.083555	0.000000	0.000000	0.000000	0.008518	-0.110924	0.038812	0.000000	0.000000	4.000000	29.000000	1.000000
14716.121175	0.101699	0.598820	0.006153	86.923874	105.302238	155.520447	0.301194	0.000000	-0.083555	0.000000	0.000000	0.000000	0.008518	-0.110924	0.038812	0.000000	0.000000	4.000000	29.000000	1.000000
14716.124509	0.101699	0.598820	0.006153	86.923874	105.302238	155.520447	0.301194	0.000000	-0.083555	0.000000	0.000000	0.000000	0.008518	-0.110924	0.038812	0.000000	0.000000	4.000000	29.000000	1.000000
14716.127842	0.101699	0.598820	0.006153	86.923874	105.302238	155.520447	0.301194	0.000000	-0.083555	0.000000	0.000000	0.000000	0.008518	-0.110924	0.038812	0.000000	0.000000	4.000000	29.000000	1.000000
14716.131175	0.101790	0.598094	0.006355	86.921394	106.118721	156.335419	0.307663	0.000000	-0.084974	0.000000	0.000000	0.000000	0.027099	-0.217755	0.060418	0.000000	0.000000	4.000000	29.000000	1.000000
14716.134509	0.101790	0.598094	0.006355	86.921394	106.118721	156.335419	0.307663	0.000000	-0.084974	0.000000	0.000000	0.000000	0.000000	0.000005	0.000000	0.000000	0.000000	4.000000	29.000000	1.000000
14716.137842	0.101790	0.598094	0.006355	86.921394	106.118721	156.335419	0.307663	0.000000	-0.084974	0.000000	0.000000	0.000000	0.000000	0.000005	0.000000	0.000000	0.000000	4.000000	29.000000	1.000000
14716.141175	0.101790	0.598094	0.006355	86.918152	106.936310	157.148773	0.317733	0.000000	-0.089491	0.000000	0.000000	0.000000	0.000000	0.000005	0.000000	0.000000	0.000000	4.000000	29.000000	1.000000
14716.144509	0.101790	0.598094	0.006355	86.918152	106.936310	157.148773	0.317733	0.000000	-0.089491	0.000000	0.000000	0.000000	0.000000	0.000005	0.000000	0.000000	0.000000	4.000000	29.000000	1.000000
14716.147842	0.101850	0.597764	0.006419	86.918152	106.936310	157.148773	0.317733	0.000000	-0.089491	0.000000	0.000000	0.000000	0.018093	-0.099019	0.019360	0.000000	0.000000	4.000000	29.000000	1.000000
14716.151175	0.101850	0.597764	0.006419	86.914726	107.691765	157.902557	0.317733	0.000000	-0.089491	0.000000	0.000000	0.000000	0.018093	-0.099019	0.019360	0.000000	0.000000	4.000000	29.000000	1.000000
14716.154509	0.101850	0.597764	0.006419	86.914726	107.691765	157.902557	0.317733	0.000000	-0.089491	0.000000	0.000000	0.000000	0.018093	-0.099019	0.019360	0.000000	0.000000	4.000000	29.000000	1.000000
14716.157842	0.101850	0.597764	0.006419	86.914726	107.691765	157.902557	0.317733	0.000000	-0.089491	0.000000	0.000000	0.000000	0.018093	-0.099019	0.019360	0.000000	0.000000	4.000000	29.000000	1.000000
14716.161175	0.101899	0.597165	0.006433	86.910919	108.387482	158.596573	0.320959	0.000000	-0.092506	0.000000	0.000000	0.000000	0.014735	-0.179746	0.004062	0.000000	0.000000	4.000000	29.000000	1.000000
14716.164509	0.101899	0.597165	0.006433	86.910919	108.387482	158.596573	0.320959	0.000000	-0.092506	0.000000	0.000000	0.000000	0.014735	-0.179746	0.004062	0.000000	0.000000	4.000000	29.000000	1.000000
14716.167842	0.101899	0.597165	0.006433	86.910919	108.387482	158.596573	0.320959	0.000000	-0.092506	0.000000	0.000000	0.000000	0.014735	-0.179746	0.004062	0.000000	0.000000	4.000000	29.000000	1.000000
14716.171175	0.101899	0.597165	0.006433	86.907249	109.026764	159.231323	0.321636	0.000000	-0.094962	0.000000	0.000000	0.000000	0.014735	-0.179746	0.004062	0.000000	0.000000	4.000000	29.000000	1.000000
14716.174509	0.101941	0.596908	0.006411	86.907249	109.026764	159.231323	0.321636	0.000000	-0.094962	0.000000	0.000000	0.000000	0.012443	-0.077145	-0.006371	0.000000	0.000000	4.000000	29.000000	1.000000
14716.177842	0.101941	0.596908	0.006411	86.907249	109.026764	159.231323	0.321636	0.000000	-0.094962	0.000000	0.000000	0.000000	0.012443	-0.077145	-0.006371	0.000000	0.000000	4.000000	29.000000	1.000000
14716.181175	0.101941	0.596908	0.006411	86.903450	109.606972	159.806885	0.320574	0.000000	-0.097036	0.000000	0.000000	0.000000	0.012443	-0.077145	-0.006371	0.000000	0.000000	4.000000	29.000000	1.000000
14716.184509	0.101941	0.596908	0.006411	86.903450	109.606972	159.806885	0.320574	0.000000	-0.097036	0.000000	0.000000	0.000000	0.012443	-0.077145	-0.006371	0.000000	0.000000	4.000000	29.000000	1.000000
14716.187842	0.101975	0.596684	0.006359	86.903450	109.606972	159.806885	0.320574	0.000000	-0.097036	0.000000	0.000000	0.000000	0.010395	-0.067241	-0.015668	0.000000	0.000000	4.000000	29.000000	1.000000
14716.191175	0.101975	0.596684	0.006359	86.899910	110.123093	160.323776	0.320574	0.000000	-0.097036	0.000000	0.000000	0.000000	0.010395	-0.067241	-0.015668	0.000000	0.000000	4.000000	29.000000	1.000000
14716.194509	0.101975	0.596684	0.006359	86.899910	110.123093	160.323776	0.320574	0.000000	-0.097036	0.000000	0.000000	0.000000	0.010395	-0.067241	-0.015668	0.000000	0.000000	4.000000	29.000000	1.000000
14716.197842	0.101975	0.596684	0.006359	86.899910	110.123093	160.323776	0.320574	0.000000	-0.097036	0.000000	0.000000	0.000000	0.010395	-0.067241	-0.015668	0.000000	0.000000	4.000000	29.000000	1.000000
14716.201175	0.101945	0.596346	0.006221	86.896881	110.523567	160.724823	0.317963	0.000000	-0.098769	0.000000	0.000000	0.000000	-0.009140	-0.101209	-0.041552	0.000000	0.000000	4.000000	29.000000	1.000000
14716.204509	0.101945	0.596346	0.006221	86.896881	110.523567	160.724823	0.317963	0.000000	-0.098769	0.000000	0.000000	0.000000	-0.009140	-0.101209	-0.041552	0.000000	0.000000	4.000000	29.000000	1.000000
14716.207842	0.101945	0.596346	0.006221	86.896881	110.523567	160.724823	0.317963	0.000000	-0.098769	0.000000	0.000000	0.000000	-0.009140	-0.101209	-0.041552	0.000000	0.000000	4.000000	29.000000	1.000000
14716.211175	0.101945	0.596346	0.006221	86.893669	110.923302	161.125122	0.311038	0.000000	-0.097245	0.000000	0.000000	0.000000	-0.009140	-0.101209	-0.041552	0.000000	0.000000	4.000000	29.000000	1.000000
14716.214509	0.101924	0.596233	0.006125	86.893669	110.923302	161.125122	0.311038	0.000000	-0.097245	0.000000	0.000000	0.000000	-0.006329	-0.033966	-0.028766	0.000000	0.000000	4.000000	29.000000	1.000000
14716.217842	0.101924	0.596233	0.006125	86.893669	110.923302	161.125122	0.311038	0.000000	-0.097245	0.000000	0.000000	0.000000	-0.006329	-0.033966	-0.028766	0.000000	0.000000	4.000000	29.000000	1.000000
14716.221175	0.101924	0.596233	0.006125	86.891716	111.151268	161.353500	0.306243	0.000000	-0.096191	0.000000	0.000000	0.000000	-0.006329	-0.033966	-0.028766	0.000000	0.000000	4.000000	29.000000	1.000000
14716.224509	0.101924	0.596233	0.006125	86.891716	111.151268	161.353500	0.306243	0.000000	-0.096191	0.000000	0.000000	0.000000	-0.006329	-0.033966	-0.028766	0.000000	0.000000	4.000000	29.000000	1.000000
14716.227842	0.101905	0.596165	0.006038	86.891716	111.151268	161.353500	0.306243	0.000000	-0.096191	0.000000	0.000000	0.000000	-0.005766	-0.020518	-0.026205	0.000000	0.000000	4.000000	29.000000	1.000000
14716.231175	0.101905	0.596165	0.006038	86.890770	111.262405	161.467514	0.306243	0.000000	-0.096191	0.000000	0.000000	0.000000	-0.005766	-0.020518	-0.026205	0.000000	0.000000	4.000000	29.000000	1.000000
14716.234509	0.101905	0.596165	0.006038	86.890770	111.262405	161.467514	0.306243	0.000000	-0.096191	0.000000	0.000000	0.000000	-0.005766	-0.020518	-0.026205	0.000000	0.000000	4.000000	29.000000	1.000000
14716.237842	0.101905	0.596165	0.006038	86.890770	111.262405	161.467514	0.306243	0.000000	-0.096191	0.000000	0.000000	0.000000	-0.005766	-0.020518	-0.026205	0.000000	0.000000	4.000000	29.000000	1.000000
14716.241175	0.101855	0.596155	0.005917	86.890770	111.262405	161.467514	0.301876	0.000000	-0.095230	0.000000	0.000000	0.000000	-0.014884	-0.002883	-0.036228	0.000000	0.000000	4.000000	29.000000	1.000000
14716.244509	0.101855	0.596155	0.005917	86.890770	111.262405	161.467514	0.301876	0.000000	-0.095230	0.000000	0.000000	0.000000	-0.014884	-0.002883	-0.036228	0.000000	0.000000	4.000000	29.000000	1.000000
14716.247842	0.101855	0.596155	0.005917	86.890770	111.262405	161.467514	0.301876	0.000000	-0.095230	0.000000	0.000000	0.000000	-0.014884	-0.002883	-0.036228	0.000000	0.000000	4.000000	29.000000	1.000000
14716.251175	0.101855	0.596155	0.005917	86.891777	111.145889	161.353516	0.295838	0.000000	-0.092749	0.000000	0.000000	0.000000	-0.014884	-0.002883	-0.036228	0.000000	0.000000	4.000000	29.000000	1.000000
14716.254509	0.101823	0.596240	0.005876	86.891777	111.145889	161.353516	0.295838	0.000000	-0.092749	0.000000	0.000000	0.000000	-0.009606	0.025430	-0.012246	0.000000	0.000000	4.000000	29.000000	1.000000
14716.257842	0.101823	0.596240	0.005876	86.891777	111.145889	161.353516	0.295838	0.000000	-0.092749	0.000000	0.000000	0.000000	-0.009606	0.025430	-0.012246	0.000000	0.000000	4.000000	29.000000	1.000000
14716.261175	0.101823	0.596240	0.005876	86.894112	110.858002	161.068008	0.293797	0.000000	-0.091148	0.000000	0.000000	0.000000	-0.009606	0.025430	-0.012246	0.000000	0.000000	4.000000	29.000000	1.000000
14716.264509	0.101823	0.596240	0.005876	86.894112	110.858002	161.068008	0.293797	0.000000	-0.091148	0.000000	0.000000	0.000000	-0.009606	0.025430	-0.012246	0.000000	0.000000	4.000000	29.000000	1.000000
14716.267842	0.101794	0.596344	0.005851	86.894112	110.858002	161.068008	0.293797	0.000000	-0.091148	0.000000	0.000000	0.000000	-0.008553	0.031094	-0.007456	0.000000	0.000000	4.000000	29.000000	1.000000
14716.271175	0.101794	0.596344	0.005851	86.894608	110.563667	160.777466	0.293797	0.000000	-0.091148	0.000000	0.000000	0.000000	-0.008553	0.031094	-0.007456	0.000000	0.000000	4.000000	29.000000	1.000000
14716.274509	0.101794	0.596344	0.005851	86.894608	110.563667	160.777466	0.293797	0.000000	-0.091148	0.000000	0.000000	0.000000	-0.008553	0.031094	-0.007456	0.000000	0.000000	4.000000	29.000000	1.000000
14716.277842	0.101794	0.596344	0.005851	86.894608	110.563667	160.777466	0.293797	0.000000	-0.091148	0.000000	0.000000	0.000000	-0.008553	0.031094	-0.007456	0.000000	0.000000	4.000000	29.000000	1.000000
14716.281175	0.101746	0.596633	0.005842	86.897263	110.218048	160.434006	0.292554	0.000000	-0.089723	0.000000	0.000000	0.000000	-0.014439	0.086900	-0.002788	0.000000	0.000000	4.000000	29.000000	1.000000
14716.284509	0.101746	0.596633	0.005842	86.897263	110.218048	160.434006	0.292554	0.000000	-0.089723	0.000000	0.000000	0.000000	-0.014439	0.086900	-0.002788	0.000000	0.000000	4.000000	29.000000	1.000000
14716.287842	0.101746	0.596633	0.005842	86.897263	110.218048	160.434006	0.292554	0.000000	-0.089723	0.000000	0.000000	0.000000	-0.014439	0.086900	-0.002788	0.000000	0.000000	4.000000	29.000000	1.000000
14716.291175	0.101746	0.596633	0.005842	86.900162	109.811691	160.032547	0.292090	0.000000	-0.087316	0.000000	0.000000	0.000000	-0.014439	0.086900	-0.002788	0.000000	0.000000	4.000000	29.000000	1.000000
14716.294509	0.101698	0.596782	0.005830	86.900162	109.811691	160.032547	0.292090	0.000000	-0.087316	0.000000	0.000000	0.000000	-0.014588	0.044527	-0.003478	0.000000	0.000000	4.000000	29.000000	1.000000
14716.297842	0.101698	0.596782	0.005830	86.900162	109.811691	160.032547	0.292090	0.000000	-0.087316	0.000000	0.000000	0.000000	-0.014588	0.044527	-0.003478	0.000000	0.000000	4.000000	29.000000	1.000000
14716.301175	0.101698	0.596782	0.005830	86.900291	109.519424	159.741394	0.291510	0.000000	-0.084885	0.000000	0.000000	0.000000	-0.014588	0.044527	-0.003478	0.000000	0.000000	4.000000	29.000000	1.000000
14716.304509	0.101698	0.596782	0.005830	86.900291	109.519424	159.741394	0.291510	0.000000	-0.084885	0.000000	0.000000	0.000000	-0.014588	0.044527	-0.003478	0.000000	0.000000	4.000000	29.000000	1.000000
14716.307842	0.101671	0.596930	0.005814	86.900291	109.519424	159.741394	0.291510	0.000000	-0.084885	0.000000	0.000000	0.000000	-0.007994	0.044516	-0.004941	0.000000	0.000000	4.000000	29.000000	1.000000
14716.311175	0.101671	0.596930	0.005814	86.900925	109.166985	159.392670	0.291510	0.000000	-0.084885	0.000000	0.000000	0.000000	-0.007994	0.044516	-0.004941	0.000000	0.000000	4.000000	29.000000	1.000000
14716.314509	0.101671	0.596930	0.005814	86.900925	109.166985	159.392670	0.291510	0.000000	-0.084885	0.000000	0.000000	0.000000	-0.007994	0.044516	-0.004941	0.000000	0.000000	4.000000	29.000000	1.000000
14716.317842	0.101671	0.596930	0.005814	86.900925	109.166985	159.392670	0.291510	0.000000	-0.084885	0.000000	0.000000	0.000000	-0.007994	0.044516	-0.004941	0.000000	0.000000	4.000000	29.000000	1.000000
14716.321175	0.101638	0.597182	0.005767	86.900665	108.929306	159.158859	0.290687	0.000000	-0.083552	0.000000	0.000000	0.000000	-0.009967	0.075595	-0.013915	0.000000	0.000000	4.000000	29.000000	1.000000
14716.324509	0.101638	0.597182	0.005767	86.900665	108.929306	159.158859	0.290687	0.000000	-0.083552	0.000000	0.000000	0.000000	-0.009967	0.075595	-0.013915	0.000000	0.000000	4.000000	29.000000	1.000000
14716.327842	0.101638	0.597182	0.005767	86.900665	108.929306	159.158859	0.290687	0.000000	-0.083552	0.000000	0.000000	0.000000	-0.009967	0.075595	-0.013915	0.000000	0.000000	4.000000	29.000000	1.000000
14716.331175	0.101638	0.597182	0.005767	86.894737	108.733795	158.971893	0.288367	0.000000	-0.081891	0.000000	0.000000	0.000000	-0.009967	0.075595	-0.013915	0.000000	0.000000	4.000000	29.000000	1.000000
14716.334509	0.101585	0.597241	0.005739	86.894737	108.733795	158.971893	0.288367	0.000000	-0.081891	0.000000	0.000000	0.000000	-0.015711	0.017625	-0.008615	0.000000	0.000000	4.000000	29.000000	1.000000
14716.337842	0.101585	0.597241	0.005739	86.894737	108.733795	158.971893	0.288367	0.000000	-0.081891	0.000000	0.000000	0.000000	-0.015711	0.017625	-0.008615	0.000000	0.000000	4.000000	29.000000	1.000000
14716.341175	0.101585	0.597241	0.005739	86.880775	108.690453	158.943329	0.286931	0.000000	-0.079272	0.000000	0.000000	0.000000	-0.015711	0.017625	-0.008615	0.000000	0.000000	4.000000	29.000000	1.000000
14716.344509	0.101585	0.597241	0.005739	86.880775	108.690453	158.943329	0.286931	0.000000	-0.079272	0.000000	0.000000	0.000000	-0.015711	0.017625	-0.008615	0.000000	0.000000	4.000000	29.000000	1.000000
14716.347842	0.101580	0.597248	0.005715	86.880775	108.690453	158.943329	0.286931	0.000000	-0.079272	0.000000	0.000000	0.000000	-0.001542	0.002082	-0.007027	0.000000	0.000000	4.000000	29.000000	1.000000
14716.351175	0.101580	0.597248	0.005715	86.862999	108.694305	158.965027	0.286931	0.000000	-0.079272	0.000000	0.000000	0.000000	-0.001542	0.002082	-0.007027	0.000000	0.000000	4.000000	29.000000	1.000000
14716.354509	0.101580	0.597248	0.005715	86.862999	108.694305	158.965027	0.286931	0.000000	-0.079272	0.000000	0.000000	0.000000	-0.001542	0.002082	-0.007027	0.000000	0.000000	4.000000	29.000000	1.000000
14716.357842	0.101580	0.597248	0.005715	86.862999	108.694305	158.965027	0.286931	0.000000	-0.079272	0.000000	0.000000	0.000000	-0.001542	0.002082	-0.007027	0.000000	0.000000	4.000000	29.000000	1.000000
14716.361175	0.101548	0.597120	0.005671	86.828125	108.880264	159.180130	0.285760	0.000000	-0.079015	0.000000	0.000000	0.000000	-0.009810	-0.038207	-0.013214	0.000000	0.000000	4.000000	29.000000	1.000000
14716.364509	0.101548	0.597120	0.005671	86.828125	108.880264	159.180130	0.285760	0.000000	-0.079015	0.000000	0.000000	0.000000	-0.009810	-0.038207	-0.013214	0.000000	0.000000	4.000000	29.000000	1.000000
14716.367842	0.101548	0.597120	0.005671	86.828125	108.880264	159.180130	0.285760	0.000000	-0.079015	0.000000	0.000000	0.000000	-0.009810	-0.038207	-0.013214	0.000000	0.000000	4.000000	29.000000	1.000000
14716.371175	0.101548	0.597120	0.005671	86.796432	109.133163	159.453766	0.283558	0.000000	-0.077380	0.000000	0.000000	0.000000	-0.009810	-0.038207	-0.013214	0.000000	0.000000	4.000000	29.000000	1.000000
14716.374509	0.101582	0.596967	0.005620	86.796432	109.133163	159.453766	0.283558	0.000000	-0.077380	0.000000	0.000000	0.000000	0.010456	-0.045954	-0.015327	0.000000	0.000000	4.000000	29.000000	1.000000
14716.377842	0.101582	0.596967	0.005620	86.796432	109.133163	159.453766	0.283558	0.000000	-0.077380	0.000000	0.000000	0.000000	0.010456	-0.045954	-0.015327	0.000000	0.000000	4.000000	29.000000	1.000000
14716.381175	0.101582	0.596967	0.005620	86.779190	109.597198	159.922440	0.281003	0.000000	-0.079123	0.000000	0.000000	0.000000	0.010456	-0.045954	-0.015327	0.000000	0.000000	4.000000	29.000000	1.000000
14716.384509	0.101582	0.596967	0.005620	86.779190	109.597198	159.922440	0.281003	0.000000	-0.079123	0.000000	0.000000	0.000000	0.010456	-0.045954	-0.015327	0.000000	0.000000	4.000000	29.000000	1.000000
14716.387842	0.101643	0.596762	0.005579	86.779190	109.597198	159.922440	0.281003	0.000000	-0.079123	0.000000	0.000000	0.000000	0.018019	-0.061485	-0.012322	0.000000	0.000000	4.000000	29.000000	1.000000
14716.391175	0.101643	0.596762	0.005579	86.774628	110.214081	160.529480	0.281003	0.000000	-0.079123	0.000000	0.000000	0.000000	0.018019	-0.061485	-0.012322	0.000000	0.000000	4.000000	29.000000	1.000000
14716.394509	0.101718	0.596520	0.005501	86.774628	110.214081	160.529480	0.281003	0.000000	-0.079123	0.000000	0.000000	0.000000	0.022492	-0.072794	-0.023388	0.000000	0.000000	4.000000	29.000000	1.000000
14716.397842	0.101718	0.596520	0.005501	86.774628	110.214081	160.529480	0.281003	0.000000	-0.079123	0.000000	0.000000	0.000000	0.022492	-0.072794	-0.023388	0.000000	0.000000	4.000000	29.000000	1.000000
14716.401175	0.101718	0.596520	0.005501	86.768440	110.988617	161.299698	0.275052	0.000000	-0.085875	0.000000	0.000000	0.000000	0.022492	-0.072794	-0.023388	0.000000	0.000000	4.000000	29.000000	1.000000
14716.404509	0.101718	0.596520	0.005501	86.768440	110.988617	161.299698	0.275052	0.000000	-0.085875	0.000000	0.000000	0.000000	0.022492	-0.072794	-0.023388	0.000000	0.000000	4.000000	29.000000	1.000000
14716.407842	0.101760	0.596220	0.005380	86.768440	110.988617	161.299698	0.275052	0.000000	-0.085875	0.000000	0.000000	0.000000	0.012720	-0.089757	-0.036375	0.000000	0.000000	4.000000	29.000000	1.000000
14716.411175	0.101760	0.596220	0.005380	86.760521	111.866249	162.176071	0.275052	0.000000	-0.085875	0.000000	0.000000	0.000000	0.012720	-0.089757	-0.036375	0.000000	0.000000	4.000000	29.000000	1.000000
14716.414509	0.101760	0.596220	0.005380	86.760521	111.866249	162.176071	0.275052	0.000000	-0.085875	0.000000	0.000000	0.000000	0.012720	-0.089757	-0.036375	0.000000	0.000000	4.000000	29.000000	1.000000
14716.417842	0.101760	0.596220	0.005380	86.760521	111.866249	162.176071	0.275052	0.000000	-0.085875	0.000000	0.000000	0.000000	0.012720	-0.089757	-0.036375	0.000000	0.000000	4.000000	29.000000	1.000000
14716.421175	0.101693	0.595484	0.005077	86.749115	112.838211	163.151123	0.268989	0.000000	-0.087995	0.000000	0.000000	0.000000	-0.019991	-0.221037	-0.090874	0.000000	0.000000	4.000000	29.000000	1.000000
14716.424509	0.101693	0.595484	0.005077	86.749115	112.838211	163.151123	0.268989	0.000000	-0.087995	0.000000	0.000000	0.000000	0.000001	-0.000005	0.000000	0.000000	0.000000	4.000000	29.000000	1.000000
14716.427842	0.101693	0.595484	0.005077	86.749115	112.838211	163.151123	0.268989	0.000000	-0.087995	0.000000	0.000000	0.000000	0.000001	-0.000005	0.000000	0.000000	0.000000	4.000000	29.000000	1.000000
14716.431175	0.101693	0.595484	0.005077	86.735413	113.910553	164.226761	0.253844	0.000000	-0.084663	0.000000	0.000000	0.000000	0.000001	-0.000005	0.000000	0.000000	0.000000	4.000000	29.000000	1.000000
14716.434509	0.101693	0.595484	0.005077	86.735413	113.910553	164.226761	0.253844	0.000000	-0.084663	0.000000	0.000000	0.000000	0.000001	-0.000005	0.000000	0.000000	0.000000	4.000000	29.000000	1.000000
14716.437842	0.101664	0.595051	0.004943	86.735413	113.910553	164.226761	0.253844	0.000000	-0.084663	0.000000	0.000000	0.000000	-0.008811	-0.129809	-0.040063	0.000000	0.000000	4.000000	29.000000	1.000000
14716.441175	0.101664	0.595051	0.004943	86.712463	115.042068	165.373199	0.253844	0.000000	-0.084663	0.000000	0.000000	0.000000	-0.008811	-0.129809	-0.040063	0.000000	0.000000	4.000000	29.000000	1.000000
14716.444509	0.101664	0.595051	0.004943	86.712463	115.042068	165.373199	0.253844	0.000000	-0.084663	0.000000	0.000000	0.000000	-0.008811	-0.129809	-0.040063	0.000000	0.000000	4.000000	29.000000	1.000000
14716.447842	0.101664	0.595051	0.004943	86.712463	115.042068	165.373199	0.253844	0.000000	-0.084663	0.000000	0.000000	0.000000	-0.008811	-0.129809	-0.040063	0.000000	0.000000	4.000000	29.000000	1.000000
14716.451175	0.101532	0.594078	0.004656	86.689209	116.221474	166.563370	0.247167	0.000000	-0.083195	0.000000	0.000000	0.000000	-0.039665	-0.291750	-0.086269	0.000000	0.000000	4.000000	29.000000	1.000000
14716.454509	0.101532	0.594078	0.004656	86.689209	116.221474	166.563370	0.247167	0.000000	-0.083195	0.000000	0.000000	0.000000	0.000000	0.000003	0.000000	0.000000	0.000000	4.000000	29.000000	1.000000
14716.457842	0.101532	0.594078	0.004656	86.689209	116.221474	166.563370	0.247167	0.000000	-0.083195	0.000000	0.000000	0.000000	0.000000	0.000003	0.000000	0.000000	0.000000	4.000000	29.000000	1.000000
14716.461175	0.101532	0.594078	0.004656	86.657066	117.401237	167.757385	0.232788	0.000000	-0.076584	0.000000	0.000000	0.000000	0.000000	0.000003	0.000000	0.000000	0.000000	4.000000	29.000000	1.000000
14716.464509	0.101505	0.593525	0.004534	86.657066	117.401237	167.757385	0.232788	0.000000	-0.076584	0.000000	0.000000	0.000000	-0.008041	-0.166147	-0.036581	0.000000	0.000000	4.000000	29.000000	1.000000
14716.467842	0.101505	0.593525	0.004534	86.657066	117.401237	167.757385	0.232788	0.000000	-0.076584	0.000000	0.000000	0.000000	-0.008041	-0.166147	-0.036581	0.000000	0.000000	4.000000	29.000000	1.000000
14716.471175	0.101505	0.593525	0.004534	86.621597	118.659882	169.030502	0.226691	0.000000	-0.075244	0.000000	0.000000	0.000000	-0.008041	-0.166147	-0.036581	0.000000	0.000000	4.000000	29.000000	1.000000
14716.474509	0.101480	0.592945	0.004418	86.621597	118.659882	169.030502	0.226691	0.000000	-0.075244	0.000000	0.000000	0.000000	-0.007611	-0.173778	-0.034612	0.000000	0.000000	4.000000	29.000000	1.000000
14716.477842	0.101480	0.592945	0.004418	86.621597	118.659882	169.030502	0.226691	0.000000	-0.075244	0.000000	0.000000	0.000000	-0.007611	-0.173778	-0.034612	0.000000	0.000000	4.000000	29.000000	1.000000
14716.481175	0.101480	0.592945	0.004418	86.591415	119.935745	170.312042	0.220923	0.000000	-0.073975	0.000000	0.000000	0.000000	-0.007611	-0.173778	-0.034612	0.000000	0.000000	4.000000	29.000000	1.000000
14716.484509	0.101480	0.592945	0.004418	86.591415	119.935745	170.312042	0.220923	0.000000	-0.073975	0.000000	0.000000	0.000000	-0.007611	-0.173778	-0.034612	0.000000	0.000000	4.000000	29.000000	1.000000
14716.487842	0.101479	0.592385	0.004314	86.591415	119.935745	170.312042	0.220923	0.000000	-0.073975	0.000000	0.000000	0.000000	-0.000018	-0.168061	-0.031427	0.000000	0.000000	4.000000	29.000000	1.000000
14716.491175	0.101479	0.592385	0.004314	86.567032	121.182526	171.558243	0.220923	0.000000	-0.073975	0.000000	0.000000	0.000000	-0.000018	-0.168061	-0.031427	0.000000	0.000000	4.000000	29.000000	1.000000
14716.494509	0.101498	0.591807	0.004187	86.567032	121.182526	171.558243	0.220923	0.000000	-0.073975	0.000000	0.000000	0.000000	0.005435	-0.173560	-0.037938	0.000000	0.000000	4.000000	29.000000	1.000000
14716.497842	0.101498	0.591807	0.004187	86.567032	121.182526	171.558243	0.220923	0.000000	-0.073975	0.000000	0.000000	0.000000	0.005435	-0.173560	-0.037938	0.000000	0.000000	4.000000	29.000000	1.000000
14716.501175	0.101498	0.591807	0.004187	86.539993	122.459816	172.835144	0.209362	0.000000	-0.074878	0.000000	0.000000	0.000000	0.005435	-0.173560	-0.037938	0.000000	0.000000	4.000000	29.000000	1.000000
14716.504509	0.101498	0.591807	0.004187	86.539993	122.459816	172.835144	0.209362	0.000000	-0.074878	0.000000	0.000000	0.000000	0.005435	-0.173560	-0.037938	0.000000	0.000000	4.000000	29.000000	1.000000
14716.507842	0.101486	0.591233	0.004133	86.539993	122.459816	172.835144	0.209362	0.000000	-0.074878	0.000000	0.000000	0.000000	-0.003603	-0.172122	-0.016378	0.000000	0.000000	4.000000	29.000000	1.000000
14716.511175	0.101486	0.591233	0.004133	86.513496	123.618103	173.995605	0.209362	0.000000	-0.074878	0.000000	0.000000	0.000000	-0.003603	-0.172122	-0.016378	0.000000	0.000000	4.000000	29.000000	1.000000
14716.514509	0.101482	0.590671	0.004117	86.513496	123.618103	173.995605	0.209362	0.000000	-0.074878	0.000000	0.000000	0.000000	-0.001037	-0.168618	-0.004706	0.000000	0.000000	4.000000	29.000000	1.000000
14716.517842	0.101482	0.590671	0.004117	86.513496	123.618103	173.995605	0.209362	0.000000	-0.074878	0.000000	0.000000	0.000000	-0.001037	-0.168618	-0.004706	0.000000	0.000000	4.000000	29.000000	1.000000
14716.521175	0.101482	0.590671	0.004117	86.484421	124.805641	175.185394	0.205848	0.000000	-0.074105	0.000000	0.000000	0.000000	-0.001037	-0.168618	-0.004706	0.000000	0.000000	4.000000	29.000000	1.000000
14716.524509	0.101482	0.590671	0.004117	86.484421	124.805641	175.185394	0.205848	0.000000	-0.074105	0.000000	0.000000	0.000000	-0.001037	-0.168618	-0.004706	0.000000	0.000000	4.000000	29.000000	1.000000
14716.527842	0.101480	0.590083	0.004108	86.484421	124.805641	175.185394	0.205848	0.000000	-0.074105	0.000000	0.000000	0.000000	-0.000611	-0.176290	-0.002780	0.000000	0.000000	4.000000	29.000000	1.000000
14716.531175	0.101480	0.590083	0.004108	86.455132	125.929649	176.308777	0.205848	0.000000	-0.074105	0.000000	0.000000	0.000000	-0.000611	-0.176290	-0.002780	0.000000	0.000000	4.000000	29.000000	1.000000
14716.534509	0.101487	0.589507	0.004137	86.455132	125.929649	176.308777	0.205848	0.000000	-0.074105	0.000000	0.000000	0.000000	0.001956	-0.172831	0.008895	0.000000	0.000000	4.000000	29.000000	1.000000
14716.537842	0.101487	0.589507	0.004137	86.455132	125.929649	176.308777	0.205848	0.000000	-0.074105	0.000000	0.000000	0.000000	0.001956	-0.172831	0.008895	0.000000	0.000000	4.000000	29.000000	1.000000
14716.541175	0.101487	0.589507	0.004137	86.423134	127.075005	177.459076	0.206867	0.000000	-0.074329	0.000000	0.000000	0.000000	0.001956	-0.172831	0.008895	0.000000	0.000000	4.000000	29.000000	1.000000
14716.544509	0.101487	0.589507	0.004137	86.423134	127.075005	177.459076	0.206867	0.000000	-0.074329	0.000000	0.000000	0.000000	0.001956	-0.172831	0.008895	0.000000	0.000000	4.000000	29.000000	1.000000
14716.547842	0.101500	0.588898	0.004197	86.423134	127.075005	177.459076	0.206867	0.000000	-0.074329	0.000000	0.000000	0.000000	0.003917	-0.182710	0.017799	0.000000	0.000000	4.000000	29.000000	1.000000
14716.551175	0.101500	0.588898	0.004197	86.389900	128.202179	178.588394	0.206867	0.000000	-0.074329	0.000000	0.000000	0.000000	0.003917	-0.182710	0.017799	0.000000	0.000000	4.000000	29.000000	1.000000
14716.554509	0.101504	0.588278	0.004216	86.389900	128.202179	178.588394	0.206867	0.000000	-0.074329	0.000000	0.000000	0.000000	0.001246	-0.186088	0.005662	0.000000	0.000000	4.000000	29.000000	1.000000
14716.557842	0.101504	0.588278	0.004216	86.389900	128.202179	178.588394	0.206867	0.000000	-0.074329	0.000000	0.000000	0.000000	0.001246	-0.186088	0.005662	0.000000	0.000000	4.000000	29.000000	1.000000
14716.561175	0.101504	0.588278	0.004216	86.352180	129.393127	179.784546	0.210777	0.000000	-0.075189	0.000000	0.000000	0.000000	0.001246	-0.186088	0.005662	0.000000	0.000000	4.000000	29.000000	1.000000
14716.564509	0.101504	0.588278	0.004216	86.352180	129.393127	179.784546	0.210777	0.000000	-0.075189	0.000000	0.000000	0.000000	0.001246	-0.186088	0.005662	0.000000	0.000000	4.000000	29.000000	1.000000
14716.567842	0.101496	0.587643	0.004285	86.352180	129.393127	179.784546	0.210777	0.000000	-0.075189	0.000000	0.000000	0.000000	-0.002300	-0.190407	0.020863	0.000000	0.000000	4.000000	29.000000	1.000000
14716.571175	0.101496	0.587643	0.004285	86.313210	130.559265	-179.044235	0.210777	0.000000	-0.075189	0.000000	0.000000	0.000000	-0.002300	-0.190407	0.020863	0.000000	0.000000	4.000000	29.000000	1.000000
14716.574509	0.101476	0.586979	0.004298	86.313210	130.559265	-179.044235	0.210777	0.000000	-0.075189	0.000000	0.000000	0.000000	-0.006058	-0.199298	0.003776	0.000000	0.000000	4.000000	29.000000	1.000000
14716.577842	0.101476	0.586979	0.004298	86.313210	130.559265	-179.044235	0.210777	0.000000	-0.075189	0.000000	0.000000	0.000000	-0.006058	-0.199298	0.003776	0.000000	0.000000	4.000000	29.000000	1.000000
14716.581175	0.101476	0.586979	0.004298	86.267921	131.823212	-177.772171	0.214884	0.000000	-0.073797	0.000000	0.000000	0.000000	-0.006058	-0.199298	0.003776	0.000000	0.000000	4.000000	29.000000	1.000000
14716.584509	0.101476	0.586979	0.004298	86.267921	131.823212	-177.772171	0.214884	0.000000	-0.073797	0.000000	0.000000	0.000000	-0.006058	-0.199298	0.003776	0.000000	0.000000	4.000000	29.000000	1.000000
14716.587842	0.101437	0.586263	0.004328	86.267921	131.823212	-177.772171	0.214884	0.000000	-0.073797	0.000000	0.000000	0.000000	-0.011786	-0.214720	0.009074	0.000000	0.000000	4.000000	29.000000	1.000000
14716.591175	0.101437	0.586263	0.004328	86.220581	133.064865	-176.519547	0.214884	0.000000	-0.073797	0.000000	0.000000	0.000000	-0.011786	-0.214720	0.009074	0.000000	0.000000	4.000000	29.000000	1.000000
14716.594509	0.101372	0.585529	0.004345	86.220581	133.064865	-176.519547	0.214884	0.000000	-0.073797	0.000000	0.000000	0.000000	-0.019517	-0.220203	0.005257	0.000000	0.000000	4.000000	29.000000	1.000000
14716.597842	0.101372	0.585529	0.004345	86.220581	133.064865	-176.519547	0.214884	0.000000	-0.073797	0.000000	0.000000	0.000000	-0.019517	-0.220203	0.005257	0.000000	0.000000	4.000000	29.000000	1.000000
14716.601175	0.101372	0.585529	0.004345	86.172440	134.260422	-175.315536	0.217272	0.000000	-0.068579	0.000000	0.000000	0.000000	-0.019517	-0.220203	0.005257	0.000000	0.000000	4.000000	29.000000	1.000000
14716.604509	0.101319	0.584784	0.004317	86.172440	134.260422	-175.315536	0.217272	0.000000	-0.068579	0.000000	0.000000	0.000000	-0.015636	-0.223419	-0.008467	0.000000	0.000000	4.000000	29.000000	1.000000
14716.607842	0.101319	0.584784	0.004317	86.172440	134.260422	-175.315536	0.217272	0.000000	-0.068579	0.000000	0.000000	0.000000	-0.015636	-0.223419	-0.008467	0.000000	0.000000	4.000000	29.000000	1.000000
14716.611175	0.101319	0.584784	0.004317	86.138618	135.102188	-174.464386	0.215861	0.000000	-0.065973	0.000000	0.000000	0.000000	-0.015636	-0.223419	-0.008467	0.000000	0.000000	4.000000	29.000000	1.000000
14716.614509	0.101252	0.584007	0.004323	86.138618	135.102188	-174.464386	0.215861	0.000000	-0.065973	0.000000	0.000000	0.000000	-0.020308	-0.233303	0.001637	0.000000	0.000000	4.000000	29.000000	1.000000
14716.617842	0.101252	0.584007	0.004323	86.138618	135.102188	-174.464386	0.215861	0.000000	-0.065973	0.000000	0.000000	0.000000	-0.020308	-0.233303	0.001637	0.000000	0.000000	4.000000	29.000000	1.000000
14716.621175	0.101252	0.584007	0.004323	86.133499	135.288559	-174.265503	0.216134	0.000000	-0.062589	0.000000	0.000000	0.000000	-0.020308	-0.233303	0.001637	0.000000	0.000000	4.000000	29.000000	1.000000
14716.624509	0.101252	0.584007	0.004323	86.133499	135.288559	-174.265503	0.216134	0.000000	-0.062589	0.000000	0.000000	0.000000	-0.020308	-0.233303	0.001637	0.000000	0.000000	4.000000	29.000000	1.000000
14716.627842	0.101224	0.583211	0.004301	86.133499	135.288559	-174.265503	0.216134	0.000000	-0.062589	0.000000	0.000000	0.000000	-0.008337	-0.238701	-0.006599	0.000000	0.000000	4.000000	29.000000	1.000000
14716.631175	0.101224	0.583211	0.004301	86.162529	134.809174	-174.735199	0.216134	0.000000	-0.062589	0.000000	0.000000	0.000000	-0.008337	-0.238701	-0.006599	0.000000	0.000000	4.000000	29.000000	1.000000
14716.634509	0.101205	0.582426	0.004317	86.162529	134.809174	-174.735199	0.216134	0.000000	-0.062589	0.000000	0.000000	0.000000	-0.005800	-0.235348	0.004957	0.000000	0.000000	4.000000	29.000000	1.000000
14716.637842	0.101205	0.582426	0.004317	86.162529	134.809174	-174.735199	0.216134	0.000000	-0.062589	0.000000	0.000000	0.000000	-0.005800	-0.235348	0.004957	0.000000	0.000000	4.000000	29.000000	1.000000
14716.641175	0.101205	0.582426	0.004317	86.209663	133.922760	-175.613815	0.215860	0.000000	-0.060232	0.000000	0.000000	0.000000	-0.005800	-0.235348	0.004957	0.000000	0.000000	4.000000	29.000000	1.000000
14716.644509	0.101205	0.582426	0.004317	86.209663	133.922760	-175.613815	0.215860	0.000000	-0.060232	0.000000	0.000000	0.000000	-0.005800	-0.235348	0.004957	0.000000	0.000000	4.000000	29.000000	1.000000
14716.647842	0.101207	0.581642	0.004328	86.209663	133.922760	-175.613815	0.215860	0.000000	-0.060232	0.000000	0.000000	0.000000	0.000685	-0.235247	0.003127	0.000000	0.000000	4.000000	29.000000	1.000000
14716.651175	0.101207	0.581642	0.004328	86.258743	132.940948	-176.585175	0.215860	0.000000	-0.060232	0.000000	0.000000	0.000000	0.000685	-0.235247	0.003127	0.000000	0.000000	4.000000	29.000000	1.000000
14716.654509	0.101201	0.580861	0.004405	86.258743	132.940948	-176.585175	0.215860	0.000000	-0.060232	0.000000	0.000000	0.000000	-0.001816	-0.234246	0.023128	0.000000	0.000000	4.000000	29.000000	1.000000
14716.657842	0.101201	0.580861	0.004405	86.258743	132.940948	-176.585175	0.215860	0.000000	-0.060232	0.000000	0.000000	0.000000	-0.001816	-0.234246	0.023128	0.000000	0.000000	4.000000	29.000000	1.000000
14716.661175	0.101201	0.580861	0.004405	86.305939	131.952225	-177.563675	0.220236	0.000000	-0.060044	0.000000	0.000000	0.000000	-0.001816	-0.234246	0.023128	0.000000	0.000000	4.000000	29.000000	1.000000
14716.664509	0.101201	0.580861	0.004405	86.305939	131.952225	-177.563675	0.220236	0.000000	-0.060044	0.000000	0.000000	0.000000	-0.001816	-0.234246	0.023128	0.000000	0.000000	4.000000	29.000000	1.000000
14716.667842	0.101208	0.580084	0.004544	86.305939	131.952225	-177.563675	0.220236	0.000000	-0.060044	0.000000	0.000000	0.000000	0.002251	-0.233313	0.041698	0.000000	0.000000	4.000000	29.000000	1.000000
14716.671175	0.101208	0.580084	0.004544	86.342155	131.169144	-178.337723	0.220236	0.000000	-0.060044	0.000000	0.000000	0.000000	0.002251	-0.233313	0.041698	0.000000	0.000000	4.000000	29.000000	1.000000
14716.674509	0.101220	0.579394	0.004702	86.342155	131.169144	-178.337723	0.220236	0.000000	-0.060044	0.000000	0.000000	0.000000	0.003504	-0.206924	0.047439	0.000000	0.000000	4.000000	29.000000	1.000000
14716.677842	0.101220	0.579394	0.004702	86.342155	131.169144	-178.337723	0.220236	0.000000	-0.060044	0.000000	0.000000	0.000000	0.003504	-0.206924	0.047439	0.000000	0.000000	4.000000	29.000000	1.000000
14716.681175	0.101220	0.579394	0.004702	86.370636	130.576447	-178.921082	0.235092	0.000000	-0.061003	0.000000	0.000000	0.000000	0.003504	-0.206924	0.047439	0.000000	0.000000	4.000000	29.000000	1.000000
14716.684509	0.101220	0.579394	0.004702	86.370636	130.576447	-178.921082	0.235092	0.000000	-0.061003	0.000000	0.000000	0.000000	0.003504	-0.206924	0.047439	0.000000	0.000000	4.000000	29.000000	1.000000
14716.687842	0.101252	0.578578	0.004955	86.370636	130.576447	-178.921082	0.235092	0.000000	-0.061003	0.000000	0.000000	0.000000	0.009718	-0.244904	0.075819	0.000000	0.000000	4.000000	29.000000	1.000000
14716.691175	0.101252	0.578578	0.004955	86.381012	130.431564	-179.058243	0.235092	0.000000	-0.061003	0.000000	0.000000	0.000000	0.009718	-0.244904	0.075819	0.000000	0.000000	4.000000	29.000000	1.000000
14716.694509	0.101294	0.577841	0.005250	86.381012	130.431564	-179.058243	0.235092	0.000000	-0.061003	0.000000	0.000000	0.000000	0.012501	-0.220972	0.088568	0.000000	0.000000	4.000000	29.000000	1.000000
14716.697842	0.101294	0.577841	0.005250	86.381012	130.431564	-179.058243	0.235092	0.000000	-0.061003	0.000000	0.000000	0.000000	0.012501	-0.220972	0.088568	0.000000	0.000000	4.000000	29.000000	1.000000
14716.701175	0.101294	0.577841	0.005250	86.378639	130.607895	-178.875198	0.262490	0.000000	-0.064706	0.000000	0.000000	0.000000	0.012501	-0.220972	0.088568	0.000000	0.000000	4.000000	29.000000	1.000000
14716.704509	0.101294	0.577841	0.005250	86.378639	130.607895	-178.875198	0.262490	0.000000	-0.064706	0.000000	0.000000	0.000000	0.012501	-0.220972	0.088568	0.000000	0.000000	4.000000	29.000000	1.000000
14716.707842	0.101347	0.577158	0.005594	86.378639	130.607895	-178.875198	0.262490	0.000000	-0.064706	0.000000	0.000000	0.000000	0.015728	-0.204852	0.103344	0.000000	0.000000	4.000000	29.000000	1.000000
14716.711175	0.101347	0.577158	0.005594	86.363853	131.090820	-178.386642	0.262490	0.000000	-0.064706	0.000000	0.000000	0.000000	0.015728	-0.204852	0.103344	0.000000	0.000000	4.000000	29.000000	1.000000
14716.714509	0.101406	0.576511	0.005971	86.363853	131.090820	-178.386642	0.262490	0.000000	-0.064706	0.000000	0.000000	0.000000	0.017864	-0.194241	0.113139	0.000000	0.000000	4.000000	29.000000	1.000000
14716.717842	0.101406	0.576511	0.005971	86.363853	131.090820	-178.386642	0.262490	0.000000	-0.064706	0.000000	0.000000	0.000000	0.017864	-0.194241	0.113139	0.000000	0.000000	4.000000	29.000000	1.000000
14716.721175	0.101406	0.576511	0.005971	86.334351	131.926056	-177.546783	0.298571	0.000000	-0.070305	0.000000	0.000000	0.000000	0.017864	-0.194241	0.113139	0.000000	0.000000	4.000000	29.000000	1.000000
14716.724509	0.101406	0.576511	0.005971	86.334351	131.926056	-177.546783	0.298571	0.000000	-0.070305	0.000000	0.000000	0.000000	0.017864	-0.194241	0.113139	0.000000	0.000000	4.000000	29.000000	1.000000
14716.727842	0.101468	0.575906	0.006358	86.334351	131.926056	-177.546783	0.298571	0.000000	-0.070305	0.000000	0.000000	0.000000	0.018484	-0.181288	0.116022	0.000000	0.000000	4.000000	29.000000	1.000000
14716.731175	0.101468	0.575906	0.006358	86.306145	132.682388	-176.786148	0.298571	0.000000	-0.070305	0.000000	0.000000	0.000000	0.018484	-0.181288	0.116022	0.000000	0.000000	4.000000	29.000000	1.000000
14716.734509	0.101501	0.575335	0.006719	86.306145	132.682388	-176.786148	0.298571	0.000000	-0.070305	0.000000	0.000000	0.000000	0.009880	-0.171412	0.108396	0.000000	0.000000	4.000000	29.000000	1.000000
14716.737842	0.101501	0.575335	0.006719	86.306145	132.682388	-176.786148	0.298571	0.000000	-0.070305	0.000000	0.000000	0.000000	0.009880	-0.171412	0.108396	0.000000	0.000000	4.000000	29.000000	1.000000
14716.741175	0.101501	0.575335	0.006719	86.277428	133.421661	-176.037125	0.335974	0.000000	-0.075032	0.000000	0.000000	0.000000	0.009880	-0.171412	0.108396	0.000000	0.000000	4.000000	29.000000	1.000000
14716.744509	0.101501	0.575335	0.006719	86.277428	133.421661	-176.037125	0.335974	0.000000	-0.075032	0.000000	0.000000	0.000000	0.009880	-0.171412	0.108396	0.000000	0.000000	4.000000	29.000000	1.000000
14716.747842	0.101514	0.574807	0.007096	86.277428	133.421661	-176.037125	0.335974	0.000000	-0.075032	0.000000	0.000000	0.000000	0.003899	-0.158424	0.112812	0.000000	0.000000	4.000000	29.000000	1.000000
14716.751175	0.101514	0.574807	0.007096	86.251320	134.065430	-175.381134	0.335974	0.000000	-0.075032	0.000000	0.000000	0.000000	0.003899	-0.158424	0.112812	0.000000	0.000000	4.000000	29.000000	1.000000
14716.754509	0.101493	0.574320	0.007423	86.251320	134.065430	-175.381134	0.335974	0.000000	-0.075032	0.000000	0.000000	0.000000	-0.006234	-0.146076	0.098324	0.000000	0.000000	4.000000	29.000000	1.000000
14716.757842	0.101493	0.574320	0.007423	86.251320	134.065430	-175.381134	0.335974	0.000000	-0.075032	0.000000	0.000000	0.000000	-0.006234	-0.146076	0.098324	0.000000	0.000000	4.000000	29.000000	1.000000
14716.761175	0.101493	0.574320	0.007423	86.226334	134.657181	-174.774414	0.371163	0.000000	-0.074643	0.000000	0.000000	0.000000	-0.006234	-0.146076	0.098324	0.000000	0.000000	4.000000	29.000000	1.000000
14716.764509	0.101493	0.574320	0.007423	86.226334	134.657181	-174.774414	0.371163	0.000000	-0.074643	0.000000	0.000000	0.000000	-0.006234	-0.146076	0.098324	0.000000	0.000000	4.000000	29.000000	1.000000
14716.767842	0.101465	0.573866	0.007721	86.226334	134.657181	-174.774414	0.371163	0.000000	-0.074643	0.000000	0.000000	0.000000	-0.008224	-0.136069	0.089368	0.000000	0.000000	4.000000	29.000000	1.000000
14716.771175	0.101465	0.573866	0.007721	86.202797	135.201523	-174.215317	0.371163	0.000000	-0.074643	0.000000	0.000000	0.000000	-0.008224	-0.136069	0.089368	0.000000	0.000000	4.000000	29.000000	1.000000
14716.774509	0.101404	0.573454	0.007971	86.202797	135.201523	-174.215317	0.371163	0.000000	-0.074643	0.000000	0.000000	0.000000	-0.018341	-0.123587	0.074950	0.000000	0.000000	4.000000	29.000000	1.000000
14716.777842	0.101404	0.573454	0.007971	86.202797	135.201523	-174.215317	0.371163	0.000000	-0.074643	0.000000	0.000000	0.000000	-0.018341	-0.123587	0.074950	0.000000	0.000000	4.000000	29.000000	1.000000
14716.781175	0.101404	0.573454	0.007971	86.180435	135.702332	-173.702408	0.398549	0.000000	-0.070215	0.000000	0.000000	0.000000	-0.018341	-0.123587	0.074950	0.000000	0.000000	4.000000	29.000000	1.000000
14716.784509	0.101404	0.573454	0.007971	86.180435	135.702332	-173.702408	0.398549	0.000000	-0.070215	0.000000	0.000000	0.000000	-0.018341	-0.123587	0.074950	0.000000	0.000000	4.000000	29.000000	1.000000
14716.787842	0.101327	0.573092	0.008145	86.180435	135.702332	-173.702408	0.398549	0.000000	-0.070215	0.000000	0.000000	0.000000	-0.023331	-0.108646	0.052185	0.000000	0.000000	4.000000	29.000000	1.000000
14716.791175	0.101327	0.573092	0.008145	86.157944	136.194504	-173.195587	0.398549	0.000000	-0.070215	0.000000	0.000000	0.000000	-0.023331	-0.108646	0.052185	0.000000	0.000000	4.000000	29.000000	1.000000
14716.794509	0.101327	0.573092	0.008145	86.157944	136.194504	-173.195587	0.398549	0.000000	-0.070215	0.000000	0.000000	0.000000	-0.023331	-0.108646	0.052185	0.000000	0.000000	4.000000	29.000000	1.000000
14716.797842	0.101327	0.573092	0.008145	86.157944	136.194504	-173.195587	0.398549	0.000000	-0.070215	0.000000	0.000000	0.000000	-0.023331	-0.108646	0.052185	0.000000	0.000000	4.000000	29.000000	1.000000
14716.801175	0.101170	0.572452	0.008382	86.140091	136.579605	-172.798615	0.407247	0.000000	-0.066327	0.000000	0.000000	0.000000	-0.046979	-0.192204	0.071263	0.000000	0.000000	4.000000	29.000000	1.000000
14716.804509	0.101170	0.572452	0.008382	86.140091	136.579605	-172.798615	0.407247	0.000000	-0.066327	0.000000	0.000000	0.000000	0.000000	0.000003	0.000000	0.000000	0.000000	4.000000	29.000000	1.000000
14716.807842	0.101170	0.572452	0.008382	86.140091	136.579605	-172.798615	0.407247	0.000000	-0.066327	0.000000	0.000000	0.000000	0.000000	0.000003	0.000000	0.000000	0.000000	4.000000	29.000000	1.000000
14716.811175	0.101170	0.572452	0.008382	86.126572	136.865921	-172.497604	0.419124	0.000000	-0.058497	0.000000	0.000000	0.000000	0.000000	0.000003	0.000000	0.000000	0.000000	4.000000	29.000000	1.000000
14716.814509	0.101170	0.572452	0.008382	86.126572	136.865921	-172.497604	0.419124	0.000000	-0.058497	0.000000	0.000000	0.000000	0.000000	0.000003	0.000000	0.000000	0.000000	4.000000	29.000000	1.000000
14716.817842	0.101095	0.572191	0.008463	86.126572	136.865921	-172.497604	0.419124	0.000000	-0.058497	0.000000	0.000000	0.000000	-0.022519	-0.078092	0.024199	0.000000	0.000000	4.000000	29.000000	1.000000
14716.821175	0.101095	0.572191	0.008463	86.119698	137.012253	-172.339523	0.419124	0.000000	-0.058497	0.000000	0.000000	0.000000	-0.022519	-0.078092	0.024199	0.000000	0.000000	4.000000	29.000000	1.000000
14716.824509	0.101095	0.572191	0.008463	86.119698	137.012253	-172.339523	0.419124	0.000000	-0.058497	0.000000	0.000000	0.000000	-0.022519	-0.078092	0.024199	0.000000	0.000000	4.000000	29.000000	1.000000
14716.827842	0.101095	0.572191	0.008463	86.119698	137.012253	-172.339523	0.419124	0.000000	-0.058497	0.000000	0.000000	0.000000	-0.022519	-0.078092	0.024199	0.000000	0.000000	4.000000	29.000000	1.000000
14716.831175	0.100953	0.571873	0.008661	86.116776	137.071655	-172.268631	0.423157	0.000000	-0.054744	0.000000	0.000000	0.000000	-0.042661	-0.095621	0.059459	0.000000	0.000000	4.000000	29.000000	1.000000
14716.834509	0.100953	0.571873	0.008661	86.116776	137.071655	-172.268631	0.423157	0.000000	-0.054744	0.000000	0.000000	0.000000	-0.042661	-0.095621	0.059459	0.000000	0.000000	4.000000	29.000000	1.000000
14716.837842	0.100953	0.571873	0.008661	86.116776	137.071655	-172.268631	0.423157	0.000000	-0.054744	0.000000	0.000000	0.000000	-0.042661	-0.095621	0.059459	0.000000	0.000000	4.000000	29.000000	1.000000
14716.841175	0.100953	0.571873	0.008661	86.116074	137.085159	-172.246704	0.433067	0.000000	-0.047634	0.000000	0.000000	0.000000	-0.042661	-0.095621	0.059459	0.000000	0.000000	4.000000	29.000000	1.000000
14716.844509	0.100913	0.571806	0.008797	86.116074	137.085159	-172.246704	0.433067	0.000000	-0.047634	0.000000	0.000000	0.000000	-0.012006	-0.019932	0.040790	0.000000	0.000000	4.000000	29.000000	1.000000
14716.847842	0.100913	0.571806	0.008797	86.116074	137.085159	-172.246704	0.433067	0.000000	-0.047634	0.000000	0.000000	0.000000	-0.012006	-0.019932	0.040790	0.000000	0.000000	4.000000	29.000000	1.000000
14716.851175	0.100913	0.571806	0.008797	86.118843	137.068344	-172.259598	0.439865	0.000000	-0.045633	0.000000	0.000000	0.000000	-0.012006	-0.019932	0.040790	0.000000	0.000000	4.000000	29.000000	1.000000
14716.854509	0.100913	0.571806	0.008797	86.118843	137.068344	-172.259598	0.439865	0.000000	-0.045633	0.000000	0.000000	0.000000	-0.012006	-0.019932	0.040790	0.000000	0.000000	4.000000	29.000000	1.000000
14716.857842	0.100893	0.571766	0.008922	86.118843	137.068344	-172.259598	0.439865	0.000000	-0.045633	0.000000	0.000000	0.000000	-0.005775	-0.012152	0.037513	0.000000	0.000000	4.000000	29.000000	1.000000
14716.861175	0.100893	0.571766	0.008922	86.120659	137.022278	-172.297592	0.439865	0.000000	-0.045633	0.000000	0.000000	0.000000	-0.005775	-0.012152	0.037513	0.000000	0.000000	4.000000	29.000000	1.000000
14716.864509	0.100893	0.571766	0.008922	86.120659	137.022278	-172.297592	0.439865	0.000000	-0.045633	0.000000	0.000000	0.000000	-0.005775	-0.012152	0.037513	0.000000	0.000000	4.000000	29.000000	1.000000
14716.867842	0.100893	0.571766	0.008922	86.120659	137.022278	-172.297592	0.439865	0.000000	-0.045633	0.000000	0.000000	0.000000	-0.005775	-0.012152	0.037513	0.000000	0.000000	4.000000	29.000000	1.000000
14716.871175	0.100809	0.571807	0.009174	86.126015	136.900314	-172.411667	0.446117	0.000000	-0.044670	0.000000	0.000000	0.000000	-0.025339	0.012348	0.075640	0.000000	0.000000	4.000000	29.000000	1.000000
14716.874509	0.100809	0.571807	0.009174	86.126015	136.900314	-172.411667	0.446117	0.000000	-0.044670	0.000000	0.000000	0.000000	-0.000001	-0.000008	0.000000	0.000000	0.000000	4.000000	29.000000	1.000000
14716.877842	0.100809	0.571807	0.009174	86.126015	136.900314	-172.411667	0.446117	0.000000	-0.044670	0.000000	0.000000	0.000000	-0.000001	-0.000008	0.000000	0.000000	0.000000	4.000000	29.000000	1.000000
14716.881175	0.100809	0.571807	0.009174	86.133148	136.739838	-172.564331	0.458724	0.000000	-0.040447	0.000000	0.000000	0.000000	-0.000001	-0.000008	0.000000	0.000000	0.000000	4.000000	29.000000	1.000000
14716.884509	0.100809	0.571807	0.009174	86.133148	136.739838	-172.564331	0.458724	0.000000	-0.040447	0.000000	0.000000	0.000000	-0.000001	-0.000008	0.000000	0.000000	0.000000	4.000000	29.000000	1.000000
14716.887842	0.100759	0.571853	0.009263	86.133148	136.739838	-172.564331	0.458724	0.000000	-0.040447	0.000000	0.000000	0.000000	-0.015132	0.013707	0.026506	0.000000	0.000000	4.000000	29.000000	1.000000
14716.891175	0.100759	0.571853	0.009263	86.138466	136.617096	-172.679199	0.458724	0.000000	-0.040447	0.000000	0.000000	0.000000	-0.015132	0.013707	0.026506	0.000000	0.000000	4.000000	29.000000	1.000000
14716.894509	0.100759	0.571853	0.009263	86.138466	136.617096	-172.679199	0.458724	0.000000	-0.040447	0.000000	0.000000	0.000000	-0.015132	0.013707	0.026506	0.000000	0.000000	4.000000	29.000000	1.000000
14716.897842	0.100759	0.571853	0.009263	86.138466	136.617096	-172.679199	0.458724	0.000000	-0.040447	0.000000	0.000000	0.000000	-0.015132	0.013707	0.026506	0.000000	0.000000	4.000000	29.000000	1.000000
14716.901175	0.100602	0.571986	0.009397	86.145523	136.453018	-172.832809	0.463142	0.000000	-0.037925	0.000000	0.000000	0.000000	-0.046955	0.040147	0.040171	0.000000	0.000000	4.000000	29.000000	1.000000
14716.904509	0.100602	0.571986	0.009397	86.145523	136.453018	-172.832809	0.463142	0.000000	-0.037925	0.000000	0.000000	0.000000	-0.046955	0.040147	0.040171	0.000000	0.000000	4.000000	29.000000	1.000000
14716.907842	0.100602	0.571986	0.009397	86.145523	136.453018	-172.832809	0.463142	0.000000	-0.037925	0.000000	0.000000	0.000000	-0.046955	0.040147	0.040171	0.000000	0.000000	4.000000	29.000000	1.000000
14716.911175	0.100602	0.571986	0.009397	86.150764	136.326736	-172.948364	0.469837	0.000000	-0.030099	0.000000	0.000000	0.000000	-0.046955	0.040147	0.040171	0.000000	0.000000	4.000000	29.000000	1.000000
14716.914509	0.100537	0.572056	0.009416	86.150764	136.326736	-172.948364	0.469837	0.000000	-0.030099	0.000000	0.000000	0.000000	-0.019630	0.021042	0.005706	0.000000	0.000000	4.000000	29.000000	1.000000
14716.917842	0.100537	0.572056	0.009416	86.150764	136.326736	-172.948364	0.469837	0.000000	-0.030099	0.000000	0.000000	0.000000	-0.019630	0.021042	0.005706	0.000000	0.000000	4.000000	29.000000	1.000000
14716.921175	0.100537	0.572056	0.009416	86.157425	136.169815	-173.091904	0.470788	0.000000	-0.026828	0.000000	0.000000	0.000000	-0.019630	0.021042	0.005706	0.000000	0.000000	4.000000	29.000000	1.000000
14716.924509	0.100537	0.572056	0.009416	86.157425	136.169815	-173.091904	0.470788	0.000000	-0.026828	0.000000	0.000000	0.000000	-0.019630	0.021042	0.005706	0.000000	0.000000	4.000000	29.000000	1.000000
14716.927842	0.100413	0.572136	0.009489	86.157425	136.169815	-173.091904	0.470788	0.000000	-0.026828	0.000000	0.000000	0.000000	-0.036984	0.024001	0.022008	0.000000	0.000000	4.000000	29.000000	1.000000
14716.931175	0.100413	0.572136	0.009489	86.161255	136.019318	-173.222061	0.470788	0.000000	-0.026828	0.000000	0.000000	0.000000	-0.036984	0.024001	0.022008	0.000000	0.000000	4.000000	29.000000	1.000000
14716.934509	0.100413	0.572136	0.009489	86.161255	136.019318	-173.222061	0.470788	0.000000	-0.026828	0.000000	0.000000	0.000000	-0.036984	0.024001	0.022008	0.000000	0.000000	4.000000	29.000000	1.000000
14716.937842	0.100413	0.572136	0.009489	86.161255	136.019318	-173.222061	0.470788	0.000000	-0.026828	0.000000	0.000000	0.000000	-0.036984	0.024001	0.022008	0.000000	0.000000	4.000000	29.000000	1.000000
14716.941175	0.100078	0.572200	0.009656	86.160690	135.871078	-173.341278	0.474456	0.000000	-0.020664	0.000000	0.000000	0.000000	-0.100498	0.019138	0.050120	0.000000	0.000000	4.000000	29.000000	1.000000
14716.944509	0.100078	0.572200	0.009656	86.160690	135.871078	-173.341278	0.474456	0.000000	-0.020664	0.000000	0.000000	0.000000	-0.100498	0.019138	0.050120	0.000000	0.000000	4.000000	29.000000	1.000000
14716.947842	0.100078	0.572200	0.009656	86.160690	135.871078	-173.341278	0.474456	0.000000	-0.020664	0.000000	0.000000	0.000000	-0.100498	0.019138	0.050120	0.000000	0.000000	4.000000	29.000000	1.000000
14716.951175	0.100078	0.572200	0.009656	86.139130	135.490692	-173.666214	0.482809	0.000000	-0.003914	0.000000	0.000000	0.000000	-0.100498	0.019138	0.050120	0.000000	0.000000	4.000000	29.000000	1.000000
14716.954509	0.099884	0.572204	0.009830	86.139130	135.490692	-173.666214	0.482809	0.000000	-0.003914	0.000000	0.000000	0.000000	-0.058383	0.001049	0.052132	0.000000	0.000000	4.000000	29.000000	1.000000
14716.957842	0.099884	0.572204	0.009830	86.139130	135.490692	-173.666214	0.482809	0.000000	-0.003914	0.000000	0.000000	0.000000	-0.058383	0.001049	0.052132	0.000000	0.000000	4.000000	29.000000	1.000000
14716.961175	0.099884	0.572204	0.009830	86.093048	134.967133	-174.110565	0.491498	0.000000	0.005816	0.000000	0.000000	0.000000	-0.058383	0.001049	0.052132	0.000000	0.000000	4.000000	29.000000	1.000000
14716.964509	0.099884	0.572204	0.009830	86.093048	134.967133	-174.110565	0.491498	0.000000	0.005816	0.000000	0.000000	0.000000	-0.058383	0.001049	0.052132	0.000000	0.000000	4.000000	29.000000	1.000000
14716.967842	0.099687	0.572163	0.009993	86.093048	134.967133	-174.110565	0.491498	0.000000	0.005816	0.000000	0.000000	0.000000	-0.059118	-0.012183	0.048861	0.000000	0.000000	4.000000	29.000000	1.000000
14716.971175	0.099687	0.572163	0.009993	86.032661	134.309509	-174.673141	0.491498	0.000000	0.005816	0.000000	0.000000	0.000000	-0.059118	-0.012183	0.048861	0.000000	0.000000	4.000000	29.000000	1.000000
14716.974509	0.099687	0.572163	0.009993	86.032661	134.309509	-174.673141	0.491498	0.000000	0.005816	0.000000	0.000000	0.000000	-0.059118	-0.012183	0.048861	0.000000	0.000000	4.000000	29.000000	1.000000
14716.977842	0.099687	0.572163	0.009993	86.032661	134.309509	-174.673141	0.491498	0.000000	0.005816	0.000000	0.000000	0.000000	-0.059118	-0.012183	0.048861	0.000000	0.000000	4.000000	29.000000	1.000000
14716.981175	0.099286	0.572031	0.010398	85.974396	133.747131	-175.142410	0.499641	0.000000	0.015669	0.000000	0.000000	0.000000	-0.120211	-0.039538	0.121685	0.000000	0.000000	4.000000	29.000000	1.000000
14716.984509	0.099286	0.572031	0.010398	85.974396	133.747131	-175.142410	0.499641	0.000000	0.015669	0.000000	0.000000	0.000000	-0.120211	-0.039538	0.121685	0.000000	0.000000	4.000000	29.000000	1.000000
14716.987842	0.099286	0.572031	0.010398	85.974396	133.747131	-175.142410	0.499641	0.000000	0.015669	0.000000	0.000000	0.000000	-0.120211	-0.039538	0.121685	0.000000	0.000000	4.000000	29.000000	1.000000
14716.991175	0.099286	0.572031	0.010398	85.921722	133.259491	-175.548737	0.519922	0.000000	0.035705	0.000000	0.000000	0.000000	-0.120211	-0.039538	0.121685	0.000000	0.000000	4.000000	29.000000	1.000000
14716.994509	0.099122	0.571948	0.010609	85.921722	133.259491	-175.548737	0.519922	0.000000	0.035705	0.000000	0.000000	0.000000	-0.049263	-0.024941	0.063063	0.000000	0.000000	4.000000	29.000000	1.000000
14716.997842	0.099122	0.571948	0.010609	85.921722	133.259491	-175.548737	0.519922	0.000000	0.035705	0.000000	0.000000	0.000000	-0.049263	-0.024941	0.063063	0.000000	0.000000	4.000000	29.000000	1.000000
14717.001175	0.099122	0.571948	0.010609	85.852730	132.680679	-176.024902	0.530432	0.000000	0.043915	0.000000	0.000000	0.000000	-0.049263	-0.024941	0.063063	0.000000	0.000000	4.000000	29.000000	1.000000
14717.004509	0.099122	0.571948	0.010609	85.852730	132.680679	-176.024902	0.530432	0.000000	0.043915	0.000000	0.000000	0.000000	-0.049263	-0.024941	0.063063	0.000000	0.000000	4.000000	29.000000	1.000000
14717.007842	0.098898	0.571805	0.010868	85.852730	132.680679	-176.024902	0.530432	0.000000	0.043915	0.000000	0.000000	0.000000	-0.067069	-0.043081	0.077870	0.000000	0.000000	4.000000	29.000000	1.000000
14717.011175	0.098898	0.571805	0.010868	85.750099	131.912704	-176.648697	0.530432	0.000000	0.043915	0.000000	0.000000	0.000000	-0.067069	-0.043081	0.077870	0.000000	0.000000	4.000000	29.000000	1.000000
14717.014509	0.098898	0.571805	0.010868	85.750099	131.912704	-176.648697	0.530432	0.000000	0.043915	0.000000	0.000000	0.000000	-0.067069	-0.043081	0.077870	0.000000	0.000000	4.000000	29.000000	1.000000
14717.017842	0.098898	0.571805	0.010868	85.750099	131.912704	-176.648697	0.530432	0.000000	0.043915	0.000000	0.000000	0.000000	-0.067069	-0.043081	0.077870	0.000000	0.000000	4.000000	29.000000	1.000000
14717.021175	0.098372	0.571474	0.011458	85.623550	130.980591	-177.411285	0.543411	0.000000	0.055093	0.000000	0.000000	0.000000	-0.157790	-0.099083	0.176885	0.000000	0.000000	4.000000	29.000000	1.000000
14717.024509	0.098372	0.571474	0.011458	85.623550	130.980591	-177.411285	0.543411	0.000000	0.055093	0.000000	0.000000	0.000000	0.000000	-0.000002	-0.000000	0.000000	0.000000	4.000000	29.000000	1.000000
14717.027842	0.098372	0.571474	0.011458	85.623550	130.980591	-177.411285	0.543411	0.000000	0.055093	0.000000	0.000000	0.000000	0.000000	-0.000002	-0.000000	0.000000	0.000000	4.000000	29.000000	1.000000
14717.031175	0.098372	0.571474	0.011458	85.475716	129.933258	-178.267014	0.572892	0.000000	0.081392	0.000000	0.000000	0.000000	0.000000	-0.000002	-0.000000	0.000000	0.000000	4.000000	29.000000	1.000000
14717.034509	0.098372	0.571474	0.011458	85.475716	129.933258	-178.267014	0.572892	0.000000	0.081392	0.000000	0.000000	0.000000	0.000000	-0.000002	-0.000000	0.000000	0.000000	4.000000	29.000000	1.000000
14717.037842	0.098132	0.571296	0.011751	85.475716	129.933258	-178.267014	0.572892	0.000000	0.081392	0.000000	0.000000	0.000000	-0.072189	-0.053561	0.087860	0.000000	0.000000	4.000000	29.000000	1.000000
14717.041175	0.098132	0.571296	0.011751	85.251129	128.435883	-179.488281	0.572892	0.000000	0.081392	0.000000	0.000000	0.000000	-0.072189	-0.053561	0.087860	0.000000	0.000000	4.000000	29.000000	1.000000
14717.044509	0.098132	0.571296	0.011751	85.251129	128.435883	-179.488281	0.572892	0.000000	0.081392	0.000000	0.000000	0.000000	-0.072189	-0.053561	0.087860	0.000000	0.000000	4.000000	29.000000	1.000000
14717.047842	0.098132	0.571296	0.011751	85.251129	128.435883	-179.488281	0.572892	0.000000	0.081392	0.000000	0.000000	0.000000	-0.072189	-0.053561	0.087860	0.000000	0.000000	4.000000	29.000000	1.000000
14717.051175	0.097516	0.570827	0.012479	85.019722	127.030716	179.387527	0.587535	0.000000	0.093423	0.000000	0.000000	0.000000	-0.184604	-0.140759	0.218432	0.000000	0.000000	4.000000	29.000000	1.000000
14717.054509	0.097516	0.570827	0.012479	85.019722	127.030716	179.387527	0.587535	0.000000	0.093423	0.000000	0.000000	0.000000	0.000001	0.000003	0.000000	0.000000	0.000000	4.000000	29.000000	1.000000
14717.057842	0.097516	0.570827	0.012479	85.019722	127.030716	179.387527	0.587535	0.000000	0.093423	0.000000	0.000000	0.000000	0.000001	0.000003	0.000000	0.000000	0.000000	4.000000	29.000000	1.000000
14717.061175	0.097516	0.570827	0.012479	84.783539	125.761581	178.398483	0.623940	0.000000	0.124191	0.000000	0.000000	0.000000	0.000001	0.000003	0.000000	0.000000	0.000000	4.000000	29.000000	1.000000
14717.064509	0.097272	0.570588	0.012874	84.783539	125.761581	178.398483	0.623940	0.000000	0.124191	0.000000	0.000000	0.000000	-0.073136	-0.071573	0.118536	0.000000	0.000000	4.000000	29.000000	1.000000
14717.067842	0.097272	0.570588	0.012874	84.783539	125.761581	178.398483	0.623940	0.000000	0.124191	0.000000	0.000000	0.000000	-0.073136	-0.071573	0.118536	0.000000	0.000000	4.000000	29.000000	1.000000
14717.071175	0.097272	0.570588	0.012874	84.565239	124.665268	177.557846	0.643696	0.000000	0.136380	0.000000	0.000000	0.000000	-0.073136	-0.071573	0.118536	0.000000	0.000000	4.000000	29.000000	1.000000
14717.074509	0.097056	0.570315	0.013293	84.565239	124.665268	177.557846	0.643696	0.000000	0.136380	0.000000	0.000000	0.000000	-0.064788	-0.082025	0.125806	0.000000	0.000000	4.000000	29.000000	1.000000
14717.077842	0.097056	0.570315	0.013293	84.565239	124.665268	177.557846	0.643696	0.000000	0.136380	0.000000	0.000000	0.000000	-0.064788	-0.082025	0.125806	0.000000	0.000000	4.000000	29.000000	1.000000
14717.081175	0.097056	0.570315	0.013293	84.397972	123.924751	177.008499	0.664664	0.000000	0.147178	0.000000	0.000000	0.000000	-0.064788	-0.082025	0.125806	0.000000	0.000000	4.000000	29.000000	1.000000
14717.084509	0.097056	0.570315	0.013293	84.397972	123.924751	177.008499	0.664664	0.000000	0.147178	0.000000	0.000000	0.000000	-0.064788	-0.082025	0.125806	0.000000	0.000000	4.000000	29.000000	1.000000
14717.087842	0.096932	0.570085	0.013705	84.397972	123.924751	177.008499	0.664664	0.000000	0.147178	0.000000	0.000000	0.000000	-0.037442	-0.068942	0.123494	0.000000	0.000000	4.000000	29.000000	1.000000
14717.091175	0.096932	0.570085	0.013705	84.265236	123.361946	176.601974	0.664664	0.000000	0.147178	0.000000	0.000000	0.000000	-0.037442	-0.068942	0.123494	0.000000	0.000000	4.000000	29.000000	1.000000
14717.094509	0.096821	0.569830	0.014186	84.265236	123.361946	176.601974	0.664664	0.000000	0.147178	0.000000	0.000000	0.000000	-0.033292	-0.076566	0.144186	0.000000	0.000000	4.000000	29.000000	1.000000
14717.097842	0.096821	0.569830	0.014186	84.265236	123.361946	176.601974	0.664664	0.000000	0.147178	0.000000	0.000000	0.000000	-0.033292	-0.076566	0.144186	0.000000	0.000000	4.000000	29.000000	1.000000
14717.101175	0.096821	0.569830	0.014186	84.200317	123.160934	176.479568	0.709277	0.000000	0.158967	0.000000	0.000000	0.000000	-0.033292	-0.076566	0.144186	0.000000	0.000000	4.000000	29.000000	1.000000
14717.104509	0.096821	0.569830	0.014186	84.200317	123.160934	176.479568	0.709277	0.000000	0.158967	0.000000	0.000000	0.000000	-0.033292	-0.076566	0.144186	0.000000	0.000000	4.000000	29.000000	1.000000
14717.107842	0.096786	0.569557	0.014698	84.200317	123.160934	176.479568	0.709277	0.000000	0.158967	0.000000	0.000000	0.000000	-0.010427	-0.081791	0.153810	0.000000	0.000000	4.000000	29.000000	1.000000
14717.111175	0.096786	0.569557	0.014698	84.193802	123.223442	176.553833	0.709277	0.000000	0.158967	0.000000	0.000000	0.000000	-0.010427	-0.081791	0.153810	0.000000	0.000000	4.000000	29.000000	1.000000
14717.114509	0.096831	0.569285	0.015260	84.193802	123.223442	176.553833	0.709277	0.000000	0.158967	0.000000	0.000000	0.000000	0.013534	-0.081685	0.168532	0.000000	0.000000	4.000000	29.000000	1.000000
14717.117842	0.096831	0.569285	0.015260	84.193802	123.223442	176.553833	0.709277	0.000000	0.158967	0.000000	0.000000	0.000000	0.013534	-0.081685	0.168532	0.000000	0.000000	4.000000	29.000000	1.000000
14717.121175	0.096831	0.569285	0.015260	84.192657	123.249275	176.582535	0.763001	0.000000	0.158449	0.000000	0.000000	0.000000	0.013534	-0.081685	0.168532	0.000000	0.000000	4.000000	29.000000	1.000000
14717.124509	0.096831	0.569285	0.015260	84.192657	123.249275	176.582535	0.763001	0.000000	0.158449	0.000000	0.000000	0.000000	0.013534	-0.081685	0.168532	0.000000	0.000000	4.000000	29.000000	1.000000
14717.127842	0.096955	0.569039	0.015865	84.192657	123.249275	176.582535	0.763001	0.000000	0.158449	0.000000	0.000000	0.000000	0.037184	-0.073721	0.181436	0.000000	0.000000	4.000000	29.000000	1.000000
14717.131175	0.096955	0.569039	0.015865	84.191544	123.277893	176.611298	0.763001	0.000000	0.158449	0.000000	0.000000	0.000000	0.037184	-0.073721	0.181436	0.000000	0.000000	4.000000	29.000000	1.000000
14717.134509	0.097084	0.568784	0.016492	84.191544	123.277893	176.611298	0.763001	0.000000	0.158449	0.000000	0.000000	0.000000	0.038580	-0.076553	0.188241	0.000000	0.000000	4.000000	29.000000	1.000000
14717.137842	0.097084	0.568784	0.016492	84.191544	123.277893	176.611298	0.763001	0.000000	0.158449	0.000000	0.000000	0.000000	0.038580	-0.076553	0.188241	0.000000	0.000000	4.000000	29.000000	1.000000
14717.141175	0.097084	0.568784	0.016492	84.191544	123.277893	176.611298	0.824614	0.000000	0.145822	0.000000	0.000000	0.000000	0.038580	-0.076553	0.188241	0.000000	0.000000	4.000000	29.000000	1.000000
14717.144509	0.097084	0.568784	0.016492	84.191544	123.277893	176.611298	0.824614	0.000000	0.145822	0.000000	0.000000	0.000000	0.038580	-0.076553	0.188241	0.000000	0.000000	4.000000	29.000000	1.000000
14717.147842	0.097220	0.568537	0.017159	84.191544	123.277893	176.611298	0.824614	0.000000	0.145822	0.000000	0.000000	0.000000	0.041021	-0.074032	0.200144	0.000000	0.000000	4.000000	29.000000	1.000000
14717.151175	0.097220	0.568537	0.017159	84.195389	123.228317	176.559860	0.824614	0.000000	0.145822	0.000000	0.000000	0.000000	0.041021	-0.074032	0.200144	0.000000	0.000000	4.000000	29.000000	1.000000
14717.154509	0.097378	0.568299	0.017929	84.195389	123.228317	176.559860	0.824614	0.000000	0.145822	0.000000	0.000000	0.000000	0.047330	-0.071322	0.230939	0.000000	0.000000	4.000000	29.000000	1.000000
14717.157842	0.097378	0.568299	0.017929	84.195389	123.228317	176.559860	0.824614	0.000000	0.145822	0.000000	0.000000	0.000000	0.047330	-0.071322	0.230939	0.000000	0.000000	4.000000	29.000000	1.000000
14717.161175	0.097378	0.568299	0.017929	84.197754	123.162888	176.493927	0.896461	0.000000	0.131097	0.000000	0.000000	0.000000	0.047330	-0.071322	0.230939	0.000000	0.000000	4.000000	29.000000	1.000000
14717.164509	0.097378	0.568299	0.017929	84.197754	123.162888	176.493927	0.896461	0.000000	0.131097	0.000000	0.000000	0.000000	0.047330	-0.071322	0.230939	0.000000	0.000000	4.000000	29.000000	1.000000
14717.167842	0.097514	0.568148	0.018595	84.197754	123.162888	176.493927	0.896461	0.000000	0.131097	0.000000	0.000000	0.000000	0.040924	-0.045440	0.199671	0.000000	0.000000	4.000000	29.000000	1.000000
14717.171175	0.097514	0.568148	0.018595	84.198357	123.119492	176.451920	0.896461	0.000000	0.131097	0.000000	0.000000	0.000000	0.040924	-0.045440	0.199671	0.000000	0.000000	4.000000	29.000000	1.000000
14717.174509	0.097638	0.567978	0.019311	84.198357	123.119492	176.451920	0.896461	0.000000	0.131097	0.000000	0.000000	0.000000	0.036939	-0.050889	0.214740	0.000000	0.000000	4.000000	29.000000	1.000000
14717.177842	0.097638	0.567978	0.019311	84.198357	123.119492	176.451920	0.896461	0.000000	0.131097	0.000000	0.000000	0.000000	0.036939	-0.050889	0.214740	0.000000	0.000000	4.000000	29.000000	1.000000
14717.181175	0.097638	0.567978	0.019311	84.171867	123.604393	176.938293	0.965530	0.000000	0.118120	0.000000	0.000000	0.000000	0.036939	-0.050889	0.214740	0.000000	0.000000	4.000000	29.000000	1.000000
14717.184509	0.097638	0.567978	0.019311	84.171867	123.604393	176.938293	0.965530	0.000000	0.118120	0.000000	0.000000	0.000000	0.036939	-0.050889	0.214740	0.000000	0.000000	4.000000	29.000000	1.000000
14717.187842	0.097731	0.567869	0.019996	84.171867	123.604393	176.938293	0.965530	0.000000	0.118120	0.000000	0.000000	0.000000	0.027963	-0.032628	0.205585	0.000000	0.000000	4.000000	29.000000	1.000000
14717.191175	0.097731	0.567869	0.019996	84.077652	125.314941	178.640762	0.965530	0.000000	0.118120	0.000000	0.000000	0.000000	0.027963	-0.032628	0.205585	0.000000	0.000000	4.000000	29.000000	1.000000
14717.194509	0.097829	0.567768	0.020590	84.077652	125.314941	178.640762	0.965530	0.000000	0.118120	0.000000	0.000000	0.000000	0.029436	-0.030390	0.178351	0.000000	0.000000	4.000000	29.000000	1.000000
14717.197842	0.097829	0.567768	0.020590	84.077652	125.314941	178.640762	0.965530	0.000000	0.118120	0.000000	0.000000	0.000000	0.029436	-0.030390	0.178351	0.000000	0.000000	4.000000	29.000000	1.000000
14717.201175	0.097829	0.567768	0.020590	83.906578	128.118988	-178.571808	1.029519	0.000000	0.108553	0.000000	0.000000	0.000000	0.029436	-0.030390	0.178351	0.000000	0.000000	4.000000	29.000000	1.000000
14717.204509	0.097829	0.567768	0.020590	83.906578	128.118988	-178.571808	1.029519	0.000000	0.108553	0.000000	0.000000	0.000000	0.029436	-0.030390	0.178351	0.000000	0.000000	4.000000	29.000000	1.000000
14717.207842	0.097923	0.567692	0.021048	83.906578	128.118988	-178.571808	1.029519	0.000000	0.108553	0.000000	0.000000	0.000000	0.028132	-0.022879	0.137386	0.000000	0.000000	4.000000	29.000000	1.000000
14717.211175	0.097923	0.567692	0.021048	83.712471	130.894470	-175.813354	1.029519	0.000000	0.108553	0.000000	0.000000	0.000000	0.028132	-0.022879	0.137386	0.000000	0.000000	4.000000	29.000000	1.000000
14717.214509	0.098022	0.567623	0.021416	83.712471	130.894470	-175.813354	1.029519	0.000000	0.108553	0.000000	0.000000	0.000000	0.029668	-0.020499	0.110211	0.000000	0.000000	4.000000	29.000000	1.000000
14717.217842	0.098022	0.567623	0.021416	83.712471	130.894470	-175.813354	1.029519	0.000000	0.108553	0.000000	0.000000	0.000000	0.029668	-0.020499	0.110211	0.000000	0.000000	4.000000	29.000000	1.000000
14717.221175	0.098022	0.567623	0.021416	83.513298	133.427399	-173.306961	1.070785	0.000000	0.098920	0.000000	0.000000	0.000000	0.029668	-0.020499	0.110211	0.000000	0.000000	4.000000	29.000000	1.000000
14717.224509	0.098114	0.567634	0.021635	83.513298	133.427399	-173.306961	1.070785	0.000000	0.098920	0.000000	0.000000	0.000000	0.027677	0.003179	0.065756	0.000000	0.000000	4.000000	29.000000	1.000000
14717.227842	0.098114	0.567634	0.021635	83.513298	133.427399	-173.306961	1.070785	0.000000	0.098920	0.000000	0.000000	0.000000	0.027677	0.003179	0.065756	0.000000	0.000000	4.000000	29.000000	1.000000
14717.231175	0.098114	0.567634	0.021635	83.380554	135.223984	-171.549622	1.081744	0.000000	0.094307	0.000000	0.000000	0.000000	0.027677	0.003179	0.065756	0.000000	0.000000	4.000000	29.000000	1.000000
14717.234509	0.098114	0.567634	0.021635	83.380554	135.223984	-171.549622	1.081744	0.000000	0.094307	0.000000	0.000000	0.000000	0.027677	0.003179	0.065756	0.000000	0.000000	4.000000	29.000000	1.000000
14717.237842	0.098213	0.567643	0.021656	83.380554	135.223984	-171.549622	1.081744	0.000000	0.094307	0.000000	0.000000	0.000000	0.029731	0.002761	0.006386	0.000000	0.000000	4.000000	29.000000	1.000000
14717.241175	0.098213	0.567643	0.021656	83.288490	137.140030	-169.715454	1.081744	0.000000	0.094307	0.000000	0.000000	0.000000	0.029731	0.002761	0.006386	0.000000	0.000000	4.000000	29.000000	1.000000
14717.244509	0.098213	0.567643	0.021656	83.288490	137.140030	-169.715454	1.081744	0.000000	0.094307	0.000000	0.000000	0.000000	0.029731	0.002761	0.006386	0.000000	0.000000	4.000000	29.000000	1.000000
14717.247842	0.098213	0.567643	0.021656	83.288490	137.140030	-169.715454	1.081744	0.000000	0.094307	0.000000	0.000000	0.000000	0.029731	0.002761	0.006386	0.000000	0.000000	4.000000	29.000000	1.000000
14717.251175	0.098311	0.567774	0.021212	83.270981	139.095947	-167.895294	1.082809	0.000000	0.089352	0.000000	0.000000	0.000000	0.029485	0.039192	-0.133196	0.000000	0.000000	4.000000	29.000000	1.000000
14717.254509	0.098311	0.567774	0.021212	83.270981	139.095947	-167.895294	1.082809	0.000000	0.089352	0.000000	0.000000	0.000000	0.029485	0.039192	-0.133196	0.000000	0.000000	4.000000	29.000000	1.000000
14717.257842	0.098311	0.567774	0.021212	83.270981	139.095947	-167.895294	1.082809	0.000000	0.089352	0.000000	0.000000	0.000000	0.029485	0.039192	-0.133196	0.000000	0.000000	4.000000	29.000000	1.000000
14717.261175	0.098311	0.567774	0.021212	83.316368	141.292435	-165.895203	1.060610	0.000000	0.084438	0.000000	0.000000	0.000000	0.029485	0.039192	-0.133196	0.000000	0.000000	4.000000	29.000000	1.000000
14717.264509	0.098288	0.567895	0.020751	83.316368	141.292435	-165.895203	1.060610	0.000000	0.084438	0.000000	0.000000	0.000000	-0.007122	0.036269	-0.138218	0.000000	0.000000	4.000000	29.000000	1.000000
14717.267842	0.098288	0.567895	0.020751	83.316368	141.292435	-165.895203	1.060610	0.000000	0.084438	0.000000	0.000000	0.000000	-0.007122	0.036269	-0.138218	0.000000	0.000000	4.000000	29.000000	1.000000
14717.271175	0.098288	0.567895	0.020751	83.361328	142.752350	-164.573578	1.037573	0.000000	0.085625	0.000000	0.000000	0.000000	-0.007122	0.036269	-0.138218	0.000000	0.000000	4.000000	29.000000	1.000000
14717.274509	0.098237	0.567997	0.020278	83.361328	142.752350	-164.573578	1.037573	0.000000	0.085625	0.000000	0.000000	0.000000	-0.015020	0.030786	-0.141963	0.000000	0.000000	4.000000	29.000000	1.000000
14717.277842	0.098237	0.567997	0.020278	83.361328	142.752350	-164.573578	1.037573	0.000000	0.085625	0.000000	0.000000	0.000000	-0.015020	0.030786	-0.141963	0.000000	0.000000	4.000000	29.000000	1.000000
14717.281175	0.098237	0.567997	0.020278	83.401382	143.797485	-163.637863	1.013913	0.000000	0.088128	0.000000	0.000000	0.000000	-0.015020	0.030786	-0.141963	0.000000	0.000000	4.000000	29.000000	1.000000
14717.284509	0.098237	0.567997	0.020278	83.401382	143.797485	-163.637863	1.013913	0.000000	0.088128	0.000000	0.000000	0.000000	-0.015020	0.030786	-0.141963	0.000000	0.000000	4.000000	29.000000	1.000000
14717.287842	0.098205	0.568125	0.019664	83.401382	143.797485	-163.637863	1.013913	0.000000	0.088128	0.000000	0.000000	0.000000	-0.009608	0.038263	-0.184331	0.000000	0.000000	4.000000	29.000000	1.000000
14717.291175	0.098205	0.568125	0.019664	83.419540	144.181686	-163.301575	1.013913	0.000000	0.088128	0.000000	0.000000	0.000000	-0.009608	0.038263	-0.184331	0.000000	0.000000	4.000000	29.000000	1.000000
14717.294509	0.098168	0.568260	0.019026	83.419540	144.181686	-163.301575	1.013913	0.000000	0.088128	0.000000	0.000000	0.000000	-0.011116	0.040628	-0.191289	0.000000	0.000000	4.000000	29.000000	1.000000
14717.297842	0.098168	0.568260	0.019026	83.419540	144.181686	-163.301575	1.013913	0.000000	0.088128	0.000000	0.000000	0.000000	-0.011116	0.040628	-0.191289	0.000000	0.000000	4.000000	29.000000	1.000000
14717.301175	0.098168	0.568260	0.019026	83.411079	144.267044	-163.221130	0.951309	0.000000	0.091582	0.000000	0.000000	0.000000	-0.011116	0.040628	-0.191289	0.000000	0.000000	4.000000	29.000000	1.000000
14717.304509	0.098168	0.568260	0.019026	83.411079	144.267044	-163.221130	0.951309	0.000000	0.091582	0.000000	0.000000	0.000000	-0.011116	0.040628	-0.191289	0.000000	0.000000	4.000000	29.000000	1.000000
14717.307842	0.098089	0.568413	0.018415	83.411079	144.267044	-163.221130	0.951309	0.000000	0.091582	0.000000	0.000000	0.000000	-0.023698	0.045814	-0.183463	0.000000	0.000000	4.000000	29.000000	1.000000
14717.311175	0.098089	0.568413	0.018415	83.406822	144.306854	-163.181015	0.951309	0.000000	0.091582	0.000000	0.000000	0.000000	-0.023698	0.045814	-0.183463	0.000000	0.000000	4.000000	29.000000	1.000000
14717.314509	0.097986	0.568592	0.017802	83.406822	144.306854	-163.181015	0.951309	0.000000	0.091582	0.000000	0.000000	0.000000	-0.030880	0.053542	-0.183931	0.000000	0.000000	4.000000	29.000000	1.000000
14717.317842	0.097986	0.568592	0.017802	83.406822	144.306854	-163.181015	0.951309	0.000000	0.091582	0.000000	0.000000	0.000000	-0.030880	0.053542	-0.183931	0.000000	0.000000	4.000000	29.000000	1.000000
14717.321175	0.097986	0.568592	0.017802	83.408524	144.295776	-163.194717	0.890077	0.000000	0.100678	0.000000	0.000000	0.000000	-0.030880	0.053542	-0.183931	0.000000	0.000000	4.000000	29.000000	1.000000
14717.324509	0.097986	0.568592	0.017802	83.408524	144.295776	-163.194717	0.890077	0.000000	0.100678	0.000000	0.000000	0.000000	-0.030880	0.053542	-0.183931	0.000000	0.000000	4.000000	29.000000	1.000000
14717.327842	0.097877	0.568788	0.017273	83.408524	144.295776	-163.194717	0.890077	0.000000	0.100678	0.000000	0.000000	0.000000	-0.032719	0.058947	-0.158612	0.000000	0.000000	4.000000	29.000000	1.000000
14717.331175	0.097877	0.568788	0.017273	83.414444	144.242081	-163.248581	0.890077	0.000000	0.100678	0.000000	0.000000	0.000000	-0.032719	0.058947	-0.158612	0.000000	0.000000	4.000000	29.000000	1.000000
14717.334509	0.097785	0.569003	0.016824	83.414444	144.242081	-163.248581	0.890077	0.000000	0.100678	0.000000	0.000000	0.000000	-0.027783	0.064408	-0.134670	0.000000	0.000000	4.000000	29.000000	1.000000
14717.337842	0.097785	0.569003	0.016824	83.414444	144.242081	-163.248581	0.890077	0.000000	0.100678	0.000000	0.000000	0.000000	-0.027783	0.064408	-0.134670	0.000000	0.000000	4.000000	29.000000	1.000000
14717.341175	0.097785	0.569003	0.016824	83.422493	144.168259	-163.322739	0.841197	0.000000	0.110762	0.000000	0.000000	0.000000	-0.027783	0.064408	-0.134670	0.000000	0.000000	4.000000	29.000000	1.000000
14717.344509	0.097785	0.569003	0.016824	83.422493	144.168259	-163.322739	0.841197	0.000000	0.110762	0.000000	0.000000	0.000000	-0.027783	0.064408	-0.134670	0.000000	0.000000	4.000000	29.000000	1.000000
14717.347842	0.097700	0.569226	0.016415	83.422493	144.168259	-163.322739	0.841197	0.000000	0.110762	0.000000	0.000000	0.000000	-0.025316	0.067071	-0.122723	0.000000	0.000000	4.000000	29.000000	1.000000
14717.351175	0.097700	0.569226	0.016415	83.430992	144.090881	-163.403412	0.841197	0.000000	0.110762	0.000000	0.000000	0.000000	-0.025316	0.067071	-0.122723	0.000000	0.000000	4.000000	29.000000	1.000000
14717.354509	0.097700	0.569226	0.016415	83.430992	144.090881	-163.403412	0.841197	0.000000	0.110762	0.000000	0.000000	0.000000	-0.025316	0.067071	-0.122723	0.000000	0.000000	4.000000	29.000000	1.000000
14717.357842	0.097700	0.569226	0.016415	83.430992	144.090881	-163.403412	0.841197	0.000000	0.110762	0.000000	0.000000	0.000000	-0.025316	0.067071	-0.122723	0.000000	0.000000	4.000000	29.000000	1.000000
14717.361175	0.097592	0.569717	0.015661	83.441505	143.993103	-163.504547	0.820743	0.000000	0.114981	0.000000	0.000000	0.000000	-0.032616	0.147325	-0.226178	0.000000	0.000000	4.000000	29.000000	1.000000
14717.364509	0.097592	0.569717	0.015661	83.441505	143.993103	-163.504547	0.820743	0.000000	0.114981	0.000000	0.000000	0.000000	-0.000000	0.000000	-0.000000	0.000000	0.000000	4.000000	29.000000	1.000000
14717.367842	0.097592	0.569717	0.015661	83.441505	143.993103	-163.504547	0.820743	0.000000	0.114981	0.000000	0.000000	0.000000	-0.000000	0.000000	-0.000000	0.000000	0.000000	4.000000	29.000000	1.000000
14717.371175	0.097592	0.569717	0.015661	83.450752	143.880920	-163.615814	0.783046	0.000000	0.120417	0.000000	0.000000	0.000000	-0.000000	0.000000	-0.000000	0.000000	0.000000	4.000000	29.000000	1.000000
14717.374509	0.097592	0.569717	0.015661	83.450752	143.880920	-163.615814	0.783046	0.000000	0.120417	0.000000	0.000000	0.000000	-0.000000	0.000000	-0.000000	0.000000	0.000000	4.000000	29.000000	1.000000
14717.377842	0.097518	0.569993	0.015302	83.450752	143.880920	-163.615814	0.783046	0.000000	0.120417	0.000000	0.000000	0.000000	-0.022204	0.082800	-0.107588	0.000000	0.000000	4.000000	29.000000	1.000000
14717.381175	0.097518	0.569993	0.015302	83.462173	143.748184	-163.747818	0.783046	0.000000	0.120417	0.000000	0.000000	0.000000	-0.022204	0.082800	-0.107588	0.000000	0.000000	4.000000	29.000000	1.000000
14717.384509	0.097518	0.569993	0.015302	83.462173	143.748184	-163.747818	0.783046	0.000000	0.120417	0.000000	0.000000	0.000000	-0.022204	0.082800	-0.107588	0.000000	0.000000	4.000000	29.000000	1.000000
14717.387842	0.097518	0.569993	0.015302	83.462173	143.748184	-163.747818	0.783046	0.000000	0.120417	0.000000	0.000000	0.000000	-0.022204	0.082800	-0.107588	0.000000	0.000000	4.000000	29.000000	1.000000
14717.391175	0.097342	0.570568	0.014452	83.463966	143.567352	-163.918503	0.765115	0.000000	0.124118	0.000000	0.000000	0.000000	-0.052638	0.172275	-0.255050	0.000000	0.000000	4.000000	29.000000	1.000000
14717.394509	0.097342	0.570568	0.014452	83.463966	143.567352	-163.918503	0.765115	0.000000	0.124118	0.000000	0.000000	0.000000	0.000000	0.000006	-0.000000	0.000000	0.000000	4.000000	29.000000	1.000000
14717.397842	0.097342	0.570568	0.014452	83.463966	143.567352	-163.918503	0.765115	0.000000	0.124118	0.000000	0.000000	0.000000	0.000000	0.000006	-0.000000	0.000000	0.000000	4.000000	29.000000	1.000000
14717.401175	0.097342	0.570568	0.014452	83.455688	143.296112	-164.167191	0.722607	0.000000	0.132891	0.000000	0.000000	0.000000	0.000000	0.000006	-0.000000	0.000000	0.000000	4.000000	29.000000	1.000000
14717.404509	0.097342	0.570568	0.014452	83.455688	143.296112	-164.167191	0.722607	0.000000	0.132891	0.000000	0.000000	0.000000	0.000000	0.000006	-0.000000	0.000000	0.000000	4.000000	29.000000	1.000000
14717.407842	0.097241	0.570866	0.013961	83.455688	143.296112	-164.167191	0.722607	0.000000	0.132891	0.000000	0.000000	0.000000	-0.030439	0.089398	-0.147489	0.000000	0.000000	4.000000	29.000000	1.000000
14717.411175	0.097241	0.570866	0.013961	83.447403	143.025604	-164.415237	0.722607	0.000000	0.132891	0.000000	0.000000	0.000000	-0.030439	0.089398	-0.147489	0.000000	0.000000	4.000000	29.000000	1.000000
14717.414509	0.097125	0.571188	0.013399	83.447403	143.025604	-164.415237	0.722607	0.000000	0.132891	0.000000	0.000000	0.000000	-0.034747	0.096616	-0.168352	0.000000	0.000000	4.000000	29.000000	1.000000
14717.417842	0.097125	0.571188	0.013399	83.447403	143.025604	-164.415237	0.722607	0.000000	0.132891	0.000000	0.000000	0.000000	-0.034747	0.096616	-0.168352	0.000000	0.000000	4.000000	29.000000	1.000000
14717.421175	0.097125	0.571188	0.013399	83.439354	142.801178	-164.638794	0.669967	0.000000	0.143755	0.000000	0.000000	0.000000	-0.034747	0.096616	-0.168352	0.000000	0.000000	4.000000	29.000000	1.000000
14717.424509	0.097125	0.571188	0.013399	83.439354	142.801178	-164.638794	0.669967	0.000000	0.143755	0.000000	0.000000	0.000000	-0.034747	0.096616	-0.168352	0.000000	0.000000	4.000000	29.000000	1.000000
14717.427842	0.097014	0.571516	0.012747	83.439354	142.801178	-164.638794	0.669967	0.000000	0.143755	0.000000	0.000000	0.000000	-0.033418	0.098330	-0.195722	0.000000	0.000000	4.000000	29.000000	1.000000
14717.431175	0.097014	0.571516	0.012747	83.429977	142.571609	-164.863419	0.669967	0.000000	0.143755	0.000000	0.000000	0.000000	-0.033418	0.098330	-0.195722	0.000000	0.000000	4.000000	29.000000	1.000000
14717.434509	0.096933	0.571840	0.012022	83.429977	142.571609	-164.863419	0.669967	0.000000	0.143755	0.000000	0.000000	0.000000	-0.024012	0.097486	-0.217568	0.000000	0.000000	4.000000	29.000000	1.000000
14717.437842	0.096933	0.571840	0.012022	83.429977	142.571609	-164.863419	0.669967	0.000000	0.143755	0.000000	0.000000	0.000000	-0.024012	0.097486	-0.217568	0.000000	0.000000	4.000000	29.000000	1.000000
14717.441175	0.096933	0.571840	0.012022	83.410835	142.302582	-165.115555	0.601085	0.000000	0.153327	0.000000	0.000000	0.000000	-0.024012	0.097486	-0.217568	0.000000	0.000000	4.000000	29.000000	1.000000
14717.444509	0.096933	0.571840	0.012022	83.410835	142.302582	-165.115555	0.601085	0.000000	0.153327	0.000000	0.000000	0.000000	-0.024012	0.097486	-0.217568	0.000000	0.000000	4.000000	29.000000	1.000000
14717.447842	0.096909	0.572206	0.011230	83.410835	142.302582	-165.115555	0.601085	0.000000	0.153327	0.000000	0.000000	0.000000	-0.007339	0.109805	-0.237562	0.000000	0.000000	4.000000	29.000000	1.000000
14717.451175	0.096909	0.572206	0.011230	83.392265	142.009003	-165.396271	0.601085	0.000000	0.153327	0.000000	0.000000	0.000000	-0.007339	0.109805	-0.237562	0.000000	0.000000	4.000000	29.000000	1.000000
14717.454509	0.096901	0.572579	0.010410	83.392265	142.009003	-165.396271	0.601085	0.000000	0.153327	0.000000	0.000000	0.000000	-0.002288	0.111726	-0.246041	0.000000	0.000000	4.000000	29.000000	1.000000
14717.457842	0.096901	0.572579	0.010410	83.392265	142.009003	-165.396271	0.601085	0.000000	0.153327	0.000000	0.000000	0.000000	-0.002288	0.111726	-0.246041	0.000000	0.000000	4.000000	29.000000	1.000000
14717.461175	0.096901	0.572579	0.010410	83.379929	141.771240	-165.636856	0.520484	0.000000	0.154931	0.000000	0.000000	0.000000	-0.002288	0.111726	-0.246041	0.000000	0.000000	4.000000	29.000000	1.000000
14717.464509	0.096901	0.572579	0.010410	83.379929	141.771240	-165.636856	0.520484	0.000000	0.154931	0.000000	0.000000	0.000000	-0.002288	0.111726	-0.246041	0.000000	0.000000	4.000000	29.000000	1.000000
14717.467842	0.096857	0.572974	0.009524	83.379929	141.771240	-165.636856	0.520484	0.000000	0.154931	0.000000	0.000000	0.000000	-0.013457	0.118454	-0.265664	0.000000	0.000000	4.000000	29.000000	1.000000
14717.471175	0.096857	0.572974	0.009524	83.376465	141.607376	-165.803726	0.520484	0.000000	0.154931	0.000000	0.000000	0.000000	-0.013457	0.118454	-0.265664	0.000000	0.000000	4.000000	29.000000	1.000000
14717.474509	0.096833	0.573367	0.008633	83.376465	141.607376	-165.803726	0.520484	0.000000	0.154931	0.000000	0.000000	0.000000	-0.007017	0.117836	-0.267235	0.000000	0.000000	4.000000	29.000000	1.000000
14717.477842	0.096833	0.573367	0.008633	83.376465	141.607376	-165.803726	0.520484	0.000000	0.154931	0.000000	0.000000	0.000000	-0.007017	0.117836	-0.267235	0.000000	0.000000	4.000000	29.000000	1.000000
14717.481175	0.096833	0.573367	0.008633	83.376289	141.436447	-165.982086	0.431668	0.000000	0.158344	0.000000	0.000000	0.000000	-0.007017	0.117836	-0.267235	0.000000	0.000000	4.000000	29.000000	1.000000
14717.484509	0.096833	0.573367	0.008633	83.376289	141.436447	-165.982086	0.431668	0.000000	0.158344	0.000000	0.000000	0.000000	-0.007017	0.117836	-0.267235	0.000000	0.000000	4.000000	29.000000	1.000000
14717.487842	0.096787	0.573757	0.007747	83.376289	141.436447	-165.982086	0.431668	0.000000	0.158344	0.000000	0.000000	0.000000	-0.013860	0.117204	-0.266047	0.000000	0.000000	4.000000	29.000000	1.000000
14717.491175	0.096787	0.573757	0.007747	83.370079	141.251282	-166.167145	0.431668	0.000000	0.158344	0.000000	0.000000	0.000000	-0.013860	0.117204	-0.266047	0.000000	0.000000	4.000000	29.000000	1.000000
14717.494509	0.096766	0.574164	0.006871	83.370079	141.251282	-166.167145	0.431668	0.000000	0.158344	0.000000	0.000000	0.000000	-0.006380	0.121994	-0.262530	0.000000	0.000000	4.000000	29.000000	1.000000
14717.497842	0.096766	0.574164	0.006871	83.370079	141.251282	-166.167145	0.431668	0.000000	0.158344	0.000000	0.000000	0.000000	-0.006380	0.121994	-0.262530	0.000000	0.000000	4.000000	29.000000	1.000000
14717.501175	0.096766	0.574164	0.006871	83.358665	141.021072	-166.388351	0.343572	0.000000	0.161717	0.000000	0.000000	0.000000	-0.006380	0.121994	-0.262530	0.000000	0.000000	4.000000	29.000000	1.000000
14717.504509	0.096766	0.574164	0.006871	83.358665	141.021072	-166.388351	0.343572	0.000000	0.161717	0.000000	0.000000	0.000000	-0.006380	0.121994	-0.262530	0.000000	0.000000	4.000000	29.000000	1.000000
14717.507842	0.096684	0.574535	0.006039	83.358665	141.021072	-166.388351	0.343572	0.000000	0.161717	0.000000	0.000000	0.000000	-0.024537	0.111299	-0.249741	0.000000	0.000000	4.000000	29.000000	1.000000
14717.511175	0.096684	0.574535	0.006039	83.339294	140.722488	-166.663223	0.343572	0.000000	0.161717	0.000000	0.000000	0.000000	-0.024537	0.111299	-0.249741	0.000000	0.000000	4.000000	29.000000	1.000000
14717.514509	0.096580	0.574904	0.005211	83.339294	140.722488	-166.663223	0.343572	0.000000	0.161717	0.000000	0.000000	0.000000	-0.031256	0.110729	-0.248538	0.000000	0.000000	4.000000	29.000000	1.000000
14717.517842	0.096580	0.574904	0.005211	83.339294	140.722488	-166.663223	0.343572	0.000000	0.161717	0.000000	0.000000	0.000000	-0.031256	0.110729	-0.248538	0.000000	0.000000	4.000000	29.000000	1.000000
14717.521175	0.096580	0.574904	0.005211	83.317162	140.401901	-166.954285	0.260525	0.000000	0.171016	0.000000	0.000000	0.000000	-0.031256	0.110729	-0.248538	0.000000	0.000000	4.000000	29.000000	1.000000
14717.524509	0.096580	0.574904	0.005211	83.317162	140.401901	-166.954285	0.260525	0.000000	0.171016	0.000000	0.000000	0.000000	-0.031256	0.110729	-0.248538	0.000000	0.000000	4.000000	29.000000	1.000000
14717.527842	0.096455	0.575245	0.004392	83.317162	140.401901	-166.954285	0.260525	0.000000	0.171016	0.000000	0.000000	0.000000	-0.037543	0.102437	-0.245443	0.000000	0.000000	4.000000	29.000000	1.000000
14717.531175	0.096455	0.575245	0.004392	83.290306	140.080704	-167.240097	0.260525	0.000000	0.171016	0.000000	0.000000	0.000000	-0.037543	0.102437	-0.245443	0.000000	0.000000	4.000000	29.000000	1.000000
14717.534509	0.096317	0.575570	0.003625	83.290306	140.080704	-167.240097	0.260525	0.000000	0.171016	0.000000	0.000000	0.000000	-0.041270	0.097278	-0.230280	0.000000	0.000000	4.000000	29.000000	1.000000
14717.537842	0.096317	0.575570	0.003625	83.290306	140.080704	-167.240097	0.260525	0.000000	0.171016	0.000000	0.000000	0.000000	-0.041270	0.097278	-0.230280	0.000000	0.000000	4.000000	29.000000	1.000000
14717.541175	0.096317	0.575570	0.003625	83.283554	139.882889	-167.421509	0.181238	0.000000	0.184152	0.000000	0.000000	0.000000	-0.041270	0.097278	-0.230280	0.000000	0.000000	4.000000	29.000000	1.000000
14717.544509	0.096317	0.575570	0.003625	83.283554	139.882889	-167.421509	0.181238	0.000000	0.184152	0.000000	0.000000	0.000000	-0.041270	0.097278	-0.230280	0.000000	0.000000	4.000000	29.000000	1.000000
14717.547842	0.096171	0.575895	0.002925	83.283554	139.882889	-167.421509	0.181238	0.000000	0.184152	0.000000	0.000000	0.000000	-0.043895	0.097635	-0.210019	0.000000	0.000000	4.000000	29.000000	1.000000
14717.551175	0.096171	0.575895	0.002925	83.287437	139.838303	-167.463654	0.181238	0.000000	0.184152	0.000000	0.000000	0.000000	-0.043895	0.097635	-0.210019	0.000000	0.000000	4.000000	29.000000	1.000000
14717.554509	0.095999	0.576201	0.002212	83.287437	139.838303	-167.463654	0.181238	0.000000	0.184152	0.000000	0.000000	0.000000	-0.051529	0.091812	-0.213867	0.000000	0.000000	4.000000	29.000000	1.000000
14717.557842	0.095999	0.576201	0.002212	83.287437	139.838303	-167.463654	0.181238	0.000000	0.184152	0.000000	0.000000	0.000000	-0.051529	0.091812	-0.213867	0.000000	0.000000	4.000000	29.000000	1.000000
14717.561175	0.095999	0.576201	0.002212	83.293228	139.775391	-167.527023	0.110590	0.000000	0.200056	0.000000	0.000000	0.000000	-0.051529	0.091812	-0.213867	0.000000	0.000000	4.000000	29.000000	1.000000
14717.564509	0.095999	0.576201	0.002212	83.293228	139.775391	-167.527023	0.110590	0.000000	0.200056	0.000000	0.000000	0.000000	-0.051529	0.091812	-0.213867	0.000000	0.000000	4.000000	29.000000	1.000000
14717.567842	0.095837	0.576491	0.001545	83.293228	139.775391	-167.527023	0.110590	0.000000	0.200056	0.000000	0.000000	0.000000	-0.048616	0.086837	-0.200027	0.000000	0.000000	4.000000	29.000000	1.000000
14717.571175	0.095837	0.576491	0.001545	83.300919	139.685928	-167.611618	0.110590	0.000000	0.200056	0.000000	0.000000	0.000000	-0.048616	0.086837	-0.200027	0.000000	0.000000	4.000000	29.000000	1.000000
14717.574509	0.095663	0.576764	0.000929	83.300919	139.685928	-167.611618	0.110590	0.000000	0.200056	0.000000	0.000000	0.000000	-0.052225	0.081963	-0.184801	0.000000	0.000000	4.000000	29.000000	1.000000
14717.577842	0.095663	0.576764	0.000929	83.300919	139.685928	-167.611618	0.110590	0.000000	0.200056	0.000000	0.000000	0.000000	-0.052225	0.081963	-0.184801	0.000000	0.000000	4.000000	29.000000	1.000000
14717.581175	0.095663	0.576764	0.000929	83.308571	139.593506	-167.696411	0.046452	0.000000	0.216862	0.000000	0.000000	0.000000	-0.052225	0.081963	-0.184801	0.000000	0.000000	4.000000	29.000000	1.000000
14717.584509	0.095663	0.576764	0.000929	83.308571	139.593506	-167.696411	0.046452	0.000000	0.216862	0.000000	0.000000	0.000000	-0.052225	0.081963	-0.184801	0.000000	0.000000	4.000000	29.000000	1.000000
14717.587842	0.095510	0.577049	0.000416	83.308571	139.593506	-167.696411	0.046452	0.000000	0.216862	0.000000	0.000000	0.000000	-0.045712	0.085670	-0.153776	0.000000	0.000000	4.000000	29.000000	1.000000
14717.591175	0.095510	0.577049	0.000416	83.320099	139.458679	-167.823990	0.046452	0.000000	0.216862	0.000000	0.000000	0.000000	-0.045712	0.085670	-0.153776	0.000000	0.000000	4.000000	29.000000	1.000000
14717.594509	0.095346	0.577319	-0.000045	83.320099	139.458679	-167.823990	0.046452	0.000000	0.216862	0.000000	0.000000	0.000000	-0.049290	0.080970	-0.138514	0.000000	0.000000	4.000000	29.000000	1.000000
14717.597842	0.095346	0.577319	-0.000045	83.320099	139.458679	-167.823990	0.046452	0.000000	0.216862	0.000000	0.000000	0.000000	-0.049290	0.080970	-0.138514	0.000000	0.000000	4.000000	29.000000	1.000000
14717.601175	0.095346	0.577319	-0.000045	83.331528	139.323364	-167.952011	-0.002263	0.000000	0.232696	0.000000	0.000000	0.000000	-0.049290	0.080970	-0.138514	0.000000	0.000000	4.000000	29.000000	1.000000
14717.604509	0.095346	0.577319	-0.000045	83.331528	139.323364	-167.952011	-0.002263	0.000000	0.232696	0.000000	0.000000	0.000000	-0.049290	0.080970	-0.138514	0.000000	0.000000	4.000000	29.000000	1.000000
14717.607842	0.095178	0.577584	-0.000416	83.331528	139.323364	-167.952011	-0.002263	0.000000	0.232696	0.000000	0.000000	0.000000	-0.050338	0.079452	-0.111167	0.000000	0.000000	4.000000	29.000000	1.000000
14717.611175	0.095178	0.577584	-0.000416	83.345657	139.208282	-168.062881	-0.002263	0.000000	0.232696	0.000000	0.000000	0.000000	-0.050338	0.079452	-0.111167	0.000000	0.000000	4.000000	29.000000	1.000000
14717.614509	0.095178	0.577584	-0.000416	83.345657	139.208282	-168.062881	-0.002263	0.000000	0.232696	0.000000	0.000000	0.000000	-0.050338	0.079452	-0.111167	0.000000	0.000000	4.000000	29.000000	1.000000
14717.617842	0.095178	0.577584	-0.000416	83.345657	139.208282	-168.062881	-0.002263	0.000000	0.232696	0.000000	0.000000	0.000000	-0.050338	0.079452	-0.111167	0.000000	0.000000	4.000000	29.000000	1.000000
14717.621175	0.094958	0.578027	-0.000823	83.369606	139.133362	-168.142975	-0.020791	0.000000	0.241086	0.000000	0.000000	0.000000	-0.066126	0.132775	-0.122100	0.000000	0.000000	4.000000	29.000000	1.000000
14717.624509	0.094958	0.578027	-0.000823	83.369606	139.133362	-168.142975	-0.020791	0.000000	0.241086	0.000000	0.000000	0.000000	-0.000001	0.000006	0.000000	0.000000	0.000000	4.000000	29.000000	1.000000
14717.627842	0.094958	0.578027	-0.000823	83.369606	139.133362	-168.142975	-0.020791	0.000000	0.241086	0.000000	0.000000	0.000000	-0.000001	0.000006	0.000000	0.000000	0.000000	4.000000	29.000000	1.000000
14717.631175	0.094958	0.578027	-0.000823	83.412895	139.243073	-168.060181	-0.041141	0.000000	0.252107	0.000000	0.000000	0.000000	-0.000001	0.000006	0.000000	0.000000	0.000000	4.000000	29.000000	1.000000
14717.634509	0.094958	0.578027	-0.000823	83.412895	139.243073	-168.060181	-0.041141	0.000000	0.252107	0.000000	0.000000	0.000000	-0.000001	0.000006	0.000000	0.000000	0.000000	4.000000	29.000000	1.000000
14717.637842	0.094853	0.578194	-0.000890	83.412895	139.243073	-168.060181	-0.041141	0.000000	0.252107	0.000000	0.000000	0.000000	-0.031333	0.050286	-0.020249	0.000000	0.000000	4.000000	29.000000	1.000000
14717.641175	0.094853	0.578194	-0.000890	83.470840	139.464722	-167.877045	-0.041141	0.000000	0.252107	0.000000	0.000000	0.000000	-0.031333	0.050286	-0.020249	0.000000	0.000000	4.000000	29.000000	1.000000
14717.644509	0.094853	0.578194	-0.000890	83.470840	139.464722	-167.877045	-0.041141	0.000000	0.252107	0.000000	0.000000	0.000000	-0.031333	0.050286	-0.020249	0.000000	0.000000	4.000000	29.000000	1.000000
14717.647842	0.094853	0.578194	-0.000890	83.470840	139.464722	-167.877045	-0.041141	0.000000	0.252107	0.000000	0.000000	0.000000	-0.031333	0.050286	-0.020249	0.000000	0.000000	4.000000	29.000000	1.000000
14717.651175	0.094664	0.578433	-0.000713	83.539261	139.778595	-167.616638	-0.044515	0.000000	0.257329	0.000000	0.000000	0.000000	-0.056740	0.071708	0.053244	0.000000	0.000000	4.000000	29.000000	1.000000
14717.654509	0.094664	0.578433	-0.000713	83.539261	139.778595	-167.616638	-0.044515	0.000000	0.257329	0.000000	0.000000	0.000000	-0.056740	0.071708	0.053244	0.000000	0.000000	4.000000	29.000000	1.000000
14717.657842	0.094664	0.578433	-0.000713	83.539261	139.778595	-167.616638	-0.044515	0.000000	0.257329	0.000000	0.000000	0.000000	-0.056740	0.071708	0.053244	0.000000	0.000000	4.000000	29.000000	1.000000
14717.661175	0.094664	0.578433	-0.000713	83.608215	140.145264	-167.309113	-0.035641	0.000000	0.266785	0.000000	0.000000	0.000000	-0.056740	0.071708	0.053244	0.000000	0.000000	4.000000	29.000000	1.000000
14717.664509	0.094588	0.578501	-0.000536	83.608215	140.145264	-167.309113	-0.035641	0.000000	0.266785	0.000000	0.000000	0.000000	-0.022906	0.020475	0.053075	0.000000	0.000000	4.000000	29.000000	1.000000
14717.667842	0.094588	0.578501	-0.000536	83.608215	140.145264	-167.309113	-0.035641	0.000000	0.266785	0.000000	0.000000	0.000000	-0.022906	0.020475	0.053075	0.000000	0.000000	4.000000	29.000000	1.000000
14717.671175	0.094588	0.578501	-0.000536	83.676247	140.549789	-166.962296	-0.026795	0.000000	0.270603	0.000000	0.000000	0.000000	-0.022906	0.020475	0.053075	0.000000	0.000000	4.000000	29.000000	1.000000
14717.674509	0.094588	0.578501	-0.000536	83.676247	140.549789	-166.962296	-0.026795	0.000000	0.270603	0.000000	0.000000	0.000000	-0.022906	0.020475	0.053075	0.000000	0.000000	4.000000	29.000000	1.000000
14717.677842	0.094521	0.578555	-0.000312	83.676247	140.549789	-166.962296	-0.026795	0.000000	0.270603	0.000000	0.000000	0.000000	-0.020034	0.016041	0.067081	0.000000	0.000000	4.000000	29.000000	1.000000
14717.681175	0.094521	0.578555	-0.000312	83.748627	140.963181	-166.609863	-0.026795	0.000000	0.270603	0.000000	0.000000	0.000000	-0.020034	0.016041	0.067081	0.000000	0.000000	4.000000	29.000000	1.000000
14717.684509	0.094460	0.578575	-0.000059	83.748627	140.963181	-166.609863	-0.026795	0.000000	0.270603	0.000000	0.000000	0.000000	-0.018212	0.006153	0.076025	0.000000	0.000000	4.000000	29.000000	1.000000
14717.687842	0.094460	0.578575	-0.000059	83.748627	140.963181	-166.609863	-0.026795	0.000000	0.270603	0.000000	0.000000	0.000000	-0.018212	0.006153	0.076025	0.000000	0.000000	4.000000	29.000000	1.000000
14717.691175	0.094460	0.578575	-0.000059	83.809006	141.361282	-166.263184	-0.002944	0.000000	0.276977	0.000000	0.000000	0.000000	-0.018212	0.006153	0.076025	0.000000	0.000000	4.000000	29.000000	1.000000
14717.694509	0.094460	0.578575	-0.000059	83.809006	141.361282	-166.263184	-0.002944	0.000000	0.276977	0.000000	0.000000	0.000000	-0.018212	0.006153	0.076025	0.000000	0.000000	4.000000	29.000000	1.000000
14717.697842	0.094400	0.578596	0.000194	83.809006	141.361282	-166.263184	-0.002944	0.000000	0.276977	0.000000	0.000000	0.000000	-0.018251	0.006136	0.076014	0.000000	0.000000	4.000000	29.000000	1.000000
14717.701175	0.094400	0.578596	0.000194	83.871063	141.741852	-165.931427	-0.002944	0.000000	0.276977	0.000000	0.000000	0.000000	-0.018251	0.006136	0.076014	0.000000	0.000000	4.000000	29.000000	1.000000
14717.704509	0.094400	0.578596	0.000194	83.871063	141.741852	-165.931427	-0.002944	0.000000	0.276977	0.000000	0.000000	0.000000	-0.018251	0.006136	0.076014	0.000000	0.000000	4.000000	29.000000	1.000000
14717.707842	0.094400	0.578596	0.000194	83.871063	141.741852	-165.931427	-0.002944	0.000000	0.276977	0.000000	0.000000	0.000000	-0.018251	0.006136	0.076014	0.000000	0.000000	4.000000	29.000000	1.000000
14717.711175	0.094221	0.578553	0.000757	83.932724	142.207581	-165.516174	0.009725	0.000000	0.280019	0.000000	0.000000	0.000000	-0.053530	-0.012979	0.168872	0.000000	0.000000	4.000000	29.000000	1.000000
14717.714509	0.094221	0.578553	0.000757	83.932724	142.207581	-165.516174	0.009725	0.000000	0.280019	0.000000	0.000000	0.000000	-0.053530	-0.012979	0.168872	0.000000	0.000000	4.000000	29.000000	1.000000
14717.717842	0.094221	0.578553	0.000757	83.932724	142.207581	-165.516174	0.009725	0.000000	0.280019	0.000000	0.000000	0.000000	-0.053530	-0.012979	0.168872	0.000000	0.000000	4.000000	29.000000	1.000000
14717.721175	0.094221	0.578553	0.000757	83.999031	142.730896	-165.049423	0.037870	0.000000	0.288941	0.000000	0.000000	0.000000	-0.053530	-0.012979	0.168872	0.000000	0.000000	4.000000	29.000000	1.000000
14717.724509	0.094129	0.578507	0.001079	83.999031	142.730896	-165.049423	0.037870	0.000000	0.288941	0.000000	0.000000	0.000000	-0.027747	-0.013730	0.096566	0.000000	0.000000	4.000000	29.000000	1.000000
14717.727842	0.094129	0.578507	0.001079	83.999031	142.730896	-165.049423	0.037870	0.000000	0.288941	0.000000	0.000000	0.000000	-0.027747	-0.013730	0.096566	0.000000	0.000000	4.000000	29.000000	1.000000
14717.731175	0.094129	0.578507	0.001079	84.052750	143.189392	-164.635071	0.053964	0.000000	0.293565	0.000000	0.000000	0.000000	-0.027747	-0.013730	0.096566	0.000000	0.000000	4.000000	29.000000	1.000000
14717.734509	0.094129	0.578507	0.001079	84.052750	143.189392	-164.635071	0.053964	0.000000	0.293565	0.000000	0.000000	0.000000	-0.027747	-0.013730	0.096566	0.000000	0.000000	4.000000	29.000000	1.000000
14717.737842	0.094028	0.578450	0.001361	84.052750	143.189392	-164.635071	0.053964	0.000000	0.293565	0.000000	0.000000	0.000000	-0.030285	-0.016953	0.084485	0.000000	0.000000	4.000000	29.000000	1.000000
14717.741175	0.094028	0.578450	0.001361	84.093658	143.531372	-164.321884	0.053964	0.000000	0.293565	0.000000	0.000000	0.000000	-0.030285	-0.016953	0.084485	0.000000	0.000000	4.000000	29.000000	1.000000
14717.744509	0.094028	0.578450	0.001361	84.093658	143.531372	-164.321884	0.053964	0.000000	0.293565	0.000000	0.000000	0.000000	-0.030285	-0.016953	0.084485	0.000000	0.000000	4.000000	29.000000	1.000000
14717.747842	0.094028	0.578450	0.001361	84.093658	143.531372	-164.321884	0.053964	0.000000	0.293565	0.000000	0.000000	0.000000	-0.030285	-0.016953	0.084485	0.000000	0.000000	4.000000	29.000000	1.000000
14717.751175	0.093841	0.578289	0.002000	84.121902	143.828171	-164.043030	0.068045	0.000000	0.298613	0.000000	0.000000	0.000000	-0.056045	-0.048469	0.191871	0.000000	0.000000	4.000000	29.000000	1.000000
14717.754509	0.093841	0.578289	0.002000	84.121902	143.828171	-164.043030	0.068045	0.000000	0.298613	0.000000	0.000000	0.000000	-0.056045	-0.048469	0.191871	0.000000	0.000000	4.000000	29.000000	1.000000
14717.757842	0.093841	0.578289	0.002000	84.121902	143.828171	-164.043030	0.068045	0.000000	0.298613	0.000000	0.000000	0.000000	-0.056045	-0.048469	0.191871	0.000000	0.000000	4.000000	29.000000	1.000000
14717.761175	0.093841	0.578289	0.002000	84.142944	144.020737	-163.854843	0.100023	0.000000	0.307954	0.000000	0.000000	0.000000	-0.056045	-0.048469	0.191871	0.000000	0.000000	4.000000	29.000000	1.000000
14717.764509	0.093745	0.578199	0.002312	84.142944	144.020737	-163.854843	0.100023	0.000000	0.307954	0.000000	0.000000	0.000000	-0.028635	-0.027038	0.093375	0.000000	0.000000	4.000000	29.000000	1.000000
14717.767842	0.093745	0.578199	0.002312	84.142944	144.020737	-163.854843	0.100023	0.000000	0.307954	0.000000	0.000000	0.000000	-0.028635	-0.027038	0.093375	0.000000	0.000000	4.000000	29.000000	1.000000
14717.771175	0.093745	0.578199	0.002312	84.148270	144.097488	-163.765457	0.115586	0.000000	0.312726	0.000000	0.000000	0.000000	-0.028635	-0.027038	0.093375	0.000000	0.000000	4.000000	29.000000	1.000000
14717.774509	0.093745	0.578199	0.002312	84.148270	144.097488	-163.765457	0.115586	0.000000	0.312726	0.000000	0.000000	0.000000	-0.028635	-0.027038	0.093375	0.000000	0.000000	4.000000	29.000000	1.000000
14717.777842	0.093607	0.578083	0.002638	84.148270	144.097488	-163.765457	0.115586	0.000000	0.312726	0.000000	0.000000	0.000000	-0.041398	-0.034791	0.097962	0.000000	0.000000	4.000000	29.000000	1.000000
14717.781175	0.093607	0.578083	0.002638	84.146126	144.095428	-163.742920	0.115586	0.000000	0.312726	0.000000	0.000000	0.000000	-0.041398	-0.034791	0.097962	0.000000	0.000000	4.000000	29.000000	1.000000
14717.784509	0.093607	0.578083	0.002638	84.146126	144.095428	-163.742920	0.115586	0.000000	0.312726	0.000000	0.000000	0.000000	-0.041398	-0.034791	0.097962	0.000000	0.000000	4.000000	29.000000	1.000000
14717.787842	0.093607	0.578083	0.002638	84.146126	144.095428	-163.742920	0.115586	0.000000	0.312726	0.000000	0.000000	0.000000	-0.041398	-0.034791	0.097962	0.000000	0.000000	4.000000	29.000000	1.000000
14717.791175	0.093312	0.577880	0.003198	84.146164	144.070999	-163.742859	0.131913	0.000000	0.319626	0.000000	0.000000	0.000000	-0.088720	-0.060675	0.167835	0.000000	0.000000	4.000000	29.000000	1.000000
14717.794509	0.093312	0.577880	0.003198	84.146164	144.070999	-163.742859	0.131913	0.000000	0.319626	0.000000	0.000000	0.000000	0.000001	-0.000003	0.000000	0.000000	0.000000	4.000000	29.000000	1.000000
14717.797842	0.093312	0.577880	0.003198	84.146164	144.070999	-163.742859	0.131913	0.000000	0.319626	0.000000	0.000000	0.000000	0.000001	-0.000003	0.000000	0.000000	0.000000	4.000000	29.000000	1.000000
14717.801175	0.093312	0.577880	0.003198	84.142746	144.061691	-163.731430	0.159885	0.000000	0.334413	0.000000	0.000000	0.000000	0.000001	-0.000003	0.000000	0.000000	0.000000	4.000000	29.000000	1.000000
14717.804509	0.093312	0.577880	0.003198	84.142746	144.061691	-163.731430	0.159885	0.000000	0.334413	0.000000	0.000000	0.000000	0.000001	-0.000003	0.000000	0.000000	0.000000	4.000000	29.000000	1.000000
14717.807842	0.093201	0.577812	0.003439	84.142746	144.061691	-163.731430	0.159885	0.000000	0.334413	0.000000	0.000000	0.000000	-0.033150	-0.020438	0.072286	0.000000	0.000000	4.000000	29.000000	1.000000
14717.811175	0.093201	0.577812	0.003439	84.142815	144.045380	-163.731445	0.159885	0.000000	0.334413	0.000000	0.000000	0.000000	-0.033150	-0.020438	0.072286	0.000000	0.000000	4.000000	29.000000	1.000000
14717.814509	0.093201	0.577812	0.003439	84.142815	144.045380	-163.731445	0.159885	0.000000	0.334413	0.000000	0.000000	0.000000	-0.033150	-0.020438	0.072286	0.000000	0.000000	4.000000	29.000000	1.000000
14717.817842	0.093201	0.577812	0.003439	84.142815	144.045380	-163.731445	0.159885	0.000000	0.334413	0.000000	0.000000	0.000000	-0.033150	-0.020438	0.072286	0.000000	0.000000	4.000000	29.000000	1.000000
14717.821175	0.093075	0.577698	0.003828	84.141548	144.024597	-163.742569	0.171933	0.000000	0.339938	0.000000	0.000000	0.000000	-0.037851	-0.034130	0.116907	0.000000	0.000000	4.000000	29.000000	1.000000
14717.824509	0.093075	0.577698	0.003828	84.141548	144.024597	-163.742569	0.171933	0.000000	0.339938	0.000000	0.000000	0.000000	-0.037851	-0.034130	0.116907	0.000000	0.000000	4.000000	29.000000	1.000000
14717.827842	0.093075	0.577698	0.003828	84.141548	144.024597	-163.742569	0.171933	0.000000	0.339938	0.000000	0.000000	0.000000	-0.037851	-0.034130	0.116907	0.000000	0.000000	4.000000	29.000000	1.000000
14717.831175	0.093075	0.577698	0.003828	84.144524	143.961502	-163.798889	0.191418	0.000000	0.346246	0.000000	0.000000	0.000000	-0.037851	-0.034130	0.116907	0.000000	0.000000	4.000000	29.000000	1.000000
14717.834509	0.093084	0.577697	0.003983	84.144524	143.961502	-163.798889	0.191418	0.000000	0.346246	0.000000	0.000000	0.000000	0.002540	-0.000526	0.046433	0.000000	0.000000	4.000000	29.000000	1.000000
14717.837842	0.093084	0.577697	0.003983	84.144524	143.961502	-163.798889	0.191418	0.000000	0.346246	0.000000	0.000000	0.000000	0.002540	-0.000526	0.046433	0.000000	0.000000	4.000000	29.000000	1.000000
14717.841175	0.093084	0.577697	0.003983	84.145424	143.929062	-163.832626	0.199157	0.000000	0.345822	0.000000	0.000000	0.000000	0.002540	-0.000526	0.046433	0.000000	0.000000	4.000000	29.000000	1.000000
14717.844509	0.093084	0.577697	0.003983	84.145424	143.929062	-163.832626	0.199157	0.000000	0.345822	0.000000	0.000000	0.000000	0.002540	-0.000526	0.046433	0.000000	0.000000	4.000000	29.000000	1.000000
14717.847842	0.093128	0.577684	0.004089	84.145424	143.929062	-163.832626	0.199157	0.000000	0.345822	0.000000	0.000000	0.000000	0.013237	-0.003706	0.031721	0.000000	0.000000	4.000000	29.000000	1.000000
14717.851175	0.093128	0.577684	0.004089	84.147537	143.912033	-163.855240	0.199157	0.000000	0.345822	0.000000	0.000000	0.000000	0.013237	-0.003706	0.031721	0.000000	0.000000	4.000000	29.000000	1.000000
14717.854509	0.093192	0.577698	0.004184	84.147537	143.912033	-163.855240	0.199157	0.000000	0.345822	0.000000	0.000000	0.000000	0.019421	0.004005	0.028455	0.000000	0.000000	4.000000	29.000000	1.000000
14717.857842	0.093192	0.577698	0.004184	84.147537	143.912033	-163.855240	0.199157	0.000000	0.345822	0.000000	0.000000	0.000000	0.019421	0.004005	0.028455	0.000000	0.000000	4.000000	29.000000	1.000000
14717.861175	0.093192	0.577698	0.004184	84.150513	143.859726	-163.911652	0.209186	0.000000	0.340379	0.000000	0.000000	0.000000	0.019421	0.004005	0.028455	0.000000	0.000000	4.000000	29.000000	1.000000
14717.864509	0.093192	0.577698	0.004184	84.150513	143.859726	-163.911652	0.209186	0.000000	0.340379	0.000000	0.000000	0.000000	0.019421	0.004005	0.028455	0.000000	0.000000	4.000000	29.000000	1.000000
14717.867842	0.093252	0.577719	0.004255	84.150513	143.859726	-163.911652	0.209186	0.000000	0.340379	0.000000	0.000000	0.000000	0.018013	0.006299	0.021455	0.000000	0.000000	4.000000	29.000000	1.000000
14717.871175	0.093252	0.577719	0.004255	84.154778	143.820007	-163.957077	0.209186	0.000000	0.340379	0.000000	0.000000	0.000000	0.018013	0.006299	0.021455	0.000000	0.000000	4.000000	29.000000	1.000000
14717.874509	0.093252	0.577719	0.004255	84.154778	143.820007	-163.957077	0.209186	0.000000	0.340379	0.000000	0.000000	0.000000	0.018013	0.006299	0.021455	0.000000	0.000000	4.000000	29.000000	1.000000
14717.877842	0.093252	0.577719	0.004255	84.154778	143.820007	-163.957077	0.209186	0.000000	0.340379	0.000000	0.000000	0.000000	0.018013	0.006299	0.021455	0.000000	0.000000	4.000000	29.000000	1.000000
14717.881175	0.093404	0.577758	0.004326	84.158997	143.785751	-164.002472	0.212762	0.000000	0.337377	0.000000	0.000000	0.000000	0.045330	0.011742	0.021192	0.000000	0.000000	4.000000	29.000000	1.000000
14717.884509	0.093404	0.577758	0.004326	84.158997	143.785751	-164.002472	0.212762	0.000000	0.337377	0.000000	0.000000	0.000000	0.045330	0.011742	0.021192	0.000000	0.000000	4.000000	29.000000	1.000000
14717.887842	0.093404	0.577758	0.004326	84.158997	143.785751	-164.002472	0.212762	0.000000	0.337377	0.000000	0.000000	0.000000	0.045330	0.011742	0.021192	0.000000	0.000000	4.000000	29.000000	1.000000
14717.891175	0.093404	0.577758	0.004326	84.161079	143.771255	-164.025208	0.216294	0.000000	0.329822	0.000000	0.000000	0.000000	0.045330	0.011742	0.021192	0.000000	0.000000	4.000000	29.000000	1.000000
14717.894509	0.093490	0.577784	0.004302	84.161079	143.771255	-164.025208	0.216294	0.000000	0.329822	0.000000	0.000000	0.000000	0.025898	0.007702	-0.007260	0.000000	0.000000	4.000000	29.000000	1.000000
14717.897842	0.093490	0.577784	0.004302	84.161079	143.771255	-164.025208	0.216294	0.000000	0.329822	0.000000	0.000000	0.000000	0.025898	0.007702	-0.007260	0.000000	0.000000	4.000000	29.000000	1.000000
14717.901175	0.093490	0.577784	0.004302	84.161118	143.779419	-164.025238	0.215084	0.000000	0.325506	0.000000	0.000000	0.000000	0.025898	0.007702	-0.007260	0.000000	0.000000	4.000000	29.000000	1.000000
14717.904509	0.093490	0.577784	0.004302	84.161118	143.779419	-164.025238	0.215084	0.000000	0.325506	0.000000	0.000000	0.000000	0.025898	0.007702	-0.007260	0.000000	0.000000	4.000000	29.000000	1.000000
14717.907842	0.093529	0.577791	0.004269	84.161118	143.779419	-164.025238	0.215084	0.000000	0.325506	0.000000	0.000000	0.000000	0.011727	0.002284	-0.009658	0.000000	0.000000	4.000000	29.000000	1.000000
14717.911175	0.093529	0.577791	0.004269	84.161049	143.784821	-164.025223	0.215084	0.000000	0.325506	0.000000	0.000000	0.000000	0.011727	0.002284	-0.009658	0.000000	0.000000	4.000000	29.000000	1.000000
14717.914509	0.093529	0.577791	0.004269	84.161049	143.784821	-164.025223	0.215084	0.000000	0.325506	0.000000	0.000000	0.000000	0.011727	0.002284	-0.009658	0.000000	0.000000	4.000000	29.000000	1.000000
14717.917842	0.093529	0.577791	0.004269	84.161049	143.784821	-164.025223	0.215084	0.000000	0.325506	0.000000	0.000000	0.000000	0.011727	0.002284	-0.009658	0.000000	0.000000	4.000000	29.000000	1.000000
14717.921175	0.093588	0.577837	0.004112	84.157356	143.752380	-164.058533	0.213474	0.000000	0.323551	0.000000	0.000000	0.000000	0.017770	0.013692	-0.047298	0.000000	0.000000	4.000000	29.000000	1.000000
14717.924509	0.093588	0.577837	0.004112	84.157356	143.752380	-164.058533	0.213474	0.000000	0.323551	0.000000	0.000000	0.000000	0.017770	0.013692	-0.047298	0.000000	0.000000	4.000000	29.000000	1.000000
14717.927842	0.093588	0.577837	0.004112	84.157356	143.752380	-164.058533	0.213474	0.000000	0.323551	0.000000	0.000000	0.000000	0.017770	0.013692	-0.047298	0.000000	0.000000	4.000000	29.000000	1.000000
14717.931175	0.093588	0.577837	0.004112	84.141174	143.588470	-164.202393	0.205591	0.000000	0.320589	0.000000	0.000000	0.000000	0.017770	0.013692	-0.047298	0.000000	0.000000	4.000000	29.000000	1.000000
14717.934509	0.093569	0.577867	0.004019	84.141174	143.588470	-164.202393	0.205591	0.000000	0.320589	0.000000	0.000000	0.000000	-0.005676	0.009113	-0.027981	0.000000	0.000000	4.000000	29.000000	1.000000
14717.937842	0.093569	0.577867	0.004019	84.141174	143.588470	-164.202393	0.205591	0.000000	0.320589	0.000000	0.000000	0.000000	-0.005676	0.009113	-0.027981	0.000000	0.000000	4.000000	29.000000	1.000000
14717.941175	0.093569	0.577867	0.004019	84.104980	143.225998	-164.520325	0.200928	0.000000	0.321535	0.000000	0.000000	0.000000	-0.005676	0.009113	-0.027981	0.000000	0.000000	4.000000	29.000000	1.000000
14717.944509	0.093569	0.577867	0.004019	84.104980	143.225998	-164.520325	0.200928	0.000000	0.321535	0.000000	0.000000	0.000000	-0.005676	0.009113	-0.027981	0.000000	0.000000	4.000000	29.000000	1.000000
14717.947842	0.093546	0.577905	0.003902	84.104980	143.225998	-164.520325	0.200928	0.000000	0.321535	0.000000	0.000000	0.000000	-0.007096	0.011401	-0.034979	0.000000	0.000000	4.000000	29.000000	1.000000
14717.951175	0.093546	0.577905	0.003902	84.056702	142.710190	-164.974731	0.200928	0.000000	0.321535	0.000000	0.000000	0.000000	-0.007096	0.011401	-0.034979	0.000000	0.000000	4.000000	29.000000	1.000000
14717.954509	0.093546	0.577905	0.003902	84.056702	142.710190	-164.974731	0.200928	0.000000	0.321535	0.000000	0.000000	0.000000	-0.007096	0.011401	-0.034979	0.000000	0.000000	4.000000	29.000000	1.000000
14717.957842	0.093546	0.577905	0.003902	84.056702	142.710190	-164.974731	0.200928	0.000000	0.321535	0.000000	0.000000	0.000000	-0.007096	0.011401	-0.034979	0.000000	0.000000	4.000000	29.000000	1.000000
14717.961175	0.093523	0.578013	0.003789	84.008057	142.202240	-165.421295	0.195098	0.000000	0.322718	0.000000	0.000000	0.000000	-0.006859	0.032219	-0.033805	0.000000	0.000000	4.000000	29.000000	1.000000
14717.964509	0.093523	0.578013	0.003789	84.008057	142.202240	-165.421295	0.195098	0.000000	0.322718	0.000000	0.000000	0.000000	-0.006859	0.032219	-0.033805	0.000000	0.000000	4.000000	29.000000	1.000000
14717.967842	0.093523	0.578013	0.003789	84.008057	142.202240	-165.421295	0.195098	0.000000	0.322718	0.000000	0.000000	0.000000	-0.006859	0.032219	-0.033805	0.000000	0.000000	4.000000	29.000000	1.000000
14717.971175	0.093523	0.578013	0.003789	83.984810	141.858871	-165.729675	0.189463	0.000000	0.323861	0.000000	0.000000	0.000000	-0.006859	0.032219	-0.033805	0.000000	0.000000	4.000000	29.000000	1.000000
14717.974509	0.093515	0.578072	0.003753	83.984810	141.858871	-165.729675	0.189463	0.000000	0.323861	0.000000	0.000000	0.000000	-0.002206	0.017685	-0.010879	0.000000	0.000000	4.000000	29.000000	1.000000
14717.977842	0.093515	0.578072	0.003753	83.984810	141.858871	-165.729675	0.189463	0.000000	0.323861	0.000000	0.000000	0.000000	-0.002206	0.017685	-0.010879	0.000000	0.000000	4.000000	29.000000	1.000000
14717.981175	0.093515	0.578072	0.003753	83.983208	141.719467	-165.860275	0.187650	0.000000	0.324229	0.000000	0.000000	0.000000	-0.002206	0.017685	-0.010879	0.000000	0.000000	4.000000	29.000000	1.000000
14717.984509	0.093515	0.578072	0.003753	83.983208	141.719467	-165.860275	0.187650	0.000000	0.324229	0.000000	0.000000	0.000000	-0.002206	0.017685	-0.010879	0.000000	1.000000	4.000000	29.000000	1.000000
14717.987842	0.093538	0.578141	0.003752	83.983208	141.719467	-165.860275	0.187650	0.000000	0.324229	0.000000	0.000000	0.000000	0.006803	0.020856	-0.000161	0.000000	1.000000	4.000000	29.000000	1.000000
