# Supplementary material for: Haptic Guidance Needs to Be Intuitive Not Just Informative to Improve Human Motor Accuracy
Source: PLoS One. 2016 Mar 16;11(3):e0150912. doi: 10.1371/journal.pone.0150912 (PMC4794196; doi:10.1371/journal.pone.0150912)
Supplement: S1 Data — (ZIP) [file pone.0150912.s001.zip › Subject6/exp1_0030.txt]

Time	PosX	PosY	PosZ	RotX	RotY	RotZ	ForceX	ForceY	ForceZ	MomentX	MomentY	MomentZ	VelocityX	VelocityY	VelocityZ	CalibratedWeight	ButtonDown	Condition	Trial	Visual
14719.581175	-0.002797	0.499007	0.249002	80.853119	77.747139	125.289795	4.621644	0.000000	1.907986	0.000000	0.000000	0.000000	0.000000	0.000000	-0.000001	0.000000	1.000000	4.000000	30.000000	0.000000
14719.584509	-0.002797	0.499007	0.249002	80.853119	77.747139	125.289795	4.621644	0.000000	1.907986	0.000000	0.000000	0.000000	0.000000	0.000000	-0.000001	0.000000	1.000000	4.000000	30.000000	0.000000
14719.587842	-0.002362	0.499294	0.249272	80.853119	77.747139	125.289795	4.621644	0.000000	1.907986	0.000000	0.000000	0.000000	0.130471	0.086105	0.080945	0.000000	1.000000	4.000000	30.000000	0.000000
14719.591175	-0.002362	0.499294	0.249272	80.850563	78.504974	125.590996	4.621644	0.000000	1.907986	0.000000	0.000000	0.000000	0.130471	0.086105	0.080945	0.000000	1.000000	4.000000	30.000000	0.000000
14719.594509	-0.001189	0.499745	0.249691	80.850563	78.504974	125.590996	4.621644	0.000000	1.907986	0.000000	0.000000	0.000000	0.351917	0.135340	0.125812	0.000000	1.000000	4.000000	30.000000	0.000000
14719.597842	-0.001189	0.499745	0.249691	80.850563	78.504974	125.590996	4.621644	0.000000	1.907986	0.000000	0.000000	0.000000	0.351917	0.135340	0.125812	0.000000	1.000000	4.000000	30.000000	0.000000
14719.601175	-0.001189	0.499745	0.249691	80.886909	79.441185	125.997238	4.633934	0.000000	1.877938	0.000000	0.000000	0.000000	0.351917	0.135340	0.125812	0.000000	1.000000	4.000000	30.000000	0.000000
14719.604509	-0.000082	0.500116	0.250050	80.886909	79.441185	125.997238	4.633934	0.000000	1.877938	0.000000	0.000000	0.000000	0.332190	0.111150	0.107509	0.000000	1.000000	4.000000	30.000000	0.000000
14719.607842	-0.000082	0.500116	0.250050	80.886909	79.441185	125.997238	4.633934	0.000000	1.877938	0.000000	0.000000	0.000000	0.332190	0.111150	0.107509	0.000000	1.000000	4.000000	30.000000	0.000000
14719.611175	-0.000082	0.500116	0.250050	81.136139	79.886368	125.958893	4.641985	0.000000	1.857948	0.000000	0.000000	0.000000	0.332190	0.111150	0.107509	0.000000	1.000000	4.000000	30.000000	0.000000
14719.614509	0.000993	0.500717	0.250692	81.136139	79.886368	125.958893	4.641985	0.000000	1.857948	0.000000	0.000000	0.000000	0.322569	0.180568	0.192665	0.000000	1.000000	4.000000	30.000000	0.000000
14719.617842	0.000993	0.500717	0.250692	81.136139	79.886368	125.958893	4.641985	0.000000	1.857948	0.000000	0.000000	0.000000	0.322569	0.180568	0.192665	0.000000	1.000000	4.000000	30.000000	0.000000
14719.621175	0.000993	0.500717	0.250692	81.664070	81.072777	126.609741	4.650462	0.000000	1.836627	0.000000	0.000000	0.000000	0.322569	0.180568	0.192665	0.000000	1.000000	4.000000	30.000000	0.000000
14719.624509	0.002575	0.501263	0.251349	81.664070	81.072777	126.609741	4.650462	0.000000	1.836627	0.000000	0.000000	0.000000	0.474525	0.163735	0.197037	0.000000	1.000000	4.000000	30.000000	0.000000
14719.627842	0.002575	0.501263	0.251349	81.664070	81.072777	126.609741	4.650462	0.000000	1.836627	0.000000	0.000000	0.000000	0.474525	0.163735	0.197037	0.000000	1.000000	4.000000	30.000000	0.000000
14719.631175	0.002575	0.501263	0.251349	82.407379	83.056007	127.897888	4.662036	0.000000	1.807048	0.000000	0.000000	0.000000	0.474525	0.163735	0.197037	0.000000	1.000000	4.000000	30.000000	0.000000
14719.634509	0.003957	0.501804	0.251908	82.407379	83.056007	127.897888	4.662036	0.000000	1.807048	0.000000	0.000000	0.000000	0.414648	0.162217	0.167649	0.000000	1.000000	4.000000	30.000000	0.000000
14719.637842	0.003957	0.501804	0.251908	82.407379	83.056007	127.897888	4.662036	0.000000	1.807048	0.000000	0.000000	0.000000	0.414648	0.162217	0.167649	0.000000	1.000000	4.000000	30.000000	0.000000
14719.641175	0.003957	0.501804	0.251908	83.318748	86.096916	130.136108	4.671956	0.000000	1.781242	0.000000	0.000000	0.000000	0.414648	0.162217	0.167649	0.000000	1.000000	4.000000	30.000000	0.000000
14719.644509	0.005307	0.502399	0.252381	83.318748	86.096916	130.136108	4.671956	0.000000	1.781242	0.000000	0.000000	0.000000	0.405011	0.178397	0.141941	0.000000	1.000000	4.000000	30.000000	0.000000
14719.647842	0.005307	0.502399	0.252381	83.318748	86.096916	130.136108	4.671956	0.000000	1.781242	0.000000	0.000000	0.000000	0.405011	0.178397	0.141941	0.000000	1.000000	4.000000	30.000000	0.000000
14719.651175	0.005307	0.502399	0.252381	84.268066	90.020958	133.210419	4.681340	0.000000	1.756433	0.000000	0.000000	0.000000	0.405011	0.178397	0.141941	0.000000	1.000000	4.000000	30.000000	0.000000
14719.654509	0.006962	0.502951	0.252787	84.268066	90.020958	133.210419	4.681340	0.000000	1.756433	0.000000	0.000000	0.000000	0.496379	0.165778	0.121938	0.000000	1.000000	4.000000	30.000000	0.000000
14719.657842	0.006962	0.502951	0.252787	84.268066	90.020958	133.210419	4.681340	0.000000	1.756433	0.000000	0.000000	0.000000	0.496379	0.165778	0.121938	0.000000	1.000000	4.000000	30.000000	0.000000
14719.661175	0.006962	0.502951	0.252787	85.046150	94.591255	137.057220	4.692280	0.000000	1.726994	0.000000	0.000000	0.000000	0.496379	0.165778	0.121938	0.000000	1.000000	4.000000	30.000000	0.000000
14719.664509	0.008517	0.503582	0.253185	85.046150	94.591255	137.057220	4.692280	0.000000	1.726994	0.000000	0.000000	0.000000	0.466584	0.189258	0.119371	0.000000	1.000000	4.000000	30.000000	0.000000
14719.667842	0.008517	0.503582	0.253185	85.046150	94.591255	137.057220	4.692280	0.000000	1.726994	0.000000	0.000000	0.000000	0.466584	0.189258	0.119371	0.000000	1.000000	4.000000	30.000000	0.000000
14719.671175	0.008517	0.503582	0.253185	85.472725	99.136757	141.116989	4.702442	0.000000	1.699128	0.000000	0.000000	0.000000	0.466584	0.189258	0.119371	0.000000	1.000000	4.000000	30.000000	0.000000
14719.674509	0.010140	0.504207	0.253484	85.472725	99.136757	141.116989	4.702442	0.000000	1.699128	0.000000	0.000000	0.000000	0.486954	0.187611	0.089634	0.000000	0.000000	4.000000	30.000000	0.000000
14719.677842	0.010140	0.504207	0.253484	85.472725	99.136757	141.116989	4.702442	0.000000	1.699128	0.000000	0.000000	0.000000	0.486954	0.187611	0.089634	0.000000	0.000000	4.000000	30.000000	0.000000
14719.681175	0.010140	0.504207	0.253484	85.602524	103.080872	144.766342	4.712643	0.000000	1.670629	0.000000	0.000000	0.000000	0.486954	0.187611	0.089634	0.000000	0.000000	4.000000	30.000000	0.000000
14719.684509	0.011931	0.504805	0.253636	85.602524	103.080872	144.766342	4.712643	0.000000	1.670629	0.000000	0.000000	0.000000	0.537295	0.179122	0.045656	0.000000	0.000000	4.000000	30.000000	0.000000
14719.687842	0.011931	0.504805	0.253636	85.602524	103.080872	144.766342	4.712643	0.000000	1.670629	0.000000	0.000000	0.000000	0.537295	0.179122	0.045656	0.000000	0.000000	4.000000	30.000000	0.000000
14719.691175	0.011931	0.504805	0.253636	85.615860	106.113823	147.605652	4.723364	0.000000	1.640072	0.000000	0.000000	0.000000	0.537295	0.179122	0.045656	0.000000	0.000000	4.000000	30.000000	0.000000
14719.694509	0.013485	0.505357	0.253697	85.615860	106.113823	147.605652	4.723364	0.000000	1.640072	0.000000	0.000000	0.000000	0.466147	0.165660	0.018160	0.000000	0.000000	4.000000	30.000000	0.000000
14719.697842	0.013485	0.505357	0.253697	85.615860	106.113823	147.605652	4.723364	0.000000	1.640072	0.000000	0.000000	0.000000	0.466147	0.165660	0.018160	0.000000	0.000000	4.000000	30.000000	0.000000
14719.701175	0.013485	0.505357	0.253697	85.669846	109.047043	150.328903	4.732393	0.000000	1.613831	0.000000	0.000000	0.000000	0.466147	0.165660	0.018160	0.000000	0.000000	4.000000	30.000000	0.000000
14719.704509	0.014935	0.505880	0.253616	85.669846	109.047043	150.328903	4.732393	0.000000	1.613831	0.000000	0.000000	0.000000	0.434990	0.157001	-0.024095	0.000000	0.000000	4.000000	30.000000	0.000000
14719.707842	0.014935	0.505880	0.253616	85.669846	109.047043	150.328903	4.732393	0.000000	1.613831	0.000000	0.000000	0.000000	0.434990	0.157001	-0.024095	0.000000	0.000000	4.000000	30.000000	0.000000
14719.711175	0.014935	0.505880	0.253616	85.808060	112.103088	153.127945	4.740457	0.000000	1.589990	0.000000	0.000000	0.000000	0.434990	0.157001	-0.024095	0.000000	0.000000	4.000000	30.000000	0.000000
14719.714509	0.016280	0.506276	0.253387	85.808060	112.103088	153.127945	4.740457	0.000000	1.589990	0.000000	0.000000	0.000000	0.403523	0.118801	-0.068820	0.000000	0.000000	4.000000	30.000000	0.000000
14719.717842	0.016280	0.506276	0.253387	85.808060	112.103088	153.127945	4.740457	0.000000	1.589990	0.000000	0.000000	0.000000	0.403523	0.118801	-0.068820	0.000000	0.000000	4.000000	30.000000	0.000000
14719.721175	0.016280	0.506276	0.253387	86.001297	115.385170	156.131805	4.747572	0.000000	1.568617	0.000000	0.000000	0.000000	0.403523	0.118801	-0.068820	0.000000	0.000000	4.000000	30.000000	0.000000
14719.724509	0.017384	0.506640	0.252990	86.001297	115.385170	156.131805	4.747572	0.000000	1.568617	0.000000	0.000000	0.000000	0.331212	0.109302	-0.119082	0.000000	0.000000	4.000000	30.000000	0.000000
14719.727842	0.017384	0.506640	0.252990	86.001297	115.385170	156.131805	4.747572	0.000000	1.568617	0.000000	0.000000	0.000000	0.331212	0.109302	-0.119082	0.000000	0.000000	4.000000	30.000000	0.000000
14719.731175	0.017384	0.506640	0.252990	86.208267	118.396492	158.878510	4.752988	0.000000	1.552128	0.000000	0.000000	0.000000	0.331212	0.109302	-0.119082	0.000000	0.000000	4.000000	30.000000	0.000000
14719.734509	0.018349	0.506977	0.252486	86.208267	118.396492	158.878510	4.752988	0.000000	1.552128	0.000000	0.000000	0.000000	0.289576	0.101067	-0.151104	0.000000	0.000000	4.000000	30.000000	0.000000
14719.737842	0.018349	0.506977	0.252486	86.208267	118.396492	158.878510	4.752988	0.000000	1.552128	0.000000	0.000000	0.000000	0.289576	0.101067	-0.151104	0.000000	0.000000	4.000000	30.000000	0.000000
14719.741175	0.018349	0.506977	0.252486	86.356743	120.516708	160.801697	4.757421	0.000000	1.538487	0.000000	0.000000	0.000000	0.289576	0.101067	-0.151104	0.000000	0.000000	4.000000	30.000000	0.000000
14719.744509	0.019175	0.507266	0.251862	86.356743	120.516708	160.801697	4.757421	0.000000	1.538487	0.000000	0.000000	0.000000	0.247774	0.086638	-0.187337	0.000000	0.000000	4.000000	30.000000	0.000000
14719.747842	0.019175	0.507266	0.251862	86.356743	120.516708	160.801697	4.757421	0.000000	1.538487	0.000000	0.000000	0.000000	0.247774	0.086638	-0.187337	0.000000	0.000000	4.000000	30.000000	0.000000
14719.751175	0.019175	0.507266	0.251862	86.371826	121.647667	161.843063	4.760862	0.000000	1.527805	0.000000	0.000000	0.000000	0.247774	0.086638	-0.187337	0.000000	0.000000	4.000000	30.000000	0.000000
14719.754509	0.019861	0.507466	0.251088	86.371826	121.647667	161.843063	4.760862	0.000000	1.527805	0.000000	0.000000	0.000000	0.205702	0.059878	-0.232139	0.000000	0.000000	4.000000	30.000000	0.000000
14719.757842	0.019861	0.507466	0.251088	86.371826	121.647667	161.843063	4.760862	0.000000	1.527805	0.000000	0.000000	0.000000	0.205702	0.059878	-0.232139	0.000000	0.000000	4.000000	30.000000	0.000000
14719.761175	0.019861	0.507466	0.251088	86.304245	122.298981	162.473282	4.763270	0.000000	1.520281	0.000000	0.000000	0.000000	0.205702	0.059878	-0.232139	0.000000	0.000000	4.000000	30.000000	0.000000
14719.764509	0.020440	0.507597	0.250178	86.304245	122.298981	162.473282	4.763270	0.000000	1.520281	0.000000	0.000000	0.000000	0.173818	0.039279	-0.272999	0.000000	0.000000	4.000000	30.000000	0.000000
14719.767842	0.020440	0.507597	0.250178	86.304245	122.298981	162.473282	4.763270	0.000000	1.520281	0.000000	0.000000	0.000000	0.173818	0.039279	-0.272999	0.000000	0.000000	4.000000	30.000000	0.000000
14719.771175	0.020440	0.507597	0.250178	86.209976	122.901726	163.076584	4.764862	0.000000	1.515286	0.000000	0.000000	0.000000	0.173818	0.039279	-0.272999	0.000000	0.000000	4.000000	30.000000	0.000000
14719.774509	0.020914	0.507700	0.249160	86.209976	122.901726	163.076584	4.764862	0.000000	1.515286	0.000000	0.000000	0.000000	0.142192	0.030929	-0.305397	0.000000	0.000000	4.000000	30.000000	0.000000
14719.777842	0.020914	0.507700	0.249160	86.209976	122.901726	163.076584	4.764862	0.000000	1.515286	0.000000	0.000000	0.000000	0.142192	0.030929	-0.305397	0.000000	0.000000	4.000000	30.000000	0.000000
14719.781175	0.020914	0.507700	0.249160	86.122177	123.177147	163.376587	4.765691	0.000000	1.512676	0.000000	0.000000	0.000000	0.142192	0.030929	-0.305397	0.000000	0.000000	4.000000	30.000000	0.000000
14719.784509	0.021284	0.507739	0.248068	86.122177	123.177147	163.376587	4.765691	0.000000	1.512676	0.000000	0.000000	0.000000	0.110930	0.011704	-0.327631	0.000000	0.000000	4.000000	30.000000	0.000000
14719.787842	0.021284	0.507739	0.248068	86.122177	123.177147	163.376587	4.765691	0.000000	1.512676	0.000000	0.000000	0.000000	0.110930	0.011704	-0.327631	0.000000	0.000000	4.000000	30.000000	0.000000
14719.791175	0.021284	0.507739	0.248068	86.145523	121.390373	161.605560	4.765819	0.000000	1.512272	0.000000	0.000000	0.000000	0.110930	0.011704	-0.327631	0.000000	0.000000	4.000000	30.000000	0.000000
14719.794509	0.021585	0.507737	0.246946	86.145523	121.390373	161.605560	4.765819	0.000000	1.512272	0.000000	0.000000	0.000000	0.090215	-0.000695	-0.336460	0.000000	0.000000	4.000000	30.000000	0.000000
14719.797842	0.021585	0.507737	0.246946	86.145523	121.390373	161.605560	4.765819	0.000000	1.512272	0.000000	0.000000	0.000000	0.090215	-0.000695	-0.336460	0.000000	0.000000	4.000000	30.000000	0.000000
14719.801175	0.021585	0.507737	0.246946	86.331367	115.716629	155.951523	4.765512	0.000000	1.513239	0.000000	0.000000	0.000000	0.090215	-0.000695	-0.336460	0.000000	0.000000	4.000000	30.000000	0.000000
14719.804509	0.021820	0.507738	0.245888	86.331367	115.716629	155.951523	4.765512	0.000000	1.513239	0.000000	0.000000	0.000000	0.070441	0.000561	-0.317619	0.000000	0.000000	4.000000	30.000000	0.000000
14719.807842	0.021820	0.507738	0.245888	86.331367	115.716629	155.951523	4.765512	0.000000	1.513239	0.000000	0.000000	0.000000	0.070441	0.000561	-0.317619	0.000000	0.000000	4.000000	30.000000	0.000000
14719.811175	0.021820	0.507738	0.245888	86.564529	105.858299	146.131775	4.764945	0.000000	1.515024	0.000000	0.000000	0.000000	0.070441	0.000561	-0.317619	0.000000	0.000000	4.000000	30.000000	0.000000
14719.814509	0.021955	0.507704	0.244864	86.564529	105.858299	146.131775	4.764945	0.000000	1.515024	0.000000	0.000000	0.000000	0.040510	-0.010376	-0.307036	0.000000	0.000000	4.000000	30.000000	0.000000
14719.817842	0.021955	0.507704	0.244864	86.564529	105.858299	146.131775	4.764945	0.000000	1.515024	0.000000	0.000000	0.000000	0.040510	-0.010376	-0.307036	0.000000	0.000000	4.000000	30.000000	0.000000
14719.821175	0.021955	0.507704	0.244864	86.684242	93.140907	133.458633	4.763875	0.000000	1.518388	0.000000	0.000000	0.000000	0.040510	-0.010376	-0.307036	0.000000	0.000000	4.000000	30.000000	0.000000
14719.824509	0.022090	0.507691	0.243885	86.684242	93.140907	133.458633	4.763875	0.000000	1.518388	0.000000	0.000000	0.000000	0.040783	-0.003694	-0.293769	0.000000	0.000000	4.000000	30.000000	0.000000
14719.827842	0.022090	0.507691	0.243885	86.684242	93.140907	133.458633	4.763875	0.000000	1.518388	0.000000	0.000000	0.000000	0.040783	-0.003694	-0.293769	0.000000	0.000000	4.000000	30.000000	0.000000
14719.831175	0.022090	0.507691	0.243885	86.624489	80.316574	120.686836	4.762878	0.000000	1.521510	0.000000	0.000000	0.000000	0.040783	-0.003694	-0.293769	0.000000	0.000000	4.000000	30.000000	0.000000
14719.834509	0.022160	0.507641	0.242909	86.624489	80.316574	120.686836	4.762878	0.000000	1.521510	0.000000	0.000000	0.000000	0.020711	-0.015245	-0.292900	0.000000	0.000000	4.000000	30.000000	0.000000
14719.837842	0.022160	0.507641	0.242909	86.624489	80.316574	120.686836	4.762878	0.000000	1.521510	0.000000	0.000000	0.000000	0.020711	-0.015245	-0.292900	0.000000	0.000000	4.000000	30.000000	0.000000
14719.841175	0.022160	0.507641	0.242909	86.422211	69.078331	109.498810	4.761496	0.000000	1.525829	0.000000	0.000000	0.000000	0.020711	-0.015245	-0.292900	0.000000	0.000000	4.000000	30.000000	0.000000
14719.844509	0.022163	0.507612	0.241979	86.422211	69.078331	109.498810	4.761496	0.000000	1.525829	0.000000	0.000000	0.000000	0.001140	-0.008544	-0.278882	0.000000	0.000000	4.000000	30.000000	0.000000
14719.847842	0.022163	0.507612	0.241979	86.422211	69.078331	109.498810	4.761496	0.000000	1.525829	0.000000	0.000000	0.000000	0.001140	-0.008544	-0.278882	0.000000	0.000000	4.000000	30.000000	0.000000
14719.851175	0.022163	0.507612	0.241979	86.137405	60.109024	100.575409	4.759812	0.000000	1.531075	0.000000	0.000000	0.000000	0.001140	-0.008544	-0.278882	0.000000	0.000000	4.000000	30.000000	0.000000
14719.854509	0.022101	0.507565	0.241067	86.137405	60.109024	100.575409	4.759812	0.000000	1.531075	0.000000	0.000000	0.000000	-0.018626	-0.013986	-0.273563	0.000000	0.000000	4.000000	30.000000	0.000000
14719.857842	0.022101	0.507565	0.241067	86.137405	60.109024	100.575409	4.759812	0.000000	1.531075	0.000000	0.000000	0.000000	-0.018626	-0.013986	-0.273563	0.000000	0.000000	4.000000	30.000000	0.000000
14719.861175	0.022101	0.507565	0.241067	85.815865	52.979652	93.487518	4.757763	0.000000	1.537430	0.000000	0.000000	0.000000	-0.018626	-0.013986	-0.273563	0.000000	0.000000	4.000000	30.000000	0.000000
14719.864509	0.022007	0.507539	0.240169	85.815865	52.979652	93.487518	4.757763	0.000000	1.537430	0.000000	0.000000	0.000000	-0.028408	-0.007986	-0.269358	0.000000	0.000000	4.000000	30.000000	0.000000
14719.867842	0.022007	0.507539	0.240169	85.815865	52.979652	93.487518	4.757763	0.000000	1.537430	0.000000	0.000000	0.000000	-0.028408	-0.007986	-0.269358	0.000000	0.000000	4.000000	30.000000	0.000000
14719.871175	0.022007	0.507539	0.240169	85.474457	47.366386	87.905678	4.755528	0.000000	1.544328	0.000000	0.000000	0.000000	-0.028408	-0.007986	-0.269358	0.000000	0.000000	4.000000	30.000000	0.000000
14719.874509	0.021814	0.507497	0.239323	85.474457	47.366386	87.905678	4.755528	0.000000	1.544328	0.000000	0.000000	0.000000	-0.057661	-0.012700	-0.254051	0.000000	0.000000	4.000000	30.000000	0.000000
14719.877842	0.021814	0.507497	0.239323	85.474457	47.366386	87.905678	4.755528	0.000000	1.544328	0.000000	0.000000	0.000000	-0.057661	-0.012700	-0.254051	0.000000	0.000000	4.000000	30.000000	0.000000
14719.881175	0.021814	0.507497	0.239323	85.126892	42.917412	83.489235	4.752795	0.000000	1.552718	0.000000	0.000000	0.000000	-0.057661	-0.012700	-0.254051	0.000000	0.000000	4.000000	30.000000	0.000000
14719.884509	0.021814	0.507497	0.239323	85.126892	42.917412	83.489235	4.752795	0.000000	1.552718	0.000000	0.000000	0.000000	-0.057661	-0.012700	-0.254051	0.000000	0.000000	4.000000	30.000000	0.000000
14719.887842	0.021624	0.507553	0.238516	85.126892	42.917412	83.489235	4.752795	0.000000	1.552718	0.000000	0.000000	0.000000	-0.057168	0.016805	-0.242080	0.000000	0.000000	4.000000	30.000000	0.000000
14719.891175	0.021624	0.507553	0.238516	84.779327	39.307003	79.915413	4.752795	0.000000	1.552718	0.000000	0.000000	0.000000	-0.057168	0.016805	-0.242080	0.000000	0.000000	4.000000	30.000000	0.000000
14719.894509	0.021370	0.507613	0.237774	84.779327	39.307003	79.915413	4.752795	0.000000	1.552718	0.000000	0.000000	0.000000	-0.076262	0.018105	-0.222539	0.000000	0.000000	4.000000	30.000000	0.000000
14719.897842	0.021370	0.507613	0.237774	84.779327	39.307003	79.915413	4.752795	0.000000	1.552718	0.000000	0.000000	0.000000	-0.076262	0.018105	-0.222539	0.000000	0.000000	4.000000	30.000000	0.000000
14719.901175	0.021370	0.507613	0.237774	84.439125	36.330746	76.977936	4.747161	0.000000	1.569859	0.000000	0.000000	0.000000	-0.076262	0.018105	-0.222539	0.000000	0.000000	4.000000	30.000000	0.000000
14719.904509	0.021370	0.507613	0.237774	84.439125	36.330746	76.977936	4.747161	0.000000	1.569859	0.000000	0.000000	0.000000	-0.076262	0.018105	-0.222539	0.000000	0.000000	4.000000	30.000000	0.000000
14719.907842	0.021052	0.507716	0.237095	84.439125	36.330746	76.977936	4.747161	0.000000	1.569859	0.000000	0.000000	0.000000	-0.095334	0.030790	-0.203756	0.000000	0.000000	4.000000	30.000000	0.000000
14719.911175	0.021052	0.507716	0.237095	84.124802	33.904652	74.584412	4.747161	0.000000	1.569859	0.000000	0.000000	0.000000	-0.095334	0.030790	-0.203756	0.000000	0.000000	4.000000	30.000000	0.000000
14719.914509	0.020736	0.507898	0.236473	84.124802	33.904652	74.584412	4.747161	0.000000	1.569859	0.000000	0.000000	0.000000	-0.094638	0.054847	-0.186353	0.000000	0.000000	4.000000	30.000000	0.000000
14719.917842	0.020736	0.507898	0.236473	84.124802	33.904652	74.584412	4.747161	0.000000	1.569859	0.000000	0.000000	0.000000	-0.094638	0.054847	-0.186353	0.000000	0.000000	4.000000	30.000000	0.000000
14719.921175	0.020736	0.507898	0.236473	83.874519	31.936306	72.631096	4.740768	0.000000	1.589061	0.000000	0.000000	0.000000	-0.094638	0.054847	-0.186353	0.000000	0.000000	4.000000	30.000000	0.000000
14719.924509	0.020358	0.508144	0.235930	83.874519	31.936306	72.631096	4.740768	0.000000	1.589061	0.000000	0.000000	0.000000	-0.113548	0.073549	-0.163044	0.000000	0.000000	4.000000	30.000000	0.000000
14719.927842	0.020358	0.508144	0.235930	83.874519	31.936306	72.631096	4.740768	0.000000	1.589061	0.000000	0.000000	0.000000	-0.113548	0.073549	-0.163044	0.000000	0.000000	4.000000	30.000000	0.000000
14719.931175	0.020358	0.508144	0.235930	83.746178	30.460649	71.144981	4.737365	0.000000	1.599178	0.000000	0.000000	0.000000	-0.113548	0.073549	-0.163044	0.000000	0.000000	4.000000	30.000000	0.000000
14719.934509	0.019948	0.508466	0.235413	83.746178	30.460649	71.144981	4.737365	0.000000	1.599178	0.000000	0.000000	0.000000	-0.123013	0.096829	-0.154977	0.000000	0.000000	4.000000	30.000000	0.000000
14719.937842	0.019948	0.508466	0.235413	83.746178	30.460649	71.144981	4.737365	0.000000	1.599178	0.000000	0.000000	0.000000	-0.123013	0.096829	-0.154977	0.000000	0.000000	4.000000	30.000000	0.000000
14719.941175	0.019948	0.508466	0.235413	83.771027	29.513439	70.158203	4.733792	0.000000	1.609724	0.000000	0.000000	0.000000	-0.123013	0.096829	-0.154977	0.000000	0.000000	4.000000	30.000000	0.000000
14719.944509	0.019948	0.508466	0.235413	83.771027	29.513439	70.158203	4.733792	0.000000	1.609724	0.000000	0.000000	0.000000	-0.123013	0.096829	-0.154977	0.000000	0.000000	4.000000	30.000000	0.000000
14719.947842	0.019408	0.508829	0.234929	83.771027	29.513439	70.158203	4.733792	0.000000	1.609724	0.000000	0.000000	0.000000	-0.162015	0.108739	-0.145261	0.000000	0.000000	4.000000	30.000000	0.000000
14719.951175	0.019408	0.508829	0.234929	83.847946	28.804499	69.410049	4.733792	0.000000	1.609724	0.000000	0.000000	0.000000	-0.162015	0.108739	-0.145261	0.000000	0.000000	4.000000	30.000000	0.000000
14719.954509	0.018869	0.509286	0.234453	83.847946	28.804499	69.410049	4.733792	0.000000	1.609724	0.000000	0.000000	0.000000	-0.161722	0.137267	-0.142838	0.000000	0.000000	4.000000	30.000000	0.000000
14719.957842	0.018869	0.509286	0.234453	83.847946	28.804499	69.410049	4.733792	0.000000	1.609724	0.000000	0.000000	0.000000	-0.161722	0.137267	-0.142838	0.000000	0.000000	4.000000	30.000000	0.000000
14719.961175	0.018869	0.509286	0.234453	83.916855	28.449890	69.050621	4.725090	0.000000	1.635094	0.000000	0.000000	0.000000	-0.161722	0.137267	-0.142838	0.000000	0.000000	4.000000	30.000000	0.000000
14719.964509	0.018869	0.509286	0.234453	83.916855	28.449890	69.050621	4.725090	0.000000	1.635094	0.000000	0.000000	0.000000	-0.161722	0.137267	-0.142838	0.000000	0.000000	4.000000	30.000000	0.000000
14719.967842	0.018231	0.509799	0.233958	83.916855	28.449890	69.050621	4.725090	0.000000	1.635094	0.000000	0.000000	0.000000	-0.191198	0.153672	-0.148559	0.000000	0.000000	4.000000	30.000000	0.000000
14719.971175	0.018231	0.509799	0.233958	83.974388	28.648991	69.297791	4.725090	0.000000	1.635094	0.000000	0.000000	0.000000	-0.191198	0.153672	-0.148559	0.000000	0.000000	4.000000	30.000000	0.000000
14719.974509	0.017529	0.510403	0.233439	83.974388	28.648991	69.297791	4.725090	0.000000	1.635094	0.000000	0.000000	0.000000	-0.210782	0.181374	-0.155526	0.000000	0.000000	4.000000	30.000000	0.000000
14719.977842	0.017529	0.510403	0.233439	83.974388	28.648991	69.297791	4.725090	0.000000	1.635094	0.000000	0.000000	0.000000	-0.210782	0.181374	-0.155526	0.000000	0.000000	4.000000	30.000000	0.000000
14719.981175	0.017529	0.510403	0.233439	84.068787	29.165749	69.878273	4.714438	0.000000	1.665553	0.000000	0.000000	0.000000	-0.210782	0.181374	-0.155526	0.000000	0.000000	4.000000	30.000000	0.000000
14719.984509	0.016793	0.511060	0.232867	84.068787	29.165749	69.878273	4.714438	0.000000	1.665553	0.000000	0.000000	0.000000	-0.220690	0.196915	-0.171755	0.000000	0.000000	4.000000	30.000000	0.000000
14719.987842	0.016793	0.511060	0.232867	84.068787	29.165749	69.878273	4.714438	0.000000	1.665553	0.000000	0.000000	0.000000	-0.220690	0.196915	-0.171755	0.000000	0.000000	4.000000	30.000000	0.000000
14719.991175	0.016793	0.511060	0.232867	84.205627	30.298262	71.094879	4.708453	0.000000	1.682402	0.000000	0.000000	0.000000	-0.220690	0.196915	-0.171755	0.000000	0.000000	4.000000	30.000000	0.000000
14719.994509	0.016057	0.511765	0.232207	84.205627	30.298262	71.094879	4.708453	0.000000	1.682402	0.000000	0.000000	0.000000	-0.220933	0.211574	-0.198102	0.000000	0.000000	4.000000	30.000000	0.000000
14719.997842	0.016057	0.511765	0.232207	84.205627	30.298262	71.094879	4.708453	0.000000	1.682402	0.000000	0.000000	0.000000	-0.220933	0.211574	-0.198102	0.000000	0.000000	4.000000	30.000000	0.000000
14720.001175	0.016057	0.511765	0.232207	84.354057	32.253731	73.184746	4.702181	0.000000	1.699852	0.000000	0.000000	0.000000	-0.220933	0.211574	-0.198102	0.000000	0.000000	4.000000	30.000000	0.000000
14720.004509	0.015255	0.512539	0.231474	84.354057	32.253731	73.184746	4.702181	0.000000	1.699852	0.000000	0.000000	0.000000	-0.240614	0.232143	-0.219707	0.000000	0.000000	4.000000	30.000000	0.000000
14720.007842	0.015255	0.512539	0.231474	84.354057	32.253731	73.184746	4.702181	0.000000	1.699852	0.000000	0.000000	0.000000	-0.240614	0.232143	-0.219707	0.000000	0.000000	4.000000	30.000000	0.000000
14720.011175	0.015255	0.512539	0.231474	84.461441	34.785492	75.897202	4.695224	0.000000	1.718976	0.000000	0.000000	0.000000	-0.240614	0.232143	-0.219707	0.000000	0.000000	4.000000	30.000000	0.000000
14720.014509	0.014452	0.513358	0.230620	84.461441	34.785492	75.897202	4.695224	0.000000	1.718976	0.000000	0.000000	0.000000	-0.240867	0.245734	-0.256176	0.000000	0.000000	4.000000	30.000000	0.000000
14720.017842	0.014452	0.513358	0.230620	84.461441	34.785492	75.897202	4.695224	0.000000	1.718976	0.000000	0.000000	0.000000	-0.240867	0.245734	-0.256176	0.000000	0.000000	4.000000	30.000000	0.000000
14720.021175	0.014452	0.513358	0.230620	84.522995	37.544285	78.858452	4.687860	0.000000	1.738955	0.000000	0.000000	0.000000	-0.240867	0.245734	-0.256176	0.000000	0.000000	4.000000	30.000000	0.000000
14720.024509	0.013682	0.514227	0.229709	84.522995	37.544285	78.858452	4.687860	0.000000	1.738955	0.000000	0.000000	0.000000	-0.230829	0.260714	-0.273425	0.000000	0.000000	4.000000	30.000000	0.000000
14720.027842	0.013682	0.514227	0.229709	84.522995	37.544285	78.858452	4.687860	0.000000	1.738955	0.000000	0.000000	0.000000	-0.230829	0.260714	-0.273425	0.000000	0.000000	4.000000	30.000000	0.000000
14720.031175	0.013682	0.514227	0.229709	84.512451	40.468052	82.020119	4.680460	0.000000	1.758777	0.000000	0.000000	0.000000	-0.230829	0.260714	-0.273425	0.000000	0.000000	4.000000	30.000000	0.000000
14720.034509	0.012945	0.515122	0.228692	84.512451	40.468052	82.020119	4.680460	0.000000	1.758777	0.000000	0.000000	0.000000	-0.221045	0.268710	-0.305041	0.000000	0.000000	4.000000	30.000000	0.000000
14720.037842	0.012945	0.515122	0.228692	84.512451	40.468052	82.020119	4.680460	0.000000	1.758777	0.000000	0.000000	0.000000	-0.221045	0.268710	-0.305041	0.000000	0.000000	4.000000	30.000000	0.000000
14720.041175	0.012945	0.515122	0.228692	84.459419	43.440384	85.241112	4.672889	0.000000	1.778794	0.000000	0.000000	0.000000	-0.221045	0.268710	-0.305041	0.000000	0.000000	4.000000	30.000000	0.000000
14720.044509	0.012307	0.516047	0.227601	84.459419	43.440384	85.241112	4.672889	0.000000	1.778794	0.000000	0.000000	0.000000	-0.191532	0.277375	-0.327312	0.000000	0.000000	4.000000	30.000000	0.000000
14720.047842	0.012307	0.516047	0.227601	84.459419	43.440384	85.241112	4.672889	0.000000	1.778794	0.000000	0.000000	0.000000	-0.191532	0.277375	-0.327312	0.000000	0.000000	4.000000	30.000000	0.000000
14720.051175	0.012307	0.516047	0.227601	84.376846	46.285706	88.331207	4.665668	0.000000	1.797647	0.000000	0.000000	0.000000	-0.191532	0.277375	-0.327312	0.000000	0.000000	4.000000	30.000000	0.000000
14720.054509	0.011766	0.517072	0.226396	84.376846	46.285706	88.331207	4.665668	0.000000	1.797647	0.000000	0.000000	0.000000	-0.162304	0.307378	-0.361480	0.000000	0.000000	4.000000	30.000000	0.000000
14720.057842	0.011766	0.517072	0.226396	84.376846	46.285706	88.331207	4.665668	0.000000	1.797647	0.000000	0.000000	0.000000	-0.162304	0.307378	-0.361480	0.000000	0.000000	4.000000	30.000000	0.000000
14720.061175	0.011766	0.517072	0.226396	84.294632	48.757816	91.012985	4.658694	0.000000	1.815646	0.000000	0.000000	0.000000	-0.162304	0.307378	-0.361480	0.000000	0.000000	4.000000	30.000000	0.000000
14720.064509	0.011387	0.518141	0.225097	84.294632	48.757816	91.012985	4.658694	0.000000	1.815646	0.000000	0.000000	0.000000	-0.113621	0.320761	-0.389780	0.000000	0.000000	4.000000	30.000000	0.000000
14720.067842	0.011387	0.518141	0.225097	84.294632	48.757816	91.012985	4.658694	0.000000	1.815646	0.000000	0.000000	0.000000	-0.113621	0.320761	-0.389780	0.000000	0.000000	4.000000	30.000000	0.000000
14720.071175	0.011387	0.518141	0.225097	84.264687	50.885277	93.286896	4.652477	0.000000	1.831517	0.000000	0.000000	0.000000	-0.113621	0.320761	-0.389780	0.000000	0.000000	4.000000	30.000000	0.000000
14720.074509	0.011072	0.519305	0.223650	84.264687	50.885277	93.286896	4.652477	0.000000	1.831517	0.000000	0.000000	0.000000	-0.094532	0.349260	-0.434149	0.000000	0.000000	4.000000	30.000000	0.000000
14720.077842	0.011072	0.519305	0.223650	84.264687	50.885277	93.286896	4.652477	0.000000	1.831517	0.000000	0.000000	0.000000	-0.094532	0.349260	-0.434149	0.000000	0.000000	4.000000	30.000000	0.000000
14720.081175	0.011072	0.519305	0.223650	84.312798	52.870804	95.346313	4.646185	0.000000	1.847421	0.000000	0.000000	0.000000	-0.094532	0.349260	-0.434149	0.000000	0.000000	4.000000	30.000000	0.000000
14720.084509	0.010853	0.520468	0.222045	84.312798	52.870804	95.346313	4.646185	0.000000	1.847421	0.000000	0.000000	0.000000	-0.065882	0.348999	-0.481451	0.000000	0.000000	4.000000	30.000000	0.000000
14720.087842	0.010853	0.520468	0.222045	84.312798	52.870804	95.346313	4.646185	0.000000	1.847421	0.000000	0.000000	0.000000	-0.065882	0.348999	-0.481451	0.000000	0.000000	4.000000	30.000000	0.000000
14720.091175	0.010853	0.520468	0.222045	84.413803	54.794250	97.293701	4.640005	0.000000	1.862888	0.000000	0.000000	0.000000	-0.065882	0.348999	-0.481451	0.000000	0.000000	4.000000	30.000000	0.000000
14720.094509	0.010728	0.521684	0.220259	84.413803	54.794250	97.293701	4.640005	0.000000	1.862888	0.000000	0.000000	0.000000	-0.037509	0.364589	-0.535660	0.000000	0.000000	4.000000	30.000000	0.000000
14720.097842	0.010728	0.521684	0.220259	84.413803	54.794250	97.293701	4.640005	0.000000	1.862888	0.000000	0.000000	0.000000	-0.037509	0.364589	-0.535660	0.000000	0.000000	4.000000	30.000000	0.000000
14720.101175	0.010728	0.521684	0.220259	84.525322	56.721275	99.220139	4.633857	0.000000	1.878131	0.000000	0.000000	0.000000	-0.037509	0.364589	-0.535660	0.000000	0.000000	4.000000	30.000000	0.000000
14720.104509	0.010696	0.522946	0.218258	84.525322	56.721275	99.220139	4.633857	0.000000	1.878131	0.000000	0.000000	0.000000	-0.009507	0.378649	-0.600390	0.000000	0.000000	4.000000	30.000000	0.000000
14720.107842	0.010696	0.522946	0.218258	84.525322	56.721275	99.220139	4.633857	0.000000	1.878131	0.000000	0.000000	0.000000	-0.009507	0.378649	-0.600390	0.000000	0.000000	4.000000	30.000000	0.000000
14720.111175	0.010696	0.522946	0.218258	84.621559	58.823933	101.324898	4.627610	0.000000	1.893469	0.000000	0.000000	0.000000	-0.009507	0.378649	-0.600390	0.000000	0.000000	4.000000	30.000000	0.000000
14720.114509	0.010757	0.524239	0.216091	84.621559	58.823933	101.324898	4.627610	0.000000	1.893469	0.000000	0.000000	0.000000	0.018476	0.388067	-0.650193	0.000000	0.000000	4.000000	30.000000	0.000000
14720.117842	0.010757	0.524239	0.216091	84.621559	58.823933	101.324898	4.627610	0.000000	1.893469	0.000000	0.000000	0.000000	0.018476	0.388067	-0.650193	0.000000	0.000000	4.000000	30.000000	0.000000
14720.121175	0.010757	0.524239	0.216091	84.684036	60.817188	103.324097	4.621400	0.000000	1.908577	0.000000	0.000000	0.000000	0.018476	0.388067	-0.650193	0.000000	0.000000	4.000000	30.000000	0.000000
14720.124509	0.010975	0.525542	0.213740	84.684036	60.817188	103.324097	4.621400	0.000000	1.908577	0.000000	0.000000	0.000000	0.065188	0.390935	-0.705344	0.000000	0.000000	4.000000	30.000000	0.000000
14720.127842	0.010975	0.525542	0.213740	84.684036	60.817188	103.324097	4.621400	0.000000	1.908577	0.000000	0.000000	0.000000	0.065188	0.390935	-0.705344	0.000000	0.000000	4.000000	30.000000	0.000000
14720.131175	0.010975	0.525542	0.213740	84.701469	62.806759	105.340942	4.615636	0.000000	1.922472	0.000000	0.000000	0.000000	0.065188	0.390935	-0.705344	0.000000	0.000000	4.000000	30.000000	0.000000
14720.134509	0.011250	0.526833	0.211189	84.701469	62.806759	105.340942	4.615636	0.000000	1.922472	0.000000	0.000000	0.000000	0.082695	0.387244	-0.765128	0.000000	0.000000	4.000000	30.000000	0.000000
14720.137842	0.011250	0.526833	0.211189	84.701469	62.806759	105.340942	4.615636	0.000000	1.922472	0.000000	0.000000	0.000000	0.082695	0.387244	-0.765128	0.000000	0.000000	4.000000	30.000000	0.000000
14720.141175	0.011250	0.526833	0.211189	84.669434	64.723305	107.314339	4.609519	0.000000	1.937094	0.000000	0.000000	0.000000	0.082695	0.387244	-0.765128	0.000000	0.000000	4.000000	30.000000	0.000000
14720.144509	0.011551	0.528126	0.208419	84.669434	64.723305	107.314339	4.609519	0.000000	1.937094	0.000000	0.000000	0.000000	0.090310	0.387986	-0.831108	0.000000	0.000000	4.000000	30.000000	0.000000
14720.147842	0.011551	0.528126	0.208419	84.669434	64.723305	107.314339	4.609519	0.000000	1.937094	0.000000	0.000000	0.000000	0.090310	0.387986	-0.831108	0.000000	0.000000	4.000000	30.000000	0.000000
14720.151175	0.011551	0.528126	0.208419	84.589951	66.599220	109.278297	4.602683	0.000000	1.953283	0.000000	0.000000	0.000000	0.090310	0.387986	-0.831108	0.000000	0.000000	4.000000	30.000000	0.000000
14720.154509	0.011877	0.529347	0.205434	84.589951	66.599220	109.278297	4.602683	0.000000	1.953283	0.000000	0.000000	0.000000	0.097731	0.366280	-0.895535	0.000000	0.000000	4.000000	30.000000	0.000000
14720.157842	0.011877	0.529347	0.205434	84.589951	66.599220	109.278297	4.602683	0.000000	1.953283	0.000000	0.000000	0.000000	0.097731	0.366280	-0.895535	0.000000	0.000000	4.000000	30.000000	0.000000
14720.161175	0.011877	0.529347	0.205434	84.472916	68.628487	111.421547	4.595078	0.000000	1.971105	0.000000	0.000000	0.000000	0.097731	0.366280	-0.895535	0.000000	0.000000	4.000000	30.000000	0.000000
14720.164509	0.012290	0.530551	0.202241	84.472916	68.628487	111.421547	4.595078	0.000000	1.971105	0.000000	0.000000	0.000000	0.123745	0.360972	-0.957755	0.000000	0.000000	4.000000	30.000000	0.000000
14720.167842	0.012290	0.530551	0.202241	84.472916	68.628487	111.421547	4.595078	0.000000	1.971105	0.000000	0.000000	0.000000	0.123745	0.360972	-0.957755	0.000000	0.000000	4.000000	30.000000	0.000000
14720.171175	0.012290	0.530551	0.202241	84.306389	70.862846	113.805794	4.587178	0.000000	1.989422	0.000000	0.000000	0.000000	0.123745	0.360972	-0.957755	0.000000	0.000000	4.000000	30.000000	0.000000
14720.174509	0.012725	0.531770	0.198835	84.306389	70.862846	113.805794	4.587178	0.000000	1.989422	0.000000	0.000000	0.000000	0.130493	0.365827	-1.021698	0.000000	0.000000	4.000000	30.000000	0.000000
14720.177842	0.012725	0.531770	0.198835	84.306389	70.862846	113.805794	4.587178	0.000000	1.989422	0.000000	0.000000	0.000000	0.130493	0.365827	-1.021698	0.000000	0.000000	4.000000	30.000000	0.000000
14720.181175	0.012725	0.531770	0.198835	84.082283	73.180252	116.309174	4.578375	0.000000	2.009598	0.000000	0.000000	0.000000	0.130493	0.365827	-1.021698	0.000000	0.000000	4.000000	30.000000	0.000000
14720.184509	0.013244	0.532971	0.195251	84.082283	73.180252	116.309174	4.578375	0.000000	2.009598	0.000000	0.000000	0.000000	0.155750	0.360398	-1.075346	0.000000	0.000000	4.000000	30.000000	0.000000
14720.187842	0.013244	0.532971	0.195251	84.082283	73.180252	116.309174	4.578375	0.000000	2.009598	0.000000	0.000000	0.000000	0.155750	0.360398	-1.075346	0.000000	0.000000	4.000000	30.000000	0.000000
14720.191175	0.013244	0.532971	0.195251	83.811157	75.539375	118.885117	4.569249	0.000000	2.030262	0.000000	0.000000	0.000000	0.155750	0.360398	-1.075346	0.000000	0.000000	4.000000	30.000000	0.000000
14720.194509	0.013814	0.534153	0.191486	83.811157	75.539375	118.885117	4.569249	0.000000	2.030262	0.000000	0.000000	0.000000	0.171150	0.354399	-1.129568	0.000000	0.000000	4.000000	30.000000	0.000000
14720.197842	0.013814	0.534153	0.191486	83.811157	75.539375	118.885117	4.569249	0.000000	2.030262	0.000000	0.000000	0.000000	0.171150	0.354399	-1.129568	0.000000	0.000000	4.000000	30.000000	0.000000
14720.201175	0.013814	0.534153	0.191486	83.529343	77.781052	121.339966	4.559454	0.000000	2.052162	0.000000	0.000000	0.000000	0.171150	0.354399	-1.129568	0.000000	0.000000	4.000000	30.000000	0.000000
14720.204509	0.014496	0.535332	0.187551	83.529343	77.781052	121.339966	4.559454	0.000000	2.052162	0.000000	0.000000	0.000000	0.204517	0.353786	-1.180399	0.000000	0.000000	4.000000	30.000000	0.000000
14720.207842	0.014496	0.535332	0.187551	83.529343	77.781052	121.339966	4.559454	0.000000	2.052162	0.000000	0.000000	0.000000	0.204517	0.353786	-1.180399	0.000000	0.000000	4.000000	30.000000	0.000000
14720.211175	0.014496	0.535332	0.187551	83.253693	79.844765	123.622437	4.549513	0.000000	2.074110	0.000000	0.000000	0.000000	0.204517	0.353786	-1.180399	0.000000	0.000000	4.000000	30.000000	0.000000
14720.214509	0.015226	0.536531	0.183496	83.253693	79.844765	123.622437	4.549513	0.000000	2.074110	0.000000	0.000000	0.000000	0.219131	0.359676	-1.216455	0.000000	0.000000	4.000000	30.000000	0.000000
14720.217842	0.015226	0.536531	0.183496	83.253693	79.844765	123.622437	4.549513	0.000000	2.074110	0.000000	0.000000	0.000000	0.219131	0.359676	-1.216455	0.000000	0.000000	4.000000	30.000000	0.000000
14720.221175	0.015226	0.536531	0.183496	82.990616	81.758736	125.836128	4.539016	0.000000	2.096983	0.000000	0.000000	0.000000	0.219131	0.359676	-1.216455	0.000000	0.000000	4.000000	30.000000	0.000000
14720.224509	0.016065	0.537732	0.179338	82.990616	81.758736	125.836128	4.539016	0.000000	2.096983	0.000000	0.000000	0.000000	0.251530	0.360453	-1.247532	0.000000	0.000000	4.000000	30.000000	0.000000
14720.227842	0.016065	0.537732	0.179338	82.990616	81.758736	125.836128	4.539016	0.000000	2.096983	0.000000	0.000000	0.000000	0.251530	0.360453	-1.247532	0.000000	0.000000	4.000000	30.000000	0.000000
14720.231175	0.016065	0.537732	0.179338	82.742065	83.512802	127.777252	4.528551	0.000000	2.119488	0.000000	0.000000	0.000000	0.251530	0.360453	-1.247532	0.000000	0.000000	4.000000	30.000000	0.000000
14720.234509	0.017010	0.538944	0.175145	82.742065	83.512802	127.777252	4.528551	0.000000	2.119488	0.000000	0.000000	0.000000	0.283649	0.363483	-1.257798	0.000000	0.000000	4.000000	30.000000	0.000000
14720.237842	0.017010	0.538944	0.175145	82.742065	83.512802	127.777252	4.528551	0.000000	2.119488	0.000000	0.000000	0.000000	0.283649	0.363483	-1.257798	0.000000	0.000000	4.000000	30.000000	0.000000
14720.241175	0.017010	0.538944	0.175145	82.523308	85.093018	129.484406	4.518428	0.000000	2.140982	0.000000	0.000000	0.000000	0.283649	0.363483	-1.257798	0.000000	0.000000	4.000000	30.000000	0.000000
14720.244509	0.018090	0.540165	0.170917	82.523308	85.093018	129.484406	4.518428	0.000000	2.140982	0.000000	0.000000	0.000000	0.323953	0.366292	-1.268438	0.000000	0.000000	4.000000	30.000000	0.000000
14720.247842	0.018090	0.540165	0.170917	82.523308	85.093018	129.484406	4.518428	0.000000	2.140982	0.000000	0.000000	0.000000	0.323953	0.366292	-1.268438	0.000000	0.000000	4.000000	30.000000	0.000000
14720.251175	0.018090	0.540165	0.170917	82.330414	86.324577	130.825607	4.508956	0.000000	2.160859	0.000000	0.000000	0.000000	0.323953	0.366292	-1.268438	0.000000	0.000000	4.000000	30.000000	0.000000
14720.254509	0.019273	0.541385	0.166710	82.330414	86.324577	130.825607	4.508956	0.000000	2.160859	0.000000	0.000000	0.000000	0.354937	0.365855	-1.262182	0.000000	0.000000	4.000000	30.000000	0.000000
14720.257842	0.019273	0.541385	0.166710	82.330414	86.324577	130.825607	4.508956	0.000000	2.160859	0.000000	0.000000	0.000000	0.354937	0.365855	-1.262182	0.000000	0.000000	4.000000	30.000000	0.000000
14720.261175	0.019273	0.541385	0.166710	82.177574	86.402084	131.001266	4.500154	0.000000	2.179131	0.000000	0.000000	0.000000	0.354937	0.365855	-1.262182	0.000000	0.000000	4.000000	30.000000	0.000000
14720.264509	0.020559	0.542593	0.162580	82.177574	86.402084	131.001266	4.500154	0.000000	2.179131	0.000000	0.000000	0.000000	0.385821	0.362642	-1.238879	0.000000	0.000000	4.000000	30.000000	0.000000
14720.267842	0.020559	0.542593	0.162580	82.177574	86.402084	131.001266	4.500154	0.000000	2.179131	0.000000	0.000000	0.000000	0.385821	0.362642	-1.238879	0.000000	0.000000	4.000000	30.000000	0.000000
14720.271175	0.020559	0.542593	0.162580	82.049492	84.769791	129.485641	4.492391	0.000000	2.195091	0.000000	0.000000	0.000000	0.385821	0.362642	-1.238879	0.000000	0.000000	4.000000	30.000000	0.000000
14720.274509	0.021918	0.543812	0.158546	82.049492	84.769791	129.485641	4.492391	0.000000	2.195091	0.000000	0.000000	0.000000	0.407591	0.365504	-1.210161	0.000000	0.000000	4.000000	30.000000	0.000000
14720.277842	0.021918	0.543812	0.158546	82.049492	84.769791	129.485641	4.492391	0.000000	2.195091	0.000000	0.000000	0.000000	0.407591	0.365504	-1.210161	0.000000	0.000000	4.000000	30.000000	0.000000
14720.281175	0.021918	0.543812	0.158546	81.901070	81.983040	127.145828	4.485535	0.000000	2.209067	0.000000	0.000000	0.000000	0.407591	0.365504	-1.210161	0.000000	0.000000	4.000000	30.000000	0.000000
14720.284509	0.023317	0.545049	0.154554	81.901070	81.983040	127.145828	4.485535	0.000000	2.209067	0.000000	0.000000	0.000000	0.419721	0.371328	-1.197786	0.000000	0.000000	4.000000	30.000000	0.000000
14720.287842	0.023317	0.545049	0.154554	81.901070	81.983040	127.145828	4.485535	0.000000	2.209067	0.000000	0.000000	0.000000	0.419721	0.371328	-1.197786	0.000000	0.000000	4.000000	30.000000	0.000000
14720.291175	0.023317	0.545049	0.154554	81.710678	78.944389	125.910919	4.479000	0.000000	2.222287	0.000000	0.000000	0.000000	0.419721	0.371328	-1.197786	0.000000	0.000000	4.000000	30.000000	0.000000
14720.294509	0.024842	0.546320	0.150579	81.710678	78.944389	125.910919	4.479000	0.000000	2.222287	0.000000	0.000000	0.000000	0.457339	0.381283	-1.192457	0.000000	0.000000	4.000000	30.000000	0.000000
14720.297842	0.024842	0.546320	0.150579	81.710678	78.944389	125.910919	4.479000	0.000000	2.222287	0.000000	0.000000	0.000000	0.457339	0.381283	-1.192457	0.000000	0.000000	4.000000	30.000000	0.000000
14720.301175	0.024842	0.546320	0.150579	81.534241	76.159813	125.211891	4.473692	0.000000	2.232954	0.000000	0.000000	0.000000	0.457339	0.381283	-1.192457	0.000000	0.000000	4.000000	30.000000	0.000000
14720.304509	0.026489	0.547624	0.146621	81.534241	76.159813	125.211891	4.473692	0.000000	2.232954	0.000000	0.000000	0.000000	0.494179	0.391093	-1.187233	0.000000	0.000000	4.000000	30.000000	0.000000
14720.307842	0.026489	0.547624	0.146621	81.534241	76.159813	125.211891	4.473692	0.000000	2.232954	0.000000	0.000000	0.000000	0.494179	0.391093	-1.187233	0.000000	0.000000	4.000000	30.000000	0.000000
14720.311175	0.026489	0.547624	0.146621	81.402664	73.720795	123.746429	4.469689	0.000000	2.240956	0.000000	0.000000	0.000000	0.494179	0.391093	-1.187233	0.000000	0.000000	4.000000	30.000000	0.000000
14720.314509	0.028284	0.548941	0.142664	81.402664	73.720795	123.746429	4.469689	0.000000	2.240956	0.000000	0.000000	0.000000	0.538572	0.395005	-1.187323	0.000000	0.000000	4.000000	30.000000	0.000000
14720.317842	0.028284	0.548941	0.142664	81.402664	73.720795	123.746429	4.469689	0.000000	2.240956	0.000000	0.000000	0.000000	0.538572	0.395005	-1.187323	0.000000	0.000000	4.000000	30.000000	0.000000
14720.321175	0.028284	0.548941	0.142664	81.318481	71.546898	121.467377	4.467315	0.000000	2.245685	0.000000	0.000000	0.000000	0.538572	0.395005	-1.187323	0.000000	0.000000	4.000000	30.000000	0.000000
14720.324509	0.030142	0.550328	0.138757	81.318481	71.546898	121.467377	4.467315	0.000000	2.245685	0.000000	0.000000	0.000000	0.557255	0.416112	-1.172033	0.000000	0.000000	4.000000	30.000000	0.000000
14720.327842	0.030142	0.550328	0.138757	81.318481	71.546898	121.467377	4.467315	0.000000	2.245685	0.000000	0.000000	0.000000	0.557255	0.416112	-1.172033	0.000000	0.000000	4.000000	30.000000	0.000000
14720.331175	0.030142	0.550328	0.138757	81.244713	69.631241	119.380875	4.465940	0.000000	2.248418	0.000000	0.000000	0.000000	0.557255	0.416112	-1.172033	0.000000	0.000000	4.000000	30.000000	0.000000
14720.334509	0.032144	0.551733	0.134886	81.244713	69.631241	119.380875	4.465940	0.000000	2.248418	0.000000	0.000000	0.000000	0.600753	0.421503	-1.161335	0.000000	0.000000	4.000000	30.000000	0.000000
14720.337842	0.032144	0.551733	0.134886	81.244713	69.631241	119.380875	4.465940	0.000000	2.248418	0.000000	0.000000	0.000000	0.600753	0.421503	-1.161335	0.000000	0.000000	4.000000	30.000000	0.000000
14720.341175	0.032144	0.551733	0.134886	81.171913	68.023300	117.608521	4.466652	0.000000	2.247003	0.000000	0.000000	0.000000	0.600753	0.421503	-1.161335	0.000000	0.000000	4.000000	30.000000	0.000000
14720.344509	0.034150	0.553175	0.131074	81.171913	68.023300	117.608521	4.466652	0.000000	2.247003	0.000000	0.000000	0.000000	0.601827	0.432736	-1.143600	0.000000	0.000000	4.000000	30.000000	0.000000
14720.347842	0.034150	0.553175	0.131074	81.171913	68.023300	117.608521	4.466652	0.000000	2.247003	0.000000	0.000000	0.000000	0.601827	0.432736	-1.143600	0.000000	0.000000	4.000000	30.000000	0.000000
14720.351175	0.034150	0.553175	0.131074	81.101234	66.668427	116.310799	4.467861	0.000000	2.244597	0.000000	0.000000	0.000000	0.601827	0.432736	-1.143600	0.000000	0.000000	4.000000	30.000000	0.000000
14720.354509	0.036105	0.554655	0.127325	81.101234	66.668427	116.310799	4.467861	0.000000	2.244597	0.000000	0.000000	0.000000	0.586326	0.443964	-1.124617	0.000000	0.000000	4.000000	30.000000	0.000000
14720.357842	0.036105	0.554655	0.127325	81.101234	66.668427	116.310799	4.467861	0.000000	2.244597	0.000000	0.000000	0.000000	0.586326	0.443964	-1.124617	0.000000	0.000000	4.000000	30.000000	0.000000
14720.361175	0.036105	0.554655	0.127325	81.027649	65.534912	115.503090	4.468862	0.000000	2.242604	0.000000	0.000000	0.000000	0.586326	0.443964	-1.124617	0.000000	0.000000	4.000000	30.000000	0.000000
14720.364509	0.038008	0.556122	0.123630	81.027649	65.534912	115.503090	4.468862	0.000000	2.242604	0.000000	0.000000	0.000000	0.571016	0.439952	-1.108462	0.000000	0.000000	4.000000	30.000000	0.000000
14720.367842	0.038008	0.556122	0.123630	81.027649	65.534912	115.503090	4.468862	0.000000	2.242604	0.000000	0.000000	0.000000	0.571016	0.439952	-1.108462	0.000000	0.000000	4.000000	30.000000	0.000000
14720.371175	0.038008	0.556122	0.123630	80.938629	64.618027	115.368683	4.469575	0.000000	2.241184	0.000000	0.000000	0.000000	0.571016	0.439952	-1.108462	0.000000	0.000000	4.000000	30.000000	0.000000
14720.374509	0.039861	0.557639	0.119979	80.938629	64.618027	115.368683	4.469575	0.000000	2.241184	0.000000	0.000000	0.000000	0.555843	0.455162	-1.095189	0.000000	0.000000	4.000000	30.000000	0.000000
14720.377842	0.039861	0.557639	0.119979	80.938629	64.618027	115.368683	4.469575	0.000000	2.241184	0.000000	0.000000	0.000000	0.555843	0.455162	-1.095189	0.000000	0.000000	4.000000	30.000000	0.000000
14720.381175	0.039861	0.557639	0.119979	80.836166	64.002983	115.517937	4.469907	0.000000	2.240520	0.000000	0.000000	0.000000	0.555843	0.455162	-1.095189	0.000000	0.000000	4.000000	30.000000	0.000000
14720.384509	0.041746	0.559206	0.116368	80.836166	64.002983	115.517937	4.469907	0.000000	2.240520	0.000000	0.000000	0.000000	0.565491	0.470279	-1.083449	0.000000	0.000000	4.000000	30.000000	0.000000
14720.387842	0.041746	0.559206	0.116368	80.836166	64.002983	115.517937	4.469907	0.000000	2.240520	0.000000	0.000000	0.000000	0.565491	0.470279	-1.083449	0.000000	0.000000	4.000000	30.000000	0.000000
14720.391175	0.041746	0.559206	0.116368	80.736961	63.630527	115.462120	4.471056	0.000000	2.238225	0.000000	0.000000	0.000000	0.565491	0.470279	-1.083449	0.000000	0.000000	4.000000	30.000000	0.000000
14720.394509	0.043741	0.560817	0.112751	80.736961	63.630527	115.462120	4.471056	0.000000	2.238225	0.000000	0.000000	0.000000	0.598478	0.483232	-1.084941	0.000000	0.000000	4.000000	30.000000	0.000000
14720.397842	0.043741	0.560817	0.112751	80.736961	63.630527	115.462120	4.471056	0.000000	2.238225	0.000000	0.000000	0.000000	0.598478	0.483232	-1.084941	0.000000	0.000000	4.000000	30.000000	0.000000
14720.401175	0.043741	0.560817	0.112751	80.641945	63.461407	115.649704	4.473984	0.000000	2.232369	0.000000	0.000000	0.000000	0.598478	0.483232	-1.084941	0.000000	0.000000	4.000000	30.000000	0.000000
14720.404509	0.045761	0.562451	0.109119	80.641945	63.461407	115.649704	4.473984	0.000000	2.232369	0.000000	0.000000	0.000000	0.606141	0.490270	-1.089680	0.000000	0.000000	4.000000	30.000000	0.000000
14720.407842	0.045761	0.562451	0.109119	80.641945	63.461407	115.649704	4.473984	0.000000	2.232369	0.000000	0.000000	0.000000	0.606141	0.490270	-1.089680	0.000000	0.000000	4.000000	30.000000	0.000000
14720.411175	0.045761	0.562451	0.109119	80.567368	63.524620	115.989563	4.477389	0.000000	2.225530	0.000000	0.000000	0.000000	0.606141	0.490270	-1.089680	0.000000	0.000000	4.000000	30.000000	0.000000
14720.414509	0.047831	0.564089	0.105452	80.567368	63.524620	115.989563	4.477389	0.000000	2.225530	0.000000	0.000000	0.000000	0.621071	0.491343	-1.100051	0.000000	0.000000	4.000000	30.000000	0.000000
14720.417842	0.047831	0.564089	0.105452	80.567368	63.524620	115.989563	4.477389	0.000000	2.225530	0.000000	0.000000	0.000000	0.621071	0.491343	-1.100051	0.000000	0.000000	4.000000	30.000000	0.000000
14720.421175	0.047831	0.564089	0.105452	80.526093	63.844704	117.011810	4.481575	0.000000	2.217088	0.000000	0.000000	0.000000	0.621071	0.491343	-1.100051	0.000000	0.000000	4.000000	30.000000	0.000000
14720.424509	0.049921	0.565772	0.101725	80.526093	63.844704	117.011810	4.481575	0.000000	2.217088	0.000000	0.000000	0.000000	0.626736	0.504930	-1.118311	0.000000	0.000000	4.000000	30.000000	0.000000
14720.427842	0.049921	0.565772	0.101725	80.526093	63.844704	117.011810	4.481575	0.000000	2.217088	0.000000	0.000000	0.000000	0.626736	0.504930	-1.118311	0.000000	0.000000	4.000000	30.000000	0.000000
14720.431175	0.049921	0.565772	0.101725	80.520950	64.178780	118.447861	4.485861	0.000000	2.208405	0.000000	0.000000	0.000000	0.626736	0.504930	-1.118311	0.000000	0.000000	4.000000	30.000000	0.000000
14720.434509	0.051973	0.567480	0.097924	80.520950	64.178780	118.447861	4.485861	0.000000	2.208405	0.000000	0.000000	0.000000	0.615605	0.512214	-1.140202	0.000000	0.000000	4.000000	30.000000	0.000000
14720.437842	0.051973	0.567480	0.097924	80.520950	64.178780	118.447861	4.485861	0.000000	2.208405	0.000000	0.000000	0.000000	0.615605	0.512214	-1.140202	0.000000	0.000000	4.000000	30.000000	0.000000
14720.441175	0.051973	0.567480	0.097924	80.519997	64.369926	119.290787	4.489142	0.000000	2.201727	0.000000	0.000000	0.000000	0.615605	0.512214	-1.140202	0.000000	0.000000	4.000000	30.000000	0.000000
14720.444509	0.054064	0.569270	0.094030	80.519997	64.369926	119.290787	4.489142	0.000000	2.201727	0.000000	0.000000	0.000000	0.627391	0.537123	-1.168157	0.000000	0.000000	4.000000	30.000000	0.000000
14720.447842	0.054064	0.569270	0.094030	80.519997	64.369926	119.290787	4.489142	0.000000	2.201727	0.000000	0.000000	0.000000	0.627391	0.537123	-1.168157	0.000000	0.000000	4.000000	30.000000	0.000000
14720.451175	0.054064	0.569270	0.094030	80.476715	64.002373	118.972351	4.492566	0.000000	2.194732	0.000000	0.000000	0.000000	0.627391	0.537123	-1.168157	0.000000	0.000000	4.000000	30.000000	0.000000
14720.454509	0.056101	0.571104	0.090180	80.476715	64.002373	118.972351	4.492566	0.000000	2.194732	0.000000	0.000000	0.000000	0.611067	0.550252	-1.155180	0.000000	0.000000	4.000000	30.000000	0.000000
14720.457842	0.056101	0.571104	0.090180	80.476715	64.002373	118.972351	4.492566	0.000000	2.194732	0.000000	0.000000	0.000000	0.611067	0.550252	-1.155180	0.000000	0.000000	4.000000	30.000000	0.000000
14720.461175	0.056101	0.571104	0.090180	80.354431	62.592838	117.390999	4.495625	0.000000	2.188460	0.000000	0.000000	0.000000	0.611067	0.550252	-1.155180	0.000000	0.000000	4.000000	30.000000	0.000000
14720.464509	0.058090	0.573009	0.086427	80.354431	62.592838	117.390999	4.495625	0.000000	2.188460	0.000000	0.000000	0.000000	0.596851	0.571496	-1.125620	0.000000	0.000000	4.000000	30.000000	0.000000
14720.467842	0.058090	0.573009	0.086427	80.354431	62.592838	117.390999	4.495625	0.000000	2.188460	0.000000	0.000000	0.000000	0.596851	0.571496	-1.125620	0.000000	0.000000	4.000000	30.000000	0.000000
14720.471175	0.058090	0.573009	0.086427	80.130180	60.235909	115.101410	4.321374	0.000000	2.095485	0.000000	0.000000	0.000000	0.596851	0.571496	-1.125620	0.000000	0.000000	4.000000	30.000000	0.000000
14720.474509	0.060043	0.575002	0.082852	80.130180	60.235909	115.101410	4.321374	0.000000	2.095485	0.000000	0.000000	0.000000	0.585771	0.597938	-1.072711	0.000000	0.000000	4.000000	30.000000	0.000000
14720.477842	0.060043	0.575002	0.082852	80.130180	60.235909	115.101410	4.321374	0.000000	2.095485	0.000000	0.000000	0.000000	0.585771	0.597938	-1.072711	0.000000	0.000000	4.000000	30.000000	0.000000
14720.481175	0.060043	0.575002	0.082852	79.840073	57.490330	113.034554	4.142589	0.000000	1.997857	0.000000	0.000000	0.000000	0.585771	0.597938	-1.072711	0.000000	0.000000	4.000000	30.000000	0.000000
14720.484509	0.061879	0.577028	0.079414	79.840073	57.490330	113.034554	4.142589	0.000000	1.997857	0.000000	0.000000	0.000000	0.550967	0.607839	-1.031305	0.000000	0.000000	4.000000	30.000000	0.000000
14720.487842	0.061879	0.577028	0.079414	79.840073	57.490330	113.034554	4.142589	0.000000	1.997857	0.000000	0.000000	0.000000	0.550967	0.607839	-1.031305	0.000000	0.000000	4.000000	30.000000	0.000000
14720.491175	0.061879	0.577028	0.079414	79.557838	54.765797	111.761436	3.970705	0.000000	1.906029	0.000000	0.000000	0.000000	0.550967	0.607839	-1.031305	0.000000	0.000000	4.000000	30.000000	0.000000
14720.494509	0.063686	0.579040	0.076159	79.557838	54.765797	111.761436	3.970705	0.000000	1.906029	0.000000	0.000000	0.000000	0.541900	0.603311	-0.976533	0.000000	0.000000	4.000000	30.000000	0.000000
14720.497842	0.063686	0.579040	0.076159	79.557838	54.765797	111.761436	3.970705	0.000000	1.906029	0.000000	0.000000	0.000000	0.541900	0.603311	-0.976533	0.000000	0.000000	4.000000	30.000000	0.000000
14720.501175	0.063686	0.579040	0.076159	79.344177	52.122318	110.649055	3.807949	0.000000	1.815712	0.000000	0.000000	0.000000	0.541900	0.603311	-0.976533	0.000000	0.000000	4.000000	30.000000	0.000000
14720.504509	0.065505	0.581050	0.072998	79.344177	52.122318	110.649055	3.807949	0.000000	1.815712	0.000000	0.000000	0.000000	0.545684	0.603179	-0.948353	0.000000	0.000000	4.000000	30.000000	0.000000
14720.507842	0.065505	0.581050	0.072998	79.344177	52.122318	110.649055	3.807949	0.000000	1.815712	0.000000	0.000000	0.000000	0.545684	0.603179	-0.948353	0.000000	0.000000	4.000000	30.000000	0.000000
14720.511175	0.065505	0.581050	0.072998	79.180748	49.513542	109.037392	3.649890	0.000000	1.724765	0.000000	0.000000	0.000000	0.545684	0.603179	-0.948353	0.000000	0.000000	4.000000	30.000000	0.000000
14720.514509	0.067316	0.583023	0.069964	79.180748	49.513542	109.037392	3.649890	0.000000	1.724765	0.000000	0.000000	0.000000	0.543359	0.591947	-0.910214	0.000000	0.000000	4.000000	30.000000	0.000000
14720.517842	0.067316	0.583023	0.069964	79.180748	49.513542	109.037392	3.649890	0.000000	1.724765	0.000000	0.000000	0.000000	0.543359	0.591947	-0.910214	0.000000	0.000000	4.000000	30.000000	0.000000
14720.521175	0.067316	0.583023	0.069964	79.064476	47.014336	106.747070	3.498188	0.000000	1.634205	0.000000	0.000000	0.000000	0.543359	0.591947	-0.910214	0.000000	0.000000	4.000000	30.000000	0.000000
14720.524509	0.069062	0.584914	0.066994	79.064476	47.014336	106.747070	3.498188	0.000000	1.634205	0.000000	0.000000	0.000000	0.523845	0.567152	-0.890920	0.000000	0.000000	4.000000	30.000000	0.000000
14720.527842	0.069062	0.584914	0.066994	79.064476	47.014336	106.747070	3.498188	0.000000	1.634205	0.000000	0.000000	0.000000	0.523845	0.567152	-0.890920	0.000000	0.000000	4.000000	30.000000	0.000000
14720.531175	0.069062	0.584914	0.066994	78.982063	44.713650	103.954063	3.349701	0.000000	1.546898	0.000000	0.000000	0.000000	0.523845	0.567152	-0.890920	0.000000	0.000000	4.000000	30.000000	0.000000
14720.534509	0.070791	0.586733	0.064061	78.982063	44.713650	103.954063	3.349701	0.000000	1.546898	0.000000	0.000000	0.000000	0.518771	0.545827	-0.880000	0.000000	0.000000	4.000000	30.000000	0.000000
14720.537842	0.070791	0.586733	0.064061	78.982063	44.713650	103.954063	3.349701	0.000000	1.546898	0.000000	0.000000	0.000000	0.518771	0.545827	-0.880000	0.000000	0.000000	4.000000	30.000000	0.000000
14720.541175	0.070791	0.586733	0.064061	78.920273	42.916378	101.683792	3.203034	0.000000	1.460436	0.000000	0.000000	0.000000	0.518771	0.545827	-0.880000	0.000000	0.000000	4.000000	30.000000	0.000000
14720.544509	0.072493	0.588463	0.061087	78.920273	42.916378	101.683792	3.203034	0.000000	1.460436	0.000000	0.000000	0.000000	0.510624	0.519010	-0.892038	0.000000	0.000000	4.000000	30.000000	0.000000
14720.547842	0.072493	0.588463	0.061087	78.920273	42.916378	101.683792	3.203034	0.000000	1.460436	0.000000	0.000000	0.000000	0.510624	0.519010	-0.892038	0.000000	0.000000	4.000000	30.000000	0.000000
14720.551175	0.072493	0.588463	0.061087	78.929756	42.165115	100.697403	3.054361	0.000000	1.375332	0.000000	0.000000	0.000000	0.510624	0.519010	-0.892038	0.000000	0.000000	4.000000	30.000000	0.000000
14720.554509	0.074149	0.590114	0.058117	78.929756	42.165115	100.697403	3.054361	0.000000	1.375332	0.000000	0.000000	0.000000	0.496716	0.495303	-0.891156	0.000000	0.000000	4.000000	30.000000	0.000000
14720.557842	0.074149	0.590114	0.058117	78.929756	42.165115	100.697403	3.054361	0.000000	1.375332	0.000000	0.000000	0.000000	0.496716	0.495303	-0.891156	0.000000	0.000000	4.000000	30.000000	0.000000
14720.561175	0.074149	0.590114	0.058117	78.963844	42.194618	100.982414	2.905835	0.000000	1.292546	0.000000	0.000000	0.000000	0.496716	0.495303	-0.891156	0.000000	0.000000	4.000000	30.000000	0.000000
14720.564509	0.075727	0.591657	0.055099	78.963844	42.194618	100.982414	2.905835	0.000000	1.292546	0.000000	0.000000	0.000000	0.473256	0.462988	-0.905246	0.000000	0.000000	4.000000	30.000000	0.000000
14720.567842	0.075727	0.591657	0.055099	78.963844	42.194618	100.982414	2.905835	0.000000	1.292546	0.000000	0.000000	0.000000	0.473256	0.462988	-0.905246	0.000000	0.000000	4.000000	30.000000	0.000000
14720.571175	0.075727	0.591657	0.055099	78.981812	42.495880	101.761421	2.754961	0.000000	1.213670	0.000000	0.000000	0.000000	0.473256	0.462988	-0.905246	0.000000	0.000000	4.000000	30.000000	0.000000
14720.574509	0.077214	0.593114	0.052117	78.981812	42.495880	101.761421	2.754961	0.000000	1.213670	0.000000	0.000000	0.000000	0.446190	0.436984	-0.894578	0.000000	0.000000	4.000000	30.000000	0.000000
14720.577842	0.077214	0.593114	0.052117	78.981812	42.495880	101.761421	2.754961	0.000000	1.213670	0.000000	0.000000	0.000000	0.446190	0.436984	-0.894578	0.000000	0.000000	4.000000	30.000000	0.000000
14720.581175	0.077214	0.593114	0.052117	78.992966	42.727406	102.193214	2.605865	0.000000	1.139305	0.000000	0.000000	0.000000	0.446190	0.436984	-0.894578	0.000000	0.000000	4.000000	30.000000	0.000000
14720.584509	0.078609	0.594494	0.049149	78.992966	42.727406	102.193214	2.605865	0.000000	1.139305	0.000000	0.000000	0.000000	0.418558	0.413982	-0.890394	0.000000	0.000000	4.000000	30.000000	0.000000
14720.587842	0.078609	0.594494	0.049149	78.992966	42.727406	102.193214	2.605865	0.000000	1.139305	0.000000	0.000000	0.000000	0.418558	0.413982	-0.890394	0.000000	0.000000	4.000000	30.000000	0.000000
14720.591175	0.078609	0.594494	0.049149	78.993568	42.785038	102.044502	2.457465	0.000000	1.069546	0.000000	0.000000	0.000000	0.418558	0.413982	-0.890394	0.000000	0.000000	4.000000	30.000000	0.000000
14720.594509	0.079893	0.595790	0.046224	78.993568	42.785038	102.044502	2.457465	0.000000	1.069546	0.000000	0.000000	0.000000	0.385285	0.388652	-0.877742	0.000000	0.000000	4.000000	30.000000	0.000000
14720.597842	0.079893	0.595790	0.046224	78.993568	42.785038	102.044502	2.457465	0.000000	1.069546	0.000000	0.000000	0.000000	0.385285	0.388652	-0.877742	0.000000	0.000000	4.000000	30.000000	0.000000
14720.601175	0.079893	0.595790	0.046224	78.973213	42.786919	101.873734	2.311175	0.000000	1.005331	0.000000	0.000000	0.000000	0.385285	0.388652	-0.877742	0.000000	0.000000	4.000000	30.000000	0.000000
14720.604509	0.081006	0.597032	0.043407	78.973213	42.786919	101.873734	2.311175	0.000000	1.005331	0.000000	0.000000	0.000000	0.333908	0.372766	-0.844808	0.000000	0.000000	4.000000	30.000000	0.000000
14720.607842	0.081006	0.597032	0.043407	78.973213	42.786919	101.873734	2.311175	0.000000	1.005331	0.000000	0.000000	0.000000	0.333908	0.372766	-0.844808	0.000000	0.000000	4.000000	30.000000	0.000000
14720.611175	0.081006	0.597032	0.043407	78.947159	42.855957	102.022697	2.170374	0.000000	0.949680	0.000000	0.000000	0.000000	0.333908	0.372766	-0.844808	0.000000	0.000000	4.000000	30.000000	0.000000
14720.614509	0.081978	0.598168	0.040714	78.947159	42.855957	102.022697	2.170374	0.000000	0.949680	0.000000	0.000000	0.000000	0.291484	0.340898	-0.807933	0.000000	0.000000	4.000000	30.000000	0.000000
14720.617842	0.081978	0.598168	0.040714	78.947159	42.855957	102.022697	2.170374	0.000000	0.949680	0.000000	0.000000	0.000000	0.291484	0.340898	-0.807933	0.000000	0.000000	4.000000	30.000000	0.000000
14720.621175	0.081978	0.598168	0.040714	78.923668	42.920631	102.316673	2.035718	0.000000	0.901099	0.000000	0.000000	0.000000	0.291484	0.340898	-0.807933	0.000000	0.000000	4.000000	30.000000	0.000000
14720.624509	0.082792	0.599193	0.038173	78.923668	42.920631	102.316673	2.035718	0.000000	0.901099	0.000000	0.000000	0.000000	0.244166	0.307332	-0.762344	0.000000	0.000000	4.000000	30.000000	0.000000
14720.627842	0.082792	0.599193	0.038173	78.923668	42.920631	102.316673	2.035718	0.000000	0.901099	0.000000	0.000000	0.000000	0.244166	0.307332	-0.762344	0.000000	0.000000	4.000000	30.000000	0.000000
14720.631175	0.082792	0.599193	0.038173	78.907028	43.001827	102.478073	1.908661	0.000000	0.860405	0.000000	0.000000	0.000000	0.244166	0.307332	-0.762344	0.000000	0.000000	4.000000	30.000000	0.000000
14720.634509	0.083525	0.600127	0.035790	78.907028	43.001827	102.478073	1.908661	0.000000	0.860405	0.000000	0.000000	0.000000	0.219799	0.280375	-0.715086	0.000000	0.000000	4.000000	30.000000	0.000000
14720.637842	0.083525	0.600127	0.035790	78.907028	43.001827	102.478073	1.908661	0.000000	0.860405	0.000000	0.000000	0.000000	0.219799	0.280375	-0.715086	0.000000	0.000000	4.000000	30.000000	0.000000
14720.641175	0.083525	0.600127	0.035790	78.881477	43.127567	102.517960	1.789480	0.000000	0.823771	0.000000	0.000000	0.000000	0.219799	0.280375	-0.715086	0.000000	0.000000	4.000000	30.000000	0.000000
14720.644509	0.084172	0.600963	0.033526	78.881477	43.127567	102.517960	1.789480	0.000000	0.823771	0.000000	0.000000	0.000000	0.194169	0.250813	-0.679135	0.000000	0.000000	4.000000	30.000000	0.000000
14720.647842	0.084172	0.600963	0.033526	78.881477	43.127567	102.517960	1.789480	0.000000	0.823771	0.000000	0.000000	0.000000	0.194169	0.250813	-0.679135	0.000000	0.000000	4.000000	30.000000	0.000000
14720.651175	0.084172	0.600963	0.033526	78.829514	43.460587	102.806610	1.676291	0.000000	0.791410	0.000000	0.000000	0.000000	0.194169	0.250813	-0.679135	0.000000	0.000000	4.000000	30.000000	0.000000
14720.654509	0.084785	0.601722	0.031391	78.829514	43.460587	102.806610	1.676291	0.000000	0.791410	0.000000	0.000000	0.000000	0.183887	0.227682	-0.640589	0.000000	0.000000	4.000000	30.000000	0.000000
14720.657842	0.084785	0.601722	0.031391	78.829514	43.460587	102.806610	1.676291	0.000000	0.791410	0.000000	0.000000	0.000000	0.183887	0.227682	-0.640589	0.000000	0.000000	4.000000	30.000000	0.000000
14720.661175	0.084785	0.601722	0.031391	78.735313	44.152737	103.547577	1.569526	0.000000	0.760762	0.000000	0.000000	0.000000	0.183887	0.227682	-0.640589	0.000000	0.000000	4.000000	30.000000	0.000000
14720.664509	0.085348	0.602364	0.029291	78.735313	44.152737	103.547577	1.569526	0.000000	0.760762	0.000000	0.000000	0.000000	0.169116	0.192350	-0.629893	0.000000	0.000000	4.000000	30.000000	0.000000
14720.667842	0.085348	0.602364	0.029291	78.735313	44.152737	103.547577	1.569526	0.000000	0.760762	0.000000	0.000000	0.000000	0.169116	0.192350	-0.629893	0.000000	0.000000	4.000000	30.000000	0.000000
14720.671175	0.085348	0.602364	0.029291	78.596596	45.119968	104.645340	1.464544	0.000000	0.732576	0.000000	0.000000	0.000000	0.169116	0.192350	-0.629893	0.000000	0.000000	4.000000	30.000000	0.000000
14720.674509	0.085834	0.602950	0.027192	78.596596	45.119968	104.645340	1.464544	0.000000	0.732576	0.000000	0.000000	0.000000	0.145613	0.175818	-0.629525	0.000000	0.000000	4.000000	30.000000	0.000000
14720.677842	0.085834	0.602950	0.027192	78.596596	45.119968	104.645340	1.464544	0.000000	0.732576	0.000000	0.000000	0.000000	0.145613	0.175818	-0.629525	0.000000	0.000000	4.000000	30.000000	0.000000
14720.681175	0.085834	0.602950	0.027192	78.431984	46.235500	105.947823	1.359623	0.000000	0.708307	0.000000	0.000000	0.000000	0.145613	0.175818	-0.629525	0.000000	0.000000	4.000000	30.000000	0.000000
14720.684509	0.086239	0.603462	0.025080	78.431984	46.235500	105.947823	1.359623	0.000000	0.708307	0.000000	0.000000	0.000000	0.121532	0.153579	-0.633730	0.000000	0.000000	4.000000	30.000000	0.000000
14720.687842	0.086239	0.603462	0.025080	78.431984	46.235500	105.947823	1.359623	0.000000	0.708307	0.000000	0.000000	0.000000	0.121532	0.153579	-0.633730	0.000000	0.000000	4.000000	30.000000	0.000000
14720.691175	0.086239	0.603462	0.025080	78.268089	47.318272	107.222404	1.254001	0.000000	0.688052	0.000000	0.000000	0.000000	0.121532	0.153579	-0.633730	0.000000	0.000000	4.000000	30.000000	0.000000
14720.694509	0.086566	0.603946	0.022962	78.268089	47.318272	107.222404	1.254001	0.000000	0.688052	0.000000	0.000000	0.000000	0.098109	0.145216	-0.635530	0.000000	0.000000	4.000000	30.000000	0.000000
14720.697842	0.086566	0.603946	0.022962	78.268089	47.318272	107.222404	1.254001	0.000000	0.688052	0.000000	0.000000	0.000000	0.098109	0.145216	-0.635530	0.000000	0.000000	4.000000	30.000000	0.000000
14720.701175	0.086566	0.603946	0.022962	78.113960	48.273270	108.353096	1.148080	0.000000	0.671701	0.000000	0.000000	0.000000	0.098109	0.145216	-0.635530	0.000000	0.000000	4.000000	30.000000	0.000000
14720.704509	0.086851	0.604380	0.020904	78.113960	48.273270	108.353096	1.148080	0.000000	0.671701	0.000000	0.000000	0.000000	0.085586	0.130354	-0.617346	0.000000	0.000000	4.000000	30.000000	0.000000
14720.707842	0.086851	0.604380	0.020904	78.113960	48.273270	108.353096	1.148080	0.000000	0.671701	0.000000	0.000000	0.000000	0.085586	0.130354	-0.617346	0.000000	0.000000	4.000000	30.000000	0.000000
14720.711175	0.086851	0.604380	0.020904	77.975220	49.090939	109.321106	1.045189	0.000000	0.657437	0.000000	0.000000	0.000000	0.085586	0.130354	-0.617346	0.000000	0.000000	4.000000	30.000000	0.000000
14720.714509	0.087103	0.604850	0.018946	77.975220	49.090939	109.321106	1.045189	0.000000	0.657437	0.000000	0.000000	0.000000	0.075454	0.141063	-0.587391	0.000000	0.000000	4.000000	30.000000	0.000000
14720.717842	0.087103	0.604850	0.018946	77.975220	49.090939	109.321106	1.045189	0.000000	0.657437	0.000000	0.000000	0.000000	0.075454	0.141063	-0.587391	0.000000	0.000000	4.000000	30.000000	0.000000
14720.721175	0.087103	0.604850	0.018946	77.858612	49.741604	110.079720	0.947290	0.000000	0.644861	0.000000	0.000000	0.000000	0.075454	0.141063	-0.587391	0.000000	0.000000	4.000000	30.000000	0.000000
14720.724509	0.087369	0.605304	0.017096	77.858612	49.741604	110.079720	0.947290	0.000000	0.644861	0.000000	0.000000	0.000000	0.079989	0.136118	-0.555070	0.000000	0.000000	4.000000	30.000000	0.000000
14720.727842	0.087369	0.605304	0.017096	77.858612	49.741604	110.079720	0.947290	0.000000	0.644861	0.000000	0.000000	0.000000	0.079989	0.136118	-0.555070	0.000000	0.000000	4.000000	30.000000	0.000000
14720.731175	0.087369	0.605304	0.017096	77.767677	50.227493	110.625122	0.854778	0.000000	0.631529	0.000000	0.000000	0.000000	0.079989	0.136118	-0.555070	0.000000	0.000000	4.000000	30.000000	0.000000
14720.734509	0.087704	0.605755	0.015384	77.767677	50.227493	110.625122	0.854778	0.000000	0.631529	0.000000	0.000000	0.000000	0.100311	0.135210	-0.513401	0.000000	0.000000	4.000000	30.000000	0.000000
14720.737842	0.087704	0.605755	0.015384	77.767677	50.227493	110.625122	0.854778	0.000000	0.631529	0.000000	0.000000	0.000000	0.100311	0.135210	-0.513401	0.000000	0.000000	4.000000	30.000000	0.000000
14720.741175	0.087704	0.605755	0.015384	77.714912	50.510612	110.900406	0.769211	0.000000	0.614811	0.000000	0.000000	0.000000	0.100311	0.135210	-0.513401	0.000000	0.000000	4.000000	30.000000	0.000000
14720.744509	0.088087	0.606223	0.013832	77.714912	50.510612	110.900406	0.769211	0.000000	0.614811	0.000000	0.000000	0.000000	0.114849	0.140469	-0.465734	0.000000	0.000000	4.000000	30.000000	0.000000
14720.747842	0.088087	0.606223	0.013832	77.714912	50.510612	110.900406	0.769211	0.000000	0.614811	0.000000	0.000000	0.000000	0.114849	0.140469	-0.465734	0.000000	0.000000	4.000000	30.000000	0.000000
14720.751175	0.088087	0.606223	0.013832	77.696220	50.607338	110.944481	0.691589	0.000000	0.595669	0.000000	0.000000	0.000000	0.114849	0.140469	-0.465734	0.000000	0.000000	4.000000	30.000000	0.000000
14720.754509	0.088461	0.606659	0.012376	77.696220	50.607338	110.944481	0.691589	0.000000	0.595669	0.000000	0.000000	0.000000	0.112185	0.130785	-0.436610	0.000000	0.000000	4.000000	30.000000	0.000000
14720.757842	0.088461	0.606659	0.012376	77.696220	50.607338	110.944481	0.691589	0.000000	0.595669	0.000000	0.000000	0.000000	0.112185	0.130785	-0.436610	0.000000	0.000000	4.000000	30.000000	0.000000
14720.761175	0.088461	0.606659	0.012376	77.690155	50.645576	110.933678	0.618821	0.000000	0.576972	0.000000	0.000000	0.000000	0.112185	0.130785	-0.436610	0.000000	0.000000	4.000000	30.000000	0.000000
14720.764509	0.088785	0.607083	0.011042	77.690155	50.645576	110.933678	0.618821	0.000000	0.576972	0.000000	0.000000	0.000000	0.097268	0.127148	-0.400203	0.000000	0.000000	4.000000	30.000000	0.000000
14720.767842	0.088785	0.607083	0.011042	77.690155	50.645576	110.933678	0.618821	0.000000	0.576972	0.000000	0.000000	0.000000	0.097268	0.127148	-0.400203	0.000000	0.000000	4.000000	30.000000	0.000000
14720.771175	0.088785	0.607083	0.011042	77.682945	50.677814	111.033081	0.552120	0.000000	0.560760	0.000000	0.000000	0.000000	0.097268	0.127148	-0.400203	0.000000	0.000000	4.000000	30.000000	0.000000
14720.774509	0.089053	0.607483	0.009791	77.682945	50.677814	111.033081	0.552120	0.000000	0.560760	0.000000	0.000000	0.000000	0.080403	0.120019	-0.375470	0.000000	0.000000	4.000000	30.000000	0.000000
14720.777842	0.089053	0.607483	0.009791	77.682945	50.677814	111.033081	0.552120	0.000000	0.560760	0.000000	0.000000	0.000000	0.080403	0.120019	-0.375470	0.000000	0.000000	4.000000	30.000000	0.000000
14720.781175	0.089053	0.607483	0.009791	77.680542	50.720303	111.294914	0.489542	0.000000	0.547360	0.000000	0.000000	0.000000	0.080403	0.120019	-0.375470	0.000000	0.000000	4.000000	30.000000	0.000000
14720.784509	0.089228	0.607834	0.008548	77.680542	50.720303	111.294914	0.489542	0.000000	0.547360	0.000000	0.000000	0.000000	0.052633	0.105413	-0.372928	0.000000	0.000000	4.000000	30.000000	0.000000
14720.787842	0.089228	0.607834	0.008548	77.680542	50.720303	111.294914	0.489542	0.000000	0.547360	0.000000	0.000000	0.000000	0.052633	0.105413	-0.372928	0.000000	0.000000	4.000000	30.000000	0.000000
14720.791175	0.089228	0.607834	0.008548	77.680542	50.761101	111.462456	0.427387	0.000000	0.538588	0.000000	0.000000	0.000000	0.052633	0.105413	-0.372928	0.000000	0.000000	4.000000	30.000000	0.000000
14720.794509	0.089341	0.608150	0.007348	77.680542	50.761101	111.462456	0.427387	0.000000	0.538588	0.000000	0.000000	0.000000	0.033952	0.094723	-0.359833	0.000000	0.000000	4.000000	30.000000	0.000000
14720.797842	0.089341	0.608150	0.007348	77.680542	50.761101	111.462456	0.427387	0.000000	0.538588	0.000000	0.000000	0.000000	0.033952	0.094723	-0.359833	0.000000	0.000000	4.000000	30.000000	0.000000
14720.801175	0.089341	0.608150	0.007348	77.677109	50.813641	111.497734	0.367415	0.000000	0.532929	0.000000	0.000000	0.000000	0.033952	0.094723	-0.359833	0.000000	0.000000	4.000000	30.000000	0.000000
14720.804509	0.089440	0.608450	0.006200	77.677109	50.813641	111.497734	0.367415	0.000000	0.532929	0.000000	0.000000	0.000000	0.029551	0.089928	-0.344568	0.000000	0.000000	4.000000	30.000000	0.000000
14720.807842	0.089440	0.608450	0.006200	77.677109	50.813641	111.497734	0.367415	0.000000	0.532929	0.000000	0.000000	0.000000	0.029551	0.089928	-0.344568	0.000000	0.000000	4.000000	30.000000	0.000000
14720.811175	0.089440	0.608450	0.006200	77.672623	50.889797	111.561691	0.309987	0.000000	0.528004	0.000000	0.000000	0.000000	0.029551	0.089928	-0.344568	0.000000	0.000000	4.000000	30.000000	0.000000
14720.814509	0.089570	0.608708	0.005102	77.672623	50.889797	111.561691	0.309987	0.000000	0.528004	0.000000	0.000000	0.000000	0.038873	0.077511	-0.329386	0.000000	0.000000	4.000000	30.000000	0.000000
14720.817842	0.089570	0.608708	0.005102	77.672623	50.889797	111.561691	0.309987	0.000000	0.528004	0.000000	0.000000	0.000000	0.038873	0.077511	-0.329386	0.000000	0.000000	4.000000	30.000000	0.000000
14720.821175	0.089570	0.608708	0.005102	77.665733	50.964840	111.695946	0.255089	0.000000	0.521525	0.000000	0.000000	0.000000	0.038873	0.077511	-0.329386	0.000000	0.000000	4.000000	30.000000	0.000000
14720.824509	0.089753	0.608971	0.004058	77.665733	50.964840	111.695946	0.255089	0.000000	0.521525	0.000000	0.000000	0.000000	0.055191	0.078749	-0.313224	0.000000	0.000000	4.000000	30.000000	0.000000
14720.827842	0.089753	0.608971	0.004058	77.665733	50.964840	111.695946	0.255089	0.000000	0.521525	0.000000	0.000000	0.000000	0.055191	0.078749	-0.313224	0.000000	0.000000	4.000000	30.000000	0.000000
14720.831175	0.089753	0.608971	0.004058	77.666977	51.027813	111.839439	0.202885	0.000000	0.512326	0.000000	0.000000	0.000000	0.055191	0.078749	-0.313224	0.000000	0.000000	4.000000	30.000000	0.000000
14720.834509	0.089973	0.609186	0.003088	77.666977	51.027813	111.839439	0.202885	0.000000	0.512326	0.000000	0.000000	0.000000	0.065875	0.064691	-0.290887	0.000000	0.000000	4.000000	30.000000	0.000000
14720.837842	0.089973	0.609186	0.003088	77.666977	51.027813	111.839439	0.202885	0.000000	0.512326	0.000000	0.000000	0.000000	0.065875	0.064691	-0.290887	0.000000	0.000000	4.000000	30.000000	0.000000
14720.841175	0.089973	0.609186	0.003088	77.666977	51.079479	111.839424	0.154404	0.000000	0.501347	0.000000	0.000000	0.000000	0.065875	0.064691	-0.290887	0.000000	0.000000	4.000000	30.000000	0.000000
14720.844509	0.089973	0.609186	0.003088	77.666977	51.079479	111.839424	0.154404	0.000000	0.501347	0.000000	0.000000	0.000000	0.065875	0.064691	-0.290887	0.000000	0.000000	4.000000	30.000000	0.000000
14720.847842	0.090230	0.609401	0.002200	77.666977	51.079479	111.839424	0.154404	0.000000	0.501347	0.000000	0.000000	0.000000	0.077018	0.064302	-0.266304	0.000000	0.000000	4.000000	30.000000	0.000000
14720.851175	0.090230	0.609401	0.002200	77.668114	51.126328	111.840958	0.154404	0.000000	0.501347	0.000000	0.000000	0.000000	0.077018	0.064302	-0.266304	0.000000	0.000000	4.000000	30.000000	0.000000
14720.854509	0.090499	0.609595	0.001383	77.668114	51.126328	111.840958	0.154404	0.000000	0.501347	0.000000	0.000000	0.000000	0.080755	0.058210	-0.245091	0.000000	0.000000	4.000000	30.000000	0.000000
14720.857842	0.090499	0.609595	0.001383	77.668114	51.126328	111.840958	0.154404	0.000000	0.501347	0.000000	0.000000	0.000000	0.080755	0.058210	-0.245091	0.000000	0.000000	4.000000	30.000000	0.000000
14720.861175	0.090499	0.609595	0.001383	77.667206	51.160858	111.849152	0.069172	0.000000	0.475052	0.000000	0.000000	0.000000	0.080755	0.058210	-0.245091	0.000000	0.000000	4.000000	30.000000	0.000000
14720.864509	0.090499	0.609595	0.001383	77.667206	51.160858	111.849152	0.069172	0.000000	0.475052	0.000000	0.000000	0.000000	0.080755	0.058210	-0.245091	0.000000	0.000000	4.000000	30.000000	0.000000
14720.867842	0.090792	0.609801	0.000692	77.667206	51.160858	111.849152	0.069172	0.000000	0.475052	0.000000	0.000000	0.000000	0.087813	0.061987	-0.207407	0.000000	0.000000	4.000000	30.000000	0.000000
14720.871175	0.090792	0.609801	0.000692	77.692024	51.161953	111.873611	0.069172	0.000000	0.475052	0.000000	0.000000	0.000000	0.087813	0.061987	-0.207407	0.000000	0.000000	4.000000	30.000000	0.000000
14720.874509	0.091116	0.609969	0.000052	77.692024	51.161953	111.873611	0.069172	0.000000	0.475052	0.000000	0.000000	0.000000	0.097281	0.050347	-0.192127	0.000000	0.000000	4.000000	30.000000	0.000000
14720.877842	0.091116	0.609969	0.000052	77.692024	51.161953	111.873611	0.069172	0.000000	0.475052	0.000000	0.000000	0.000000	0.097281	0.050347	-0.192127	0.000000	0.000000	4.000000	30.000000	0.000000
14720.881175	0.091116	0.609969	0.000052	77.766296	51.085159	112.023674	0.002583	0.000000	0.444203	0.000000	0.000000	0.000000	0.097281	0.050347	-0.192127	0.000000	0.000000	4.000000	30.000000	0.000000
14720.884509	0.091116	0.609969	0.000052	77.766296	51.085159	112.023674	0.002583	0.000000	0.444203	0.000000	0.000000	0.000000	0.097281	0.050347	-0.192127	0.000000	0.000000	4.000000	30.000000	0.000000
14720.887842	0.091436	0.610112	-0.000490	77.766296	51.085159	112.023674	0.002583	0.000000	0.444203	0.000000	0.000000	0.000000	0.096133	0.042730	-0.162456	0.000000	0.000000	4.000000	30.000000	0.000000
14720.891175	0.091436	0.610112	-0.000490	77.914856	50.892483	112.196381	0.002583	0.000000	0.444203	0.000000	0.000000	0.000000	0.096133	0.042730	-0.162456	0.000000	0.000000	4.000000	30.000000	0.000000
14720.894509	0.091770	0.610235	-0.000961	77.914856	50.892483	112.196381	0.002583	0.000000	0.444203	0.000000	0.000000	0.000000	0.100152	0.037090	-0.141192	0.000000	0.000000	4.000000	30.000000	0.000000
14720.897842	0.091770	0.610235	-0.000961	77.914856	50.892483	112.196381	0.002583	0.000000	0.444203	0.000000	0.000000	0.000000	0.100152	0.037090	-0.141192	0.000000	0.000000	4.000000	30.000000	0.000000
14720.901175	0.091770	0.610235	-0.000961	78.133728	50.543983	111.765984	-0.048025	0.000000	0.411489	0.000000	0.000000	0.000000	0.100152	0.037090	-0.141192	0.000000	0.000000	4.000000	30.000000	0.000000
14720.904509	0.091770	0.610235	-0.000961	78.133728	50.543983	111.765984	-0.048025	0.000000	0.411489	0.000000	0.000000	0.000000	0.100152	0.037090	-0.141192	0.000000	0.000000	4.000000	30.000000	0.000000
14720.907842	0.092122	0.610339	-0.001451	78.133728	50.543983	111.765984	-0.048025	0.000000	0.411489	0.000000	0.000000	0.000000	0.105462	0.031169	-0.147263	0.000000	0.000000	4.000000	30.000000	0.000000
14720.911175	0.092122	0.610339	-0.001451	78.381256	50.117355	111.155350	-0.048025	0.000000	0.411489	0.000000	0.000000	0.000000	0.105462	0.031169	-0.147263	0.000000	0.000000	4.000000	30.000000	0.000000
14720.914509	0.092540	0.610462	-0.001940	78.381256	50.117355	111.155350	-0.048025	0.000000	0.411489	0.000000	0.000000	0.000000	0.125597	0.036861	-0.146659	0.000000	0.000000	4.000000	30.000000	0.000000
14720.917842	0.092540	0.610462	-0.001940	78.381256	50.117355	111.155350	-0.048025	0.000000	0.411489	0.000000	0.000000	0.000000	0.125597	0.036861	-0.146659	0.000000	0.000000	4.000000	30.000000	0.000000
14720.921175	0.092540	0.610462	-0.001940	78.598389	49.674126	110.860588	-0.097013	0.000000	0.372979	0.000000	0.000000	0.000000	0.125597	0.036861	-0.146659	0.000000	0.000000	4.000000	30.000000	0.000000
14720.924509	0.092540	0.610462	-0.001940	78.598389	49.674126	110.860588	-0.097013	0.000000	0.372979	0.000000	0.000000	0.000000	0.125597	0.036861	-0.146659	0.000000	0.000000	4.000000	30.000000	0.000000
14720.927842	0.093005	0.610534	-0.002422	78.598389	49.674126	110.860588	-0.097013	0.000000	0.372979	0.000000	0.000000	0.000000	0.139265	0.021522	-0.144522	0.000000	0.000000	4.000000	30.000000	0.000000
14720.931175	0.093005	0.610534	-0.002422	78.783272	49.254566	110.646484	-0.097013	0.000000	0.372979	0.000000	0.000000	0.000000	0.139265	0.021522	-0.144522	0.000000	0.000000	4.000000	30.000000	0.000000
14720.934509	0.093488	0.610630	-0.002917	78.783272	49.254566	110.646484	-0.097013	0.000000	0.372979	0.000000	0.000000	0.000000	0.144917	0.029015	-0.148477	0.000000	0.000000	4.000000	30.000000	0.000000
14720.937842	0.093488	0.610630	-0.002917	78.783272	49.254566	110.646484	-0.097013	0.000000	0.372979	0.000000	0.000000	0.000000	0.144917	0.029015	-0.148477	0.000000	0.000000	4.000000	30.000000	0.000000
14720.941175	0.093488	0.610630	-0.002917	78.929237	48.719482	110.380844	-0.145846	0.000000	0.325615	0.000000	0.000000	0.000000	0.144917	0.029015	-0.148477	0.000000	0.000000	4.000000	30.000000	0.000000
14720.944509	0.093488	0.610630	-0.002917	78.929237	48.719482	110.380844	-0.145846	0.000000	0.325615	0.000000	0.000000	0.000000	0.144917	0.029015	-0.148477	0.000000	0.000000	4.000000	30.000000	0.000000
14720.947842	0.094054	0.610682	-0.003438	78.929237	48.719482	110.380844	-0.145846	0.000000	0.325615	0.000000	0.000000	0.000000	0.169983	0.015539	-0.156201	0.000000	0.000000	4.000000	30.000000	0.000000
14720.951175	0.094054	0.610682	-0.003438	79.066757	48.097862	110.057983	-0.145846	0.000000	0.325615	0.000000	0.000000	0.000000	0.169983	0.015539	-0.156201	0.000000	0.000000	4.000000	30.000000	0.000000
14720.954509	0.094687	0.610753	-0.003957	79.066757	48.097862	110.057983	-0.145846	0.000000	0.325615	0.000000	0.000000	0.000000	0.189929	0.021259	-0.155818	0.000000	0.000000	4.000000	30.000000	0.000000
14720.957842	0.094687	0.610753	-0.003957	79.066757	48.097862	110.057983	-0.145846	0.000000	0.325615	0.000000	0.000000	0.000000	0.189929	0.021259	-0.155818	0.000000	0.000000	4.000000	30.000000	0.000000
14720.961175	0.094687	0.610753	-0.003957	79.222855	47.337807	109.327759	-0.197849	0.000000	0.265630	0.000000	0.000000	0.000000	0.189929	0.021259	-0.155818	0.000000	0.000000	4.000000	30.000000	0.000000
14720.964509	0.094687	0.610753	-0.003957	79.222855	47.337807	109.327759	-0.197849	0.000000	0.265630	0.000000	0.000000	0.000000	0.189929	0.021259	-0.155818	0.000000	0.000000	4.000000	30.000000	0.000000
14720.967842	0.095402	0.610804	-0.004511	79.222855	47.337807	109.327759	-0.197849	0.000000	0.265630	0.000000	0.000000	0.000000	0.214309	0.015360	-0.166188	0.000000	0.000000	4.000000	30.000000	0.000000
14720.971175	0.095402	0.610804	-0.004511	79.404190	46.381218	108.073883	-0.197849	0.000000	0.265630	0.000000	0.000000	0.000000	0.214309	0.015360	-0.166188	0.000000	0.000000	4.000000	30.000000	0.000000
14720.974509	0.096176	0.610836	-0.005095	79.404190	46.381218	108.073883	-0.197849	0.000000	0.265630	0.000000	0.000000	0.000000	0.232134	0.009485	-0.175306	0.000000	0.000000	4.000000	30.000000	0.000000
14720.977842	0.096176	0.610836	-0.005095	79.404190	46.381218	108.073883	-0.197849	0.000000	0.265630	0.000000	0.000000	0.000000	0.232134	0.009485	-0.175306	0.000000	0.000000	4.000000	30.000000	0.000000
14720.981175	0.096176	0.610836	-0.005095	79.598999	45.288761	106.799500	-0.254765	0.000000	0.191223	0.000000	0.000000	0.000000	0.232134	0.009485	-0.175306	0.000000	0.000000	4.000000	30.000000	0.000000
14720.984509	0.096176	0.610836	-0.005095	79.598999	45.288761	106.799500	-0.254765	0.000000	0.191223	0.000000	0.000000	0.000000	0.232134	0.009485	-0.175306	0.000000	0.000000	4.000000	30.000000	0.000000
14720.987842	0.096982	0.610875	-0.005623	79.598999	45.288761	106.799500	-0.254765	0.000000	0.191223	0.000000	0.000000	0.000000	0.242054	0.011635	-0.158217	0.000000	0.000000	4.000000	30.000000	0.000000
14720.991175	0.096982	0.610875	-0.005623	79.781464	44.158978	106.265427	-0.254765	0.000000	0.191223	0.000000	0.000000	0.000000	0.242054	0.011635	-0.158217	0.000000	0.000000	4.000000	30.000000	0.000000
14720.994509	0.097745	0.610913	-0.006142	79.781464	44.158978	106.265427	-0.254765	0.000000	0.191223	0.000000	0.000000	0.000000	0.228697	0.011567	-0.155878	0.000000	0.000000	4.000000	30.000000	0.000000
14720.997842	0.097745	0.610913	-0.006142	79.781464	44.158978	106.265427	-0.254765	0.000000	0.191223	0.000000	0.000000	0.000000	0.228697	0.011567	-0.155878	0.000000	0.000000	4.000000	30.000000	0.000000
14721.001175	0.097745	0.610913	-0.006142	79.952393	42.989902	106.114357	-0.307114	0.000000	0.112764	0.000000	0.000000	0.000000	0.228697	0.011567	-0.155878	0.000000	0.000000	4.000000	30.000000	0.000000
14721.004509	0.097745	0.610913	-0.006142	79.952393	42.989902	106.114357	-0.307114	0.000000	0.112764	0.000000	0.000000	0.000000	0.228697	0.011567	-0.155878	0.000000	0.000000	4.000000	30.000000	0.000000
14721.007842	0.098498	0.610959	-0.006596	79.952393	42.989902	106.114357	-0.307114	0.000000	0.112764	0.000000	0.000000	0.000000	0.225925	0.013730	-0.135998	0.000000	0.000000	4.000000	30.000000	0.000000
14721.011175	0.098498	0.610959	-0.006596	80.134567	41.633884	105.214836	-0.307114	0.000000	0.112764	0.000000	0.000000	0.000000	0.225925	0.013730	-0.135998	0.000000	0.000000	4.000000	30.000000	0.000000
14721.014509	0.099367	0.610993	-0.007026	80.134567	41.633884	105.214836	-0.307114	0.000000	0.112764	0.000000	0.000000	0.000000	0.260720	0.010160	-0.129235	0.000000	0.000000	4.000000	30.000000	0.000000
14721.017842	0.099367	0.610993	-0.007026	80.134567	41.633884	105.214836	-0.307114	0.000000	0.112764	0.000000	0.000000	0.000000	0.260720	0.010160	-0.129235	0.000000	0.000000	4.000000	30.000000	0.000000
14721.021175	0.099367	0.610993	-0.007026	80.317612	40.140297	103.402077	-0.351319	0.000000	0.031657	0.000000	0.000000	0.000000	0.260720	0.010160	-0.129235	0.000000	0.000000	4.000000	30.000000	0.000000
14721.024509	0.099367	0.610993	-0.007026	80.317612	40.140297	103.402077	-0.351319	0.000000	0.031657	0.000000	0.000000	0.000000	0.260720	0.010160	-0.129235	0.000000	0.000000	4.000000	30.000000	0.000000
14721.027842	0.100256	0.611027	-0.007464	80.317612	40.140297	103.402077	-0.351319	0.000000	0.031657	0.000000	0.000000	0.000000	0.266716	0.010110	-0.131171	0.000000	0.000000	4.000000	30.000000	0.000000
14721.031175	0.100256	0.611027	-0.007464	80.470650	38.788200	101.703529	-0.351319	0.000000	0.031657	0.000000	0.000000	0.000000	0.266716	0.010110	-0.131171	0.000000	0.000000	4.000000	30.000000	0.000000
14721.034509	0.101138	0.611066	-0.007926	80.470650	38.788200	101.703529	-0.351319	0.000000	0.031657	0.000000	0.000000	0.000000	0.264697	0.011873	-0.138809	0.000000	0.000000	4.000000	30.000000	0.000000
14721.037842	0.101138	0.611066	-0.007926	80.470650	38.788200	101.703529	-0.351319	0.000000	0.031657	0.000000	0.000000	0.000000	0.264697	0.011873	-0.138809	0.000000	0.000000	4.000000	30.000000	0.000000
14721.041175	0.101138	0.611066	-0.007926	80.579216	37.793144	100.831665	-0.396316	0.000000	-0.056912	0.000000	0.000000	0.000000	0.264697	0.011873	-0.138809	0.000000	0.000000	4.000000	30.000000	0.000000
14721.044509	0.101138	0.611066	-0.007926	80.579216	37.793144	100.831665	-0.396316	0.000000	-0.056912	0.000000	0.000000	0.000000	0.264697	0.011873	-0.138809	0.000000	0.000000	4.000000	30.000000	0.000000
14721.047842	0.102019	0.611105	-0.008391	80.579216	37.793144	100.831665	-0.396316	0.000000	-0.056912	0.000000	0.000000	0.000000	0.264250	0.011810	-0.139336	0.000000	0.000000	4.000000	30.000000	0.000000
14721.051175	0.102019	0.611105	-0.008391	80.654938	37.139347	100.955330	-0.396316	0.000000	-0.056912	0.000000	0.000000	0.000000	0.264250	0.011810	-0.139336	0.000000	0.000000	4.000000	30.000000	0.000000
14721.054509	0.102868	0.611131	-0.008891	80.654938	37.139347	100.955330	-0.396316	0.000000	-0.056912	0.000000	0.000000	0.000000	0.254716	0.007735	-0.150138	0.000000	0.000000	4.000000	30.000000	0.000000
14721.057842	0.102868	0.611131	-0.008891	80.654938	37.139347	100.955330	-0.396316	0.000000	-0.056912	0.000000	0.000000	0.000000	0.254716	0.007735	-0.150138	0.000000	0.000000	4.000000	30.000000	0.000000
14721.061175	0.102868	0.611131	-0.008891	80.720718	36.563526	101.249123	-0.444561	0.000000	-0.143406	0.000000	0.000000	0.000000	0.254716	0.007735	-0.150138	0.000000	0.000000	4.000000	30.000000	0.000000
14721.064509	0.103716	0.611157	-0.009393	80.720718	36.563526	101.249123	-0.444561	0.000000	-0.143406	0.000000	0.000000	0.000000	0.254226	0.007683	-0.150629	0.000000	0.000000	4.000000	30.000000	0.000000
14721.067842	0.103716	0.611157	-0.009393	80.720718	36.563526	101.249123	-0.444561	0.000000	-0.143406	0.000000	0.000000	0.000000	0.254226	0.007683	-0.150629	0.000000	0.000000	4.000000	30.000000	0.000000
14721.071175	0.103716	0.611157	-0.009393	80.795982	35.848957	101.024544	-0.469666	0.000000	-0.185777	0.000000	0.000000	0.000000	0.254226	0.007683	-0.150629	0.000000	0.000000	4.000000	30.000000	0.000000
14721.074509	0.104595	0.611169	-0.009946	80.795982	35.848957	101.024544	-0.469666	0.000000	-0.185777	0.000000	0.000000	0.000000	0.263736	0.003601	-0.165832	0.000000	0.000000	4.000000	30.000000	0.000000
14721.077842	0.104595	0.611169	-0.009946	80.795982	35.848957	101.024544	-0.469666	0.000000	-0.185777	0.000000	0.000000	0.000000	0.263736	0.003601	-0.165832	0.000000	0.000000	4.000000	30.000000	0.000000
14721.081175	0.104595	0.611169	-0.009946	80.884361	34.966507	100.082985	-0.497305	0.000000	-0.229733	0.000000	0.000000	0.000000	0.263736	0.003601	-0.165832	0.000000	0.000000	4.000000	30.000000	0.000000
14721.084509	0.105576	0.611206	-0.010534	80.884361	34.966507	100.082985	-0.497305	0.000000	-0.229733	0.000000	0.000000	0.000000	0.294389	0.011085	-0.176331	0.000000	0.000000	4.000000	30.000000	0.000000
14721.087842	0.105576	0.611206	-0.010534	80.884361	34.966507	100.082985	-0.497305	0.000000	-0.229733	0.000000	0.000000	0.000000	0.294389	0.011085	-0.176331	0.000000	0.000000	4.000000	30.000000	0.000000
14721.091175	0.105576	0.611206	-0.010534	80.974304	33.990540	98.899384	-0.526694	0.000000	-0.278797	0.000000	0.000000	0.000000	0.294389	0.011085	-0.176331	0.000000	0.000000	4.000000	30.000000	0.000000
14721.094509	0.106510	0.611221	-0.011221	80.974304	33.990540	98.899384	-0.526694	0.000000	-0.278797	0.000000	0.000000	0.000000	0.280079	0.004631	-0.206014	0.000000	0.000000	4.000000	30.000000	0.000000
14721.097842	0.106510	0.611221	-0.011221	80.974304	33.990540	98.899384	-0.526694	0.000000	-0.278797	0.000000	0.000000	0.000000	0.280079	0.004631	-0.206014	0.000000	0.000000	4.000000	30.000000	0.000000
14721.101175	0.106510	0.611221	-0.011221	81.065475	33.008091	97.915977	-0.561029	0.000000	-0.325477	0.000000	0.000000	0.000000	0.280079	0.004631	-0.206014	0.000000	0.000000	4.000000	30.000000	0.000000
14721.104509	0.107368	0.611223	-0.011933	81.065475	33.008091	97.915977	-0.561029	0.000000	-0.325477	0.000000	0.000000	0.000000	0.257435	0.000494	-0.213755	0.000000	0.000000	4.000000	30.000000	0.000000
14721.107842	0.107368	0.611223	-0.011933	81.065475	33.008091	97.915977	-0.561029	0.000000	-0.325477	0.000000	0.000000	0.000000	0.257435	0.000494	-0.213755	0.000000	0.000000	4.000000	30.000000	0.000000
14721.111175	0.107368	0.611223	-0.011933	81.158737	32.054169	97.070679	-0.596655	0.000000	-0.368383	0.000000	0.000000	0.000000	0.257435	0.000494	-0.213755	0.000000	0.000000	4.000000	30.000000	0.000000
14721.114509	0.108116	0.611178	-0.012720	81.158737	32.054169	97.070679	-0.596655	0.000000	-0.368383	0.000000	0.000000	0.000000	0.224491	-0.013520	-0.236189	0.000000	0.000000	4.000000	30.000000	0.000000
14721.117842	0.108116	0.611178	-0.012720	81.158737	32.054169	97.070679	-0.596655	0.000000	-0.368383	0.000000	0.000000	0.000000	0.224491	-0.013520	-0.236189	0.000000	0.000000	4.000000	30.000000	0.000000
14721.121175	0.108116	0.611178	-0.012720	81.248955	31.176477	96.198235	-0.636020	0.000000	-0.405798	0.000000	0.000000	0.000000	0.224491	-0.013520	-0.236189	0.000000	0.000000	4.000000	30.000000	0.000000
14721.124509	0.108773	0.611111	-0.013595	81.248955	31.176477	96.198235	-0.636020	0.000000	-0.405798	0.000000	0.000000	0.000000	0.197224	-0.020070	-0.262483	0.000000	0.000000	4.000000	30.000000	0.000000
14721.127842	0.108773	0.611111	-0.013595	81.248955	31.176477	96.198235	-0.636020	0.000000	-0.405798	0.000000	0.000000	0.000000	0.197224	-0.020070	-0.262483	0.000000	0.000000	4.000000	30.000000	0.000000
14721.131175	0.108773	0.611111	-0.013595	81.323303	30.515715	95.492500	-0.679767	0.000000	-0.438668	0.000000	0.000000	0.000000	0.197224	-0.020070	-0.262483	0.000000	0.000000	4.000000	30.000000	0.000000
14721.134509	0.109376	0.611030	-0.014500	81.323303	30.515715	95.492500	-0.679767	0.000000	-0.438668	0.000000	0.000000	0.000000	0.180841	-0.024323	-0.271436	0.000000	0.000000	4.000000	30.000000	0.000000
14721.137842	0.109376	0.611030	-0.014500	81.323303	30.515715	95.492500	-0.679767	0.000000	-0.438668	0.000000	0.000000	0.000000	0.180841	-0.024323	-0.271436	0.000000	0.000000	4.000000	30.000000	0.000000
14721.141175	0.109376	0.611030	-0.014500	81.380081	30.218332	95.038414	-0.725006	0.000000	-0.468808	0.000000	0.000000	0.000000	0.180841	-0.024323	-0.271436	0.000000	0.000000	4.000000	30.000000	0.000000
14721.144509	0.109955	0.610948	-0.015401	81.380081	30.218332	95.038414	-0.725006	0.000000	-0.468808	0.000000	0.000000	0.000000	0.173670	-0.024504	-0.270179	0.000000	0.000000	4.000000	30.000000	0.000000
14721.147842	0.109955	0.610948	-0.015401	81.380081	30.218332	95.038414	-0.725006	0.000000	-0.468808	0.000000	0.000000	0.000000	0.173670	-0.024504	-0.270179	0.000000	0.000000	4.000000	30.000000	0.000000
14721.151175	0.109955	0.610948	-0.015401	81.419128	30.321314	95.064011	-0.770036	0.000000	-0.497754	0.000000	0.000000	0.000000	0.173670	-0.024504	-0.270179	0.000000	0.000000	4.000000	30.000000	0.000000
14721.154509	0.110474	0.610860	-0.016263	81.419128	30.321314	95.064011	-0.770036	0.000000	-0.497754	0.000000	0.000000	0.000000	0.155763	-0.026356	-0.258664	0.000000	0.000000	4.000000	30.000000	0.000000
14721.157842	0.110474	0.610860	-0.016263	81.419128	30.321314	95.064011	-0.770036	0.000000	-0.497754	0.000000	0.000000	0.000000	0.155763	-0.026356	-0.258664	0.000000	0.000000	4.000000	30.000000	0.000000
14721.161175	0.110474	0.610860	-0.016263	81.450264	30.475443	95.311821	-0.813147	0.000000	-0.523714	0.000000	0.000000	0.000000	0.155763	-0.026356	-0.258664	0.000000	0.000000	4.000000	30.000000	0.000000
14721.164509	0.110474	0.610860	-0.016263	81.450264	30.475443	95.311821	-0.813147	0.000000	-0.523714	0.000000	0.000000	0.000000	0.155763	-0.026356	-0.258664	0.000000	0.000000	4.000000	30.000000	0.000000
14721.167842	0.110951	0.610747	-0.017107	81.450264	30.475443	95.311821	-0.813147	0.000000	-0.523714	0.000000	0.000000	0.000000	0.143095	-0.033946	-0.253306	0.000000	0.000000	4.000000	30.000000	0.000000
14721.171175	0.110951	0.610747	-0.017107	81.462219	30.569376	95.679337	-0.813147	0.000000	-0.523714	0.000000	0.000000	0.000000	0.143095	-0.033946	-0.253306	0.000000	0.000000	4.000000	30.000000	0.000000
14721.174509	0.111390	0.610628	-0.017918	81.462219	30.569376	95.679337	-0.813147	0.000000	-0.523714	0.000000	0.000000	0.000000	0.131684	-0.035768	-0.243268	0.000000	0.000000	4.000000	30.000000	0.000000
14721.177842	0.111390	0.610628	-0.017918	81.462219	30.569376	95.679337	-0.813147	0.000000	-0.523714	0.000000	0.000000	0.000000	0.131684	-0.035768	-0.243268	0.000000	0.000000	4.000000	30.000000	0.000000
14721.181175	0.111390	0.610628	-0.017918	81.434708	30.572866	95.925461	-0.895909	0.000000	-0.569510	0.000000	0.000000	0.000000	0.131684	-0.035768	-0.243268	0.000000	0.000000	4.000000	30.000000	0.000000
14721.184509	0.111390	0.610628	-0.017918	81.434708	30.572866	95.925461	-0.895909	0.000000	-0.569510	0.000000	0.000000	0.000000	0.131684	-0.035768	-0.243268	0.000000	0.000000	4.000000	30.000000	0.000000
14721.187842	0.111827	0.610509	-0.018730	81.434708	30.572866	95.925461	-0.895909	0.000000	-0.569510	0.000000	0.000000	0.000000	0.131058	-0.035875	-0.243459	0.000000	0.000000	4.000000	30.000000	0.000000
14721.191175	0.111827	0.610509	-0.018730	81.355003	30.467113	95.842545	-0.895909	0.000000	-0.569510	0.000000	0.000000	0.000000	0.131058	-0.035875	-0.243459	0.000000	0.000000	4.000000	30.000000	0.000000
14721.194509	0.112344	0.610416	-0.019480	81.355003	30.467113	95.842545	-0.895909	0.000000	-0.569510	0.000000	0.000000	0.000000	0.155146	-0.027801	-0.224992	0.000000	0.000000	4.000000	30.000000	0.000000
14721.197842	0.112344	0.610416	-0.019480	81.355003	30.467113	95.842545	-0.895909	0.000000	-0.569510	0.000000	0.000000	0.000000	0.155146	-0.027801	-0.224992	0.000000	0.000000	4.000000	30.000000	0.000000
14721.201175	0.112344	0.610416	-0.019480	81.204643	30.222542	95.534241	-0.973984	0.000000	-0.617211	0.000000	0.000000	0.000000	0.155146	-0.027801	-0.224992	0.000000	0.000000	4.000000	30.000000	0.000000
14721.204509	0.112344	0.610416	-0.019480	81.204643	30.222542	95.534241	-0.973984	0.000000	-0.617211	0.000000	0.000000	0.000000	0.155146	-0.027801	-0.224992	0.000000	0.000000	4.000000	30.000000	0.000000
14721.207842	0.112907	0.610386	-0.020218	81.204643	30.222542	95.534241	-0.973984	0.000000	-0.617211	0.000000	0.000000	0.000000	0.168749	-0.008986	-0.221567	0.000000	0.000000	4.000000	30.000000	0.000000
14721.211175	0.112907	0.610386	-0.020218	81.003876	29.890251	95.192307	-0.973984	0.000000	-0.617211	0.000000	0.000000	0.000000	0.168749	-0.008986	-0.221567	0.000000	0.000000	4.000000	30.000000	0.000000
14721.214509	0.113481	0.610388	-0.020903	81.003876	29.890251	95.192307	-0.973984	0.000000	-0.617211	0.000000	0.000000	0.000000	0.172364	0.000759	-0.205443	0.000000	0.000000	4.000000	30.000000	0.000000
14721.217842	0.113481	0.610388	-0.020903	81.003876	29.890251	95.192307	-0.973984	0.000000	-0.617211	0.000000	0.000000	0.000000	0.172364	0.000759	-0.205443	0.000000	0.000000	4.000000	30.000000	0.000000
14721.221175	0.113481	0.610388	-0.020903	80.789101	29.513739	94.945183	-1.045153	0.000000	-0.674063	0.000000	0.000000	0.000000	0.172364	0.000759	-0.205443	0.000000	0.000000	4.000000	30.000000	0.000000
14721.224509	0.113481	0.610388	-0.020903	80.789101	29.513739	94.945183	-1.045153	0.000000	-0.674063	0.000000	0.000000	0.000000	0.172364	0.000759	-0.205443	0.000000	0.000000	4.000000	30.000000	0.000000
14721.227842	0.114025	0.610448	-0.021531	80.789101	29.513739	94.945183	-1.045153	0.000000	-0.674063	0.000000	0.000000	0.000000	0.163022	0.017880	-0.188507	0.000000	0.000000	4.000000	30.000000	0.000000
14721.231175	0.114025	0.610448	-0.021531	80.574852	29.077427	94.696869	-1.045153	0.000000	-0.674063	0.000000	0.000000	0.000000	0.163022	0.017880	-0.188507	0.000000	0.000000	4.000000	30.000000	0.000000
14721.234509	0.114519	0.610540	-0.022090	80.574852	29.077427	94.696869	-1.045153	0.000000	-0.674063	0.000000	0.000000	0.000000	0.148241	0.027629	-0.167471	0.000000	0.000000	4.000000	30.000000	0.000000
14721.237842	0.114519	0.610540	-0.022090	80.574852	29.077427	94.696869	-1.045153	0.000000	-0.674063	0.000000	0.000000	0.000000	0.148241	0.027629	-0.167471	0.000000	0.000000	4.000000	30.000000	0.000000
14721.241175	0.114519	0.610540	-0.022090	80.379692	28.560966	94.313118	-1.104482	0.000000	-0.725940	0.000000	0.000000	0.000000	0.148241	0.027629	-0.167471	0.000000	0.000000	4.000000	30.000000	0.000000
14721.244509	0.114952	0.610676	-0.022625	80.379692	28.560966	94.313118	-1.104482	0.000000	-0.725940	0.000000	0.000000	0.000000	0.129856	0.040651	-0.160533	0.000000	0.000000	4.000000	30.000000	0.000000
14721.247842	0.114952	0.610676	-0.022625	80.379692	28.560966	94.313118	-1.104482	0.000000	-0.725940	0.000000	0.000000	0.000000	0.129856	0.040651	-0.160533	0.000000	0.000000	4.000000	30.000000	0.000000
14721.251175	0.114952	0.610676	-0.022625	80.214470	28.016121	93.735718	-1.131238	0.000000	-0.747583	0.000000	0.000000	0.000000	0.129856	0.040651	-0.160533	0.000000	0.000000	4.000000	30.000000	0.000000
14721.254509	0.115371	0.610877	-0.023040	80.214470	28.016121	93.735718	-1.131238	0.000000	-0.747583	0.000000	0.000000	0.000000	0.125834	0.060304	-0.124693	0.000000	0.000000	4.000000	30.000000	0.000000
14721.257842	0.115371	0.610877	-0.023040	80.214470	28.016121	93.735718	-1.131238	0.000000	-0.747583	0.000000	0.000000	0.000000	0.125834	0.060304	-0.124693	0.000000	0.000000	4.000000	30.000000	0.000000
14721.261175	0.115371	0.610877	-0.023040	80.074768	27.554333	93.219627	-1.152020	0.000000	-0.768555	0.000000	0.000000	0.000000	0.125834	0.060304	-0.124693	0.000000	0.000000	4.000000	30.000000	0.000000
14721.264509	0.115371	0.610877	-0.023040	80.074768	27.554333	93.219627	-1.152020	0.000000	-0.768555	0.000000	0.000000	0.000000	0.125834	0.060304	-0.124693	0.000000	0.000000	4.000000	30.000000	0.000000
14721.267842	0.115806	0.611086	-0.023394	80.074768	27.554333	93.219627	-1.152020	0.000000	-0.768555	0.000000	0.000000	0.000000	0.130600	0.062776	-0.106063	0.000000	0.000000	4.000000	30.000000	0.000000
14721.271175	0.115806	0.611086	-0.023394	79.984039	27.237505	93.096077	-1.152020	0.000000	-0.768555	0.000000	0.000000	0.000000	0.130600	0.062776	-0.106063	0.000000	0.000000	4.000000	30.000000	0.000000
14721.274509	0.116237	0.611303	-0.023680	79.984039	27.237505	93.096077	-1.152020	0.000000	-0.768555	0.000000	0.000000	0.000000	0.129255	0.065253	-0.085793	0.000000	0.000000	4.000000	30.000000	0.000000
14721.277842	0.116237	0.611303	-0.023680	79.984039	27.237505	93.096077	-1.152020	0.000000	-0.768555	0.000000	0.000000	0.000000	0.129255	0.065253	-0.085793	0.000000	0.000000	4.000000	30.000000	0.000000
14721.281175	0.116237	0.611303	-0.023680	79.952507	27.021469	93.233398	-1.183996	0.000000	-0.811865	0.000000	0.000000	0.000000	0.129255	0.065253	-0.085793	0.000000	0.000000	4.000000	30.000000	0.000000
14721.284509	0.116237	0.611303	-0.023680	79.952507	27.021469	93.233398	-1.183996	0.000000	-0.811865	0.000000	0.000000	0.000000	0.129255	0.065253	-0.085793	0.000000	0.000000	4.000000	30.000000	0.000000
14721.287842	0.116697	0.611491	-0.023940	79.952507	27.021469	93.233398	-1.183996	0.000000	-0.811865	0.000000	0.000000	0.000000	0.137832	0.056291	-0.078102	0.000000	0.000000	4.000000	30.000000	0.000000
14721.291175	0.116697	0.611491	-0.023940	79.949738	26.713966	92.965332	-1.183996	0.000000	-0.811865	0.000000	0.000000	0.000000	0.137832	0.056291	-0.078102	0.000000	0.000000	4.000000	30.000000	0.000000
14721.294509	0.117251	0.611668	-0.024176	79.949738	26.713966	92.965332	-1.183996	0.000000	-0.811865	0.000000	0.000000	0.000000	0.166185	0.053064	-0.070810	0.000000	0.000000	4.000000	30.000000	0.000000
14721.297842	0.117251	0.611668	-0.024176	79.949738	26.713966	92.965332	-1.183996	0.000000	-0.811865	0.000000	0.000000	0.000000	0.166185	0.053064	-0.070810	0.000000	0.000000	4.000000	30.000000	0.000000
14721.301175	0.117251	0.611668	-0.024176	79.960793	26.223000	92.288315	-1.208815	0.000000	-0.862534	0.000000	0.000000	0.000000	0.166185	0.053064	-0.070810	0.000000	0.000000	4.000000	30.000000	0.000000
14721.304509	0.117251	0.611668	-0.024176	79.960793	26.223000	92.288315	-1.208815	0.000000	-0.862534	0.000000	0.000000	0.000000	0.166185	0.053064	-0.070810	0.000000	0.000000	4.000000	30.000000	0.000000
14721.307842	0.117855	0.611762	-0.024468	79.960793	26.223000	92.288315	-1.208815	0.000000	-0.862534	0.000000	0.000000	0.000000	0.181434	0.028392	-0.087495	0.000000	0.000000	4.000000	30.000000	0.000000
14721.311175	0.117855	0.611762	-0.024468	79.988411	25.602535	91.507355	-1.208815	0.000000	-0.862534	0.000000	0.000000	0.000000	0.181434	0.028392	-0.087495	0.000000	0.000000	4.000000	30.000000	0.000000
14721.314509	0.118468	0.611799	-0.024812	79.988411	25.602535	91.507355	-1.208815	0.000000	-0.862534	0.000000	0.000000	0.000000	0.183612	0.011111	-0.103298	0.000000	0.000000	4.000000	30.000000	0.000000
14721.317842	0.118468	0.611799	-0.024812	79.988411	25.602535	91.507355	-1.208815	0.000000	-0.862534	0.000000	0.000000	0.000000	0.183612	0.011111	-0.103298	0.000000	0.000000	4.000000	30.000000	0.000000
14721.321175	0.118468	0.611799	-0.024812	80.029968	24.799694	90.683754	-1.240613	0.000000	-0.923375	0.000000	0.000000	0.000000	0.183612	0.011111	-0.103298	0.000000	0.000000	4.000000	30.000000	0.000000
14721.324509	0.118468	0.611799	-0.024812	80.029968	24.799694	90.683754	-1.240613	0.000000	-0.923375	0.000000	0.000000	0.000000	0.183612	0.011111	-0.103298	0.000000	0.000000	4.000000	30.000000	0.000000
14721.327842	0.119087	0.611779	-0.025209	80.029968	24.799694	90.683754	-1.240613	0.000000	-0.923375	0.000000	0.000000	0.000000	0.185711	-0.006201	-0.119111	0.000000	0.000000	4.000000	30.000000	0.000000
14721.331175	0.119087	0.611779	-0.025209	80.078438	23.773941	89.605263	-1.240613	0.000000	-0.923375	0.000000	0.000000	0.000000	0.185711	-0.006201	-0.119111	0.000000	0.000000	4.000000	30.000000	0.000000
14721.334509	0.119734	0.611728	-0.025581	80.078438	23.773941	89.605263	-1.240613	0.000000	-0.923375	0.000000	0.000000	0.000000	0.194206	-0.015121	-0.111588	0.000000	0.000000	4.000000	30.000000	0.000000
14721.337842	0.119734	0.611728	-0.025581	80.078438	23.773941	89.605263	-1.240613	0.000000	-0.923375	0.000000	0.000000	0.000000	0.194206	-0.015121	-0.111588	0.000000	0.000000	4.000000	30.000000	0.000000
14721.341175	0.119734	0.611728	-0.025581	80.134743	22.498611	88.032043	-1.279063	0.000000	-0.986695	0.000000	0.000000	0.000000	0.194206	-0.015121	-0.111588	0.000000	0.000000	4.000000	30.000000	0.000000
14721.344509	0.119734	0.611728	-0.025581	80.134743	22.498611	88.032043	-1.279063	0.000000	-0.986695	0.000000	0.000000	0.000000	0.194206	-0.015121	-0.111588	0.000000	0.000000	4.000000	30.000000	0.000000
14721.347842	0.120367	0.611605	-0.025924	80.134743	22.498611	88.032043	-1.279063	0.000000	-0.986695	0.000000	0.000000	0.000000	0.189835	-0.037163	-0.102855	0.000000	0.000000	4.000000	30.000000	0.000000
14721.351175	0.120367	0.611605	-0.025924	80.192192	21.112705	86.334770	-1.279063	0.000000	-0.986695	0.000000	0.000000	0.000000	0.189835	-0.037163	-0.102855	0.000000	0.000000	4.000000	30.000000	0.000000
14721.354509	0.120966	0.611435	-0.026149	80.192192	21.112705	86.334770	-1.279063	0.000000	-0.986695	0.000000	0.000000	0.000000	0.179786	-0.050799	-0.067335	0.000000	0.000000	4.000000	30.000000	0.000000
14721.357842	0.120966	0.611435	-0.026149	80.192192	21.112705	86.334770	-1.279063	0.000000	-0.986695	0.000000	0.000000	0.000000	0.179786	-0.050799	-0.067335	0.000000	0.000000	4.000000	30.000000	0.000000
14721.361175	0.120966	0.611435	-0.026149	80.239182	19.896063	84.818878	-1.307428	0.000000	-1.048299	0.000000	0.000000	0.000000	0.179786	-0.050799	-0.067335	0.000000	0.000000	4.000000	30.000000	0.000000
14721.364509	0.120966	0.611435	-0.026149	80.239182	19.896063	84.818878	-1.307428	0.000000	-1.048299	0.000000	0.000000	0.000000	0.179786	-0.050799	-0.067335	0.000000	0.000000	4.000000	30.000000	0.000000
14721.367842	0.121537	0.611239	-0.026239	80.239182	19.896063	84.818878	-1.307428	0.000000	-1.048299	0.000000	0.000000	0.000000	0.171197	-0.058702	-0.027167	0.000000	0.000000	4.000000	30.000000	0.000000
14721.371175	0.121537	0.611239	-0.026239	80.282585	19.036987	83.726654	-1.307428	0.000000	-1.048299	0.000000	0.000000	0.000000	0.171197	-0.058702	-0.027167	0.000000	0.000000	4.000000	30.000000	0.000000
14721.374509	0.122064	0.610984	-0.026250	80.282585	19.036987	83.726654	-1.307428	0.000000	-1.048299	0.000000	0.000000	0.000000	0.158137	-0.076572	-0.003260	0.000000	0.000000	4.000000	30.000000	0.000000
14721.377842	0.122064	0.610984	-0.026250	80.282585	19.036987	83.726654	-1.307428	0.000000	-1.048299	0.000000	0.000000	0.000000	0.158137	-0.076572	-0.003260	0.000000	0.000000	4.000000	30.000000	0.000000
14721.381175	0.122064	0.610984	-0.026250	80.321793	18.647148	83.189346	-1.312499	0.000000	-1.103187	0.000000	0.000000	0.000000	0.158137	-0.076572	-0.003260	0.000000	0.000000	4.000000	30.000000	0.000000
14721.384509	0.122064	0.610984	-0.026250	80.321793	18.647148	83.189346	-1.312499	0.000000	-1.103187	0.000000	0.000000	0.000000	0.158137	-0.076572	-0.003260	0.000000	0.000000	4.000000	30.000000	0.000000
14721.387842	0.122579	0.610699	-0.026224	80.321793	18.647148	83.189346	-1.312499	0.000000	-1.103187	0.000000	0.000000	0.000000	0.154718	-0.085551	0.007714	0.000000	0.000000	4.000000	30.000000	0.000000
14721.391175	0.122579	0.610699	-0.026224	80.362953	18.662098	83.137527	-1.312499	0.000000	-1.103187	0.000000	0.000000	0.000000	0.154718	-0.085551	0.007714	0.000000	0.000000	4.000000	30.000000	0.000000
14721.394509	0.123052	0.610370	-0.026195	80.362953	18.662098	83.137527	-1.312499	0.000000	-1.103187	0.000000	0.000000	0.000000	0.141858	-0.098682	0.008771	0.000000	0.000000	4.000000	30.000000	0.000000
14721.397842	0.123052	0.610370	-0.026195	80.362953	18.662098	83.137527	-1.312499	0.000000	-1.103187	0.000000	0.000000	0.000000	0.141858	-0.098682	0.008771	0.000000	0.000000	4.000000	30.000000	0.000000
14721.401175	0.123052	0.610370	-0.026195	80.412987	18.727921	83.151894	-1.309752	0.000000	-1.152617	0.000000	0.000000	0.000000	0.141858	-0.098682	0.008771	0.000000	0.000000	4.000000	30.000000	0.000000
14721.404509	0.123052	0.610370	-0.026195	80.412987	18.727921	83.151894	-1.309752	0.000000	-1.152617	0.000000	0.000000	0.000000	0.141858	-0.098682	0.008771	0.000000	0.000000	4.000000	30.000000	0.000000
14721.407842	0.123453	0.609975	-0.026263	80.412987	18.727921	83.151894	-1.309752	0.000000	-1.152617	0.000000	0.000000	0.000000	0.120278	-0.118464	-0.020521	0.000000	0.000000	4.000000	30.000000	0.000000
14721.411175	0.123453	0.609975	-0.026263	80.475685	18.776630	83.148598	-1.309752	0.000000	-1.152617	0.000000	0.000000	0.000000	0.120278	-0.118464	-0.020521	0.000000	0.000000	4.000000	30.000000	0.000000
14721.414509	0.123807	0.609534	-0.026420	80.475685	18.776630	83.148598	-1.309752	0.000000	-1.152617	0.000000	0.000000	0.000000	0.106072	-0.132476	-0.046938	0.000000	0.000000	4.000000	30.000000	0.000000
14721.417842	0.123807	0.609534	-0.026420	80.475685	18.776630	83.148598	-1.309752	0.000000	-1.152617	0.000000	0.000000	0.000000	0.106072	-0.132476	-0.046938	0.000000	0.000000	4.000000	30.000000	0.000000
14721.421175	0.123807	0.609534	-0.026420	80.551239	18.784225	83.105888	-1.320995	0.000000	-1.190342	0.000000	0.000000	0.000000	0.106072	-0.132476	-0.046938	0.000000	0.000000	4.000000	30.000000	0.000000
14721.424509	0.123807	0.609534	-0.026420	80.551239	18.784225	83.105888	-1.320995	0.000000	-1.190342	0.000000	0.000000	0.000000	0.106072	-0.132476	-0.046938	0.000000	0.000000	4.000000	30.000000	0.000000
14721.427842	0.124054	0.609037	-0.026715	80.551239	18.784225	83.105888	-1.320995	0.000000	-1.190342	0.000000	0.000000	0.000000	0.074125	-0.148858	-0.088537	0.000000	0.000000	4.000000	30.000000	0.000000
14721.431175	0.124054	0.609037	-0.026715	80.634163	18.658545	82.912354	-1.320995	0.000000	-1.190342	0.000000	0.000000	0.000000	0.074125	-0.148858	-0.088537	0.000000	0.000000	4.000000	30.000000	0.000000
14721.434509	0.124199	0.608506	-0.027133	80.634163	18.658545	82.912354	-1.320995	0.000000	-1.190342	0.000000	0.000000	0.000000	0.043444	-0.159443	-0.125506	0.000000	0.000000	4.000000	30.000000	0.000000
14721.437842	0.124199	0.608506	-0.027133	80.634163	18.658545	82.912354	-1.320995	0.000000	-1.190342	0.000000	0.000000	0.000000	0.043444	-0.159443	-0.125506	0.000000	0.000000	4.000000	30.000000	0.000000
14721.441175	0.124199	0.608506	-0.027133	80.727562	18.365927	82.532150	-1.356669	0.000000	-1.209936	0.000000	0.000000	0.000000	0.043444	-0.159443	-0.125506	0.000000	0.000000	4.000000	30.000000	0.000000
14721.444509	0.124199	0.608506	-0.027133	80.727562	18.365927	82.532150	-1.356669	0.000000	-1.209936	0.000000	0.000000	0.000000	0.043444	-0.159443	-0.125506	0.000000	0.000000	4.000000	30.000000	0.000000
14721.447842	0.124280	0.607948	-0.027619	80.727562	18.365927	82.532150	-1.356669	0.000000	-1.209936	0.000000	0.000000	0.000000	0.024251	-0.167445	-0.145561	0.000000	0.000000	4.000000	30.000000	0.000000
14721.451175	0.124280	0.607948	-0.027619	80.827034	18.043873	82.124603	-1.356669	0.000000	-1.209936	0.000000	0.000000	0.000000	0.024251	-0.167445	-0.145561	0.000000	0.000000	4.000000	30.000000	0.000000
14721.454509	0.124303	0.607358	-0.028147	80.827034	18.043873	82.124603	-1.356669	0.000000	-1.209936	0.000000	0.000000	0.000000	0.007088	-0.177030	-0.158623	0.000000	0.000000	4.000000	30.000000	0.000000
14721.457842	0.124303	0.607358	-0.028147	80.827034	18.043873	82.124603	-1.356669	0.000000	-1.209936	0.000000	0.000000	0.000000	0.007088	-0.177030	-0.158623	0.000000	0.000000	4.000000	30.000000	0.000000
14721.461175	0.124303	0.607358	-0.028147	80.922173	17.857967	81.887550	-1.407366	0.000000	-1.215160	0.000000	0.000000	0.000000	0.007088	-0.177030	-0.158623	0.000000	0.000000	4.000000	30.000000	0.000000
14721.464509	0.124303	0.607358	-0.028147	80.922173	17.857967	81.887550	-1.407366	0.000000	-1.215160	0.000000	0.000000	0.000000	0.007088	-0.177030	-0.158623	0.000000	0.000000	4.000000	30.000000	0.000000
14721.467842	0.124276	0.606782	-0.028620	80.922173	17.857967	81.887550	-1.407366	0.000000	-1.215160	0.000000	0.000000	0.000000	-0.008027	-0.172709	-0.141886	0.000000	0.000000	4.000000	30.000000	0.000000
14721.471175	0.124276	0.606782	-0.028620	81.013008	17.869268	81.882156	-1.407366	0.000000	-1.215160	0.000000	0.000000	0.000000	-0.008027	-0.172709	-0.141886	0.000000	0.000000	4.000000	30.000000	0.000000
14721.474509	0.124267	0.606215	-0.029032	81.013008	17.869268	81.882156	-1.407366	0.000000	-1.215160	0.000000	0.000000	0.000000	-0.002731	-0.169988	-0.123409	0.000000	0.000000	4.000000	30.000000	0.000000
14721.477842	0.124267	0.606215	-0.029032	81.013008	17.869268	81.882156	-1.407366	0.000000	-1.215160	0.000000	0.000000	0.000000	-0.002731	-0.169988	-0.123409	0.000000	0.000000	4.000000	30.000000	0.000000
14721.481175	0.124267	0.606215	-0.029032	81.100571	17.896641	81.898849	-1.451582	0.000000	-1.213367	0.000000	0.000000	0.000000	-0.002731	-0.169988	-0.123409	0.000000	0.000000	4.000000	30.000000	0.000000
14721.484509	0.124267	0.606215	-0.029032	81.100571	17.896641	81.898849	-1.451582	0.000000	-1.213367	0.000000	0.000000	0.000000	-0.002731	-0.169988	-0.123409	0.000000	0.000000	4.000000	30.000000	0.000000
14721.487842	0.124240	0.605677	-0.029354	81.100571	17.896641	81.898849	-1.451582	0.000000	-1.213367	0.000000	0.000000	0.000000	-0.008242	-0.161653	-0.096681	0.000000	0.000000	4.000000	30.000000	0.000000
14721.491175	0.124240	0.605677	-0.029354	81.181961	17.917685	81.914658	-1.451582	0.000000	-1.213367	0.000000	0.000000	0.000000	-0.008242	-0.161653	-0.096681	0.000000	0.000000	4.000000	30.000000	0.000000
14721.494509	0.124205	0.605128	-0.029624	81.181961	17.917685	81.914658	-1.451582	0.000000	-1.213367	0.000000	0.000000	0.000000	-0.010339	-0.164708	-0.081076	0.000000	0.000000	4.000000	30.000000	0.000000
14721.497842	0.124205	0.605128	-0.029624	81.181961	17.917685	81.914658	-1.451582	0.000000	-1.213367	0.000000	0.000000	0.000000	-0.010339	-0.164708	-0.081076	0.000000	0.000000	4.000000	30.000000	0.000000
14721.501175	0.124205	0.605128	-0.029624	81.260185	17.941111	81.930138	-1.481208	0.000000	-1.210270	0.000000	0.000000	0.000000	-0.010339	-0.164708	-0.081076	0.000000	0.000000	4.000000	30.000000	0.000000
14721.504509	0.124205	0.605128	-0.029624	81.260185	17.941111	81.930138	-1.481208	0.000000	-1.210270	0.000000	0.000000	0.000000	-0.010339	-0.164708	-0.081076	0.000000	0.000000	4.000000	30.000000	0.000000
14721.507842	0.124214	0.604606	-0.029823	81.260185	17.941111	81.930138	-1.481208	0.000000	-1.210270	0.000000	0.000000	0.000000	0.002489	-0.156430	-0.059604	0.000000	0.000000	4.000000	30.000000	0.000000
14721.511175	0.124214	0.604606	-0.029823	81.338341	17.974771	81.957443	-1.481208	0.000000	-1.210270	0.000000	0.000000	0.000000	0.002489	-0.156430	-0.059604	0.000000	0.000000	4.000000	30.000000	0.000000
14721.514509	0.124240	0.604109	-0.030036	81.338341	17.974771	81.957443	-1.481208	0.000000	-1.210270	0.000000	0.000000	0.000000	0.007824	-0.149015	-0.063876	0.000000	0.000000	4.000000	30.000000	0.000000
14721.517842	0.124240	0.604109	-0.030036	81.338341	17.974771	81.957443	-1.481208	0.000000	-1.210270	0.000000	0.000000	0.000000	0.007824	-0.149015	-0.063876	0.000000	0.000000	4.000000	30.000000	0.000000
14721.521175	0.124240	0.604109	-0.030036	81.410294	18.003036	81.972252	-1.501788	0.000000	-1.211989	0.000000	0.000000	0.000000	0.007824	-0.149015	-0.063876	0.000000	0.000000	4.000000	30.000000	0.000000
14721.524509	0.124240	0.604109	-0.030036	81.410294	18.003036	81.972252	-1.501788	0.000000	-1.211989	0.000000	0.000000	0.000000	0.007824	-0.149015	-0.063876	0.000000	0.000000	4.000000	30.000000	0.000000
14721.527842	0.124266	0.603613	-0.030249	81.410294	18.003036	81.972252	-1.501788	0.000000	-1.211989	0.000000	0.000000	0.000000	0.007749	-0.148874	-0.064050	0.000000	0.000000	4.000000	30.000000	0.000000
14721.531175	0.124266	0.603613	-0.030249	81.482231	18.031509	81.987297	-1.501788	0.000000	-1.211989	0.000000	0.000000	0.000000	0.007749	-0.148874	-0.064050	0.000000	0.000000	4.000000	30.000000	0.000000
14721.534509	0.124341	0.603155	-0.030444	81.482231	18.031509	81.987297	-1.501788	0.000000	-1.211989	0.000000	0.000000	0.000000	0.022583	-0.137433	-0.058317	0.000000	0.000000	4.000000	30.000000	0.000000
14721.537842	0.124341	0.603155	-0.030444	81.482231	18.031509	81.987297	-1.501788	0.000000	-1.211989	0.000000	0.000000	0.000000	0.022583	-0.137433	-0.058317	0.000000	0.000000	4.000000	30.000000	0.000000
14721.541175	0.124341	0.603155	-0.030444	81.544228	18.053104	81.988411	-1.522182	0.000000	-1.217044	0.000000	0.000000	0.000000	0.022583	-0.137433	-0.058317	0.000000	0.000000	4.000000	30.000000	0.000000
14721.544509	0.124341	0.603155	-0.030444	81.544228	18.053104	81.988411	-1.522182	0.000000	-1.217044	0.000000	0.000000	0.000000	0.022583	-0.137433	-0.058317	0.000000	0.000000	4.000000	30.000000	0.000000
14721.547842	0.124430	0.602686	-0.030592	81.544228	18.053104	81.988411	-1.522182	0.000000	-1.217044	0.000000	0.000000	0.000000	0.026604	-0.140621	-0.044429	0.000000	0.000000	4.000000	30.000000	0.000000
14721.551175	0.124430	0.602686	-0.030592	81.596832	18.079967	81.999146	-1.522182	0.000000	-1.217044	0.000000	0.000000	0.000000	0.026604	-0.140621	-0.044429	0.000000	0.000000	4.000000	30.000000	0.000000
14721.554509	0.124545	0.602212	-0.030723	81.596832	18.079967	81.999146	-1.522182	0.000000	-1.217044	0.000000	0.000000	0.000000	0.034659	-0.142165	-0.039341	0.000000	0.000000	4.000000	30.000000	0.000000
14721.557842	0.124545	0.602212	-0.030723	81.596832	18.079967	81.999146	-1.522182	0.000000	-1.217044	0.000000	0.000000	0.000000	0.034659	-0.142165	-0.039341	0.000000	0.000000	4.000000	30.000000	0.000000
14721.561175	0.124545	0.602212	-0.030723	81.628670	18.091408	81.992844	-1.536144	0.000000	-1.227255	0.000000	0.000000	0.000000	0.034659	-0.142165	-0.039341	0.000000	0.000000	4.000000	30.000000	0.000000
14721.564509	0.124545	0.602212	-0.030723	81.628670	18.091408	81.992844	-1.536144	0.000000	-1.227255	0.000000	0.000000	0.000000	0.034659	-0.142165	-0.039341	0.000000	0.000000	4.000000	30.000000	0.000000
14721.567842	0.124654	0.601728	-0.030802	81.628670	18.091408	81.992844	-1.536144	0.000000	-1.227255	0.000000	0.000000	0.000000	0.032625	-0.145394	-0.023695	0.000000	0.000000	4.000000	30.000000	0.000000
14721.571175	0.124654	0.601728	-0.030802	81.640594	18.079828	81.957596	-1.536144	0.000000	-1.227255	0.000000	0.000000	0.000000	0.032625	-0.145394	-0.023695	0.000000	0.000000	4.000000	30.000000	0.000000
14721.574509	0.124771	0.601214	-0.030850	81.640594	18.079828	81.957596	-1.536144	0.000000	-1.227255	0.000000	0.000000	0.000000	0.035285	-0.154267	-0.014582	0.000000	0.000000	4.000000	30.000000	0.000000
14721.577842	0.124771	0.601214	-0.030850	81.640594	18.079828	81.957596	-1.536144	0.000000	-1.227255	0.000000	0.000000	0.000000	0.035285	-0.154267	-0.014582	0.000000	0.000000	4.000000	30.000000	0.000000
14721.581175	0.124771	0.601214	-0.030850	81.648422	17.961380	81.801598	-1.542523	0.000000	-1.238573	0.000000	0.000000	0.000000	0.035285	-0.154267	-0.014582	0.000000	0.000000	4.000000	30.000000	0.000000
14721.584509	0.124771	0.601214	-0.030850	81.648422	17.961380	81.801598	-1.542523	0.000000	-1.238573	0.000000	0.000000	0.000000	0.035285	-0.154267	-0.014582	0.000000	0.000000	4.000000	30.000000	0.000000
14721.587842	0.124911	0.600675	-0.030898	81.648422	17.961380	81.801598	-1.542523	0.000000	-1.238573	0.000000	0.000000	0.000000	0.041959	-0.161484	-0.014288	0.000000	0.000000	4.000000	30.000000	0.000000
14721.591175	0.124911	0.600675	-0.030898	81.663254	17.648378	81.419472	-1.542523	0.000000	-1.238573	0.000000	0.000000	0.000000	0.041959	-0.161484	-0.014288	0.000000	0.000000	4.000000	30.000000	0.000000
14721.594509	0.125013	0.600113	-0.030927	81.663254	17.648378	81.419472	-1.542523	0.000000	-1.238573	0.000000	0.000000	0.000000	0.030414	-0.168693	-0.008686	0.000000	0.000000	4.000000	30.000000	0.000000
14721.597842	0.125013	0.600113	-0.030927	81.663254	17.648378	81.419472	-1.542523	0.000000	-1.238573	0.000000	0.000000	0.000000	0.030414	-0.168693	-0.008686	0.000000	0.000000	4.000000	30.000000	0.000000
14721.601175	0.125013	0.600113	-0.030927	81.696930	17.070974	80.739403	-1.546352	0.000000	-1.250635	0.000000	0.000000	0.000000	0.030414	-0.168693	-0.008686	0.000000	0.000000	4.000000	30.000000	0.000000
14721.604509	0.125013	0.600113	-0.030927	81.696930	17.070974	80.739403	-1.546352	0.000000	-1.250635	0.000000	0.000000	0.000000	0.030414	-0.168693	-0.008686	0.000000	0.000000	4.000000	30.000000	0.000000
14721.607842	0.125073	0.599551	-0.030945	81.696930	17.070974	80.739403	-1.546352	0.000000	-1.250635	0.000000	0.000000	0.000000	0.018214	-0.168658	-0.005339	0.000000	0.000000	4.000000	30.000000	0.000000
14721.611175	0.125073	0.599551	-0.030945	81.755875	16.321161	79.862793	-1.546352	0.000000	-1.250635	0.000000	0.000000	0.000000	0.018214	-0.168658	-0.005339	0.000000	0.000000	4.000000	30.000000	0.000000
14721.614509	0.125121	0.598983	-0.030934	81.755875	16.321161	79.862793	-1.546352	0.000000	-1.250635	0.000000	0.000000	0.000000	0.014140	-0.170289	0.003238	0.000000	0.000000	4.000000	30.000000	0.000000
14721.617842	0.125121	0.598983	-0.030934	81.755875	16.321161	79.862793	-1.546352	0.000000	-1.250635	0.000000	0.000000	0.000000	0.014140	-0.170289	0.003238	0.000000	0.000000	4.000000	30.000000	0.000000
14721.621175	0.125121	0.598983	-0.030934	81.829300	15.517636	78.925636	-1.546702	0.000000	-1.256027	0.000000	0.000000	0.000000	0.014140	-0.170289	0.003238	0.000000	0.000000	4.000000	30.000000	0.000000
14721.624509	0.125121	0.598983	-0.030934	81.829300	15.517636	78.925636	-1.546702	0.000000	-1.256027	0.000000	0.000000	0.000000	0.014140	-0.170289	0.003238	0.000000	0.000000	4.000000	30.000000	0.000000
14721.627842	0.125158	0.598378	-0.030956	81.829300	15.517636	78.925636	-1.546702	0.000000	-1.256027	0.000000	0.000000	0.000000	0.011266	-0.181425	-0.006545	0.000000	0.000000	4.000000	30.000000	0.000000
14721.631175	0.125158	0.598378	-0.030956	81.898003	14.737797	78.024078	-1.546702	0.000000	-1.256027	0.000000	0.000000	0.000000	0.011266	-0.181425	-0.006545	0.000000	0.000000	4.000000	30.000000	0.000000
14721.634509	0.125162	0.597768	-0.030943	81.898003	14.737797	78.024078	-1.546702	0.000000	-1.256027	0.000000	0.000000	0.000000	0.001111	-0.183051	0.003781	0.000000	0.000000	4.000000	30.000000	0.000000
14721.637842	0.125162	0.597768	-0.030943	81.898003	14.737797	78.024078	-1.546702	0.000000	-1.256027	0.000000	0.000000	0.000000	0.001111	-0.183051	0.003781	0.000000	0.000000	4.000000	30.000000	0.000000
14721.641175	0.125162	0.597768	-0.030943	81.946556	14.090234	77.276215	-1.547163	0.000000	-1.258089	0.000000	0.000000	0.000000	0.001111	-0.183051	0.003781	0.000000	0.000000	4.000000	30.000000	0.000000
14721.644509	0.125162	0.597768	-0.030943	81.946556	14.090234	77.276215	-1.547163	0.000000	-1.258089	0.000000	0.000000	0.000000	0.001111	-0.183051	0.003781	0.000000	0.000000	4.000000	30.000000	0.000000
14721.647842	0.125167	0.597134	-0.030924	81.946556	14.090234	77.276215	-1.547163	0.000000	-1.258089	0.000000	0.000000	0.000000	0.001687	-0.190282	0.005736	0.000000	0.000000	4.000000	30.000000	0.000000
14721.651175	0.125167	0.597134	-0.030924	81.971214	13.587428	76.691742	-1.547163	0.000000	-1.258089	0.000000	0.000000	0.000000	0.001687	-0.190282	0.005736	0.000000	0.000000	4.000000	30.000000	0.000000
14721.654509	0.125195	0.596476	-0.030905	81.971214	13.587428	76.691742	-1.547163	0.000000	-1.258089	0.000000	0.000000	0.000000	0.008321	-0.197504	0.005879	0.000000	0.000000	4.000000	30.000000	0.000000
14721.657842	0.125195	0.596476	-0.030905	81.971214	13.587428	76.691742	-1.547163	0.000000	-1.258089	0.000000	0.000000	0.000000	0.008321	-0.197504	0.005879	0.000000	0.000000	4.000000	30.000000	0.000000
14721.661175	0.125195	0.596476	-0.030905	81.971893	13.238083	76.289238	-1.545227	0.000000	-1.259757	0.000000	0.000000	0.000000	0.008321	-0.197504	0.005879	0.000000	0.000000	4.000000	30.000000	0.000000
14721.664509	0.125195	0.596476	-0.030905	81.971893	13.238083	76.289238	-1.545227	0.000000	-1.259757	0.000000	0.000000	0.000000	0.008321	-0.197504	0.005879	0.000000	0.000000	4.000000	30.000000	0.000000
14721.667842	0.125180	0.595775	-0.030883	81.971893	13.238083	76.289238	-1.545227	0.000000	-1.259757	0.000000	0.000000	0.000000	-0.004679	-0.210301	0.006520	0.000000	0.000000	4.000000	30.000000	0.000000
14721.671175	0.125180	0.595775	-0.030883	81.947823	13.085726	76.109146	-1.545227	0.000000	-1.259757	0.000000	0.000000	0.000000	-0.004679	-0.210301	0.006520	0.000000	0.000000	4.000000	30.000000	0.000000
14721.674509	0.125186	0.595050	-0.030861	81.947823	13.085726	76.109146	-1.545227	0.000000	-1.259757	0.000000	0.000000	0.000000	0.001936	-0.217509	0.006582	0.000000	0.000000	4.000000	30.000000	0.000000
14721.677842	0.125186	0.595050	-0.030861	81.947823	13.085726	76.109146	-1.545227	0.000000	-1.259757	0.000000	0.000000	0.000000	0.001936	-0.217509	0.006582	0.000000	0.000000	4.000000	30.000000	0.000000
14721.681175	0.125186	0.595050	-0.030861	81.905823	13.073509	76.086403	-1.543044	0.000000	-1.259299	0.000000	0.000000	0.000000	0.001936	-0.217509	0.006582	0.000000	0.000000	4.000000	30.000000	0.000000
14721.684509	0.125186	0.595050	-0.030861	81.905823	13.073509	76.086403	-1.543044	0.000000	-1.259299	0.000000	0.000000	0.000000	0.001936	-0.217509	0.006582	0.000000	0.000000	4.000000	30.000000	0.000000
14721.687842	0.125203	0.594288	-0.030878	81.905823	13.073509	76.086403	-1.543044	0.000000	-1.259299	0.000000	0.000000	0.000000	0.005061	-0.228515	-0.005222	0.000000	0.000000	4.000000	30.000000	0.000000
14721.691175	0.125203	0.594288	-0.030878	81.861633	13.071042	76.077621	-1.543044	0.000000	-1.259299	0.000000	0.000000	0.000000	0.005061	-0.228515	-0.005222	0.000000	0.000000	4.000000	30.000000	0.000000
14721.694509	0.125191	0.593483	-0.030992	81.861633	13.071042	76.077621	-1.543044	0.000000	-1.259299	0.000000	0.000000	0.000000	-0.003431	-0.241543	-0.034132	0.000000	0.000000	4.000000	30.000000	0.000000
14721.697842	0.125191	0.593483	-0.030992	81.861633	13.071042	76.077621	-1.543044	0.000000	-1.259299	0.000000	0.000000	0.000000	-0.003431	-0.241543	-0.034132	0.000000	0.000000	4.000000	30.000000	0.000000
14721.701175	0.125191	0.593483	-0.030992	81.810410	13.047310	76.037010	-1.549603	0.000000	-1.259571	0.000000	0.000000	0.000000	-0.003431	-0.241543	-0.034132	0.000000	0.000000	4.000000	30.000000	0.000000
14721.704509	0.125191	0.593483	-0.030992	81.810410	13.047310	76.037010	-1.549603	0.000000	-1.259571	0.000000	0.000000	0.000000	-0.003431	-0.241543	-0.034132	0.000000	0.000000	4.000000	30.000000	0.000000
14721.707842	0.125172	0.592635	-0.031208	81.810410	13.047310	76.037010	-1.549603	0.000000	-1.259571	0.000000	0.000000	0.000000	-0.005886	-0.254371	-0.064909	0.000000	0.000000	4.000000	30.000000	0.000000
14721.711175	0.125172	0.592635	-0.031208	81.731575	12.959720	75.915939	-1.549603	0.000000	-1.259571	0.000000	0.000000	0.000000	-0.005886	-0.254371	-0.064909	0.000000	0.000000	4.000000	30.000000	0.000000
14721.714509	0.125105	0.591738	-0.031585	81.731575	12.959720	75.915939	-1.549603	0.000000	-1.259571	0.000000	0.000000	0.000000	-0.019987	-0.269082	-0.112840	0.000000	0.000000	4.000000	30.000000	0.000000
14721.717842	0.125105	0.591738	-0.031585	81.731575	12.959720	75.915939	-1.549603	0.000000	-1.259571	0.000000	0.000000	0.000000	-0.019987	-0.269082	-0.112840	0.000000	0.000000	4.000000	30.000000	0.000000
14721.721175	0.125105	0.591738	-0.031585	81.610062	12.856869	75.772430	-1.579227	0.000000	-1.255259	0.000000	0.000000	0.000000	-0.019987	-0.269082	-0.112840	0.000000	0.000000	4.000000	30.000000	0.000000
14721.724509	0.125023	0.590805	-0.032087	81.610062	12.856869	75.772430	-1.579227	0.000000	-1.255259	0.000000	0.000000	0.000000	-0.024598	-0.279806	-0.150810	0.000000	0.000000	4.000000	30.000000	0.000000
14721.727842	0.125023	0.590805	-0.032087	81.610062	12.856869	75.772430	-1.579227	0.000000	-1.255259	0.000000	0.000000	0.000000	-0.024598	-0.279806	-0.150810	0.000000	0.000000	4.000000	30.000000	0.000000
14721.731175	0.125023	0.590805	-0.032087	81.408974	12.770415	75.639481	-1.604363	0.000000	-1.251159	0.000000	0.000000	0.000000	-0.024598	-0.279806	-0.150810	0.000000	0.000000	4.000000	30.000000	0.000000
14721.734509	0.124915	0.589874	-0.032678	81.408974	12.770415	75.639481	-1.604363	0.000000	-1.251159	0.000000	0.000000	0.000000	-0.032435	-0.279436	-0.177304	0.000000	0.000000	4.000000	30.000000	0.000000
14721.737842	0.124915	0.589874	-0.032678	81.408974	12.770415	75.639481	-1.604363	0.000000	-1.251159	0.000000	0.000000	0.000000	-0.032435	-0.279436	-0.177304	0.000000	0.000000	4.000000	30.000000	0.000000
14721.741175	0.124915	0.589874	-0.032678	81.119934	12.713967	75.535027	-1.633913	0.000000	-1.245753	0.000000	0.000000	0.000000	-0.032435	-0.279436	-0.177304	0.000000	0.000000	4.000000	30.000000	0.000000
14721.744509	0.124772	0.588956	-0.033312	81.119934	12.713967	75.535027	-1.633913	0.000000	-1.245753	0.000000	0.000000	0.000000	-0.042836	-0.275284	-0.190155	0.000000	0.000000	4.000000	30.000000	0.000000
14721.747842	0.124772	0.588956	-0.033312	81.119934	12.713967	75.535027	-1.633913	0.000000	-1.245753	0.000000	0.000000	0.000000	-0.042836	-0.275284	-0.190155	0.000000	0.000000	4.000000	30.000000	0.000000
14721.751175	0.124772	0.588956	-0.033312	80.751213	12.674835	75.444603	-1.665606	0.000000	-1.238614	0.000000	0.000000	0.000000	-0.042836	-0.275284	-0.190155	0.000000	0.000000	4.000000	30.000000	0.000000
14721.754509	0.124600	0.588071	-0.033972	80.751213	12.674835	75.444603	-1.665606	0.000000	-1.238614	0.000000	0.000000	0.000000	-0.051756	-0.265649	-0.198076	0.000000	0.000000	4.000000	30.000000	0.000000
14721.757842	0.124600	0.588071	-0.033972	80.751213	12.674835	75.444603	-1.665606	0.000000	-1.238614	0.000000	0.000000	0.000000	-0.051756	-0.265649	-0.198076	0.000000	0.000000	4.000000	30.000000	0.000000
14721.761175	0.124600	0.588071	-0.033972	80.323036	12.657982	75.379356	-1.698619	0.000000	-1.229988	0.000000	0.000000	0.000000	-0.051756	-0.265649	-0.198076	0.000000	0.000000	4.000000	30.000000	0.000000
14721.764509	0.124403	0.587218	-0.034567	80.323036	12.657982	75.379356	-1.698619	0.000000	-1.229988	0.000000	0.000000	0.000000	-0.059031	-0.255930	-0.178299	0.000000	0.000000	4.000000	30.000000	0.000000
14721.767842	0.124403	0.587218	-0.034567	80.323036	12.657982	75.379356	-1.698619	0.000000	-1.229988	0.000000	0.000000	0.000000	-0.059031	-0.255930	-0.178299	0.000000	0.000000	4.000000	30.000000	0.000000
14721.771175	0.124403	0.587218	-0.034567	79.884285	12.668115	75.344055	-1.728335	0.000000	-1.220149	0.000000	0.000000	0.000000	-0.059031	-0.255930	-0.178299	0.000000	0.000000	4.000000	30.000000	0.000000
14721.774509	0.124227	0.586415	-0.035090	79.884285	12.668115	75.344055	-1.728335	0.000000	-1.220149	0.000000	0.000000	0.000000	-0.052760	-0.240850	-0.157048	0.000000	0.000000	4.000000	30.000000	0.000000
14721.777842	0.124227	0.586415	-0.035090	79.884285	12.668115	75.344055	-1.728335	0.000000	-1.220149	0.000000	0.000000	0.000000	-0.052760	-0.240850	-0.157048	0.000000	0.000000	4.000000	30.000000	0.000000
14721.781175	0.124227	0.586415	-0.035090	79.471367	12.702007	75.354538	-1.754510	0.000000	-1.211356	0.000000	0.000000	0.000000	-0.052760	-0.240850	-0.157048	0.000000	0.000000	4.000000	30.000000	0.000000
14721.784509	0.124021	0.585632	-0.035495	79.471367	12.702007	75.354538	-1.754510	0.000000	-1.211356	0.000000	0.000000	0.000000	-0.061826	-0.234875	-0.121387	0.000000	0.000000	4.000000	30.000000	0.000000
14721.787842	0.124021	0.585632	-0.035495	79.471367	12.702007	75.354538	-1.754510	0.000000	-1.211356	0.000000	0.000000	0.000000	-0.061826	-0.234875	-0.121387	0.000000	0.000000	4.000000	30.000000	0.000000
14721.791175	0.124021	0.585632	-0.035495	79.087708	12.724872	75.353249	-1.774741	0.000000	-1.201052	0.000000	0.000000	0.000000	-0.061826	-0.234875	-0.121387	0.000000	0.000000	4.000000	30.000000	0.000000
14721.794509	0.124021	0.585632	-0.035495	79.087708	12.724872	75.353249	-1.774741	0.000000	-1.201052	0.000000	0.000000	0.000000	-0.061826	-0.234875	-0.121387	0.000000	0.000000	4.000000	30.000000	0.000000
14721.797842	0.123848	0.584911	-0.035788	79.087708	12.724872	75.353249	-1.774741	0.000000	-1.201052	0.000000	0.000000	0.000000	-0.051962	-0.216415	-0.088011	0.000000	0.000000	4.000000	30.000000	0.000000
14721.801175	0.123848	0.584911	-0.035788	78.753105	12.721079	75.323692	-1.774741	0.000000	-1.201052	0.000000	0.000000	0.000000	-0.051962	-0.216415	-0.088011	0.000000	0.000000	4.000000	30.000000	0.000000
14721.804509	0.123685	0.584208	-0.035974	78.753105	12.721079	75.323692	-1.774741	0.000000	-1.201052	0.000000	0.000000	0.000000	-0.048963	-0.210660	-0.055736	0.000000	0.000000	4.000000	30.000000	0.000000
14721.807842	0.123685	0.584208	-0.035974	78.753105	12.721079	75.323692	-1.774741	0.000000	-1.201052	0.000000	0.000000	0.000000	-0.048963	-0.210660	-0.055736	0.000000	0.000000	4.000000	30.000000	0.000000
14721.811175	0.123685	0.584208	-0.035974	78.469559	12.669425	75.242088	-1.798699	0.000000	-1.184231	0.000000	0.000000	0.000000	-0.048963	-0.210660	-0.055736	0.000000	0.000000	4.000000	30.000000	0.000000
14721.814509	0.123509	0.583549	-0.036053	78.469559	12.669425	75.242088	-1.798699	0.000000	-1.184231	0.000000	0.000000	0.000000	-0.052539	-0.197863	-0.023644	0.000000	0.000000	4.000000	30.000000	0.000000
14721.817842	0.123509	0.583549	-0.036053	78.469559	12.669425	75.242088	-1.798699	0.000000	-1.184231	0.000000	0.000000	0.000000	-0.052539	-0.197863	-0.023644	0.000000	0.000000	4.000000	30.000000	0.000000
14721.821175	0.123509	0.583549	-0.036053	78.240959	12.616365	75.167366	-1.802639	0.000000	-1.175474	0.000000	0.000000	0.000000	-0.052539	-0.197863	-0.023644	0.000000	0.000000	4.000000	30.000000	0.000000
14721.824509	0.123334	0.582890	-0.036133	78.240959	12.616365	75.167366	-1.802639	0.000000	-1.175474	0.000000	0.000000	0.000000	-0.052608	-0.197704	-0.023963	0.000000	0.000000	4.000000	30.000000	0.000000
14721.827842	0.123334	0.582890	-0.036133	78.240959	12.616365	75.167366	-1.802639	0.000000	-1.175474	0.000000	0.000000	0.000000	-0.052608	-0.197704	-0.023963	0.000000	0.000000	4.000000	30.000000	0.000000
14721.831175	0.123334	0.582890	-0.036133	78.058937	12.578302	75.116890	-1.806633	0.000000	-1.166706	0.000000	0.000000	0.000000	-0.052608	-0.197704	-0.023963	0.000000	0.000000	4.000000	30.000000	0.000000
14721.834509	0.123334	0.582890	-0.036133	78.058937	12.578302	75.116890	-1.806633	0.000000	-1.166706	0.000000	0.000000	0.000000	-0.052608	-0.197704	-0.023963	0.000000	0.000000	4.000000	30.000000	0.000000
14721.837842	0.123193	0.582285	-0.036169	78.058937	12.578302	75.116890	-1.806633	0.000000	-1.166706	0.000000	0.000000	0.000000	-0.042282	-0.181410	-0.011006	0.000000	0.000000	4.000000	30.000000	0.000000
14721.841175	0.123193	0.582285	-0.036169	77.935783	12.499473	75.020706	-1.806633	0.000000	-1.166706	0.000000	0.000000	0.000000	-0.042282	-0.181410	-0.011006	0.000000	0.000000	4.000000	30.000000	0.000000
14721.844509	0.123010	0.581705	-0.036202	77.935783	12.499473	75.020706	-1.806633	0.000000	-1.166706	0.000000	0.000000	0.000000	-0.054908	-0.174118	-0.009723	0.000000	0.000000	4.000000	30.000000	0.000000
14721.847842	0.123010	0.581705	-0.036202	77.935783	12.499473	75.020706	-1.806633	0.000000	-1.166706	0.000000	0.000000	0.000000	-0.054908	-0.174118	-0.009723	0.000000	0.000000	4.000000	30.000000	0.000000
14721.851175	0.123010	0.581705	-0.036202	77.855438	12.350096	74.845467	-1.810088	0.000000	-1.150508	0.000000	0.000000	0.000000	-0.054908	-0.174118	-0.009723	0.000000	0.000000	4.000000	30.000000	0.000000
14721.854509	0.123010	0.581705	-0.036202	77.855438	12.350096	74.845467	-1.810088	0.000000	-1.150508	0.000000	0.000000	0.000000	-0.054908	-0.174118	-0.009723	0.000000	0.000000	4.000000	30.000000	0.000000
14721.857842	0.122833	0.581190	-0.036139	77.855438	12.350096	74.845467	-1.810088	0.000000	-1.150508	0.000000	0.000000	0.000000	-0.053056	-0.154402	0.018854	0.000000	0.000000	4.000000	30.000000	0.000000
14721.861175	0.122833	0.581190	-0.036139	77.816246	12.093804	74.544083	-1.810088	0.000000	-1.150508	0.000000	0.000000	0.000000	-0.053056	-0.154402	0.018854	0.000000	0.000000	4.000000	30.000000	0.000000
14721.864509	0.122636	0.580747	-0.035998	77.816246	12.093804	74.544083	-1.810088	0.000000	-1.150508	0.000000	0.000000	0.000000	-0.059253	-0.132930	0.042275	0.000000	0.000000	4.000000	30.000000	0.000000
14721.867842	0.122636	0.580747	-0.035998	77.816246	12.093804	74.544083	-1.810088	0.000000	-1.150508	0.000000	0.000000	0.000000	-0.059253	-0.132930	0.042275	0.000000	0.000000	4.000000	30.000000	0.000000
14721.871175	0.122636	0.580747	-0.035998	77.821907	11.704934	74.088470	-1.799900	0.000000	-1.131789	0.000000	0.000000	0.000000	-0.059253	-0.132930	0.042275	0.000000	0.000000	4.000000	30.000000	0.000000
14721.874509	0.122636	0.580747	-0.035998	77.821907	11.704934	74.088470	-1.799900	0.000000	-1.131789	0.000000	0.000000	0.000000	-0.059253	-0.132930	0.042275	0.000000	0.000000	4.000000	30.000000	0.000000
14721.877842	0.122423	0.580375	-0.035686	77.821907	11.704934	74.088470	-1.799900	0.000000	-1.131789	0.000000	0.000000	0.000000	-0.063932	-0.111731	0.093462	0.000000	0.000000	4.000000	30.000000	0.000000
14721.881175	0.122423	0.580375	-0.035686	77.840637	11.232345	73.537865	-1.799900	0.000000	-1.131789	0.000000	0.000000	0.000000	-0.063932	-0.111731	0.093462	0.000000	0.000000	4.000000	30.000000	0.000000
14721.884509	0.122198	0.580090	-0.035187	77.840637	11.232345	73.537865	-1.799900	0.000000	-1.131789	0.000000	0.000000	0.000000	-0.067272	-0.085280	0.149727	0.000000	0.000000	4.000000	30.000000	0.000000
14721.887842	0.122198	0.580090	-0.035187	77.840637	11.232345	73.537865	-1.799900	0.000000	-1.131789	0.000000	0.000000	0.000000	-0.067272	-0.085280	0.149727	0.000000	0.000000	4.000000	30.000000	0.000000
14721.891175	0.122198	0.580090	-0.035187	77.849884	10.787339	73.029312	-1.759369	0.000000	-1.109922	0.000000	0.000000	0.000000	-0.067272	-0.085280	0.149727	0.000000	0.000000	4.000000	30.000000	0.000000
14721.894509	0.122198	0.580090	-0.035187	77.849884	10.787339	73.029312	-1.759369	0.000000	-1.109922	0.000000	0.000000	0.000000	-0.067272	-0.085280	0.149727	0.000000	0.000000	4.000000	30.000000	0.000000
14721.897842	0.121961	0.579828	-0.034505	77.849884	10.787339	73.029312	-1.759369	0.000000	-1.109922	0.000000	0.000000	0.000000	-0.071136	-0.078721	0.204840	0.000000	0.000000	4.000000	30.000000	0.000000
14721.901175	0.121961	0.579828	-0.034505	77.855644	10.415604	72.615746	-1.759369	0.000000	-1.109922	0.000000	0.000000	0.000000	-0.071136	-0.078721	0.204840	0.000000	0.000000	4.000000	30.000000	0.000000
14721.904509	0.121766	0.579588	-0.033748	77.855644	10.415604	72.615746	-1.759369	0.000000	-1.109922	0.000000	0.000000	0.000000	-0.058573	-0.072096	0.227037	0.000000	0.000000	4.000000	30.000000	0.000000
14721.907842	0.121766	0.579588	-0.033748	77.855644	10.415604	72.615746	-1.759369	0.000000	-1.109922	0.000000	0.000000	0.000000	-0.058573	-0.072096	0.227037	0.000000	0.000000	4.000000	30.000000	0.000000
14721.911175	0.121766	0.579588	-0.033748	77.877075	10.149294	72.342026	-1.687389	0.000000	-1.088304	0.000000	0.000000	0.000000	-0.058573	-0.072096	0.227037	0.000000	0.000000	4.000000	30.000000	0.000000
14721.914509	0.121766	0.579588	-0.033748	77.877075	10.149294	72.342026	-1.687389	0.000000	-1.088304	0.000000	0.000000	0.000000	-0.058573	-0.072096	0.227037	0.000000	0.000000	4.000000	30.000000	0.000000
14721.917842	0.121594	0.579345	-0.032905	77.877075	10.149294	72.342026	-1.687389	0.000000	-1.088304	0.000000	0.000000	0.000000	-0.051542	-0.072764	0.252905	0.000000	0.000000	4.000000	30.000000	0.000000
14721.921175	0.121594	0.579345	-0.032905	77.951683	10.035250	72.272461	-1.687389	0.000000	-1.088304	0.000000	0.000000	0.000000	-0.051542	-0.072764	0.252905	0.000000	0.000000	4.000000	30.000000	0.000000
14721.924509	0.121461	0.579101	-0.032074	77.951683	10.035250	72.272461	-1.687389	0.000000	-1.088304	0.000000	0.000000	0.000000	-0.039888	-0.073174	0.249346	0.000000	0.000000	4.000000	30.000000	0.000000
14721.927842	0.121461	0.579101	-0.032074	77.951683	10.035250	72.272461	-1.687389	0.000000	-1.088304	0.000000	0.000000	0.000000	-0.039888	-0.073174	0.249346	0.000000	0.000000	4.000000	30.000000	0.000000
14721.931175	0.121461	0.579101	-0.032074	78.133987	9.874739	72.157722	-1.603681	0.000000	-1.073065	0.000000	0.000000	0.000000	-0.039888	-0.073174	0.249346	0.000000	0.000000	4.000000	30.000000	0.000000
14721.934509	0.121461	0.579101	-0.032074	78.133987	9.874739	72.157722	-1.603681	0.000000	-1.073065	0.000000	0.000000	0.000000	-0.039888	-0.073174	0.249346	0.000000	0.000000	4.000000	30.000000	0.000000
14721.937842	0.121299	0.578815	-0.031340	78.133987	9.874739	72.157722	-1.603681	0.000000	-1.073065	0.000000	0.000000	0.000000	-0.048584	-0.085825	0.220167	0.000000	0.000000	4.000000	30.000000	0.000000
14721.941175	0.121299	0.578815	-0.031340	78.440331	9.629285	71.956863	-1.603681	0.000000	-1.073065	0.000000	0.000000	0.000000	-0.048584	-0.085825	0.220167	0.000000	0.000000	4.000000	30.000000	0.000000
14721.944509	0.121174	0.578505	-0.030704	78.440331	9.629285	71.956863	-1.603681	0.000000	-1.073065	0.000000	0.000000	0.000000	-0.037553	-0.093030	0.190851	0.000000	0.000000	4.000000	30.000000	0.000000
14721.947842	0.121174	0.578505	-0.030704	78.440331	9.629285	71.956863	-1.603681	0.000000	-1.073065	0.000000	0.000000	0.000000	-0.037553	-0.093030	0.190851	0.000000	0.000000	4.000000	30.000000	0.000000
14721.951175	0.121174	0.578505	-0.030704	78.800835	9.344521	71.706398	-1.535177	0.000000	-1.058709	0.000000	0.000000	0.000000	-0.037553	-0.093030	0.190851	0.000000	0.000000	4.000000	30.000000	0.000000
14721.954509	0.121174	0.578505	-0.030704	78.800835	9.344521	71.706398	-1.535177	0.000000	-1.058709	0.000000	0.000000	0.000000	-0.037553	-0.093030	0.190851	0.000000	0.000000	4.000000	30.000000	0.000000
14721.957842	0.121080	0.578178	-0.030188	78.800835	9.344521	71.706398	-1.535177	0.000000	-1.058709	0.000000	0.000000	0.000000	-0.028361	-0.098229	0.154579	0.000000	0.000000	4.000000	30.000000	0.000000
14721.961175	0.121080	0.578178	-0.030188	79.150482	9.057385	71.447914	-1.535177	0.000000	-1.058709	0.000000	0.000000	0.000000	-0.028361	-0.098229	0.154579	0.000000	0.000000	4.000000	30.000000	0.000000
14721.964509	0.120987	0.577864	-0.029818	79.150482	9.057385	71.447914	-1.535177	0.000000	-1.058709	0.000000	0.000000	0.000000	-0.027652	-0.094104	0.111170	0.000000	0.000000	4.000000	30.000000	0.000000
14721.967842	0.120987	0.577864	-0.029818	79.150482	9.057385	71.447914	-1.535177	0.000000	-1.058709	0.000000	0.000000	0.000000	-0.027652	-0.094104	0.111170	0.000000	0.000000	4.000000	30.000000	0.000000
14721.971175	0.120987	0.577864	-0.029818	79.469498	8.782374	71.198212	-1.490886	0.000000	-1.049374	0.000000	0.000000	0.000000	-0.027652	-0.094104	0.111170	0.000000	0.000000	4.000000	30.000000	0.000000
14721.974509	0.120886	0.577534	-0.029557	79.469498	8.782374	71.198212	-1.490886	0.000000	-1.049374	0.000000	0.000000	0.000000	-0.030437	-0.099055	0.078360	0.000000	0.000000	4.000000	30.000000	0.000000
14721.977842	0.120886	0.577534	-0.029557	79.469498	8.782374	71.198212	-1.490886	0.000000	-1.049374	0.000000	0.000000	0.000000	-0.030437	-0.099055	0.078360	0.000000	0.000000	4.000000	30.000000	0.000000
14721.981175	0.120886	0.577534	-0.029557	79.759346	8.520668	70.958595	-1.477826	0.000000	-1.044301	0.000000	0.000000	0.000000	-0.030437	-0.099055	0.078360	0.000000	0.000000	4.000000	30.000000	0.000000
14721.984509	0.120886	0.577534	-0.029557	79.759346	8.520668	70.958595	-1.477826	0.000000	-1.044301	0.000000	0.000000	0.000000	-0.030437	-0.099055	0.078360	0.000000	0.000000	4.000000	30.000000	0.000000
14721.987842	0.120789	0.577194	-0.029434	79.759346	8.520668	70.958595	-1.477826	0.000000	-1.044301	0.000000	0.000000	0.000000	-0.029051	-0.101963	0.036859	0.000000	0.000000	4.000000	30.000000	0.000000
14721.991175	0.120789	0.577194	-0.029434	80.013023	8.276772	70.729027	-1.477826	0.000000	-1.044301	0.000000	0.000000	0.000000	-0.029051	-0.101963	0.036859	0.000000	0.000000	4.000000	30.000000	0.000000
14721.994509	0.120664	0.576904	-0.029410	80.013023	8.276772	70.729027	-1.477826	0.000000	-1.044301	0.000000	0.000000	0.000000	-0.037473	-0.086887	0.007045	0.000000	0.000000	4.000000	30.000000	0.000000
14721.997842	0.120664	0.576904	-0.029410	80.013023	8.276772	70.729027	-1.477826	0.000000	-1.044301	0.000000	0.000000	0.000000	-0.037473	-0.086887	0.007045	0.000000	0.000000	4.000000	30.000000	0.000000
14722.001175	0.120664	0.576904	-0.029410	80.230400	8.044219	70.511360	-1.470509	0.000000	-1.033214	0.000000	0.000000	0.000000	-0.037473	-0.086887	0.007045	0.000000	0.000000	4.000000	30.000000	0.000000
14722.004509	0.120664	0.576904	-0.029410	80.230400	8.044219	70.511360	-1.470509	0.000000	-1.033214	0.000000	0.000000	0.000000	-0.037473	-0.086887	0.007045	0.000000	0.000000	4.000000	30.000000	0.000000
14722.007842	0.120547	0.576628	-0.029439	80.230400	8.044219	70.511360	-1.470509	0.000000	-1.033214	0.000000	0.000000	0.000000	-0.035323	-0.082930	-0.008659	0.000000	0.000000	4.000000	30.000000	0.000000
14722.011175	0.120547	0.576628	-0.029439	80.396347	7.847839	70.324776	-1.470509	0.000000	-1.033214	0.000000	0.000000	0.000000	-0.035323	-0.082930	-0.008659	0.000000	0.000000	4.000000	30.000000	0.000000
14722.014509	0.120547	0.576628	-0.029439	80.396347	7.847839	70.324776	-1.470509	0.000000	-1.033214	0.000000	0.000000	0.000000	-0.035323	-0.082930	-0.008659	0.000000	0.000000	4.000000	30.000000	0.000000
14722.017842	0.120547	0.576628	-0.029439	80.396347	7.847839	70.324776	-1.470509	0.000000	-1.033214	0.000000	0.000000	0.000000	-0.035323	-0.082930	-0.008659	0.000000	0.000000	4.000000	30.000000	0.000000
14722.021175	0.120332	0.576232	-0.029500	80.515121	7.703951	70.189186	-1.471952	0.000000	-1.027327	0.000000	0.000000	0.000000	-0.064358	-0.118740	-0.018433	0.000000	0.000000	4.000000	30.000000	0.000000
14722.024509	0.120332	0.576232	-0.029500	80.515121	7.703951	70.189186	-1.471952	0.000000	-1.027327	0.000000	0.000000	0.000000	-0.064358	-0.118740	-0.018433	0.000000	0.000000	4.000000	30.000000	0.000000
14722.027842	0.120332	0.576232	-0.029500	80.515121	7.703951	70.189186	-1.471952	0.000000	-1.027327	0.000000	0.000000	0.000000	-0.064358	-0.118740	-0.018433	0.000000	0.000000	4.000000	30.000000	0.000000
14722.031175	0.120332	0.576232	-0.029500	80.593910	7.620254	70.111488	-1.475024	0.000000	-1.016600	0.000000	0.000000	0.000000	-0.064358	-0.118740	-0.018433	0.000000	0.000000	4.000000	30.000000	0.000000
14722.034509	0.120256	0.576112	-0.029539	80.593910	7.620254	70.111488	-1.475024	0.000000	-1.016600	0.000000	0.000000	0.000000	-0.022937	-0.035841	-0.011442	0.000000	0.000000	4.000000	30.000000	0.000000
14722.037842	0.120256	0.576112	-0.029539	80.593910	7.620254	70.111488	-1.475024	0.000000	-1.016600	0.000000	0.000000	0.000000	-0.022937	-0.035841	-0.011442	0.000000	0.000000	4.000000	30.000000	0.000000
14722.041175	0.120256	0.576112	-0.029539	80.628311	7.582877	70.077087	-1.476931	0.000000	-1.012778	0.000000	0.000000	0.000000	-0.022937	-0.035841	-0.011442	0.000000	0.000000	4.000000	30.000000	0.000000
14722.044509	0.120250	0.576029	-0.029560	80.628311	7.582877	70.077087	-1.476931	0.000000	-1.012778	0.000000	0.000000	0.000000	-0.001803	-0.025184	-0.006419	0.000000	0.000000	4.000000	30.000000	0.000000
14722.047842	0.120250	0.576029	-0.029560	80.628311	7.582877	70.077087	-1.476931	0.000000	-1.012778	0.000000	0.000000	0.000000	-0.001803	-0.025184	-0.006419	0.000000	0.000000	4.000000	30.000000	0.000000
14722.051175	0.120250	0.576029	-0.029560	80.633675	7.580501	70.071983	-1.478001	0.000000	-1.012477	0.000000	0.000000	0.000000	-0.001803	-0.025184	-0.006419	0.000000	0.000000	4.000000	30.000000	0.000000
14722.054509	0.120250	0.576029	-0.029560	80.633675	7.580501	70.071983	-1.478001	0.000000	-1.012477	0.000000	0.000000	0.000000	-0.001803	-0.025184	-0.006419	0.000000	0.000000	4.000000	30.000000	0.000000
14722.057842	0.120270	0.576029	-0.029566	80.633675	7.580501	70.071983	-1.478001	0.000000	-1.012477	0.000000	0.000000	0.000000	0.006089	-0.000007	-0.001713	0.000000	0.000000	4.000000	30.000000	0.000000
14722.061175	0.120270	0.576029	-0.029566	80.627213	7.580334	70.067390	-1.478001	0.000000	-1.012477	0.000000	0.000000	0.000000	0.006089	-0.000007	-0.001713	0.000000	0.000000	4.000000	30.000000	0.000000
14722.064509	0.120270	0.576029	-0.029566	80.627213	7.580334	70.067390	-1.478001	0.000000	-1.012477	0.000000	0.000000	0.000000	0.006089	-0.000007	-0.001713	0.000000	0.000000	4.000000	30.000000	0.000000
14722.067842	0.120270	0.576029	-0.029566	80.627213	7.580334	70.067390	-1.478001	0.000000	-1.012477	0.000000	0.000000	0.000000	0.006089	-0.000007	-0.001713	0.000000	0.000000	4.000000	30.000000	0.000000
14722.071175	0.120349	0.576190	-0.029517	80.611526	7.590973	70.071007	-1.478287	0.000000	-1.013492	0.000000	0.000000	0.000000	0.023841	0.048406	0.014655	0.000000	0.000000	4.000000	30.000000	0.000000
14722.074509	0.120349	0.576190	-0.029517	80.611526	7.590973	70.071007	-1.478287	0.000000	-1.013492	0.000000	0.000000	0.000000	0.023841	0.048406	0.014655	0.000000	0.000000	4.000000	30.000000	0.000000
14722.077842	0.120349	0.576190	-0.029517	80.611526	7.590973	70.071007	-1.478287	0.000000	-1.013492	0.000000	0.000000	0.000000	0.023841	0.048406	0.014655	0.000000	0.000000	4.000000	30.000000	0.000000
14722.081175	0.120349	0.576190	-0.029517	80.589607	7.604206	70.080009	-1.475844	0.000000	-1.017465	0.000000	0.000000	0.000000	0.023841	0.048406	0.014655	0.000000	0.000000	4.000000	30.000000	0.000000
14722.084509	0.120383	0.576334	-0.029474	80.589607	7.604206	70.080009	-1.475844	0.000000	-1.017465	0.000000	0.000000	0.000000	0.010227	0.043123	0.012980	0.000000	0.000000	4.000000	30.000000	0.000000
14722.087842	0.120383	0.576334	-0.029474	80.589607	7.604206	70.080009	-1.475844	0.000000	-1.017465	0.000000	0.000000	0.000000	0.010227	0.043123	0.012980	0.000000	0.000000	4.000000	30.000000	0.000000
14722.091175	0.120383	0.576334	-0.029474	80.561707	7.630821	70.104233	-1.473681	0.000000	-1.019169	0.000000	0.000000	0.000000	0.010227	0.043123	0.012980	0.000000	0.000000	4.000000	30.000000	0.000000
14722.094509	0.120383	0.576334	-0.029474	80.561707	7.630821	70.104233	-1.473681	0.000000	-1.019169	0.000000	0.000000	0.000000	0.010227	0.043123	0.012980	0.000000	0.000000	4.000000	30.000000	0.000000
14722.097842	0.120422	0.576495	-0.029413	80.561707	7.630821	70.104233	-1.473681	0.000000	-1.019169	0.000000	0.000000	0.000000	0.011653	0.048443	0.018044	0.000000	0.000000	4.000000	30.000000	0.000000
14722.101175	0.120422	0.576495	-0.029413	80.536934	7.654698	70.125694	-1.473681	0.000000	-1.019169	0.000000	0.000000	0.000000	0.011653	0.048443	0.018044	0.000000	0.000000	4.000000	30.000000	0.000000
14722.104509	0.120422	0.576495	-0.029413	80.536934	7.654698	70.125694	-1.473681	0.000000	-1.019169	0.000000	0.000000	0.000000	0.011653	0.048443	0.018044	0.000000	0.000000	4.000000	30.000000	0.000000
14722.107842	0.120422	0.576495	-0.029413	80.536934	7.654698	70.125694	-1.473681	0.000000	-1.019169	0.000000	0.000000	0.000000	0.011653	0.048443	0.018044	0.000000	0.000000	4.000000	30.000000	0.000000
14722.111175	0.120488	0.576898	-0.029335	80.505928	7.683709	70.152351	-1.470673	0.000000	-1.021112	0.000000	0.000000	0.000000	0.019740	0.120742	0.023404	0.000000	0.000000	4.000000	30.000000	0.000000
14722.114509	0.120488	0.576898	-0.029335	80.505928	7.683709	70.152351	-1.470673	0.000000	-1.021112	0.000000	0.000000	0.000000	0.019740	0.120742	0.023404	0.000000	0.000000	4.000000	30.000000	0.000000
14722.117842	0.120488	0.576898	-0.029335	80.505928	7.683709	70.152351	-1.470673	0.000000	-1.021112	0.000000	0.000000	0.000000	0.019740	0.120742	0.023404	0.000000	0.000000	4.000000	30.000000	0.000000
14722.121175	0.120488	0.576898	-0.029335	80.471848	7.712417	70.181465	-1.466773	0.000000	-1.024402	0.000000	0.000000	0.000000	0.019740	0.120742	0.023404	0.000000	0.000000	4.000000	30.000000	0.000000
14722.124509	0.120506	0.577150	-0.029272	80.471848	7.712417	70.181465	-1.466773	0.000000	-1.024402	0.000000	0.000000	0.000000	0.005373	0.075702	0.019088	0.000000	0.000000	4.000000	30.000000	0.000000
14722.127842	0.120506	0.577150	-0.029272	80.471848	7.712417	70.181465	-1.466773	0.000000	-1.024402	0.000000	0.000000	0.000000	0.005373	0.075702	0.019088	0.000000	0.000000	4.000000	30.000000	0.000000
14722.131175	0.120506	0.577150	-0.029272	80.434662	7.743497	70.212975	-1.463591	0.000000	-1.025298	0.000000	0.000000	0.000000	0.005373	0.075702	0.019088	0.000000	0.000000	4.000000	30.000000	0.000000
14722.134509	0.120506	0.577150	-0.029272	80.434662	7.743497	70.212975	-1.463591	0.000000	-1.025298	0.000000	0.000000	0.000000	0.005373	0.075702	0.019088	0.000000	0.000000	4.000000	30.000000	0.000000
14722.137842	0.120506	0.577397	-0.029272	80.434662	7.743497	70.212975	-1.463591	0.000000	-1.025298	0.000000	0.000000	0.000000	0.000016	0.074260	0.000052	0.000000	0.000000	4.000000	30.000000	0.000000
14722.141175	0.120506	0.577397	-0.029272	80.397415	7.774299	70.244217	-1.463591	0.000000	-1.025298	0.000000	0.000000	0.000000	0.000016	0.074260	0.000052	0.000000	0.000000	4.000000	30.000000	0.000000
14722.144509	0.120506	0.577397	-0.029272	80.397415	7.774299	70.244217	-1.463591	0.000000	-1.025298	0.000000	0.000000	0.000000	0.000016	0.074260	0.000052	0.000000	0.000000	4.000000	30.000000	0.000000
14722.147842	0.120506	0.577397	-0.029272	80.397415	7.774299	70.244217	-1.463591	0.000000	-1.025298	0.000000	0.000000	0.000000	0.000016	0.074260	0.000052	0.000000	0.000000	4.000000	30.000000	0.000000
14722.151175	0.120511	0.577911	-0.029255	80.363327	7.802391	70.272705	-1.463583	0.000000	-1.025300	0.000000	0.000000	0.000000	0.001419	0.153935	0.005042	0.000000	0.000000	4.000000	30.000000	0.000000
14722.154509	0.120511	0.577911	-0.029255	80.363327	7.802391	70.272705	-1.463583	0.000000	-1.025300	0.000000	0.000000	0.000000	-0.000000	-0.000006	-0.000000	0.000000	0.000000	4.000000	30.000000	0.000000
14722.157842	0.120511	0.577911	-0.029255	80.363327	7.802391	70.272705	-1.463583	0.000000	-1.025300	0.000000	0.000000	0.000000	-0.000000	-0.000006	-0.000000	0.000000	0.000000	4.000000	30.000000	0.000000
14722.161175	0.120511	0.577911	-0.029255	80.329216	7.830234	70.300941	-1.462742	0.000000	-1.025537	0.000000	0.000000	0.000000	-0.000000	-0.000006	-0.000000	0.000000	0.000000	4.000000	30.000000	0.000000
14722.164509	0.120511	0.577911	-0.029255	80.329216	7.830234	70.300941	-1.462742	0.000000	-1.025537	0.000000	0.000000	0.000000	-0.000000	-0.000006	-0.000000	0.000000	0.000000	4.000000	30.000000	0.000000
14722.167842	0.120511	0.578158	-0.029255	80.329216	7.830234	70.300941	-1.462742	0.000000	-1.025537	0.000000	0.000000	0.000000	-0.000021	0.074317	-0.000073	0.000000	0.000000	4.000000	30.000000	0.000000
14722.171175	0.120511	0.578158	-0.029255	80.295135	7.860618	70.329002	-1.462742	0.000000	-1.025537	0.000000	0.000000	0.000000	-0.000021	0.074317	-0.000073	0.000000	0.000000	4.000000	30.000000	0.000000
14722.174509	0.120511	0.578158	-0.029255	80.295135	7.860618	70.329002	-1.462742	0.000000	-1.025537	0.000000	0.000000	0.000000	-0.000021	0.074317	-0.000073	0.000000	0.000000	4.000000	30.000000	0.000000
14722.177842	0.120511	0.578158	-0.029255	80.295135	7.860618	70.329002	-1.462742	0.000000	-1.025537	0.000000	0.000000	0.000000	-0.000021	0.074317	-0.000073	0.000000	0.000000	4.000000	30.000000	0.000000
14722.181175	0.120526	0.578636	-0.029279	80.264107	7.885619	70.354362	-1.462754	0.000000	-1.025533	0.000000	0.000000	0.000000	0.004595	0.143319	-0.007035	0.000000	0.000000	4.000000	30.000000	0.000000
14722.184509	0.120526	0.578636	-0.029279	80.264107	7.885619	70.354362	-1.462754	0.000000	-1.025533	0.000000	0.000000	0.000000	0.004595	0.143319	-0.007035	0.000000	0.000000	4.000000	30.000000	0.000000
14722.187842	0.120526	0.578636	-0.029279	80.264107	7.885619	70.354362	-1.462754	0.000000	-1.025533	0.000000	0.000000	0.000000	0.004595	0.143319	-0.007035	0.000000	0.000000	4.000000	30.000000	0.000000
14722.191175	0.120526	0.578636	-0.029279	80.233101	7.913149	70.379532	-1.463927	0.000000	-1.026299	0.000000	0.000000	0.000000	0.004595	0.143319	-0.007035	0.000000	0.000000	4.000000	30.000000	0.000000
14722.194509	0.120541	0.578866	-0.029302	80.233101	7.913149	70.379532	-1.463927	0.000000	-1.026299	0.000000	0.000000	0.000000	0.004619	0.068975	-0.006957	0.000000	0.000000	4.000000	30.000000	0.000000
14722.197842	0.120541	0.578866	-0.029302	80.233101	7.913149	70.379532	-1.463927	0.000000	-1.026299	0.000000	0.000000	0.000000	0.004619	0.068975	-0.006957	0.000000	0.000000	4.000000	30.000000	0.000000
14722.201175	0.120541	0.578866	-0.029302	80.208282	7.932863	70.399536	-1.465086	0.000000	-1.027069	0.000000	0.000000	0.000000	0.004619	0.068975	-0.006957	0.000000	0.000000	4.000000	30.000000	0.000000
14722.204509	0.120533	0.579054	-0.029330	80.208282	7.932863	70.399536	-1.465086	0.000000	-1.027069	0.000000	0.000000	0.000000	-0.002366	0.056366	-0.008398	0.000000	0.000000	4.000000	30.000000	0.000000
14722.207842	0.120533	0.579054	-0.029330	80.208282	7.932863	70.399536	-1.465086	0.000000	-1.027069	0.000000	0.000000	0.000000	-0.002366	0.056366	-0.008398	0.000000	0.000000	4.000000	30.000000	0.000000
14722.211175	0.120533	0.579054	-0.029330	80.186584	7.950069	70.417007	-1.466486	0.000000	-1.026675	0.000000	0.000000	0.000000	-0.002366	0.056366	-0.008398	0.000000	0.000000	4.000000	30.000000	0.000000
14722.214509	0.120533	0.579054	-0.029330	80.186584	7.950069	70.417007	-1.466486	0.000000	-1.026675	0.000000	0.000000	0.000000	-0.002366	0.056366	-0.008398	0.000000	0.000000	4.000000	30.000000	0.000000
14722.217842	0.120523	0.579200	-0.029368	80.186584	7.950069	70.417007	-1.466486	0.000000	-1.026675	0.000000	0.000000	0.000000	-0.003251	0.043711	-0.011541	0.000000	0.000000	4.000000	30.000000	0.000000
14722.221175	0.120523	0.579200	-0.029368	80.171089	7.962337	70.429459	-1.466486	0.000000	-1.026675	0.000000	0.000000	0.000000	-0.003251	0.043711	-0.011541	0.000000	0.000000	4.000000	30.000000	0.000000
14722.224509	0.120523	0.579200	-0.029368	80.171089	7.962337	70.429459	-1.466486	0.000000	-1.026675	0.000000	0.000000	0.000000	-0.003251	0.043711	-0.011541	0.000000	0.000000	4.000000	30.000000	0.000000
14722.227842	0.120523	0.579200	-0.029368	80.171089	7.962337	70.429459	-1.466486	0.000000	-1.026675	0.000000	0.000000	0.000000	-0.003251	0.043711	-0.011541	0.000000	0.000000	4.000000	30.000000	0.000000
14722.231175	0.120496	0.579473	-0.029462	80.155579	7.974492	70.441811	-1.468410	0.000000	-1.026133	0.000000	0.000000	0.000000	-0.007936	0.082041	-0.028164	0.000000	0.000000	4.000000	30.000000	0.000000
14722.234509	0.120496	0.579473	-0.029462	80.155579	7.974492	70.441811	-1.468410	0.000000	-1.026133	0.000000	0.000000	0.000000	-0.007936	0.082041	-0.028164	0.000000	0.000000	4.000000	30.000000	0.000000
14722.237842	0.120496	0.579473	-0.029462	80.155579	7.974492	70.441811	-1.468410	0.000000	-1.026133	0.000000	0.000000	0.000000	-0.007936	0.082041	-0.028164	0.000000	0.000000	4.000000	30.000000	0.000000
14722.241175	0.120496	0.579473	-0.029462	80.140045	7.983942	70.454124	-1.473104	0.000000	-1.024810	0.000000	0.000000	0.000000	-0.007936	0.082041	-0.028164	0.000000	0.000000	4.000000	30.000000	0.000000
14722.244509	0.120462	0.579577	-0.029505	80.140045	7.983942	70.454124	-1.473104	0.000000	-1.024810	0.000000	0.000000	0.000000	-0.010228	0.031056	-0.012974	0.000000	0.000000	4.000000	30.000000	0.000000
14722.247842	0.120462	0.579577	-0.029505	80.140045	7.983942	70.454124	-1.473104	0.000000	-1.024810	0.000000	0.000000	0.000000	-0.010228	0.031056	-0.012974	0.000000	0.000000	4.000000	30.000000	0.000000
14722.251175	0.120462	0.579577	-0.029505	80.130753	7.985787	70.461525	-1.475266	0.000000	-1.023106	0.000000	0.000000	0.000000	-0.010228	0.031056	-0.012974	0.000000	0.000000	4.000000	30.000000	0.000000
14722.254509	0.120462	0.579577	-0.029505	80.130753	7.985787	70.461525	-1.475266	0.000000	-1.023106	0.000000	0.000000	0.000000	-0.010228	0.031056	-0.012974	0.000000	0.000000	4.000000	30.000000	0.000000
14722.257842	0.120410	0.579656	-0.029536	80.130753	7.985787	70.461525	-1.475266	0.000000	-1.023106	0.000000	0.000000	0.000000	-0.015774	0.023763	-0.009335	0.000000	0.000000	4.000000	30.000000	0.000000
14722.261175	0.120410	0.579656	-0.029536	80.121437	7.987609	70.468895	-1.475266	0.000000	-1.023106	0.000000	0.000000	0.000000	-0.015774	0.023763	-0.009335	0.000000	0.000000	4.000000	30.000000	0.000000
14722.264509	0.120410	0.579656	-0.029536	80.121437	7.987609	70.468895	-1.475266	0.000000	-1.023106	0.000000	0.000000	0.000000	-0.015774	0.023763	-0.009335	0.000000	0.000000	4.000000	30.000000	0.000000
14722.267842	0.120410	0.579656	-0.029536	80.121437	7.987609	70.468895	-1.475266	0.000000	-1.023106	0.000000	0.000000	0.000000	-0.015774	0.023763	-0.009335	0.000000	0.000000	4.000000	30.000000	0.000000
14722.271175	0.120284	0.579814	-0.029593	80.115234	7.984269	70.473793	-1.476822	0.000000	-1.020477	0.000000	0.000000	0.000000	-0.037640	0.047533	-0.016975	0.000000	0.000000	4.000000	30.000000	0.000000
14722.274509	0.120284	0.579814	-0.029593	80.115234	7.984269	70.473793	-1.476822	0.000000	-1.020477	0.000000	0.000000	0.000000	-0.037640	0.047533	-0.016975	0.000000	0.000000	4.000000	30.000000	0.000000
14722.277842	0.120284	0.579814	-0.029593	80.115234	7.984269	70.473793	-1.476822	0.000000	-1.020477	0.000000	0.000000	0.000000	-0.037640	0.047533	-0.016975	0.000000	0.000000	4.000000	30.000000	0.000000
14722.281175	0.120284	0.579814	-0.029593	80.105965	7.983362	70.481155	-1.479651	0.000000	-1.014203	0.000000	0.000000	0.000000	-0.037640	0.047533	-0.016975	0.000000	0.000000	4.000000	30.000000	0.000000
14722.284509	0.120206	0.579876	-0.029635	80.105965	7.983362	70.481155	-1.479651	0.000000	-1.014203	0.000000	0.000000	0.000000	-0.023277	0.018406	-0.012680	0.000000	0.000000	4.000000	30.000000	0.000000
14722.287842	0.120206	0.579876	-0.029635	80.105965	7.983362	70.481155	-1.479651	0.000000	-1.014203	0.000000	0.000000	0.000000	-0.023277	0.018406	-0.012680	0.000000	0.000000	4.000000	30.000000	0.000000
14722.291175	0.120206	0.579876	-0.029635	80.099747	7.982738	70.486046	-1.481764	0.000000	-1.010324	0.000000	0.000000	0.000000	-0.023277	0.018406	-0.012680	0.000000	0.000000	4.000000	30.000000	0.000000
14722.294509	0.120167	0.579942	-0.029620	80.099747	7.982738	70.486046	-1.481764	0.000000	-1.010324	0.000000	0.000000	0.000000	-0.011849	0.019928	0.004588	0.000000	0.000000	4.000000	30.000000	0.000000
14722.297842	0.120167	0.579942	-0.029620	80.099747	7.982738	70.486046	-1.481764	0.000000	-1.010324	0.000000	0.000000	0.000000	-0.011849	0.019928	0.004588	0.000000	0.000000	4.000000	30.000000	0.000000
14722.301175	0.120167	0.579942	-0.029620	80.090431	7.987233	70.493362	-1.480999	0.000000	-1.008349	0.000000	0.000000	0.000000	-0.011849	0.019928	0.004588	0.000000	0.000000	4.000000	30.000000	0.000000
14722.304509	0.120167	0.579942	-0.029620	80.090431	7.987233	70.493362	-1.480999	0.000000	-1.008349	0.000000	0.000000	0.000000	-0.011849	0.019928	0.004588	0.000000	0.000000	4.000000	30.000000	0.000000
14722.307842	0.120150	0.579984	-0.029604	80.090431	7.987233	70.493362	-1.480999	0.000000	-1.008349	0.000000	0.000000	0.000000	-0.005219	0.012642	0.004812	0.000000	0.000000	4.000000	30.000000	0.000000
14722.311175	0.120150	0.579984	-0.029604	80.084244	7.989302	70.498245	-1.480999	0.000000	-1.008349	0.000000	0.000000	0.000000	-0.005219	0.012642	0.004812	0.000000	0.000000	4.000000	30.000000	0.000000
14722.314509	0.120150	0.579984	-0.029604	80.084244	7.989302	70.498245	-1.480999	0.000000	-1.008349	0.000000	0.000000	0.000000	-0.005219	0.012642	0.004812	0.000000	0.000000	4.000000	30.000000	0.000000
14722.317842	0.120150	0.579984	-0.029604	80.084244	7.989302	70.498245	-1.480999	0.000000	-1.008349	0.000000	0.000000	0.000000	-0.005219	0.012642	0.004812	0.000000	0.000000	4.000000	30.000000	0.000000
14722.321175	0.120101	0.580062	-0.029543	80.078041	7.991391	70.503128	-1.480197	0.000000	-1.007479	0.000000	0.000000	0.000000	-0.014571	0.023383	0.018304	0.000000	0.000000	4.000000	30.000000	0.000000
14722.324509	0.120101	0.580062	-0.029543	80.078041	7.991391	70.503128	-1.480197	0.000000	-1.007479	0.000000	0.000000	0.000000	-0.014571	0.023383	0.018304	0.000000	0.000000	4.000000	30.000000	0.000000
14722.327842	0.120101	0.580062	-0.029543	80.078041	7.991391	70.503128	-1.480197	0.000000	-1.007479	0.000000	0.000000	0.000000	-0.014571	0.023383	0.018304	0.000000	0.000000	4.000000	30.000000	0.000000
14722.331175	0.120101	0.580062	-0.029543	80.074944	7.988350	70.505554	-1.477147	0.000000	-1.005051	0.000000	0.000000	0.000000	-0.014571	0.023383	0.018304	0.000000	0.000000	4.000000	30.000000	0.000000
14722.334509	0.120085	0.580080	-0.029520	80.074944	7.988350	70.505554	-1.477147	0.000000	-1.005051	0.000000	0.000000	0.000000	-0.004676	0.005359	0.006746	0.000000	0.000000	4.000000	30.000000	0.000000
14722.337842	0.120085	0.580080	-0.029520	80.074944	7.988350	70.505554	-1.477147	0.000000	-1.005051	0.000000	0.000000	0.000000	-0.004676	0.005359	0.006746	0.000000	0.000000	4.000000	30.000000	0.000000
14722.341175	0.120085	0.580080	-0.029520	80.068741	7.987690	70.510422	-1.476022	0.000000	-1.004271	0.000000	0.000000	0.000000	-0.004676	0.005359	0.006746	0.000000	0.000000	4.000000	30.000000	0.000000
14722.344509	0.120085	0.580080	-0.029520	80.068741	7.987690	70.510422	-1.476022	0.000000	-1.004271	0.000000	0.000000	0.000000	-0.004676	0.005359	0.006746	0.000000	0.000000	4.000000	30.000000	0.000000
14722.347842	0.120054	0.580116	-0.029475	80.068741	7.987690	70.510422	-1.476022	0.000000	-1.004271	0.000000	0.000000	0.000000	-0.009354	0.010725	0.013491	0.000000	0.000000	4.000000	30.000000	0.000000
14722.351175	0.120054	0.580116	-0.029475	80.065613	7.981910	70.512825	-1.476022	0.000000	-1.004271	0.000000	0.000000	0.000000	-0.009354	0.010725	0.013491	0.000000	0.000000	4.000000	30.000000	0.000000
14722.354509	0.120054	0.580116	-0.029475	80.065613	7.981910	70.512825	-1.476022	0.000000	-1.004271	0.000000	0.000000	0.000000	-0.009354	0.010725	0.013491	0.000000	0.000000	4.000000	30.000000	0.000000
14722.357842	0.120054	0.580116	-0.029475	80.065613	7.981910	70.512825	-1.476022	0.000000	-1.004271	0.000000	0.000000	0.000000	-0.009354	0.010725	0.013491	0.000000	0.000000	4.000000	30.000000	0.000000
14722.361175	0.119887	0.580145	-0.029367	80.062531	7.970698	70.515251	-1.473774	0.000000	-1.002712	0.000000	0.000000	0.000000	-0.050045	0.008803	0.032422	0.000000	0.000000	4.000000	30.000000	0.000000
14722.364509	0.119887	0.580145	-0.029367	80.062531	7.970698	70.515251	-1.473774	0.000000	-1.002712	0.000000	0.000000	0.000000	-0.050045	0.008803	0.032422	0.000000	0.000000	4.000000	30.000000	0.000000
14722.367842	0.119887	0.580145	-0.029367	80.062531	7.970698	70.515251	-1.473774	0.000000	-1.002712	0.000000	0.000000	0.000000	-0.050045	0.008803	0.032422	0.000000	0.000000	4.000000	30.000000	0.000000
14722.371175	0.119887	0.580145	-0.029367	80.062485	7.951670	70.515228	-1.468370	0.000000	-0.994371	0.000000	0.000000	0.000000	-0.050045	0.008803	0.032422	0.000000	0.000000	4.000000	30.000000	0.000000
14722.374509	0.119745	0.580145	-0.029328	80.062485	7.951670	70.515228	-1.468370	0.000000	-0.994371	0.000000	0.000000	0.000000	-0.042652	0.000005	0.011944	0.000000	0.000000	4.000000	30.000000	0.000000
14722.377842	0.119745	0.580145	-0.029328	80.062485	7.951670	70.515228	-1.468370	0.000000	-0.994371	0.000000	0.000000	0.000000	-0.042652	0.000005	0.011944	0.000000	0.000000	4.000000	30.000000	0.000000
14722.381175	0.119745	0.580145	-0.029328	80.065598	7.927525	70.512817	-1.466380	0.000000	-0.987263	0.000000	0.000000	0.000000	-0.042652	0.000005	0.011944	0.000000	0.000000	4.000000	30.000000	0.000000
14722.384509	0.119745	0.580145	-0.029328	80.065598	7.927525	70.512817	-1.466380	0.000000	-0.987263	0.000000	0.000000	0.000000	-0.042652	0.000005	0.011944	0.000000	0.000000	4.000000	30.000000	0.000000
14722.387842	0.119578	0.580127	-0.029299	80.065598	7.927525	70.512817	-1.466380	0.000000	-0.987263	0.000000	0.000000	0.000000	-0.050157	-0.005360	0.008596	0.000000	0.000000	4.000000	30.000000	0.000000
14722.391175	0.119578	0.580127	-0.029299	80.065613	7.908498	70.512840	-1.466380	0.000000	-0.987263	0.000000	0.000000	0.000000	-0.050157	-0.005360	0.008596	0.000000	0.000000	4.000000	30.000000	0.000000
14722.394509	0.119578	0.580127	-0.029299	80.065613	7.908498	70.512840	-1.466380	0.000000	-0.987263	0.000000	0.000000	0.000000	-0.050157	-0.005360	0.008596	0.000000	0.000000	4.000000	30.000000	0.000000
14722.397842	0.119578	0.580127	-0.029299	80.065613	7.908498	70.512840	-1.466380	0.000000	-0.987263	0.000000	0.000000	0.000000	-0.050157	-0.005360	0.008596	0.000000	0.000000	4.000000	30.000000	0.000000
14722.401175	0.119273	0.580127	-0.029214	80.065613	7.886736	70.512840	-1.464947	0.000000	-0.978903	0.000000	0.000000	0.000000	-0.091413	0.000005	0.025511	0.000000	0.000000	4.000000	30.000000	0.000000
14722.404509	0.119273	0.580127	-0.029214	80.065613	7.886736	70.512840	-1.464947	0.000000	-0.978903	0.000000	0.000000	0.000000	-0.091413	0.000005	0.025511	0.000000	0.000000	4.000000	30.000000	0.000000
14722.407842	0.119273	0.580127	-0.029214	80.065613	7.886736	70.512840	-1.464947	0.000000	-0.978903	0.000000	0.000000	0.000000	-0.091413	0.000005	0.025511	0.000000	0.000000	4.000000	30.000000	0.000000
14722.411175	0.119273	0.580127	-0.029214	80.065857	7.872733	70.522369	-1.460695	0.000000	-0.963668	0.000000	0.000000	0.000000	-0.091413	0.000005	0.025511	0.000000	0.000000	4.000000	30.000000	0.000000
14722.414509	0.119111	0.580127	-0.029169	80.065857	7.872733	70.522369	-1.460695	0.000000	-0.963668	0.000000	0.000000	0.000000	-0.048762	0.000005	0.013580	0.000000	0.000000	4.000000	30.000000	0.000000
14722.417842	0.119111	0.580127	-0.029169	80.065857	7.872733	70.522369	-1.460695	0.000000	-0.963668	0.000000	0.000000	0.000000	-0.048762	0.000005	0.013580	0.000000	0.000000	4.000000	30.000000	0.000000
14722.421175	0.119111	0.580127	-0.029169	80.068939	7.845868	70.519936	-1.458432	0.000000	-0.955541	0.000000	0.000000	0.000000	-0.048762	0.000005	0.013580	0.000000	0.000000	4.000000	30.000000	0.000000
14722.424509	0.119111	0.580127	-0.029169	80.068939	7.845868	70.519936	-1.458432	0.000000	-0.955541	0.000000	0.000000	0.000000	-0.048762	0.000005	0.013580	0.000000	0.000000	4.000000	30.000000	0.000000
14722.427842	0.118921	0.580134	-0.029141	80.068939	7.845868	70.519936	-1.458432	0.000000	-0.955541	0.000000	0.000000	0.000000	-0.056801	0.001927	0.008274	0.000000	0.000000	4.000000	30.000000	0.000000
14722.431175	0.118921	0.580134	-0.029141	80.065811	7.823784	70.522354	-1.458432	0.000000	-0.955541	0.000000	0.000000	0.000000	-0.056801	0.001927	0.008274	0.000000	0.000000	4.000000	30.000000	0.000000
14722.434509	0.118921	0.580134	-0.029141	80.065811	7.823784	70.522354	-1.458432	0.000000	-0.955541	0.000000	0.000000	0.000000	-0.056801	0.001927	0.008274	0.000000	0.000000	4.000000	30.000000	0.000000
14722.437842	0.118921	0.580134	-0.029141	80.065811	7.823784	70.522354	-1.458432	0.000000	-0.955541	0.000000	0.000000	0.000000	-0.056801	0.001927	0.008274	0.000000	0.000000	4.000000	30.000000	0.000000
14722.441175	0.118576	0.580134	-0.029045	80.066292	7.817569	70.541443	-1.457053	0.000000	-0.946074	0.000000	0.000000	0.000000	-0.103643	-0.000004	0.028748	0.000000	0.000000	4.000000	30.000000	0.000000
14722.444509	0.118576	0.580134	-0.029045	80.066292	7.817569	70.541443	-1.457053	0.000000	-0.946074	0.000000	0.000000	0.000000	-0.103643	-0.000004	0.028748	0.000000	0.000000	4.000000	30.000000	0.000000
14722.447842	0.118576	0.580134	-0.029045	80.066292	7.817569	70.541443	-1.457053	0.000000	-0.946074	0.000000	0.000000	0.000000	-0.103643	-0.000004	0.028748	0.000000	0.000000	4.000000	30.000000	0.000000
14722.451175	0.118576	0.580134	-0.029045	80.065376	7.873181	70.639153	-1.452261	0.000000	-0.928800	0.000000	0.000000	0.000000	-0.103643	-0.000004	0.028748	0.000000	0.000000	4.000000	30.000000	0.000000
14722.454509	0.118402	0.580169	-0.028961	80.065376	7.873181	70.639153	-1.452261	0.000000	-0.928800	0.000000	0.000000	0.000000	-0.052094	0.010726	0.025267	0.000000	0.000000	4.000000	30.000000	0.000000
14722.457842	0.118402	0.580169	-0.028961	80.065376	7.873181	70.639153	-1.452261	0.000000	-0.928800	0.000000	0.000000	0.000000	-0.052094	0.010726	0.025267	0.000000	0.000000	4.000000	30.000000	0.000000
14722.461175	0.118402	0.580169	-0.028961	80.063721	8.019329	70.844078	-1.448050	0.000000	-0.920118	0.000000	0.000000	0.000000	-0.052094	0.010726	0.025267	0.000000	0.000000	4.000000	30.000000	0.000000
14722.464509	0.118402	0.580169	-0.028961	80.063721	8.019329	70.844078	-1.448050	0.000000	-0.920118	0.000000	0.000000	0.000000	-0.052094	0.010726	0.025267	0.000000	0.000000	4.000000	30.000000	0.000000
14722.467842	0.118244	0.580187	-0.028899	80.063721	8.019329	70.844078	-1.448050	0.000000	-0.920118	0.000000	0.000000	0.000000	-0.047400	0.005362	0.018520	0.000000	0.000000	4.000000	30.000000	0.000000
14722.471175	0.118244	0.580187	-0.028899	80.061935	8.165442	71.048950	-1.448050	0.000000	-0.920118	0.000000	0.000000	0.000000	-0.047400	0.005362	0.018520	0.000000	0.000000	4.000000	30.000000	0.000000
14722.474509	0.118091	0.580223	-0.028821	80.061935	8.165442	71.048950	-1.448050	0.000000	-0.920118	0.000000	0.000000	0.000000	-0.046018	0.010728	0.023543	0.000000	0.000000	4.000000	30.000000	0.000000
14722.477842	0.118091	0.580223	-0.028821	80.061935	8.165442	71.048950	-1.448050	0.000000	-0.920118	0.000000	0.000000	0.000000	-0.046018	0.010728	0.023543	0.000000	0.000000	4.000000	30.000000	0.000000
14722.481175	0.118091	0.580223	-0.028821	80.058647	8.259779	71.187035	-1.441040	0.000000	-0.904549	0.000000	0.000000	0.000000	-0.046018	0.010728	0.023543	0.000000	0.000000	4.000000	30.000000	0.000000
14722.484509	0.118091	0.580223	-0.028821	80.058647	8.259779	71.187035	-1.441040	0.000000	-0.904549	0.000000	0.000000	0.000000	-0.046018	0.010728	0.023543	0.000000	0.000000	4.000000	30.000000	0.000000
14722.487842	0.117956	0.580283	-0.028754	80.058647	8.259779	71.187035	-1.441040	0.000000	-0.904549	0.000000	0.000000	0.000000	-0.040466	0.018035	0.019901	0.000000	0.000000	4.000000	30.000000	0.000000
14722.491175	0.117956	0.580283	-0.028754	80.053474	8.281328	71.239204	-1.441040	0.000000	-0.904549	0.000000	0.000000	0.000000	-0.040466	0.018035	0.019901	0.000000	0.000000	4.000000	30.000000	0.000000
14722.494509	0.117956	0.580283	-0.028754	80.053474	8.281328	71.239204	-1.441040	0.000000	-0.904549	0.000000	0.000000	0.000000	-0.040466	0.018035	0.019901	0.000000	0.000000	4.000000	30.000000	0.000000
14722.497842	0.117956	0.580283	-0.028754	80.053474	8.281328	71.239204	-1.441040	0.000000	-0.904549	0.000000	0.000000	0.000000	-0.040466	0.018035	0.019901	0.000000	0.000000	4.000000	30.000000	0.000000
14722.501175	0.117672	0.580350	-0.028672	80.047462	8.277202	71.253212	-1.437723	0.000000	-0.897804	0.000000	0.000000	0.000000	-0.085113	0.019915	0.024638	0.000000	0.000000	4.000000	30.000000	0.000000
14722.504509	0.117672	0.580350	-0.028672	80.047462	8.277202	71.253212	-1.437723	0.000000	-0.897804	0.000000	0.000000	0.000000	-0.085113	0.019915	0.024638	0.000000	0.000000	4.000000	30.000000	0.000000
14722.507842	0.117672	0.580350	-0.028672	80.047462	8.277202	71.253212	-1.437723	0.000000	-0.897804	0.000000	0.000000	0.000000	-0.085113	0.019915	0.024638	0.000000	0.000000	4.000000	30.000000	0.000000
14722.511175	0.117672	0.580350	-0.028672	80.044540	8.268122	71.264961	-1.433617	0.000000	-0.883619	0.000000	0.000000	0.000000	-0.085113	0.019915	0.024638	0.000000	0.000000	4.000000	30.000000	0.000000
14722.514509	0.117522	0.580380	-0.028663	80.044540	8.268122	71.264961	-1.433617	0.000000	-0.883619	0.000000	0.000000	0.000000	-0.045169	0.009205	0.002789	0.000000	0.000000	4.000000	30.000000	0.000000
14722.517842	0.117522	0.580380	-0.028663	80.044540	8.268122	71.264961	-1.433617	0.000000	-0.883619	0.000000	0.000000	0.000000	-0.045169	0.009205	0.002789	0.000000	0.000000	4.000000	30.000000	0.000000
14722.521175	0.117522	0.580380	-0.028663	80.041458	8.253996	71.267212	-1.433152	0.000000	-0.876091	0.000000	0.000000	0.000000	-0.045169	0.009205	0.002789	0.000000	0.000000	4.000000	30.000000	0.000000
14722.524509	0.117522	0.580380	-0.028663	80.041458	8.253996	71.267212	-1.433152	0.000000	-0.876091	0.000000	0.000000	0.000000	-0.045169	0.009205	0.002789	0.000000	0.000000	4.000000	30.000000	0.000000
14722.527842	0.117406	0.580417	-0.028688	80.041458	8.253996	71.267212	-1.433152	0.000000	-0.876091	0.000000	0.000000	0.000000	-0.034878	0.011092	-0.007559	0.000000	0.000000	4.000000	30.000000	0.000000
14722.531175	0.117406	0.580417	-0.028688	80.041458	8.240396	71.267181	-1.433152	0.000000	-0.876091	0.000000	0.000000	0.000000	-0.034878	0.011092	-0.007559	0.000000	0.000000	4.000000	30.000000	0.000000
14722.534509	0.117406	0.580417	-0.028688	80.041458	8.240396	71.267181	-1.433152	0.000000	-0.876091	0.000000	0.000000	0.000000	-0.034878	0.011092	-0.007559	0.000000	0.000000	4.000000	30.000000	0.000000
14722.537842	0.117406	0.580417	-0.028688	80.041458	8.240396	71.267181	-1.433152	0.000000	-0.876091	0.000000	0.000000	0.000000	-0.034878	0.011092	-0.007559	0.000000	0.000000	4.000000	30.000000	0.000000
14722.541175	0.117159	0.580481	-0.028871	80.041458	8.229532	71.267197	-1.434412	0.000000	-0.870278	0.000000	0.000000	0.000000	-0.074041	0.019104	-0.054856	0.000000	0.000000	4.000000	30.000000	0.000000
14722.544509	0.117159	0.580481	-0.028871	80.041458	8.229532	71.267197	-1.434412	0.000000	-0.870278	0.000000	0.000000	0.000000	-0.074041	0.019104	-0.054856	0.000000	0.000000	4.000000	30.000000	0.000000
14722.547842	0.117159	0.580481	-0.028871	80.041458	8.229532	71.267197	-1.434412	0.000000	-0.870278	0.000000	0.000000	0.000000	-0.074041	0.019104	-0.054856	0.000000	0.000000	4.000000	30.000000	0.000000
14722.551175	0.117159	0.580481	-0.028871	80.041458	8.221360	71.267189	-1.443554	0.000000	-0.857938	0.000000	0.000000	0.000000	-0.074041	0.019104	-0.054856	0.000000	0.000000	4.000000	30.000000	0.000000
14722.554509	0.117066	0.580513	-0.028971	80.041458	8.221360	71.267189	-1.443554	0.000000	-0.857938	0.000000	0.000000	0.000000	-0.027856	0.009546	-0.029946	0.000000	0.000000	4.000000	30.000000	0.000000
14722.557842	0.117066	0.580513	-0.028971	80.041458	8.221360	71.267189	-1.443554	0.000000	-0.857938	0.000000	0.000000	0.000000	-0.027856	0.009546	-0.029946	0.000000	0.000000	4.000000	30.000000	0.000000
14722.561175	0.117066	0.580513	-0.028971	80.041458	8.213199	71.267189	-1.448545	0.000000	-0.853295	0.000000	0.000000	0.000000	-0.027856	0.009546	-0.029946	0.000000	0.000000	4.000000	30.000000	0.000000
14722.564509	0.117066	0.580513	-0.028971	80.041458	8.213199	71.267189	-1.448545	0.000000	-0.853295	0.000000	0.000000	0.000000	-0.027856	0.009546	-0.029946	0.000000	0.000000	4.000000	30.000000	0.000000
14722.567842	0.116953	0.580544	-0.029065	80.041458	8.213199	71.267189	-1.448545	0.000000	-0.853295	0.000000	0.000000	0.000000	-0.033942	0.009519	-0.028289	0.000000	0.000000	4.000000	30.000000	0.000000
14722.571175	0.116953	0.580544	-0.029065	80.041458	8.199616	71.267227	-1.448545	0.000000	-0.853295	0.000000	0.000000	0.000000	-0.033942	0.009519	-0.028289	0.000000	0.000000	4.000000	30.000000	0.000000
14722.574509	0.116953	0.580544	-0.029065	80.041458	8.199616	71.267227	-1.448545	0.000000	-0.853295	0.000000	0.000000	0.000000	-0.033942	0.009519	-0.028289	0.000000	0.000000	4.000000	30.000000	0.000000
14722.577842	0.116953	0.580544	-0.029065	80.041458	8.199616	71.267227	-1.448545	0.000000	-0.853295	0.000000	0.000000	0.000000	-0.033942	0.009519	-0.028289	0.000000	0.000000	4.000000	30.000000	0.000000
14722.581175	0.116713	0.580601	-0.029225	80.041458	8.186001	71.267197	-1.453260	0.000000	-0.847638	0.000000	0.000000	0.000000	-0.072039	0.017126	-0.047955	0.000000	0.000000	4.000000	30.000000	0.000000
14722.584509	0.116713	0.580601	-0.029225	80.041458	8.186001	71.267197	-1.453260	0.000000	-0.847638	0.000000	0.000000	0.000000	-0.072039	0.017126	-0.047955	0.000000	0.000000	4.000000	30.000000	0.000000
14722.587842	0.116713	0.580601	-0.029225	80.041458	8.186001	71.267197	-1.453260	0.000000	-0.847638	0.000000	0.000000	0.000000	-0.072039	0.017126	-0.047955	0.000000	0.000000	4.000000	30.000000	0.000000
14722.591175	0.116713	0.580601	-0.029225	80.041458	8.172400	71.267181	-1.461252	0.000000	-0.835631	0.000000	0.000000	0.000000	-0.072039	0.017126	-0.047955	0.000000	0.000000	4.000000	30.000000	0.000000
14722.594509	0.116572	0.580620	-0.029262	80.041458	8.172400	71.267181	-1.461252	0.000000	-0.835631	0.000000	0.000000	0.000000	-0.042285	0.005691	-0.011014	0.000000	0.000000	4.000000	30.000000	0.000000
14722.597842	0.116572	0.580620	-0.029262	80.041458	8.172400	71.267181	-1.461252	0.000000	-0.835631	0.000000	0.000000	0.000000	-0.042285	0.005691	-0.011014	0.000000	0.000000	4.000000	30.000000	0.000000
14722.601175	0.116572	0.580620	-0.029262	80.041435	8.153358	71.267181	-1.463088	0.000000	-0.828584	0.000000	0.000000	0.000000	-0.042285	0.005691	-0.011014	0.000000	0.000000	4.000000	30.000000	0.000000
14722.604509	0.116572	0.580620	-0.029262	80.041435	8.153358	71.267181	-1.463088	0.000000	-0.828584	0.000000	0.000000	0.000000	-0.042285	0.005691	-0.011014	0.000000	1.000000	4.000000	30.000000	0.000000
14722.607842	0.116417	0.580633	-0.029270	80.041435	8.153358	71.267181	-1.463088	0.000000	-0.828584	0.000000	0.000000	0.000000	-0.046466	0.003795	-0.002375	0.000000	1.000000	4.000000	30.000000	0.000000
