# Supplementary material for: Haptic Guidance Needs to Be Intuitive Not Just Informative to Improve Human Motor Accuracy
Source: PLoS One. 2016 Mar 16;11(3):e0150912. doi: 10.1371/journal.pone.0150912 (PMC4794196; doi:10.1371/journal.pone.0150912)
Supplement: S1 Data — (ZIP) [file pone.0150912.s001.zip › Subject6/exp1_0031.txt]

Time	PosX	PosY	PosZ	RotX	RotY	RotZ	ForceX	ForceY	ForceZ	MomentX	MomentY	MomentZ	VelocityX	VelocityY	VelocityZ	CalibratedWeight	ButtonDown	Condition	Trial	Visual
14724.621175	-0.002849	0.493549	0.245230	78.683510	74.159279	124.924301	4.648510	0.000000	-1.841564	0.000000	0.000000	0.000000	-0.129861	-0.095099	-0.053070	0.000000	1.000000	4.000000	31.000000	1.000000
14724.624509	-0.002515	0.493344	0.244986	78.683510	74.159279	124.924301	4.648510	0.000000	-1.841564	0.000000	0.000000	0.000000	0.100295	-0.061502	-0.073176	0.000000	1.000000	4.000000	31.000000	1.000000
14724.627842	-0.002515	0.493344	0.244986	78.683510	74.159279	124.924301	4.648510	0.000000	-1.841564	0.000000	0.000000	0.000000	0.100295	-0.061502	-0.073176	0.000000	1.000000	4.000000	31.000000	1.000000
14724.631175	-0.002515	0.493344	0.244986	78.535561	74.401543	124.692238	4.645706	0.000000	-1.848626	0.000000	0.000000	0.000000	0.100295	-0.061502	-0.073176	0.000000	1.000000	4.000000	31.000000	1.000000
14724.634509	-0.001447	0.492979	0.244624	78.535561	74.401543	124.692238	4.645706	0.000000	-1.848626	0.000000	0.000000	0.000000	0.320218	-0.109432	-0.108660	0.000000	1.000000	4.000000	31.000000	1.000000
14724.637842	-0.001447	0.492979	0.244624	78.535561	74.401543	124.692238	4.645706	0.000000	-1.848626	0.000000	0.000000	0.000000	0.320218	-0.109432	-0.108660	0.000000	1.000000	4.000000	31.000000	1.000000
14724.641175	-0.001447	0.492979	0.244624	78.344131	74.290955	124.179886	4.637773	0.000000	-1.868438	0.000000	0.000000	0.000000	0.320218	-0.109432	-0.108660	0.000000	1.000000	4.000000	31.000000	1.000000
14724.644509	-0.000381	0.492723	0.244126	78.344131	74.290955	124.179886	4.637773	0.000000	-1.868438	0.000000	0.000000	0.000000	0.319908	-0.076774	-0.149382	0.000000	1.000000	4.000000	31.000000	1.000000
14724.647842	-0.000381	0.492723	0.244126	78.344131	74.290955	124.179886	4.637773	0.000000	-1.868438	0.000000	0.000000	0.000000	0.319908	-0.076774	-0.149382	0.000000	1.000000	4.000000	31.000000	1.000000
14724.651175	-0.000381	0.492723	0.244126	78.379715	72.886818	122.688042	4.629399	0.000000	-1.889090	0.000000	0.000000	0.000000	0.319908	-0.076774	-0.149382	0.000000	1.000000	4.000000	31.000000	1.000000
14724.654509	0.000517	0.492614	0.243490	78.379715	72.886818	122.688042	4.629399	0.000000	-1.889090	0.000000	0.000000	0.000000	0.269521	-0.032694	-0.190719	0.000000	1.000000	4.000000	31.000000	1.000000
14724.657842	0.000517	0.492614	0.243490	78.379715	72.886818	122.688042	4.629399	0.000000	-1.889090	0.000000	0.000000	0.000000	0.269521	-0.032694	-0.190719	0.000000	1.000000	4.000000	31.000000	1.000000
14724.661175	0.000517	0.492614	0.243490	78.686386	70.099373	119.549934	4.621673	0.000000	-1.907914	0.000000	0.000000	0.000000	0.269521	-0.032694	-0.190719	0.000000	1.000000	4.000000	31.000000	1.000000
14724.664509	0.001846	0.492289	0.242750	78.686386	70.099373	119.549934	4.621673	0.000000	-1.907914	0.000000	0.000000	0.000000	0.398552	-0.097446	-0.222093	0.000000	1.000000	4.000000	31.000000	1.000000
14724.667842	0.001846	0.492289	0.242750	78.686386	70.099373	119.549934	4.621673	0.000000	-1.907914	0.000000	0.000000	0.000000	0.398552	-0.097446	-0.222093	0.000000	1.000000	4.000000	31.000000	1.000000
14724.671175	0.001846	0.492289	0.242750	79.020599	66.264191	115.289635	4.610650	0.000000	-1.934401	0.000000	0.000000	0.000000	0.398552	-0.097446	-0.222093	0.000000	1.000000	4.000000	31.000000	1.000000
14724.674509	0.003005	0.491975	0.241829	79.020599	66.264191	115.289635	4.610650	0.000000	-1.934401	0.000000	0.000000	0.000000	0.347692	-0.094182	-0.276276	0.000000	1.000000	4.000000	31.000000	1.000000
14724.677842	0.003005	0.491975	0.241829	79.020599	66.264191	115.289635	4.610650	0.000000	-1.934401	0.000000	0.000000	0.000000	0.347692	-0.094182	-0.276276	0.000000	1.000000	4.000000	31.000000	1.000000
14724.681175	0.003005	0.491975	0.241829	79.283638	61.929245	110.525276	4.600095	0.000000	-1.959368	0.000000	0.000000	0.000000	0.347692	-0.094182	-0.276276	0.000000	1.000000	4.000000	31.000000	1.000000
14724.684509	0.004325	0.491611	0.240648	79.283638	61.929245	110.525276	4.600095	0.000000	-1.959368	0.000000	0.000000	0.000000	0.396005	-0.109250	-0.354377	0.000000	1.000000	4.000000	31.000000	1.000000
14724.687842	0.004325	0.491611	0.240648	79.283638	61.929245	110.525276	4.600095	0.000000	-1.959368	0.000000	0.000000	0.000000	0.396005	-0.109250	-0.354377	0.000000	1.000000	4.000000	31.000000	1.000000
14724.691175	0.004325	0.491611	0.240648	79.409813	57.474854	105.662102	4.587471	0.000000	-1.988746	0.000000	0.000000	0.000000	0.396005	-0.109250	-0.354377	0.000000	1.000000	4.000000	31.000000	1.000000
14724.694509	0.005905	0.491264	0.239409	79.409813	57.474854	105.662102	4.587471	0.000000	-1.988746	0.000000	0.000000	0.000000	0.473898	-0.103990	-0.371493	0.000000	1.000000	4.000000	31.000000	1.000000
14724.697842	0.005905	0.491264	0.239409	79.409813	57.474854	105.662102	4.587471	0.000000	-1.988746	0.000000	0.000000	0.000000	0.473898	-0.103990	-0.371493	0.000000	1.000000	4.000000	31.000000	1.000000
14724.701175	0.005905	0.491264	0.239409	79.356483	53.403316	101.282906	4.572593	0.000000	-2.022720	0.000000	0.000000	0.000000	0.473898	-0.103990	-0.371493	0.000000	1.000000	4.000000	31.000000	1.000000
14724.704509	0.007479	0.490881	0.238166	79.356483	53.403316	101.282906	4.572593	0.000000	-2.022720	0.000000	0.000000	0.000000	0.472207	-0.115128	-0.372984	0.000000	1.000000	4.000000	31.000000	1.000000
14724.707842	0.007479	0.490881	0.238166	79.356483	53.403316	101.282906	4.572593	0.000000	-2.022720	0.000000	0.000000	0.000000	0.472207	-0.115128	-0.372984	0.000000	1.000000	4.000000	31.000000	1.000000
14724.711175	0.007479	0.490881	0.238166	79.180634	49.827557	97.464775	4.557430	0.000000	-2.056656	0.000000	0.000000	0.000000	0.472207	-0.115128	-0.372984	0.000000	1.000000	4.000000	31.000000	1.000000
14724.714509	0.009276	0.490531	0.236814	79.180634	49.827557	97.464775	4.557430	0.000000	-2.056656	0.000000	0.000000	0.000000	0.539300	-0.104845	-0.405675	0.000000	1.000000	4.000000	31.000000	1.000000
14724.717842	0.009276	0.490531	0.236814	79.180634	49.827557	97.464775	4.557430	0.000000	-2.056656	0.000000	0.000000	0.000000	0.539300	-0.104845	-0.405675	0.000000	1.000000	4.000000	31.000000	1.000000
14724.721175	0.009276	0.490531	0.236814	78.941963	46.602962	94.010925	4.539961	0.000000	-2.094935	0.000000	0.000000	0.000000	0.539300	-0.104845	-0.405675	0.000000	1.000000	4.000000	31.000000	1.000000
14724.724509	0.011198	0.490181	0.235419	78.941963	46.602962	94.010925	4.539961	0.000000	-2.094935	0.000000	0.000000	0.000000	0.576478	-0.105027	-0.418584	0.000000	0.000000	4.000000	31.000000	1.000000
14724.727842	0.011198	0.490181	0.235419	78.941963	46.602962	94.010925	4.539961	0.000000	-2.094935	0.000000	0.000000	0.000000	0.576478	-0.105027	-0.418584	0.000000	0.000000	4.000000	31.000000	1.000000
14724.731175	0.011198	0.490181	0.235419	78.703575	43.562229	90.726616	4.521037	0.000000	-2.135470	0.000000	0.000000	0.000000	0.576478	-0.105027	-0.418584	0.000000	0.000000	4.000000	31.000000	1.000000
14724.734509	0.012982	0.489874	0.234113	78.703575	43.562229	90.726616	4.521037	0.000000	-2.135470	0.000000	0.000000	0.000000	0.535299	-0.092029	-0.391789	0.000000	0.000000	4.000000	31.000000	1.000000
14724.737842	0.012982	0.489874	0.234113	78.703575	43.562229	90.726616	4.521037	0.000000	-2.135470	0.000000	0.000000	0.000000	0.535299	-0.092029	-0.391789	0.000000	0.000000	4.000000	31.000000	1.000000
14724.741175	0.012982	0.489874	0.234113	78.491745	40.659531	87.574783	4.503042	0.000000	-2.173156	0.000000	0.000000	0.000000	0.535299	-0.092029	-0.391789	0.000000	0.000000	4.000000	31.000000	1.000000
14724.744509	0.014826	0.489627	0.232844	78.491745	40.659531	87.574783	4.503042	0.000000	-2.173156	0.000000	0.000000	0.000000	0.553206	-0.074151	-0.380689	0.000000	0.000000	4.000000	31.000000	1.000000
14724.747842	0.014826	0.489627	0.232844	78.491745	40.659531	87.574783	4.503042	0.000000	-2.173156	0.000000	0.000000	0.000000	0.553206	-0.074151	-0.380689	0.000000	0.000000	4.000000	31.000000	1.000000
14724.751175	0.014826	0.489627	0.232844	78.297394	37.927330	84.790237	4.484361	0.000000	-2.211449	0.000000	0.000000	0.000000	0.553206	-0.074151	-0.380689	0.000000	0.000000	4.000000	31.000000	1.000000
14724.754509	0.016567	0.489383	0.231635	78.297394	37.927330	84.790237	4.484361	0.000000	-2.211449	0.000000	0.000000	0.000000	0.522199	-0.073065	-0.362716	0.000000	0.000000	4.000000	31.000000	1.000000
14724.757842	0.016567	0.489383	0.231635	78.297394	37.927330	84.790237	4.484361	0.000000	-2.211449	0.000000	0.000000	0.000000	0.522199	-0.073065	-0.362716	0.000000	0.000000	4.000000	31.000000	1.000000
14724.761175	0.016567	0.489383	0.231635	78.104630	35.408264	82.619820	4.466340	0.000000	-2.247622	0.000000	0.000000	0.000000	0.522199	-0.073065	-0.362716	0.000000	0.000000	4.000000	31.000000	1.000000
14724.764509	0.018207	0.489184	0.230551	78.104630	35.408264	82.619820	4.466340	0.000000	-2.247622	0.000000	0.000000	0.000000	0.491999	-0.059804	-0.325219	0.000000	0.000000	4.000000	31.000000	1.000000
14724.767842	0.018207	0.489184	0.230551	78.104630	35.408264	82.619820	4.466340	0.000000	-2.247622	0.000000	0.000000	0.000000	0.491999	-0.059804	-0.325219	0.000000	0.000000	4.000000	31.000000	1.000000
14724.771175	0.018207	0.489184	0.230551	77.894142	33.175694	80.683861	4.449277	0.000000	-2.281213	0.000000	0.000000	0.000000	0.491999	-0.059804	-0.325219	0.000000	0.000000	4.000000	31.000000	1.000000
14724.774509	0.019815	0.489032	0.229657	77.894142	33.175694	80.683861	4.449277	0.000000	-2.281213	0.000000	0.000000	0.000000	0.482347	-0.045703	-0.268109	0.000000	0.000000	4.000000	31.000000	1.000000
14724.777842	0.019815	0.489032	0.229657	77.894142	33.175694	80.683861	4.449277	0.000000	-2.281213	0.000000	0.000000	0.000000	0.482347	-0.045703	-0.268109	0.000000	0.000000	4.000000	31.000000	1.000000
14724.781175	0.019815	0.489032	0.229657	77.650810	31.364605	79.057541	4.432974	0.000000	-2.312734	0.000000	0.000000	0.000000	0.482347	-0.045703	-0.268109	0.000000	0.000000	4.000000	31.000000	1.000000
14724.784509	0.021325	0.488961	0.228889	77.650810	31.364605	79.057541	4.432974	0.000000	-2.312734	0.000000	0.000000	0.000000	0.452982	-0.021302	-0.230292	0.000000	0.000000	4.000000	31.000000	1.000000
14724.787842	0.021325	0.488961	0.228889	77.650810	31.364605	79.057541	4.432974	0.000000	-2.312734	0.000000	0.000000	0.000000	0.452982	-0.021302	-0.230292	0.000000	0.000000	4.000000	31.000000	1.000000
14724.791175	0.021325	0.488961	0.228889	77.380783	29.943386	77.675156	4.417758	0.000000	-2.341668	0.000000	0.000000	0.000000	0.452982	-0.021302	-0.230292	0.000000	0.000000	4.000000	31.000000	1.000000
14724.794509	0.022770	0.488971	0.228248	77.380783	29.943386	77.675156	4.417758	0.000000	-2.341668	0.000000	0.000000	0.000000	0.433734	0.003006	-0.192441	0.000000	0.000000	4.000000	31.000000	1.000000
14724.797842	0.022770	0.488971	0.228248	77.380783	29.943386	77.675156	4.417758	0.000000	-2.341668	0.000000	0.000000	0.000000	0.433734	0.003006	-0.192441	0.000000	0.000000	4.000000	31.000000	1.000000
14724.801175	0.022770	0.488971	0.228248	77.118011	28.989000	76.670891	4.403420	0.000000	-2.368521	0.000000	0.000000	0.000000	0.433734	0.003006	-0.192441	0.000000	0.000000	4.000000	31.000000	1.000000
14724.804509	0.024055	0.489042	0.227721	77.118011	28.989000	76.670891	4.403420	0.000000	-2.368521	0.000000	0.000000	0.000000	0.385362	0.021444	-0.157994	0.000000	0.000000	4.000000	31.000000	1.000000
14724.807842	0.024055	0.489042	0.227721	77.118011	28.989000	76.670891	4.403420	0.000000	-2.368521	0.000000	0.000000	0.000000	0.385362	0.021444	-0.157994	0.000000	0.000000	4.000000	31.000000	1.000000
14724.811175	0.024055	0.489042	0.227721	76.917274	28.448303	76.060280	4.390747	0.000000	-2.391933	0.000000	0.000000	0.000000	0.385362	0.021444	-0.157994	0.000000	0.000000	4.000000	31.000000	1.000000
14724.814509	0.025048	0.489136	0.227284	76.917274	28.448303	76.060280	4.390747	0.000000	-2.391933	0.000000	0.000000	0.000000	0.297959	0.028157	-0.131134	0.000000	0.000000	4.000000	31.000000	1.000000
14724.817842	0.025048	0.489136	0.227284	76.917274	28.448303	76.060280	4.390747	0.000000	-2.391933	0.000000	0.000000	0.000000	0.297959	0.028157	-0.131134	0.000000	0.000000	4.000000	31.000000	1.000000
14724.821175	0.025048	0.489136	0.227284	76.849121	28.307602	75.861877	4.380738	0.000000	-2.410214	0.000000	0.000000	0.000000	0.297959	0.028157	-0.131134	0.000000	0.000000	4.000000	31.000000	1.000000
14724.824509	0.025048	0.489136	0.227284	76.849121	28.307602	75.861877	4.380738	0.000000	-2.410214	0.000000	0.000000	0.000000	0.297959	0.028157	-0.131134	0.000000	0.000000	4.000000	31.000000	1.000000
14724.827842	0.025783	0.489270	0.226919	76.849121	28.307602	75.861877	4.380738	0.000000	-2.410214	0.000000	0.000000	0.000000	0.220381	0.040267	-0.109425	0.000000	0.000000	4.000000	31.000000	1.000000
14724.831175	0.025783	0.489270	0.226919	76.866875	28.415506	75.933517	4.380738	0.000000	-2.410214	0.000000	0.000000	0.000000	0.220381	0.040267	-0.109425	0.000000	0.000000	4.000000	31.000000	1.000000
14724.834509	0.026260	0.489427	0.226645	76.866875	28.415506	75.933517	4.380738	0.000000	-2.410214	0.000000	0.000000	0.000000	0.143191	0.046992	-0.082214	0.000000	0.000000	4.000000	31.000000	1.000000
14724.837842	0.026260	0.489427	0.226645	76.866875	28.415506	75.933517	4.380738	0.000000	-2.410214	0.000000	0.000000	0.000000	0.143191	0.046992	-0.082214	0.000000	0.000000	4.000000	31.000000	1.000000
14724.841175	0.026260	0.489427	0.226645	76.869850	28.536594	76.051933	4.367952	0.000000	-2.433308	0.000000	0.000000	0.000000	0.143191	0.046992	-0.082214	0.000000	0.000000	4.000000	31.000000	1.000000
14724.844509	0.026260	0.489427	0.226645	76.869850	28.536594	76.051933	4.367952	0.000000	-2.433308	0.000000	0.000000	0.000000	0.143191	0.046992	-0.082214	0.000000	0.000000	4.000000	31.000000	1.000000
14724.847842	0.026480	0.489587	0.226447	76.869850	28.536594	76.051933	4.367952	0.000000	-2.433308	0.000000	0.000000	0.000000	0.065966	0.047891	-0.059509	0.000000	0.000000	4.000000	31.000000	1.000000
14724.851175	0.026480	0.489587	0.226447	76.820786	28.825249	76.423225	4.367952	0.000000	-2.433308	0.000000	0.000000	0.000000	0.065966	0.047891	-0.059509	0.000000	0.000000	4.000000	31.000000	1.000000
14724.854509	0.026480	0.489587	0.226447	76.820786	28.825249	76.423225	4.367952	0.000000	-2.433308	0.000000	0.000000	0.000000	0.065966	0.047891	-0.059509	0.000000	0.000000	4.000000	31.000000	1.000000
14724.857842	0.026480	0.489587	0.226447	76.820786	28.825249	76.423225	4.367952	0.000000	-2.433308	0.000000	0.000000	0.000000	0.065966	0.047891	-0.059509	0.000000	0.000000	4.000000	31.000000	1.000000
14724.861175	0.026474	0.489917	0.226299	76.734703	29.416426	77.193024	4.365242	0.000000	-2.438168	0.000000	0.000000	0.000000	-0.001721	0.099010	-0.044444	0.000000	0.000000	4.000000	31.000000	1.000000
14724.864509	0.026474	0.489917	0.226299	76.734703	29.416426	77.193024	4.365242	0.000000	-2.438168	0.000000	0.000000	0.000000	-0.001721	0.099010	-0.044444	0.000000	0.000000	4.000000	31.000000	1.000000
14724.867842	0.026474	0.489917	0.226299	76.734703	29.416426	77.193024	4.365242	0.000000	-2.438168	0.000000	0.000000	0.000000	-0.001721	0.099010	-0.044444	0.000000	0.000000	4.000000	31.000000	1.000000
14724.871175	0.026474	0.489917	0.226299	76.628578	30.265617	78.298233	4.364610	0.000000	-2.439300	0.000000	0.000000	0.000000	-0.001721	0.099010	-0.044444	0.000000	0.000000	4.000000	31.000000	1.000000
14724.874509	0.026310	0.490065	0.226265	76.628578	30.265617	78.298233	4.364610	0.000000	-2.439300	0.000000	0.000000	0.000000	-0.049132	0.044367	-0.010180	0.000000	0.000000	4.000000	31.000000	1.000000
14724.877842	0.026310	0.490065	0.226265	76.628578	30.265617	78.298233	4.364610	0.000000	-2.439300	0.000000	0.000000	0.000000	-0.049132	0.044367	-0.010180	0.000000	0.000000	4.000000	31.000000	1.000000
14724.881175	0.026310	0.490065	0.226265	76.529144	31.307220	79.643974	4.365799	0.000000	-2.437170	0.000000	0.000000	0.000000	-0.049132	0.044367	-0.010180	0.000000	0.000000	4.000000	31.000000	1.000000
14724.884509	0.026310	0.490065	0.226265	76.529144	31.307220	79.643974	4.365799	0.000000	-2.437170	0.000000	0.000000	0.000000	-0.049132	0.044367	-0.010180	0.000000	0.000000	4.000000	31.000000	1.000000
14724.887842	0.026016	0.490211	0.226203	76.529144	31.307220	79.643974	4.365799	0.000000	-2.437170	0.000000	0.000000	0.000000	-0.088436	0.043885	-0.018637	0.000000	0.000000	4.000000	31.000000	1.000000
14724.891175	0.026016	0.490211	0.226203	76.458458	32.393173	81.034073	4.365799	0.000000	-2.437170	0.000000	0.000000	0.000000	-0.088436	0.043885	-0.018637	0.000000	0.000000	4.000000	31.000000	1.000000
14724.894509	0.025591	0.490320	0.226147	76.458458	32.393173	81.034073	4.365799	0.000000	-2.437170	0.000000	0.000000	0.000000	-0.127324	0.032670	-0.016677	0.000000	0.000000	4.000000	31.000000	1.000000
14724.897842	0.025591	0.490320	0.226147	76.458458	32.393173	81.034073	4.365799	0.000000	-2.437170	0.000000	0.000000	0.000000	-0.127324	0.032670	-0.016677	0.000000	0.000000	4.000000	31.000000	1.000000
14724.901175	0.025591	0.490320	0.226147	76.413879	33.482883	82.420662	4.371164	0.000000	-2.427534	0.000000	0.000000	0.000000	-0.127324	0.032670	-0.016677	0.000000	0.000000	4.000000	31.000000	1.000000
14724.904509	0.025591	0.490320	0.226147	76.413879	33.482883	82.420662	4.371164	0.000000	-2.427534	0.000000	0.000000	0.000000	-0.127324	0.032670	-0.016677	0.000000	0.000000	4.000000	31.000000	1.000000
14724.907842	0.025003	0.490407	0.226048	76.413879	33.482883	82.420662	4.371164	0.000000	-2.427534	0.000000	0.000000	0.000000	-0.176488	0.026331	-0.029583	0.000000	0.000000	4.000000	31.000000	1.000000
14724.911175	0.025003	0.490407	0.226048	76.385056	34.505684	83.721115	4.371164	0.000000	-2.427534	0.000000	0.000000	0.000000	-0.176488	0.026331	-0.029583	0.000000	0.000000	4.000000	31.000000	1.000000
14724.914509	0.024350	0.490495	0.225952	76.385056	34.505684	83.721115	4.371164	0.000000	-2.427534	0.000000	0.000000	0.000000	-0.195890	0.026322	-0.029052	0.000000	0.000000	4.000000	31.000000	1.000000
14724.917842	0.024350	0.490495	0.225952	76.385056	34.505684	83.721115	4.371164	0.000000	-2.427534	0.000000	0.000000	0.000000	-0.195890	0.026322	-0.029052	0.000000	0.000000	4.000000	31.000000	1.000000
14724.921175	0.024350	0.490495	0.225952	76.358299	35.349205	84.814461	4.380453	0.000000	-2.410733	0.000000	0.000000	0.000000	-0.195890	0.026322	-0.029052	0.000000	0.000000	4.000000	31.000000	1.000000
14724.924509	0.023600	0.490546	0.225859	76.358299	35.349205	84.814461	4.380453	0.000000	-2.410733	0.000000	0.000000	0.000000	-0.224992	0.015116	-0.027690	0.000000	0.000000	4.000000	31.000000	1.000000
14724.927842	0.023600	0.490546	0.225859	76.358299	35.349205	84.814461	4.380453	0.000000	-2.410733	0.000000	0.000000	0.000000	-0.224992	0.015116	-0.027690	0.000000	0.000000	4.000000	31.000000	1.000000
14724.931175	0.023600	0.490546	0.225859	76.321602	35.958775	85.642624	4.386176	0.000000	-2.400304	0.000000	0.000000	0.000000	-0.224992	0.015116	-0.027690	0.000000	0.000000	4.000000	31.000000	1.000000
14724.934509	0.022786	0.490615	0.225784	76.321602	35.958775	85.642624	4.386176	0.000000	-2.400304	0.000000	0.000000	0.000000	-0.244218	0.020936	-0.022609	0.000000	0.000000	4.000000	31.000000	1.000000
14724.937842	0.022786	0.490615	0.225784	76.321602	35.958775	85.642624	4.386176	0.000000	-2.400304	0.000000	0.000000	0.000000	-0.244218	0.020936	-0.022609	0.000000	0.000000	4.000000	31.000000	1.000000
14724.941175	0.022786	0.490615	0.225784	76.290680	36.360214	86.221138	4.392492	0.000000	-2.388726	0.000000	0.000000	0.000000	-0.244218	0.020936	-0.022609	0.000000	0.000000	4.000000	31.000000	1.000000
14724.944509	0.022786	0.490615	0.225784	76.290680	36.360214	86.221138	4.392492	0.000000	-2.388726	0.000000	0.000000	0.000000	-0.244218	0.020936	-0.022609	0.000000	0.000000	4.000000	31.000000	1.000000
14724.947842	0.021939	0.490666	0.225693	76.290680	36.360214	86.221138	4.392492	0.000000	-2.388726	0.000000	0.000000	0.000000	-0.254031	0.015094	-0.027286	0.000000	0.000000	4.000000	31.000000	1.000000
14724.951175	0.021939	0.490666	0.225693	76.262154	36.567772	86.575989	4.392492	0.000000	-2.388726	0.000000	0.000000	0.000000	-0.254031	0.015094	-0.027286	0.000000	0.000000	4.000000	31.000000	1.000000
14724.954509	0.021060	0.490716	0.225602	76.262154	36.567772	86.575989	4.392492	0.000000	-2.388726	0.000000	0.000000	0.000000	-0.263677	0.015099	-0.027304	0.000000	0.000000	4.000000	31.000000	1.000000
14724.957842	0.021060	0.490716	0.225602	76.262154	36.567772	86.575989	4.392492	0.000000	-2.388726	0.000000	0.000000	0.000000	-0.263677	0.015099	-0.027304	0.000000	0.000000	4.000000	31.000000	1.000000
14724.961175	0.021060	0.490716	0.225602	76.248184	36.604847	86.721550	4.405756	0.000000	-2.364172	0.000000	0.000000	0.000000	-0.263677	0.015099	-0.027304	0.000000	0.000000	4.000000	31.000000	1.000000
14724.964509	0.021060	0.490716	0.225602	76.248184	36.604847	86.721550	4.405756	0.000000	-2.364172	0.000000	0.000000	0.000000	-0.263677	0.015099	-0.027304	0.000000	0.000000	4.000000	31.000000	1.000000
14724.967842	0.020083	0.490745	0.225464	76.248184	36.604847	86.721550	4.405756	0.000000	-2.364172	0.000000	0.000000	0.000000	-0.293193	0.008750	-0.041422	0.000000	0.000000	4.000000	31.000000	1.000000
14724.971175	0.020083	0.490745	0.225464	76.256874	36.578297	86.776199	4.405756	0.000000	-2.364172	0.000000	0.000000	0.000000	-0.293193	0.008750	-0.041422	0.000000	0.000000	4.000000	31.000000	1.000000
14724.974509	0.019072	0.490828	0.225273	76.256874	36.578297	86.776199	4.405756	0.000000	-2.364172	0.000000	0.000000	0.000000	-0.303223	0.024799	-0.057317	0.000000	0.000000	4.000000	31.000000	1.000000
14724.977842	0.019072	0.490828	0.225273	76.256874	36.578297	86.776199	4.405756	0.000000	-2.364172	0.000000	0.000000	0.000000	-0.303223	0.024799	-0.057317	0.000000	0.000000	4.000000	31.000000	1.000000
14724.981175	0.019072	0.490828	0.225273	76.257248	36.580349	86.681229	4.420480	0.000000	-2.336527	0.000000	0.000000	0.000000	-0.303223	0.024799	-0.057317	0.000000	0.000000	4.000000	31.000000	1.000000
14724.984509	0.018029	0.490891	0.225065	76.257248	36.580349	86.681229	4.420480	0.000000	-2.336527	0.000000	0.000000	0.000000	-0.312882	0.018940	-0.062231	0.000000	0.000000	4.000000	31.000000	1.000000
14724.987842	0.018029	0.490891	0.225065	76.257248	36.580349	86.681229	4.420480	0.000000	-2.336527	0.000000	0.000000	0.000000	-0.312882	0.018940	-0.062231	0.000000	0.000000	4.000000	31.000000	1.000000
14724.991175	0.018029	0.490891	0.225065	76.233841	36.682346	86.514221	4.428043	0.000000	-2.322162	0.000000	0.000000	0.000000	-0.312882	0.018940	-0.062231	0.000000	0.000000	4.000000	31.000000	1.000000
14724.994509	0.016954	0.490990	0.224822	76.233841	36.682346	86.514221	4.428043	0.000000	-2.322162	0.000000	0.000000	0.000000	-0.322655	0.029621	-0.072999	0.000000	0.000000	4.000000	31.000000	1.000000
14724.997842	0.016954	0.490990	0.224822	76.233841	36.682346	86.514221	4.428043	0.000000	-2.322162	0.000000	0.000000	0.000000	-0.322655	0.029621	-0.072999	0.000000	0.000000	4.000000	31.000000	1.000000
14725.001175	0.016954	0.490990	0.224822	76.191559	36.889439	86.512840	4.435711	0.000000	-2.307482	0.000000	0.000000	0.000000	-0.322655	0.029621	-0.072999	0.000000	0.000000	4.000000	31.000000	1.000000
14725.004509	0.015846	0.491143	0.224558	76.191559	36.889439	86.512840	4.435711	0.000000	-2.307482	0.000000	0.000000	0.000000	-0.332258	0.046106	-0.079136	0.000000	0.000000	4.000000	31.000000	1.000000
14725.007842	0.015846	0.491143	0.224558	76.191559	36.889439	86.512840	4.435711	0.000000	-2.307482	0.000000	0.000000	0.000000	-0.332258	0.046106	-0.079136	0.000000	0.000000	4.000000	31.000000	1.000000
14725.011175	0.015846	0.491143	0.224558	76.149384	37.232178	86.842384	4.443546	0.000000	-2.292357	0.000000	0.000000	0.000000	-0.332258	0.046106	-0.079136	0.000000	0.000000	4.000000	31.000000	1.000000
14725.014509	0.014739	0.491315	0.224275	76.149384	37.232178	86.842384	4.443546	0.000000	-2.292357	0.000000	0.000000	0.000000	-0.332104	0.051397	-0.084990	0.000000	0.000000	4.000000	31.000000	1.000000
14725.017842	0.014739	0.491315	0.224275	76.149384	37.232178	86.842384	4.443546	0.000000	-2.292357	0.000000	0.000000	0.000000	-0.332104	0.051397	-0.084990	0.000000	0.000000	4.000000	31.000000	1.000000
14725.021175	0.014739	0.491315	0.224275	76.127136	37.723202	87.465912	4.451290	0.000000	-2.277282	0.000000	0.000000	0.000000	-0.332104	0.051397	-0.084990	0.000000	0.000000	4.000000	31.000000	1.000000
14725.024509	0.013665	0.491541	0.223970	76.127136	37.723202	87.465912	4.451290	0.000000	-2.277282	0.000000	0.000000	0.000000	-0.322234	0.067837	-0.091612	0.000000	0.000000	4.000000	31.000000	1.000000
14725.027842	0.013665	0.491541	0.223970	76.127136	37.723202	87.465912	4.451290	0.000000	-2.277282	0.000000	0.000000	0.000000	-0.322234	0.067837	-0.091612	0.000000	0.000000	4.000000	31.000000	1.000000
14725.031175	0.013665	0.491541	0.223970	76.140099	38.370560	88.100555	4.458676	0.000000	-2.262787	0.000000	0.000000	0.000000	-0.322234	0.067837	-0.091612	0.000000	0.000000	4.000000	31.000000	1.000000
14725.034509	0.012560	0.491841	0.223659	76.140099	38.370560	88.100555	4.458676	0.000000	-2.262787	0.000000	0.000000	0.000000	-0.331655	0.090101	-0.093152	0.000000	0.000000	4.000000	31.000000	1.000000
14725.037842	0.012560	0.491841	0.223659	76.140099	38.370560	88.100555	4.458676	0.000000	-2.262787	0.000000	0.000000	0.000000	-0.331655	0.090101	-0.093152	0.000000	0.000000	4.000000	31.000000	1.000000
14725.041175	0.012560	0.491841	0.223659	76.182289	39.078568	88.530304	4.466290	0.000000	-2.247722	0.000000	0.000000	0.000000	-0.331655	0.090101	-0.093152	0.000000	0.000000	4.000000	31.000000	1.000000
14725.044509	0.011488	0.492162	0.223395	76.182289	39.078568	88.530304	4.466290	0.000000	-2.247722	0.000000	0.000000	0.000000	-0.321406	0.096347	-0.079265	0.000000	0.000000	4.000000	31.000000	1.000000
14725.047842	0.011488	0.492162	0.223395	76.182289	39.078568	88.530304	4.466290	0.000000	-2.247722	0.000000	0.000000	0.000000	-0.321406	0.096347	-0.079265	0.000000	0.000000	4.000000	31.000000	1.000000
14725.051175	0.011488	0.492162	0.223395	76.272552	39.863285	89.215736	4.473811	0.000000	-2.232714	0.000000	0.000000	0.000000	-0.321406	0.096347	-0.079265	0.000000	0.000000	4.000000	31.000000	1.000000
14725.054509	0.010417	0.492519	0.223093	76.272552	39.863285	89.215736	4.473811	0.000000	-2.232714	0.000000	0.000000	0.000000	-0.321312	0.106899	-0.090423	0.000000	0.000000	4.000000	31.000000	1.000000
14725.057842	0.010417	0.492519	0.223093	76.272552	39.863285	89.215736	4.473811	0.000000	-2.232714	0.000000	0.000000	0.000000	-0.321312	0.106899	-0.090423	0.000000	0.000000	4.000000	31.000000	1.000000
14725.061175	0.010417	0.492519	0.223093	76.400284	40.729233	90.168091	4.481175	0.000000	-2.217897	0.000000	0.000000	0.000000	-0.321312	0.106899	-0.090423	0.000000	0.000000	4.000000	31.000000	1.000000
14725.064509	0.009380	0.492894	0.222805	76.400284	40.729233	90.168091	4.481175	0.000000	-2.217897	0.000000	0.000000	0.000000	-0.311273	0.112632	-0.086459	0.000000	0.000000	4.000000	31.000000	1.000000
14725.067842	0.009380	0.492894	0.222805	76.400284	40.729233	90.168091	4.481175	0.000000	-2.217897	0.000000	0.000000	0.000000	-0.311273	0.112632	-0.086459	0.000000	0.000000	4.000000	31.000000	1.000000
14725.071175	0.009380	0.492894	0.222805	76.548737	41.616692	91.081444	4.488319	0.000000	-2.203405	0.000000	0.000000	0.000000	-0.311273	0.112632	-0.086459	0.000000	0.000000	4.000000	31.000000	1.000000
14725.074509	0.008440	0.493289	0.222530	76.548737	41.616692	91.081444	4.488319	0.000000	-2.203405	0.000000	0.000000	0.000000	-0.281907	0.118357	-0.082703	0.000000	0.000000	4.000000	31.000000	1.000000
14725.077842	0.008440	0.493289	0.222530	76.548737	41.616692	91.081444	4.488319	0.000000	-2.203405	0.000000	0.000000	0.000000	-0.281907	0.118357	-0.082703	0.000000	0.000000	4.000000	31.000000	1.000000
14725.081175	0.008440	0.493289	0.222530	76.703430	42.492554	91.811516	4.494727	0.000000	-2.190304	0.000000	0.000000	0.000000	-0.281907	0.118357	-0.082703	0.000000	0.000000	4.000000	31.000000	1.000000
14725.084509	0.008440	0.493289	0.222530	76.703430	42.492554	91.811516	4.494727	0.000000	-2.190304	0.000000	0.000000	0.000000	-0.281907	0.118357	-0.082703	0.000000	0.000000	4.000000	31.000000	1.000000
14725.087842	0.007598	0.493739	0.222265	76.703430	42.492554	91.811516	4.494727	0.000000	-2.190304	0.000000	0.000000	0.000000	-0.252601	0.135232	-0.079419	0.000000	0.000000	4.000000	31.000000	1.000000
14725.091175	0.007598	0.493739	0.222265	76.867233	43.363327	92.288155	4.494727	0.000000	-2.190304	0.000000	0.000000	0.000000	-0.252601	0.135232	-0.079419	0.000000	0.000000	4.000000	31.000000	1.000000
14725.094509	0.006854	0.494174	0.222049	76.867233	43.363327	92.288155	4.494727	0.000000	-2.190304	0.000000	0.000000	0.000000	-0.223231	0.130384	-0.064845	0.000000	0.000000	4.000000	31.000000	1.000000
14725.097842	0.006854	0.494174	0.222049	76.867233	43.363327	92.288155	4.494727	0.000000	-2.190304	0.000000	0.000000	0.000000	-0.223231	0.130384	-0.064845	0.000000	0.000000	4.000000	31.000000	1.000000
14725.101175	0.006854	0.494174	0.222049	77.030754	44.278927	92.700516	4.505473	0.000000	-2.168113	0.000000	0.000000	0.000000	-0.223231	0.130384	-0.064845	0.000000	0.000000	4.000000	31.000000	1.000000
14725.104509	0.006272	0.494647	0.221861	77.030754	44.278927	92.700516	4.505473	0.000000	-2.168113	0.000000	0.000000	0.000000	-0.174651	0.141964	-0.056244	0.000000	0.000000	4.000000	31.000000	1.000000
14725.107842	0.006272	0.494647	0.221861	77.030754	44.278927	92.700516	4.505473	0.000000	-2.168113	0.000000	0.000000	0.000000	-0.174651	0.141964	-0.056244	0.000000	0.000000	4.000000	31.000000	1.000000
14725.111175	0.006272	0.494647	0.221861	77.204849	45.320961	93.329376	4.509373	0.000000	-2.159990	0.000000	0.000000	0.000000	-0.174651	0.141964	-0.056244	0.000000	0.000000	4.000000	31.000000	1.000000
14725.114509	0.005754	0.495085	0.221708	77.204849	45.320961	93.329376	4.509373	0.000000	-2.159990	0.000000	0.000000	0.000000	-0.155129	0.131336	-0.046049	0.000000	0.000000	4.000000	31.000000	1.000000
14725.117842	0.005754	0.495085	0.221708	77.204849	45.320961	93.329376	4.509373	0.000000	-2.159990	0.000000	0.000000	0.000000	-0.155129	0.131336	-0.046049	0.000000	0.000000	4.000000	31.000000	1.000000
14725.121175	0.005754	0.495085	0.221708	77.388634	46.496090	94.340454	4.512885	0.000000	-2.152644	0.000000	0.000000	0.000000	-0.155129	0.131336	-0.046049	0.000000	0.000000	4.000000	31.000000	1.000000
14725.124509	0.005754	0.495085	0.221708	77.388634	46.496090	94.340454	4.512885	0.000000	-2.152644	0.000000	0.000000	0.000000	-0.155129	0.131336	-0.046049	0.000000	0.000000	4.000000	31.000000	1.000000
14725.127842	0.005335	0.495526	0.221619	77.388634	46.496090	94.340454	4.512885	0.000000	-2.152644	0.000000	0.000000	0.000000	-0.125903	0.132392	-0.026477	0.000000	0.000000	4.000000	31.000000	1.000000
14725.131175	0.005335	0.495526	0.221619	77.596062	47.873611	95.681076	4.512885	0.000000	-2.152644	0.000000	0.000000	0.000000	-0.125903	0.132392	-0.026477	0.000000	0.000000	4.000000	31.000000	1.000000
14725.134509	0.004980	0.495895	0.221568	77.596062	47.873611	95.681076	4.512885	0.000000	-2.152644	0.000000	0.000000	0.000000	-0.106457	0.110685	-0.015508	0.000000	0.000000	4.000000	31.000000	1.000000
14725.137842	0.004980	0.495895	0.221568	77.596062	47.873611	95.681076	4.512885	0.000000	-2.152644	0.000000	0.000000	0.000000	-0.106457	0.110685	-0.015508	0.000000	0.000000	4.000000	31.000000	1.000000
14725.141175	0.004980	0.495895	0.221568	77.816711	49.357704	97.109940	4.518478	0.000000	-2.140878	0.000000	0.000000	0.000000	-0.106457	0.110685	-0.015508	0.000000	0.000000	4.000000	31.000000	1.000000
14725.144509	0.004690	0.496264	0.221515	77.816711	49.357704	97.109940	4.518478	0.000000	-2.140878	0.000000	0.000000	0.000000	-0.087109	0.110668	-0.015756	0.000000	0.000000	4.000000	31.000000	1.000000
14725.147842	0.004690	0.496264	0.221515	77.816711	49.357704	97.109940	4.518478	0.000000	-2.140878	0.000000	0.000000	0.000000	-0.087109	0.110668	-0.015756	0.000000	0.000000	4.000000	31.000000	1.000000
14725.151175	0.004690	0.496264	0.221515	78.058395	50.888462	98.554443	4.520572	0.000000	-2.136452	0.000000	0.000000	0.000000	-0.087109	0.110668	-0.015756	0.000000	0.000000	4.000000	31.000000	1.000000
14725.154509	0.004690	0.496264	0.221515	78.058395	50.888462	98.554443	4.520572	0.000000	-2.136452	0.000000	0.000000	0.000000	-0.087109	0.110668	-0.015756	0.000000	0.000000	4.000000	31.000000	1.000000
14725.157842	0.004399	0.496574	0.221416	78.058395	50.888462	98.554443	4.520572	0.000000	-2.136452	0.000000	0.000000	0.000000	-0.087187	0.093100	-0.029895	0.000000	0.000000	4.000000	31.000000	1.000000
14725.161175	0.004399	0.496574	0.221416	78.306206	52.363373	99.881828	4.520572	0.000000	-2.136452	0.000000	0.000000	0.000000	-0.087187	0.093100	-0.029895	0.000000	0.000000	4.000000	31.000000	1.000000
14725.164509	0.004172	0.496842	0.221217	78.306206	52.363373	99.881828	4.520572	0.000000	-2.136452	0.000000	0.000000	0.000000	-0.068017	0.080201	-0.059474	0.000000	0.000000	4.000000	31.000000	1.000000
14725.167842	0.004172	0.496842	0.221217	78.306206	52.363373	99.881828	4.520572	0.000000	-2.136452	0.000000	0.000000	0.000000	-0.068017	0.080201	-0.059474	0.000000	0.000000	4.000000	31.000000	1.000000
14725.171175	0.004172	0.496842	0.221217	78.527023	53.821308	101.148697	4.523542	0.000000	-2.130156	0.000000	0.000000	0.000000	-0.068017	0.080201	-0.059474	0.000000	0.000000	4.000000	31.000000	1.000000
14725.174509	0.003913	0.497086	0.220937	78.527023	53.821308	101.148697	4.523542	0.000000	-2.130156	0.000000	0.000000	0.000000	-0.077778	0.073126	-0.084202	0.000000	0.000000	4.000000	31.000000	1.000000
14725.177842	0.003913	0.497086	0.220937	78.527023	53.821308	101.148697	4.523542	0.000000	-2.130156	0.000000	0.000000	0.000000	-0.077778	0.073126	-0.084202	0.000000	0.000000	4.000000	31.000000	1.000000
14725.181175	0.003913	0.497086	0.220937	78.697609	55.315479	102.464714	4.524545	0.000000	-2.128026	0.000000	0.000000	0.000000	-0.077778	0.073126	-0.084202	0.000000	0.000000	4.000000	31.000000	1.000000
14725.184509	0.003913	0.497086	0.220937	78.697609	55.315479	102.464714	4.524545	0.000000	-2.128026	0.000000	0.000000	0.000000	-0.077778	0.073126	-0.084202	0.000000	0.000000	4.000000	31.000000	1.000000
14725.187842	0.003654	0.497251	0.220593	78.697609	55.315479	102.464714	4.524545	0.000000	-2.128026	0.000000	0.000000	0.000000	-0.077816	0.049658	-0.103014	0.000000	0.000000	4.000000	31.000000	1.000000
14725.191175	0.003654	0.497251	0.220593	78.824173	56.631283	103.642982	4.524545	0.000000	-2.128026	0.000000	0.000000	0.000000	-0.077816	0.049658	-0.103014	0.000000	0.000000	4.000000	31.000000	1.000000
14725.194509	0.003459	0.497397	0.220234	78.824173	56.631283	103.642982	4.524545	0.000000	-2.128026	0.000000	0.000000	0.000000	-0.058467	0.043745	-0.107898	0.000000	0.000000	4.000000	31.000000	1.000000
14725.197842	0.003459	0.497397	0.220234	78.824173	56.631283	103.642982	4.524545	0.000000	-2.128026	0.000000	0.000000	0.000000	-0.058467	0.043745	-0.107898	0.000000	0.000000	4.000000	31.000000	1.000000
14725.201175	0.003459	0.497397	0.220234	78.931030	57.795975	104.728210	4.525523	0.000000	-2.125945	0.000000	0.000000	0.000000	-0.058467	0.043745	-0.107898	0.000000	0.000000	4.000000	31.000000	1.000000
14725.204509	0.003459	0.497397	0.220234	78.931030	57.795975	104.728210	4.525523	0.000000	-2.125945	0.000000	0.000000	0.000000	-0.058467	0.043745	-0.107898	0.000000	0.000000	4.000000	31.000000	1.000000
14725.207842	0.003296	0.497525	0.219891	78.931030	57.795975	104.728210	4.525523	0.000000	-2.125945	0.000000	0.000000	0.000000	-0.048737	0.038432	-0.102697	0.000000	0.000000	4.000000	31.000000	1.000000
14725.211175	0.003296	0.497525	0.219891	79.010941	58.716625	105.632271	4.525523	0.000000	-2.125945	0.000000	0.000000	0.000000	-0.048737	0.038432	-0.102697	0.000000	0.000000	4.000000	31.000000	1.000000
14725.214509	0.003296	0.497525	0.219891	79.010941	58.716625	105.632271	4.525523	0.000000	-2.125945	0.000000	0.000000	0.000000	-0.048737	0.038432	-0.102697	0.000000	0.000000	4.000000	31.000000	1.000000
14725.217842	0.003296	0.497525	0.219891	79.010941	58.716625	105.632271	4.525523	0.000000	-2.125945	0.000000	0.000000	0.000000	-0.048737	0.038432	-0.102697	0.000000	0.000000	4.000000	31.000000	1.000000
14725.221175	0.003326	0.497624	0.219365	79.069656	59.420898	106.324089	4.525536	0.000000	-2.125917	0.000000	0.000000	0.000000	0.008866	0.029540	-0.157937	0.000000	0.000000	4.000000	31.000000	1.000000
14725.224509	0.003326	0.497624	0.219365	79.069656	59.420898	106.324089	4.525536	0.000000	-2.125917	0.000000	0.000000	0.000000	-0.000000	0.000000	0.000000	0.000000	0.000000	4.000000	31.000000	1.000000
14725.227842	0.003326	0.497624	0.219365	79.069656	59.420898	106.324089	4.525536	0.000000	-2.125917	0.000000	0.000000	0.000000	-0.000000	0.000000	0.000000	0.000000	0.000000	4.000000	31.000000	1.000000
14725.231175	0.003326	0.497624	0.219365	79.112732	59.888760	106.770554	4.523336	0.000000	-2.130593	0.000000	0.000000	0.000000	-0.000000	0.000000	0.000000	0.000000	0.000000	4.000000	31.000000	1.000000
14725.234509	0.003421	0.497646	0.219128	79.112732	59.888760	106.770554	4.523336	0.000000	-2.130593	0.000000	0.000000	0.000000	0.028546	0.006885	-0.071113	0.000000	0.000000	4.000000	31.000000	1.000000
14725.237842	0.003421	0.497646	0.219128	79.112732	59.888760	106.770554	4.523336	0.000000	-2.130593	0.000000	0.000000	0.000000	0.028546	0.006885	-0.071113	0.000000	0.000000	4.000000	31.000000	1.000000
14725.241175	0.003421	0.497646	0.219128	79.143929	60.036911	106.894630	4.521689	0.000000	-2.134085	0.000000	0.000000	0.000000	0.028546	0.006885	-0.071113	0.000000	0.000000	4.000000	31.000000	1.000000
14725.244509	0.003421	0.497646	0.219128	79.143929	60.036911	106.894630	4.521689	0.000000	-2.134085	0.000000	0.000000	0.000000	0.028546	0.006885	-0.071113	0.000000	0.000000	4.000000	31.000000	1.000000
14725.247842	0.003548	0.497636	0.218960	79.143929	60.036911	106.894630	4.521689	0.000000	-2.134085	0.000000	0.000000	0.000000	0.038262	-0.003002	-0.050435	0.000000	0.000000	4.000000	31.000000	1.000000
14725.251175	0.003548	0.497636	0.218960	79.184570	60.063805	106.884155	4.521689	0.000000	-2.134085	0.000000	0.000000	0.000000	0.038262	-0.003002	-0.050435	0.000000	0.000000	4.000000	31.000000	1.000000
14725.254509	0.003548	0.497636	0.218960	79.184570	60.063805	106.884155	4.521689	0.000000	-2.134085	0.000000	0.000000	0.000000	0.038262	-0.003002	-0.050435	0.000000	0.000000	4.000000	31.000000	1.000000
14725.257842	0.003548	0.497636	0.218960	79.184570	60.063805	106.884155	4.521689	0.000000	-2.134085	0.000000	0.000000	0.000000	0.038262	-0.003002	-0.050435	0.000000	0.000000	4.000000	31.000000	1.000000
14725.261175	0.003611	0.497579	0.218626	79.220520	60.075024	106.868980	4.520040	0.000000	-2.137577	0.000000	0.000000	0.000000	0.018725	-0.017082	-0.099963	0.000000	0.000000	4.000000	31.000000	1.000000
14725.264509	0.003611	0.497579	0.218626	79.220520	60.075024	106.868980	4.520040	0.000000	-2.137577	0.000000	0.000000	0.000000	0.018725	-0.017082	-0.099963	0.000000	0.000000	4.000000	31.000000	1.000000
14725.267842	0.003611	0.497579	0.218626	79.220520	60.075024	106.868980	4.520040	0.000000	-2.137577	0.000000	0.000000	0.000000	0.018725	-0.017082	-0.099963	0.000000	0.000000	4.000000	31.000000	1.000000
14725.271175	0.003611	0.497579	0.218626	79.233124	60.153736	106.946144	4.518281	0.000000	-2.141292	0.000000	0.000000	0.000000	0.018725	-0.017082	-0.099963	0.000000	0.000000	4.000000	31.000000	1.000000
14725.274509	0.003610	0.497552	0.218477	79.233124	60.153736	106.946144	4.518281	0.000000	-2.141292	0.000000	0.000000	0.000000	-0.000240	-0.008245	-0.044922	0.000000	0.000000	4.000000	31.000000	1.000000
14725.277842	0.003610	0.497552	0.218477	79.233124	60.153736	106.946144	4.518281	0.000000	-2.141292	0.000000	0.000000	0.000000	-0.000240	-0.008245	-0.044922	0.000000	0.000000	4.000000	31.000000	1.000000
14725.281175	0.003610	0.497552	0.218477	79.239372	60.207970	107.004120	4.517720	0.000000	-2.142477	0.000000	0.000000	0.000000	-0.000240	-0.008245	-0.044922	0.000000	0.000000	4.000000	31.000000	1.000000
14725.284509	0.003610	0.497552	0.218477	79.239372	60.207970	107.004120	4.517720	0.000000	-2.142477	0.000000	0.000000	0.000000	-0.000240	-0.008245	-0.044922	0.000000	0.000000	4.000000	31.000000	1.000000
14725.287842	0.003577	0.497490	0.218363	79.239372	60.207970	107.004120	4.517720	0.000000	-2.142477	0.000000	0.000000	0.000000	-0.009803	-0.018706	-0.034162	0.000000	0.000000	4.000000	31.000000	1.000000
14725.291175	0.003577	0.497490	0.218363	79.242561	60.256790	107.052528	4.517720	0.000000	-2.142477	0.000000	0.000000	0.000000	-0.009803	-0.018706	-0.034162	0.000000	0.000000	4.000000	31.000000	1.000000
14725.294509	0.003577	0.497490	0.218363	79.242561	60.256790	107.052528	4.517720	0.000000	-2.142477	0.000000	0.000000	0.000000	-0.009803	-0.018706	-0.034162	0.000000	0.000000	4.000000	31.000000	1.000000
14725.297842	0.003577	0.497490	0.218363	79.242561	60.256790	107.052528	4.517720	0.000000	-2.142477	0.000000	0.000000	0.000000	-0.009803	-0.018706	-0.034162	0.000000	0.000000	4.000000	31.000000	1.000000
14725.301175	0.003673	0.497466	0.218280	79.244080	60.276432	107.066986	4.517549	0.000000	-2.142837	0.000000	0.000000	0.000000	0.028727	-0.007042	-0.024980	0.000000	0.000000	4.000000	31.000000	1.000000
14725.304509	0.003673	0.497466	0.218280	79.244080	60.276432	107.066986	4.517549	0.000000	-2.142837	0.000000	0.000000	0.000000	0.028727	-0.007042	-0.024980	0.000000	0.000000	4.000000	31.000000	1.000000
14725.307842	0.003673	0.497466	0.218280	79.244080	60.276432	107.066986	4.517549	0.000000	-2.142837	0.000000	0.000000	0.000000	0.028727	-0.007042	-0.024980	0.000000	0.000000	4.000000	31.000000	1.000000
14725.311175	0.003673	0.497466	0.218280	79.244095	60.281883	107.066994	4.516465	0.000000	-2.145121	0.000000	0.000000	0.000000	0.028727	-0.007042	-0.024980	0.000000	0.000000	4.000000	31.000000	1.000000
14725.314509	0.003737	0.497449	0.218297	79.244095	60.281883	107.066994	4.516465	0.000000	-2.145121	0.000000	0.000000	0.000000	0.019268	-0.005234	0.005256	0.000000	0.000000	4.000000	31.000000	1.000000
14725.317842	0.003737	0.497449	0.218297	79.244095	60.281883	107.066994	4.516465	0.000000	-2.145121	0.000000	0.000000	0.000000	0.019268	-0.005234	0.005256	0.000000	0.000000	4.000000	31.000000	1.000000
14725.321175	0.003737	0.497449	0.218297	79.240990	60.276394	107.057358	4.516016	0.000000	-2.146065	0.000000	0.000000	0.000000	0.019268	-0.005234	0.005256	0.000000	0.000000	4.000000	31.000000	1.000000
14725.324509	0.003737	0.497449	0.218297	79.240990	60.276394	107.057358	4.516016	0.000000	-2.146065	0.000000	0.000000	0.000000	0.019268	-0.005234	0.005256	0.000000	0.000000	4.000000	31.000000	1.000000
14725.327842	0.003802	0.497451	0.218330	79.240990	60.276394	107.057358	4.516016	0.000000	-2.146065	0.000000	0.000000	0.000000	0.019296	0.000601	0.009955	0.000000	0.000000	4.000000	31.000000	1.000000
14725.331175	0.003802	0.497451	0.218330	79.239433	60.267582	107.042839	4.516016	0.000000	-2.146065	0.000000	0.000000	0.000000	0.019296	0.000601	0.009955	0.000000	0.000000	4.000000	31.000000	1.000000
14725.334509	0.003802	0.497451	0.218330	79.239433	60.267582	107.042839	4.516016	0.000000	-2.146065	0.000000	0.000000	0.000000	0.019296	0.000601	0.009955	0.000000	0.000000	4.000000	31.000000	1.000000
14725.337842	0.003802	0.497451	0.218330	79.239433	60.267582	107.042839	4.516016	0.000000	-2.146065	0.000000	0.000000	0.000000	0.019296	0.000601	0.009955	0.000000	0.000000	4.000000	31.000000	1.000000
14725.341175	0.003866	0.497435	0.218381	79.236244	60.256573	107.033119	4.515627	0.000000	-2.146884	0.000000	0.000000	0.000000	0.019328	-0.004640	0.015307	0.000000	0.000000	4.000000	31.000000	1.000000
14725.344509	0.003866	0.497435	0.218381	79.236244	60.256573	107.033119	4.515627	0.000000	-2.146884	0.000000	0.000000	0.000000	0.019328	-0.004640	0.015307	0.000000	0.000000	4.000000	31.000000	1.000000
14725.347842	0.003866	0.497435	0.218381	79.236244	60.256573	107.033119	4.515627	0.000000	-2.146884	0.000000	0.000000	0.000000	0.019328	-0.004640	0.015307	0.000000	0.000000	4.000000	31.000000	1.000000
14725.351175	0.003866	0.497435	0.218381	79.231606	60.286789	107.067024	4.515305	0.000000	-2.147562	0.000000	0.000000	0.000000	0.019328	-0.004640	0.015307	0.000000	0.000000	4.000000	31.000000	1.000000
14725.354509	0.003898	0.497418	0.218399	79.231606	60.286789	107.067024	4.515305	0.000000	-2.147562	0.000000	0.000000	0.000000	0.009652	-0.005237	0.005306	0.000000	0.000000	4.000000	31.000000	1.000000
14725.357842	0.003898	0.497418	0.218399	79.231606	60.286789	107.067024	4.515305	0.000000	-2.147562	0.000000	0.000000	0.000000	0.009652	-0.005237	0.005306	0.000000	0.000000	4.000000	31.000000	1.000000
14725.361175	0.003898	0.497418	0.218399	79.219109	60.327900	107.124947	4.515114	0.000000	-2.147962	0.000000	0.000000	0.000000	0.009652	-0.005237	0.005306	0.000000	0.000000	4.000000	31.000000	1.000000
14725.364509	0.003898	0.497418	0.218399	79.219109	60.327900	107.124947	4.515114	0.000000	-2.147962	0.000000	0.000000	0.000000	0.009652	-0.005237	0.005306	0.000000	0.000000	4.000000	31.000000	1.000000
14725.367842	0.003866	0.497398	0.218384	79.219109	60.327900	107.124947	4.515114	0.000000	-2.147962	0.000000	0.000000	0.000000	-0.009648	-0.005829	-0.004647	0.000000	0.000000	4.000000	31.000000	1.000000
14725.371175	0.003866	0.497398	0.218384	79.195679	60.411999	107.235710	4.515114	0.000000	-2.147962	0.000000	0.000000	0.000000	-0.009648	-0.005829	-0.004647	0.000000	0.000000	4.000000	31.000000	1.000000
14725.374509	0.003866	0.497398	0.218384	79.195679	60.411999	107.235710	4.515114	0.000000	-2.147962	0.000000	0.000000	0.000000	-0.009648	-0.005829	-0.004647	0.000000	0.000000	4.000000	31.000000	1.000000
14725.377842	0.003866	0.497398	0.218384	79.195679	60.411999	107.235710	4.515114	0.000000	-2.147962	0.000000	0.000000	0.000000	-0.009648	-0.005829	-0.004647	0.000000	0.000000	4.000000	31.000000	1.000000
14725.381175	0.003865	0.497373	0.218267	79.173767	60.492397	107.341240	4.515313	0.000000	-2.147544	0.000000	0.000000	0.000000	-0.000200	-0.007635	-0.034883	0.000000	0.000000	4.000000	31.000000	1.000000
14725.384509	0.003865	0.497373	0.218267	79.173767	60.492397	107.341240	4.515313	0.000000	-2.147544	0.000000	0.000000	0.000000	-0.000000	-0.000000	-0.000001	0.000000	0.000000	4.000000	31.000000	1.000000
14725.387842	0.003865	0.497373	0.218267	79.173767	60.492397	107.341240	4.515313	0.000000	-2.147544	0.000000	0.000000	0.000000	-0.000000	-0.000000	-0.000001	0.000000	0.000000	4.000000	31.000000	1.000000
14725.391175	0.003865	0.497373	0.218267	79.172165	60.530468	107.384430	4.514875	0.000000	-2.148466	0.000000	0.000000	0.000000	-0.000000	-0.000000	-0.000001	0.000000	0.000000	4.000000	31.000000	1.000000
14725.394509	0.003865	0.497373	0.218267	79.172165	60.530468	107.384430	4.514875	0.000000	-2.148466	0.000000	0.000000	0.000000	-0.000000	-0.000000	-0.000001	0.000000	0.000000	4.000000	31.000000	1.000000
14725.397842	0.003865	0.497369	0.218200	79.172165	60.530468	107.384430	4.514875	0.000000	-2.148466	0.000000	0.000000	0.000000	-0.000115	-0.001190	-0.020125	0.000000	0.000000	4.000000	31.000000	1.000000
14725.401175	0.003865	0.497369	0.218200	79.173721	60.544708	107.398941	4.514875	0.000000	-2.148466	0.000000	0.000000	0.000000	-0.000115	-0.001190	-0.020125	0.000000	0.000000	4.000000	31.000000	1.000000
14725.404509	0.003865	0.497369	0.218200	79.173721	60.544708	107.398941	4.514875	0.000000	-2.148466	0.000000	0.000000	0.000000	-0.000115	-0.001190	-0.020125	0.000000	0.000000	4.000000	31.000000	1.000000
14725.407842	0.003865	0.497369	0.218200	79.173721	60.544708	107.398941	4.514875	0.000000	-2.148466	0.000000	0.000000	0.000000	-0.000115	-0.001190	-0.020125	0.000000	0.000000	4.000000	31.000000	1.000000
14725.411175	0.003833	0.497419	0.218113	79.173744	60.542011	107.398956	4.514622	0.000000	-2.148998	0.000000	0.000000	0.000000	-0.009767	0.015105	-0.026092	0.000000	0.000000	4.000000	31.000000	1.000000
14725.414509	0.003833	0.497419	0.218113	79.173744	60.542011	107.398956	4.514622	0.000000	-2.148998	0.000000	0.000000	0.000000	-0.009767	0.015105	-0.026092	0.000000	0.000000	4.000000	31.000000	1.000000
14725.417842	0.003833	0.497419	0.218113	79.173744	60.542011	107.398956	4.514622	0.000000	-2.148998	0.000000	0.000000	0.000000	-0.009767	0.015105	-0.026092	0.000000	0.000000	4.000000	31.000000	1.000000
14725.421175	0.003833	0.497419	0.218113	79.173744	60.536568	107.398956	4.514551	0.000000	-2.149147	0.000000	0.000000	0.000000	-0.009767	0.015105	-0.026092	0.000000	0.000000	4.000000	31.000000	1.000000
14725.424509	0.003768	0.497456	0.218111	79.173744	60.536568	107.398956	4.514551	0.000000	-2.149147	0.000000	0.000000	0.000000	-0.019238	0.011073	-0.000552	0.000000	0.000000	4.000000	31.000000	1.000000
14725.427842	0.003768	0.497456	0.218111	79.173744	60.536568	107.398956	4.514551	0.000000	-2.149147	0.000000	0.000000	0.000000	-0.019238	0.011073	-0.000552	0.000000	0.000000	4.000000	31.000000	1.000000
14725.431175	0.003768	0.497456	0.218111	79.169052	60.505936	107.374786	4.515059	0.000000	-2.148080	0.000000	0.000000	0.000000	-0.019238	0.011073	-0.000552	0.000000	0.000000	4.000000	31.000000	1.000000
14725.434509	0.003768	0.497456	0.218111	79.169052	60.505936	107.374786	4.515059	0.000000	-2.148080	0.000000	0.000000	0.000000	-0.019238	0.011073	-0.000552	0.000000	0.000000	4.000000	31.000000	1.000000
14725.437842	0.003704	0.497493	0.218110	79.169052	60.505936	107.374786	4.515059	0.000000	-2.148080	0.000000	0.000000	0.000000	-0.019238	0.011073	-0.000556	0.000000	0.000000	4.000000	31.000000	1.000000
14725.441175	0.003704	0.497493	0.218110	79.164383	60.492779	107.369888	4.515059	0.000000	-2.148080	0.000000	0.000000	0.000000	-0.019238	0.011073	-0.000556	0.000000	0.000000	4.000000	31.000000	1.000000
14725.444509	0.003704	0.497493	0.218110	79.164383	60.492779	107.369888	4.515059	0.000000	-2.148080	0.000000	0.000000	0.000000	-0.019238	0.011073	-0.000556	0.000000	0.000000	4.000000	31.000000	1.000000
14725.447842	0.003704	0.497493	0.218110	79.164383	60.492779	107.369888	4.515059	0.000000	-2.148080	0.000000	0.000000	0.000000	-0.019238	0.011073	-0.000556	0.000000	0.000000	4.000000	31.000000	1.000000
14725.451175	0.003576	0.497567	0.218106	79.159660	60.479584	107.364944	4.515566	0.000000	-2.147012	0.000000	0.000000	0.000000	-0.038475	0.022133	-0.001114	0.000000	0.000000	4.000000	31.000000	1.000000
14725.454509	0.003576	0.497567	0.218106	79.159660	60.479584	107.364944	4.515566	0.000000	-2.147012	0.000000	0.000000	0.000000	-0.038475	0.022133	-0.001114	0.000000	0.000000	4.000000	31.000000	1.000000
14725.457842	0.003576	0.497567	0.218106	79.159660	60.479584	107.364944	4.515566	0.000000	-2.147012	0.000000	0.000000	0.000000	-0.038475	0.022133	-0.001114	0.000000	0.000000	4.000000	31.000000	1.000000
14725.461175	0.003576	0.497567	0.218106	79.153435	60.454990	107.345642	4.516582	0.000000	-2.144875	0.000000	0.000000	0.000000	-0.038475	0.022133	-0.001114	0.000000	0.000000	4.000000	31.000000	1.000000
14725.464509	0.003544	0.497623	0.218119	79.153435	60.454990	107.345642	4.516582	0.000000	-2.144875	0.000000	0.000000	0.000000	-0.009596	0.016905	0.004087	0.000000	0.000000	4.000000	31.000000	1.000000
14725.467842	0.003544	0.497623	0.218119	79.153435	60.454990	107.345642	4.516582	0.000000	-2.144875	0.000000	0.000000	0.000000	-0.009596	0.016905	0.004087	0.000000	0.000000	4.000000	31.000000	1.000000
14725.471175	0.003544	0.497623	0.218119	79.150314	60.426670	107.316803	4.516891	0.000000	-2.144225	0.000000	0.000000	0.000000	-0.009596	0.016905	0.004087	0.000000	0.000000	4.000000	31.000000	1.000000
14725.474509	0.003544	0.497623	0.218119	79.150314	60.426670	107.316803	4.516891	0.000000	-2.144225	0.000000	0.000000	0.000000	-0.009596	0.016905	0.004087	0.000000	0.000000	4.000000	31.000000	1.000000
14725.477842	0.003544	0.497662	0.218151	79.150314	60.426670	107.316803	4.516891	0.000000	-2.144225	0.000000	0.000000	0.000000	0.000049	0.011671	0.009403	0.000000	0.000000	4.000000	31.000000	1.000000
14725.481175	0.003544	0.497662	0.218151	79.145653	60.384220	107.273582	4.516891	0.000000	-2.144225	0.000000	0.000000	0.000000	0.000049	0.011671	0.009403	0.000000	0.000000	4.000000	31.000000	1.000000
14725.484509	0.003544	0.497662	0.218151	79.145653	60.384220	107.273582	4.516891	0.000000	-2.144225	0.000000	0.000000	0.000000	0.000049	0.011671	0.009403	0.000000	0.000000	4.000000	31.000000	1.000000
14725.487842	0.003544	0.497662	0.218151	79.145653	60.384220	107.273582	4.516891	0.000000	-2.144225	0.000000	0.000000	0.000000	0.000049	0.011671	0.009403	0.000000	0.000000	4.000000	31.000000	1.000000
14725.491175	0.003545	0.497690	0.218301	79.142517	60.355904	107.244751	4.517008	0.000000	-2.143977	0.000000	0.000000	0.000000	0.000236	0.008253	0.044950	0.000000	0.000000	4.000000	31.000000	1.000000
14725.494509	0.003545	0.497690	0.218301	79.142517	60.355904	107.244751	4.517008	0.000000	-2.143977	0.000000	0.000000	0.000000	0.000236	0.008253	0.044950	0.000000	0.000000	4.000000	31.000000	1.000000
14725.497842	0.003545	0.497690	0.218301	79.142517	60.355904	107.244751	4.517008	0.000000	-2.143977	0.000000	0.000000	0.000000	0.000236	0.008253	0.044950	0.000000	0.000000	4.000000	31.000000	1.000000
14725.501175	0.003545	0.497690	0.218301	79.142540	60.358627	107.244759	4.517571	0.000000	-2.142789	0.000000	0.000000	0.000000	0.000236	0.008253	0.044950	0.000000	0.000000	4.000000	31.000000	1.000000
14725.504509	0.003577	0.497655	0.218336	79.142540	60.358627	107.244759	4.517571	0.000000	-2.142789	0.000000	0.000000	0.000000	0.009676	-0.010473	0.010671	0.000000	0.000000	4.000000	31.000000	1.000000
14725.507842	0.003577	0.497655	0.218336	79.142540	60.358627	107.244759	4.517571	0.000000	-2.142789	0.000000	0.000000	0.000000	0.009676	-0.010473	0.010671	0.000000	0.000000	4.000000	31.000000	1.000000
14725.511175	0.003577	0.497655	0.218336	79.145668	60.386925	107.273567	4.517449	0.000000	-2.143049	0.000000	0.000000	0.000000	0.009676	-0.010473	0.010671	0.000000	0.000000	4.000000	31.000000	1.000000
14725.514509	0.003577	0.497655	0.218336	79.145668	60.386925	107.273567	4.517449	0.000000	-2.143049	0.000000	0.000000	0.000000	0.009676	-0.010473	0.010671	0.000000	0.000000	4.000000	31.000000	1.000000
14725.517842	0.003577	0.497563	0.218358	79.145668	60.386925	107.273567	4.517449	0.000000	-2.143049	0.000000	0.000000	0.000000	0.000035	-0.027387	0.006688	0.000000	0.000000	4.000000	31.000000	1.000000
14725.521175	0.003577	0.497563	0.218358	79.151894	60.443569	107.331238	4.517449	0.000000	-2.143049	0.000000	0.000000	0.000000	0.000035	-0.027387	0.006688	0.000000	0.000000	4.000000	31.000000	1.000000
14725.524509	0.003577	0.497563	0.218358	79.151894	60.443569	107.331238	4.517449	0.000000	-2.143049	0.000000	0.000000	0.000000	0.000035	-0.027387	0.006688	0.000000	0.000000	4.000000	31.000000	1.000000
14725.527842	0.003577	0.497563	0.218358	79.151894	60.443569	107.331238	4.517449	0.000000	-2.143049	0.000000	0.000000	0.000000	0.000035	-0.027387	0.006688	0.000000	0.000000	4.000000	31.000000	1.000000
14725.531175	0.003545	0.497297	0.218240	79.161247	60.525913	107.417839	4.517532	0.000000	-2.142872	0.000000	0.000000	0.000000	-0.009807	-0.079891	-0.035577	0.000000	0.000000	4.000000	31.000000	1.000000
14725.534509	0.003545	0.497297	0.218240	79.161247	60.525913	107.417839	4.517532	0.000000	-2.142872	0.000000	0.000000	0.000000	-0.009807	-0.079891	-0.035577	0.000000	0.000000	4.000000	31.000000	1.000000
14725.537842	0.003545	0.497297	0.218240	79.161247	60.525913	107.417839	4.517532	0.000000	-2.142872	0.000000	0.000000	0.000000	-0.009807	-0.079891	-0.035577	0.000000	0.000000	4.000000	31.000000	1.000000
14725.541175	0.003545	0.497297	0.218240	79.173637	60.636848	107.533562	4.517344	0.000000	-2.143270	0.000000	0.000000	0.000000	-0.009807	-0.079891	-0.035577	0.000000	0.000000	4.000000	31.000000	1.000000
14725.544509	0.003512	0.497107	0.218150	79.173637	60.636848	107.533562	4.517344	0.000000	-2.143270	0.000000	0.000000	0.000000	-0.009759	-0.057135	-0.026868	0.000000	0.000000	4.000000	31.000000	1.000000
14725.547842	0.003512	0.497107	0.218150	79.173637	60.636848	107.533562	4.517344	0.000000	-2.143270	0.000000	0.000000	0.000000	-0.009759	-0.057135	-0.026868	0.000000	0.000000	4.000000	31.000000	1.000000
14725.551175	0.003512	0.497107	0.218150	79.184464	60.751228	107.654259	4.517264	0.000000	-2.143438	0.000000	0.000000	0.000000	-0.009759	-0.057135	-0.026868	0.000000	0.000000	4.000000	31.000000	1.000000
14725.554509	0.003512	0.497107	0.218150	79.184464	60.751228	107.654259	4.517264	0.000000	-2.143438	0.000000	0.000000	0.000000	-0.009759	-0.057135	-0.026868	0.000000	0.000000	4.000000	31.000000	1.000000
14725.557842	0.003480	0.496899	0.218079	79.184464	60.751228	107.654259	4.517264	0.000000	-2.143438	0.000000	0.000000	0.000000	-0.009729	-0.062360	-0.021525	0.000000	0.000000	4.000000	31.000000	1.000000
14725.561175	0.003480	0.496899	0.218079	79.198296	60.882389	107.785027	4.517264	0.000000	-2.143438	0.000000	0.000000	0.000000	-0.009729	-0.062360	-0.021525	0.000000	0.000000	4.000000	31.000000	1.000000
14725.564509	0.003480	0.496899	0.218079	79.198296	60.882389	107.785027	4.517264	0.000000	-2.143438	0.000000	0.000000	0.000000	-0.009729	-0.062360	-0.021525	0.000000	0.000000	4.000000	31.000000	1.000000
14725.567842	0.003480	0.496899	0.218079	79.198296	60.882389	107.785027	4.517264	0.000000	-2.143438	0.000000	0.000000	0.000000	-0.009729	-0.062360	-0.021525	0.000000	0.000000	4.000000	31.000000	1.000000
14725.571175	0.003511	0.496429	0.217954	79.209038	61.000065	107.906303	4.517251	0.000000	-2.143466	0.000000	0.000000	0.000000	0.009423	-0.140981	-0.037271	0.000000	0.000000	4.000000	31.000000	1.000000
14725.574509	0.003511	0.496429	0.217954	79.209038	61.000065	107.906303	4.517251	0.000000	-2.143466	0.000000	0.000000	0.000000	-0.000000	-0.000004	-0.000002	0.000000	0.000000	4.000000	31.000000	1.000000
14725.577842	0.003511	0.496429	0.217954	79.209038	61.000065	107.906303	4.517251	0.000000	-2.143466	0.000000	0.000000	0.000000	-0.000000	-0.000004	-0.000002	0.000000	0.000000	4.000000	31.000000	1.000000
14725.581175	0.003511	0.496429	0.217954	79.221230	61.117455	108.023033	4.516526	0.000000	-2.144994	0.000000	0.000000	0.000000	-0.000000	-0.000004	-0.000002	0.000000	0.000000	4.000000	31.000000	1.000000
14725.584509	0.003511	0.496429	0.217954	79.221230	61.117455	108.023033	4.516526	0.000000	-2.144994	0.000000	0.000000	0.000000	-0.000000	-0.000004	-0.000002	0.000000	0.000000	4.000000	31.000000	1.000000
14725.587842	0.003543	0.496223	0.217916	79.221230	61.117455	108.023033	4.516526	0.000000	-2.144994	0.000000	0.000000	0.000000	0.009554	-0.061738	-0.011629	0.000000	0.000000	4.000000	31.000000	1.000000
14725.591175	0.003543	0.496223	0.217916	79.231895	61.218037	108.125427	4.516526	0.000000	-2.144994	0.000000	0.000000	0.000000	0.009554	-0.061738	-0.011629	0.000000	0.000000	4.000000	31.000000	1.000000
14725.594509	0.003543	0.496223	0.217916	79.231895	61.218037	108.125427	4.516526	0.000000	-2.144994	0.000000	0.000000	0.000000	0.009554	-0.061738	-0.011629	0.000000	0.000000	4.000000	31.000000	1.000000
14725.597842	0.003543	0.496223	0.217916	79.231895	61.218037	108.125427	4.516526	0.000000	-2.144994	0.000000	0.000000	0.000000	0.009554	-0.061738	-0.011629	0.000000	0.000000	4.000000	31.000000	1.000000
14725.601175	0.003543	0.495831	0.217854	79.239525	61.290020	108.198692	4.516122	0.000000	-2.145844	0.000000	0.000000	0.000000	-0.000097	-0.117629	-0.018500	0.000000	0.000000	4.000000	31.000000	1.000000
14725.604509	0.003543	0.495831	0.217854	79.239525	61.290020	108.198692	4.516122	0.000000	-2.145844	0.000000	0.000000	0.000000	-0.000097	-0.117629	-0.018500	0.000000	0.000000	4.000000	31.000000	1.000000
14725.607842	0.003543	0.495831	0.217854	79.239525	61.290020	108.198692	4.516122	0.000000	-2.145844	0.000000	0.000000	0.000000	-0.000097	-0.117629	-0.018500	0.000000	0.000000	4.000000	31.000000	1.000000
14725.611175	0.003543	0.495831	0.217854	79.245560	61.347694	108.257408	4.515889	0.000000	-2.146334	0.000000	0.000000	0.000000	-0.000097	-0.117629	-0.018500	0.000000	0.000000	4.000000	31.000000	1.000000
14725.614509	0.003543	0.495685	0.217896	79.245560	61.347694	108.257408	4.515889	0.000000	-2.146334	0.000000	0.000000	0.000000	0.000066	-0.043676	0.012600	0.000000	0.000000	4.000000	31.000000	1.000000
14725.617842	0.003543	0.495685	0.217896	79.245560	61.347694	108.257408	4.515889	0.000000	-2.146334	0.000000	0.000000	0.000000	0.000066	-0.043676	0.012600	0.000000	0.000000	4.000000	31.000000	1.000000
14725.621175	0.003543	0.495685	0.217896	79.247116	61.359375	108.272057	4.516047	0.000000	-2.146000	0.000000	0.000000	0.000000	0.000066	-0.043676	0.012600	0.000000	0.000000	4.000000	31.000000	1.000000
14725.624509	0.003543	0.495685	0.217896	79.247116	61.359375	108.272057	4.516047	0.000000	-2.146000	0.000000	0.000000	0.000000	0.000066	-0.043676	0.012600	0.000000	0.000000	4.000000	31.000000	1.000000
14725.627842	0.003511	0.495579	0.217970	79.247116	61.359375	108.272057	4.516047	0.000000	-2.146000	0.000000	0.000000	0.000000	-0.009499	-0.032054	0.022081	0.000000	0.000000	4.000000	31.000000	1.000000
14725.631175	0.003511	0.495579	0.217970	79.247116	61.359375	108.272057	4.516047	0.000000	-2.146000	0.000000	0.000000	0.000000	-0.009499	-0.032054	0.022081	0.000000	0.000000	4.000000	31.000000	1.000000
14725.634509	0.003511	0.495579	0.217970	79.247116	61.359375	108.272057	4.516047	0.000000	-2.146000	0.000000	0.000000	0.000000	-0.009499	-0.032054	0.022081	0.000000	0.000000	4.000000	31.000000	1.000000
14725.637842	0.003511	0.495579	0.217970	79.247116	61.359375	108.272057	4.516047	0.000000	-2.146000	0.000000	0.000000	0.000000	-0.009499	-0.032054	0.022081	0.000000	0.000000	4.000000	31.000000	1.000000
14725.641175	0.003480	0.495444	0.218213	79.242546	61.313358	108.227989	4.516582	0.000000	-2.144873	0.000000	0.000000	0.000000	-0.009239	-0.040275	0.073043	0.000000	0.000000	4.000000	31.000000	1.000000
14725.644509	0.003480	0.495444	0.218213	79.242546	61.313358	108.227989	4.516582	0.000000	-2.144873	0.000000	0.000000	0.000000	0.000000	0.000003	0.000002	0.000000	0.000000	4.000000	31.000000	1.000000
14725.647842	0.003480	0.495444	0.218213	79.242546	61.313358	108.227989	4.516582	0.000000	-2.144873	0.000000	0.000000	0.000000	0.000000	0.000003	0.000002	0.000000	0.000000	4.000000	31.000000	1.000000
14725.651175	0.003480	0.495444	0.218213	79.237991	61.267475	108.184059	4.517756	0.000000	-2.142400	0.000000	0.000000	0.000000	0.000000	0.000003	0.000002	0.000000	0.000000	4.000000	31.000000	1.000000
14725.654509	0.003480	0.495444	0.218213	79.237991	61.267475	108.184059	4.517756	0.000000	-2.142400	0.000000	0.000000	0.000000	0.000000	0.000003	0.000002	0.000000	0.000000	4.000000	31.000000	1.000000
14725.657842	0.003449	0.495380	0.218385	79.237991	61.267475	108.184059	4.517756	0.000000	-2.142400	0.000000	0.000000	0.000000	-0.009355	-0.019288	0.051628	0.000000	0.000000	4.000000	31.000000	1.000000
14725.661175	0.003449	0.495380	0.218385	79.233421	61.221542	108.140060	4.517756	0.000000	-2.142400	0.000000	0.000000	0.000000	-0.009355	-0.019288	0.051628	0.000000	0.000000	4.000000	31.000000	1.000000
14725.664509	0.003449	0.495380	0.218385	79.233421	61.221542	108.140060	4.517756	0.000000	-2.142400	0.000000	0.000000	0.000000	-0.009355	-0.019288	0.051628	0.000000	0.000000	4.000000	31.000000	1.000000
14725.667842	0.003449	0.495380	0.218385	79.233421	61.221542	108.140060	4.517756	0.000000	-2.142400	0.000000	0.000000	0.000000	-0.009355	-0.019288	0.051628	0.000000	0.000000	4.000000	31.000000	1.000000
14725.671175	0.003290	0.495337	0.218607	79.230377	61.184631	108.102821	4.518660	0.000000	-2.140494	0.000000	0.000000	0.000000	-0.047782	-0.012921	0.066577	0.000000	0.000000	4.000000	31.000000	1.000000
14725.674509	0.003290	0.495337	0.218607	79.230377	61.184631	108.102821	4.518660	0.000000	-2.140494	0.000000	0.000000	0.000000	-0.047782	-0.012921	0.066577	0.000000	0.000000	4.000000	31.000000	1.000000
14725.677842	0.003290	0.495337	0.218607	79.230377	61.184631	108.102821	4.518660	0.000000	-2.140494	0.000000	0.000000	0.000000	-0.047782	-0.012921	0.066577	0.000000	0.000000	4.000000	31.000000	1.000000
14725.681175	0.003290	0.495337	0.218607	79.230377	61.165565	108.102798	4.520773	0.000000	-2.136027	0.000000	0.000000	0.000000	-0.047782	-0.012921	0.066577	0.000000	0.000000	4.000000	31.000000	1.000000
14725.684509	0.003098	0.495302	0.218644	79.230377	61.165565	108.102798	4.520773	0.000000	-2.136027	0.000000	0.000000	0.000000	-0.057695	-0.010512	0.010959	0.000000	0.000000	4.000000	31.000000	1.000000
14725.687842	0.003098	0.495302	0.218644	79.230377	61.165565	108.102798	4.520773	0.000000	-2.136027	0.000000	0.000000	0.000000	-0.057695	-0.010512	0.010959	0.000000	0.000000	4.000000	31.000000	1.000000
14725.691175	0.003098	0.495302	0.218644	79.231918	61.158199	108.117439	4.522446	0.000000	-2.132483	0.000000	0.000000	0.000000	-0.057695	-0.010512	0.010959	0.000000	0.000000	4.000000	31.000000	1.000000
14725.694509	0.003098	0.495302	0.218644	79.231918	61.158199	108.117439	4.522446	0.000000	-2.132483	0.000000	0.000000	0.000000	-0.057695	-0.010512	0.010959	0.000000	0.000000	4.000000	31.000000	1.000000
14725.697842	0.002841	0.495300	0.218611	79.231918	61.158199	108.117439	4.522446	0.000000	-2.132483	0.000000	0.000000	0.000000	-0.077039	-0.000565	-0.009725	0.000000	0.000000	4.000000	31.000000	1.000000
14725.701175	0.002841	0.495300	0.218611	79.233398	61.168396	108.143478	4.522446	0.000000	-2.132483	0.000000	0.000000	0.000000	-0.077039	-0.000565	-0.009725	0.000000	0.000000	4.000000	31.000000	1.000000
14725.704509	0.002520	0.495294	0.218512	79.233398	61.168396	108.143478	4.522446	0.000000	-2.132483	0.000000	0.000000	0.000000	-0.096354	-0.001705	-0.029802	0.000000	0.000000	4.000000	31.000000	1.000000
14725.707842	0.002520	0.495294	0.218512	79.233398	61.168396	108.143478	4.522446	0.000000	-2.132483	0.000000	0.000000	0.000000	-0.096354	-0.001705	-0.029802	0.000000	0.000000	4.000000	31.000000	1.000000
14725.711175	0.002520	0.495294	0.218512	79.234718	61.205402	108.192123	4.526560	0.000000	-2.123737	0.000000	0.000000	0.000000	-0.096354	-0.001705	-0.029802	0.000000	0.000000	4.000000	31.000000	1.000000
14725.714509	0.002520	0.495294	0.218512	79.234718	61.205402	108.192123	4.526560	0.000000	-2.123737	0.000000	0.000000	0.000000	-0.096354	-0.001705	-0.029802	0.000000	0.000000	4.000000	31.000000	1.000000
14725.717842	0.002198	0.495341	0.218359	79.234718	61.205402	108.192123	4.526560	0.000000	-2.123737	0.000000	0.000000	0.000000	-0.096377	0.014056	-0.045880	0.000000	0.000000	4.000000	31.000000	1.000000
14725.721175	0.002198	0.495341	0.218359	79.231293	61.269371	108.226288	4.526560	0.000000	-2.123737	0.000000	0.000000	0.000000	-0.096377	0.014056	-0.045880	0.000000	0.000000	4.000000	31.000000	1.000000
14725.724509	0.002198	0.495341	0.218359	79.231293	61.269371	108.226288	4.526560	0.000000	-2.123737	0.000000	0.000000	0.000000	-0.096377	0.014056	-0.045880	0.000000	0.000000	4.000000	31.000000	1.000000
14725.727842	0.002198	0.495341	0.218359	79.231293	61.269371	108.226288	4.526560	0.000000	-2.123737	0.000000	0.000000	0.000000	-0.096377	0.014056	-0.045880	0.000000	0.000000	4.000000	31.000000	1.000000
14725.731175	0.001428	0.495474	0.217764	79.215057	61.390186	108.240219	4.528547	0.000000	-2.119494	0.000000	0.000000	0.000000	-0.231272	0.039836	-0.178419	0.000000	0.000000	4.000000	31.000000	1.000000
14725.734509	0.001428	0.495474	0.217764	79.215057	61.390186	108.240219	4.528547	0.000000	-2.119494	0.000000	0.000000	0.000000	-0.000000	-0.000004	0.000002	0.000000	0.000000	4.000000	31.000000	1.000000
14725.737842	0.001428	0.495474	0.217764	79.215057	61.390186	108.240219	4.528547	0.000000	-2.119494	0.000000	0.000000	0.000000	-0.000000	-0.000004	0.000002	0.000000	0.000000	4.000000	31.000000	1.000000
14725.741175	0.001428	0.495474	0.217764	79.184387	61.564541	108.253578	4.532475	0.000000	-2.111081	0.000000	0.000000	0.000000	-0.000000	-0.000004	0.000002	0.000000	0.000000	4.000000	31.000000	1.000000
14725.744509	0.001428	0.495474	0.217764	79.184387	61.564541	108.253578	4.532475	0.000000	-2.111081	0.000000	0.000000	0.000000	-0.000000	-0.000004	0.000002	0.000000	0.000000	4.000000	31.000000	1.000000
14725.747842	0.000946	0.495632	0.217284	79.184387	61.564541	108.253578	4.532475	0.000000	-2.111081	0.000000	0.000000	0.000000	-0.144383	0.047265	-0.143993	0.000000	0.000000	4.000000	31.000000	1.000000
14725.751175	0.000946	0.495632	0.217284	79.145508	61.764294	108.355171	4.532475	0.000000	-2.111081	0.000000	0.000000	0.000000	-0.144383	0.047265	-0.143993	0.000000	0.000000	4.000000	31.000000	1.000000
14725.754509	0.000402	0.495857	0.216698	79.145508	61.764294	108.355171	4.532475	0.000000	-2.111081	0.000000	0.000000	0.000000	-0.163394	0.067543	-0.175752	0.000000	0.000000	4.000000	31.000000	1.000000
14725.757842	0.000402	0.495857	0.216698	79.145508	61.764294	108.355171	4.532475	0.000000	-2.111081	0.000000	0.000000	0.000000	-0.163394	0.067543	-0.175752	0.000000	0.000000	4.000000	31.000000	1.000000
14725.761175	0.000402	0.495857	0.216698	79.106316	61.965668	108.585526	4.536709	0.000000	-2.101968	0.000000	0.000000	0.000000	-0.163394	0.067543	-0.175752	0.000000	0.000000	4.000000	31.000000	1.000000
14725.764509	-0.000302	0.496165	0.215954	79.106316	61.965668	108.585526	4.536709	0.000000	-2.101968	0.000000	0.000000	0.000000	-0.211031	0.092355	-0.223169	0.000000	0.000000	4.000000	31.000000	1.000000
14725.767842	-0.000302	0.496165	0.215954	79.106316	61.965668	108.585526	4.536709	0.000000	-2.101968	0.000000	0.000000	0.000000	-0.211031	0.092355	-0.223169	0.000000	0.000000	4.000000	31.000000	1.000000
14725.771175	-0.000302	0.496165	0.215954	79.063446	62.194111	108.804726	4.539581	0.000000	-2.095757	0.000000	0.000000	0.000000	-0.211031	0.092355	-0.223169	0.000000	0.000000	4.000000	31.000000	1.000000
14725.774509	-0.001131	0.496593	0.215083	79.063446	62.194111	108.804726	4.539581	0.000000	-2.095757	0.000000	0.000000	0.000000	-0.248804	0.128601	-0.261438	0.000000	0.000000	4.000000	31.000000	1.000000
14725.777842	-0.001131	0.496593	0.215083	79.063446	62.194111	108.804726	4.539581	0.000000	-2.095757	0.000000	0.000000	0.000000	-0.248804	0.128601	-0.261438	0.000000	0.000000	4.000000	31.000000	1.000000
14725.781175	-0.001131	0.496593	0.215083	78.990318	62.430431	108.906197	4.543008	0.000000	-2.088319	0.000000	0.000000	0.000000	-0.248804	0.128601	-0.261438	0.000000	0.000000	4.000000	31.000000	1.000000
14725.784509	-0.002086	0.497161	0.214098	78.990318	62.430431	108.906197	4.543008	0.000000	-2.088319	0.000000	0.000000	0.000000	-0.286300	0.170424	-0.295344	0.000000	0.000000	4.000000	31.000000	1.000000
14725.787842	-0.002086	0.497161	0.214098	78.990318	62.430431	108.906197	4.543008	0.000000	-2.088319	0.000000	0.000000	0.000000	-0.286300	0.170424	-0.295344	0.000000	0.000000	4.000000	31.000000	1.000000
14725.791175	-0.002086	0.497161	0.214098	78.892998	62.679832	108.935928	4.547044	0.000000	-2.079517	0.000000	0.000000	0.000000	-0.286300	0.170424	-0.295344	0.000000	0.000000	4.000000	31.000000	1.000000
14725.794509	-0.003068	0.497868	0.213000	78.892998	62.679832	108.935928	4.547044	0.000000	-2.079517	0.000000	0.000000	0.000000	-0.294851	0.211950	-0.329527	0.000000	0.000000	4.000000	31.000000	1.000000
14725.797842	-0.003068	0.497868	0.213000	78.892998	62.679832	108.935928	4.547044	0.000000	-2.079517	0.000000	0.000000	0.000000	-0.294851	0.211950	-0.329527	0.000000	0.000000	4.000000	31.000000	1.000000
14725.801175	-0.003068	0.497868	0.213000	78.770195	62.908367	109.073303	4.550919	0.000000	-2.071023	0.000000	0.000000	0.000000	-0.294851	0.211950	-0.329527	0.000000	0.000000	4.000000	31.000000	1.000000
14725.804509	-0.004111	0.498733	0.211836	78.770195	62.908367	109.073303	4.550919	0.000000	-2.071023	0.000000	0.000000	0.000000	-0.312822	0.259591	-0.349186	0.000000	0.000000	4.000000	31.000000	1.000000
14725.807842	-0.004111	0.498733	0.211836	78.770195	62.908367	109.073303	4.550919	0.000000	-2.071023	0.000000	0.000000	0.000000	-0.312822	0.259591	-0.349186	0.000000	0.000000	4.000000	31.000000	1.000000
14725.811175	-0.004111	0.498733	0.211836	78.657051	63.083141	109.316872	4.555068	0.000000	-2.061880	0.000000	0.000000	0.000000	-0.312822	0.259591	-0.349186	0.000000	0.000000	4.000000	31.000000	1.000000
14725.814509	-0.005150	0.499739	0.210624	78.657051	63.083141	109.316872	4.555068	0.000000	-2.061880	0.000000	0.000000	0.000000	-0.311623	0.301728	-0.363614	0.000000	0.000000	4.000000	31.000000	1.000000
14725.817842	-0.005150	0.499739	0.210624	78.657051	63.083141	109.316872	4.555068	0.000000	-2.061880	0.000000	0.000000	0.000000	-0.311623	0.301728	-0.363614	0.000000	0.000000	4.000000	31.000000	1.000000
14725.821175	-0.005150	0.499739	0.210624	78.586029	63.135986	109.419510	4.559046	0.000000	-2.053071	0.000000	0.000000	0.000000	-0.311623	0.301728	-0.363614	0.000000	0.000000	4.000000	31.000000	1.000000
14725.824509	-0.006152	0.500882	0.209329	78.586029	63.135986	109.419510	4.559046	0.000000	-2.053071	0.000000	0.000000	0.000000	-0.300769	0.342926	-0.388413	0.000000	0.000000	4.000000	31.000000	1.000000
14725.827842	-0.006152	0.500882	0.209329	78.586029	63.135986	109.419510	4.559046	0.000000	-2.053071	0.000000	0.000000	0.000000	-0.300769	0.342926	-0.388413	0.000000	0.000000	4.000000	31.000000	1.000000
14725.831175	-0.006152	0.500882	0.209329	78.584816	63.087494	109.213165	4.562463	0.000000	-2.045467	0.000000	0.000000	0.000000	-0.300769	0.342926	-0.388413	0.000000	0.000000	4.000000	31.000000	1.000000
14725.834509	-0.007150	0.502144	0.207969	78.584816	63.087494	109.213165	4.562463	0.000000	-2.045467	0.000000	0.000000	0.000000	-0.299385	0.378622	-0.408126	0.000000	0.000000	4.000000	31.000000	1.000000
14725.837842	-0.007150	0.502144	0.207969	78.584816	63.087494	109.213165	4.562463	0.000000	-2.045467	0.000000	0.000000	0.000000	-0.299385	0.378622	-0.408126	0.000000	0.000000	4.000000	31.000000	1.000000
14725.841175	-0.007150	0.502144	0.207969	78.662537	63.541798	109.250351	4.565638	0.000000	-2.038371	0.000000	0.000000	0.000000	-0.299385	0.378622	-0.408126	0.000000	0.000000	4.000000	31.000000	1.000000
14725.844509	-0.008175	0.503485	0.206510	78.662537	63.541798	109.250351	4.565638	0.000000	-2.038371	0.000000	0.000000	0.000000	-0.307245	0.402403	-0.437737	0.000000	0.000000	4.000000	31.000000	1.000000
14725.847842	-0.008175	0.503485	0.206510	78.662537	63.541798	109.250351	4.565638	0.000000	-2.038371	0.000000	0.000000	0.000000	-0.307245	0.402403	-0.437737	0.000000	0.000000	4.000000	31.000000	1.000000
14725.851175	-0.008175	0.503485	0.206510	78.890549	65.878860	110.952782	4.568702	0.000000	-2.031493	0.000000	0.000000	0.000000	-0.307245	0.402403	-0.437737	0.000000	0.000000	4.000000	31.000000	1.000000
14725.854509	-0.009192	0.504900	0.204883	78.890549	65.878860	110.952782	4.568702	0.000000	-2.031493	0.000000	0.000000	0.000000	-0.305185	0.424329	-0.488146	0.000000	0.000000	4.000000	31.000000	1.000000
14725.857842	-0.009192	0.504900	0.204883	78.890549	65.878860	110.952782	4.568702	0.000000	-2.031493	0.000000	0.000000	0.000000	-0.305185	0.424329	-0.488146	0.000000	0.000000	4.000000	31.000000	1.000000
14725.861175	-0.009192	0.504900	0.204883	79.208527	70.189720	114.590881	4.571132	0.000000	-2.026020	0.000000	0.000000	0.000000	-0.305185	0.424329	-0.488146	0.000000	0.000000	4.000000	31.000000	1.000000
14725.864509	-0.010171	0.506316	0.203126	79.208527	70.189720	114.590881	4.571132	0.000000	-2.026020	0.000000	0.000000	0.000000	-0.293664	0.424827	-0.526975	0.000000	0.000000	4.000000	31.000000	1.000000
14725.867842	-0.010171	0.506316	0.203126	79.208527	70.189720	114.590881	4.571132	0.000000	-2.026020	0.000000	0.000000	0.000000	-0.293664	0.424827	-0.526975	0.000000	0.000000	4.000000	31.000000	1.000000
14725.871175	-0.010171	0.506316	0.203126	79.489418	75.326950	119.451324	4.572801	0.000000	-2.022250	0.000000	0.000000	0.000000	-0.293664	0.424827	-0.526975	0.000000	0.000000	4.000000	31.000000	1.000000
14725.874509	-0.011143	0.507791	0.201286	79.489418	75.326950	119.451324	4.572801	0.000000	-2.022250	0.000000	0.000000	0.000000	-0.291654	0.442374	-0.551959	0.000000	0.000000	4.000000	31.000000	1.000000
14725.877842	-0.011143	0.507791	0.201286	79.489418	75.326950	119.451324	4.572801	0.000000	-2.022250	0.000000	0.000000	0.000000	-0.291654	0.442374	-0.551959	0.000000	0.000000	4.000000	31.000000	1.000000
14725.881175	-0.011143	0.507791	0.201286	79.679459	80.498596	124.486343	4.574132	0.000000	-2.019236	0.000000	0.000000	0.000000	-0.291654	0.442374	-0.551959	0.000000	0.000000	4.000000	31.000000	1.000000
14725.884509	-0.012170	0.509320	0.199326	79.679459	80.498596	124.486343	4.574132	0.000000	-2.019236	0.000000	0.000000	0.000000	-0.308034	0.458750	-0.587939	0.000000	0.000000	4.000000	31.000000	1.000000
14725.887842	-0.012170	0.509320	0.199326	79.679459	80.498596	124.486343	4.574132	0.000000	-2.019236	0.000000	0.000000	0.000000	-0.308034	0.458750	-0.587939	0.000000	0.000000	4.000000	31.000000	1.000000
14725.891175	-0.012170	0.509320	0.199326	79.768105	85.625160	129.481934	4.575502	0.000000	-2.016130	0.000000	0.000000	0.000000	-0.308034	0.458750	-0.587939	0.000000	0.000000	4.000000	31.000000	1.000000
14725.894509	-0.013095	0.510885	0.197267	79.768105	85.625160	129.481934	4.575502	0.000000	-2.016130	0.000000	0.000000	0.000000	-0.277580	0.469723	-0.617819	0.000000	0.000000	4.000000	31.000000	1.000000
14725.897842	-0.013095	0.510885	0.197267	79.768105	85.625160	129.481934	4.575502	0.000000	-2.016130	0.000000	0.000000	0.000000	-0.277580	0.469723	-0.617819	0.000000	0.000000	4.000000	31.000000	1.000000
14725.901175	-0.013095	0.510885	0.197267	79.775955	90.529510	134.258728	4.575655	0.000000	-2.015784	0.000000	0.000000	0.000000	-0.277580	0.469723	-0.617819	0.000000	0.000000	4.000000	31.000000	1.000000
14725.904509	-0.014041	0.512552	0.195029	79.775955	90.529510	134.258728	4.575655	0.000000	-2.015784	0.000000	0.000000	0.000000	-0.283921	0.499920	-0.671346	0.000000	0.000000	4.000000	31.000000	1.000000
14725.907842	-0.014041	0.512552	0.195029	79.775955	90.529510	134.258728	4.575655	0.000000	-2.015784	0.000000	0.000000	0.000000	-0.283921	0.499920	-0.671346	0.000000	0.000000	4.000000	31.000000	1.000000
14725.911175	-0.014041	0.512552	0.195029	79.738625	95.203773	138.786179	4.575313	0.000000	-2.016560	0.000000	0.000000	0.000000	-0.283921	0.499920	-0.671346	0.000000	0.000000	4.000000	31.000000	1.000000
14725.914509	-0.014945	0.514277	0.192580	79.738625	95.203773	138.786179	4.575313	0.000000	-2.016560	0.000000	0.000000	0.000000	-0.271181	0.517686	-0.734704	0.000000	0.000000	4.000000	31.000000	1.000000
14725.917842	-0.014945	0.514277	0.192580	79.738625	95.203773	138.786179	4.575313	0.000000	-2.016560	0.000000	0.000000	0.000000	-0.271181	0.517686	-0.734704	0.000000	0.000000	4.000000	31.000000	1.000000
14725.921175	-0.014945	0.514277	0.192580	79.673943	99.583794	143.046204	4.573773	0.000000	-2.020048	0.000000	0.000000	0.000000	-0.271181	0.517686	-0.734704	0.000000	0.000000	4.000000	31.000000	1.000000
14725.924509	-0.015837	0.516095	0.189914	79.673943	99.583794	143.046204	4.573773	0.000000	-2.020048	0.000000	0.000000	0.000000	-0.267440	0.545235	-0.799968	0.000000	0.000000	4.000000	31.000000	1.000000
14725.927842	-0.015837	0.516095	0.189914	79.673943	99.583794	143.046204	4.573773	0.000000	-2.020048	0.000000	0.000000	0.000000	-0.267440	0.545235	-0.799968	0.000000	0.000000	4.000000	31.000000	1.000000
14725.931175	-0.015837	0.516095	0.189914	79.607208	103.801468	147.137253	4.571224	0.000000	-2.025812	0.000000	0.000000	0.000000	-0.267440	0.545235	-0.799968	0.000000	0.000000	4.000000	31.000000	1.000000
14725.934509	-0.016744	0.517978	0.186975	79.607208	103.801468	147.137253	4.571224	0.000000	-2.025812	0.000000	0.000000	0.000000	-0.272165	0.564858	-0.881661	0.000000	0.000000	4.000000	31.000000	1.000000
14725.937842	-0.016744	0.517978	0.186975	79.607208	103.801468	147.137253	4.571224	0.000000	-2.025812	0.000000	0.000000	0.000000	-0.272165	0.564858	-0.881661	0.000000	0.000000	4.000000	31.000000	1.000000
14725.941175	-0.016744	0.517978	0.186975	79.523170	107.844604	151.051895	4.567640	0.000000	-2.033878	0.000000	0.000000	0.000000	-0.272165	0.564858	-0.881661	0.000000	0.000000	4.000000	31.000000	1.000000
14725.944509	-0.017756	0.519922	0.183757	79.523170	107.844604	151.051895	4.567640	0.000000	-2.033878	0.000000	0.000000	0.000000	-0.303747	0.583249	-0.965241	0.000000	0.000000	4.000000	31.000000	1.000000
14725.947842	-0.017756	0.519922	0.183757	79.523170	107.844604	151.051895	4.567640	0.000000	-2.033878	0.000000	0.000000	0.000000	-0.303747	0.583249	-0.965241	0.000000	0.000000	4.000000	31.000000	1.000000
14725.951175	-0.017756	0.519922	0.183757	79.406914	111.642693	154.741333	4.563755	0.000000	-2.042583	0.000000	0.000000	0.000000	-0.303747	0.583249	-0.965241	0.000000	0.000000	4.000000	31.000000	1.000000
14725.954509	-0.018839	0.521900	0.180206	79.406914	111.642693	154.741333	4.563755	0.000000	-2.042583	0.000000	0.000000	0.000000	-0.324789	0.593383	-1.065302	0.000000	0.000000	4.000000	31.000000	1.000000
14725.957842	-0.018839	0.521900	0.180206	79.406914	111.642693	154.741333	4.563755	0.000000	-2.042583	0.000000	0.000000	0.000000	-0.324789	0.593383	-1.065302	0.000000	0.000000	4.000000	31.000000	1.000000
14725.961175	-0.018839	0.521900	0.180206	79.264648	114.769981	157.814194	4.558962	0.000000	-2.053257	0.000000	0.000000	0.000000	-0.324789	0.593383	-1.065302	0.000000	0.000000	4.000000	31.000000	1.000000
14725.964509	-0.020021	0.523864	0.176410	79.264648	114.769981	157.814194	4.558962	0.000000	-2.053257	0.000000	0.000000	0.000000	-0.354699	0.589149	-1.138839	0.000000	0.000000	4.000000	31.000000	1.000000
14725.967842	-0.020021	0.523864	0.176410	79.264648	114.769981	157.814194	4.558962	0.000000	-2.053257	0.000000	0.000000	0.000000	-0.354699	0.589149	-1.138839	0.000000	0.000000	4.000000	31.000000	1.000000
14725.971175	-0.020021	0.523864	0.176410	79.250908	116.081757	159.149826	4.553851	0.000000	-2.064569	0.000000	0.000000	0.000000	-0.354699	0.589149	-1.138839	0.000000	0.000000	4.000000	31.000000	1.000000
14725.974509	-0.021182	0.525852	0.172437	79.250908	116.081757	159.149826	4.553851	0.000000	-2.064569	0.000000	0.000000	0.000000	-0.348308	0.596514	-1.191961	0.000000	0.000000	4.000000	31.000000	1.000000
14725.977842	-0.021182	0.525852	0.172437	79.250908	116.081757	159.149826	4.553851	0.000000	-2.064569	0.000000	0.000000	0.000000	-0.348308	0.596514	-1.191961	0.000000	0.000000	4.000000	31.000000	1.000000
14725.981175	-0.021182	0.525852	0.172437	79.422234	115.372169	158.544891	4.547479	0.000000	-2.078566	0.000000	0.000000	0.000000	-0.348308	0.596514	-1.191961	0.000000	0.000000	4.000000	31.000000	1.000000
14725.984509	-0.022353	0.527836	0.168359	79.422234	115.372169	158.544891	4.547479	0.000000	-2.078566	0.000000	0.000000	0.000000	-0.351287	0.595083	-1.223392	0.000000	0.000000	4.000000	31.000000	1.000000
14725.987842	-0.022353	0.527836	0.168359	79.422234	115.372169	158.544891	4.547479	0.000000	-2.078566	0.000000	0.000000	0.000000	-0.351287	0.595083	-1.223392	0.000000	0.000000	4.000000	31.000000	1.000000
14725.991175	-0.022353	0.527836	0.168359	79.724998	113.348480	156.656494	4.540387	0.000000	-2.094013	0.000000	0.000000	0.000000	-0.351287	0.595083	-1.223392	0.000000	0.000000	4.000000	31.000000	1.000000
14725.994509	-0.023565	0.529802	0.164230	79.724998	113.348480	156.656494	4.540387	0.000000	-2.094013	0.000000	0.000000	0.000000	-0.363376	0.589864	-1.238659	0.000000	0.000000	4.000000	31.000000	1.000000
14725.997842	-0.023565	0.529802	0.164230	79.724998	113.348480	156.656494	4.540387	0.000000	-2.094013	0.000000	0.000000	0.000000	-0.363376	0.589864	-1.238659	0.000000	0.000000	4.000000	31.000000	1.000000
14726.001175	-0.023565	0.529802	0.164230	80.087120	110.746582	154.179108	4.533085	0.000000	-2.109773	0.000000	0.000000	0.000000	-0.363376	0.589864	-1.238659	0.000000	0.000000	4.000000	31.000000	1.000000
14726.004509	-0.024699	0.531754	0.160091	80.087120	110.746582	154.179108	4.533085	0.000000	-2.109773	0.000000	0.000000	0.000000	-0.340294	0.585692	-1.241732	0.000000	0.000000	4.000000	31.000000	1.000000
14726.007842	-0.024699	0.531754	0.160091	80.087120	110.746582	154.179108	4.533085	0.000000	-2.109773	0.000000	0.000000	0.000000	-0.340294	0.585692	-1.241732	0.000000	0.000000	4.000000	31.000000	1.000000
14726.011175	-0.024699	0.531754	0.160091	80.452080	108.030762	151.569138	4.524484	0.000000	-2.128156	0.000000	0.000000	0.000000	-0.340294	0.585692	-1.241732	0.000000	0.000000	4.000000	31.000000	1.000000
14726.014509	-0.025843	0.533635	0.155890	80.452080	108.030762	151.569138	4.524484	0.000000	-2.128156	0.000000	0.000000	0.000000	-0.343132	0.564336	-1.260203	0.000000	0.000000	4.000000	31.000000	1.000000
14726.017842	-0.025843	0.533635	0.155890	80.452080	108.030762	151.569138	4.524484	0.000000	-2.128156	0.000000	0.000000	0.000000	-0.343132	0.564336	-1.260203	0.000000	0.000000	4.000000	31.000000	1.000000
14726.021175	-0.025843	0.533635	0.155890	80.800163	105.347679	148.974808	4.515159	0.000000	-2.147870	0.000000	0.000000	0.000000	-0.343132	0.564336	-1.260203	0.000000	0.000000	4.000000	31.000000	1.000000
14726.024509	-0.026999	0.535474	0.151718	80.800163	105.347679	148.974808	4.515159	0.000000	-2.147870	0.000000	0.000000	0.000000	-0.346869	0.551476	-1.251818	0.000000	0.000000	4.000000	31.000000	1.000000
14726.027842	-0.026999	0.535474	0.151718	80.800163	105.347679	148.974808	4.515159	0.000000	-2.147870	0.000000	0.000000	0.000000	-0.346869	0.551476	-1.251818	0.000000	0.000000	4.000000	31.000000	1.000000
14726.031175	-0.026999	0.535474	0.151718	81.103050	102.839485	146.546280	4.505567	0.000000	-2.167918	0.000000	0.000000	0.000000	-0.346869	0.551476	-1.251818	0.000000	0.000000	4.000000	31.000000	1.000000
14726.034509	-0.028078	0.537227	0.147509	81.103050	102.839485	146.546280	4.505567	0.000000	-2.167918	0.000000	0.000000	0.000000	-0.323703	0.526021	-1.262676	0.000000	0.000000	4.000000	31.000000	1.000000
14726.037842	-0.028078	0.537227	0.147509	81.103050	102.839485	146.546280	4.505567	0.000000	-2.167918	0.000000	0.000000	0.000000	-0.323703	0.526021	-1.262676	0.000000	0.000000	4.000000	31.000000	1.000000
14726.041175	-0.028078	0.537227	0.147509	81.361664	100.475677	144.266968	4.494243	0.000000	-2.191297	0.000000	0.000000	0.000000	-0.323703	0.526021	-1.262676	0.000000	0.000000	4.000000	31.000000	1.000000
14726.044509	-0.029169	0.538920	0.143314	81.361664	100.475677	144.266968	4.494243	0.000000	-2.191297	0.000000	0.000000	0.000000	-0.327264	0.507939	-1.258534	0.000000	0.000000	4.000000	31.000000	1.000000
14726.047842	-0.029169	0.538920	0.143314	81.361664	100.475677	144.266968	4.494243	0.000000	-2.191297	0.000000	0.000000	0.000000	-0.327264	0.507939	-1.258534	0.000000	0.000000	4.000000	31.000000	1.000000
14726.051175	-0.029169	0.538920	0.143314	81.601624	98.331055	142.188522	4.482417	0.000000	-2.215387	0.000000	0.000000	0.000000	-0.327264	0.507939	-1.258534	0.000000	0.000000	4.000000	31.000000	1.000000
14726.054509	-0.030185	0.540600	0.139112	81.601624	98.331055	142.188522	4.482417	0.000000	-2.215387	0.000000	0.000000	0.000000	-0.304830	0.504016	-1.260435	0.000000	0.000000	4.000000	31.000000	1.000000
14726.057842	-0.030185	0.540600	0.139112	81.601624	98.331055	142.188522	4.482417	0.000000	-2.215387	0.000000	0.000000	0.000000	-0.304830	0.504016	-1.260435	0.000000	0.000000	4.000000	31.000000	1.000000
14726.061175	-0.030185	0.540600	0.139112	81.837135	96.481285	140.366577	4.468802	0.000000	-2.242723	0.000000	0.000000	0.000000	-0.304830	0.504016	-1.260435	0.000000	0.000000	4.000000	31.000000	1.000000
14726.064509	-0.031073	0.542240	0.134950	81.837135	96.481285	140.366577	4.468802	0.000000	-2.242723	0.000000	0.000000	0.000000	-0.266546	0.491925	-1.248622	0.000000	0.000000	4.000000	31.000000	1.000000
14726.067842	-0.031073	0.542240	0.134950	81.837135	96.481285	140.366577	4.468802	0.000000	-2.242723	0.000000	0.000000	0.000000	-0.266546	0.491925	-1.248622	0.000000	0.000000	4.000000	31.000000	1.000000
14726.071175	-0.031073	0.542240	0.134950	82.087059	94.862488	138.737244	4.452813	0.000000	-2.274303	0.000000	0.000000	0.000000	-0.266546	0.491925	-1.248622	0.000000	0.000000	4.000000	31.000000	1.000000
14726.074509	-0.031924	0.543916	0.130890	82.087059	94.862488	138.737244	4.452813	0.000000	-2.274303	0.000000	0.000000	0.000000	-0.255236	0.502687	-1.218031	0.000000	0.000000	4.000000	31.000000	1.000000
14726.077842	-0.031924	0.543916	0.130890	82.087059	94.862488	138.737244	4.452813	0.000000	-2.274303	0.000000	0.000000	0.000000	-0.255236	0.502687	-1.218031	0.000000	0.000000	4.000000	31.000000	1.000000
14726.081175	-0.031924	0.543916	0.130890	82.355919	93.430534	137.259430	4.435903	0.000000	-2.307112	0.000000	0.000000	0.000000	-0.255236	0.502687	-1.218031	0.000000	0.000000	4.000000	31.000000	1.000000
14726.084509	-0.032766	0.545596	0.126937	82.355919	93.430534	137.259430	4.435903	0.000000	-2.307112	0.000000	0.000000	0.000000	-0.252690	0.504058	-1.185965	0.000000	0.000000	4.000000	31.000000	1.000000
14726.087842	-0.032766	0.545596	0.126937	82.355919	93.430534	137.259430	4.435903	0.000000	-2.307112	0.000000	0.000000	0.000000	-0.252690	0.504058	-1.185965	0.000000	0.000000	4.000000	31.000000	1.000000
14726.091175	-0.032766	0.545596	0.126937	82.632896	92.025803	135.784393	4.418483	0.000000	-2.340302	0.000000	0.000000	0.000000	-0.252690	0.504058	-1.185965	0.000000	0.000000	4.000000	31.000000	1.000000
14726.094509	-0.033577	0.547306	0.123148	82.632896	92.025803	135.784393	4.418483	0.000000	-2.340302	0.000000	0.000000	0.000000	-0.243023	0.513171	-1.136681	0.000000	0.000000	4.000000	31.000000	1.000000
14726.097842	-0.033577	0.547306	0.123148	82.632896	92.025803	135.784393	4.418483	0.000000	-2.340302	0.000000	0.000000	0.000000	-0.243023	0.513171	-1.136681	0.000000	0.000000	4.000000	31.000000	1.000000
14726.101175	-0.033577	0.547306	0.123148	82.897034	90.753250	134.439133	4.400667	0.000000	-2.373632	0.000000	0.000000	0.000000	-0.243023	0.513171	-1.136681	0.000000	0.000000	4.000000	31.000000	1.000000
14726.104509	-0.034382	0.549030	0.119507	82.897034	90.753250	134.439133	4.400667	0.000000	-2.373632	0.000000	0.000000	0.000000	-0.241733	0.517174	-1.092184	0.000000	0.000000	4.000000	31.000000	1.000000
14726.107842	-0.034382	0.549030	0.119507	82.897034	90.753250	134.439133	4.400667	0.000000	-2.373632	0.000000	0.000000	0.000000	-0.241733	0.517174	-1.092184	0.000000	0.000000	4.000000	31.000000	1.000000
14726.111175	-0.034382	0.549030	0.119507	83.146767	89.632629	133.244049	4.382802	0.000000	-2.406461	0.000000	0.000000	0.000000	-0.241733	0.517174	-1.092184	0.000000	0.000000	4.000000	31.000000	1.000000
14726.114509	-0.035242	0.550794	0.116068	83.146767	89.632629	133.244049	4.382802	0.000000	-2.406461	0.000000	0.000000	0.000000	-0.258039	0.529275	-1.031841	0.000000	0.000000	4.000000	31.000000	1.000000
14726.117842	-0.035242	0.550794	0.116068	83.146767	89.632629	133.244049	4.382802	0.000000	-2.406461	0.000000	0.000000	0.000000	-0.258039	0.529275	-1.031841	0.000000	0.000000	4.000000	31.000000	1.000000
14726.121175	-0.035242	0.550794	0.116068	83.357933	88.730141	132.286255	4.366379	0.000000	-2.436130	0.000000	0.000000	0.000000	-0.258039	0.529275	-1.031841	0.000000	0.000000	4.000000	31.000000	1.000000
14726.124509	-0.036071	0.552539	0.112749	83.357933	88.730141	132.286255	4.366379	0.000000	-2.436130	0.000000	0.000000	0.000000	-0.248421	0.523227	-0.995654	0.000000	0.000000	4.000000	31.000000	1.000000
14726.127842	-0.036071	0.552539	0.112749	83.357933	88.730141	132.286255	4.366379	0.000000	-2.436130	0.000000	0.000000	0.000000	-0.248421	0.523227	-0.995654	0.000000	0.000000	4.000000	31.000000	1.000000
14726.131175	-0.036071	0.552539	0.112749	83.511848	88.098846	131.641037	4.349474	0.000000	-2.466187	0.000000	0.000000	0.000000	-0.248421	0.523227	-0.995654	0.000000	0.000000	4.000000	31.000000	1.000000
14726.134509	-0.036924	0.554302	0.109582	83.511848	88.098846	131.641037	4.349474	0.000000	-2.466187	0.000000	0.000000	0.000000	-0.255950	0.529028	-0.950194	0.000000	0.000000	4.000000	31.000000	1.000000
14726.137842	-0.036924	0.554302	0.109582	83.511848	88.098846	131.641037	4.349474	0.000000	-2.466187	0.000000	0.000000	0.000000	-0.255950	0.529028	-0.950194	0.000000	0.000000	4.000000	31.000000	1.000000
14726.141175	-0.036924	0.554302	0.109582	83.608398	87.901321	131.476303	4.333387	0.000000	-2.494344	0.000000	0.000000	0.000000	-0.255950	0.529028	-0.950194	0.000000	0.000000	4.000000	31.000000	1.000000
14726.144509	-0.037852	0.556011	0.106498	83.608398	87.901321	131.476303	4.333387	0.000000	-2.494344	0.000000	0.000000	0.000000	-0.278361	0.512867	-0.925157	0.000000	0.000000	4.000000	31.000000	1.000000
14726.147842	-0.037852	0.556011	0.106498	83.608398	87.901321	131.476303	4.333387	0.000000	-2.494344	0.000000	0.000000	0.000000	-0.278361	0.512867	-0.925157	0.000000	0.000000	4.000000	31.000000	1.000000
14726.151175	-0.037852	0.556011	0.106498	83.676094	87.818954	131.459183	4.318456	0.000000	-2.520106	0.000000	0.000000	0.000000	-0.278361	0.512867	-0.925157	0.000000	0.000000	4.000000	31.000000	1.000000
14726.154509	-0.038905	0.557712	0.103467	83.676094	87.818954	131.459183	4.318456	0.000000	-2.520106	0.000000	0.000000	0.000000	-0.315965	0.510070	-0.909177	0.000000	0.000000	4.000000	31.000000	1.000000
14726.157842	-0.038905	0.557712	0.103467	83.676094	87.818954	131.459183	4.318456	0.000000	-2.520106	0.000000	0.000000	0.000000	-0.315965	0.510070	-0.909177	0.000000	0.000000	4.000000	31.000000	1.000000
14726.161175	-0.038905	0.557712	0.103467	83.726929	87.656258	131.387756	4.305442	0.000000	-2.542277	0.000000	0.000000	0.000000	-0.315965	0.510070	-0.909177	0.000000	0.000000	4.000000	31.000000	1.000000
14726.164509	-0.040028	0.559324	0.100488	83.726929	87.656258	131.387756	4.305442	0.000000	-2.542277	0.000000	0.000000	0.000000	-0.337065	0.483585	-0.893653	0.000000	0.000000	4.000000	31.000000	1.000000
14726.167842	-0.040028	0.559324	0.100488	83.726929	87.656258	131.387756	4.305442	0.000000	-2.542277	0.000000	0.000000	0.000000	-0.337065	0.483585	-0.893653	0.000000	0.000000	4.000000	31.000000	1.000000
14726.171175	-0.040028	0.559324	0.100488	83.740974	87.432465	131.297852	4.293509	0.000000	-2.562379	0.000000	0.000000	0.000000	-0.337065	0.483585	-0.893653	0.000000	0.000000	4.000000	31.000000	1.000000
14726.174509	-0.041251	0.560936	0.097603	83.740974	87.432465	131.297852	4.293509	0.000000	-2.562379	0.000000	0.000000	0.000000	-0.366809	0.483655	-0.865424	0.000000	0.000000	4.000000	31.000000	1.000000
14726.177842	-0.041251	0.560936	0.097603	83.740974	87.432465	131.297852	4.293509	0.000000	-2.562379	0.000000	0.000000	0.000000	-0.366809	0.483655	-0.865424	0.000000	0.000000	4.000000	31.000000	1.000000
14726.181175	-0.041251	0.560936	0.097603	83.739754	87.238167	131.251358	4.283842	0.000000	-2.578508	0.000000	0.000000	0.000000	-0.366809	0.483655	-0.865424	0.000000	0.000000	4.000000	31.000000	1.000000
14726.184509	-0.042519	0.562501	0.094806	83.739754	87.238167	131.251358	4.283842	0.000000	-2.578508	0.000000	0.000000	0.000000	-0.380348	0.469463	-0.839140	0.000000	0.000000	4.000000	31.000000	1.000000
14726.187842	-0.042519	0.562501	0.094806	83.739754	87.238167	131.251358	4.283842	0.000000	-2.578508	0.000000	0.000000	0.000000	-0.380348	0.469463	-0.839140	0.000000	0.000000	4.000000	31.000000	1.000000
14726.191175	-0.042519	0.562501	0.094806	83.736717	87.162979	131.322937	4.275534	0.000000	-2.592259	0.000000	0.000000	0.000000	-0.380348	0.469463	-0.839140	0.000000	0.000000	4.000000	31.000000	1.000000
14726.194509	-0.043755	0.564009	0.092126	83.736717	87.162979	131.322937	4.275534	0.000000	-2.592259	0.000000	0.000000	0.000000	-0.370961	0.452367	-0.804112	0.000000	0.000000	4.000000	31.000000	1.000000
14726.197842	-0.043755	0.564009	0.092126	83.736717	87.162979	131.322937	4.275534	0.000000	-2.592259	0.000000	0.000000	0.000000	-0.370961	0.452367	-0.804112	0.000000	0.000000	4.000000	31.000000	1.000000
14726.201175	-0.043755	0.564009	0.092126	83.726547	87.563934	131.867447	4.267534	0.000000	-2.605408	0.000000	0.000000	0.000000	-0.370961	0.452367	-0.804112	0.000000	0.000000	4.000000	31.000000	1.000000
14726.204509	-0.044960	0.565473	0.089541	83.726547	87.563934	131.867447	4.267534	0.000000	-2.605408	0.000000	0.000000	0.000000	-0.361443	0.439310	-0.775350	0.000000	0.000000	4.000000	31.000000	1.000000
14726.207842	-0.044960	0.565473	0.089541	83.726547	87.563934	131.867447	4.267534	0.000000	-2.605408	0.000000	0.000000	0.000000	-0.361443	0.439310	-0.775350	0.000000	0.000000	4.000000	31.000000	1.000000
14726.211175	-0.044960	0.565473	0.089541	83.697304	89.082825	133.510101	4.259621	0.000000	-2.618326	0.000000	0.000000	0.000000	-0.361443	0.439310	-0.775350	0.000000	0.000000	4.000000	31.000000	1.000000
14726.214509	-0.046156	0.566869	0.086997	83.697304	89.082825	133.510101	4.259621	0.000000	-2.618326	0.000000	0.000000	0.000000	-0.358630	0.418744	-0.763437	0.000000	0.000000	4.000000	31.000000	1.000000
14726.217842	-0.046156	0.566869	0.086997	83.697304	89.082825	133.510101	4.259621	0.000000	-2.618326	0.000000	0.000000	0.000000	-0.358630	0.418744	-0.763437	0.000000	0.000000	4.000000	31.000000	1.000000
14726.221175	-0.046156	0.566869	0.086997	83.635971	91.679749	136.227936	4.251560	0.000000	-2.631395	0.000000	0.000000	0.000000	-0.358630	0.418744	-0.763437	0.000000	0.000000	4.000000	31.000000	1.000000
14726.224509	-0.047344	0.568216	0.084509	83.635971	91.679749	136.227936	4.251560	0.000000	-2.631395	0.000000	0.000000	0.000000	-0.356361	0.404185	-0.746391	0.000000	0.000000	4.000000	31.000000	1.000000
14726.227842	-0.047344	0.568216	0.084509	83.635971	91.679749	136.227936	4.251560	0.000000	-2.631395	0.000000	0.000000	0.000000	-0.356361	0.404185	-0.746391	0.000000	0.000000	4.000000	31.000000	1.000000
14726.231175	-0.047344	0.568216	0.084509	83.543297	94.808540	139.461304	4.225435	0.000000	-2.632825	0.000000	0.000000	0.000000	-0.356361	0.404185	-0.746391	0.000000	0.000000	4.000000	31.000000	1.000000
14726.234509	-0.048548	0.569527	0.082054	83.543297	94.808540	139.461304	4.225435	0.000000	-2.632825	0.000000	0.000000	0.000000	-0.361319	0.393213	-0.736559	0.000000	0.000000	4.000000	31.000000	1.000000
14726.237842	-0.048548	0.569527	0.082054	83.543297	94.808540	139.461304	4.225435	0.000000	-2.632825	0.000000	0.000000	0.000000	-0.361319	0.393213	-0.736559	0.000000	0.000000	4.000000	31.000000	1.000000
14726.241175	-0.048548	0.569527	0.082054	83.434937	97.600998	142.296036	4.102675	0.000000	-2.572605	0.000000	0.000000	0.000000	-0.361319	0.393213	-0.736559	0.000000	0.000000	4.000000	31.000000	1.000000
14726.244509	-0.049798	0.570780	0.079674	83.434937	97.600998	142.296036	4.102675	0.000000	-2.572605	0.000000	0.000000	0.000000	-0.375170	0.376099	-0.713837	0.000000	0.000000	4.000000	31.000000	1.000000
14726.247842	-0.049798	0.570780	0.079674	83.434937	97.600998	142.296036	4.102675	0.000000	-2.572605	0.000000	0.000000	0.000000	-0.375170	0.376099	-0.713837	0.000000	0.000000	4.000000	31.000000	1.000000
14726.251175	-0.049798	0.570780	0.079674	83.303619	99.868141	144.361740	3.983702	0.000000	-2.510077	0.000000	0.000000	0.000000	-0.375170	0.376099	-0.713837	0.000000	0.000000	4.000000	31.000000	1.000000
14726.254509	-0.051086	0.571972	0.077270	83.303619	99.868141	144.361740	3.983702	0.000000	-2.510077	0.000000	0.000000	0.000000	-0.386165	0.357569	-0.721079	0.000000	0.000000	4.000000	31.000000	1.000000
14726.257842	-0.051086	0.571972	0.077270	83.303619	99.868141	144.361740	3.983702	0.000000	-2.510077	0.000000	0.000000	0.000000	-0.386165	0.357569	-0.721079	0.000000	0.000000	4.000000	31.000000	1.000000
14726.261175	-0.051086	0.571972	0.077270	83.139389	101.526360	145.594254	3.863523	0.000000	-2.445716	0.000000	0.000000	0.000000	-0.386165	0.357569	-0.721079	0.000000	0.000000	4.000000	31.000000	1.000000
14726.264509	-0.052467	0.573120	0.074916	83.139389	101.526360	145.594254	3.863523	0.000000	-2.445716	0.000000	0.000000	0.000000	-0.414376	0.344233	-0.706465	0.000000	0.000000	4.000000	31.000000	1.000000
14726.267842	-0.052467	0.573120	0.074916	83.139389	101.526360	145.594254	3.863523	0.000000	-2.445716	0.000000	0.000000	0.000000	-0.414376	0.344233	-0.706465	0.000000	0.000000	4.000000	31.000000	1.000000
14726.271175	-0.052467	0.573120	0.074916	82.936005	102.487129	146.439438	3.745779	0.000000	-2.376653	0.000000	0.000000	0.000000	-0.414376	0.344233	-0.706465	0.000000	0.000000	4.000000	31.000000	1.000000
14726.274509	-0.053833	0.574207	0.072542	82.936005	102.487129	146.439438	3.745779	0.000000	-2.376653	0.000000	0.000000	0.000000	-0.409808	0.326072	-0.712216	0.000000	0.000000	4.000000	31.000000	1.000000
14726.277842	-0.053833	0.574207	0.072542	82.936005	102.487129	146.439438	3.745779	0.000000	-2.376653	0.000000	0.000000	0.000000	-0.409808	0.326072	-0.712216	0.000000	0.000000	4.000000	31.000000	1.000000
14726.281175	-0.053833	0.574207	0.072542	82.711075	102.862770	147.064850	3.627076	0.000000	-2.308352	0.000000	0.000000	0.000000	-0.409808	0.326072	-0.712216	0.000000	0.000000	4.000000	31.000000	1.000000
14726.284509	-0.055267	0.575251	0.070219	82.711075	102.862770	147.064850	3.627076	0.000000	-2.308352	0.000000	0.000000	0.000000	-0.430187	0.313225	-0.696826	0.000000	0.000000	4.000000	31.000000	1.000000
14726.287842	-0.055267	0.575251	0.070219	82.711075	102.862770	147.064850	3.627076	0.000000	-2.308352	0.000000	0.000000	0.000000	-0.430187	0.313225	-0.696826	0.000000	0.000000	4.000000	31.000000	1.000000
14726.291175	-0.055267	0.575251	0.070219	82.522232	102.777771	147.183823	3.510938	0.000000	-2.236654	0.000000	0.000000	0.000000	-0.430187	0.313225	-0.696826	0.000000	0.000000	4.000000	31.000000	1.000000
14726.294509	-0.056694	0.576253	0.067955	82.522232	102.777771	147.183823	3.510938	0.000000	-2.236654	0.000000	0.000000	0.000000	-0.428023	0.300692	-0.679028	0.000000	0.000000	4.000000	31.000000	1.000000
14726.297842	-0.056694	0.576253	0.067955	82.522232	102.777771	147.183823	3.510938	0.000000	-2.236654	0.000000	0.000000	0.000000	-0.428023	0.300692	-0.679028	0.000000	0.000000	4.000000	31.000000	1.000000
14726.301175	-0.056694	0.576253	0.067955	82.391045	102.436539	146.710297	3.397767	0.000000	-2.165317	0.000000	0.000000	0.000000	-0.428023	0.300692	-0.679028	0.000000	0.000000	4.000000	31.000000	1.000000
14726.304509	-0.058066	0.577234	0.065774	82.391045	102.436539	146.710297	3.397767	0.000000	-2.165317	0.000000	0.000000	0.000000	-0.411699	0.294158	-0.654538	0.000000	0.000000	4.000000	31.000000	1.000000
14726.307842	-0.058066	0.577234	0.065774	82.391045	102.436539	146.710297	3.397767	0.000000	-2.165317	0.000000	0.000000	0.000000	-0.411699	0.294158	-0.654538	0.000000	0.000000	4.000000	31.000000	1.000000
14726.311175	-0.058066	0.577234	0.065774	82.315536	101.898476	145.815231	3.288677	0.000000	-2.096700	0.000000	0.000000	0.000000	-0.411699	0.294158	-0.654538	0.000000	0.000000	4.000000	31.000000	1.000000
14726.314509	-0.059413	0.578183	0.063694	82.315536	101.898476	145.815231	3.288677	0.000000	-2.096700	0.000000	0.000000	0.000000	-0.403992	0.284940	-0.623788	0.000000	0.000000	4.000000	31.000000	1.000000
14726.317842	-0.059413	0.578183	0.063694	82.315536	101.898476	145.815231	3.288677	0.000000	-2.096700	0.000000	0.000000	0.000000	-0.403992	0.284940	-0.623788	0.000000	0.000000	4.000000	31.000000	1.000000
14726.321175	-0.059413	0.578183	0.063694	82.274879	101.436745	145.264679	3.184713	0.000000	-2.029368	0.000000	0.000000	0.000000	-0.403992	0.284940	-0.623788	0.000000	0.000000	4.000000	31.000000	1.000000
14726.324509	-0.060782	0.579085	0.061696	82.274879	101.436745	145.264679	3.184713	0.000000	-2.029368	0.000000	0.000000	0.000000	-0.410879	0.270520	-0.599427	0.000000	0.000000	4.000000	31.000000	1.000000
14726.327842	-0.060782	0.579085	0.061696	82.274879	101.436745	145.264679	3.184713	0.000000	-2.029368	0.000000	0.000000	0.000000	-0.410879	0.270520	-0.599427	0.000000	0.000000	4.000000	31.000000	1.000000
14726.331175	-0.060782	0.579085	0.061696	82.258110	101.078873	145.085876	3.084808	0.000000	-1.960888	0.000000	0.000000	0.000000	-0.410879	0.270520	-0.599427	0.000000	0.000000	4.000000	31.000000	1.000000
14726.334509	-0.062153	0.579959	0.059799	82.258110	101.078873	145.085876	3.084808	0.000000	-1.960888	0.000000	0.000000	0.000000	-0.411161	0.262089	-0.569209	0.000000	0.000000	4.000000	31.000000	1.000000
14726.337842	-0.062153	0.579959	0.059799	82.258110	101.078873	145.085876	3.084808	0.000000	-1.960888	0.000000	0.000000	0.000000	-0.411161	0.262089	-0.569209	0.000000	0.000000	4.000000	31.000000	1.000000
14726.341175	-0.062153	0.579959	0.059799	82.254784	100.713181	144.859329	2.989940	0.000000	-1.892362	0.000000	0.000000	0.000000	-0.411161	0.262089	-0.569209	0.000000	0.000000	4.000000	31.000000	1.000000
14726.344509	-0.063599	0.580777	0.058000	82.254784	100.713181	144.859329	2.989940	0.000000	-1.892362	0.000000	0.000000	0.000000	-0.434003	0.245528	-0.539562	0.000000	0.000000	4.000000	31.000000	1.000000
14726.347842	-0.063599	0.580777	0.058000	82.254784	100.713181	144.859329	2.989940	0.000000	-1.892362	0.000000	0.000000	0.000000	-0.434003	0.245528	-0.539562	0.000000	0.000000	4.000000	31.000000	1.000000
14726.351175	-0.063599	0.580777	0.058000	82.241364	100.315323	144.378098	2.900013	0.000000	-1.820028	0.000000	0.000000	0.000000	-0.434003	0.245528	-0.539562	0.000000	0.000000	4.000000	31.000000	1.000000
14726.354509	-0.065032	0.581570	0.056368	82.241364	100.315323	144.378098	2.900013	0.000000	-1.820028	0.000000	0.000000	0.000000	-0.429805	0.237889	-0.489616	0.000000	0.000000	4.000000	31.000000	1.000000
14726.357842	-0.065032	0.581570	0.056368	82.241364	100.315323	144.378098	2.900013	0.000000	-1.820028	0.000000	0.000000	0.000000	-0.429805	0.237889	-0.489616	0.000000	0.000000	4.000000	31.000000	1.000000
14726.361175	-0.065032	0.581570	0.056368	82.207993	99.808090	143.556290	2.818410	0.000000	-1.748394	0.000000	0.000000	0.000000	-0.429805	0.237889	-0.489616	0.000000	0.000000	4.000000	31.000000	1.000000
14726.364509	-0.066451	0.582320	0.054887	82.207993	99.808090	143.556290	2.818410	0.000000	-1.748394	0.000000	0.000000	0.000000	-0.425543	0.225032	-0.444336	0.000000	0.000000	4.000000	31.000000	1.000000
14726.367842	-0.066451	0.582320	0.054887	82.207993	99.808090	143.556290	2.818410	0.000000	-1.748394	0.000000	0.000000	0.000000	-0.425543	0.225032	-0.444336	0.000000	0.000000	4.000000	31.000000	1.000000
14726.371175	-0.066451	0.582320	0.054887	82.148170	99.265411	142.726563	2.744354	0.000000	-1.677470	0.000000	0.000000	0.000000	-0.425543	0.225032	-0.444336	0.000000	0.000000	4.000000	31.000000	1.000000
14726.374509	-0.067853	0.583067	0.053528	82.148170	99.265411	142.726563	2.744354	0.000000	-1.677470	0.000000	0.000000	0.000000	-0.420590	0.223859	-0.407819	0.000000	0.000000	4.000000	31.000000	1.000000
14726.377842	-0.067853	0.583067	0.053528	82.148170	99.265411	142.726563	2.744354	0.000000	-1.677470	0.000000	0.000000	0.000000	-0.420590	0.223859	-0.407819	0.000000	0.000000	4.000000	31.000000	1.000000
14726.381175	-0.067853	0.583067	0.053528	82.050484	99.071976	142.537949	2.676385	0.000000	-1.607371	0.000000	0.000000	0.000000	-0.420590	0.223859	-0.407819	0.000000	0.000000	4.000000	31.000000	1.000000
14726.384509	-0.069336	0.583735	0.052275	82.050484	99.071976	142.537949	2.676385	0.000000	-1.607371	0.000000	0.000000	0.000000	-0.444962	0.200429	-0.375871	0.000000	0.000000	4.000000	31.000000	1.000000
14726.387842	-0.069336	0.583735	0.052275	82.050484	99.071976	142.537949	2.676385	0.000000	-1.607371	0.000000	0.000000	0.000000	-0.444962	0.200429	-0.375871	0.000000	0.000000	4.000000	31.000000	1.000000
14726.391175	-0.069336	0.583735	0.052275	81.917305	99.716202	143.246506	2.613740	0.000000	-1.533211	0.000000	0.000000	0.000000	-0.444962	0.200429	-0.375871	0.000000	0.000000	4.000000	31.000000	1.000000
14726.394509	-0.070802	0.584382	0.051128	81.917305	99.716202	143.246506	2.613740	0.000000	-1.533211	0.000000	0.000000	0.000000	-0.440006	0.194162	-0.344090	0.000000	0.000000	4.000000	31.000000	1.000000
14726.397842	-0.070802	0.584382	0.051128	81.917305	99.716202	143.246506	2.613740	0.000000	-1.533211	0.000000	0.000000	0.000000	-0.440006	0.194162	-0.344090	0.000000	0.000000	4.000000	31.000000	1.000000
14726.401175	-0.070802	0.584382	0.051128	81.745407	101.390747	144.830475	2.556391	0.000000	-1.459877	0.000000	0.000000	0.000000	-0.440006	0.194162	-0.344090	0.000000	0.000000	4.000000	31.000000	1.000000
14726.404509	-0.072254	0.585009	0.050087	81.745407	101.390747	144.830475	2.556391	0.000000	-1.459877	0.000000	0.000000	0.000000	-0.435407	0.188128	-0.312199	0.000000	0.000000	4.000000	31.000000	1.000000
14726.407842	-0.072254	0.585009	0.050087	81.745407	101.390747	144.830475	2.556391	0.000000	-1.459877	0.000000	0.000000	0.000000	-0.435407	0.188128	-0.312199	0.000000	0.000000	4.000000	31.000000	1.000000
14726.411175	-0.072254	0.585009	0.050087	81.533363	103.633835	146.811096	2.504358	0.000000	-1.387309	0.000000	0.000000	0.000000	-0.435407	0.188128	-0.312199	0.000000	0.000000	4.000000	31.000000	1.000000
14726.414509	-0.073758	0.585579	0.049110	81.533363	103.633835	146.811096	2.504358	0.000000	-1.387309	0.000000	0.000000	0.000000	-0.451375	0.170927	-0.293030	0.000000	0.000000	4.000000	31.000000	1.000000
14726.417842	-0.073758	0.585579	0.049110	81.533363	103.633835	146.811096	2.504358	0.000000	-1.387309	0.000000	0.000000	0.000000	-0.451375	0.170927	-0.293030	0.000000	0.000000	4.000000	31.000000	1.000000
14726.421175	-0.073758	0.585579	0.049110	81.288147	105.968613	148.742371	2.455520	0.000000	-1.312080	0.000000	0.000000	0.000000	-0.451375	0.170927	-0.293030	0.000000	0.000000	4.000000	31.000000	1.000000
14726.424509	-0.075226	0.586130	0.048244	81.288147	105.968613	148.742371	2.455520	0.000000	-1.312080	0.000000	0.000000	0.000000	-0.440137	0.165270	-0.259988	0.000000	0.000000	4.000000	31.000000	1.000000
14726.427842	-0.075226	0.586130	0.048244	81.288147	105.968613	148.742371	2.455520	0.000000	-1.312080	0.000000	0.000000	0.000000	-0.440137	0.165270	-0.259988	0.000000	0.000000	4.000000	31.000000	1.000000
14726.431175	-0.075226	0.586130	0.048244	81.014931	108.072548	150.455460	2.412189	0.000000	-1.238724	0.000000	0.000000	0.000000	-0.440137	0.165270	-0.259988	0.000000	0.000000	4.000000	31.000000	1.000000
14726.434509	-0.076666	0.586623	0.047390	81.014931	108.072548	150.455460	2.412189	0.000000	-1.238724	0.000000	0.000000	0.000000	-0.432161	0.148088	-0.256203	0.000000	0.000000	4.000000	31.000000	1.000000
14726.437842	-0.076666	0.586623	0.047390	81.014931	108.072548	150.455460	2.412189	0.000000	-1.238724	0.000000	0.000000	0.000000	-0.432161	0.148088	-0.256203	0.000000	0.000000	4.000000	31.000000	1.000000
14726.441175	-0.076666	0.586623	0.047390	80.721420	109.851532	152.099045	2.369488	0.000000	-1.166697	0.000000	0.000000	0.000000	-0.432161	0.148088	-0.256203	0.000000	0.000000	4.000000	31.000000	1.000000
14726.444509	-0.078158	0.587070	0.046577	80.721420	109.851532	152.099045	2.369488	0.000000	-1.166697	0.000000	0.000000	0.000000	-0.447600	0.133991	-0.243905	0.000000	0.000000	4.000000	31.000000	1.000000
14726.447842	-0.078158	0.587070	0.046577	80.721420	109.851532	152.099045	2.369488	0.000000	-1.166697	0.000000	0.000000	0.000000	-0.447600	0.133991	-0.243905	0.000000	0.000000	4.000000	31.000000	1.000000
14726.451175	-0.078158	0.587070	0.046577	80.420166	111.374634	153.614426	2.328837	0.000000	-1.092097	0.000000	0.000000	0.000000	-0.447600	0.133991	-0.243905	0.000000	0.000000	4.000000	31.000000	1.000000
14726.454509	-0.079686	0.587458	0.045703	80.420166	111.374634	153.614426	2.328837	0.000000	-1.092097	0.000000	0.000000	0.000000	-0.458313	0.116570	-0.262091	0.000000	0.000000	4.000000	31.000000	1.000000
14726.457842	-0.079686	0.587458	0.045703	80.420166	111.374634	153.614426	2.328837	0.000000	-1.092097	0.000000	0.000000	0.000000	-0.458313	0.116570	-0.262091	0.000000	0.000000	4.000000	31.000000	1.000000
14726.461175	-0.079686	0.587458	0.045703	80.125557	112.624825	154.717422	2.285156	0.000000	-1.015711	0.000000	0.000000	0.000000	-0.458313	0.116570	-0.262091	0.000000	0.000000	4.000000	31.000000	1.000000
14726.464509	-0.081251	0.587808	0.044785	80.125557	112.624825	154.717422	2.285156	0.000000	-1.015711	0.000000	0.000000	0.000000	-0.469580	0.104829	-0.275553	0.000000	0.000000	4.000000	31.000000	1.000000
14726.467842	-0.081251	0.587808	0.044785	80.125557	112.624825	154.717422	2.285156	0.000000	-1.015711	0.000000	0.000000	0.000000	-0.469580	0.104829	-0.275553	0.000000	0.000000	4.000000	31.000000	1.000000
14726.471175	-0.081251	0.587808	0.044785	79.840340	113.634811	155.483231	2.239230	0.000000	-0.937448	0.000000	0.000000	0.000000	-0.469580	0.104829	-0.275553	0.000000	0.000000	4.000000	31.000000	1.000000
14726.474509	-0.082827	0.588099	0.043809	79.840340	113.634811	155.483231	2.239230	0.000000	-0.937448	0.000000	0.000000	0.000000	-0.472743	0.087387	-0.292744	0.000000	0.000000	4.000000	31.000000	1.000000
14726.477842	-0.082827	0.588099	0.043809	79.840340	113.634811	155.483231	2.239230	0.000000	-0.937448	0.000000	0.000000	0.000000	-0.472743	0.087387	-0.292744	0.000000	0.000000	4.000000	31.000000	1.000000
14726.481175	-0.082827	0.588099	0.043809	79.551888	114.311798	156.112350	2.190439	0.000000	-0.858657	0.000000	0.000000	0.000000	-0.472743	0.087387	-0.292744	0.000000	0.000000	4.000000	31.000000	1.000000
14726.484509	-0.084364	0.588360	0.042777	79.551888	114.311798	156.112350	2.190439	0.000000	-0.858657	0.000000	0.000000	0.000000	-0.461114	0.078259	-0.309684	0.000000	0.000000	4.000000	31.000000	1.000000
14726.487842	-0.084364	0.588360	0.042777	79.551888	114.311798	156.112350	2.190439	0.000000	-0.858657	0.000000	0.000000	0.000000	-0.461114	0.078259	-0.309684	0.000000	0.000000	4.000000	31.000000	1.000000
14726.491175	-0.084364	0.588360	0.042777	79.256950	114.668404	156.642242	2.138825	0.000000	-0.781805	0.000000	0.000000	0.000000	-0.461114	0.078259	-0.309684	0.000000	0.000000	4.000000	31.000000	1.000000
14726.494509	-0.085917	0.588573	0.041726	79.256950	114.668404	156.642242	2.138825	0.000000	-0.781805	0.000000	0.000000	0.000000	-0.465948	0.063841	-0.315133	0.000000	0.000000	4.000000	31.000000	1.000000
14726.497842	-0.085917	0.588573	0.041726	79.256950	114.668404	156.642242	2.138825	0.000000	-0.781805	0.000000	0.000000	0.000000	-0.465948	0.063841	-0.315133	0.000000	0.000000	4.000000	31.000000	1.000000
14726.501175	-0.085917	0.588573	0.041726	78.981613	114.821739	156.874252	2.086303	0.000000	-0.704147	0.000000	0.000000	0.000000	-0.465948	0.063841	-0.315133	0.000000	0.000000	4.000000	31.000000	1.000000
14726.504509	-0.087361	0.588728	0.040639	78.981613	114.821739	156.874252	2.086303	0.000000	-0.704147	0.000000	0.000000	0.000000	-0.433202	0.046422	-0.326128	0.000000	0.000000	4.000000	31.000000	1.000000
14726.507842	-0.087361	0.588728	0.040639	78.981613	114.821739	156.874252	2.086303	0.000000	-0.704147	0.000000	0.000000	0.000000	-0.433202	0.046422	-0.326128	0.000000	0.000000	4.000000	31.000000	1.000000
14726.511175	-0.087361	0.588728	0.040639	78.736656	114.895775	156.969147	2.031948	0.000000	-0.631946	0.000000	0.000000	0.000000	-0.433202	0.046422	-0.326128	0.000000	0.000000	4.000000	31.000000	1.000000
14726.514509	-0.088720	0.588824	0.039512	78.736656	114.895775	156.969147	2.031948	0.000000	-0.631946	0.000000	0.000000	0.000000	-0.407566	0.028988	-0.338123	0.000000	0.000000	4.000000	31.000000	1.000000
14726.517842	-0.088720	0.588824	0.039512	78.736656	114.895775	156.969147	2.031948	0.000000	-0.631946	0.000000	0.000000	0.000000	-0.407566	0.028988	-0.338123	0.000000	0.000000	4.000000	31.000000	1.000000
14726.521175	-0.088720	0.588824	0.039512	78.557297	115.007393	156.945816	1.975594	0.000000	-0.564019	0.000000	0.000000	0.000000	-0.407566	0.028988	-0.338123	0.000000	0.000000	4.000000	31.000000	1.000000
14726.524509	-0.089999	0.588901	0.038377	78.557297	115.007393	156.945816	1.975594	0.000000	-0.564019	0.000000	0.000000	0.000000	-0.383681	0.022963	-0.340332	0.000000	0.000000	4.000000	31.000000	1.000000
14726.527842	-0.089999	0.588901	0.038377	78.557297	115.007393	156.945816	1.975594	0.000000	-0.564019	0.000000	0.000000	0.000000	-0.383681	0.022963	-0.340332	0.000000	0.000000	4.000000	31.000000	1.000000
14726.531175	-0.089999	0.588901	0.038377	78.471352	115.236794	156.830414	1.918872	0.000000	-0.500072	0.000000	0.000000	0.000000	-0.383681	0.022963	-0.340332	0.000000	0.000000	4.000000	31.000000	1.000000
14726.534509	-0.091200	0.588930	0.037243	78.471352	115.236794	156.830414	1.918872	0.000000	-0.500072	0.000000	0.000000	0.000000	-0.360285	0.008701	-0.340247	0.000000	0.000000	4.000000	31.000000	1.000000
14726.537842	-0.091200	0.588930	0.037243	78.471352	115.236794	156.830414	1.918872	0.000000	-0.500072	0.000000	0.000000	0.000000	-0.360285	0.008701	-0.340247	0.000000	0.000000	4.000000	31.000000	1.000000
14726.541175	-0.091200	0.588930	0.037243	78.419304	115.401756	156.666519	1.862165	0.000000	-0.440024	0.000000	0.000000	0.000000	-0.360285	0.008701	-0.340247	0.000000	0.000000	4.000000	31.000000	1.000000
14726.544509	-0.092310	0.588941	0.036169	78.419304	115.401756	156.666519	1.862165	0.000000	-0.440024	0.000000	0.000000	0.000000	-0.333078	0.003289	-0.322156	0.000000	0.000000	4.000000	31.000000	1.000000
14726.547842	-0.092310	0.588941	0.036169	78.419304	115.401756	156.666519	1.862165	0.000000	-0.440024	0.000000	0.000000	0.000000	-0.333078	0.003289	-0.322156	0.000000	0.000000	4.000000	31.000000	1.000000
14726.551175	-0.092310	0.588941	0.036169	78.390602	115.451370	156.607651	1.808472	0.000000	-0.384511	0.000000	0.000000	0.000000	-0.333078	0.003289	-0.322156	0.000000	0.000000	4.000000	31.000000	1.000000
14726.554509	-0.093320	0.588905	0.035101	78.390602	115.451370	156.607651	1.808472	0.000000	-0.384511	0.000000	0.000000	0.000000	-0.303025	-0.010860	-0.320403	0.000000	0.000000	4.000000	31.000000	1.000000
14726.557842	-0.093320	0.588905	0.035101	78.390602	115.451370	156.607651	1.808472	0.000000	-0.384511	0.000000	0.000000	0.000000	-0.303025	-0.010860	-0.320403	0.000000	0.000000	4.000000	31.000000	1.000000
14726.561175	-0.093320	0.588905	0.035101	78.364281	115.516899	156.665100	1.755071	0.000000	-0.334007	0.000000	0.000000	0.000000	-0.303025	-0.010860	-0.320403	0.000000	0.000000	4.000000	31.000000	1.000000
14726.564509	-0.094238	0.588832	0.034079	78.364281	115.516899	156.665100	1.755071	0.000000	-0.334007	0.000000	0.000000	0.000000	-0.275384	-0.021832	-0.306749	0.000000	0.000000	4.000000	31.000000	1.000000
14726.567842	-0.094238	0.588832	0.034079	78.364281	115.516899	156.665100	1.755071	0.000000	-0.334007	0.000000	0.000000	0.000000	-0.275384	-0.021832	-0.306749	0.000000	0.000000	4.000000	31.000000	1.000000
14726.571175	-0.094238	0.588832	0.034079	78.336830	115.627182	156.748886	1.703946	0.000000	-0.288110	0.000000	0.000000	0.000000	-0.275384	-0.021832	-0.306749	0.000000	0.000000	4.000000	31.000000	1.000000
14726.574509	-0.095052	0.588721	0.033040	78.336830	115.627182	156.748886	1.703946	0.000000	-0.288110	0.000000	0.000000	0.000000	-0.244353	-0.033324	-0.311606	0.000000	0.000000	4.000000	31.000000	1.000000
14726.577842	-0.095052	0.588721	0.033040	78.336830	115.627182	156.748886	1.703946	0.000000	-0.288110	0.000000	0.000000	0.000000	-0.244353	-0.033324	-0.311606	0.000000	0.000000	4.000000	31.000000	1.000000
14726.581175	-0.095052	0.588721	0.033040	78.316231	115.845665	156.883423	1.652012	0.000000	-0.247385	0.000000	0.000000	0.000000	-0.244353	-0.033324	-0.311606	0.000000	0.000000	4.000000	31.000000	1.000000
14726.584509	-0.095765	0.588544	0.031993	78.316231	115.845665	156.883423	1.652012	0.000000	-0.247385	0.000000	0.000000	0.000000	-0.213850	-0.052984	-0.314227	0.000000	0.000000	4.000000	31.000000	1.000000
14726.587842	-0.095765	0.588544	0.031993	78.316231	115.845665	156.883423	1.652012	0.000000	-0.247385	0.000000	0.000000	0.000000	-0.213850	-0.052984	-0.314227	0.000000	0.000000	4.000000	31.000000	1.000000
14726.591175	-0.095765	0.588544	0.031993	78.308144	116.172119	157.127975	1.599641	0.000000	-0.211743	0.000000	0.000000	0.000000	-0.213850	-0.052984	-0.314227	0.000000	0.000000	4.000000	31.000000	1.000000
14726.594509	-0.096403	0.588321	0.030948	78.308144	116.172119	157.127975	1.599641	0.000000	-0.211743	0.000000	0.000000	0.000000	-0.191380	-0.066908	-0.313311	0.000000	0.000000	4.000000	31.000000	1.000000
14726.597842	-0.096403	0.588321	0.030948	78.308144	116.172119	157.127975	1.599641	0.000000	-0.211743	0.000000	0.000000	0.000000	-0.191380	-0.066908	-0.313311	0.000000	0.000000	4.000000	31.000000	1.000000
14726.601175	-0.096403	0.588321	0.030948	78.318497	116.662460	157.519531	1.547422	0.000000	-0.179846	0.000000	0.000000	0.000000	-0.191380	-0.066908	-0.313311	0.000000	0.000000	4.000000	31.000000	1.000000
14726.604509	-0.096986	0.588033	0.029887	78.318497	116.662460	157.519531	1.547422	0.000000	-0.179846	0.000000	0.000000	0.000000	-0.174998	-0.086421	-0.318548	0.000000	0.000000	4.000000	31.000000	1.000000
14726.607842	-0.096986	0.588033	0.029887	78.318497	116.662460	157.519531	1.547422	0.000000	-0.179846	0.000000	0.000000	0.000000	-0.174998	-0.086421	-0.318548	0.000000	0.000000	4.000000	31.000000	1.000000
14726.611175	-0.096986	0.588033	0.029887	78.323486	117.186485	158.003952	1.494331	0.000000	-0.150680	0.000000	0.000000	0.000000	-0.174998	-0.086421	-0.318548	0.000000	0.000000	4.000000	31.000000	1.000000
14726.614509	-0.097507	0.587670	0.028768	78.323486	117.186485	158.003952	1.494331	0.000000	-0.150680	0.000000	0.000000	0.000000	-0.156296	-0.109022	-0.335552	0.000000	0.000000	4.000000	31.000000	1.000000
14726.617842	-0.097507	0.587670	0.028768	78.323486	117.186485	158.003952	1.494331	0.000000	-0.150680	0.000000	0.000000	0.000000	-0.156296	-0.109022	-0.335552	0.000000	0.000000	4.000000	31.000000	1.000000
14726.621175	-0.097507	0.587670	0.028768	78.316200	117.709297	158.553406	1.438406	0.000000	-0.124630	0.000000	0.000000	0.000000	-0.156296	-0.109022	-0.335552	0.000000	0.000000	4.000000	31.000000	1.000000
14726.624509	-0.097973	0.587269	0.027625	78.316200	117.709297	158.553406	1.438406	0.000000	-0.124630	0.000000	0.000000	0.000000	-0.139540	-0.120244	-0.342908	0.000000	0.000000	4.000000	31.000000	1.000000
14726.627842	-0.097973	0.587269	0.027625	78.316200	117.709297	158.553406	1.438406	0.000000	-0.124630	0.000000	0.000000	0.000000	-0.139540	-0.120244	-0.342908	0.000000	0.000000	4.000000	31.000000	1.000000
14726.631175	-0.097973	0.587269	0.027625	78.319000	118.044235	158.925751	1.381254	0.000000	-0.101374	0.000000	0.000000	0.000000	-0.139540	-0.120244	-0.342908	0.000000	0.000000	4.000000	31.000000	1.000000
14726.634509	-0.098364	0.586822	0.026485	78.319000	118.044235	158.925751	1.381254	0.000000	-0.101374	0.000000	0.000000	0.000000	-0.117352	-0.133878	-0.341935	0.000000	0.000000	4.000000	31.000000	1.000000
14726.637842	-0.098364	0.586822	0.026485	78.319000	118.044235	158.925751	1.381254	0.000000	-0.101374	0.000000	0.000000	0.000000	-0.117352	-0.133878	-0.341935	0.000000	0.000000	4.000000	31.000000	1.000000
14726.641175	-0.098364	0.586822	0.026485	78.385170	117.924637	158.871231	1.324265	0.000000	-0.081815	0.000000	0.000000	0.000000	-0.117352	-0.133878	-0.341935	0.000000	0.000000	4.000000	31.000000	1.000000
14726.644509	-0.098681	0.586331	0.025349	78.385170	117.924637	158.871231	1.324265	0.000000	-0.081815	0.000000	0.000000	0.000000	-0.095289	-0.147437	-0.340959	0.000000	0.000000	4.000000	31.000000	1.000000
14726.647842	-0.098681	0.586331	0.025349	78.385170	117.924637	158.871231	1.324265	0.000000	-0.081815	0.000000	0.000000	0.000000	-0.095289	-0.147437	-0.340959	0.000000	0.000000	4.000000	31.000000	1.000000
14726.651175	-0.098681	0.586331	0.025349	78.549950	117.199188	158.220764	1.267439	0.000000	-0.065933	0.000000	0.000000	0.000000	-0.095289	-0.147437	-0.340959	0.000000	0.000000	4.000000	31.000000	1.000000
14726.654509	-0.098966	0.585789	0.024296	78.549950	117.199188	158.220764	1.267439	0.000000	-0.065933	0.000000	0.000000	0.000000	-0.085482	-0.162676	-0.315722	0.000000	0.000000	4.000000	31.000000	1.000000
14726.657842	-0.098966	0.585789	0.024296	78.549950	117.199188	158.220764	1.267439	0.000000	-0.065933	0.000000	0.000000	0.000000	-0.085482	-0.162676	-0.315722	0.000000	0.000000	4.000000	31.000000	1.000000
14726.661175	-0.098966	0.585789	0.024296	78.794670	116.010330	157.113007	1.214818	0.000000	-0.051686	0.000000	0.000000	0.000000	-0.085482	-0.162676	-0.315722	0.000000	0.000000	4.000000	31.000000	1.000000
14726.664509	-0.099191	0.585204	0.023310	78.794670	116.010330	157.113007	1.214818	0.000000	-0.051686	0.000000	0.000000	0.000000	-0.067557	-0.175369	-0.296004	0.000000	0.000000	4.000000	31.000000	1.000000
14726.667842	-0.099191	0.585204	0.023310	78.794670	116.010330	157.113007	1.214818	0.000000	-0.051686	0.000000	0.000000	0.000000	-0.067557	-0.175369	-0.296004	0.000000	0.000000	4.000000	31.000000	1.000000
14726.671175	-0.099191	0.585204	0.023310	79.059303	114.666336	155.852005	1.165484	0.000000	-0.040427	0.000000	0.000000	0.000000	-0.067557	-0.175369	-0.296004	0.000000	0.000000	4.000000	31.000000	1.000000
14726.674509	-0.099373	0.584540	0.022351	79.059303	114.666336	155.852005	1.165484	0.000000	-0.040427	0.000000	0.000000	0.000000	-0.054598	-0.199133	-0.287481	0.000000	0.000000	4.000000	31.000000	1.000000
14726.677842	-0.099373	0.584540	0.022351	79.059303	114.666336	155.852005	1.165484	0.000000	-0.040427	0.000000	0.000000	0.000000	-0.054598	-0.199133	-0.287481	0.000000	0.000000	4.000000	31.000000	1.000000
14726.681175	-0.099373	0.584540	0.022351	79.312729	113.341377	154.599136	1.117571	0.000000	-0.031327	0.000000	0.000000	0.000000	-0.054598	-0.199133	-0.287481	0.000000	0.000000	4.000000	31.000000	1.000000
14726.684509	-0.099495	0.583790	0.021449	79.312729	113.341377	154.599136	1.117571	0.000000	-0.031327	0.000000	0.000000	0.000000	-0.036337	-0.225226	-0.270688	0.000000	0.000000	4.000000	31.000000	1.000000
14726.687842	-0.099495	0.583790	0.021449	79.312729	113.341377	154.599136	1.117571	0.000000	-0.031327	0.000000	0.000000	0.000000	-0.036337	-0.225226	-0.270688	0.000000	0.000000	4.000000	31.000000	1.000000
14726.691175	-0.099495	0.583790	0.021449	79.529953	112.149300	153.475800	1.072456	0.000000	-0.025271	0.000000	0.000000	0.000000	-0.036337	-0.225226	-0.270688	0.000000	0.000000	4.000000	31.000000	1.000000
14726.694509	-0.099588	0.582950	0.020530	79.529953	112.149300	153.475800	1.072456	0.000000	-0.025271	0.000000	0.000000	0.000000	-0.027884	-0.251817	-0.275614	0.000000	0.000000	4.000000	31.000000	1.000000
14726.697842	-0.099588	0.582950	0.020530	79.529953	112.149300	153.475800	1.072456	0.000000	-0.025271	0.000000	0.000000	0.000000	-0.027884	-0.251817	-0.275614	0.000000	0.000000	4.000000	31.000000	1.000000
14726.701175	-0.099588	0.582950	0.020530	79.702370	111.131256	152.522095	1.026520	0.000000	-0.020624	0.000000	0.000000	0.000000	-0.027884	-0.251817	-0.275614	0.000000	0.000000	4.000000	31.000000	1.000000
14726.704509	-0.099678	0.582041	0.019606	79.702370	111.131256	152.522095	1.026520	0.000000	-0.020624	0.000000	0.000000	0.000000	-0.027254	-0.272729	-0.277184	0.000000	0.000000	4.000000	31.000000	1.000000
14726.707842	-0.099678	0.582041	0.019606	79.702370	111.131256	152.522095	1.026520	0.000000	-0.020624	0.000000	0.000000	0.000000	-0.027254	-0.272729	-0.277184	0.000000	0.000000	4.000000	31.000000	1.000000
14726.711175	-0.099678	0.582041	0.019606	79.831985	110.374046	151.831207	0.980323	0.000000	-0.016082	0.000000	0.000000	0.000000	-0.027254	-0.272729	-0.277184	0.000000	0.000000	4.000000	31.000000	1.000000
14726.714509	-0.099759	0.581052	0.018637	79.831985	110.374046	151.831207	0.980323	0.000000	-0.016082	0.000000	0.000000	0.000000	-0.024092	-0.296632	-0.290766	0.000000	0.000000	4.000000	31.000000	1.000000
14726.717842	-0.099759	0.581052	0.018637	79.831985	110.374046	151.831207	0.980323	0.000000	-0.016082	0.000000	0.000000	0.000000	-0.024092	-0.296632	-0.290766	0.000000	0.000000	4.000000	31.000000	1.000000
14726.721175	-0.099759	0.581052	0.018637	79.926041	109.858635	151.335144	0.931862	0.000000	-0.012066	0.000000	0.000000	0.000000	-0.024092	-0.296632	-0.290766	0.000000	0.000000	4.000000	31.000000	1.000000
14726.724509	-0.099811	0.579977	0.017650	79.926041	109.858635	151.335144	0.931862	0.000000	-0.012066	0.000000	0.000000	0.000000	-0.015570	-0.322740	-0.296176	0.000000	0.000000	4.000000	31.000000	1.000000
14726.727842	-0.099811	0.579977	0.017650	79.926041	109.858635	151.335144	0.931862	0.000000	-0.012066	0.000000	0.000000	0.000000	-0.015570	-0.322740	-0.296176	0.000000	0.000000	4.000000	31.000000	1.000000
14726.731175	-0.099811	0.579977	0.017650	79.985924	109.578499	151.004135	0.882499	0.000000	-0.009471	0.000000	0.000000	0.000000	-0.015570	-0.322740	-0.296176	0.000000	0.000000	4.000000	31.000000	1.000000
14726.734509	-0.099860	0.578833	0.016656	79.985924	109.578499	151.004135	0.882499	0.000000	-0.009471	0.000000	0.000000	0.000000	-0.014831	-0.343193	-0.298224	0.000000	0.000000	4.000000	31.000000	1.000000
14726.737842	-0.099860	0.578833	0.016656	79.985924	109.578499	151.004135	0.882499	0.000000	-0.009471	0.000000	0.000000	0.000000	-0.014831	-0.343193	-0.298224	0.000000	0.000000	4.000000	31.000000	1.000000
14726.741175	-0.099860	0.578833	0.016656	80.022560	109.363693	150.724976	0.832795	0.000000	-0.006999	0.000000	0.000000	0.000000	-0.014831	-0.343193	-0.298224	0.000000	0.000000	4.000000	31.000000	1.000000
14726.744509	-0.099888	0.577639	0.015676	80.022560	109.363693	150.724976	0.832795	0.000000	-0.006999	0.000000	0.000000	0.000000	-0.008380	-0.357985	-0.294010	0.000000	0.000000	4.000000	31.000000	1.000000
14726.747842	-0.099888	0.577639	0.015676	80.022560	109.363693	150.724976	0.832795	0.000000	-0.006999	0.000000	0.000000	0.000000	-0.008380	-0.357985	-0.294010	0.000000	0.000000	4.000000	31.000000	1.000000
14726.751175	-0.099888	0.577639	0.015676	80.035690	108.882851	150.319275	0.783794	0.000000	-0.005603	0.000000	0.000000	0.000000	-0.008380	-0.357985	-0.294010	0.000000	0.000000	4.000000	31.000000	1.000000
14726.754509	-0.099910	0.576443	0.014783	80.035690	108.882851	150.319275	0.783794	0.000000	-0.005603	0.000000	0.000000	0.000000	-0.006606	-0.358776	-0.267920	0.000000	0.000000	4.000000	31.000000	1.000000
14726.757842	-0.099910	0.576443	0.014783	80.035690	108.882851	150.319275	0.783794	0.000000	-0.005603	0.000000	0.000000	0.000000	-0.006606	-0.358776	-0.267920	0.000000	0.000000	4.000000	31.000000	1.000000
14726.761175	-0.099910	0.576443	0.014783	80.051239	107.810265	149.385437	0.739140	0.000000	-0.004502	0.000000	0.000000	0.000000	-0.006606	-0.358776	-0.267920	0.000000	0.000000	4.000000	31.000000	1.000000
14726.764509	-0.099861	0.575218	0.013997	80.051239	107.810265	149.385437	0.739140	0.000000	-0.004502	0.000000	0.000000	0.000000	0.014823	-0.367515	-0.235628	0.000000	0.000000	4.000000	31.000000	1.000000
14726.767842	-0.099861	0.575218	0.013997	80.051239	107.810265	149.385437	0.739140	0.000000	-0.004502	0.000000	0.000000	0.000000	0.014823	-0.367515	-0.235628	0.000000	0.000000	4.000000	31.000000	1.000000
14726.771175	-0.099861	0.575218	0.013997	80.103180	106.111588	147.799896	0.699869	0.000000	-0.006972	0.000000	0.000000	0.000000	0.014823	-0.367515	-0.235628	0.000000	0.000000	4.000000	31.000000	1.000000
14726.774509	-0.099739	0.573990	0.013313	80.103180	106.111588	147.799896	0.699869	0.000000	-0.006972	0.000000	0.000000	0.000000	0.036493	-0.368407	-0.205236	0.000000	0.000000	4.000000	31.000000	1.000000
14726.777842	-0.099739	0.573990	0.013313	80.103180	106.111588	147.799896	0.699869	0.000000	-0.006972	0.000000	0.000000	0.000000	0.036493	-0.368407	-0.205236	0.000000	0.000000	4.000000	31.000000	1.000000
14726.781175	-0.099739	0.573990	0.013313	80.196930	104.133804	145.861481	0.665663	0.000000	-0.013054	0.000000	0.000000	0.000000	0.036493	-0.368407	-0.205236	0.000000	0.000000	4.000000	31.000000	1.000000
14726.784509	-0.099549	0.572777	0.012747	80.196930	104.133804	145.861481	0.665663	0.000000	-0.013054	0.000000	0.000000	0.000000	0.056963	-0.364029	-0.169755	0.000000	0.000000	4.000000	31.000000	1.000000
14726.787842	-0.099549	0.572777	0.012747	80.196930	104.133804	145.861481	0.665663	0.000000	-0.013054	0.000000	0.000000	0.000000	0.056963	-0.364029	-0.169755	0.000000	0.000000	4.000000	31.000000	1.000000
14726.791175	-0.099549	0.572777	0.012747	80.329353	102.106148	143.895203	0.637371	0.000000	-0.022548	0.000000	0.000000	0.000000	0.056963	-0.364029	-0.169755	0.000000	0.000000	4.000000	31.000000	1.000000
14726.794509	-0.099327	0.571568	0.012251	80.329353	102.106148	143.895203	0.637371	0.000000	-0.022548	0.000000	0.000000	0.000000	0.066499	-0.362694	-0.149058	0.000000	0.000000	4.000000	31.000000	1.000000
14726.797842	-0.099327	0.571568	0.012251	80.329353	102.106148	143.895203	0.637371	0.000000	-0.022548	0.000000	0.000000	0.000000	0.066499	-0.362694	-0.149058	0.000000	0.000000	4.000000	31.000000	1.000000
14726.801175	-0.099327	0.571568	0.012251	80.480560	100.131180	142.010895	0.612528	0.000000	-0.033631	0.000000	0.000000	0.000000	0.066499	-0.362694	-0.149058	0.000000	0.000000	4.000000	31.000000	1.000000
14726.804509	-0.099122	0.570381	0.011830	80.480560	100.131180	142.010895	0.612528	0.000000	-0.033631	0.000000	0.000000	0.000000	0.061563	-0.356091	-0.126057	0.000000	0.000000	4.000000	31.000000	1.000000
14726.807842	-0.099122	0.570381	0.011830	80.480560	100.131180	142.010895	0.612528	0.000000	-0.033631	0.000000	0.000000	0.000000	0.061563	-0.356091	-0.126057	0.000000	0.000000	4.000000	31.000000	1.000000
14726.811175	-0.099122	0.570381	0.011830	80.636513	98.279572	140.217682	0.591518	0.000000	-0.043892	0.000000	0.000000	0.000000	0.061563	-0.356091	-0.126057	0.000000	0.000000	4.000000	31.000000	1.000000
14726.814509	-0.098894	0.569196	0.011412	80.636513	98.279572	140.217682	0.591518	0.000000	-0.043892	0.000000	0.000000	0.000000	0.068378	-0.355391	-0.125636	0.000000	0.000000	4.000000	31.000000	1.000000
14726.817842	-0.098894	0.569196	0.011412	80.636513	98.279572	140.217682	0.591518	0.000000	-0.043892	0.000000	0.000000	0.000000	0.068378	-0.355391	-0.125636	0.000000	0.000000	4.000000	31.000000	1.000000
14726.821175	-0.098894	0.569196	0.011412	80.782539	96.668762	138.634918	0.570579	0.000000	-0.055288	0.000000	0.000000	0.000000	0.068378	-0.355391	-0.125636	0.000000	0.000000	4.000000	31.000000	1.000000
14726.824509	-0.098727	0.568033	0.011060	80.782539	96.668762	138.634918	0.570579	0.000000	-0.055288	0.000000	0.000000	0.000000	0.050090	-0.348979	-0.105338	0.000000	0.000000	4.000000	31.000000	1.000000
14726.827842	-0.098727	0.568033	0.011060	80.782539	96.668762	138.634918	0.570579	0.000000	-0.055288	0.000000	0.000000	0.000000	0.050090	-0.348979	-0.105338	0.000000	0.000000	4.000000	31.000000	1.000000
14726.831175	-0.098727	0.568033	0.011060	80.891113	95.291084	137.257431	0.553023	0.000000	-0.063637	0.000000	0.000000	0.000000	0.050090	-0.348979	-0.105338	0.000000	0.000000	4.000000	31.000000	1.000000
14726.834509	-0.098525	0.566855	0.010762	80.891113	95.291084	137.257431	0.553023	0.000000	-0.063637	0.000000	0.000000	0.000000	0.060658	-0.353381	-0.089634	0.000000	0.000000	4.000000	31.000000	1.000000
14726.837842	-0.098525	0.566855	0.010762	80.891113	95.291084	137.257431	0.553023	0.000000	-0.063637	0.000000	0.000000	0.000000	0.060658	-0.353381	-0.089634	0.000000	0.000000	4.000000	31.000000	1.000000
14726.841175	-0.098525	0.566855	0.010762	80.934105	94.130386	136.041519	0.538083	0.000000	-0.073747	0.000000	0.000000	0.000000	0.060658	-0.353381	-0.089634	0.000000	0.000000	4.000000	31.000000	1.000000
14726.844509	-0.098348	0.565697	0.010472	80.934105	94.130386	136.041519	0.538083	0.000000	-0.073747	0.000000	0.000000	0.000000	0.053050	-0.347488	-0.086812	0.000000	0.000000	4.000000	31.000000	1.000000
14726.847842	-0.098348	0.565697	0.010472	80.934105	94.130386	136.041519	0.538083	0.000000	-0.073747	0.000000	0.000000	0.000000	0.053050	-0.347488	-0.086812	0.000000	0.000000	4.000000	31.000000	1.000000
14726.851175	-0.098348	0.565697	0.010472	80.910423	93.106110	134.973358	0.523615	0.000000	-0.082588	0.000000	0.000000	0.000000	0.053050	-0.347488	-0.086812	0.000000	0.000000	4.000000	31.000000	1.000000
14726.854509	-0.098237	0.564551	0.010274	80.910423	93.106110	134.973358	0.523615	0.000000	-0.082588	0.000000	0.000000	0.000000	0.033355	-0.343889	-0.059440	0.000000	0.000000	4.000000	31.000000	1.000000
14726.857842	-0.098237	0.564551	0.010274	80.910423	93.106110	134.973358	0.523615	0.000000	-0.082588	0.000000	0.000000	0.000000	0.033355	-0.343889	-0.059440	0.000000	0.000000	4.000000	31.000000	1.000000
14726.861175	-0.098237	0.564551	0.010274	80.812904	92.267258	134.212433	0.513708	0.000000	-0.088147	0.000000	0.000000	0.000000	0.033355	-0.343889	-0.059440	0.000000	0.000000	4.000000	31.000000	1.000000
14726.864509	-0.098125	0.563416	0.010181	80.812904	92.267258	134.212433	0.513708	0.000000	-0.088147	0.000000	0.000000	0.000000	0.033643	-0.340515	-0.027810	0.000000	0.000000	4.000000	31.000000	1.000000
14726.867842	-0.098125	0.563416	0.010181	80.812904	92.267258	134.212433	0.513708	0.000000	-0.088147	0.000000	0.000000	0.000000	0.033643	-0.340515	-0.027810	0.000000	0.000000	4.000000	31.000000	1.000000
14726.871175	-0.098125	0.563416	0.010181	80.653481	91.638260	133.763275	0.509073	0.000000	-0.093755	0.000000	0.000000	0.000000	0.033643	-0.340515	-0.027810	0.000000	0.000000	4.000000	31.000000	1.000000
14726.874509	-0.098050	0.562326	0.010156	80.653481	91.638260	133.763275	0.509073	0.000000	-0.093755	0.000000	0.000000	0.000000	0.022421	-0.326935	-0.007507	0.000000	0.000000	4.000000	31.000000	1.000000
14726.877842	-0.098050	0.562326	0.010156	80.653481	91.638260	133.763275	0.509073	0.000000	-0.093755	0.000000	0.000000	0.000000	0.022421	-0.326935	-0.007507	0.000000	0.000000	4.000000	31.000000	1.000000
14726.881175	-0.098050	0.562326	0.010156	80.452164	91.225830	133.537796	0.507822	0.000000	-0.097492	0.000000	0.000000	0.000000	0.022421	-0.326935	-0.007507	0.000000	0.000000	4.000000	31.000000	1.000000
14726.884509	-0.098036	0.561255	0.010200	80.452164	91.225830	133.537796	0.507822	0.000000	-0.097492	0.000000	0.000000	0.000000	0.004184	-0.321342	0.013177	0.000000	0.000000	4.000000	31.000000	1.000000
14726.887842	-0.098036	0.561255	0.010200	80.452164	91.225830	133.537796	0.507822	0.000000	-0.097492	0.000000	0.000000	0.000000	0.004184	-0.321342	0.013177	0.000000	0.000000	4.000000	31.000000	1.000000
14726.891175	-0.098036	0.561255	0.010200	80.226700	91.023514	133.404099	0.510018	0.000000	-0.098189	0.000000	0.000000	0.000000	0.004184	-0.321342	0.013177	0.000000	0.000000	4.000000	31.000000	1.000000
14726.894509	-0.098059	0.560254	0.010307	80.226700	91.023514	133.404099	0.510018	0.000000	-0.098189	0.000000	0.000000	0.000000	-0.006711	-0.300270	0.032002	0.000000	0.000000	4.000000	31.000000	1.000000
14726.897842	-0.098059	0.560254	0.010307	80.226700	91.023514	133.404099	0.510018	0.000000	-0.098189	0.000000	0.000000	0.000000	-0.006711	-0.300270	0.032002	0.000000	0.000000	4.000000	31.000000	1.000000
14726.901175	-0.098059	0.560254	0.010307	80.011093	91.092461	133.432022	0.515352	0.000000	-0.097070	0.000000	0.000000	0.000000	-0.006711	-0.300270	0.032002	0.000000	0.000000	4.000000	31.000000	1.000000
14726.904509	-0.098059	0.560254	0.010307	80.011093	91.092461	133.432022	0.515352	0.000000	-0.097070	0.000000	0.000000	0.000000	-0.006711	-0.300270	0.032002	0.000000	0.000000	4.000000	31.000000	1.000000
14726.907842	-0.098092	0.559305	0.010464	80.011093	91.092461	133.432022	0.515352	0.000000	-0.097070	0.000000	0.000000	0.000000	-0.009882	-0.284551	0.047114	0.000000	0.000000	4.000000	31.000000	1.000000
14726.911175	-0.098092	0.559305	0.010464	79.827980	91.335777	133.762466	0.515352	0.000000	-0.097070	0.000000	0.000000	0.000000	-0.009882	-0.284551	0.047114	0.000000	0.000000	4.000000	31.000000	1.000000
14726.914509	-0.098149	0.558400	0.010627	79.827980	91.335777	133.762466	0.515352	0.000000	-0.097070	0.000000	0.000000	0.000000	-0.017190	-0.271550	0.048793	0.000000	0.000000	4.000000	31.000000	1.000000
14726.917842	-0.098149	0.558400	0.010627	79.827980	91.335777	133.762466	0.515352	0.000000	-0.097070	0.000000	0.000000	0.000000	-0.017190	-0.271550	0.048793	0.000000	0.000000	4.000000	31.000000	1.000000
14726.921175	-0.098149	0.558400	0.010627	79.686188	91.570366	134.086731	0.531336	0.000000	-0.092558	0.000000	0.000000	0.000000	-0.017190	-0.271550	0.048793	0.000000	0.000000	4.000000	31.000000	1.000000
14726.924509	-0.098149	0.558400	0.010627	79.686188	91.570366	134.086731	0.531336	0.000000	-0.092558	0.000000	0.000000	0.000000	-0.017190	-0.271550	0.048793	0.000000	0.000000	4.000000	31.000000	1.000000
14726.927842	-0.098238	0.557573	0.010830	79.686188	91.570366	134.086731	0.531336	0.000000	-0.092558	0.000000	0.000000	0.000000	-0.026728	-0.248148	0.061066	0.000000	0.000000	4.000000	31.000000	1.000000
14726.931175	-0.098238	0.557573	0.010830	79.572433	91.827225	134.301529	0.531336	0.000000	-0.092558	0.000000	0.000000	0.000000	-0.026728	-0.248148	0.061066	0.000000	0.000000	4.000000	31.000000	1.000000
14726.934509	-0.098347	0.556798	0.011017	79.572433	91.827225	134.301529	0.531336	0.000000	-0.092558	0.000000	0.000000	0.000000	-0.032650	-0.232606	0.056047	0.000000	0.000000	4.000000	31.000000	1.000000
14726.937842	-0.098347	0.556798	0.011017	79.572433	91.827225	134.301529	0.531336	0.000000	-0.092558	0.000000	0.000000	0.000000	-0.032650	-0.232606	0.056047	0.000000	0.000000	4.000000	31.000000	1.000000
14726.941175	-0.098347	0.556798	0.011017	79.471703	92.054482	134.339066	0.550855	0.000000	-0.082662	0.000000	0.000000	0.000000	-0.032650	-0.232606	0.056047	0.000000	0.000000	4.000000	31.000000	1.000000
14726.944509	-0.098347	0.556798	0.011017	79.471703	92.054482	134.339066	0.550855	0.000000	-0.082662	0.000000	0.000000	0.000000	-0.032650	-0.232606	0.056047	0.000000	0.000000	4.000000	31.000000	1.000000
14726.947842	-0.098422	0.556074	0.011265	79.471703	92.054482	134.339066	0.550855	0.000000	-0.082662	0.000000	0.000000	0.000000	-0.022573	-0.217113	0.074305	0.000000	0.000000	4.000000	31.000000	1.000000
14726.951175	-0.098422	0.556074	0.011265	79.372421	92.244225	134.346588	0.550855	0.000000	-0.082662	0.000000	0.000000	0.000000	-0.022573	-0.217113	0.074305	0.000000	0.000000	4.000000	31.000000	1.000000
14726.954509	-0.098516	0.555428	0.011491	79.372421	92.244225	134.346588	0.550855	0.000000	-0.082662	0.000000	0.000000	0.000000	-0.028196	-0.193723	0.067852	0.000000	0.000000	4.000000	31.000000	1.000000
14726.957842	-0.098516	0.555428	0.011491	79.372421	92.244225	134.346588	0.550855	0.000000	-0.082662	0.000000	0.000000	0.000000	-0.028196	-0.193723	0.067852	0.000000	0.000000	4.000000	31.000000	1.000000
14726.961175	-0.098516	0.555428	0.011491	79.255096	92.332703	134.496750	0.574548	0.000000	-0.074200	0.000000	0.000000	0.000000	-0.028196	-0.193723	0.067852	0.000000	0.000000	4.000000	31.000000	1.000000
14726.964509	-0.098612	0.554825	0.011729	79.255096	92.332703	134.496750	0.574548	0.000000	-0.074200	0.000000	0.000000	0.000000	-0.028934	-0.180831	0.071313	0.000000	0.000000	4.000000	31.000000	1.000000
14726.967842	-0.098612	0.554825	0.011729	79.255096	92.332703	134.496750	0.574548	0.000000	-0.074200	0.000000	0.000000	0.000000	-0.028934	-0.180831	0.071313	0.000000	0.000000	4.000000	31.000000	1.000000
14726.971175	-0.098612	0.554825	0.011729	79.119263	92.337952	134.640320	0.586434	0.000000	-0.069378	0.000000	0.000000	0.000000	-0.028934	-0.180831	0.071313	0.000000	0.000000	4.000000	31.000000	1.000000
14726.974509	-0.098706	0.554301	0.011950	79.119263	92.337952	134.640320	0.586434	0.000000	-0.069378	0.000000	0.000000	0.000000	-0.027919	-0.157394	0.066413	0.000000	0.000000	4.000000	31.000000	1.000000
14726.977842	-0.098706	0.554301	0.011950	79.119263	92.337952	134.640320	0.586434	0.000000	-0.069378	0.000000	0.000000	0.000000	-0.027919	-0.157394	0.066413	0.000000	0.000000	4.000000	31.000000	1.000000
14726.981175	-0.098706	0.554301	0.011950	78.981918	92.308205	134.738358	0.597503	0.000000	-0.064725	0.000000	0.000000	0.000000	-0.027919	-0.157394	0.066413	0.000000	0.000000	4.000000	31.000000	1.000000
14726.984509	-0.098706	0.554301	0.011950	78.981918	92.308205	134.738358	0.597503	0.000000	-0.064725	0.000000	0.000000	0.000000	-0.027919	-0.157394	0.066413	0.000000	0.000000	4.000000	31.000000	1.000000
14726.987842	-0.098743	0.553820	0.012129	78.981918	92.308205	134.738358	0.597503	0.000000	-0.064725	0.000000	0.000000	0.000000	-0.011320	-0.144307	0.053806	0.000000	0.000000	4.000000	31.000000	1.000000
14726.991175	-0.098743	0.553820	0.012129	78.871071	92.305313	134.844604	0.597503	0.000000	-0.064725	0.000000	0.000000	0.000000	-0.011320	-0.144307	0.053806	0.000000	0.000000	4.000000	31.000000	1.000000
14726.994509	-0.098743	0.553820	0.012129	78.871071	92.305313	134.844604	0.597503	0.000000	-0.064725	0.000000	0.000000	0.000000	-0.011320	-0.144307	0.053806	0.000000	0.000000	4.000000	31.000000	1.000000
14726.997842	-0.098743	0.553820	0.012129	78.871071	92.305313	134.844604	0.597503	0.000000	-0.064725	0.000000	0.000000	0.000000	-0.011320	-0.144307	0.053806	0.000000	0.000000	4.000000	31.000000	1.000000
14727.001175	-0.098763	0.553016	0.012334	78.797531	92.391953	134.990448	0.606470	0.000000	-0.062838	0.000000	0.000000	0.000000	-0.005936	-0.241246	0.061393	0.000000	0.000000	4.000000	31.000000	1.000000
14727.004509	-0.098763	0.553016	0.012334	78.797531	92.391953	134.990448	0.606470	0.000000	-0.062838	0.000000	0.000000	0.000000	0.000001	-0.000008	0.000000	0.000000	0.000000	4.000000	31.000000	1.000000
14727.007842	-0.098763	0.553016	0.012334	78.797531	92.391953	134.990448	0.606470	0.000000	-0.062838	0.000000	0.000000	0.000000	0.000001	-0.000008	0.000000	0.000000	0.000000	4.000000	31.000000	1.000000
14727.011175	-0.098763	0.553016	0.012334	78.772354	92.528748	135.141571	0.616702	0.000000	-0.061849	0.000000	0.000000	0.000000	0.000001	-0.000008	0.000000	0.000000	0.000000	4.000000	31.000000	1.000000
14727.014509	-0.098763	0.553016	0.012334	78.772354	92.528748	135.141571	0.616702	0.000000	-0.061849	0.000000	0.000000	0.000000	0.000001	-0.000008	0.000000	0.000000	0.000000	4.000000	31.000000	1.000000
14727.017842	-0.098781	0.552684	0.012310	78.772354	92.528748	135.141571	0.616702	0.000000	-0.061849	0.000000	0.000000	0.000000	-0.005444	-0.099325	-0.007299	0.000000	0.000000	4.000000	31.000000	1.000000
14727.021175	-0.098781	0.552684	0.012310	78.768227	92.664246	135.253510	0.616702	0.000000	-0.061849	0.000000	0.000000	0.000000	-0.005444	-0.099325	-0.007299	0.000000	0.000000	4.000000	31.000000	1.000000
14727.024509	-0.098781	0.552684	0.012310	78.768227	92.664246	135.253510	0.616702	0.000000	-0.061849	0.000000	0.000000	0.000000	-0.005444	-0.099325	-0.007299	0.000000	0.000000	4.000000	31.000000	1.000000
14727.027842	-0.098781	0.552684	0.012310	78.768227	92.664246	135.253510	0.616702	0.000000	-0.061849	0.000000	0.000000	0.000000	-0.005444	-0.099325	-0.007299	0.000000	0.000000	4.000000	31.000000	1.000000
14727.031175	-0.098805	0.552112	0.012091	78.772331	92.682762	135.233643	0.615486	0.000000	-0.060941	0.000000	0.000000	0.000000	-0.007134	-0.171783	-0.065608	0.000000	0.000000	4.000000	31.000000	1.000000
14727.034509	-0.098805	0.552112	0.012091	78.772331	92.682762	135.233643	0.615486	0.000000	-0.060941	0.000000	0.000000	0.000000	-0.007134	-0.171783	-0.065608	0.000000	0.000000	4.000000	31.000000	1.000000
14727.037842	-0.098805	0.552112	0.012091	78.772331	92.682762	135.233643	0.615486	0.000000	-0.060941	0.000000	0.000000	0.000000	-0.007134	-0.171783	-0.065608	0.000000	0.000000	4.000000	31.000000	1.000000
14727.041175	-0.098805	0.552112	0.012091	78.790573	92.455353	134.946350	0.604551	0.000000	-0.059752	0.000000	0.000000	0.000000	-0.007134	-0.171783	-0.065608	0.000000	0.000000	4.000000	31.000000	1.000000
14727.044509	-0.098855	0.551870	0.011887	78.790573	92.455353	134.946350	0.604551	0.000000	-0.059752	0.000000	0.000000	0.000000	-0.015041	-0.072451	-0.061101	0.000000	0.000000	4.000000	31.000000	1.000000
14727.047842	-0.098855	0.551870	0.011887	78.790573	92.455353	134.946350	0.604551	0.000000	-0.059752	0.000000	0.000000	0.000000	-0.015041	-0.072451	-0.061101	0.000000	0.000000	4.000000	31.000000	1.000000
14727.051175	-0.098855	0.551870	0.011887	78.819679	92.077103	134.525955	0.594368	0.000000	-0.057245	0.000000	0.000000	0.000000	-0.015041	-0.072451	-0.061101	0.000000	0.000000	4.000000	31.000000	1.000000
14727.054509	-0.098855	0.551870	0.011887	78.819679	92.077103	134.525955	0.594368	0.000000	-0.057245	0.000000	0.000000	0.000000	-0.015041	-0.072451	-0.061101	0.000000	0.000000	4.000000	31.000000	1.000000
14727.057842	-0.098923	0.551638	0.011656	78.819679	92.077103	134.525955	0.594368	0.000000	-0.057245	0.000000	0.000000	0.000000	-0.020245	-0.069686	-0.069396	0.000000	0.000000	4.000000	31.000000	1.000000
14727.061175	-0.098923	0.551638	0.011656	78.854454	91.537804	134.004379	0.594368	0.000000	-0.057245	0.000000	0.000000	0.000000	-0.020245	-0.069686	-0.069396	0.000000	0.000000	4.000000	31.000000	1.000000
14727.064509	-0.098923	0.551638	0.011656	78.854454	91.537804	134.004379	0.594368	0.000000	-0.057245	0.000000	0.000000	0.000000	-0.020245	-0.069686	-0.069396	0.000000	0.000000	4.000000	31.000000	1.000000
14727.067842	-0.098923	0.551638	0.011656	78.854454	91.537804	134.004379	0.594368	0.000000	-0.057245	0.000000	0.000000	0.000000	-0.020245	-0.069686	-0.069396	0.000000	0.000000	4.000000	31.000000	1.000000
14727.071175	-0.099091	0.551218	0.011133	78.881889	90.780411	133.272858	0.582802	0.000000	-0.053871	0.000000	0.000000	0.000000	-0.050493	-0.126015	-0.156941	0.000000	0.000000	4.000000	31.000000	1.000000
14727.074509	-0.099091	0.551218	0.011133	78.881889	90.780411	133.272858	0.582802	0.000000	-0.053871	0.000000	0.000000	0.000000	0.000000	-0.000005	-0.000000	0.000000	0.000000	4.000000	31.000000	1.000000
14727.077842	-0.099091	0.551218	0.011133	78.881889	90.780411	133.272858	0.582802	0.000000	-0.053871	0.000000	0.000000	0.000000	0.000000	-0.000005	-0.000000	0.000000	0.000000	4.000000	31.000000	1.000000
14727.081175	-0.099091	0.551218	0.011133	78.875031	89.919250	132.450012	0.556645	0.000000	-0.045456	0.000000	0.000000	0.000000	0.000000	-0.000005	-0.000000	0.000000	0.000000	4.000000	31.000000	1.000000
14727.084509	-0.099091	0.551218	0.011133	78.875031	89.919250	132.450012	0.556645	0.000000	-0.045456	0.000000	0.000000	0.000000	0.000000	-0.000005	-0.000000	0.000000	0.000000	4.000000	31.000000	1.000000
14727.087842	-0.099174	0.551021	0.010869	78.875031	89.919250	132.450012	0.556645	0.000000	-0.045456	0.000000	0.000000	0.000000	-0.025010	-0.059002	-0.079292	0.000000	0.000000	4.000000	31.000000	1.000000
14727.091175	-0.099174	0.551021	0.010869	78.821350	89.020638	131.624344	0.556645	0.000000	-0.045456	0.000000	0.000000	0.000000	-0.025010	-0.059002	-0.079292	0.000000	0.000000	4.000000	31.000000	1.000000
14727.094509	-0.099174	0.551021	0.010869	78.821350	89.020638	131.624344	0.556645	0.000000	-0.045456	0.000000	0.000000	0.000000	-0.025010	-0.059002	-0.079292	0.000000	0.000000	4.000000	31.000000	1.000000
14727.097842	-0.099174	0.551021	0.010869	78.821350	89.020638	131.624344	0.556645	0.000000	-0.045456	0.000000	0.000000	0.000000	-0.025010	-0.059002	-0.079292	0.000000	0.000000	4.000000	31.000000	1.000000
14727.101175	-0.099368	0.550612	0.010249	78.722572	88.136520	130.817337	0.543430	0.000000	-0.041287	0.000000	0.000000	0.000000	-0.058008	-0.122747	-0.185895	0.000000	0.000000	4.000000	31.000000	1.000000
14727.104509	-0.099368	0.550612	0.010249	78.722572	88.136520	130.817337	0.543430	0.000000	-0.041287	0.000000	0.000000	0.000000	-0.000001	0.000009	0.000000	0.000000	0.000000	4.000000	31.000000	1.000000
14727.107842	-0.099368	0.550612	0.010249	78.722572	88.136520	130.817337	0.543430	0.000000	-0.041287	0.000000	0.000000	0.000000	-0.000001	0.000009	0.000000	0.000000	0.000000	4.000000	31.000000	1.000000
14727.111175	-0.099368	0.550612	0.010249	78.608482	87.420639	130.175201	0.512447	0.000000	-0.031619	0.000000	0.000000	0.000000	-0.000001	0.000009	0.000000	0.000000	0.000000	4.000000	31.000000	1.000000
14727.114509	-0.099501	0.550374	0.009894	78.608482	87.420639	130.175201	0.512447	0.000000	-0.031619	0.000000	0.000000	0.000000	-0.039930	-0.071567	-0.106543	0.000000	0.000000	4.000000	31.000000	1.000000
14727.117842	-0.099501	0.550374	0.009894	78.608482	87.420639	130.175201	0.512447	0.000000	-0.031619	0.000000	0.000000	0.000000	-0.039930	-0.071567	-0.106543	0.000000	0.000000	4.000000	31.000000	1.000000
14727.121175	-0.099501	0.550374	0.009894	78.495537	86.945587	129.792221	0.494690	0.000000	-0.024965	0.000000	0.000000	0.000000	-0.039930	-0.071567	-0.106543	0.000000	0.000000	4.000000	31.000000	1.000000
14727.124509	-0.099501	0.550374	0.009894	78.495537	86.945587	129.792221	0.494690	0.000000	-0.024965	0.000000	0.000000	0.000000	-0.039930	-0.071567	-0.106543	0.000000	0.000000	4.000000	31.000000	1.000000
14727.127842	-0.099665	0.550110	0.009471	78.495537	86.945587	129.792221	0.494690	0.000000	-0.024965	0.000000	0.000000	0.000000	-0.049379	-0.079052	-0.126984	0.000000	0.000000	4.000000	31.000000	1.000000
14727.131175	-0.099665	0.550110	0.009471	78.400909	86.694702	129.544189	0.494690	0.000000	-0.024965	0.000000	0.000000	0.000000	-0.049379	-0.079052	-0.126984	0.000000	0.000000	4.000000	31.000000	1.000000
14727.134509	-0.099844	0.549813	0.009007	78.400909	86.694702	129.544189	0.494690	0.000000	-0.024965	0.000000	0.000000	0.000000	-0.053586	-0.089189	-0.139202	0.000000	0.000000	4.000000	31.000000	1.000000
14727.137842	-0.099844	0.549813	0.009007	78.400909	86.694702	129.544189	0.494690	0.000000	-0.024965	0.000000	0.000000	0.000000	-0.053586	-0.089189	-0.139202	0.000000	0.000000	4.000000	31.000000	1.000000
14727.141175	-0.099844	0.549813	0.009007	78.315819	86.632736	129.392227	0.450326	0.000000	-0.007804	0.000000	0.000000	0.000000	-0.053586	-0.089189	-0.139202	0.000000	0.000000	4.000000	31.000000	1.000000
14727.144509	-0.099844	0.549813	0.009007	78.315819	86.632736	129.392227	0.450326	0.000000	-0.007804	0.000000	0.000000	0.000000	-0.053586	-0.089189	-0.139202	0.000000	0.000000	4.000000	31.000000	1.000000
14727.147842	-0.100037	0.549456	0.008507	78.315819	86.632736	129.392227	0.450326	0.000000	-0.007804	0.000000	0.000000	0.000000	-0.058062	-0.107114	-0.149978	0.000000	0.000000	4.000000	31.000000	1.000000
14727.151175	-0.100037	0.549456	0.008507	78.220329	86.552094	129.228745	0.450326	0.000000	-0.007804	0.000000	0.000000	0.000000	-0.058062	-0.107114	-0.149978	0.000000	0.000000	4.000000	31.000000	1.000000
14727.154509	-0.100266	0.549091	0.007956	78.220329	86.552094	129.228745	0.450326	0.000000	-0.007804	0.000000	0.000000	0.000000	-0.068481	-0.109410	-0.165182	0.000000	0.000000	4.000000	31.000000	1.000000
14727.157842	-0.100266	0.549091	0.007956	78.220329	86.552094	129.228745	0.450326	0.000000	-0.007804	0.000000	0.000000	0.000000	-0.068481	-0.109410	-0.165182	0.000000	0.000000	4.000000	31.000000	1.000000
14727.161175	-0.100266	0.549091	0.007956	78.112221	86.412819	129.099365	0.397799	0.000000	0.013287	0.000000	0.000000	0.000000	-0.068481	-0.109410	-0.165182	0.000000	0.000000	4.000000	31.000000	1.000000
14727.164509	-0.100266	0.549091	0.007956	78.112221	86.412819	129.099365	0.397799	0.000000	0.013287	0.000000	0.000000	0.000000	-0.068481	-0.109410	-0.165182	0.000000	0.000000	4.000000	31.000000	1.000000
14727.167842	-0.100472	0.548701	0.007414	78.112221	86.412819	129.099365	0.397799	0.000000	0.013287	0.000000	0.000000	0.000000	-0.061930	-0.117016	-0.162457	0.000000	0.000000	4.000000	31.000000	1.000000
14727.171175	-0.100472	0.548701	0.007414	77.989815	86.313744	129.114578	0.397799	0.000000	0.013287	0.000000	0.000000	0.000000	-0.061930	-0.117016	-0.162457	0.000000	0.000000	4.000000	31.000000	1.000000
14727.174509	-0.100674	0.548294	0.006854	77.989815	86.313744	129.114578	0.397799	0.000000	0.013287	0.000000	0.000000	0.000000	-0.060528	-0.121949	-0.168010	0.000000	0.000000	4.000000	31.000000	1.000000
14727.177842	-0.100674	0.548294	0.006854	77.989815	86.313744	129.114578	0.397799	0.000000	0.013287	0.000000	0.000000	0.000000	-0.060528	-0.121949	-0.168010	0.000000	0.000000	4.000000	31.000000	1.000000
14727.181175	-0.100674	0.548294	0.006854	77.854530	86.205322	129.195038	0.342721	0.000000	0.033697	0.000000	0.000000	0.000000	-0.060528	-0.121949	-0.168010	0.000000	0.000000	4.000000	31.000000	1.000000
14727.184509	-0.100674	0.548294	0.006854	77.854530	86.205322	129.195038	0.342721	0.000000	0.033697	0.000000	0.000000	0.000000	-0.060528	-0.121949	-0.168010	0.000000	0.000000	4.000000	31.000000	1.000000
14727.187842	-0.100858	0.547880	0.006321	77.854530	86.205322	129.195038	0.342721	0.000000	0.033697	0.000000	0.000000	0.000000	-0.055167	-0.124436	-0.159929	0.000000	0.000000	4.000000	31.000000	1.000000
14727.191175	-0.100858	0.547880	0.006321	77.712776	86.128578	129.298996	0.342721	0.000000	0.033697	0.000000	0.000000	0.000000	-0.055167	-0.124436	-0.159929	0.000000	0.000000	4.000000	31.000000	1.000000
14727.194509	-0.100989	0.547432	0.005761	77.712776	86.128578	129.298996	0.342721	0.000000	0.033697	0.000000	0.000000	0.000000	-0.039407	-0.134417	-0.168011	0.000000	0.000000	4.000000	31.000000	1.000000
14727.197842	-0.100989	0.547432	0.005761	77.712776	86.128578	129.298996	0.342721	0.000000	0.033697	0.000000	0.000000	0.000000	-0.039407	-0.134417	-0.168011	0.000000	0.000000	4.000000	31.000000	1.000000
14727.201175	-0.100989	0.547432	0.005761	77.568588	86.070412	129.376114	0.288064	0.000000	0.049459	0.000000	0.000000	0.000000	-0.039407	-0.134417	-0.168011	0.000000	0.000000	4.000000	31.000000	1.000000
14727.204509	-0.101095	0.546942	0.005192	77.568588	86.070412	129.376114	0.288064	0.000000	0.049459	0.000000	0.000000	0.000000	-0.031749	-0.147018	-0.170729	0.000000	0.000000	4.000000	31.000000	1.000000
14727.207842	-0.101095	0.546942	0.005192	77.568588	86.070412	129.376114	0.288064	0.000000	0.049459	0.000000	0.000000	0.000000	-0.031749	-0.147018	-0.170729	0.000000	0.000000	4.000000	31.000000	1.000000
14727.211175	-0.101095	0.546942	0.005192	77.427452	86.005081	129.296738	0.259610	0.000000	0.054750	0.000000	0.000000	0.000000	-0.031749	-0.147018	-0.170729	0.000000	0.000000	4.000000	31.000000	1.000000
14727.214509	-0.101213	0.546444	0.004577	77.427452	86.005081	129.296738	0.259610	0.000000	0.054750	0.000000	0.000000	0.000000	-0.035436	-0.149118	-0.184630	0.000000	0.000000	4.000000	31.000000	1.000000
14727.217842	-0.101213	0.546444	0.004577	77.427452	86.005081	129.296738	0.259610	0.000000	0.054750	0.000000	0.000000	0.000000	-0.035436	-0.149118	-0.184630	0.000000	0.000000	4.000000	31.000000	1.000000
14727.221175	-0.101213	0.546444	0.004577	77.297112	85.842461	128.965317	0.228838	0.000000	0.060656	0.000000	0.000000	0.000000	-0.035436	-0.149118	-0.184630	0.000000	0.000000	4.000000	31.000000	1.000000
14727.224509	-0.101213	0.546444	0.004577	77.297112	85.842461	128.965317	0.228838	0.000000	0.060656	0.000000	0.000000	0.000000	-0.035436	-0.149118	-0.184630	0.000000	0.000000	4.000000	31.000000	1.000000
14727.227842	-0.101335	0.545907	0.003879	77.297112	85.842461	128.965317	0.228838	0.000000	0.060656	0.000000	0.000000	0.000000	-0.036699	-0.161321	-0.209375	0.000000	0.000000	4.000000	31.000000	1.000000
14727.231175	-0.101335	0.545907	0.003879	77.187653	85.438210	128.402466	0.228838	0.000000	0.060656	0.000000	0.000000	0.000000	-0.036699	-0.161321	-0.209375	0.000000	0.000000	4.000000	31.000000	1.000000
14727.234509	-0.101467	0.545320	0.003121	77.187653	85.438210	128.402466	0.228838	0.000000	0.060656	0.000000	0.000000	0.000000	-0.039376	-0.176069	-0.227367	0.000000	0.000000	4.000000	31.000000	1.000000
14727.237842	-0.101467	0.545320	0.003121	77.187653	85.438210	128.402466	0.228838	0.000000	0.060656	0.000000	0.000000	0.000000	-0.039376	-0.176069	-0.227367	0.000000	0.000000	4.000000	31.000000	1.000000
14727.241175	-0.101467	0.545320	0.003121	77.089401	84.695473	127.660072	0.156048	0.000000	0.073336	0.000000	0.000000	0.000000	-0.039376	-0.176069	-0.227367	0.000000	0.000000	4.000000	31.000000	1.000000
14727.244509	-0.101645	0.544693	0.002270	77.089401	84.695473	127.660072	0.156048	0.000000	0.073336	0.000000	0.000000	0.000000	-0.053551	-0.188059	-0.255168	0.000000	0.000000	4.000000	31.000000	1.000000
14727.247842	-0.101645	0.544693	0.002270	77.089401	84.695473	127.660072	0.156048	0.000000	0.073336	0.000000	0.000000	0.000000	-0.053551	-0.188059	-0.255168	0.000000	0.000000	4.000000	31.000000	1.000000
14727.251175	-0.101645	0.544693	0.002270	76.990578	83.639633	126.699532	0.113520	0.000000	0.082261	0.000000	0.000000	0.000000	-0.053551	-0.188059	-0.255168	0.000000	0.000000	4.000000	31.000000	1.000000
14727.254509	-0.101848	0.544084	0.001432	76.990578	83.639633	126.699532	0.113520	0.000000	0.082261	0.000000	0.000000	0.000000	-0.060830	-0.182612	-0.251590	0.000000	0.000000	4.000000	31.000000	1.000000
14727.257842	-0.101848	0.544084	0.001432	76.990578	83.639633	126.699532	0.113520	0.000000	0.082261	0.000000	0.000000	0.000000	-0.060830	-0.182612	-0.251590	0.000000	0.000000	4.000000	31.000000	1.000000
14727.261175	-0.101848	0.544084	0.001432	76.891792	82.390907	125.509834	0.071588	0.000000	0.092399	0.000000	0.000000	0.000000	-0.060830	-0.182612	-0.251590	0.000000	0.000000	4.000000	31.000000	1.000000
14727.264509	-0.102012	0.543442	0.000629	76.891792	82.390907	125.509834	0.071588	0.000000	0.092399	0.000000	0.000000	0.000000	-0.049146	-0.192542	-0.240873	0.000000	0.000000	4.000000	31.000000	1.000000
14727.267842	-0.102012	0.543442	0.000629	76.891792	82.390907	125.509834	0.071588	0.000000	0.092399	0.000000	0.000000	0.000000	-0.049146	-0.192542	-0.240873	0.000000	0.000000	4.000000	31.000000	1.000000
14727.271175	-0.102012	0.543442	0.000629	76.787033	81.064751	124.303902	0.031442	0.000000	0.100590	0.000000	0.000000	0.000000	-0.049146	-0.192542	-0.240873	0.000000	0.000000	4.000000	31.000000	1.000000
14727.274509	-0.102144	0.542826	-0.000107	76.787033	81.064751	124.303902	0.031442	0.000000	0.100590	0.000000	0.000000	0.000000	-0.039678	-0.184785	-0.220628	0.000000	0.000000	4.000000	31.000000	1.000000
14727.277842	-0.102144	0.542826	-0.000107	76.787033	81.064751	124.303902	0.031442	0.000000	0.100590	0.000000	0.000000	0.000000	-0.039678	-0.184785	-0.220628	0.000000	0.000000	4.000000	31.000000	1.000000
14727.281175	-0.102144	0.542826	-0.000107	76.670258	79.751328	123.262596	-0.005329	0.000000	0.107203	0.000000	0.000000	0.000000	-0.039678	-0.184785	-0.220628	0.000000	0.000000	4.000000	31.000000	1.000000
14727.284509	-0.102249	0.542253	-0.000756	76.670258	79.751328	123.262596	-0.005329	0.000000	0.107203	0.000000	0.000000	0.000000	-0.031539	-0.172118	-0.194855	0.000000	0.000000	4.000000	31.000000	1.000000
14727.287842	-0.102249	0.542253	-0.000756	76.670258	79.751328	123.262596	-0.005329	0.000000	0.107203	0.000000	0.000000	0.000000	-0.031539	-0.172118	-0.194855	0.000000	0.000000	4.000000	31.000000	1.000000
14727.291175	-0.102249	0.542253	-0.000756	76.552765	78.596596	122.378220	-0.037805	0.000000	0.112459	0.000000	0.000000	0.000000	-0.031539	-0.172118	-0.194855	0.000000	0.000000	4.000000	31.000000	1.000000
14727.294509	-0.102249	0.542253	-0.000756	76.552765	78.596596	122.378220	-0.037805	0.000000	0.112459	0.000000	0.000000	0.000000	-0.031539	-0.172118	-0.194855	0.000000	0.000000	4.000000	31.000000	1.000000
14727.297842	-0.102311	0.541712	-0.001292	76.552765	78.596596	122.378220	-0.037805	0.000000	0.112459	0.000000	0.000000	0.000000	-0.018549	-0.162242	-0.160717	0.000000	0.000000	4.000000	31.000000	1.000000
14727.301175	-0.102311	0.541712	-0.001292	76.468933	77.683006	121.601517	-0.037805	0.000000	0.112459	0.000000	0.000000	0.000000	-0.018549	-0.162242	-0.160717	0.000000	0.000000	4.000000	31.000000	1.000000
14727.304509	-0.102311	0.541246	-0.001695	76.468933	77.683006	121.601517	-0.037805	0.000000	0.112459	0.000000	0.000000	0.000000	-0.000120	-0.139841	-0.120913	0.000000	0.000000	4.000000	31.000000	1.000000
14727.307842	-0.102311	0.541246	-0.001695	76.468933	77.683006	121.601517	-0.037805	0.000000	0.112459	0.000000	0.000000	0.000000	-0.000120	-0.139841	-0.120913	0.000000	0.000000	4.000000	31.000000	1.000000
14727.311175	-0.102311	0.541246	-0.001695	76.440048	77.043175	120.955490	-0.084743	0.000000	0.115571	0.000000	0.000000	0.000000	-0.000120	-0.139841	-0.120913	0.000000	0.000000	4.000000	31.000000	1.000000
14727.314509	-0.102311	0.541246	-0.001695	76.440048	77.043175	120.955490	-0.084743	0.000000	0.115571	0.000000	0.000000	0.000000	-0.000120	-0.139841	-0.120913	0.000000	0.000000	4.000000	31.000000	1.000000
14727.317842	-0.102286	0.540821	-0.002011	76.440048	77.043175	120.955490	-0.084743	0.000000	0.115571	0.000000	0.000000	0.000000	0.007695	-0.127487	-0.094896	0.000000	0.000000	4.000000	31.000000	1.000000
14727.321175	-0.102286	0.540821	-0.002011	76.465942	76.667130	120.570259	-0.084743	0.000000	0.115571	0.000000	0.000000	0.000000	0.007695	-0.127487	-0.094896	0.000000	0.000000	4.000000	31.000000	1.000000
14727.324509	-0.102234	0.540437	-0.002241	76.465942	76.667130	120.570259	-0.084743	0.000000	0.115571	0.000000	0.000000	0.000000	0.015467	-0.115166	-0.068829	0.000000	0.000000	4.000000	31.000000	1.000000
14727.327842	-0.102234	0.540437	-0.002241	76.465942	76.667130	120.570259	-0.084743	0.000000	0.115571	0.000000	0.000000	0.000000	0.015467	-0.115166	-0.068829	0.000000	0.000000	4.000000	31.000000	1.000000
14727.331175	-0.102234	0.540437	-0.002241	76.494347	76.535522	120.442657	-0.112031	0.000000	0.111710	0.000000	0.000000	0.000000	0.015467	-0.115166	-0.068829	0.000000	0.000000	4.000000	31.000000	1.000000
14727.334509	-0.102156	0.540119	-0.002387	76.494347	76.535522	120.442657	-0.112031	0.000000	0.111710	0.000000	0.000000	0.000000	0.023506	-0.095298	-0.044048	0.000000	0.000000	4.000000	31.000000	1.000000
14727.337842	-0.102156	0.540119	-0.002387	76.494347	76.535522	120.442657	-0.112031	0.000000	0.111710	0.000000	0.000000	0.000000	0.023506	-0.095298	-0.044048	0.000000	0.000000	4.000000	31.000000	1.000000
14727.341175	-0.102156	0.540119	-0.002387	76.511742	76.590904	120.485710	-0.119372	0.000000	0.107793	0.000000	0.000000	0.000000	0.023506	-0.095298	-0.044048	0.000000	0.000000	4.000000	31.000000	1.000000
14727.344509	-0.102156	0.540119	-0.002387	76.511742	76.590904	120.485710	-0.119372	0.000000	0.107793	0.000000	0.000000	0.000000	0.023506	-0.095298	-0.044048	0.000000	0.000000	4.000000	31.000000	1.000000
14727.347842	-0.102082	0.539818	-0.002516	76.511742	76.590904	120.485710	-0.119372	0.000000	0.107793	0.000000	0.000000	0.000000	0.022278	-0.090298	-0.038624	0.000000	0.000000	4.000000	31.000000	1.000000
14727.351175	-0.102082	0.539818	-0.002516	76.521355	76.770599	120.659760	-0.119372	0.000000	0.107793	0.000000	0.000000	0.000000	0.022278	-0.090298	-0.038624	0.000000	0.000000	4.000000	31.000000	1.000000
14727.354509	-0.102082	0.539818	-0.002516	76.521355	76.770599	120.659760	-0.119372	0.000000	0.107793	0.000000	0.000000	0.000000	0.022278	-0.090298	-0.038624	0.000000	0.000000	4.000000	31.000000	1.000000
14727.357842	-0.102082	0.539818	-0.002516	76.521355	76.770599	120.659760	-0.119372	0.000000	0.107793	0.000000	0.000000	0.000000	0.022278	-0.090298	-0.038624	0.000000	0.000000	4.000000	31.000000	1.000000
14727.361175	-0.102115	0.539281	-0.002671	76.529320	76.930405	120.820694	-0.125809	0.000000	0.104080	0.000000	0.000000	0.000000	-0.009968	-0.161184	-0.046452	0.000000	0.000000	4.000000	31.000000	1.000000
14727.364509	-0.102115	0.539281	-0.002671	76.529320	76.930405	120.820694	-0.125809	0.000000	0.104080	0.000000	0.000000	0.000000	-0.009968	-0.161184	-0.046452	0.000000	0.000000	4.000000	31.000000	1.000000
14727.367842	-0.102115	0.539281	-0.002671	76.529320	76.930405	120.820694	-0.125809	0.000000	0.104080	0.000000	0.000000	0.000000	-0.009968	-0.161184	-0.046452	0.000000	0.000000	4.000000	31.000000	1.000000
14727.371175	-0.102115	0.539281	-0.002671	76.531036	77.054642	120.955055	-0.133551	0.000000	0.105741	0.000000	0.000000	0.000000	-0.009968	-0.161184	-0.046452	0.000000	0.000000	4.000000	31.000000	1.000000
14727.374509	-0.102169	0.539063	-0.002733	76.531036	77.054642	120.955055	-0.133551	0.000000	0.105741	0.000000	0.000000	0.000000	-0.016236	-0.065535	-0.018526	0.000000	0.000000	4.000000	31.000000	1.000000
14727.377842	-0.102169	0.539063	-0.002733	76.531036	77.054642	120.955055	-0.133551	0.000000	0.105741	0.000000	0.000000	0.000000	-0.016236	-0.065535	-0.018526	0.000000	0.000000	4.000000	31.000000	1.000000
14727.381175	-0.102169	0.539063	-0.002733	76.531120	77.151001	121.054558	-0.136639	0.000000	0.108447	0.000000	0.000000	0.000000	-0.016236	-0.065535	-0.018526	0.000000	0.000000	4.000000	31.000000	1.000000
14727.384509	-0.102169	0.539063	-0.002733	76.531120	77.151001	121.054558	-0.136639	0.000000	0.108447	0.000000	0.000000	0.000000	-0.016236	-0.065535	-0.018526	0.000000	0.000000	4.000000	31.000000	1.000000
14727.387842	-0.102242	0.538859	-0.002712	76.531120	77.151001	121.054558	-0.136639	0.000000	0.108447	0.000000	0.000000	0.000000	-0.021768	-0.061065	0.006093	0.000000	0.000000	4.000000	31.000000	1.000000
14727.391175	-0.102242	0.538859	-0.002712	76.531181	77.218559	121.127235	-0.136639	0.000000	0.108447	0.000000	0.000000	0.000000	-0.021768	-0.061065	0.006093	0.000000	0.000000	4.000000	31.000000	1.000000
14727.394509	-0.102242	0.538859	-0.002712	76.531181	77.218559	121.127235	-0.136639	0.000000	0.108447	0.000000	0.000000	0.000000	-0.021768	-0.061065	0.006093	0.000000	0.000000	4.000000	31.000000	1.000000
14727.397842	-0.102242	0.538859	-0.002712	76.531181	77.218559	121.127235	-0.136639	0.000000	0.108447	0.000000	0.000000	0.000000	-0.021768	-0.061065	0.006093	0.000000	0.000000	4.000000	31.000000	1.000000
14727.401175	-0.102388	0.538601	-0.002566	76.531181	77.252327	121.167542	-0.135624	0.000000	0.112075	0.000000	0.000000	0.000000	-0.043918	-0.077381	0.044030	0.000000	0.000000	4.000000	31.000000	1.000000
14727.404509	-0.102388	0.538601	-0.002566	76.531181	77.252327	121.167542	-0.135624	0.000000	0.112075	0.000000	0.000000	0.000000	-0.043918	-0.077381	0.044030	0.000000	0.000000	4.000000	31.000000	1.000000
14727.407842	-0.102388	0.538601	-0.002566	76.531181	77.252327	121.167542	-0.135624	0.000000	0.112075	0.000000	0.000000	0.000000	-0.043918	-0.077381	0.044030	0.000000	0.000000	4.000000	31.000000	1.000000
14727.411175	-0.102388	0.538601	-0.002566	76.531166	77.249611	121.159569	-0.128285	0.000000	0.119395	0.000000	0.000000	0.000000	-0.043918	-0.077381	0.044030	0.000000	0.000000	4.000000	31.000000	1.000000
14727.414509	-0.102445	0.538538	-0.002412	76.531166	77.249611	121.159569	-0.128285	0.000000	0.119395	0.000000	0.000000	0.000000	-0.017218	-0.019014	0.046231	0.000000	0.000000	4.000000	31.000000	1.000000
14727.417842	-0.102445	0.538538	-0.002412	76.531166	77.249611	121.159569	-0.128285	0.000000	0.119395	0.000000	0.000000	0.000000	-0.017218	-0.019014	0.046231	0.000000	0.000000	4.000000	31.000000	1.000000
14727.421175	-0.102445	0.538538	-0.002412	76.532700	77.214874	121.119255	-0.120580	0.000000	0.122264	0.000000	0.000000	0.000000	-0.017218	-0.019014	0.046231	0.000000	0.000000	4.000000	31.000000	1.000000
14727.424509	-0.102445	0.538538	-0.002412	76.532700	77.214874	121.119255	-0.120580	0.000000	0.122264	0.000000	0.000000	0.000000	-0.017218	-0.019014	0.046231	0.000000	0.000000	4.000000	31.000000	1.000000
14727.427842	-0.102476	0.538540	-0.002174	76.532700	77.214874	121.119255	-0.120580	0.000000	0.122264	0.000000	0.000000	0.000000	-0.009226	0.000653	0.071186	0.000000	0.000000	4.000000	31.000000	1.000000
14727.431175	-0.102476	0.538540	-0.002174	76.544838	77.155708	121.038467	-0.120580	0.000000	0.122264	0.000000	0.000000	0.000000	-0.009226	0.000653	0.071186	0.000000	0.000000	4.000000	31.000000	1.000000
14727.434509	-0.102494	0.538549	-0.001891	76.544838	77.155708	121.038467	-0.120580	0.000000	0.122264	0.000000	0.000000	0.000000	-0.005506	0.002829	0.084955	0.000000	0.000000	4.000000	31.000000	1.000000
14727.437842	-0.102494	0.538549	-0.001891	76.544838	77.155708	121.038467	-0.120580	0.000000	0.122264	0.000000	0.000000	0.000000	-0.005506	0.002829	0.084955	0.000000	0.000000	4.000000	31.000000	1.000000
14727.441175	-0.102494	0.538549	-0.001891	76.582787	77.115234	120.943596	-0.094557	0.000000	0.124719	0.000000	0.000000	0.000000	-0.005506	0.002829	0.084955	0.000000	0.000000	4.000000	31.000000	1.000000
14727.444509	-0.102494	0.538549	-0.001891	76.582787	77.115234	120.943596	-0.094557	0.000000	0.124719	0.000000	0.000000	0.000000	-0.005506	0.002829	0.084955	0.000000	0.000000	4.000000	31.000000	1.000000
14727.447842	-0.102493	0.538626	-0.001593	76.582787	77.115234	120.943596	-0.094557	0.000000	0.124719	0.000000	0.000000	0.000000	0.000345	0.023057	0.089307	0.000000	0.000000	4.000000	31.000000	1.000000
14727.451175	-0.102493	0.538626	-0.001593	76.648247	77.102615	120.847916	-0.094557	0.000000	0.124719	0.000000	0.000000	0.000000	0.000345	0.023057	0.089307	0.000000	0.000000	4.000000	31.000000	1.000000
14727.454509	-0.102493	0.538626	-0.001593	76.648247	77.102615	120.847916	-0.094557	0.000000	0.124719	0.000000	0.000000	0.000000	0.000345	0.023057	0.089307	0.000000	0.000000	4.000000	31.000000	1.000000
14727.457842	-0.102493	0.538626	-0.001593	76.648247	77.102615	120.847916	-0.094557	0.000000	0.124719	0.000000	0.000000	0.000000	0.000345	0.023057	0.089307	0.000000	0.000000	4.000000	31.000000	1.000000
14727.461175	-0.102526	0.538747	-0.001045	76.718269	77.094528	120.751572	-0.079672	0.000000	0.124662	0.000000	0.000000	0.000000	-0.009736	0.036281	0.164627	0.000000	0.000000	4.000000	31.000000	1.000000
14727.464509	-0.102526	0.538747	-0.001045	76.718269	77.094528	120.751572	-0.079672	0.000000	0.124662	0.000000	0.000000	0.000000	-0.009736	0.036281	0.164627	0.000000	0.000000	4.000000	31.000000	1.000000
14727.467842	-0.102526	0.538747	-0.001045	76.718269	77.094528	120.751572	-0.079672	0.000000	0.124662	0.000000	0.000000	0.000000	-0.009736	0.036281	0.164627	0.000000	0.000000	4.000000	31.000000	1.000000
14727.471175	-0.102526	0.538747	-0.001045	76.780670	77.071785	120.654762	-0.052234	0.000000	0.126285	0.000000	0.000000	0.000000	-0.009736	0.036281	0.164627	0.000000	0.000000	4.000000	31.000000	1.000000
14727.474509	-0.102575	0.538826	-0.000826	76.780670	77.071785	120.654762	-0.052234	0.000000	0.126285	0.000000	0.000000	0.000000	-0.014779	0.023602	0.065754	0.000000	0.000000	4.000000	31.000000	1.000000
14727.477842	-0.102575	0.538826	-0.000826	76.780670	77.071785	120.654762	-0.052234	0.000000	0.126285	0.000000	0.000000	0.000000	-0.014779	0.023602	0.065754	0.000000	0.000000	4.000000	31.000000	1.000000
14727.481175	-0.102575	0.538826	-0.000826	76.820259	77.046829	120.585365	-0.041275	0.000000	0.128748	0.000000	0.000000	0.000000	-0.014779	0.023602	0.065754	0.000000	0.000000	4.000000	31.000000	1.000000
14727.484509	-0.102575	0.538826	-0.000826	76.820259	77.046829	120.585365	-0.041275	0.000000	0.128748	0.000000	0.000000	0.000000	-0.014779	0.023602	0.065754	0.000000	0.000000	4.000000	31.000000	1.000000
14727.487842	-0.102628	0.538864	-0.000689	76.820259	77.046829	120.585365	-0.041275	0.000000	0.128748	0.000000	0.000000	0.000000	-0.016035	0.011553	0.040968	0.000000	0.000000	4.000000	31.000000	1.000000
14727.491175	-0.102628	0.538864	-0.000689	76.826294	76.994766	120.530312	-0.041275	0.000000	0.128748	0.000000	0.000000	0.000000	-0.016035	0.011553	0.040968	0.000000	0.000000	4.000000	31.000000	1.000000
14727.494509	-0.102628	0.538864	-0.000689	76.826294	76.994766	120.530312	-0.041275	0.000000	0.128748	0.000000	0.000000	0.000000	-0.016035	0.011553	0.040968	0.000000	0.000000	4.000000	31.000000	1.000000
14727.497842	-0.102628	0.538864	-0.000689	76.826294	76.994766	120.530312	-0.041275	0.000000	0.128748	0.000000	0.000000	0.000000	-0.016035	0.011553	0.040968	0.000000	0.000000	4.000000	31.000000	1.000000
14727.501175	-0.102785	0.538969	-0.000499	76.826233	76.946487	120.489128	-0.034447	0.000000	0.131420	0.000000	0.000000	0.000000	-0.047003	0.031276	0.057107	0.000000	0.000000	4.000000	31.000000	1.000000
14727.504509	-0.102785	0.538969	-0.000499	76.826233	76.946487	120.489128	-0.034447	0.000000	0.131420	0.000000	0.000000	0.000000	-0.047003	0.031276	0.057107	0.000000	0.000000	4.000000	31.000000	1.000000
14727.507842	-0.102785	0.538969	-0.000499	76.826233	76.946487	120.489128	-0.034447	0.000000	0.131420	0.000000	0.000000	0.000000	-0.047003	0.031276	0.057107	0.000000	0.000000	4.000000	31.000000	1.000000
14727.511175	-0.102785	0.538969	-0.000499	76.824631	76.888573	120.434227	-0.024930	0.000000	0.139254	0.000000	0.000000	0.000000	-0.047003	0.031276	0.057107	0.000000	0.000000	4.000000	31.000000	1.000000
14727.514509	-0.102819	0.539018	-0.000448	76.824631	76.888573	120.434227	-0.024930	0.000000	0.139254	0.000000	0.000000	0.000000	-0.010217	0.014814	0.015031	0.000000	0.000000	4.000000	31.000000	1.000000
14727.517842	-0.102819	0.539018	-0.000448	76.824631	76.888573	120.434227	-0.024930	0.000000	0.139254	0.000000	0.000000	0.000000	-0.010217	0.014814	0.015031	0.000000	0.000000	4.000000	31.000000	1.000000
14727.521175	-0.102819	0.539018	-0.000448	76.824554	76.851204	120.393044	-0.022424	0.000000	0.140957	0.000000	0.000000	0.000000	-0.010217	0.014814	0.015031	0.000000	0.000000	4.000000	31.000000	1.000000
14727.524509	-0.102819	0.539018	-0.000448	76.824554	76.851204	120.393044	-0.022424	0.000000	0.140957	0.000000	0.000000	0.000000	-0.010217	0.014814	0.015031	0.000000	0.000000	4.000000	31.000000	1.000000
14727.527842	-0.102815	0.539058	-0.000366	76.824554	76.851204	120.393044	-0.022424	0.000000	0.140957	0.000000	0.000000	0.000000	0.001261	0.012094	0.024763	0.000000	0.000000	4.000000	31.000000	1.000000
14727.531175	-0.102815	0.539058	-0.000366	76.824463	76.821953	120.351845	-0.022424	0.000000	0.140957	0.000000	0.000000	0.000000	0.001261	0.012094	0.024763	0.000000	0.000000	4.000000	31.000000	1.000000
14727.534509	-0.102815	0.539058	-0.000366	76.824463	76.821953	120.351845	-0.022424	0.000000	0.140957	0.000000	0.000000	0.000000	0.001261	0.012094	0.024763	0.000000	0.000000	4.000000	31.000000	1.000000
14727.537842	-0.102815	0.539058	-0.000366	76.824463	76.821953	120.351845	-0.022424	0.000000	0.140957	0.000000	0.000000	0.000000	0.001261	0.012094	0.024763	0.000000	0.000000	4.000000	31.000000	1.000000
14727.541175	-0.102637	0.539155	-0.000144	76.825897	76.783760	120.296844	-0.018297	0.000000	0.140747	0.000000	0.000000	0.000000	0.053362	0.029119	0.066718	0.000000	0.000000	4.000000	31.000000	1.000000
14727.544509	-0.102637	0.539155	-0.000144	76.825897	76.783760	120.296844	-0.018297	0.000000	0.140747	0.000000	0.000000	0.000000	0.053362	0.029119	0.066718	0.000000	0.000000	4.000000	31.000000	1.000000
14727.547842	-0.102637	0.539155	-0.000144	76.825897	76.783760	120.296844	-0.018297	0.000000	0.140747	0.000000	0.000000	0.000000	0.053362	0.029119	0.066718	0.000000	0.000000	4.000000	31.000000	1.000000
14727.551175	-0.102637	0.539155	-0.000144	76.828842	76.749947	120.241791	-0.007178	0.000000	0.131853	0.000000	0.000000	0.000000	0.053362	0.029119	0.066718	0.000000	0.000000	4.000000	31.000000	1.000000
14727.554509	-0.102550	0.539212	-0.000023	76.828842	76.749947	120.241791	-0.007178	0.000000	0.131853	0.000000	0.000000	0.000000	0.026087	0.017056	0.036094	0.000000	0.000000	4.000000	31.000000	1.000000
14727.557842	-0.102550	0.539212	-0.000023	76.828842	76.749947	120.241791	-0.007178	0.000000	0.131853	0.000000	0.000000	0.000000	0.026087	0.017056	0.036094	0.000000	0.000000	4.000000	31.000000	1.000000
14727.561175	-0.102550	0.539212	-0.000023	76.837883	76.730698	120.200127	-0.001162	0.000000	0.127506	0.000000	0.000000	0.000000	0.026087	0.017056	0.036094	0.000000	0.000000	4.000000	31.000000	1.000000
14727.564509	-0.102463	0.539269	0.000097	76.837883	76.730698	120.200127	-0.001162	0.000000	0.127506	0.000000	0.000000	0.000000	0.026105	0.017026	0.036085	0.000000	0.000000	4.000000	31.000000	1.000000
14727.567842	-0.102463	0.539269	0.000097	76.837883	76.730698	120.200127	-0.001162	0.000000	0.127506	0.000000	0.000000	0.000000	0.026105	0.017026	0.036085	0.000000	0.000000	4.000000	31.000000	1.000000
14727.571175	-0.102463	0.539269	0.000097	76.854576	76.719719	120.158012	0.004852	0.000000	0.123155	0.000000	0.000000	0.000000	0.026105	0.017026	0.036085	0.000000	0.000000	4.000000	31.000000	1.000000
14727.574509	-0.102463	0.539269	0.000097	76.854576	76.719719	120.158012	0.004852	0.000000	0.123155	0.000000	0.000000	0.000000	0.026105	0.017026	0.036085	0.000000	0.000000	4.000000	31.000000	1.000000
14727.577842	-0.102411	0.539293	0.000171	76.854576	76.719719	120.158012	0.004852	0.000000	0.123155	0.000000	0.000000	0.000000	0.015552	0.007162	0.022172	0.000000	0.000000	4.000000	31.000000	1.000000
14727.581175	-0.102411	0.539293	0.000171	76.863670	76.711037	120.129997	0.004852	0.000000	0.123155	0.000000	0.000000	0.000000	0.015552	0.007162	0.022172	0.000000	0.000000	4.000000	31.000000	1.000000
14727.584509	-0.102411	0.539293	0.000171	76.863670	76.711037	120.129997	0.004852	0.000000	0.123155	0.000000	0.000000	0.000000	0.015552	0.007162	0.022172	0.000000	0.000000	4.000000	31.000000	1.000000
14727.587842	-0.102411	0.539293	0.000171	76.863670	76.711037	120.129997	0.004852	0.000000	0.123155	0.000000	0.000000	0.000000	0.015552	0.007162	0.022172	0.000000	0.000000	4.000000	31.000000	1.000000
14727.591175	-0.102338	0.539348	0.000355	76.863594	76.689636	120.102448	0.008548	0.000000	0.120563	0.000000	0.000000	0.000000	0.021856	0.016508	0.055178	0.000000	0.000000	4.000000	31.000000	1.000000
14727.594509	-0.102338	0.539348	0.000355	76.863594	76.689636	120.102448	0.008548	0.000000	0.120563	0.000000	0.000000	0.000000	0.021856	0.016508	0.055178	0.000000	0.000000	4.000000	31.000000	1.000000
14727.597842	-0.102338	0.539348	0.000355	76.863594	76.689636	120.102448	0.008548	0.000000	0.120563	0.000000	0.000000	0.000000	0.021856	0.016508	0.055178	0.000000	0.000000	4.000000	31.000000	1.000000
14727.601175	-0.102338	0.539348	0.000355	76.863518	76.662834	120.074921	0.017744	0.000000	0.116920	0.000000	0.000000	0.000000	0.021856	0.016508	0.055178	0.000000	0.000000	4.000000	31.000000	1.000000
14727.604509	-0.102348	0.539355	0.000396	76.863518	76.662834	120.074921	0.017744	0.000000	0.116920	0.000000	0.000000	0.000000	-0.002751	0.002200	0.012300	0.000000	0.000000	4.000000	31.000000	1.000000
14727.607842	-0.102348	0.539355	0.000396	76.863518	76.662834	120.074921	0.017744	0.000000	0.116920	0.000000	0.000000	0.000000	-0.002751	0.002200	0.012300	0.000000	0.000000	4.000000	31.000000	1.000000
14727.611175	-0.102348	0.539355	0.000396	76.863495	76.649445	120.061165	0.019794	0.000000	0.117379	0.000000	0.000000	0.000000	-0.002751	0.002200	0.012300	0.000000	0.000000	4.000000	31.000000	1.000000
14727.614509	-0.102348	0.539355	0.000396	76.863495	76.649445	120.061165	0.019794	0.000000	0.117379	0.000000	0.000000	0.000000	-0.002751	0.002200	0.012300	0.000000	0.000000	4.000000	31.000000	1.000000
14727.617842	-0.102362	0.539353	0.000460	76.863495	76.649445	120.061165	0.019794	0.000000	0.117379	0.000000	0.000000	0.000000	-0.004272	-0.000530	0.019106	0.000000	0.000000	4.000000	31.000000	1.000000
14727.621175	-0.102362	0.539353	0.000460	76.861916	76.634392	120.047485	0.019794	0.000000	0.117379	0.000000	0.000000	0.000000	-0.004272	-0.000530	0.019106	0.000000	0.000000	4.000000	31.000000	1.000000
14727.624509	-0.102362	0.539353	0.000460	76.861916	76.634392	120.047485	0.019794	0.000000	0.117379	0.000000	0.000000	0.000000	-0.004272	-0.000530	0.019106	0.000000	0.000000	4.000000	31.000000	1.000000
14727.627842	-0.102362	0.539353	0.000460	76.861916	76.634392	120.047485	0.019794	0.000000	0.117379	0.000000	0.000000	0.000000	-0.004272	-0.000530	0.019106	0.000000	0.000000	4.000000	31.000000	1.000000
14727.631175	-0.102372	0.539392	0.000606	76.861794	76.596863	120.006165	0.022978	0.000000	0.118091	0.000000	0.000000	0.000000	-0.002960	0.011579	0.043845	0.000000	0.000000	4.000000	31.000000	1.000000
14727.634509	-0.102372	0.539392	0.000606	76.861794	76.596863	120.006165	0.022978	0.000000	0.118091	0.000000	0.000000	0.000000	-0.002960	0.011579	0.043845	0.000000	0.000000	4.000000	31.000000	1.000000
14727.637842	-0.102372	0.539392	0.000606	76.861794	76.596863	120.006165	0.022978	0.000000	0.118091	0.000000	0.000000	0.000000	-0.002960	0.011579	0.043845	0.000000	0.000000	4.000000	31.000000	1.000000
14727.641175	-0.102372	0.539392	0.000606	76.861702	76.575470	119.978615	0.030286	0.000000	0.118584	0.000000	0.000000	0.000000	-0.002960	0.011579	0.043845	0.000000	0.000000	4.000000	31.000000	1.000000
14727.644509	-0.102351	0.539423	0.000716	76.861702	76.575470	119.978615	0.030286	0.000000	0.118584	0.000000	0.000000	0.000000	0.006312	0.009367	0.033001	0.000000	0.000000	4.000000	31.000000	1.000000
14727.647842	-0.102351	0.539423	0.000716	76.861702	76.575470	119.978615	0.030286	0.000000	0.118584	0.000000	0.000000	0.000000	0.006312	0.009367	0.033001	0.000000	0.000000	4.000000	31.000000	1.000000
14727.651175	-0.102351	0.539423	0.000716	76.861511	76.529991	119.923523	0.035786	0.000000	0.117532	0.000000	0.000000	0.000000	0.006312	0.009367	0.033001	0.000000	0.000000	4.000000	31.000000	1.000000
14727.654509	-0.102351	0.539423	0.000716	76.861511	76.529991	119.923523	0.035786	0.000000	0.117532	0.000000	0.000000	0.000000	0.006312	0.009367	0.033001	0.000000	0.000000	4.000000	31.000000	1.000000
14727.657842	-0.102308	0.539454	0.000831	76.861511	76.529991	119.923523	0.035786	0.000000	0.117532	0.000000	0.000000	0.000000	0.012844	0.009353	0.034455	0.000000	0.000000	4.000000	31.000000	1.000000
14727.661175	-0.102308	0.539454	0.000831	76.861366	76.497932	119.882240	0.035786	0.000000	0.117532	0.000000	0.000000	0.000000	0.012844	0.009353	0.034455	0.000000	0.000000	4.000000	31.000000	1.000000
14727.664509	-0.102308	0.539454	0.000831	76.861366	76.497932	119.882240	0.035786	0.000000	0.117532	0.000000	0.000000	0.000000	0.012844	0.009353	0.034455	0.000000	0.000000	4.000000	31.000000	1.000000
14727.667842	-0.102308	0.539454	0.000831	76.861366	76.497932	119.882240	0.035786	0.000000	0.117532	0.000000	0.000000	0.000000	0.012844	0.009353	0.034455	0.000000	0.000000	4.000000	31.000000	1.000000
14727.671175	-0.102244	0.539517	0.001055	76.861229	76.463173	119.840958	0.041528	0.000000	0.115391	0.000000	0.000000	0.000000	0.019193	0.018733	0.067443	0.000000	0.000000	4.000000	31.000000	1.000000
14727.674509	-0.102244	0.539517	0.001055	76.861229	76.463173	119.840958	0.041528	0.000000	0.115391	0.000000	0.000000	0.000000	-0.000001	-0.000007	-0.000000	0.000000	0.000000	4.000000	31.000000	1.000000
14727.677842	-0.102244	0.539517	0.001055	76.861229	76.463173	119.840958	0.041528	0.000000	0.115391	0.000000	0.000000	0.000000	-0.000001	-0.000007	-0.000000	0.000000	0.000000	4.000000	31.000000	1.000000
14727.681175	-0.102244	0.539517	0.001055	76.861092	76.439049	119.813393	0.052769	0.000000	0.112192	0.000000	0.000000	0.000000	-0.000001	-0.000007	-0.000000	0.000000	0.000000	4.000000	31.000000	1.000000
14727.684509	-0.102244	0.539517	0.001055	76.861092	76.439049	119.813393	0.052769	0.000000	0.112192	0.000000	0.000000	0.000000	-0.000001	-0.000007	-0.000000	0.000000	0.000000	4.000000	31.000000	1.000000
14727.687842	-0.102239	0.539557	0.001138	76.861092	76.439049	119.813393	0.052769	0.000000	0.112192	0.000000	0.000000	0.000000	0.001334	0.012115	0.024727	0.000000	0.000000	4.000000	31.000000	1.000000
14727.691175	-0.102239	0.539557	0.001138	76.860924	76.398842	119.772095	0.052769	0.000000	0.112192	0.000000	0.000000	0.000000	0.001334	0.012115	0.024727	0.000000	0.000000	4.000000	31.000000	1.000000
14727.694509	-0.102239	0.539557	0.001138	76.860924	76.398842	119.772095	0.052769	0.000000	0.112192	0.000000	0.000000	0.000000	0.001334	0.012115	0.024727	0.000000	0.000000	4.000000	31.000000	1.000000
14727.697842	-0.102239	0.539557	0.001138	76.860924	76.398842	119.772095	0.052769	0.000000	0.112192	0.000000	0.000000	0.000000	0.001334	0.012115	0.024727	0.000000	0.000000	4.000000	31.000000	1.000000
14727.701175	-0.102251	0.539632	0.001188	76.860840	76.372047	119.744583	0.056890	0.000000	0.111970	0.000000	0.000000	0.000000	-0.003379	0.022550	0.015145	0.000000	0.000000	4.000000	31.000000	1.000000
14727.704509	-0.102251	0.539632	0.001188	76.860840	76.372047	119.744583	0.056890	0.000000	0.111970	0.000000	0.000000	0.000000	-0.003379	0.022550	0.015145	0.000000	0.000000	4.000000	31.000000	1.000000
14727.707842	-0.102251	0.539632	0.001188	76.860840	76.372047	119.744583	0.056890	0.000000	0.111970	0.000000	0.000000	0.000000	-0.003379	0.022550	0.015145	0.000000	0.000000	4.000000	31.000000	1.000000
14727.711175	-0.102251	0.539632	0.001188	76.860649	76.331795	119.703247	0.059414	0.000000	0.112533	0.000000	0.000000	0.000000	-0.003379	0.022550	0.015145	0.000000	0.000000	4.000000	31.000000	1.000000
14727.714509	-0.102253	0.539700	0.001198	76.860649	76.331795	119.703247	0.059414	0.000000	0.112533	0.000000	0.000000	0.000000	-0.000634	0.020345	0.002848	0.000000	0.000000	4.000000	31.000000	1.000000
14727.717842	-0.102253	0.539700	0.001198	76.860649	76.331795	119.703247	0.059414	0.000000	0.112533	0.000000	0.000000	0.000000	-0.000634	0.020345	0.002848	0.000000	0.000000	4.000000	31.000000	1.000000
14727.721175	-0.102253	0.539700	0.001198	76.860489	76.291611	119.661980	0.059889	0.000000	0.112639	0.000000	0.000000	0.000000	-0.000634	0.020345	0.002848	0.000000	0.000000	4.000000	31.000000	1.000000
14727.724509	-0.102253	0.539700	0.001198	76.860489	76.291611	119.661980	0.059889	0.000000	0.112639	0.000000	0.000000	0.000000	-0.000634	0.020345	0.002848	0.000000	0.000000	4.000000	31.000000	1.000000
14727.727842	-0.102260	0.539759	0.001230	76.860489	76.291611	119.661980	0.059889	0.000000	0.112639	0.000000	0.000000	0.000000	-0.002155	0.017610	0.009652	0.000000	0.000000	4.000000	31.000000	1.000000
14727.731175	-0.102260	0.539759	0.001230	76.860260	76.251373	119.620659	0.059889	0.000000	0.112639	0.000000	0.000000	0.000000	-0.002155	0.017610	0.009652	0.000000	0.000000	4.000000	31.000000	1.000000
14727.734509	-0.102260	0.539759	0.001230	76.860260	76.251373	119.620659	0.059889	0.000000	0.112639	0.000000	0.000000	0.000000	-0.002155	0.017610	0.009652	0.000000	0.000000	4.000000	31.000000	1.000000
14727.737842	-0.102260	0.539759	0.001230	76.860260	76.251373	119.620659	0.059889	0.000000	0.112639	0.000000	0.000000	0.000000	-0.002155	0.017610	0.009652	0.000000	0.000000	4.000000	31.000000	1.000000
14727.741175	-0.102277	0.539919	0.001308	76.858498	76.196152	119.565727	0.061498	0.000000	0.112998	0.000000	0.000000	0.000000	-0.005232	0.047879	0.023457	0.000000	0.000000	4.000000	31.000000	1.000000
14727.744509	-0.102277	0.539919	0.001308	76.858498	76.196152	119.565727	0.061498	0.000000	0.112998	0.000000	0.000000	0.000000	-0.005232	0.047879	0.023457	0.000000	0.000000	4.000000	31.000000	1.000000
14727.747842	-0.102277	0.539919	0.001308	76.858498	76.196152	119.565727	0.061498	0.000000	0.112998	0.000000	0.000000	0.000000	-0.005232	0.047879	0.023457	0.000000	0.000000	4.000000	31.000000	1.000000
14727.751175	-0.102277	0.539919	0.001308	76.858147	76.126404	119.496910	0.065407	0.000000	0.113870	0.000000	0.000000	0.000000	-0.005232	0.047879	0.023457	0.000000	0.000000	4.000000	31.000000	1.000000
14727.754509	-0.102314	0.540010	0.001372	76.858147	76.126404	119.496910	0.065407	0.000000	0.113870	0.000000	0.000000	0.000000	-0.011128	0.027532	0.019150	0.000000	0.000000	4.000000	31.000000	1.000000
14727.757842	-0.102314	0.540010	0.001372	76.858147	76.126404	119.496910	0.065407	0.000000	0.113870	0.000000	0.000000	0.000000	-0.011128	0.027532	0.019150	0.000000	0.000000	4.000000	31.000000	1.000000
14727.761175	-0.102314	0.540010	0.001372	76.857796	76.062141	119.428123	0.068599	0.000000	0.115725	0.000000	0.000000	0.000000	-0.011128	0.027532	0.019150	0.000000	0.000000	4.000000	31.000000	1.000000
14727.764509	-0.102314	0.540010	0.001372	76.857796	76.062141	119.428123	0.068599	0.000000	0.115725	0.000000	0.000000	0.000000	-0.011128	0.027532	0.019150	0.000000	0.000000	4.000000	31.000000	1.000000
14727.767842	-0.102303	0.540111	0.001423	76.857796	76.062141	119.428123	0.068599	0.000000	0.115725	0.000000	0.000000	0.000000	0.003455	0.030262	0.015250	0.000000	0.000000	4.000000	31.000000	1.000000
14727.771175	-0.102303	0.540111	0.001423	76.857391	75.995087	119.359268	0.068599	0.000000	0.115725	0.000000	0.000000	0.000000	0.003455	0.030262	0.015250	0.000000	0.000000	4.000000	31.000000	1.000000
14727.774509	-0.102303	0.540111	0.001423	76.857391	75.995087	119.359268	0.068599	0.000000	0.115725	0.000000	0.000000	0.000000	0.003455	0.030262	0.015250	0.000000	0.000000	4.000000	31.000000	1.000000
14727.777842	-0.102303	0.540111	0.001423	76.857391	75.995087	119.359268	0.068599	0.000000	0.115725	0.000000	0.000000	0.000000	0.003455	0.030262	0.015250	0.000000	0.000000	4.000000	31.000000	1.000000
14727.781175	-0.102319	0.540297	0.001496	76.857002	75.928085	119.290474	0.071141	0.000000	0.115149	0.000000	0.000000	0.000000	-0.004926	0.055634	0.022087	0.000000	0.000000	4.000000	31.000000	1.000000
14727.784509	-0.102319	0.540297	0.001496	76.857002	75.928085	119.290474	0.071141	0.000000	0.115149	0.000000	0.000000	0.000000	-0.004926	0.055634	0.022087	0.000000	0.000000	4.000000	31.000000	1.000000
14727.787842	-0.102319	0.540297	0.001496	76.857002	75.928085	119.290474	0.071141	0.000000	0.115149	0.000000	0.000000	0.000000	-0.004926	0.055634	0.022087	0.000000	0.000000	4.000000	31.000000	1.000000
14727.791175	-0.102319	0.540297	0.001496	76.855217	75.883598	119.249352	0.074822	0.000000	0.115970	0.000000	0.000000	0.000000	-0.004926	0.055634	0.022087	0.000000	0.000000	4.000000	31.000000	1.000000
14727.794509	-0.102342	0.540390	0.001497	76.855217	75.883598	119.249352	0.074822	0.000000	0.115970	0.000000	0.000000	0.000000	-0.006864	0.028075	0.000031	0.000000	0.000000	4.000000	31.000000	1.000000
14727.797842	-0.102342	0.540390	0.001497	76.855217	75.883598	119.249352	0.074822	0.000000	0.115970	0.000000	0.000000	0.000000	-0.006864	0.028075	0.000031	0.000000	0.000000	4.000000	31.000000	1.000000
14727.801175	-0.102342	0.540390	0.001497	76.854965	75.843422	119.208099	0.074827	0.000000	0.117114	0.000000	0.000000	0.000000	-0.006864	0.028075	0.000031	0.000000	0.000000	4.000000	31.000000	1.000000
14727.804509	-0.102362	0.540442	0.001483	76.854965	75.843422	119.208099	0.074827	0.000000	0.117114	0.000000	0.000000	0.000000	-0.005939	0.015419	-0.004120	0.000000	1.000000	4.000000	31.000000	1.000000
14727.807842	-0.102362	0.540442	0.001483	76.854965	75.843422	119.208099	0.074827	0.000000	0.117114	0.000000	0.000000	0.000000	-0.005939	0.015419	-0.004120	0.000000	1.000000	4.000000	31.000000	1.000000
