# Supplementary material for: Haptic Guidance Needs to Be Intuitive Not Just Informative to Improve Human Motor Accuracy
Source: PLoS One. 2016 Mar 16;11(3):e0150912. doi: 10.1371/journal.pone.0150912 (PMC4794196; doi:10.1371/journal.pone.0150912)
Supplement: S1 Data — (ZIP) [file pone.0150912.s001.zip › Subject6/exp1_0032.txt]

Time	PosX	PosY	PosZ	RotX	RotY	RotZ	ForceX	ForceY	ForceZ	MomentX	MomentY	MomentZ	VelocityX	VelocityY	VelocityZ	CalibratedWeight	ButtonDown	Condition	Trial	Visual
14729.111175	-0.004347	0.520448	0.244737	80.843887	100.593102	136.812897	4.660388	0.000000	-1.811294	0.000000	0.000000	0.000000	0.159953	-0.029192	-0.001110	0.000000	1.000000	4.000000	32.000000	0.000000
14729.114509	-0.004347	0.520448	0.244737	80.843887	100.593102	136.812897	4.660388	0.000000	-1.811294	0.000000	0.000000	0.000000	0.159953	-0.029192	-0.001110	0.000000	1.000000	4.000000	32.000000	0.000000
14729.117842	-0.004347	0.520448	0.244737	80.843887	100.593102	136.812897	4.660388	0.000000	-1.811294	0.000000	0.000000	0.000000	0.159953	-0.029192	-0.001110	0.000000	1.000000	4.000000	32.000000	0.000000
14729.121175	-0.004347	0.520448	0.244737	80.838440	100.903282	136.986588	4.656944	0.000000	-1.820129	0.000000	0.000000	0.000000	0.159953	-0.029192	-0.001110	0.000000	1.000000	4.000000	32.000000	0.000000
14729.124509	-0.002980	0.520283	0.244631	80.838440	100.903282	136.986588	4.656944	0.000000	-1.820129	0.000000	0.000000	0.000000	0.409989	-0.049430	-0.031765	0.000000	1.000000	4.000000	32.000000	0.000000
14729.127842	-0.002980	0.520283	0.244631	80.838440	100.903282	136.986588	4.656944	0.000000	-1.820129	0.000000	0.000000	0.000000	0.409989	-0.049430	-0.031765	0.000000	1.000000	4.000000	32.000000	0.000000
14729.131175	-0.002980	0.520283	0.244631	80.862335	101.337608	137.291061	4.647817	0.000000	-1.843313	0.000000	0.000000	0.000000	0.409989	-0.049430	-0.031765	0.000000	1.000000	4.000000	32.000000	0.000000
14729.134509	-0.001580	0.520184	0.244389	80.862335	101.337608	137.291061	4.647817	0.000000	-1.843313	0.000000	0.000000	0.000000	0.419944	-0.029852	-0.072687	0.000000	1.000000	4.000000	32.000000	0.000000
14729.137842	-0.001580	0.520184	0.244389	80.862335	101.337608	137.291061	4.647817	0.000000	-1.843313	0.000000	0.000000	0.000000	0.419944	-0.029852	-0.072687	0.000000	1.000000	4.000000	32.000000	0.000000
14729.141175	-0.001580	0.520184	0.244389	81.172516	101.858727	137.692566	4.638023	0.000000	-1.867818	0.000000	0.000000	0.000000	0.419944	-0.029852	-0.072687	0.000000	1.000000	4.000000	32.000000	0.000000
14729.144509	-0.000381	0.520247	0.244017	81.172516	101.858727	137.692566	4.638023	0.000000	-1.867818	0.000000	0.000000	0.000000	0.359745	0.018906	-0.111570	0.000000	1.000000	4.000000	32.000000	0.000000
14729.147842	-0.000381	0.520247	0.244017	81.172516	101.858727	137.692566	4.638023	0.000000	-1.867818	0.000000	0.000000	0.000000	0.359745	0.018906	-0.111570	0.000000	1.000000	4.000000	32.000000	0.000000
14729.151175	-0.000381	0.520247	0.244017	81.801308	102.752022	138.503311	4.629104	0.000000	-1.889816	0.000000	0.000000	0.000000	0.359745	0.018906	-0.111570	0.000000	1.000000	4.000000	32.000000	0.000000
14729.154509	0.001349	0.520207	0.243571	81.801308	102.752022	138.503311	4.629104	0.000000	-1.889816	0.000000	0.000000	0.000000	0.519011	-0.011988	-0.133762	0.000000	1.000000	4.000000	32.000000	0.000000
14729.157842	0.001349	0.520207	0.243571	81.801308	102.752022	138.503311	4.629104	0.000000	-1.889816	0.000000	0.000000	0.000000	0.519011	-0.011988	-0.133762	0.000000	1.000000	4.000000	32.000000	0.000000
14729.161175	0.001349	0.520207	0.243571	82.610817	103.233650	139.144211	4.616318	0.000000	-1.920835	0.000000	0.000000	0.000000	0.519011	-0.011988	-0.133762	0.000000	1.000000	4.000000	32.000000	0.000000
14729.164509	0.003043	0.520132	0.242947	82.610817	103.233650	139.144211	4.616318	0.000000	-1.920835	0.000000	0.000000	0.000000	0.508150	-0.022474	-0.187098	0.000000	1.000000	4.000000	32.000000	0.000000
14729.167842	0.003043	0.520132	0.242947	82.610817	103.233650	139.144211	4.616318	0.000000	-1.920835	0.000000	0.000000	0.000000	0.508150	-0.022474	-0.187098	0.000000	1.000000	4.000000	32.000000	0.000000
14729.171175	0.003043	0.520132	0.242947	83.534767	103.017418	138.912628	4.603084	0.000000	-1.952337	0.000000	0.000000	0.000000	0.508150	-0.022474	-0.187098	0.000000	1.000000	4.000000	32.000000	0.000000
14729.174509	0.004799	0.520081	0.242156	83.534767	103.017418	138.912628	4.603084	0.000000	-1.952337	0.000000	0.000000	0.000000	0.526833	-0.015305	-0.237524	0.000000	1.000000	4.000000	32.000000	0.000000
14729.177842	0.004799	0.520081	0.242156	83.534767	103.017418	138.912628	4.603084	0.000000	-1.952337	0.000000	0.000000	0.000000	0.526833	-0.015305	-0.237524	0.000000	1.000000	4.000000	32.000000	0.000000
14729.181175	0.004799	0.520081	0.242156	84.420616	101.469505	136.758957	4.588711	0.000000	-1.985882	0.000000	0.000000	0.000000	0.526833	-0.015305	-0.237524	0.000000	1.000000	4.000000	32.000000	0.000000
14729.184509	0.006816	0.520106	0.241349	84.420616	101.469505	136.758957	4.588711	0.000000	-1.985882	0.000000	0.000000	0.000000	0.605205	0.007546	-0.242044	0.000000	1.000000	4.000000	32.000000	0.000000
14729.187842	0.006816	0.520106	0.241349	84.420616	101.469505	136.758957	4.588711	0.000000	-1.985882	0.000000	0.000000	0.000000	0.605205	0.007546	-0.242044	0.000000	1.000000	4.000000	32.000000	0.000000
14729.191175	0.006816	0.520106	0.241349	85.041801	98.338326	133.256653	4.572215	0.000000	-2.023575	0.000000	0.000000	0.000000	0.605205	0.007546	-0.242044	0.000000	1.000000	4.000000	32.000000	0.000000
14729.194509	0.008829	0.520090	0.240506	85.041801	98.338326	133.256653	4.572215	0.000000	-2.023575	0.000000	0.000000	0.000000	0.603702	-0.004853	-0.252719	0.000000	1.000000	4.000000	32.000000	0.000000
14729.197842	0.008829	0.520090	0.240506	85.041801	98.338326	133.256653	4.572215	0.000000	-2.023575	0.000000	0.000000	0.000000	0.603702	-0.004853	-0.252719	0.000000	1.000000	4.000000	32.000000	0.000000
14729.201175	0.008829	0.520090	0.240506	85.351387	93.880035	128.947128	4.555339	0.000000	-2.061283	0.000000	0.000000	0.000000	0.603702	-0.004853	-0.252719	0.000000	1.000000	4.000000	32.000000	0.000000
14729.204509	0.010999	0.520117	0.239505	85.351387	93.880035	128.947128	4.555339	0.000000	-2.061283	0.000000	0.000000	0.000000	0.651161	0.008288	-0.300422	0.000000	0.000000	4.000000	32.000000	0.000000
14729.207842	0.010999	0.520117	0.239505	85.351387	93.880035	128.947128	4.555339	0.000000	-2.061283	0.000000	0.000000	0.000000	0.651161	0.008288	-0.300422	0.000000	0.000000	4.000000	32.000000	0.000000
14729.211175	0.010999	0.520117	0.239505	85.502197	88.887955	124.154205	4.536487	0.000000	-2.102448	0.000000	0.000000	0.000000	0.651161	0.008288	-0.300422	0.000000	0.000000	4.000000	32.000000	0.000000
14729.214509	0.013196	0.520121	0.238448	85.502197	88.887955	124.154205	4.536487	0.000000	-2.102448	0.000000	0.000000	0.000000	0.658937	0.001162	-0.317117	0.000000	0.000000	4.000000	32.000000	0.000000
14729.217842	0.013196	0.520121	0.238448	85.502197	88.887955	124.154205	4.536487	0.000000	-2.102448	0.000000	0.000000	0.000000	0.658937	0.001162	-0.317117	0.000000	0.000000	4.000000	32.000000	0.000000
14729.221175	0.013196	0.520121	0.238448	85.622749	83.897125	119.353310	4.516880	0.000000	-2.144248	0.000000	0.000000	0.000000	0.658937	0.001162	-0.317117	0.000000	0.000000	4.000000	32.000000	0.000000
14729.224509	0.015187	0.520160	0.237351	85.622749	83.897125	119.353310	4.516880	0.000000	-2.144248	0.000000	0.000000	0.000000	0.597358	0.011517	-0.329173	0.000000	0.000000	4.000000	32.000000	0.000000
14729.227842	0.015187	0.520160	0.237351	85.622749	83.897125	119.353310	4.516880	0.000000	-2.144248	0.000000	0.000000	0.000000	0.597358	0.011517	-0.329173	0.000000	0.000000	4.000000	32.000000	0.000000
14729.231175	0.015187	0.520160	0.237351	85.785416	78.862907	115.103157	4.498268	0.000000	-2.183021	0.000000	0.000000	0.000000	0.597358	0.011517	-0.329173	0.000000	0.000000	4.000000	32.000000	0.000000
14729.234509	0.017039	0.520192	0.236184	85.785416	78.862907	115.103157	4.498268	0.000000	-2.183021	0.000000	0.000000	0.000000	0.555492	0.009578	-0.349895	0.000000	0.000000	4.000000	32.000000	0.000000
14729.237842	0.017039	0.520192	0.236184	85.785416	78.862907	115.103157	4.498268	0.000000	-2.183021	0.000000	0.000000	0.000000	0.555492	0.009578	-0.349895	0.000000	0.000000	4.000000	32.000000	0.000000
14729.241175	0.017039	0.520192	0.236184	85.993080	73.618774	111.428909	4.480102	0.000000	-2.220065	0.000000	0.000000	0.000000	0.555492	0.009578	-0.349895	0.000000	0.000000	4.000000	32.000000	0.000000
14729.244509	0.018850	0.520220	0.234979	85.993080	73.618774	111.428909	4.480102	0.000000	-2.220065	0.000000	0.000000	0.000000	0.543491	0.008508	-0.361534	0.000000	0.000000	4.000000	32.000000	0.000000
14729.247842	0.018850	0.520220	0.234979	85.993080	73.618774	111.428909	4.480102	0.000000	-2.220065	0.000000	0.000000	0.000000	0.543491	0.008508	-0.361534	0.000000	0.000000	4.000000	32.000000	0.000000
14729.251175	0.018850	0.520220	0.234979	86.193115	68.104637	107.331779	4.461754	0.000000	-2.256711	0.000000	0.000000	0.000000	0.543491	0.008508	-0.361534	0.000000	0.000000	4.000000	32.000000	0.000000
14729.254509	0.020525	0.520268	0.233785	86.193115	68.104637	107.331779	4.461754	0.000000	-2.256711	0.000000	0.000000	0.000000	0.502350	0.014407	-0.358213	0.000000	0.000000	4.000000	32.000000	0.000000
14729.257842	0.020525	0.520268	0.233785	86.193115	68.104637	107.331779	4.461754	0.000000	-2.256711	0.000000	0.000000	0.000000	0.502350	0.014407	-0.358213	0.000000	0.000000	4.000000	32.000000	0.000000
14729.261175	0.020525	0.520268	0.233785	86.309708	62.869473	102.779854	4.444177	0.000000	-2.291133	0.000000	0.000000	0.000000	0.502350	0.014407	-0.358213	0.000000	0.000000	4.000000	32.000000	0.000000
14729.264509	0.022032	0.520342	0.232669	86.309708	62.869473	102.779854	4.444177	0.000000	-2.291133	0.000000	0.000000	0.000000	0.452237	0.022059	-0.334798	0.000000	0.000000	4.000000	32.000000	0.000000
14729.267842	0.022032	0.520342	0.232669	86.309708	62.869473	102.779854	4.444177	0.000000	-2.291133	0.000000	0.000000	0.000000	0.452237	0.022059	-0.334798	0.000000	0.000000	4.000000	32.000000	0.000000
14729.271175	0.022032	0.520342	0.232669	86.300217	59.027882	99.018097	4.427922	0.000000	-2.322391	0.000000	0.000000	0.000000	0.452237	0.022059	-0.334798	0.000000	0.000000	4.000000	32.000000	0.000000
14729.274509	0.023505	0.520441	0.231628	86.300217	59.027882	99.018097	4.427922	0.000000	-2.322391	0.000000	0.000000	0.000000	0.441757	0.029730	-0.312246	0.000000	0.000000	4.000000	32.000000	0.000000
14729.277842	0.023505	0.520441	0.231628	86.300217	59.027882	99.018097	4.427922	0.000000	-2.322391	0.000000	0.000000	0.000000	0.441757	0.029730	-0.312246	0.000000	0.000000	4.000000	32.000000	0.000000
14729.281175	0.023505	0.520441	0.231628	86.165543	56.758499	96.712517	4.412006	0.000000	-2.352489	0.000000	0.000000	0.000000	0.441757	0.029730	-0.312246	0.000000	0.000000	4.000000	32.000000	0.000000
14729.284509	0.024782	0.520571	0.230734	86.165543	56.758499	96.712517	4.412006	0.000000	-2.352489	0.000000	0.000000	0.000000	0.383201	0.039214	-0.268200	0.000000	0.000000	4.000000	32.000000	0.000000
14729.287842	0.024782	0.520571	0.230734	86.165543	56.758499	96.712517	4.412006	0.000000	-2.352489	0.000000	0.000000	0.000000	0.383201	0.039214	-0.268200	0.000000	0.000000	4.000000	32.000000	0.000000
14729.291175	0.024782	0.520571	0.230734	85.995522	55.513912	95.557587	4.398048	0.000000	-2.378481	0.000000	0.000000	0.000000	0.383201	0.039214	-0.268200	0.000000	0.000000	4.000000	32.000000	0.000000
14729.294509	0.025898	0.520696	0.229991	85.995522	55.513912	95.557587	4.398048	0.000000	-2.378481	0.000000	0.000000	0.000000	0.334950	0.037445	-0.222955	0.000000	0.000000	4.000000	32.000000	0.000000
14729.297842	0.025898	0.520696	0.229991	85.995522	55.513912	95.557587	4.398048	0.000000	-2.378481	0.000000	0.000000	0.000000	0.334950	0.037445	-0.222955	0.000000	0.000000	4.000000	32.000000	0.000000
14729.301175	0.025898	0.520696	0.229991	85.817085	55.242870	95.374992	4.385876	0.000000	-2.400853	0.000000	0.000000	0.000000	0.334950	0.037445	-0.222955	0.000000	0.000000	4.000000	32.000000	0.000000
14729.304509	0.026824	0.520798	0.229419	85.817085	55.242870	95.374992	4.385876	0.000000	-2.400853	0.000000	0.000000	0.000000	0.277517	0.030598	-0.171511	0.000000	0.000000	4.000000	32.000000	0.000000
14729.307842	0.026824	0.520798	0.229419	85.817085	55.242870	95.374992	4.385876	0.000000	-2.400853	0.000000	0.000000	0.000000	0.277517	0.030598	-0.171511	0.000000	0.000000	4.000000	32.000000	0.000000
14729.311175	0.026824	0.520798	0.229419	85.617065	55.931057	96.168228	4.375892	0.000000	-2.419002	0.000000	0.000000	0.000000	0.277517	0.030598	-0.171511	0.000000	0.000000	4.000000	32.000000	0.000000
14729.314509	0.026824	0.520798	0.229419	85.617065	55.931057	96.168228	4.375892	0.000000	-2.419002	0.000000	0.000000	0.000000	0.277517	0.030598	-0.171511	0.000000	0.000000	4.000000	32.000000	0.000000
14729.317842	0.027654	0.520892	0.228966	85.617065	55.931057	96.168228	4.375892	0.000000	-2.419002	0.000000	0.000000	0.000000	0.249145	0.028074	-0.136068	0.000000	0.000000	4.000000	32.000000	0.000000
14729.321175	0.027654	0.520892	0.228966	85.379074	57.423683	97.804428	4.375892	0.000000	-2.419002	0.000000	0.000000	0.000000	0.249145	0.028074	-0.136068	0.000000	0.000000	4.000000	32.000000	0.000000
14729.324509	0.028359	0.520960	0.228650	85.379074	57.423683	97.804428	4.375892	0.000000	-2.419002	0.000000	0.000000	0.000000	0.211421	0.020398	-0.094619	0.000000	0.000000	4.000000	32.000000	0.000000
14729.327842	0.028359	0.520960	0.228650	85.379074	57.423683	97.804428	4.375892	0.000000	-2.419002	0.000000	0.000000	0.000000	0.211421	0.020398	-0.094619	0.000000	0.000000	4.000000	32.000000	0.000000
14729.331175	0.028359	0.520960	0.228650	85.096077	59.483826	100.066544	4.359971	0.000000	-2.447580	0.000000	0.000000	0.000000	0.211421	0.020398	-0.094619	0.000000	0.000000	4.000000	32.000000	0.000000
14729.334509	0.028359	0.520960	0.228650	85.096077	59.483826	100.066544	4.359971	0.000000	-2.447580	0.000000	0.000000	0.000000	0.211421	0.020398	-0.094619	0.000000	0.000000	4.000000	32.000000	0.000000
14729.337842	0.028937	0.521057	0.228452	85.096077	59.483826	100.066544	4.359971	0.000000	-2.447580	0.000000	0.000000	0.000000	0.173604	0.029182	-0.059458	0.000000	0.000000	4.000000	32.000000	0.000000
14729.341175	0.028937	0.521057	0.228452	84.760902	61.623375	102.465797	4.359971	0.000000	-2.447580	0.000000	0.000000	0.000000	0.173604	0.029182	-0.059458	0.000000	0.000000	4.000000	32.000000	0.000000
14729.344509	0.029356	0.521123	0.228329	84.760902	61.623375	102.465797	4.359971	0.000000	-2.447580	0.000000	0.000000	0.000000	0.125586	0.019757	-0.036885	0.000000	0.000000	4.000000	32.000000	0.000000
14729.347842	0.029356	0.521123	0.228329	84.760902	61.623375	102.465797	4.359971	0.000000	-2.447580	0.000000	0.000000	0.000000	0.125586	0.019757	-0.036885	0.000000	0.000000	4.000000	32.000000	0.000000
14729.351175	0.029356	0.521123	0.228329	84.409073	63.449181	104.581024	4.350361	0.000000	-2.464622	0.000000	0.000000	0.000000	0.125586	0.019757	-0.036885	0.000000	0.000000	4.000000	32.000000	0.000000
14729.354509	0.029356	0.521123	0.228329	84.409073	63.449181	104.581024	4.350361	0.000000	-2.464622	0.000000	0.000000	0.000000	0.125586	0.019757	-0.036885	0.000000	0.000000	4.000000	32.000000	0.000000
14729.357842	0.029551	0.521160	0.228317	84.409073	63.449181	104.581024	4.350361	0.000000	-2.464622	0.000000	0.000000	0.000000	0.058530	0.011240	-0.003561	0.000000	0.000000	4.000000	32.000000	0.000000
14729.361175	0.029551	0.521160	0.228317	84.066536	64.962563	106.379654	4.350361	0.000000	-2.464622	0.000000	0.000000	0.000000	0.058530	0.011240	-0.003561	0.000000	0.000000	4.000000	32.000000	0.000000
14729.364509	0.029551	0.521160	0.228317	84.066536	64.962563	106.379654	4.350361	0.000000	-2.464622	0.000000	0.000000	0.000000	0.058530	0.011240	-0.003561	0.000000	0.000000	4.000000	32.000000	0.000000
14729.367842	0.029551	0.521160	0.228317	84.066536	64.962563	106.379654	4.350361	0.000000	-2.464622	0.000000	0.000000	0.000000	0.058530	0.011240	-0.003561	0.000000	0.000000	4.000000	32.000000	0.000000
14729.371175	0.029457	0.521149	0.228405	83.738220	66.215416	107.913307	4.348711	0.000000	-2.467531	0.000000	0.000000	0.000000	-0.028212	-0.003340	0.026282	0.000000	0.000000	4.000000	32.000000	0.000000
14729.374509	0.029457	0.521149	0.228405	83.738220	66.215416	107.913307	4.348711	0.000000	-2.467531	0.000000	0.000000	0.000000	0.000000	0.000004	0.000000	0.000000	0.000000	4.000000	32.000000	0.000000
14729.377842	0.029457	0.521149	0.228405	83.738220	66.215416	107.913307	4.348711	0.000000	-2.467531	0.000000	0.000000	0.000000	0.000000	0.000004	0.000000	0.000000	0.000000	4.000000	32.000000	0.000000
14729.381175	0.029457	0.521149	0.228405	83.423500	67.259186	109.237556	4.349885	0.000000	-2.465460	0.000000	0.000000	0.000000	0.000000	0.000004	0.000000	0.000000	0.000000	4.000000	32.000000	0.000000
14729.384509	0.029457	0.521149	0.228405	83.423500	67.259186	109.237556	4.349885	0.000000	-2.465460	0.000000	0.000000	0.000000	0.000000	0.000004	0.000000	0.000000	0.000000	4.000000	32.000000	0.000000
14729.387842	0.029200	0.521101	0.228503	83.423500	67.259186	109.237556	4.349885	0.000000	-2.465460	0.000000	0.000000	0.000000	-0.076999	-0.014589	0.029403	0.000000	0.000000	4.000000	32.000000	0.000000
14729.391175	0.029200	0.521101	0.228503	83.137108	68.094513	110.336372	4.349885	0.000000	-2.465460	0.000000	0.000000	0.000000	-0.076999	-0.014589	0.029403	0.000000	0.000000	4.000000	32.000000	0.000000
14729.394509	0.029200	0.521101	0.228503	83.137108	68.094513	110.336372	4.349885	0.000000	-2.465460	0.000000	0.000000	0.000000	-0.076999	-0.014589	0.029403	0.000000	0.000000	4.000000	32.000000	0.000000
14729.397842	0.029200	0.521101	0.228503	83.137108	68.094513	110.336372	4.349885	0.000000	-2.465460	0.000000	0.000000	0.000000	-0.076999	-0.014589	0.029403	0.000000	0.000000	4.000000	32.000000	0.000000
14729.401175	0.028395	0.520949	0.228732	82.879433	68.786797	111.276741	4.352434	0.000000	-2.460958	0.000000	0.000000	0.000000	-0.241706	-0.045610	0.068826	0.000000	0.000000	4.000000	32.000000	0.000000
14729.404509	0.028395	0.520949	0.228732	82.879433	68.786797	111.276741	4.352434	0.000000	-2.460958	0.000000	0.000000	0.000000	-0.000000	0.000006	0.000000	0.000000	0.000000	4.000000	32.000000	0.000000
14729.407842	0.028395	0.520949	0.228732	82.879433	68.786797	111.276741	4.352434	0.000000	-2.460958	0.000000	0.000000	0.000000	-0.000000	0.000006	0.000000	0.000000	0.000000	4.000000	32.000000	0.000000
14729.411175	0.028395	0.520949	0.228732	82.653450	69.374290	112.095367	4.360053	0.000000	-2.447435	0.000000	0.000000	0.000000	-0.000000	0.000006	0.000000	0.000000	0.000000	4.000000	32.000000	0.000000
14729.414509	0.028395	0.520949	0.228732	82.653450	69.374290	112.095367	4.360053	0.000000	-2.447435	0.000000	0.000000	0.000000	-0.000000	0.000006	0.000000	0.000000	0.000000	4.000000	32.000000	0.000000
14729.417842	0.027844	0.520859	0.228813	82.653450	69.374290	112.095367	4.360053	0.000000	-2.447435	0.000000	0.000000	0.000000	-0.165361	-0.026764	0.024106	0.000000	0.000000	4.000000	32.000000	0.000000
14729.421175	0.027844	0.520859	0.228813	82.473267	69.837166	112.756264	4.360053	0.000000	-2.447435	0.000000	0.000000	0.000000	-0.165361	-0.026764	0.024106	0.000000	0.000000	4.000000	32.000000	0.000000
14729.424509	0.027226	0.520730	0.228866	82.473267	69.837166	112.756264	4.360053	0.000000	-2.447435	0.000000	0.000000	0.000000	-0.185283	-0.038924	0.015996	0.000000	0.000000	4.000000	32.000000	0.000000
14729.427842	0.027226	0.520730	0.228866	82.473267	69.837166	112.756264	4.360053	0.000000	-2.447435	0.000000	0.000000	0.000000	-0.185283	-0.038924	0.015996	0.000000	0.000000	4.000000	32.000000	0.000000
14729.431175	0.027226	0.520730	0.228866	82.347572	70.165955	113.248032	4.370153	0.000000	-2.429354	0.000000	0.000000	0.000000	-0.185283	-0.038924	0.015996	0.000000	0.000000	4.000000	32.000000	0.000000
14729.434509	0.027226	0.520730	0.228866	82.347572	70.165955	113.248032	4.370153	0.000000	-2.429354	0.000000	0.000000	0.000000	-0.185283	-0.038924	0.015996	0.000000	0.000000	4.000000	32.000000	0.000000
14729.437842	0.026541	0.520614	0.228871	82.347572	70.165955	113.248032	4.370153	0.000000	-2.429354	0.000000	0.000000	0.000000	-0.205435	-0.034658	0.001366	0.000000	0.000000	4.000000	32.000000	0.000000
14729.441175	0.026541	0.520614	0.228871	82.267967	70.398849	113.613136	4.370153	0.000000	-2.429354	0.000000	0.000000	0.000000	-0.205435	-0.034658	0.001366	0.000000	0.000000	4.000000	32.000000	0.000000
14729.444509	0.025791	0.520478	0.228862	82.267967	70.398849	113.613136	4.370153	0.000000	-2.429354	0.000000	0.000000	0.000000	-0.225136	-0.040745	-0.002488	0.000000	0.000000	4.000000	32.000000	0.000000
14729.447842	0.025791	0.520478	0.228862	82.267967	70.398849	113.613136	4.370153	0.000000	-2.429354	0.000000	0.000000	0.000000	-0.225136	-0.040745	-0.002488	0.000000	0.000000	4.000000	32.000000	0.000000
14729.451175	0.025791	0.520478	0.228862	82.224861	70.542351	113.864868	4.381756	0.000000	-2.408365	0.000000	0.000000	0.000000	-0.225136	-0.040745	-0.002488	0.000000	0.000000	4.000000	32.000000	0.000000
14729.454509	0.025791	0.520478	0.228862	82.224861	70.542351	113.864868	4.381756	0.000000	-2.408365	0.000000	0.000000	0.000000	-0.225136	-0.040745	-0.002488	0.000000	0.000000	4.000000	32.000000	0.000000
14729.457842	0.024942	0.520322	0.228842	82.224861	70.542351	113.864868	4.381756	0.000000	-2.408365	0.000000	0.000000	0.000000	-0.254590	-0.046813	-0.006059	0.000000	0.000000	4.000000	32.000000	0.000000
14729.461175	0.024942	0.520322	0.228842	82.190430	70.654167	114.088806	4.381756	0.000000	-2.408365	0.000000	0.000000	0.000000	-0.254590	-0.046813	-0.006059	0.000000	0.000000	4.000000	32.000000	0.000000
14729.464509	0.023965	0.520189	0.228873	82.190430	70.654167	114.088806	4.381756	0.000000	-2.408365	0.000000	0.000000	0.000000	-0.293147	-0.039825	0.009158	0.000000	0.000000	4.000000	32.000000	0.000000
14729.467842	0.023965	0.520189	0.228873	82.190430	70.654167	114.088806	4.381756	0.000000	-2.408365	0.000000	0.000000	0.000000	-0.293147	-0.039825	0.009158	0.000000	0.000000	4.000000	32.000000	0.000000
14729.471175	0.023965	0.520189	0.228873	82.126053	70.810860	114.379128	4.396523	0.000000	-2.381299	0.000000	0.000000	0.000000	-0.293147	-0.039825	0.009158	0.000000	0.000000	4.000000	32.000000	0.000000
14729.474509	0.022856	0.520016	0.228877	82.126053	70.810860	114.379128	4.396523	0.000000	-2.381299	0.000000	0.000000	0.000000	-0.332533	-0.051987	0.001271	0.000000	0.000000	4.000000	32.000000	0.000000
14729.477842	0.022856	0.520016	0.228877	82.126053	70.810860	114.379128	4.396523	0.000000	-2.381299	0.000000	0.000000	0.000000	-0.332533	-0.051987	0.001271	0.000000	0.000000	4.000000	32.000000	0.000000
14729.481175	0.022856	0.520016	0.228877	82.022865	71.070465	114.717125	4.405445	0.000000	-2.364753	0.000000	0.000000	0.000000	-0.332533	-0.051987	0.001271	0.000000	0.000000	4.000000	32.000000	0.000000
14729.484509	0.021682	0.519860	0.228863	82.022865	71.070465	114.717125	4.405445	0.000000	-2.364753	0.000000	0.000000	0.000000	-0.352231	-0.046789	-0.004073	0.000000	0.000000	4.000000	32.000000	0.000000
14729.487842	0.021682	0.519860	0.228863	82.022865	71.070465	114.717125	4.405445	0.000000	-2.364753	0.000000	0.000000	0.000000	-0.352231	-0.046789	-0.004073	0.000000	0.000000	4.000000	32.000000	0.000000
14729.491175	0.021682	0.519860	0.228863	81.875275	71.431763	114.994148	4.414790	0.000000	-2.347260	0.000000	0.000000	0.000000	-0.352231	-0.046789	-0.004073	0.000000	0.000000	4.000000	32.000000	0.000000
14729.494509	0.020344	0.519719	0.228802	81.875275	71.431763	114.994148	4.414790	0.000000	-2.347260	0.000000	0.000000	0.000000	-0.401498	-0.042492	-0.018457	0.000000	0.000000	4.000000	32.000000	0.000000
14729.497842	0.020344	0.519719	0.228802	81.875275	71.431763	114.994148	4.414790	0.000000	-2.347260	0.000000	0.000000	0.000000	-0.401498	-0.042492	-0.018457	0.000000	0.000000	4.000000	32.000000	0.000000
14729.501175	0.020344	0.519719	0.228802	81.693100	71.960938	115.301735	4.425213	0.000000	-2.327551	0.000000	0.000000	0.000000	-0.401498	-0.042492	-0.018457	0.000000	0.000000	4.000000	32.000000	0.000000
14729.504509	0.018940	0.519591	0.228689	81.693100	71.960938	115.301735	4.425213	0.000000	-2.327551	0.000000	0.000000	0.000000	-0.421359	-0.038220	-0.033938	0.000000	0.000000	4.000000	32.000000	0.000000
14729.507842	0.018940	0.519591	0.228689	81.693100	71.960938	115.301735	4.425213	0.000000	-2.327551	0.000000	0.000000	0.000000	-0.421359	-0.038220	-0.033938	0.000000	0.000000	4.000000	32.000000	0.000000
14729.511175	0.018940	0.519591	0.228689	81.512703	72.748825	115.892860	4.435915	0.000000	-2.307090	0.000000	0.000000	0.000000	-0.421359	-0.038220	-0.033938	0.000000	0.000000	4.000000	32.000000	0.000000
14729.514509	0.017469	0.519458	0.228509	81.512703	72.748825	115.892860	4.435915	0.000000	-2.307090	0.000000	0.000000	0.000000	-0.441228	-0.039980	-0.053951	0.000000	0.000000	4.000000	32.000000	0.000000
14729.517842	0.017469	0.519458	0.228509	81.512703	72.748825	115.892860	4.435915	0.000000	-2.307090	0.000000	0.000000	0.000000	-0.441228	-0.039980	-0.053951	0.000000	0.000000	4.000000	32.000000	0.000000
14729.521175	0.017469	0.519458	0.228509	81.373444	73.811172	116.825302	4.446836	0.000000	-2.285969	0.000000	0.000000	0.000000	-0.441228	-0.039980	-0.053951	0.000000	0.000000	4.000000	32.000000	0.000000
14729.524509	0.015866	0.519391	0.228224	81.373444	73.811172	116.825302	4.446836	0.000000	-2.285969	0.000000	0.000000	0.000000	-0.480751	-0.020138	-0.085522	0.000000	0.000000	4.000000	32.000000	0.000000
14729.527842	0.015866	0.519391	0.228224	81.373444	73.811172	116.825302	4.446836	0.000000	-2.285969	0.000000	0.000000	0.000000	-0.480751	-0.020138	-0.085522	0.000000	0.000000	4.000000	32.000000	0.000000
14729.531175	0.015866	0.519391	0.228224	81.282555	75.053833	117.950676	4.458344	0.000000	-2.263443	0.000000	0.000000	0.000000	-0.480751	-0.020138	-0.085522	0.000000	0.000000	4.000000	32.000000	0.000000
14729.534509	0.014264	0.519355	0.227866	81.282555	75.053833	117.950676	4.458344	0.000000	-2.263443	0.000000	0.000000	0.000000	-0.480757	-0.010716	-0.107382	0.000000	0.000000	4.000000	32.000000	0.000000
14729.537842	0.014264	0.519355	0.227866	81.282555	75.053833	117.950676	4.458344	0.000000	-2.263443	0.000000	0.000000	0.000000	-0.480757	-0.010716	-0.107382	0.000000	0.000000	4.000000	32.000000	0.000000
14729.541175	0.014264	0.519355	0.227866	81.267967	76.200241	118.831329	4.469538	0.000000	-2.241257	0.000000	0.000000	0.000000	-0.480757	-0.010716	-0.107382	0.000000	0.000000	4.000000	32.000000	0.000000
14729.544509	0.012628	0.519385	0.227399	81.267967	76.200241	118.831329	4.469538	0.000000	-2.241257	0.000000	0.000000	0.000000	-0.490566	0.009059	-0.139966	0.000000	0.000000	4.000000	32.000000	0.000000
14729.547842	0.012628	0.519385	0.227399	81.267967	76.200241	118.831329	4.469538	0.000000	-2.241257	0.000000	0.000000	0.000000	-0.490566	0.009059	-0.139966	0.000000	0.000000	4.000000	32.000000	0.000000
14729.551175	0.012628	0.519385	0.227399	81.296425	77.134827	119.398636	4.480546	0.000000	-2.219168	0.000000	0.000000	0.000000	-0.490566	0.009059	-0.139966	0.000000	0.000000	4.000000	32.000000	0.000000
14729.554509	0.010898	0.519507	0.226905	81.296425	77.134827	119.398636	4.480546	0.000000	-2.219168	0.000000	0.000000	0.000000	-0.519226	0.036596	-0.148278	0.000000	0.000000	4.000000	32.000000	0.000000
14729.557842	0.010898	0.519507	0.226905	81.296425	77.134827	119.398636	4.480546	0.000000	-2.219168	0.000000	0.000000	0.000000	-0.519226	0.036596	-0.148278	0.000000	0.000000	4.000000	32.000000	0.000000
14729.561175	0.010898	0.519507	0.226905	81.317238	77.927284	119.978149	4.492184	0.000000	-2.195513	0.000000	0.000000	0.000000	-0.519226	0.036596	-0.148278	0.000000	0.000000	4.000000	32.000000	0.000000
14729.564509	0.009071	0.519772	0.226328	81.317238	77.927284	119.978149	4.492184	0.000000	-2.195513	0.000000	0.000000	0.000000	-0.547980	0.079534	-0.173168	0.000000	0.000000	4.000000	32.000000	0.000000
14729.567842	0.009071	0.519772	0.226328	81.317238	77.927284	119.978149	4.492184	0.000000	-2.195513	0.000000	0.000000	0.000000	-0.547980	0.079534	-0.173168	0.000000	0.000000	4.000000	32.000000	0.000000
14729.571175	0.009071	0.519772	0.226328	81.333313	78.573349	120.548248	4.504242	0.000000	-2.170669	0.000000	0.000000	0.000000	-0.547980	0.079534	-0.173168	0.000000	0.000000	4.000000	32.000000	0.000000
14729.574509	0.007117	0.520105	0.225674	81.333313	78.573349	120.548248	4.504242	0.000000	-2.170669	0.000000	0.000000	0.000000	-0.586168	0.099900	-0.196235	0.000000	0.000000	4.000000	32.000000	0.000000
14729.577842	0.007117	0.520105	0.225674	81.333313	78.573349	120.548248	4.504242	0.000000	-2.170669	0.000000	0.000000	0.000000	-0.586168	0.099900	-0.196235	0.000000	0.000000	4.000000	32.000000	0.000000
14729.581175	0.007117	0.520105	0.225674	81.346420	79.145096	120.991394	4.516991	0.000000	-2.144014	0.000000	0.000000	0.000000	-0.586168	0.099900	-0.196235	0.000000	0.000000	4.000000	32.000000	0.000000
14729.584509	0.005070	0.520526	0.224956	81.346420	79.145096	120.991394	4.516991	0.000000	-2.144014	0.000000	0.000000	0.000000	-0.614306	0.126247	-0.215391	0.000000	0.000000	4.000000	32.000000	0.000000
14729.587842	0.005070	0.520526	0.224956	81.346420	79.145096	120.991394	4.516991	0.000000	-2.144014	0.000000	0.000000	0.000000	-0.614306	0.126247	-0.215391	0.000000	0.000000	4.000000	32.000000	0.000000
14729.591175	0.005070	0.520526	0.224956	81.355209	79.686584	121.221710	4.530219	0.000000	-2.115919	0.000000	0.000000	0.000000	-0.614306	0.126247	-0.215391	0.000000	0.000000	4.000000	32.000000	0.000000
14729.594509	0.002897	0.521109	0.224166	81.355209	79.686584	121.221710	4.530219	0.000000	-2.115919	0.000000	0.000000	0.000000	-0.651899	0.174779	-0.236953	0.000000	0.000000	4.000000	32.000000	0.000000
14729.597842	0.002897	0.521109	0.224166	81.355209	79.686584	121.221710	4.530219	0.000000	-2.115919	0.000000	0.000000	0.000000	-0.651899	0.174779	-0.236953	0.000000	0.000000	4.000000	32.000000	0.000000
14729.601175	0.002897	0.521109	0.224166	81.354301	80.574577	121.706924	4.544142	0.000000	-2.085851	0.000000	0.000000	0.000000	-0.651899	0.174779	-0.236953	0.000000	0.000000	4.000000	32.000000	0.000000
14729.604509	0.000664	0.521738	0.223280	81.354301	80.574577	121.706924	4.544142	0.000000	-2.085851	0.000000	0.000000	0.000000	-0.669787	0.188696	-0.265826	0.000000	0.000000	4.000000	32.000000	0.000000
14729.607842	0.000664	0.521738	0.223280	81.354301	80.574577	121.706924	4.544142	0.000000	-2.085851	0.000000	0.000000	0.000000	-0.669787	0.188696	-0.265826	0.000000	0.000000	4.000000	32.000000	0.000000
14729.611175	0.000664	0.521738	0.223280	81.336533	82.114014	123.053375	4.558170	0.000000	-2.055015	0.000000	0.000000	0.000000	-0.669787	0.188696	-0.265826	0.000000	0.000000	4.000000	32.000000	0.000000
14729.614509	-0.001530	0.522487	0.222289	81.336533	82.114014	123.053375	4.558170	0.000000	-2.055015	0.000000	0.000000	0.000000	-0.658293	0.224719	-0.297103	0.000000	0.000000	4.000000	32.000000	0.000000
14729.617842	-0.001530	0.522487	0.222289	81.336533	82.114014	123.053375	4.558170	0.000000	-2.055015	0.000000	0.000000	0.000000	-0.658293	0.224719	-0.297103	0.000000	0.000000	4.000000	32.000000	0.000000
14729.621175	-0.001530	0.522487	0.222289	81.311958	84.084106	125.148453	4.571540	0.000000	-2.025098	0.000000	0.000000	0.000000	-0.658293	0.224719	-0.297103	0.000000	0.000000	4.000000	32.000000	0.000000
14729.624509	-0.003750	0.523372	0.221176	81.311958	84.084106	125.148453	4.571540	0.000000	-2.025098	0.000000	0.000000	0.000000	-0.665842	0.265544	-0.334135	0.000000	0.000000	4.000000	32.000000	0.000000
14729.627842	-0.003750	0.523372	0.221176	81.311958	84.084106	125.148453	4.571540	0.000000	-2.025098	0.000000	0.000000	0.000000	-0.665842	0.265544	-0.334135	0.000000	0.000000	4.000000	32.000000	0.000000
14729.631175	-0.003750	0.523372	0.221176	81.298981	86.292885	127.454117	4.584692	0.000000	-1.995144	0.000000	0.000000	0.000000	-0.665842	0.265544	-0.334135	0.000000	0.000000	4.000000	32.000000	0.000000
14729.634509	-0.005961	0.524355	0.219941	81.298981	86.292885	127.454117	4.584692	0.000000	-1.995144	0.000000	0.000000	0.000000	-0.663358	0.294915	-0.370394	0.000000	0.000000	4.000000	32.000000	0.000000
14729.637842	-0.005961	0.524355	0.219941	81.298981	86.292885	127.454117	4.584692	0.000000	-1.995144	0.000000	0.000000	0.000000	-0.663358	0.294915	-0.370394	0.000000	0.000000	4.000000	32.000000	0.000000
14729.641175	-0.005961	0.524355	0.219941	81.272125	88.537186	129.585999	4.597400	0.000000	-1.965685	0.000000	0.000000	0.000000	-0.663358	0.294915	-0.370394	0.000000	0.000000	4.000000	32.000000	0.000000
14729.644509	-0.008130	0.525448	0.218533	81.272125	88.537186	129.585999	4.597400	0.000000	-1.965685	0.000000	0.000000	0.000000	-0.650718	0.327939	-0.422363	0.000000	0.000000	4.000000	32.000000	0.000000
14729.647842	-0.008130	0.525448	0.218533	81.272125	88.537186	129.585999	4.597400	0.000000	-1.965685	0.000000	0.000000	0.000000	-0.650718	0.327939	-0.422363	0.000000	0.000000	4.000000	32.000000	0.000000
14729.651175	-0.008130	0.525448	0.218533	81.238014	90.679710	131.310883	4.609263	0.000000	-1.937704	0.000000	0.000000	0.000000	-0.650718	0.327939	-0.422363	0.000000	0.000000	4.000000	32.000000	0.000000
14729.654509	-0.010384	0.526653	0.216982	81.238014	90.679710	131.310883	4.609263	0.000000	-1.937704	0.000000	0.000000	0.000000	-0.676196	0.361499	-0.465271	0.000000	0.000000	4.000000	32.000000	0.000000
14729.657842	-0.010384	0.526653	0.216982	81.238014	90.679710	131.310883	4.609263	0.000000	-1.937704	0.000000	0.000000	0.000000	-0.676196	0.361499	-0.465271	0.000000	0.000000	4.000000	32.000000	0.000000
14729.661175	-0.010384	0.526653	0.216982	81.219597	92.701935	132.842621	4.621361	0.000000	-1.908670	0.000000	0.000000	0.000000	-0.676196	0.361499	-0.465271	0.000000	0.000000	4.000000	32.000000	0.000000
14729.664509	-0.012624	0.527908	0.215243	81.219597	92.701935	132.842621	4.621361	0.000000	-1.908670	0.000000	0.000000	0.000000	-0.672072	0.376455	-0.521656	0.000000	0.000000	4.000000	32.000000	0.000000
14729.667842	-0.012624	0.527908	0.215243	81.219597	92.701935	132.842621	4.621361	0.000000	-1.908670	0.000000	0.000000	0.000000	-0.672072	0.376455	-0.521656	0.000000	0.000000	4.000000	32.000000	0.000000
14729.671175	-0.012624	0.527908	0.215243	81.232857	94.629326	134.658493	4.632835	0.000000	-1.880648	0.000000	0.000000	0.000000	-0.672072	0.376455	-0.521656	0.000000	0.000000	4.000000	32.000000	0.000000
14729.674509	-0.014913	0.529214	0.213347	81.232857	94.629326	134.658493	4.632835	0.000000	-1.880648	0.000000	0.000000	0.000000	-0.686702	0.391899	-0.568883	0.000000	0.000000	4.000000	32.000000	0.000000
14729.677842	-0.014913	0.529214	0.213347	81.232857	94.629326	134.658493	4.632835	0.000000	-1.880648	0.000000	0.000000	0.000000	-0.686702	0.391899	-0.568883	0.000000	0.000000	4.000000	32.000000	0.000000
14729.681175	-0.014913	0.529214	0.213347	81.284180	96.413910	136.529480	4.644274	0.000000	-1.852220	0.000000	0.000000	0.000000	-0.686702	0.391899	-0.568883	0.000000	0.000000	4.000000	32.000000	0.000000
14729.684509	-0.017311	0.530547	0.211241	81.284180	96.413910	136.529480	4.644274	0.000000	-1.852220	0.000000	0.000000	0.000000	-0.719351	0.399748	-0.631737	0.000000	0.000000	4.000000	32.000000	0.000000
14729.687842	-0.017311	0.530547	0.211241	81.284180	96.413910	136.529480	4.644274	0.000000	-1.852220	0.000000	0.000000	0.000000	-0.719351	0.399748	-0.631737	0.000000	0.000000	4.000000	32.000000	0.000000
14729.691175	-0.017311	0.530547	0.211241	81.352005	98.093330	138.219482	4.655996	0.000000	-1.822555	0.000000	0.000000	0.000000	-0.719351	0.399748	-0.631737	0.000000	0.000000	4.000000	32.000000	0.000000
14729.694509	-0.019688	0.531924	0.208941	81.352005	98.093330	138.219482	4.655996	0.000000	-1.822555	0.000000	0.000000	0.000000	-0.713147	0.413005	-0.689992	0.000000	0.000000	4.000000	32.000000	0.000000
14729.697842	-0.019688	0.531924	0.208941	81.352005	98.093330	138.219482	4.655996	0.000000	-1.822555	0.000000	0.000000	0.000000	-0.713147	0.413005	-0.689992	0.000000	0.000000	4.000000	32.000000	0.000000
14729.701175	-0.019688	0.531924	0.208941	81.426086	99.593208	139.540390	4.667105	0.000000	-1.793915	0.000000	0.000000	0.000000	-0.713147	0.413005	-0.689992	0.000000	0.000000	4.000000	32.000000	0.000000
14729.704509	-0.022105	0.533286	0.206433	81.426086	99.593208	139.540390	4.667105	0.000000	-1.793915	0.000000	0.000000	0.000000	-0.725097	0.408708	-0.752658	0.000000	0.000000	4.000000	32.000000	0.000000
14729.707842	-0.022105	0.533286	0.206433	81.426086	99.593208	139.540390	4.667105	0.000000	-1.793915	0.000000	0.000000	0.000000	-0.725097	0.408708	-0.752658	0.000000	0.000000	4.000000	32.000000	0.000000
14729.711175	-0.022105	0.533286	0.206433	81.493614	100.896149	140.530960	4.678041	0.000000	-1.765200	0.000000	0.000000	0.000000	-0.725097	0.408708	-0.752658	0.000000	0.000000	4.000000	32.000000	0.000000
14729.714509	-0.024528	0.534652	0.203728	81.493614	100.896149	140.530960	4.678041	0.000000	-1.765200	0.000000	0.000000	0.000000	-0.726885	0.409838	-0.811280	0.000000	0.000000	4.000000	32.000000	0.000000
14729.717842	-0.024528	0.534652	0.203728	81.493614	100.896149	140.530960	4.678041	0.000000	-1.765200	0.000000	0.000000	0.000000	-0.726885	0.409838	-0.811280	0.000000	0.000000	4.000000	32.000000	0.000000
14729.721175	-0.024528	0.534652	0.203728	81.548111	102.046616	141.480728	4.688618	0.000000	-1.736912	0.000000	0.000000	0.000000	-0.726885	0.409838	-0.811280	0.000000	0.000000	4.000000	32.000000	0.000000
14729.724509	-0.026922	0.536016	0.200793	81.548111	102.046616	141.480728	4.688618	0.000000	-1.736912	0.000000	0.000000	0.000000	-0.718098	0.409164	-0.880441	0.000000	0.000000	4.000000	32.000000	0.000000
14729.727842	-0.026922	0.536016	0.200793	81.548111	102.046616	141.480728	4.688618	0.000000	-1.736912	0.000000	0.000000	0.000000	-0.718098	0.409164	-0.880441	0.000000	0.000000	4.000000	32.000000	0.000000
14729.731175	-0.026922	0.536016	0.200793	81.612274	102.973999	142.440033	4.698499	0.000000	-1.710003	0.000000	0.000000	0.000000	-0.718098	0.409164	-0.880441	0.000000	0.000000	4.000000	32.000000	0.000000
14729.734509	-0.029348	0.537364	0.197676	81.612274	102.973999	142.440033	4.698499	0.000000	-1.710003	0.000000	0.000000	0.000000	-0.727878	0.404280	-0.935089	0.000000	0.000000	4.000000	32.000000	0.000000
14729.737842	-0.029348	0.537364	0.197676	81.612274	102.973999	142.440033	4.698499	0.000000	-1.710003	0.000000	0.000000	0.000000	-0.727878	0.404280	-0.935089	0.000000	0.000000	4.000000	32.000000	0.000000
14729.741175	-0.029348	0.537364	0.197676	81.703148	103.887962	143.480453	4.708309	0.000000	-1.682803	0.000000	0.000000	0.000000	-0.727878	0.404280	-0.935089	0.000000	0.000000	4.000000	32.000000	0.000000
14729.744509	-0.031834	0.538709	0.194354	81.703148	103.887962	143.480453	4.708309	0.000000	-1.682803	0.000000	0.000000	0.000000	-0.745748	0.403546	-0.996761	0.000000	0.000000	4.000000	32.000000	0.000000
14729.747842	-0.031834	0.538709	0.194354	81.703148	103.887962	143.480453	4.708309	0.000000	-1.682803	0.000000	0.000000	0.000000	-0.745748	0.403546	-0.996761	0.000000	0.000000	4.000000	32.000000	0.000000
14729.751175	-0.031834	0.538709	0.194354	81.798523	104.861946	144.545090	4.718215	0.000000	-1.654825	0.000000	0.000000	0.000000	-0.745748	0.403546	-0.996761	0.000000	0.000000	4.000000	32.000000	0.000000
14729.754509	-0.034349	0.540078	0.190908	81.798523	104.861946	144.545090	4.718215	0.000000	-1.654825	0.000000	0.000000	0.000000	-0.754556	0.410741	-1.033670	0.000000	0.000000	4.000000	32.000000	0.000000
14729.757842	-0.034349	0.540078	0.190908	81.798523	104.861946	144.545090	4.718215	0.000000	-1.654825	0.000000	0.000000	0.000000	-0.754556	0.410741	-1.033670	0.000000	0.000000	4.000000	32.000000	0.000000
14729.761175	-0.034349	0.540078	0.190908	81.896515	105.861603	145.460541	4.728235	0.000000	-1.625976	0.000000	0.000000	0.000000	-0.754556	0.410741	-1.033670	0.000000	0.000000	4.000000	32.000000	0.000000
14729.764509	-0.036862	0.541509	0.187370	81.896515	105.861603	145.460541	4.728235	0.000000	-1.625976	0.000000	0.000000	0.000000	-0.753961	0.429351	-1.061582	0.000000	0.000000	4.000000	32.000000	0.000000
14729.767842	-0.036862	0.541509	0.187370	81.896515	105.861603	145.460541	4.728235	0.000000	-1.625976	0.000000	0.000000	0.000000	-0.753961	0.429351	-1.061582	0.000000	0.000000	4.000000	32.000000	0.000000
14729.771175	-0.036862	0.541509	0.187370	81.978668	106.845009	146.180222	4.738225	0.000000	-1.596630	0.000000	0.000000	0.000000	-0.753961	0.429351	-1.061582	0.000000	0.000000	4.000000	32.000000	0.000000
14729.774509	-0.039344	0.542935	0.183783	81.978668	106.845009	146.180222	4.738225	0.000000	-1.596630	0.000000	0.000000	0.000000	-0.744563	0.427698	-1.076032	0.000000	0.000000	4.000000	32.000000	0.000000
14729.777842	-0.039344	0.542935	0.183783	81.978668	106.845009	146.180222	4.738225	0.000000	-1.596630	0.000000	0.000000	0.000000	-0.744563	0.427698	-1.076032	0.000000	0.000000	4.000000	32.000000	0.000000
14729.781175	-0.039344	0.542935	0.183783	82.033730	107.716751	146.807922	4.748087	0.000000	-1.567058	0.000000	0.000000	0.000000	-0.744563	0.427698	-1.076032	0.000000	0.000000	4.000000	32.000000	0.000000
14729.784509	-0.041798	0.544379	0.180198	82.033730	107.716751	146.807922	4.748087	0.000000	-1.567058	0.000000	0.000000	0.000000	-0.735992	0.433221	-1.075435	0.000000	0.000000	4.000000	32.000000	0.000000
14729.787842	-0.041798	0.544379	0.180198	82.033730	107.716751	146.807922	4.748087	0.000000	-1.567058	0.000000	0.000000	0.000000	-0.735992	0.433221	-1.075435	0.000000	0.000000	4.000000	32.000000	0.000000
14729.791175	-0.041798	0.544379	0.180198	82.092102	108.598747	147.539856	4.757972	0.000000	-1.536783	0.000000	0.000000	0.000000	-0.735992	0.433221	-1.075435	0.000000	0.000000	4.000000	32.000000	0.000000
14729.794509	-0.044225	0.545811	0.176656	82.092102	108.598747	147.539856	4.757972	0.000000	-1.536783	0.000000	0.000000	0.000000	-0.728299	0.429775	-1.062651	0.000000	0.000000	4.000000	32.000000	0.000000
14729.797842	-0.044225	0.545811	0.176656	82.092102	108.598747	147.539856	4.757972	0.000000	-1.536783	0.000000	0.000000	0.000000	-0.728299	0.429775	-1.062651	0.000000	0.000000	4.000000	32.000000	0.000000
14729.801175	-0.044225	0.545811	0.176656	82.175140	109.556297	148.533737	4.768002	0.000000	-1.505378	0.000000	0.000000	0.000000	-0.728299	0.429775	-1.062651	0.000000	0.000000	4.000000	32.000000	0.000000
14729.804509	-0.046685	0.547228	0.173118	82.175140	109.556297	148.533737	4.768002	0.000000	-1.505378	0.000000	0.000000	0.000000	-0.737985	0.424947	-1.061426	0.000000	0.000000	4.000000	32.000000	0.000000
14729.807842	-0.046685	0.547228	0.173118	82.175140	109.556297	148.533737	4.768002	0.000000	-1.505378	0.000000	0.000000	0.000000	-0.737985	0.424947	-1.061426	0.000000	0.000000	4.000000	32.000000	0.000000
14729.811175	-0.046685	0.547228	0.173118	82.290703	110.635849	149.656311	4.778524	0.000000	-1.471633	0.000000	0.000000	0.000000	-0.737985	0.424947	-1.061426	0.000000	0.000000	4.000000	32.000000	0.000000
14729.814509	-0.049117	0.548663	0.169584	82.290703	110.635849	149.656311	4.778524	0.000000	-1.471633	0.000000	0.000000	0.000000	-0.729471	0.430513	-1.060263	0.000000	0.000000	4.000000	32.000000	0.000000
14729.817842	-0.049117	0.548663	0.169584	82.290703	110.635849	149.656311	4.778524	0.000000	-1.471633	0.000000	0.000000	0.000000	-0.729471	0.430513	-1.060263	0.000000	0.000000	4.000000	32.000000	0.000000
14729.821175	-0.049117	0.548663	0.169584	82.432808	111.833504	150.726990	4.789068	0.000000	-1.436949	0.000000	0.000000	0.000000	-0.729471	0.430513	-1.060263	0.000000	0.000000	4.000000	32.000000	0.000000
14729.824509	-0.051584	0.550073	0.166110	82.432808	111.833504	150.726990	4.789068	0.000000	-1.436949	0.000000	0.000000	0.000000	-0.740271	0.423030	-1.042126	0.000000	0.000000	4.000000	32.000000	0.000000
14729.827842	-0.051584	0.550073	0.166110	82.432808	111.833504	150.726990	4.789068	0.000000	-1.436949	0.000000	0.000000	0.000000	-0.740271	0.423030	-1.042126	0.000000	0.000000	4.000000	32.000000	0.000000
14729.831175	-0.051584	0.550073	0.166110	82.565079	112.997200	151.748657	4.800257	0.000000	-1.399119	0.000000	0.000000	0.000000	-0.740271	0.423030	-1.042126	0.000000	0.000000	4.000000	32.000000	0.000000
14729.834509	-0.054081	0.551516	0.162616	82.565079	112.997200	151.748657	4.800257	0.000000	-1.399119	0.000000	0.000000	0.000000	-0.748954	0.432999	-1.048254	0.000000	0.000000	4.000000	32.000000	0.000000
14729.837842	-0.054081	0.551516	0.162616	82.565079	112.997200	151.748657	4.800257	0.000000	-1.399119	0.000000	0.000000	0.000000	-0.748954	0.432999	-1.048254	0.000000	0.000000	4.000000	32.000000	0.000000
14729.841175	-0.054081	0.551516	0.162616	82.664063	113.963081	152.613785	4.811837	0.000000	-1.358757	0.000000	0.000000	0.000000	-0.748954	0.432999	-1.048254	0.000000	0.000000	4.000000	32.000000	0.000000
14729.844509	-0.056584	0.552989	0.159196	82.664063	113.963081	152.613785	4.811837	0.000000	-1.358757	0.000000	0.000000	0.000000	-0.751066	0.441853	-1.026088	0.000000	0.000000	4.000000	32.000000	0.000000
14729.847842	-0.056584	0.552989	0.159196	82.664063	113.963081	152.613785	4.811837	0.000000	-1.358757	0.000000	0.000000	0.000000	-0.751066	0.441853	-1.026088	0.000000	0.000000	4.000000	32.000000	0.000000
14729.851175	-0.056584	0.552989	0.159196	82.706177	114.541656	153.028564	4.823830	0.000000	-1.315549	0.000000	0.000000	0.000000	-0.751066	0.441853	-1.026088	0.000000	0.000000	4.000000	32.000000	0.000000
14729.854509	-0.059121	0.554487	0.155811	82.706177	114.541656	153.028564	4.823830	0.000000	-1.315549	0.000000	0.000000	0.000000	-0.761092	0.449180	-1.015279	0.000000	0.000000	4.000000	32.000000	0.000000
14729.857842	-0.059121	0.554487	0.155811	82.706177	114.541656	153.028564	4.823830	0.000000	-1.315549	0.000000	0.000000	0.000000	-0.761092	0.449180	-1.015279	0.000000	0.000000	4.000000	32.000000	0.000000
14729.861175	-0.059121	0.554487	0.155811	82.698273	114.737259	152.926743	4.836321	0.000000	-1.268857	0.000000	0.000000	0.000000	-0.761092	0.449180	-1.015279	0.000000	0.000000	4.000000	32.000000	0.000000
14729.864509	-0.061668	0.556034	0.152517	82.698273	114.737259	152.926743	4.836321	0.000000	-1.268857	0.000000	0.000000	0.000000	-0.763926	0.464227	-0.988161	0.000000	0.000000	4.000000	32.000000	0.000000
14729.867842	-0.061668	0.556034	0.152517	82.698273	114.737259	152.926743	4.836321	0.000000	-1.268857	0.000000	0.000000	0.000000	-0.763926	0.464227	-0.988161	0.000000	0.000000	4.000000	32.000000	0.000000
14729.871175	-0.061668	0.556034	0.152517	82.683830	114.772942	152.680695	4.849191	0.000000	-1.218747	0.000000	0.000000	0.000000	-0.763926	0.464227	-0.988161	0.000000	0.000000	4.000000	32.000000	0.000000
14729.874509	-0.064255	0.557565	0.149322	82.683830	114.772942	152.680695	4.849191	0.000000	-1.218747	0.000000	0.000000	0.000000	-0.776058	0.459438	-0.958479	0.000000	0.000000	4.000000	32.000000	0.000000
14729.877842	-0.064255	0.557565	0.149322	82.683830	114.772942	152.680695	4.849191	0.000000	-1.218747	0.000000	0.000000	0.000000	-0.776058	0.459438	-0.958479	0.000000	0.000000	4.000000	32.000000	0.000000
14729.881175	-0.064255	0.557565	0.149322	82.692688	114.849907	152.690308	4.862616	0.000000	-1.164030	0.000000	0.000000	0.000000	-0.776058	0.459438	-0.958479	0.000000	0.000000	4.000000	32.000000	0.000000
14729.884509	-0.066825	0.559116	0.146228	82.692688	114.849907	152.690308	4.862616	0.000000	-1.164030	0.000000	0.000000	0.000000	-0.771072	0.465063	-0.928331	0.000000	0.000000	4.000000	32.000000	0.000000
14729.887842	-0.066825	0.559116	0.146228	82.692688	114.849907	152.690308	4.862616	0.000000	-1.164030	0.000000	0.000000	0.000000	-0.771072	0.465063	-0.928331	0.000000	0.000000	4.000000	32.000000	0.000000
14729.891175	-0.066825	0.559116	0.146228	82.740479	115.025360	152.846161	4.876086	0.000000	-1.106249	0.000000	0.000000	0.000000	-0.771072	0.465063	-0.928331	0.000000	0.000000	4.000000	32.000000	0.000000
14729.894509	-0.069438	0.560653	0.143234	82.740479	115.025360	152.846161	4.876086	0.000000	-1.106249	0.000000	0.000000	0.000000	-0.783886	0.461173	-0.898147	0.000000	0.000000	4.000000	32.000000	0.000000
14729.897842	-0.069438	0.560653	0.143234	82.740479	115.025360	152.846161	4.876086	0.000000	-1.106249	0.000000	0.000000	0.000000	-0.783886	0.461173	-0.898147	0.000000	0.000000	4.000000	32.000000	0.000000
14729.901175	-0.069438	0.560653	0.143234	82.814354	115.270615	152.932449	4.889926	0.000000	-1.043372	0.000000	0.000000	0.000000	-0.783886	0.461173	-0.898147	0.000000	0.000000	4.000000	32.000000	0.000000
14729.904509	-0.072035	0.562192	0.140327	82.814354	115.270615	152.932449	4.889926	0.000000	-1.043372	0.000000	0.000000	0.000000	-0.779202	0.461694	-0.872059	0.000000	0.000000	4.000000	32.000000	0.000000
14729.907842	-0.072035	0.562192	0.140327	82.814354	115.270615	152.932449	4.889926	0.000000	-1.043372	0.000000	0.000000	0.000000	-0.779202	0.461694	-0.872059	0.000000	0.000000	4.000000	32.000000	0.000000
14729.911175	-0.072035	0.562192	0.140327	82.888039	115.459702	152.978378	4.903579	0.000000	-0.977198	0.000000	0.000000	0.000000	-0.779202	0.461694	-0.872059	0.000000	0.000000	4.000000	32.000000	0.000000
14729.914509	-0.074673	0.563714	0.137486	82.888039	115.459702	152.978378	4.903579	0.000000	-0.977198	0.000000	0.000000	0.000000	-0.791336	0.456680	-0.852416	0.000000	0.000000	4.000000	32.000000	0.000000
14729.917842	-0.074673	0.563714	0.137486	82.888039	115.459702	152.978378	4.903579	0.000000	-0.977198	0.000000	0.000000	0.000000	-0.791336	0.456680	-0.852416	0.000000	0.000000	4.000000	32.000000	0.000000
14729.921175	-0.074673	0.563714	0.137486	82.918724	115.368851	152.906143	4.917262	0.000000	-0.905835	0.000000	0.000000	0.000000	-0.791336	0.456680	-0.852416	0.000000	0.000000	4.000000	32.000000	0.000000
14729.924509	-0.077240	0.565188	0.134731	82.918724	115.368851	152.906143	4.917262	0.000000	-0.905835	0.000000	0.000000	0.000000	-0.770123	0.442225	-0.826571	0.000000	0.000000	4.000000	32.000000	0.000000
14729.927842	-0.077240	0.565188	0.134731	82.918724	115.368851	152.906143	4.917262	0.000000	-0.905835	0.000000	0.000000	0.000000	-0.770123	0.442225	-0.826571	0.000000	0.000000	4.000000	32.000000	0.000000
14729.931175	-0.077240	0.565188	0.134731	82.922073	115.054443	152.656006	4.930149	0.000000	-0.832846	0.000000	0.000000	0.000000	-0.770123	0.442225	-0.826571	0.000000	0.000000	4.000000	32.000000	0.000000
14729.934509	-0.079740	0.566668	0.132073	82.922073	115.054443	152.656006	4.930149	0.000000	-0.832846	0.000000	0.000000	0.000000	-0.749950	0.443867	-0.797378	0.000000	0.000000	4.000000	32.000000	0.000000
14729.937842	-0.079740	0.566668	0.132073	82.922073	115.054443	152.656006	4.930149	0.000000	-0.832846	0.000000	0.000000	0.000000	-0.749950	0.443867	-0.797378	0.000000	0.000000	4.000000	32.000000	0.000000
14729.941175	-0.079740	0.566668	0.132073	82.928703	114.725456	152.384430	4.942189	0.000000	-0.758137	0.000000	0.000000	0.000000	-0.749950	0.443867	-0.797378	0.000000	0.000000	4.000000	32.000000	0.000000
14729.944509	-0.082230	0.568070	0.129503	82.928703	114.725456	152.384430	4.942189	0.000000	-0.758137	0.000000	0.000000	0.000000	-0.747025	0.420535	-0.771078	0.000000	0.000000	4.000000	32.000000	0.000000
14729.947842	-0.082230	0.568070	0.129503	82.928703	114.725456	152.384430	4.942189	0.000000	-0.758137	0.000000	0.000000	0.000000	-0.747025	0.420535	-0.771078	0.000000	0.000000	4.000000	32.000000	0.000000
14729.951175	-0.082230	0.568070	0.129503	82.946198	114.439407	152.171204	4.953583	0.000000	-0.679718	0.000000	0.000000	0.000000	-0.747025	0.420535	-0.771078	0.000000	0.000000	4.000000	32.000000	0.000000
14729.954509	-0.084683	0.569428	0.127019	82.946198	114.439407	152.171204	4.953583	0.000000	-0.679718	0.000000	0.000000	0.000000	-0.735972	0.407428	-0.745054	0.000000	0.000000	4.000000	32.000000	0.000000
14729.957842	-0.084683	0.569428	0.127019	82.946198	114.439407	152.171204	4.953583	0.000000	-0.679718	0.000000	0.000000	0.000000	-0.735972	0.407428	-0.745054	0.000000	0.000000	4.000000	32.000000	0.000000
14729.961175	-0.084683	0.569428	0.127019	82.979012	114.247314	151.894608	4.964039	0.000000	-0.598596	0.000000	0.000000	0.000000	-0.735972	0.407428	-0.745054	0.000000	0.000000	4.000000	32.000000	0.000000
14729.964509	-0.087065	0.570749	0.124570	82.979012	114.247314	151.894608	4.964039	0.000000	-0.598596	0.000000	0.000000	0.000000	-0.714556	0.396314	-0.734847	0.000000	0.000000	4.000000	32.000000	0.000000
14729.967842	-0.087065	0.570749	0.124570	82.979012	114.247314	151.894608	4.964039	0.000000	-0.598596	0.000000	0.000000	0.000000	-0.714556	0.396314	-0.734847	0.000000	0.000000	4.000000	32.000000	0.000000
14729.971175	-0.087065	0.570749	0.124570	83.022675	114.102211	151.502182	4.973260	0.000000	-0.516409	0.000000	0.000000	0.000000	-0.714556	0.396314	-0.734847	0.000000	0.000000	4.000000	32.000000	0.000000
14729.974509	-0.089383	0.572009	0.122198	83.022675	114.102211	151.502182	4.973260	0.000000	-0.516409	0.000000	0.000000	0.000000	-0.695494	0.377994	-0.711409	0.000000	0.000000	4.000000	32.000000	0.000000
14729.977842	-0.089383	0.572009	0.122198	83.022675	114.102211	151.502182	4.973260	0.000000	-0.516409	0.000000	0.000000	0.000000	-0.695494	0.377994	-0.711409	0.000000	0.000000	4.000000	32.000000	0.000000
14729.981175	-0.089383	0.572009	0.122198	83.052910	113.924706	151.115875	4.981236	0.000000	-0.432771	0.000000	0.000000	0.000000	-0.695494	0.377994	-0.711409	0.000000	0.000000	4.000000	32.000000	0.000000
14729.984509	-0.091608	0.573253	0.119883	83.052910	113.924706	151.115875	4.981236	0.000000	-0.432771	0.000000	0.000000	0.000000	-0.667440	0.373333	-0.694558	0.000000	0.000000	4.000000	32.000000	0.000000
14729.987842	-0.091608	0.573253	0.119883	83.052910	113.924706	151.115875	4.981236	0.000000	-0.432771	0.000000	0.000000	0.000000	-0.667440	0.373333	-0.694558	0.000000	0.000000	4.000000	32.000000	0.000000
14729.991175	-0.091608	0.573253	0.119883	83.060364	113.715149	150.890488	4.987794	0.000000	-0.349146	0.000000	0.000000	0.000000	-0.667440	0.373333	-0.694558	0.000000	0.000000	4.000000	32.000000	0.000000
14729.994509	-0.093790	0.574475	0.117580	83.060364	113.715149	150.890488	4.987794	0.000000	-0.349146	0.000000	0.000000	0.000000	-0.654477	0.366601	-0.690991	0.000000	0.000000	4.000000	32.000000	0.000000
14729.997842	-0.093790	0.574475	0.117580	83.060364	113.715149	150.890488	4.987794	0.000000	-0.349146	0.000000	0.000000	0.000000	-0.654477	0.366601	-0.690991	0.000000	0.000000	4.000000	32.000000	0.000000
14730.001175	-0.093790	0.574475	0.117580	83.048698	113.690041	150.872696	4.993041	0.000000	-0.263718	0.000000	0.000000	0.000000	-0.654477	0.366601	-0.690991	0.000000	0.000000	4.000000	32.000000	0.000000
14730.004509	-0.095878	0.575663	0.115320	83.048698	113.690041	150.872696	4.993041	0.000000	-0.263718	0.000000	0.000000	0.000000	-0.626450	0.356356	-0.678031	0.000000	0.000000	4.000000	32.000000	0.000000
14730.007842	-0.095878	0.575663	0.115320	83.048698	113.690041	150.872696	4.993041	0.000000	-0.263718	0.000000	0.000000	0.000000	-0.626450	0.356356	-0.678031	0.000000	0.000000	4.000000	32.000000	0.000000
14730.011175	-0.095878	0.575663	0.115320	83.000702	114.012436	151.043350	4.996809	0.000000	-0.178609	0.000000	0.000000	0.000000	-0.626450	0.356356	-0.678031	0.000000	0.000000	4.000000	32.000000	0.000000
14730.014509	-0.097868	0.576810	0.113067	83.000702	114.012436	151.043350	4.996809	0.000000	-0.178609	0.000000	0.000000	0.000000	-0.596974	0.343980	-0.675716	0.000000	0.000000	4.000000	32.000000	0.000000
14730.017842	-0.097868	0.576810	0.113067	83.000702	114.012436	151.043350	4.996809	0.000000	-0.178609	0.000000	0.000000	0.000000	-0.596974	0.343980	-0.675716	0.000000	0.000000	4.000000	32.000000	0.000000
14730.021175	-0.097868	0.576810	0.113067	82.925903	114.653099	151.530151	4.999111	0.000000	-0.094270	0.000000	0.000000	0.000000	-0.596974	0.343980	-0.675716	0.000000	0.000000	4.000000	32.000000	0.000000
14730.024509	-0.099771	0.577911	0.110882	82.925903	114.653099	151.530151	4.999111	0.000000	-0.094270	0.000000	0.000000	0.000000	-0.570881	0.330464	-0.655502	0.000000	0.000000	4.000000	32.000000	0.000000
14730.027842	-0.099771	0.577911	0.110882	82.925903	114.653099	151.530151	4.999111	0.000000	-0.094270	0.000000	0.000000	0.000000	-0.570881	0.330464	-0.655502	0.000000	0.000000	4.000000	32.000000	0.000000
14730.031175	-0.099771	0.577911	0.110882	82.857048	115.387100	152.182632	4.999990	0.000000	-0.010336	0.000000	0.000000	0.000000	-0.570881	0.330464	-0.655502	0.000000	0.000000	4.000000	32.000000	0.000000
14730.034509	-0.101552	0.578941	0.108719	82.857048	115.387100	152.182632	4.999990	0.000000	-0.010336	0.000000	0.000000	0.000000	-0.534436	0.308952	-0.649047	0.000000	0.000000	4.000000	32.000000	0.000000
14730.037842	-0.101552	0.578941	0.108719	82.857048	115.387100	152.182632	4.999990	0.000000	-0.010336	0.000000	0.000000	0.000000	-0.534436	0.308952	-0.649047	0.000000	0.000000	4.000000	32.000000	0.000000
14730.041175	-0.101552	0.578941	0.108719	82.809692	116.109077	152.899582	4.999490	0.000000	0.071381	0.000000	0.000000	0.000000	-0.534436	0.308952	-0.649047	0.000000	0.000000	4.000000	32.000000	0.000000
14730.044509	-0.103215	0.579951	0.106587	82.809692	116.109077	152.899582	4.999490	0.000000	0.071381	0.000000	0.000000	0.000000	-0.498879	0.302927	-0.639593	0.000000	0.000000	4.000000	32.000000	0.000000
14730.047842	-0.103215	0.579951	0.106587	82.809692	116.109077	152.899582	4.999490	0.000000	0.071381	0.000000	0.000000	0.000000	-0.498879	0.302927	-0.639593	0.000000	0.000000	4.000000	32.000000	0.000000
14730.051175	-0.103215	0.579951	0.106587	82.803360	116.709763	153.458572	4.997726	0.000000	0.150756	0.000000	0.000000	0.000000	-0.498879	0.302927	-0.639593	0.000000	0.000000	4.000000	32.000000	0.000000
14730.054509	-0.104706	0.580890	0.104489	82.803360	116.709763	153.458572	4.997726	0.000000	0.150756	0.000000	0.000000	0.000000	-0.447271	0.281706	-0.629352	0.000000	0.000000	4.000000	32.000000	0.000000
14730.057842	-0.104706	0.580890	0.104489	82.803360	116.709763	153.458572	4.997726	0.000000	0.150756	0.000000	0.000000	0.000000	-0.447271	0.281706	-0.629352	0.000000	0.000000	4.000000	32.000000	0.000000
14730.061175	-0.104706	0.580890	0.104489	82.837845	117.226540	153.937485	4.994936	0.000000	0.224968	0.000000	0.000000	0.000000	-0.447271	0.281706	-0.629352	0.000000	0.000000	4.000000	32.000000	0.000000
14730.064509	-0.106086	0.581798	0.102447	82.837845	117.226540	153.937485	4.994936	0.000000	0.224968	0.000000	0.000000	0.000000	-0.413907	0.272445	-0.612560	0.000000	0.000000	4.000000	32.000000	0.000000
14730.067842	-0.106086	0.581798	0.102447	82.837845	117.226540	153.937485	4.994936	0.000000	0.224968	0.000000	0.000000	0.000000	-0.413907	0.272445	-0.612560	0.000000	0.000000	4.000000	32.000000	0.000000
14730.071175	-0.106086	0.581798	0.102447	82.894997	117.523941	154.178757	4.991201	0.000000	0.296498	0.000000	0.000000	0.000000	-0.413907	0.272445	-0.612560	0.000000	0.000000	4.000000	32.000000	0.000000
14730.074509	-0.107405	0.582687	0.100430	82.894997	117.523941	154.178757	4.991201	0.000000	0.296498	0.000000	0.000000	0.000000	-0.395634	0.266771	-0.605048	0.000000	0.000000	4.000000	32.000000	0.000000
14730.077842	-0.107405	0.582687	0.100430	82.894997	117.523941	154.178757	4.991201	0.000000	0.296498	0.000000	0.000000	0.000000	-0.395634	0.266771	-0.605048	0.000000	0.000000	4.000000	32.000000	0.000000
14730.081175	-0.107405	0.582687	0.100430	82.941475	117.743118	154.336945	4.986465	0.000000	0.367644	0.000000	0.000000	0.000000	-0.395634	0.266771	-0.605048	0.000000	0.000000	4.000000	32.000000	0.000000
14730.084509	-0.108609	0.583507	0.098441	82.941475	117.743118	154.336945	4.986465	0.000000	0.367644	0.000000	0.000000	0.000000	-0.361277	0.246000	-0.596775	0.000000	0.000000	4.000000	32.000000	0.000000
14730.087842	-0.108609	0.583507	0.098441	82.941475	117.743118	154.336945	4.986465	0.000000	0.367644	0.000000	0.000000	0.000000	-0.361277	0.246000	-0.596775	0.000000	0.000000	4.000000	32.000000	0.000000
14730.091175	-0.108609	0.583507	0.098441	82.964523	117.828003	154.514175	4.922046	0.000000	0.430441	0.000000	0.000000	0.000000	-0.361277	0.246000	-0.596775	0.000000	0.000000	4.000000	32.000000	0.000000
14730.094509	-0.109837	0.584298	0.096484	82.964523	117.828003	154.514175	4.922046	0.000000	0.430441	0.000000	0.000000	0.000000	-0.368520	0.237201	-0.586955	0.000000	0.000000	4.000000	32.000000	0.000000
14730.097842	-0.109837	0.584298	0.096484	82.964523	117.828003	154.514175	4.922046	0.000000	0.430441	0.000000	0.000000	0.000000	-0.368520	0.237201	-0.586955	0.000000	0.000000	4.000000	32.000000	0.000000
14730.101175	-0.109837	0.584298	0.096484	82.964272	117.772255	154.595245	4.824220	0.000000	0.491861	0.000000	0.000000	0.000000	-0.368520	0.237201	-0.586955	0.000000	0.000000	4.000000	32.000000	0.000000
14730.104509	-0.111042	0.585048	0.094593	82.964272	117.772255	154.595245	4.824220	0.000000	0.491861	0.000000	0.000000	0.000000	-0.361409	0.225206	-0.567362	0.000000	0.000000	4.000000	32.000000	0.000000
14730.107842	-0.111042	0.585048	0.094593	82.964272	117.772255	154.595245	4.824220	0.000000	0.491861	0.000000	0.000000	0.000000	-0.361409	0.225206	-0.567362	0.000000	0.000000	4.000000	32.000000	0.000000
14730.111175	-0.111042	0.585048	0.094593	82.958336	117.684410	154.606842	4.729660	0.000000	0.552096	0.000000	0.000000	0.000000	-0.361409	0.225206	-0.567362	0.000000	0.000000	4.000000	32.000000	0.000000
14730.114509	-0.112138	0.585751	0.092747	82.958336	117.684410	154.606842	4.729660	0.000000	0.552096	0.000000	0.000000	0.000000	-0.328793	0.210872	-0.553939	0.000000	0.000000	4.000000	32.000000	0.000000
14730.117842	-0.112138	0.585751	0.092747	82.958336	117.684410	154.606842	4.729660	0.000000	0.552096	0.000000	0.000000	0.000000	-0.328793	0.210872	-0.553939	0.000000	0.000000	4.000000	32.000000	0.000000
14730.121175	-0.112138	0.585751	0.092747	82.953796	117.615311	154.555893	4.637336	0.000000	0.606895	0.000000	0.000000	0.000000	-0.328793	0.210872	-0.553939	0.000000	0.000000	4.000000	32.000000	0.000000
14730.124509	-0.113139	0.586405	0.091005	82.953796	117.615311	154.555893	4.637336	0.000000	0.606895	0.000000	0.000000	0.000000	-0.300225	0.196011	-0.522528	0.000000	0.000000	4.000000	32.000000	0.000000
14730.127842	-0.113139	0.586405	0.091005	82.953796	117.615311	154.555893	4.637336	0.000000	0.606895	0.000000	0.000000	0.000000	-0.300225	0.196011	-0.522528	0.000000	0.000000	4.000000	32.000000	0.000000
14730.131175	-0.113139	0.586405	0.091005	82.952881	117.611511	154.522369	4.550248	0.000000	0.656932	0.000000	0.000000	0.000000	-0.300225	0.196011	-0.522528	0.000000	0.000000	4.000000	32.000000	0.000000
14730.134509	-0.114137	0.587012	0.089288	82.952881	117.611511	154.522369	4.550248	0.000000	0.656932	0.000000	0.000000	0.000000	-0.299596	0.182057	-0.515074	0.000000	0.000000	4.000000	32.000000	0.000000
14730.137842	-0.114137	0.587012	0.089288	82.952881	117.611511	154.522369	4.550248	0.000000	0.656932	0.000000	0.000000	0.000000	-0.299596	0.182057	-0.515074	0.000000	0.000000	4.000000	32.000000	0.000000
14730.141175	-0.114137	0.587012	0.089288	82.966698	117.790070	154.773010	4.464403	0.000000	0.706865	0.000000	0.000000	0.000000	-0.299596	0.182057	-0.515074	0.000000	0.000000	4.000000	32.000000	0.000000
14730.144509	-0.115035	0.587562	0.087640	82.966698	117.790070	154.773010	4.464403	0.000000	0.706865	0.000000	0.000000	0.000000	-0.269398	0.165021	-0.494387	0.000000	0.000000	4.000000	32.000000	0.000000
14730.147842	-0.115035	0.587562	0.087640	82.966698	117.790070	154.773010	4.464403	0.000000	0.706865	0.000000	0.000000	0.000000	-0.269398	0.165021	-0.494387	0.000000	0.000000	4.000000	32.000000	0.000000
14730.151175	-0.115035	0.587562	0.087640	82.990311	118.145309	155.177200	4.382005	0.000000	0.751764	0.000000	0.000000	0.000000	-0.269398	0.165021	-0.494387	0.000000	0.000000	4.000000	32.000000	0.000000
14730.154509	-0.115903	0.588047	0.086008	82.990311	118.145309	155.177200	4.382005	0.000000	0.751764	0.000000	0.000000	0.000000	-0.260426	0.145471	-0.489560	0.000000	0.000000	4.000000	32.000000	0.000000
14730.157842	-0.115903	0.588047	0.086008	82.990311	118.145309	155.177200	4.382005	0.000000	0.751764	0.000000	0.000000	0.000000	-0.260426	0.145471	-0.489560	0.000000	0.000000	4.000000	32.000000	0.000000
14730.161175	-0.115903	0.588047	0.086008	82.995819	118.557602	155.580002	4.300412	0.000000	0.795169	0.000000	0.000000	0.000000	-0.260426	0.145471	-0.489560	0.000000	0.000000	4.000000	32.000000	0.000000
14730.164509	-0.116818	0.588497	0.084369	82.995819	118.557602	155.580002	4.300412	0.000000	0.795169	0.000000	0.000000	0.000000	-0.274245	0.135192	-0.491742	0.000000	0.000000	4.000000	32.000000	0.000000
14730.167842	-0.116818	0.588497	0.084369	82.995819	118.557602	155.580002	4.300412	0.000000	0.795169	0.000000	0.000000	0.000000	-0.274245	0.135192	-0.491742	0.000000	0.000000	4.000000	32.000000	0.000000
14730.171175	-0.116818	0.588497	0.084369	82.950012	118.929688	155.891739	4.218455	0.000000	0.840876	0.000000	0.000000	0.000000	-0.274245	0.135192	-0.491742	0.000000	0.000000	4.000000	32.000000	0.000000
14730.174509	-0.117833	0.588903	0.082733	82.950012	118.929688	155.891739	4.218455	0.000000	0.840876	0.000000	0.000000	0.000000	-0.304763	0.121738	-0.490688	0.000000	0.000000	4.000000	32.000000	0.000000
14730.177842	-0.117833	0.588903	0.082733	82.950012	118.929688	155.891739	4.218455	0.000000	0.840876	0.000000	0.000000	0.000000	-0.304763	0.121738	-0.490688	0.000000	0.000000	4.000000	32.000000	0.000000
14730.181175	-0.117833	0.588903	0.082733	82.866554	119.456757	156.330917	4.136673	0.000000	0.891670	0.000000	0.000000	0.000000	-0.304763	0.121738	-0.490688	0.000000	0.000000	4.000000	32.000000	0.000000
14730.184509	-0.118891	0.589256	0.081075	82.866554	119.456757	156.330917	4.136673	0.000000	0.891670	0.000000	0.000000	0.000000	-0.317271	0.105745	-0.497546	0.000000	0.000000	4.000000	32.000000	0.000000
14730.187842	-0.118891	0.589256	0.081075	82.866554	119.456757	156.330917	4.136673	0.000000	0.891670	0.000000	0.000000	0.000000	-0.317271	0.105745	-0.497546	0.000000	0.000000	4.000000	32.000000	0.000000
14730.191175	-0.118891	0.589256	0.081075	82.744286	120.021851	156.867798	4.053749	0.000000	0.944549	0.000000	0.000000	0.000000	-0.317271	0.105745	-0.497546	0.000000	0.000000	4.000000	32.000000	0.000000
14730.194509	-0.120012	0.589535	0.079373	82.744286	120.021851	156.867798	4.053749	0.000000	0.944549	0.000000	0.000000	0.000000	-0.336250	0.083893	-0.510707	0.000000	0.000000	4.000000	32.000000	0.000000
14730.197842	-0.120012	0.589535	0.079373	82.744286	120.021851	156.867798	4.053749	0.000000	0.944549	0.000000	0.000000	0.000000	-0.336250	0.083893	-0.510707	0.000000	0.000000	4.000000	32.000000	0.000000
14730.201175	-0.120012	0.589535	0.079373	82.598793	120.221710	157.176727	3.968632	0.000000	1.000590	0.000000	0.000000	0.000000	-0.336250	0.083893	-0.510707	0.000000	0.000000	4.000000	32.000000	0.000000
14730.204509	-0.121181	0.589771	0.077684	82.598793	120.221710	157.176727	3.968632	0.000000	1.000590	0.000000	0.000000	0.000000	-0.350886	0.070801	-0.506560	0.000000	0.000000	4.000000	32.000000	0.000000
14730.207842	-0.121181	0.589771	0.077684	82.598793	120.221710	157.176727	3.968632	0.000000	1.000590	0.000000	0.000000	0.000000	-0.350886	0.070801	-0.506560	0.000000	0.000000	4.000000	32.000000	0.000000
14730.211175	-0.121181	0.589771	0.077684	82.421043	119.844589	157.021545	3.884205	0.000000	1.059071	0.000000	0.000000	0.000000	-0.350886	0.070801	-0.506560	0.000000	0.000000	4.000000	32.000000	0.000000
14730.214509	-0.122374	0.589964	0.076015	82.421043	119.844589	157.021545	3.884205	0.000000	1.059071	0.000000	0.000000	0.000000	-0.357863	0.057851	-0.500738	0.000000	0.000000	4.000000	32.000000	0.000000
14730.217842	-0.122374	0.589964	0.076015	82.421043	119.844589	157.021545	3.884205	0.000000	1.059071	0.000000	0.000000	0.000000	-0.357863	0.057851	-0.500738	0.000000	0.000000	4.000000	32.000000	0.000000
14730.221175	-0.122374	0.589964	0.076015	82.224152	119.005173	156.336304	3.800748	0.000000	1.118715	0.000000	0.000000	0.000000	-0.357863	0.057851	-0.500738	0.000000	0.000000	4.000000	32.000000	0.000000
14730.224509	-0.123482	0.590075	0.074358	82.224152	119.005173	156.336304	3.800748	0.000000	1.118715	0.000000	0.000000	0.000000	-0.332456	0.033275	-0.496968	0.000000	0.000000	4.000000	32.000000	0.000000
14730.227842	-0.123482	0.590075	0.074358	82.224152	119.005173	156.336304	3.800748	0.000000	1.118715	0.000000	0.000000	0.000000	-0.332456	0.033275	-0.496968	0.000000	0.000000	4.000000	32.000000	0.000000
14730.231175	-0.123482	0.590075	0.074358	82.031197	118.050545	155.263367	3.717920	0.000000	1.174124	0.000000	0.000000	0.000000	-0.332456	0.033275	-0.496968	0.000000	0.000000	4.000000	32.000000	0.000000
14730.234509	-0.124573	0.590153	0.072771	82.031197	118.050545	155.263367	3.717920	0.000000	1.174124	0.000000	0.000000	0.000000	-0.327114	0.023344	-0.476323	0.000000	0.000000	4.000000	32.000000	0.000000
14730.237842	-0.124573	0.590153	0.072771	82.031197	118.050545	155.263367	3.717920	0.000000	1.174124	0.000000	0.000000	0.000000	-0.327114	0.023344	-0.476323	0.000000	0.000000	4.000000	32.000000	0.000000
14730.241175	-0.124573	0.590153	0.072771	81.848450	117.243652	154.298843	3.638533	0.000000	1.228643	0.000000	0.000000	0.000000	-0.327114	0.023344	-0.476323	0.000000	0.000000	4.000000	32.000000	0.000000
14730.244509	-0.125709	0.590169	0.071182	81.848450	117.243652	154.298843	3.638533	0.000000	1.228643	0.000000	0.000000	0.000000	-0.340838	0.004916	-0.476707	0.000000	0.000000	4.000000	32.000000	0.000000
14730.247842	-0.125709	0.590169	0.071182	81.848450	117.243652	154.298843	3.638533	0.000000	1.228643	0.000000	0.000000	0.000000	-0.340838	0.004916	-0.476707	0.000000	0.000000	4.000000	32.000000	0.000000
14730.251175	-0.125709	0.590169	0.071182	81.694870	116.701172	153.785782	3.559082	0.000000	1.285449	0.000000	0.000000	0.000000	-0.340838	0.004916	-0.476707	0.000000	0.000000	4.000000	32.000000	0.000000
14730.254509	-0.126769	0.590144	0.069636	81.694870	116.701172	153.785782	3.559082	0.000000	1.285449	0.000000	0.000000	0.000000	-0.318036	-0.007527	-0.463607	0.000000	0.000000	4.000000	32.000000	0.000000
14730.257842	-0.126769	0.590144	0.069636	81.694870	116.701172	153.785782	3.559082	0.000000	1.285449	0.000000	0.000000	0.000000	-0.318036	-0.007527	-0.463607	0.000000	0.000000	4.000000	32.000000	0.000000
14730.261175	-0.126769	0.590144	0.069636	81.574661	116.477905	153.649506	3.481814	0.000000	1.338456	0.000000	0.000000	0.000000	-0.318036	-0.007527	-0.463607	0.000000	0.000000	4.000000	32.000000	0.000000
14730.264509	-0.127789	0.590078	0.068063	81.574661	116.477905	153.649506	3.481814	0.000000	1.338456	0.000000	0.000000	0.000000	-0.306111	-0.019701	-0.471882	0.000000	0.000000	4.000000	32.000000	0.000000
14730.267842	-0.127789	0.590078	0.068063	81.574661	116.477905	153.649506	3.481814	0.000000	1.338456	0.000000	0.000000	0.000000	-0.306111	-0.019701	-0.471882	0.000000	0.000000	4.000000	32.000000	0.000000
14730.271175	-0.127789	0.590078	0.068063	81.470482	116.389046	153.561127	3.403167	0.000000	1.389474	0.000000	0.000000	0.000000	-0.306111	-0.019701	-0.471882	0.000000	0.000000	4.000000	32.000000	0.000000
14730.274509	-0.128787	0.590021	0.066531	81.470482	116.389046	153.561127	3.403167	0.000000	1.389474	0.000000	0.000000	0.000000	-0.299178	-0.017318	-0.459794	0.000000	0.000000	4.000000	32.000000	0.000000
14730.277842	-0.128787	0.590021	0.066531	81.470482	116.389046	153.561127	3.403167	0.000000	1.389474	0.000000	0.000000	0.000000	-0.299178	-0.017318	-0.459794	0.000000	0.000000	4.000000	32.000000	0.000000
14730.281175	-0.128787	0.590021	0.066531	81.375526	116.313698	153.371674	3.326535	0.000000	1.439337	0.000000	0.000000	0.000000	-0.299178	-0.017318	-0.459794	0.000000	0.000000	4.000000	32.000000	0.000000
14730.284509	-0.129752	0.589961	0.065001	81.375526	116.313698	153.371674	3.326535	0.000000	1.439337	0.000000	0.000000	0.000000	-0.289600	-0.017770	-0.458866	0.000000	0.000000	4.000000	32.000000	0.000000
14730.287842	-0.129752	0.589961	0.065001	81.375526	116.313698	153.371674	3.326535	0.000000	1.439337	0.000000	0.000000	0.000000	-0.289600	-0.017770	-0.458866	0.000000	0.000000	4.000000	32.000000	0.000000
14730.291175	-0.129752	0.589961	0.065001	81.268417	116.135323	153.125000	3.250057	0.000000	1.487603	0.000000	0.000000	0.000000	-0.289600	-0.017770	-0.458866	0.000000	0.000000	4.000000	32.000000	0.000000
14730.294509	-0.130716	0.589891	0.063491	81.268417	116.135323	153.125000	3.250057	0.000000	1.487603	0.000000	0.000000	0.000000	-0.289185	-0.021144	-0.453075	0.000000	0.000000	4.000000	32.000000	0.000000
14730.297842	-0.130716	0.589891	0.063491	81.268417	116.135323	153.125000	3.250057	0.000000	1.487603	0.000000	0.000000	0.000000	-0.289185	-0.021144	-0.453075	0.000000	0.000000	4.000000	32.000000	0.000000
14730.301175	-0.130716	0.589891	0.063491	81.144127	115.822632	152.837402	3.174545	0.000000	1.535801	0.000000	0.000000	0.000000	-0.289185	-0.021144	-0.453075	0.000000	0.000000	4.000000	32.000000	0.000000
14730.304509	-0.131624	0.589819	0.061990	81.144127	115.822632	152.837402	3.174545	0.000000	1.535801	0.000000	0.000000	0.000000	-0.272331	-0.021560	-0.450198	0.000000	0.000000	4.000000	32.000000	0.000000
14730.307842	-0.131624	0.589819	0.061990	81.144127	115.822632	152.837402	3.174545	0.000000	1.535801	0.000000	0.000000	0.000000	-0.272331	-0.021560	-0.450198	0.000000	0.000000	4.000000	32.000000	0.000000
14730.311175	-0.131624	0.589819	0.061990	81.005272	115.393944	152.418289	3.099512	0.000000	1.581190	0.000000	0.000000	0.000000	-0.272331	-0.021560	-0.450198	0.000000	0.000000	4.000000	32.000000	0.000000
14730.314509	-0.132538	0.589775	0.060540	81.005272	115.393944	152.418289	3.099512	0.000000	1.581190	0.000000	0.000000	0.000000	-0.274403	-0.013270	-0.435181	0.000000	0.000000	4.000000	32.000000	0.000000
14730.317842	-0.132538	0.589775	0.060540	81.005272	115.393944	152.418289	3.099512	0.000000	1.581190	0.000000	0.000000	0.000000	-0.274403	-0.013270	-0.435181	0.000000	0.000000	4.000000	32.000000	0.000000
14730.321175	-0.132538	0.589775	0.060540	80.869759	114.969322	151.935272	3.026982	0.000000	1.626923	0.000000	0.000000	0.000000	-0.274403	-0.013270	-0.435181	0.000000	0.000000	4.000000	32.000000	0.000000
14730.324509	-0.133406	0.589768	0.059130	80.869759	114.969322	151.935272	3.026982	0.000000	1.626923	0.000000	0.000000	0.000000	-0.260156	-0.002035	-0.423010	0.000000	0.000000	4.000000	32.000000	0.000000
14730.327842	-0.133406	0.589768	0.059130	80.869759	114.969322	151.935272	3.026982	0.000000	1.626923	0.000000	0.000000	0.000000	-0.260156	-0.002035	-0.423010	0.000000	0.000000	4.000000	32.000000	0.000000
14730.331175	-0.133406	0.589768	0.059130	80.749252	114.606041	151.430237	2.956480	0.000000	1.670283	0.000000	0.000000	0.000000	-0.260156	-0.002035	-0.423010	0.000000	0.000000	4.000000	32.000000	0.000000
14730.334509	-0.134173	0.589779	0.057758	80.749252	114.606041	151.430237	2.956480	0.000000	1.670283	0.000000	0.000000	0.000000	-0.230250	0.003355	-0.411495	0.000000	0.000000	4.000000	32.000000	0.000000
14730.337842	-0.134173	0.589779	0.057758	80.749252	114.606041	151.430237	2.956480	0.000000	1.670283	0.000000	0.000000	0.000000	-0.230250	0.003355	-0.411495	0.000000	0.000000	4.000000	32.000000	0.000000
14730.341175	-0.134173	0.589779	0.057758	80.655777	114.385979	151.056931	2.887897	0.000000	1.708658	0.000000	0.000000	0.000000	-0.230250	0.003355	-0.411495	0.000000	0.000000	4.000000	32.000000	0.000000
14730.344509	-0.134848	0.589799	0.056447	80.655777	114.385979	151.056931	2.887897	0.000000	1.708658	0.000000	0.000000	0.000000	-0.202355	0.005816	-0.393148	0.000000	0.000000	4.000000	32.000000	0.000000
14730.347842	-0.134848	0.589799	0.056447	80.655777	114.385979	151.056931	2.887897	0.000000	1.708658	0.000000	0.000000	0.000000	-0.202355	0.005816	-0.393148	0.000000	0.000000	4.000000	32.000000	0.000000
14730.351175	-0.134848	0.589799	0.056447	80.601120	114.358978	151.003922	2.822373	0.000000	1.742383	0.000000	0.000000	0.000000	-0.202355	0.005816	-0.393148	0.000000	0.000000	4.000000	32.000000	0.000000
14730.354509	-0.135481	0.589875	0.055194	80.601120	114.358978	151.003922	2.822373	0.000000	1.742383	0.000000	0.000000	0.000000	-0.190004	0.022819	-0.376042	0.000000	0.000000	4.000000	32.000000	0.000000
14730.357842	-0.135481	0.589875	0.055194	80.601120	114.358978	151.003922	2.822373	0.000000	1.742383	0.000000	0.000000	0.000000	-0.190004	0.022819	-0.376042	0.000000	0.000000	4.000000	32.000000	0.000000
14730.361175	-0.135481	0.589875	0.055194	80.577316	114.442009	151.181824	2.759699	0.000000	1.774051	0.000000	0.000000	0.000000	-0.190004	0.022819	-0.376042	0.000000	0.000000	4.000000	32.000000	0.000000
14730.364509	-0.136033	0.589969	0.054040	80.577316	114.442009	151.181824	2.759699	0.000000	1.774051	0.000000	0.000000	0.000000	-0.165624	0.028237	-0.346190	0.000000	0.000000	4.000000	32.000000	0.000000
14730.367842	-0.136033	0.589969	0.054040	80.577316	114.442009	151.181824	2.759699	0.000000	1.774051	0.000000	0.000000	0.000000	-0.165624	0.028237	-0.346190	0.000000	0.000000	4.000000	32.000000	0.000000
14730.371175	-0.136033	0.589969	0.054040	80.557480	114.500549	151.321411	2.702001	0.000000	1.801655	0.000000	0.000000	0.000000	-0.165624	0.028237	-0.346190	0.000000	0.000000	4.000000	32.000000	0.000000
14730.374509	-0.136566	0.590100	0.052922	80.557480	114.500549	151.321411	2.702001	0.000000	1.801655	0.000000	0.000000	0.000000	-0.159771	0.039425	-0.335430	0.000000	0.000000	4.000000	32.000000	0.000000
14730.377842	-0.136566	0.590100	0.052922	80.557480	114.500549	151.321411	2.702001	0.000000	1.801655	0.000000	0.000000	0.000000	-0.159771	0.039425	-0.335430	0.000000	0.000000	4.000000	32.000000	0.000000
14730.381175	-0.136566	0.590100	0.052922	80.537888	114.559441	151.447617	2.646096	0.000000	1.828284	0.000000	0.000000	0.000000	-0.159771	0.039425	-0.335430	0.000000	0.000000	4.000000	32.000000	0.000000
14730.384509	-0.137051	0.590250	0.051831	80.537888	114.559441	151.447617	2.646096	0.000000	1.828284	0.000000	0.000000	0.000000	-0.145533	0.044803	-0.327274	0.000000	0.000000	4.000000	32.000000	0.000000
14730.387842	-0.137051	0.590250	0.051831	80.537888	114.559441	151.447617	2.646096	0.000000	1.828284	0.000000	0.000000	0.000000	-0.145533	0.044803	-0.327274	0.000000	0.000000	4.000000	32.000000	0.000000
14730.391175	-0.137051	0.590250	0.051831	80.517120	114.642570	151.582306	2.591550	0.000000	1.852539	0.000000	0.000000	0.000000	-0.145533	0.044803	-0.327274	0.000000	0.000000	4.000000	32.000000	0.000000
14730.394509	-0.137499	0.590427	0.050805	80.517120	114.642570	151.582306	2.591550	0.000000	1.852539	0.000000	0.000000	0.000000	-0.134455	0.053129	-0.307785	0.000000	0.000000	4.000000	32.000000	0.000000
14730.397842	-0.137499	0.590427	0.050805	80.517120	114.642570	151.582306	2.591550	0.000000	1.852539	0.000000	0.000000	0.000000	-0.134455	0.053129	-0.307785	0.000000	0.000000	4.000000	32.000000	0.000000
14730.401175	-0.137499	0.590427	0.050805	80.484604	114.826271	151.733459	2.540253	0.000000	1.874948	0.000000	0.000000	0.000000	-0.134455	0.053129	-0.307785	0.000000	0.000000	4.000000	32.000000	0.000000
14730.404509	-0.137917	0.590660	0.049771	80.484604	114.826271	151.733459	2.540253	0.000000	1.874948	0.000000	0.000000	0.000000	-0.125300	0.069968	-0.310308	0.000000	0.000000	4.000000	32.000000	0.000000
14730.407842	-0.137917	0.590660	0.049771	80.484604	114.826271	151.733459	2.540253	0.000000	1.874948	0.000000	0.000000	0.000000	-0.125300	0.069968	-0.310308	0.000000	0.000000	4.000000	32.000000	0.000000
14730.411175	-0.137917	0.590660	0.049771	80.444305	115.150116	151.924072	2.488535	0.000000	1.895831	0.000000	0.000000	0.000000	-0.125300	0.069968	-0.310308	0.000000	0.000000	4.000000	32.000000	0.000000
14730.414509	-0.138350	0.590901	0.048707	80.444305	115.150116	151.924072	2.488535	0.000000	1.895831	0.000000	0.000000	0.000000	-0.129886	0.072325	-0.319239	0.000000	0.000000	4.000000	32.000000	0.000000
14730.417842	-0.138350	0.590901	0.048707	80.444305	115.150116	151.924072	2.488535	0.000000	1.895831	0.000000	0.000000	0.000000	-0.129886	0.072325	-0.319239	0.000000	0.000000	4.000000	32.000000	0.000000
14730.421175	-0.138350	0.590901	0.048707	80.408798	115.603111	152.309189	2.435328	0.000000	1.917479	0.000000	0.000000	0.000000	-0.129886	0.072325	-0.319239	0.000000	0.000000	4.000000	32.000000	0.000000
14730.424509	-0.138734	0.591188	0.047663	80.408798	115.603111	152.309189	2.435328	0.000000	1.917479	0.000000	0.000000	0.000000	-0.115361	0.086182	-0.313091	0.000000	0.000000	4.000000	32.000000	0.000000
14730.427842	-0.138734	0.591188	0.047663	80.408798	115.603111	152.309189	2.435328	0.000000	1.917479	0.000000	0.000000	0.000000	-0.115361	0.086182	-0.313091	0.000000	0.000000	4.000000	32.000000	0.000000
14730.431175	-0.138734	0.591188	0.047663	80.396980	116.108994	152.824493	2.383147	0.000000	1.936706	0.000000	0.000000	0.000000	-0.115361	0.086182	-0.313091	0.000000	0.000000	4.000000	32.000000	0.000000
14730.434509	-0.139130	0.591464	0.046574	80.396980	116.108994	152.824493	2.383147	0.000000	1.936706	0.000000	0.000000	0.000000	-0.118647	0.082666	-0.326624	0.000000	0.000000	4.000000	32.000000	0.000000
14730.437842	-0.139130	0.591464	0.046574	80.396980	116.108994	152.824493	2.383147	0.000000	1.936706	0.000000	0.000000	0.000000	-0.118647	0.082666	-0.326624	0.000000	0.000000	4.000000	32.000000	0.000000
14730.441175	-0.139130	0.591464	0.046574	80.419113	116.545456	153.276917	2.328709	0.000000	1.956481	0.000000	0.000000	0.000000	-0.118647	0.082666	-0.326624	0.000000	0.000000	4.000000	32.000000	0.000000
14730.444509	-0.139490	0.591775	0.045462	80.419113	116.545456	153.276917	2.328709	0.000000	1.956481	0.000000	0.000000	0.000000	-0.108206	0.093439	-0.333746	0.000000	0.000000	4.000000	32.000000	0.000000
14730.447842	-0.139490	0.591775	0.045462	80.419113	116.545456	153.276917	2.328709	0.000000	1.956481	0.000000	0.000000	0.000000	-0.108206	0.093439	-0.333746	0.000000	0.000000	4.000000	32.000000	0.000000
14730.451175	-0.139490	0.591775	0.045462	80.463104	116.840561	153.593933	2.273085	0.000000	1.974515	0.000000	0.000000	0.000000	-0.108206	0.093439	-0.333746	0.000000	0.000000	4.000000	32.000000	0.000000
14730.454509	-0.139848	0.592085	0.044348	80.463104	116.840561	153.593933	2.273085	0.000000	1.974515	0.000000	0.000000	0.000000	-0.107383	0.092826	-0.334017	0.000000	0.000000	4.000000	32.000000	0.000000
14730.457842	-0.139848	0.592085	0.044348	80.463104	116.840561	153.593933	2.273085	0.000000	1.974515	0.000000	0.000000	0.000000	-0.107383	0.092826	-0.334017	0.000000	0.000000	4.000000	32.000000	0.000000
14730.461175	-0.139848	0.592085	0.044348	80.498940	117.091805	153.869873	2.217415	0.000000	1.992412	0.000000	0.000000	0.000000	-0.107383	0.092826	-0.334017	0.000000	0.000000	4.000000	32.000000	0.000000
14730.464509	-0.140203	0.592392	0.043234	80.498940	117.091805	153.869873	2.217415	0.000000	1.992412	0.000000	0.000000	0.000000	-0.106559	0.092234	-0.334286	0.000000	0.000000	4.000000	32.000000	0.000000
14730.467842	-0.140203	0.592392	0.043234	80.498940	117.091805	153.869873	2.217415	0.000000	1.992412	0.000000	0.000000	0.000000	-0.106559	0.092234	-0.334286	0.000000	0.000000	4.000000	32.000000	0.000000
14730.471175	-0.140203	0.592392	0.043234	80.523170	117.294800	154.110062	2.161701	0.000000	2.010172	0.000000	0.000000	0.000000	-0.106559	0.092234	-0.334286	0.000000	0.000000	4.000000	32.000000	0.000000
14730.474509	-0.140528	0.592678	0.042110	80.523170	117.294800	154.110062	2.161701	0.000000	2.010172	0.000000	0.000000	0.000000	-0.097329	0.085823	-0.337136	0.000000	0.000000	4.000000	32.000000	0.000000
14730.477842	-0.140528	0.592678	0.042110	80.523170	117.294800	154.110062	2.161701	0.000000	2.010172	0.000000	0.000000	0.000000	-0.097329	0.085823	-0.337136	0.000000	0.000000	4.000000	32.000000	0.000000
14730.481175	-0.140528	0.592678	0.042110	80.542000	117.466438	154.313690	2.105511	0.000000	2.026393	0.000000	0.000000	0.000000	-0.097329	0.085823	-0.337136	0.000000	0.000000	4.000000	32.000000	0.000000
14730.484509	-0.140880	0.592953	0.041001	80.542000	117.466438	154.313690	2.105511	0.000000	2.026393	0.000000	0.000000	0.000000	-0.105515	0.082518	-0.332669	0.000000	0.000000	4.000000	32.000000	0.000000
14730.487842	-0.140880	0.592953	0.041001	80.542000	117.466438	154.313690	2.105511	0.000000	2.026393	0.000000	0.000000	0.000000	-0.105515	0.082518	-0.332669	0.000000	0.000000	4.000000	32.000000	0.000000
14730.491175	-0.140880	0.592953	0.041001	80.545601	117.564018	154.465103	2.050066	0.000000	2.043979	0.000000	0.000000	0.000000	-0.105515	0.082518	-0.332669	0.000000	0.000000	4.000000	32.000000	0.000000
14730.494509	-0.141207	0.593198	0.039905	80.545601	117.564018	154.465103	2.050066	0.000000	2.043979	0.000000	0.000000	0.000000	-0.098233	0.073475	-0.328767	0.000000	0.000000	4.000000	32.000000	0.000000
14730.497842	-0.141207	0.593198	0.039905	80.545601	117.564018	154.465103	2.050066	0.000000	2.043979	0.000000	0.000000	0.000000	-0.098233	0.073475	-0.328767	0.000000	0.000000	4.000000	32.000000	0.000000
14730.501175	-0.141207	0.593198	0.039905	80.540878	117.662315	154.621750	1.995272	0.000000	2.060350	0.000000	0.000000	0.000000	-0.098233	0.073475	-0.328767	0.000000	0.000000	4.000000	32.000000	0.000000
14730.504509	-0.141525	0.593375	0.038785	80.540878	117.662315	154.621750	1.995272	0.000000	2.060350	0.000000	0.000000	0.000000	-0.095446	0.052918	-0.336022	0.000000	0.000000	4.000000	32.000000	0.000000
14730.507842	-0.141525	0.593375	0.038785	80.540878	117.662315	154.621750	1.995272	0.000000	2.060350	0.000000	0.000000	0.000000	-0.095446	0.052918	-0.336022	0.000000	0.000000	4.000000	32.000000	0.000000
14730.511175	-0.141525	0.593375	0.038785	80.532181	117.821587	154.834442	1.939268	0.000000	2.076258	0.000000	0.000000	0.000000	-0.095446	0.052918	-0.336022	0.000000	0.000000	4.000000	32.000000	0.000000
14730.514509	-0.141815	0.593502	0.037663	80.532181	117.821587	154.834442	1.939268	0.000000	2.076258	0.000000	0.000000	0.000000	-0.086897	0.038203	-0.336670	0.000000	0.000000	4.000000	32.000000	0.000000
14730.517842	-0.141815	0.593502	0.037663	80.532181	117.821587	154.834442	1.939268	0.000000	2.076258	0.000000	0.000000	0.000000	-0.086897	0.038203	-0.336670	0.000000	0.000000	4.000000	32.000000	0.000000
14730.521175	-0.141815	0.593502	0.037663	80.529602	118.115517	155.163162	1.883157	0.000000	2.090741	0.000000	0.000000	0.000000	-0.086897	0.038203	-0.336670	0.000000	0.000000	4.000000	32.000000	0.000000
14730.524509	-0.142018	0.593570	0.036515	80.529602	118.115517	155.163162	1.883157	0.000000	2.090741	0.000000	0.000000	0.000000	-0.061077	0.020406	-0.344583	0.000000	0.000000	4.000000	32.000000	0.000000
14730.527842	-0.142018	0.593570	0.036515	80.529602	118.115517	155.163162	1.883157	0.000000	2.090741	0.000000	0.000000	0.000000	-0.061077	0.020406	-0.344583	0.000000	0.000000	4.000000	32.000000	0.000000
14730.531175	-0.142018	0.593570	0.036515	80.538216	118.614594	155.667618	1.825726	0.000000	2.100920	0.000000	0.000000	0.000000	-0.061077	0.020406	-0.344583	0.000000	0.000000	4.000000	32.000000	0.000000
14730.534509	-0.142144	0.593549	0.035280	80.538216	118.614594	155.667618	1.825726	0.000000	2.100920	0.000000	0.000000	0.000000	-0.037755	-0.006259	-0.370446	0.000000	0.000000	4.000000	32.000000	0.000000
14730.537842	-0.142144	0.593549	0.035280	80.538216	118.614594	155.667618	1.825726	0.000000	2.100920	0.000000	0.000000	0.000000	-0.037755	-0.006259	-0.370446	0.000000	0.000000	4.000000	32.000000	0.000000
14730.541175	-0.142144	0.593549	0.035280	80.562126	119.357559	156.380966	1.763985	0.000000	2.107213	0.000000	0.000000	0.000000	-0.037755	-0.006259	-0.370446	0.000000	0.000000	4.000000	32.000000	0.000000
14730.544509	-0.142150	0.593459	0.033987	80.562126	119.357559	156.380966	1.763985	0.000000	2.107213	0.000000	0.000000	0.000000	-0.001779	-0.027155	-0.387718	0.000000	0.000000	4.000000	32.000000	0.000000
14730.547842	-0.142150	0.593459	0.033987	80.562126	119.357559	156.380966	1.763985	0.000000	2.107213	0.000000	0.000000	0.000000	-0.001779	-0.027155	-0.387718	0.000000	0.000000	4.000000	32.000000	0.000000
14730.551175	-0.142150	0.593459	0.033987	80.597549	120.359673	157.321289	1.699366	0.000000	2.107510	0.000000	0.000000	0.000000	-0.001779	-0.027155	-0.387718	0.000000	0.000000	4.000000	32.000000	0.000000
14730.554509	-0.142100	0.593307	0.032594	80.597549	120.359673	157.321289	1.699366	0.000000	2.107510	0.000000	0.000000	0.000000	0.015088	-0.045403	-0.417888	0.000000	0.000000	4.000000	32.000000	0.000000
14730.557842	-0.142100	0.593307	0.032594	80.597549	120.359673	157.321289	1.699366	0.000000	2.107510	0.000000	0.000000	0.000000	0.015088	-0.045403	-0.417888	0.000000	0.000000	4.000000	32.000000	0.000000
14730.561175	-0.142100	0.593307	0.032594	80.625580	121.379868	158.281616	1.629718	0.000000	2.104995	0.000000	0.000000	0.000000	0.015088	-0.045403	-0.417888	0.000000	0.000000	4.000000	32.000000	0.000000
14730.564509	-0.142034	0.593097	0.031154	80.625580	121.379868	158.281616	1.629718	0.000000	2.104995	0.000000	0.000000	0.000000	0.019772	-0.063082	-0.432066	0.000000	0.000000	4.000000	32.000000	0.000000
14730.567842	-0.142034	0.593097	0.031154	80.625580	121.379868	158.281616	1.629718	0.000000	2.104995	0.000000	0.000000	0.000000	0.019772	-0.063082	-0.432066	0.000000	0.000000	4.000000	32.000000	0.000000
14730.571175	-0.142034	0.593097	0.031154	80.637566	122.270172	159.136246	1.557707	0.000000	2.101700	0.000000	0.000000	0.000000	0.019772	-0.063082	-0.432066	0.000000	0.000000	4.000000	32.000000	0.000000
14730.574509	-0.142030	0.592792	0.029676	80.637566	122.270172	159.136246	1.557707	0.000000	2.101700	0.000000	0.000000	0.000000	0.001116	-0.091586	-0.443490	0.000000	0.000000	4.000000	32.000000	0.000000
14730.577842	-0.142030	0.592792	0.029676	80.637566	122.270172	159.136246	1.557707	0.000000	2.101700	0.000000	0.000000	0.000000	0.001116	-0.091586	-0.443490	0.000000	0.000000	4.000000	32.000000	0.000000
14730.581175	-0.142030	0.592792	0.029676	80.689262	122.592812	159.470947	1.483792	0.000000	2.101513	0.000000	0.000000	0.000000	0.001116	-0.091586	-0.443490	0.000000	0.000000	4.000000	32.000000	0.000000
14730.584509	-0.142110	0.592413	0.028235	80.689262	122.592812	159.470947	1.483792	0.000000	2.101513	0.000000	0.000000	0.000000	-0.023988	-0.113559	-0.432209	0.000000	0.000000	4.000000	32.000000	0.000000
14730.587842	-0.142110	0.592413	0.028235	80.689262	122.592812	159.470947	1.483792	0.000000	2.101513	0.000000	0.000000	0.000000	-0.023988	-0.113559	-0.432209	0.000000	0.000000	4.000000	32.000000	0.000000
14730.591175	-0.142110	0.592413	0.028235	80.871376	121.714478	158.678909	1.411757	0.000000	2.105511	0.000000	0.000000	0.000000	-0.023988	-0.113559	-0.432209	0.000000	0.000000	4.000000	32.000000	0.000000
14730.594509	-0.142255	0.591981	0.026854	80.871376	121.714478	158.678909	1.411757	0.000000	2.105511	0.000000	0.000000	0.000000	-0.043415	-0.129578	-0.414292	0.000000	0.000000	4.000000	32.000000	0.000000
14730.597842	-0.142255	0.591981	0.026854	80.871376	121.714478	158.678909	1.411757	0.000000	2.105511	0.000000	0.000000	0.000000	-0.043415	-0.129578	-0.414292	0.000000	0.000000	4.000000	32.000000	0.000000
14730.601175	-0.142255	0.591981	0.026854	81.184769	119.968834	157.041428	1.342708	0.000000	2.112747	0.000000	0.000000	0.000000	-0.043415	-0.129578	-0.414292	0.000000	0.000000	4.000000	32.000000	0.000000
14730.604509	-0.142455	0.591479	0.025585	81.184769	119.968834	157.041428	1.342708	0.000000	2.112747	0.000000	0.000000	0.000000	-0.059924	-0.150505	-0.380836	0.000000	0.000000	4.000000	32.000000	0.000000
14730.607842	-0.142455	0.591479	0.025585	81.184769	119.968834	157.041428	1.342708	0.000000	2.112747	0.000000	0.000000	0.000000	-0.059924	-0.150505	-0.380836	0.000000	0.000000	4.000000	32.000000	0.000000
14730.611175	-0.142455	0.591479	0.025585	81.511200	117.727898	154.930084	1.279235	0.000000	2.122735	0.000000	0.000000	0.000000	-0.059924	-0.150505	-0.380836	0.000000	0.000000	4.000000	32.000000	0.000000
14730.614509	-0.142657	0.590917	0.024418	81.511200	117.727898	154.930084	1.279235	0.000000	2.122735	0.000000	0.000000	0.000000	-0.060772	-0.168729	-0.350094	0.000000	0.000000	4.000000	32.000000	0.000000
14730.617842	-0.142657	0.590917	0.024418	81.511200	117.727898	154.930084	1.279235	0.000000	2.122735	0.000000	0.000000	0.000000	-0.060772	-0.168729	-0.350094	0.000000	0.000000	4.000000	32.000000	0.000000
14730.621175	-0.142657	0.590917	0.024418	81.793159	115.193558	152.547180	1.220886	0.000000	2.132863	0.000000	0.000000	0.000000	-0.060772	-0.168729	-0.350094	0.000000	0.000000	4.000000	32.000000	0.000000
14730.624509	-0.142811	0.590303	0.023344	81.793159	115.193558	152.547180	1.220886	0.000000	2.132863	0.000000	0.000000	0.000000	-0.046076	-0.184277	-0.322059	0.000000	0.000000	4.000000	32.000000	0.000000
14730.627842	-0.142811	0.590303	0.023344	81.793159	115.193558	152.547180	1.220886	0.000000	2.132863	0.000000	0.000000	0.000000	-0.046076	-0.184277	-0.322059	0.000000	0.000000	4.000000	32.000000	0.000000
14730.631175	-0.142811	0.590303	0.023344	82.014137	112.634407	150.138000	1.167210	0.000000	2.140543	0.000000	0.000000	0.000000	-0.046076	-0.184277	-0.322059	0.000000	0.000000	4.000000	32.000000	0.000000
14730.634509	-0.142968	0.589629	0.022373	82.014137	112.634407	150.138000	1.167210	0.000000	2.140543	0.000000	0.000000	0.000000	-0.047241	-0.202213	-0.291340	0.000000	0.000000	4.000000	32.000000	0.000000
14730.637842	-0.142968	0.589629	0.022373	82.014137	112.634407	150.138000	1.167210	0.000000	2.140543	0.000000	0.000000	0.000000	-0.047241	-0.202213	-0.291340	0.000000	0.000000	4.000000	32.000000	0.000000
14730.641175	-0.142968	0.589629	0.022373	82.191994	110.301567	147.942139	1.118653	0.000000	2.148416	0.000000	0.000000	0.000000	-0.047241	-0.202213	-0.291340	0.000000	0.000000	4.000000	32.000000	0.000000
14730.644509	-0.143167	0.588931	0.021461	82.191994	110.301567	147.942139	1.118653	0.000000	2.148416	0.000000	0.000000	0.000000	-0.059513	-0.209392	-0.273557	0.000000	0.000000	4.000000	32.000000	0.000000
14730.647842	-0.143167	0.588931	0.021461	82.191994	110.301567	147.942139	1.118653	0.000000	2.148416	0.000000	0.000000	0.000000	-0.059513	-0.209392	-0.273557	0.000000	0.000000	4.000000	32.000000	0.000000
14730.651175	-0.143167	0.588931	0.021461	82.329971	108.241142	145.918900	1.073061	0.000000	2.158335	0.000000	0.000000	0.000000	-0.059513	-0.209392	-0.273557	0.000000	0.000000	4.000000	32.000000	0.000000
14730.654509	-0.143397	0.588192	0.020660	82.329971	108.241142	145.918900	1.073061	0.000000	2.158335	0.000000	0.000000	0.000000	-0.069048	-0.221558	-0.240227	0.000000	0.000000	4.000000	32.000000	0.000000
14730.657842	-0.143397	0.588192	0.020660	82.329971	108.241142	145.918900	1.073061	0.000000	2.158335	0.000000	0.000000	0.000000	-0.069048	-0.221558	-0.240227	0.000000	0.000000	4.000000	32.000000	0.000000
14730.661175	-0.143397	0.588192	0.020660	82.428291	106.379929	143.923828	1.033023	0.000000	2.169843	0.000000	0.000000	0.000000	-0.069048	-0.221558	-0.240227	0.000000	0.000000	4.000000	32.000000	0.000000
14730.664509	-0.143662	0.587459	0.019980	82.428291	106.379929	143.923828	1.033023	0.000000	2.169843	0.000000	0.000000	0.000000	-0.079485	-0.219918	-0.204248	0.000000	0.000000	4.000000	32.000000	0.000000
14730.667842	-0.143662	0.587459	0.019980	82.428291	106.379929	143.923828	1.033023	0.000000	2.169843	0.000000	0.000000	0.000000	-0.079485	-0.219918	-0.204248	0.000000	0.000000	4.000000	32.000000	0.000000
14730.671175	-0.143662	0.587459	0.019980	82.457436	104.616142	142.062119	0.998981	0.000000	2.183091	0.000000	0.000000	0.000000	-0.079485	-0.219918	-0.204248	0.000000	0.000000	4.000000	32.000000	0.000000
14730.674509	-0.143662	0.587459	0.019980	82.457436	104.616142	142.062119	0.998981	0.000000	2.183091	0.000000	0.000000	0.000000	-0.079485	-0.219918	-0.204248	0.000000	0.000000	4.000000	32.000000	0.000000
14730.677842	-0.144019	0.586742	0.019443	82.457436	104.616142	142.062119	0.998981	0.000000	2.183091	0.000000	0.000000	0.000000	-0.107082	-0.215198	-0.160856	0.000000	0.000000	4.000000	32.000000	0.000000
14730.681175	-0.144019	0.586742	0.019443	82.411156	102.907326	140.416519	0.998981	0.000000	2.183091	0.000000	0.000000	0.000000	-0.107082	-0.215198	-0.160856	0.000000	0.000000	4.000000	32.000000	0.000000
14730.684509	-0.144391	0.586002	0.019041	82.411156	102.907326	140.416519	0.998981	0.000000	2.183091	0.000000	0.000000	0.000000	-0.111580	-0.221883	-0.120749	0.000000	0.000000	4.000000	32.000000	0.000000
14730.687842	-0.144391	0.586002	0.019041	82.411156	102.907326	140.416519	0.998981	0.000000	2.183091	0.000000	0.000000	0.000000	-0.111580	-0.221883	-0.120749	0.000000	0.000000	4.000000	32.000000	0.000000
14730.691175	-0.144391	0.586002	0.019041	82.297699	101.390297	139.014633	0.952047	0.000000	2.219535	0.000000	0.000000	0.000000	-0.111580	-0.221883	-0.120749	0.000000	0.000000	4.000000	32.000000	0.000000
14730.694509	-0.144812	0.585303	0.018722	82.297699	101.390297	139.014633	0.952047	0.000000	2.219535	0.000000	0.000000	0.000000	-0.126494	-0.209813	-0.095540	0.000000	0.000000	4.000000	32.000000	0.000000
14730.697842	-0.144812	0.585303	0.018722	82.297699	101.390297	139.014633	0.952047	0.000000	2.219535	0.000000	0.000000	0.000000	-0.126494	-0.209813	-0.095540	0.000000	0.000000	4.000000	32.000000	0.000000
14730.701175	-0.144812	0.585303	0.018722	82.141747	100.109787	137.830322	0.936124	0.000000	2.240617	0.000000	0.000000	0.000000	-0.126494	-0.209813	-0.095540	0.000000	0.000000	4.000000	32.000000	0.000000
14730.704509	-0.145259	0.584597	0.018486	82.141747	100.109787	137.830322	0.936124	0.000000	2.240617	0.000000	0.000000	0.000000	-0.133878	-0.211626	-0.070980	0.000000	0.000000	4.000000	32.000000	0.000000
14730.707842	-0.145259	0.584597	0.018486	82.141747	100.109787	137.830322	0.936124	0.000000	2.240617	0.000000	0.000000	0.000000	-0.133878	-0.211626	-0.070980	0.000000	0.000000	4.000000	32.000000	0.000000
14730.711175	-0.145259	0.584597	0.018486	81.956940	99.277710	137.228973	0.924294	0.000000	2.262930	0.000000	0.000000	0.000000	-0.133878	-0.211626	-0.070980	0.000000	0.000000	4.000000	32.000000	0.000000
14730.714509	-0.145259	0.584597	0.018486	81.956940	99.277710	137.228973	0.924294	0.000000	2.262930	0.000000	0.000000	0.000000	-0.133878	-0.211626	-0.070980	0.000000	0.000000	4.000000	32.000000	0.000000
14730.717842	-0.145728	0.583913	0.018324	81.956940	99.277710	137.228973	0.924294	0.000000	2.262930	0.000000	0.000000	0.000000	-0.140730	-0.205371	-0.048424	0.000000	0.000000	4.000000	32.000000	0.000000
14730.721175	-0.145728	0.583913	0.018324	81.774956	98.914909	137.002869	0.924294	0.000000	2.262930	0.000000	0.000000	0.000000	-0.140730	-0.205371	-0.048424	0.000000	0.000000	4.000000	32.000000	0.000000
14730.724509	-0.146248	0.583220	0.018170	81.774956	98.914909	137.002869	0.924294	0.000000	2.262930	0.000000	0.000000	0.000000	-0.156202	-0.207864	-0.046271	0.000000	0.000000	4.000000	32.000000	0.000000
14730.727842	-0.146248	0.583220	0.018170	81.774956	98.914909	137.002869	0.924294	0.000000	2.262930	0.000000	0.000000	0.000000	-0.156202	-0.207864	-0.046271	0.000000	0.000000	4.000000	32.000000	0.000000
14730.731175	-0.146248	0.583220	0.018170	81.621269	98.867355	136.903427	0.908512	0.000000	2.312419	0.000000	0.000000	0.000000	-0.156202	-0.207864	-0.046271	0.000000	0.000000	4.000000	32.000000	0.000000
14730.734509	-0.146248	0.583220	0.018170	81.621269	98.867355	136.903427	0.908512	0.000000	2.312419	0.000000	0.000000	0.000000	-0.156202	-0.207864	-0.046271	0.000000	0.000000	4.000000	32.000000	0.000000
14730.737842	-0.146763	0.582556	0.018076	81.621269	98.867355	136.903427	0.908512	0.000000	2.312419	0.000000	0.000000	0.000000	-0.154320	-0.199157	-0.028373	0.000000	0.000000	4.000000	32.000000	0.000000
14730.741175	-0.146763	0.582556	0.018076	81.489265	98.881866	136.809555	0.908512	0.000000	2.312419	0.000000	0.000000	0.000000	-0.154320	-0.199157	-0.028373	0.000000	0.000000	4.000000	32.000000	0.000000
14730.744509	-0.147317	0.581874	0.017950	81.489265	98.881866	136.809555	0.908512	0.000000	2.312419	0.000000	0.000000	0.000000	-0.166282	-0.204724	-0.037763	0.000000	0.000000	4.000000	32.000000	0.000000
14730.747842	-0.147317	0.581874	0.017950	81.489265	98.881866	136.809555	0.908512	0.000000	2.312419	0.000000	0.000000	0.000000	-0.166282	-0.204724	-0.037763	0.000000	0.000000	4.000000	32.000000	0.000000
14730.751175	-0.147317	0.581874	0.017950	81.346581	98.846939	136.668839	0.897489	0.000000	2.365853	0.000000	0.000000	0.000000	-0.166282	-0.204724	-0.037763	0.000000	0.000000	4.000000	32.000000	0.000000
14730.754509	-0.147317	0.581874	0.017950	81.346581	98.846939	136.668839	0.897489	0.000000	2.365853	0.000000	0.000000	0.000000	-0.166282	-0.204724	-0.037763	0.000000	0.000000	4.000000	32.000000	0.000000
14730.757842	-0.147895	0.581211	0.017899	81.346581	98.846939	136.668839	0.897489	0.000000	2.365853	0.000000	0.000000	0.000000	-0.173326	-0.198725	-0.015236	0.000000	0.000000	4.000000	32.000000	0.000000
14730.761175	-0.147895	0.581211	0.017899	81.185432	98.732155	136.434433	0.897489	0.000000	2.365853	0.000000	0.000000	0.000000	-0.173326	-0.198725	-0.015236	0.000000	0.000000	4.000000	32.000000	0.000000
14730.764509	-0.148467	0.580530	0.017831	81.185432	98.732155	136.434433	0.897489	0.000000	2.365853	0.000000	0.000000	0.000000	-0.171778	-0.204318	-0.020482	0.000000	0.000000	4.000000	32.000000	0.000000
14730.767842	-0.148467	0.580530	0.017831	81.185432	98.732155	136.434433	0.897489	0.000000	2.365853	0.000000	0.000000	0.000000	-0.171778	-0.204318	-0.020482	0.000000	0.000000	4.000000	32.000000	0.000000
14730.771175	-0.148467	0.580530	0.017831	81.010338	98.541611	136.046036	0.891536	0.000000	2.423370	0.000000	0.000000	0.000000	-0.171778	-0.204318	-0.020482	0.000000	0.000000	4.000000	32.000000	0.000000
14730.774509	-0.148467	0.580530	0.017831	81.010338	98.541611	136.046036	0.891536	0.000000	2.423370	0.000000	0.000000	0.000000	-0.171778	-0.204318	-0.020482	0.000000	0.000000	4.000000	32.000000	0.000000
14730.777842	-0.148995	0.579849	0.017775	81.010338	98.541611	136.046036	0.891536	0.000000	2.423370	0.000000	0.000000	0.000000	-0.158176	-0.204332	-0.016712	0.000000	0.000000	4.000000	32.000000	0.000000
14730.781175	-0.148995	0.579849	0.017775	80.823265	98.330513	135.748993	0.891536	0.000000	2.423370	0.000000	0.000000	0.000000	-0.158176	-0.204332	-0.016712	0.000000	0.000000	4.000000	32.000000	0.000000
14730.784509	-0.149492	0.579176	0.017703	80.823265	98.330513	135.748993	0.891536	0.000000	2.423370	0.000000	0.000000	0.000000	-0.149232	-0.201747	-0.021728	0.000000	0.000000	4.000000	32.000000	0.000000
14730.787842	-0.149492	0.579176	0.017703	80.823265	98.330513	135.748993	0.891536	0.000000	2.423370	0.000000	0.000000	0.000000	-0.149232	-0.201747	-0.021728	0.000000	0.000000	4.000000	32.000000	0.000000
14730.791175	-0.149492	0.579176	0.017703	80.622665	98.091522	135.643967	0.885129	0.000000	2.474605	0.000000	0.000000	0.000000	-0.149232	-0.201747	-0.021728	0.000000	0.000000	4.000000	32.000000	0.000000
14730.794509	-0.149492	0.579176	0.017703	80.622665	98.091522	135.643967	0.885129	0.000000	2.474605	0.000000	0.000000	0.000000	-0.149232	-0.201747	-0.021728	0.000000	0.000000	4.000000	32.000000	0.000000
14730.797842	-0.149996	0.578495	0.017651	80.622665	98.091522	135.643967	0.885129	0.000000	2.474605	0.000000	0.000000	0.000000	-0.151262	-0.204337	-0.015448	0.000000	0.000000	4.000000	32.000000	0.000000
14730.801175	-0.149996	0.578495	0.017651	80.427063	97.902908	135.658234	0.885129	0.000000	2.474605	0.000000	0.000000	0.000000	-0.151262	-0.204337	-0.015448	0.000000	0.000000	4.000000	32.000000	0.000000
14730.804509	-0.150401	0.577803	0.017521	80.427063	97.902908	135.658234	0.885129	0.000000	2.474605	0.000000	0.000000	0.000000	-0.121503	-0.207612	-0.039140	0.000000	0.000000	4.000000	32.000000	0.000000
14730.807842	-0.150401	0.577803	0.017521	80.427063	97.902908	135.658234	0.885129	0.000000	2.474605	0.000000	0.000000	0.000000	-0.121503	-0.207612	-0.039140	0.000000	0.000000	4.000000	32.000000	0.000000
14730.811175	-0.150401	0.577803	0.017521	80.244301	97.788490	135.723053	0.876031	0.000000	2.520066	0.000000	0.000000	0.000000	-0.121503	-0.207612	-0.039140	0.000000	0.000000	4.000000	32.000000	0.000000
14730.814509	-0.150401	0.577803	0.017521	80.244301	97.788490	135.723053	0.876031	0.000000	2.520066	0.000000	0.000000	0.000000	-0.121503	-0.207612	-0.039140	0.000000	0.000000	4.000000	32.000000	0.000000
14730.817842	-0.150818	0.577075	0.017350	80.244301	97.788490	135.723053	0.876031	0.000000	2.520066	0.000000	0.000000	0.000000	-0.125079	-0.218600	-0.051302	0.000000	0.000000	4.000000	32.000000	0.000000
14730.821175	-0.150818	0.577075	0.017350	80.096268	97.866508	135.895981	0.876031	0.000000	2.520066	0.000000	0.000000	0.000000	-0.125079	-0.218600	-0.051302	0.000000	0.000000	4.000000	32.000000	0.000000
14730.824509	-0.151181	0.576336	0.017085	80.096268	97.866508	135.895981	0.876031	0.000000	2.520066	0.000000	0.000000	0.000000	-0.108694	-0.221667	-0.079269	0.000000	0.000000	4.000000	32.000000	0.000000
14730.827842	-0.151181	0.576336	0.017085	80.096268	97.866508	135.895981	0.876031	0.000000	2.520066	0.000000	0.000000	0.000000	-0.108694	-0.221667	-0.079269	0.000000	0.000000	4.000000	32.000000	0.000000
14730.831175	-0.151181	0.576336	0.017085	79.983841	98.090805	136.022751	0.854269	0.000000	2.559028	0.000000	0.000000	0.000000	-0.108694	-0.221667	-0.079269	0.000000	0.000000	4.000000	32.000000	0.000000
14730.834509	-0.151518	0.575578	0.016743	79.983841	98.090805	136.022751	0.854269	0.000000	2.559028	0.000000	0.000000	0.000000	-0.101131	-0.227207	-0.102707	0.000000	0.000000	4.000000	32.000000	0.000000
14730.837842	-0.151518	0.575578	0.016743	79.983841	98.090805	136.022751	0.854269	0.000000	2.559028	0.000000	0.000000	0.000000	-0.101131	-0.227207	-0.102707	0.000000	0.000000	4.000000	32.000000	0.000000
14730.841175	-0.151518	0.575578	0.016743	79.891251	98.407532	135.971283	0.837151	0.000000	2.575884	0.000000	0.000000	0.000000	-0.101131	-0.227207	-0.102707	0.000000	0.000000	4.000000	32.000000	0.000000
14730.844509	-0.151860	0.574867	0.016341	79.891251	98.407532	135.971283	0.837151	0.000000	2.575884	0.000000	0.000000	0.000000	-0.102744	-0.213562	-0.120490	0.000000	0.000000	4.000000	32.000000	0.000000
14730.847842	-0.151860	0.574867	0.016341	79.891251	98.407532	135.971283	0.837151	0.000000	2.575884	0.000000	0.000000	0.000000	-0.102744	-0.213562	-0.120490	0.000000	0.000000	4.000000	32.000000	0.000000
14730.851175	-0.151860	0.574867	0.016341	79.784462	98.643867	135.862305	0.817069	0.000000	2.593007	0.000000	0.000000	0.000000	-0.102744	-0.213562	-0.120490	0.000000	0.000000	4.000000	32.000000	0.000000
14730.854509	-0.151860	0.574867	0.016341	79.784462	98.643867	135.862305	0.817069	0.000000	2.593007	0.000000	0.000000	0.000000	-0.102744	-0.213562	-0.120490	0.000000	0.000000	4.000000	32.000000	0.000000
14730.857842	-0.152135	0.574182	0.015886	79.784462	98.643867	135.862305	0.817069	0.000000	2.593007	0.000000	0.000000	0.000000	-0.082550	-0.205376	-0.136576	0.000000	0.000000	4.000000	32.000000	0.000000
14730.861175	-0.152135	0.574182	0.015886	79.647156	98.766830	135.869507	0.817069	0.000000	2.593007	0.000000	0.000000	0.000000	-0.082550	-0.205376	-0.136576	0.000000	0.000000	4.000000	32.000000	0.000000
14730.864509	-0.152350	0.573516	0.015400	79.647156	98.766830	135.869507	0.817069	0.000000	2.593007	0.000000	0.000000	0.000000	-0.064486	-0.199794	-0.145939	0.000000	0.000000	4.000000	32.000000	0.000000
14730.867842	-0.152350	0.573516	0.015400	79.647156	98.766830	135.869507	0.817069	0.000000	2.593007	0.000000	0.000000	0.000000	-0.064486	-0.199794	-0.145939	0.000000	0.000000	4.000000	32.000000	0.000000
14730.871175	-0.152350	0.573516	0.015400	79.486984	98.763046	135.993286	0.769983	0.000000	2.617513	0.000000	0.000000	0.000000	-0.064486	-0.199794	-0.145939	0.000000	0.000000	4.000000	32.000000	0.000000
14730.874509	-0.152350	0.573516	0.015400	79.486984	98.763046	135.993286	0.769983	0.000000	2.617513	0.000000	0.000000	0.000000	-0.064486	-0.199794	-0.145939	0.000000	0.000000	4.000000	32.000000	0.000000
14730.877842	-0.152538	0.572905	0.014907	79.486984	98.763046	135.993286	0.769983	0.000000	2.617513	0.000000	0.000000	0.000000	-0.056311	-0.183239	-0.147713	0.000000	0.000000	4.000000	32.000000	0.000000
14730.881175	-0.152538	0.572905	0.014907	79.307304	98.689217	136.061478	0.769983	0.000000	2.617513	0.000000	0.000000	0.000000	-0.056311	-0.183239	-0.147713	0.000000	0.000000	4.000000	32.000000	0.000000
14730.884509	-0.152614	0.572322	0.014376	79.307304	98.689217	136.061478	0.769983	0.000000	2.617513	0.000000	0.000000	0.000000	-0.022712	-0.175039	-0.159306	0.000000	0.000000	4.000000	32.000000	0.000000
14730.887842	-0.152614	0.572322	0.014376	79.307304	98.689217	136.061478	0.769983	0.000000	2.617513	0.000000	0.000000	0.000000	-0.022712	-0.175039	-0.159306	0.000000	0.000000	4.000000	32.000000	0.000000
14730.891175	-0.152614	0.572322	0.014376	79.139709	98.632355	136.059921	0.718814	0.000000	2.630683	0.000000	0.000000	0.000000	-0.022712	-0.175039	-0.159306	0.000000	0.000000	4.000000	32.000000	0.000000
14730.894509	-0.152614	0.572322	0.014376	79.139709	98.632355	136.059921	0.718814	0.000000	2.630683	0.000000	0.000000	0.000000	-0.022712	-0.175039	-0.159306	0.000000	0.000000	4.000000	32.000000	0.000000
14730.897842	-0.152595	0.571793	0.013861	79.139709	98.632355	136.059921	0.718814	0.000000	2.630683	0.000000	0.000000	0.000000	0.005518	-0.158513	-0.154447	0.000000	0.000000	4.000000	32.000000	0.000000
14730.901175	-0.152595	0.571793	0.013861	79.001015	98.686966	136.061356	0.718814	0.000000	2.630683	0.000000	0.000000	0.000000	0.005518	-0.158513	-0.154447	0.000000	0.000000	4.000000	32.000000	0.000000
14730.904509	-0.152478	0.571302	0.013347	79.001015	98.686966	136.061356	0.718814	0.000000	2.630683	0.000000	0.000000	0.000000	0.035217	-0.147522	-0.154428	0.000000	0.000000	4.000000	32.000000	0.000000
14730.907842	-0.152478	0.571302	0.013347	79.001015	98.686966	136.061356	0.718814	0.000000	2.630683	0.000000	0.000000	0.000000	0.035217	-0.147522	-0.154428	0.000000	0.000000	4.000000	32.000000	0.000000
14730.911175	-0.152478	0.571302	0.013347	78.914536	98.868820	136.256653	0.667334	0.000000	2.623894	0.000000	0.000000	0.000000	0.035217	-0.147522	-0.154428	0.000000	0.000000	4.000000	32.000000	0.000000
14730.914509	-0.152262	0.570846	0.012832	78.914536	98.868820	136.256653	0.667334	0.000000	2.623894	0.000000	0.000000	0.000000	0.064829	-0.136561	-0.154405	0.000000	0.000000	4.000000	32.000000	0.000000
14730.917842	-0.152262	0.570846	0.012832	78.914536	98.868820	136.256653	0.667334	0.000000	2.623894	0.000000	0.000000	0.000000	0.064829	-0.136561	-0.154405	0.000000	0.000000	4.000000	32.000000	0.000000
14730.921175	-0.152262	0.570846	0.012832	78.901505	99.162842	136.541550	0.641600	0.000000	2.613090	0.000000	0.000000	0.000000	0.064829	-0.136561	-0.154405	0.000000	0.000000	4.000000	32.000000	0.000000
14730.924509	-0.152044	0.570465	0.012389	78.901505	99.162842	136.541550	0.641600	0.000000	2.613090	0.000000	0.000000	0.000000	0.065199	-0.114588	-0.132848	0.000000	0.000000	4.000000	32.000000	0.000000
14730.927842	-0.152044	0.570465	0.012389	78.901505	99.162842	136.541550	0.641600	0.000000	2.613090	0.000000	0.000000	0.000000	0.065199	-0.114588	-0.132848	0.000000	0.000000	4.000000	32.000000	0.000000
14730.931175	-0.152044	0.570465	0.012389	78.933380	99.181412	136.542984	0.619459	0.000000	2.602223	0.000000	0.000000	0.000000	0.065199	-0.114588	-0.132848	0.000000	0.000000	4.000000	32.000000	0.000000
14730.934509	-0.152044	0.570465	0.012389	78.933380	99.181412	136.542984	0.619459	0.000000	2.602223	0.000000	0.000000	0.000000	0.065199	-0.114588	-0.132848	0.000000	0.000000	4.000000	32.000000	0.000000
14730.937842	-0.151798	0.570137	0.012009	78.933380	99.181412	136.542984	0.619459	0.000000	2.602223	0.000000	0.000000	0.000000	0.073809	-0.098167	-0.113966	0.000000	0.000000	4.000000	32.000000	0.000000
14730.941175	-0.151798	0.570137	0.012009	79.007179	98.769478	136.130844	0.619459	0.000000	2.602223	0.000000	0.000000	0.000000	0.073809	-0.098167	-0.113966	0.000000	0.000000	4.000000	32.000000	0.000000
14730.944509	-0.151798	0.570137	0.012009	79.007179	98.769478	136.130844	0.619459	0.000000	2.602223	0.000000	0.000000	0.000000	0.073809	-0.098167	-0.113966	0.000000	0.000000	4.000000	32.000000	0.000000
14730.947842	-0.151798	0.570137	0.012009	79.007179	98.769478	136.130844	0.619459	0.000000	2.602223	0.000000	0.000000	0.000000	0.073809	-0.098167	-0.113966	0.000000	0.000000	4.000000	32.000000	0.000000
14730.951175	-0.151465	0.569639	0.011586	79.104836	98.099831	135.468201	0.600464	0.000000	2.589921	0.000000	0.000000	0.000000	0.100057	-0.149412	-0.126949	0.000000	0.000000	4.000000	32.000000	0.000000
14730.954509	-0.151465	0.569639	0.011586	79.104836	98.099831	135.468201	0.600464	0.000000	2.589921	0.000000	0.000000	0.000000	0.000001	0.000005	0.000000	0.000000	0.000000	4.000000	32.000000	0.000000
14730.957842	-0.151465	0.569639	0.011586	79.104836	98.099831	135.468201	0.600464	0.000000	2.589921	0.000000	0.000000	0.000000	0.000001	0.000005	0.000000	0.000000	0.000000	4.000000	32.000000	0.000000
14730.961175	-0.151465	0.569639	0.011586	79.207253	97.339218	134.718979	0.579306	0.000000	2.573246	0.000000	0.000000	0.000000	0.000001	0.000005	0.000000	0.000000	0.000000	4.000000	32.000000	0.000000
14730.964509	-0.151465	0.569639	0.011586	79.207253	97.339218	134.718979	0.579306	0.000000	2.573246	0.000000	0.000000	0.000000	0.000001	0.000005	0.000000	0.000000	0.000000	4.000000	32.000000	0.000000
14730.967842	-0.151325	0.569432	0.011457	79.207253	97.339218	134.718979	0.579306	0.000000	2.573246	0.000000	0.000000	0.000000	0.042024	-0.062324	-0.038810	0.000000	0.000000	4.000000	32.000000	0.000000
14730.971175	-0.151325	0.569432	0.011457	79.313194	96.519669	133.908051	0.579306	0.000000	2.573246	0.000000	0.000000	0.000000	0.042024	-0.062324	-0.038810	0.000000	0.000000	4.000000	32.000000	0.000000
14730.974509	-0.151325	0.569432	0.011457	79.313194	96.519669	133.908051	0.579306	0.000000	2.573246	0.000000	0.000000	0.000000	0.042024	-0.062324	-0.038810	0.000000	0.000000	4.000000	32.000000	0.000000
14730.977842	-0.151325	0.569432	0.011457	79.313194	96.519669	133.908051	0.579306	0.000000	2.573246	0.000000	0.000000	0.000000	0.042024	-0.062324	-0.038810	0.000000	0.000000	4.000000	32.000000	0.000000
14730.981175	-0.151215	0.569162	0.011422	79.394646	95.853287	133.250946	0.572838	0.000000	2.566241	0.000000	0.000000	0.000000	0.032838	-0.080958	-0.010426	0.000000	0.000000	4.000000	32.000000	0.000000
14730.984509	-0.151215	0.569162	0.011422	79.394646	95.853287	133.250946	0.572838	0.000000	2.566241	0.000000	0.000000	0.000000	0.032838	-0.080958	-0.010426	0.000000	0.000000	4.000000	32.000000	0.000000
14730.987842	-0.151215	0.569162	0.011422	79.394646	95.853287	133.250946	0.572838	0.000000	2.566241	0.000000	0.000000	0.000000	0.032838	-0.080958	-0.010426	0.000000	0.000000	4.000000	32.000000	0.000000
14730.991175	-0.151215	0.569162	0.011422	79.457863	95.314194	132.717239	0.571100	0.000000	2.560768	0.000000	0.000000	0.000000	0.032838	-0.080958	-0.010426	0.000000	0.000000	4.000000	32.000000	0.000000
14730.994509	-0.151191	0.569063	0.011498	79.457863	95.314194	132.717239	0.571100	0.000000	2.560768	0.000000	0.000000	0.000000	0.007355	-0.029508	0.022883	0.000000	0.000000	4.000000	32.000000	0.000000
14730.997842	-0.151191	0.569063	0.011498	79.457863	95.314194	132.717239	0.571100	0.000000	2.560768	0.000000	0.000000	0.000000	0.007355	-0.029508	0.022883	0.000000	0.000000	4.000000	32.000000	0.000000
14731.001175	-0.151191	0.569063	0.011498	79.503502	94.912094	132.317078	0.574914	0.000000	2.559542	0.000000	0.000000	0.000000	0.007355	-0.029508	0.022883	0.000000	0.000000	4.000000	32.000000	0.000000
14731.004509	-0.151191	0.569063	0.011498	79.503502	94.912094	132.317078	0.574914	0.000000	2.559542	0.000000	0.000000	0.000000	0.007355	-0.029508	0.022883	0.000000	0.000000	4.000000	32.000000	0.000000
14731.007842	-0.151177	0.569001	0.011607	79.503502	94.912094	132.317078	0.574914	0.000000	2.559542	0.000000	0.000000	0.000000	0.004186	-0.018680	0.032729	0.000000	0.000000	4.000000	32.000000	0.000000
14731.011175	-0.151177	0.569001	0.011607	79.522568	94.745636	132.145386	0.574914	0.000000	2.559542	0.000000	0.000000	0.000000	0.004186	-0.018680	0.032729	0.000000	0.000000	4.000000	32.000000	0.000000
14731.014509	-0.151177	0.569001	0.011607	79.522568	94.745636	132.145386	0.574914	0.000000	2.559542	0.000000	0.000000	0.000000	0.004186	-0.018680	0.032729	0.000000	0.000000	4.000000	32.000000	0.000000
14731.017842	-0.151177	0.569001	0.011607	79.522568	94.745636	132.145386	0.574914	0.000000	2.559542	0.000000	0.000000	0.000000	0.004186	-0.018680	0.032729	0.000000	0.000000	4.000000	32.000000	0.000000
14731.021175	-0.151191	0.568895	0.012032	79.524971	94.719803	132.105591	0.580369	0.000000	2.558845	0.000000	0.000000	0.000000	-0.004169	-0.031672	0.127312	0.000000	0.000000	4.000000	32.000000	0.000000
14731.024509	-0.151191	0.568895	0.012032	79.524971	94.719803	132.105591	0.580369	0.000000	2.558845	0.000000	0.000000	0.000000	-0.004169	-0.031672	0.127312	0.000000	0.000000	4.000000	32.000000	0.000000
14731.027842	-0.151191	0.568895	0.012032	79.524971	94.719803	132.105591	0.580369	0.000000	2.558845	0.000000	0.000000	0.000000	-0.004169	-0.031672	0.127312	0.000000	0.000000	4.000000	32.000000	0.000000
14731.031175	-0.151191	0.568895	0.012032	79.526154	94.709625	132.089706	0.601588	0.000000	2.559540	0.000000	0.000000	0.000000	-0.004169	-0.031672	0.127312	0.000000	0.000000	4.000000	32.000000	0.000000
14731.034509	-0.151216	0.568834	0.012263	79.526154	94.709625	132.089706	0.601588	0.000000	2.559540	0.000000	0.000000	0.000000	-0.007547	-0.018552	0.069236	0.000000	0.000000	4.000000	32.000000	0.000000
14731.037842	-0.151216	0.568834	0.012263	79.526154	94.709625	132.089706	0.601588	0.000000	2.559540	0.000000	0.000000	0.000000	-0.007547	-0.018552	0.069236	0.000000	0.000000	4.000000	32.000000	0.000000
14731.041175	-0.151216	0.568834	0.012263	79.531303	94.670494	132.045517	0.613127	0.000000	2.560798	0.000000	0.000000	0.000000	-0.007547	-0.018552	0.069236	0.000000	0.000000	4.000000	32.000000	0.000000
14731.044509	-0.151216	0.568834	0.012263	79.531303	94.670494	132.045517	0.613127	0.000000	2.560798	0.000000	0.000000	0.000000	-0.007547	-0.018552	0.069236	0.000000	0.000000	4.000000	32.000000	0.000000
14731.047842	-0.151274	0.568808	0.012519	79.531303	94.670494	132.045517	0.613127	0.000000	2.560798	0.000000	0.000000	0.000000	-0.017396	-0.007718	0.076922	0.000000	0.000000	4.000000	32.000000	0.000000
14731.051175	-0.151274	0.568808	0.012519	79.533714	94.639160	132.013672	0.613127	0.000000	2.560798	0.000000	0.000000	0.000000	-0.017396	-0.007718	0.076922	0.000000	0.000000	4.000000	32.000000	0.000000
14731.054509	-0.151274	0.568808	0.012519	79.533714	94.639160	132.013672	0.613127	0.000000	2.560798	0.000000	0.000000	0.000000	-0.017396	-0.007718	0.076922	0.000000	0.000000	4.000000	32.000000	0.000000
14731.057842	-0.151274	0.568808	0.012519	79.533714	94.639160	132.013672	0.613127	0.000000	2.560798	0.000000	0.000000	0.000000	-0.017396	-0.007718	0.076922	0.000000	0.000000	4.000000	32.000000	0.000000
14731.061175	-0.151411	0.568684	0.013020	79.534897	94.626213	131.997742	0.625947	0.000000	2.563697	0.000000	0.000000	0.000000	-0.040985	-0.037146	0.150209	0.000000	0.000000	4.000000	32.000000	0.000000
14731.064509	-0.151411	0.568684	0.013020	79.534897	94.626213	131.997742	0.625947	0.000000	2.563697	0.000000	0.000000	0.000000	-0.040985	-0.037146	0.150209	0.000000	0.000000	4.000000	32.000000	0.000000
14731.067842	-0.151411	0.568684	0.013020	79.534897	94.626213	131.997742	0.625947	0.000000	2.563697	0.000000	0.000000	0.000000	-0.040985	-0.037146	0.150209	0.000000	0.000000	4.000000	32.000000	0.000000
14731.071175	-0.151411	0.568684	0.013020	79.534897	94.628967	131.997772	0.650982	0.000000	2.570528	0.000000	0.000000	0.000000	-0.040985	-0.037146	0.150209	0.000000	0.000000	4.000000	32.000000	0.000000
14731.074509	-0.151447	0.568586	0.013210	79.534897	94.628967	131.997772	0.650982	0.000000	2.570528	0.000000	0.000000	0.000000	-0.011024	-0.029504	0.057193	0.000000	0.000000	4.000000	32.000000	0.000000
14731.077842	-0.151447	0.568586	0.013210	79.534897	94.628967	131.997772	0.650982	0.000000	2.570528	0.000000	0.000000	0.000000	-0.011024	-0.029504	0.057193	0.000000	0.000000	4.000000	32.000000	0.000000
14731.081175	-0.151447	0.568586	0.013210	79.532509	94.660263	132.029587	0.660514	0.000000	2.572365	0.000000	0.000000	0.000000	-0.011024	-0.029504	0.057193	0.000000	0.000000	4.000000	32.000000	0.000000
14731.084509	-0.151447	0.568586	0.013210	79.532509	94.660263	132.029587	0.660514	0.000000	2.572365	0.000000	0.000000	0.000000	-0.011024	-0.029504	0.057193	0.000000	0.000000	4.000000	32.000000	0.000000
14731.087842	-0.151499	0.568496	0.013371	79.532509	94.660263	132.029587	0.660514	0.000000	2.572365	0.000000	0.000000	0.000000	-0.015573	-0.026862	0.048364	0.000000	0.000000	4.000000	32.000000	0.000000
14731.091175	-0.151499	0.568496	0.013371	79.527359	94.702141	132.073807	0.660514	0.000000	2.572365	0.000000	0.000000	0.000000	-0.015573	-0.026862	0.048364	0.000000	0.000000	4.000000	32.000000	0.000000
14731.094509	-0.151499	0.568496	0.013371	79.527359	94.702141	132.073807	0.660514	0.000000	2.572365	0.000000	0.000000	0.000000	-0.015573	-0.026862	0.048364	0.000000	0.000000	4.000000	32.000000	0.000000
14731.097842	-0.151499	0.568496	0.013371	79.527359	94.702141	132.073807	0.660514	0.000000	2.572365	0.000000	0.000000	0.000000	-0.015573	-0.026862	0.048364	0.000000	0.000000	4.000000	32.000000	0.000000
14731.101175	-0.151548	0.568262	0.013523	79.523750	94.749023	132.121490	0.668575	0.000000	2.574961	0.000000	0.000000	0.000000	-0.014629	-0.070152	0.045440	0.000000	0.000000	4.000000	32.000000	0.000000
14731.104509	-0.151548	0.568262	0.013523	79.523750	94.749023	132.121490	0.668575	0.000000	2.574961	0.000000	0.000000	0.000000	-0.014629	-0.070152	0.045440	0.000000	0.000000	4.000000	32.000000	0.000000
14731.107842	-0.151548	0.568262	0.013523	79.523750	94.749023	132.121490	0.668575	0.000000	2.574961	0.000000	0.000000	0.000000	-0.014629	-0.070152	0.045440	0.000000	0.000000	4.000000	32.000000	0.000000
14731.111175	-0.151548	0.568262	0.013523	79.517746	94.829842	132.200912	0.676148	0.000000	2.577398	0.000000	0.000000	0.000000	-0.014629	-0.070152	0.045440	0.000000	0.000000	4.000000	32.000000	0.000000
14731.114509	-0.151521	0.568145	0.013515	79.517746	94.829842	132.200912	0.676148	0.000000	2.577398	0.000000	0.000000	0.000000	0.008202	-0.035141	-0.002501	0.000000	0.000000	4.000000	32.000000	0.000000
14731.117842	-0.151521	0.568145	0.013515	79.517746	94.829842	132.200912	0.676148	0.000000	2.577398	0.000000	0.000000	0.000000	0.008202	-0.035141	-0.002501	0.000000	0.000000	4.000000	32.000000	0.000000
14731.121175	-0.151521	0.568145	0.013515	79.508926	94.921066	132.292542	0.675732	0.000000	2.576031	0.000000	0.000000	0.000000	0.008202	-0.035141	-0.002501	0.000000	0.000000	4.000000	32.000000	0.000000
14731.124509	-0.151521	0.568145	0.013515	79.508926	94.921066	132.292542	0.675732	0.000000	2.576031	0.000000	0.000000	0.000000	0.008202	-0.035141	-0.002501	0.000000	0.000000	4.000000	32.000000	0.000000
14731.127842	-0.151451	0.568028	0.013453	79.508926	94.921066	132.292542	0.675732	0.000000	2.576031	0.000000	0.000000	0.000000	0.020781	-0.035197	-0.018598	0.000000	0.000000	4.000000	32.000000	0.000000
14731.131175	-0.151451	0.568028	0.013453	79.493050	95.036118	132.404999	0.675732	0.000000	2.576031	0.000000	0.000000	0.000000	0.020781	-0.035197	-0.018598	0.000000	0.000000	4.000000	32.000000	0.000000
14731.134509	-0.151451	0.568028	0.013453	79.493050	95.036118	132.404999	0.675732	0.000000	2.576031	0.000000	0.000000	0.000000	0.020781	-0.035197	-0.018598	0.000000	0.000000	4.000000	32.000000	0.000000
14731.137842	-0.151451	0.568028	0.013453	79.493050	95.036118	132.404999	0.675732	0.000000	2.576031	0.000000	0.000000	0.000000	0.020781	-0.035197	-0.018598	0.000000	0.000000	4.000000	32.000000	0.000000
14731.141175	-0.151159	0.567748	0.013232	79.470970	95.133072	132.502808	0.672632	0.000000	2.572567	0.000000	0.000000	0.000000	0.087820	-0.083942	-0.066180	0.000000	0.000000	4.000000	32.000000	0.000000
14731.144509	-0.151159	0.567748	0.013232	79.470970	95.133072	132.502808	0.672632	0.000000	2.572567	0.000000	0.000000	0.000000	0.087820	-0.083942	-0.066180	0.000000	0.000000	4.000000	32.000000	0.000000
14731.147842	-0.151159	0.567748	0.013232	79.470970	95.133072	132.502808	0.672632	0.000000	2.572567	0.000000	0.000000	0.000000	0.087820	-0.083942	-0.066180	0.000000	0.000000	4.000000	32.000000	0.000000
14731.151175	-0.151159	0.567748	0.013232	79.449188	95.255653	132.619537	0.661602	0.000000	2.557931	0.000000	0.000000	0.000000	0.087820	-0.083942	-0.066180	0.000000	0.000000	4.000000	32.000000	0.000000
14731.154509	-0.150956	0.567613	0.013060	79.449188	95.255653	132.619537	0.661602	0.000000	2.557931	0.000000	0.000000	0.000000	0.060874	-0.040638	-0.051499	0.000000	0.000000	4.000000	32.000000	0.000000
14731.157842	-0.150956	0.567613	0.013060	79.449188	95.255653	132.619537	0.661602	0.000000	2.557931	0.000000	0.000000	0.000000	0.060874	-0.040638	-0.051499	0.000000	0.000000	4.000000	32.000000	0.000000
14731.161175	-0.150956	0.567613	0.013060	79.432289	95.416473	132.765900	0.653019	0.000000	2.547785	0.000000	0.000000	0.000000	0.060874	-0.040638	-0.051499	0.000000	0.000000	4.000000	32.000000	0.000000
14731.164509	-0.150956	0.567613	0.013060	79.432289	95.416473	132.765900	0.653019	0.000000	2.547785	0.000000	0.000000	0.000000	0.060874	-0.040638	-0.051499	0.000000	0.000000	4.000000	32.000000	0.000000
14731.167842	-0.150674	0.567468	0.012871	79.432289	95.416473	132.765900	0.653019	0.000000	2.547785	0.000000	0.000000	0.000000	0.084655	-0.043334	-0.056710	0.000000	0.000000	4.000000	32.000000	0.000000
14731.171175	-0.150674	0.567468	0.012871	79.419922	95.600464	132.922623	0.653019	0.000000	2.547785	0.000000	0.000000	0.000000	0.084655	-0.043334	-0.056710	0.000000	0.000000	4.000000	32.000000	0.000000
14731.174509	-0.150674	0.567468	0.012871	79.419922	95.600464	132.922623	0.653019	0.000000	2.547785	0.000000	0.000000	0.000000	0.084655	-0.043334	-0.056710	0.000000	0.000000	4.000000	32.000000	0.000000
14731.177842	-0.150674	0.567468	0.012871	79.419922	95.600464	132.922623	0.653019	0.000000	2.547785	0.000000	0.000000	0.000000	0.084655	-0.043334	-0.056710	0.000000	0.000000	4.000000	32.000000	0.000000
14731.181175	-0.149929	0.567161	0.012465	79.404968	95.820175	133.110168	0.643567	0.000000	2.533676	0.000000	0.000000	0.000000	0.223398	-0.092055	-0.121925	0.000000	0.000000	4.000000	32.000000	0.000000
14731.184509	-0.149929	0.567161	0.012465	79.404968	95.820175	133.110168	0.643567	0.000000	2.533676	0.000000	0.000000	0.000000	0.000001	-0.000001	0.000000	0.000000	0.000000	4.000000	32.000000	0.000000
14731.187842	-0.149929	0.567161	0.012465	79.404968	95.820175	133.110168	0.643567	0.000000	2.533676	0.000000	0.000000	0.000000	0.000001	-0.000001	0.000000	0.000000	0.000000	4.000000	32.000000	0.000000
14731.191175	-0.149929	0.567161	0.012465	79.388649	96.060104	133.312775	0.623246	0.000000	2.496443	0.000000	0.000000	0.000000	0.000001	-0.000001	0.000000	0.000000	0.000000	4.000000	32.000000	0.000000
14731.194509	-0.149929	0.567161	0.012465	79.388649	96.060104	133.312775	0.623246	0.000000	2.496443	0.000000	0.000000	0.000000	0.000001	-0.000001	0.000000	0.000000	0.000000	4.000000	32.000000	0.000000
14731.197842	-0.149478	0.566963	0.012207	79.388649	96.060104	133.312775	0.623246	0.000000	2.496443	0.000000	0.000000	0.000000	0.135161	-0.059492	-0.077349	0.000000	0.000000	4.000000	32.000000	0.000000
14731.201175	-0.149478	0.566963	0.012207	79.369698	96.332634	133.545776	0.623246	0.000000	2.496443	0.000000	0.000000	0.000000	0.135161	-0.059492	-0.077349	0.000000	0.000000	4.000000	32.000000	0.000000
14731.204509	-0.149001	0.566747	0.011939	79.369698	96.332634	133.545776	0.623246	0.000000	2.496443	0.000000	0.000000	0.000000	0.143298	-0.064839	-0.080368	0.000000	0.000000	4.000000	32.000000	0.000000
14731.207842	-0.149001	0.566747	0.011939	79.369698	96.332634	133.545776	0.623246	0.000000	2.496443	0.000000	0.000000	0.000000	0.143298	-0.064839	-0.080368	0.000000	0.000000	4.000000	32.000000	0.000000
14731.211175	-0.149001	0.566747	0.011939	79.349281	96.622253	133.793427	0.596960	0.000000	2.450034	0.000000	0.000000	0.000000	0.143298	-0.064839	-0.080368	0.000000	0.000000	4.000000	32.000000	0.000000
14731.214509	-0.149001	0.566747	0.011939	79.349281	96.622253	133.793427	0.596960	0.000000	2.450034	0.000000	0.000000	0.000000	0.143298	-0.064839	-0.080368	0.000000	0.000000	4.000000	32.000000	0.000000
14731.217842	-0.148503	0.566504	0.011683	79.349281	96.622253	133.793427	0.596960	0.000000	2.450034	0.000000	0.000000	0.000000	0.149310	-0.072858	-0.076749	0.000000	0.000000	4.000000	32.000000	0.000000
14731.221175	-0.148503	0.566504	0.011683	79.326057	96.946617	134.070877	0.596960	0.000000	2.450034	0.000000	0.000000	0.000000	0.149310	-0.072858	-0.076749	0.000000	0.000000	4.000000	32.000000	0.000000
14731.224509	-0.147956	0.566244	0.011424	79.326057	96.946617	134.070877	0.596960	0.000000	2.450034	0.000000	0.000000	0.000000	0.164095	-0.078159	-0.077730	0.000000	0.000000	4.000000	32.000000	0.000000
14731.227842	-0.147956	0.566244	0.011424	79.326057	96.946617	134.070877	0.596960	0.000000	2.450034	0.000000	0.000000	0.000000	0.164095	-0.078159	-0.077730	0.000000	0.000000	4.000000	32.000000	0.000000
14731.231175	-0.147956	0.566244	0.011424	79.302597	97.272461	134.347122	0.571214	0.000000	2.397800	0.000000	0.000000	0.000000	0.164095	-0.078159	-0.077730	0.000000	0.000000	4.000000	32.000000	0.000000
14731.234509	-0.147956	0.566244	0.011424	79.302597	97.272461	134.347122	0.571214	0.000000	2.397800	0.000000	0.000000	0.000000	0.164095	-0.078159	-0.077730	0.000000	0.000000	4.000000	32.000000	0.000000
14731.237842	-0.147384	0.565938	0.011160	79.302597	97.272461	134.347122	0.571214	0.000000	2.397800	0.000000	0.000000	0.000000	0.171649	-0.091534	-0.079175	0.000000	0.000000	4.000000	32.000000	0.000000
14731.241175	-0.147384	0.565938	0.011160	79.278870	97.597107	134.622177	0.571214	0.000000	2.397800	0.000000	0.000000	0.000000	0.171649	-0.091534	-0.079175	0.000000	0.000000	4.000000	32.000000	0.000000
14731.244509	-0.146802	0.565643	0.010941	79.278870	97.597107	134.622177	0.571214	0.000000	2.397800	0.000000	0.000000	0.000000	0.174501	-0.088732	-0.065721	0.000000	0.000000	4.000000	32.000000	0.000000
14731.247842	-0.146802	0.565643	0.010941	79.278870	97.597107	134.622177	0.571214	0.000000	2.397800	0.000000	0.000000	0.000000	0.174501	-0.088732	-0.065721	0.000000	0.000000	4.000000	32.000000	0.000000
14731.251175	-0.146802	0.565643	0.010941	79.253578	97.940918	134.911209	0.547064	0.000000	2.340109	0.000000	0.000000	0.000000	0.174501	-0.088732	-0.065721	0.000000	0.000000	4.000000	32.000000	0.000000
14731.254509	-0.146802	0.565643	0.010941	79.253578	97.940918	134.911209	0.547064	0.000000	2.340109	0.000000	0.000000	0.000000	0.174501	-0.088732	-0.065721	0.000000	0.000000	4.000000	32.000000	0.000000
14731.257842	-0.146230	0.565312	0.010749	79.253578	97.940918	134.911209	0.547064	0.000000	2.340109	0.000000	0.000000	0.000000	0.171735	-0.099339	-0.057646	0.000000	0.000000	4.000000	32.000000	0.000000
14731.261175	-0.146230	0.565312	0.010749	79.228043	98.280708	135.198944	0.547064	0.000000	2.340109	0.000000	0.000000	0.000000	0.171735	-0.099339	-0.057646	0.000000	0.000000	4.000000	32.000000	0.000000
14731.264509	-0.145665	0.564972	0.010578	79.228043	98.280708	135.198944	0.547064	0.000000	2.340109	0.000000	0.000000	0.000000	0.169522	-0.101906	-0.051265	0.000000	0.000000	4.000000	32.000000	0.000000
14731.267842	-0.145665	0.564972	0.010578	79.228043	98.280708	135.198944	0.547064	0.000000	2.340109	0.000000	0.000000	0.000000	0.169522	-0.101906	-0.051265	0.000000	0.000000	4.000000	32.000000	0.000000
14731.271175	-0.145665	0.564972	0.010578	79.206139	98.585678	135.455124	0.528912	0.000000	2.283232	0.000000	0.000000	0.000000	0.169522	-0.101906	-0.051265	0.000000	0.000000	4.000000	32.000000	0.000000
14731.274509	-0.145665	0.564972	0.010578	79.206139	98.585678	135.455124	0.528912	0.000000	2.283232	0.000000	0.000000	0.000000	0.169522	-0.101906	-0.051265	0.000000	0.000000	4.000000	32.000000	0.000000
14731.277842	-0.145117	0.564615	0.010383	79.206139	98.585678	135.455124	0.528912	0.000000	2.283232	0.000000	0.000000	0.000000	0.164307	-0.107172	-0.058637	0.000000	0.000000	4.000000	32.000000	0.000000
14731.281175	-0.145117	0.564615	0.010383	79.189171	98.850723	135.675262	0.528912	0.000000	2.283232	0.000000	0.000000	0.000000	0.164307	-0.107172	-0.058637	0.000000	0.000000	4.000000	32.000000	0.000000
14731.284509	-0.144611	0.564258	0.010241	79.189171	98.850723	135.675262	0.528912	0.000000	2.283232	0.000000	0.000000	0.000000	0.151844	-0.107034	-0.042602	0.000000	0.000000	4.000000	32.000000	0.000000
14731.287842	-0.144611	0.564258	0.010241	79.189171	98.850723	135.675262	0.528912	0.000000	2.283232	0.000000	0.000000	0.000000	0.151844	-0.107034	-0.042602	0.000000	0.000000	4.000000	32.000000	0.000000
14731.291175	-0.144611	0.564258	0.010241	79.183914	99.026405	135.804932	0.512039	0.000000	2.230540	0.000000	0.000000	0.000000	0.151844	-0.107034	-0.042602	0.000000	0.000000	4.000000	32.000000	0.000000
14731.294509	-0.144611	0.564258	0.010241	79.183914	99.026405	135.804932	0.512039	0.000000	2.230540	0.000000	0.000000	0.000000	0.151844	-0.107034	-0.042602	0.000000	0.000000	4.000000	32.000000	0.000000
14731.297842	-0.144079	0.563857	0.010094	79.183914	99.026405	135.804932	0.512039	0.000000	2.230540	0.000000	0.000000	0.000000	0.159448	-0.120296	-0.044160	0.000000	0.000000	4.000000	32.000000	0.000000
14731.301175	-0.144079	0.563857	0.010094	79.191704	99.107643	135.839691	0.512039	0.000000	2.230540	0.000000	0.000000	0.000000	0.159448	-0.120296	-0.044160	0.000000	0.000000	4.000000	32.000000	0.000000
14731.304509	-0.143545	0.563456	0.010014	79.191704	99.107643	135.839691	0.512039	0.000000	2.230540	0.000000	0.000000	0.000000	0.160363	-0.120180	-0.024006	0.000000	0.000000	4.000000	32.000000	0.000000
14731.307842	-0.143545	0.563456	0.010014	79.191704	99.107643	135.839691	0.512039	0.000000	2.230540	0.000000	0.000000	0.000000	0.160363	-0.120180	-0.024006	0.000000	0.000000	4.000000	32.000000	0.000000
14731.311175	-0.143545	0.563456	0.010014	79.225807	98.983131	135.669128	0.500678	0.000000	2.177238	0.000000	0.000000	0.000000	0.160363	-0.120180	-0.024006	0.000000	0.000000	4.000000	32.000000	0.000000
14731.314509	-0.143545	0.563456	0.010014	79.225807	98.983131	135.669128	0.500678	0.000000	2.177238	0.000000	0.000000	0.000000	0.160363	-0.120180	-0.024006	0.000000	0.000000	4.000000	32.000000	0.000000
14731.317842	-0.142995	0.563047	0.009962	79.225807	98.983131	135.669128	0.500678	0.000000	2.177238	0.000000	0.000000	0.000000	0.164908	-0.122735	-0.015572	0.000000	0.000000	4.000000	32.000000	0.000000
14731.321175	-0.142995	0.563047	0.009962	79.281891	98.682503	135.325485	0.500678	0.000000	2.177238	0.000000	0.000000	0.000000	0.164908	-0.122735	-0.015572	0.000000	0.000000	4.000000	32.000000	0.000000
14731.324509	-0.142446	0.562638	0.009909	79.281891	98.682503	135.325485	0.500678	0.000000	2.177238	0.000000	0.000000	0.000000	0.164864	-0.122641	-0.015879	0.000000	0.000000	4.000000	32.000000	0.000000
14731.327842	-0.142446	0.562638	0.009909	79.281891	98.682503	135.325485	0.500678	0.000000	2.177238	0.000000	0.000000	0.000000	0.164864	-0.122641	-0.015879	0.000000	0.000000	4.000000	32.000000	0.000000
14731.331175	-0.142446	0.562638	0.009909	79.351830	98.251625	134.855392	0.495436	0.000000	2.122276	0.000000	0.000000	0.000000	0.164864	-0.122641	-0.015879	0.000000	0.000000	4.000000	32.000000	0.000000
14731.334509	-0.142446	0.562638	0.009909	79.351830	98.251625	134.855392	0.495436	0.000000	2.122276	0.000000	0.000000	0.000000	0.164864	-0.122641	-0.015879	0.000000	0.000000	4.000000	32.000000	0.000000
14731.337842	-0.141929	0.562265	0.009882	79.351830	98.251625	134.855392	0.495436	0.000000	2.122276	0.000000	0.000000	0.000000	0.155098	-0.111888	-0.008112	0.000000	0.000000	4.000000	32.000000	0.000000
14731.341175	-0.141929	0.562265	0.009882	79.426399	97.778755	134.341370	0.495436	0.000000	2.122276	0.000000	0.000000	0.000000	0.155098	-0.111888	-0.008112	0.000000	0.000000	4.000000	32.000000	0.000000
14731.344509	-0.141434	0.561937	0.009927	79.426399	97.778755	134.341370	0.495436	0.000000	2.122276	0.000000	0.000000	0.000000	0.148456	-0.098570	0.013482	0.000000	0.000000	4.000000	32.000000	0.000000
14731.347842	-0.141434	0.561937	0.009927	79.426399	97.778755	134.341370	0.495436	0.000000	2.122276	0.000000	0.000000	0.000000	0.148456	-0.098570	0.013482	0.000000	0.000000	4.000000	32.000000	0.000000
14731.351175	-0.141434	0.561937	0.009927	79.497437	97.291977	133.816620	0.496331	0.000000	2.071684	0.000000	0.000000	0.000000	0.148456	-0.098570	0.013482	0.000000	0.000000	4.000000	32.000000	0.000000
14731.354509	-0.141434	0.561937	0.009927	79.497437	97.291977	133.816620	0.496331	0.000000	2.071684	0.000000	0.000000	0.000000	0.148456	-0.098570	0.013482	0.000000	0.000000	4.000000	32.000000	0.000000
14731.357842	-0.140966	0.561626	0.009981	79.497437	97.291977	133.816620	0.496331	0.000000	2.071684	0.000000	0.000000	0.000000	0.140277	-0.093190	0.016307	0.000000	0.000000	4.000000	32.000000	0.000000
14731.361175	-0.140966	0.561626	0.009981	79.570923	96.807579	133.290726	0.496331	0.000000	2.071684	0.000000	0.000000	0.000000	0.140277	-0.093190	0.016307	0.000000	0.000000	4.000000	32.000000	0.000000
14731.364509	-0.140543	0.561360	0.010101	79.570923	96.807579	133.290726	0.496331	0.000000	2.071684	0.000000	0.000000	0.000000	0.127055	-0.079918	0.035994	0.000000	0.000000	4.000000	32.000000	0.000000
14731.367842	-0.140543	0.561360	0.010101	79.570923	96.807579	133.290726	0.496331	0.000000	2.071684	0.000000	0.000000	0.000000	0.127055	-0.079918	0.035994	0.000000	0.000000	4.000000	32.000000	0.000000
14731.371175	-0.140543	0.561360	0.010101	79.633781	96.481667	132.911911	0.505048	0.000000	2.027128	0.000000	0.000000	0.000000	0.127055	-0.079918	0.035994	0.000000	0.000000	4.000000	32.000000	0.000000
14731.374509	-0.140543	0.561360	0.010101	79.633781	96.481667	132.911911	0.505048	0.000000	2.027128	0.000000	0.000000	0.000000	0.127055	-0.079918	0.035994	0.000000	0.000000	4.000000	32.000000	0.000000
14731.377842	-0.140103	0.561084	0.010249	79.633781	96.481667	132.911911	0.505048	0.000000	2.027128	0.000000	0.000000	0.000000	0.131743	-0.082605	0.044531	0.000000	0.000000	4.000000	32.000000	0.000000
14731.381175	-0.140103	0.561084	0.010249	79.686592	96.300354	132.673615	0.505048	0.000000	2.027128	0.000000	0.000000	0.000000	0.131743	-0.082605	0.044531	0.000000	0.000000	4.000000	32.000000	0.000000
14731.384509	-0.139724	0.560862	0.010435	79.686592	96.300354	132.673615	0.505048	0.000000	2.027128	0.000000	0.000000	0.000000	0.113944	-0.066662	0.055599	0.000000	0.000000	4.000000	32.000000	0.000000
14731.387842	-0.139724	0.560862	0.010435	79.686592	96.300354	132.673615	0.505048	0.000000	2.027128	0.000000	0.000000	0.000000	0.113944	-0.066662	0.055599	0.000000	0.000000	4.000000	32.000000	0.000000
14731.391175	-0.139724	0.560862	0.010435	79.727776	96.171822	132.491791	0.521737	0.000000	1.986180	0.000000	0.000000	0.000000	0.113944	-0.066662	0.055599	0.000000	0.000000	4.000000	32.000000	0.000000
14731.394509	-0.139724	0.560862	0.010435	79.727776	96.171822	132.491791	0.521737	0.000000	1.986180	0.000000	0.000000	0.000000	0.113944	-0.066662	0.055599	0.000000	0.000000	4.000000	32.000000	0.000000
14731.397842	-0.139372	0.560631	0.010635	79.727776	96.171822	132.491791	0.521737	0.000000	1.986180	0.000000	0.000000	0.000000	0.105358	-0.069397	0.060192	0.000000	0.000000	4.000000	32.000000	0.000000
14731.401175	-0.139372	0.560631	0.010635	79.751488	96.155121	132.427826	0.521737	0.000000	1.986180	0.000000	0.000000	0.000000	0.105358	-0.069397	0.060192	0.000000	0.000000	4.000000	32.000000	0.000000
14731.404509	-0.139372	0.560631	0.010635	79.751488	96.155121	132.427826	0.521737	0.000000	1.986180	0.000000	0.000000	0.000000	0.105358	-0.069397	0.060192	0.000000	0.000000	4.000000	32.000000	0.000000
14731.407842	-0.139372	0.560631	0.010635	79.751488	96.155121	132.427826	0.521737	0.000000	1.986180	0.000000	0.000000	0.000000	0.105358	-0.069397	0.060192	0.000000	0.000000	4.000000	32.000000	0.000000
14731.411175	-0.138833	0.560274	0.011098	79.751167	96.277328	132.508682	0.531769	0.000000	1.968620	0.000000	0.000000	0.000000	0.161907	-0.107061	0.138681	0.000000	0.000000	4.000000	32.000000	0.000000
14731.414509	-0.138833	0.560274	0.011098	79.751167	96.277328	132.508682	0.531769	0.000000	1.968620	0.000000	0.000000	0.000000	0.000000	-0.000005	0.000000	0.000000	0.000000	4.000000	32.000000	0.000000
14731.417842	-0.138833	0.560274	0.011098	79.751167	96.277328	132.508682	0.531769	0.000000	1.968620	0.000000	0.000000	0.000000	0.000000	-0.000005	0.000000	0.000000	0.000000	4.000000	32.000000	0.000000
14731.421175	-0.138833	0.560274	0.011098	79.749039	96.362984	132.560898	0.554882	0.000000	1.941636	0.000000	0.000000	0.000000	0.000000	-0.000005	0.000000	0.000000	0.000000	4.000000	32.000000	0.000000
14731.424509	-0.138833	0.560274	0.011098	79.749039	96.362984	132.560898	0.554882	0.000000	1.941636	0.000000	0.000000	0.000000	0.000000	-0.000005	0.000000	0.000000	0.000000	4.000000	32.000000	0.000000
14731.427842	-0.138601	0.560122	0.011378	79.749039	96.362984	132.560898	0.554882	0.000000	1.941636	0.000000	0.000000	0.000000	0.069415	-0.045690	0.084130	0.000000	0.000000	4.000000	32.000000	0.000000
14731.431175	-0.138601	0.560122	0.011378	79.749321	96.419449	132.580673	0.554882	0.000000	1.941636	0.000000	0.000000	0.000000	0.069415	-0.045690	0.084130	0.000000	0.000000	4.000000	32.000000	0.000000
14731.434509	-0.138601	0.560122	0.011378	79.749321	96.419449	132.580673	0.554882	0.000000	1.941636	0.000000	0.000000	0.000000	0.069415	-0.045690	0.084130	0.000000	0.000000	4.000000	32.000000	0.000000
14731.437842	-0.138601	0.560122	0.011378	79.749321	96.419449	132.580673	0.554882	0.000000	1.941636	0.000000	0.000000	0.000000	0.069415	-0.045690	0.084130	0.000000	0.000000	4.000000	32.000000	0.000000
14731.441175	-0.138174	0.559914	0.012062	79.752052	96.446709	132.568024	0.568904	0.000000	1.930067	0.000000	0.000000	0.000000	0.128155	-0.062442	0.205305	0.000000	0.000000	4.000000	32.000000	0.000000
14731.444509	-0.138174	0.559914	0.012062	79.752052	96.446709	132.568024	0.568904	0.000000	1.930067	0.000000	0.000000	0.000000	-0.000001	0.000000	-0.000000	0.000000	0.000000	4.000000	32.000000	0.000000
14731.447842	-0.138174	0.559914	0.012062	79.752052	96.446709	132.568024	0.568904	0.000000	1.930067	0.000000	0.000000	0.000000	-0.000001	0.000000	-0.000000	0.000000	0.000000	4.000000	32.000000	0.000000
14731.451175	-0.138174	0.559914	0.012062	79.760208	96.455055	132.530060	0.603121	0.000000	1.908707	0.000000	0.000000	0.000000	-0.000001	0.000000	-0.000000	0.000000	0.000000	4.000000	32.000000	0.000000
14731.454509	-0.138174	0.559914	0.012062	79.760208	96.455055	132.530060	0.603121	0.000000	1.908707	0.000000	0.000000	0.000000	-0.000001	0.000000	-0.000000	0.000000	0.000000	4.000000	32.000000	0.000000
14731.457842	-0.137916	0.559875	0.012503	79.760208	96.455055	132.530060	0.603121	0.000000	1.908707	0.000000	0.000000	0.000000	0.077357	-0.011462	0.132163	0.000000	0.000000	4.000000	32.000000	0.000000
14731.461175	-0.137916	0.559875	0.012503	79.788643	96.485725	132.482651	0.603121	0.000000	1.908707	0.000000	0.000000	0.000000	0.077357	-0.011462	0.132163	0.000000	0.000000	4.000000	32.000000	0.000000
14731.464509	-0.137585	0.559863	0.013026	79.788643	96.485725	132.482651	0.603121	0.000000	1.908707	0.000000	0.000000	0.000000	0.099396	-0.003644	0.156805	0.000000	0.000000	4.000000	32.000000	0.000000
14731.467842	-0.137585	0.559863	0.013026	79.788643	96.485725	132.482651	0.603121	0.000000	1.908707	0.000000	0.000000	0.000000	0.099396	-0.003644	0.156805	0.000000	0.000000	4.000000	32.000000	0.000000
14731.471175	-0.137585	0.559863	0.013026	79.857277	96.621735	132.492432	0.651283	0.000000	1.879248	0.000000	0.000000	0.000000	0.099396	-0.003644	0.156805	0.000000	0.000000	4.000000	32.000000	0.000000
14731.474509	-0.137585	0.559863	0.013026	79.857277	96.621735	132.492432	0.651283	0.000000	1.879248	0.000000	0.000000	0.000000	0.099396	-0.003644	0.156805	0.000000	0.000000	4.000000	32.000000	0.000000
14731.477842	-0.137180	0.559877	0.013630	79.857277	96.621735	132.492432	0.651283	0.000000	1.879248	0.000000	0.000000	0.000000	0.121562	0.004178	0.181389	0.000000	0.000000	4.000000	32.000000	0.000000
14731.481175	-0.137180	0.559877	0.013630	79.982681	96.928665	132.602188	0.651283	0.000000	1.879248	0.000000	0.000000	0.000000	0.121562	0.004178	0.181389	0.000000	0.000000	4.000000	32.000000	0.000000
14731.484509	-0.136700	0.559917	0.014317	79.982681	96.928665	132.602188	0.651283	0.000000	1.879248	0.000000	0.000000	0.000000	0.143907	0.011988	0.205900	0.000000	0.000000	4.000000	32.000000	0.000000
14731.487842	-0.136700	0.559917	0.014317	79.982681	96.928665	132.602188	0.651283	0.000000	1.879248	0.000000	0.000000	0.000000	0.143907	0.011988	0.205900	0.000000	0.000000	4.000000	32.000000	0.000000
14731.491175	-0.136700	0.559917	0.014317	80.176109	97.512909	132.908859	0.715831	0.000000	1.835004	0.000000	0.000000	0.000000	0.143907	0.011988	0.205900	0.000000	0.000000	4.000000	32.000000	0.000000
14731.494509	-0.136118	0.559948	0.014989	80.176109	97.512909	132.908859	0.715831	0.000000	1.835004	0.000000	0.000000	0.000000	0.174693	0.009364	0.201682	0.000000	0.000000	4.000000	32.000000	0.000000
14731.497842	-0.136118	0.559948	0.014989	80.176109	97.512909	132.908859	0.715831	0.000000	1.835004	0.000000	0.000000	0.000000	0.174693	0.009364	0.201682	0.000000	0.000000	4.000000	32.000000	0.000000
14731.501175	-0.136118	0.559948	0.014989	80.426033	98.340393	133.385361	0.749444	0.000000	1.805889	0.000000	0.000000	0.000000	0.174693	0.009364	0.201682	0.000000	0.000000	4.000000	32.000000	0.000000
14731.504509	-0.135466	0.559979	0.015680	80.426033	98.340393	133.385361	0.749444	0.000000	1.805889	0.000000	0.000000	0.000000	0.195430	0.009314	0.207216	0.000000	0.000000	4.000000	32.000000	0.000000
14731.507842	-0.135466	0.559979	0.015680	80.426033	98.340393	133.385361	0.749444	0.000000	1.805889	0.000000	0.000000	0.000000	0.195430	0.009314	0.207216	0.000000	0.000000	4.000000	32.000000	0.000000
14731.511175	-0.135466	0.559979	0.015680	80.725655	99.424141	134.063431	0.783980	0.000000	1.773317	0.000000	0.000000	0.000000	0.195430	0.009314	0.207216	0.000000	0.000000	4.000000	32.000000	0.000000
14731.514509	-0.135466	0.559979	0.015680	80.725655	99.424141	134.063431	0.783980	0.000000	1.773317	0.000000	0.000000	0.000000	0.195430	0.009314	0.207216	0.000000	0.000000	4.000000	32.000000	0.000000
14731.517842	-0.134752	0.559984	0.016326	80.725655	99.424141	134.063431	0.783980	0.000000	1.773317	0.000000	0.000000	0.000000	0.214306	0.001408	0.193880	0.000000	0.000000	4.000000	32.000000	0.000000
14731.521175	-0.134752	0.559984	0.016326	81.055779	100.698616	134.900558	0.783980	0.000000	1.773317	0.000000	0.000000	0.000000	0.214306	0.001408	0.193880	0.000000	0.000000	4.000000	32.000000	0.000000
14731.524509	-0.134084	0.560033	0.016970	81.055779	100.698616	134.900558	0.783980	0.000000	1.773317	0.000000	0.000000	0.000000	0.200388	0.014717	0.193168	0.000000	0.000000	4.000000	32.000000	0.000000
14731.527842	-0.134084	0.560033	0.016970	81.055779	100.698616	134.900558	0.783980	0.000000	1.773317	0.000000	0.000000	0.000000	0.200388	0.014717	0.193168	0.000000	0.000000	4.000000	32.000000	0.000000
14731.531175	-0.134084	0.560033	0.016970	81.387550	102.089645	135.853912	0.848488	0.000000	1.704202	0.000000	0.000000	0.000000	0.200388	0.014717	0.193168	0.000000	0.000000	4.000000	32.000000	0.000000
14731.534509	-0.134084	0.560033	0.016970	81.387550	102.089645	135.853912	0.848488	0.000000	1.704202	0.000000	0.000000	0.000000	0.200388	0.014717	0.193168	0.000000	0.000000	4.000000	32.000000	0.000000
14731.537842	-0.133431	0.560074	0.017499	81.387550	102.089645	135.853912	0.848488	0.000000	1.704202	0.000000	0.000000	0.000000	0.195919	0.012378	0.158772	0.000000	0.000000	4.000000	32.000000	0.000000
14731.541175	-0.133431	0.560074	0.017499	81.691635	103.395096	136.754196	0.848488	0.000000	1.704202	0.000000	0.000000	0.000000	0.195919	0.012378	0.158772	0.000000	0.000000	4.000000	32.000000	0.000000
14731.544509	-0.132819	0.560170	0.018004	81.691635	103.395096	136.754196	0.848488	0.000000	1.704202	0.000000	0.000000	0.000000	0.183702	0.028514	0.151450	0.000000	0.000000	4.000000	32.000000	0.000000
14731.547842	-0.132819	0.560170	0.018004	81.691635	103.395096	136.754196	0.848488	0.000000	1.704202	0.000000	0.000000	0.000000	0.183702	0.028514	0.151450	0.000000	0.000000	4.000000	32.000000	0.000000
14731.551175	-0.132819	0.560170	0.018004	81.931526	104.480118	137.513977	0.900192	0.000000	1.640932	0.000000	0.000000	0.000000	0.183702	0.028514	0.151450	0.000000	0.000000	4.000000	32.000000	0.000000
14731.554509	-0.132227	0.560275	0.018411	81.931526	104.480118	137.513977	0.900192	0.000000	1.640932	0.000000	0.000000	0.000000	0.177527	0.031505	0.122213	0.000000	0.000000	4.000000	32.000000	0.000000
14731.557842	-0.132227	0.560275	0.018411	81.931526	104.480118	137.513977	0.900192	0.000000	1.640932	0.000000	0.000000	0.000000	0.177527	0.031505	0.122213	0.000000	0.000000	4.000000	32.000000	0.000000
14731.561175	-0.132227	0.560275	0.018411	82.085152	105.089928	137.922653	0.920561	0.000000	1.611344	0.000000	0.000000	0.000000	0.177527	0.031505	0.122213	0.000000	0.000000	4.000000	32.000000	0.000000
14731.564509	-0.131711	0.560415	0.018833	82.085152	105.089928	137.922653	0.920561	0.000000	1.611344	0.000000	0.000000	0.000000	0.154642	0.042168	0.126510	0.000000	0.000000	4.000000	32.000000	0.000000
14731.567842	-0.131711	0.560415	0.018833	82.085152	105.089928	137.922653	0.920561	0.000000	1.611344	0.000000	0.000000	0.000000	0.154642	0.042168	0.126510	0.000000	0.000000	4.000000	32.000000	0.000000
14731.571175	-0.131711	0.560415	0.018833	82.150696	105.226791	137.972015	0.941646	0.000000	1.585570	0.000000	0.000000	0.000000	0.154642	0.042168	0.126510	0.000000	0.000000	4.000000	32.000000	0.000000
14731.574509	-0.131711	0.560415	0.018833	82.150696	105.226791	137.972015	0.941646	0.000000	1.585570	0.000000	0.000000	0.000000	0.154642	0.042168	0.126510	0.000000	0.000000	4.000000	32.000000	0.000000
14731.577842	-0.131228	0.560574	0.019197	82.150696	105.226791	137.972015	0.941646	0.000000	1.585570	0.000000	0.000000	0.000000	0.145028	0.047739	0.109154	0.000000	0.000000	4.000000	32.000000	0.000000
14731.581175	-0.131228	0.560574	0.019197	82.170898	105.114029	137.896561	0.941646	0.000000	1.585570	0.000000	0.000000	0.000000	0.145028	0.047739	0.109154	0.000000	0.000000	4.000000	32.000000	0.000000
14731.584509	-0.130806	0.560743	0.019519	82.170898	105.114029	137.896561	0.941646	0.000000	1.585570	0.000000	0.000000	0.000000	0.126715	0.050514	0.096679	0.000000	0.000000	4.000000	32.000000	0.000000
14731.587842	-0.130806	0.560743	0.019519	82.170898	105.114029	137.896561	0.941646	0.000000	1.585570	0.000000	0.000000	0.000000	0.126715	0.050514	0.096679	0.000000	0.000000	4.000000	32.000000	0.000000
14731.591175	-0.130806	0.560743	0.019519	82.189377	105.014511	137.855957	0.975951	0.000000	1.540280	0.000000	0.000000	0.000000	0.126715	0.050514	0.096679	0.000000	0.000000	4.000000	32.000000	0.000000
14731.594509	-0.130806	0.560743	0.019519	82.189377	105.014511	137.855957	0.975951	0.000000	1.540280	0.000000	0.000000	0.000000	0.126715	0.050514	0.096679	0.000000	0.000000	4.000000	32.000000	0.000000
14731.597842	-0.130401	0.560893	0.019818	82.189377	105.014511	137.855957	0.975951	0.000000	1.540280	0.000000	0.000000	0.000000	0.121466	0.045226	0.089606	0.000000	0.000000	4.000000	32.000000	0.000000
14731.601175	-0.130401	0.560893	0.019818	82.229408	104.994171	137.824661	0.975951	0.000000	1.540280	0.000000	0.000000	0.000000	0.121466	0.045226	0.089606	0.000000	0.000000	4.000000	32.000000	0.000000
14731.604509	-0.130401	0.560893	0.019818	82.229408	104.994171	137.824661	0.975951	0.000000	1.540280	0.000000	0.000000	0.000000	0.121466	0.045226	0.089606	0.000000	0.000000	4.000000	32.000000	0.000000
14731.607842	-0.130401	0.560893	0.019818	82.229408	104.994171	137.824661	0.975951	0.000000	1.540280	0.000000	0.000000	0.000000	0.121466	0.045226	0.089606	0.000000	0.000000	4.000000	32.000000	0.000000
14731.611175	-0.129762	0.561258	0.020331	82.290779	105.086617	137.845490	0.990886	0.000000	1.520036	0.000000	0.000000	0.000000	0.191668	0.109520	0.154055	0.000000	0.000000	4.000000	32.000000	0.000000
14731.614509	-0.129762	0.561258	0.020331	82.290779	105.086617	137.845490	0.990886	0.000000	1.520036	0.000000	0.000000	0.000000	0.000001	-0.000004	0.000000	0.000000	0.000000	4.000000	32.000000	0.000000
14731.617842	-0.129762	0.561258	0.020331	82.290779	105.086617	137.845490	0.990886	0.000000	1.520036	0.000000	0.000000	0.000000	0.000001	-0.000004	0.000000	0.000000	0.000000	4.000000	32.000000	0.000000
14731.621175	-0.129762	0.561258	0.020331	82.366417	105.252525	137.945526	1.016562	0.000000	1.488091	0.000000	0.000000	0.000000	0.000001	-0.000004	0.000000	0.000000	0.000000	4.000000	32.000000	0.000000
14731.624509	-0.129762	0.561258	0.020331	82.366417	105.252525	137.945526	1.016562	0.000000	1.488091	0.000000	0.000000	0.000000	0.000001	-0.000004	0.000000	0.000000	0.000000	4.000000	32.000000	0.000000
14731.627842	-0.129462	0.561446	0.020570	82.366417	105.252525	137.945526	1.016562	0.000000	1.488091	0.000000	0.000000	0.000000	0.090094	0.056173	0.071688	0.000000	0.000000	4.000000	32.000000	0.000000
14731.631175	-0.129462	0.561446	0.020570	82.435135	105.355194	138.004807	1.016562	0.000000	1.488091	0.000000	0.000000	0.000000	0.090094	0.056173	0.071688	0.000000	0.000000	4.000000	32.000000	0.000000
14731.634509	-0.129462	0.561446	0.020570	82.435135	105.355194	138.004807	1.016562	0.000000	1.488091	0.000000	0.000000	0.000000	0.090094	0.056173	0.071688	0.000000	0.000000	4.000000	32.000000	0.000000
14731.637842	-0.129462	0.561446	0.020570	82.435135	105.355194	138.004807	1.016562	0.000000	1.488091	0.000000	0.000000	0.000000	0.090094	0.056173	0.071688	0.000000	0.000000	4.000000	32.000000	0.000000
14731.641175	-0.128899	0.561820	0.021103	82.495178	105.436302	138.037354	1.028509	0.000000	1.473076	0.000000	0.000000	0.000000	0.168652	0.112270	0.159800	0.000000	0.000000	4.000000	32.000000	0.000000
14731.644509	-0.128899	0.561820	0.021103	82.495178	105.436302	138.037354	1.028509	0.000000	1.473076	0.000000	0.000000	0.000000	-0.000001	-0.000008	0.000000	0.000000	0.000000	4.000000	32.000000	0.000000
14731.647842	-0.128899	0.561820	0.021103	82.495178	105.436302	138.037354	1.028509	0.000000	1.473076	0.000000	0.000000	0.000000	-0.000001	-0.000008	0.000000	0.000000	0.000000	4.000000	32.000000	0.000000
14731.651175	-0.128899	0.561820	0.021103	82.555443	105.491859	138.003174	1.055143	0.000000	1.444967	0.000000	0.000000	0.000000	-0.000001	-0.000008	0.000000	0.000000	0.000000	4.000000	32.000000	0.000000
14731.654509	-0.128899	0.561820	0.021103	82.555443	105.491859	138.003174	1.055143	0.000000	1.444967	0.000000	0.000000	0.000000	-0.000001	-0.000008	0.000000	0.000000	0.000000	4.000000	32.000000	0.000000
14731.657842	-0.128637	0.562007	0.021397	82.555443	105.491859	138.003174	1.055143	0.000000	1.444967	0.000000	0.000000	0.000000	0.078584	0.056077	0.088122	0.000000	0.000000	4.000000	32.000000	0.000000
14731.661175	-0.128637	0.562007	0.021397	82.616791	105.605072	138.038467	1.055143	0.000000	1.444967	0.000000	0.000000	0.000000	0.078584	0.056077	0.088122	0.000000	0.000000	4.000000	32.000000	0.000000
14731.664509	-0.128637	0.562007	0.021397	82.616791	105.605072	138.038467	1.055143	0.000000	1.444967	0.000000	0.000000	0.000000	0.078584	0.056077	0.088122	0.000000	0.000000	4.000000	32.000000	0.000000
14731.667842	-0.128637	0.562007	0.021397	82.616791	105.605072	138.038467	1.055143	0.000000	1.444967	0.000000	0.000000	0.000000	0.078584	0.056077	0.088122	0.000000	0.000000	4.000000	32.000000	0.000000
14731.671175	-0.128334	0.562291	0.021900	82.676674	105.697426	138.060120	1.069830	0.000000	1.431869	0.000000	0.000000	0.000000	0.091076	0.085310	0.150964	0.000000	0.000000	4.000000	32.000000	0.000000
14731.674509	-0.128334	0.562291	0.021900	82.676674	105.697426	138.060120	1.069830	0.000000	1.431869	0.000000	0.000000	0.000000	0.000002	-0.000002	0.000000	0.000000	0.000000	4.000000	32.000000	0.000000
14731.677842	-0.128334	0.562291	0.021900	82.676674	105.697426	138.060120	1.069830	0.000000	1.431869	0.000000	0.000000	0.000000	0.000002	-0.000002	0.000000	0.000000	0.000000	4.000000	32.000000	0.000000
14731.681175	-0.128334	0.562291	0.021900	82.717941	105.688240	138.023682	1.094990	0.000000	1.416690	0.000000	0.000000	0.000000	0.000002	-0.000002	0.000000	0.000000	0.000000	4.000000	32.000000	0.000000
14731.684509	-0.128334	0.562291	0.021900	82.717941	105.688240	138.023682	1.094990	0.000000	1.416690	0.000000	0.000000	0.000000	0.000002	-0.000002	0.000000	0.000000	0.000000	4.000000	32.000000	0.000000
14731.687842	-0.128438	0.562434	0.022016	82.717941	105.688240	138.023682	1.094990	0.000000	1.416690	0.000000	0.000000	0.000000	-0.031318	0.042863	0.034993	0.000000	0.000000	4.000000	32.000000	0.000000
14731.691175	-0.128438	0.562434	0.022016	82.729477	105.454742	137.818970	1.094990	0.000000	1.416690	0.000000	0.000000	0.000000	-0.031318	0.042863	0.034993	0.000000	0.000000	4.000000	32.000000	0.000000
14731.694509	-0.128438	0.562434	0.022016	82.729477	105.454742	137.818970	1.094990	0.000000	1.416690	0.000000	0.000000	0.000000	-0.031318	0.042863	0.034993	0.000000	0.000000	4.000000	32.000000	0.000000
14731.697842	-0.128438	0.562434	0.022016	82.729477	105.454742	137.818970	1.094990	0.000000	1.416690	0.000000	0.000000	0.000000	-0.031318	0.042863	0.034993	0.000000	0.000000	4.000000	32.000000	0.000000
14731.701175	-0.129140	0.562756	0.022087	82.713470	105.075836	137.516220	1.100822	0.000000	1.421910	0.000000	0.000000	0.000000	-0.210575	0.096699	0.021137	0.000000	0.000000	4.000000	32.000000	0.000000
14731.704509	-0.129140	0.562756	0.022087	82.713470	105.075836	137.516220	1.100822	0.000000	1.421910	0.000000	0.000000	0.000000	-0.210575	0.096699	0.021137	0.000000	0.000000	4.000000	32.000000	0.000000
14731.707842	-0.129140	0.562756	0.022087	82.713470	105.075836	137.516220	1.100822	0.000000	1.421910	0.000000	0.000000	0.000000	-0.210575	0.096699	0.021137	0.000000	0.000000	4.000000	32.000000	0.000000
14731.711175	-0.129140	0.562756	0.022087	82.626663	104.261757	136.872635	1.104345	0.000000	1.457006	0.000000	0.000000	0.000000	-0.210575	0.096699	0.021137	0.000000	0.000000	4.000000	32.000000	0.000000
14731.714509	-0.129686	0.562945	0.022030	82.626663	104.261757	136.872635	1.104345	0.000000	1.457006	0.000000	0.000000	0.000000	-0.163805	0.056595	-0.017104	0.000000	0.000000	4.000000	32.000000	0.000000
14731.717842	-0.129686	0.562945	0.022030	82.626663	104.261757	136.872635	1.104345	0.000000	1.457006	0.000000	0.000000	0.000000	-0.163805	0.056595	-0.017104	0.000000	0.000000	4.000000	32.000000	0.000000
14731.721175	-0.129686	0.562945	0.022030	82.441010	102.897774	135.786621	1.101495	0.000000	1.484307	0.000000	0.000000	0.000000	-0.163805	0.056595	-0.017104	0.000000	0.000000	4.000000	32.000000	0.000000
14731.724509	-0.129686	0.562945	0.022030	82.441010	102.897774	135.786621	1.101495	0.000000	1.484307	0.000000	0.000000	0.000000	-0.163805	0.056595	-0.017104	0.000000	0.000000	4.000000	32.000000	0.000000
14731.727842	-0.130258	0.563179	0.021977	82.441010	102.897774	135.786621	1.101495	0.000000	1.484307	0.000000	0.000000	0.000000	-0.171541	0.070130	-0.015802	0.000000	0.000000	4.000000	32.000000	0.000000
14731.731175	-0.130258	0.563179	0.021977	82.183777	101.238228	134.478271	1.101495	0.000000	1.484307	0.000000	0.000000	0.000000	-0.171541	0.070130	-0.015802	0.000000	0.000000	4.000000	32.000000	0.000000
14731.734509	-0.130789	0.563431	0.021953	82.183777	101.238228	134.478271	1.101495	0.000000	1.484307	0.000000	0.000000	0.000000	-0.159279	0.075530	-0.007278	0.000000	0.000000	4.000000	32.000000	0.000000
14731.737842	-0.130789	0.563431	0.021953	82.183777	101.238228	134.478271	1.101495	0.000000	1.484307	0.000000	0.000000	0.000000	-0.159279	0.075530	-0.007278	0.000000	0.000000	4.000000	32.000000	0.000000
14731.741175	-0.130789	0.563431	0.021953	81.921555	99.647675	133.237442	1.097648	0.000000	1.539444	0.000000	0.000000	0.000000	-0.159279	0.075530	-0.007278	0.000000	0.000000	4.000000	32.000000	0.000000
14731.744509	-0.130789	0.563431	0.021953	81.921555	99.647675	133.237442	1.097648	0.000000	1.539444	0.000000	0.000000	0.000000	-0.159279	0.075530	-0.007278	0.000000	0.000000	4.000000	32.000000	0.000000
14731.747842	-0.131335	0.563709	0.021984	81.921555	99.647675	133.237442	1.097648	0.000000	1.539444	0.000000	0.000000	0.000000	-0.163894	0.083550	0.009286	0.000000	0.000000	4.000000	32.000000	0.000000
14731.751175	-0.131335	0.563709	0.021984	81.713425	98.310280	132.190002	1.097648	0.000000	1.539444	0.000000	0.000000	0.000000	-0.163894	0.083550	0.009286	0.000000	0.000000	4.000000	32.000000	0.000000
14731.754509	-0.131870	0.563996	0.022059	81.713425	98.310280	132.190002	1.097648	0.000000	1.539444	0.000000	0.000000	0.000000	-0.160347	0.086232	0.022663	0.000000	0.000000	4.000000	32.000000	0.000000
14731.757842	-0.131870	0.563996	0.022059	81.713425	98.310280	132.190002	1.097648	0.000000	1.539444	0.000000	0.000000	0.000000	-0.160347	0.086232	0.022663	0.000000	0.000000	4.000000	32.000000	0.000000
14731.761175	-0.131870	0.563996	0.022059	81.595589	97.396782	131.465515	1.102973	0.000000	1.593484	0.000000	0.000000	0.000000	-0.160347	0.086232	0.022663	0.000000	0.000000	4.000000	32.000000	0.000000
14731.764509	-0.131870	0.563996	0.022059	81.595589	97.396782	131.465515	1.102973	0.000000	1.593484	0.000000	0.000000	0.000000	-0.160347	0.086232	0.022663	0.000000	0.000000	4.000000	32.000000	0.000000
14731.767842	-0.132362	0.564329	0.022158	81.595589	97.396782	131.465515	1.102973	0.000000	1.593484	0.000000	0.000000	0.000000	-0.147684	0.099837	0.029522	0.000000	0.000000	4.000000	32.000000	0.000000
14731.771175	-0.132362	0.564329	0.022158	81.583710	96.893539	131.037704	1.102973	0.000000	1.593484	0.000000	0.000000	0.000000	-0.147684	0.099837	0.029522	0.000000	0.000000	4.000000	32.000000	0.000000
14731.774509	-0.132809	0.564662	0.022268	81.583710	96.893539	131.037704	1.102973	0.000000	1.593484	0.000000	0.000000	0.000000	-0.134085	0.099908	0.033073	0.000000	0.000000	4.000000	32.000000	0.000000
14731.777842	-0.132809	0.564662	0.022268	81.583710	96.893539	131.037704	1.102973	0.000000	1.593484	0.000000	0.000000	0.000000	-0.134085	0.099908	0.033073	0.000000	0.000000	4.000000	32.000000	0.000000
14731.781175	-0.132809	0.564662	0.022268	81.605011	96.496979	130.680832	1.113405	0.000000	1.640445	0.000000	0.000000	0.000000	-0.134085	0.099908	0.033073	0.000000	0.000000	4.000000	32.000000	0.000000
14731.784509	-0.132809	0.564662	0.022268	81.605011	96.496979	130.680832	1.113405	0.000000	1.640445	0.000000	0.000000	0.000000	-0.134085	0.099908	0.033073	0.000000	0.000000	4.000000	32.000000	0.000000
14731.787842	-0.133203	0.565032	0.022362	81.605011	96.496979	130.680832	1.113405	0.000000	1.640445	0.000000	0.000000	0.000000	-0.118150	0.110893	0.028247	0.000000	0.000000	4.000000	32.000000	0.000000
14731.791175	-0.133203	0.565032	0.022362	81.624870	96.123497	130.335999	1.113405	0.000000	1.640445	0.000000	0.000000	0.000000	-0.118150	0.110893	0.028247	0.000000	0.000000	4.000000	32.000000	0.000000
14731.794509	-0.133534	0.565402	0.022407	81.624870	96.123497	130.335999	1.113405	0.000000	1.640445	0.000000	0.000000	0.000000	-0.099384	0.111101	0.013433	0.000000	0.000000	4.000000	32.000000	0.000000
14731.797842	-0.133534	0.565402	0.022407	81.624870	96.123497	130.335999	1.113405	0.000000	1.640445	0.000000	0.000000	0.000000	-0.099384	0.111101	0.013433	0.000000	0.000000	4.000000	32.000000	0.000000
14731.801175	-0.133534	0.565402	0.022407	81.643303	95.768227	130.009598	1.120352	0.000000	1.676701	0.000000	0.000000	0.000000	-0.099384	0.111101	0.013433	0.000000	0.000000	4.000000	32.000000	0.000000
14731.804509	-0.133534	0.565402	0.022407	81.643303	95.768227	130.009598	1.120352	0.000000	1.676701	0.000000	0.000000	0.000000	-0.099384	0.111101	0.013433	0.000000	0.000000	4.000000	32.000000	0.000000
14731.807842	-0.133830	0.565791	0.022413	81.643303	95.768227	130.009598	1.120352	0.000000	1.676701	0.000000	0.000000	0.000000	-0.088819	0.116660	0.001758	0.000000	0.000000	4.000000	32.000000	0.000000
14731.811175	-0.133830	0.565791	0.022413	81.655930	95.485550	129.763916	1.120352	0.000000	1.676701	0.000000	0.000000	0.000000	-0.088819	0.116660	0.001758	0.000000	0.000000	4.000000	32.000000	0.000000
14731.814509	-0.133830	0.565791	0.022413	81.655930	95.485550	129.763916	1.120352	0.000000	1.676701	0.000000	0.000000	0.000000	-0.088819	0.116660	0.001758	0.000000	0.000000	4.000000	32.000000	0.000000
14731.817842	-0.133830	0.565791	0.022413	81.655930	95.485550	129.763916	1.120352	0.000000	1.676701	0.000000	0.000000	0.000000	-0.088819	0.116660	0.001758	0.000000	0.000000	4.000000	32.000000	0.000000
14731.821175	-0.134533	0.566516	0.022206	81.664101	95.261848	129.579697	1.120645	0.000000	1.691504	0.000000	0.000000	0.000000	-0.210880	0.217422	-0.062119	0.000000	0.000000	4.000000	32.000000	0.000000
14731.824509	-0.134533	0.566516	0.022206	81.664101	95.261848	129.579697	1.120645	0.000000	1.691504	0.000000	0.000000	0.000000	-0.000001	0.000002	0.000000	0.000000	0.000000	4.000000	32.000000	0.000000
14731.827842	-0.134533	0.566516	0.022206	81.664101	95.261848	129.579697	1.120645	0.000000	1.691504	0.000000	0.000000	0.000000	-0.000001	0.000002	0.000000	0.000000	0.000000	4.000000	32.000000	0.000000
14731.831175	-0.134533	0.566516	0.022206	81.663155	95.024399	129.401001	1.110291	0.000000	1.726651	0.000000	0.000000	0.000000	-0.000001	0.000002	0.000000	0.000000	0.000000	4.000000	32.000000	0.000000
14731.834509	-0.134533	0.566516	0.022206	81.663155	95.024399	129.401001	1.110291	0.000000	1.726651	0.000000	0.000000	0.000000	-0.000001	0.000002	0.000000	0.000000	0.000000	4.000000	32.000000	0.000000
14731.837842	-0.134985	0.566851	0.021980	81.663155	95.024399	129.401001	1.110291	0.000000	1.726651	0.000000	0.000000	0.000000	-0.135618	0.100655	-0.067742	0.000000	0.000000	4.000000	32.000000	0.000000
14731.841175	-0.134985	0.566851	0.021980	81.635948	94.709198	129.177780	1.110291	0.000000	1.726651	0.000000	0.000000	0.000000	-0.135618	0.100655	-0.067742	0.000000	0.000000	4.000000	32.000000	0.000000
14731.844509	-0.135448	0.567178	0.021708	81.635948	94.709198	129.177780	1.110291	0.000000	1.726651	0.000000	0.000000	0.000000	-0.139024	0.097962	-0.081555	0.000000	0.000000	4.000000	32.000000	0.000000
14731.847842	-0.135448	0.567178	0.021708	81.635948	94.709198	129.177780	1.110291	0.000000	1.726651	0.000000	0.000000	0.000000	-0.139024	0.097962	-0.081555	0.000000	0.000000	4.000000	32.000000	0.000000
14731.851175	-0.135448	0.567178	0.021708	81.573425	94.209908	128.807602	1.085409	0.000000	1.772424	0.000000	0.000000	0.000000	-0.139024	0.097962	-0.081555	0.000000	0.000000	4.000000	32.000000	0.000000
14731.854509	-0.135448	0.567178	0.021708	81.573425	94.209908	128.807602	1.085409	0.000000	1.772424	0.000000	0.000000	0.000000	-0.139024	0.097962	-0.081555	0.000000	0.000000	4.000000	32.000000	0.000000
14731.857842	-0.135907	0.567486	0.021419	81.573425	94.209908	128.807602	1.085409	0.000000	1.772424	0.000000	0.000000	0.000000	-0.137467	0.092494	-0.086724	0.000000	0.000000	4.000000	32.000000	0.000000
14731.861175	-0.135907	0.567486	0.021419	81.498802	93.670509	128.399002	1.085409	0.000000	1.772424	0.000000	0.000000	0.000000	-0.137467	0.092494	-0.086724	0.000000	0.000000	4.000000	32.000000	0.000000
14731.864509	-0.136280	0.567785	0.021178	81.498802	93.670509	128.399002	1.085409	0.000000	1.772424	0.000000	0.000000	0.000000	-0.111973	0.089716	-0.072433	0.000000	0.000000	4.000000	32.000000	0.000000
14731.867842	-0.136280	0.567785	0.021178	81.498802	93.670509	128.399002	1.085409	0.000000	1.772424	0.000000	0.000000	0.000000	-0.111973	0.089716	-0.072433	0.000000	0.000000	4.000000	32.000000	0.000000
14731.871175	-0.136280	0.567785	0.021178	81.422127	93.141861	127.994492	1.058883	0.000000	1.813998	0.000000	0.000000	0.000000	-0.111973	0.089716	-0.072433	0.000000	0.000000	4.000000	32.000000	0.000000
14731.874509	-0.136575	0.568066	0.021006	81.422127	93.141861	127.994492	1.058883	0.000000	1.813998	0.000000	0.000000	0.000000	-0.088467	0.084251	-0.051364	0.000000	0.000000	4.000000	32.000000	0.000000
14731.877842	-0.136575	0.568066	0.021006	81.422127	93.141861	127.994492	1.058883	0.000000	1.813998	0.000000	0.000000	0.000000	-0.088467	0.084251	-0.051364	0.000000	0.000000	4.000000	32.000000	0.000000
14731.881175	-0.136575	0.568066	0.021006	81.377251	92.756294	127.686615	1.050322	0.000000	1.828743	0.000000	0.000000	0.000000	-0.088467	0.084251	-0.051364	0.000000	0.000000	4.000000	32.000000	0.000000
14731.884509	-0.136575	0.568066	0.021006	81.377251	92.756294	127.686615	1.050322	0.000000	1.828743	0.000000	0.000000	0.000000	-0.088467	0.084251	-0.051364	0.000000	0.000000	4.000000	32.000000	0.000000
14731.887842	-0.136785	0.568338	0.020883	81.377251	92.756294	127.686615	1.050322	0.000000	1.828743	0.000000	0.000000	0.000000	-0.063092	0.081495	-0.036956	0.000000	0.000000	4.000000	32.000000	0.000000
14731.891175	-0.136785	0.568338	0.020883	81.377846	92.565735	127.521721	1.050322	0.000000	1.828743	0.000000	0.000000	0.000000	-0.063092	0.081495	-0.036956	0.000000	0.000000	4.000000	32.000000	0.000000
14731.894509	-0.136929	0.568582	0.020785	81.377846	92.565735	127.521721	1.050322	0.000000	1.828743	0.000000	0.000000	0.000000	-0.043137	0.073343	-0.029420	0.000000	0.000000	4.000000	32.000000	0.000000
14731.897842	-0.136929	0.568582	0.020785	81.377846	92.565735	127.521721	1.050322	0.000000	1.828743	0.000000	0.000000	0.000000	-0.043137	0.073343	-0.029420	0.000000	0.000000	4.000000	32.000000	0.000000
14731.901175	-0.136929	0.568582	0.020785	81.383385	92.450684	127.415894	1.039259	0.000000	1.846447	0.000000	0.000000	0.000000	-0.043137	0.073343	-0.029420	0.000000	0.000000	4.000000	32.000000	0.000000
14731.904509	-0.136929	0.568582	0.020785	81.383385	92.450684	127.415894	1.039259	0.000000	1.846447	0.000000	0.000000	0.000000	-0.043137	0.073343	-0.029420	0.000000	0.000000	4.000000	32.000000	0.000000
14731.907842	-0.137034	0.568818	0.020722	81.383385	92.450684	127.415894	1.039259	0.000000	1.846447	0.000000	0.000000	0.000000	-0.031424	0.070617	-0.018849	0.000000	0.000000	4.000000	32.000000	0.000000
14731.911175	-0.137034	0.568818	0.020722	81.388245	92.467537	127.432739	1.039259	0.000000	1.846447	0.000000	0.000000	0.000000	-0.031424	0.070617	-0.018849	0.000000	0.000000	4.000000	32.000000	0.000000
14731.914509	-0.137034	0.568818	0.020722	81.388245	92.467537	127.432739	1.039259	0.000000	1.846447	0.000000	0.000000	0.000000	-0.031424	0.070617	-0.018849	0.000000	0.000000	4.000000	32.000000	0.000000
14731.917842	-0.137034	0.568818	0.020722	81.388245	92.467537	127.432739	1.039259	0.000000	1.846447	0.000000	0.000000	0.000000	-0.031424	0.070617	-0.018849	0.000000	0.000000	4.000000	32.000000	0.000000
14731.921175	-0.137211	0.569153	0.020571	81.409889	92.609985	127.557442	1.036118	0.000000	1.851684	0.000000	0.000000	0.000000	-0.053253	0.100474	-0.045423	0.000000	0.000000	4.000000	32.000000	0.000000
14731.924509	-0.137211	0.569153	0.020571	81.409889	92.609985	127.557442	1.036118	0.000000	1.851684	0.000000	0.000000	0.000000	-0.053253	0.100474	-0.045423	0.000000	0.000000	4.000000	32.000000	0.000000
14731.927842	-0.137211	0.569153	0.020571	81.409889	92.609985	127.557442	1.036118	0.000000	1.851684	0.000000	0.000000	0.000000	-0.053253	0.100474	-0.045423	0.000000	0.000000	4.000000	32.000000	0.000000
14731.931175	-0.137211	0.569153	0.020571	81.448227	92.750122	127.668846	1.028547	0.000000	1.860560	0.000000	0.000000	0.000000	-0.053253	0.100474	-0.045423	0.000000	0.000000	4.000000	32.000000	0.000000
14731.934509	-0.137334	0.569270	0.020486	81.448227	92.750122	127.668846	1.028547	0.000000	1.860560	0.000000	0.000000	0.000000	-0.036862	0.035301	-0.025503	0.000000	0.000000	4.000000	32.000000	0.000000
14731.937842	-0.137334	0.569270	0.020486	81.448227	92.750122	127.668846	1.028547	0.000000	1.860560	0.000000	0.000000	0.000000	-0.036862	0.035301	-0.025503	0.000000	0.000000	4.000000	32.000000	0.000000
14731.941175	-0.137334	0.569270	0.020486	81.481087	92.807129	127.715973	1.024297	0.000000	1.866704	0.000000	0.000000	0.000000	-0.036862	0.035301	-0.025503	0.000000	0.000000	4.000000	32.000000	0.000000
14731.944509	-0.137488	0.569352	0.020423	81.481087	92.807129	127.715973	1.024297	0.000000	1.866704	0.000000	0.000000	0.000000	-0.046091	0.024429	-0.018996	0.000000	0.000000	4.000000	32.000000	0.000000
14731.947842	-0.137488	0.569352	0.020423	81.481087	92.807129	127.715973	1.024297	0.000000	1.866704	0.000000	0.000000	0.000000	-0.046091	0.024429	-0.018996	0.000000	0.000000	4.000000	32.000000	0.000000
14731.951175	-0.137488	0.569352	0.020423	81.486870	92.783951	127.706970	1.021131	0.000000	1.874385	0.000000	0.000000	0.000000	-0.046091	0.024429	-0.018996	0.000000	0.000000	4.000000	32.000000	0.000000
14731.954509	-0.137488	0.569352	0.020423	81.486870	92.783951	127.706970	1.021131	0.000000	1.874385	0.000000	0.000000	0.000000	-0.046091	0.024429	-0.018996	0.000000	0.000000	4.000000	32.000000	0.000000
14731.957842	-0.137663	0.569361	0.020348	81.486870	92.783951	127.706970	1.021131	0.000000	1.874385	0.000000	0.000000	0.000000	-0.052476	0.002713	-0.022389	0.000000	0.000000	4.000000	32.000000	0.000000
14731.961175	-0.137663	0.569361	0.020348	81.486870	92.762215	127.706985	1.021131	0.000000	1.874385	0.000000	0.000000	0.000000	-0.052476	0.002713	-0.022389	0.000000	0.000000	4.000000	32.000000	0.000000
14731.964509	-0.137663	0.569361	0.020348	81.486870	92.762215	127.706985	1.021131	0.000000	1.874385	0.000000	0.000000	0.000000	-0.052476	0.002713	-0.022389	0.000000	0.000000	4.000000	32.000000	0.000000
14731.967842	-0.137663	0.569361	0.020348	81.486870	92.762215	127.706985	1.021131	0.000000	1.874385	0.000000	0.000000	0.000000	-0.052476	0.002713	-0.022389	0.000000	0.000000	4.000000	32.000000	0.000000
14731.971175	-0.138045	0.569334	0.020310	81.485298	92.735207	127.703300	1.017399	0.000000	1.883132	0.000000	0.000000	0.000000	-0.114618	-0.008116	-0.011267	0.000000	0.000000	4.000000	32.000000	0.000000
14731.974509	-0.138045	0.569334	0.020310	81.485298	92.735207	127.703300	1.017399	0.000000	1.883132	0.000000	0.000000	0.000000	-0.114618	-0.008116	-0.011267	0.000000	0.000000	4.000000	32.000000	0.000000
14731.977842	-0.138045	0.569334	0.020310	81.485298	92.735207	127.703300	1.017399	0.000000	1.883132	0.000000	0.000000	0.000000	-0.114618	-0.008116	-0.011267	0.000000	0.000000	4.000000	32.000000	0.000000
14731.981175	-0.138045	0.569334	0.020310	81.485275	92.716179	127.703300	1.015521	0.000000	1.902235	0.000000	0.000000	0.000000	-0.114618	-0.008116	-0.011267	0.000000	0.000000	4.000000	32.000000	0.000000
14731.984509	-0.138207	0.569298	0.020361	81.485275	92.716179	127.703300	1.015521	0.000000	1.902235	0.000000	0.000000	0.000000	-0.048571	-0.010820	0.015049	0.000000	0.000000	4.000000	32.000000	0.000000
14731.987842	-0.138207	0.569298	0.020361	81.485275	92.716179	127.703300	1.015521	0.000000	1.902235	0.000000	0.000000	0.000000	-0.048571	-0.010820	0.015049	0.000000	0.000000	4.000000	32.000000	0.000000
14731.991175	-0.138207	0.569298	0.020361	81.485298	92.705322	127.703308	1.018030	0.000000	1.910330	0.000000	0.000000	0.000000	-0.048571	-0.010820	0.015049	0.000000	0.000000	4.000000	32.000000	0.000000
14731.994509	-0.138207	0.569298	0.020361	81.485298	92.705322	127.703308	1.018030	0.000000	1.910330	0.000000	0.000000	0.000000	-0.048571	-0.010820	0.015049	0.000000	0.000000	4.000000	32.000000	0.000000
14731.997842	-0.138336	0.569243	0.020469	81.485298	92.705322	127.703308	1.018030	0.000000	1.910330	0.000000	0.000000	0.000000	-0.038865	-0.016243	0.032394	0.000000	0.000000	4.000000	32.000000	0.000000
14732.001175	-0.138336	0.569243	0.020469	81.485298	92.705322	127.703308	1.018030	0.000000	1.910330	0.000000	0.000000	0.000000	-0.038865	-0.016243	0.032394	0.000000	0.000000	4.000000	32.000000	0.000000
14732.004509	-0.138336	0.569243	0.020469	81.485298	92.705322	127.703308	1.018030	0.000000	1.910330	0.000000	0.000000	0.000000	-0.038865	-0.016243	0.032394	0.000000	0.000000	4.000000	32.000000	0.000000
14732.007842	-0.138336	0.569243	0.020469	81.485298	92.705322	127.703308	1.018030	0.000000	1.910330	0.000000	0.000000	0.000000	-0.038865	-0.016243	0.032394	0.000000	0.000000	4.000000	32.000000	0.000000
14732.011175	-0.138343	0.569108	0.020830	81.485855	92.732780	127.720917	1.023429	0.000000	1.916808	0.000000	0.000000	0.000000	-0.001918	-0.040656	0.108534	0.000000	0.000000	4.000000	32.000000	0.000000
14732.014509	-0.138343	0.569108	0.020830	81.485855	92.732780	127.720917	1.023429	0.000000	1.916808	0.000000	0.000000	0.000000	-0.001918	-0.040656	0.108534	0.000000	0.000000	4.000000	32.000000	0.000000
14732.017842	-0.138343	0.569108	0.020830	81.485855	92.732780	127.720917	1.023429	0.000000	1.916808	0.000000	0.000000	0.000000	-0.001918	-0.040656	0.108534	0.000000	0.000000	4.000000	32.000000	0.000000
14732.021175	-0.138343	0.569108	0.020830	81.486015	92.807495	127.776123	1.041517	0.000000	1.917127	0.000000	0.000000	0.000000	-0.001918	-0.040656	0.108534	0.000000	0.000000	4.000000	32.000000	0.000000
14732.024509	-0.138255	0.568990	0.021038	81.486015	92.807495	127.776123	1.041517	0.000000	1.917127	0.000000	0.000000	0.000000	0.026253	-0.035315	0.062302	0.000000	0.000000	4.000000	32.000000	0.000000
14732.027842	-0.138255	0.568990	0.021038	81.486015	92.807495	127.776123	1.041517	0.000000	1.917127	0.000000	0.000000	0.000000	0.026253	-0.035315	0.062302	0.000000	0.000000	4.000000	32.000000	0.000000
14732.031175	-0.138255	0.568990	0.021038	81.499100	93.049324	127.971481	1.051901	0.000000	1.912751	0.000000	0.000000	0.000000	0.026253	-0.035315	0.062302	0.000000	0.000000	4.000000	32.000000	0.000000
14732.034509	-0.138255	0.568990	0.021038	81.499100	93.049324	127.971481	1.051901	0.000000	1.912751	0.000000	0.000000	0.000000	0.026253	-0.035315	0.062302	0.000000	0.000000	4.000000	32.000000	0.000000
14732.037842	-0.138117	0.568854	0.021242	81.499100	93.049324	127.971481	1.051901	0.000000	1.912751	0.000000	0.000000	0.000000	0.041339	-0.040795	0.061270	0.000000	0.000000	4.000000	32.000000	0.000000
14732.041175	-0.138117	0.568854	0.021242	81.538025	93.466980	128.313690	1.051901	0.000000	1.912751	0.000000	0.000000	0.000000	0.041339	-0.040795	0.061270	0.000000	0.000000	4.000000	32.000000	0.000000
14732.044509	-0.138117	0.568854	0.021242	81.538025	93.466980	128.313690	1.051901	0.000000	1.912751	0.000000	0.000000	0.000000	0.041339	-0.040795	0.061270	0.000000	0.000000	4.000000	32.000000	0.000000
14732.047842	-0.138117	0.568854	0.021242	81.538025	93.466980	128.313690	1.051901	0.000000	1.912751	0.000000	0.000000	0.000000	0.041339	-0.040795	0.061270	0.000000	0.000000	4.000000	32.000000	0.000000
14732.051175	-0.137733	0.568464	0.021532	81.606071	93.930748	128.678558	1.062113	0.000000	1.905862	0.000000	0.000000	0.000000	0.115189	-0.117030	0.086970	0.000000	0.000000	4.000000	32.000000	0.000000
14732.054509	-0.137733	0.568464	0.021532	81.606071	93.930748	128.678558	1.062113	0.000000	1.905862	0.000000	0.000000	0.000000	0.115189	-0.117030	0.086970	0.000000	0.000000	4.000000	32.000000	0.000000
14732.057842	-0.137733	0.568464	0.021532	81.606071	93.930748	128.678558	1.062113	0.000000	1.905862	0.000000	0.000000	0.000000	0.115189	-0.117030	0.086970	0.000000	0.000000	4.000000	32.000000	0.000000
14732.061175	-0.137733	0.568464	0.021532	81.683502	94.466118	129.104691	1.076608	0.000000	1.886664	0.000000	0.000000	0.000000	0.115189	-0.117030	0.086970	0.000000	0.000000	4.000000	32.000000	0.000000
14732.064509	-0.137528	0.568192	0.021588	81.683502	94.466118	129.104691	1.076608	0.000000	1.886664	0.000000	0.000000	0.000000	0.061612	-0.081625	0.016773	0.000000	0.000000	4.000000	32.000000	0.000000
14732.067842	-0.137528	0.568192	0.021588	81.683502	94.466118	129.104691	1.076608	0.000000	1.886664	0.000000	0.000000	0.000000	0.061612	-0.081625	0.016773	0.000000	0.000000	4.000000	32.000000	0.000000
14732.071175	-0.137528	0.568192	0.021588	81.738869	94.955704	129.505371	1.079403	0.000000	1.876396	0.000000	0.000000	0.000000	0.061612	-0.081625	0.016773	0.000000	0.000000	4.000000	32.000000	0.000000
14732.074509	-0.137528	0.568192	0.021588	81.738869	94.955704	129.505371	1.079403	0.000000	1.876396	0.000000	0.000000	0.000000	0.061612	-0.081625	0.016773	0.000000	0.000000	4.000000	32.000000	0.000000
14732.077842	-0.137339	0.567929	0.021615	81.738869	94.955704	129.505371	1.079403	0.000000	1.876396	0.000000	0.000000	0.000000	0.056737	-0.078878	0.008040	0.000000	0.000000	4.000000	32.000000	0.000000
14732.081175	-0.137339	0.567929	0.021615	81.746124	95.314247	129.828613	1.079403	0.000000	1.876396	0.000000	0.000000	0.000000	0.056737	-0.078878	0.008040	0.000000	0.000000	4.000000	32.000000	0.000000
14732.084509	-0.137339	0.567929	0.021615	81.746124	95.314247	129.828613	1.079403	0.000000	1.876396	0.000000	0.000000	0.000000	0.056737	-0.078878	0.008040	0.000000	0.000000	4.000000	32.000000	0.000000
14732.087842	-0.137339	0.567929	0.021615	81.746124	95.314247	129.828613	1.079403	0.000000	1.876396	0.000000	0.000000	0.000000	0.056737	-0.078878	0.008040	0.000000	0.000000	4.000000	32.000000	0.000000
14732.091175	-0.137036	0.567358	0.021502	81.731239	95.588707	130.092209	1.080743	0.000000	1.866939	0.000000	0.000000	0.000000	0.090856	-0.171188	-0.033865	0.000000	0.000000	4.000000	32.000000	0.000000
14732.094509	-0.137036	0.567358	0.021502	81.731239	95.588707	130.092209	1.080743	0.000000	1.866939	0.000000	0.000000	0.000000	0.090856	-0.171188	-0.033865	0.000000	0.000000	4.000000	32.000000	0.000000
14732.097842	-0.137036	0.567358	0.021502	81.731239	95.588707	130.092209	1.080743	0.000000	1.866939	0.000000	0.000000	0.000000	0.090856	-0.171188	-0.033865	0.000000	0.000000	4.000000	32.000000	0.000000
14732.101175	-0.137036	0.567358	0.021502	81.716225	95.851387	130.354904	1.075099	0.000000	1.851797	0.000000	0.000000	0.000000	0.090856	-0.171188	-0.033865	0.000000	0.000000	4.000000	32.000000	0.000000
14732.104509	-0.136972	0.567069	0.021366	81.716225	95.851387	130.354904	1.075099	0.000000	1.851797	0.000000	0.000000	0.000000	0.019066	-0.086857	-0.040841	0.000000	0.000000	4.000000	32.000000	0.000000
14732.107842	-0.136972	0.567069	0.021366	81.716225	95.851387	130.354904	1.075099	0.000000	1.851797	0.000000	0.000000	0.000000	0.019066	-0.086857	-0.040841	0.000000	0.000000	4.000000	32.000000	0.000000
14732.111175	-0.136972	0.567069	0.021366	81.716225	95.851387	130.354904	1.068292	0.000000	1.848619	0.000000	0.000000	0.000000	0.019066	-0.086857	-0.040841	0.000000	0.000000	4.000000	32.000000	0.000000
14732.114509	-0.136972	0.567069	0.021366	81.699440	96.107147	130.612244	1.068292	0.000000	1.848619	0.000000	0.000000	0.000000	0.019066	-0.086857	-0.040841	0.000000	0.000000	4.000000	32.000000	0.000000
14732.117842	-0.136925	0.566807	0.021285	81.699440	96.107147	130.612244	1.068292	0.000000	1.848619	0.000000	0.000000	0.000000	0.014310	-0.078724	-0.024238	0.000000	0.000000	4.000000	32.000000	0.000000
14732.121175	-0.136925	0.566807	0.021285	81.679047	96.324280	130.835403	1.068292	0.000000	1.848619	0.000000	0.000000	0.000000	0.014310	-0.078724	-0.024238	0.000000	0.000000	4.000000	32.000000	0.000000
14732.124509	-0.136925	0.566807	0.021285	81.679047	96.324280	130.835403	1.068292	0.000000	1.848619	0.000000	0.000000	0.000000	0.014310	-0.078724	-0.024238	0.000000	0.000000	4.000000	32.000000	0.000000
14732.127842	-0.136925	0.566807	0.021285	81.679047	96.324280	130.835403	1.068292	0.000000	1.848619	0.000000	0.000000	0.000000	0.014310	-0.078724	-0.024238	0.000000	0.000000	4.000000	32.000000	0.000000
14732.131175	-0.136741	0.566327	0.021160	81.654747	96.485199	131.000000	1.064253	0.000000	1.846234	0.000000	0.000000	0.000000	0.054964	-0.143767	-0.037556	0.000000	0.000000	4.000000	32.000000	0.000000
14732.134509	-0.136741	0.566327	0.021160	81.654747	96.485199	131.000000	1.064253	0.000000	1.846234	0.000000	0.000000	0.000000	0.054964	-0.143767	-0.037556	0.000000	0.000000	4.000000	32.000000	0.000000
14732.137842	-0.136741	0.566327	0.021160	81.654747	96.485199	131.000000	1.064253	0.000000	1.846234	0.000000	0.000000	0.000000	0.054964	-0.143767	-0.037556	0.000000	0.000000	4.000000	32.000000	0.000000
14732.141175	-0.136741	0.566327	0.021160	81.636253	96.651619	131.157043	1.057994	0.000000	1.837074	0.000000	0.000000	0.000000	0.054964	-0.143767	-0.037556	0.000000	0.000000	4.000000	32.000000	0.000000
14732.144509	-0.136572	0.566119	0.021167	81.636253	96.651619	131.157043	1.057994	0.000000	1.837074	0.000000	0.000000	0.000000	0.050932	-0.062403	0.002269	0.000000	0.000000	4.000000	32.000000	0.000000
14732.147842	-0.136572	0.566119	0.021167	81.636253	96.651619	131.157043	1.057994	0.000000	1.837074	0.000000	0.000000	0.000000	0.050932	-0.062403	0.002269	0.000000	0.000000	4.000000	32.000000	0.000000
14732.151175	-0.136572	0.566119	0.021167	81.627831	96.816292	131.296005	1.058372	0.000000	1.828585	0.000000	0.000000	0.000000	0.050932	-0.062403	0.002269	0.000000	0.000000	4.000000	32.000000	0.000000
14732.154509	-0.136572	0.566119	0.021167	81.627831	96.816292	131.296005	1.058372	0.000000	1.828585	0.000000	0.000000	0.000000	0.050932	-0.062403	0.002269	0.000000	0.000000	4.000000	32.000000	0.000000
14732.157842	-0.136343	0.565947	0.021228	81.627831	96.816292	131.296005	1.058372	0.000000	1.828585	0.000000	0.000000	0.000000	0.068529	-0.051578	0.018031	0.000000	0.000000	4.000000	32.000000	0.000000
14732.161175	-0.136343	0.565947	0.021228	81.621780	96.941490	131.395065	1.058372	0.000000	1.828585	0.000000	0.000000	0.000000	0.068529	-0.051578	0.018031	0.000000	0.000000	4.000000	32.000000	0.000000
14732.164509	-0.136343	0.565947	0.021228	81.621780	96.941490	131.395065	1.058372	0.000000	1.828585	0.000000	0.000000	0.000000	0.068529	-0.051578	0.018031	0.000000	0.000000	4.000000	32.000000	0.000000
14732.167842	-0.136343	0.565947	0.021228	81.621780	96.941490	131.395065	1.058372	0.000000	1.828585	0.000000	0.000000	0.000000	0.068529	-0.051578	0.018031	0.000000	0.000000	4.000000	32.000000	0.000000
14732.171175	-0.135915	0.565712	0.021447	81.616905	97.047043	131.474258	1.061377	0.000000	1.817163	0.000000	0.000000	0.000000	0.128579	-0.070741	0.065881	0.000000	0.000000	4.000000	32.000000	0.000000
14732.174509	-0.135915	0.565712	0.021447	81.616905	97.047043	131.474258	1.061377	0.000000	1.817163	0.000000	0.000000	0.000000	0.128579	-0.070741	0.065881	0.000000	0.000000	4.000000	32.000000	0.000000
14732.177842	-0.135915	0.565712	0.021447	81.616905	97.047043	131.474258	1.061377	0.000000	1.817163	0.000000	0.000000	0.000000	0.128579	-0.070741	0.065881	0.000000	0.000000	4.000000	32.000000	0.000000
14732.181175	-0.135915	0.565712	0.021447	81.611984	97.149689	131.553284	1.072357	0.000000	1.795733	0.000000	0.000000	0.000000	0.128579	-0.070741	0.065881	0.000000	0.000000	4.000000	32.000000	0.000000
14732.184509	-0.135717	0.565603	0.021528	81.611984	97.149689	131.553284	1.072357	0.000000	1.795733	0.000000	0.000000	0.000000	0.059412	-0.032614	0.024248	0.000000	0.000000	4.000000	32.000000	0.000000
14732.187842	-0.135717	0.565603	0.021528	81.611984	97.149689	131.553284	1.072357	0.000000	1.795733	0.000000	0.000000	0.000000	0.059412	-0.032614	0.024248	0.000000	0.000000	4.000000	32.000000	0.000000
14732.191175	-0.135717	0.565603	0.021528	81.608360	97.232819	131.612564	1.076398	0.000000	1.785832	0.000000	0.000000	0.000000	0.059412	-0.032614	0.024248	0.000000	0.000000	4.000000	32.000000	0.000000
14732.194509	-0.135717	0.565603	0.021528	81.608360	97.232819	131.612564	1.076398	0.000000	1.785832	0.000000	0.000000	0.000000	0.059412	-0.032614	0.024248	0.000000	0.000000	4.000000	32.000000	0.000000
14732.197842	-0.135517	0.565521	0.021603	81.608360	97.232819	131.612564	1.076398	0.000000	1.785832	0.000000	0.000000	0.000000	0.059913	-0.024479	0.022508	0.000000	0.000000	4.000000	32.000000	0.000000
14732.201175	-0.135517	0.565521	0.021603	81.603447	97.338066	131.691452	1.076398	0.000000	1.785832	0.000000	0.000000	0.000000	0.059913	-0.024479	0.022508	0.000000	0.000000	4.000000	32.000000	0.000000
14732.204509	-0.135517	0.565521	0.021603	81.603447	97.338066	131.691452	1.076398	0.000000	1.785832	0.000000	0.000000	0.000000	0.059913	-0.024479	0.022508	0.000000	0.000000	4.000000	32.000000	0.000000
14732.207842	-0.135517	0.565521	0.021603	81.603447	97.338066	131.691452	1.076398	0.000000	1.785832	0.000000	0.000000	0.000000	0.059913	-0.024479	0.022508	0.000000	0.000000	4.000000	32.000000	0.000000
14732.211175	-0.135081	0.565304	0.021709	81.597275	97.459946	131.789917	1.080150	0.000000	1.775846	0.000000	0.000000	0.000000	0.130908	-0.065130	0.031851	0.000000	0.000000	4.000000	32.000000	0.000000
14732.214509	-0.135081	0.565304	0.021709	81.597275	97.459946	131.789917	1.080150	0.000000	1.775846	0.000000	0.000000	0.000000	0.130908	-0.065130	0.031851	0.000000	0.000000	4.000000	32.000000	0.000000
14732.217842	-0.135081	0.565304	0.021709	81.597275	97.459946	131.789917	1.080150	0.000000	1.775846	0.000000	0.000000	0.000000	0.130908	-0.065130	0.031851	0.000000	0.000000	4.000000	32.000000	0.000000
14732.221175	-0.135081	0.565304	0.021709	81.589867	97.606651	131.907959	1.085458	0.000000	1.754028	0.000000	0.000000	0.000000	0.130908	-0.065130	0.031851	0.000000	0.000000	4.000000	32.000000	0.000000
14732.224509	-0.134816	0.565151	0.021730	81.589867	97.606651	131.907959	1.085458	0.000000	1.754028	0.000000	0.000000	0.000000	0.079219	-0.046057	0.006243	0.000000	0.000000	4.000000	32.000000	0.000000
14732.227842	-0.134816	0.565151	0.021730	81.589867	97.606651	131.907959	1.085458	0.000000	1.754028	0.000000	0.000000	0.000000	0.079219	-0.046057	0.006243	0.000000	0.000000	4.000000	32.000000	0.000000
14732.231175	-0.134816	0.565151	0.021730	81.579903	97.794601	132.064972	1.086498	0.000000	1.740825	0.000000	0.000000	0.000000	0.079219	-0.046057	0.006243	0.000000	0.000000	4.000000	32.000000	0.000000
14732.234509	-0.134816	0.565151	0.021730	81.579903	97.794601	132.064972	1.086498	0.000000	1.740825	0.000000	0.000000	0.000000	0.079219	-0.046057	0.006243	0.000000	0.000000	4.000000	32.000000	0.000000
14732.237842	-0.134542	0.564979	0.021802	81.579903	97.794601	132.064972	1.086498	0.000000	1.740825	0.000000	0.000000	0.000000	0.082274	-0.051557	0.021514	0.000000	0.000000	4.000000	32.000000	0.000000
14732.241175	-0.134542	0.564979	0.021802	81.569901	97.982224	132.221664	1.086498	0.000000	1.740825	0.000000	0.000000	0.000000	0.082274	-0.051557	0.021514	0.000000	0.000000	4.000000	32.000000	0.000000
14732.244509	-0.134542	0.564979	0.021802	81.569901	97.982224	132.221664	1.086498	0.000000	1.740825	0.000000	0.000000	0.000000	0.082274	-0.051557	0.021514	0.000000	0.000000	4.000000	32.000000	0.000000
14732.247842	-0.134542	0.564979	0.021802	81.569901	97.982224	132.221664	1.086498	0.000000	1.740825	0.000000	0.000000	0.000000	0.082274	-0.051557	0.021514	0.000000	0.000000	4.000000	32.000000	0.000000
14732.251175	-0.133945	0.564490	0.021946	81.554543	98.226700	132.431931	1.090084	0.000000	1.727113	0.000000	0.000000	0.000000	0.179152	-0.146526	0.043403	0.000000	0.000000	4.000000	32.000000	0.000000
14732.254509	-0.133945	0.564490	0.021946	81.554543	98.226700	132.431931	1.090084	0.000000	1.727113	0.000000	0.000000	0.000000	-0.000002	-0.000006	0.000000	0.000000	0.000000	4.000000	32.000000	0.000000
14732.257842	-0.133945	0.564490	0.021946	81.554543	98.226700	132.431931	1.090084	0.000000	1.727113	0.000000	0.000000	0.000000	-0.000002	-0.000006	0.000000	0.000000	0.000000	4.000000	32.000000	0.000000
14732.261175	-0.133945	0.564490	0.021946	81.537750	98.484055	132.660751	1.097318	0.000000	1.697254	0.000000	0.000000	0.000000	-0.000002	-0.000006	0.000000	0.000000	0.000000	4.000000	32.000000	0.000000
14732.264509	-0.133945	0.564490	0.021946	81.537750	98.484055	132.660751	1.097318	0.000000	1.697254	0.000000	0.000000	0.000000	-0.000002	-0.000006	0.000000	0.000000	0.000000	4.000000	32.000000	0.000000
14732.267842	-0.133679	0.564183	0.022046	81.537750	98.484055	132.660751	1.097318	0.000000	1.697254	0.000000	0.000000	0.000000	0.079965	-0.092328	0.029747	0.000000	0.000000	4.000000	32.000000	0.000000
14732.271175	-0.133679	0.564183	0.022046	81.521080	98.763206	132.912720	1.097318	0.000000	1.697254	0.000000	0.000000	0.000000	0.079965	-0.092328	0.029747	0.000000	0.000000	4.000000	32.000000	0.000000
14732.274509	-0.133679	0.564183	0.022046	81.521080	98.763206	132.912720	1.097318	0.000000	1.697254	0.000000	0.000000	0.000000	0.079965	-0.092328	0.029747	0.000000	0.000000	4.000000	32.000000	0.000000
14732.277842	-0.133679	0.564183	0.022046	81.521080	98.763206	132.912720	1.097318	0.000000	1.697254	0.000000	0.000000	0.000000	0.079965	-0.092328	0.029747	0.000000	0.000000	4.000000	32.000000	0.000000
14732.281175	-0.133371	0.563502	0.022349	81.503777	98.977173	133.115829	1.102276	0.000000	1.683926	0.000000	0.000000	0.000000	0.092376	-0.204059	0.090951	0.000000	0.000000	4.000000	32.000000	0.000000
14732.284509	-0.133371	0.563502	0.022349	81.503777	98.977173	133.115829	1.102276	0.000000	1.683926	0.000000	0.000000	0.000000	0.000001	0.000004	-0.000000	0.000000	0.000000	4.000000	32.000000	0.000000
14732.287842	-0.133371	0.563502	0.022349	81.503777	98.977173	133.115829	1.102276	0.000000	1.683926	0.000000	0.000000	0.000000	0.000001	0.000004	-0.000000	0.000000	0.000000	4.000000	32.000000	0.000000
14732.291175	-0.133371	0.563502	0.022349	81.472649	99.092583	133.252090	1.117435	0.000000	1.668530	0.000000	0.000000	0.000000	0.000001	0.000004	-0.000000	0.000000	0.000000	4.000000	32.000000	0.000000
14732.294509	-0.133371	0.563502	0.022349	81.472649	99.092583	133.252090	1.117435	0.000000	1.668530	0.000000	0.000000	0.000000	0.000001	0.000004	-0.000000	0.000000	0.000000	4.000000	32.000000	0.000000
14732.297842	-0.133423	0.563175	0.022539	81.472649	99.092583	133.252090	1.117435	0.000000	1.668530	0.000000	0.000000	0.000000	-0.015847	-0.098287	0.056979	0.000000	0.000000	4.000000	32.000000	0.000000
14732.301175	-0.133423	0.563175	0.022539	81.415176	99.012642	133.237213	1.117435	0.000000	1.668530	0.000000	0.000000	0.000000	-0.015847	-0.098287	0.056979	0.000000	0.000000	4.000000	32.000000	0.000000
14732.304509	-0.133423	0.563175	0.022539	81.415176	99.012642	133.237213	1.117435	0.000000	1.668530	0.000000	0.000000	0.000000	-0.015847	-0.098287	0.056979	0.000000	0.000000	4.000000	32.000000	0.000000
14732.307842	-0.133423	0.563175	0.022539	81.415176	99.012642	133.237213	1.117435	0.000000	1.668530	0.000000	0.000000	0.000000	-0.015847	-0.098287	0.056979	0.000000	0.000000	4.000000	32.000000	0.000000
14732.311175	-0.133989	0.562651	0.023157	81.323547	98.685745	133.028778	1.126931	0.000000	1.671172	0.000000	0.000000	0.000000	-0.169537	-0.157263	0.185515	0.000000	0.000000	4.000000	32.000000	0.000000
14732.314509	-0.133989	0.562651	0.023157	81.323547	98.685745	133.028778	1.126931	0.000000	1.671172	0.000000	0.000000	0.000000	0.000001	0.000004	-0.000000	0.000000	0.000000	4.000000	32.000000	0.000000
14732.317842	-0.133989	0.562651	0.023157	81.323547	98.685745	133.028778	1.126931	0.000000	1.671172	0.000000	0.000000	0.000000	0.000001	0.000004	-0.000000	0.000000	0.000000	4.000000	32.000000	0.000000
14732.321175	-0.133989	0.562651	0.023157	81.202187	98.163727	132.672577	1.157850	0.000000	1.699428	0.000000	0.000000	0.000000	0.000001	0.000004	-0.000000	0.000000	0.000000	4.000000	32.000000	0.000000
14732.324509	-0.133989	0.562651	0.023157	81.202187	98.163727	132.672577	1.157850	0.000000	1.699428	0.000000	0.000000	0.000000	0.000001	0.000004	-0.000000	0.000000	0.000000	4.000000	32.000000	0.000000
14732.327842	-0.134491	0.562445	0.023546	81.202187	98.163727	132.672577	1.157850	0.000000	1.699428	0.000000	0.000000	0.000000	-0.150626	-0.061684	0.116652	0.000000	0.000000	4.000000	32.000000	0.000000
14732.331175	-0.134491	0.562445	0.023546	81.053520	97.471611	132.187759	1.157850	0.000000	1.699428	0.000000	0.000000	0.000000	-0.150626	-0.061684	0.116652	0.000000	0.000000	4.000000	32.000000	0.000000
14732.334509	-0.135076	0.562293	0.023965	81.053520	97.471611	132.187759	1.157850	0.000000	1.699428	0.000000	0.000000	0.000000	-0.175596	-0.045733	0.125750	0.000000	0.000000	4.000000	32.000000	0.000000
14732.337842	-0.135076	0.562293	0.023965	81.053520	97.471611	132.187759	1.157850	0.000000	1.699428	0.000000	0.000000	0.000000	-0.175596	-0.045733	0.125750	0.000000	0.000000	4.000000	32.000000	0.000000
14732.341175	-0.135076	0.562293	0.023965	80.898430	96.693954	131.642395	1.198251	0.000000	1.753798	0.000000	0.000000	0.000000	-0.175596	-0.045733	0.125750	0.000000	0.000000	4.000000	32.000000	0.000000
14732.344509	-0.135076	0.562293	0.023965	80.898430	96.693954	131.642395	1.198251	0.000000	1.753798	0.000000	0.000000	0.000000	-0.175596	-0.045733	0.125750	0.000000	0.000000	4.000000	32.000000	0.000000
14732.347842	-0.135847	0.562202	0.024427	80.898430	96.693954	131.642395	1.198251	0.000000	1.753798	0.000000	0.000000	0.000000	-0.231391	-0.027257	0.138719	0.000000	0.000000	4.000000	32.000000	0.000000
14732.351175	-0.135847	0.562202	0.024427	80.742622	95.856598	131.056061	1.198251	0.000000	1.753798	0.000000	0.000000	0.000000	-0.231391	-0.027257	0.138719	0.000000	0.000000	4.000000	32.000000	0.000000
14732.354509	-0.136731	0.562165	0.024845	80.742622	95.856598	131.056061	1.198251	0.000000	1.753798	0.000000	0.000000	0.000000	-0.265161	-0.011010	0.125234	0.000000	0.000000	4.000000	32.000000	0.000000
14732.357842	-0.136731	0.562165	0.024845	80.742622	95.856598	131.056061	1.198251	0.000000	1.753798	0.000000	0.000000	0.000000	-0.265161	-0.011010	0.125234	0.000000	0.000000	4.000000	32.000000	0.000000
14732.361175	-0.136731	0.562165	0.024845	80.618874	95.091179	130.528900	1.242243	0.000000	1.836556	0.000000	0.000000	0.000000	-0.265161	-0.011010	0.125234	0.000000	0.000000	4.000000	32.000000	0.000000
14732.364509	-0.137796	0.562183	0.025197	80.618874	95.091179	130.528900	1.242243	0.000000	1.836556	0.000000	0.000000	0.000000	-0.319604	0.005296	0.105681	0.000000	0.000000	4.000000	32.000000	0.000000
14732.367842	-0.137796	0.562183	0.025197	80.618874	95.091179	130.528900	1.242243	0.000000	1.836556	0.000000	0.000000	0.000000	-0.319604	0.005296	0.105681	0.000000	0.000000	4.000000	32.000000	0.000000
14732.371175	-0.137796	0.562183	0.025197	80.519623	94.366028	130.034348	1.259856	0.000000	1.889823	0.000000	0.000000	0.000000	-0.319604	0.005296	0.105681	0.000000	0.000000	4.000000	32.000000	0.000000
14732.374509	-0.139004	0.562245	0.025518	80.519623	94.366028	130.034348	1.259856	0.000000	1.889823	0.000000	0.000000	0.000000	-0.362325	0.018809	0.096387	0.000000	0.000000	4.000000	32.000000	0.000000
14732.377842	-0.139004	0.562245	0.025518	80.519623	94.366028	130.034348	1.259856	0.000000	1.889823	0.000000	0.000000	0.000000	-0.362325	0.018809	0.096387	0.000000	0.000000	4.000000	32.000000	0.000000
14732.381175	-0.139004	0.562245	0.025518	80.435158	93.682755	129.585007	1.275921	0.000000	1.950211	0.000000	0.000000	0.000000	-0.362325	0.018809	0.096387	0.000000	0.000000	4.000000	32.000000	0.000000
14732.384509	-0.140330	0.562364	0.025724	80.435158	93.682755	129.585007	1.275921	0.000000	1.950211	0.000000	0.000000	0.000000	-0.397882	0.035538	0.061800	0.000000	0.000000	4.000000	32.000000	0.000000
14732.387842	-0.140330	0.562364	0.025724	80.435158	93.682755	129.585007	1.275921	0.000000	1.950211	0.000000	0.000000	0.000000	-0.397882	0.035538	0.061800	0.000000	0.000000	4.000000	32.000000	0.000000
14732.391175	-0.140330	0.562364	0.025724	80.435158	93.682755	129.585007	1.286221	0.000000	2.016525	0.000000	0.000000	0.000000	-0.397882	0.035538	0.061800	0.000000	0.000000	4.000000	32.000000	0.000000
14732.394509	-0.141760	0.562501	0.025849	80.343086	92.955635	129.110199	1.286221	0.000000	2.016525	0.000000	0.000000	0.000000	-0.428901	0.041243	0.037252	0.000000	0.000000	4.000000	32.000000	0.000000
14732.397842	-0.141760	0.562501	0.025849	80.343086	92.955635	129.110199	1.286221	0.000000	2.016525	0.000000	0.000000	0.000000	-0.428901	0.041243	0.037252	0.000000	0.000000	4.000000	32.000000	0.000000
14732.401175	-0.141760	0.562501	0.025849	80.208023	92.122292	128.580826	1.292430	0.000000	2.088008	0.000000	0.000000	0.000000	-0.428901	0.041243	0.037252	0.000000	0.000000	4.000000	32.000000	0.000000
14732.404509	-0.143247	0.562641	0.025819	80.208023	92.122292	128.580826	1.292430	0.000000	2.088008	0.000000	0.000000	0.000000	-0.446070	0.041885	-0.008768	0.000000	0.000000	4.000000	32.000000	0.000000
14732.407842	-0.143247	0.562641	0.025819	80.208023	92.122292	128.580826	1.292430	0.000000	2.088008	0.000000	0.000000	0.000000	-0.446070	0.041885	-0.008768	0.000000	0.000000	4.000000	32.000000	0.000000
14732.411175	-0.143247	0.562641	0.025819	80.028175	91.241707	128.051453	1.290968	0.000000	2.162353	0.000000	0.000000	0.000000	-0.446070	0.041885	-0.008768	0.000000	0.000000	4.000000	32.000000	0.000000
14732.414509	-0.144749	0.562801	0.025667	80.028175	91.241707	128.051453	1.290968	0.000000	2.162353	0.000000	0.000000	0.000000	-0.450651	0.047944	-0.045817	0.000000	0.000000	4.000000	32.000000	0.000000
14732.417842	-0.144749	0.562801	0.025667	80.028175	91.241707	128.051453	1.290968	0.000000	2.162353	0.000000	0.000000	0.000000	-0.450651	0.047944	-0.045817	0.000000	0.000000	4.000000	32.000000	0.000000
14732.421175	-0.144749	0.562801	0.025667	79.816597	90.487251	127.674667	1.283332	0.000000	2.237461	0.000000	0.000000	0.000000	-0.450651	0.047944	-0.045817	0.000000	0.000000	4.000000	32.000000	0.000000
14732.424509	-0.146307	0.562963	0.025360	79.816597	90.487251	127.674667	1.283332	0.000000	2.237461	0.000000	0.000000	0.000000	-0.467193	0.048618	-0.092030	0.000000	0.000000	4.000000	32.000000	0.000000
14732.427842	-0.146307	0.562963	0.025360	79.816597	90.487251	127.674667	1.283332	0.000000	2.237461	0.000000	0.000000	0.000000	-0.467193	0.048618	-0.092030	0.000000	0.000000	4.000000	32.000000	0.000000
14732.431175	-0.146307	0.562963	0.025360	79.587746	90.074448	127.490089	1.267994	0.000000	2.315326	0.000000	0.000000	0.000000	-0.467193	0.048618	-0.092030	0.000000	0.000000	4.000000	32.000000	0.000000
14732.434509	-0.147893	0.563154	0.024900	79.587746	90.074448	127.490089	1.267994	0.000000	2.315326	0.000000	0.000000	0.000000	-0.475961	0.057549	-0.137945	0.000000	0.000000	4.000000	32.000000	0.000000
14732.437842	-0.147893	0.563154	0.024900	79.587746	90.074448	127.490089	1.267994	0.000000	2.315326	0.000000	0.000000	0.000000	-0.475961	0.057549	-0.137945	0.000000	0.000000	4.000000	32.000000	0.000000
14732.441175	-0.147893	0.563154	0.024900	79.374268	90.042191	127.304962	1.245003	0.000000	2.394654	0.000000	0.000000	0.000000	-0.475961	0.057549	-0.137945	0.000000	0.000000	4.000000	32.000000	0.000000
14732.444509	-0.149491	0.563366	0.024316	79.374268	90.042191	127.304962	1.245003	0.000000	2.394654	0.000000	0.000000	0.000000	-0.479479	0.063562	-0.175207	0.000000	0.000000	4.000000	32.000000	0.000000
14732.447842	-0.149491	0.563366	0.024316	79.374268	90.042191	127.304962	1.245003	0.000000	2.394654	0.000000	0.000000	0.000000	-0.479479	0.063562	-0.175207	0.000000	0.000000	4.000000	32.000000	0.000000
14732.451175	-0.149491	0.563366	0.024316	79.195984	90.110085	127.282501	1.215802	0.000000	2.474567	0.000000	0.000000	0.000000	-0.479479	0.063562	-0.175207	0.000000	0.000000	4.000000	32.000000	0.000000
14732.454509	-0.151095	0.563580	0.023591	79.195984	90.110085	127.282501	1.215802	0.000000	2.474567	0.000000	0.000000	0.000000	-0.481075	0.064136	-0.217463	0.000000	0.000000	4.000000	32.000000	0.000000
14732.457842	-0.151095	0.563580	0.023591	79.195984	90.110085	127.282501	1.215802	0.000000	2.474567	0.000000	0.000000	0.000000	-0.481075	0.064136	-0.217463	0.000000	0.000000	4.000000	32.000000	0.000000
14732.461175	-0.151095	0.563580	0.023591	79.060349	90.041832	127.221916	1.179558	0.000000	2.554746	0.000000	0.000000	0.000000	-0.481075	0.064136	-0.217463	0.000000	0.000000	4.000000	32.000000	0.000000
14732.464509	-0.152709	0.563831	0.022826	79.060349	90.041832	127.221916	1.179558	0.000000	2.554746	0.000000	0.000000	0.000000	-0.484304	0.075178	-0.229539	0.000000	0.000000	4.000000	32.000000	0.000000
14732.467842	-0.152709	0.563831	0.022826	79.060349	90.041832	127.221916	1.179558	0.000000	2.554746	0.000000	0.000000	0.000000	-0.484304	0.075178	-0.229539	0.000000	0.000000	4.000000	32.000000	0.000000
14732.471175	-0.152709	0.563831	0.022826	78.961998	89.817612	126.901894	1.141301	0.000000	2.635464	0.000000	0.000000	0.000000	-0.484304	0.075178	-0.229539	0.000000	0.000000	4.000000	32.000000	0.000000
14732.474509	-0.154323	0.564082	0.021988	78.961998	89.817612	126.901894	1.141301	0.000000	2.635464	0.000000	0.000000	0.000000	-0.484217	0.075371	-0.251536	0.000000	0.000000	4.000000	32.000000	0.000000
14732.477842	-0.154323	0.564082	0.021988	78.961998	89.817612	126.901894	1.141301	0.000000	2.635464	0.000000	0.000000	0.000000	-0.484217	0.075371	-0.251536	0.000000	0.000000	4.000000	32.000000	0.000000
14732.481175	-0.154323	0.564082	0.021988	78.883995	89.405960	126.343788	1.099379	0.000000	2.716167	0.000000	0.000000	0.000000	-0.484217	0.075371	-0.251536	0.000000	0.000000	4.000000	32.000000	0.000000
14732.484509	-0.155896	0.564352	0.021107	78.883995	89.405960	126.343788	1.099379	0.000000	2.716167	0.000000	0.000000	0.000000	-0.471879	0.080934	-0.264179	0.000000	0.000000	4.000000	32.000000	0.000000
14732.487842	-0.155896	0.564352	0.021107	78.883995	89.405960	126.343788	1.099379	0.000000	2.716167	0.000000	0.000000	0.000000	-0.471879	0.080934	-0.264179	0.000000	0.000000	4.000000	32.000000	0.000000
14732.491175	-0.155896	0.564352	0.021107	78.801453	88.918678	125.792152	1.055349	0.000000	2.794814	0.000000	0.000000	0.000000	-0.471879	0.080934	-0.264179	0.000000	0.000000	4.000000	32.000000	0.000000
14732.494509	-0.157505	0.564603	0.020190	78.801453	88.918678	125.792152	1.055349	0.000000	2.794814	0.000000	0.000000	0.000000	-0.482554	0.075405	-0.275184	0.000000	0.000000	4.000000	32.000000	0.000000
14732.497842	-0.157505	0.564603	0.020190	78.801453	88.918678	125.792152	1.055349	0.000000	2.794814	0.000000	0.000000	0.000000	-0.482554	0.075405	-0.275184	0.000000	0.000000	4.000000	32.000000	0.000000
14732.501175	-0.157505	0.564603	0.020190	78.714813	88.402344	125.309029	1.009485	0.000000	2.875240	0.000000	0.000000	0.000000	-0.482554	0.075405	-0.275184	0.000000	0.000000	4.000000	32.000000	0.000000
14732.504509	-0.159131	0.564854	0.019259	78.714813	88.402344	125.309029	1.009485	0.000000	2.875240	0.000000	0.000000	0.000000	-0.487938	0.075256	-0.279120	0.000000	0.000000	4.000000	32.000000	0.000000
14732.507842	-0.159131	0.564854	0.019259	78.714813	88.402344	125.309029	1.009485	0.000000	2.875240	0.000000	0.000000	0.000000	-0.487938	0.075256	-0.279120	0.000000	0.000000	4.000000	32.000000	0.000000
14732.511175	-0.159131	0.564854	0.019259	78.615021	87.852783	124.770630	0.962965	0.000000	2.956563	0.000000	0.000000	0.000000	-0.487938	0.075256	-0.279120	0.000000	0.000000	4.000000	32.000000	0.000000
14732.514509	-0.160839	0.565131	0.018355	78.615021	87.852783	124.770630	0.962965	0.000000	2.956563	0.000000	0.000000	0.000000	-0.512374	0.083141	-0.271309	0.000000	0.000000	4.000000	32.000000	0.000000
14732.517842	-0.160839	0.565131	0.018355	78.615021	87.852783	124.770630	0.962965	0.000000	2.956563	0.000000	0.000000	0.000000	-0.512374	0.083141	-0.271309	0.000000	0.000000	4.000000	32.000000	0.000000
14732.521175	-0.160839	0.565131	0.018355	78.495811	87.222588	124.272346	0.917747	0.000000	3.041959	0.000000	0.000000	0.000000	-0.512374	0.083141	-0.271309	0.000000	0.000000	4.000000	32.000000	0.000000
14732.524509	-0.162557	0.565389	0.017488	78.495811	87.222588	124.272346	0.917747	0.000000	3.041959	0.000000	0.000000	0.000000	-0.515484	0.077428	-0.260047	0.000000	0.000000	4.000000	32.000000	0.000000
14732.527842	-0.162557	0.565389	0.017488	78.495811	87.222588	124.272346	0.917747	0.000000	3.041959	0.000000	0.000000	0.000000	-0.515484	0.077428	-0.260047	0.000000	0.000000	4.000000	32.000000	0.000000
14732.531175	-0.162557	0.565389	0.017488	78.364090	86.557251	123.732338	0.874406	0.000000	3.127873	0.000000	0.000000	0.000000	-0.515484	0.077428	-0.260047	0.000000	0.000000	4.000000	32.000000	0.000000
14732.534509	-0.164319	0.565664	0.016751	78.364090	86.557251	123.732338	0.874406	0.000000	3.127873	0.000000	0.000000	0.000000	-0.528377	0.082417	-0.221018	0.000000	0.000000	4.000000	32.000000	0.000000
14732.537842	-0.164319	0.565664	0.016751	78.364090	86.557251	123.732338	0.874406	0.000000	3.127873	0.000000	0.000000	0.000000	-0.528377	0.082417	-0.221018	0.000000	0.000000	4.000000	32.000000	0.000000
14732.541175	-0.164319	0.565664	0.016751	78.228600	85.862984	122.925331	0.837569	0.000000	3.215935	0.000000	0.000000	0.000000	-0.528377	0.082417	-0.221018	0.000000	0.000000	4.000000	32.000000	0.000000
14732.544509	-0.166096	0.565937	0.016136	78.228600	85.862984	122.925331	0.837569	0.000000	3.215935	0.000000	0.000000	0.000000	-0.533285	0.082033	-0.184659	0.000000	0.000000	4.000000	32.000000	0.000000
14732.547842	-0.166096	0.565937	0.016136	78.228600	85.862984	122.925331	0.837569	0.000000	3.215935	0.000000	0.000000	0.000000	-0.533285	0.082033	-0.184659	0.000000	0.000000	4.000000	32.000000	0.000000
14732.551175	-0.166096	0.565937	0.016136	78.109436	85.172920	121.982452	0.806793	0.000000	3.304816	0.000000	0.000000	0.000000	-0.533285	0.082033	-0.184659	0.000000	0.000000	4.000000	32.000000	0.000000
14732.554509	-0.167863	0.566192	0.015633	78.109436	85.172920	121.982452	0.806793	0.000000	3.304816	0.000000	0.000000	0.000000	-0.530140	0.076293	-0.150846	0.000000	0.000000	4.000000	32.000000	0.000000
14732.557842	-0.167863	0.566192	0.015633	78.109436	85.172920	121.982452	0.806793	0.000000	3.304816	0.000000	0.000000	0.000000	-0.530140	0.076293	-0.150846	0.000000	0.000000	4.000000	32.000000	0.000000
14732.561175	-0.167863	0.566192	0.015633	78.030861	84.569565	121.206039	0.781651	0.000000	3.393173	0.000000	0.000000	0.000000	-0.530140	0.076293	-0.150846	0.000000	0.000000	4.000000	32.000000	0.000000
14732.564509	-0.169580	0.566473	0.015270	78.030861	84.569565	121.206039	0.781651	0.000000	3.393173	0.000000	0.000000	0.000000	-0.515064	0.084240	-0.109000	0.000000	0.000000	4.000000	32.000000	0.000000
14732.567842	-0.169580	0.566473	0.015270	78.030861	84.569565	121.206039	0.781651	0.000000	3.393173	0.000000	0.000000	0.000000	-0.515064	0.084240	-0.109000	0.000000	0.000000	4.000000	32.000000	0.000000
14732.571175	-0.169580	0.566473	0.015270	77.988548	84.105667	120.725327	0.763485	0.000000	3.479017	0.000000	0.000000	0.000000	-0.515064	0.084240	-0.109000	0.000000	0.000000	4.000000	32.000000	0.000000
14732.574509	-0.171273	0.566753	0.015044	77.988548	84.105667	120.725327	0.763485	0.000000	3.479017	0.000000	0.000000	0.000000	-0.507719	0.084010	-0.067774	0.000000	0.000000	4.000000	32.000000	0.000000
14732.577842	-0.171273	0.566753	0.015044	77.988548	84.105667	120.725327	0.763485	0.000000	3.479017	0.000000	0.000000	0.000000	-0.507719	0.084010	-0.067774	0.000000	0.000000	4.000000	32.000000	0.000000
14732.581175	-0.171273	0.566753	0.015044	77.962288	83.974518	120.526070	0.752189	0.000000	3.563637	0.000000	0.000000	0.000000	-0.507719	0.084010	-0.067774	0.000000	0.000000	4.000000	32.000000	0.000000
14732.584509	-0.172922	0.567005	0.014901	77.962288	83.974518	120.526070	0.752189	0.000000	3.563637	0.000000	0.000000	0.000000	-0.494805	0.075681	-0.042697	0.000000	0.000000	4.000000	32.000000	0.000000
14732.587842	-0.172922	0.567005	0.014901	77.962288	83.974518	120.526070	0.752189	0.000000	3.563637	0.000000	0.000000	0.000000	-0.494805	0.075681	-0.042697	0.000000	0.000000	4.000000	32.000000	0.000000
14732.591175	-0.172922	0.567005	0.014901	77.912170	84.218651	120.551323	0.745073	0.000000	3.646105	0.000000	0.000000	0.000000	-0.494805	0.075681	-0.042697	0.000000	0.000000	4.000000	32.000000	0.000000
14732.594509	-0.174527	0.567257	0.014838	77.912170	84.218651	120.551323	0.745073	0.000000	3.646105	0.000000	0.000000	0.000000	-0.481457	0.075593	-0.019177	0.000000	0.000000	4.000000	32.000000	0.000000
14732.597842	-0.174527	0.567257	0.014838	77.912170	84.218651	120.551323	0.745073	0.000000	3.646105	0.000000	0.000000	0.000000	-0.481457	0.075593	-0.019177	0.000000	0.000000	4.000000	32.000000	0.000000
14732.601175	-0.174527	0.567257	0.014838	77.842827	84.654419	120.774452	0.741877	0.000000	3.726347	0.000000	0.000000	0.000000	-0.481457	0.075593	-0.019177	0.000000	0.000000	4.000000	32.000000	0.000000
14732.604509	-0.176127	0.567490	0.014820	77.842827	84.654419	120.774452	0.741877	0.000000	3.726347	0.000000	0.000000	0.000000	-0.479925	0.070064	-0.005368	0.000000	0.000000	4.000000	32.000000	0.000000
14732.607842	-0.176127	0.567490	0.014820	77.842827	84.654419	120.774452	0.741877	0.000000	3.726347	0.000000	0.000000	0.000000	-0.479925	0.070064	-0.005368	0.000000	0.000000	4.000000	32.000000	0.000000
14732.611175	-0.176127	0.567490	0.014820	77.763779	85.129372	121.133705	0.740982	0.000000	3.806334	0.000000	0.000000	0.000000	-0.479925	0.070064	-0.005368	0.000000	0.000000	4.000000	32.000000	0.000000
14732.614509	-0.177691	0.567714	0.014902	77.763779	85.129372	121.133705	0.740982	0.000000	3.806334	0.000000	0.000000	0.000000	-0.469305	0.067149	0.024823	0.000000	0.000000	4.000000	32.000000	0.000000
14732.617842	-0.177691	0.567714	0.014902	77.763779	85.129372	121.133705	0.740982	0.000000	3.806334	0.000000	0.000000	0.000000	-0.469305	0.067149	0.024823	0.000000	0.000000	4.000000	32.000000	0.000000
14732.621175	-0.177691	0.567714	0.014902	77.687447	85.562813	121.542572	0.745119	0.000000	3.884552	0.000000	0.000000	0.000000	-0.469305	0.067149	0.024823	0.000000	0.000000	4.000000	32.000000	0.000000
14732.624509	-0.179206	0.567919	0.015048	77.687447	85.562813	121.542572	0.745119	0.000000	3.884552	0.000000	0.000000	0.000000	-0.454581	0.061528	0.043814	0.000000	0.000000	4.000000	32.000000	0.000000
14732.627842	-0.179206	0.567919	0.015048	77.687447	85.562813	121.542572	0.745119	0.000000	3.884552	0.000000	0.000000	0.000000	-0.454581	0.061528	0.043814	0.000000	0.000000	4.000000	32.000000	0.000000
14732.631175	-0.179206	0.567919	0.015048	77.622017	85.915688	121.884399	0.752422	0.000000	3.960316	0.000000	0.000000	0.000000	-0.454581	0.061528	0.043814	0.000000	0.000000	4.000000	32.000000	0.000000
14732.634509	-0.180605	0.568106	0.015284	77.622017	85.915688	121.884399	0.752422	0.000000	3.960316	0.000000	0.000000	0.000000	-0.419747	0.055919	0.070661	0.000000	0.000000	4.000000	32.000000	0.000000
14732.637842	-0.180605	0.568106	0.015284	77.622017	85.915688	121.884399	0.752422	0.000000	3.960316	0.000000	0.000000	0.000000	-0.419747	0.055919	0.070661	0.000000	0.000000	4.000000	32.000000	0.000000
14732.641175	-0.180605	0.568106	0.015284	77.564621	86.218246	122.105751	0.764198	0.000000	4.030273	0.000000	0.000000	0.000000	-0.419747	0.055919	0.070661	0.000000	0.000000	4.000000	32.000000	0.000000
14732.644509	-0.181836	0.568282	0.015673	77.564621	86.218246	122.105751	0.764198	0.000000	4.030273	0.000000	0.000000	0.000000	-0.369067	0.052885	0.116835	0.000000	0.000000	4.000000	32.000000	0.000000
14732.647842	-0.181836	0.568282	0.015673	77.564621	86.218246	122.105751	0.764198	0.000000	4.030273	0.000000	0.000000	0.000000	-0.369067	0.052885	0.116835	0.000000	0.000000	4.000000	32.000000	0.000000
14732.651175	-0.181836	0.568282	0.015673	77.516167	86.452179	122.235413	0.783671	0.000000	4.091785	0.000000	0.000000	0.000000	-0.369067	0.052885	0.116835	0.000000	0.000000	4.000000	32.000000	0.000000
14732.654509	-0.182866	0.568457	0.016205	77.516167	86.452179	122.235413	0.783671	0.000000	4.091785	0.000000	0.000000	0.000000	-0.309118	0.052653	0.159519	0.000000	0.000000	4.000000	32.000000	0.000000
14732.657842	-0.182866	0.568457	0.016205	77.516167	86.452179	122.235413	0.783671	0.000000	4.091785	0.000000	0.000000	0.000000	-0.309118	0.052653	0.159519	0.000000	0.000000	4.000000	32.000000	0.000000
14732.661175	-0.182866	0.568457	0.016205	77.516167	86.452179	122.235413	0.810257	0.000000	4.143304	0.000000	0.000000	0.000000	-0.309118	0.052653	0.159519	0.000000	0.000000	4.000000	32.000000	0.000000
14732.664509	-0.183709	0.568568	0.016846	77.484833	86.751396	122.514198	0.810257	0.000000	4.143304	0.000000	0.000000	0.000000	-0.252733	0.033061	0.192137	0.000000	0.000000	4.000000	32.000000	0.000000
14732.667842	-0.183709	0.568568	0.016846	77.484833	86.751396	122.514198	0.810257	0.000000	4.143304	0.000000	0.000000	0.000000	-0.252733	0.033061	0.192137	0.000000	0.000000	4.000000	32.000000	0.000000
14732.671175	-0.183709	0.568568	0.016846	77.484833	86.751396	122.514198	0.842280	0.000000	4.185427	0.000000	0.000000	0.000000	-0.252733	0.033061	0.192137	0.000000	0.000000	4.000000	32.000000	0.000000
14732.674509	-0.183709	0.568568	0.016846	77.498283	87.262688	122.974388	0.842280	0.000000	4.185427	0.000000	0.000000	0.000000	-0.252733	0.033061	0.192137	0.000000	0.000000	4.000000	32.000000	0.000000
14732.677842	-0.184354	0.568622	0.017574	77.498283	87.262688	122.974388	0.842280	0.000000	4.185427	0.000000	0.000000	0.000000	-0.193614	0.016258	0.218609	0.000000	0.000000	4.000000	32.000000	0.000000
14732.681175	-0.184354	0.568622	0.017574	77.595062	88.021057	123.599586	0.842280	0.000000	4.185427	0.000000	0.000000	0.000000	-0.193614	0.016258	0.218609	0.000000	0.000000	4.000000	32.000000	0.000000
14732.684509	-0.184945	0.568610	0.018361	77.595062	88.021057	123.599586	0.842280	0.000000	4.185427	0.000000	0.000000	0.000000	-0.177377	-0.003549	0.235986	0.000000	0.000000	4.000000	32.000000	0.000000
14732.687842	-0.184945	0.568610	0.018361	77.595062	88.021057	123.599586	0.842280	0.000000	4.185427	0.000000	0.000000	0.000000	-0.177377	-0.003549	0.235986	0.000000	0.000000	4.000000	32.000000	0.000000
14732.691175	-0.184945	0.568610	0.018361	77.765984	88.933960	124.301125	0.918046	0.000000	4.247259	0.000000	0.000000	0.000000	-0.177377	-0.003549	0.235986	0.000000	0.000000	4.000000	32.000000	0.000000
14732.694509	-0.184945	0.568610	0.018361	77.765984	88.933960	124.301125	0.918046	0.000000	4.247259	0.000000	0.000000	0.000000	-0.177377	-0.003549	0.235986	0.000000	0.000000	4.000000	32.000000	0.000000
14732.697842	-0.185428	0.568542	0.019134	77.765984	88.933960	124.301125	0.918046	0.000000	4.247259	0.000000	0.000000	0.000000	-0.144890	-0.020315	0.231976	0.000000	0.000000	4.000000	32.000000	0.000000
14732.701175	-0.185428	0.568542	0.019134	77.959534	89.885773	125.025688	0.918046	0.000000	4.247259	0.000000	0.000000	0.000000	-0.144890	-0.020315	0.231976	0.000000	0.000000	4.000000	32.000000	0.000000
14732.704509	-0.185842	0.568399	0.019929	77.959534	89.885773	125.025688	0.918046	0.000000	4.247259	0.000000	0.000000	0.000000	-0.124073	-0.042903	0.238320	0.000000	0.000000	4.000000	32.000000	0.000000
14732.707842	-0.185842	0.568399	0.019929	77.959534	89.885773	125.025688	0.918046	0.000000	4.247259	0.000000	0.000000	0.000000	-0.124073	-0.042903	0.238320	0.000000	0.000000	4.000000	32.000000	0.000000
14732.711175	-0.185842	0.568399	0.019929	78.123825	90.741325	125.680740	0.996429	0.000000	4.292086	0.000000	0.000000	0.000000	-0.124073	-0.042903	0.238320	0.000000	0.000000	4.000000	32.000000	0.000000
14732.714509	-0.186181	0.568237	0.020733	78.123825	90.741325	125.680740	0.996429	0.000000	4.292086	0.000000	0.000000	0.000000	-0.101833	-0.048748	0.241319	0.000000	0.000000	4.000000	32.000000	0.000000
14732.717842	-0.186181	0.568237	0.020733	78.123825	90.741325	125.680740	0.996429	0.000000	4.292086	0.000000	0.000000	0.000000	-0.101833	-0.048748	0.241319	0.000000	0.000000	4.000000	32.000000	0.000000
14732.721175	-0.186181	0.568237	0.020733	78.232033	91.256088	126.059067	1.036649	0.000000	4.309059	0.000000	0.000000	0.000000	-0.101833	-0.048748	0.241319	0.000000	0.000000	4.000000	32.000000	0.000000
14732.724509	-0.186426	0.568027	0.021562	78.232033	91.256088	126.059067	1.036649	0.000000	4.309059	0.000000	0.000000	0.000000	-0.073328	-0.063065	0.248717	0.000000	0.000000	4.000000	32.000000	0.000000
14732.727842	-0.186426	0.568027	0.021562	78.232033	91.256088	126.059067	1.036649	0.000000	4.309059	0.000000	0.000000	0.000000	-0.073328	-0.063065	0.248717	0.000000	0.000000	4.000000	32.000000	0.000000
14732.731175	-0.186426	0.568027	0.021562	78.276939	91.484116	126.216202	1.078102	0.000000	4.321280	0.000000	0.000000	0.000000	-0.073328	-0.063065	0.248717	0.000000	0.000000	4.000000	32.000000	0.000000
14732.734509	-0.186426	0.568027	0.021562	78.276939	91.484116	126.216202	1.078102	0.000000	4.321280	0.000000	0.000000	0.000000	-0.073328	-0.063065	0.248717	0.000000	0.000000	4.000000	32.000000	0.000000
14732.737842	-0.186568	0.567750	0.022400	78.276939	91.484116	126.216202	1.078102	0.000000	4.321280	0.000000	0.000000	0.000000	-0.042847	-0.082889	0.251412	0.000000	0.000000	4.000000	32.000000	0.000000
14732.741175	-0.186568	0.567750	0.022400	78.276939	91.484116	126.216202	1.078102	0.000000	4.321280	0.000000	0.000000	0.000000	-0.042847	-0.082889	0.251412	0.000000	0.000000	4.000000	32.000000	0.000000
14732.744509	-0.186582	0.567464	0.023245	78.287750	91.594658	126.277252	1.078102	0.000000	4.321280	0.000000	0.000000	0.000000	-0.004073	-0.085904	0.253409	0.000000	0.000000	4.000000	32.000000	0.000000
14732.747842	-0.186582	0.567464	0.023245	78.287750	91.594658	126.277252	1.078102	0.000000	4.321280	0.000000	0.000000	0.000000	-0.004073	-0.085904	0.253409	0.000000	0.000000	4.000000	32.000000	0.000000
14732.751175	-0.186582	0.567464	0.023245	78.285332	91.900566	126.517769	1.162239	0.000000	4.329100	0.000000	0.000000	0.000000	-0.004073	-0.085904	0.253409	0.000000	0.000000	4.000000	32.000000	0.000000
14732.754509	-0.186582	0.567464	0.023245	78.285332	91.900566	126.517769	1.162239	0.000000	4.329100	0.000000	0.000000	0.000000	-0.004073	-0.085904	0.253409	0.000000	0.000000	4.000000	32.000000	0.000000
14732.757842	-0.186479	0.567103	0.024061	78.285332	91.900566	126.517769	1.162239	0.000000	4.329100	0.000000	0.000000	0.000000	0.031027	-0.108327	0.244960	0.000000	0.000000	4.000000	32.000000	0.000000
14732.761175	-0.186479	0.567103	0.024061	78.282623	92.560326	127.067177	1.162239	0.000000	4.329100	0.000000	0.000000	0.000000	0.031027	-0.108327	0.244960	0.000000	0.000000	4.000000	32.000000	0.000000
14732.764509	-0.186239	0.566714	0.024869	78.282623	92.560326	127.067177	1.162239	0.000000	4.329100	0.000000	0.000000	0.000000	0.071904	-0.116768	0.242190	0.000000	0.000000	4.000000	32.000000	0.000000
14732.767842	-0.186239	0.566714	0.024869	78.282623	92.560326	127.067177	1.162239	0.000000	4.329100	0.000000	0.000000	0.000000	0.071904	-0.116768	0.242190	0.000000	0.000000	4.000000	32.000000	0.000000
14732.771175	-0.186239	0.566714	0.024869	78.292702	93.441795	127.791107	1.243430	0.000000	4.311944	0.000000	0.000000	0.000000	0.071904	-0.116768	0.242190	0.000000	0.000000	4.000000	32.000000	0.000000
14732.774509	-0.186239	0.566714	0.024869	78.292702	93.441795	127.791107	1.243430	0.000000	4.311944	0.000000	0.000000	0.000000	0.071904	-0.116768	0.242190	0.000000	0.000000	4.000000	32.000000	0.000000
14732.777842	-0.185811	0.566280	0.025601	78.292702	93.441795	127.791107	1.243430	0.000000	4.311944	0.000000	0.000000	0.000000	0.128369	-0.130208	0.219674	0.000000	0.000000	4.000000	32.000000	0.000000
14732.781175	-0.185811	0.566280	0.025601	78.319031	94.414742	128.573822	1.243430	0.000000	4.311944	0.000000	0.000000	0.000000	0.128369	-0.130208	0.219674	0.000000	0.000000	4.000000	32.000000	0.000000
14732.784509	-0.185192	0.565828	0.026319	78.319031	94.414742	128.573822	1.243430	0.000000	4.311944	0.000000	0.000000	0.000000	0.185663	-0.135531	0.215566	0.000000	0.000000	4.000000	32.000000	0.000000
14732.787842	-0.185192	0.565828	0.026319	78.319031	94.414742	128.573822	1.243430	0.000000	4.311944	0.000000	0.000000	0.000000	0.185663	-0.135531	0.215566	0.000000	0.000000	4.000000	32.000000	0.000000
14732.791175	-0.185192	0.565828	0.026319	78.385818	95.361954	129.290665	1.315970	0.000000	4.259605	0.000000	0.000000	0.000000	0.185663	-0.135531	0.215566	0.000000	0.000000	4.000000	32.000000	0.000000
14732.794509	-0.184394	0.565395	0.027055	78.385818	95.361954	129.290665	1.315970	0.000000	4.259605	0.000000	0.000000	0.000000	0.239429	-0.129793	0.220759	0.000000	0.000000	4.000000	32.000000	0.000000
14732.797842	-0.184394	0.565395	0.027055	78.385818	95.361954	129.290665	1.315970	0.000000	4.259605	0.000000	0.000000	0.000000	0.239429	-0.129793	0.220759	0.000000	0.000000	4.000000	32.000000	0.000000
14732.801175	-0.184394	0.565395	0.027055	78.506149	96.269012	129.922562	1.352763	0.000000	4.219701	0.000000	0.000000	0.000000	0.239429	-0.129793	0.220759	0.000000	0.000000	4.000000	32.000000	0.000000
14732.804509	-0.183417	0.564984	0.027740	78.506149	96.269012	129.922562	1.352763	0.000000	4.219701	0.000000	0.000000	0.000000	0.293080	-0.123460	0.205486	0.000000	0.000000	4.000000	32.000000	0.000000
14732.807842	-0.183417	0.564984	0.027740	78.506149	96.269012	129.922562	1.352763	0.000000	4.219701	0.000000	0.000000	0.000000	0.293080	-0.123460	0.205486	0.000000	0.000000	4.000000	32.000000	0.000000
14732.811175	-0.183417	0.564984	0.027740	78.506149	96.269012	129.922562	1.387011	0.000000	4.170854	0.000000	0.000000	0.000000	0.293080	-0.123460	0.205486	0.000000	0.000000	4.000000	32.000000	0.000000
14732.814509	-0.182302	0.564649	0.028412	78.660545	97.135406	130.486450	1.387011	0.000000	4.170854	0.000000	0.000000	0.000000	0.334405	-0.100568	0.201642	0.000000	0.000000	4.000000	32.000000	0.000000
14732.817842	-0.182302	0.564649	0.028412	78.660545	97.135406	130.486450	1.387011	0.000000	4.170854	0.000000	0.000000	0.000000	0.334405	-0.100568	0.201642	0.000000	0.000000	4.000000	32.000000	0.000000
14732.821175	-0.182302	0.564649	0.028412	78.829781	98.081184	131.095398	1.420618	0.000000	4.115120	0.000000	0.000000	0.000000	0.334405	-0.100568	0.201642	0.000000	0.000000	4.000000	32.000000	0.000000
14732.824509	-0.181021	0.564372	0.029064	78.829781	98.081184	131.095398	1.420618	0.000000	4.115120	0.000000	0.000000	0.000000	0.384430	-0.083096	0.195357	0.000000	0.000000	4.000000	32.000000	0.000000
14732.827842	-0.181021	0.564372	0.029064	78.829781	98.081184	131.095398	1.420618	0.000000	4.115120	0.000000	0.000000	0.000000	0.384430	-0.083096	0.195357	0.000000	0.000000	4.000000	32.000000	0.000000
14732.831175	-0.181021	0.564372	0.029064	79.001900	99.025078	131.682571	1.453177	0.000000	4.051048	0.000000	0.000000	0.000000	0.384430	-0.083096	0.195357	0.000000	0.000000	4.000000	32.000000	0.000000
14732.834509	-0.179544	0.564208	0.029758	79.001900	99.025078	131.682571	1.453177	0.000000	4.051048	0.000000	0.000000	0.000000	0.443008	-0.049110	0.208187	0.000000	0.000000	4.000000	32.000000	0.000000
14732.837842	-0.179544	0.564208	0.029758	79.001900	99.025078	131.682571	1.453177	0.000000	4.051048	0.000000	0.000000	0.000000	0.443008	-0.049110	0.208187	0.000000	0.000000	4.000000	32.000000	0.000000
14732.841175	-0.179544	0.564208	0.029758	79.171127	99.965599	132.248596	1.487875	0.000000	3.977213	0.000000	0.000000	0.000000	0.443008	-0.049110	0.208187	0.000000	0.000000	4.000000	32.000000	0.000000
14732.844509	-0.177877	0.564103	0.030436	79.171127	99.965599	132.248596	1.487875	0.000000	3.977213	0.000000	0.000000	0.000000	0.500053	-0.031576	0.203598	0.000000	0.000000	4.000000	32.000000	0.000000
14732.847842	-0.177877	0.564103	0.030436	79.171127	99.965599	132.248596	1.487875	0.000000	3.977213	0.000000	0.000000	0.000000	0.500053	-0.031576	0.203598	0.000000	0.000000	4.000000	32.000000	0.000000
14732.851175	-0.177877	0.564103	0.030436	79.349426	100.948082	132.829575	1.521808	0.000000	3.893871	0.000000	0.000000	0.000000	0.500053	-0.031576	0.203598	0.000000	0.000000	4.000000	32.000000	0.000000
14732.854509	-0.175988	0.564094	0.031079	79.349426	100.948082	132.829575	1.521808	0.000000	3.893871	0.000000	0.000000	0.000000	0.566945	-0.002451	0.192848	0.000000	0.000000	4.000000	32.000000	0.000000
14732.857842	-0.175988	0.564094	0.031079	79.349426	100.948082	132.829575	1.521808	0.000000	3.893871	0.000000	0.000000	0.000000	0.566945	-0.002451	0.192848	0.000000	0.000000	4.000000	32.000000	0.000000
14732.861175	-0.175988	0.564094	0.031079	79.349426	100.948082	132.829575	1.553949	0.000000	3.799381	0.000000	0.000000	0.000000	0.566945	-0.002451	0.192848	0.000000	0.000000	4.000000	32.000000	0.000000
14732.864509	-0.173877	0.564155	0.031689	79.566795	102.133324	133.550949	1.553949	0.000000	3.799381	0.000000	0.000000	0.000000	0.633117	0.018108	0.182978	0.000000	0.000000	4.000000	32.000000	0.000000
14732.867842	-0.173877	0.564155	0.031689	79.566795	102.133324	133.550949	1.553949	0.000000	3.799381	0.000000	0.000000	0.000000	0.633117	0.018108	0.182978	0.000000	0.000000	4.000000	32.000000	0.000000
14732.871175	-0.173877	0.564155	0.031689	79.566795	102.133324	133.550949	1.584446	0.000000	3.693861	0.000000	0.000000	0.000000	0.633117	0.018108	0.182978	0.000000	0.000000	4.000000	32.000000	0.000000
14732.874509	-0.171595	0.564255	0.032252	79.821823	103.557304	134.492813	1.584446	0.000000	3.693861	0.000000	0.000000	0.000000	0.684630	0.030170	0.169016	0.000000	0.000000	4.000000	32.000000	0.000000
14732.877842	-0.171595	0.564255	0.032252	79.821823	103.557304	134.492813	1.584446	0.000000	3.693861	0.000000	0.000000	0.000000	0.684630	0.030170	0.169016	0.000000	0.000000	4.000000	32.000000	0.000000
14732.881175	-0.171595	0.564255	0.032252	80.116959	105.268532	135.850815	1.612615	0.000000	3.579756	0.000000	0.000000	0.000000	0.684630	0.030170	0.169016	0.000000	0.000000	4.000000	32.000000	0.000000
14732.884509	-0.169158	0.564406	0.032737	80.116959	105.268532	135.850815	1.612615	0.000000	3.579756	0.000000	0.000000	0.000000	0.731187	0.045195	0.145431	0.000000	0.000000	4.000000	32.000000	0.000000
14732.887842	-0.169158	0.564406	0.032737	80.116959	105.268532	135.850815	1.612615	0.000000	3.579756	0.000000	0.000000	0.000000	0.731187	0.045195	0.145431	0.000000	0.000000	4.000000	32.000000	0.000000
14732.891175	-0.169158	0.564406	0.032737	80.449448	107.292480	137.991180	1.636854	0.000000	3.457892	0.000000	0.000000	0.000000	0.731187	0.045195	0.145431	0.000000	0.000000	4.000000	32.000000	0.000000
14732.894509	-0.166682	0.564576	0.033174	80.449448	107.292480	137.991180	1.636854	0.000000	3.457892	0.000000	0.000000	0.000000	0.742816	0.051131	0.131139	0.000000	0.000000	4.000000	32.000000	0.000000
14732.897842	-0.166682	0.564576	0.033174	80.449448	107.292480	137.991180	1.636854	0.000000	3.457892	0.000000	0.000000	0.000000	0.742816	0.051131	0.131139	0.000000	0.000000	4.000000	32.000000	0.000000
14732.901175	-0.166682	0.564576	0.033174	80.805786	109.646484	140.637299	1.658710	0.000000	3.334089	0.000000	0.000000	0.000000	0.742816	0.051131	0.131139	0.000000	0.000000	4.000000	32.000000	0.000000
14732.904509	-0.164169	0.564738	0.033569	80.805786	109.646484	140.637299	1.658710	0.000000	3.334089	0.000000	0.000000	0.000000	0.753713	0.048513	0.118337	0.000000	0.000000	4.000000	32.000000	0.000000
14732.907842	-0.164169	0.564738	0.033569	80.805786	109.646484	140.637299	1.658710	0.000000	3.334089	0.000000	0.000000	0.000000	0.753713	0.048513	0.118337	0.000000	0.000000	4.000000	32.000000	0.000000
14732.911175	-0.164169	0.564738	0.033569	81.164284	112.289490	143.444595	1.678433	0.000000	3.208470	0.000000	0.000000	0.000000	0.753713	0.048513	0.118337	0.000000	0.000000	4.000000	32.000000	0.000000
14732.914509	-0.161663	0.564873	0.033888	81.164284	112.289490	143.444595	1.678433	0.000000	3.208470	0.000000	0.000000	0.000000	0.752050	0.040431	0.095910	0.000000	0.000000	4.000000	32.000000	0.000000
14732.917842	-0.161663	0.564873	0.033888	81.164284	112.289490	143.444595	1.678433	0.000000	3.208470	0.000000	0.000000	0.000000	0.752050	0.040431	0.095910	0.000000	0.000000	4.000000	32.000000	0.000000
14732.921175	-0.161663	0.564873	0.033888	81.483635	114.946701	146.050110	1.694418	0.000000	3.083128	0.000000	0.000000	0.000000	0.752050	0.040431	0.095910	0.000000	0.000000	4.000000	32.000000	0.000000
14732.924509	-0.159167	0.564999	0.034150	81.483635	114.946701	146.050110	1.694418	0.000000	3.083128	0.000000	0.000000	0.000000	0.748548	0.037776	0.078362	0.000000	0.000000	4.000000	32.000000	0.000000
14732.927842	-0.159167	0.564999	0.034150	81.483635	114.946701	146.050110	1.694418	0.000000	3.083128	0.000000	0.000000	0.000000	0.748548	0.037776	0.078362	0.000000	0.000000	4.000000	32.000000	0.000000
14732.931175	-0.159167	0.564999	0.034150	81.726730	117.313408	148.377579	1.707479	0.000000	2.958370	0.000000	0.000000	0.000000	0.748548	0.037776	0.078362	0.000000	0.000000	4.000000	32.000000	0.000000
14732.934509	-0.156681	0.565069	0.034342	81.726730	117.313408	148.377579	1.707479	0.000000	2.958370	0.000000	0.000000	0.000000	0.745877	0.021196	0.057677	0.000000	0.000000	4.000000	32.000000	0.000000
14732.937842	-0.156681	0.565069	0.034342	81.726730	117.313408	148.377579	1.707479	0.000000	2.958370	0.000000	0.000000	0.000000	0.745877	0.021196	0.057677	0.000000	0.000000	4.000000	32.000000	0.000000
14732.941175	-0.156681	0.565069	0.034342	81.881874	119.175407	150.388062	1.717091	0.000000	2.834058	0.000000	0.000000	0.000000	0.745877	0.021196	0.057677	0.000000	0.000000	4.000000	32.000000	0.000000
14732.944509	-0.154249	0.565113	0.034445	81.881874	119.175407	150.388062	1.717091	0.000000	2.834058	0.000000	0.000000	0.000000	0.729501	0.013062	0.030940	0.000000	0.000000	4.000000	32.000000	0.000000
14732.947842	-0.154249	0.565113	0.034445	81.881874	119.175407	150.388062	1.717091	0.000000	2.834058	0.000000	0.000000	0.000000	0.729501	0.013062	0.030940	0.000000	0.000000	4.000000	32.000000	0.000000
14732.951175	-0.154249	0.565113	0.034445	81.961388	120.527748	151.917130	1.722248	0.000000	2.712474	0.000000	0.000000	0.000000	0.729501	0.013062	0.030940	0.000000	0.000000	4.000000	32.000000	0.000000
14732.954509	-0.151927	0.565120	0.034467	81.961388	120.527748	151.917130	1.722248	0.000000	2.712474	0.000000	0.000000	0.000000	0.696838	0.001986	0.006678	0.000000	0.000000	4.000000	32.000000	0.000000
14732.957842	-0.151927	0.565120	0.034467	81.961388	120.527748	151.917130	1.722248	0.000000	2.712474	0.000000	0.000000	0.000000	0.696838	0.001986	0.006678	0.000000	0.000000	4.000000	32.000000	0.000000
14732.961175	-0.151927	0.565120	0.034467	82.006821	121.385727	152.969711	1.723361	0.000000	2.596334	0.000000	0.000000	0.000000	0.696838	0.001986	0.006678	0.000000	0.000000	4.000000	32.000000	0.000000
14732.964509	-0.149758	0.565134	0.034474	82.006821	121.385727	152.969711	1.723361	0.000000	2.596334	0.000000	0.000000	0.000000	0.650555	0.004359	0.002006	0.000000	0.000000	4.000000	32.000000	0.000000
14732.967842	-0.149758	0.565134	0.034474	82.006821	121.385727	152.969711	1.723361	0.000000	2.596334	0.000000	0.000000	0.000000	0.650555	0.004359	0.002006	0.000000	0.000000	4.000000	32.000000	0.000000
14732.971175	-0.149758	0.565134	0.034474	82.058983	121.806137	153.517441	1.723695	0.000000	2.487908	0.000000	0.000000	0.000000	0.650555	0.004359	0.002006	0.000000	0.000000	4.000000	32.000000	0.000000
14732.974509	-0.147709	0.565148	0.034436	82.058983	121.806137	153.517441	1.723695	0.000000	2.487908	0.000000	0.000000	0.000000	0.614849	0.004226	-0.011443	0.000000	0.000000	4.000000	32.000000	0.000000
14732.977842	-0.147709	0.565148	0.034436	82.058983	121.806137	153.517441	1.723695	0.000000	2.487908	0.000000	0.000000	0.000000	0.614849	0.004226	-0.011443	0.000000	0.000000	4.000000	32.000000	0.000000
14732.981175	-0.147709	0.565148	0.034436	82.124580	121.875168	153.699554	1.721788	0.000000	2.385433	0.000000	0.000000	0.000000	0.614849	0.004226	-0.011443	0.000000	0.000000	4.000000	32.000000	0.000000
14732.984509	-0.145773	0.565161	0.034422	82.124580	121.875168	153.699554	1.721788	0.000000	2.385433	0.000000	0.000000	0.000000	0.580762	0.003723	-0.004242	0.000000	0.000000	4.000000	32.000000	0.000000
14732.987842	-0.145773	0.565161	0.034422	82.124580	121.875168	153.699554	1.721788	0.000000	2.385433	0.000000	0.000000	0.000000	0.580762	0.003723	-0.004242	0.000000	0.000000	4.000000	32.000000	0.000000
14732.991175	-0.145773	0.565161	0.034422	82.180939	121.832260	153.697678	1.721081	0.000000	2.288640	0.000000	0.000000	0.000000	0.580762	0.003723	-0.004242	0.000000	0.000000	4.000000	32.000000	0.000000
14732.994509	-0.143852	0.565153	0.034444	82.180939	121.832260	153.697678	1.721081	0.000000	2.288640	0.000000	0.000000	0.000000	0.576303	-0.002249	0.006655	0.000000	0.000000	4.000000	32.000000	0.000000
14732.997842	-0.143852	0.565153	0.034444	82.180939	121.832260	153.697678	1.721081	0.000000	2.288640	0.000000	0.000000	0.000000	0.576303	-0.002249	0.006655	0.000000	0.000000	4.000000	32.000000	0.000000
14733.001175	-0.143852	0.565153	0.034444	82.222771	121.811058	153.742813	1.722190	0.000000	2.192589	0.000000	0.000000	0.000000	0.576303	-0.002249	0.006655	0.000000	0.000000	4.000000	32.000000	0.000000
14733.004509	-0.141978	0.565162	0.034529	82.222771	121.811058	153.742813	1.722190	0.000000	2.192589	0.000000	0.000000	0.000000	0.562123	0.002751	0.025446	0.000000	0.000000	4.000000	32.000000	0.000000
14733.007842	-0.141978	0.565162	0.034529	82.222771	121.811058	153.742813	1.722190	0.000000	2.192589	0.000000	0.000000	0.000000	0.562123	0.002751	0.025446	0.000000	0.000000	4.000000	32.000000	0.000000
14733.011175	-0.141978	0.565162	0.034529	82.256157	121.844528	153.898361	1.726431	0.000000	2.098902	0.000000	0.000000	0.000000	0.562123	0.002751	0.025446	0.000000	0.000000	4.000000	32.000000	0.000000
14733.014509	-0.140193	0.565170	0.034647	82.256157	121.844528	153.898361	1.726431	0.000000	2.098902	0.000000	0.000000	0.000000	0.535569	0.002304	0.035491	0.000000	0.000000	4.000000	32.000000	0.000000
14733.017842	-0.140193	0.565170	0.034647	82.256157	121.844528	153.898361	1.726431	0.000000	2.098902	0.000000	0.000000	0.000000	0.535569	0.002304	0.035491	0.000000	0.000000	4.000000	32.000000	0.000000
14733.021175	-0.140193	0.565170	0.034647	82.286751	121.919632	154.025681	1.732346	0.000000	2.009640	0.000000	0.000000	0.000000	0.535569	0.002304	0.035491	0.000000	0.000000	4.000000	32.000000	0.000000
14733.024509	-0.138471	0.565193	0.034890	82.286751	121.919632	154.025681	1.732346	0.000000	2.009640	0.000000	0.000000	0.000000	0.516668	0.006974	0.072947	0.000000	0.000000	4.000000	32.000000	0.000000
14733.027842	-0.138471	0.565193	0.034890	82.286751	121.919632	154.025681	1.732346	0.000000	2.009640	0.000000	0.000000	0.000000	0.516668	0.006974	0.072947	0.000000	0.000000	4.000000	32.000000	0.000000
14733.031175	-0.138471	0.565193	0.034890	82.310883	122.003479	154.076828	1.744504	0.000000	1.923529	0.000000	0.000000	0.000000	0.516668	0.006974	0.072947	0.000000	0.000000	4.000000	32.000000	0.000000
14733.034509	-0.136798	0.565252	0.035214	82.310883	122.003479	154.076828	1.744504	0.000000	1.923529	0.000000	0.000000	0.000000	0.501854	0.017505	0.097319	0.000000	0.000000	4.000000	32.000000	0.000000
14733.037842	-0.136798	0.565252	0.035214	82.310883	122.003479	154.076828	1.744504	0.000000	1.923529	0.000000	0.000000	0.000000	0.501854	0.017505	0.097319	0.000000	0.000000	4.000000	32.000000	0.000000
14733.041175	-0.136798	0.565252	0.035214	82.327774	122.089577	154.167389	1.760724	0.000000	1.839886	0.000000	0.000000	0.000000	0.501854	0.017505	0.097319	0.000000	0.000000	4.000000	32.000000	0.000000
14733.044509	-0.135200	0.565289	0.035626	82.327774	122.089577	154.167389	1.760724	0.000000	1.839886	0.000000	0.000000	0.000000	0.479351	0.011297	0.123338	0.000000	0.000000	4.000000	32.000000	0.000000
14733.047842	-0.135200	0.565289	0.035626	82.327774	122.089577	154.167389	1.760724	0.000000	1.839886	0.000000	0.000000	0.000000	0.479351	0.011297	0.123338	0.000000	0.000000	4.000000	32.000000	0.000000
14733.051175	-0.135200	0.565289	0.035626	82.339294	122.193138	154.287430	1.781280	0.000000	1.759995	0.000000	0.000000	0.000000	0.479351	0.011297	0.123338	0.000000	0.000000	4.000000	32.000000	0.000000
14733.054509	-0.133631	0.565380	0.036142	82.339294	122.193138	154.287430	1.781280	0.000000	1.759995	0.000000	0.000000	0.000000	0.470746	0.027297	0.154915	0.000000	0.000000	4.000000	32.000000	0.000000
14733.057842	-0.133631	0.565380	0.036142	82.339294	122.193138	154.287430	1.781280	0.000000	1.759995	0.000000	0.000000	0.000000	0.470746	0.027297	0.154915	0.000000	0.000000	4.000000	32.000000	0.000000
14733.061175	-0.133631	0.565380	0.036142	82.353065	122.286041	154.327454	1.807099	0.000000	1.681537	0.000000	0.000000	0.000000	0.470746	0.027297	0.154915	0.000000	0.000000	4.000000	32.000000	0.000000
14733.064509	-0.132063	0.565479	0.036759	82.353065	122.286041	154.327454	1.807099	0.000000	1.681537	0.000000	0.000000	0.000000	0.470357	0.029490	0.185204	0.000000	0.000000	4.000000	32.000000	0.000000
14733.067842	-0.132063	0.565479	0.036759	82.353065	122.286041	154.327454	1.807099	0.000000	1.681537	0.000000	0.000000	0.000000	0.470357	0.029490	0.185204	0.000000	0.000000	4.000000	32.000000	0.000000
14733.071175	-0.132063	0.565479	0.036759	82.369156	122.362701	154.247360	1.837967	0.000000	1.603144	0.000000	0.000000	0.000000	0.470357	0.029490	0.185204	0.000000	0.000000	4.000000	32.000000	0.000000
14733.074509	-0.130510	0.565548	0.037438	82.369156	122.362701	154.247360	1.837967	0.000000	1.603144	0.000000	0.000000	0.000000	0.465866	0.020749	0.203714	0.000000	0.000000	4.000000	32.000000	0.000000
14733.077842	-0.130510	0.565548	0.037438	82.369156	122.362701	154.247360	1.837967	0.000000	1.603144	0.000000	0.000000	0.000000	0.465866	0.020749	0.203714	0.000000	0.000000	4.000000	32.000000	0.000000
14733.081175	-0.130510	0.565548	0.037438	82.385216	122.476616	154.289444	1.871919	0.000000	1.525499	0.000000	0.000000	0.000000	0.465866	0.020749	0.203714	0.000000	0.000000	4.000000	32.000000	0.000000
14733.084509	-0.128957	0.565561	0.038124	82.385216	122.476616	154.289444	1.871919	0.000000	1.525499	0.000000	0.000000	0.000000	0.465882	0.003980	0.205671	0.000000	0.000000	4.000000	32.000000	0.000000
14733.087842	-0.128957	0.565561	0.038124	82.385216	122.476616	154.289444	1.871919	0.000000	1.525499	0.000000	0.000000	0.000000	0.465882	0.003980	0.205671	0.000000	0.000000	4.000000	32.000000	0.000000
14733.091175	-0.128957	0.565561	0.038124	82.416229	122.766502	154.735123	1.906198	0.000000	1.447852	0.000000	0.000000	0.000000	0.465882	0.003980	0.205671	0.000000	0.000000	4.000000	32.000000	0.000000
14733.094509	-0.127458	0.565583	0.038831	82.416229	122.766502	154.735123	1.906198	0.000000	1.447852	0.000000	0.000000	0.000000	0.449696	0.006493	0.212207	0.000000	0.000000	4.000000	32.000000	0.000000
14733.097842	-0.127458	0.565583	0.038831	82.416229	122.766502	154.735123	1.906198	0.000000	1.447852	0.000000	0.000000	0.000000	0.449696	0.006493	0.212207	0.000000	0.000000	4.000000	32.000000	0.000000
14733.101175	-0.127458	0.565583	0.038831	82.487907	123.412437	155.518021	1.941565	0.000000	1.372903	0.000000	0.000000	0.000000	0.449696	0.006493	0.212207	0.000000	0.000000	4.000000	32.000000	0.000000
14733.104509	-0.125982	0.565548	0.039540	82.487907	123.412437	155.518021	1.941565	0.000000	1.372903	0.000000	0.000000	0.000000	0.442716	-0.010325	0.212475	0.000000	0.000000	4.000000	32.000000	0.000000
14733.107842	-0.125982	0.565548	0.039540	82.487907	123.412437	155.518021	1.941565	0.000000	1.372903	0.000000	0.000000	0.000000	0.442716	-0.010325	0.212475	0.000000	0.000000	4.000000	32.000000	0.000000
14733.111175	-0.125982	0.565548	0.039540	82.582939	124.452332	156.484146	1.976978	0.000000	1.299117	0.000000	0.000000	0.000000	0.442716	-0.010325	0.212475	0.000000	0.000000	4.000000	32.000000	0.000000
14733.114509	-0.124548	0.565467	0.040221	82.582939	124.452332	156.484146	1.976978	0.000000	1.299117	0.000000	0.000000	0.000000	0.430323	-0.024232	0.204345	0.000000	0.000000	4.000000	32.000000	0.000000
14733.117842	-0.124548	0.565467	0.040221	82.582939	124.452332	156.484146	1.976978	0.000000	1.299117	0.000000	0.000000	0.000000	0.430323	-0.024232	0.204345	0.000000	0.000000	4.000000	32.000000	0.000000
14733.121175	-0.124548	0.565467	0.040221	82.685631	125.653107	157.539413	2.011035	0.000000	1.227397	0.000000	0.000000	0.000000	0.430323	-0.024232	0.204345	0.000000	0.000000	4.000000	32.000000	0.000000
14733.124509	-0.123155	0.565340	0.040875	82.685631	125.653107	157.539413	2.011035	0.000000	1.227397	0.000000	0.000000	0.000000	0.417835	-0.038180	0.196324	0.000000	0.000000	4.000000	32.000000	0.000000
14733.127842	-0.123155	0.565340	0.040875	82.685631	125.653107	157.539413	2.011035	0.000000	1.227397	0.000000	0.000000	0.000000	0.417835	-0.038180	0.196324	0.000000	0.000000	4.000000	32.000000	0.000000
14733.131175	-0.123155	0.565340	0.040875	82.777397	126.814415	158.662918	2.043756	0.000000	1.157758	0.000000	0.000000	0.000000	0.417835	-0.038180	0.196324	0.000000	0.000000	4.000000	32.000000	0.000000
14733.134509	-0.121850	0.565195	0.041486	82.777397	126.814415	158.662918	2.043756	0.000000	1.157758	0.000000	0.000000	0.000000	0.391485	-0.043693	0.183218	0.000000	0.000000	4.000000	32.000000	0.000000
14733.137842	-0.121850	0.565195	0.041486	82.777397	126.814415	158.662918	2.043756	0.000000	1.157758	0.000000	0.000000	0.000000	0.391485	-0.043693	0.183218	0.000000	0.000000	4.000000	32.000000	0.000000
14733.141175	-0.121850	0.565195	0.041486	82.839218	127.675552	159.323700	2.074292	0.000000	1.092510	0.000000	0.000000	0.000000	0.391485	-0.043693	0.183218	0.000000	0.000000	4.000000	32.000000	0.000000
14733.144509	-0.120686	0.565021	0.042064	82.839218	127.675552	159.323700	2.074292	0.000000	1.092510	0.000000	0.000000	0.000000	0.349142	-0.052194	0.173580	0.000000	0.000000	4.000000	32.000000	0.000000
14733.147842	-0.120686	0.565021	0.042064	82.839218	127.675552	159.323700	2.074292	0.000000	1.092510	0.000000	0.000000	0.000000	0.349142	-0.052194	0.173580	0.000000	0.000000	4.000000	32.000000	0.000000
14733.151175	-0.120686	0.565021	0.042064	82.864822	128.068268	159.570496	2.103222	0.000000	1.034320	0.000000	0.000000	0.000000	0.349142	-0.052194	0.173580	0.000000	0.000000	4.000000	32.000000	0.000000
14733.154509	-0.119704	0.564884	0.042567	82.864822	128.068268	159.570496	2.103222	0.000000	1.034320	0.000000	0.000000	0.000000	0.294858	-0.040885	0.150693	0.000000	0.000000	4.000000	32.000000	0.000000
14733.157842	-0.119704	0.564884	0.042567	82.864822	128.068268	159.570496	2.103222	0.000000	1.034320	0.000000	0.000000	0.000000	0.294858	-0.040885	0.150693	0.000000	0.000000	4.000000	32.000000	0.000000
14733.161175	-0.119704	0.564884	0.042567	82.862679	128.185547	159.585983	2.128338	0.000000	0.985177	0.000000	0.000000	0.000000	0.294858	-0.040885	0.150693	0.000000	0.000000	4.000000	32.000000	0.000000
14733.164509	-0.118755	0.564700	0.043112	82.862679	128.185547	159.585983	2.128338	0.000000	0.985177	0.000000	0.000000	0.000000	0.284624	-0.055288	0.163513	0.000000	0.000000	4.000000	32.000000	0.000000
14733.167842	-0.118755	0.564700	0.043112	82.862679	128.185547	159.585983	2.128338	0.000000	0.985177	0.000000	0.000000	0.000000	0.284624	-0.055288	0.163513	0.000000	0.000000	4.000000	32.000000	0.000000
14733.171175	-0.118755	0.564700	0.043112	82.856720	128.307831	159.622604	2.155590	0.000000	0.937740	0.000000	0.000000	0.000000	0.284624	-0.055288	0.163513	0.000000	0.000000	4.000000	32.000000	0.000000
14733.174509	-0.117928	0.564506	0.043649	82.856720	128.307831	159.622604	2.155590	0.000000	0.937740	0.000000	0.000000	0.000000	0.247910	-0.058318	0.161246	0.000000	0.000000	4.000000	32.000000	0.000000
14733.177842	-0.117928	0.564506	0.043649	82.856720	128.307831	159.622604	2.155590	0.000000	0.937740	0.000000	0.000000	0.000000	0.247910	-0.058318	0.161246	0.000000	0.000000	4.000000	32.000000	0.000000
14733.181175	-0.117928	0.564506	0.043649	82.843414	128.339722	159.584793	2.182464	0.000000	0.896422	0.000000	0.000000	0.000000	0.247910	-0.058318	0.161246	0.000000	0.000000	4.000000	32.000000	0.000000
14733.184509	-0.117928	0.564506	0.043649	82.843414	128.339722	159.584793	2.182464	0.000000	0.896422	0.000000	0.000000	0.000000	0.247910	-0.058318	0.161246	0.000000	0.000000	4.000000	32.000000	0.000000
14733.187842	-0.117177	0.564301	0.044191	82.843414	128.339722	159.584793	2.182464	0.000000	0.896422	0.000000	0.000000	0.000000	0.225399	-0.061402	0.162491	0.000000	0.000000	4.000000	32.000000	0.000000
14733.191175	-0.117177	0.564301	0.044191	82.806526	128.138123	159.343811	2.182464	0.000000	0.896422	0.000000	0.000000	0.000000	0.225399	-0.061402	0.162491	0.000000	0.000000	4.000000	32.000000	0.000000
14733.194509	-0.116464	0.564059	0.044687	82.806526	128.138123	159.343811	2.182464	0.000000	0.896422	0.000000	0.000000	0.000000	0.213876	-0.072434	0.148810	0.000000	0.000000	4.000000	32.000000	0.000000
14733.197842	-0.116464	0.564059	0.044687	82.806526	128.138123	159.343811	2.182464	0.000000	0.896422	0.000000	0.000000	0.000000	0.213876	-0.072434	0.148810	0.000000	0.000000	4.000000	32.000000	0.000000
14733.201175	-0.116464	0.564059	0.044687	82.745697	127.711655	158.905579	2.234348	0.000000	0.823209	0.000000	0.000000	0.000000	0.213876	-0.072434	0.148810	0.000000	0.000000	4.000000	32.000000	0.000000
14733.204509	-0.116464	0.564059	0.044687	82.745697	127.711655	158.905579	2.234348	0.000000	0.823209	0.000000	0.000000	0.000000	0.213876	-0.072434	0.148810	0.000000	0.000000	4.000000	32.000000	0.000000
14733.207842	-0.115803	0.563808	0.045193	82.745697	127.711655	158.905579	2.234348	0.000000	0.823209	0.000000	0.000000	0.000000	0.198414	-0.075509	0.151859	0.000000	0.000000	4.000000	32.000000	0.000000
14733.211175	-0.115803	0.563808	0.045193	82.677933	127.212196	158.422272	2.234348	0.000000	0.823209	0.000000	0.000000	0.000000	0.198414	-0.075509	0.151859	0.000000	0.000000	4.000000	32.000000	0.000000
14733.214509	-0.115231	0.563566	0.045654	82.677933	127.212196	158.422272	2.234348	0.000000	0.823209	0.000000	0.000000	0.000000	0.171686	-0.072652	0.138287	0.000000	0.000000	4.000000	32.000000	0.000000
14733.217842	-0.115231	0.563566	0.045654	82.677933	127.212196	158.422272	2.234348	0.000000	0.823209	0.000000	0.000000	0.000000	0.171686	-0.072652	0.138287	0.000000	0.000000	4.000000	32.000000	0.000000
14733.221175	-0.115231	0.563566	0.045654	82.616959	126.828217	158.046707	2.282705	0.000000	0.761526	0.000000	0.000000	0.000000	0.171686	-0.072652	0.138287	0.000000	0.000000	4.000000	32.000000	0.000000
14733.224509	-0.115231	0.563566	0.045654	82.616959	126.828217	158.046707	2.282705	0.000000	0.761526	0.000000	0.000000	0.000000	0.171686	-0.072652	0.138287	0.000000	0.000000	4.000000	32.000000	0.000000
14733.227842	-0.114811	0.563303	0.046126	82.616959	126.828217	158.046707	2.282705	0.000000	0.761526	0.000000	0.000000	0.000000	0.125936	-0.078735	0.141630	0.000000	0.000000	4.000000	32.000000	0.000000
14733.231175	-0.114811	0.563303	0.046126	82.560432	126.403427	157.646393	2.282705	0.000000	0.761526	0.000000	0.000000	0.000000	0.125936	-0.078735	0.141630	0.000000	0.000000	4.000000	32.000000	0.000000
14733.234509	-0.114534	0.563040	0.046565	82.560432	126.403427	157.646393	2.282705	0.000000	0.761526	0.000000	0.000000	0.000000	0.083152	-0.078885	0.131687	0.000000	0.000000	4.000000	32.000000	0.000000
14733.237842	-0.114534	0.563040	0.046565	82.560432	126.403427	157.646393	2.282705	0.000000	0.761526	0.000000	0.000000	0.000000	0.083152	-0.078885	0.131687	0.000000	0.000000	4.000000	32.000000	0.000000
14733.241175	-0.114534	0.563040	0.046565	82.484512	125.783875	157.087784	2.328258	0.000000	0.726678	0.000000	0.000000	0.000000	0.083152	-0.078885	0.131687	0.000000	0.000000	4.000000	32.000000	0.000000
14733.244509	-0.114534	0.563040	0.046565	82.484512	125.783875	157.087784	2.328258	0.000000	0.726678	0.000000	0.000000	0.000000	0.083152	-0.078885	0.131687	0.000000	0.000000	4.000000	32.000000	0.000000
14733.247842	-0.114321	0.562793	0.047071	82.484512	125.783875	157.087784	2.328258	0.000000	0.726678	0.000000	0.000000	0.000000	0.063674	-0.074114	0.151717	0.000000	0.000000	4.000000	32.000000	0.000000
14733.251175	-0.114321	0.562793	0.047071	82.376099	124.832611	156.242416	2.328258	0.000000	0.726678	0.000000	0.000000	0.000000	0.063674	-0.074114	0.151717	0.000000	0.000000	4.000000	32.000000	0.000000
14733.254509	-0.114161	0.562536	0.047588	82.376099	124.832611	156.242416	2.328258	0.000000	0.726678	0.000000	0.000000	0.000000	0.047977	-0.077284	0.155063	0.000000	0.000000	4.000000	32.000000	0.000000
14733.257842	-0.114161	0.562536	0.047588	82.376099	124.832611	156.242416	2.328258	0.000000	0.726678	0.000000	0.000000	0.000000	0.047977	-0.077284	0.155063	0.000000	0.000000	4.000000	32.000000	0.000000
14733.261175	-0.114161	0.562536	0.047588	82.242401	123.624184	155.172989	2.379388	0.000000	0.708069	0.000000	0.000000	0.000000	0.047977	-0.077284	0.155063	0.000000	0.000000	4.000000	32.000000	0.000000
14733.264509	-0.114161	0.562536	0.047588	82.242401	123.624184	155.172989	2.379388	0.000000	0.708069	0.000000	0.000000	0.000000	0.047977	-0.077284	0.155063	0.000000	0.000000	4.000000	32.000000	0.000000
14733.267842	-0.113952	0.562283	0.048221	82.242401	123.624184	155.172989	2.379388	0.000000	0.708069	0.000000	0.000000	0.000000	0.062955	-0.075641	0.189910	0.000000	0.000000	4.000000	32.000000	0.000000
14733.271175	-0.113952	0.562283	0.048221	82.091431	122.341110	154.038834	2.379388	0.000000	0.708069	0.000000	0.000000	0.000000	0.062955	-0.075641	0.189910	0.000000	0.000000	4.000000	32.000000	0.000000
14733.274509	-0.113737	0.561990	0.048948	82.091431	122.341110	154.038834	2.379388	0.000000	0.708069	0.000000	0.000000	0.000000	0.064418	-0.088040	0.218142	0.000000	0.000000	4.000000	32.000000	0.000000
14733.277842	-0.113737	0.561990	0.048948	82.091431	122.341110	154.038834	2.379388	0.000000	0.708069	0.000000	0.000000	0.000000	0.064418	-0.088040	0.218142	0.000000	0.000000	4.000000	32.000000	0.000000
14733.281175	-0.113737	0.561990	0.048948	81.949188	121.208412	153.034592	2.447397	0.000000	0.686841	0.000000	0.000000	0.000000	0.064418	-0.088040	0.218142	0.000000	0.000000	4.000000	32.000000	0.000000
14733.284509	-0.113737	0.561990	0.048948	81.949188	121.208412	153.034592	2.447397	0.000000	0.686841	0.000000	0.000000	0.000000	0.064418	-0.088040	0.218142	0.000000	0.000000	4.000000	32.000000	0.000000
14733.287842	-0.113430	0.561685	0.049718	81.949188	121.208412	153.034592	2.447397	0.000000	0.686841	0.000000	0.000000	0.000000	0.092118	-0.091399	0.231132	0.000000	0.000000	4.000000	32.000000	0.000000
14733.291175	-0.113430	0.561685	0.049718	81.852303	120.495834	152.383713	2.447397	0.000000	0.686841	0.000000	0.000000	0.000000	0.092118	-0.091399	0.231132	0.000000	0.000000	4.000000	32.000000	0.000000
14733.294509	-0.113078	0.561369	0.050521	81.852303	120.495834	152.383713	2.447397	0.000000	0.686841	0.000000	0.000000	0.000000	0.105514	-0.094819	0.240839	0.000000	0.000000	4.000000	32.000000	0.000000
14733.297842	-0.113078	0.561369	0.050521	81.852303	120.495834	152.383713	2.447397	0.000000	0.686841	0.000000	0.000000	0.000000	0.105514	-0.094819	0.240839	0.000000	0.000000	4.000000	32.000000	0.000000
14733.301175	-0.113078	0.561369	0.050521	81.836266	120.430611	152.278214	2.526059	0.000000	0.653902	0.000000	0.000000	0.000000	0.105514	-0.094819	0.240839	0.000000	0.000000	4.000000	32.000000	0.000000
14733.304509	-0.113078	0.561369	0.050521	81.836266	120.430611	152.278214	2.526059	0.000000	0.653902	0.000000	0.000000	0.000000	0.105514	-0.094819	0.240839	0.000000	0.000000	4.000000	32.000000	0.000000
14733.307842	-0.112697	0.561034	0.051312	81.836266	120.430611	152.278214	2.526059	0.000000	0.653902	0.000000	0.000000	0.000000	0.114348	-0.100628	0.237216	0.000000	0.000000	4.000000	32.000000	0.000000
14733.311175	-0.112697	0.561034	0.051312	81.846497	120.599861	152.375458	2.526059	0.000000	0.653902	0.000000	0.000000	0.000000	0.114348	-0.100628	0.237216	0.000000	0.000000	4.000000	32.000000	0.000000
14733.314509	-0.112332	0.560736	0.052069	81.846497	120.599861	152.375458	2.526059	0.000000	0.653902	0.000000	0.000000	0.000000	0.109424	-0.089347	0.227063	0.000000	0.000000	4.000000	32.000000	0.000000
14733.317842	-0.112332	0.560736	0.052069	81.846497	120.599861	152.375458	2.526059	0.000000	0.653902	0.000000	0.000000	0.000000	0.109424	-0.089347	0.227063	0.000000	0.000000	4.000000	32.000000	0.000000
14733.321175	-0.112332	0.560736	0.052069	81.851723	120.725319	152.440384	2.603438	0.000000	0.616607	0.000000	0.000000	0.000000	0.109424	-0.089347	0.227063	0.000000	0.000000	4.000000	32.000000	0.000000
14733.324509	-0.112332	0.560736	0.052069	81.851723	120.725319	152.440384	2.603438	0.000000	0.616607	0.000000	0.000000	0.000000	0.109424	-0.089347	0.227063	0.000000	0.000000	4.000000	32.000000	0.000000
14733.327842	-0.111997	0.560421	0.052736	81.851723	120.725319	152.440384	2.603438	0.000000	0.616607	0.000000	0.000000	0.000000	0.100476	-0.094385	0.200314	0.000000	0.000000	4.000000	32.000000	0.000000
14733.331175	-0.111997	0.560421	0.052736	81.848709	120.807663	152.480759	2.603438	0.000000	0.616607	0.000000	0.000000	0.000000	0.100476	-0.094385	0.200314	0.000000	0.000000	4.000000	32.000000	0.000000
14733.334509	-0.111777	0.560116	0.053355	81.848709	120.807663	152.480759	2.603438	0.000000	0.616607	0.000000	0.000000	0.000000	0.065939	-0.091560	0.185520	0.000000	0.000000	4.000000	32.000000	0.000000
14733.337842	-0.111777	0.560116	0.053355	81.848709	120.807663	152.480759	2.603438	0.000000	0.616607	0.000000	0.000000	0.000000	0.065939	-0.091560	0.185520	0.000000	0.000000	4.000000	32.000000	0.000000
14733.341175	-0.111777	0.560116	0.053355	81.840141	120.898560	152.545090	2.667744	0.000000	0.588871	0.000000	0.000000	0.000000	0.065939	-0.091560	0.185520	0.000000	0.000000	4.000000	32.000000	0.000000
14733.344509	-0.111777	0.560116	0.053355	81.840141	120.898560	152.545090	2.667744	0.000000	0.588871	0.000000	0.000000	0.000000	0.065939	-0.091560	0.185520	0.000000	0.000000	4.000000	32.000000	0.000000
14733.347842	-0.111660	0.559823	0.053863	81.840141	120.898560	152.545090	2.667744	0.000000	0.588871	0.000000	0.000000	0.000000	0.035258	-0.087934	0.152449	0.000000	0.000000	4.000000	32.000000	0.000000
14733.351175	-0.111660	0.559823	0.053863	81.829369	120.991547	152.625305	2.667744	0.000000	0.588871	0.000000	0.000000	0.000000	0.035258	-0.087934	0.152449	0.000000	0.000000	4.000000	32.000000	0.000000
14733.354509	-0.111622	0.559514	0.054272	81.829369	120.991547	152.625305	2.667744	0.000000	0.588871	0.000000	0.000000	0.000000	0.011358	-0.092773	0.122659	0.000000	0.000000	4.000000	32.000000	0.000000
14733.357842	-0.111622	0.559514	0.054272	81.829369	120.991547	152.625305	2.667744	0.000000	0.588871	0.000000	0.000000	0.000000	0.011358	-0.092773	0.122659	0.000000	0.000000	4.000000	32.000000	0.000000
14733.361175	-0.111622	0.559514	0.054272	81.815277	121.079681	152.713196	2.713596	0.000000	0.581102	0.000000	0.000000	0.000000	0.011358	-0.092773	0.122659	0.000000	0.000000	4.000000	32.000000	0.000000
14733.364509	-0.111622	0.559514	0.054272	81.815277	121.079681	152.713196	2.713596	0.000000	0.581102	0.000000	0.000000	0.000000	0.011358	-0.092773	0.122659	0.000000	0.000000	4.000000	32.000000	0.000000
14733.367842	-0.111663	0.559217	0.054576	81.815277	121.079681	152.713196	2.713596	0.000000	0.581102	0.000000	0.000000	0.000000	-0.012279	-0.089012	0.091248	0.000000	0.000000	4.000000	32.000000	0.000000
14733.371175	-0.111663	0.559217	0.054576	81.797470	121.133186	152.776428	2.713596	0.000000	0.581102	0.000000	0.000000	0.000000	-0.012279	-0.089012	0.091248	0.000000	0.000000	4.000000	32.000000	0.000000
14733.374509	-0.111663	0.559217	0.054576	81.797470	121.133186	152.776428	2.713596	0.000000	0.581102	0.000000	0.000000	0.000000	-0.012279	-0.089012	0.091248	0.000000	0.000000	4.000000	32.000000	0.000000
14733.377842	-0.111663	0.559217	0.054576	81.797470	121.133186	152.776428	2.713596	0.000000	0.581102	0.000000	0.000000	0.000000	-0.012279	-0.089012	0.091248	0.000000	0.000000	4.000000	32.000000	0.000000
14733.381175	-0.111830	0.558649	0.054991	81.756691	121.036224	152.717667	2.728803	0.000000	0.583148	0.000000	0.000000	0.000000	-0.050073	-0.170396	0.124424	0.000000	0.000000	4.000000	32.000000	0.000000
14733.384509	-0.111830	0.558649	0.054991	81.756691	121.036224	152.717667	2.728803	0.000000	0.583148	0.000000	0.000000	0.000000	-0.000001	-0.000005	0.000000	0.000000	0.000000	4.000000	32.000000	0.000000
14733.387842	-0.111830	0.558649	0.054991	81.756691	121.036224	152.717667	2.728803	0.000000	0.583148	0.000000	0.000000	0.000000	-0.000001	-0.000005	0.000000	0.000000	0.000000	4.000000	32.000000	0.000000
14733.391175	-0.111830	0.558649	0.054991	81.684456	120.673294	152.433701	2.749541	0.000000	0.591493	0.000000	0.000000	0.000000	-0.000001	-0.000005	0.000000	0.000000	0.000000	4.000000	32.000000	0.000000
14733.394509	-0.111830	0.558649	0.054991	81.684456	120.673294	152.433701	2.749541	0.000000	0.591493	0.000000	0.000000	0.000000	-0.000001	-0.000005	0.000000	0.000000	0.000000	4.000000	32.000000	0.000000
14733.397842	-0.111944	0.558404	0.055162	81.684456	120.673294	152.433701	2.749541	0.000000	0.591493	0.000000	0.000000	0.000000	-0.034173	-0.073576	0.051475	0.000000	0.000000	4.000000	32.000000	0.000000
14733.401175	-0.111944	0.558404	0.055162	81.602676	120.149406	152.011627	2.749541	0.000000	0.591493	0.000000	0.000000	0.000000	-0.034173	-0.073576	0.051475	0.000000	0.000000	4.000000	32.000000	0.000000
14733.404509	-0.111944	0.558404	0.055162	81.602676	120.149406	152.011627	2.749541	0.000000	0.591493	0.000000	0.000000	0.000000	-0.034173	-0.073576	0.051475	0.000000	0.000000	4.000000	32.000000	0.000000
14733.407842	-0.111944	0.558404	0.055162	81.602676	120.149406	152.011627	2.749541	0.000000	0.591493	0.000000	0.000000	0.000000	-0.034173	-0.073576	0.051475	0.000000	0.000000	4.000000	32.000000	0.000000
14733.411175	-0.112100	0.557833	0.055410	81.532295	119.601501	151.561142	2.758120	0.000000	0.597189	0.000000	0.000000	0.000000	-0.046812	-0.171345	0.074225	0.000000	0.000000	4.000000	32.000000	0.000000
14733.414509	-0.112100	0.557833	0.055410	81.532295	119.601501	151.561142	2.758120	0.000000	0.597189	0.000000	0.000000	0.000000	-0.046812	-0.171345	0.074225	0.000000	0.000000	4.000000	32.000000	0.000000
14733.417842	-0.112100	0.557833	0.055410	81.532295	119.601501	151.561142	2.758120	0.000000	0.597189	0.000000	0.000000	0.000000	-0.046812	-0.171345	0.074225	0.000000	0.000000	4.000000	32.000000	0.000000
14733.421175	-0.112100	0.557833	0.055410	81.481270	119.110794	151.157043	2.770491	0.000000	0.604991	0.000000	0.000000	0.000000	-0.046812	-0.171345	0.074225	0.000000	0.000000	4.000000	32.000000	0.000000
14733.424509	-0.112182	0.557499	0.055436	81.481270	119.110794	151.157043	2.770491	0.000000	0.604991	0.000000	0.000000	0.000000	-0.024668	-0.100054	0.007873	0.000000	0.000000	4.000000	32.000000	0.000000
14733.427842	-0.112182	0.557499	0.055436	81.481270	119.110794	151.157043	2.770491	0.000000	0.604991	0.000000	0.000000	0.000000	-0.024668	-0.100054	0.007873	0.000000	0.000000	4.000000	32.000000	0.000000
14733.431175	-0.112182	0.557499	0.055436	81.438423	118.814301	150.926178	2.771803	0.000000	0.609103	0.000000	0.000000	0.000000	-0.024668	-0.100054	0.007873	0.000000	0.000000	4.000000	32.000000	0.000000
14733.434509	-0.112182	0.557499	0.055436	81.438423	118.814301	150.926178	2.771803	0.000000	0.609103	0.000000	0.000000	0.000000	-0.024668	-0.100054	0.007873	0.000000	0.000000	4.000000	32.000000	0.000000
14733.437842	-0.112268	0.557132	0.055362	81.438423	118.814301	150.926178	2.771803	0.000000	0.609103	0.000000	0.000000	0.000000	-0.025747	-0.110054	-0.022170	0.000000	0.000000	4.000000	32.000000	0.000000
14733.441175	-0.112268	0.557132	0.055362	81.379349	118.661797	150.844788	2.771803	0.000000	0.609103	0.000000	0.000000	0.000000	-0.025747	-0.110054	-0.022170	0.000000	0.000000	4.000000	32.000000	0.000000
14733.444509	-0.112268	0.557132	0.055362	81.379349	118.661797	150.844788	2.771803	0.000000	0.609103	0.000000	0.000000	0.000000	-0.025747	-0.110054	-0.022170	0.000000	0.000000	4.000000	32.000000	0.000000
14733.447842	-0.112268	0.557132	0.055362	81.379349	118.661797	150.844788	2.771803	0.000000	0.609103	0.000000	0.000000	0.000000	-0.025747	-0.110054	-0.022170	0.000000	0.000000	4.000000	32.000000	0.000000
14733.451175	-0.112517	0.556235	0.054869	81.311852	118.381294	150.658981	2.768108	0.000000	0.613394	0.000000	0.000000	0.000000	-0.074607	-0.269269	-0.147921	0.000000	0.000000	4.000000	32.000000	0.000000
14733.454509	-0.112517	0.556235	0.054869	81.311852	118.381294	150.658981	2.768108	0.000000	0.613394	0.000000	0.000000	0.000000	0.000001	0.000007	0.000000	0.000000	0.000000	4.000000	32.000000	0.000000
14733.457842	-0.112517	0.556235	0.054869	81.311852	118.381294	150.658981	2.768108	0.000000	0.613394	0.000000	0.000000	0.000000	0.000001	0.000007	0.000000	0.000000	0.000000	4.000000	32.000000	0.000000
14733.461175	-0.112517	0.556235	0.054869	81.219467	117.816010	150.243073	2.743454	0.000000	0.625828	0.000000	0.000000	0.000000	0.000001	0.000007	0.000000	0.000000	0.000000	4.000000	32.000000	0.000000
14733.464509	-0.112517	0.556235	0.054869	81.219467	117.816010	150.243073	2.743454	0.000000	0.625828	0.000000	0.000000	0.000000	0.000001	0.000007	0.000000	0.000000	0.000000	4.000000	32.000000	0.000000
14733.467842	-0.112748	0.555686	0.054417	81.219467	117.816010	150.243073	2.743454	0.000000	0.625828	0.000000	0.000000	0.000000	-0.069469	-0.164476	-0.135760	0.000000	0.000000	4.000000	32.000000	0.000000
14733.471175	-0.112748	0.555686	0.054417	81.099648	116.705368	149.358154	2.743454	0.000000	0.625828	0.000000	0.000000	0.000000	-0.069469	-0.164476	-0.135760	0.000000	0.000000	4.000000	32.000000	0.000000
14733.474509	-0.112983	0.555077	0.053868	81.099648	116.705368	149.358154	2.743454	0.000000	0.625828	0.000000	0.000000	0.000000	-0.070603	-0.182743	-0.164508	0.000000	0.000000	4.000000	32.000000	0.000000
14733.477842	-0.112983	0.555077	0.053868	81.099648	116.705368	149.358154	2.743454	0.000000	0.625828	0.000000	0.000000	0.000000	-0.070603	-0.182743	-0.164508	0.000000	0.000000	4.000000	32.000000	0.000000
14733.481175	-0.112983	0.555077	0.053868	80.966736	115.139847	148.075546	2.693409	0.000000	0.649174	0.000000	0.000000	0.000000	-0.070603	-0.182743	-0.164508	0.000000	0.000000	4.000000	32.000000	0.000000
14733.484509	-0.113191	0.554372	0.053195	80.966736	115.139847	148.075546	2.693409	0.000000	0.649174	0.000000	0.000000	0.000000	-0.062115	-0.211665	-0.201896	0.000000	0.000000	4.000000	32.000000	0.000000
14733.487842	-0.113191	0.554372	0.053195	80.966736	115.139847	148.075546	2.693409	0.000000	0.649174	0.000000	0.000000	0.000000	-0.062115	-0.211665	-0.201896	0.000000	0.000000	4.000000	32.000000	0.000000
14733.491175	-0.113191	0.554372	0.053195	80.847275	113.373878	146.610153	2.659760	0.000000	0.659526	0.000000	0.000000	0.000000	-0.062115	-0.211665	-0.201896	0.000000	0.000000	4.000000	32.000000	0.000000
14733.494509	-0.113362	0.553585	0.052480	80.847275	113.373878	146.610153	2.659760	0.000000	0.659526	0.000000	0.000000	0.000000	-0.051459	-0.235989	-0.214424	0.000000	0.000000	4.000000	32.000000	0.000000
14733.497842	-0.113362	0.553585	0.052480	80.847275	113.373878	146.610153	2.659760	0.000000	0.659526	0.000000	0.000000	0.000000	-0.051459	-0.235989	-0.214424	0.000000	0.000000	4.000000	32.000000	0.000000
14733.501175	-0.113362	0.553585	0.052480	80.767159	111.628761	145.141327	2.624022	0.000000	0.668103	0.000000	0.000000	0.000000	-0.051459	-0.235989	-0.214424	0.000000	0.000000	4.000000	32.000000	0.000000
14733.504509	-0.113512	0.552739	0.051674	80.767159	111.628761	145.141327	2.624022	0.000000	0.668103	0.000000	0.000000	0.000000	-0.045067	-0.253811	-0.241950	0.000000	0.000000	4.000000	32.000000	0.000000
14733.507842	-0.113512	0.552739	0.051674	80.767159	111.628761	145.141327	2.624022	0.000000	0.668103	0.000000	0.000000	0.000000	-0.045067	-0.253811	-0.241950	0.000000	0.000000	4.000000	32.000000	0.000000
14733.511175	-0.113512	0.552739	0.051674	80.734543	109.972900	143.725571	2.583697	0.000000	0.675614	0.000000	0.000000	0.000000	-0.045067	-0.253811	-0.241950	0.000000	0.000000	4.000000	32.000000	0.000000
14733.514509	-0.113551	0.551795	0.050824	80.734543	109.972900	143.725571	2.583697	0.000000	0.675614	0.000000	0.000000	0.000000	-0.011473	-0.283175	-0.255014	0.000000	0.000000	4.000000	32.000000	0.000000
14733.517842	-0.113551	0.551795	0.050824	80.734543	109.972900	143.725571	2.583697	0.000000	0.675614	0.000000	0.000000	0.000000	-0.011473	-0.283175	-0.255014	0.000000	0.000000	4.000000	32.000000	0.000000
14733.521175	-0.113551	0.551795	0.050824	80.745667	108.498184	142.436264	2.541195	0.000000	0.677526	0.000000	0.000000	0.000000	-0.011473	-0.283175	-0.255014	0.000000	0.000000	4.000000	32.000000	0.000000
14733.524509	-0.113523	0.550811	0.049909	80.745667	108.498184	142.436264	2.541195	0.000000	0.677526	0.000000	0.000000	0.000000	0.008276	-0.295299	-0.274509	0.000000	0.000000	4.000000	32.000000	0.000000
14733.527842	-0.113523	0.550811	0.049909	80.745667	108.498184	142.436264	2.541195	0.000000	0.677526	0.000000	0.000000	0.000000	0.008276	-0.295299	-0.274509	0.000000	0.000000	4.000000	32.000000	0.000000
14733.531175	-0.113523	0.550811	0.049909	80.794640	107.162605	141.242310	2.495443	0.000000	0.676147	0.000000	0.000000	0.000000	0.008276	-0.295299	-0.274509	0.000000	0.000000	4.000000	32.000000	0.000000
14733.534509	-0.113364	0.549748	0.048972	80.794640	107.162605	141.242310	2.495443	0.000000	0.676147	0.000000	0.000000	0.000000	0.047806	-0.318939	-0.281188	0.000000	0.000000	4.000000	32.000000	0.000000
14733.537842	-0.113364	0.549748	0.048972	80.794640	107.162605	141.242310	2.495443	0.000000	0.676147	0.000000	0.000000	0.000000	0.047806	-0.318939	-0.281188	0.000000	0.000000	4.000000	32.000000	0.000000
14733.541175	-0.113364	0.549748	0.048972	80.874908	105.817810	140.007828	2.448579	0.000000	0.668179	0.000000	0.000000	0.000000	0.047806	-0.318939	-0.281188	0.000000	0.000000	4.000000	32.000000	0.000000
14733.544509	-0.113129	0.548642	0.048035	80.874908	105.817810	140.007828	2.448579	0.000000	0.668179	0.000000	0.000000	0.000000	0.070489	-0.331775	-0.280997	0.000000	0.000000	4.000000	32.000000	0.000000
14733.547842	-0.113129	0.548642	0.048035	80.874908	105.817810	140.007828	2.448579	0.000000	0.668179	0.000000	0.000000	0.000000	0.070489	-0.331775	-0.280997	0.000000	0.000000	4.000000	32.000000	0.000000
14733.551175	-0.113129	0.548642	0.048035	80.965256	104.367661	138.661911	2.401746	0.000000	0.656431	0.000000	0.000000	0.000000	0.070489	-0.331775	-0.280997	0.000000	0.000000	4.000000	32.000000	0.000000
14733.554509	-0.112816	0.547448	0.047086	80.965256	104.367661	138.661911	2.401746	0.000000	0.656431	0.000000	0.000000	0.000000	0.093908	-0.358268	-0.284671	0.000000	0.000000	4.000000	32.000000	0.000000
14733.557842	-0.112816	0.547448	0.047086	80.965256	104.367661	138.661911	2.401746	0.000000	0.656431	0.000000	0.000000	0.000000	0.093908	-0.358268	-0.284671	0.000000	0.000000	4.000000	32.000000	0.000000
14733.561175	-0.112816	0.547448	0.047086	81.054092	102.834595	137.233017	2.354301	0.000000	0.640779	0.000000	0.000000	0.000000	0.093908	-0.358268	-0.284671	0.000000	0.000000	4.000000	32.000000	0.000000
14733.564509	-0.112429	0.546184	0.046141	81.054092	102.834595	137.233017	2.354301	0.000000	0.640779	0.000000	0.000000	0.000000	0.116084	-0.379245	-0.283408	0.000000	0.000000	4.000000	32.000000	0.000000
14733.567842	-0.112429	0.546184	0.046141	81.054092	102.834595	137.233017	2.354301	0.000000	0.640779	0.000000	0.000000	0.000000	0.116084	-0.379245	-0.283408	0.000000	0.000000	4.000000	32.000000	0.000000
14733.571175	-0.112429	0.546184	0.046141	81.134727	101.275314	135.782532	2.307066	0.000000	0.621432	0.000000	0.000000	0.000000	0.116084	-0.379245	-0.283408	0.000000	0.000000	4.000000	32.000000	0.000000
14733.574509	-0.112090	0.544895	0.045186	81.134727	101.275314	135.782532	2.307066	0.000000	0.621432	0.000000	0.000000	0.000000	0.101555	-0.386424	-0.286528	0.000000	0.000000	4.000000	32.000000	0.000000
14733.577842	-0.112090	0.544895	0.045186	81.134727	101.275314	135.782532	2.307066	0.000000	0.621432	0.000000	0.000000	0.000000	0.101555	-0.386424	-0.286528	0.000000	0.000000	4.000000	32.000000	0.000000
14733.581175	-0.112090	0.544895	0.045186	81.188377	99.574059	134.225464	2.259311	0.000000	0.604506	0.000000	0.000000	0.000000	0.101555	-0.386424	-0.286528	0.000000	0.000000	4.000000	32.000000	0.000000
14733.584509	-0.111800	0.543584	0.044221	81.188377	99.574059	134.225464	2.259311	0.000000	0.604506	0.000000	0.000000	0.000000	0.087119	-0.393501	-0.289678	0.000000	0.000000	4.000000	32.000000	0.000000
14733.587842	-0.111800	0.543584	0.044221	81.188377	99.574059	134.225464	2.259311	0.000000	0.604506	0.000000	0.000000	0.000000	0.087119	-0.393501	-0.289678	0.000000	0.000000	4.000000	32.000000	0.000000
14733.591175	-0.111800	0.543584	0.044221	81.185921	97.659645	132.516983	2.211032	0.000000	0.589987	0.000000	0.000000	0.000000	0.087119	-0.393501	-0.289678	0.000000	0.000000	4.000000	32.000000	0.000000
14733.594509	-0.111571	0.542245	0.043306	81.185921	97.659645	132.516983	2.211032	0.000000	0.589987	0.000000	0.000000	0.000000	0.068659	-0.401736	-0.274372	0.000000	0.000000	4.000000	32.000000	0.000000
14733.597842	-0.111571	0.542245	0.043306	81.185921	97.659645	132.516983	2.211032	0.000000	0.589987	0.000000	0.000000	0.000000	0.068659	-0.401736	-0.274372	0.000000	0.000000	4.000000	32.000000	0.000000
14733.601175	-0.111571	0.542245	0.043306	81.134926	95.599457	130.707214	2.165303	0.000000	0.578544	0.000000	0.000000	0.000000	0.068659	-0.401736	-0.274372	0.000000	0.000000	4.000000	32.000000	0.000000
14733.604509	-0.111335	0.540923	0.042472	81.134926	95.599457	130.707214	2.165303	0.000000	0.578544	0.000000	0.000000	0.000000	0.070751	-0.396418	-0.250368	0.000000	0.000000	4.000000	32.000000	0.000000
14733.607842	-0.111335	0.540923	0.042472	81.134926	95.599457	130.707214	2.165303	0.000000	0.578544	0.000000	0.000000	0.000000	0.070751	-0.396418	-0.250368	0.000000	0.000000	4.000000	32.000000	0.000000
14733.611175	-0.111335	0.540923	0.042472	81.040512	93.347534	128.754807	2.123575	0.000000	0.566752	0.000000	0.000000	0.000000	0.070751	-0.396418	-0.250368	0.000000	0.000000	4.000000	32.000000	0.000000
14733.614509	-0.111150	0.539598	0.041751	81.040512	93.347534	128.754807	2.123575	0.000000	0.566752	0.000000	0.000000	0.000000	0.055635	-0.397637	-0.216213	0.000000	0.000000	4.000000	32.000000	0.000000
14733.617842	-0.111150	0.539598	0.041751	81.040512	93.347534	128.754807	2.123575	0.000000	0.566752	0.000000	0.000000	0.000000	0.055635	-0.397637	-0.216213	0.000000	0.000000	4.000000	32.000000	0.000000
14733.621175	-0.111150	0.539598	0.041751	80.919678	91.012672	126.739540	2.087540	0.000000	0.557479	0.000000	0.000000	0.000000	0.055635	-0.397637	-0.216213	0.000000	0.000000	4.000000	32.000000	0.000000
14733.624509	-0.110947	0.538285	0.041178	80.919678	91.012672	126.739540	2.087540	0.000000	0.557479	0.000000	0.000000	0.000000	0.060646	-0.393942	-0.171924	0.000000	0.000000	4.000000	32.000000	0.000000
14733.627842	-0.110947	0.538285	0.041178	80.919678	91.012672	126.739540	2.087540	0.000000	0.557479	0.000000	0.000000	0.000000	0.060646	-0.393942	-0.171924	0.000000	0.000000	4.000000	32.000000	0.000000
14733.631175	-0.110947	0.538285	0.041178	80.796471	88.642403	124.687508	2.058886	0.000000	0.547372	0.000000	0.000000	0.000000	0.060646	-0.393942	-0.171924	0.000000	0.000000	4.000000	32.000000	0.000000
14733.634509	-0.110759	0.537045	0.040779	80.796471	88.642403	124.687508	2.058886	0.000000	0.547372	0.000000	0.000000	0.000000	0.056428	-0.371829	-0.119744	0.000000	0.000000	4.000000	32.000000	0.000000
14733.637842	-0.110759	0.537045	0.040779	80.796471	88.642403	124.687508	2.058886	0.000000	0.547372	0.000000	0.000000	0.000000	0.056428	-0.371829	-0.119744	0.000000	0.000000	4.000000	32.000000	0.000000
14733.641175	-0.110759	0.537045	0.040779	80.687889	86.435219	122.758324	2.038928	0.000000	0.537967	0.000000	0.000000	0.000000	0.056428	-0.371829	-0.119744	0.000000	0.000000	4.000000	32.000000	0.000000
14733.644509	-0.110662	0.535840	0.040565	80.687889	86.435219	122.758324	2.038928	0.000000	0.537967	0.000000	0.000000	0.000000	0.029156	-0.361728	-0.064194	0.000000	0.000000	4.000000	32.000000	0.000000
14733.647842	-0.110662	0.535840	0.040565	80.687889	86.435219	122.758324	2.038928	0.000000	0.537967	0.000000	0.000000	0.000000	0.029156	-0.361728	-0.064194	0.000000	0.000000	4.000000	32.000000	0.000000
14733.651175	-0.110662	0.535840	0.040565	80.627579	84.500755	121.036827	2.028229	0.000000	0.533108	0.000000	0.000000	0.000000	0.029156	-0.361728	-0.064194	0.000000	0.000000	4.000000	32.000000	0.000000
14733.654509	-0.110582	0.534750	0.040540	80.627579	84.500755	121.036827	2.028229	0.000000	0.533108	0.000000	0.000000	0.000000	0.023982	-0.326922	-0.007496	0.000000	0.000000	4.000000	32.000000	0.000000
14733.657842	-0.110582	0.534750	0.040540	80.627579	84.500755	121.036827	2.028229	0.000000	0.533108	0.000000	0.000000	0.000000	0.023982	-0.326922	-0.007496	0.000000	0.000000	4.000000	32.000000	0.000000
14733.661175	-0.110582	0.534750	0.040540	80.623993	82.935226	119.581215	2.026980	0.000000	0.529111	0.000000	0.000000	0.000000	0.023982	-0.326922	-0.007496	0.000000	0.000000	4.000000	32.000000	0.000000
14733.664509	-0.110550	0.533708	0.040729	80.623993	82.935226	119.581215	2.026980	0.000000	0.529111	0.000000	0.000000	0.000000	0.009678	-0.312503	0.056913	0.000000	0.000000	4.000000	32.000000	0.000000
14733.667842	-0.110550	0.533708	0.040729	80.623993	82.935226	119.581215	2.026980	0.000000	0.529111	0.000000	0.000000	0.000000	0.009678	-0.312503	0.056913	0.000000	0.000000	4.000000	32.000000	0.000000
14733.671175	-0.110550	0.533708	0.040729	80.649635	81.656914	118.364326	2.036465	0.000000	0.527498	0.000000	0.000000	0.000000	0.009678	-0.312503	0.056913	0.000000	0.000000	4.000000	32.000000	0.000000
14733.674509	-0.110531	0.532763	0.041091	80.649635	81.656914	118.364326	2.036465	0.000000	0.527498	0.000000	0.000000	0.000000	0.005667	-0.283583	0.108618	0.000000	0.000000	4.000000	32.000000	0.000000
14733.677842	-0.110531	0.532763	0.041091	80.649635	81.656914	118.364326	2.036465	0.000000	0.527498	0.000000	0.000000	0.000000	0.005667	-0.283583	0.108618	0.000000	0.000000	4.000000	32.000000	0.000000
14733.681175	-0.110531	0.532763	0.041091	80.684052	80.593063	117.338608	2.054569	0.000000	0.526553	0.000000	0.000000	0.000000	0.005667	-0.283583	0.108618	0.000000	0.000000	4.000000	32.000000	0.000000
14733.684509	-0.110579	0.531874	0.041642	80.684052	80.593063	117.338608	2.054569	0.000000	0.526553	0.000000	0.000000	0.000000	-0.014256	-0.266567	0.165075	0.000000	0.000000	4.000000	32.000000	0.000000
14733.687842	-0.110579	0.531874	0.041642	80.684052	80.593063	117.338608	2.054569	0.000000	0.526553	0.000000	0.000000	0.000000	-0.014256	-0.266567	0.165075	0.000000	0.000000	4.000000	32.000000	0.000000
14733.691175	-0.110579	0.531874	0.041642	80.716232	79.788834	116.552658	2.082081	0.000000	0.528929	0.000000	0.000000	0.000000	-0.014256	-0.266567	0.165075	0.000000	0.000000	4.000000	32.000000	0.000000
14733.694509	-0.110683	0.531063	0.042336	80.716232	79.788834	116.552658	2.082081	0.000000	0.528929	0.000000	0.000000	0.000000	-0.031277	-0.243265	0.208433	0.000000	0.000000	4.000000	32.000000	0.000000
14733.697842	-0.110683	0.531063	0.042336	80.716232	79.788834	116.552658	2.082081	0.000000	0.528929	0.000000	0.000000	0.000000	-0.031277	-0.243265	0.208433	0.000000	0.000000	4.000000	32.000000	0.000000
14733.701175	-0.110683	0.531063	0.042336	80.732460	79.243172	116.023262	2.116820	0.000000	0.534142	0.000000	0.000000	0.000000	-0.031277	-0.243265	0.208433	0.000000	0.000000	4.000000	32.000000	0.000000
14733.704509	-0.110864	0.530313	0.043153	80.732460	79.243172	116.023262	2.116820	0.000000	0.534142	0.000000	0.000000	0.000000	-0.054254	-0.225263	0.244862	0.000000	0.000000	4.000000	32.000000	0.000000
14733.707842	-0.110864	0.530313	0.043153	80.732460	79.243172	116.023262	2.116820	0.000000	0.534142	0.000000	0.000000	0.000000	-0.054254	-0.225263	0.244862	0.000000	0.000000	4.000000	32.000000	0.000000
14733.711175	-0.110864	0.530313	0.043153	80.732719	78.932770	115.736534	2.157630	0.000000	0.543185	0.000000	0.000000	0.000000	-0.054254	-0.225263	0.244862	0.000000	0.000000	4.000000	32.000000	0.000000
14733.714509	-0.111065	0.529616	0.044061	80.732719	78.932770	115.736534	2.157630	0.000000	0.543185	0.000000	0.000000	0.000000	-0.060381	-0.209100	0.272505	0.000000	0.000000	4.000000	32.000000	0.000000
14733.717842	-0.111065	0.529616	0.044061	80.732719	78.932770	115.736534	2.157630	0.000000	0.543185	0.000000	0.000000	0.000000	-0.060381	-0.209100	0.272505	0.000000	0.000000	4.000000	32.000000	0.000000
14733.721175	-0.111065	0.529616	0.044061	80.705780	78.779831	115.626114	2.203048	0.000000	0.553248	0.000000	0.000000	0.000000	-0.060381	-0.209100	0.272505	0.000000	0.000000	4.000000	32.000000	0.000000
14733.724509	-0.111386	0.528989	0.045058	80.705780	78.779831	115.626114	2.203048	0.000000	0.553248	0.000000	0.000000	0.000000	-0.096309	-0.188007	0.299197	0.000000	0.000000	4.000000	32.000000	0.000000
14733.727842	-0.111386	0.528989	0.045058	80.705780	78.779831	115.626114	2.203048	0.000000	0.553248	0.000000	0.000000	0.000000	-0.096309	-0.188007	0.299197	0.000000	0.000000	4.000000	32.000000	0.000000
14733.731175	-0.111386	0.528989	0.045058	80.643150	78.681557	115.617729	2.252914	0.000000	0.569300	0.000000	0.000000	0.000000	-0.096309	-0.188007	0.299197	0.000000	0.000000	4.000000	32.000000	0.000000
14733.734509	-0.111838	0.528438	0.046078	80.643150	78.681557	115.617729	2.252914	0.000000	0.569300	0.000000	0.000000	0.000000	-0.135496	-0.165255	0.305783	0.000000	0.000000	4.000000	32.000000	0.000000
14733.737842	-0.111838	0.528438	0.046078	80.643150	78.681557	115.617729	2.252914	0.000000	0.569300	0.000000	0.000000	0.000000	-0.135496	-0.165255	0.305783	0.000000	0.000000	4.000000	32.000000	0.000000
14733.741175	-0.111838	0.528438	0.046078	80.558731	78.492737	115.534088	2.303878	0.000000	0.591882	0.000000	0.000000	0.000000	-0.135496	-0.165255	0.305783	0.000000	0.000000	4.000000	32.000000	0.000000
14733.744509	-0.112373	0.527963	0.047129	80.558731	78.492737	115.534088	2.303878	0.000000	0.591882	0.000000	0.000000	0.000000	-0.160560	-0.142451	0.315490	0.000000	0.000000	4.000000	32.000000	0.000000
14733.747842	-0.112373	0.527963	0.047129	80.558731	78.492737	115.534088	2.303878	0.000000	0.591882	0.000000	0.000000	0.000000	-0.160560	-0.142451	0.315490	0.000000	0.000000	4.000000	32.000000	0.000000
14733.751175	-0.112373	0.527963	0.047129	80.463066	78.218605	115.325584	2.356459	0.000000	0.618642	0.000000	0.000000	0.000000	-0.160560	-0.142451	0.315490	0.000000	0.000000	4.000000	32.000000	0.000000
14733.754509	-0.112978	0.527570	0.048152	80.463066	78.218605	115.325584	2.356459	0.000000	0.618642	0.000000	0.000000	0.000000	-0.181674	-0.117836	0.306735	0.000000	0.000000	4.000000	32.000000	0.000000
14733.757842	-0.112978	0.527570	0.048152	80.463066	78.218605	115.325584	2.356459	0.000000	0.618642	0.000000	0.000000	0.000000	-0.181674	-0.117836	0.306735	0.000000	0.000000	4.000000	32.000000	0.000000
14733.761175	-0.112978	0.527570	0.048152	80.370529	77.999908	115.001907	2.407582	0.000000	0.648921	0.000000	0.000000	0.000000	-0.181674	-0.117836	0.306735	0.000000	0.000000	4.000000	32.000000	0.000000
14733.764509	-0.113752	0.527232	0.049127	80.370529	77.999908	115.001907	2.407582	0.000000	0.648921	0.000000	0.000000	0.000000	-0.232014	-0.101548	0.292600	0.000000	0.000000	4.000000	32.000000	0.000000
14733.767842	-0.113752	0.527232	0.049127	80.370529	77.999908	115.001907	2.407582	0.000000	0.648921	0.000000	0.000000	0.000000	-0.232014	-0.101548	0.292600	0.000000	0.000000	4.000000	32.000000	0.000000
14733.771175	-0.113752	0.527232	0.049127	80.268852	78.271942	114.935013	2.456349	0.000000	0.687590	0.000000	0.000000	0.000000	-0.232014	-0.101548	0.292600	0.000000	0.000000	4.000000	32.000000	0.000000
14733.774509	-0.114632	0.526954	0.050004	80.268852	78.271942	114.935013	2.456349	0.000000	0.687590	0.000000	0.000000	0.000000	-0.264050	-0.083331	0.263177	0.000000	0.000000	4.000000	32.000000	0.000000
14733.777842	-0.114632	0.526954	0.050004	80.268852	78.271942	114.935013	2.456349	0.000000	0.687590	0.000000	0.000000	0.000000	-0.264050	-0.083331	0.263177	0.000000	0.000000	4.000000	32.000000	0.000000
14733.781175	-0.114632	0.526954	0.050004	80.127846	79.203262	115.495728	2.500211	0.000000	0.731598	0.000000	0.000000	0.000000	-0.264050	-0.083331	0.263177	0.000000	0.000000	4.000000	32.000000	0.000000
14733.784509	-0.115614	0.526749	0.050761	80.127846	79.203262	115.495728	2.500211	0.000000	0.731598	0.000000	0.000000	0.000000	-0.294733	-0.061491	0.227176	0.000000	0.000000	4.000000	32.000000	0.000000
14733.787842	-0.115614	0.526749	0.050761	80.127846	79.203262	115.495728	2.500211	0.000000	0.731598	0.000000	0.000000	0.000000	-0.294733	-0.061491	0.227176	0.000000	0.000000	4.000000	32.000000	0.000000
14733.791175	-0.115614	0.526749	0.050761	79.939369	80.323425	116.697090	2.538074	0.000000	0.780720	0.000000	0.000000	0.000000	-0.294733	-0.061491	0.227176	0.000000	0.000000	4.000000	32.000000	0.000000
14733.794509	-0.116709	0.526595	0.051442	79.939369	80.323425	116.697090	2.538074	0.000000	0.780720	0.000000	0.000000	0.000000	-0.328442	-0.046359	0.204024	0.000000	0.000000	4.000000	32.000000	0.000000
14733.797842	-0.116709	0.526595	0.051442	79.939369	80.323425	116.697090	2.538074	0.000000	0.780720	0.000000	0.000000	0.000000	-0.328442	-0.046359	0.204024	0.000000	0.000000	4.000000	32.000000	0.000000
14733.801175	-0.116709	0.526595	0.051442	79.735802	81.258110	117.843170	2.572078	0.000000	0.835460	0.000000	0.000000	0.000000	-0.328442	-0.046359	0.204024	0.000000	0.000000	4.000000	32.000000	0.000000
14733.804509	-0.117887	0.526502	0.052028	79.735802	81.258110	117.843170	2.572078	0.000000	0.835460	0.000000	0.000000	0.000000	-0.353484	-0.027678	0.175907	0.000000	0.000000	4.000000	32.000000	0.000000
14733.807842	-0.117887	0.526502	0.052028	79.735802	81.258110	117.843170	2.572078	0.000000	0.835460	0.000000	0.000000	0.000000	-0.353484	-0.027678	0.175907	0.000000	0.000000	4.000000	32.000000	0.000000
14733.811175	-0.117887	0.526502	0.052028	79.527298	81.956680	118.643158	2.601396	0.000000	0.894374	0.000000	0.000000	0.000000	-0.353484	-0.027678	0.175907	0.000000	0.000000	4.000000	32.000000	0.000000
14733.814509	-0.119121	0.526456	0.052508	79.527298	81.956680	118.643158	2.601396	0.000000	0.894374	0.000000	0.000000	0.000000	-0.369999	-0.013932	0.144006	0.000000	0.000000	4.000000	32.000000	0.000000
14733.817842	-0.119121	0.526456	0.052508	79.527298	81.956680	118.643158	2.601396	0.000000	0.894374	0.000000	0.000000	0.000000	-0.369999	-0.013932	0.144006	0.000000	0.000000	4.000000	32.000000	0.000000
14733.821175	-0.119121	0.526456	0.052508	79.346764	82.498756	118.935928	2.625397	0.000000	0.956041	0.000000	0.000000	0.000000	-0.369999	-0.013932	0.144006	0.000000	0.000000	4.000000	32.000000	0.000000
14733.824509	-0.120356	0.526439	0.052875	79.346764	82.498756	118.935928	2.625397	0.000000	0.956041	0.000000	0.000000	0.000000	-0.370635	-0.005202	0.110117	0.000000	0.000000	4.000000	32.000000	0.000000
14733.827842	-0.120356	0.526439	0.052875	79.346764	82.498756	118.935928	2.625397	0.000000	0.956041	0.000000	0.000000	0.000000	-0.370635	-0.005202	0.110117	0.000000	0.000000	4.000000	32.000000	0.000000
14733.831175	-0.120356	0.526439	0.052875	79.189957	82.905258	118.800621	2.643749	0.000000	1.017813	0.000000	0.000000	0.000000	-0.370635	-0.005202	0.110117	0.000000	0.000000	4.000000	32.000000	0.000000
14733.834509	-0.121569	0.526451	0.053135	79.189957	82.905258	118.800621	2.643749	0.000000	1.017813	0.000000	0.000000	0.000000	-0.363831	0.003626	0.078000	0.000000	0.000000	4.000000	32.000000	0.000000
14733.837842	-0.121569	0.526451	0.053135	79.189957	82.905258	118.800621	2.643749	0.000000	1.017813	0.000000	0.000000	0.000000	-0.363831	0.003626	0.078000	0.000000	0.000000	4.000000	32.000000	0.000000
14733.841175	-0.121569	0.526451	0.053135	79.050858	83.124992	118.558167	2.656749	0.000000	1.078452	0.000000	0.000000	0.000000	-0.363831	0.003626	0.078000	0.000000	0.000000	4.000000	32.000000	0.000000
14733.844509	-0.122788	0.526481	0.053304	79.050858	83.124992	118.558167	2.656749	0.000000	1.078452	0.000000	0.000000	0.000000	-0.365650	0.008987	0.050667	0.000000	0.000000	4.000000	32.000000	0.000000
14733.847842	-0.122788	0.526481	0.053304	79.050858	83.124992	118.558167	2.656749	0.000000	1.078452	0.000000	0.000000	0.000000	-0.365650	0.008987	0.050667	0.000000	0.000000	4.000000	32.000000	0.000000
14733.851175	-0.122788	0.526481	0.053304	78.940552	83.212219	118.560417	2.665194	0.000000	1.139394	0.000000	0.000000	0.000000	-0.365650	0.008987	0.050667	0.000000	0.000000	4.000000	32.000000	0.000000
14733.854509	-0.123972	0.526564	0.053323	78.940552	83.212219	118.560417	2.665194	0.000000	1.139394	0.000000	0.000000	0.000000	-0.355363	0.024895	0.005803	0.000000	0.000000	4.000000	32.000000	0.000000
14733.857842	-0.123972	0.526564	0.053323	78.940552	83.212219	118.560417	2.665194	0.000000	1.139394	0.000000	0.000000	0.000000	-0.355363	0.024895	0.005803	0.000000	0.000000	4.000000	32.000000	0.000000
14733.861175	-0.123972	0.526564	0.053323	78.865166	83.220711	118.660835	2.666161	0.000000	1.198620	0.000000	0.000000	0.000000	-0.355363	0.024895	0.005803	0.000000	0.000000	4.000000	32.000000	0.000000
14733.864509	-0.125132	0.526676	0.053236	78.865166	83.220711	118.660835	2.666161	0.000000	1.198620	0.000000	0.000000	0.000000	-0.347947	0.033824	-0.026099	0.000000	0.000000	4.000000	32.000000	0.000000
14733.867842	-0.125132	0.526676	0.053236	78.865166	83.220711	118.660835	2.666161	0.000000	1.198620	0.000000	0.000000	0.000000	-0.347947	0.033824	-0.026099	0.000000	0.000000	4.000000	32.000000	0.000000
14733.871175	-0.125132	0.526676	0.053236	78.829094	83.112167	118.495316	2.661811	0.000000	1.256612	0.000000	0.000000	0.000000	-0.347947	0.033824	-0.026099	0.000000	0.000000	4.000000	32.000000	0.000000
14733.874509	-0.126258	0.526785	0.053008	78.829094	83.112167	118.495316	2.661811	0.000000	1.256612	0.000000	0.000000	0.000000	-0.337690	0.032548	-0.068582	0.000000	0.000000	4.000000	32.000000	0.000000
14733.877842	-0.126258	0.526785	0.053008	78.829094	83.112167	118.495316	2.661811	0.000000	1.256612	0.000000	0.000000	0.000000	-0.337690	0.032548	-0.068582	0.000000	0.000000	4.000000	32.000000	0.000000
14733.881175	-0.126258	0.526785	0.053008	78.823158	82.900558	118.011337	2.650381	0.000000	1.312893	0.000000	0.000000	0.000000	-0.337690	0.032548	-0.068582	0.000000	0.000000	4.000000	32.000000	0.000000
14733.884509	-0.127337	0.526940	0.052697	78.823158	82.900558	118.011337	2.650381	0.000000	1.312893	0.000000	0.000000	0.000000	-0.323884	0.046586	-0.093223	0.000000	0.000000	4.000000	32.000000	0.000000
14733.887842	-0.127337	0.526940	0.052697	78.823158	82.900558	118.011337	2.650381	0.000000	1.312893	0.000000	0.000000	0.000000	-0.323884	0.046586	-0.093223	0.000000	0.000000	4.000000	32.000000	0.000000
14733.891175	-0.127337	0.526940	0.052697	78.823082	82.718056	117.611176	2.634844	0.000000	1.366874	0.000000	0.000000	0.000000	-0.323884	0.046586	-0.093223	0.000000	0.000000	4.000000	32.000000	0.000000
14733.894509	-0.128318	0.527125	0.052299	78.823082	82.718056	117.611176	2.634844	0.000000	1.366874	0.000000	0.000000	0.000000	-0.294074	0.055468	-0.119450	0.000000	0.000000	4.000000	32.000000	0.000000
14733.897842	-0.128318	0.527125	0.052299	78.823082	82.718056	117.611176	2.634844	0.000000	1.366874	0.000000	0.000000	0.000000	-0.294074	0.055468	-0.119450	0.000000	0.000000	4.000000	32.000000	0.000000
14733.901175	-0.128318	0.527125	0.052299	78.822624	82.553978	117.498283	2.614935	0.000000	1.415886	0.000000	0.000000	0.000000	-0.294074	0.055468	-0.119450	0.000000	0.000000	4.000000	32.000000	0.000000
14733.904509	-0.129281	0.527345	0.051834	78.822624	82.553978	117.498283	2.614935	0.000000	1.415886	0.000000	0.000000	0.000000	-0.288850	0.065918	-0.139310	0.000000	0.000000	4.000000	32.000000	0.000000
14733.907842	-0.129281	0.527345	0.051834	78.822624	82.553978	117.498283	2.614935	0.000000	1.415886	0.000000	0.000000	0.000000	-0.288850	0.065918	-0.139310	0.000000	0.000000	4.000000	32.000000	0.000000
14733.911175	-0.129281	0.527345	0.051834	78.824455	82.358376	117.410118	2.591717	0.000000	1.464028	0.000000	0.000000	0.000000	-0.288850	0.065918	-0.139310	0.000000	0.000000	4.000000	32.000000	0.000000
14733.914509	-0.130250	0.527599	0.051298	78.824455	82.358376	117.410118	2.591717	0.000000	1.464028	0.000000	0.000000	0.000000	-0.290747	0.076325	-0.161013	0.000000	0.000000	4.000000	32.000000	0.000000
14733.917842	-0.130250	0.527599	0.051298	78.824455	82.358376	117.410118	2.591717	0.000000	1.464028	0.000000	0.000000	0.000000	-0.290747	0.076325	-0.161013	0.000000	0.000000	4.000000	32.000000	0.000000
14733.921175	-0.130250	0.527599	0.051298	78.825935	82.181183	117.306053	2.564882	0.000000	1.512486	0.000000	0.000000	0.000000	-0.290747	0.076325	-0.161013	0.000000	0.000000	4.000000	32.000000	0.000000
14733.924509	-0.131182	0.527876	0.050722	78.825935	82.181183	117.306053	2.564882	0.000000	1.512486	0.000000	0.000000	0.000000	-0.279685	0.083229	-0.172594	0.000000	0.000000	4.000000	32.000000	0.000000
14733.927842	-0.131182	0.527876	0.050722	78.825935	82.181183	117.306053	2.564882	0.000000	1.512486	0.000000	0.000000	0.000000	-0.279685	0.083229	-0.172594	0.000000	0.000000	4.000000	32.000000	0.000000
14733.931175	-0.131182	0.527876	0.050722	78.827385	82.006737	117.058403	2.536116	0.000000	1.559100	0.000000	0.000000	0.000000	-0.279685	0.083229	-0.172594	0.000000	0.000000	4.000000	32.000000	0.000000
14733.934509	-0.132072	0.528188	0.050087	78.827385	82.006737	117.058403	2.536116	0.000000	1.559100	0.000000	0.000000	0.000000	-0.266892	0.093521	-0.190559	0.000000	0.000000	4.000000	32.000000	0.000000
14733.937842	-0.132072	0.528188	0.050087	78.827385	82.006737	117.058403	2.536116	0.000000	1.559100	0.000000	0.000000	0.000000	-0.266892	0.093521	-0.190559	0.000000	0.000000	4.000000	32.000000	0.000000
14733.941175	-0.132072	0.528188	0.050087	78.827225	81.826897	116.745949	2.504356	0.000000	1.603582	0.000000	0.000000	0.000000	-0.266892	0.093521	-0.190559	0.000000	0.000000	4.000000	32.000000	0.000000
14733.944509	-0.132966	0.528534	0.049380	78.827225	81.826897	116.745949	2.504356	0.000000	1.603582	0.000000	0.000000	0.000000	-0.268436	0.103785	-0.212274	0.000000	0.000000	4.000000	32.000000	0.000000
14733.947842	-0.132966	0.528534	0.049380	78.827225	81.826897	116.745949	2.504356	0.000000	1.603582	0.000000	0.000000	0.000000	-0.268436	0.103785	-0.212274	0.000000	0.000000	4.000000	32.000000	0.000000
14733.951175	-0.132966	0.528534	0.049380	78.820793	81.633995	116.541542	2.468977	0.000000	1.648321	0.000000	0.000000	0.000000	-0.268436	0.103785	-0.212274	0.000000	0.000000	4.000000	32.000000	0.000000
14733.954509	-0.133901	0.528891	0.048636	78.820793	81.633995	116.541542	2.468977	0.000000	1.648321	0.000000	0.000000	0.000000	-0.280422	0.107027	-0.223087	0.000000	0.000000	4.000000	32.000000	0.000000
14733.957842	-0.133901	0.528891	0.048636	78.820793	81.633995	116.541542	2.468977	0.000000	1.648321	0.000000	0.000000	0.000000	-0.280422	0.107027	-0.223087	0.000000	0.000000	4.000000	32.000000	0.000000
14733.961175	-0.133901	0.528891	0.048636	78.796318	81.438766	116.462967	2.431796	0.000000	1.695058	0.000000	0.000000	0.000000	-0.280422	0.107027	-0.223087	0.000000	0.000000	4.000000	32.000000	0.000000
14733.964509	-0.134818	0.529224	0.047834	78.796318	81.438766	116.462967	2.431796	0.000000	1.695058	0.000000	0.000000	0.000000	-0.275095	0.100019	-0.240716	0.000000	0.000000	4.000000	32.000000	0.000000
14733.967842	-0.134818	0.529224	0.047834	78.796318	81.438766	116.462967	2.431796	0.000000	1.695058	0.000000	0.000000	0.000000	-0.275095	0.100019	-0.240716	0.000000	0.000000	4.000000	32.000000	0.000000
14733.971175	-0.134818	0.529224	0.047834	78.745110	81.197617	116.385620	2.391676	0.000000	1.740908	0.000000	0.000000	0.000000	-0.275095	0.100019	-0.240716	0.000000	0.000000	4.000000	32.000000	0.000000
14733.974509	-0.135769	0.529580	0.046973	78.745110	81.197617	116.385620	2.391676	0.000000	1.740908	0.000000	0.000000	0.000000	-0.285130	0.106649	-0.258051	0.000000	0.000000	4.000000	32.000000	0.000000
14733.977842	-0.135769	0.529580	0.046973	78.745110	81.197617	116.385620	2.391676	0.000000	1.740908	0.000000	0.000000	0.000000	-0.285130	0.106649	-0.258051	0.000000	0.000000	4.000000	32.000000	0.000000
14733.981175	-0.135769	0.529580	0.046973	78.671524	80.931824	116.288879	2.348668	0.000000	1.788430	0.000000	0.000000	0.000000	-0.285130	0.106649	-0.258051	0.000000	0.000000	4.000000	32.000000	0.000000
14733.984509	-0.136753	0.529929	0.046059	78.671524	80.931824	116.288879	2.348668	0.000000	1.788430	0.000000	0.000000	0.000000	-0.295306	0.104667	-0.274321	0.000000	0.000000	4.000000	32.000000	0.000000
14733.987842	-0.136753	0.529929	0.046059	78.671524	80.931824	116.288879	2.348668	0.000000	1.788430	0.000000	0.000000	0.000000	-0.295306	0.104667	-0.274321	0.000000	0.000000	4.000000	32.000000	0.000000
14733.991175	-0.136753	0.529929	0.046059	78.584251	80.668320	116.109642	2.302948	0.000000	1.837647	0.000000	0.000000	0.000000	-0.295306	0.104667	-0.274321	0.000000	0.000000	4.000000	32.000000	0.000000
14733.994509	-0.137783	0.530294	0.045041	78.584251	80.668320	116.109642	2.302948	0.000000	1.837647	0.000000	0.000000	0.000000	-0.308948	0.109505	-0.305490	0.000000	0.000000	4.000000	32.000000	0.000000
14733.997842	-0.137783	0.530294	0.045041	78.584251	80.668320	116.109642	2.302948	0.000000	1.837647	0.000000	0.000000	0.000000	-0.308948	0.109505	-0.305490	0.000000	0.000000	4.000000	32.000000	0.000000
14734.001175	-0.137783	0.530294	0.045041	78.474083	80.416725	115.809639	2.252033	0.000000	1.889139	0.000000	0.000000	0.000000	-0.308948	0.109505	-0.305490	0.000000	0.000000	4.000000	32.000000	0.000000
14734.004509	-0.138826	0.530669	0.043992	78.474083	80.416725	115.809639	2.252033	0.000000	1.889139	0.000000	0.000000	0.000000	-0.313017	0.112517	-0.314693	0.000000	0.000000	4.000000	32.000000	0.000000
14734.007842	-0.138826	0.530669	0.043992	78.474083	80.416725	115.809639	2.252033	0.000000	1.889139	0.000000	0.000000	0.000000	-0.313017	0.112517	-0.314693	0.000000	0.000000	4.000000	32.000000	0.000000
14734.011175	-0.138826	0.530669	0.043992	78.336609	80.090401	115.318855	2.199584	0.000000	1.941309	0.000000	0.000000	0.000000	-0.313017	0.112517	-0.314693	0.000000	0.000000	4.000000	32.000000	0.000000
14734.014509	-0.139896	0.531048	0.042866	78.336609	80.090401	115.318855	2.199584	0.000000	1.941309	0.000000	0.000000	0.000000	-0.320827	0.113808	-0.337638	0.000000	0.000000	4.000000	32.000000	0.000000
14734.017842	-0.139896	0.531048	0.042866	78.336609	80.090401	115.318855	2.199584	0.000000	1.941309	0.000000	0.000000	0.000000	-0.320827	0.113808	-0.337638	0.000000	0.000000	4.000000	32.000000	0.000000
14734.021175	-0.139896	0.531048	0.042866	78.181435	79.757515	114.877419	2.143311	0.000000	1.994780	0.000000	0.000000	0.000000	-0.320827	0.113808	-0.337638	0.000000	0.000000	4.000000	32.000000	0.000000
14734.024509	-0.140936	0.531426	0.041745	78.181435	79.757515	114.877419	2.143311	0.000000	1.994780	0.000000	0.000000	0.000000	-0.312207	0.113335	-0.336504	0.000000	0.000000	4.000000	32.000000	0.000000
14734.027842	-0.140936	0.531426	0.041745	78.181435	79.757515	114.877419	2.143311	0.000000	1.994780	0.000000	0.000000	0.000000	-0.312207	0.113335	-0.336504	0.000000	0.000000	4.000000	32.000000	0.000000
14734.031175	-0.140936	0.531426	0.041745	78.012581	79.374359	114.568039	2.087227	0.000000	2.046815	0.000000	0.000000	0.000000	-0.312207	0.113335	-0.336504	0.000000	0.000000	4.000000	32.000000	0.000000
14734.034509	-0.141942	0.531813	0.040605	78.012581	79.374359	114.568039	2.087227	0.000000	2.046815	0.000000	0.000000	0.000000	-0.301788	0.116256	-0.341758	0.000000	0.000000	4.000000	32.000000	0.000000
14734.037842	-0.141942	0.531813	0.040605	78.012581	79.374359	114.568039	2.087227	0.000000	2.046815	0.000000	0.000000	0.000000	-0.301788	0.116256	-0.341758	0.000000	0.000000	4.000000	32.000000	0.000000
14734.041175	-0.141942	0.531813	0.040605	77.840408	78.974960	114.314011	2.030267	0.000000	2.097113	0.000000	0.000000	0.000000	-0.301788	0.116256	-0.341758	0.000000	0.000000	4.000000	32.000000	0.000000
14734.044509	-0.142912	0.532222	0.039534	77.840408	78.974960	114.314011	2.030267	0.000000	2.097113	0.000000	0.000000	0.000000	-0.291032	0.122672	-0.321536	0.000000	0.000000	4.000000	32.000000	0.000000
14734.047842	-0.142912	0.532222	0.039534	77.840408	78.974960	114.314011	2.030267	0.000000	2.097113	0.000000	0.000000	0.000000	-0.291032	0.122672	-0.321536	0.000000	0.000000	4.000000	32.000000	0.000000
14734.051175	-0.142912	0.532222	0.039534	77.668129	78.588394	114.072685	1.976678	0.000000	2.145619	0.000000	0.000000	0.000000	-0.291032	0.122672	-0.321536	0.000000	0.000000	4.000000	32.000000	0.000000
14734.054509	-0.143830	0.532658	0.038469	77.668129	78.588394	114.072685	1.976678	0.000000	2.145619	0.000000	0.000000	0.000000	-0.275215	0.130688	-0.319380	0.000000	0.000000	4.000000	32.000000	0.000000
14734.057842	-0.143830	0.532658	0.038469	77.668129	78.588394	114.072685	1.976678	0.000000	2.145619	0.000000	0.000000	0.000000	-0.275215	0.130688	-0.319380	0.000000	0.000000	4.000000	32.000000	0.000000
14734.061175	-0.143830	0.532658	0.038469	77.508621	78.213013	113.802162	1.923448	0.000000	2.191488	0.000000	0.000000	0.000000	-0.275215	0.130688	-0.319380	0.000000	0.000000	4.000000	32.000000	0.000000
14734.064509	-0.144714	0.533075	0.037391	77.508621	78.213013	113.802162	1.923448	0.000000	2.191488	0.000000	0.000000	0.000000	-0.265341	0.125072	-0.323278	0.000000	0.000000	4.000000	32.000000	0.000000
14734.067842	-0.144714	0.533075	0.037391	77.508621	78.213013	113.802162	1.923448	0.000000	2.191488	0.000000	0.000000	0.000000	-0.265341	0.125072	-0.323278	0.000000	0.000000	4.000000	32.000000	0.000000
14734.071175	-0.144714	0.533075	0.037391	77.370926	77.854996	113.468765	1.869569	0.000000	2.235712	0.000000	0.000000	0.000000	-0.265341	0.125072	-0.323278	0.000000	0.000000	4.000000	32.000000	0.000000
14734.074509	-0.145645	0.533547	0.036396	77.370926	77.854996	113.468765	1.869569	0.000000	2.235712	0.000000	0.000000	0.000000	-0.279166	0.141789	-0.298586	0.000000	0.000000	4.000000	32.000000	0.000000
14734.077842	-0.145645	0.533547	0.036396	77.370926	77.854996	113.468765	1.869569	0.000000	2.235712	0.000000	0.000000	0.000000	-0.279166	0.141789	-0.298586	0.000000	0.000000	4.000000	32.000000	0.000000
14734.081175	-0.145645	0.533547	0.036396	77.270760	77.499199	113.130096	1.819804	0.000000	2.282239	0.000000	0.000000	0.000000	-0.279166	0.141789	-0.298586	0.000000	0.000000	4.000000	32.000000	0.000000
14734.084509	-0.146529	0.534064	0.035426	77.270760	77.499199	113.130096	1.819804	0.000000	2.282239	0.000000	0.000000	0.000000	-0.265139	0.154896	-0.291098	0.000000	0.000000	4.000000	32.000000	0.000000
14734.087842	-0.146529	0.534064	0.035426	77.270760	77.499199	113.130096	1.819804	0.000000	2.282239	0.000000	0.000000	0.000000	-0.265139	0.154896	-0.291098	0.000000	0.000000	4.000000	32.000000	0.000000
14734.091175	-0.146529	0.534064	0.035426	77.201103	77.161415	112.874184	1.771288	0.000000	2.326429	0.000000	0.000000	0.000000	-0.265139	0.154896	-0.291098	0.000000	0.000000	4.000000	32.000000	0.000000
14734.094509	-0.147371	0.534653	0.034583	77.201103	77.161415	112.874184	1.771288	0.000000	2.326429	0.000000	0.000000	0.000000	-0.252775	0.176778	-0.252865	0.000000	0.000000	4.000000	32.000000	0.000000
14734.097842	-0.147371	0.534653	0.034583	77.201103	77.161415	112.874184	1.771288	0.000000	2.326429	0.000000	0.000000	0.000000	-0.252775	0.176778	-0.252865	0.000000	0.000000	4.000000	32.000000	0.000000
14734.101175	-0.147371	0.534653	0.034583	77.150177	77.004593	112.851532	1.729144	0.000000	2.368559	0.000000	0.000000	0.000000	-0.252775	0.176778	-0.252865	0.000000	0.000000	4.000000	32.000000	0.000000
14734.104509	-0.148091	0.535337	0.033846	77.150177	77.004593	112.851532	1.729144	0.000000	2.368559	0.000000	0.000000	0.000000	-0.215839	0.205300	-0.221185	0.000000	0.000000	4.000000	32.000000	0.000000
14734.107842	-0.148091	0.535337	0.033846	77.150177	77.004593	112.851532	1.729144	0.000000	2.368559	0.000000	0.000000	0.000000	-0.215839	0.205300	-0.221185	0.000000	0.000000	4.000000	32.000000	0.000000
14734.111175	-0.148091	0.535337	0.033846	77.105385	77.214615	113.127930	1.692280	0.000000	2.404531	0.000000	0.000000	0.000000	-0.215839	0.205300	-0.221185	0.000000	0.000000	4.000000	32.000000	0.000000
14734.114509	-0.148653	0.536123	0.033267	77.105385	77.214615	113.127930	1.692280	0.000000	2.404531	0.000000	0.000000	0.000000	-0.168738	0.235734	-0.173526	0.000000	0.000000	4.000000	32.000000	0.000000
14734.117842	-0.148653	0.536123	0.033267	77.105385	77.214615	113.127930	1.692280	0.000000	2.404531	0.000000	0.000000	0.000000	-0.168738	0.235734	-0.173526	0.000000	0.000000	4.000000	32.000000	0.000000
14734.121175	-0.148653	0.536123	0.033267	77.039497	77.814354	113.748573	1.663359	0.000000	2.432654	0.000000	0.000000	0.000000	-0.168738	0.235734	-0.173526	0.000000	0.000000	4.000000	32.000000	0.000000
14734.124509	-0.149045	0.537060	0.032801	77.039497	77.814354	113.748573	1.663359	0.000000	2.432654	0.000000	0.000000	0.000000	-0.117618	0.281198	-0.139998	0.000000	0.000000	4.000000	32.000000	0.000000
14734.127842	-0.149045	0.537060	0.032801	77.039497	77.814354	113.748573	1.663359	0.000000	2.432654	0.000000	0.000000	0.000000	-0.117618	0.281198	-0.139998	0.000000	0.000000	4.000000	32.000000	0.000000
14734.131175	-0.149045	0.537060	0.032801	76.959740	78.698112	114.603050	1.640026	0.000000	2.452258	0.000000	0.000000	0.000000	-0.117618	0.281198	-0.139998	0.000000	0.000000	4.000000	32.000000	0.000000
14734.134509	-0.149200	0.538093	0.032475	76.959740	78.698112	114.603050	1.640026	0.000000	2.452258	0.000000	0.000000	0.000000	-0.046485	0.309902	-0.097666	0.000000	0.000000	4.000000	32.000000	0.000000
14734.137842	-0.149200	0.538093	0.032475	76.959740	78.698112	114.603050	1.640026	0.000000	2.452258	0.000000	0.000000	0.000000	-0.046485	0.309902	-0.097666	0.000000	0.000000	4.000000	32.000000	0.000000
14734.141175	-0.149200	0.538093	0.032475	76.936859	79.798416	115.568741	1.623748	0.000000	2.460005	0.000000	0.000000	0.000000	-0.046485	0.309902	-0.097666	0.000000	0.000000	4.000000	32.000000	0.000000
14734.144509	-0.149100	0.539227	0.032230	76.936859	79.798416	115.568741	1.623748	0.000000	2.460005	0.000000	0.000000	0.000000	0.030027	0.340008	-0.073569	0.000000	0.000000	4.000000	32.000000	0.000000
14734.147842	-0.149100	0.539227	0.032230	76.936859	79.798416	115.568741	1.623748	0.000000	2.460005	0.000000	0.000000	0.000000	0.030027	0.340008	-0.073569	0.000000	0.000000	4.000000	32.000000	0.000000
14734.151175	-0.149100	0.539227	0.032230	77.055756	81.152176	116.613846	1.611487	0.000000	2.455000	0.000000	0.000000	0.000000	0.030027	0.340008	-0.073569	0.000000	0.000000	4.000000	32.000000	0.000000
14734.154509	-0.148874	0.540426	0.031987	77.055756	81.152176	116.613846	1.611487	0.000000	2.455000	0.000000	0.000000	0.000000	0.067845	0.359740	-0.072778	0.000000	0.000000	4.000000	32.000000	0.000000
14734.157842	-0.148874	0.540426	0.031987	77.055756	81.152176	116.613846	1.611487	0.000000	2.455000	0.000000	0.000000	0.000000	0.067845	0.359740	-0.072778	0.000000	0.000000	4.000000	32.000000	0.000000
14734.161175	-0.148874	0.540426	0.031987	77.340302	82.674500	117.656441	1.599357	0.000000	2.443692	0.000000	0.000000	0.000000	0.067845	0.359740	-0.072778	0.000000	0.000000	4.000000	32.000000	0.000000
14734.164509	-0.148464	0.541684	0.031722	77.340302	82.674500	117.656441	1.599357	0.000000	2.443692	0.000000	0.000000	0.000000	0.123105	0.377364	-0.079604	0.000000	0.000000	4.000000	32.000000	0.000000
14734.167842	-0.148464	0.541684	0.031722	77.340302	82.674500	117.656441	1.599357	0.000000	2.443692	0.000000	0.000000	0.000000	0.123105	0.377364	-0.079604	0.000000	0.000000	4.000000	32.000000	0.000000
14734.171175	-0.148464	0.541684	0.031722	77.736801	84.252449	118.646889	1.586089	0.000000	2.423175	0.000000	0.000000	0.000000	0.123105	0.377364	-0.079604	0.000000	0.000000	4.000000	32.000000	0.000000
14734.174509	-0.147887	0.542983	0.031409	77.736801	84.252449	118.646889	1.586089	0.000000	2.423175	0.000000	0.000000	0.000000	0.172889	0.389607	-0.093962	0.000000	0.000000	4.000000	32.000000	0.000000
14734.177842	-0.147887	0.542983	0.031409	77.736801	84.252449	118.646889	1.586089	0.000000	2.423175	0.000000	0.000000	0.000000	0.172889	0.389607	-0.093962	0.000000	0.000000	4.000000	32.000000	0.000000
14734.181175	-0.147887	0.542983	0.031409	78.229286	85.887848	119.612160	1.570429	0.000000	2.394360	0.000000	0.000000	0.000000	0.172889	0.389607	-0.093962	0.000000	0.000000	4.000000	32.000000	0.000000
14734.184509	-0.147198	0.544297	0.030970	78.229286	85.887848	119.612160	1.570429	0.000000	2.394360	0.000000	0.000000	0.000000	0.206761	0.394307	-0.131693	0.000000	0.000000	4.000000	32.000000	0.000000
14734.187842	-0.147198	0.544297	0.030970	78.229286	85.887848	119.612160	1.570429	0.000000	2.394360	0.000000	0.000000	0.000000	0.206761	0.394307	-0.131693	0.000000	0.000000	4.000000	32.000000	0.000000
14734.191175	-0.147198	0.544297	0.030970	78.762810	87.473366	120.506874	1.548480	0.000000	2.359900	0.000000	0.000000	0.000000	0.206761	0.394307	-0.131693	0.000000	0.000000	4.000000	32.000000	0.000000
14734.194509	-0.146398	0.545598	0.030409	78.762810	87.473366	120.506874	1.548480	0.000000	2.359900	0.000000	0.000000	0.000000	0.240040	0.390239	-0.168243	0.000000	0.000000	4.000000	32.000000	0.000000
14734.197842	-0.146398	0.545598	0.030409	78.762810	87.473366	120.506874	1.548480	0.000000	2.359900	0.000000	0.000000	0.000000	0.240040	0.390239	-0.168243	0.000000	0.000000	4.000000	32.000000	0.000000
14734.201175	-0.146398	0.545598	0.030409	79.260803	88.754242	121.162506	1.520440	0.000000	2.319893	0.000000	0.000000	0.000000	0.240040	0.390239	-0.168243	0.000000	0.000000	4.000000	32.000000	0.000000
14734.204509	-0.145511	0.546884	0.029719	79.260803	88.754242	121.162506	1.520440	0.000000	2.319893	0.000000	0.000000	0.000000	0.266181	0.385817	-0.207041	0.000000	0.000000	4.000000	32.000000	0.000000
14734.207842	-0.145511	0.546884	0.029719	79.260803	88.754242	121.162506	1.520440	0.000000	2.319893	0.000000	0.000000	0.000000	0.266181	0.385817	-0.207041	0.000000	0.000000	4.000000	32.000000	0.000000
14734.211175	-0.145511	0.546884	0.029719	79.637634	89.557915	121.518288	1.485933	0.000000	2.275529	0.000000	0.000000	0.000000	0.266181	0.385817	-0.207041	0.000000	0.000000	4.000000	32.000000	0.000000
14734.214509	-0.144590	0.548143	0.028907	79.637634	89.557915	121.518288	1.485933	0.000000	2.275529	0.000000	0.000000	0.000000	0.276309	0.377919	-0.243566	0.000000	0.000000	4.000000	32.000000	0.000000
14734.217842	-0.144590	0.548143	0.028907	79.637634	89.557915	121.518288	1.485933	0.000000	2.275529	0.000000	0.000000	0.000000	0.276309	0.377919	-0.243566	0.000000	0.000000	4.000000	32.000000	0.000000
14734.221175	-0.144590	0.548143	0.028907	79.853378	89.777939	121.564148	1.445339	0.000000	2.229478	0.000000	0.000000	0.000000	0.276309	0.377919	-0.243566	0.000000	0.000000	4.000000	32.000000	0.000000
14734.224509	-0.143699	0.549358	0.027935	79.853378	89.777939	121.564148	1.445339	0.000000	2.229478	0.000000	0.000000	0.000000	0.267097	0.364449	-0.291408	0.000000	0.000000	4.000000	32.000000	0.000000
14734.227842	-0.143699	0.549358	0.027935	79.853378	89.777939	121.564148	1.445339	0.000000	2.229478	0.000000	0.000000	0.000000	0.267097	0.364449	-0.291408	0.000000	0.000000	4.000000	32.000000	0.000000
14734.231175	-0.143699	0.549358	0.027935	79.950668	89.673645	121.627518	1.396771	0.000000	2.184961	0.000000	0.000000	0.000000	0.267097	0.364449	-0.291408	0.000000	0.000000	4.000000	32.000000	0.000000
14734.234509	-0.142853	0.550492	0.026764	79.950668	89.673645	121.627518	1.396771	0.000000	2.184961	0.000000	0.000000	0.000000	0.253993	0.340127	-0.351450	0.000000	0.000000	4.000000	32.000000	0.000000
14734.237842	-0.142853	0.550492	0.026764	79.950668	89.673645	121.627518	1.396771	0.000000	2.184961	0.000000	0.000000	0.000000	0.253993	0.340127	-0.351450	0.000000	0.000000	4.000000	32.000000	0.000000
14734.241175	-0.142853	0.550492	0.026764	80.006683	89.552536	121.867447	1.338196	0.000000	2.142629	0.000000	0.000000	0.000000	0.253993	0.340127	-0.351450	0.000000	0.000000	4.000000	32.000000	0.000000
14734.244509	-0.142138	0.551514	0.025438	80.006683	89.552536	121.867447	1.338196	0.000000	2.142629	0.000000	0.000000	0.000000	0.214500	0.306468	-0.397669	0.000000	0.000000	4.000000	32.000000	0.000000
14734.247842	-0.142138	0.551514	0.025438	80.006683	89.552536	121.867447	1.338196	0.000000	2.142629	0.000000	0.000000	0.000000	0.214500	0.306468	-0.397669	0.000000	0.000000	4.000000	32.000000	0.000000
14734.251175	-0.142138	0.551514	0.025438	80.047485	89.464302	122.023010	1.271917	0.000000	2.106879	0.000000	0.000000	0.000000	0.214500	0.306468	-0.397669	0.000000	0.000000	4.000000	32.000000	0.000000
14734.254509	-0.141563	0.552458	0.023994	80.047485	89.464302	122.023010	1.271917	0.000000	2.106879	0.000000	0.000000	0.000000	0.172311	0.283263	-0.433387	0.000000	0.000000	4.000000	32.000000	0.000000
14734.257842	-0.141563	0.552458	0.023994	80.047485	89.464302	122.023010	1.271917	0.000000	2.106879	0.000000	0.000000	0.000000	0.172311	0.283263	-0.433387	0.000000	0.000000	4.000000	32.000000	0.000000
14734.261175	-0.141563	0.552458	0.023994	80.063698	89.354622	121.930779	1.199686	0.000000	2.078161	0.000000	0.000000	0.000000	0.172311	0.283263	-0.433387	0.000000	0.000000	4.000000	32.000000	0.000000
14734.264509	-0.141118	0.553305	0.022482	80.063698	89.354622	121.930779	1.199686	0.000000	2.078161	0.000000	0.000000	0.000000	0.133458	0.254209	-0.453644	0.000000	0.000000	4.000000	32.000000	0.000000
14734.267842	-0.141118	0.553305	0.022482	80.063698	89.354622	121.930779	1.199686	0.000000	2.078161	0.000000	0.000000	0.000000	0.133458	0.254209	-0.453644	0.000000	0.000000	4.000000	32.000000	0.000000
14734.271175	-0.141118	0.553305	0.022482	80.059959	89.278229	121.868187	1.124079	0.000000	2.055918	0.000000	0.000000	0.000000	0.133458	0.254209	-0.453644	0.000000	0.000000	4.000000	32.000000	0.000000
14734.274509	-0.140745	0.554064	0.020962	80.059959	89.278229	121.868187	1.124079	0.000000	2.055918	0.000000	0.000000	0.000000	0.111937	0.227663	-0.455937	0.000000	0.000000	4.000000	32.000000	0.000000
14734.277842	-0.140745	0.554064	0.020962	80.059959	89.278229	121.868187	1.124079	0.000000	2.055918	0.000000	0.000000	0.000000	0.111937	0.227663	-0.455937	0.000000	0.000000	4.000000	32.000000	0.000000
14734.281175	-0.140745	0.554064	0.020962	80.038200	89.094719	121.727608	1.048090	0.000000	2.037262	0.000000	0.000000	0.000000	0.111937	0.227663	-0.455937	0.000000	0.000000	4.000000	32.000000	0.000000
14734.284509	-0.140469	0.554697	0.019523	80.038200	89.094719	121.727608	1.048090	0.000000	2.037262	0.000000	0.000000	0.000000	0.082749	0.189840	-0.431511	0.000000	0.000000	4.000000	32.000000	0.000000
14734.287842	-0.140469	0.554697	0.019523	80.038200	89.094719	121.727608	1.048090	0.000000	2.037262	0.000000	0.000000	0.000000	0.082749	0.189840	-0.431511	0.000000	0.000000	4.000000	32.000000	0.000000
14734.291175	-0.140469	0.554697	0.019523	79.985687	88.483856	121.221954	0.976171	0.000000	2.023470	0.000000	0.000000	0.000000	0.082749	0.189840	-0.431511	0.000000	0.000000	4.000000	32.000000	0.000000
14734.294509	-0.140209	0.555267	0.018223	79.985687	88.483856	121.221954	0.976171	0.000000	2.023470	0.000000	0.000000	0.000000	0.078176	0.171179	-0.390187	0.000000	0.000000	4.000000	32.000000	0.000000
14734.297842	-0.140209	0.555267	0.018223	79.985687	88.483856	121.221954	0.976171	0.000000	2.023470	0.000000	0.000000	0.000000	0.078176	0.171179	-0.390187	0.000000	0.000000	4.000000	32.000000	0.000000
14734.301175	-0.140209	0.555267	0.018223	79.923996	87.307457	120.195129	0.911140	0.000000	2.010441	0.000000	0.000000	0.000000	0.078176	0.171179	-0.390187	0.000000	0.000000	4.000000	32.000000	0.000000
14734.304509	-0.139987	0.555794	0.017139	79.923996	87.307457	120.195129	0.911140	0.000000	2.010441	0.000000	0.000000	0.000000	0.066530	0.157837	-0.325202	0.000000	0.000000	4.000000	32.000000	0.000000
14734.307842	-0.139987	0.555794	0.017139	79.923996	87.307457	120.195129	0.911140	0.000000	2.010441	0.000000	0.000000	0.000000	0.066530	0.157837	-0.325202	0.000000	0.000000	4.000000	32.000000	0.000000
14734.311175	-0.139987	0.555794	0.017139	79.843552	85.818703	118.888771	0.856939	0.000000	1.999353	0.000000	0.000000	0.000000	0.066530	0.157837	-0.325202	0.000000	0.000000	4.000000	32.000000	0.000000
14734.314509	-0.139772	0.556241	0.016245	79.843552	85.818703	118.888771	0.856939	0.000000	1.999353	0.000000	0.000000	0.000000	0.064519	0.134379	-0.268279	0.000000	0.000000	4.000000	32.000000	0.000000
14734.317842	-0.139772	0.556241	0.016245	79.843552	85.818703	118.888771	0.856939	0.000000	1.999353	0.000000	0.000000	0.000000	0.064519	0.134379	-0.268279	0.000000	0.000000	4.000000	32.000000	0.000000
14734.321175	-0.139772	0.556241	0.016245	79.745445	84.368111	117.627090	0.812226	0.000000	1.988599	0.000000	0.000000	0.000000	0.064519	0.134379	-0.268279	0.000000	0.000000	4.000000	32.000000	0.000000
14734.324509	-0.139585	0.556639	0.015529	79.745445	84.368111	117.627090	0.812226	0.000000	1.988599	0.000000	0.000000	0.000000	0.056088	0.119404	-0.214776	0.000000	0.000000	4.000000	32.000000	0.000000
14734.327842	-0.139585	0.556639	0.015529	79.745445	84.368111	117.627090	0.812226	0.000000	1.988599	0.000000	0.000000	0.000000	0.056088	0.119404	-0.214776	0.000000	0.000000	4.000000	32.000000	0.000000
14734.331175	-0.139585	0.556639	0.015529	79.645676	83.053482	116.492882	0.776430	0.000000	1.979251	0.000000	0.000000	0.000000	0.056088	0.119404	-0.214776	0.000000	0.000000	4.000000	32.000000	0.000000
14734.334509	-0.139476	0.557006	0.014995	79.645676	83.053482	116.492882	0.776430	0.000000	1.979251	0.000000	0.000000	0.000000	0.032633	0.109947	-0.160050	0.000000	0.000000	4.000000	32.000000	0.000000
14734.337842	-0.139476	0.557006	0.014995	79.645676	83.053482	116.492882	0.776430	0.000000	1.979251	0.000000	0.000000	0.000000	0.032633	0.109947	-0.160050	0.000000	0.000000	4.000000	32.000000	0.000000
14734.341175	-0.139476	0.557006	0.014995	79.554619	82.055756	115.644478	0.749755	0.000000	1.973812	0.000000	0.000000	0.000000	0.032633	0.109947	-0.160050	0.000000	0.000000	4.000000	32.000000	0.000000
14734.344509	-0.139476	0.557006	0.014995	79.554619	82.055756	115.644478	0.749755	0.000000	1.973812	0.000000	0.000000	0.000000	0.032633	0.109947	-0.160050	0.000000	0.000000	4.000000	32.000000	0.000000
14734.347842	-0.139415	0.557280	0.014622	79.554619	82.055756	115.644478	0.749755	0.000000	1.973812	0.000000	0.000000	0.000000	0.018438	0.082135	-0.111886	0.000000	0.000000	4.000000	32.000000	0.000000
14734.351175	-0.139415	0.557280	0.014622	79.463669	81.468651	115.178833	0.749755	0.000000	1.973812	0.000000	0.000000	0.000000	0.018438	0.082135	-0.111886	0.000000	0.000000	4.000000	32.000000	0.000000
14734.354509	-0.139415	0.557280	0.014622	79.463669	81.468651	115.178833	0.749755	0.000000	1.973812	0.000000	0.000000	0.000000	0.018438	0.082135	-0.111886	0.000000	0.000000	4.000000	32.000000	0.000000
14734.357842	-0.139415	0.557280	0.014622	79.463669	81.468651	115.178833	0.749755	0.000000	1.973812	0.000000	0.000000	0.000000	0.018438	0.082135	-0.111886	0.000000	0.000000	4.000000	32.000000	0.000000
14734.361175	-0.139379	0.557635	0.014090	79.370033	81.207573	115.020317	0.731108	0.000000	1.970739	0.000000	0.000000	0.000000	0.010645	0.106701	-0.159528	0.000000	0.000000	4.000000	32.000000	0.000000
14734.364509	-0.139379	0.557635	0.014090	79.370033	81.207573	115.020317	0.731108	0.000000	1.970739	0.000000	0.000000	0.000000	0.000002	0.000003	0.000000	0.000000	0.000000	4.000000	32.000000	0.000000
14734.367842	-0.139379	0.557635	0.014090	79.370033	81.207573	115.020317	0.731108	0.000000	1.970739	0.000000	0.000000	0.000000	0.000002	0.000003	0.000000	0.000000	0.000000	4.000000	32.000000	0.000000
14734.371175	-0.139379	0.557635	0.014090	79.279404	81.040543	114.955032	0.704519	0.000000	1.968965	0.000000	0.000000	0.000000	0.000002	0.000003	0.000000	0.000000	0.000000	4.000000	32.000000	0.000000
14734.374509	-0.139379	0.557635	0.014090	79.279404	81.040543	114.955032	0.704519	0.000000	1.968965	0.000000	0.000000	0.000000	0.000002	0.000003	0.000000	0.000000	0.000000	4.000000	32.000000	0.000000
14734.377842	-0.139416	0.557709	0.013886	79.279404	81.040543	114.955032	0.704519	0.000000	1.968965	0.000000	0.000000	0.000000	-0.011040	0.022177	-0.061347	0.000000	0.000000	4.000000	32.000000	0.000000
14734.381175	-0.139416	0.557709	0.013886	79.193581	80.880798	114.894913	0.704519	0.000000	1.968965	0.000000	0.000000	0.000000	-0.011040	0.022177	-0.061347	0.000000	0.000000	4.000000	32.000000	0.000000
14734.384509	-0.139416	0.557709	0.013886	79.193581	80.880798	114.894913	0.704519	0.000000	1.968965	0.000000	0.000000	0.000000	-0.011040	0.022177	-0.061347	0.000000	0.000000	4.000000	32.000000	0.000000
14734.387842	-0.139416	0.557709	0.013886	79.193581	80.880798	114.894913	0.704519	0.000000	1.968965	0.000000	0.000000	0.000000	-0.011040	0.022177	-0.061347	0.000000	0.000000	4.000000	32.000000	0.000000
14734.391175	-0.139560	0.557766	0.013631	79.089561	80.709076	114.840973	0.694295	0.000000	1.970805	0.000000	0.000000	0.000000	-0.043032	0.016868	-0.076386	0.000000	0.000000	4.000000	32.000000	0.000000
14734.394509	-0.139560	0.557766	0.013631	79.089561	80.709076	114.840973	0.694295	0.000000	1.970805	0.000000	0.000000	0.000000	-0.000001	0.000006	0.000000	0.000000	0.000000	4.000000	32.000000	0.000000
14734.397842	-0.139560	0.557766	0.013631	79.089561	80.709076	114.840973	0.694295	0.000000	1.970805	0.000000	0.000000	0.000000	-0.000001	0.000006	0.000000	0.000000	0.000000	4.000000	32.000000	0.000000
14734.401175	-0.139560	0.557766	0.013631	78.981842	80.552559	114.803108	0.681564	0.000000	1.977977	0.000000	0.000000	0.000000	-0.000001	0.000006	0.000000	0.000000	0.000000	4.000000	32.000000	0.000000
14734.404509	-0.139560	0.557766	0.013631	78.981842	80.552559	114.803108	0.681564	0.000000	1.977977	0.000000	0.000000	0.000000	-0.000001	0.000006	0.000000	0.000000	0.000000	4.000000	32.000000	0.000000
14734.407842	-0.139639	0.557730	0.013571	78.981842	80.552559	114.803108	0.681564	0.000000	1.977977	0.000000	0.000000	0.000000	-0.023795	-0.010559	-0.018145	0.000000	0.000000	4.000000	32.000000	0.000000
14734.411175	-0.139639	0.557730	0.013571	78.885536	80.421867	114.774269	0.681564	0.000000	1.977977	0.000000	0.000000	0.000000	-0.023795	-0.010559	-0.018145	0.000000	0.000000	4.000000	32.000000	0.000000
14734.414509	-0.139639	0.557730	0.013571	78.885536	80.421867	114.774269	0.681564	0.000000	1.977977	0.000000	0.000000	0.000000	-0.023795	-0.010559	-0.018145	0.000000	0.000000	4.000000	32.000000	0.000000
14734.417842	-0.139639	0.557730	0.013571	78.885536	80.421867	114.774269	0.681564	0.000000	1.977977	0.000000	0.000000	0.000000	-0.023795	-0.010559	-0.018145	0.000000	0.000000	4.000000	32.000000	0.000000
14734.421175	-0.139712	0.557623	0.013572	78.800499	80.313492	114.753693	0.678540	0.000000	1.981943	0.000000	0.000000	0.000000	-0.021986	-0.032181	0.000348	0.000000	0.000000	4.000000	32.000000	0.000000
14734.424509	-0.139712	0.557623	0.013572	78.800499	80.313492	114.753693	0.678540	0.000000	1.981943	0.000000	0.000000	0.000000	-0.021986	-0.032181	0.000348	0.000000	0.000000	4.000000	32.000000	0.000000
14734.427842	-0.139712	0.557623	0.013572	78.800499	80.313492	114.753693	0.678540	0.000000	1.981943	0.000000	0.000000	0.000000	-0.021986	-0.032181	0.000348	0.000000	0.000000	4.000000	32.000000	0.000000
14734.431175	-0.139712	0.557623	0.013572	78.733307	80.240211	114.744896	0.678598	0.000000	1.985607	0.000000	0.000000	0.000000	-0.021986	-0.032181	0.000348	0.000000	0.000000	4.000000	32.000000	0.000000
14734.434509	-0.139706	0.557551	0.013634	78.733307	80.240211	114.744896	0.678598	0.000000	1.985607	0.000000	0.000000	0.000000	0.001807	-0.021638	0.018495	0.000000	0.000000	4.000000	32.000000	0.000000
14734.437842	-0.139706	0.557551	0.013634	78.733307	80.240211	114.744896	0.678598	0.000000	1.985607	0.000000	0.000000	0.000000	0.001807	-0.021638	0.018495	0.000000	0.000000	4.000000	32.000000	0.000000
14734.441175	-0.139706	0.557551	0.013634	78.701431	80.242867	114.773911	0.681680	0.000000	1.985306	0.000000	0.000000	0.000000	0.001807	-0.021638	0.018495	0.000000	0.000000	4.000000	32.000000	0.000000
14734.444509	-0.139706	0.557551	0.013634	78.701431	80.242867	114.773911	0.681680	0.000000	1.985306	0.000000	0.000000	0.000000	0.001807	-0.021638	0.018495	0.000000	0.000000	4.000000	32.000000	0.000000
14734.447842	-0.139674	0.557434	0.013690	78.701431	80.242867	114.773911	0.681680	0.000000	1.985306	0.000000	0.000000	0.000000	0.009559	-0.034956	0.016956	0.000000	0.000000	4.000000	32.000000	0.000000
14734.451175	-0.139674	0.557434	0.013690	78.699982	80.307838	114.837395	0.681680	0.000000	1.985306	0.000000	0.000000	0.000000	0.009559	-0.034956	0.016956	0.000000	0.000000	4.000000	32.000000	0.000000
14734.454509	-0.139674	0.557434	0.013690	78.699982	80.307838	114.837395	0.681680	0.000000	1.985306	0.000000	0.000000	0.000000	0.009559	-0.034956	0.016956	0.000000	0.000000	4.000000	32.000000	0.000000
14734.457842	-0.139674	0.557434	0.013690	78.699982	80.307838	114.837395	0.681680	0.000000	1.985306	0.000000	0.000000	0.000000	0.009559	-0.034956	0.016956	0.000000	0.000000	4.000000	32.000000	0.000000
14734.461175	-0.139625	0.557237	0.013769	78.698433	80.375443	114.900787	0.684506	0.000000	1.983713	0.000000	0.000000	0.000000	0.014879	-0.059141	0.023654	0.000000	0.000000	4.000000	32.000000	0.000000
14734.464509	-0.139625	0.557237	0.013769	78.698433	80.375443	114.900787	0.684506	0.000000	1.983713	0.000000	0.000000	0.000000	0.014879	-0.059141	0.023654	0.000000	0.000000	4.000000	32.000000	0.000000
14734.467842	-0.139625	0.557237	0.013769	78.698433	80.375443	114.900787	0.684506	0.000000	1.983713	0.000000	0.000000	0.000000	0.014879	-0.059141	0.023654	0.000000	0.000000	4.000000	32.000000	0.000000
14734.471175	-0.139625	0.557237	0.013769	78.696564	80.455917	114.980087	0.688449	0.000000	1.981233	0.000000	0.000000	0.000000	0.014879	-0.059141	0.023654	0.000000	0.000000	4.000000	32.000000	0.000000
14734.474509	-0.139590	0.557131	0.013735	78.696564	80.455917	114.980087	0.688449	0.000000	1.981233	0.000000	0.000000	0.000000	0.010315	-0.031922	-0.010177	0.000000	0.000000	4.000000	32.000000	0.000000
14734.477842	-0.139590	0.557131	0.013735	78.696564	80.455917	114.980087	0.688449	0.000000	1.981233	0.000000	0.000000	0.000000	0.010315	-0.031922	-0.010177	0.000000	0.000000	4.000000	32.000000	0.000000
14734.481175	-0.139590	0.557131	0.013735	78.695892	80.551826	115.076202	0.686753	0.000000	1.979515	0.000000	0.000000	0.000000	0.010315	-0.031922	-0.010177	0.000000	0.000000	4.000000	32.000000	0.000000
14734.484509	-0.139590	0.557131	0.013735	78.695892	80.551826	115.076202	0.686753	0.000000	1.979515	0.000000	0.000000	0.000000	0.010315	-0.031922	-0.010177	0.000000	0.000000	4.000000	32.000000	0.000000
14734.487842	-0.139567	0.557016	0.013655	78.695892	80.551826	115.076202	0.686753	0.000000	1.979515	0.000000	0.000000	0.000000	0.007097	-0.034428	-0.023949	0.000000	0.000000	4.000000	32.000000	0.000000
14734.491175	-0.139567	0.557016	0.013655	78.693558	80.647743	115.171265	0.686753	0.000000	1.979515	0.000000	0.000000	0.000000	0.007097	-0.034428	-0.023949	0.000000	0.000000	4.000000	32.000000	0.000000
14734.494509	-0.139567	0.557016	0.013655	78.693558	80.647743	115.171265	0.686753	0.000000	1.979515	0.000000	0.000000	0.000000	0.007097	-0.034428	-0.023949	0.000000	0.000000	4.000000	32.000000	0.000000
14734.497842	-0.139567	0.557016	0.013655	78.693558	80.647743	115.171265	0.686753	0.000000	1.979515	0.000000	0.000000	0.000000	0.007097	-0.034428	-0.023949	0.000000	0.000000	4.000000	32.000000	0.000000
14734.501175	-0.139424	0.556753	0.013420	78.690422	80.777428	115.297951	0.682761	0.000000	1.978332	0.000000	0.000000	0.000000	0.042813	-0.079071	-0.070642	0.000000	0.000000	4.000000	32.000000	0.000000
14734.504509	-0.139424	0.556753	0.013420	78.690422	80.777428	115.297951	0.682761	0.000000	1.978332	0.000000	0.000000	0.000000	0.000001	0.000000	-0.000000	0.000000	0.000000	4.000000	32.000000	0.000000
14734.507842	-0.139424	0.556753	0.013420	78.690422	80.777428	115.297951	0.682761	0.000000	1.978332	0.000000	0.000000	0.000000	0.000001	0.000000	-0.000000	0.000000	0.000000	4.000000	32.000000	0.000000
14734.511175	-0.139424	0.556753	0.013420	78.688820	80.904266	115.425636	0.670987	0.000000	1.971196	0.000000	0.000000	0.000000	0.000001	0.000000	-0.000000	0.000000	0.000000	4.000000	32.000000	0.000000
14734.514509	-0.139424	0.556753	0.013420	78.688820	80.904266	115.425636	0.670987	0.000000	1.971196	0.000000	0.000000	0.000000	0.000001	0.000000	-0.000000	0.000000	0.000000	4.000000	32.000000	0.000000
14734.517842	-0.139377	0.556621	0.013261	78.688820	80.904266	115.425636	0.670987	0.000000	1.971196	0.000000	0.000000	0.000000	0.014086	-0.039349	-0.047554	0.000000	0.000000	4.000000	32.000000	0.000000
14734.521175	-0.139377	0.556621	0.013261	78.687218	81.025703	115.553329	0.670987	0.000000	1.971196	0.000000	0.000000	0.000000	0.014086	-0.039349	-0.047554	0.000000	0.000000	4.000000	32.000000	0.000000
14734.524509	-0.139377	0.556621	0.013261	78.687218	81.025703	115.553329	0.670987	0.000000	1.971196	0.000000	0.000000	0.000000	0.014086	-0.039349	-0.047554	0.000000	0.000000	4.000000	32.000000	0.000000
14734.527842	-0.139377	0.556621	0.013261	78.687218	81.025703	115.553329	0.670987	0.000000	1.971196	0.000000	0.000000	0.000000	0.014086	-0.039349	-0.047554	0.000000	0.000000	4.000000	32.000000	0.000000
14734.531175	-0.139423	0.556350	0.012927	78.686699	81.159821	115.697845	0.663062	0.000000	1.968848	0.000000	0.000000	0.000000	-0.013957	-0.081437	-0.100395	0.000000	0.000000	4.000000	32.000000	0.000000
14734.534509	-0.139423	0.556350	0.012927	78.686699	81.159821	115.697845	0.663062	0.000000	1.968848	0.000000	0.000000	0.000000	-0.013957	-0.081437	-0.100395	0.000000	0.000000	4.000000	32.000000	0.000000
14734.537842	-0.139423	0.556350	0.012927	78.686699	81.159821	115.697845	0.663062	0.000000	1.968848	0.000000	0.000000	0.000000	-0.013957	-0.081437	-0.100395	0.000000	0.000000	4.000000	32.000000	0.000000
14734.541175	-0.139423	0.556350	0.012927	78.684937	81.278442	115.825462	0.646329	0.000000	1.971174	0.000000	0.000000	0.000000	-0.013957	-0.081437	-0.100395	0.000000	0.000000	4.000000	32.000000	0.000000
14734.544509	-0.139474	0.556183	0.012769	78.684937	81.278442	115.825462	0.646329	0.000000	1.971174	0.000000	0.000000	0.000000	-0.015093	-0.050140	-0.047317	0.000000	0.000000	4.000000	32.000000	0.000000
14734.547842	-0.139474	0.556183	0.012769	78.684937	81.278442	115.825462	0.646329	0.000000	1.971174	0.000000	0.000000	0.000000	-0.015093	-0.050140	-0.047317	0.000000	0.000000	4.000000	32.000000	0.000000
14734.551175	-0.139474	0.556183	0.012769	78.681091	81.404312	115.967690	0.638443	0.000000	1.973690	0.000000	0.000000	0.000000	-0.015093	-0.050140	-0.047317	0.000000	0.000000	4.000000	32.000000	0.000000
14734.554509	-0.139537	0.555997	0.012656	78.681091	81.404312	115.967690	0.638443	0.000000	1.973690	0.000000	0.000000	0.000000	-0.019035	-0.055646	-0.033996	0.000000	0.000000	4.000000	32.000000	0.000000
14734.557842	-0.139537	0.555997	0.012656	78.681091	81.404312	115.967690	0.638443	0.000000	1.973690	0.000000	0.000000	0.000000	-0.019035	-0.055646	-0.033996	0.000000	0.000000	4.000000	32.000000	0.000000
14734.561175	-0.139537	0.555997	0.012656	78.678757	81.532806	116.110924	0.632777	0.000000	1.976862	0.000000	0.000000	0.000000	-0.019035	-0.055646	-0.033996	0.000000	0.000000	4.000000	32.000000	0.000000
14734.564509	-0.139537	0.555997	0.012656	78.678757	81.532806	116.110924	0.632777	0.000000	1.976862	0.000000	0.000000	0.000000	-0.019035	-0.055646	-0.033996	0.000000	0.000000	4.000000	32.000000	0.000000
14734.567842	-0.139658	0.555793	0.012573	78.678757	81.532806	116.110924	0.632777	0.000000	1.976862	0.000000	0.000000	0.000000	-0.036365	-0.061175	-0.024657	0.000000	0.000000	4.000000	32.000000	0.000000
14734.571175	-0.139658	0.555793	0.012573	78.674309	81.673935	116.268715	0.632777	0.000000	1.976862	0.000000	0.000000	0.000000	-0.036365	-0.061175	-0.024657	0.000000	0.000000	4.000000	32.000000	0.000000
14734.574509	-0.139658	0.555793	0.012573	78.674309	81.673935	116.268715	0.632777	0.000000	1.976862	0.000000	0.000000	0.000000	-0.036365	-0.061175	-0.024657	0.000000	0.000000	4.000000	32.000000	0.000000
14734.577842	-0.139658	0.555793	0.012573	78.674309	81.673935	116.268715	0.632777	0.000000	1.976862	0.000000	0.000000	0.000000	-0.036365	-0.061175	-0.024657	0.000000	0.000000	4.000000	32.000000	0.000000
14734.581175	-0.139871	0.555259	0.012555	78.669312	81.833122	116.442169	0.628667	0.000000	1.982923	0.000000	0.000000	0.000000	-0.063903	-0.160348	-0.005483	0.000000	0.000000	4.000000	32.000000	0.000000
14734.584509	-0.139871	0.555259	0.012555	78.669312	81.833122	116.442169	0.628667	0.000000	1.982923	0.000000	0.000000	0.000000	-0.063903	-0.160348	-0.005483	0.000000	0.000000	4.000000	32.000000	0.000000
14734.587842	-0.139871	0.555259	0.012555	78.669312	81.833122	116.442169	0.628667	0.000000	1.982923	0.000000	0.000000	0.000000	-0.063903	-0.160348	-0.005483	0.000000	0.000000	4.000000	32.000000	0.000000
14734.591175	-0.139871	0.555259	0.012555	78.665375	82.013176	116.632431	0.627754	0.000000	1.993574	0.000000	0.000000	0.000000	-0.063903	-0.160348	-0.005483	0.000000	0.000000	4.000000	32.000000	0.000000
14734.594509	-0.139928	0.554947	0.012581	78.665375	82.013176	116.632431	0.627754	0.000000	1.993574	0.000000	0.000000	0.000000	-0.016891	-0.093609	0.007803	0.000000	0.000000	4.000000	32.000000	0.000000
14734.597842	-0.139928	0.554947	0.012581	78.665375	82.013176	116.632431	0.627754	0.000000	1.993574	0.000000	0.000000	0.000000	-0.016891	-0.093609	0.007803	0.000000	0.000000	4.000000	32.000000	0.000000
14734.601175	-0.139928	0.554947	0.012581	78.665611	82.222618	116.842064	0.629054	0.000000	1.996389	0.000000	0.000000	0.000000	-0.016891	-0.093609	0.007803	0.000000	0.000000	4.000000	32.000000	0.000000
14734.604509	-0.139928	0.554947	0.012581	78.665611	82.222618	116.842064	0.629054	0.000000	1.996389	0.000000	0.000000	0.000000	-0.016891	-0.093609	0.007803	0.000000	0.000000	4.000000	32.000000	0.000000
14734.607842	-0.139970	0.554599	0.012641	78.665611	82.222618	116.842064	0.629054	0.000000	1.996389	0.000000	0.000000	0.000000	-0.012627	-0.104443	0.017931	0.000000	0.000000	4.000000	32.000000	0.000000
14734.611175	-0.139970	0.554599	0.012641	78.669525	82.479919	117.087105	0.629054	0.000000	1.996389	0.000000	0.000000	0.000000	-0.012627	-0.104443	0.017931	0.000000	0.000000	4.000000	32.000000	0.000000
14734.614509	-0.139970	0.554599	0.012641	78.669525	82.479919	117.087105	0.629054	0.000000	1.996389	0.000000	0.000000	0.000000	-0.012627	-0.104443	0.017931	0.000000	0.000000	4.000000	32.000000	0.000000
14734.617842	-0.139970	0.554599	0.012641	78.669525	82.479919	117.087105	0.629054	0.000000	1.996389	0.000000	0.000000	0.000000	-0.012627	-0.104443	0.017931	0.000000	0.000000	4.000000	32.000000	0.000000
14734.621175	-0.139935	0.553716	0.012767	78.681244	82.798729	117.387497	0.632043	0.000000	1.998494	0.000000	0.000000	0.000000	0.010608	-0.264824	0.037777	0.000000	0.000000	4.000000	32.000000	0.000000
14734.624509	-0.139935	0.553716	0.012767	78.681244	82.798729	117.387497	0.632043	0.000000	1.998494	0.000000	0.000000	0.000000	0.000000	-0.000000	0.000000	0.000000	0.000000	4.000000	32.000000	0.000000
14734.627842	-0.139935	0.553716	0.012767	78.681244	82.798729	117.387497	0.632043	0.000000	1.998494	0.000000	0.000000	0.000000	0.000000	-0.000000	0.000000	0.000000	0.000000	4.000000	32.000000	0.000000
14734.631175	-0.139935	0.553716	0.012767	78.697922	83.161125	117.725525	0.638339	0.000000	1.996726	0.000000	0.000000	0.000000	0.000000	-0.000000	0.000000	0.000000	0.000000	4.000000	32.000000	0.000000
14734.634509	-0.139935	0.553716	0.012767	78.697922	83.161125	117.725525	0.638339	0.000000	1.996726	0.000000	0.000000	0.000000	0.000000	-0.000000	0.000000	0.000000	0.000000	4.000000	32.000000	0.000000
14734.637842	-0.139929	0.553199	0.012830	78.697922	83.161125	117.725525	0.638339	0.000000	1.996726	0.000000	0.000000	0.000000	0.001653	-0.155127	0.018918	0.000000	0.000000	4.000000	32.000000	0.000000
14734.641175	-0.139929	0.553199	0.012830	78.707573	83.532021	118.079399	0.638339	0.000000	1.996726	0.000000	0.000000	0.000000	0.001653	-0.155127	0.018918	0.000000	0.000000	4.000000	32.000000	0.000000
14734.644509	-0.139915	0.552620	0.012863	78.707573	83.532021	118.079399	0.638339	0.000000	1.996726	0.000000	0.000000	0.000000	0.004325	-0.173608	0.009951	0.000000	0.000000	4.000000	32.000000	0.000000
14734.647842	-0.139915	0.552620	0.012863	78.707573	83.532021	118.079399	0.638339	0.000000	1.996726	0.000000	0.000000	0.000000	0.004325	-0.173608	0.009951	0.000000	0.000000	4.000000	32.000000	0.000000
14734.651175	-0.139915	0.552620	0.012863	78.701103	83.900803	118.449318	0.643150	0.000000	1.995729	0.000000	0.000000	0.000000	0.004325	-0.173608	0.009951	0.000000	0.000000	4.000000	32.000000	0.000000
14734.654509	-0.139915	0.552620	0.012863	78.701103	83.900803	118.449318	0.643150	0.000000	1.995729	0.000000	0.000000	0.000000	0.004325	-0.173608	0.009951	0.000000	0.000000	4.000000	32.000000	0.000000
14734.657842	-0.139896	0.551997	0.012883	78.701103	83.900803	118.449318	0.643150	0.000000	1.995729	0.000000	0.000000	0.000000	0.005477	-0.186839	0.006082	0.000000	0.000000	4.000000	32.000000	0.000000
14734.661175	-0.139896	0.551997	0.012883	78.699127	84.117828	118.677338	0.643150	0.000000	1.995729	0.000000	0.000000	0.000000	0.005477	-0.186839	0.006082	0.000000	0.000000	4.000000	32.000000	0.000000
14734.664509	-0.139876	0.551304	0.012895	78.699127	84.117828	118.677338	0.643150	0.000000	1.995729	0.000000	0.000000	0.000000	0.006208	-0.208077	0.003640	0.000000	0.000000	4.000000	32.000000	0.000000
14734.667842	-0.139876	0.551304	0.012895	78.699127	84.117828	118.677338	0.643150	0.000000	1.995729	0.000000	0.000000	0.000000	0.006208	-0.208077	0.003640	0.000000	0.000000	4.000000	32.000000	0.000000
14734.671175	-0.139876	0.551304	0.012895	78.718056	84.106392	118.684181	0.644771	0.000000	1.993782	0.000000	0.000000	0.000000	0.006208	-0.208077	0.003640	0.000000	0.000000	4.000000	32.000000	0.000000
14734.674509	-0.139876	0.551304	0.012895	78.718056	84.106392	118.684181	0.644771	0.000000	1.993782	0.000000	0.000000	0.000000	0.006208	-0.208077	0.003640	0.000000	0.000000	4.000000	32.000000	0.000000
14734.677842	-0.139880	0.550557	0.012910	78.718056	84.106392	118.684181	0.644771	0.000000	1.993782	0.000000	0.000000	0.000000	-0.001283	-0.224094	0.004297	0.000000	0.000000	4.000000	32.000000	0.000000
14734.681175	-0.139880	0.550557	0.012910	78.755333	83.849022	118.449905	0.644771	0.000000	1.993782	0.000000	0.000000	0.000000	-0.001283	-0.224094	0.004297	0.000000	0.000000	4.000000	32.000000	0.000000
14734.684509	-0.139842	0.549756	0.012946	78.755333	83.849022	118.449905	0.644771	0.000000	1.993782	0.000000	0.000000	0.000000	0.011348	-0.240147	0.010858	0.000000	0.000000	4.000000	32.000000	0.000000
14734.687842	-0.139842	0.549756	0.012946	78.755333	83.849022	118.449905	0.644771	0.000000	1.993782	0.000000	0.000000	0.000000	0.011348	-0.240147	0.010858	0.000000	0.000000	4.000000	32.000000	0.000000
14734.691175	-0.139842	0.549756	0.012946	78.793610	83.454903	118.086708	0.647297	0.000000	1.992105	0.000000	0.000000	0.000000	0.011348	-0.240147	0.010858	0.000000	0.000000	4.000000	32.000000	0.000000
14734.694509	-0.139842	0.549756	0.012946	78.793610	83.454903	118.086708	0.647297	0.000000	1.992105	0.000000	0.000000	0.000000	0.011348	-0.240147	0.010858	0.000000	0.000000	4.000000	32.000000	0.000000
14734.697842	-0.139826	0.548956	0.012974	78.793610	83.454903	118.086708	0.647297	0.000000	1.992105	0.000000	0.000000	0.000000	0.004763	-0.240088	0.008488	0.000000	0.000000	4.000000	32.000000	0.000000
14734.701175	-0.139826	0.548956	0.012974	78.822166	82.986603	117.666084	0.647297	0.000000	1.992105	0.000000	0.000000	0.000000	0.004763	-0.240088	0.008488	0.000000	0.000000	4.000000	32.000000	0.000000
14734.704509	-0.139810	0.548156	0.013001	78.822166	82.986603	117.666084	0.647297	0.000000	1.992105	0.000000	0.000000	0.000000	0.004881	-0.240046	0.008108	0.000000	0.000000	4.000000	32.000000	0.000000
14734.707842	-0.139810	0.548156	0.013001	78.822166	82.986603	117.666084	0.647297	0.000000	1.992105	0.000000	0.000000	0.000000	0.004881	-0.240046	0.008108	0.000000	0.000000	4.000000	32.000000	0.000000
14734.711175	-0.139810	0.548156	0.013001	78.837662	82.416389	117.163101	0.650063	0.000000	1.990498	0.000000	0.000000	0.000000	0.004881	-0.240046	0.008108	0.000000	0.000000	4.000000	32.000000	0.000000
14734.714509	-0.139810	0.548156	0.013001	78.837662	82.416389	117.163101	0.650063	0.000000	1.990498	0.000000	0.000000	0.000000	0.004881	-0.240046	0.008108	0.000000	0.000000	4.000000	32.000000	0.000000
14734.717842	-0.139793	0.547356	0.013027	78.837662	82.416389	117.163101	0.650063	0.000000	1.990498	0.000000	0.000000	0.000000	0.004989	-0.240002	0.007729	0.000000	0.000000	4.000000	32.000000	0.000000
14734.721175	-0.139793	0.547356	0.013027	78.837219	81.848892	116.677841	0.650063	0.000000	1.990498	0.000000	0.000000	0.000000	0.004989	-0.240002	0.007729	0.000000	0.000000	4.000000	32.000000	0.000000
14734.724509	-0.139797	0.546583	0.013040	78.837219	81.848892	116.677841	0.650063	0.000000	1.990498	0.000000	0.000000	0.000000	-0.001176	-0.231920	0.003956	0.000000	0.000000	4.000000	32.000000	0.000000
14734.727842	-0.139797	0.546583	0.013040	78.837219	81.848892	116.677841	0.650063	0.000000	1.990498	0.000000	0.000000	0.000000	-0.001176	-0.231920	0.003956	0.000000	0.000000	4.000000	32.000000	0.000000
14734.731175	-0.139797	0.546583	0.013040	78.815552	81.289398	116.220436	0.652010	0.000000	1.989862	0.000000	0.000000	0.000000	-0.001176	-0.231920	0.003956	0.000000	0.000000	4.000000	32.000000	0.000000
14734.734509	-0.139797	0.546583	0.013040	78.815552	81.289398	116.220436	0.652010	0.000000	1.989862	0.000000	0.000000	0.000000	-0.001176	-0.231920	0.003956	0.000000	0.000000	4.000000	32.000000	0.000000
14734.737842	-0.139828	0.545827	0.013063	78.815552	81.289398	116.220436	0.652010	0.000000	1.989862	0.000000	0.000000	0.000000	-0.009325	-0.226719	0.006841	0.000000	0.000000	4.000000	32.000000	0.000000
14734.741175	-0.139828	0.545827	0.013063	78.761551	80.742569	115.804749	0.652010	0.000000	1.989862	0.000000	0.000000	0.000000	-0.009325	-0.226719	0.006841	0.000000	0.000000	4.000000	32.000000	0.000000
14734.744509	-0.139884	0.545142	0.013086	78.761551	80.742569	115.804749	0.652010	0.000000	1.989862	0.000000	0.000000	0.000000	-0.016653	-0.205482	0.006986	0.000000	0.000000	4.000000	32.000000	0.000000
14734.747842	-0.139884	0.545142	0.013086	78.761551	80.742569	115.804749	0.652010	0.000000	1.989862	0.000000	0.000000	0.000000	-0.016653	-0.205482	0.006986	0.000000	0.000000	4.000000	32.000000	0.000000
14734.751175	-0.139884	0.545142	0.013086	78.662987	80.262001	115.491028	0.654314	0.000000	1.994192	0.000000	0.000000	0.000000	-0.016653	-0.205482	0.006986	0.000000	0.000000	4.000000	32.000000	0.000000
14734.754509	-0.139960	0.544484	0.013097	78.662987	80.262001	115.491028	0.654314	0.000000	1.994192	0.000000	0.000000	0.000000	-0.022866	-0.197431	0.003343	0.000000	0.000000	4.000000	32.000000	0.000000
14734.757842	-0.139960	0.544484	0.013097	78.662987	80.262001	115.491028	0.654314	0.000000	1.994192	0.000000	0.000000	0.000000	-0.022866	-0.197431	0.003343	0.000000	0.000000	4.000000	32.000000	0.000000
14734.761175	-0.139960	0.544484	0.013097	78.544037	79.870613	115.277092	0.654872	0.000000	1.998003	0.000000	0.000000	0.000000	-0.022866	-0.197431	0.003343	0.000000	0.000000	4.000000	32.000000	0.000000
14734.764509	-0.140037	0.543924	0.013112	78.544037	79.870613	115.277092	0.654872	0.000000	1.998003	0.000000	0.000000	0.000000	-0.023141	-0.168148	0.004249	0.000000	0.000000	4.000000	32.000000	0.000000
14734.767842	-0.140037	0.543924	0.013112	78.544037	79.870613	115.277092	0.654872	0.000000	1.998003	0.000000	0.000000	0.000000	-0.023141	-0.168148	0.004249	0.000000	0.000000	4.000000	32.000000	0.000000
14734.771175	-0.140037	0.543924	0.013112	78.425819	79.544937	115.119125	0.655580	0.000000	2.001859	0.000000	0.000000	0.000000	-0.023141	-0.168148	0.004249	0.000000	0.000000	4.000000	32.000000	0.000000
14734.774509	-0.140037	0.543924	0.013112	78.425819	79.544937	115.119125	0.655580	0.000000	2.001859	0.000000	0.000000	0.000000	-0.023141	-0.168148	0.004249	0.000000	0.000000	4.000000	32.000000	0.000000
14734.777842	-0.140123	0.543424	0.013156	78.425819	79.544937	115.119125	0.655580	0.000000	2.001859	0.000000	0.000000	0.000000	-0.025815	-0.149882	0.013214	0.000000	0.000000	4.000000	32.000000	0.000000
14734.781175	-0.140123	0.543424	0.013156	78.336037	79.381981	115.082253	0.655580	0.000000	2.001859	0.000000	0.000000	0.000000	-0.025815	-0.149882	0.013214	0.000000	0.000000	4.000000	32.000000	0.000000
14734.784509	-0.140123	0.543424	0.013156	78.336037	79.381981	115.082253	0.655580	0.000000	2.001859	0.000000	0.000000	0.000000	-0.025815	-0.149882	0.013214	0.000000	0.000000	4.000000	32.000000	0.000000
14734.787842	-0.140123	0.543424	0.013156	78.336037	79.381981	115.082253	0.655580	0.000000	2.001859	0.000000	0.000000	0.000000	-0.025815	-0.149882	0.013214	0.000000	0.000000	4.000000	32.000000	0.000000
14734.791175	-0.140308	0.542653	0.013286	78.292564	79.443489	115.202003	0.657782	0.000000	2.006162	0.000000	0.000000	0.000000	-0.055384	-0.231152	0.038980	0.000000	0.000000	4.000000	32.000000	0.000000
14734.794509	-0.140308	0.542653	0.013286	78.292564	79.443489	115.202003	0.657782	0.000000	2.006162	0.000000	0.000000	0.000000	-0.000001	0.000000	0.000000	0.000000	0.000000	4.000000	32.000000	0.000000
14734.797842	-0.140308	0.542653	0.013286	78.292564	79.443489	115.202003	0.657782	0.000000	2.006162	0.000000	0.000000	0.000000	-0.000001	0.000000	0.000000	0.000000	0.000000	4.000000	32.000000	0.000000
14734.801175	-0.140308	0.542653	0.013286	78.284866	79.562927	115.337509	0.664279	0.000000	2.015392	0.000000	0.000000	0.000000	-0.000001	0.000000	0.000000	0.000000	0.000000	4.000000	32.000000	0.000000
14734.804509	-0.140308	0.542653	0.013286	78.284866	79.562927	115.337509	0.664279	0.000000	2.015392	0.000000	0.000000	0.000000	-0.000001	0.000000	0.000000	0.000000	0.000000	4.000000	32.000000	0.000000
14734.807842	-0.140412	0.542400	0.013389	78.284866	79.562927	115.337509	0.664279	0.000000	2.015392	0.000000	0.000000	0.000000	-0.031174	-0.076172	0.031130	0.000000	0.000000	4.000000	32.000000	0.000000
14734.811175	-0.140412	0.542400	0.013389	78.283516	79.620255	115.398834	0.664279	0.000000	2.015392	0.000000	0.000000	0.000000	-0.031174	-0.076172	0.031130	0.000000	0.000000	4.000000	32.000000	0.000000
14734.814509	-0.140412	0.542400	0.013389	78.283516	79.620255	115.398834	0.664279	0.000000	2.015392	0.000000	0.000000	0.000000	-0.031174	-0.076172	0.031130	0.000000	0.000000	4.000000	32.000000	0.000000
14734.817842	-0.140412	0.542400	0.013389	78.283516	79.620255	115.398834	0.664279	0.000000	2.015392	0.000000	0.000000	0.000000	-0.031174	-0.076172	0.031130	0.000000	0.000000	4.000000	32.000000	0.000000
14734.821175	-0.140496	0.542174	0.013671	78.283501	79.622955	115.398819	0.669467	0.000000	2.020588	0.000000	0.000000	0.000000	-0.025221	-0.067636	0.084535	0.000000	0.000000	4.000000	32.000000	0.000000
14734.824509	-0.140496	0.542174	0.013671	78.283501	79.622955	115.398819	0.669467	0.000000	2.020588	0.000000	0.000000	0.000000	-0.025221	-0.067636	0.084535	0.000000	0.000000	4.000000	32.000000	0.000000
14734.827842	-0.140496	0.542174	0.013671	78.283501	79.622955	115.398819	0.669467	0.000000	2.020588	0.000000	0.000000	0.000000	-0.025221	-0.067636	0.084535	0.000000	0.000000	4.000000	32.000000	0.000000
14734.831175	-0.140496	0.542174	0.013671	78.284866	79.568375	115.337509	0.683556	0.000000	2.024792	0.000000	0.000000	0.000000	-0.025221	-0.067636	0.084535	0.000000	0.000000	4.000000	32.000000	0.000000
14734.834509	-0.140505	0.542193	0.013865	78.284866	79.568375	115.337509	0.683556	0.000000	2.024792	0.000000	0.000000	0.000000	-0.002709	0.005594	0.058042	0.000000	0.000000	4.000000	32.000000	0.000000
14734.837842	-0.140505	0.542193	0.013865	78.284866	79.568375	115.337509	0.683556	0.000000	2.024792	0.000000	0.000000	0.000000	-0.002709	0.005594	0.058042	0.000000	0.000000	4.000000	32.000000	0.000000
14734.841175	-0.140505	0.542193	0.013865	78.287201	79.468727	115.230194	0.693230	0.000000	2.025243	0.000000	0.000000	0.000000	-0.002709	0.005594	0.058042	0.000000	0.000000	4.000000	32.000000	0.000000
14734.844509	-0.140505	0.542193	0.013865	78.287201	79.468727	115.230194	0.693230	0.000000	2.025243	0.000000	0.000000	0.000000	-0.002709	0.005594	0.058042	0.000000	0.000000	4.000000	32.000000	0.000000
14734.847842	-0.140515	0.542309	0.014062	78.287201	79.468727	115.230194	0.693230	0.000000	2.025243	0.000000	0.000000	0.000000	-0.003067	0.034879	0.059288	0.000000	0.000000	4.000000	32.000000	0.000000
14734.851175	-0.140515	0.542309	0.014062	78.292381	79.308746	115.062294	0.693230	0.000000	2.025243	0.000000	0.000000	0.000000	-0.003067	0.034879	0.059288	0.000000	0.000000	4.000000	32.000000	0.000000
14734.854509	-0.140557	0.542486	0.014284	78.292381	79.308746	115.062294	0.693230	0.000000	2.025243	0.000000	0.000000	0.000000	-0.012502	0.053148	0.066448	0.000000	0.000000	4.000000	32.000000	0.000000
14734.857842	-0.140557	0.542486	0.014284	78.292381	79.308746	115.062294	0.693230	0.000000	2.025243	0.000000	0.000000	0.000000	-0.012502	0.053148	0.066448	0.000000	0.000000	4.000000	32.000000	0.000000
14734.861175	-0.140557	0.542486	0.014284	78.300865	79.133018	114.880440	0.714186	0.000000	2.027838	0.000000	0.000000	0.000000	-0.012502	0.053148	0.066448	0.000000	0.000000	4.000000	32.000000	0.000000
14734.864509	-0.140557	0.542486	0.014284	78.300865	79.133018	114.880440	0.714186	0.000000	2.027838	0.000000	0.000000	0.000000	-0.012502	0.053148	0.066448	0.000000	0.000000	4.000000	32.000000	0.000000
14734.867842	-0.140629	0.542710	0.014443	78.300865	79.133018	114.880440	0.714186	0.000000	2.027838	0.000000	0.000000	0.000000	-0.021587	0.067186	0.047875	0.000000	0.000000	4.000000	32.000000	0.000000
14734.871175	-0.140629	0.542710	0.014443	78.319305	78.938820	114.672104	0.714186	0.000000	2.027838	0.000000	0.000000	0.000000	-0.021587	0.067186	0.047875	0.000000	0.000000	4.000000	32.000000	0.000000
14734.874509	-0.140629	0.542710	0.014443	78.319305	78.938820	114.672104	0.714186	0.000000	2.027838	0.000000	0.000000	0.000000	-0.021587	0.067186	0.047875	0.000000	0.000000	4.000000	32.000000	0.000000
14734.877842	-0.140629	0.542710	0.014443	78.319305	78.938820	114.672104	0.714186	0.000000	2.027838	0.000000	0.000000	0.000000	-0.021587	0.067186	0.047875	0.000000	0.000000	4.000000	32.000000	0.000000
14734.881175	-0.140842	0.543354	0.014750	78.349846	78.697647	114.406517	0.722165	0.000000	2.031436	0.000000	0.000000	0.000000	-0.064022	0.193182	0.091996	0.000000	0.000000	4.000000	32.000000	0.000000
14734.884509	-0.140842	0.543354	0.014750	78.349846	78.697647	114.406517	0.722165	0.000000	2.031436	0.000000	0.000000	0.000000	0.000002	-0.000009	-0.000000	0.000000	0.000000	4.000000	32.000000	0.000000
14734.887842	-0.140842	0.543354	0.014750	78.349846	78.697647	114.406517	0.722165	0.000000	2.031436	0.000000	0.000000	0.000000	0.000002	-0.000009	-0.000000	0.000000	0.000000	4.000000	32.000000	0.000000
14734.891175	-0.140842	0.543354	0.014750	78.393082	78.461777	114.129807	0.737498	0.000000	2.042107	0.000000	0.000000	0.000000	0.000002	-0.000009	-0.000000	0.000000	0.000000	4.000000	32.000000	0.000000
14734.894509	-0.140842	0.543354	0.014750	78.393082	78.461777	114.129807	0.737498	0.000000	2.042107	0.000000	0.000000	0.000000	0.000002	-0.000009	-0.000000	0.000000	0.000000	4.000000	32.000000	0.000000
14734.897842	-0.140945	0.543764	0.014932	78.393082	78.461777	114.129807	0.737498	0.000000	2.042107	0.000000	0.000000	0.000000	-0.030952	0.123056	0.054647	0.000000	0.000000	4.000000	32.000000	0.000000
14734.901175	-0.140945	0.543764	0.014932	78.450829	78.219925	113.826012	0.737498	0.000000	2.042107	0.000000	0.000000	0.000000	-0.030952	0.123056	0.054647	0.000000	0.000000	4.000000	32.000000	0.000000
14734.904509	-0.140945	0.543764	0.014932	78.450829	78.219925	113.826012	0.737498	0.000000	2.042107	0.000000	0.000000	0.000000	-0.030952	0.123056	0.054647	0.000000	0.000000	4.000000	32.000000	0.000000
14734.907842	-0.140945	0.543764	0.014932	78.450829	78.219925	113.826012	0.737498	0.000000	2.042107	0.000000	0.000000	0.000000	-0.030952	0.123056	0.054647	0.000000	0.000000	4.000000	32.000000	0.000000
14734.911175	-0.141052	0.544691	0.015372	78.523415	77.952805	113.478302	0.746606	0.000000	2.047266	0.000000	0.000000	0.000000	-0.032052	0.278042	0.131923	0.000000	0.000000	4.000000	32.000000	0.000000
14734.914509	-0.141052	0.544691	0.015372	78.523415	77.952805	113.478302	0.746606	0.000000	2.047266	0.000000	0.000000	0.000000	0.000001	0.000005	0.000000	0.000000	0.000000	4.000000	32.000000	0.000000
14734.917842	-0.141052	0.544691	0.015372	78.523415	77.952805	113.478302	0.746606	0.000000	2.047266	0.000000	0.000000	0.000000	0.000001	0.000005	0.000000	0.000000	0.000000	4.000000	32.000000	0.000000
14734.921175	-0.141052	0.544691	0.015372	78.621567	77.689880	113.104774	0.768593	0.000000	2.052608	0.000000	0.000000	0.000000	0.000001	0.000005	0.000000	0.000000	0.000000	4.000000	32.000000	0.000000
14734.924509	-0.141052	0.544691	0.015372	78.621567	77.689880	113.104774	0.768593	0.000000	2.052608	0.000000	0.000000	0.000000	0.000001	0.000005	0.000000	0.000000	0.000000	4.000000	32.000000	0.000000
14734.927842	-0.141083	0.545225	0.015640	78.621567	77.689880	113.104774	0.768593	0.000000	2.052608	0.000000	0.000000	0.000000	-0.009338	0.160149	0.080429	0.000000	0.000000	4.000000	32.000000	0.000000
14734.931175	-0.141083	0.545225	0.015640	78.743340	77.454933	112.734306	0.768593	0.000000	2.052608	0.000000	0.000000	0.000000	-0.009338	0.160149	0.080429	0.000000	0.000000	4.000000	32.000000	0.000000
14734.934509	-0.141126	0.545767	0.015947	78.743340	77.454933	112.734306	0.768593	0.000000	2.052608	0.000000	0.000000	0.000000	-0.012794	0.162527	0.092057	0.000000	0.000000	4.000000	32.000000	0.000000
14734.937842	-0.141126	0.545767	0.015947	78.743340	77.454933	112.734306	0.768593	0.000000	2.052608	0.000000	0.000000	0.000000	-0.012794	0.162527	0.092057	0.000000	0.000000	4.000000	32.000000	0.000000
14734.941175	-0.141126	0.545767	0.015947	78.884293	77.224045	112.347763	0.797341	0.000000	2.056297	0.000000	0.000000	0.000000	-0.012794	0.162527	0.092057	0.000000	0.000000	4.000000	32.000000	0.000000
14734.944509	-0.141126	0.545767	0.015947	78.884293	77.224045	112.347763	0.797341	0.000000	2.056297	0.000000	0.000000	0.000000	-0.012794	0.162527	0.092057	0.000000	0.000000	4.000000	32.000000	0.000000
14734.947842	-0.141168	0.546309	0.016253	78.884293	77.224045	112.347763	0.797341	0.000000	2.056297	0.000000	0.000000	0.000000	-0.012712	0.162747	0.091854	0.000000	0.000000	4.000000	32.000000	0.000000
14734.951175	-0.141168	0.546309	0.016253	79.015579	76.969154	111.950172	0.797341	0.000000	2.056297	0.000000	0.000000	0.000000	-0.012712	0.162747	0.091854	0.000000	0.000000	4.000000	32.000000	0.000000
14734.954509	-0.141210	0.546852	0.016558	79.015579	76.969154	111.950172	0.797341	0.000000	2.056297	0.000000	0.000000	0.000000	-0.012632	0.162918	0.091651	0.000000	0.000000	4.000000	32.000000	0.000000
14734.957842	-0.141210	0.546852	0.016558	79.015579	76.969154	111.950172	0.797341	0.000000	2.056297	0.000000	0.000000	0.000000	-0.012632	0.162918	0.091651	0.000000	0.000000	4.000000	32.000000	0.000000
14734.961175	-0.141210	0.546852	0.016558	79.128975	76.701523	111.555962	0.827925	0.000000	2.060521	0.000000	0.000000	0.000000	-0.012632	0.162918	0.091651	0.000000	0.000000	4.000000	32.000000	0.000000
14734.964509	-0.141210	0.546852	0.016558	79.128975	76.701523	111.555962	0.827925	0.000000	2.060521	0.000000	0.000000	0.000000	-0.012632	0.162918	0.091651	0.000000	0.000000	4.000000	32.000000	0.000000
14734.967842	-0.141270	0.547379	0.016839	79.128975	76.701523	111.555962	0.827925	0.000000	2.060521	0.000000	0.000000	0.000000	-0.017760	0.157947	0.084243	0.000000	0.000000	4.000000	32.000000	0.000000
14734.971175	-0.141270	0.547379	0.016839	79.212631	76.411713	111.175240	0.827925	0.000000	2.060521	0.000000	0.000000	0.000000	-0.017760	0.157947	0.084243	0.000000	0.000000	4.000000	32.000000	0.000000
14734.974509	-0.141346	0.547888	0.017095	79.212631	76.411713	111.175240	0.827925	0.000000	2.060521	0.000000	0.000000	0.000000	-0.022901	0.152912	0.076853	0.000000	0.000000	4.000000	32.000000	0.000000
14734.977842	-0.141346	0.547888	0.017095	79.212631	76.411713	111.175240	0.827925	0.000000	2.060521	0.000000	0.000000	0.000000	-0.022901	0.152912	0.076853	0.000000	0.000000	4.000000	32.000000	0.000000
14734.981175	-0.141346	0.547888	0.017095	79.278793	76.098236	110.789803	0.854774	0.000000	2.067298	0.000000	0.000000	0.000000	-0.022901	0.152912	0.076853	0.000000	0.000000	4.000000	32.000000	0.000000
14734.984509	-0.141410	0.548391	0.017312	79.278793	76.098236	110.789803	0.854774	0.000000	2.067298	0.000000	0.000000	0.000000	-0.019336	0.150832	0.064884	0.000000	0.000000	4.000000	32.000000	0.000000
14734.987842	-0.141410	0.548391	0.017312	79.278793	76.098236	110.789803	0.854774	0.000000	2.067298	0.000000	0.000000	0.000000	-0.019336	0.150832	0.064884	0.000000	0.000000	4.000000	32.000000	0.000000
14734.991175	-0.141410	0.548391	0.017312	79.340820	75.802437	110.428238	0.865588	0.000000	2.070520	0.000000	0.000000	0.000000	-0.019336	0.150832	0.064884	0.000000	0.000000	4.000000	32.000000	0.000000
14734.994509	-0.141509	0.548860	0.017480	79.340820	75.802437	110.428238	0.865588	0.000000	2.070520	0.000000	0.000000	0.000000	-0.029724	0.140573	0.050339	0.000000	0.000000	4.000000	32.000000	0.000000
14734.997842	-0.141509	0.548860	0.017480	79.340820	75.802437	110.428238	0.865588	0.000000	2.070520	0.000000	0.000000	0.000000	-0.029724	0.140573	0.050339	0.000000	0.000000	4.000000	32.000000	0.000000
14735.001175	-0.141509	0.548860	0.017480	79.400284	75.527039	110.091637	0.873978	0.000000	2.075475	0.000000	0.000000	0.000000	-0.029724	0.140573	0.050339	0.000000	0.000000	4.000000	32.000000	0.000000
14735.004509	-0.141509	0.548860	0.017480	79.400284	75.527039	110.091637	0.873978	0.000000	2.075475	0.000000	0.000000	0.000000	-0.029724	0.140573	0.050339	0.000000	0.000000	4.000000	32.000000	0.000000
14735.007842	-0.141593	0.549319	0.017676	79.400284	75.527039	110.091637	0.873978	0.000000	2.075475	0.000000	0.000000	0.000000	-0.024903	0.137776	0.058821	0.000000	0.000000	4.000000	32.000000	0.000000
14735.011175	-0.141593	0.549319	0.017676	79.464920	75.300278	109.794250	0.873978	0.000000	2.075475	0.000000	0.000000	0.000000	-0.024903	0.137776	0.058821	0.000000	0.000000	4.000000	32.000000	0.000000
14735.014509	-0.141593	0.549319	0.017676	79.464920	75.300278	109.794250	0.873978	0.000000	2.075475	0.000000	0.000000	0.000000	-0.024903	0.137776	0.058821	0.000000	0.000000	4.000000	32.000000	0.000000
14735.017842	-0.141593	0.549319	0.017676	79.464920	75.300278	109.794250	0.873978	0.000000	2.075475	0.000000	0.000000	0.000000	-0.024903	0.137776	0.058821	0.000000	0.000000	4.000000	32.000000	0.000000
14735.021175	-0.141738	0.550169	0.017998	79.527847	75.180748	109.601868	0.883782	0.000000	2.079625	0.000000	0.000000	0.000000	-0.043532	0.255011	0.096588	0.000000	0.000000	4.000000	32.000000	0.000000
14735.024509	-0.141738	0.550169	0.017998	79.527847	75.180748	109.601868	0.883782	0.000000	2.079625	0.000000	0.000000	0.000000	0.000000	0.000004	0.000000	0.000000	0.000000	4.000000	32.000000	0.000000
14735.027842	-0.141738	0.550169	0.017998	79.527847	75.180748	109.601868	0.883782	0.000000	2.079625	0.000000	0.000000	0.000000	0.000000	0.000004	0.000000	0.000000	0.000000	4.000000	32.000000	0.000000
14735.031175	-0.141738	0.550169	0.017998	79.577042	75.125542	109.484749	0.899880	0.000000	2.086880	0.000000	0.000000	0.000000	0.000000	0.000004	0.000000	0.000000	0.000000	4.000000	32.000000	0.000000
14735.034509	-0.141738	0.550169	0.017998	79.577042	75.125542	109.484749	0.899880	0.000000	2.086880	0.000000	0.000000	0.000000	0.000000	0.000004	0.000000	0.000000	0.000000	4.000000	32.000000	0.000000
14735.037842	-0.141806	0.550550	0.018146	79.577042	75.125542	109.484749	0.899880	0.000000	2.086880	0.000000	0.000000	0.000000	-0.020627	0.114299	0.044429	0.000000	0.000000	4.000000	32.000000	0.000000
14735.041175	-0.141806	0.550550	0.018146	79.614876	75.073166	109.382423	0.899880	0.000000	2.086880	0.000000	0.000000	0.000000	-0.020627	0.114299	0.044429	0.000000	0.000000	4.000000	32.000000	0.000000
14735.044509	-0.141806	0.550550	0.018146	79.614876	75.073166	109.382423	0.899880	0.000000	2.086880	0.000000	0.000000	0.000000	-0.020627	0.114299	0.044429	0.000000	0.000000	4.000000	32.000000	0.000000
14735.047842	-0.141806	0.550550	0.018146	79.614876	75.073166	109.382423	0.899880	0.000000	2.086880	0.000000	0.000000	0.000000	-0.020627	0.114299	0.044429	0.000000	0.000000	4.000000	32.000000	0.000000
14735.051175	-0.141956	0.551195	0.018483	79.639183	75.051750	109.324730	0.907284	0.000000	2.090318	0.000000	0.000000	0.000000	-0.044912	0.193378	0.101091	0.000000	0.000000	4.000000	32.000000	0.000000
14735.054509	-0.141956	0.551195	0.018483	79.639183	75.051750	109.324730	0.907284	0.000000	2.090318	0.000000	0.000000	0.000000	0.000002	-0.000009	-0.000000	0.000000	1.000000	4.000000	32.000000	0.000000
14735.057842	-0.141956	0.551195	0.018483	79.639183	75.051750	109.324730	0.907284	0.000000	2.090318	0.000000	0.000000	0.000000	0.000002	-0.000009	-0.000000	0.000000	1.000000	4.000000	32.000000	0.000000
