# Supplementary material for: Haptic Guidance Needs to Be Intuitive Not Just Informative to Improve Human Motor Accuracy
Source: PLoS One. 2016 Mar 16;11(3):e0150912. doi: 10.1371/journal.pone.0150912 (PMC4794196; doi:10.1371/journal.pone.0150912)
Supplement: S1 Data — (ZIP) [file pone.0150912.s001.zip › Subject6/exp1_0033.txt]

Time	PosX	PosY	PosZ	RotX	RotY	RotZ	ForceX	ForceY	ForceZ	MomentX	MomentY	MomentZ	VelocityX	VelocityY	VelocityZ	CalibratedWeight	ButtonDown	Condition	Trial	Visual
14736.771175	-0.008165	0.529599	0.252270	80.350883	43.510071	80.225891	4.594502	0.000000	1.972448	0.000000	0.000000	0.000000	0.040414	-0.000002	0.000469	0.000000	1.000000	4.000000	33.000000	1.000000
14736.774509	-0.007493	0.529591	0.252388	80.350883	43.510071	80.225891	4.594502	0.000000	1.972448	0.000000	0.000000	0.000000	0.201719	-0.002492	0.035476	0.000000	1.000000	4.000000	33.000000	1.000000
14736.777842	-0.007493	0.529591	0.252388	80.350883	43.510071	80.225891	4.594502	0.000000	1.972448	0.000000	0.000000	0.000000	0.201719	-0.002492	0.035476	0.000000	1.000000	4.000000	33.000000	1.000000
14736.781175	-0.007493	0.529591	0.252388	80.323601	43.634727	80.205032	4.600156	0.000000	1.959226	0.000000	0.000000	0.000000	0.201719	-0.002492	0.035476	0.000000	1.000000	4.000000	33.000000	1.000000
14736.784509	-0.005946	0.529831	0.252645	80.323601	43.634727	80.205032	4.600156	0.000000	1.959226	0.000000	0.000000	0.000000	0.464232	0.072082	0.077128	0.000000	1.000000	4.000000	33.000000	1.000000
14736.787842	-0.005946	0.529831	0.252645	80.323601	43.634727	80.205032	4.600156	0.000000	1.959226	0.000000	0.000000	0.000000	0.464232	0.072082	0.077128	0.000000	1.000000	4.000000	33.000000	1.000000
14736.791175	-0.005946	0.529831	0.252645	80.357162	44.135857	80.579086	4.610986	0.000000	1.933599	0.000000	0.000000	0.000000	0.464232	0.072082	0.077128	0.000000	1.000000	4.000000	33.000000	1.000000
14736.794509	-0.004363	0.529871	0.252856	80.357162	44.135857	80.579086	4.610986	0.000000	1.933599	0.000000	0.000000	0.000000	0.474748	0.012014	0.063433	0.000000	1.000000	4.000000	33.000000	1.000000
14736.797842	-0.004363	0.529871	0.252856	80.357162	44.135857	80.579086	4.610986	0.000000	1.933599	0.000000	0.000000	0.000000	0.474748	0.012014	0.063433	0.000000	1.000000	4.000000	33.000000	1.000000
14736.801175	-0.004363	0.529871	0.252856	80.535583	44.038166	80.266212	4.621807	0.000000	1.907590	0.000000	0.000000	0.000000	0.474748	0.012014	0.063433	0.000000	1.000000	4.000000	33.000000	1.000000
14736.804509	-0.002983	0.530166	0.253257	80.535583	44.038166	80.266212	4.621807	0.000000	1.907590	0.000000	0.000000	0.000000	0.414091	0.088547	0.120125	0.000000	1.000000	4.000000	33.000000	1.000000
14736.807842	-0.002983	0.530166	0.253257	80.535583	44.038166	80.266212	4.621807	0.000000	1.907590	0.000000	0.000000	0.000000	0.414091	0.088547	0.120125	0.000000	1.000000	4.000000	33.000000	1.000000
14736.811175	-0.002983	0.530166	0.253257	81.043602	43.016296	78.719910	4.631712	0.000000	1.883412	0.000000	0.000000	0.000000	0.414091	0.088547	0.120125	0.000000	1.000000	4.000000	33.000000	1.000000
14736.814509	-0.001027	0.530504	0.253682	81.043602	43.016296	78.719910	4.631712	0.000000	1.883412	0.000000	0.000000	0.000000	0.586636	0.101238	0.127581	0.000000	1.000000	4.000000	33.000000	1.000000
14736.817842	-0.001027	0.530504	0.253682	81.043602	43.016296	78.719910	4.631712	0.000000	1.883412	0.000000	0.000000	0.000000	0.586636	0.101238	0.127581	0.000000	1.000000	4.000000	33.000000	1.000000
14736.821175	-0.001027	0.530504	0.253682	81.729103	41.034649	76.575043	4.645191	0.000000	1.849920	0.000000	0.000000	0.000000	0.586636	0.101238	0.127581	0.000000	1.000000	4.000000	33.000000	1.000000
14736.824509	0.000559	0.530754	0.254017	81.729103	41.034649	76.575043	4.645191	0.000000	1.849920	0.000000	0.000000	0.000000	0.475886	0.075140	0.100440	0.000000	1.000000	4.000000	33.000000	1.000000
14736.827842	0.000559	0.530754	0.254017	81.729103	41.034649	76.575043	4.645191	0.000000	1.849920	0.000000	0.000000	0.000000	0.475886	0.075140	0.100440	0.000000	1.000000	4.000000	33.000000	1.000000
14736.831175	0.000559	0.530754	0.254017	82.521523	37.748589	73.725159	4.655945	0.000000	1.822683	0.000000	0.000000	0.000000	0.475886	0.075140	0.100440	0.000000	1.000000	4.000000	33.000000	1.000000
14736.834509	0.002214	0.531016	0.254268	82.521523	37.748589	73.725159	4.655945	0.000000	1.822683	0.000000	0.000000	0.000000	0.496525	0.078609	0.075390	0.000000	1.000000	4.000000	33.000000	1.000000
14736.837842	0.002214	0.531016	0.254268	82.521523	37.748589	73.725159	4.655945	0.000000	1.822683	0.000000	0.000000	0.000000	0.496525	0.078609	0.075390	0.000000	1.000000	4.000000	33.000000	1.000000
14736.841175	0.002214	0.531016	0.254268	83.299866	33.074078	68.907135	4.666786	0.000000	1.794745	0.000000	0.000000	0.000000	0.496525	0.078609	0.075390	0.000000	1.000000	4.000000	33.000000	1.000000
14736.844509	0.004005	0.531329	0.254431	83.299866	33.074078	68.907135	4.666786	0.000000	1.794745	0.000000	0.000000	0.000000	0.537277	0.093734	0.048904	0.000000	1.000000	4.000000	33.000000	1.000000
14736.847842	0.004005	0.531329	0.254431	83.299866	33.074078	68.907135	4.666786	0.000000	1.794745	0.000000	0.000000	0.000000	0.537277	0.093734	0.048904	0.000000	1.000000	4.000000	33.000000	1.000000
14736.851175	0.004005	0.531329	0.254431	83.920776	28.253164	63.727776	4.678110	0.000000	1.765018	0.000000	0.000000	0.000000	0.537277	0.093734	0.048904	0.000000	1.000000	4.000000	33.000000	1.000000
14736.854509	0.005797	0.531620	0.254576	83.920776	28.253164	63.727776	4.678110	0.000000	1.765018	0.000000	0.000000	0.000000	0.537494	0.087470	0.043459	0.000000	1.000000	4.000000	33.000000	1.000000
14736.857842	0.005797	0.531620	0.254576	83.920776	28.253164	63.727776	4.678110	0.000000	1.765018	0.000000	0.000000	0.000000	0.537494	0.087470	0.043459	0.000000	1.000000	4.000000	33.000000	1.000000
14736.861175	0.005797	0.531620	0.254576	84.346672	24.407291	59.738148	4.689247	0.000000	1.735211	0.000000	0.000000	0.000000	0.537494	0.087470	0.043459	0.000000	1.000000	4.000000	33.000000	1.000000
14736.864509	0.007723	0.531881	0.254609	84.346672	24.407291	59.738148	4.689247	0.000000	1.735211	0.000000	0.000000	0.000000	0.577927	0.078253	0.009758	0.000000	1.000000	4.000000	33.000000	1.000000
14736.867842	0.007723	0.531881	0.254609	84.346672	24.407291	59.738148	4.689247	0.000000	1.735211	0.000000	0.000000	0.000000	0.577927	0.078253	0.009758	0.000000	1.000000	4.000000	33.000000	1.000000
14736.871175	0.007723	0.531881	0.254609	84.613586	21.989830	57.516594	4.700790	0.000000	1.703693	0.000000	0.000000	0.000000	0.577927	0.078253	0.009758	0.000000	1.000000	4.000000	33.000000	1.000000
14736.874509	0.009750	0.532115	0.254559	84.613586	21.989830	57.516594	4.700790	0.000000	1.703693	0.000000	0.000000	0.000000	0.608094	0.070005	-0.014814	0.000000	1.000000	4.000000	33.000000	1.000000
14736.877842	0.009750	0.532115	0.254559	84.613586	21.989830	57.516594	4.700790	0.000000	1.703693	0.000000	0.000000	0.000000	0.608094	0.070005	-0.014814	0.000000	1.000000	4.000000	33.000000	1.000000
14736.881175	0.009750	0.532115	0.254559	84.796211	20.233608	55.815884	4.712590	0.000000	1.670776	0.000000	0.000000	0.000000	0.608094	0.070005	-0.014814	0.000000	1.000000	4.000000	33.000000	1.000000
14736.884509	0.011709	0.532384	0.254470	84.796211	20.233608	55.815884	4.712590	0.000000	1.670776	0.000000	0.000000	0.000000	0.587585	0.080694	-0.026747	0.000000	0.000000	4.000000	33.000000	1.000000
14736.887842	0.011709	0.532384	0.254470	84.796211	20.233608	55.815884	4.712590	0.000000	1.670776	0.000000	0.000000	0.000000	0.587585	0.080694	-0.026747	0.000000	0.000000	4.000000	33.000000	1.000000
14736.891175	0.011709	0.532384	0.254470	84.918549	17.844461	53.389259	4.723749	0.000000	1.638961	0.000000	0.000000	0.000000	0.587585	0.080694	-0.026747	0.000000	0.000000	4.000000	33.000000	1.000000
14736.894509	0.013634	0.532617	0.254411	84.918549	17.844461	53.389259	4.723749	0.000000	1.638961	0.000000	0.000000	0.000000	0.577527	0.069978	-0.017684	0.000000	0.000000	4.000000	33.000000	1.000000
14736.897842	0.013634	0.532617	0.254411	84.918549	17.844461	53.389259	4.723749	0.000000	1.638961	0.000000	0.000000	0.000000	0.577527	0.069978	-0.017684	0.000000	0.000000	4.000000	33.000000	1.000000
14736.901175	0.013634	0.532617	0.254411	85.020317	14.325945	49.813446	4.734620	0.000000	1.607288	0.000000	0.000000	0.000000	0.577527	0.069978	-0.017684	0.000000	0.000000	4.000000	33.000000	1.000000
14736.904509	0.015456	0.532766	0.254296	85.020317	14.325945	49.813446	4.734620	0.000000	1.607288	0.000000	0.000000	0.000000	0.546708	0.044705	-0.034680	0.000000	0.000000	4.000000	33.000000	1.000000
14736.907842	0.015456	0.532766	0.254296	85.020317	14.325945	49.813446	4.734620	0.000000	1.607288	0.000000	0.000000	0.000000	0.546708	0.044705	-0.034680	0.000000	0.000000	4.000000	33.000000	1.000000
14736.911175	0.015456	0.532766	0.254296	85.100914	9.839632	45.503407	4.744653	0.000000	1.577424	0.000000	0.000000	0.000000	0.546708	0.044705	-0.034680	0.000000	0.000000	4.000000	33.000000	1.000000
14736.914509	0.017040	0.532890	0.254137	85.100914	9.839632	45.503407	4.744653	0.000000	1.577424	0.000000	0.000000	0.000000	0.475325	0.037373	-0.047675	0.000000	0.000000	4.000000	33.000000	1.000000
14736.917842	0.017040	0.532890	0.254137	85.100914	9.839632	45.503407	4.744653	0.000000	1.577424	0.000000	0.000000	0.000000	0.475325	0.037373	-0.047675	0.000000	0.000000	4.000000	33.000000	1.000000
14736.921175	0.017040	0.532890	0.254137	85.148125	5.495064	40.964542	4.753159	0.000000	1.551607	0.000000	0.000000	0.000000	0.475325	0.037373	-0.047675	0.000000	0.000000	4.000000	33.000000	1.000000
14736.924509	0.018420	0.533029	0.253931	85.148125	5.495064	40.964542	4.753159	0.000000	1.551607	0.000000	0.000000	0.000000	0.413991	0.041694	-0.061705	0.000000	0.000000	4.000000	33.000000	1.000000
14736.927842	0.018420	0.533029	0.253931	85.148125	5.495064	40.964542	4.753159	0.000000	1.551607	0.000000	0.000000	0.000000	0.413991	0.041694	-0.061705	0.000000	0.000000	4.000000	33.000000	1.000000
14736.931175	0.018420	0.533029	0.253931	85.162155	3.069158	38.308228	4.760367	0.000000	1.529348	0.000000	0.000000	0.000000	0.413991	0.041694	-0.061705	0.000000	0.000000	4.000000	33.000000	1.000000
14736.934509	0.019630	0.533165	0.253696	85.162155	3.069158	38.308228	4.760367	0.000000	1.529348	0.000000	0.000000	0.000000	0.362893	0.040681	-0.070400	0.000000	0.000000	4.000000	33.000000	1.000000
14736.937842	0.019630	0.533165	0.253696	85.162155	3.069158	38.308228	4.760367	0.000000	1.529348	0.000000	0.000000	0.000000	0.362893	0.040681	-0.070400	0.000000	0.000000	4.000000	33.000000	1.000000
14736.941175	0.019630	0.533165	0.253696	85.170181	3.656916	38.924648	4.766534	0.000000	1.510019	0.000000	0.000000	0.000000	0.362893	0.040681	-0.070400	0.000000	0.000000	4.000000	33.000000	1.000000
14736.944509	0.020637	0.533301	0.253465	85.170181	3.656916	38.924648	4.766534	0.000000	1.510019	0.000000	0.000000	0.000000	0.301944	0.040650	-0.069284	0.000000	0.000000	4.000000	33.000000	1.000000
14736.947842	0.020637	0.533301	0.253465	85.170181	3.656916	38.924648	4.766534	0.000000	1.510019	0.000000	0.000000	0.000000	0.301944	0.040650	-0.069284	0.000000	0.000000	4.000000	33.000000	1.000000
14736.951175	0.020637	0.533301	0.253465	85.169533	5.828967	41.483036	4.771565	0.000000	1.494043	0.000000	0.000000	0.000000	0.301944	0.040650	-0.069284	0.000000	0.000000	4.000000	33.000000	1.000000
14736.954509	0.020637	0.533301	0.253465	85.169533	5.828967	41.483036	4.771565	0.000000	1.494043	0.000000	0.000000	0.000000	0.301944	0.040650	-0.069284	0.000000	0.000000	4.000000	33.000000	1.000000
14736.957842	0.021439	0.533433	0.253208	85.169533	5.828967	41.483036	4.771565	0.000000	1.494043	0.000000	0.000000	0.000000	0.240775	0.039648	-0.077190	0.000000	0.000000	4.000000	33.000000	1.000000
14736.961175	0.021439	0.533433	0.253208	85.154221	8.739400	45.249466	4.771565	0.000000	1.494043	0.000000	0.000000	0.000000	0.240775	0.039648	-0.077190	0.000000	0.000000	4.000000	33.000000	1.000000
14736.964509	0.022040	0.533508	0.252978	85.154221	8.739400	45.249466	4.771565	0.000000	1.494043	0.000000	0.000000	0.000000	0.180129	0.022637	-0.069078	0.000000	0.000000	4.000000	33.000000	1.000000
14736.967842	0.022040	0.533508	0.252978	85.154221	8.739400	45.249466	4.771565	0.000000	1.494043	0.000000	0.000000	0.000000	0.180129	0.022637	-0.069078	0.000000	0.000000	4.000000	33.000000	1.000000
14736.971175	0.022040	0.533508	0.252978	85.120750	11.947904	49.670586	4.778251	0.000000	1.472520	0.000000	0.000000	0.000000	0.180129	0.022637	-0.069078	0.000000	0.000000	4.000000	33.000000	1.000000
14736.974509	0.022472	0.533605	0.252766	85.120750	11.947904	49.670586	4.778251	0.000000	1.472520	0.000000	0.000000	0.000000	0.129591	0.028929	-0.063640	0.000000	0.000000	4.000000	33.000000	1.000000
14736.977842	0.022472	0.533605	0.252766	85.120750	11.947904	49.670586	4.778251	0.000000	1.472520	0.000000	0.000000	0.000000	0.129591	0.028929	-0.063640	0.000000	0.000000	4.000000	33.000000	1.000000
14736.981175	0.022472	0.533605	0.252766	85.069977	15.173622	53.702389	4.780199	0.000000	1.466187	0.000000	0.000000	0.000000	0.129591	0.028929	-0.063640	0.000000	0.000000	4.000000	33.000000	1.000000
14736.984509	0.022472	0.533605	0.252766	85.069977	15.173622	53.702389	4.780199	0.000000	1.466187	0.000000	0.000000	0.000000	0.129591	0.028929	-0.063640	0.000000	0.000000	4.000000	33.000000	1.000000
14736.987842	0.022770	0.533687	0.252606	85.069977	15.173622	53.702389	4.780199	0.000000	1.466187	0.000000	0.000000	0.000000	0.089551	0.024588	-0.047869	0.000000	0.000000	4.000000	33.000000	1.000000
14736.991175	0.022770	0.533687	0.252606	84.999191	18.454117	57.319759	4.780199	0.000000	1.466187	0.000000	0.000000	0.000000	0.089551	0.024588	-0.047869	0.000000	0.000000	4.000000	33.000000	1.000000
14736.994509	0.022934	0.533730	0.252455	84.999191	18.454117	57.319759	4.780199	0.000000	1.466187	0.000000	0.000000	0.000000	0.049128	0.012947	-0.045355	0.000000	0.000000	4.000000	33.000000	1.000000
14736.997842	0.022934	0.533730	0.252455	84.999191	18.454117	57.319759	4.780199	0.000000	1.466187	0.000000	0.000000	0.000000	0.049128	0.012947	-0.045355	0.000000	0.000000	4.000000	33.000000	1.000000
14737.001175	0.022934	0.533730	0.252455	84.914581	21.608601	60.677135	4.782143	0.000000	1.459832	0.000000	0.000000	0.000000	0.049128	0.012947	-0.045355	0.000000	0.000000	4.000000	33.000000	1.000000
14737.004509	0.022934	0.533730	0.252455	84.914581	21.608601	60.677135	4.782143	0.000000	1.459832	0.000000	0.000000	0.000000	0.049128	0.012947	-0.045355	0.000000	0.000000	4.000000	33.000000	1.000000
14737.007842	0.023031	0.533755	0.252323	84.914581	21.608601	60.677135	4.782143	0.000000	1.459832	0.000000	0.000000	0.000000	0.029069	0.007636	-0.039440	0.000000	0.000000	4.000000	33.000000	1.000000
14737.011175	0.023031	0.533755	0.252323	84.823997	24.423203	63.681541	4.782143	0.000000	1.459832	0.000000	0.000000	0.000000	0.029069	0.007636	-0.039440	0.000000	0.000000	4.000000	33.000000	1.000000
14737.014509	0.023031	0.533755	0.252323	84.823997	24.423203	63.681541	4.782143	0.000000	1.459832	0.000000	0.000000	0.000000	0.029069	0.007636	-0.039440	0.000000	0.000000	4.000000	33.000000	1.000000
14737.017842	0.023031	0.533755	0.252323	84.823997	24.423203	63.681541	4.782143	0.000000	1.459832	0.000000	0.000000	0.000000	0.029069	0.007636	-0.039440	0.000000	0.000000	4.000000	33.000000	1.000000
14737.021175	0.022922	0.533672	0.252100	84.739250	26.796167	66.227425	4.782443	0.000000	1.458848	0.000000	0.000000	0.000000	-0.032508	-0.024975	-0.066937	0.000000	0.000000	4.000000	33.000000	1.000000
14737.024509	0.022922	0.533672	0.252100	84.739250	26.796167	66.227425	4.782443	0.000000	1.458848	0.000000	0.000000	0.000000	-0.032508	-0.024975	-0.066937	0.000000	0.000000	4.000000	33.000000	1.000000
14737.027842	0.022922	0.533672	0.252100	84.739250	26.796167	66.227425	4.782443	0.000000	1.458848	0.000000	0.000000	0.000000	-0.032508	-0.024975	-0.066937	0.000000	0.000000	4.000000	33.000000	1.000000
14737.031175	0.022922	0.533672	0.252100	84.674431	28.577772	68.145004	4.781508	0.000000	1.461909	0.000000	0.000000	0.000000	-0.032508	-0.024975	-0.066937	0.000000	0.000000	4.000000	33.000000	1.000000
14737.034509	0.022818	0.533563	0.252005	84.674431	28.577772	68.145004	4.781508	0.000000	1.461909	0.000000	0.000000	0.000000	-0.031250	-0.032587	-0.028475	0.000000	0.000000	4.000000	33.000000	1.000000
14737.037842	0.022818	0.533563	0.252005	84.674431	28.577772	68.145004	4.781508	0.000000	1.461909	0.000000	0.000000	0.000000	-0.031250	-0.032587	-0.028475	0.000000	0.000000	4.000000	33.000000	1.000000
14737.041175	0.022818	0.533563	0.252005	84.637428	29.696911	69.355095	4.780801	0.000000	1.464219	0.000000	0.000000	0.000000	-0.031250	-0.032587	-0.028475	0.000000	0.000000	4.000000	33.000000	1.000000
14737.044509	0.022818	0.533563	0.252005	84.637428	29.696911	69.355095	4.780801	0.000000	1.464219	0.000000	0.000000	0.000000	-0.031250	-0.032587	-0.028475	0.000000	0.000000	4.000000	33.000000	1.000000
14737.047842	0.022680	0.533416	0.251916	84.637428	29.696911	69.355095	4.780801	0.000000	1.464219	0.000000	0.000000	0.000000	-0.041302	-0.044209	-0.026920	0.000000	0.000000	4.000000	33.000000	1.000000
14737.051175	0.022680	0.533416	0.251916	84.635643	30.119362	69.818123	4.780801	0.000000	1.464219	0.000000	0.000000	0.000000	-0.041302	-0.044209	-0.026920	0.000000	0.000000	4.000000	33.000000	1.000000
14737.054509	0.022680	0.533416	0.251916	84.635643	30.119362	69.818123	4.780801	0.000000	1.464219	0.000000	0.000000	0.000000	-0.041302	-0.044209	-0.026920	0.000000	0.000000	4.000000	33.000000	1.000000
14737.057842	0.022680	0.533416	0.251916	84.635643	30.119362	69.818123	4.780801	0.000000	1.464219	0.000000	0.000000	0.000000	-0.041302	-0.044209	-0.026920	0.000000	0.000000	4.000000	33.000000	1.000000
14737.061175	0.022373	0.533184	0.251777	84.654930	30.152285	69.858353	4.779923	0.000000	1.467084	0.000000	0.000000	0.000000	-0.092286	-0.069458	-0.041492	0.000000	0.000000	4.000000	33.000000	1.000000
14737.064509	0.022373	0.533184	0.251777	84.654930	30.152285	69.858353	4.779923	0.000000	1.467084	0.000000	0.000000	0.000000	-0.000000	-0.000007	0.000002	0.000000	0.000000	4.000000	33.000000	1.000000
14737.067842	0.022373	0.533184	0.251777	84.654930	30.152285	69.858353	4.779923	0.000000	1.467084	0.000000	0.000000	0.000000	-0.000000	-0.000007	0.000002	0.000000	0.000000	4.000000	33.000000	1.000000
14737.071175	0.022373	0.533184	0.251777	84.669609	30.133747	69.848351	4.778056	0.000000	1.473154	0.000000	0.000000	0.000000	-0.000000	-0.000007	0.000002	0.000000	0.000000	4.000000	33.000000	1.000000
14737.074509	0.022373	0.533184	0.251777	84.669609	30.133747	69.848351	4.778056	0.000000	1.473154	0.000000	0.000000	0.000000	-0.000000	-0.000007	0.000002	0.000000	0.000000	4.000000	33.000000	1.000000
14737.077842	0.022237	0.533061	0.251732	84.669609	30.133747	69.848351	4.778056	0.000000	1.473154	0.000000	0.000000	0.000000	-0.040854	-0.036884	-0.013630	0.000000	0.000000	4.000000	33.000000	1.000000
14737.081175	0.022237	0.533061	0.251732	84.687172	29.995985	69.711128	4.778056	0.000000	1.473154	0.000000	0.000000	0.000000	-0.040854	-0.036884	-0.013630	0.000000	0.000000	4.000000	33.000000	1.000000
14737.084509	0.022237	0.533061	0.251732	84.687172	29.995985	69.711128	4.778056	0.000000	1.473154	0.000000	0.000000	0.000000	-0.040854	-0.036884	-0.013630	0.000000	0.000000	4.000000	33.000000	1.000000
14737.087842	0.022237	0.533061	0.251732	84.687172	29.995985	69.711128	4.778056	0.000000	1.473154	0.000000	0.000000	0.000000	-0.040854	-0.036884	-0.013630	0.000000	0.000000	4.000000	33.000000	1.000000
14737.091175	0.021765	0.532963	0.251741	84.711945	29.574604	69.279694	4.777253	0.000000	1.475757	0.000000	0.000000	0.000000	-0.141390	-0.029548	0.002829	0.000000	0.000000	4.000000	33.000000	1.000000
14737.094509	0.021765	0.532963	0.251741	84.711945	29.574604	69.279694	4.777253	0.000000	1.475757	0.000000	0.000000	0.000000	-0.141390	-0.029548	0.002829	0.000000	0.000000	4.000000	33.000000	1.000000
14737.097842	0.021765	0.532963	0.251741	84.711945	29.574604	69.279694	4.777253	0.000000	1.475757	0.000000	0.000000	0.000000	-0.141390	-0.029548	0.002829	0.000000	0.000000	4.000000	33.000000	1.000000
14737.101175	0.021765	0.532963	0.251741	84.743462	28.937651	68.620712	4.774740	0.000000	1.483865	0.000000	0.000000	0.000000	-0.141390	-0.029548	0.002829	0.000000	0.000000	4.000000	33.000000	1.000000
14737.104509	0.021464	0.532928	0.251786	84.743462	28.937651	68.620712	4.774740	0.000000	1.483865	0.000000	0.000000	0.000000	-0.090545	-0.010646	0.013334	0.000000	0.000000	4.000000	33.000000	1.000000
14737.107842	0.021464	0.532928	0.251786	84.743462	28.937651	68.620712	4.774740	0.000000	1.483865	0.000000	0.000000	0.000000	-0.090545	-0.010646	0.013334	0.000000	0.000000	4.000000	33.000000	1.000000
14737.111175	0.021464	0.532928	0.251786	84.772583	28.320572	67.992409	4.773190	0.000000	1.488843	0.000000	0.000000	0.000000	-0.090545	-0.010646	0.013334	0.000000	0.000000	4.000000	33.000000	1.000000
14737.114509	0.021027	0.532910	0.251816	84.772583	28.320572	67.992409	4.773190	0.000000	1.488843	0.000000	0.000000	0.000000	-0.131100	-0.005317	0.009214	0.000000	0.000000	4.000000	33.000000	1.000000
14737.117842	0.021027	0.532910	0.251816	84.772583	28.320572	67.992409	4.773190	0.000000	1.488843	0.000000	0.000000	0.000000	-0.131100	-0.005317	0.009214	0.000000	0.000000	4.000000	33.000000	1.000000
14737.121175	0.021027	0.532910	0.251816	84.780197	28.050350	67.746956	4.770883	0.000000	1.496221	0.000000	0.000000	0.000000	-0.131100	-0.005317	0.009214	0.000000	0.000000	4.000000	33.000000	1.000000
14737.124509	0.021027	0.532910	0.251816	84.780197	28.050350	67.746956	4.770883	0.000000	1.496221	0.000000	0.000000	0.000000	-0.131100	-0.005317	0.009214	0.000000	0.000000	4.000000	33.000000	1.000000
14737.127842	0.020555	0.532949	0.251826	84.780197	28.050350	67.746956	4.770883	0.000000	1.496221	0.000000	0.000000	0.000000	-0.141395	0.011621	0.002903	0.000000	0.000000	4.000000	33.000000	1.000000
14737.131175	0.020555	0.532949	0.251826	84.779366	28.024727	67.766190	4.770883	0.000000	1.496221	0.000000	0.000000	0.000000	-0.141395	0.011621	0.002903	0.000000	0.000000	4.000000	33.000000	1.000000
14737.134509	0.019983	0.532966	0.251825	84.779366	28.024727	67.766190	4.770883	0.000000	1.496221	0.000000	0.000000	0.000000	-0.171802	0.005308	-0.000379	0.000000	0.000000	4.000000	33.000000	1.000000
14737.137842	0.019983	0.532966	0.251825	84.779366	28.024727	67.766190	4.770883	0.000000	1.496221	0.000000	0.000000	0.000000	-0.171802	0.005308	-0.000379	0.000000	0.000000	4.000000	33.000000	1.000000
14737.141175	0.019983	0.532966	0.251825	84.779366	27.975758	67.766190	4.765223	0.000000	1.514151	0.000000	0.000000	0.000000	-0.171802	0.005308	-0.000379	0.000000	0.000000	4.000000	33.000000	1.000000
14737.144509	0.019983	0.532966	0.251825	84.779366	27.975758	67.766190	4.765223	0.000000	1.514151	0.000000	0.000000	0.000000	-0.171802	0.005308	-0.000379	0.000000	0.000000	4.000000	33.000000	1.000000
14737.147842	0.019375	0.533019	0.251789	84.779366	27.975758	67.766190	4.765223	0.000000	1.514151	0.000000	0.000000	0.000000	-0.182183	0.015946	-0.010802	0.000000	0.000000	4.000000	33.000000	1.000000
14737.151175	0.019375	0.533019	0.251789	84.779327	27.926790	67.766159	4.765223	0.000000	1.514151	0.000000	0.000000	0.000000	-0.182183	0.015946	-0.010802	0.000000	0.000000	4.000000	33.000000	1.000000
14737.154509	0.018768	0.533090	0.251735	84.779327	27.926790	67.766159	4.765223	0.000000	1.514151	0.000000	0.000000	0.000000	-0.182300	0.021254	-0.016238	0.000000	0.000000	4.000000	33.000000	1.000000
14737.157842	0.018768	0.533090	0.251735	84.779327	27.926790	67.766159	4.765223	0.000000	1.514151	0.000000	0.000000	0.000000	-0.182300	0.021254	-0.016238	0.000000	0.000000	4.000000	33.000000	1.000000
14737.161175	0.018768	0.533090	0.251735	84.778465	27.895714	67.785385	4.758390	0.000000	1.535487	0.000000	0.000000	0.000000	-0.182300	0.021254	-0.016238	0.000000	0.000000	4.000000	33.000000	1.000000
14737.164509	0.018768	0.533090	0.251735	84.778465	27.895714	67.785385	4.758390	0.000000	1.535487	0.000000	0.000000	0.000000	-0.182300	0.021254	-0.016238	0.000000	0.000000	4.000000	33.000000	1.000000
14737.167842	0.018159	0.533214	0.251627	84.778465	27.895714	67.785385	4.758390	0.000000	1.535487	0.000000	0.000000	0.000000	-0.182674	0.037164	-0.032256	0.000000	0.000000	4.000000	33.000000	1.000000
14737.171175	0.018159	0.533214	0.251627	84.781281	27.859274	67.800690	4.758390	0.000000	1.535487	0.000000	0.000000	0.000000	-0.182674	0.037164	-0.032256	0.000000	0.000000	4.000000	33.000000	1.000000
14737.174509	0.017515	0.533370	0.251454	84.781281	27.859274	67.800690	4.758390	0.000000	1.535487	0.000000	0.000000	0.000000	-0.193200	0.046790	-0.052073	0.000000	0.000000	4.000000	33.000000	1.000000
14737.177842	0.017515	0.533370	0.251454	84.781281	27.859274	67.800690	4.758390	0.000000	1.535487	0.000000	0.000000	0.000000	-0.193200	0.046790	-0.052073	0.000000	0.000000	4.000000	33.000000	1.000000
14737.181175	0.017515	0.533370	0.251454	84.785980	27.853333	67.850578	4.750916	0.000000	1.558461	0.000000	0.000000	0.000000	-0.193200	0.046790	-0.052073	0.000000	0.000000	4.000000	33.000000	1.000000
14737.184509	0.017515	0.533370	0.251454	84.785980	27.853333	67.850578	4.750916	0.000000	1.558461	0.000000	0.000000	0.000000	-0.193200	0.046790	-0.052073	0.000000	0.000000	4.000000	33.000000	1.000000
14737.187842	0.016836	0.533540	0.251231	84.785980	27.853333	67.850578	4.750916	0.000000	1.558461	0.000000	0.000000	0.000000	-0.203540	0.051044	-0.066667	0.000000	0.000000	4.000000	33.000000	1.000000
14737.191175	0.016836	0.533540	0.251231	84.803223	27.912287	67.970932	4.750916	0.000000	1.558461	0.000000	0.000000	0.000000	-0.203540	0.051044	-0.066667	0.000000	0.000000	4.000000	33.000000	1.000000
14737.194509	0.016088	0.533715	0.250868	84.803223	27.912287	67.970932	4.750916	0.000000	1.558461	0.000000	0.000000	0.000000	-0.224549	0.052269	-0.109081	0.000000	0.000000	4.000000	33.000000	1.000000
14737.197842	0.016088	0.533715	0.250868	84.803223	27.912287	67.970932	4.750916	0.000000	1.558461	0.000000	0.000000	0.000000	-0.224549	0.052269	-0.109081	0.000000	0.000000	4.000000	33.000000	1.000000
14737.201175	0.016088	0.533715	0.250868	84.833427	28.225243	68.361511	4.741772	0.000000	1.586065	0.000000	0.000000	0.000000	-0.224549	0.052269	-0.109081	0.000000	0.000000	4.000000	33.000000	1.000000
14737.204509	0.016088	0.533715	0.250868	84.833427	28.225243	68.361511	4.741772	0.000000	1.586065	0.000000	0.000000	0.000000	-0.224549	0.052269	-0.109081	0.000000	0.000000	4.000000	33.000000	1.000000
14737.207842	0.015270	0.533893	0.250362	84.833427	28.225243	68.361511	4.741772	0.000000	1.586065	0.000000	0.000000	0.000000	-0.245396	0.053450	-0.151684	0.000000	0.000000	4.000000	33.000000	1.000000
14737.211175	0.015270	0.533893	0.250362	84.869278	29.046122	69.286674	4.741772	0.000000	1.586065	0.000000	0.000000	0.000000	-0.245396	0.053450	-0.151684	0.000000	0.000000	4.000000	33.000000	1.000000
14737.214509	0.014415	0.534068	0.249651	84.869278	29.046122	69.286674	4.741772	0.000000	1.586065	0.000000	0.000000	0.000000	-0.256370	0.052499	-0.213401	0.000000	0.000000	4.000000	33.000000	1.000000
14737.217842	0.014415	0.534068	0.249651	84.869278	29.046122	69.286674	4.741772	0.000000	1.586065	0.000000	0.000000	0.000000	-0.256370	0.052499	-0.213401	0.000000	0.000000	4.000000	33.000000	1.000000
14737.221175	0.014415	0.534068	0.249651	84.888329	30.437723	70.828270	4.729786	0.000000	1.621456	0.000000	0.000000	0.000000	-0.256370	0.052499	-0.213401	0.000000	0.000000	4.000000	33.000000	1.000000
14737.224509	0.013493	0.534249	0.248827	84.888329	30.437723	70.828270	4.729786	0.000000	1.621456	0.000000	0.000000	0.000000	-0.276615	0.054528	-0.247119	0.000000	0.000000	4.000000	33.000000	1.000000
14737.227842	0.013493	0.534249	0.248827	84.888329	30.437723	70.828270	4.729786	0.000000	1.621456	0.000000	0.000000	0.000000	-0.276615	0.054528	-0.247119	0.000000	0.000000	4.000000	33.000000	1.000000
14737.231175	0.013493	0.534249	0.248827	84.863327	32.304348	72.886948	4.722730	0.000000	1.641897	0.000000	0.000000	0.000000	-0.276615	0.054528	-0.247119	0.000000	0.000000	4.000000	33.000000	1.000000
14737.234509	0.012604	0.534434	0.247857	84.863327	32.304348	72.886948	4.722730	0.000000	1.641897	0.000000	0.000000	0.000000	-0.266707	0.055434	-0.291017	0.000000	0.000000	4.000000	33.000000	1.000000
14737.237842	0.012604	0.534434	0.247857	84.863327	32.304348	72.886948	4.722730	0.000000	1.641897	0.000000	0.000000	0.000000	-0.266707	0.055434	-0.291017	0.000000	0.000000	4.000000	33.000000	1.000000
14737.241175	0.012604	0.534434	0.247857	84.810760	34.682976	75.487381	4.715448	0.000000	1.662695	0.000000	0.000000	0.000000	-0.266707	0.055434	-0.291017	0.000000	0.000000	4.000000	33.000000	1.000000
14737.244509	0.011783	0.534608	0.246789	84.810760	34.682976	75.487381	4.715448	0.000000	1.662695	0.000000	0.000000	0.000000	-0.246412	0.052022	-0.320537	0.000000	0.000000	4.000000	33.000000	1.000000
14737.247842	0.011783	0.534608	0.246789	84.810760	34.682976	75.487381	4.715448	0.000000	1.662695	0.000000	0.000000	0.000000	-0.246412	0.052022	-0.320537	0.000000	0.000000	4.000000	33.000000	1.000000
14737.251175	0.011783	0.534608	0.246789	84.749428	37.213711	78.248489	4.708235	0.000000	1.683009	0.000000	0.000000	0.000000	-0.246412	0.052022	-0.320537	0.000000	0.000000	4.000000	33.000000	1.000000
14737.254509	0.010995	0.534783	0.245573	84.749428	37.213711	78.248489	4.708235	0.000000	1.683009	0.000000	0.000000	0.000000	-0.236352	0.052757	-0.364819	0.000000	0.000000	4.000000	33.000000	1.000000
14737.257842	0.010995	0.534783	0.245573	84.749428	37.213711	78.248489	4.708235	0.000000	1.683009	0.000000	0.000000	0.000000	-0.236352	0.052757	-0.364819	0.000000	0.000000	4.000000	33.000000	1.000000
14737.261175	0.010995	0.534783	0.245573	84.706276	39.421749	80.655350	4.700772	0.000000	1.703743	0.000000	0.000000	0.000000	-0.236352	0.052757	-0.364819	0.000000	0.000000	4.000000	33.000000	1.000000
14737.264509	0.010275	0.534930	0.244275	84.706276	39.421749	80.655350	4.700772	0.000000	1.703743	0.000000	0.000000	0.000000	-0.215920	0.043971	-0.389322	0.000000	0.000000	4.000000	33.000000	1.000000
14737.267842	0.010275	0.534930	0.244275	84.706276	39.421749	80.655350	4.700772	0.000000	1.703743	0.000000	0.000000	0.000000	-0.215920	0.043971	-0.389322	0.000000	0.000000	4.000000	33.000000	1.000000
14737.271175	0.010275	0.534930	0.244275	84.705574	41.256252	82.629135	4.693403	0.000000	1.723938	0.000000	0.000000	0.000000	-0.215920	0.043971	-0.389322	0.000000	0.000000	4.000000	33.000000	1.000000
14737.274509	0.009689	0.535099	0.242840	84.705574	41.256252	82.629135	4.693403	0.000000	1.723938	0.000000	0.000000	0.000000	-0.175814	0.050776	-0.430371	0.000000	0.000000	4.000000	33.000000	1.000000
14737.277842	0.009689	0.535099	0.242840	84.705574	41.256252	82.629135	4.693403	0.000000	1.723938	0.000000	0.000000	0.000000	-0.175814	0.050776	-0.430371	0.000000	0.000000	4.000000	33.000000	1.000000
14737.281175	0.009689	0.535099	0.242840	84.746437	42.666664	84.137619	4.686414	0.000000	1.742850	0.000000	0.000000	0.000000	-0.175814	0.050776	-0.430371	0.000000	0.000000	4.000000	33.000000	1.000000
14737.284509	0.009203	0.535253	0.241273	84.746437	42.666664	84.137619	4.686414	0.000000	1.742850	0.000000	0.000000	0.000000	-0.145790	0.045970	-0.470257	0.000000	0.000000	4.000000	33.000000	1.000000
14737.287842	0.009203	0.535253	0.241273	84.746437	42.666664	84.137619	4.686414	0.000000	1.742850	0.000000	0.000000	0.000000	-0.145790	0.045970	-0.470257	0.000000	0.000000	4.000000	33.000000	1.000000
14737.291175	0.009203	0.535253	0.241273	84.838898	43.757668	85.264183	4.679605	0.000000	1.761050	0.000000	0.000000	0.000000	-0.145790	0.045970	-0.470257	0.000000	0.000000	4.000000	33.000000	1.000000
14737.294509	0.008816	0.535424	0.239535	84.838898	43.757668	85.264183	4.679605	0.000000	1.761050	0.000000	0.000000	0.000000	-0.116030	0.051450	-0.521264	0.000000	0.000000	4.000000	33.000000	1.000000
14737.297842	0.008816	0.535424	0.239535	84.838898	43.757668	85.264183	4.679605	0.000000	1.761050	0.000000	0.000000	0.000000	-0.116030	0.051450	-0.521264	0.000000	0.000000	4.000000	33.000000	1.000000
14737.301175	0.008816	0.535424	0.239535	84.947708	44.898315	86.420502	4.672879	0.000000	1.778820	0.000000	0.000000	0.000000	-0.116030	0.051450	-0.521264	0.000000	0.000000	4.000000	33.000000	1.000000
14737.304509	0.008561	0.535613	0.237626	84.947708	44.898315	86.420502	4.672879	0.000000	1.778820	0.000000	0.000000	0.000000	-0.076524	0.056676	-0.572844	0.000000	0.000000	4.000000	33.000000	1.000000
14737.307842	0.008561	0.535613	0.237626	84.947708	44.898315	86.420502	4.672879	0.000000	1.778820	0.000000	0.000000	0.000000	-0.076524	0.056676	-0.572844	0.000000	0.000000	4.000000	33.000000	1.000000
14737.311175	0.008561	0.535613	0.237626	85.063065	46.198158	87.738937	4.666438	0.000000	1.795651	0.000000	0.000000	0.000000	-0.076524	0.056676	-0.572844	0.000000	0.000000	4.000000	33.000000	1.000000
14737.314509	0.008371	0.535815	0.235511	85.063065	46.198158	87.738937	4.666438	0.000000	1.795651	0.000000	0.000000	0.000000	-0.057147	0.060582	-0.634319	0.000000	0.000000	4.000000	33.000000	1.000000
14737.317842	0.008371	0.535815	0.235511	85.063065	46.198158	87.738937	4.666438	0.000000	1.795651	0.000000	0.000000	0.000000	-0.057147	0.060582	-0.634319	0.000000	0.000000	4.000000	33.000000	1.000000
14737.321175	0.008371	0.535815	0.235511	85.182198	47.646984	89.201233	4.659746	0.000000	1.812943	0.000000	0.000000	0.000000	-0.057147	0.060582	-0.634319	0.000000	0.000000	4.000000	33.000000	1.000000
14737.324509	0.008278	0.536053	0.233236	85.182198	47.646984	89.201233	4.659746	0.000000	1.812943	0.000000	0.000000	0.000000	-0.027918	0.071521	-0.682730	0.000000	0.000000	4.000000	33.000000	1.000000
14737.327842	0.008278	0.536053	0.233236	85.182198	47.646984	89.201233	4.659746	0.000000	1.812943	0.000000	0.000000	0.000000	-0.027918	0.071521	-0.682730	0.000000	0.000000	4.000000	33.000000	1.000000
14737.331175	0.008278	0.536053	0.233236	85.306313	49.291092	90.851028	4.653119	0.000000	1.829886	0.000000	0.000000	0.000000	-0.027918	0.071521	-0.682730	0.000000	0.000000	4.000000	33.000000	1.000000
14737.334509	0.008248	0.536344	0.230779	85.306313	49.291092	90.851028	4.653119	0.000000	1.829886	0.000000	0.000000	0.000000	-0.008837	0.087190	-0.737096	0.000000	0.000000	4.000000	33.000000	1.000000
14737.337842	0.008248	0.536344	0.230779	85.306313	49.291092	90.851028	4.653119	0.000000	1.829886	0.000000	0.000000	0.000000	-0.008837	0.087190	-0.737096	0.000000	0.000000	4.000000	33.000000	1.000000
14737.341175	0.008248	0.536344	0.230779	85.430351	51.086071	92.649147	4.646259	0.000000	1.847234	0.000000	0.000000	0.000000	-0.008837	0.087190	-0.737096	0.000000	0.000000	4.000000	33.000000	1.000000
14737.344509	0.008250	0.536689	0.228171	85.430351	51.086071	92.649147	4.646259	0.000000	1.847234	0.000000	0.000000	0.000000	0.000383	0.103528	-0.782262	0.000000	0.000000	4.000000	33.000000	1.000000
14737.347842	0.008250	0.536689	0.228171	85.430351	51.086071	92.649147	4.646259	0.000000	1.847234	0.000000	0.000000	0.000000	0.000383	0.103528	-0.782262	0.000000	0.000000	4.000000	33.000000	1.000000
14737.351175	0.008250	0.536689	0.228171	85.553452	53.050953	94.609207	4.638997	0.000000	1.865398	0.000000	0.000000	0.000000	0.000383	0.103528	-0.782262	0.000000	0.000000	4.000000	33.000000	1.000000
14737.354509	0.008346	0.537071	0.225429	85.553452	53.050953	94.609207	4.638997	0.000000	1.865398	0.000000	0.000000	0.000000	0.028988	0.114454	-0.822679	0.000000	0.000000	4.000000	33.000000	1.000000
14737.357842	0.008346	0.537071	0.225429	85.553452	53.050953	94.609207	4.638997	0.000000	1.865398	0.000000	0.000000	0.000000	0.028988	0.114454	-0.822679	0.000000	0.000000	4.000000	33.000000	1.000000
14737.361175	0.008346	0.537071	0.225429	85.671432	55.177162	96.726624	4.631807	0.000000	1.883179	0.000000	0.000000	0.000000	0.028988	0.114454	-0.822679	0.000000	0.000000	4.000000	33.000000	1.000000
14737.364509	0.008537	0.537508	0.222564	85.671432	55.177162	96.726624	4.631807	0.000000	1.883179	0.000000	0.000000	0.000000	0.057267	0.131099	-0.859356	0.000000	0.000000	4.000000	33.000000	1.000000
14737.367842	0.008537	0.537508	0.222564	85.671432	55.177162	96.726624	4.631807	0.000000	1.883179	0.000000	0.000000	0.000000	0.057267	0.131099	-0.859356	0.000000	0.000000	4.000000	33.000000	1.000000
14737.371175	0.008537	0.537508	0.222564	85.788063	57.484684	99.016014	4.624715	0.000000	1.900529	0.000000	0.000000	0.000000	0.057267	0.131099	-0.859356	0.000000	0.000000	4.000000	33.000000	1.000000
14737.374509	0.008788	0.537995	0.219543	85.788063	57.484684	99.016014	4.624715	0.000000	1.900529	0.000000	0.000000	0.000000	0.075368	0.146147	-0.906316	0.000000	0.000000	4.000000	33.000000	1.000000
14737.377842	0.008788	0.537995	0.219543	85.788063	57.484684	99.016014	4.624715	0.000000	1.900529	0.000000	0.000000	0.000000	0.075368	0.146147	-0.906316	0.000000	0.000000	4.000000	33.000000	1.000000
14737.381175	0.008788	0.537995	0.219543	85.897736	59.923935	101.431702	4.617358	0.000000	1.918333	0.000000	0.000000	0.000000	0.075368	0.146147	-0.906316	0.000000	0.000000	4.000000	33.000000	1.000000
14737.384509	0.009131	0.538518	0.216415	85.897736	59.923935	101.431702	4.617358	0.000000	1.918333	0.000000	0.000000	0.000000	0.102948	0.156961	-0.938459	0.000000	0.000000	4.000000	33.000000	1.000000
14737.387842	0.009131	0.538518	0.216415	85.897736	59.923935	101.431702	4.617358	0.000000	1.918333	0.000000	0.000000	0.000000	0.102948	0.156961	-0.938459	0.000000	0.000000	4.000000	33.000000	1.000000
14737.391175	0.009131	0.538518	0.216415	86.002716	62.577839	104.054070	4.610106	0.000000	1.935696	0.000000	0.000000	0.000000	0.102948	0.156961	-0.938459	0.000000	0.000000	4.000000	33.000000	1.000000
14737.394509	0.009533	0.539096	0.213193	86.002716	62.577839	104.054070	4.610106	0.000000	1.935696	0.000000	0.000000	0.000000	0.120580	0.173454	-0.966562	0.000000	0.000000	4.000000	33.000000	1.000000
14737.397842	0.009533	0.539096	0.213193	86.002716	62.577839	104.054070	4.610106	0.000000	1.935696	0.000000	0.000000	0.000000	0.120580	0.173454	-0.966562	0.000000	0.000000	4.000000	33.000000	1.000000
14737.401175	0.009533	0.539096	0.213193	86.097565	65.330841	106.770004	4.602746	0.000000	1.953134	0.000000	0.000000	0.000000	0.120580	0.173454	-0.966562	0.000000	0.000000	4.000000	33.000000	1.000000
14737.404509	0.009961	0.539728	0.209877	86.097565	65.330841	106.770004	4.602746	0.000000	1.953134	0.000000	0.000000	0.000000	0.128378	0.189500	-0.994918	0.000000	0.000000	4.000000	33.000000	1.000000
14737.407842	0.009961	0.539728	0.209877	86.097565	65.330841	106.770004	4.602746	0.000000	1.953134	0.000000	0.000000	0.000000	0.128378	0.189500	-0.994918	0.000000	0.000000	4.000000	33.000000	1.000000
14737.411175	0.009961	0.539728	0.209877	86.180840	68.128448	109.527618	4.595000	0.000000	1.971289	0.000000	0.000000	0.000000	0.128378	0.189500	-0.994918	0.000000	0.000000	4.000000	33.000000	1.000000
14737.414509	0.010479	0.540420	0.206531	86.180840	68.128448	109.527618	4.595000	0.000000	1.971289	0.000000	0.000000	0.000000	0.155190	0.207598	-1.003667	0.000000	0.000000	4.000000	33.000000	1.000000
14737.417842	0.010479	0.540420	0.206531	86.180840	68.128448	109.527618	4.595000	0.000000	1.971289	0.000000	0.000000	0.000000	0.155190	0.207598	-1.003667	0.000000	0.000000	4.000000	33.000000	1.000000
14737.421175	0.010479	0.540420	0.206531	86.251694	70.915230	112.265991	4.587580	0.000000	1.988496	0.000000	0.000000	0.000000	0.155190	0.207598	-1.003667	0.000000	0.000000	4.000000	33.000000	1.000000
14737.424509	0.011053	0.541175	0.203191	86.251694	70.915230	112.265991	4.587580	0.000000	1.988496	0.000000	0.000000	0.000000	0.172318	0.226643	-1.002162	0.000000	0.000000	4.000000	33.000000	1.000000
14737.427842	0.011053	0.541175	0.203191	86.251694	70.915230	112.265991	4.587580	0.000000	1.988496	0.000000	0.000000	0.000000	0.172318	0.226643	-1.002162	0.000000	0.000000	4.000000	33.000000	1.000000
14737.431175	0.011053	0.541175	0.203191	86.310875	73.664078	114.963379	4.580364	0.000000	2.005060	0.000000	0.000000	0.000000	0.172318	0.226643	-1.002162	0.000000	0.000000	4.000000	33.000000	1.000000
14737.434509	0.011653	0.541962	0.199895	86.310875	73.664078	114.963379	4.580364	0.000000	2.005060	0.000000	0.000000	0.000000	0.180018	0.235982	-0.988782	0.000000	0.000000	4.000000	33.000000	1.000000
14737.437842	0.011653	0.541962	0.199895	86.310875	73.664078	114.963379	4.580364	0.000000	2.005060	0.000000	0.000000	0.000000	0.180018	0.235982	-0.988782	0.000000	0.000000	4.000000	33.000000	1.000000
14737.441175	0.011653	0.541962	0.199895	86.359329	76.362534	117.607239	4.573253	0.000000	2.021228	0.000000	0.000000	0.000000	0.180018	0.235982	-0.988782	0.000000	0.000000	4.000000	33.000000	1.000000
14737.444509	0.012371	0.542795	0.196623	86.359329	76.362534	117.607239	4.573253	0.000000	2.021228	0.000000	0.000000	0.000000	0.215447	0.249941	-0.981499	0.000000	0.000000	4.000000	33.000000	1.000000
14737.447842	0.012371	0.542795	0.196623	86.359329	76.362534	117.607239	4.573253	0.000000	2.021228	0.000000	0.000000	0.000000	0.215447	0.249941	-0.981499	0.000000	0.000000	4.000000	33.000000	1.000000
14737.451175	0.012371	0.542795	0.196623	86.394890	79.043877	120.231087	4.566980	0.000000	2.035361	0.000000	0.000000	0.000000	0.215447	0.249941	-0.981499	0.000000	0.000000	4.000000	33.000000	1.000000
14737.454509	0.013176	0.543648	0.193450	86.394890	79.043877	120.231087	4.566980	0.000000	2.035361	0.000000	0.000000	0.000000	0.241532	0.255848	-0.951836	0.000000	0.000000	4.000000	33.000000	1.000000
14737.457842	0.013176	0.543648	0.193450	86.394890	79.043877	120.231087	4.566980	0.000000	2.035361	0.000000	0.000000	0.000000	0.241532	0.255848	-0.951836	0.000000	0.000000	4.000000	33.000000	1.000000
14737.461175	0.013176	0.543648	0.193450	86.415260	81.595779	122.726410	4.561625	0.000000	2.047332	0.000000	0.000000	0.000000	0.241532	0.255848	-0.951836	0.000000	0.000000	4.000000	33.000000	1.000000
14737.464509	0.014066	0.544527	0.190289	86.415260	81.595779	122.726410	4.561625	0.000000	2.047332	0.000000	0.000000	0.000000	0.266763	0.263764	-0.948441	0.000000	0.000000	4.000000	33.000000	1.000000
14737.467842	0.014066	0.544527	0.190289	86.415260	81.595779	122.726410	4.561625	0.000000	2.047332	0.000000	0.000000	0.000000	0.266763	0.263764	-0.948441	0.000000	0.000000	4.000000	33.000000	1.000000
14737.471175	0.014066	0.544527	0.190289	86.428123	84.079895	125.193504	4.556875	0.000000	2.057885	0.000000	0.000000	0.000000	0.266763	0.263764	-0.948441	0.000000	0.000000	4.000000	33.000000	1.000000
14737.474509	0.015069	0.545417	0.187158	86.428123	84.079895	125.193504	4.556875	0.000000	2.057885	0.000000	0.000000	0.000000	0.300926	0.266964	-0.939297	0.000000	0.000000	4.000000	33.000000	1.000000
14737.477842	0.015069	0.545417	0.187158	86.428123	84.079895	125.193504	4.556875	0.000000	2.057885	0.000000	0.000000	0.000000	0.300926	0.266964	-0.939297	0.000000	0.000000	4.000000	33.000000	1.000000
14737.481175	0.015069	0.545417	0.187158	86.441360	86.433098	127.504951	4.553118	0.000000	2.066184	0.000000	0.000000	0.000000	0.300926	0.266964	-0.939297	0.000000	0.000000	4.000000	33.000000	1.000000
14737.484509	0.016123	0.546353	0.184054	86.441360	86.433098	127.504951	4.553118	0.000000	2.066184	0.000000	0.000000	0.000000	0.316308	0.280750	-0.931102	0.000000	0.000000	4.000000	33.000000	1.000000
14737.487842	0.016123	0.546353	0.184054	86.441360	86.433098	127.504951	4.553118	0.000000	2.066184	0.000000	0.000000	0.000000	0.316308	0.280750	-0.931102	0.000000	0.000000	4.000000	33.000000	1.000000
14737.491175	0.016123	0.546353	0.184054	86.448738	88.698692	129.728592	4.549819	0.000000	2.073439	0.000000	0.000000	0.000000	0.316308	0.280750	-0.931102	0.000000	0.000000	4.000000	33.000000	1.000000
14737.494509	0.017228	0.547314	0.180963	86.448738	88.698692	129.728592	4.549819	0.000000	2.073439	0.000000	0.000000	0.000000	0.331356	0.288404	-0.927337	0.000000	0.000000	4.000000	33.000000	1.000000
14737.497842	0.017228	0.547314	0.180963	86.448738	88.698692	129.728592	4.549819	0.000000	2.073439	0.000000	0.000000	0.000000	0.331356	0.288404	-0.927337	0.000000	0.000000	4.000000	33.000000	1.000000
14737.501175	0.017228	0.547314	0.180963	86.445374	90.868927	131.874146	4.546930	0.000000	2.079766	0.000000	0.000000	0.000000	0.331356	0.288404	-0.927337	0.000000	0.000000	4.000000	33.000000	1.000000
14737.504509	0.018321	0.548316	0.177866	86.445374	90.868927	131.874146	4.546930	0.000000	2.079766	0.000000	0.000000	0.000000	0.327906	0.300452	-0.929054	0.000000	0.000000	4.000000	33.000000	1.000000
14737.507842	0.018321	0.548316	0.177866	86.445374	90.868927	131.874146	4.546930	0.000000	2.079766	0.000000	0.000000	0.000000	0.327906	0.300452	-0.929054	0.000000	0.000000	4.000000	33.000000	1.000000
14737.511175	0.018321	0.548316	0.177866	86.419197	92.914757	133.898422	4.543800	0.000000	2.086597	0.000000	0.000000	0.000000	0.327906	0.300452	-0.929054	0.000000	0.000000	4.000000	33.000000	1.000000
14737.514509	0.019433	0.549377	0.174778	86.419197	92.914757	133.898422	4.543800	0.000000	2.086597	0.000000	0.000000	0.000000	0.333589	0.318229	-0.926462	0.000000	0.000000	4.000000	33.000000	1.000000
14737.517842	0.019433	0.549377	0.174778	86.419197	92.914757	133.898422	4.543800	0.000000	2.086597	0.000000	0.000000	0.000000	0.333589	0.318229	-0.926462	0.000000	0.000000	4.000000	33.000000	1.000000
14737.521175	0.019433	0.549377	0.174778	86.352829	94.674767	135.624863	4.540777	0.000000	2.093165	0.000000	0.000000	0.000000	0.333589	0.318229	-0.926462	0.000000	0.000000	4.000000	33.000000	1.000000
14737.524509	0.020533	0.550510	0.171679	86.352829	94.674767	135.624863	4.540777	0.000000	2.093165	0.000000	0.000000	0.000000	0.330005	0.340167	-0.929650	0.000000	0.000000	4.000000	33.000000	1.000000
14737.527842	0.020533	0.550510	0.171679	86.352829	94.674767	135.624863	4.540777	0.000000	2.093165	0.000000	0.000000	0.000000	0.330005	0.340167	-0.929650	0.000000	0.000000	4.000000	33.000000	1.000000
14737.531175	0.020533	0.550510	0.171679	86.253151	96.157684	137.105728	4.537472	0.000000	2.100322	0.000000	0.000000	0.000000	0.330005	0.340167	-0.929650	0.000000	0.000000	4.000000	33.000000	1.000000
14737.534509	0.021622	0.551707	0.168626	86.253151	96.157684	137.105728	4.537472	0.000000	2.100322	0.000000	0.000000	0.000000	0.326985	0.359006	-0.916064	0.000000	0.000000	4.000000	33.000000	1.000000
14737.537842	0.021622	0.551707	0.168626	86.253151	96.157684	137.105728	4.537472	0.000000	2.100322	0.000000	0.000000	0.000000	0.326985	0.359006	-0.916064	0.000000	0.000000	4.000000	33.000000	1.000000
14737.541175	0.021622	0.551707	0.168626	86.119698	97.706337	138.671188	4.534150	0.000000	2.107482	0.000000	0.000000	0.000000	0.326985	0.359006	-0.916064	0.000000	0.000000	4.000000	33.000000	1.000000
14737.544509	0.022730	0.553009	0.165555	86.119698	97.706337	138.671188	4.534150	0.000000	2.107482	0.000000	0.000000	0.000000	0.332247	0.390602	-0.921075	0.000000	0.000000	4.000000	33.000000	1.000000
14737.547842	0.022730	0.553009	0.165555	86.119698	97.706337	138.671188	4.534150	0.000000	2.107482	0.000000	0.000000	0.000000	0.332247	0.390602	-0.921075	0.000000	0.000000	4.000000	33.000000	1.000000
14737.551175	0.022730	0.553009	0.165555	85.942764	100.630058	141.635757	4.530801	0.000000	2.114672	0.000000	0.000000	0.000000	0.332247	0.390602	-0.921075	0.000000	0.000000	4.000000	33.000000	1.000000
14737.554509	0.023858	0.554358	0.162550	85.942764	100.630058	141.635757	4.530801	0.000000	2.114672	0.000000	0.000000	0.000000	0.338298	0.404756	-0.901552	0.000000	0.000000	4.000000	33.000000	1.000000
14737.557842	0.023858	0.554358	0.162550	85.942764	100.630058	141.635757	4.530801	0.000000	2.114672	0.000000	0.000000	0.000000	0.338298	0.404756	-0.901552	0.000000	0.000000	4.000000	33.000000	1.000000
14737.561175	0.023858	0.554358	0.162550	85.710976	105.629570	146.689362	4.527862	0.000000	2.120959	0.000000	0.000000	0.000000	0.338298	0.404756	-0.901552	0.000000	0.000000	4.000000	33.000000	1.000000
14737.564509	0.025030	0.555718	0.159486	85.710976	105.629570	146.689362	4.527862	0.000000	2.120959	0.000000	0.000000	0.000000	0.351633	0.407805	-0.919175	0.000000	0.000000	4.000000	33.000000	1.000000
14737.567842	0.025030	0.555718	0.159486	85.710976	105.629570	146.689362	4.527862	0.000000	2.120959	0.000000	0.000000	0.000000	0.351633	0.407805	-0.919175	0.000000	0.000000	4.000000	33.000000	1.000000
14737.571175	0.025030	0.555718	0.159486	85.408714	111.714256	152.881409	4.524990	0.000000	2.127078	0.000000	0.000000	0.000000	0.351633	0.407805	-0.919175	0.000000	0.000000	4.000000	33.000000	1.000000
14737.574509	0.026191	0.557084	0.156458	85.408714	111.714256	152.881409	4.524990	0.000000	2.127078	0.000000	0.000000	0.000000	0.348314	0.409993	-0.908386	0.000000	0.000000	4.000000	33.000000	1.000000
14737.577842	0.026191	0.557084	0.156458	85.408714	111.714256	152.881409	4.524990	0.000000	2.127078	0.000000	0.000000	0.000000	0.348314	0.409993	-0.908386	0.000000	0.000000	4.000000	33.000000	1.000000
14737.581175	0.026191	0.557084	0.156458	85.057556	117.792648	159.359207	4.522067	0.000000	2.133286	0.000000	0.000000	0.000000	0.348314	0.409993	-0.908386	0.000000	0.000000	4.000000	33.000000	1.000000
14737.584509	0.027397	0.558486	0.153423	85.057556	117.792648	159.359207	4.522067	0.000000	2.133286	0.000000	0.000000	0.000000	0.361903	0.420455	-0.910718	0.000000	0.000000	4.000000	33.000000	1.000000
14737.587842	0.027397	0.558486	0.153423	85.057556	117.792648	159.359207	4.522067	0.000000	2.133286	0.000000	0.000000	0.000000	0.361903	0.420455	-0.910718	0.000000	0.000000	4.000000	33.000000	1.000000
14737.591175	0.027397	0.558486	0.153423	84.692383	123.186028	165.480957	4.519497	0.000000	2.138724	0.000000	0.000000	0.000000	0.361903	0.420455	-0.910718	0.000000	0.000000	4.000000	33.000000	1.000000
14737.594509	0.028648	0.559855	0.150390	84.692383	123.186028	165.480957	4.519497	0.000000	2.138724	0.000000	0.000000	0.000000	0.375384	0.410771	-0.909793	0.000000	0.000000	4.000000	33.000000	1.000000
14737.597842	0.028648	0.559855	0.150390	84.692383	123.186028	165.480957	4.519497	0.000000	2.138724	0.000000	0.000000	0.000000	0.375384	0.410771	-0.909793	0.000000	0.000000	4.000000	33.000000	1.000000
14737.601175	0.028648	0.559855	0.150390	84.325462	127.738457	170.569199	4.517360	0.000000	2.143234	0.000000	0.000000	0.000000	0.375384	0.410771	-0.909793	0.000000	0.000000	4.000000	33.000000	1.000000
14737.604509	0.030000	0.561239	0.147331	84.325462	127.738457	170.569199	4.517360	0.000000	2.143234	0.000000	0.000000	0.000000	0.405447	0.415155	-0.917707	0.000000	0.000000	4.000000	33.000000	1.000000
14737.607842	0.030000	0.561239	0.147331	84.325462	127.738457	170.569199	4.517360	0.000000	2.143234	0.000000	0.000000	0.000000	0.405447	0.415155	-0.917707	0.000000	0.000000	4.000000	33.000000	1.000000
14737.611175	0.030000	0.561239	0.147331	83.968956	131.399597	174.383041	4.516174	0.000000	2.145732	0.000000	0.000000	0.000000	0.405447	0.415155	-0.917707	0.000000	0.000000	4.000000	33.000000	1.000000
14737.614509	0.031418	0.562611	0.144194	83.968956	131.399597	174.383041	4.516174	0.000000	2.145732	0.000000	0.000000	0.000000	0.425566	0.411532	-0.940986	0.000000	0.000000	4.000000	33.000000	1.000000
14737.617842	0.031418	0.562611	0.144194	83.968956	131.399597	174.383041	4.516174	0.000000	2.145732	0.000000	0.000000	0.000000	0.425566	0.411532	-0.940986	0.000000	0.000000	4.000000	33.000000	1.000000
14737.621175	0.031418	0.562611	0.144194	83.625847	134.339874	177.495316	4.515304	0.000000	2.147565	0.000000	0.000000	0.000000	0.425566	0.411532	-0.940986	0.000000	0.000000	4.000000	33.000000	1.000000
14737.624509	0.032958	0.563983	0.140955	83.625847	134.339874	177.495316	4.515304	0.000000	2.147565	0.000000	0.000000	0.000000	0.461792	0.411558	-0.971887	0.000000	0.000000	4.000000	33.000000	1.000000
14737.627842	0.032958	0.563983	0.140955	83.625847	134.339874	177.495316	4.515304	0.000000	2.147565	0.000000	0.000000	0.000000	0.461792	0.411558	-0.971887	0.000000	0.000000	4.000000	33.000000	1.000000
14737.631175	0.032958	0.563983	0.140955	83.309067	136.795563	-179.637573	4.515285	0.000000	2.147605	0.000000	0.000000	0.000000	0.461792	0.411558	-0.971887	0.000000	0.000000	4.000000	33.000000	1.000000
14737.634509	0.034558	0.565353	0.137614	83.309067	136.795563	-179.637573	4.515285	0.000000	2.147605	0.000000	0.000000	0.000000	0.480134	0.411163	-1.002322	0.000000	0.000000	4.000000	33.000000	1.000000
14737.637842	0.034558	0.565353	0.137614	83.309067	136.795563	-179.637573	4.515285	0.000000	2.147605	0.000000	0.000000	0.000000	0.480134	0.411163	-1.002322	0.000000	0.000000	4.000000	33.000000	1.000000
14737.641175	0.034558	0.565353	0.137614	83.026245	138.838455	-177.246201	4.515429	0.000000	2.147301	0.000000	0.000000	0.000000	0.480134	0.411163	-1.002322	0.000000	0.000000	4.000000	33.000000	1.000000
14737.644509	0.036189	0.566669	0.134162	83.026245	138.838455	-177.246201	4.515429	0.000000	2.147301	0.000000	0.000000	0.000000	0.489184	0.394719	-1.035487	0.000000	0.000000	4.000000	33.000000	1.000000
14737.647842	0.036189	0.566669	0.134162	83.026245	138.838455	-177.246201	4.515429	0.000000	2.147301	0.000000	0.000000	0.000000	0.489184	0.394719	-1.035487	0.000000	0.000000	4.000000	33.000000	1.000000
14737.651175	0.036189	0.566669	0.134162	82.780060	140.644043	-175.288345	4.515287	0.000000	2.147598	0.000000	0.000000	0.000000	0.489184	0.394719	-1.035487	0.000000	0.000000	4.000000	33.000000	1.000000
14737.654509	0.037878	0.567968	0.130628	82.780060	140.644043	-175.288345	4.515287	0.000000	2.147598	0.000000	0.000000	0.000000	0.506607	0.389781	-1.060188	0.000000	0.000000	4.000000	33.000000	1.000000
14737.657842	0.037878	0.567968	0.130628	82.780060	140.644043	-175.288345	4.515287	0.000000	2.147598	0.000000	0.000000	0.000000	0.506607	0.389781	-1.060188	0.000000	0.000000	4.000000	33.000000	1.000000
14737.661175	0.037878	0.567968	0.130628	82.572227	142.181610	-173.571396	4.515393	0.000000	2.147377	0.000000	0.000000	0.000000	0.506607	0.389781	-1.060188	0.000000	0.000000	4.000000	33.000000	1.000000
14737.664509	0.039619	0.569243	0.126973	82.572227	142.181610	-173.571396	4.515393	0.000000	2.147377	0.000000	0.000000	0.000000	0.522596	0.382345	-1.096349	0.000000	0.000000	4.000000	33.000000	1.000000
14737.667842	0.039619	0.569243	0.126973	82.572227	142.181610	-173.571396	4.515393	0.000000	2.147377	0.000000	0.000000	0.000000	0.522596	0.382345	-1.096349	0.000000	0.000000	4.000000	33.000000	1.000000
14737.671175	0.039619	0.569243	0.126973	82.393875	143.449127	-172.076157	4.515448	0.000000	2.147260	0.000000	0.000000	0.000000	0.522596	0.382345	-1.096349	0.000000	0.000000	4.000000	33.000000	1.000000
14737.674509	0.041442	0.570498	0.123232	82.393875	143.449127	-172.076157	4.515448	0.000000	2.147260	0.000000	0.000000	0.000000	0.546824	0.376690	-1.122341	0.000000	0.000000	4.000000	33.000000	1.000000
14737.677842	0.041442	0.570498	0.123232	82.393875	143.449127	-172.076157	4.515448	0.000000	2.147260	0.000000	0.000000	0.000000	0.546824	0.376690	-1.122341	0.000000	0.000000	4.000000	33.000000	1.000000
14737.681175	0.041442	0.570498	0.123232	82.260185	144.463516	-170.866760	4.516069	0.000000	2.145954	0.000000	0.000000	0.000000	0.546824	0.376690	-1.122341	0.000000	0.000000	4.000000	33.000000	1.000000
14737.684509	0.043452	0.571734	0.119395	82.260185	144.463516	-170.866760	4.516069	0.000000	2.145954	0.000000	0.000000	0.000000	0.603005	0.370679	-1.151206	0.000000	0.000000	4.000000	33.000000	1.000000
14737.687842	0.043452	0.571734	0.119395	82.260185	144.463516	-170.866760	4.516069	0.000000	2.145954	0.000000	0.000000	0.000000	0.603005	0.370679	-1.151206	0.000000	0.000000	4.000000	33.000000	1.000000
14737.691175	0.043452	0.571734	0.119395	82.165894	145.261932	-170.158829	4.518803	0.000000	2.140192	0.000000	0.000000	0.000000	0.603005	0.370679	-1.151206	0.000000	0.000000	4.000000	33.000000	1.000000
14737.694509	0.045621	0.572975	0.115514	82.165894	145.261932	-170.158829	4.518803	0.000000	2.140192	0.000000	0.000000	0.000000	0.650705	0.372453	-1.164260	0.000000	0.000000	4.000000	33.000000	1.000000
14737.697842	0.045621	0.572975	0.115514	82.165894	145.261932	-170.158829	4.518803	0.000000	2.140192	0.000000	0.000000	0.000000	0.650705	0.372453	-1.164260	0.000000	0.000000	4.000000	33.000000	1.000000
14737.701175	0.045621	0.572975	0.115514	82.103798	145.905991	-169.518402	4.523804	0.000000	2.129599	0.000000	0.000000	0.000000	0.650705	0.372453	-1.164260	0.000000	0.000000	4.000000	33.000000	1.000000
14737.704509	0.047919	0.574242	0.111606	82.103798	145.905991	-169.518402	4.523804	0.000000	2.129599	0.000000	0.000000	0.000000	0.689450	0.379872	-1.172528	0.000000	0.000000	4.000000	33.000000	1.000000
14737.707842	0.047919	0.574242	0.111606	82.103798	145.905991	-169.518402	4.523804	0.000000	2.129599	0.000000	0.000000	0.000000	0.689450	0.379872	-1.172528	0.000000	0.000000	4.000000	33.000000	1.000000
14737.711175	0.047919	0.574242	0.111606	82.056061	146.606445	-168.363647	4.530948	0.000000	2.114358	0.000000	0.000000	0.000000	0.689450	0.379872	-1.172528	0.000000	0.000000	4.000000	33.000000	1.000000
14737.714509	0.050403	0.575497	0.107729	82.056061	146.606445	-168.363647	4.530948	0.000000	2.114358	0.000000	0.000000	0.000000	0.745016	0.376629	-1.162857	0.000000	0.000000	4.000000	33.000000	1.000000
14737.717842	0.050403	0.575497	0.107729	82.056061	146.606445	-168.363647	4.530948	0.000000	2.114358	0.000000	0.000000	0.000000	0.745016	0.376629	-1.162857	0.000000	0.000000	4.000000	33.000000	1.000000
14737.721175	0.050403	0.575497	0.107729	82.058434	147.724762	-166.256958	4.541786	0.000000	2.090976	0.000000	0.000000	0.000000	0.745016	0.376629	-1.162857	0.000000	0.000000	4.000000	33.000000	1.000000
14737.724509	0.052936	0.576793	0.103906	82.058434	147.724762	-166.256958	4.541786	0.000000	2.090976	0.000000	0.000000	0.000000	0.759849	0.388726	-1.147191	0.000000	0.000000	4.000000	33.000000	1.000000
14737.727842	0.052936	0.576793	0.103906	82.058434	147.724762	-166.256958	4.541786	0.000000	2.090976	0.000000	0.000000	0.000000	0.759849	0.388726	-1.147191	0.000000	0.000000	4.000000	33.000000	1.000000
14737.731175	0.052936	0.576793	0.103906	82.166496	149.725983	-163.551880	4.554560	0.000000	2.063003	0.000000	0.000000	0.000000	0.759849	0.388726	-1.147191	0.000000	0.000000	4.000000	33.000000	1.000000
14737.734509	0.055489	0.578110	0.100121	82.166496	149.725983	-163.551880	4.554560	0.000000	2.063003	0.000000	0.000000	0.000000	0.766114	0.395071	-1.135468	0.000000	0.000000	4.000000	33.000000	1.000000
14737.737842	0.055489	0.578110	0.100121	82.166496	149.725983	-163.551880	4.554560	0.000000	2.063003	0.000000	0.000000	0.000000	0.766114	0.395071	-1.135468	0.000000	0.000000	4.000000	33.000000	1.000000
14737.741175	0.055489	0.578110	0.100121	82.383362	152.497314	-160.619629	4.568844	0.000000	2.031172	0.000000	0.000000	0.000000	0.766114	0.395071	-1.135468	0.000000	0.000000	4.000000	33.000000	1.000000
14737.744509	0.058068	0.579426	0.096419	82.383362	152.497314	-160.619629	4.568844	0.000000	2.031172	0.000000	0.000000	0.000000	0.773721	0.394885	-1.110342	0.000000	0.000000	4.000000	33.000000	1.000000
14737.747842	0.058068	0.579426	0.096419	82.383362	152.497314	-160.619629	4.568844	0.000000	2.031172	0.000000	0.000000	0.000000	0.773721	0.394885	-1.110342	0.000000	0.000000	4.000000	33.000000	1.000000
14737.751175	0.058068	0.579426	0.096419	82.652260	155.492218	-157.300415	4.585176	0.000000	1.994033	0.000000	0.000000	0.000000	0.773721	0.394885	-1.110342	0.000000	0.000000	4.000000	33.000000	1.000000
14737.754509	0.060727	0.580762	0.092812	82.652260	155.492218	-157.300415	4.585176	0.000000	1.994033	0.000000	0.000000	0.000000	0.797694	0.400902	-1.082093	0.000000	0.000000	4.000000	33.000000	1.000000
14737.757842	0.060727	0.580762	0.092812	82.652260	155.492218	-157.300415	4.585176	0.000000	1.994033	0.000000	0.000000	0.000000	0.797694	0.400902	-1.082093	0.000000	0.000000	4.000000	33.000000	1.000000
14737.761175	0.060727	0.580762	0.092812	82.933228	158.477310	-153.817490	4.604734	0.000000	1.948442	0.000000	0.000000	0.000000	0.797694	0.400902	-1.082093	0.000000	0.000000	4.000000	33.000000	1.000000
14737.764509	0.063435	0.582142	0.089257	82.933228	158.477310	-153.817490	4.604734	0.000000	1.948442	0.000000	0.000000	0.000000	0.812303	0.413764	-1.066510	0.000000	0.000000	4.000000	33.000000	1.000000
14737.767842	0.063435	0.582142	0.089257	82.933228	158.477310	-153.817490	4.604734	0.000000	1.948442	0.000000	0.000000	0.000000	0.812303	0.413764	-1.066510	0.000000	0.000000	4.000000	33.000000	1.000000
14737.771175	0.063435	0.582142	0.089257	83.179039	161.098862	-150.847519	4.462873	0.000000	1.828245	0.000000	0.000000	0.000000	0.812303	0.413764	-1.066510	0.000000	0.000000	4.000000	33.000000	1.000000
14737.774509	0.066221	0.583524	0.085780	83.179039	161.098862	-150.847519	4.462873	0.000000	1.828245	0.000000	0.000000	0.000000	0.835631	0.414631	-1.043214	0.000000	0.000000	4.000000	33.000000	1.000000
14737.777842	0.066221	0.583524	0.085780	83.179039	161.098862	-150.847519	4.462873	0.000000	1.828245	0.000000	0.000000	0.000000	0.835631	0.414631	-1.043214	0.000000	0.000000	4.000000	33.000000	1.000000
14737.781175	0.066221	0.583524	0.085780	83.406265	163.341492	-148.140350	4.289004	0.000000	1.688973	0.000000	0.000000	0.000000	0.835631	0.414631	-1.043214	0.000000	0.000000	4.000000	33.000000	1.000000
14737.784509	0.069006	0.584940	0.082383	83.406265	163.341492	-148.140350	4.289004	0.000000	1.688973	0.000000	0.000000	0.000000	0.835594	0.424783	-1.019214	0.000000	0.000000	4.000000	33.000000	1.000000
14737.787842	0.069006	0.584940	0.082383	83.406265	163.341492	-148.140350	4.289004	0.000000	1.688973	0.000000	0.000000	0.000000	0.835594	0.424783	-1.019214	0.000000	0.000000	4.000000	33.000000	1.000000
14737.791175	0.069006	0.584940	0.082383	83.635887	165.385345	-145.436340	4.119135	0.000000	1.549707	0.000000	0.000000	0.000000	0.835594	0.424783	-1.019214	0.000000	0.000000	4.000000	33.000000	1.000000
14737.794509	0.071712	0.586352	0.079045	83.635887	165.385345	-145.436340	4.119135	0.000000	1.549707	0.000000	0.000000	0.000000	0.811770	0.423626	-1.001423	0.000000	0.000000	4.000000	33.000000	1.000000
14737.797842	0.071712	0.586352	0.079045	83.635887	165.385345	-145.436340	4.119135	0.000000	1.549707	0.000000	0.000000	0.000000	0.811770	0.423626	-1.001423	0.000000	0.000000	4.000000	33.000000	1.000000
14737.801175	0.071712	0.586352	0.079045	83.861671	167.472885	-142.700928	3.952232	0.000000	1.414412	0.000000	0.000000	0.000000	0.811770	0.423626	-1.001423	0.000000	0.000000	4.000000	33.000000	1.000000
14737.804509	0.074317	0.587780	0.075786	83.861671	167.472885	-142.700928	3.952232	0.000000	1.414412	0.000000	0.000000	0.000000	0.781638	0.428556	-0.977445	0.000000	0.000000	4.000000	33.000000	1.000000
14737.807842	0.074317	0.587780	0.075786	83.861671	167.472885	-142.700928	3.952232	0.000000	1.414412	0.000000	0.000000	0.000000	0.781638	0.428556	-0.977445	0.000000	0.000000	4.000000	33.000000	1.000000
14737.811175	0.074317	0.587780	0.075786	84.059868	169.543869	-140.040909	3.789324	0.000000	1.284139	0.000000	0.000000	0.000000	0.781638	0.428556	-0.977445	0.000000	0.000000	4.000000	33.000000	1.000000
14737.814509	0.076795	0.589187	0.072582	84.059868	169.543869	-140.040909	3.789324	0.000000	1.284139	0.000000	0.000000	0.000000	0.743444	0.422124	-0.961206	0.000000	0.000000	4.000000	33.000000	1.000000
14737.817842	0.076795	0.589187	0.072582	84.059868	169.543869	-140.040909	3.789324	0.000000	1.284139	0.000000	0.000000	0.000000	0.743444	0.422124	-0.961206	0.000000	0.000000	4.000000	33.000000	1.000000
14737.821175	0.076795	0.589187	0.072582	84.215881	171.290039	-137.883148	3.629123	0.000000	1.160232	0.000000	0.000000	0.000000	0.743444	0.422124	-0.961206	0.000000	0.000000	4.000000	33.000000	1.000000
14737.824509	0.079101	0.590593	0.069458	84.215881	171.290039	-137.883148	3.629123	0.000000	1.160232	0.000000	0.000000	0.000000	0.691764	0.421800	-0.937416	0.000000	0.000000	4.000000	33.000000	1.000000
14737.827842	0.079101	0.590593	0.069458	84.215881	171.290039	-137.883148	3.629123	0.000000	1.160232	0.000000	0.000000	0.000000	0.691764	0.421800	-0.937416	0.000000	0.000000	4.000000	33.000000	1.000000
14737.831175	0.079101	0.590593	0.069458	84.328537	172.497604	-136.572495	3.472887	0.000000	1.044938	0.000000	0.000000	0.000000	0.691764	0.421800	-0.937416	0.000000	0.000000	4.000000	33.000000	1.000000
14737.834509	0.081285	0.591931	0.066383	84.328537	172.497604	-136.572495	3.472887	0.000000	1.044938	0.000000	0.000000	0.000000	0.655009	0.401436	-0.922325	0.000000	0.000000	4.000000	33.000000	1.000000
14737.837842	0.081285	0.591931	0.066383	84.328537	172.497604	-136.572495	3.472887	0.000000	1.044938	0.000000	0.000000	0.000000	0.655009	0.401436	-0.922325	0.000000	0.000000	4.000000	33.000000	1.000000
14737.841175	0.081285	0.591931	0.066383	84.399689	172.815094	-136.099304	3.319167	0.000000	0.935770	0.000000	0.000000	0.000000	0.655009	0.401436	-0.922325	0.000000	0.000000	4.000000	33.000000	1.000000
14737.844509	0.083370	0.593261	0.063343	84.399689	172.815094	-136.099304	3.319167	0.000000	0.935770	0.000000	0.000000	0.000000	0.625715	0.398729	-0.912205	0.000000	0.000000	4.000000	33.000000	1.000000
14737.847842	0.083370	0.593261	0.063343	84.399689	172.815094	-136.099304	3.319167	0.000000	0.935770	0.000000	0.000000	0.000000	0.625715	0.398729	-0.912205	0.000000	0.000000	4.000000	33.000000	1.000000
14737.851175	0.083370	0.593261	0.063343	84.450691	172.845688	-135.686050	3.167132	0.000000	0.831484	0.000000	0.000000	0.000000	0.625715	0.398729	-0.912205	0.000000	0.000000	4.000000	33.000000	1.000000
14737.854509	0.085299	0.594525	0.060425	84.450691	172.845688	-135.686050	3.167132	0.000000	0.831484	0.000000	0.000000	0.000000	0.578598	0.379258	-0.875216	0.000000	0.000000	4.000000	33.000000	1.000000
14737.857842	0.085299	0.594525	0.060425	84.450691	172.845688	-135.686050	3.167132	0.000000	0.831484	0.000000	0.000000	0.000000	0.578598	0.379258	-0.875216	0.000000	0.000000	4.000000	33.000000	1.000000
14737.861175	0.085299	0.594525	0.060425	84.499893	172.884323	-135.324371	3.021263	0.000000	0.735051	0.000000	0.000000	0.000000	0.578598	0.379258	-0.875216	0.000000	0.000000	4.000000	33.000000	1.000000
14737.864509	0.087109	0.595734	0.057541	84.499893	172.884323	-135.324371	3.021263	0.000000	0.735051	0.000000	0.000000	0.000000	0.543089	0.362781	-0.865228	0.000000	0.000000	4.000000	33.000000	1.000000
14737.867842	0.087109	0.595734	0.057541	84.499893	172.884323	-135.324371	3.021263	0.000000	0.735051	0.000000	0.000000	0.000000	0.543089	0.362781	-0.865228	0.000000	0.000000	4.000000	33.000000	1.000000
14737.871175	0.087109	0.595734	0.057541	84.543068	172.721664	-135.455856	2.877058	0.000000	0.644536	0.000000	0.000000	0.000000	0.543089	0.362781	-0.865228	0.000000	0.000000	4.000000	33.000000	1.000000
14737.874509	0.088833	0.596852	0.054718	84.543068	172.721664	-135.455856	2.877058	0.000000	0.644536	0.000000	0.000000	0.000000	0.517060	0.335379	-0.846876	0.000000	0.000000	4.000000	33.000000	1.000000
14737.877842	0.088833	0.596852	0.054718	84.543068	172.721664	-135.455856	2.877058	0.000000	0.644536	0.000000	0.000000	0.000000	0.517060	0.335379	-0.846876	0.000000	0.000000	4.000000	33.000000	1.000000
14737.881175	0.088833	0.596852	0.054718	84.548531	172.129791	-136.011398	2.735912	0.000000	0.558360	0.000000	0.000000	0.000000	0.517060	0.335379	-0.846876	0.000000	0.000000	4.000000	33.000000	1.000000
14737.884509	0.090470	0.597908	0.051950	84.548531	172.129791	-136.011398	2.735912	0.000000	0.558360	0.000000	0.000000	0.000000	0.491230	0.316896	-0.830335	0.000000	0.000000	4.000000	33.000000	1.000000
14737.887842	0.090470	0.597908	0.051950	84.548531	172.129791	-136.011398	2.735912	0.000000	0.558360	0.000000	0.000000	0.000000	0.491230	0.316896	-0.830335	0.000000	0.000000	4.000000	33.000000	1.000000
14737.891175	0.090470	0.597908	0.051950	84.530556	171.004089	-136.968903	2.597523	0.000000	0.476488	0.000000	0.000000	0.000000	0.491230	0.316896	-0.830335	0.000000	0.000000	4.000000	33.000000	1.000000
14737.894509	0.091944	0.598894	0.049214	84.530556	171.004089	-136.968903	2.597523	0.000000	0.476488	0.000000	0.000000	0.000000	0.442224	0.295571	-0.821020	0.000000	0.000000	4.000000	33.000000	1.000000
14737.897842	0.091944	0.598894	0.049214	84.530556	171.004089	-136.968903	2.597523	0.000000	0.476488	0.000000	0.000000	0.000000	0.442224	0.295571	-0.821020	0.000000	0.000000	4.000000	33.000000	1.000000
14737.901175	0.091944	0.598894	0.049214	84.519417	169.623825	-138.182327	2.460686	0.000000	0.402784	0.000000	0.000000	0.000000	0.442224	0.295571	-0.821020	0.000000	0.000000	4.000000	33.000000	1.000000
14737.904509	0.093290	0.599791	0.046552	84.519417	169.623825	-138.182327	2.460686	0.000000	0.402784	0.000000	0.000000	0.000000	0.403713	0.269340	-0.798661	0.000000	0.000000	4.000000	33.000000	1.000000
14737.907842	0.093290	0.599791	0.046552	84.519417	169.623825	-138.182327	2.460686	0.000000	0.402784	0.000000	0.000000	0.000000	0.403713	0.269340	-0.798661	0.000000	0.000000	4.000000	33.000000	1.000000
14737.911175	0.093290	0.599791	0.046552	84.534920	167.900284	-139.782516	2.327576	0.000000	0.335498	0.000000	0.000000	0.000000	0.403713	0.269340	-0.798661	0.000000	0.000000	4.000000	33.000000	1.000000
14737.914509	0.094501	0.600620	0.043919	84.534920	167.900284	-139.782516	2.327576	0.000000	0.335498	0.000000	0.000000	0.000000	0.363362	0.248613	-0.789694	0.000000	0.000000	4.000000	33.000000	1.000000
14737.917842	0.094501	0.600620	0.043919	84.534920	167.900284	-139.782516	2.327576	0.000000	0.335498	0.000000	0.000000	0.000000	0.363362	0.248613	-0.789694	0.000000	0.000000	4.000000	33.000000	1.000000
14737.921175	0.094501	0.600620	0.043919	84.583328	165.519913	-142.046097	2.195961	0.000000	0.274938	0.000000	0.000000	0.000000	0.363362	0.248613	-0.789694	0.000000	0.000000	4.000000	33.000000	1.000000
14737.924509	0.095564	0.601392	0.041361	84.583328	165.519913	-142.046097	2.195961	0.000000	0.274938	0.000000	0.000000	0.000000	0.318746	0.231490	-0.767424	0.000000	0.000000	4.000000	33.000000	1.000000
14737.927842	0.095564	0.601392	0.041361	84.583328	165.519913	-142.046097	2.195961	0.000000	0.274938	0.000000	0.000000	0.000000	0.318746	0.231490	-0.767424	0.000000	0.000000	4.000000	33.000000	1.000000
14737.931175	0.095564	0.601392	0.041361	84.655220	162.564713	-144.946609	2.068057	0.000000	0.221814	0.000000	0.000000	0.000000	0.318746	0.231490	-0.767424	0.000000	0.000000	4.000000	33.000000	1.000000
14737.934509	0.096524	0.602088	0.038854	84.655220	162.564713	-144.946609	2.068057	0.000000	0.221814	0.000000	0.000000	0.000000	0.288170	0.208829	-0.752122	0.000000	0.000000	4.000000	33.000000	1.000000
14737.937842	0.096524	0.602088	0.038854	84.655220	162.564713	-144.946609	2.068057	0.000000	0.221814	0.000000	0.000000	0.000000	0.288170	0.208829	-0.752122	0.000000	0.000000	4.000000	33.000000	1.000000
14737.941175	0.096524	0.602088	0.038854	84.724968	159.118469	-148.325058	1.942703	0.000000	0.173785	0.000000	0.000000	0.000000	0.288170	0.208829	-0.752122	0.000000	0.000000	4.000000	33.000000	1.000000
14737.944509	0.097355	0.602745	0.036373	84.724968	159.118469	-148.325058	1.942703	0.000000	0.173785	0.000000	0.000000	0.000000	0.249271	0.197160	-0.744448	0.000000	0.000000	4.000000	33.000000	1.000000
14737.947842	0.097355	0.602745	0.036373	84.724968	159.118469	-148.325058	1.942703	0.000000	0.173785	0.000000	0.000000	0.000000	0.249271	0.197160	-0.744448	0.000000	0.000000	4.000000	33.000000	1.000000
14737.951175	0.097355	0.602745	0.036373	84.764565	155.334320	-152.021683	1.818628	0.000000	0.132240	0.000000	0.000000	0.000000	0.249271	0.197160	-0.744448	0.000000	0.000000	4.000000	33.000000	1.000000
14737.954509	0.098057	0.603351	0.034030	84.764565	155.334320	-152.021683	1.818628	0.000000	0.132240	0.000000	0.000000	0.000000	0.210413	0.181915	-0.702648	0.000000	0.000000	4.000000	33.000000	1.000000
14737.957842	0.098057	0.603351	0.034030	84.764565	155.334320	-152.021683	1.818628	0.000000	0.132240	0.000000	0.000000	0.000000	0.210413	0.181915	-0.702648	0.000000	0.000000	4.000000	33.000000	1.000000
14737.961175	0.098057	0.603351	0.034030	84.773293	151.594498	-155.658218	1.701520	0.000000	0.097172	0.000000	0.000000	0.000000	0.210413	0.181915	-0.702648	0.000000	0.000000	4.000000	33.000000	1.000000
14737.964509	0.098648	0.603944	0.031793	84.773293	151.594498	-155.658218	1.701520	0.000000	0.097172	0.000000	0.000000	0.000000	0.177503	0.177712	-0.671260	0.000000	0.000000	4.000000	33.000000	1.000000
14737.967842	0.098648	0.603944	0.031793	84.773293	151.594498	-155.658218	1.701520	0.000000	0.097172	0.000000	0.000000	0.000000	0.177503	0.177712	-0.671260	0.000000	0.000000	4.000000	33.000000	1.000000
14737.971175	0.098648	0.603944	0.031793	84.759666	147.937164	-159.212799	1.589644	0.000000	0.067587	0.000000	0.000000	0.000000	0.177503	0.177712	-0.671260	0.000000	0.000000	4.000000	33.000000	1.000000
14737.974509	0.099157	0.604496	0.029664	84.759666	147.937164	-159.212799	1.589644	0.000000	0.067587	0.000000	0.000000	0.000000	0.152661	0.165662	-0.638699	0.000000	0.000000	4.000000	33.000000	1.000000
14737.977842	0.099157	0.604496	0.029664	84.759666	147.937164	-159.212799	1.589644	0.000000	0.067587	0.000000	0.000000	0.000000	0.152661	0.165662	-0.638699	0.000000	0.000000	4.000000	33.000000	1.000000
14737.981175	0.099157	0.604496	0.029664	84.710579	144.472092	-162.569412	1.483194	0.000000	0.042144	0.000000	0.000000	0.000000	0.152661	0.165662	-0.638699	0.000000	0.000000	4.000000	33.000000	1.000000
14737.984509	0.099642	0.605040	0.027689	84.710579	144.472092	-162.569412	1.483194	0.000000	0.042144	0.000000	0.000000	0.000000	0.145503	0.163302	-0.592558	0.000000	0.000000	4.000000	33.000000	1.000000
14737.987842	0.099642	0.605040	0.027689	84.710579	144.472092	-162.569412	1.483194	0.000000	0.042144	0.000000	0.000000	0.000000	0.145503	0.163302	-0.592558	0.000000	0.000000	4.000000	33.000000	1.000000
14737.991175	0.099642	0.605040	0.027689	84.614822	141.288834	-165.636429	1.384434	0.000000	0.017894	0.000000	0.000000	0.000000	0.145503	0.163302	-0.592558	0.000000	0.000000	4.000000	33.000000	1.000000
14737.994509	0.100106	0.605551	0.025876	84.614822	141.288834	-165.636429	1.384434	0.000000	0.017894	0.000000	0.000000	0.000000	0.139268	0.153324	-0.543883	0.000000	0.000000	4.000000	33.000000	1.000000
14737.997842	0.100106	0.605551	0.025876	84.614822	141.288834	-165.636429	1.384434	0.000000	0.017894	0.000000	0.000000	0.000000	0.139268	0.153324	-0.543883	0.000000	0.000000	4.000000	33.000000	1.000000
14738.001175	0.100106	0.605551	0.025876	84.484802	138.454239	-168.347244	1.293787	0.000000	-0.005318	0.000000	0.000000	0.000000	0.139268	0.153324	-0.543883	0.000000	0.000000	4.000000	33.000000	1.000000
14738.004509	0.100551	0.606031	0.024226	84.484802	138.454239	-168.347244	1.293787	0.000000	-0.005318	0.000000	0.000000	0.000000	0.133450	0.143857	-0.495049	0.000000	0.000000	4.000000	33.000000	1.000000
14738.007842	0.100551	0.606031	0.024226	84.484802	138.454239	-168.347244	1.293787	0.000000	-0.005318	0.000000	0.000000	0.000000	0.133450	0.143857	-0.495049	0.000000	0.000000	4.000000	33.000000	1.000000
14738.011175	0.100551	0.606031	0.024226	84.340919	136.301529	-170.392975	1.211279	0.000000	-0.027559	0.000000	0.000000	0.000000	0.133450	0.143857	-0.495049	0.000000	0.000000	4.000000	33.000000	1.000000
14738.014509	0.100919	0.606476	0.022686	84.340919	136.301529	-170.392975	1.211279	0.000000	-0.027559	0.000000	0.000000	0.000000	0.110432	0.133393	-0.461823	0.000000	0.000000	4.000000	33.000000	1.000000
14738.017842	0.100919	0.606476	0.022686	84.340919	136.301529	-170.392975	1.211279	0.000000	-0.027559	0.000000	0.000000	0.000000	0.110432	0.133393	-0.461823	0.000000	0.000000	4.000000	33.000000	1.000000
14738.021175	0.100919	0.606476	0.022686	84.199646	135.018768	-171.598267	1.134308	0.000000	-0.045965	0.000000	0.000000	0.000000	0.110432	0.133393	-0.461823	0.000000	0.000000	4.000000	33.000000	1.000000
14738.024509	0.101215	0.606906	0.021273	84.199646	135.018768	-171.598267	1.134308	0.000000	-0.045965	0.000000	0.000000	0.000000	0.088789	0.129051	-0.423856	0.000000	0.000000	4.000000	33.000000	1.000000
14738.027842	0.101215	0.606906	0.021273	84.199646	135.018768	-171.598267	1.134308	0.000000	-0.045965	0.000000	0.000000	0.000000	0.088789	0.129051	-0.423856	0.000000	0.000000	4.000000	33.000000	1.000000
14738.031175	0.101215	0.606906	0.021273	84.099632	134.352737	-172.228500	1.063666	0.000000	-0.060763	0.000000	0.000000	0.000000	0.088789	0.129051	-0.423856	0.000000	0.000000	4.000000	33.000000	1.000000
14738.034509	0.101429	0.607291	0.019933	84.099632	134.352737	-172.228500	1.063666	0.000000	-0.060763	0.000000	0.000000	0.000000	0.064066	0.115504	-0.402013	0.000000	0.000000	4.000000	33.000000	1.000000
14738.037842	0.101429	0.607291	0.019933	84.099632	134.352737	-172.228500	1.063666	0.000000	-0.060763	0.000000	0.000000	0.000000	0.064066	0.115504	-0.402013	0.000000	0.000000	4.000000	33.000000	1.000000
14738.041175	0.101429	0.607291	0.019933	84.029488	133.908432	-172.654327	0.996663	0.000000	-0.071441	0.000000	0.000000	0.000000	0.064066	0.115504	-0.402013	0.000000	0.000000	4.000000	33.000000	1.000000
14738.044509	0.101559	0.607658	0.018658	84.029488	133.908432	-172.654327	0.996663	0.000000	-0.071441	0.000000	0.000000	0.000000	0.039119	0.110109	-0.382495	0.000000	0.000000	4.000000	33.000000	1.000000
14738.047842	0.101559	0.607658	0.018658	84.029488	133.908432	-172.654327	0.996663	0.000000	-0.071441	0.000000	0.000000	0.000000	0.039119	0.110109	-0.382495	0.000000	0.000000	4.000000	33.000000	1.000000
14738.051175	0.101559	0.607658	0.018658	83.954224	133.471207	-173.061966	0.932914	0.000000	-0.077961	0.000000	0.000000	0.000000	0.039119	0.110109	-0.382495	0.000000	0.000000	4.000000	33.000000	1.000000
14738.054509	0.101599	0.607995	0.017410	83.954224	133.471207	-173.061966	0.932914	0.000000	-0.077961	0.000000	0.000000	0.000000	0.011940	0.101124	-0.374556	0.000000	0.000000	4.000000	33.000000	1.000000
14738.057842	0.101599	0.607995	0.017410	83.954224	133.471207	-173.061966	0.932914	0.000000	-0.077961	0.000000	0.000000	0.000000	0.011940	0.101124	-0.374556	0.000000	0.000000	4.000000	33.000000	1.000000
14738.061175	0.101599	0.607995	0.017410	83.861671	132.928741	-173.553864	0.870488	0.000000	-0.079951	0.000000	0.000000	0.000000	0.011940	0.101124	-0.374556	0.000000	0.000000	4.000000	33.000000	1.000000
14738.064509	0.101620	0.608322	0.016189	83.861671	132.928741	-173.553864	0.870488	0.000000	-0.079951	0.000000	0.000000	0.000000	0.006196	0.098040	-0.366324	0.000000	0.000000	4.000000	33.000000	1.000000
14738.067842	0.101620	0.608322	0.016189	83.861671	132.928741	-173.553864	0.870488	0.000000	-0.079951	0.000000	0.000000	0.000000	0.006196	0.098040	-0.366324	0.000000	0.000000	4.000000	33.000000	1.000000
14738.071175	0.101620	0.608322	0.016189	83.742043	132.231354	-174.171280	0.809434	0.000000	-0.080983	0.000000	0.000000	0.000000	0.006196	0.098040	-0.366324	0.000000	0.000000	4.000000	33.000000	1.000000
14738.074509	0.101572	0.608645	0.014981	83.742043	132.231354	-174.171280	0.809434	0.000000	-0.080983	0.000000	0.000000	0.000000	-0.014443	0.097097	-0.362215	0.000000	0.000000	4.000000	33.000000	1.000000
14738.077842	0.101572	0.608645	0.014981	83.742043	132.231354	-174.171280	0.809434	0.000000	-0.080983	0.000000	0.000000	0.000000	-0.014443	0.097097	-0.362215	0.000000	0.000000	4.000000	33.000000	1.000000
14738.081175	0.101572	0.608645	0.014981	83.593475	131.416824	-174.873627	0.749065	0.000000	-0.078576	0.000000	0.000000	0.000000	-0.014443	0.097097	-0.362215	0.000000	0.000000	4.000000	33.000000	1.000000
14738.084509	0.101471	0.608927	0.013752	83.593475	131.416824	-174.873627	0.749065	0.000000	-0.078576	0.000000	0.000000	0.000000	-0.030202	0.084504	-0.368771	0.000000	0.000000	4.000000	33.000000	1.000000
14738.087842	0.101471	0.608927	0.013752	83.593475	131.416824	-174.873627	0.749065	0.000000	-0.078576	0.000000	0.000000	0.000000	-0.030202	0.084504	-0.368771	0.000000	0.000000	4.000000	33.000000	1.000000
14738.091175	0.101471	0.608927	0.013752	83.434425	130.611282	-175.554367	0.687603	0.000000	-0.073543	0.000000	0.000000	0.000000	-0.030202	0.084504	-0.368771	0.000000	0.000000	4.000000	33.000000	1.000000
14738.094509	0.101330	0.609199	0.012555	83.434425	130.611282	-175.554367	0.687603	0.000000	-0.073543	0.000000	0.000000	0.000000	-0.042362	0.081497	-0.359072	0.000000	0.000000	4.000000	33.000000	1.000000
14738.097842	0.101330	0.609199	0.012555	83.434425	130.611282	-175.554367	0.687603	0.000000	-0.073543	0.000000	0.000000	0.000000	-0.042362	0.081497	-0.359072	0.000000	0.000000	4.000000	33.000000	1.000000
14738.101175	0.101330	0.609199	0.012555	83.285599	129.925003	-176.118637	0.627758	0.000000	-0.066482	0.000000	0.000000	0.000000	-0.042362	0.081497	-0.359072	0.000000	0.000000	4.000000	33.000000	1.000000
14738.104509	0.101131	0.609454	0.011419	83.285599	129.925003	-176.118637	0.627758	0.000000	-0.066482	0.000000	0.000000	0.000000	-0.059561	0.076532	-0.340878	0.000000	0.000000	4.000000	33.000000	1.000000
14738.107842	0.101131	0.609454	0.011419	83.285599	129.925003	-176.118637	0.627758	0.000000	-0.066482	0.000000	0.000000	0.000000	-0.059561	0.076532	-0.340878	0.000000	0.000000	4.000000	33.000000	1.000000
14738.111175	0.101131	0.609454	0.011419	83.166283	129.389542	-176.554886	0.570945	0.000000	-0.056555	0.000000	0.000000	0.000000	-0.059561	0.076532	-0.340878	0.000000	0.000000	4.000000	33.000000	1.000000
14738.114509	0.100922	0.609667	0.010342	83.166283	129.389542	-176.554886	0.570945	0.000000	-0.056555	0.000000	0.000000	0.000000	-0.062762	0.063830	-0.323110	0.000000	0.000000	4.000000	33.000000	1.000000
14738.117842	0.100922	0.609667	0.010342	83.166283	129.389542	-176.554886	0.570945	0.000000	-0.056555	0.000000	0.000000	0.000000	-0.062762	0.063830	-0.323110	0.000000	0.000000	4.000000	33.000000	1.000000
14738.121175	0.100922	0.609667	0.010342	83.085312	129.094360	-176.783203	0.517093	0.000000	-0.046095	0.000000	0.000000	0.000000	-0.062762	0.063830	-0.323110	0.000000	0.000000	4.000000	33.000000	1.000000
14738.124509	0.100700	0.609864	0.009316	83.085312	129.094360	-176.783203	0.517093	0.000000	-0.046095	0.000000	0.000000	0.000000	-0.066431	0.059100	-0.307757	0.000000	0.000000	4.000000	33.000000	1.000000
14738.127842	0.100700	0.609864	0.009316	83.085312	129.094360	-176.783203	0.517093	0.000000	-0.046095	0.000000	0.000000	0.000000	-0.066431	0.059100	-0.307757	0.000000	0.000000	4.000000	33.000000	1.000000
14738.131175	0.100700	0.609864	0.009316	83.039536	128.979950	-176.858963	0.465801	0.000000	-0.035023	0.000000	0.000000	0.000000	-0.066431	0.059100	-0.307757	0.000000	0.000000	4.000000	33.000000	1.000000
14738.134509	0.100700	0.609864	0.009316	83.039536	128.979950	-176.858963	0.465801	0.000000	-0.035023	0.000000	0.000000	0.000000	-0.066431	0.059100	-0.307757	0.000000	0.000000	4.000000	33.000000	1.000000
14738.137842	0.100480	0.610051	0.008404	83.039536	128.979950	-176.858963	0.465801	0.000000	-0.035023	0.000000	0.000000	0.000000	-0.066007	0.056325	-0.273646	0.000000	0.000000	4.000000	33.000000	1.000000
14738.141175	0.100480	0.610051	0.008404	83.011185	128.927216	-176.890045	0.465801	0.000000	-0.035023	0.000000	0.000000	0.000000	-0.066007	0.056325	-0.273646	0.000000	0.000000	4.000000	33.000000	1.000000
14738.144509	0.100294	0.610198	0.007542	83.011185	128.927216	-176.890045	0.465801	0.000000	-0.035023	0.000000	0.000000	0.000000	-0.055817	0.044035	-0.258644	0.000000	0.000000	4.000000	33.000000	1.000000
14738.147842	0.100294	0.610198	0.007542	83.011185	128.927216	-176.890045	0.465801	0.000000	-0.035023	0.000000	0.000000	0.000000	-0.055817	0.044035	-0.258644	0.000000	0.000000	4.000000	33.000000	1.000000
14738.151175	0.100294	0.610198	0.007542	82.983032	128.902832	-176.891266	0.377086	0.000000	-0.014719	0.000000	0.000000	0.000000	-0.055817	0.044035	-0.258644	0.000000	0.000000	4.000000	33.000000	1.000000
14738.154509	0.100294	0.610198	0.007542	82.983032	128.902832	-176.891266	0.377086	0.000000	-0.014719	0.000000	0.000000	0.000000	-0.055817	0.044035	-0.258644	0.000000	0.000000	4.000000	33.000000	1.000000
14738.157842	0.100110	0.610337	0.006794	82.983032	128.902832	-176.891266	0.377086	0.000000	-0.014719	0.000000	0.000000	0.000000	-0.055353	0.041559	-0.224451	0.000000	0.000000	4.000000	33.000000	1.000000
14738.161175	0.100110	0.610337	0.006794	82.956558	128.886612	-176.885757	0.377086	0.000000	-0.014719	0.000000	0.000000	0.000000	-0.055353	0.041559	-0.224451	0.000000	0.000000	4.000000	33.000000	1.000000
14738.164509	0.099942	0.610429	0.006124	82.956558	128.886612	-176.885757	0.377086	0.000000	-0.014719	0.000000	0.000000	0.000000	-0.050245	0.027596	-0.200881	0.000000	0.000000	4.000000	33.000000	1.000000
14738.167842	0.099942	0.610429	0.006124	82.956558	128.886612	-176.885757	0.377086	0.000000	-0.014719	0.000000	0.000000	0.000000	-0.050245	0.027596	-0.200881	0.000000	0.000000	4.000000	33.000000	1.000000
14738.171175	0.099942	0.610429	0.006124	82.947540	128.930435	-176.837173	0.306197	0.000000	0.002881	0.000000	0.000000	0.000000	-0.050245	0.027596	-0.200881	0.000000	0.000000	4.000000	33.000000	1.000000
14738.174509	0.099942	0.610429	0.006124	82.947540	128.930435	-176.837173	0.306197	0.000000	0.002881	0.000000	0.000000	0.000000	-0.050245	0.027596	-0.200881	0.000000	0.000000	4.000000	33.000000	1.000000
14738.177842	0.099817	0.610494	0.005544	82.947540	128.930435	-176.837173	0.306197	0.000000	0.002881	0.000000	0.000000	0.000000	-0.037554	0.019579	-0.174083	0.000000	0.000000	4.000000	33.000000	1.000000
14738.181175	0.099817	0.610494	0.005544	82.940422	129.043274	-176.723465	0.306197	0.000000	0.002881	0.000000	0.000000	0.000000	-0.037554	0.019579	-0.174083	0.000000	0.000000	4.000000	33.000000	1.000000
14738.184509	0.099704	0.610520	0.005019	82.940422	129.043274	-176.723465	0.306197	0.000000	0.002881	0.000000	0.000000	0.000000	-0.033980	0.007763	-0.157529	0.000000	0.000000	4.000000	33.000000	1.000000
14738.187842	0.099704	0.610520	0.005019	82.940422	129.043274	-176.723465	0.306197	0.000000	0.002881	0.000000	0.000000	0.000000	-0.033980	0.007763	-0.157529	0.000000	0.000000	4.000000	33.000000	1.000000
14738.191175	0.099704	0.610520	0.005019	82.931953	129.178406	-176.587326	0.250928	0.000000	0.014803	0.000000	0.000000	0.000000	-0.033980	0.007763	-0.157529	0.000000	0.000000	4.000000	33.000000	1.000000
14738.194509	0.099704	0.610520	0.005019	82.931953	129.178406	-176.587326	0.250928	0.000000	0.014803	0.000000	0.000000	0.000000	-0.033980	0.007763	-0.157529	0.000000	0.000000	4.000000	33.000000	1.000000
14738.197842	0.099598	0.610513	0.004525	82.931953	129.178406	-176.587326	0.250928	0.000000	0.014803	0.000000	0.000000	0.000000	-0.031930	-0.002049	-0.148039	0.000000	0.000000	4.000000	33.000000	1.000000
14738.201175	0.099598	0.610513	0.004525	82.920715	129.388565	-176.377045	0.250928	0.000000	0.014803	0.000000	0.000000	0.000000	-0.031930	-0.002049	-0.148039	0.000000	0.000000	4.000000	33.000000	1.000000
14738.204509	0.099598	0.610513	0.004525	82.920715	129.388565	-176.377045	0.250928	0.000000	0.014803	0.000000	0.000000	0.000000	-0.031930	-0.002049	-0.148039	0.000000	0.000000	4.000000	33.000000	1.000000
14738.207842	0.099598	0.610513	0.004525	82.920715	129.388565	-176.377045	0.250928	0.000000	0.014803	0.000000	0.000000	0.000000	-0.031930	-0.002049	-0.148039	0.000000	0.000000	4.000000	33.000000	1.000000
14738.211175	0.099429	0.610305	0.003638	82.907791	129.592636	-176.174149	0.226255	0.000000	0.020125	0.000000	0.000000	0.000000	-0.050570	-0.062321	-0.266273	0.000000	0.000000	4.000000	33.000000	1.000000
14738.214509	0.099429	0.610305	0.003638	82.907791	129.592636	-176.174149	0.226255	0.000000	0.020125	0.000000	0.000000	0.000000	0.000001	-0.000005	-0.000000	0.000000	0.000000	4.000000	33.000000	1.000000
14738.217842	0.099429	0.610305	0.003638	82.907791	129.592636	-176.174149	0.226255	0.000000	0.020125	0.000000	0.000000	0.000000	0.000001	-0.000005	-0.000000	0.000000	0.000000	4.000000	33.000000	1.000000
14738.221175	0.099429	0.610305	0.003638	82.888947	129.879471	-175.882339	0.181876	0.000000	0.028553	0.000000	0.000000	0.000000	0.000001	-0.000005	-0.000000	0.000000	0.000000	4.000000	33.000000	1.000000
14738.224509	0.099429	0.610305	0.003638	82.888947	129.879471	-175.882339	0.181876	0.000000	0.028553	0.000000	0.000000	0.000000	0.000001	-0.000005	-0.000000	0.000000	0.000000	4.000000	33.000000	1.000000
14738.227842	0.099321	0.610130	0.003245	82.888947	129.879471	-175.882339	0.181876	0.000000	0.028553	0.000000	0.000000	0.000000	-0.032294	-0.052428	-0.117870	0.000000	0.000000	4.000000	33.000000	1.000000
14738.231175	0.099321	0.610130	0.003245	82.868591	130.217133	-175.540771	0.181876	0.000000	0.028553	0.000000	0.000000	0.000000	-0.032294	-0.052428	-0.117870	0.000000	0.000000	4.000000	33.000000	1.000000
14738.234509	0.099321	0.610130	0.003245	82.868591	130.217133	-175.540771	0.181876	0.000000	0.028553	0.000000	0.000000	0.000000	-0.032294	-0.052428	-0.117870	0.000000	0.000000	4.000000	33.000000	1.000000
14738.237842	0.099321	0.610130	0.003245	82.868591	130.217133	-175.540771	0.181876	0.000000	0.028553	0.000000	0.000000	0.000000	-0.032294	-0.052428	-0.117870	0.000000	0.000000	4.000000	33.000000	1.000000
14738.241175	0.099088	0.609517	0.002482	82.840424	130.629547	-175.119629	0.162231	0.000000	0.033935	0.000000	0.000000	0.000000	-0.069922	-0.183892	-0.228879	0.000000	0.000000	4.000000	33.000000	1.000000
14738.244509	0.099088	0.609517	0.002482	82.840424	130.629547	-175.119629	0.162231	0.000000	0.033935	0.000000	0.000000	0.000000	-0.000001	-0.000000	-0.000000	0.000000	0.000000	4.000000	33.000000	1.000000
14738.247842	0.099088	0.609517	0.002482	82.840424	130.629547	-175.119629	0.162231	0.000000	0.033935	0.000000	0.000000	0.000000	-0.000001	-0.000000	-0.000000	0.000000	0.000000	4.000000	33.000000	1.000000
14738.251175	0.099088	0.609517	0.002482	82.807343	131.106583	-174.636093	0.124085	0.000000	0.045589	0.000000	0.000000	0.000000	-0.000001	-0.000000	-0.000000	0.000000	0.000000	4.000000	33.000000	1.000000
14738.254509	0.099088	0.609517	0.002482	82.807343	131.106583	-174.636093	0.124085	0.000000	0.045589	0.000000	0.000000	0.000000	-0.000001	-0.000000	-0.000000	0.000000	0.000000	4.000000	33.000000	1.000000
14738.257842	0.098988	0.609099	0.002122	82.807343	131.106583	-174.636093	0.124085	0.000000	0.045589	0.000000	0.000000	0.000000	-0.030101	-0.125556	-0.107883	0.000000	0.000000	4.000000	33.000000	1.000000
14738.261175	0.098988	0.609099	0.002122	82.769150	131.643616	-174.092056	0.124085	0.000000	0.045589	0.000000	0.000000	0.000000	-0.030101	-0.125556	-0.107883	0.000000	0.000000	4.000000	33.000000	1.000000
14738.264509	0.098884	0.608591	0.001747	82.769150	131.643616	-174.092056	0.124085	0.000000	0.045589	0.000000	0.000000	0.000000	-0.031085	-0.152354	-0.112496	0.000000	0.000000	4.000000	33.000000	1.000000
14738.267842	0.098884	0.608591	0.001747	82.769150	131.643616	-174.092056	0.124085	0.000000	0.045589	0.000000	0.000000	0.000000	-0.031085	-0.152354	-0.112496	0.000000	0.000000	4.000000	33.000000	1.000000
14738.271175	0.098884	0.608591	0.001747	82.724060	132.265274	-173.468124	0.087355	0.000000	0.055787	0.000000	0.000000	0.000000	-0.031085	-0.152354	-0.112496	0.000000	0.000000	4.000000	33.000000	1.000000
14738.274509	0.098884	0.608591	0.001747	82.724060	132.265274	-173.468124	0.087355	0.000000	0.055787	0.000000	0.000000	0.000000	-0.031085	-0.152354	-0.112496	0.000000	0.000000	4.000000	33.000000	1.000000
14738.277842	0.098824	0.608013	0.001363	82.724060	132.265274	-173.468124	0.087355	0.000000	0.055787	0.000000	0.000000	0.000000	-0.018020	-0.173351	-0.115354	0.000000	0.000000	4.000000	33.000000	1.000000
14738.281175	0.098824	0.608013	0.001363	82.671692	132.962891	-172.767532	0.087355	0.000000	0.055787	0.000000	0.000000	0.000000	-0.018020	-0.173351	-0.115354	0.000000	0.000000	4.000000	33.000000	1.000000
14738.284509	0.098747	0.607340	0.000899	82.671692	132.962891	-172.767532	0.087355	0.000000	0.055787	0.000000	0.000000	0.000000	-0.023128	-0.201992	-0.138992	0.000000	0.000000	4.000000	33.000000	1.000000
14738.287842	0.098747	0.607340	0.000899	82.671692	132.962891	-172.767532	0.087355	0.000000	0.055787	0.000000	0.000000	0.000000	-0.023128	-0.201992	-0.138992	0.000000	0.000000	4.000000	33.000000	1.000000
14738.291175	0.098747	0.607340	0.000899	82.613342	133.715057	-172.014603	0.044964	0.000000	0.062644	0.000000	0.000000	0.000000	-0.023128	-0.201992	-0.138992	0.000000	0.000000	4.000000	33.000000	1.000000
14738.294509	0.098688	0.606648	0.000414	82.613342	133.715057	-172.014603	0.044964	0.000000	0.062644	0.000000	0.000000	0.000000	-0.017712	-0.207444	-0.145439	0.000000	0.000000	4.000000	33.000000	1.000000
14738.297842	0.098688	0.606648	0.000414	82.613342	133.715057	-172.014603	0.044964	0.000000	0.062644	0.000000	0.000000	0.000000	-0.017712	-0.207444	-0.145439	0.000000	0.000000	4.000000	33.000000	1.000000
14738.301175	0.098688	0.606648	0.000414	82.550491	134.495865	-171.232742	0.020724	0.000000	0.065596	0.000000	0.000000	0.000000	-0.017712	-0.207444	-0.145439	0.000000	0.000000	4.000000	33.000000	1.000000
14738.304509	0.098613	0.605907	-0.000142	82.550491	134.495865	-171.232742	0.020724	0.000000	0.065596	0.000000	0.000000	0.000000	-0.022390	-0.222439	-0.166990	0.000000	0.000000	4.000000	33.000000	1.000000
14738.307842	0.098613	0.605907	-0.000142	82.550491	134.495865	-171.232742	0.020724	0.000000	0.065596	0.000000	0.000000	0.000000	-0.022390	-0.222439	-0.166990	0.000000	0.000000	4.000000	33.000000	1.000000
14738.311175	0.098613	0.605907	-0.000142	82.484512	135.280594	-170.444000	-0.007108	0.000000	0.069328	0.000000	0.000000	0.000000	-0.022390	-0.222439	-0.166990	0.000000	0.000000	4.000000	33.000000	1.000000
14738.314509	0.098613	0.605907	-0.000142	82.484512	135.280594	-170.444000	-0.007108	0.000000	0.069328	0.000000	0.000000	0.000000	-0.022390	-0.222439	-0.166990	0.000000	0.000000	4.000000	33.000000	1.000000
14738.317842	0.098505	0.605135	-0.000751	82.484512	135.280594	-170.444000	-0.007108	0.000000	0.069328	0.000000	0.000000	0.000000	-0.032577	-0.231623	-0.182528	0.000000	0.000000	4.000000	33.000000	1.000000
14738.321175	0.098505	0.605135	-0.000751	82.410149	136.104294	-169.611359	-0.007108	0.000000	0.069328	0.000000	0.000000	0.000000	-0.032577	-0.231623	-0.182528	0.000000	0.000000	4.000000	33.000000	1.000000
14738.324509	0.098364	0.604307	-0.001403	82.410149	136.104294	-169.611359	-0.007108	0.000000	0.069328	0.000000	0.000000	0.000000	-0.042253	-0.248388	-0.195785	0.000000	0.000000	4.000000	33.000000	1.000000
14738.327842	0.098364	0.604307	-0.001403	82.410149	136.104294	-169.611359	-0.007108	0.000000	0.069328	0.000000	0.000000	0.000000	-0.042253	-0.248388	-0.195785	0.000000	0.000000	4.000000	33.000000	1.000000
14738.331175	0.098364	0.604307	-0.001403	82.353043	136.745651	-168.961884	-0.070160	0.000000	0.081800	0.000000	0.000000	0.000000	-0.042253	-0.248388	-0.195785	0.000000	0.000000	4.000000	33.000000	1.000000
14738.334509	0.098243	0.603436	-0.002070	82.353043	136.745651	-168.961884	-0.070160	0.000000	0.081800	0.000000	0.000000	0.000000	-0.036407	-0.261252	-0.200144	0.000000	0.000000	4.000000	33.000000	1.000000
14738.337842	0.098243	0.603436	-0.002070	82.353043	136.745651	-168.961884	-0.070160	0.000000	0.081800	0.000000	0.000000	0.000000	-0.036407	-0.261252	-0.200144	0.000000	0.000000	4.000000	33.000000	1.000000
14738.341175	0.098243	0.603436	-0.002070	82.341782	136.959961	-168.732346	-0.103517	0.000000	0.087868	0.000000	0.000000	0.000000	-0.036407	-0.261252	-0.200144	0.000000	0.000000	4.000000	33.000000	1.000000
14738.344509	0.098099	0.602567	-0.002735	82.341782	136.959961	-168.732346	-0.103517	0.000000	0.087868	0.000000	0.000000	0.000000	-0.043035	-0.260710	-0.199362	0.000000	0.000000	4.000000	33.000000	1.000000
14738.347842	0.098099	0.602567	-0.002735	82.341782	136.959961	-168.732346	-0.103517	0.000000	0.087868	0.000000	0.000000	0.000000	-0.043035	-0.260710	-0.199362	0.000000	0.000000	4.000000	33.000000	1.000000
14738.351175	0.098099	0.602567	-0.002735	82.405548	136.464600	-169.204865	-0.136744	0.000000	0.095040	0.000000	0.000000	0.000000	-0.043035	-0.260710	-0.199362	0.000000	0.000000	4.000000	33.000000	1.000000
14738.354509	0.097959	0.601649	-0.003386	82.405548	136.464600	-169.204865	-0.136744	0.000000	0.095040	0.000000	0.000000	0.000000	-0.042166	-0.275390	-0.195350	0.000000	0.000000	4.000000	33.000000	1.000000
14738.357842	0.097959	0.601649	-0.003386	82.405548	136.464600	-169.204865	-0.136744	0.000000	0.095040	0.000000	0.000000	0.000000	-0.042166	-0.275390	-0.195350	0.000000	0.000000	4.000000	33.000000	1.000000
14738.361175	0.097959	0.601649	-0.003386	82.533447	135.311874	-170.327866	-0.169302	0.000000	0.102068	0.000000	0.000000	0.000000	-0.042166	-0.275390	-0.195350	0.000000	0.000000	4.000000	33.000000	1.000000
14738.364509	0.097831	0.600739	-0.003976	82.533447	135.311874	-170.327866	-0.169302	0.000000	0.102068	0.000000	0.000000	0.000000	-0.038223	-0.272973	-0.177083	0.000000	0.000000	4.000000	33.000000	1.000000
14738.367842	0.097831	0.600739	-0.003976	82.533447	135.311874	-170.327866	-0.169302	0.000000	0.102068	0.000000	0.000000	0.000000	-0.038223	-0.272973	-0.177083	0.000000	0.000000	4.000000	33.000000	1.000000
14738.371175	0.097831	0.600739	-0.003976	82.706253	133.592194	-172.011780	-0.198816	0.000000	0.108439	0.000000	0.000000	0.000000	-0.038223	-0.272973	-0.177083	0.000000	0.000000	4.000000	33.000000	1.000000
14738.374509	0.097705	0.599806	-0.004561	82.706253	133.592194	-172.011780	-0.198816	0.000000	0.108439	0.000000	0.000000	0.000000	-0.037870	-0.280018	-0.175443	0.000000	0.000000	4.000000	33.000000	1.000000
14738.377842	0.097705	0.599806	-0.004561	82.706253	133.592194	-172.011780	-0.198816	0.000000	0.108439	0.000000	0.000000	0.000000	-0.037870	-0.280018	-0.175443	0.000000	0.000000	4.000000	33.000000	1.000000
14738.381175	0.097705	0.599806	-0.004561	82.888924	131.550781	-174.012497	-0.228057	0.000000	0.114750	0.000000	0.000000	0.000000	-0.037870	-0.280018	-0.175443	0.000000	0.000000	4.000000	33.000000	1.000000
14738.384509	0.097583	0.598868	-0.005125	82.888924	131.550781	-174.012497	-0.228057	0.000000	0.114750	0.000000	0.000000	0.000000	-0.036488	-0.281356	-0.169038	0.000000	0.000000	4.000000	33.000000	1.000000
14738.387842	0.097583	0.598868	-0.005125	82.888924	131.550781	-174.012497	-0.228057	0.000000	0.114750	0.000000	0.000000	0.000000	-0.036488	-0.281356	-0.169038	0.000000	0.000000	4.000000	33.000000	1.000000
14738.391175	0.097583	0.598868	-0.005125	83.059059	129.479645	-176.044846	-0.256230	0.000000	0.120832	0.000000	0.000000	0.000000	-0.036488	-0.281356	-0.169038	0.000000	0.000000	4.000000	33.000000	1.000000
14738.394509	0.097468	0.597900	-0.005659	83.059059	129.479645	-176.044846	-0.256230	0.000000	0.120832	0.000000	0.000000	0.000000	-0.034619	-0.290306	-0.160380	0.000000	0.000000	4.000000	33.000000	1.000000
14738.397842	0.097468	0.597900	-0.005659	83.059059	129.479645	-176.044846	-0.256230	0.000000	0.120832	0.000000	0.000000	0.000000	-0.034619	-0.290306	-0.160380	0.000000	0.000000	4.000000	33.000000	1.000000
14738.401175	0.097468	0.597900	-0.005659	83.209389	127.471313	-178.017960	-0.282960	0.000000	0.126601	0.000000	0.000000	0.000000	-0.034619	-0.290306	-0.160380	0.000000	0.000000	4.000000	33.000000	1.000000
14738.404509	0.097370	0.596916	-0.006217	83.209389	127.471313	-178.017960	-0.282960	0.000000	0.126601	0.000000	0.000000	0.000000	-0.029394	-0.295350	-0.167308	0.000000	0.000000	4.000000	33.000000	1.000000
14738.407842	0.097370	0.596916	-0.006217	83.209389	127.471313	-178.017960	-0.282960	0.000000	0.126601	0.000000	0.000000	0.000000	-0.029394	-0.295350	-0.167308	0.000000	0.000000	4.000000	33.000000	1.000000
14738.411175	0.097370	0.596916	-0.006217	83.338058	125.652229	-179.803848	-0.310845	0.000000	0.131500	0.000000	0.000000	0.000000	-0.029394	-0.295350	-0.167308	0.000000	0.000000	4.000000	33.000000	1.000000
14738.414509	0.097260	0.595920	-0.006725	83.338058	125.652229	-179.803848	-0.310845	0.000000	0.131500	0.000000	0.000000	0.000000	-0.032928	-0.298612	-0.152503	0.000000	0.000000	4.000000	33.000000	1.000000
14738.417842	0.097260	0.595920	-0.006725	83.338058	125.652229	-179.803848	-0.310845	0.000000	0.131500	0.000000	0.000000	0.000000	-0.032928	-0.298612	-0.152503	0.000000	0.000000	4.000000	33.000000	1.000000
14738.421175	0.097260	0.595920	-0.006725	83.448746	124.028519	178.597916	-0.336262	0.000000	0.136988	0.000000	0.000000	0.000000	-0.032928	-0.298612	-0.152503	0.000000	0.000000	4.000000	33.000000	1.000000
14738.424509	0.097176	0.594920	-0.007217	83.448746	124.028519	178.597916	-0.336262	0.000000	0.136988	0.000000	0.000000	0.000000	-0.025149	-0.299956	-0.147547	0.000000	0.000000	4.000000	33.000000	1.000000
14738.427842	0.097176	0.594920	-0.007217	83.448746	124.028519	178.597916	-0.336262	0.000000	0.136988	0.000000	0.000000	0.000000	-0.025149	-0.299956	-0.147547	0.000000	0.000000	4.000000	33.000000	1.000000
14738.431175	0.097176	0.594920	-0.007217	83.537804	122.700401	177.291855	-0.360853	0.000000	0.141179	0.000000	0.000000	0.000000	-0.025149	-0.299956	-0.147547	0.000000	0.000000	4.000000	33.000000	1.000000
14738.434509	0.097106	0.593928	-0.007648	83.537804	122.700401	177.291855	-0.360853	0.000000	0.141179	0.000000	0.000000	0.000000	-0.021214	-0.297688	-0.129255	0.000000	0.000000	4.000000	33.000000	1.000000
14738.437842	0.097106	0.593928	-0.007648	83.537804	122.700401	177.291855	-0.360853	0.000000	0.141179	0.000000	0.000000	0.000000	-0.021214	-0.297688	-0.129255	0.000000	0.000000	4.000000	33.000000	1.000000
14738.441175	0.097106	0.593928	-0.007648	83.610115	121.594742	176.206268	-0.382395	0.000000	0.144715	0.000000	0.000000	0.000000	-0.021214	-0.297688	-0.129255	0.000000	0.000000	4.000000	33.000000	1.000000
14738.444509	0.097045	0.592925	-0.008034	83.610115	121.594742	176.206268	-0.382395	0.000000	0.144715	0.000000	0.000000	0.000000	-0.018324	-0.301079	-0.115824	0.000000	0.000000	4.000000	33.000000	1.000000
14738.447842	0.097045	0.592925	-0.008034	83.610115	121.594742	176.206268	-0.382395	0.000000	0.144715	0.000000	0.000000	0.000000	-0.018324	-0.301079	-0.115824	0.000000	0.000000	4.000000	33.000000	1.000000
14738.451175	0.097045	0.592925	-0.008034	83.668251	120.697571	175.329681	-0.401699	0.000000	0.147769	0.000000	0.000000	0.000000	-0.018324	-0.301079	-0.115824	0.000000	0.000000	4.000000	33.000000	1.000000
14738.454509	0.096970	0.591935	-0.008378	83.668251	120.697571	175.329681	-0.401699	0.000000	0.147769	0.000000	0.000000	0.000000	-0.022291	-0.296953	-0.103179	0.000000	0.000000	4.000000	33.000000	1.000000
14738.457842	0.096970	0.591935	-0.008378	83.668251	120.697571	175.329681	-0.401699	0.000000	0.147769	0.000000	0.000000	0.000000	-0.022291	-0.296953	-0.103179	0.000000	0.000000	4.000000	33.000000	1.000000
14738.461175	0.096970	0.591935	-0.008378	83.712219	120.054771	174.708527	-0.418896	0.000000	0.151484	0.000000	0.000000	0.000000	-0.022291	-0.296953	-0.103179	0.000000	0.000000	4.000000	33.000000	1.000000
14738.464509	0.096891	0.590970	-0.008640	83.712219	120.054771	174.708527	-0.418896	0.000000	0.151484	0.000000	0.000000	0.000000	-0.023650	-0.289322	-0.078511	0.000000	0.000000	4.000000	33.000000	1.000000
14738.467842	0.096891	0.590970	-0.008640	83.712219	120.054771	174.708527	-0.418896	0.000000	0.151484	0.000000	0.000000	0.000000	-0.023650	-0.289322	-0.078511	0.000000	0.000000	4.000000	33.000000	1.000000
14738.471175	0.096891	0.590970	-0.008640	83.746834	119.574364	174.250427	-0.431981	0.000000	0.155426	0.000000	0.000000	0.000000	-0.023650	-0.289322	-0.078511	0.000000	0.000000	4.000000	33.000000	1.000000
14738.474509	0.096891	0.590970	-0.008640	83.746834	119.574364	174.250427	-0.431981	0.000000	0.155426	0.000000	0.000000	0.000000	-0.023650	-0.289322	-0.078511	0.000000	0.000000	4.000000	33.000000	1.000000
14738.477842	0.096808	0.590031	-0.008819	83.746834	119.574364	174.250427	-0.431981	0.000000	0.155426	0.000000	0.000000	0.000000	-0.024982	-0.281837	-0.053777	0.000000	0.000000	4.000000	33.000000	1.000000
14738.481175	0.096808	0.590031	-0.008819	83.773293	119.251770	173.948471	-0.431981	0.000000	0.155426	0.000000	0.000000	0.000000	-0.024982	-0.281837	-0.053777	0.000000	0.000000	4.000000	33.000000	1.000000
14738.484509	0.096752	0.589103	-0.008873	83.773293	119.251770	173.948471	-0.431981	0.000000	0.155426	0.000000	0.000000	0.000000	-0.016868	-0.278420	-0.016236	0.000000	0.000000	4.000000	33.000000	1.000000
14738.487842	0.096752	0.589103	-0.008873	83.773293	119.251770	173.948471	-0.431981	0.000000	0.155426	0.000000	0.000000	0.000000	-0.016868	-0.278420	-0.016236	0.000000	0.000000	4.000000	33.000000	1.000000
14738.491175	0.096752	0.589103	-0.008873	83.788269	119.166710	173.884659	-0.443650	0.000000	0.162401	0.000000	0.000000	0.000000	-0.016868	-0.278420	-0.016236	0.000000	0.000000	4.000000	33.000000	1.000000
14738.494509	0.096752	0.589103	-0.008873	83.788269	119.166710	173.884659	-0.443650	0.000000	0.162401	0.000000	0.000000	0.000000	-0.016868	-0.278420	-0.016236	0.000000	0.000000	4.000000	33.000000	1.000000
14738.497842	0.096686	0.588206	-0.008868	83.788269	119.166710	173.884659	-0.443650	0.000000	0.162401	0.000000	0.000000	0.000000	-0.019710	-0.269190	0.001549	0.000000	0.000000	4.000000	33.000000	1.000000
14738.501175	0.096686	0.588206	-0.008868	83.792938	119.306931	174.041443	-0.443650	0.000000	0.162401	0.000000	0.000000	0.000000	-0.019710	-0.269190	0.001549	0.000000	0.000000	4.000000	33.000000	1.000000
14738.504509	0.096664	0.587325	-0.008765	83.792938	119.306931	174.041443	-0.443650	0.000000	0.162401	0.000000	0.000000	0.000000	-0.006734	-0.264096	0.030753	0.000000	0.000000	4.000000	33.000000	1.000000
14738.507842	0.096664	0.587325	-0.008765	83.792938	119.306931	174.041443	-0.443650	0.000000	0.162401	0.000000	0.000000	0.000000	-0.006734	-0.264096	0.030753	0.000000	0.000000	4.000000	33.000000	1.000000
14738.511175	0.096664	0.587325	-0.008765	83.789436	119.663498	174.411484	-0.438266	0.000000	0.166809	0.000000	0.000000	0.000000	-0.006734	-0.264096	0.030753	0.000000	0.000000	4.000000	33.000000	1.000000
14738.514509	0.096664	0.587325	-0.008765	83.789436	119.663498	174.411484	-0.438266	0.000000	0.166809	0.000000	0.000000	0.000000	-0.006734	-0.264096	0.030753	0.000000	0.000000	4.000000	33.000000	1.000000
14738.517842	0.096650	0.586456	-0.008624	83.789436	119.663498	174.411484	-0.438266	0.000000	0.166809	0.000000	0.000000	0.000000	-0.004255	-0.260620	0.042287	0.000000	0.000000	4.000000	33.000000	1.000000
14738.521175	0.096650	0.586456	-0.008624	83.777290	120.237328	174.992905	-0.438266	0.000000	0.166809	0.000000	0.000000	0.000000	-0.004255	-0.260620	0.042287	0.000000	0.000000	4.000000	33.000000	1.000000
14738.524509	0.096647	0.585618	-0.008428	83.777290	120.237328	174.992905	-0.438266	0.000000	0.166809	0.000000	0.000000	0.000000	-0.000697	-0.251677	0.058835	0.000000	0.000000	4.000000	33.000000	1.000000
14738.527842	0.096647	0.585618	-0.008428	83.777290	120.237328	174.992905	-0.438266	0.000000	0.166809	0.000000	0.000000	0.000000	-0.000697	-0.251677	0.058835	0.000000	0.000000	4.000000	33.000000	1.000000
14738.531175	0.096647	0.585618	-0.008428	83.774078	120.990288	175.742035	-0.421412	0.000000	0.167634	0.000000	0.000000	0.000000	-0.000697	-0.251677	0.058835	0.000000	0.000000	4.000000	33.000000	1.000000
14738.534509	0.096647	0.585618	-0.008428	83.774078	120.990288	175.742035	-0.421412	0.000000	0.167634	0.000000	0.000000	0.000000	-0.000697	-0.251677	0.058835	0.000000	0.000000	4.000000	33.000000	1.000000
14738.537842	0.096645	0.584778	-0.008234	83.774078	120.990288	175.742035	-0.421412	0.000000	0.167634	0.000000	0.000000	0.000000	-0.000805	-0.251767	0.058386	0.000000	0.000000	4.000000	33.000000	1.000000
14738.541175	0.096645	0.584778	-0.008234	83.779282	121.900421	176.633667	-0.421412	0.000000	0.167634	0.000000	0.000000	0.000000	-0.000805	-0.251767	0.058386	0.000000	0.000000	4.000000	33.000000	1.000000
14738.544509	0.096601	0.583982	-0.008021	83.779282	121.900421	176.633667	-0.421412	0.000000	0.167634	0.000000	0.000000	0.000000	-0.013065	-0.238858	0.063669	0.000000	0.000000	4.000000	33.000000	1.000000
14738.547842	0.096601	0.583982	-0.008021	83.779282	121.900421	176.633667	-0.421412	0.000000	0.167634	0.000000	0.000000	0.000000	-0.013065	-0.238858	0.063669	0.000000	0.000000	4.000000	33.000000	1.000000
14738.551175	0.096601	0.583982	-0.008021	83.779938	122.851402	177.567963	-0.401070	0.000000	0.169946	0.000000	0.000000	0.000000	-0.013065	-0.238858	0.063669	0.000000	0.000000	4.000000	33.000000	1.000000
14738.554509	0.096601	0.583982	-0.008021	83.779938	122.851402	177.567963	-0.401070	0.000000	0.169946	0.000000	0.000000	0.000000	-0.013065	-0.238858	0.063669	0.000000	0.000000	4.000000	33.000000	1.000000
14738.557842	0.096551	0.583218	-0.007841	83.779938	122.851402	177.567963	-0.401070	0.000000	0.169946	0.000000	0.000000	0.000000	-0.015123	-0.229338	0.054206	0.000000	0.000000	4.000000	33.000000	1.000000
14738.561175	0.096551	0.583218	-0.007841	83.763443	123.639839	178.360825	-0.401070	0.000000	0.169946	0.000000	0.000000	0.000000	-0.015123	-0.229338	0.054206	0.000000	0.000000	4.000000	33.000000	1.000000
14738.564509	0.096497	0.582503	-0.007675	83.763443	123.639839	178.360825	-0.401070	0.000000	0.169946	0.000000	0.000000	0.000000	-0.016085	-0.214334	0.049816	0.000000	0.000000	4.000000	33.000000	1.000000
14738.567842	0.096497	0.582503	-0.007675	83.763443	123.639839	178.360825	-0.401070	0.000000	0.169946	0.000000	0.000000	0.000000	-0.016085	-0.214334	0.049816	0.000000	0.000000	4.000000	33.000000	1.000000
14738.571175	0.096497	0.582503	-0.007675	83.740791	124.299049	179.031235	-0.383733	0.000000	0.175147	0.000000	0.000000	0.000000	-0.016085	-0.214334	0.049816	0.000000	0.000000	4.000000	33.000000	1.000000
14738.574509	0.096497	0.582503	-0.007675	83.740791	124.299049	179.031235	-0.383733	0.000000	0.175147	0.000000	0.000000	0.000000	-0.016085	-0.214334	0.049816	0.000000	0.000000	4.000000	33.000000	1.000000
14738.577842	0.096424	0.581832	-0.007495	83.740791	124.299049	179.031235	-0.383733	0.000000	0.175147	0.000000	0.000000	0.000000	-0.021921	-0.201405	0.053903	0.000000	0.000000	4.000000	33.000000	1.000000
14738.581175	0.096424	0.581832	-0.007495	83.723770	124.715721	179.469543	-0.383733	0.000000	0.175147	0.000000	0.000000	0.000000	-0.021921	-0.201405	0.053903	0.000000	0.000000	4.000000	33.000000	1.000000
14738.584509	0.096348	0.581211	-0.007330	83.723770	124.715721	179.469543	-0.383733	0.000000	0.175147	0.000000	0.000000	0.000000	-0.022862	-0.186390	0.049638	0.000000	0.000000	4.000000	33.000000	1.000000
14738.587842	0.096348	0.581211	-0.007330	83.723770	124.715721	179.469543	-0.383733	0.000000	0.175147	0.000000	0.000000	0.000000	-0.022862	-0.186390	0.049638	0.000000	0.000000	4.000000	33.000000	1.000000
14738.591175	0.096348	0.581211	-0.007330	83.722214	124.841339	179.614578	-0.366476	0.000000	0.182611	0.000000	0.000000	0.000000	-0.022862	-0.186390	0.049638	0.000000	0.000000	4.000000	33.000000	1.000000
14738.594509	0.096348	0.581211	-0.007330	83.722214	124.841339	179.614578	-0.366476	0.000000	0.182611	0.000000	0.000000	0.000000	-0.022862	-0.186390	0.049638	0.000000	0.000000	4.000000	33.000000	1.000000
14738.597842	0.096279	0.580694	-0.007128	83.722214	124.841339	179.614578	-0.366476	0.000000	0.182611	0.000000	0.000000	0.000000	-0.020540	-0.155048	0.060586	0.000000	0.000000	4.000000	33.000000	1.000000
14738.601175	0.096279	0.580694	-0.007128	83.741226	124.620781	179.409668	-0.366476	0.000000	0.182611	0.000000	0.000000	0.000000	-0.020540	-0.155048	0.060586	0.000000	0.000000	4.000000	33.000000	1.000000
14738.604509	0.096243	0.580231	-0.006880	83.741226	124.620781	179.409668	-0.366476	0.000000	0.182611	0.000000	0.000000	0.000000	-0.010951	-0.138866	0.074211	0.000000	0.000000	4.000000	33.000000	1.000000
14738.607842	0.096243	0.580231	-0.006880	83.741226	124.620781	179.409668	-0.366476	0.000000	0.182611	0.000000	0.000000	0.000000	-0.010951	-0.138866	0.074211	0.000000	0.000000	4.000000	33.000000	1.000000
14738.611175	0.096243	0.580231	-0.006880	83.767059	124.257835	179.059250	-0.344010	0.000000	0.187859	0.000000	0.000000	0.000000	-0.010951	-0.138866	0.074211	0.000000	0.000000	4.000000	33.000000	1.000000
14738.614509	0.096243	0.580231	-0.006880	83.767059	124.257835	179.059250	-0.344010	0.000000	0.187859	0.000000	0.000000	0.000000	-0.010951	-0.138866	0.074211	0.000000	0.000000	4.000000	33.000000	1.000000
14738.617842	0.096239	0.579890	-0.006583	83.767059	124.257835	179.059250	-0.344010	0.000000	0.187859	0.000000	0.000000	0.000000	-0.001106	-0.102190	0.089011	0.000000	0.000000	4.000000	33.000000	1.000000
14738.621175	0.096239	0.579890	-0.006583	83.798218	123.915291	178.716339	-0.344010	0.000000	0.187859	0.000000	0.000000	0.000000	-0.001106	-0.102190	0.089011	0.000000	0.000000	4.000000	33.000000	1.000000
14738.624509	0.096239	0.579890	-0.006583	83.798218	123.915291	178.716339	-0.344010	0.000000	0.187859	0.000000	0.000000	0.000000	-0.001106	-0.102190	0.089011	0.000000	0.000000	4.000000	33.000000	1.000000
14738.627842	0.096239	0.579890	-0.006583	83.798218	123.915291	178.716339	-0.344010	0.000000	0.187859	0.000000	0.000000	0.000000	-0.001106	-0.102190	0.089011	0.000000	0.000000	4.000000	33.000000	1.000000
14738.631175	0.096365	0.579471	-0.005888	83.847443	123.632736	178.410156	-0.329175	0.000000	0.188044	0.000000	0.000000	0.000000	0.037846	-0.125736	0.208673	0.000000	0.000000	4.000000	33.000000	1.000000
14738.634509	0.096365	0.579471	-0.005888	83.847443	123.632736	178.410156	-0.329175	0.000000	0.188044	0.000000	0.000000	0.000000	-0.000000	0.000006	-0.000000	0.000000	0.000000	4.000000	33.000000	1.000000
14738.637842	0.096365	0.579471	-0.005888	83.847443	123.632736	178.410156	-0.329175	0.000000	0.188044	0.000000	0.000000	0.000000	-0.000000	0.000006	-0.000000	0.000000	0.000000	4.000000	33.000000	1.000000
14738.641175	0.096365	0.579471	-0.005888	83.919296	123.598068	178.320419	-0.294396	0.000000	0.181736	0.000000	0.000000	0.000000	-0.000000	0.000006	-0.000000	0.000000	0.000000	4.000000	33.000000	1.000000
14738.644509	0.096365	0.579471	-0.005888	83.919296	123.598068	178.320419	-0.294396	0.000000	0.181736	0.000000	0.000000	0.000000	-0.000000	0.000006	-0.000000	0.000000	0.000000	4.000000	33.000000	1.000000
14738.647842	0.096449	0.579375	-0.005497	83.919296	123.598068	178.320419	-0.294396	0.000000	0.181736	0.000000	0.000000	0.000000	0.025065	-0.028943	0.117390	0.000000	0.000000	4.000000	33.000000	1.000000
14738.651175	0.096449	0.579375	-0.005497	84.022430	123.911316	178.536179	-0.294396	0.000000	0.181736	0.000000	0.000000	0.000000	0.025065	-0.028943	0.117390	0.000000	0.000000	4.000000	33.000000	1.000000
14738.654509	0.096449	0.579375	-0.005497	84.022430	123.911316	178.536179	-0.294396	0.000000	0.181736	0.000000	0.000000	0.000000	0.025065	-0.028943	0.117390	0.000000	0.000000	4.000000	33.000000	1.000000
14738.657842	0.096449	0.579375	-0.005497	84.022430	123.911316	178.536179	-0.294396	0.000000	0.181736	0.000000	0.000000	0.000000	0.025065	-0.028943	0.117390	0.000000	0.000000	4.000000	33.000000	1.000000
14738.661175	0.096660	0.579412	-0.004719	84.164268	124.381897	178.865479	-0.274831	0.000000	0.177558	0.000000	0.000000	0.000000	0.063315	0.011158	0.233417	0.000000	0.000000	4.000000	33.000000	1.000000
14738.664509	0.096660	0.579412	-0.004719	84.164268	124.381897	178.865479	-0.274831	0.000000	0.177558	0.000000	0.000000	0.000000	-0.000001	-0.000000	0.000000	0.000000	0.000000	4.000000	33.000000	1.000000
14738.667842	0.096660	0.579412	-0.004719	84.164268	124.381897	178.865479	-0.274831	0.000000	0.177558	0.000000	0.000000	0.000000	-0.000001	-0.000000	0.000000	0.000000	0.000000	4.000000	33.000000	1.000000
14738.671175	0.096660	0.579412	-0.004719	84.320862	124.919273	179.244812	-0.235928	0.000000	0.167006	0.000000	0.000000	0.000000	-0.000001	-0.000000	0.000000	0.000000	0.000000	4.000000	33.000000	1.000000
14738.674509	0.096660	0.579412	-0.004719	84.320862	124.919273	179.244812	-0.235928	0.000000	0.167006	0.000000	0.000000	0.000000	-0.000001	-0.000000	0.000000	0.000000	0.000000	4.000000	33.000000	1.000000
14738.677842	0.096800	0.579466	-0.004380	84.320862	124.919273	179.244812	-0.235928	0.000000	0.167006	0.000000	0.000000	0.000000	0.041896	0.016333	0.101423	0.000000	0.000000	4.000000	33.000000	1.000000
14738.681175	0.096800	0.579466	-0.004380	84.490105	125.624420	179.779312	-0.235928	0.000000	0.167006	0.000000	0.000000	0.000000	0.041896	0.016333	0.101423	0.000000	0.000000	4.000000	33.000000	1.000000
14738.684509	0.096929	0.579535	-0.004089	84.490105	125.624420	179.779312	-0.235928	0.000000	0.167006	0.000000	0.000000	0.000000	0.038917	0.020643	0.087361	0.000000	0.000000	4.000000	33.000000	1.000000
14738.687842	0.096929	0.579535	-0.004089	84.490105	125.624420	179.779312	-0.235928	0.000000	0.167006	0.000000	0.000000	0.000000	0.038917	0.020643	0.087361	0.000000	0.000000	4.000000	33.000000	1.000000
14738.691175	0.096929	0.579535	-0.004089	84.666412	126.413811	-179.609726	-0.204464	0.000000	0.153537	0.000000	0.000000	0.000000	0.038917	0.020643	0.087361	0.000000	0.000000	4.000000	33.000000	1.000000
14738.694509	0.096929	0.579535	-0.004089	84.666412	126.413811	-179.609726	-0.204464	0.000000	0.153537	0.000000	0.000000	0.000000	0.038917	0.020643	0.087361	0.000000	0.000000	4.000000	33.000000	1.000000
14738.697842	0.097004	0.579575	-0.003846	84.666412	126.413811	-179.609726	-0.204464	0.000000	0.153537	0.000000	0.000000	0.000000	0.022364	0.011965	0.072978	0.000000	0.000000	4.000000	33.000000	1.000000
14738.701175	0.097004	0.579575	-0.003846	84.830093	127.251122	-178.935638	-0.204464	0.000000	0.153537	0.000000	0.000000	0.000000	0.022364	0.011965	0.072978	0.000000	0.000000	4.000000	33.000000	1.000000
14738.704509	0.097043	0.579611	-0.003662	84.830093	127.251122	-178.935638	-0.204464	0.000000	0.153537	0.000000	0.000000	0.000000	0.011825	0.010842	0.055270	0.000000	0.000000	4.000000	33.000000	1.000000
14738.707842	0.097043	0.579611	-0.003662	84.830093	127.251122	-178.935638	-0.204464	0.000000	0.153537	0.000000	0.000000	0.000000	0.011825	0.010842	0.055270	0.000000	0.000000	4.000000	33.000000	1.000000
14738.711175	0.097043	0.579611	-0.003662	84.954109	128.002045	-178.308838	-0.183089	0.000000	0.147838	0.000000	0.000000	0.000000	0.011825	0.010842	0.055270	0.000000	0.000000	4.000000	33.000000	1.000000
14738.714509	0.097043	0.579611	-0.003662	84.954109	128.002045	-178.308838	-0.183089	0.000000	0.147838	0.000000	0.000000	0.000000	0.011825	0.010842	0.055270	0.000000	0.000000	4.000000	33.000000	1.000000
14738.717842	0.097045	0.579600	-0.003547	84.954109	128.002045	-178.308838	-0.183089	0.000000	0.147838	0.000000	0.000000	0.000000	0.000619	-0.003253	0.034482	0.000000	0.000000	4.000000	33.000000	1.000000
14738.721175	0.097045	0.579600	-0.003547	85.047493	128.669464	-177.739822	-0.183089	0.000000	0.147838	0.000000	0.000000	0.000000	0.000619	-0.003253	0.034482	0.000000	0.000000	4.000000	33.000000	1.000000
14738.724509	0.097045	0.579600	-0.003547	85.047493	128.669464	-177.739822	-0.183089	0.000000	0.147838	0.000000	0.000000	0.000000	0.000619	-0.003253	0.034482	0.000000	0.000000	4.000000	33.000000	1.000000
14738.727842	0.097045	0.579600	-0.003547	85.047493	128.669464	-177.739822	-0.183089	0.000000	0.147838	0.000000	0.000000	0.000000	0.000619	-0.003253	0.034482	0.000000	0.000000	4.000000	33.000000	1.000000
14738.731175	0.097019	0.579459	-0.003458	85.112160	129.283310	-177.193588	-0.177342	0.000000	0.147735	0.000000	0.000000	0.000000	-0.007825	-0.042370	0.026590	0.000000	0.000000	4.000000	33.000000	1.000000
14738.734509	0.097019	0.579459	-0.003458	85.112160	129.283310	-177.193588	-0.177342	0.000000	0.147735	0.000000	0.000000	0.000000	-0.007825	-0.042370	0.026590	0.000000	0.000000	4.000000	33.000000	1.000000
14738.737842	0.097019	0.579459	-0.003458	85.112160	129.283310	-177.193588	-0.177342	0.000000	0.147735	0.000000	0.000000	0.000000	-0.007825	-0.042370	0.026590	0.000000	0.000000	4.000000	33.000000	1.000000
14738.741175	0.097019	0.579459	-0.003458	85.153297	129.731918	-176.784409	-0.172910	0.000000	0.149039	0.000000	0.000000	0.000000	-0.007825	-0.042370	0.026590	0.000000	0.000000	4.000000	33.000000	1.000000
14738.744509	0.096954	0.579296	-0.003445	85.153297	129.731918	-176.784409	-0.172910	0.000000	0.149039	0.000000	0.000000	0.000000	-0.019453	-0.048879	0.003828	0.000000	0.000000	4.000000	33.000000	1.000000
14738.747842	0.096954	0.579296	-0.003445	85.153297	129.731918	-176.784409	-0.172910	0.000000	0.149039	0.000000	0.000000	0.000000	-0.019453	-0.048879	0.003828	0.000000	0.000000	4.000000	33.000000	1.000000
14738.751175	0.096954	0.579296	-0.003445	85.191277	129.940216	-176.601639	-0.172272	0.000000	0.152282	0.000000	0.000000	0.000000	-0.019453	-0.048879	0.003828	0.000000	0.000000	4.000000	33.000000	1.000000
14738.754509	0.096954	0.579296	-0.003445	85.191277	129.940216	-176.601639	-0.172272	0.000000	0.152282	0.000000	0.000000	0.000000	-0.019453	-0.048879	0.003828	0.000000	0.000000	4.000000	33.000000	1.000000
14738.757842	0.096887	0.579090	-0.003443	85.191277	129.940216	-176.601639	-0.172272	0.000000	0.152282	0.000000	0.000000	0.000000	-0.020119	-0.061900	0.000706	0.000000	0.000000	4.000000	33.000000	1.000000
14738.761175	0.096887	0.579090	-0.003443	85.242599	129.828659	-176.736771	-0.172272	0.000000	0.152282	0.000000	0.000000	0.000000	-0.020119	-0.061900	0.000706	0.000000	0.000000	4.000000	33.000000	1.000000
14738.764509	0.096887	0.579090	-0.003443	85.242599	129.828659	-176.736771	-0.172272	0.000000	0.152282	0.000000	0.000000	0.000000	-0.020119	-0.061900	0.000706	0.000000	0.000000	4.000000	33.000000	1.000000
14738.767842	0.096887	0.579090	-0.003443	85.242599	129.828659	-176.736771	-0.172272	0.000000	0.152282	0.000000	0.000000	0.000000	-0.020119	-0.061900	0.000706	0.000000	0.000000	4.000000	33.000000	1.000000
14738.771175	0.096815	0.578471	-0.003464	85.328308	129.278549	-177.320267	-0.172155	0.000000	0.155635	0.000000	0.000000	0.000000	-0.021620	-0.185645	-0.006334	0.000000	0.000000	4.000000	33.000000	1.000000
14738.774509	0.096815	0.578471	-0.003464	85.328308	129.278549	-177.320267	-0.172155	0.000000	0.155635	0.000000	0.000000	0.000000	0.000001	-0.000000	0.000000	0.000000	0.000000	4.000000	33.000000	1.000000
14738.777842	0.096815	0.578471	-0.003464	85.328308	129.278549	-177.320267	-0.172155	0.000000	0.155635	0.000000	0.000000	0.000000	0.000001	-0.000000	0.000000	0.000000	0.000000	4.000000	33.000000	1.000000
14738.781175	0.096815	0.578471	-0.003464	85.469872	127.975807	-178.665146	-0.173210	0.000000	0.159238	0.000000	0.000000	0.000000	0.000001	-0.000000	0.000000	0.000000	0.000000	4.000000	33.000000	1.000000
14738.784509	0.096815	0.578471	-0.003464	85.469872	127.975807	-178.665146	-0.173210	0.000000	0.159238	0.000000	0.000000	0.000000	0.000001	-0.000000	0.000000	0.000000	0.000000	4.000000	33.000000	1.000000
14738.787842	0.096807	0.578040	-0.003505	85.469872	127.975807	-178.665146	-0.173210	0.000000	0.159238	0.000000	0.000000	0.000000	-0.002601	-0.129126	-0.012190	0.000000	0.000000	4.000000	33.000000	1.000000
14738.791175	0.096807	0.578040	-0.003505	85.673241	125.868065	179.148849	-0.173210	0.000000	0.159238	0.000000	0.000000	0.000000	-0.002601	-0.129126	-0.012190	0.000000	0.000000	4.000000	33.000000	1.000000
14738.794509	0.096807	0.578040	-0.003505	85.673241	125.868065	179.148849	-0.173210	0.000000	0.159238	0.000000	0.000000	0.000000	-0.002601	-0.129126	-0.012190	0.000000	0.000000	4.000000	33.000000	1.000000
14738.797842	0.096807	0.578040	-0.003505	85.673241	125.868065	179.148849	-0.173210	0.000000	0.159238	0.000000	0.000000	0.000000	-0.002601	-0.129126	-0.012190	0.000000	0.000000	4.000000	33.000000	1.000000
14738.801175	0.096820	0.577003	-0.003547	85.899879	123.103874	176.297760	-0.175242	0.000000	0.159672	0.000000	0.000000	0.000000	0.004051	-0.311357	-0.012670	0.000000	0.000000	4.000000	33.000000	1.000000
14738.804509	0.096820	0.577003	-0.003547	85.899879	123.103874	176.297760	-0.175242	0.000000	0.159672	0.000000	0.000000	0.000000	-0.000001	-0.000006	-0.000000	0.000000	0.000000	4.000000	33.000000	1.000000
14738.807842	0.096820	0.577003	-0.003547	85.899879	123.103874	176.297760	-0.175242	0.000000	0.159672	0.000000	0.000000	0.000000	-0.000001	-0.000006	-0.000000	0.000000	0.000000	4.000000	33.000000	1.000000
14738.811175	0.096820	0.577003	-0.003547	86.124550	119.803444	172.907303	-0.177354	0.000000	0.158996	0.000000	0.000000	0.000000	-0.000001	-0.000006	-0.000000	0.000000	0.000000	4.000000	33.000000	1.000000
14738.814509	0.096820	0.577003	-0.003547	86.124550	119.803444	172.907303	-0.177354	0.000000	0.158996	0.000000	0.000000	0.000000	-0.000001	-0.000006	-0.000000	0.000000	0.000000	4.000000	33.000000	1.000000
14738.817842	0.096826	0.576388	-0.003521	86.124550	119.803444	172.907303	-0.177354	0.000000	0.158996	0.000000	0.000000	0.000000	0.001661	-0.184412	0.007784	0.000000	0.000000	4.000000	33.000000	1.000000
14738.821175	0.096826	0.576388	-0.003521	86.323257	116.102234	169.124878	-0.177354	0.000000	0.158996	0.000000	0.000000	0.000000	0.001661	-0.184412	0.007784	0.000000	0.000000	4.000000	33.000000	1.000000
14738.824509	0.096834	0.575723	-0.003483	86.323257	116.102234	169.124878	-0.177354	0.000000	0.158996	0.000000	0.000000	0.000000	0.002422	-0.199586	0.011342	0.000000	0.000000	4.000000	33.000000	1.000000
14738.827842	0.096834	0.575723	-0.003483	86.323257	116.102234	169.124878	-0.177354	0.000000	0.158996	0.000000	0.000000	0.000000	0.002422	-0.199586	0.011342	0.000000	0.000000	4.000000	33.000000	1.000000
14738.831175	0.096834	0.575723	-0.003483	86.468422	112.189270	165.162827	-0.174166	0.000000	0.158316	0.000000	0.000000	0.000000	0.002422	-0.199586	0.011342	0.000000	0.000000	4.000000	33.000000	1.000000
14738.834509	0.096834	0.575723	-0.003483	86.468422	112.189270	165.162827	-0.174166	0.000000	0.158316	0.000000	0.000000	0.000000	0.002422	-0.199586	0.011342	0.000000	0.000000	4.000000	33.000000	1.000000
14738.837842	0.096831	0.575017	-0.003389	86.468422	112.189270	165.162827	-0.174166	0.000000	0.158316	0.000000	0.000000	0.000000	-0.000713	-0.211627	0.028319	0.000000	0.000000	4.000000	33.000000	1.000000
14738.841175	0.096831	0.575017	-0.003389	86.562080	108.366234	161.316528	-0.174166	0.000000	0.158316	0.000000	0.000000	0.000000	-0.000713	-0.211627	0.028319	0.000000	0.000000	4.000000	33.000000	1.000000
14738.844509	0.096842	0.574315	-0.003232	86.562080	108.366234	161.316528	-0.174166	0.000000	0.158316	0.000000	0.000000	0.000000	0.003291	-0.210737	0.047104	0.000000	0.000000	4.000000	33.000000	1.000000
14738.847842	0.096842	0.574315	-0.003232	86.562080	108.366234	161.316528	-0.174166	0.000000	0.158316	0.000000	0.000000	0.000000	0.003291	-0.210737	0.047104	0.000000	0.000000	4.000000	33.000000	1.000000
14738.851175	0.096842	0.574315	-0.003232	86.608002	105.077301	158.033920	-0.161596	0.000000	0.157887	0.000000	0.000000	0.000000	0.003291	-0.210737	0.047104	0.000000	0.000000	4.000000	33.000000	1.000000
14738.854509	0.096842	0.574315	-0.003232	86.608002	105.077301	158.033920	-0.161596	0.000000	0.157887	0.000000	0.000000	0.000000	0.003291	-0.210737	0.047104	0.000000	0.000000	4.000000	33.000000	1.000000
14738.857842	0.096797	0.573622	-0.003022	86.608002	105.077301	158.033920	-0.161596	0.000000	0.157887	0.000000	0.000000	0.000000	-0.013597	-0.207701	0.063042	0.000000	0.000000	4.000000	33.000000	1.000000
14738.861175	0.096797	0.573622	-0.003022	86.625946	102.527084	155.509277	-0.161596	0.000000	0.157887	0.000000	0.000000	0.000000	-0.013597	-0.207701	0.063042	0.000000	0.000000	4.000000	33.000000	1.000000
14738.864509	0.096722	0.572932	-0.002740	86.625946	102.527084	155.509277	-0.161596	0.000000	0.157887	0.000000	0.000000	0.000000	-0.022563	-0.206974	0.084598	0.000000	0.000000	4.000000	33.000000	1.000000
14738.867842	0.096722	0.572932	-0.002740	86.625946	102.527084	155.509277	-0.161596	0.000000	0.157887	0.000000	0.000000	0.000000	-0.022563	-0.206974	0.084598	0.000000	0.000000	4.000000	33.000000	1.000000
14738.871175	0.096722	0.572932	-0.002740	86.635353	100.874352	153.880020	-0.136989	0.000000	0.163913	0.000000	0.000000	0.000000	-0.022563	-0.206974	0.084598	0.000000	0.000000	4.000000	33.000000	1.000000
14738.874509	0.096722	0.572932	-0.002740	86.635353	100.874352	153.880020	-0.136989	0.000000	0.163913	0.000000	0.000000	0.000000	-0.022563	-0.206974	0.084598	0.000000	0.000000	4.000000	33.000000	1.000000
14738.877842	0.096671	0.572260	-0.002446	86.635353	100.874352	153.880020	-0.136989	0.000000	0.163913	0.000000	0.000000	0.000000	-0.015103	-0.201779	0.088056	0.000000	0.000000	4.000000	33.000000	1.000000
14738.881175	0.096671	0.572260	-0.002446	86.641068	99.959152	152.978821	-0.136989	0.000000	0.163913	0.000000	0.000000	0.000000	-0.015103	-0.201779	0.088056	0.000000	0.000000	4.000000	33.000000	1.000000
14738.884509	0.096658	0.571632	-0.002084	86.641068	99.959152	152.978821	-0.136989	0.000000	0.163913	0.000000	0.000000	0.000000	-0.003967	-0.188256	0.108809	0.000000	0.000000	4.000000	33.000000	1.000000
14738.887842	0.096658	0.571632	-0.002084	86.641068	99.959152	152.978821	-0.136989	0.000000	0.163913	0.000000	0.000000	0.000000	-0.003967	-0.188256	0.108809	0.000000	0.000000	4.000000	33.000000	1.000000
14738.891175	0.096658	0.571632	-0.002084	86.643219	99.965950	152.996460	-0.104178	0.000000	0.167092	0.000000	0.000000	0.000000	-0.003967	-0.188256	0.108809	0.000000	0.000000	4.000000	33.000000	1.000000
14738.894509	0.096658	0.571632	-0.002084	86.643219	99.965950	152.996460	-0.104178	0.000000	0.167092	0.000000	0.000000	0.000000	-0.003967	-0.188256	0.108809	0.000000	0.000000	4.000000	33.000000	1.000000
14738.897842	0.096708	0.571030	-0.001742	86.643219	99.965950	152.996460	-0.104178	0.000000	0.167092	0.000000	0.000000	0.000000	0.015013	-0.180835	0.102602	0.000000	0.000000	4.000000	33.000000	1.000000
14738.901175	0.096708	0.571030	-0.001742	86.645088	100.861046	153.893509	-0.104178	0.000000	0.167092	0.000000	0.000000	0.000000	0.015013	-0.180835	0.102602	0.000000	0.000000	4.000000	33.000000	1.000000
14738.904509	0.096782	0.570469	-0.001394	86.645088	100.861046	153.893509	-0.104178	0.000000	0.167092	0.000000	0.000000	0.000000	0.022153	-0.168110	0.104330	0.000000	0.000000	4.000000	33.000000	1.000000
14738.907842	0.096782	0.570469	-0.001394	86.645088	100.861046	153.893509	-0.104178	0.000000	0.167092	0.000000	0.000000	0.000000	0.022153	-0.168110	0.104330	0.000000	0.000000	4.000000	33.000000	1.000000
14738.911175	0.096782	0.570469	-0.001394	86.645729	101.720871	154.749374	-0.069689	0.000000	0.160897	0.000000	0.000000	0.000000	0.022153	-0.168110	0.104330	0.000000	0.000000	4.000000	33.000000	1.000000
14738.914509	0.096782	0.570469	-0.001394	86.645729	101.720871	154.749374	-0.069689	0.000000	0.160897	0.000000	0.000000	0.000000	0.022153	-0.168110	0.104330	0.000000	0.000000	4.000000	33.000000	1.000000
14738.917842	0.096900	0.569977	-0.001051	86.645729	101.720871	154.749374	-0.069689	0.000000	0.160897	0.000000	0.000000	0.000000	0.035429	-0.147737	0.102911	0.000000	0.000000	4.000000	33.000000	1.000000
14738.921175	0.096900	0.569977	-0.001051	86.645615	102.527443	155.551834	-0.069689	0.000000	0.160897	0.000000	0.000000	0.000000	0.035429	-0.147737	0.102911	0.000000	0.000000	4.000000	33.000000	1.000000
14738.924509	0.097037	0.569535	-0.000725	86.645615	102.527443	155.551834	-0.069689	0.000000	0.160897	0.000000	0.000000	0.000000	0.041150	-0.132624	0.097759	0.000000	0.000000	4.000000	33.000000	1.000000
14738.927842	0.097037	0.569535	-0.000725	86.645615	102.527443	155.551834	-0.069689	0.000000	0.160897	0.000000	0.000000	0.000000	0.041150	-0.132624	0.097759	0.000000	0.000000	4.000000	33.000000	1.000000
14738.931175	0.097037	0.569535	-0.000725	86.644974	103.229721	156.247147	-0.036244	0.000000	0.148134	0.000000	0.000000	0.000000	0.041150	-0.132624	0.097759	0.000000	0.000000	4.000000	33.000000	1.000000
14738.934509	0.097037	0.569535	-0.000725	86.644974	103.229721	156.247147	-0.036244	0.000000	0.148134	0.000000	0.000000	0.000000	0.041150	-0.132624	0.097759	0.000000	0.000000	4.000000	33.000000	1.000000
14738.937842	0.097137	0.569141	-0.000470	86.644974	103.229721	156.247147	-0.036244	0.000000	0.148134	0.000000	0.000000	0.000000	0.029819	-0.118155	0.076319	0.000000	0.000000	4.000000	33.000000	1.000000
14738.941175	0.097137	0.569141	-0.000470	86.645851	103.768654	156.782669	-0.036244	0.000000	0.148134	0.000000	0.000000	0.000000	0.029819	-0.118155	0.076319	0.000000	0.000000	4.000000	33.000000	1.000000
14738.944509	0.097137	0.569141	-0.000470	86.645851	103.768654	156.782669	-0.036244	0.000000	0.148134	0.000000	0.000000	0.000000	0.029819	-0.118155	0.076319	0.000000	0.000000	4.000000	33.000000	1.000000
14738.947842	0.097137	0.569141	-0.000470	86.645851	103.768654	156.782669	-0.036244	0.000000	0.148134	0.000000	0.000000	0.000000	0.029819	-0.118155	0.076319	0.000000	0.000000	4.000000	33.000000	1.000000
14738.951175	0.097263	0.568505	0.000015	86.644615	104.302177	157.317139	-0.023525	0.000000	0.143164	0.000000	0.000000	0.000000	0.037808	-0.190681	0.145773	0.000000	0.000000	4.000000	33.000000	1.000000
14738.954509	0.097263	0.568505	0.000015	86.644615	104.302177	157.317139	-0.023525	0.000000	0.143164	0.000000	0.000000	0.000000	0.000000	0.000006	-0.000000	0.000000	0.000000	4.000000	33.000000	1.000000
14738.957842	0.097263	0.568505	0.000015	86.644615	104.302177	157.317139	-0.023525	0.000000	0.143164	0.000000	0.000000	0.000000	0.000000	0.000006	-0.000000	0.000000	0.000000	4.000000	33.000000	1.000000
14738.961175	0.097263	0.568505	0.000015	86.645264	104.731812	157.745850	0.000771	0.000000	0.136863	0.000000	0.000000	0.000000	0.000000	0.000006	-0.000000	0.000000	0.000000	4.000000	33.000000	1.000000
14738.964509	0.097263	0.568505	0.000015	86.645264	104.731812	157.745850	0.000771	0.000000	0.136863	0.000000	0.000000	0.000000	0.000000	0.000006	-0.000000	0.000000	0.000000	4.000000	33.000000	1.000000
14738.967842	0.097302	0.568254	0.000202	86.645264	104.731812	157.745850	0.000771	0.000000	0.136863	0.000000	0.000000	0.000000	0.011914	-0.075433	0.056003	0.000000	0.000000	4.000000	33.000000	1.000000
14738.971175	0.097302	0.568254	0.000202	86.643974	105.155685	158.173172	0.000771	0.000000	0.136863	0.000000	0.000000	0.000000	0.011914	-0.075433	0.056003	0.000000	0.000000	4.000000	33.000000	1.000000
14738.974509	0.097302	0.568254	0.000202	86.643974	105.155685	158.173172	0.000771	0.000000	0.136863	0.000000	0.000000	0.000000	0.011914	-0.075433	0.056003	0.000000	0.000000	4.000000	33.000000	1.000000
14738.977842	0.097302	0.568254	0.000202	86.643974	105.155685	158.173172	0.000771	0.000000	0.136863	0.000000	0.000000	0.000000	0.011914	-0.075433	0.056003	0.000000	0.000000	4.000000	33.000000	1.000000
14738.981175	0.097324	0.567774	0.000515	86.642464	105.579041	158.600037	0.010105	0.000000	0.134877	0.000000	0.000000	0.000000	0.006326	-0.143949	0.093790	0.000000	0.000000	4.000000	33.000000	1.000000
14738.984509	0.097324	0.567774	0.000515	86.642464	105.579041	158.600037	0.010105	0.000000	0.134877	0.000000	0.000000	0.000000	0.006326	-0.143949	0.093790	0.000000	0.000000	4.000000	33.000000	1.000000
14738.987842	0.097324	0.567774	0.000515	86.642464	105.579041	158.600037	0.010105	0.000000	0.134877	0.000000	0.000000	0.000000	0.006326	-0.143949	0.093790	0.000000	0.000000	4.000000	33.000000	1.000000
14738.991175	0.097324	0.567774	0.000515	86.640831	106.004982	159.026642	0.025736	0.000000	0.133823	0.000000	0.000000	0.000000	0.006326	-0.143949	0.093790	0.000000	0.000000	4.000000	33.000000	1.000000
14738.994509	0.097347	0.567571	0.000626	86.640831	106.004982	159.026642	0.025736	0.000000	0.133823	0.000000	0.000000	0.000000	0.007071	-0.060795	0.033256	0.000000	0.000000	4.000000	33.000000	1.000000
14738.997842	0.097347	0.567571	0.000626	86.640831	106.004982	159.026642	0.025736	0.000000	0.133823	0.000000	0.000000	0.000000	0.007071	-0.060795	0.033256	0.000000	0.000000	4.000000	33.000000	1.000000
14739.001175	0.097347	0.567571	0.000626	86.638962	106.433044	159.452744	0.031279	0.000000	0.132644	0.000000	0.000000	0.000000	0.007071	-0.060795	0.033256	0.000000	0.000000	4.000000	33.000000	1.000000
14739.004509	0.097347	0.567571	0.000626	86.638962	106.433044	159.452744	0.031279	0.000000	0.132644	0.000000	0.000000	0.000000	0.007071	-0.060795	0.033256	0.000000	0.000000	4.000000	33.000000	1.000000
14739.007842	0.097390	0.567325	0.000720	86.638962	106.433044	159.452744	0.031279	0.000000	0.132644	0.000000	0.000000	0.000000	0.012860	-0.073808	0.028423	0.000000	0.000000	4.000000	33.000000	1.000000
14739.011175	0.097390	0.567325	0.000720	86.638618	106.875923	159.894852	0.031279	0.000000	0.132644	0.000000	0.000000	0.000000	0.012860	-0.073808	0.028423	0.000000	0.000000	4.000000	33.000000	1.000000
14739.014509	0.097390	0.567325	0.000720	86.638618	106.875923	159.894852	0.031279	0.000000	0.132644	0.000000	0.000000	0.000000	0.012860	-0.073808	0.028423	0.000000	0.000000	4.000000	33.000000	1.000000
14739.017842	0.097390	0.567325	0.000720	86.638618	106.875923	159.894852	0.031279	0.000000	0.132644	0.000000	0.000000	0.000000	0.012860	-0.073808	0.028423	0.000000	0.000000	4.000000	33.000000	1.000000
14739.021175	0.097432	0.566822	0.000810	86.637222	107.466568	160.482117	0.036016	0.000000	0.130501	0.000000	0.000000	0.000000	0.012537	-0.151092	0.026891	0.000000	0.000000	4.000000	33.000000	1.000000
14739.024509	0.097432	0.566822	0.000810	86.637222	107.466568	160.482117	0.036016	0.000000	0.130501	0.000000	0.000000	0.000000	0.012537	-0.151092	0.026891	0.000000	0.000000	4.000000	33.000000	1.000000
14739.027842	0.097432	0.566822	0.000810	86.637222	107.466568	160.482117	0.036016	0.000000	0.130501	0.000000	0.000000	0.000000	0.012537	-0.151092	0.026891	0.000000	0.000000	4.000000	33.000000	1.000000
14739.031175	0.097432	0.566822	0.000810	86.639786	107.962646	160.971970	0.040498	0.000000	0.128412	0.000000	0.000000	0.000000	0.012537	-0.151092	0.026891	0.000000	0.000000	4.000000	33.000000	1.000000
14739.034509	0.097475	0.566538	0.000801	86.639786	107.962646	160.971970	0.040498	0.000000	0.128412	0.000000	0.000000	0.000000	0.013092	-0.084919	-0.002558	0.000000	0.000000	4.000000	33.000000	1.000000
14739.037842	0.097475	0.566538	0.000801	86.639786	107.962646	160.971970	0.040498	0.000000	0.128412	0.000000	0.000000	0.000000	0.013092	-0.084919	-0.002558	0.000000	0.000000	4.000000	33.000000	1.000000
14739.041175	0.097475	0.566538	0.000801	86.654381	108.301292	161.289978	0.040072	0.000000	0.126230	0.000000	0.000000	0.000000	0.013092	-0.084919	-0.002558	0.000000	0.000000	4.000000	33.000000	1.000000
14739.044509	0.097475	0.566538	0.000801	86.654381	108.301292	161.289978	0.040072	0.000000	0.126230	0.000000	0.000000	0.000000	0.013092	-0.084919	-0.002558	0.000000	0.000000	4.000000	33.000000	1.000000
14739.047842	0.097513	0.566195	0.000764	86.654381	108.301292	161.289978	0.040072	0.000000	0.126230	0.000000	0.000000	0.000000	0.011238	-0.103162	-0.011259	0.000000	0.000000	4.000000	33.000000	1.000000
14739.051175	0.097513	0.566195	0.000764	86.688370	108.038818	161.003128	0.040072	0.000000	0.126230	0.000000	0.000000	0.000000	0.011238	-0.103162	-0.011259	0.000000	0.000000	4.000000	33.000000	1.000000
14739.054509	0.097513	0.566195	0.000764	86.688370	108.038818	161.003128	0.040072	0.000000	0.126230	0.000000	0.000000	0.000000	0.011238	-0.103162	-0.011259	0.000000	0.000000	4.000000	33.000000	1.000000
14739.057842	0.097513	0.566195	0.000764	86.688370	108.038818	161.003128	0.040072	0.000000	0.126230	0.000000	0.000000	0.000000	0.011238	-0.103162	-0.011259	0.000000	0.000000	4.000000	33.000000	1.000000
14739.061175	0.097597	0.565374	0.000517	86.742676	107.001656	159.932968	0.038195	0.000000	0.124357	0.000000	0.000000	0.000000	0.025099	-0.246043	-0.074132	0.000000	0.000000	4.000000	33.000000	1.000000
14739.064509	0.097597	0.565374	0.000517	86.742676	107.001656	159.932968	0.038195	0.000000	0.124357	0.000000	0.000000	0.000000	0.000000	0.000005	-0.000000	0.000000	0.000000	4.000000	33.000000	1.000000
14739.067842	0.097597	0.565374	0.000517	86.742676	107.001656	159.932968	0.038195	0.000000	0.124357	0.000000	0.000000	0.000000	0.000000	0.000005	-0.000000	0.000000	0.000000	4.000000	33.000000	1.000000
14739.071175	0.097597	0.565374	0.000517	86.816292	104.828354	157.715439	0.025840	0.000000	0.120174	0.000000	0.000000	0.000000	0.000000	0.000005	-0.000000	0.000000	0.000000	4.000000	33.000000	1.000000
14739.074509	0.097597	0.565374	0.000517	86.816292	104.828354	157.715439	0.025840	0.000000	0.120174	0.000000	0.000000	0.000000	0.000000	0.000005	-0.000000	0.000000	0.000000	4.000000	33.000000	1.000000
14739.077842	0.097603	0.564916	0.000334	86.816292	104.828354	157.715439	0.025840	0.000000	0.120174	0.000000	0.000000	0.000000	0.001907	-0.137489	-0.054961	0.000000	0.000000	4.000000	33.000000	1.000000
14739.081175	0.097603	0.564916	0.000334	86.892090	101.810280	154.638550	0.025840	0.000000	0.120174	0.000000	0.000000	0.000000	0.001907	-0.137489	-0.054961	0.000000	0.000000	4.000000	33.000000	1.000000
14739.084509	0.097602	0.564423	0.000115	86.892090	101.810280	154.638550	0.025840	0.000000	0.120174	0.000000	0.000000	0.000000	-0.000366	-0.147911	-0.065549	0.000000	0.000000	4.000000	33.000000	1.000000
14739.087842	0.097602	0.564423	0.000115	86.892090	101.810280	154.638550	0.025840	0.000000	0.120174	0.000000	0.000000	0.000000	-0.000366	-0.147911	-0.065549	0.000000	0.000000	4.000000	33.000000	1.000000
14739.091175	0.097602	0.564423	0.000115	86.948792	98.112152	150.894913	0.005755	0.000000	0.119917	0.000000	0.000000	0.000000	-0.000366	-0.147911	-0.065549	0.000000	0.000000	4.000000	33.000000	1.000000
14739.094509	0.097622	0.563931	-0.000109	86.948792	98.112152	150.894913	0.005755	0.000000	0.119917	0.000000	0.000000	0.000000	0.006096	-0.147763	-0.067110	0.000000	0.000000	4.000000	33.000000	1.000000
14739.097842	0.097622	0.563931	-0.000109	86.948792	98.112152	150.894913	0.005755	0.000000	0.119917	0.000000	0.000000	0.000000	0.006096	-0.147763	-0.067110	0.000000	0.000000	4.000000	33.000000	1.000000
14739.101175	0.097622	0.563931	-0.000109	86.961334	93.984184	146.754242	-0.005430	0.000000	0.118901	0.000000	0.000000	0.000000	0.006096	-0.147763	-0.067110	0.000000	0.000000	4.000000	33.000000	1.000000
14739.104509	0.097578	0.563413	-0.000313	86.961334	93.984184	146.754242	-0.005430	0.000000	0.118901	0.000000	0.000000	0.000000	-0.013114	-0.155300	-0.061408	0.000000	0.000000	4.000000	33.000000	1.000000
14739.107842	0.097578	0.563413	-0.000313	86.961334	93.984184	146.754242	-0.005430	0.000000	0.118901	0.000000	0.000000	0.000000	-0.013114	-0.155300	-0.061408	0.000000	0.000000	4.000000	33.000000	1.000000
14739.111175	0.097578	0.563413	-0.000313	86.942070	89.860474	142.637268	-0.015665	0.000000	0.121087	0.000000	0.000000	0.000000	-0.013114	-0.155300	-0.061408	0.000000	0.000000	4.000000	33.000000	1.000000
14739.114509	0.097578	0.563413	-0.000313	86.942070	89.860474	142.637268	-0.015665	0.000000	0.121087	0.000000	0.000000	0.000000	-0.013114	-0.155300	-0.061408	0.000000	0.000000	4.000000	33.000000	1.000000
14739.117842	0.097531	0.562878	-0.000536	86.942070	89.860474	142.637268	-0.015665	0.000000	0.121087	0.000000	0.000000	0.000000	-0.014276	-0.160401	-0.066838	0.000000	0.000000	4.000000	33.000000	1.000000
14739.121175	0.097531	0.562878	-0.000536	86.907120	86.070892	138.860107	-0.015665	0.000000	0.121087	0.000000	0.000000	0.000000	-0.014276	-0.160401	-0.066838	0.000000	0.000000	4.000000	33.000000	1.000000
14739.124509	0.097461	0.562344	-0.000755	86.907120	86.070892	138.860107	-0.015665	0.000000	0.121087	0.000000	0.000000	0.000000	-0.020817	-0.160222	-0.065652	0.000000	0.000000	4.000000	33.000000	1.000000
14739.127842	0.097461	0.562344	-0.000755	86.907120	86.070892	138.860107	-0.015665	0.000000	0.121087	0.000000	0.000000	0.000000	-0.020817	-0.160222	-0.065652	0.000000	0.000000	4.000000	33.000000	1.000000
14739.131175	0.097461	0.562344	-0.000755	86.865501	82.801079	135.601715	-0.037747	0.000000	0.126935	0.000000	0.000000	0.000000	-0.020817	-0.160222	-0.065652	0.000000	0.000000	4.000000	33.000000	1.000000
14739.134509	0.097461	0.562344	-0.000755	86.865501	82.801079	135.601715	-0.037747	0.000000	0.126935	0.000000	0.000000	0.000000	-0.020817	-0.160222	-0.065652	0.000000	0.000000	4.000000	33.000000	1.000000
14739.137842	0.097405	0.561812	-0.000911	86.865501	82.801079	135.601715	-0.037747	0.000000	0.126935	0.000000	0.000000	0.000000	-0.016773	-0.159709	-0.046732	0.000000	0.000000	4.000000	33.000000	1.000000
14739.141175	0.097405	0.561812	-0.000911	86.823067	80.097473	132.911499	-0.037747	0.000000	0.126935	0.000000	0.000000	0.000000	-0.016773	-0.159709	-0.046732	0.000000	0.000000	4.000000	33.000000	1.000000
14739.144509	0.097309	0.561323	-0.001046	86.823067	80.097473	132.911499	-0.037747	0.000000	0.126935	0.000000	0.000000	0.000000	-0.029034	-0.146697	-0.040559	0.000000	0.000000	4.000000	33.000000	1.000000
14739.147842	0.097309	0.561323	-0.001046	86.823067	80.097473	132.911499	-0.037747	0.000000	0.126935	0.000000	0.000000	0.000000	-0.029034	-0.146697	-0.040559	0.000000	0.000000	4.000000	33.000000	1.000000
14739.151175	0.097309	0.561323	-0.001046	86.785820	78.048988	130.875000	-0.052295	0.000000	0.134570	0.000000	0.000000	0.000000	-0.029034	-0.146697	-0.040559	0.000000	0.000000	4.000000	33.000000	1.000000
14739.154509	0.097309	0.561323	-0.001046	86.785820	78.048988	130.875000	-0.052295	0.000000	0.134570	0.000000	0.000000	0.000000	-0.029034	-0.146697	-0.040559	0.000000	0.000000	4.000000	33.000000	1.000000
14739.157842	0.097267	0.560861	-0.001133	86.785820	78.048988	130.875000	-0.052295	0.000000	0.134570	0.000000	0.000000	0.000000	-0.012343	-0.138627	-0.026027	0.000000	0.000000	4.000000	33.000000	1.000000
14739.161175	0.097267	0.560861	-0.001133	86.757980	76.632339	129.466370	-0.052295	0.000000	0.134570	0.000000	0.000000	0.000000	-0.012343	-0.138627	-0.026027	0.000000	0.000000	4.000000	33.000000	1.000000
14739.164509	0.097228	0.560467	-0.001213	86.757980	76.632339	129.466370	-0.052295	0.000000	0.134570	0.000000	0.000000	0.000000	-0.011950	-0.118041	-0.024204	0.000000	0.000000	4.000000	33.000000	1.000000
14739.167842	0.097228	0.560467	-0.001213	86.757980	76.632339	129.466370	-0.052295	0.000000	0.134570	0.000000	0.000000	0.000000	-0.011950	-0.118041	-0.024204	0.000000	0.000000	4.000000	33.000000	1.000000
14739.171175	0.097228	0.560467	-0.001213	86.738594	75.692841	128.530945	-0.060667	0.000000	0.138619	0.000000	0.000000	0.000000	-0.011950	-0.118041	-0.024204	0.000000	0.000000	4.000000	33.000000	1.000000
14739.174509	0.097217	0.560109	-0.001264	86.738594	75.692841	128.530945	-0.060667	0.000000	0.138619	0.000000	0.000000	0.000000	-0.003228	-0.107617	-0.015135	0.000000	0.000000	4.000000	33.000000	1.000000
14739.177842	0.097217	0.560109	-0.001264	86.738594	75.692841	128.530945	-0.060667	0.000000	0.138619	0.000000	0.000000	0.000000	-0.003228	-0.107617	-0.015135	0.000000	0.000000	4.000000	33.000000	1.000000
14739.181175	0.097217	0.560109	-0.001264	86.734756	75.432213	128.275543	-0.063190	0.000000	0.139157	0.000000	0.000000	0.000000	-0.003228	-0.107617	-0.015135	0.000000	0.000000	4.000000	33.000000	1.000000
14739.184509	0.097217	0.560109	-0.001264	86.734756	75.432213	128.275543	-0.063190	0.000000	0.139157	0.000000	0.000000	0.000000	-0.003228	-0.107617	-0.015135	0.000000	0.000000	4.000000	33.000000	1.000000
14739.187842	0.097196	0.559802	-0.001257	86.734756	75.432213	128.275543	-0.063190	0.000000	0.139157	0.000000	0.000000	0.000000	-0.006359	-0.092017	0.002014	0.000000	0.000000	4.000000	33.000000	1.000000
14739.191175	0.097196	0.559802	-0.001257	86.745499	75.797569	128.644440	-0.063190	0.000000	0.139157	0.000000	0.000000	0.000000	-0.006359	-0.092017	0.002014	0.000000	0.000000	4.000000	33.000000	1.000000
14739.194509	0.097196	0.559802	-0.001257	86.745499	75.797569	128.644440	-0.063190	0.000000	0.139157	0.000000	0.000000	0.000000	-0.006359	-0.092017	0.002014	0.000000	0.000000	4.000000	33.000000	1.000000
14739.197842	0.097196	0.559802	-0.001257	86.745499	75.797569	128.644440	-0.063190	0.000000	0.139157	0.000000	0.000000	0.000000	-0.006359	-0.092017	0.002014	0.000000	0.000000	4.000000	33.000000	1.000000
14739.201175	0.097165	0.559428	-0.001189	86.755020	76.141518	128.991669	-0.062854	0.000000	0.140216	0.000000	0.000000	0.000000	-0.009214	-0.112152	0.020467	0.000000	0.000000	4.000000	33.000000	1.000000
14739.204509	0.097165	0.559428	-0.001189	86.755020	76.141518	128.991669	-0.062854	0.000000	0.140216	0.000000	0.000000	0.000000	-0.009214	-0.112152	0.020467	0.000000	0.000000	4.000000	33.000000	1.000000
14739.207842	0.097165	0.559428	-0.001189	86.755020	76.141518	128.991669	-0.062854	0.000000	0.140216	0.000000	0.000000	0.000000	-0.009214	-0.112152	0.020467	0.000000	0.000000	4.000000	33.000000	1.000000
14739.211175	0.097165	0.559428	-0.001189	86.760460	76.335045	129.190948	-0.059443	0.000000	0.141752	0.000000	0.000000	0.000000	-0.009214	-0.112152	0.020467	0.000000	0.000000	4.000000	33.000000	1.000000
14739.214509	0.097136	0.559310	-0.001112	86.760460	76.335045	129.190948	-0.059443	0.000000	0.141752	0.000000	0.000000	0.000000	-0.008646	-0.035485	0.023168	0.000000	0.000000	4.000000	33.000000	1.000000
14739.217842	0.097136	0.559310	-0.001112	86.760460	76.335045	129.190948	-0.059443	0.000000	0.141752	0.000000	0.000000	0.000000	-0.008646	-0.035485	0.023168	0.000000	0.000000	4.000000	33.000000	1.000000
14739.221175	0.097136	0.559310	-0.001112	86.761909	76.382225	129.240952	-0.055582	0.000000	0.143193	0.000000	0.000000	0.000000	-0.008646	-0.035485	0.023168	0.000000	0.000000	4.000000	33.000000	1.000000
14739.224509	0.097136	0.559310	-0.001112	86.761909	76.382225	129.240952	-0.055582	0.000000	0.143193	0.000000	0.000000	0.000000	-0.008646	-0.035485	0.023168	0.000000	0.000000	4.000000	33.000000	1.000000
14739.227842	0.097135	0.559251	-0.001009	86.761909	76.382225	129.240952	-0.055582	0.000000	0.143193	0.000000	0.000000	0.000000	-0.000250	-0.017477	0.030717	0.000000	0.000000	4.000000	33.000000	1.000000
14739.231175	0.097135	0.559251	-0.001009	86.760460	76.329636	129.191010	-0.055582	0.000000	0.143193	0.000000	0.000000	0.000000	-0.000250	-0.017477	0.030717	0.000000	0.000000	4.000000	33.000000	1.000000
14739.234509	0.097135	0.559251	-0.001009	86.760460	76.329636	129.191010	-0.055582	0.000000	0.143193	0.000000	0.000000	0.000000	-0.000250	-0.017477	0.030717	0.000000	0.000000	4.000000	33.000000	1.000000
14739.237842	0.097135	0.559251	-0.001009	86.760460	76.329636	129.191010	-0.055582	0.000000	0.143193	0.000000	0.000000	0.000000	-0.000250	-0.017477	0.030717	0.000000	0.000000	4.000000	33.000000	1.000000
14739.241175	0.097115	0.559272	-0.000786	86.756531	76.177696	129.041504	-0.050462	0.000000	0.143235	0.000000	0.000000	0.000000	-0.006147	0.006017	0.066843	0.000000	0.000000	4.000000	33.000000	1.000000
14739.244509	0.097115	0.559272	-0.000786	86.756531	76.177696	129.041504	-0.050462	0.000000	0.143235	0.000000	0.000000	0.000000	-0.006147	0.006017	0.066843	0.000000	0.000000	4.000000	33.000000	1.000000
14739.247842	0.097115	0.559272	-0.000786	86.756531	76.177696	129.041504	-0.050462	0.000000	0.143235	0.000000	0.000000	0.000000	-0.006147	0.006017	0.066843	0.000000	0.000000	4.000000	33.000000	1.000000
14739.251175	0.097115	0.559272	-0.000786	86.751038	75.976395	128.842621	-0.039322	0.000000	0.144259	0.000000	0.000000	0.000000	-0.006147	0.006017	0.066843	0.000000	0.000000	4.000000	33.000000	1.000000
14739.254509	0.097138	0.559350	-0.000675	86.751038	75.976395	128.842621	-0.039322	0.000000	0.144259	0.000000	0.000000	0.000000	0.007095	0.023484	0.033356	0.000000	0.000000	4.000000	33.000000	1.000000
14739.257842	0.097138	0.559350	-0.000675	86.751038	75.976395	128.842621	-0.039322	0.000000	0.144259	0.000000	0.000000	0.000000	0.007095	0.023484	0.033356	0.000000	0.000000	4.000000	33.000000	1.000000
14739.261175	0.097138	0.559350	-0.000675	86.742615	75.677208	128.545685	-0.033762	0.000000	0.143077	0.000000	0.000000	0.000000	0.007095	0.023484	0.033356	0.000000	0.000000	4.000000	33.000000	1.000000
14739.264509	0.097138	0.559350	-0.000675	86.742615	75.677208	128.545685	-0.033762	0.000000	0.143077	0.000000	0.000000	0.000000	0.007095	0.023484	0.033356	0.000000	0.000000	4.000000	33.000000	1.000000
14739.267842	0.097139	0.559454	-0.000565	86.742615	75.677208	128.545685	-0.033762	0.000000	0.143077	0.000000	0.000000	0.000000	0.000245	0.031152	0.033093	0.000000	0.000000	4.000000	33.000000	1.000000
14739.271175	0.097139	0.559454	-0.000565	86.732895	75.333145	128.201065	-0.033762	0.000000	0.143077	0.000000	0.000000	0.000000	0.000245	0.031152	0.033093	0.000000	0.000000	4.000000	33.000000	1.000000
14739.274509	0.097139	0.559454	-0.000565	86.732895	75.333145	128.201065	-0.033762	0.000000	0.143077	0.000000	0.000000	0.000000	0.000245	0.031152	0.033093	0.000000	0.000000	4.000000	33.000000	1.000000
14739.277842	0.097139	0.559454	-0.000565	86.732895	75.333145	128.201065	-0.033762	0.000000	0.143077	0.000000	0.000000	0.000000	0.000245	0.031152	0.033093	0.000000	0.000000	4.000000	33.000000	1.000000
14739.281175	0.097152	0.559703	-0.000401	86.724396	75.037125	127.907288	-0.028247	0.000000	0.143036	0.000000	0.000000	0.000000	0.003684	0.074911	0.049284	0.000000	0.000000	4.000000	33.000000	1.000000
14739.284509	0.097152	0.559703	-0.000401	86.724396	75.037125	127.907288	-0.028247	0.000000	0.143036	0.000000	0.000000	0.000000	0.003684	0.074911	0.049284	0.000000	0.000000	4.000000	33.000000	1.000000
14739.287842	0.097152	0.559703	-0.000401	86.724396	75.037125	127.907288	-0.028247	0.000000	0.143036	0.000000	0.000000	0.000000	0.003684	0.074911	0.049284	0.000000	0.000000	4.000000	33.000000	1.000000
14739.291175	0.097152	0.559703	-0.000401	86.714432	74.691597	127.566635	-0.020033	0.000000	0.142422	0.000000	0.000000	0.000000	0.003684	0.074911	0.049284	0.000000	0.000000	4.000000	33.000000	1.000000
14739.294509	0.097116	0.559832	-0.000355	86.714432	74.691597	127.566635	-0.020033	0.000000	0.142422	0.000000	0.000000	0.000000	-0.010690	0.038549	0.013673	0.000000	0.000000	4.000000	33.000000	1.000000
14739.297842	0.097116	0.559832	-0.000355	86.714432	74.691597	127.566635	-0.020033	0.000000	0.142422	0.000000	0.000000	0.000000	-0.010690	0.038549	0.013673	0.000000	0.000000	4.000000	33.000000	1.000000
14739.301175	0.097116	0.559832	-0.000355	86.707230	74.447060	127.324455	-0.017754	0.000000	0.144204	0.000000	0.000000	0.000000	-0.010690	0.038549	0.013673	0.000000	0.000000	4.000000	33.000000	1.000000
14739.304509	0.097116	0.559832	-0.000355	86.707230	74.447060	127.324455	-0.017754	0.000000	0.144204	0.000000	0.000000	0.000000	-0.010690	0.038549	0.013673	0.000000	0.000000	4.000000	33.000000	1.000000
14739.307842	0.097102	0.559960	-0.000314	86.707230	74.447060	127.324455	-0.017754	0.000000	0.144204	0.000000	0.000000	0.000000	-0.004190	0.038559	0.012279	0.000000	0.000000	4.000000	33.000000	1.000000
14739.311175	0.097102	0.559960	-0.000314	86.701408	74.251762	127.131538	-0.017754	0.000000	0.144204	0.000000	0.000000	0.000000	-0.004190	0.038559	0.012279	0.000000	0.000000	4.000000	33.000000	1.000000
14739.314509	0.097102	0.559960	-0.000314	86.701408	74.251762	127.131538	-0.017754	0.000000	0.144204	0.000000	0.000000	0.000000	-0.004190	0.038559	0.012279	0.000000	0.000000	4.000000	33.000000	1.000000
14739.317842	0.097102	0.559960	-0.000314	86.701408	74.251762	127.131538	-0.017754	0.000000	0.144204	0.000000	0.000000	0.000000	-0.004190	0.038559	0.012279	0.000000	0.000000	4.000000	33.000000	1.000000
14739.321175	0.097050	0.560139	-0.000343	86.695656	74.057312	126.939453	-0.015707	0.000000	0.144902	0.000000	0.000000	0.000000	-0.015465	0.053602	-0.008777	0.000000	0.000000	4.000000	33.000000	1.000000
14739.324509	0.097050	0.560139	-0.000343	86.695656	74.057312	126.939453	-0.015707	0.000000	0.144902	0.000000	0.000000	0.000000	-0.015465	0.053602	-0.008777	0.000000	0.000000	4.000000	33.000000	1.000000
14739.327842	0.097050	0.560139	-0.000343	86.695656	74.057312	126.939453	-0.015707	0.000000	0.144902	0.000000	0.000000	0.000000	-0.015465	0.053602	-0.008777	0.000000	0.000000	4.000000	33.000000	1.000000
14739.331175	0.097050	0.560139	-0.000343	86.692635	73.961449	126.843460	-0.017170	0.000000	0.147480	0.000000	0.000000	0.000000	-0.015465	0.053602	-0.008777	0.000000	0.000000	4.000000	33.000000	1.000000
14739.334509	0.097043	0.560198	-0.000377	86.692635	73.961449	126.843460	-0.017170	0.000000	0.147480	0.000000	0.000000	0.000000	-0.002172	0.017755	-0.010228	0.000000	0.000000	4.000000	33.000000	1.000000
14739.337842	0.097043	0.560198	-0.000377	86.692635	73.961449	126.843460	-0.017170	0.000000	0.147480	0.000000	0.000000	0.000000	-0.002172	0.017755	-0.010228	0.000000	0.000000	4.000000	33.000000	1.000000
14739.341175	0.097043	0.560198	-0.000377	86.691101	73.913628	126.795578	-0.018875	0.000000	0.147842	0.000000	0.000000	0.000000	-0.002172	0.017755	-0.010228	0.000000	0.000000	4.000000	33.000000	1.000000
14739.344509	0.097043	0.560198	-0.000377	86.691101	73.913628	126.795578	-0.018875	0.000000	0.147842	0.000000	0.000000	0.000000	-0.002172	0.017755	-0.010228	0.000000	0.000000	4.000000	33.000000	1.000000
14739.347842	0.097037	0.560232	-0.000406	86.691101	73.913628	126.795578	-0.018875	0.000000	0.147842	0.000000	0.000000	0.000000	-0.001821	0.010106	-0.008578	0.000000	0.000000	4.000000	33.000000	1.000000
14739.351175	0.097037	0.560232	-0.000406	86.689613	73.868553	126.747696	-0.018875	0.000000	0.147842	0.000000	0.000000	0.000000	-0.001821	0.010106	-0.008578	0.000000	0.000000	4.000000	33.000000	1.000000
14739.354509	0.097037	0.560232	-0.000406	86.689613	73.868553	126.747696	-0.018875	0.000000	0.147842	0.000000	0.000000	0.000000	-0.001821	0.010106	-0.008578	0.000000	0.000000	4.000000	33.000000	1.000000
14739.357842	0.097037	0.560232	-0.000406	86.689613	73.868553	126.747696	-0.018875	0.000000	0.147842	0.000000	0.000000	0.000000	-0.001821	0.010106	-0.008578	0.000000	0.000000	4.000000	33.000000	1.000000
14739.361175	0.097091	0.560274	-0.000472	86.689674	73.874100	126.747780	-0.020305	0.000000	0.148145	0.000000	0.000000	0.000000	0.016219	0.012546	-0.019652	0.000000	0.000000	4.000000	33.000000	1.000000
14739.364509	0.097091	0.560274	-0.000472	86.689674	73.874100	126.747780	-0.020305	0.000000	0.148145	0.000000	0.000000	0.000000	0.016219	0.012546	-0.019652	0.000000	0.000000	4.000000	33.000000	1.000000
14739.367842	0.097091	0.560274	-0.000472	86.689674	73.874100	126.747780	-0.020305	0.000000	0.148145	0.000000	0.000000	0.000000	0.016219	0.012546	-0.019652	0.000000	0.000000	4.000000	33.000000	1.000000
14739.371175	0.097091	0.560274	-0.000472	86.691216	73.924644	126.795685	-0.023580	0.000000	0.145442	0.000000	0.000000	0.000000	0.016219	0.012546	-0.019652	0.000000	0.000000	4.000000	33.000000	1.000000
14739.374509	0.097109	0.560256	-0.000494	86.691216	73.924644	126.795685	-0.023580	0.000000	0.145442	0.000000	0.000000	0.000000	0.005384	-0.005207	-0.006657	0.000000	0.000000	4.000000	33.000000	1.000000
14739.377842	0.097109	0.560256	-0.000494	86.691216	73.924644	126.795685	-0.023580	0.000000	0.145442	0.000000	0.000000	0.000000	0.005384	-0.005207	-0.006657	0.000000	0.000000	4.000000	33.000000	1.000000
14739.381175	0.097109	0.560256	-0.000494	86.692635	73.975098	126.843529	-0.024689	0.000000	0.144545	0.000000	0.000000	0.000000	0.005384	-0.005207	-0.006657	0.000000	0.000000	4.000000	33.000000	1.000000
14739.384509	0.097109	0.560256	-0.000494	86.692635	73.975098	126.843529	-0.024689	0.000000	0.144545	0.000000	0.000000	0.000000	0.005384	-0.005207	-0.006657	0.000000	0.000000	4.000000	33.000000	1.000000
14739.387842	0.097149	0.560239	-0.000521	86.692635	73.975098	126.843529	-0.024689	0.000000	0.144545	0.000000	0.000000	0.000000	0.011885	-0.005204	-0.008041	0.000000	0.000000	4.000000	33.000000	1.000000
14739.391175	0.097149	0.560239	-0.000521	86.694168	74.028275	126.891327	-0.024689	0.000000	0.144545	0.000000	0.000000	0.000000	0.011885	-0.005204	-0.008041	0.000000	0.000000	4.000000	33.000000	1.000000
14739.394509	0.097149	0.560239	-0.000521	86.694168	74.028275	126.891327	-0.024689	0.000000	0.144545	0.000000	0.000000	0.000000	0.011885	-0.005204	-0.008041	0.000000	0.000000	4.000000	33.000000	1.000000
14739.397842	0.097149	0.560239	-0.000521	86.694168	74.028275	126.891327	-0.024689	0.000000	0.144545	0.000000	0.000000	0.000000	0.011885	-0.005204	-0.008041	0.000000	0.000000	4.000000	33.000000	1.000000
14739.401175	0.097194	0.560188	-0.000519	86.694054	74.090233	126.952332	-0.026030	0.000000	0.142564	0.000000	0.000000	0.000000	0.013711	-0.015308	0.000535	0.000000	0.000000	4.000000	33.000000	1.000000
14739.404509	0.097194	0.560188	-0.000519	86.694054	74.090233	126.952332	-0.026030	0.000000	0.142564	0.000000	0.000000	0.000000	0.013711	-0.015308	0.000535	0.000000	0.000000	4.000000	33.000000	1.000000
14739.407842	0.097194	0.560188	-0.000519	86.694054	74.090233	126.952332	-0.026030	0.000000	0.142564	0.000000	0.000000	0.000000	0.013711	-0.015308	0.000535	0.000000	0.000000	4.000000	33.000000	1.000000
14739.411175	0.097194	0.560188	-0.000519	86.695534	74.140854	127.000336	-0.025940	0.000000	0.140279	0.000000	0.000000	0.000000	0.013711	-0.015308	0.000535	0.000000	0.000000	4.000000	33.000000	1.000000
14739.414509	0.097217	0.560163	-0.000518	86.695534	74.140854	127.000336	-0.025940	0.000000	0.140279	0.000000	0.000000	0.000000	0.006853	-0.007656	0.000266	0.000000	0.000000	4.000000	33.000000	1.000000
14739.417842	0.097217	0.560163	-0.000518	86.695534	74.140854	127.000336	-0.025940	0.000000	0.140279	0.000000	0.000000	0.000000	0.006853	-0.007656	0.000266	0.000000	0.000000	4.000000	33.000000	1.000000
14739.421175	0.097217	0.560163	-0.000518	86.695656	74.143661	127.000389	-0.025896	0.000000	0.139137	0.000000	0.000000	0.000000	0.006853	-0.007656	0.000266	0.000000	0.000000	4.000000	33.000000	1.000000
14739.424509	0.097217	0.560163	-0.000518	86.695656	74.143661	127.000389	-0.025896	0.000000	0.139137	0.000000	0.000000	0.000000	0.006853	-0.007656	0.000266	0.000000	0.000000	4.000000	33.000000	1.000000
14739.427842	0.097244	0.560154	-0.000499	86.695656	74.143661	127.000389	-0.025896	0.000000	0.139137	0.000000	0.000000	0.000000	0.007979	-0.002456	0.005541	0.000000	0.000000	4.000000	33.000000	1.000000
14739.431175	0.097244	0.560154	-0.000499	86.694168	74.095734	126.952400	-0.025896	0.000000	0.139137	0.000000	0.000000	0.000000	0.007979	-0.002456	0.005541	0.000000	0.000000	4.000000	33.000000	1.000000
14739.434509	0.097244	0.560154	-0.000499	86.694168	74.095734	126.952400	-0.025896	0.000000	0.139137	0.000000	0.000000	0.000000	0.007979	-0.002456	0.005541	0.000000	0.000000	4.000000	33.000000	1.000000
14739.437842	0.097244	0.560154	-0.000499	86.694168	74.095734	126.952400	-0.025896	0.000000	0.139137	0.000000	0.000000	0.000000	0.007979	-0.002456	0.005541	0.000000	0.000000	4.000000	33.000000	1.000000
14739.441175	0.097292	0.560182	-0.000382	86.689735	74.014107	126.869560	-0.024973	0.000000	0.137807	0.000000	0.000000	0.000000	0.014300	0.008252	0.035216	0.000000	0.000000	4.000000	33.000000	1.000000
14739.444509	0.097292	0.560182	-0.000382	86.689735	74.014107	126.869560	-0.024973	0.000000	0.137807	0.000000	0.000000	0.000000	0.014300	0.008252	0.035216	0.000000	0.000000	4.000000	33.000000	1.000000
14739.447842	0.097292	0.560182	-0.000382	86.689735	74.014107	126.869560	-0.024973	0.000000	0.137807	0.000000	0.000000	0.000000	0.014300	0.008252	0.035216	0.000000	0.000000	4.000000	33.000000	1.000000
14739.451175	0.097292	0.560182	-0.000382	86.686958	73.918785	126.774094	-0.019103	0.000000	0.135424	0.000000	0.000000	0.000000	0.014300	0.008252	0.035216	0.000000	0.000000	4.000000	33.000000	1.000000
14739.454509	0.097304	0.560208	-0.000324	86.686958	73.918785	126.774094	-0.019103	0.000000	0.135424	0.000000	0.000000	0.000000	0.003719	0.007955	0.017474	0.000000	0.000000	4.000000	33.000000	1.000000
14739.457842	0.097304	0.560208	-0.000324	86.686958	73.918785	126.774094	-0.019103	0.000000	0.135424	0.000000	0.000000	0.000000	0.003719	0.007955	0.017474	0.000000	0.000000	4.000000	33.000000	1.000000
14739.461175	0.097304	0.560208	-0.000324	86.685425	73.873764	126.726280	-0.016191	0.000000	0.134804	0.000000	0.000000	0.000000	0.003719	0.007955	0.017474	0.000000	0.000000	4.000000	33.000000	1.000000
14739.464509	0.097339	0.560209	-0.000265	86.685425	73.873764	126.726280	-0.016191	0.000000	0.134804	0.000000	0.000000	0.000000	0.010580	0.000291	0.017738	0.000000	0.000000	4.000000	33.000000	1.000000
14739.467842	0.097339	0.560209	-0.000265	86.685425	73.873764	126.726280	-0.016191	0.000000	0.134804	0.000000	0.000000	0.000000	0.010580	0.000291	0.017738	0.000000	0.000000	4.000000	33.000000	1.000000
14739.471175	0.097339	0.560209	-0.000265	86.681000	73.790009	126.644043	-0.013235	0.000000	0.133040	0.000000	0.000000	0.000000	0.010580	0.000291	0.017738	0.000000	0.000000	4.000000	33.000000	1.000000
14739.474509	0.097339	0.560209	-0.000265	86.681000	73.790009	126.644043	-0.013235	0.000000	0.133040	0.000000	0.000000	0.000000	0.010580	0.000291	0.017738	0.000000	0.000000	4.000000	33.000000	1.000000
14739.477842	0.097347	0.560244	-0.000230	86.681000	73.790009	126.644043	-0.013235	0.000000	0.133040	0.000000	0.000000	0.000000	0.002247	0.010424	0.010547	0.000000	0.000000	4.000000	33.000000	1.000000
14739.481175	0.097347	0.560244	-0.000230	86.679459	73.742455	126.596420	-0.013235	0.000000	0.133040	0.000000	0.000000	0.000000	0.002247	0.010424	0.010547	0.000000	0.000000	4.000000	33.000000	1.000000
14739.484509	0.097347	0.560244	-0.000230	86.679459	73.742455	126.596420	-0.013235	0.000000	0.133040	0.000000	0.000000	0.000000	0.002247	0.010424	0.010547	0.000000	0.000000	4.000000	33.000000	1.000000
14739.487842	0.097347	0.560244	-0.000230	86.679459	73.742455	126.596420	-0.013235	0.000000	0.133040	0.000000	0.000000	0.000000	0.002247	0.010424	0.010547	0.000000	0.000000	4.000000	33.000000	1.000000
14739.491175	0.097354	0.560279	-0.000194	86.678047	73.694962	126.548805	-0.011477	0.000000	0.132666	0.000000	0.000000	0.000000	0.002246	0.010399	0.010546	0.000000	0.000000	4.000000	33.000000	1.000000
14739.494509	0.097354	0.560279	-0.000194	86.678047	73.694962	126.548805	-0.011477	0.000000	0.132666	0.000000	0.000000	0.000000	0.002246	0.010399	0.010546	0.000000	0.000000	4.000000	33.000000	1.000000
14739.497842	0.097354	0.560279	-0.000194	86.678047	73.694962	126.548805	-0.011477	0.000000	0.132666	0.000000	0.000000	0.000000	0.002246	0.010399	0.010546	0.000000	0.000000	4.000000	33.000000	1.000000
14739.501175	0.097354	0.560279	-0.000194	86.678047	73.694962	126.548805	-0.009719	0.000000	0.132291	0.000000	0.000000	0.000000	0.002246	0.010399	0.010546	0.000000	0.000000	4.000000	33.000000	1.000000
14739.504509	0.097344	0.560295	-0.000241	86.678047	73.694962	126.548805	-0.009719	0.000000	0.132291	0.000000	0.000000	0.000000	-0.002951	0.004900	-0.013850	0.000000	0.000000	4.000000	33.000000	1.000000
14739.507842	0.097344	0.560295	-0.000241	86.678047	73.694962	126.548805	-0.009719	0.000000	0.132291	0.000000	0.000000	0.000000	-0.002951	0.004900	-0.013850	0.000000	0.000000	4.000000	33.000000	1.000000
14739.511175	0.097344	0.560295	-0.000241	86.675156	73.656326	126.514519	-0.012027	0.000000	0.132783	0.000000	0.000000	0.000000	-0.002951	0.004900	-0.013850	0.000000	0.000000	4.000000	33.000000	1.000000
14739.514509	0.097344	0.560295	-0.000241	86.675156	73.656326	126.514519	-0.012027	0.000000	0.132783	0.000000	0.000000	0.000000	-0.002951	0.004900	-0.013850	0.000000	0.000000	4.000000	33.000000	1.000000
14739.517842	0.097321	0.560321	-0.000241	86.675156	73.656326	126.514519	-0.012027	0.000000	0.132783	0.000000	0.000000	0.000000	-0.006860	0.007654	-0.000267	0.000000	0.000000	4.000000	33.000000	1.000000
14739.521175	0.097321	0.560321	-0.000241	86.673569	73.608780	126.466934	-0.012027	0.000000	0.132783	0.000000	0.000000	0.000000	-0.006860	0.007654	-0.000267	0.000000	0.000000	4.000000	33.000000	1.000000
14739.524509	0.097321	0.560321	-0.000241	86.673569	73.608780	126.466934	-0.012027	0.000000	0.132783	0.000000	0.000000	0.000000	-0.006860	0.007654	-0.000267	0.000000	0.000000	4.000000	33.000000	1.000000
14739.527842	0.097321	0.560321	-0.000241	86.673569	73.608780	126.466934	-0.012027	0.000000	0.132783	0.000000	0.000000	0.000000	-0.006860	0.007654	-0.000267	0.000000	0.000000	4.000000	33.000000	1.000000
14739.531175	0.097310	0.560362	-0.000293	86.672272	73.620461	126.480270	-0.012072	0.000000	0.133926	0.000000	0.000000	0.000000	-0.003303	0.012562	-0.015504	0.000000	0.000000	4.000000	33.000000	1.000000
14739.534509	0.097310	0.560362	-0.000293	86.672272	73.620461	126.480270	-0.012072	0.000000	0.133926	0.000000	0.000000	0.000000	-0.003303	0.012562	-0.015504	0.000000	0.000000	4.000000	33.000000	1.000000
14739.537842	0.097310	0.560362	-0.000293	86.672272	73.620461	126.480270	-0.012072	0.000000	0.133926	0.000000	0.000000	0.000000	-0.003303	0.012562	-0.015504	0.000000	0.000000	4.000000	33.000000	1.000000
14739.541175	0.097310	0.560362	-0.000293	86.669220	73.528481	126.385414	-0.014656	0.000000	0.134477	0.000000	0.000000	0.000000	-0.003303	0.012562	-0.015504	0.000000	0.000000	4.000000	33.000000	1.000000
14739.544509	0.097335	0.560405	-0.000286	86.669220	73.528481	126.385414	-0.014656	0.000000	0.134477	0.000000	0.000000	0.000000	0.007279	0.012881	0.002232	0.000000	0.000000	4.000000	33.000000	1.000000
14739.547842	0.097335	0.560405	-0.000286	86.669220	73.528481	126.385414	-0.014656	0.000000	0.134477	0.000000	0.000000	0.000000	0.007279	0.012881	0.002232	0.000000	0.000000	4.000000	33.000000	1.000000
14739.551175	0.097335	0.560405	-0.000286	86.666161	73.436699	126.290787	-0.014284	0.000000	0.133264	0.000000	0.000000	0.000000	0.007279	0.012881	0.002232	0.000000	0.000000	4.000000	33.000000	1.000000
14739.554509	0.097335	0.560405	-0.000286	86.666161	73.436699	126.290787	-0.014284	0.000000	0.133264	0.000000	0.000000	0.000000	0.007279	0.012881	0.002232	0.000000	0.000000	4.000000	33.000000	1.000000
14739.557842	0.097359	0.560448	-0.000278	86.666161	73.436699	126.290787	-0.014284	0.000000	0.133264	0.000000	0.000000	0.000000	0.007275	0.012861	0.002230	0.000000	0.000000	4.000000	33.000000	1.000000
14739.561175	0.097359	0.560448	-0.000278	86.664810	73.392395	126.243645	-0.014284	0.000000	0.133264	0.000000	0.000000	0.000000	0.007275	0.012861	0.002230	0.000000	0.000000	4.000000	33.000000	1.000000
14739.564509	0.097359	0.560448	-0.000278	86.664810	73.392395	126.243645	-0.014284	0.000000	0.133264	0.000000	0.000000	0.000000	0.007275	0.012861	0.002230	0.000000	0.000000	4.000000	33.000000	1.000000
14739.567842	0.097359	0.560448	-0.000278	86.664810	73.392395	126.243645	-0.014284	0.000000	0.133264	0.000000	0.000000	0.000000	0.007275	0.012861	0.002230	0.000000	0.000000	4.000000	33.000000	1.000000
14739.571175	0.097405	0.560491	-0.000275	86.663223	73.347961	126.196419	-0.013912	0.000000	0.132051	0.000000	0.000000	0.000000	0.013785	0.012876	0.000841	0.000000	0.000000	4.000000	33.000000	1.000000
14739.574509	0.097405	0.560491	-0.000275	86.663223	73.347961	126.196419	-0.013912	0.000000	0.132051	0.000000	0.000000	0.000000	0.013785	0.012876	0.000841	0.000000	0.000000	4.000000	33.000000	1.000000
14739.577842	0.097405	0.560491	-0.000275	86.663223	73.347961	126.196419	-0.013912	0.000000	0.132051	0.000000	0.000000	0.000000	0.013785	0.012876	0.000841	0.000000	0.000000	4.000000	33.000000	1.000000
14739.581175	0.097405	0.560491	-0.000275	86.660355	73.312431	126.162476	-0.013772	0.000000	0.129754	0.000000	0.000000	0.000000	0.013785	0.012876	0.000841	0.000000	0.000000	4.000000	33.000000	1.000000
14739.584509	0.097409	0.560508	-0.000258	86.660355	73.312431	126.162476	-0.013772	0.000000	0.129754	0.000000	0.000000	0.000000	0.001125	0.005202	0.005270	0.000000	0.000000	4.000000	33.000000	1.000000
14739.587842	0.097409	0.560508	-0.000258	86.660355	73.312431	126.162476	-0.013772	0.000000	0.129754	0.000000	0.000000	0.000000	0.001125	0.005202	0.005270	0.000000	0.000000	4.000000	33.000000	1.000000
14739.591175	0.097409	0.560508	-0.000258	86.658829	73.265434	126.115425	-0.012894	0.000000	0.129566	0.000000	0.000000	0.000000	0.001125	0.005202	0.005270	0.000000	0.000000	4.000000	33.000000	1.000000
14739.594509	0.097409	0.560508	-0.000258	86.658829	73.265434	126.115425	-0.012894	0.000000	0.129566	0.000000	0.000000	0.000000	0.001125	0.005202	0.005270	0.000000	0.000000	4.000000	33.000000	1.000000
14739.597842	0.097412	0.560526	-0.000240	86.658829	73.265434	126.115425	-0.012894	0.000000	0.129566	0.000000	0.000000	0.000000	0.001124	0.005217	0.005270	0.000000	0.000000	4.000000	33.000000	1.000000
14739.601175	0.097412	0.560526	-0.000240	86.657478	73.276985	126.128662	-0.012894	0.000000	0.129566	0.000000	0.000000	0.000000	0.001124	0.005217	0.005270	0.000000	0.000000	4.000000	33.000000	1.000000
14739.604509	0.097412	0.560526	-0.000240	86.657478	73.276985	126.128662	-0.012894	0.000000	0.129566	0.000000	0.000000	0.000000	0.001124	0.005217	0.005270	0.000000	0.000000	4.000000	33.000000	1.000000
14739.607842	0.097412	0.560526	-0.000240	86.657478	73.276985	126.128662	-0.012894	0.000000	0.129566	0.000000	0.000000	0.000000	0.001124	0.005217	0.005270	0.000000	0.000000	4.000000	33.000000	1.000000
14739.611175	0.097409	0.560508	-0.000258	86.654610	73.300171	126.155220	-0.012016	0.000000	0.129379	0.000000	0.000000	0.000000	-0.001124	-0.005223	-0.005270	0.000000	0.000000	4.000000	33.000000	1.000000
14739.614509	0.097409	0.560508	-0.000258	86.654610	73.300171	126.155220	-0.012016	0.000000	0.129379	0.000000	0.000000	0.000000	-0.001124	-0.005223	-0.005270	0.000000	0.000000	4.000000	33.000000	1.000000
14739.617842	0.097409	0.560508	-0.000258	86.654610	73.300171	126.155220	-0.012016	0.000000	0.129379	0.000000	0.000000	0.000000	-0.001124	-0.005223	-0.005270	0.000000	0.000000	4.000000	33.000000	1.000000
14739.621175	0.097409	0.560508	-0.000258	86.653214	73.367531	126.228752	-0.012894	0.000000	0.129566	0.000000	0.000000	0.000000	-0.001124	-0.005223	-0.005270	0.000000	0.000000	4.000000	33.000000	1.000000
14739.624509	0.097387	0.560508	-0.000253	86.653214	73.367531	126.228752	-0.012894	0.000000	0.129566	0.000000	0.000000	0.000000	-0.006507	-0.000002	0.001387	0.000000	0.000000	4.000000	33.000000	1.000000
14739.627842	0.097387	0.560508	-0.000253	86.653214	73.367531	126.228752	-0.012894	0.000000	0.129566	0.000000	0.000000	0.000000	-0.006507	-0.000002	0.001387	0.000000	0.000000	4.000000	33.000000	1.000000
14739.631175	0.097387	0.560508	-0.000253	86.650406	73.390572	126.255188	-0.012663	0.000000	0.130651	0.000000	0.000000	0.000000	-0.006507	-0.000002	0.001387	0.000000	0.000000	4.000000	33.000000	1.000000
14739.634509	0.097387	0.560508	-0.000253	86.650406	73.390572	126.255188	-0.012663	0.000000	0.130651	0.000000	0.000000	0.000000	-0.006507	-0.000002	0.001387	0.000000	0.000000	4.000000	33.000000	1.000000
14739.637842	0.097409	0.560508	-0.000258	86.650406	73.390572	126.255188	-0.012663	0.000000	0.130651	0.000000	0.000000	0.000000	0.006507	-0.000002	-0.001387	0.000000	0.000000	4.000000	33.000000	1.000000
14739.641175	0.097409	0.560508	-0.000258	86.649117	73.404892	126.268463	-0.012663	0.000000	0.130651	0.000000	0.000000	0.000000	0.006507	-0.000002	-0.001387	0.000000	0.000000	4.000000	33.000000	1.000000
14739.644509	0.097409	0.560508	-0.000258	86.649117	73.404892	126.268463	-0.012663	0.000000	0.130651	0.000000	0.000000	0.000000	0.006507	-0.000002	-0.001387	0.000000	0.000000	4.000000	33.000000	1.000000
14739.647842	0.097409	0.560508	-0.000258	86.649117	73.404892	126.268463	-0.012663	0.000000	0.130651	0.000000	0.000000	0.000000	0.006507	-0.000002	-0.001387	0.000000	0.000000	4.000000	33.000000	1.000000
14739.651175	0.097400	0.560499	-0.000299	86.647774	73.474785	126.341797	-0.012894	0.000000	0.129566	0.000000	0.000000	0.000000	-0.002600	-0.002748	-0.012196	0.000000	0.000000	4.000000	33.000000	1.000000
14739.654509	0.097400	0.560499	-0.000299	86.647774	73.474785	126.341797	-0.012894	0.000000	0.129566	0.000000	0.000000	0.000000	-0.002600	-0.002748	-0.012196	0.000000	0.000000	4.000000	33.000000	1.000000
14739.657842	0.097400	0.560499	-0.000299	86.647774	73.474785	126.341797	-0.012894	0.000000	0.129566	0.000000	0.000000	0.000000	-0.002600	-0.002748	-0.012196	0.000000	0.000000	4.000000	33.000000	1.000000
14739.661175	0.097400	0.560499	-0.000299	86.647659	73.477455	126.341766	-0.014926	0.000000	0.130000	0.000000	0.000000	0.000000	-0.002600	-0.002748	-0.012196	0.000000	0.000000	4.000000	33.000000	1.000000
14739.664509	0.097422	0.560499	-0.000303	86.647659	73.477455	126.341766	-0.014926	0.000000	0.130000	0.000000	0.000000	0.000000	0.006507	0.000005	-0.001387	0.000000	0.000000	4.000000	33.000000	1.000000
14739.667842	0.097422	0.560499	-0.000303	86.647659	73.477455	126.341766	-0.014926	0.000000	0.130000	0.000000	0.000000	0.000000	0.006507	0.000005	-0.001387	0.000000	0.000000	4.000000	33.000000	1.000000
14739.671175	0.097422	0.560499	-0.000303	86.646309	73.491692	126.354980	-0.015158	0.000000	0.128915	0.000000	0.000000	0.000000	0.006507	0.000005	-0.001387	0.000000	0.000000	4.000000	33.000000	1.000000
14739.674509	0.097422	0.560499	-0.000303	86.646309	73.491692	126.354980	-0.015158	0.000000	0.128915	0.000000	0.000000	0.000000	0.006507	0.000005	-0.001387	0.000000	0.000000	4.000000	33.000000	1.000000
14739.677842	0.097443	0.560499	-0.000308	86.646309	73.491692	126.354980	-0.015158	0.000000	0.128915	0.000000	0.000000	0.000000	0.006505	0.000005	-0.001388	0.000000	0.000000	4.000000	33.000000	1.000000
14739.681175	0.097443	0.560499	-0.000308	86.646309	73.491692	126.354980	-0.015158	0.000000	0.128915	0.000000	0.000000	0.000000	0.006505	0.000005	-0.001388	0.000000	0.000000	4.000000	33.000000	1.000000
14739.684509	0.097443	0.560499	-0.000308	86.646309	73.491692	126.354980	-0.015158	0.000000	0.128915	0.000000	0.000000	0.000000	0.006505	0.000005	-0.001388	0.000000	0.000000	4.000000	33.000000	1.000000
14739.687842	0.097443	0.560499	-0.000308	86.646309	73.491692	126.354980	-0.015158	0.000000	0.128915	0.000000	0.000000	0.000000	0.006505	0.000005	-0.001388	0.000000	0.000000	4.000000	33.000000	1.000000
14739.691175	0.097455	0.560516	-0.000359	86.644913	73.505798	126.368050	-0.015389	0.000000	0.127831	0.000000	0.000000	0.000000	0.003553	0.004894	-0.015240	0.000000	0.000000	4.000000	33.000000	1.000000
14739.694509	0.097455	0.560516	-0.000359	86.644913	73.505798	126.368050	-0.015389	0.000000	0.127831	0.000000	0.000000	0.000000	0.003553	0.004894	-0.015240	0.000000	0.000000	4.000000	33.000000	1.000000
14739.697842	0.097455	0.560516	-0.000359	86.644913	73.505798	126.368050	-0.015389	0.000000	0.127831	0.000000	0.000000	0.000000	0.003553	0.004894	-0.015240	0.000000	0.000000	4.000000	33.000000	1.000000
14739.701175	0.097455	0.560516	-0.000359	86.643456	73.517258	126.381187	-0.017929	0.000000	0.127239	0.000000	0.000000	0.000000	0.003553	0.004894	-0.015240	0.000000	0.000000	4.000000	33.000000	1.000000
14739.704509	0.097454	0.560541	-0.000364	86.643456	73.517258	126.381187	-0.017929	0.000000	0.127239	0.000000	0.000000	0.000000	-0.000353	0.007649	-0.001656	0.000000	0.000000	4.000000	33.000000	1.000000
14739.707842	0.097454	0.560541	-0.000364	86.643456	73.517258	126.381187	-0.017929	0.000000	0.127239	0.000000	0.000000	0.000000	-0.000353	0.007649	-0.001656	0.000000	0.000000	4.000000	33.000000	1.000000
14739.711175	0.097454	0.560541	-0.000364	86.636345	73.513397	126.386711	-0.018205	0.000000	0.127298	0.000000	0.000000	0.000000	-0.000353	0.007649	-0.001656	0.000000	0.000000	4.000000	33.000000	1.000000
14739.714509	0.097454	0.560541	-0.000364	86.636345	73.513397	126.386711	-0.018205	0.000000	0.127298	0.000000	0.000000	0.000000	-0.000353	0.007649	-0.001656	0.000000	0.000000	4.000000	33.000000	1.000000
14739.717842	0.097427	0.560549	-0.000383	86.636345	73.513397	126.386711	-0.018205	0.000000	0.127298	0.000000	0.000000	0.000000	-0.007984	0.002449	-0.005539	0.000000	0.000000	4.000000	33.000000	1.000000
14739.721175	0.097427	0.560549	-0.000383	86.627800	73.581688	126.465134	-0.018205	0.000000	0.127298	0.000000	0.000000	0.000000	-0.007984	0.002449	-0.005539	0.000000	0.000000	4.000000	33.000000	1.000000
14739.724509	0.097427	0.560549	-0.000383	86.627800	73.581688	126.465134	-0.018205	0.000000	0.127298	0.000000	0.000000	0.000000	-0.007984	0.002449	-0.005539	0.000000	0.000000	4.000000	33.000000	1.000000
14739.727842	0.097427	0.560549	-0.000383	86.627800	73.581688	126.465134	-0.018205	0.000000	0.127298	0.000000	0.000000	0.000000	-0.007984	0.002449	-0.005539	0.000000	0.000000	4.000000	33.000000	1.000000
14739.731175	0.097413	0.560574	-0.000452	86.619331	73.649673	126.543259	-0.019128	0.000000	0.128628	0.000000	0.000000	0.000000	-0.004431	0.007342	-0.020780	0.000000	0.000000	4.000000	33.000000	1.000000
14739.734509	0.097413	0.560574	-0.000452	86.619331	73.649673	126.543259	-0.019128	0.000000	0.128628	0.000000	0.000000	0.000000	-0.004431	0.007342	-0.020780	0.000000	0.000000	4.000000	33.000000	1.000000
14739.737842	0.097413	0.560574	-0.000452	86.619331	73.649673	126.543259	-0.019128	0.000000	0.128628	0.000000	0.000000	0.000000	-0.004431	0.007342	-0.020780	0.000000	0.000000	4.000000	33.000000	1.000000
14739.741175	0.097413	0.560574	-0.000452	86.613602	73.636909	126.535469	-0.022591	0.000000	0.129367	0.000000	0.000000	0.000000	-0.004431	0.007342	-0.020780	0.000000	0.000000	4.000000	33.000000	1.000000
14739.744509	0.097407	0.560607	-0.000480	86.613602	73.636909	126.535469	-0.022591	0.000000	0.129367	0.000000	0.000000	0.000000	-0.001832	0.010100	-0.008584	0.000000	0.000000	4.000000	33.000000	1.000000
14739.747842	0.097407	0.560607	-0.000480	86.613602	73.636909	126.535469	-0.022591	0.000000	0.129367	0.000000	0.000000	0.000000	-0.001832	0.010100	-0.008584	0.000000	0.000000	4.000000	33.000000	1.000000
14739.751175	0.097407	0.560607	-0.000480	86.613663	73.634254	126.543503	-0.024022	0.000000	0.129672	0.000000	0.000000	0.000000	-0.001832	0.010100	-0.008584	0.000000	0.000000	4.000000	33.000000	1.000000
14739.754509	0.097407	0.560607	-0.000480	86.613663	73.634254	126.543503	-0.024022	0.000000	0.129672	0.000000	0.000000	0.000000	-0.001832	0.010100	-0.008584	0.000000	0.000000	4.000000	33.000000	1.000000
14739.757842	0.097380	0.560616	-0.000499	86.613663	73.634254	126.543503	-0.024022	0.000000	0.129672	0.000000	0.000000	0.000000	-0.007982	0.002432	-0.005540	0.000000	0.000000	4.000000	33.000000	1.000000
14739.761175	0.097380	0.560616	-0.000499	86.613663	73.634254	126.543503	-0.024022	0.000000	0.129672	0.000000	0.000000	0.000000	-0.007982	0.002432	-0.005540	0.000000	0.000000	4.000000	33.000000	1.000000
14739.764509	0.097380	0.560616	-0.000499	86.613663	73.634254	126.543503	-0.024022	0.000000	0.129672	0.000000	0.000000	0.000000	-0.007982	0.002432	-0.005540	0.000000	0.000000	4.000000	33.000000	1.000000
14739.767842	0.097380	0.560616	-0.000499	86.613663	73.634254	126.543503	-0.024022	0.000000	0.129672	0.000000	0.000000	0.000000	-0.007982	0.002432	-0.005540	0.000000	0.000000	4.000000	33.000000	1.000000
14739.771175	0.097370	0.560632	-0.000545	86.613663	73.634254	126.543503	-0.024945	0.000000	0.131002	0.000000	0.000000	0.000000	-0.002955	0.004889	-0.013855	0.000000	0.000000	4.000000	33.000000	1.000000
14739.774509	0.097370	0.560632	-0.000545	86.613663	73.634254	126.543503	-0.024945	0.000000	0.131002	0.000000	0.000000	0.000000	-0.002955	0.004889	-0.013855	0.000000	0.000000	4.000000	33.000000	1.000000
14739.777842	0.097370	0.560632	-0.000545	86.613663	73.634254	126.543503	-0.024945	0.000000	0.131002	0.000000	0.000000	0.000000	-0.002955	0.004889	-0.013855	0.000000	0.000000	4.000000	33.000000	1.000000
14739.781175	0.097370	0.560632	-0.000545	86.612160	73.584908	126.496796	-0.027254	0.000000	0.131494	0.000000	0.000000	0.000000	-0.002955	0.004889	-0.013855	0.000000	0.000000	4.000000	33.000000	1.000000
14739.784509	0.097342	0.560666	-0.000569	86.612160	73.584908	126.496796	-0.027254	0.000000	0.131494	0.000000	0.000000	0.000000	-0.008334	0.010115	-0.007199	0.000000	0.000000	4.000000	33.000000	1.000000
14739.787842	0.097342	0.560666	-0.000569	86.612160	73.584908	126.496796	-0.027254	0.000000	0.131494	0.000000	0.000000	0.000000	-0.008334	0.010115	-0.007199	0.000000	0.000000	4.000000	33.000000	1.000000
14739.791175	0.097342	0.560666	-0.000569	86.612160	73.584908	126.496796	-0.028454	0.000000	0.132884	0.000000	0.000000	0.000000	-0.008334	0.010115	-0.007199	0.000000	0.000000	4.000000	33.000000	1.000000
14739.794509	0.097342	0.560666	-0.000569	86.612160	73.584908	126.496796	-0.028454	0.000000	0.132884	0.000000	0.000000	0.000000	-0.008334	0.010115	-0.007199	0.000000	0.000000	4.000000	33.000000	1.000000
14739.797842	0.097321	0.560666	-0.000564	86.612160	73.584908	126.496796	-0.028454	0.000000	0.132884	0.000000	0.000000	0.000000	-0.006501	-0.000006	0.001386	0.000000	0.000000	4.000000	33.000000	1.000000
14739.801175	0.097321	0.560666	-0.000564	86.613663	73.628822	126.543533	-0.028454	0.000000	0.132884	0.000000	0.000000	0.000000	-0.006501	-0.000006	0.001386	0.000000	0.000000	4.000000	33.000000	1.000000
14739.804509	0.097321	0.560666	-0.000564	86.613663	73.628822	126.543533	-0.028454	0.000000	0.132884	0.000000	0.000000	0.000000	-0.006501	-0.000006	0.001386	0.000000	0.000000	4.000000	33.000000	1.000000
14739.807842	0.097321	0.560666	-0.000564	86.613663	73.628822	126.543533	-0.028454	0.000000	0.132884	0.000000	0.000000	0.000000	-0.006501	-0.000006	0.001386	0.000000	0.000000	4.000000	33.000000	1.000000
14739.811175	0.097264	0.560664	-0.000619	86.612213	73.634666	126.556480	-0.028223	0.000000	0.133967	0.000000	0.000000	0.000000	-0.017078	-0.000335	-0.016355	0.000000	0.000000	4.000000	33.000000	1.000000
14739.814509	0.097264	0.560664	-0.000619	86.612213	73.634666	126.556480	-0.028223	0.000000	0.133967	0.000000	0.000000	0.000000	-0.017078	-0.000335	-0.016355	0.000000	0.000000	4.000000	33.000000	1.000000
14739.817842	0.097264	0.560664	-0.000619	86.612213	73.634666	126.556480	-0.028223	0.000000	0.133967	0.000000	0.000000	0.000000	-0.017078	-0.000335	-0.016355	0.000000	0.000000	4.000000	33.000000	1.000000
14739.821175	0.097264	0.560664	-0.000619	86.609329	73.654251	126.582207	-0.030949	0.000000	0.136814	0.000000	0.000000	0.000000	-0.017078	-0.000335	-0.016355	0.000000	0.000000	4.000000	33.000000	1.000000
14739.824509	0.097237	0.560673	-0.000637	86.609329	73.654251	126.582207	-0.030949	0.000000	0.136814	0.000000	0.000000	0.000000	-0.007978	0.002458	-0.005543	0.000000	0.000000	4.000000	33.000000	1.000000
14739.827842	0.097237	0.560673	-0.000637	86.609329	73.654251	126.582207	-0.030949	0.000000	0.136814	0.000000	0.000000	0.000000	-0.007978	0.002458	-0.005543	0.000000	0.000000	4.000000	33.000000	1.000000
14739.831175	0.097237	0.560673	-0.000637	86.603615	73.638962	126.574577	-0.031873	0.000000	0.138143	0.000000	0.000000	0.000000	-0.007978	0.002458	-0.005543	0.000000	0.000000	4.000000	33.000000	1.000000
14739.834509	0.097237	0.560673	-0.000637	86.603615	73.638962	126.574577	-0.031873	0.000000	0.138143	0.000000	0.000000	0.000000	-0.007978	0.002458	-0.005543	0.000000	0.000000	4.000000	33.000000	1.000000
14739.837842	0.097214	0.560698	-0.000638	86.603615	73.638962	126.574577	-0.031873	0.000000	0.138143	0.000000	0.000000	0.000000	-0.006856	0.007662	-0.000274	0.000000	0.000000	4.000000	33.000000	1.000000
14739.841175	0.097214	0.560698	-0.000638	86.600800	73.658615	126.600357	-0.031873	0.000000	0.138143	0.000000	0.000000	0.000000	-0.006856	0.007662	-0.000274	0.000000	0.000000	4.000000	33.000000	1.000000
14739.844509	0.097214	0.560698	-0.000638	86.600800	73.658615	126.600357	-0.031873	0.000000	0.138143	0.000000	0.000000	0.000000	-0.006856	0.007662	-0.000274	0.000000	0.000000	4.000000	33.000000	1.000000
14739.847842	0.097214	0.560698	-0.000638	86.600800	73.658615	126.600357	-0.031873	0.000000	0.138143	0.000000	0.000000	0.000000	-0.006856	0.007662	-0.000274	0.000000	0.000000	4.000000	33.000000	1.000000
14739.851175	0.097188	0.560706	-0.000657	86.597916	73.681068	126.626160	-0.031919	0.000000	0.139286	0.000000	0.000000	0.000000	-0.007977	0.002444	-0.005545	0.000000	0.000000	4.000000	33.000000	1.000000
14739.854509	0.097188	0.560706	-0.000657	86.597916	73.681068	126.626160	-0.031919	0.000000	0.139286	0.000000	0.000000	0.000000	-0.007977	0.002444	-0.005545	0.000000	0.000000	4.000000	33.000000	1.000000
14739.857842	0.097188	0.560706	-0.000657	86.597916	73.681068	126.626160	-0.031919	0.000000	0.139286	0.000000	0.000000	0.000000	-0.007977	0.002444	-0.005545	0.000000	0.000000	4.000000	33.000000	1.000000
14739.861175	0.097188	0.560706	-0.000657	86.593719	73.657135	126.605507	-0.032843	0.000000	0.140615	0.000000	0.000000	0.000000	-0.007977	0.002444	-0.005545	0.000000	0.000000	4.000000	33.000000	1.000000
14739.864509	0.097191	0.560724	-0.000639	86.593719	73.657135	126.605507	-0.032843	0.000000	0.140615	0.000000	0.000000	0.000000	0.001122	0.005195	0.005269	0.000000	0.000000	4.000000	33.000000	1.000000
14739.867842	0.097191	0.560724	-0.000639	86.593719	73.657135	126.605507	-0.032843	0.000000	0.140615	0.000000	0.000000	0.000000	0.001122	0.005195	0.005269	0.000000	0.000000	4.000000	33.000000	1.000000
14739.871175	0.097191	0.560724	-0.000639	86.593605	73.659790	126.605438	-0.031964	0.000000	0.140428	0.000000	0.000000	0.000000	0.001122	0.005195	0.005269	0.000000	0.000000	4.000000	33.000000	1.000000
14739.874509	0.097191	0.560724	-0.000639	86.593605	73.659790	126.605438	-0.031964	0.000000	0.140428	0.000000	0.000000	0.000000	0.001122	0.005195	0.005269	0.000000	0.000000	4.000000	33.000000	1.000000
14739.877842	0.097217	0.560741	-0.000626	86.593605	73.659790	126.605438	-0.031964	0.000000	0.140428	0.000000	0.000000	0.000000	0.007624	0.005210	0.003885	0.000000	0.000000	4.000000	33.000000	1.000000
14739.881175	0.097217	0.560741	-0.000626	86.590729	73.627449	126.572014	-0.031964	0.000000	0.140428	0.000000	0.000000	0.000000	0.007624	0.005210	0.003885	0.000000	0.000000	4.000000	33.000000	1.000000
14739.884509	0.097217	0.560741	-0.000626	86.590729	73.627449	126.572014	-0.031964	0.000000	0.140428	0.000000	0.000000	0.000000	0.007624	0.005210	0.003885	0.000000	0.000000	4.000000	33.000000	1.000000
14739.887842	0.097217	0.560741	-0.000626	86.590729	73.627449	126.572014	-0.031964	0.000000	0.140428	0.000000	0.000000	0.000000	0.007624	0.005210	0.003885	0.000000	0.000000	4.000000	33.000000	1.000000
14739.891175	0.097237	0.560767	-0.000636	86.589180	73.581238	126.525719	-0.031317	0.000000	0.139158	0.000000	0.000000	0.000000	0.006147	0.007660	-0.003045	0.000000	0.000000	4.000000	33.000000	1.000000
14739.894509	0.097237	0.560767	-0.000636	86.589180	73.581238	126.525719	-0.031317	0.000000	0.139158	0.000000	0.000000	0.000000	0.006147	0.007660	-0.003045	0.000000	0.000000	4.000000	33.000000	1.000000
14739.897842	0.097237	0.560767	-0.000636	86.589180	73.581238	126.525719	-0.031317	0.000000	0.139158	0.000000	0.000000	0.000000	0.006147	0.007660	-0.003045	0.000000	0.000000	4.000000	33.000000	1.000000
14739.901175	0.097237	0.560767	-0.000636	86.586372	73.549065	126.492416	-0.031824	0.000000	0.138133	0.000000	0.000000	0.000000	0.006147	0.007660	-0.003045	0.000000	0.000000	4.000000	33.000000	1.000000
14739.904509	0.097263	0.560784	-0.000624	86.586372	73.549065	126.492416	-0.031824	0.000000	0.138133	0.000000	0.000000	0.000000	0.007625	0.005207	0.003884	0.000000	0.000000	4.000000	33.000000	1.000000
14739.907842	0.097263	0.560784	-0.000624	86.586372	73.549065	126.492416	-0.031824	0.000000	0.138133	0.000000	0.000000	0.000000	0.007625	0.005207	0.003884	0.000000	0.000000	4.000000	33.000000	1.000000
14739.911175	0.097263	0.560784	-0.000624	86.583504	73.571457	126.518188	-0.031177	0.000000	0.136863	0.000000	0.000000	0.000000	0.007625	0.005207	0.003884	0.000000	0.000000	4.000000	33.000000	1.000000
14739.914509	0.097263	0.560784	-0.000624	86.583504	73.571457	126.518188	-0.031177	0.000000	0.136863	0.000000	0.000000	0.000000	0.007625	0.005207	0.003884	0.000000	0.000000	4.000000	33.000000	1.000000
14739.917842	0.097258	0.560792	-0.000647	86.583504	73.571457	126.518188	-0.031177	0.000000	0.136863	0.000000	0.000000	0.000000	-0.001476	0.002439	-0.006929	0.000000	0.000000	4.000000	33.000000	1.000000
14739.921175	0.097258	0.560792	-0.000647	86.574913	73.583900	126.536278	-0.031177	0.000000	0.136863	0.000000	0.000000	0.000000	-0.001476	0.002439	-0.006929	0.000000	0.000000	4.000000	33.000000	1.000000
14739.924509	0.097258	0.560792	-0.000647	86.574913	73.583900	126.536278	-0.031177	0.000000	0.136863	0.000000	0.000000	0.000000	-0.001476	0.002439	-0.006929	0.000000	0.000000	4.000000	33.000000	1.000000
14739.927842	0.097258	0.560792	-0.000647	86.574913	73.583900	126.536278	-0.031177	0.000000	0.136863	0.000000	0.000000	0.000000	-0.001476	0.002439	-0.006929	0.000000	0.000000	4.000000	33.000000	1.000000
14739.931175	0.097295	0.560826	-0.000685	86.563622	73.675552	126.638702	-0.032332	0.000000	0.137108	0.000000	0.000000	0.000000	0.011173	0.010114	-0.011360	0.000000	0.000000	4.000000	33.000000	1.000000
14739.934509	0.097295	0.560826	-0.000685	86.563622	73.675552	126.638702	-0.032332	0.000000	0.137108	0.000000	0.000000	0.000000	0.011173	0.010114	-0.011360	0.000000	0.000000	4.000000	33.000000	1.000000
14739.937842	0.097295	0.560826	-0.000685	86.563622	73.675552	126.638702	-0.032332	0.000000	0.137108	0.000000	0.000000	0.000000	0.011173	0.010114	-0.011360	0.000000	0.000000	4.000000	33.000000	1.000000
14739.941175	0.097295	0.560826	-0.000685	86.549408	73.734444	126.707275	-0.034225	0.000000	0.135246	0.000000	0.000000	0.000000	0.011173	0.010114	-0.011360	0.000000	0.000000	4.000000	33.000000	1.000000
14739.944509	0.097337	0.560851	-0.000699	86.549408	73.734444	126.707275	-0.034225	0.000000	0.135246	0.000000	0.000000	0.000000	0.012648	0.007629	-0.004433	0.000000	0.000000	4.000000	33.000000	1.000000
14739.947842	0.097337	0.560851	-0.000699	86.549408	73.734444	126.707275	-0.034225	0.000000	0.135246	0.000000	0.000000	0.000000	0.012648	0.007629	-0.004433	0.000000	0.000000	4.000000	33.000000	1.000000
14739.951175	0.097337	0.560851	-0.000699	86.536545	73.833031	126.821030	-0.034964	0.000000	0.133138	0.000000	0.000000	0.000000	0.012648	0.007629	-0.004433	0.000000	0.000000	4.000000	33.000000	1.000000
14739.954509	0.097337	0.560851	-0.000699	86.536545	73.833031	126.821030	-0.034964	0.000000	0.133138	0.000000	0.000000	0.000000	0.012648	0.007629	-0.004433	0.000000	0.000000	4.000000	33.000000	1.000000
14739.957842	0.097327	0.560867	-0.000745	86.536545	73.833031	126.821030	-0.034964	0.000000	0.133138	0.000000	0.000000	0.000000	-0.002954	0.004882	-0.013858	0.000000	0.000000	4.000000	33.000000	1.000000
14739.961175	0.097327	0.560867	-0.000745	86.526611	73.855713	126.851051	-0.034964	0.000000	0.133138	0.000000	0.000000	0.000000	-0.002954	0.004882	-0.013858	0.000000	0.000000	4.000000	33.000000	1.000000
14739.964509	0.097327	0.560867	-0.000745	86.526611	73.855713	126.851051	-0.034964	0.000000	0.133138	0.000000	0.000000	0.000000	-0.002954	0.004882	-0.013858	0.000000	0.000000	4.000000	33.000000	1.000000
14739.967842	0.097327	0.560867	-0.000745	86.526611	73.855713	126.851051	-0.034964	0.000000	0.133138	0.000000	0.000000	0.000000	-0.002954	0.004882	-0.013858	0.000000	0.000000	4.000000	33.000000	1.000000
14739.971175	0.097307	0.560925	-0.000843	86.519569	73.907219	126.913712	-0.037274	0.000000	0.133631	0.000000	0.000000	0.000000	-0.006263	0.017396	-0.029381	0.000000	0.000000	4.000000	33.000000	1.000000
14739.974509	0.097307	0.560925	-0.000843	86.519569	73.907219	126.913712	-0.037274	0.000000	0.133631	0.000000	0.000000	0.000000	-0.006263	0.017396	-0.029381	0.000000	0.000000	4.000000	33.000000	1.000000
14739.977842	0.097307	0.560925	-0.000843	86.519569	73.907219	126.913712	-0.037274	0.000000	0.133631	0.000000	0.000000	0.000000	-0.006263	0.017396	-0.029381	0.000000	0.000000	4.000000	33.000000	1.000000
14739.981175	0.097307	0.560925	-0.000843	86.508064	73.934685	126.955620	-0.042171	0.000000	0.134675	0.000000	0.000000	0.000000	-0.006263	0.017396	-0.029381	0.000000	0.000000	4.000000	33.000000	1.000000
14739.984509	0.097274	0.560967	-0.000891	86.508064	73.934685	126.955620	-0.042171	0.000000	0.134675	0.000000	0.000000	0.000000	-0.009810	0.012522	-0.014138	0.000000	0.000000	4.000000	33.000000	1.000000
14739.987842	0.097274	0.560967	-0.000891	86.508064	73.934685	126.955620	-0.042171	0.000000	0.134675	0.000000	0.000000	0.000000	-0.009810	0.012522	-0.014138	0.000000	0.000000	4.000000	33.000000	1.000000
14739.991175	0.097274	0.560967	-0.000891	86.485260	74.047256	127.096161	-0.044527	0.000000	0.136310	0.000000	0.000000	0.000000	-0.009810	0.012522	-0.014138	0.000000	0.000000	4.000000	33.000000	1.000000
14739.994509	0.097241	0.561009	-0.000938	86.485260	74.047256	127.096161	-0.044527	0.000000	0.136310	0.000000	0.000000	0.000000	-0.009805	0.012529	-0.014140	0.000000	0.000000	4.000000	33.000000	1.000000
14739.997842	0.097241	0.561009	-0.000938	86.485260	74.047256	127.096161	-0.044527	0.000000	0.136310	0.000000	0.000000	0.000000	-0.009805	0.012529	-0.014140	0.000000	0.000000	4.000000	33.000000	1.000000
14740.001175	0.097241	0.561009	-0.000938	86.449615	74.197601	127.287895	-0.046884	0.000000	0.137944	0.000000	0.000000	0.000000	-0.009805	0.012529	-0.014140	0.000000	0.000000	4.000000	33.000000	1.000000
14740.004509	0.097241	0.561009	-0.000938	86.449615	74.197601	127.287895	-0.046884	0.000000	0.137944	0.000000	0.000000	0.000000	-0.009805	0.012529	-0.014140	0.000000	0.000000	4.000000	33.000000	1.000000
14740.007842	0.097207	0.561076	-0.000990	86.449615	74.197601	127.287895	-0.046884	0.000000	0.137944	0.000000	0.000000	0.000000	-0.010162	0.020154	-0.015807	0.000000	0.000000	4.000000	33.000000	1.000000
14740.011175	0.097207	0.561076	-0.000990	86.401031	74.436592	127.583427	-0.046884	0.000000	0.137944	0.000000	0.000000	0.000000	-0.010162	0.020154	-0.015807	0.000000	0.000000	4.000000	33.000000	1.000000
14740.014509	0.097207	0.561076	-0.000990	86.401031	74.436592	127.583427	-0.046884	0.000000	0.137944	0.000000	0.000000	0.000000	-0.010162	0.020154	-0.015807	0.000000	0.000000	4.000000	33.000000	1.000000
14740.017842	0.097207	0.561076	-0.000990	86.401031	74.436592	127.583427	-0.046884	0.000000	0.137944	0.000000	0.000000	0.000000	-0.010162	0.020154	-0.015807	0.000000	0.000000	4.000000	33.000000	1.000000
14740.021175	0.097107	0.561252	-0.001143	86.333817	74.741096	127.967369	-0.049518	0.000000	0.139638	0.000000	0.000000	0.000000	-0.030122	0.052809	-0.045775	0.000000	0.000000	4.000000	33.000000	1.000000
14740.024509	0.097107	0.561252	-0.001143	86.333817	74.741096	127.967369	-0.049518	0.000000	0.139638	0.000000	0.000000	0.000000	-0.030122	0.052809	-0.045775	0.000000	0.000000	4.000000	33.000000	1.000000
14740.027842	0.097107	0.561252	-0.001143	86.333817	74.741096	127.967369	-0.049518	0.000000	0.139638	0.000000	0.000000	0.000000	-0.030122	0.052809	-0.045775	0.000000	0.000000	4.000000	33.000000	1.000000
14740.031175	0.097107	0.561252	-0.001143	86.250648	75.192528	128.515823	-0.057147	0.000000	0.144658	0.000000	0.000000	0.000000	-0.030122	0.052809	-0.045775	0.000000	0.000000	4.000000	33.000000	1.000000
14740.034509	0.097063	0.561335	-0.001242	86.250648	75.192528	128.515823	-0.057147	0.000000	0.144658	0.000000	0.000000	0.000000	-0.013109	0.025000	-0.029689	0.000000	0.000000	4.000000	33.000000	1.000000
14740.037842	0.097063	0.561335	-0.001242	86.250648	75.192528	128.515823	-0.057147	0.000000	0.144658	0.000000	0.000000	0.000000	-0.013109	0.025000	-0.029689	0.000000	0.000000	4.000000	33.000000	1.000000
14740.041175	0.097063	0.561335	-0.001242	86.155540	75.643318	129.075394	-0.062095	0.000000	0.146843	0.000000	0.000000	0.000000	-0.013109	0.025000	-0.029689	0.000000	0.000000	4.000000	33.000000	1.000000
14740.044509	0.097063	0.561335	-0.001242	86.155540	75.643318	129.075394	-0.062095	0.000000	0.146843	0.000000	0.000000	0.000000	-0.013109	0.025000	-0.029689	0.000000	1.000000	4.000000	33.000000	1.000000
14740.047842	0.097018	0.561444	-0.001346	86.155540	75.643318	129.075394	-0.062095	0.000000	0.146843	0.000000	0.000000	0.000000	-0.013462	0.032613	-0.031366	0.000000	1.000000	4.000000	33.000000	1.000000
