# Supplementary material for: Haptic Guidance Needs to Be Intuitive Not Just Informative to Improve Human Motor Accuracy
Source: PLoS One. 2016 Mar 16;11(3):e0150912. doi: 10.1371/journal.pone.0150912 (PMC4794196; doi:10.1371/journal.pone.0150912)
Supplement: S1 Data — (ZIP) [file pone.0150912.s001.zip › Subject6/exp1_0034.txt]

Time	PosX	PosY	PosZ	RotX	RotY	RotZ	ForceX	ForceY	ForceZ	MomentX	MomentY	MomentZ	VelocityX	VelocityY	VelocityZ	CalibratedWeight	ButtonDown	Condition	Trial	Visual
14741.631275	-0.010023	0.512909	0.250225	81.289322	97.600365	145.556274	4.577089	0.000000	2.012524	0.000000	0.000000	0.000000	0.011136	-0.134270	-0.074524	0.000000	1.000000	4.000000	34.000000	0.000000
14741.634608	-0.009786	0.512665	0.250090	81.289322	97.600365	145.556274	4.577089	0.000000	2.012524	0.000000	0.000000	0.000000	0.071097	-0.073278	-0.040658	0.000000	1.000000	4.000000	34.000000	0.000000
14741.637942	-0.009786	0.512665	0.250090	81.289322	97.600365	145.556274	4.577089	0.000000	2.012524	0.000000	0.000000	0.000000	0.071097	-0.073278	-0.040658	0.000000	1.000000	4.000000	34.000000	0.000000
14741.641275	-0.009786	0.512665	0.250090	81.268509	97.631752	145.452682	4.578285	0.000000	2.009802	0.000000	0.000000	0.000000	0.071097	-0.073278	-0.040658	0.000000	1.000000	4.000000	34.000000	0.000000
14741.644608	-0.008008	0.512556	0.250215	81.268509	97.631752	145.452682	4.578285	0.000000	2.009802	0.000000	0.000000	0.000000	0.533495	-0.032556	0.037702	0.000000	1.000000	4.000000	34.000000	0.000000
14741.647942	-0.008008	0.512556	0.250215	81.268509	97.631752	145.452682	4.578285	0.000000	2.009802	0.000000	0.000000	0.000000	0.533495	-0.032556	0.037702	0.000000	1.000000	4.000000	34.000000	0.000000
14741.651275	-0.008008	0.512556	0.250215	81.237068	97.923637	145.651077	4.590579	0.000000	1.981561	0.000000	0.000000	0.000000	0.533495	-0.032556	0.037702	0.000000	1.000000	4.000000	34.000000	0.000000
14741.654608	-0.006597	0.512306	0.250265	81.237068	97.923637	145.651077	4.590579	0.000000	1.981561	0.000000	0.000000	0.000000	0.423021	-0.074994	0.014958	0.000000	1.000000	4.000000	34.000000	0.000000
14741.657942	-0.006597	0.512306	0.250265	81.237068	97.923637	145.651077	4.590579	0.000000	1.981561	0.000000	0.000000	0.000000	0.423021	-0.074994	0.014958	0.000000	1.000000	4.000000	34.000000	0.000000
14741.661275	-0.006597	0.512306	0.250265	81.379211	97.882454	145.413055	4.600100	0.000000	1.959357	0.000000	0.000000	0.000000	0.423021	-0.074994	0.014958	0.000000	1.000000	4.000000	34.000000	0.000000
14741.664608	-0.005324	0.512529	0.250638	81.379211	97.882454	145.413055	4.600100	0.000000	1.959357	0.000000	0.000000	0.000000	0.382033	0.066798	0.111727	0.000000	1.000000	4.000000	34.000000	0.000000
14741.667942	-0.005324	0.512529	0.250638	81.379211	97.882454	145.413055	4.600100	0.000000	1.959357	0.000000	0.000000	0.000000	0.382033	0.066798	0.111727	0.000000	1.000000	4.000000	34.000000	0.000000
14741.671275	-0.005324	0.512529	0.250638	81.779869	98.574394	145.697418	4.609541	0.000000	1.937041	0.000000	0.000000	0.000000	0.382033	0.066798	0.111727	0.000000	1.000000	4.000000	34.000000	0.000000
14741.674608	-0.003645	0.512567	0.250882	81.779869	98.574394	145.697418	4.609541	0.000000	1.937041	0.000000	0.000000	0.000000	0.503653	0.011327	0.073333	0.000000	1.000000	4.000000	34.000000	0.000000
14741.677942	-0.003645	0.512567	0.250882	81.779869	98.574394	145.697418	4.609541	0.000000	1.937041	0.000000	0.000000	0.000000	0.503653	0.011327	0.073333	0.000000	1.000000	4.000000	34.000000	0.000000
14741.681275	-0.003645	0.512567	0.250882	82.337326	99.581207	146.175659	4.621177	0.000000	1.909115	0.000000	0.000000	0.000000	0.503653	0.011327	0.073333	0.000000	1.000000	4.000000	34.000000	0.000000
14741.684608	-0.001931	0.512641	0.251088	82.337326	99.581207	146.175659	4.621177	0.000000	1.909115	0.000000	0.000000	0.000000	0.514107	0.022201	0.061818	0.000000	1.000000	4.000000	34.000000	0.000000
14741.687942	-0.001931	0.512641	0.251088	82.337326	99.581207	146.175659	4.621177	0.000000	1.909115	0.000000	0.000000	0.000000	0.514107	0.022201	0.061818	0.000000	1.000000	4.000000	34.000000	0.000000
14741.691275	-0.001931	0.512641	0.251088	83.028893	101.046577	147.049194	4.632803	0.000000	1.880728	0.000000	0.000000	0.000000	0.514107	0.022201	0.061818	0.000000	1.000000	4.000000	34.000000	0.000000
14741.694608	-0.000385	0.512707	0.251196	83.028893	101.046577	147.049194	4.632803	0.000000	1.880728	0.000000	0.000000	0.000000	0.463968	0.019969	0.032311	0.000000	1.000000	4.000000	34.000000	0.000000
14741.697942	-0.000385	0.512707	0.251196	83.028893	101.046577	147.049194	4.632803	0.000000	1.880728	0.000000	0.000000	0.000000	0.463968	0.019969	0.032311	0.000000	1.000000	4.000000	34.000000	0.000000
14741.701275	-0.000385	0.512707	0.251196	83.793762	102.981300	148.326172	4.642979	0.000000	1.855464	0.000000	0.000000	0.000000	0.463968	0.019969	0.032311	0.000000	1.000000	4.000000	34.000000	0.000000
14741.704608	0.001196	0.512803	0.251172	83.793762	102.981300	148.326172	4.642979	0.000000	1.855464	0.000000	0.000000	0.000000	0.474131	0.028669	-0.007247	0.000000	1.000000	4.000000	34.000000	0.000000
14741.707942	0.001196	0.512803	0.251172	83.793762	102.981300	148.326172	4.642979	0.000000	1.855464	0.000000	0.000000	0.000000	0.474131	0.028669	-0.007247	0.000000	1.000000	4.000000	34.000000	0.000000
14741.711275	0.001196	0.512803	0.251172	84.475464	105.242172	149.984848	4.652938	0.000000	1.830346	0.000000	0.000000	0.000000	0.474131	0.028669	-0.007247	0.000000	1.000000	4.000000	34.000000	0.000000
14741.714608	0.002742	0.512968	0.251044	84.475464	105.242172	149.984848	4.652938	0.000000	1.830346	0.000000	0.000000	0.000000	0.463895	0.049645	-0.038311	0.000000	1.000000	4.000000	34.000000	0.000000
14741.717942	0.002742	0.512968	0.251044	84.475464	105.242172	149.984848	4.652938	0.000000	1.830346	0.000000	0.000000	0.000000	0.463895	0.049645	-0.038311	0.000000	1.000000	4.000000	34.000000	0.000000
14741.721275	0.002742	0.512968	0.251044	84.918854	107.167984	151.459290	4.662341	0.000000	1.806260	0.000000	0.000000	0.000000	0.463895	0.049645	-0.038311	0.000000	1.000000	4.000000	34.000000	0.000000
14741.724608	0.004489	0.513106	0.250803	84.918854	107.167984	151.459290	4.662341	0.000000	1.806260	0.000000	0.000000	0.000000	0.524028	0.041242	-0.072194	0.000000	1.000000	4.000000	34.000000	0.000000
14741.727942	0.004489	0.513106	0.250803	84.918854	107.167984	151.459290	4.662341	0.000000	1.806260	0.000000	0.000000	0.000000	0.524028	0.041242	-0.072194	0.000000	1.000000	4.000000	34.000000	0.000000
14741.731275	0.004489	0.513106	0.250803	85.025475	107.933098	152.021362	4.672641	0.000000	1.779444	0.000000	0.000000	0.000000	0.524028	0.041242	-0.072194	0.000000	1.000000	4.000000	34.000000	0.000000
14741.734608	0.006032	0.513200	0.250500	85.025475	107.933098	152.021362	4.672641	0.000000	1.779444	0.000000	0.000000	0.000000	0.463049	0.028114	-0.090910	0.000000	1.000000	4.000000	34.000000	0.000000
14741.737942	0.006032	0.513200	0.250500	85.025475	107.933098	152.021362	4.672641	0.000000	1.779444	0.000000	0.000000	0.000000	0.463049	0.028114	-0.090910	0.000000	1.000000	4.000000	34.000000	0.000000
14741.741275	0.006032	0.513200	0.250500	85.027084	108.301071	152.254410	4.681459	0.000000	1.756114	0.000000	0.000000	0.000000	0.463049	0.028114	-0.090910	0.000000	1.000000	4.000000	34.000000	0.000000
14741.744608	0.007641	0.513347	0.250141	85.027084	108.301071	152.254410	4.681459	0.000000	1.756114	0.000000	0.000000	0.000000	0.482638	0.044353	-0.107703	0.000000	1.000000	4.000000	34.000000	0.000000
14741.747942	0.007641	0.513347	0.250141	85.027084	108.301071	152.254410	4.681459	0.000000	1.756114	0.000000	0.000000	0.000000	0.482638	0.044353	-0.107703	0.000000	1.000000	4.000000	34.000000	0.000000
14741.751275	0.007641	0.513347	0.250141	85.051178	108.795341	152.610733	4.690487	0.000000	1.731858	0.000000	0.000000	0.000000	0.482638	0.044353	-0.107703	0.000000	1.000000	4.000000	34.000000	0.000000
14741.754608	0.009046	0.513511	0.249732	85.051178	108.795341	152.610733	4.690487	0.000000	1.731858	0.000000	0.000000	0.000000	0.421561	0.048969	-0.122703	0.000000	0.000000	4.000000	34.000000	0.000000
14741.757942	0.009046	0.513511	0.249732	85.051178	108.795341	152.610733	4.690487	0.000000	1.731858	0.000000	0.000000	0.000000	0.421561	0.048969	-0.122703	0.000000	0.000000	4.000000	34.000000	0.000000
14741.761275	0.009046	0.513511	0.249732	85.144615	109.648682	153.284088	4.698108	0.000000	1.711077	0.000000	0.000000	0.000000	0.421561	0.048969	-0.122703	0.000000	0.000000	4.000000	34.000000	0.000000
14741.764608	0.010383	0.513674	0.249321	85.144615	109.648682	153.284088	4.698108	0.000000	1.711077	0.000000	0.000000	0.000000	0.400956	0.048881	-0.123345	0.000000	0.000000	4.000000	34.000000	0.000000
14741.767942	0.010383	0.513674	0.249321	85.144615	109.648682	153.284088	4.698108	0.000000	1.711077	0.000000	0.000000	0.000000	0.400956	0.048881	-0.123345	0.000000	0.000000	4.000000	34.000000	0.000000
14741.771275	0.010383	0.513674	0.249321	85.294556	110.804047	154.234482	4.705268	0.000000	1.691288	0.000000	0.000000	0.000000	0.400956	0.048881	-0.123345	0.000000	0.000000	4.000000	34.000000	0.000000
14741.774608	0.011483	0.513795	0.248883	85.294556	110.804047	154.234482	4.705268	0.000000	1.691288	0.000000	0.000000	0.000000	0.329968	0.036468	-0.131560	0.000000	0.000000	4.000000	34.000000	0.000000
14741.777942	0.011483	0.513795	0.248883	85.294556	110.804047	154.234482	4.705268	0.000000	1.691288	0.000000	0.000000	0.000000	0.329968	0.036468	-0.131560	0.000000	0.000000	4.000000	34.000000	0.000000
14741.781275	0.011483	0.513795	0.248883	85.431084	111.980743	155.235764	4.710918	0.000000	1.675483	0.000000	0.000000	0.000000	0.329968	0.036468	-0.131560	0.000000	0.000000	4.000000	34.000000	0.000000
14741.784608	0.011483	0.513795	0.248883	85.431084	111.980743	155.235764	4.710918	0.000000	1.675483	0.000000	0.000000	0.000000	0.329968	0.036468	-0.131560	0.000000	0.000000	4.000000	34.000000	0.000000
14741.787942	0.012347	0.513898	0.248463	85.431084	111.980743	155.235764	4.710918	0.000000	1.675483	0.000000	0.000000	0.000000	0.259310	0.031026	-0.125755	0.000000	0.000000	4.000000	34.000000	0.000000
14741.791275	0.012347	0.513898	0.248463	85.461151	112.555992	155.720978	4.710918	0.000000	1.675483	0.000000	0.000000	0.000000	0.259310	0.031026	-0.125755	0.000000	0.000000	4.000000	34.000000	0.000000
14741.794608	0.013077	0.514004	0.248077	85.461151	112.555992	155.720978	4.710918	0.000000	1.675483	0.000000	0.000000	0.000000	0.219005	0.031734	-0.115969	0.000000	0.000000	4.000000	34.000000	0.000000
14741.797942	0.013077	0.514004	0.248077	85.461151	112.555992	155.720978	4.710918	0.000000	1.675483	0.000000	0.000000	0.000000	0.219005	0.031734	-0.115969	0.000000	0.000000	4.000000	34.000000	0.000000
14741.801275	0.013077	0.514004	0.248077	85.364426	112.363457	155.542145	4.718721	0.000000	1.653382	0.000000	0.000000	0.000000	0.219005	0.031734	-0.115969	0.000000	0.000000	4.000000	34.000000	0.000000
14741.804608	0.013077	0.514004	0.248077	85.364426	112.363457	155.542145	4.718721	0.000000	1.653382	0.000000	0.000000	0.000000	0.219005	0.031734	-0.115969	0.000000	0.000000	4.000000	34.000000	0.000000
14741.807942	0.013706	0.514112	0.247723	85.364426	112.363457	155.542145	4.718721	0.000000	1.653382	0.000000	0.000000	0.000000	0.188834	0.032441	-0.106228	0.000000	0.000000	4.000000	34.000000	0.000000
14741.811275	0.013706	0.514112	0.247723	85.186958	111.703514	154.963364	4.718721	0.000000	1.653382	0.000000	0.000000	0.000000	0.188834	0.032441	-0.106228	0.000000	0.000000	4.000000	34.000000	0.000000
14741.814608	0.014203	0.514226	0.247434	85.186958	111.703514	154.963364	4.718721	0.000000	1.653382	0.000000	0.000000	0.000000	0.148892	0.033934	-0.086718	0.000000	0.000000	4.000000	34.000000	0.000000
14741.817942	0.014203	0.514226	0.247434	85.186958	111.703514	154.963364	4.718721	0.000000	1.653382	0.000000	0.000000	0.000000	0.148892	0.033934	-0.086718	0.000000	0.000000	4.000000	34.000000	0.000000
14741.821275	0.014203	0.514226	0.247434	84.968140	110.806137	154.186142	4.724061	0.000000	1.638063	0.000000	0.000000	0.000000	0.148892	0.033934	-0.086718	0.000000	0.000000	4.000000	34.000000	0.000000
14741.824608	0.014203	0.514226	0.247434	84.968140	110.806137	154.186142	4.724061	0.000000	1.638063	0.000000	0.000000	0.000000	0.148892	0.033934	-0.086718	0.000000	0.000000	4.000000	34.000000	0.000000
14741.827942	0.014632	0.514303	0.247180	84.968140	110.806137	154.186142	4.724061	0.000000	1.638063	0.000000	0.000000	0.000000	0.128924	0.023121	-0.076046	0.000000	0.000000	4.000000	34.000000	0.000000
14741.831275	0.014632	0.514303	0.247180	84.739395	109.926918	153.447144	4.724061	0.000000	1.638063	0.000000	0.000000	0.000000	0.128924	0.023121	-0.076046	0.000000	0.000000	4.000000	34.000000	0.000000
14741.834608	0.014632	0.514303	0.247180	84.739395	109.926918	153.447144	4.724061	0.000000	1.638063	0.000000	0.000000	0.000000	0.128924	0.023121	-0.076046	0.000000	0.000000	4.000000	34.000000	0.000000
14741.837942	0.014632	0.514303	0.247180	84.739395	109.926918	153.447144	4.724061	0.000000	1.638063	0.000000	0.000000	0.000000	0.128924	0.023121	-0.076046	0.000000	0.000000	4.000000	34.000000	0.000000
14741.841275	0.015059	0.514467	0.246808	84.537651	109.190971	152.837509	4.726080	0.000000	1.632227	0.000000	0.000000	0.000000	0.128071	0.049256	-0.111686	0.000000	0.000000	4.000000	34.000000	0.000000
14741.844608	0.015059	0.514467	0.246808	84.537651	109.190971	152.837509	4.726080	0.000000	1.632227	0.000000	0.000000	0.000000	-0.000000	-0.000008	0.000001	0.000000	0.000000	4.000000	34.000000	0.000000
14741.847942	0.015059	0.514467	0.246808	84.537651	109.190971	152.837509	4.726080	0.000000	1.632227	0.000000	0.000000	0.000000	-0.000000	-0.000008	0.000001	0.000000	0.000000	4.000000	34.000000	0.000000
14741.851275	0.015059	0.514467	0.246808	84.372665	108.600914	152.361313	4.727841	0.000000	1.627120	0.000000	0.000000	0.000000	-0.000000	-0.000008	0.000001	0.000000	0.000000	4.000000	34.000000	0.000000
14741.854608	0.015059	0.514467	0.246808	84.372665	108.600914	152.361313	4.727841	0.000000	1.627120	0.000000	0.000000	0.000000	-0.000000	-0.000008	0.000001	0.000000	0.000000	4.000000	34.000000	0.000000
14741.857942	0.015089	0.514531	0.246643	84.372665	108.600914	152.361313	4.727841	0.000000	1.627120	0.000000	0.000000	0.000000	0.008969	0.019200	-0.049502	0.000000	0.000000	4.000000	34.000000	0.000000
14741.861275	0.015089	0.514531	0.246643	84.259018	108.262817	152.105255	4.727841	0.000000	1.627120	0.000000	0.000000	0.000000	0.008969	0.019200	-0.049502	0.000000	0.000000	4.000000	34.000000	0.000000
14741.864608	0.015089	0.514531	0.246643	84.259018	108.262817	152.105255	4.727841	0.000000	1.627120	0.000000	0.000000	0.000000	0.008969	0.019200	-0.049502	0.000000	0.000000	4.000000	34.000000	0.000000
14741.867942	0.015089	0.514531	0.246643	84.259018	108.262817	152.105255	4.727841	0.000000	1.627120	0.000000	0.000000	0.000000	0.008969	0.019200	-0.049502	0.000000	0.000000	4.000000	34.000000	0.000000
14741.871275	0.014948	0.514695	0.246282	84.181625	108.064621	151.968719	4.727682	0.000000	1.627581	0.000000	0.000000	0.000000	-0.042411	0.049159	-0.108212	0.000000	0.000000	4.000000	34.000000	0.000000
14741.874608	0.014948	0.514695	0.246282	84.181625	108.064621	151.968719	4.727682	0.000000	1.627581	0.000000	0.000000	0.000000	-0.042411	0.049159	-0.108212	0.000000	0.000000	4.000000	34.000000	0.000000
14741.877942	0.014948	0.514695	0.246282	84.181625	108.064621	151.968719	4.727682	0.000000	1.627581	0.000000	0.000000	0.000000	-0.042411	0.049159	-0.108212	0.000000	0.000000	4.000000	34.000000	0.000000
14741.881275	0.014948	0.514695	0.246282	84.127907	107.954216	151.905853	4.726111	0.000000	1.632136	0.000000	0.000000	0.000000	-0.042411	0.049159	-0.108212	0.000000	0.000000	4.000000	34.000000	0.000000
14741.884608	0.014777	0.514797	0.246118	84.127907	107.954216	151.905853	4.726111	0.000000	1.632136	0.000000	0.000000	0.000000	-0.051148	0.030710	-0.049226	0.000000	0.000000	4.000000	34.000000	0.000000
14741.887942	0.014777	0.514797	0.246118	84.127907	107.954216	151.905853	4.726111	0.000000	1.632136	0.000000	0.000000	0.000000	-0.051148	0.030710	-0.049226	0.000000	0.000000	4.000000	34.000000	0.000000
14741.891275	0.014777	0.514797	0.246118	84.100601	107.911339	151.889587	4.724764	0.000000	1.636032	0.000000	0.000000	0.000000	-0.051148	0.030710	-0.049226	0.000000	0.000000	4.000000	34.000000	0.000000
14741.894608	0.014706	0.514953	0.245900	84.100601	107.911339	151.889587	4.724764	0.000000	1.636032	0.000000	0.000000	0.000000	-0.021412	0.046828	-0.065555	0.000000	0.000000	4.000000	34.000000	0.000000
14741.897942	0.014706	0.514953	0.245900	84.100601	107.911339	151.889587	4.724764	0.000000	1.636032	0.000000	0.000000	0.000000	-0.021412	0.046828	-0.065555	0.000000	0.000000	4.000000	34.000000	0.000000
14741.901275	0.014706	0.514953	0.245900	84.097870	107.930962	151.913406	4.723890	0.000000	1.638554	0.000000	0.000000	0.000000	-0.021412	0.046828	-0.065555	0.000000	0.000000	4.000000	34.000000	0.000000
14741.904608	0.014706	0.514953	0.245900	84.097870	107.930962	151.913406	4.723890	0.000000	1.638554	0.000000	0.000000	0.000000	-0.021412	0.046828	-0.065555	0.000000	0.000000	4.000000	34.000000	0.000000
14741.907942	0.014669	0.515112	0.245712	84.097870	107.930962	151.913406	4.723890	0.000000	1.638554	0.000000	0.000000	0.000000	-0.011192	0.047549	-0.056302	0.000000	0.000000	4.000000	34.000000	0.000000
14741.911275	0.014669	0.515112	0.245712	84.100632	107.975975	151.953217	4.723890	0.000000	1.638554	0.000000	0.000000	0.000000	-0.011192	0.047549	-0.056302	0.000000	0.000000	4.000000	34.000000	0.000000
14741.914608	0.014669	0.515112	0.245712	84.100632	107.975975	151.953217	4.723890	0.000000	1.638554	0.000000	0.000000	0.000000	-0.011192	0.047549	-0.056302	0.000000	0.000000	4.000000	34.000000	0.000000
14741.917942	0.014669	0.515112	0.245712	84.100632	107.975975	151.953217	4.723890	0.000000	1.638554	0.000000	0.000000	0.000000	-0.011192	0.047549	-0.056302	0.000000	0.000000	4.000000	34.000000	0.000000
14741.921275	0.014725	0.515610	0.245191	84.135185	108.105469	152.055405	4.723281	0.000000	1.640311	0.000000	0.000000	0.000000	0.016751	0.149471	-0.156338	0.000000	0.000000	4.000000	34.000000	0.000000
14741.924608	0.014725	0.515610	0.245191	84.135185	108.105469	152.055405	4.723281	0.000000	1.640311	0.000000	0.000000	0.000000	0.016751	0.149471	-0.156338	0.000000	0.000000	4.000000	34.000000	0.000000
14741.927942	0.014725	0.515610	0.245191	84.135185	108.105469	152.055405	4.723281	0.000000	1.640311	0.000000	0.000000	0.000000	0.016751	0.149471	-0.156338	0.000000	0.000000	4.000000	34.000000	0.000000
14741.931275	0.014725	0.515610	0.245191	84.248779	108.565201	152.433777	4.722533	0.000000	1.642461	0.000000	0.000000	0.000000	0.016751	0.149471	-0.156338	0.000000	0.000000	4.000000	34.000000	0.000000
14741.934608	0.014718	0.515911	0.244862	84.248779	108.565201	152.433777	4.722533	0.000000	1.642461	0.000000	0.000000	0.000000	-0.002065	0.090308	-0.098530	0.000000	0.000000	4.000000	34.000000	0.000000
14741.937942	0.014718	0.515911	0.244862	84.248779	108.565201	152.433777	4.722533	0.000000	1.642461	0.000000	0.000000	0.000000	-0.002065	0.090308	-0.098530	0.000000	0.000000	4.000000	34.000000	0.000000
14741.941275	0.014718	0.515911	0.244862	84.453270	109.440926	153.167770	4.721808	0.000000	1.644545	0.000000	0.000000	0.000000	-0.002065	0.090308	-0.098530	0.000000	0.000000	4.000000	34.000000	0.000000
14741.944608	0.014718	0.515911	0.244862	84.453270	109.440926	153.167770	4.721808	0.000000	1.644545	0.000000	0.000000	0.000000	-0.002065	0.090308	-0.098530	0.000000	0.000000	4.000000	34.000000	0.000000
14741.947942	0.014643	0.516227	0.244486	84.453270	109.440926	153.167770	4.721808	0.000000	1.644545	0.000000	0.000000	0.000000	-0.022362	0.094783	-0.112966	0.000000	0.000000	4.000000	34.000000	0.000000
14741.951275	0.014643	0.516227	0.244486	84.703209	110.585274	154.139481	4.721808	0.000000	1.644545	0.000000	0.000000	0.000000	-0.022362	0.094783	-0.112966	0.000000	0.000000	4.000000	34.000000	0.000000
14741.954608	0.014501	0.516575	0.244043	84.703209	110.585274	154.139481	4.721808	0.000000	1.644545	0.000000	0.000000	0.000000	-0.042732	0.104528	-0.132706	0.000000	0.000000	4.000000	34.000000	0.000000
14741.957942	0.014501	0.516575	0.244043	84.703209	110.585274	154.139481	4.721808	0.000000	1.644545	0.000000	0.000000	0.000000	-0.042732	0.104528	-0.132706	0.000000	0.000000	4.000000	34.000000	0.000000
14741.961275	0.014501	0.516575	0.244043	84.925919	111.771385	155.183609	4.718784	0.000000	1.653202	0.000000	0.000000	0.000000	-0.042732	0.104528	-0.132706	0.000000	0.000000	4.000000	34.000000	0.000000
14741.964608	0.014501	0.516575	0.244043	84.925919	111.771385	155.183609	4.718784	0.000000	1.653202	0.000000	0.000000	0.000000	-0.042732	0.104528	-0.132706	0.000000	0.000000	4.000000	34.000000	0.000000
14741.967942	0.014224	0.516977	0.243551	84.925919	111.771385	155.183609	4.718784	0.000000	1.653202	0.000000	0.000000	0.000000	-0.082925	0.120404	-0.147830	0.000000	0.000000	4.000000	34.000000	0.000000
14741.971275	0.014224	0.516977	0.243551	85.080994	112.703590	156.024384	4.718784	0.000000	1.653202	0.000000	0.000000	0.000000	-0.082925	0.120404	-0.147830	0.000000	0.000000	4.000000	34.000000	0.000000
14741.974608	0.013914	0.517410	0.242991	85.080994	112.703590	156.024384	4.718784	0.000000	1.653202	0.000000	0.000000	0.000000	-0.093187	0.130050	-0.167949	0.000000	0.000000	4.000000	34.000000	0.000000
14741.977942	0.013914	0.517410	0.242991	85.080994	112.703590	156.024384	4.718784	0.000000	1.653202	0.000000	0.000000	0.000000	-0.093187	0.130050	-0.167949	0.000000	0.000000	4.000000	34.000000	0.000000
14741.981275	0.013914	0.517410	0.242991	85.141022	113.242027	156.544327	4.712971	0.000000	1.669704	0.000000	0.000000	0.000000	-0.093187	0.130050	-0.167949	0.000000	0.000000	4.000000	34.000000	0.000000
14741.984608	0.013914	0.517410	0.242991	85.141022	113.242027	156.544327	4.712971	0.000000	1.669704	0.000000	0.000000	0.000000	-0.093187	0.130050	-0.167949	0.000000	0.000000	4.000000	34.000000	0.000000
14741.987942	0.013503	0.517799	0.242372	85.141022	113.242027	156.544327	4.712971	0.000000	1.669704	0.000000	0.000000	0.000000	-0.123287	0.116692	-0.185790	0.000000	0.000000	4.000000	34.000000	0.000000
14741.991275	0.013503	0.517799	0.242372	85.131035	113.429787	156.775024	4.712971	0.000000	1.669704	0.000000	0.000000	0.000000	-0.123287	0.116692	-0.185790	0.000000	0.000000	4.000000	34.000000	0.000000
14741.994608	0.012992	0.518240	0.241700	85.131035	113.429787	156.775024	4.712971	0.000000	1.669704	0.000000	0.000000	0.000000	-0.153235	0.132365	-0.201428	0.000000	0.000000	4.000000	34.000000	0.000000
14741.997942	0.012992	0.518240	0.241700	85.131035	113.429787	156.775024	4.712971	0.000000	1.669704	0.000000	0.000000	0.000000	-0.153235	0.132365	-0.201428	0.000000	0.000000	4.000000	34.000000	0.000000
14742.001275	0.012992	0.518240	0.241700	85.118492	113.678833	157.072708	4.704462	0.000000	1.693531	0.000000	0.000000	0.000000	-0.153235	0.132365	-0.201428	0.000000	0.000000	4.000000	34.000000	0.000000
14742.004608	0.012415	0.518675	0.240964	85.118492	113.678833	157.072708	4.704462	0.000000	1.693531	0.000000	0.000000	0.000000	-0.173180	0.130378	-0.220691	0.000000	0.000000	4.000000	34.000000	0.000000
14742.007942	0.012415	0.518675	0.240964	85.118492	113.678833	157.072708	4.704462	0.000000	1.693531	0.000000	0.000000	0.000000	-0.173180	0.130378	-0.220691	0.000000	0.000000	4.000000	34.000000	0.000000
14742.011275	0.012415	0.518675	0.240964	85.102310	113.906357	157.351486	4.699205	0.000000	1.708060	0.000000	0.000000	0.000000	-0.173180	0.130378	-0.220691	0.000000	0.000000	4.000000	34.000000	0.000000
14742.014608	0.011838	0.519144	0.240192	85.102310	113.906357	157.351486	4.699205	0.000000	1.708060	0.000000	0.000000	0.000000	-0.173008	0.140630	-0.231828	0.000000	0.000000	4.000000	34.000000	0.000000
14742.017942	0.011838	0.519144	0.240192	85.102310	113.906357	157.351486	4.699205	0.000000	1.708060	0.000000	0.000000	0.000000	-0.173008	0.140630	-0.231828	0.000000	0.000000	4.000000	34.000000	0.000000
14742.021275	0.011838	0.519144	0.240192	85.066124	114.096199	157.608475	4.693801	0.000000	1.722855	0.000000	0.000000	0.000000	-0.173008	0.140630	-0.231828	0.000000	0.000000	4.000000	34.000000	0.000000
14742.024608	0.011228	0.519641	0.239318	85.066124	114.096199	157.608475	4.693801	0.000000	1.722855	0.000000	0.000000	0.000000	-0.183040	0.149059	-0.262098	0.000000	0.000000	4.000000	34.000000	0.000000
14742.027942	0.011228	0.519641	0.239318	85.066124	114.096199	157.608475	4.693801	0.000000	1.722855	0.000000	0.000000	0.000000	-0.183040	0.149059	-0.262098	0.000000	0.000000	4.000000	34.000000	0.000000
14742.031275	0.011228	0.519641	0.239318	84.995514	114.129341	157.730820	4.687876	0.000000	1.738913	0.000000	0.000000	0.000000	-0.183040	0.149059	-0.262098	0.000000	0.000000	4.000000	34.000000	0.000000
14742.034608	0.010684	0.520148	0.238359	84.995514	114.129341	157.730820	4.687876	0.000000	1.738913	0.000000	0.000000	0.000000	-0.163162	0.152142	-0.287683	0.000000	0.000000	4.000000	34.000000	0.000000
14742.037942	0.010684	0.520148	0.238359	84.995514	114.129341	157.730820	4.687876	0.000000	1.738913	0.000000	0.000000	0.000000	-0.163162	0.152142	-0.287683	0.000000	0.000000	4.000000	34.000000	0.000000
14742.041275	0.010684	0.520148	0.238359	84.884079	114.021202	157.729874	4.682088	0.000000	1.754437	0.000000	0.000000	0.000000	-0.163162	0.152142	-0.287683	0.000000	0.000000	4.000000	34.000000	0.000000
14742.044608	0.010239	0.520741	0.237307	84.884079	114.021202	157.729874	4.682088	0.000000	1.754437	0.000000	0.000000	0.000000	-0.133451	0.177875	-0.315576	0.000000	0.000000	4.000000	34.000000	0.000000
14742.047942	0.010239	0.520741	0.237307	84.884079	114.021202	157.729874	4.682088	0.000000	1.754437	0.000000	0.000000	0.000000	-0.133451	0.177875	-0.315576	0.000000	0.000000	4.000000	34.000000	0.000000
14742.051275	0.010239	0.520741	0.237307	84.761086	113.897743	157.713394	4.676633	0.000000	1.768927	0.000000	0.000000	0.000000	-0.133451	0.177875	-0.315576	0.000000	0.000000	4.000000	34.000000	0.000000
14742.054608	0.009893	0.521378	0.236133	84.761086	113.897743	157.713394	4.676633	0.000000	1.768927	0.000000	0.000000	0.000000	-0.103950	0.191117	-0.352250	0.000000	0.000000	4.000000	34.000000	0.000000
14742.057942	0.009893	0.521378	0.236133	84.761086	113.897743	157.713394	4.676633	0.000000	1.768927	0.000000	0.000000	0.000000	-0.103950	0.191117	-0.352250	0.000000	0.000000	4.000000	34.000000	0.000000
14742.061275	0.009893	0.521378	0.236133	84.647385	113.873978	157.778214	4.671437	0.000000	1.782603	0.000000	0.000000	0.000000	-0.103950	0.191117	-0.352250	0.000000	0.000000	4.000000	34.000000	0.000000
14742.064608	0.009709	0.522076	0.234817	84.647385	113.873978	157.778214	4.671437	0.000000	1.782603	0.000000	0.000000	0.000000	-0.054917	0.209382	-0.394789	0.000000	0.000000	4.000000	34.000000	0.000000
14742.067942	0.009709	0.522076	0.234817	84.647385	113.873978	157.778214	4.671437	0.000000	1.782603	0.000000	0.000000	0.000000	-0.054917	0.209382	-0.394789	0.000000	0.000000	4.000000	34.000000	0.000000
14742.071275	0.009709	0.522076	0.234817	84.568115	114.196594	158.148682	4.666886	0.000000	1.794484	0.000000	0.000000	0.000000	-0.054917	0.209382	-0.394789	0.000000	0.000000	4.000000	34.000000	0.000000
14742.074608	0.009623	0.522851	0.233341	84.568115	114.196594	158.148682	4.666886	0.000000	1.794484	0.000000	0.000000	0.000000	-0.025884	0.232552	-0.442752	0.000000	0.000000	4.000000	34.000000	0.000000
14742.077942	0.009623	0.522851	0.233341	84.568115	114.196594	158.148682	4.666886	0.000000	1.794484	0.000000	0.000000	0.000000	-0.025884	0.232552	-0.442752	0.000000	0.000000	4.000000	34.000000	0.000000
14742.081275	0.009623	0.522851	0.233341	84.521919	115.148849	159.097015	4.662496	0.000000	1.805860	0.000000	0.000000	0.000000	-0.025884	0.232552	-0.442752	0.000000	0.000000	4.000000	34.000000	0.000000
14742.084608	0.009731	0.523719	0.231685	84.521919	115.148849	159.097015	4.662496	0.000000	1.805860	0.000000	0.000000	0.000000	0.032323	0.260491	-0.496967	0.000000	0.000000	4.000000	34.000000	0.000000
14742.087942	0.009731	0.523719	0.231685	84.521919	115.148849	159.097015	4.662496	0.000000	1.805860	0.000000	0.000000	0.000000	0.032323	0.260491	-0.496967	0.000000	0.000000	4.000000	34.000000	0.000000
14742.091275	0.009731	0.523719	0.231685	84.441132	116.814018	160.739624	4.658872	0.000000	1.815191	0.000000	0.000000	0.000000	0.032323	0.260491	-0.496967	0.000000	0.000000	4.000000	34.000000	0.000000
14742.094608	0.009965	0.524635	0.229785	84.441132	116.814018	160.739624	4.658872	0.000000	1.815191	0.000000	0.000000	0.000000	0.070231	0.274708	-0.569923	0.000000	0.000000	4.000000	34.000000	0.000000
14742.097942	0.009965	0.524635	0.229785	84.441132	116.814018	160.739624	4.658872	0.000000	1.815191	0.000000	0.000000	0.000000	0.070231	0.274708	-0.569923	0.000000	0.000000	4.000000	34.000000	0.000000
14742.101275	0.009965	0.524635	0.229785	84.316658	119.107231	162.996964	4.655395	0.000000	1.824089	0.000000	0.000000	0.000000	0.070231	0.274708	-0.569923	0.000000	0.000000	4.000000	34.000000	0.000000
14742.104608	0.010357	0.525654	0.227650	84.316658	119.107231	162.996964	4.655395	0.000000	1.824089	0.000000	0.000000	0.000000	0.117523	0.305709	-0.640602	0.000000	0.000000	4.000000	34.000000	0.000000
14742.107942	0.010357	0.525654	0.227650	84.316658	119.107231	162.996964	4.655395	0.000000	1.824089	0.000000	0.000000	0.000000	0.117523	0.305709	-0.640602	0.000000	0.000000	4.000000	34.000000	0.000000
14742.111275	0.010357	0.525654	0.227650	84.169952	121.565910	165.402054	4.652299	0.000000	1.831969	0.000000	0.000000	0.000000	0.117523	0.305709	-0.640602	0.000000	0.000000	4.000000	34.000000	0.000000
14742.114608	0.010905	0.526760	0.225327	84.169952	121.565910	165.402054	4.652299	0.000000	1.831969	0.000000	0.000000	0.000000	0.164459	0.331832	-0.696873	0.000000	0.000000	4.000000	34.000000	0.000000
14742.117942	0.010905	0.526760	0.225327	84.169952	121.565910	165.402054	4.652299	0.000000	1.831969	0.000000	0.000000	0.000000	0.164459	0.331832	-0.696873	0.000000	0.000000	4.000000	34.000000	0.000000
14742.121275	0.010905	0.526760	0.225327	84.016167	123.981705	167.747147	4.649716	0.000000	1.838515	0.000000	0.000000	0.000000	0.164459	0.331832	-0.696873	0.000000	0.000000	4.000000	34.000000	0.000000
14742.124608	0.011639	0.527927	0.222765	84.016167	123.981705	167.747147	4.649716	0.000000	1.838515	0.000000	0.000000	0.000000	0.220185	0.350123	-0.768406	0.000000	0.000000	4.000000	34.000000	0.000000
14742.127942	0.011639	0.527927	0.222765	84.016167	123.981705	167.747147	4.649716	0.000000	1.838515	0.000000	0.000000	0.000000	0.220185	0.350123	-0.768406	0.000000	0.000000	4.000000	34.000000	0.000000
14742.131275	0.011639	0.527927	0.222765	83.879997	126.246498	169.914948	4.647725	0.000000	1.843545	0.000000	0.000000	0.000000	0.220185	0.350123	-0.768406	0.000000	0.000000	4.000000	34.000000	0.000000
14742.134608	0.012556	0.529176	0.220009	83.879997	126.246498	169.914948	4.647725	0.000000	1.843545	0.000000	0.000000	0.000000	0.275262	0.374731	-0.826756	0.000000	0.000000	4.000000	34.000000	0.000000
14742.137942	0.012556	0.529176	0.220009	83.879997	126.246498	169.914948	4.647725	0.000000	1.843545	0.000000	0.000000	0.000000	0.275262	0.374731	-0.826756	0.000000	0.000000	4.000000	34.000000	0.000000
14742.141275	0.012556	0.529176	0.220009	83.779152	128.382950	171.920883	4.646452	0.000000	1.846749	0.000000	0.000000	0.000000	0.275262	0.374731	-0.826756	0.000000	0.000000	4.000000	34.000000	0.000000
14742.144608	0.013622	0.530464	0.217027	83.779152	128.382950	171.920883	4.646452	0.000000	1.846749	0.000000	0.000000	0.000000	0.319591	0.386342	-0.894750	0.000000	0.000000	4.000000	34.000000	0.000000
14742.147942	0.013622	0.530464	0.217027	83.779152	128.382950	171.920883	4.646452	0.000000	1.846749	0.000000	0.000000	0.000000	0.319591	0.386342	-0.894750	0.000000	0.000000	4.000000	34.000000	0.000000
14742.151275	0.013622	0.530464	0.217027	83.689247	130.344803	173.737839	4.645570	0.000000	1.848969	0.000000	0.000000	0.000000	0.319591	0.386342	-0.894750	0.000000	0.000000	4.000000	34.000000	0.000000
14742.154608	0.014832	0.531791	0.213847	83.689247	130.344803	173.737839	4.645570	0.000000	1.848969	0.000000	0.000000	0.000000	0.363150	0.398233	-0.953884	0.000000	0.000000	4.000000	34.000000	0.000000
14742.157942	0.014832	0.531791	0.213847	83.689247	130.344803	173.737839	4.645570	0.000000	1.848969	0.000000	0.000000	0.000000	0.363150	0.398233	-0.953884	0.000000	0.000000	4.000000	34.000000	0.000000
14742.161275	0.014832	0.531791	0.213847	83.606369	132.123505	175.361038	4.645159	0.000000	1.850000	0.000000	0.000000	0.000000	0.363150	0.398233	-0.953884	0.000000	0.000000	4.000000	34.000000	0.000000
14742.164608	0.016247	0.533172	0.210447	83.606369	132.123505	175.361038	4.645159	0.000000	1.850000	0.000000	0.000000	0.000000	0.424559	0.414236	-1.020233	0.000000	0.000000	4.000000	34.000000	0.000000
14742.167942	0.016247	0.533172	0.210447	83.606369	132.123505	175.361038	4.645159	0.000000	1.850000	0.000000	0.000000	0.000000	0.424559	0.414236	-1.020233	0.000000	0.000000	4.000000	34.000000	0.000000
14742.171275	0.016247	0.533172	0.210447	83.524803	133.829758	176.893906	4.645620	0.000000	1.848842	0.000000	0.000000	0.000000	0.424559	0.414236	-1.020233	0.000000	0.000000	4.000000	34.000000	0.000000
14742.174608	0.017800	0.534567	0.206826	83.524803	133.829758	176.893906	4.645620	0.000000	1.848842	0.000000	0.000000	0.000000	0.465615	0.418355	-1.086219	0.000000	0.000000	4.000000	34.000000	0.000000
14742.177942	0.017800	0.534567	0.206826	83.524803	133.829758	176.893906	4.645620	0.000000	1.848842	0.000000	0.000000	0.000000	0.465615	0.418355	-1.086219	0.000000	0.000000	4.000000	34.000000	0.000000
14742.181275	0.017800	0.534567	0.206826	83.453117	135.496628	178.361298	4.646477	0.000000	1.846687	0.000000	0.000000	0.000000	0.465615	0.418355	-1.086219	0.000000	0.000000	4.000000	34.000000	0.000000
14742.184608	0.019578	0.536008	0.202974	83.453117	135.496628	178.361298	4.646477	0.000000	1.846687	0.000000	0.000000	0.000000	0.533560	0.432442	-1.155602	0.000000	0.000000	4.000000	34.000000	0.000000
14742.187942	0.019578	0.536008	0.202974	83.453117	135.496628	178.361298	4.646477	0.000000	1.846687	0.000000	0.000000	0.000000	0.533560	0.432442	-1.155602	0.000000	0.000000	4.000000	34.000000	0.000000
14742.191275	0.019578	0.536008	0.202974	83.389091	137.285095	-179.959183	4.648421	0.000000	1.841789	0.000000	0.000000	0.000000	0.533560	0.432442	-1.155602	0.000000	0.000000	4.000000	34.000000	0.000000
14742.194608	0.021578	0.537533	0.198915	83.389091	137.285095	-179.959183	4.648421	0.000000	1.841789	0.000000	0.000000	0.000000	0.599877	0.457414	-1.217678	0.000000	0.000000	4.000000	34.000000	0.000000
14742.197942	0.021578	0.537533	0.198915	83.389091	137.285095	-179.959183	4.648421	0.000000	1.841789	0.000000	0.000000	0.000000	0.599877	0.457414	-1.217678	0.000000	0.000000	4.000000	34.000000	0.000000
14742.201275	0.021578	0.537533	0.198915	83.335411	139.263092	-177.891006	4.651548	0.000000	1.833876	0.000000	0.000000	0.000000	0.599877	0.457414	-1.217678	0.000000	0.000000	4.000000	34.000000	0.000000
14742.204608	0.023730	0.539121	0.194665	83.335411	139.263092	-177.891006	4.651548	0.000000	1.833876	0.000000	0.000000	0.000000	0.645848	0.476430	-1.274885	0.000000	0.000000	4.000000	34.000000	0.000000
14742.207942	0.023730	0.539121	0.194665	83.335411	139.263092	-177.891006	4.651548	0.000000	1.833876	0.000000	0.000000	0.000000	0.645848	0.476430	-1.274885	0.000000	0.000000	4.000000	34.000000	0.000000
14742.211275	0.023730	0.539121	0.194665	83.288872	141.413742	-175.681061	4.655433	0.000000	1.823990	0.000000	0.000000	0.000000	0.645848	0.476430	-1.274885	0.000000	0.000000	4.000000	34.000000	0.000000
14742.214608	0.026033	0.540757	0.190275	83.288872	141.413742	-175.681061	4.655433	0.000000	1.823990	0.000000	0.000000	0.000000	0.690778	0.490941	-1.317197	0.000000	0.000000	4.000000	34.000000	0.000000
14742.217942	0.026033	0.540757	0.190275	83.288872	141.413742	-175.681061	4.655433	0.000000	1.823990	0.000000	0.000000	0.000000	0.690778	0.490941	-1.317197	0.000000	0.000000	4.000000	34.000000	0.000000
14742.221275	0.026033	0.540757	0.190275	83.255669	143.838379	-173.024689	4.660261	0.000000	1.811619	0.000000	0.000000	0.000000	0.690778	0.490941	-1.317197	0.000000	0.000000	4.000000	34.000000	0.000000
14742.224608	0.028447	0.542395	0.185676	83.255669	143.838379	-173.024689	4.660261	0.000000	1.811619	0.000000	0.000000	0.000000	0.724097	0.491261	-1.379713	0.000000	0.000000	4.000000	34.000000	0.000000
14742.227942	0.028447	0.542395	0.185676	83.255669	143.838379	-173.024689	4.660261	0.000000	1.811619	0.000000	0.000000	0.000000	0.724097	0.491261	-1.379713	0.000000	0.000000	4.000000	34.000000	0.000000
14742.231275	0.028447	0.542395	0.185676	83.220604	146.494217	-170.044464	4.665552	0.000000	1.797951	0.000000	0.000000	0.000000	0.724097	0.491261	-1.379713	0.000000	0.000000	4.000000	34.000000	0.000000
14742.234608	0.030999	0.544020	0.180917	83.220604	146.494217	-170.044464	4.665552	0.000000	1.797951	0.000000	0.000000	0.000000	0.765564	0.487451	-1.427488	0.000000	0.000000	4.000000	34.000000	0.000000
14742.237942	0.030999	0.544020	0.180917	83.220604	146.494217	-170.044464	4.665552	0.000000	1.797951	0.000000	0.000000	0.000000	0.765564	0.487451	-1.427488	0.000000	0.000000	4.000000	34.000000	0.000000
14742.241275	0.030999	0.544020	0.180917	83.184364	149.269257	-167.206436	4.671746	0.000000	1.781792	0.000000	0.000000	0.000000	0.765564	0.487451	-1.427488	0.000000	0.000000	4.000000	34.000000	0.000000
14742.244608	0.033620	0.545694	0.175954	83.184364	149.269257	-167.206436	4.671746	0.000000	1.781792	0.000000	0.000000	0.000000	0.786469	0.502225	-1.488889	0.000000	0.000000	4.000000	34.000000	0.000000
14742.247942	0.033620	0.545694	0.175954	83.184364	149.269257	-167.206436	4.671746	0.000000	1.781792	0.000000	0.000000	0.000000	0.786469	0.502225	-1.488889	0.000000	0.000000	4.000000	34.000000	0.000000
14742.251275	0.033620	0.545694	0.175954	83.121887	151.978622	-164.591721	4.678167	0.000000	1.764867	0.000000	0.000000	0.000000	0.786469	0.502225	-1.488889	0.000000	0.000000	4.000000	34.000000	0.000000
14742.254608	0.036339	0.547368	0.170841	83.121887	151.978622	-164.591721	4.678167	0.000000	1.764867	0.000000	0.000000	0.000000	0.815690	0.502450	-1.533869	0.000000	0.000000	4.000000	34.000000	0.000000
14742.257942	0.036339	0.547368	0.170841	83.121887	151.978622	-164.591721	4.678167	0.000000	1.764867	0.000000	0.000000	0.000000	0.815690	0.502450	-1.533869	0.000000	0.000000	4.000000	34.000000	0.000000
14742.261275	0.036339	0.547368	0.170841	83.031677	154.396393	-162.120911	4.685285	0.000000	1.745883	0.000000	0.000000	0.000000	0.815690	0.502450	-1.533869	0.000000	0.000000	4.000000	34.000000	0.000000
14742.264608	0.039177	0.549036	0.165538	83.031677	154.396393	-162.120911	4.685285	0.000000	1.745883	0.000000	0.000000	0.000000	0.851411	0.500227	-1.591053	0.000000	0.000000	4.000000	34.000000	0.000000
14742.267942	0.039177	0.549036	0.165538	83.031677	154.396393	-162.120911	4.685285	0.000000	1.745883	0.000000	0.000000	0.000000	0.851411	0.500227	-1.591053	0.000000	0.000000	4.000000	34.000000	0.000000
14742.271275	0.039177	0.549036	0.165538	82.912659	156.552094	-159.813187	4.693230	0.000000	1.724411	0.000000	0.000000	0.000000	0.851411	0.500227	-1.591053	0.000000	0.000000	4.000000	34.000000	0.000000
14742.274608	0.042185	0.550726	0.160030	82.912659	156.552094	-159.813187	4.693230	0.000000	1.724411	0.000000	0.000000	0.000000	0.902420	0.507178	-1.652236	0.000000	0.000000	4.000000	34.000000	0.000000
14742.277942	0.042185	0.550726	0.160030	82.912659	156.552094	-159.813187	4.693230	0.000000	1.724411	0.000000	0.000000	0.000000	0.902420	0.507178	-1.652236	0.000000	0.000000	4.000000	34.000000	0.000000
14742.281275	0.042185	0.550726	0.160030	82.786346	158.589890	-157.783798	4.702526	0.000000	1.698897	0.000000	0.000000	0.000000	0.902420	0.507178	-1.652236	0.000000	0.000000	4.000000	34.000000	0.000000
14742.284608	0.045243	0.552447	0.154395	82.786346	158.589890	-157.783798	4.702526	0.000000	1.698897	0.000000	0.000000	0.000000	0.917387	0.516146	-1.690731	0.000000	0.000000	4.000000	34.000000	0.000000
14742.287942	0.045243	0.552447	0.154395	82.786346	158.589890	-157.783798	4.702526	0.000000	1.698897	0.000000	0.000000	0.000000	0.917387	0.516146	-1.690731	0.000000	0.000000	4.000000	34.000000	0.000000
14742.291275	0.045243	0.552447	0.154395	82.672897	160.736252	-155.852798	4.712412	0.000000	1.671279	0.000000	0.000000	0.000000	0.917387	0.516146	-1.690731	0.000000	0.000000	4.000000	34.000000	0.000000
14742.294608	0.048403	0.554227	0.148618	82.672897	160.736252	-155.852798	4.712412	0.000000	1.671279	0.000000	0.000000	0.000000	0.947938	0.534045	-1.732870	0.000000	0.000000	4.000000	34.000000	0.000000
14742.297942	0.048403	0.554227	0.148618	82.672897	160.736252	-155.852798	4.712412	0.000000	1.671279	0.000000	0.000000	0.000000	0.947938	0.534045	-1.732870	0.000000	0.000000	4.000000	34.000000	0.000000
14742.301275	0.048403	0.554227	0.148618	82.627701	162.964233	-153.347046	4.723434	0.000000	1.639870	0.000000	0.000000	0.000000	0.947938	0.534045	-1.732870	0.000000	0.000000	4.000000	34.000000	0.000000
14742.304608	0.051602	0.556049	0.142724	82.627701	162.964233	-153.347046	4.723434	0.000000	1.639870	0.000000	0.000000	0.000000	0.959810	0.546606	-1.768256	0.000000	0.000000	4.000000	34.000000	0.000000
14742.307942	0.051602	0.556049	0.142724	82.627701	162.964233	-153.347046	4.723434	0.000000	1.639870	0.000000	0.000000	0.000000	0.959810	0.546606	-1.768256	0.000000	0.000000	4.000000	34.000000	0.000000
14742.311275	0.051602	0.556049	0.142724	82.748825	165.412766	-149.849854	4.735163	0.000000	1.605688	0.000000	0.000000	0.000000	0.959810	0.546606	-1.768256	0.000000	0.000000	4.000000	34.000000	0.000000
14742.314608	0.054783	0.557948	0.136747	82.748825	165.412766	-149.849854	4.735163	0.000000	1.605688	0.000000	0.000000	0.000000	0.954070	0.569649	-1.793262	0.000000	0.000000	4.000000	34.000000	0.000000
14742.317942	0.054783	0.557948	0.136747	82.748825	165.412766	-149.849854	4.735163	0.000000	1.605688	0.000000	0.000000	0.000000	0.954070	0.569649	-1.793262	0.000000	0.000000	4.000000	34.000000	0.000000
14742.321275	0.054783	0.557948	0.136747	83.055984	168.175674	-146.192169	4.747203	0.000000	1.569735	0.000000	0.000000	0.000000	0.954070	0.569649	-1.793262	0.000000	0.000000	4.000000	34.000000	0.000000
14742.324608	0.057922	0.559952	0.130778	83.055984	168.175674	-146.192169	4.747203	0.000000	1.569735	0.000000	0.000000	0.000000	0.941713	0.601118	-1.790753	0.000000	0.000000	4.000000	34.000000	0.000000
14742.327942	0.057922	0.559952	0.130778	83.055984	168.175674	-146.192169	4.747203	0.000000	1.569735	0.000000	0.000000	0.000000	0.941713	0.601118	-1.790753	0.000000	0.000000	4.000000	34.000000	0.000000
14742.331275	0.057922	0.559952	0.130778	83.542717	170.778198	-143.187256	4.759689	0.000000	1.531455	0.000000	0.000000	0.000000	0.941713	0.601118	-1.790753	0.000000	0.000000	4.000000	34.000000	0.000000
14742.334608	0.061210	0.562070	0.124776	83.542717	170.778198	-143.187256	4.759689	0.000000	1.531455	0.000000	0.000000	0.000000	0.986599	0.635540	-1.800436	0.000000	0.000000	4.000000	34.000000	0.000000
14742.337942	0.061210	0.562070	0.124776	83.542717	170.778198	-143.187256	4.759689	0.000000	1.531455	0.000000	0.000000	0.000000	0.986599	0.635540	-1.800436	0.000000	0.000000	4.000000	34.000000	0.000000
14742.341275	0.061210	0.562070	0.124776	84.175705	172.684418	-140.943787	4.774604	0.000000	1.484302	0.000000	0.000000	0.000000	0.986599	0.635540	-1.800436	0.000000	0.000000	4.000000	34.000000	0.000000
14742.344608	0.064594	0.564294	0.118805	84.175705	172.684418	-140.943787	4.774604	0.000000	1.484302	0.000000	0.000000	0.000000	1.015035	0.667181	-1.791436	0.000000	0.000000	4.000000	34.000000	0.000000
14742.347942	0.064594	0.564294	0.118805	84.175705	172.684418	-140.943787	4.774604	0.000000	1.484302	0.000000	0.000000	0.000000	1.015035	0.667181	-1.791436	0.000000	0.000000	4.000000	34.000000	0.000000
14742.351275	0.064594	0.564294	0.118805	84.877457	173.809479	-139.372116	4.791734	0.000000	1.428036	0.000000	0.000000	0.000000	1.015035	0.667181	-1.791436	0.000000	0.000000	4.000000	34.000000	0.000000
14742.354608	0.068019	0.566629	0.112906	84.877457	173.809479	-139.372116	4.791734	0.000000	1.428036	0.000000	0.000000	0.000000	1.027465	0.700423	-1.769554	0.000000	0.000000	4.000000	34.000000	0.000000
14742.357942	0.068019	0.566629	0.112906	84.877457	173.809479	-139.372116	4.791734	0.000000	1.428036	0.000000	0.000000	0.000000	1.027465	0.700423	-1.769554	0.000000	0.000000	4.000000	34.000000	0.000000
14742.361275	0.068019	0.566629	0.112906	85.581367	174.182495	-138.203491	4.810731	0.000000	1.362669	0.000000	0.000000	0.000000	1.027465	0.700423	-1.769554	0.000000	0.000000	4.000000	34.000000	0.000000
14742.364608	0.071436	0.569049	0.107131	85.581367	174.182495	-138.203491	4.810731	0.000000	1.362669	0.000000	0.000000	0.000000	1.025167	0.726206	-1.732489	0.000000	0.000000	4.000000	34.000000	0.000000
14742.367942	0.071436	0.569049	0.107131	85.581367	174.182495	-138.203491	4.810731	0.000000	1.362669	0.000000	0.000000	0.000000	1.025167	0.726206	-1.732489	0.000000	0.000000	4.000000	34.000000	0.000000
14742.371275	0.071436	0.569049	0.107131	86.269600	174.469788	-136.810516	4.831222	0.000000	1.288138	0.000000	0.000000	0.000000	1.025167	0.726206	-1.732489	0.000000	0.000000	4.000000	34.000000	0.000000
14742.374608	0.074976	0.571519	0.101432	86.269600	174.469788	-136.810516	4.831222	0.000000	1.288138	0.000000	0.000000	0.000000	1.061906	0.740741	-1.709726	0.000000	0.000000	4.000000	34.000000	0.000000
14742.377942	0.074976	0.571519	0.101432	86.269600	174.469788	-136.810516	4.831222	0.000000	1.288138	0.000000	0.000000	0.000000	1.061906	0.740741	-1.709726	0.000000	0.000000	4.000000	34.000000	0.000000
14742.381275	0.074976	0.571519	0.101432	86.945786	175.746811	-134.288071	4.854445	0.000000	1.197647	0.000000	0.000000	0.000000	1.061906	0.740741	-1.709726	0.000000	0.000000	4.000000	34.000000	0.000000
14742.384608	0.078546	0.573981	0.095933	86.945786	175.746811	-134.288071	4.854445	0.000000	1.197647	0.000000	0.000000	0.000000	1.070990	0.738652	-1.649717	0.000000	0.000000	4.000000	34.000000	0.000000
14742.387942	0.078546	0.573981	0.095933	86.945786	175.746811	-134.288071	4.854445	0.000000	1.197647	0.000000	0.000000	0.000000	1.070990	0.738652	-1.649717	0.000000	0.000000	4.000000	34.000000	0.000000
14742.391275	0.078546	0.573981	0.095933	87.597595	-179.876160	-128.924927	4.796650	0.000000	1.072724	0.000000	0.000000	0.000000	1.070990	0.738652	-1.649717	0.000000	0.000000	4.000000	34.000000	0.000000
14742.394608	0.082247	0.576463	0.090576	87.597595	-179.876160	-128.924927	4.796650	0.000000	1.072724	0.000000	0.000000	0.000000	1.110305	0.744734	-1.607016	0.000000	0.000000	4.000000	34.000000	0.000000
14742.397942	0.082247	0.576463	0.090576	87.597595	-179.876160	-128.924927	4.796650	0.000000	1.072724	0.000000	0.000000	0.000000	1.110305	0.744734	-1.607016	0.000000	0.000000	4.000000	34.000000	0.000000
14742.401275	0.082247	0.576463	0.090576	88.188141	-168.983093	-117.613304	4.528814	0.000000	0.887673	0.000000	0.000000	0.000000	1.110305	0.744734	-1.607016	0.000000	0.000000	4.000000	34.000000	0.000000
14742.404608	0.085945	0.578901	0.085357	88.188141	-168.983093	-117.613304	4.528814	0.000000	0.887673	0.000000	0.000000	0.000000	1.109654	0.731370	-1.565908	0.000000	0.000000	4.000000	34.000000	0.000000
14742.407942	0.085945	0.578901	0.085357	88.188141	-168.983093	-117.613304	4.528814	0.000000	0.887673	0.000000	0.000000	0.000000	1.109654	0.731370	-1.565908	0.000000	0.000000	4.000000	34.000000	0.000000
14742.411275	0.085945	0.578901	0.085357	88.593750	-147.124344	-95.604607	4.267829	0.000000	0.702730	0.000000	0.000000	0.000000	1.109654	0.731370	-1.565908	0.000000	0.000000	4.000000	34.000000	0.000000
14742.414608	0.089566	0.581280	0.080273	88.593750	-147.124344	-95.604607	4.267829	0.000000	0.702730	0.000000	0.000000	0.000000	1.086126	0.713565	-1.525082	0.000000	0.000000	4.000000	34.000000	0.000000
14742.417942	0.089566	0.581280	0.080273	88.593750	-147.124344	-95.604607	4.267829	0.000000	0.702730	0.000000	0.000000	0.000000	1.086126	0.713565	-1.525082	0.000000	0.000000	4.000000	34.000000	0.000000
14742.421275	0.089566	0.581280	0.080273	88.639153	-118.729164	-66.856041	4.013649	0.000000	0.521709	0.000000	0.000000	0.000000	1.086126	0.713565	-1.525082	0.000000	0.000000	4.000000	34.000000	0.000000
14742.424608	0.093067	0.583576	0.075219	88.639153	-118.729164	-66.856041	4.013649	0.000000	0.521709	0.000000	0.000000	0.000000	1.050457	0.688924	-1.516189	0.000000	0.000000	4.000000	34.000000	0.000000
14742.427942	0.093067	0.583576	0.075219	88.639153	-118.729164	-66.856041	4.013649	0.000000	0.521709	0.000000	0.000000	0.000000	1.050457	0.688924	-1.516189	0.000000	0.000000	4.000000	34.000000	0.000000
14742.431275	0.093067	0.583576	0.075219	88.390755	-98.964882	-46.498367	3.760951	0.000000	0.346633	0.000000	0.000000	0.000000	1.050457	0.688924	-1.516189	0.000000	0.000000	4.000000	34.000000	0.000000
14742.434608	0.096408	0.585753	0.070237	88.390755	-98.964882	-46.498367	3.760951	0.000000	0.346633	0.000000	0.000000	0.000000	1.002174	0.653072	-1.494753	0.000000	0.000000	4.000000	34.000000	0.000000
14742.437942	0.096408	0.585753	0.070237	88.390755	-98.964882	-46.498367	3.760951	0.000000	0.346633	0.000000	0.000000	0.000000	1.002174	0.653072	-1.494753	0.000000	0.000000	4.000000	34.000000	0.000000
14742.441275	0.096408	0.585753	0.070237	88.100090	-89.199715	-36.393578	3.511826	0.000000	0.179604	0.000000	0.000000	0.000000	1.002174	0.653072	-1.494753	0.000000	0.000000	4.000000	34.000000	0.000000
14742.444608	0.099482	0.587814	0.065288	88.100090	-89.199715	-36.393578	3.511826	0.000000	0.179604	0.000000	0.000000	0.000000	0.922117	0.618336	-1.484509	0.000000	0.000000	4.000000	34.000000	0.000000
14742.447942	0.099482	0.587814	0.065288	88.100090	-89.199715	-36.393578	3.511826	0.000000	0.179604	0.000000	0.000000	0.000000	0.922117	0.618336	-1.484509	0.000000	0.000000	4.000000	34.000000	0.000000
14742.451275	0.099482	0.587814	0.065288	87.956268	-85.264671	-32.257530	3.264407	0.000000	0.025918	0.000000	0.000000	0.000000	0.922117	0.618336	-1.484509	0.000000	0.000000	4.000000	34.000000	0.000000
14742.454608	0.102338	0.589800	0.060340	87.956268	-85.264671	-32.257530	3.264407	0.000000	0.025918	0.000000	0.000000	0.000000	0.856891	0.595658	-1.484427	0.000000	0.000000	4.000000	34.000000	0.000000
14742.457942	0.102338	0.589800	0.060340	87.956268	-85.264671	-32.257530	3.264407	0.000000	0.025918	0.000000	0.000000	0.000000	0.856891	0.595658	-1.484427	0.000000	0.000000	4.000000	34.000000	0.000000
14742.461275	0.102338	0.589800	0.060340	87.988503	-84.061668	-30.523808	3.017003	0.000000	-0.116897	0.000000	0.000000	0.000000	0.856891	0.595658	-1.484427	0.000000	0.000000	4.000000	34.000000	0.000000
14742.464608	0.105040	0.591663	0.055439	87.988503	-84.061668	-30.523808	3.017003	0.000000	-0.116897	0.000000	0.000000	0.000000	0.810721	0.558996	-1.470354	0.000000	0.000000	4.000000	34.000000	0.000000
14742.467942	0.105040	0.591663	0.055439	87.988503	-84.061668	-30.523808	3.017003	0.000000	-0.116897	0.000000	0.000000	0.000000	0.810721	0.558996	-1.470354	0.000000	0.000000	4.000000	34.000000	0.000000
14742.471275	0.105040	0.591663	0.055439	88.069534	-83.704376	-29.396172	2.771944	0.000000	-0.252017	0.000000	0.000000	0.000000	0.810721	0.558996	-1.470354	0.000000	0.000000	4.000000	34.000000	0.000000
14742.474608	0.107545	0.593407	0.050598	88.069534	-83.704376	-29.396172	2.771944	0.000000	-0.252017	0.000000	0.000000	0.000000	0.751266	0.523156	-1.452135	0.000000	0.000000	4.000000	34.000000	0.000000
14742.477942	0.107545	0.593407	0.050598	88.069534	-83.704376	-29.396172	2.771944	0.000000	-0.252017	0.000000	0.000000	0.000000	0.751266	0.523156	-1.452135	0.000000	0.000000	4.000000	34.000000	0.000000
14742.481275	0.107545	0.593407	0.050598	88.148293	-83.548340	-28.718367	2.529921	0.000000	-0.377228	0.000000	0.000000	0.000000	0.751266	0.523156	-1.452135	0.000000	0.000000	4.000000	34.000000	0.000000
14742.484608	0.109866	0.595016	0.045868	88.148293	-83.548340	-28.718367	2.529921	0.000000	-0.377228	0.000000	0.000000	0.000000	0.696387	0.482758	-1.419001	0.000000	0.000000	4.000000	34.000000	0.000000
14742.487942	0.109866	0.595016	0.045868	88.148293	-83.548340	-28.718367	2.529921	0.000000	-0.377228	0.000000	0.000000	0.000000	0.696387	0.482758	-1.419001	0.000000	0.000000	4.000000	34.000000	0.000000
14742.491275	0.109866	0.595016	0.045868	88.221603	-83.407272	-28.022091	2.293421	0.000000	-0.493293	0.000000	0.000000	0.000000	0.696387	0.482758	-1.419001	0.000000	0.000000	4.000000	34.000000	0.000000
14742.494608	0.111988	0.596542	0.041266	88.221603	-83.407272	-28.022091	2.293421	0.000000	-0.493293	0.000000	0.000000	0.000000	0.636795	0.457741	-1.380647	0.000000	0.000000	4.000000	34.000000	0.000000
14742.497942	0.111988	0.596542	0.041266	88.221603	-83.407272	-28.022091	2.293421	0.000000	-0.493293	0.000000	0.000000	0.000000	0.636795	0.457741	-1.380647	0.000000	0.000000	4.000000	34.000000	0.000000
14742.501275	0.111988	0.596542	0.041266	88.309036	-83.469963	-27.594690	2.063313	0.000000	-0.599425	0.000000	0.000000	0.000000	0.636795	0.457741	-1.380647	0.000000	0.000000	4.000000	34.000000	0.000000
14742.504608	0.113874	0.597960	0.036814	88.309036	-83.469963	-27.594690	2.063313	0.000000	-0.599425	0.000000	0.000000	0.000000	0.565669	0.425368	-1.335687	0.000000	0.000000	4.000000	34.000000	0.000000
14742.507942	0.113874	0.597960	0.036814	88.309036	-83.469963	-27.594690	2.063313	0.000000	-0.599425	0.000000	0.000000	0.000000	0.565669	0.425368	-1.335687	0.000000	0.000000	4.000000	34.000000	0.000000
14742.511275	0.113874	0.597960	0.036814	88.426414	-83.755226	-27.361626	1.840699	0.000000	-0.693703	0.000000	0.000000	0.000000	0.565669	0.425368	-1.335687	0.000000	0.000000	4.000000	34.000000	0.000000
14742.514608	0.115539	0.599284	0.032554	88.426414	-83.755226	-27.361626	1.840699	0.000000	-0.693703	0.000000	0.000000	0.000000	0.499626	0.397454	-1.277993	0.000000	0.000000	4.000000	34.000000	0.000000
14742.517942	0.115539	0.599284	0.032554	88.426414	-83.755226	-27.361626	1.840699	0.000000	-0.693703	0.000000	0.000000	0.000000	0.499626	0.397454	-1.277993	0.000000	0.000000	4.000000	34.000000	0.000000
14742.521275	0.115539	0.599284	0.032554	88.604080	-84.441246	-27.838095	1.627700	0.000000	-0.776974	0.000000	0.000000	0.000000	0.499626	0.397454	-1.277993	0.000000	0.000000	4.000000	34.000000	0.000000
14742.524608	0.117016	0.600520	0.028484	88.604080	-84.441246	-27.838095	1.627700	0.000000	-0.776974	0.000000	0.000000	0.000000	0.442957	0.370793	-1.220865	0.000000	0.000000	4.000000	34.000000	0.000000
14742.527942	0.117016	0.600520	0.028484	88.604080	-84.441246	-27.838095	1.627700	0.000000	-0.776974	0.000000	0.000000	0.000000	0.442957	0.370793	-1.220865	0.000000	0.000000	4.000000	34.000000	0.000000
14742.531275	0.117016	0.600520	0.028484	88.886009	-85.271065	-28.430538	1.424223	0.000000	-0.850801	0.000000	0.000000	0.000000	0.442957	0.370793	-1.220865	0.000000	0.000000	4.000000	34.000000	0.000000
14742.534608	0.118334	0.601672	0.024603	88.886009	-85.271065	-28.430538	1.424223	0.000000	-0.850801	0.000000	0.000000	0.000000	0.395296	0.345378	-1.164507	0.000000	0.000000	4.000000	34.000000	0.000000
14742.537942	0.118334	0.601672	0.024603	88.886009	-85.271065	-28.430538	1.424223	0.000000	-0.850801	0.000000	0.000000	0.000000	0.395296	0.345378	-1.164507	0.000000	0.000000	4.000000	34.000000	0.000000
14742.541275	0.118334	0.601672	0.024603	89.253494	-81.263115	-23.866920	1.230138	0.000000	-0.916683	0.000000	0.000000	0.000000	0.395296	0.345378	-1.164507	0.000000	0.000000	4.000000	34.000000	0.000000
14742.544608	0.119504	0.602734	0.020935	89.253494	-81.263115	-23.866920	1.230138	0.000000	-0.916683	0.000000	0.000000	0.000000	0.351243	0.318804	-1.100466	0.000000	0.000000	4.000000	34.000000	0.000000
14742.547942	0.119504	0.602734	0.020935	89.253494	-81.263115	-23.866920	1.230138	0.000000	-0.916683	0.000000	0.000000	0.000000	0.351243	0.318804	-1.100466	0.000000	0.000000	4.000000	34.000000	0.000000
14742.551275	0.119504	0.602734	0.020935	89.428017	-52.087490	6.067538	1.046727	0.000000	-0.975224	0.000000	0.000000	0.000000	0.351243	0.318804	-1.100466	0.000000	0.000000	4.000000	34.000000	0.000000
14742.554608	0.120557	0.603713	0.017476	89.428017	-52.087490	6.067538	1.046727	0.000000	-0.975224	0.000000	0.000000	0.000000	0.315817	0.293551	-1.037443	0.000000	0.000000	4.000000	34.000000	0.000000
14742.557942	0.120557	0.603713	0.017476	89.428017	-52.087490	6.067538	1.046727	0.000000	-0.975224	0.000000	0.000000	0.000000	0.315817	0.293551	-1.037443	0.000000	0.000000	4.000000	34.000000	0.000000
14742.561275	0.120557	0.603713	0.017476	89.477356	12.337801	71.013351	0.873820	0.000000	-1.027860	0.000000	0.000000	0.000000	0.315817	0.293551	-1.037443	0.000000	0.000000	4.000000	34.000000	0.000000
14742.564608	0.121501	0.604630	0.014246	89.477356	12.337801	71.013351	0.873820	0.000000	-1.027860	0.000000	0.000000	0.000000	0.283175	0.275255	-0.969241	0.000000	0.000000	4.000000	34.000000	0.000000
14742.567942	0.121501	0.604630	0.014246	89.477356	12.337801	71.013351	0.873820	0.000000	-1.027860	0.000000	0.000000	0.000000	0.283175	0.275255	-0.969241	0.000000	0.000000	4.000000	34.000000	0.000000
14742.571275	0.121501	0.604630	0.014246	89.036934	39.413677	98.259399	0.712280	0.000000	-1.075056	0.000000	0.000000	0.000000	0.283175	0.275255	-0.969241	0.000000	0.000000	4.000000	34.000000	0.000000
14742.574608	0.122321	0.605466	0.011167	89.036934	39.413677	98.259399	0.712280	0.000000	-1.075056	0.000000	0.000000	0.000000	0.246049	0.250824	-0.923633	0.000000	0.000000	4.000000	34.000000	0.000000
14742.577942	0.122321	0.605466	0.011167	89.036934	39.413677	98.259399	0.712280	0.000000	-1.075056	0.000000	0.000000	0.000000	0.246049	0.250824	-0.923633	0.000000	0.000000	4.000000	34.000000	0.000000
14742.581275	0.122321	0.605466	0.011167	88.565918	44.523312	103.463638	0.558341	0.000000	-1.116064	0.000000	0.000000	0.000000	0.246049	0.250824	-0.923633	0.000000	0.000000	4.000000	34.000000	0.000000
14742.584608	0.122988	0.606236	0.008292	88.565918	44.523312	103.463638	0.558341	0.000000	-1.116064	0.000000	0.000000	0.000000	0.199916	0.230880	-0.862553	0.000000	0.000000	4.000000	34.000000	0.000000
14742.587942	0.122988	0.606236	0.008292	88.565918	44.523312	103.463638	0.558341	0.000000	-1.116064	0.000000	0.000000	0.000000	0.199916	0.230880	-0.862553	0.000000	0.000000	4.000000	34.000000	0.000000
14742.591275	0.122988	0.606236	0.008292	88.142799	46.112823	105.124954	0.414582	0.000000	-1.149383	0.000000	0.000000	0.000000	0.199916	0.230880	-0.862553	0.000000	0.000000	4.000000	34.000000	0.000000
14742.594608	0.123537	0.606956	0.005563	88.142799	46.112823	105.124954	0.414582	0.000000	-1.149383	0.000000	0.000000	0.000000	0.164714	0.215913	-0.818491	0.000000	0.000000	4.000000	34.000000	0.000000
14742.597942	0.123537	0.606956	0.005563	88.142799	46.112823	105.124954	0.414582	0.000000	-1.149383	0.000000	0.000000	0.000000	0.164714	0.215913	-0.818491	0.000000	0.000000	4.000000	34.000000	0.000000
14742.601275	0.123537	0.606956	0.005563	87.789726	46.707455	105.762581	0.278167	0.000000	-1.176836	0.000000	0.000000	0.000000	0.164714	0.215913	-0.818491	0.000000	0.000000	4.000000	34.000000	0.000000
14742.604608	0.123994	0.607628	0.002977	87.789726	46.707455	105.762581	0.278167	0.000000	-1.176836	0.000000	0.000000	0.000000	0.137077	0.201594	-0.775912	0.000000	0.000000	4.000000	34.000000	0.000000
14742.607942	0.123994	0.607628	0.002977	87.789726	46.707455	105.762581	0.278167	0.000000	-1.176836	0.000000	0.000000	0.000000	0.137077	0.201594	-0.775912	0.000000	0.000000	4.000000	34.000000	0.000000
14742.611275	0.123994	0.607628	0.002977	87.505424	47.089008	106.170906	0.148848	0.000000	-1.199682	0.000000	0.000000	0.000000	0.137077	0.201594	-0.775912	0.000000	0.000000	4.000000	34.000000	0.000000
14742.614608	0.124316	0.608209	0.000538	87.505424	47.089008	106.170906	0.148848	0.000000	-1.199682	0.000000	0.000000	0.000000	0.096644	0.174261	-0.731764	0.000000	0.000000	4.000000	34.000000	0.000000
14742.617942	0.124316	0.608209	0.000538	87.505424	47.089008	106.170906	0.148848	0.000000	-1.199682	0.000000	0.000000	0.000000	0.096644	0.174261	-0.731764	0.000000	0.000000	4.000000	34.000000	0.000000
14742.621275	0.124316	0.608209	0.000538	87.286392	47.454174	106.545082	0.026888	0.000000	-1.215789	0.000000	0.000000	0.000000	0.096644	0.174261	-0.731764	0.000000	0.000000	4.000000	34.000000	0.000000
14742.624608	0.124593	0.608772	-0.001778	87.286392	47.454174	106.545082	0.026888	0.000000	-1.215789	0.000000	0.000000	0.000000	0.083067	0.168867	-0.694673	0.000000	0.000000	4.000000	34.000000	0.000000
14742.627942	0.124593	0.608772	-0.001778	87.286392	47.454174	106.545082	0.026888	0.000000	-1.215789	0.000000	0.000000	0.000000	0.083067	0.168867	-0.694673	0.000000	0.000000	4.000000	34.000000	0.000000
14742.631275	0.124593	0.608772	-0.001778	87.108421	47.883102	106.984047	-0.088891	0.000000	-1.229634	0.000000	0.000000	0.000000	0.083067	0.168867	-0.694673	0.000000	0.000000	4.000000	34.000000	0.000000
14742.634608	0.124740	0.609318	-0.003946	87.108421	47.883102	106.984047	-0.088891	0.000000	-1.229634	0.000000	0.000000	0.000000	0.044180	0.163893	-0.650355	0.000000	0.000000	4.000000	34.000000	0.000000
14742.637942	0.124740	0.609318	-0.003946	87.108421	47.883102	106.984047	-0.088891	0.000000	-1.229634	0.000000	0.000000	0.000000	0.044180	0.163893	-0.650355	0.000000	0.000000	4.000000	34.000000	0.000000
14742.641275	0.124740	0.609318	-0.003946	86.984940	48.679188	107.792580	-0.197284	0.000000	-1.236997	0.000000	0.000000	0.000000	0.044180	0.163893	-0.650355	0.000000	0.000000	4.000000	34.000000	0.000000
14742.644608	0.124827	0.609823	-0.005975	86.984940	48.679188	107.792580	-0.197284	0.000000	-1.236997	0.000000	0.000000	0.000000	0.026065	0.151621	-0.608831	0.000000	0.000000	4.000000	34.000000	0.000000
14742.647942	0.124827	0.609823	-0.005975	86.984940	48.679188	107.792580	-0.197284	0.000000	-1.236997	0.000000	0.000000	0.000000	0.026065	0.151621	-0.608831	0.000000	0.000000	4.000000	34.000000	0.000000
14742.651275	0.124827	0.609823	-0.005975	86.905098	49.784271	108.915482	-0.298756	0.000000	-1.241341	0.000000	0.000000	0.000000	0.026065	0.151621	-0.608831	0.000000	0.000000	4.000000	34.000000	0.000000
14742.654608	0.124817	0.610309	-0.007839	86.905098	49.784271	108.915482	-0.298756	0.000000	-1.241341	0.000000	0.000000	0.000000	-0.003057	0.145647	-0.559063	0.000000	0.000000	4.000000	34.000000	0.000000
14742.657942	0.124817	0.610309	-0.007839	86.905098	49.784271	108.915482	-0.298756	0.000000	-1.241341	0.000000	0.000000	0.000000	-0.003057	0.145647	-0.559063	0.000000	0.000000	4.000000	34.000000	0.000000
14742.661275	0.124817	0.610309	-0.007839	86.844833	51.301826	110.468796	-0.391933	0.000000	-1.240832	0.000000	0.000000	0.000000	-0.003057	0.145647	-0.559063	0.000000	0.000000	4.000000	34.000000	0.000000
14742.664608	0.124764	0.610763	-0.009592	86.844833	51.301826	110.468796	-0.391933	0.000000	-1.240832	0.000000	0.000000	0.000000	-0.015646	0.136142	-0.526119	0.000000	0.000000	4.000000	34.000000	0.000000
14742.667942	0.124764	0.610763	-0.009592	86.844833	51.301826	110.468796	-0.391933	0.000000	-1.240832	0.000000	0.000000	0.000000	-0.015646	0.136142	-0.526119	0.000000	0.000000	4.000000	34.000000	0.000000
14742.671275	0.124764	0.610763	-0.009592	86.761780	53.056751	112.284821	-0.479619	0.000000	-1.238224	0.000000	0.000000	0.000000	-0.015646	0.136142	-0.526119	0.000000	0.000000	4.000000	34.000000	0.000000
14742.674608	0.124731	0.611193	-0.011186	86.761780	53.056751	112.284821	-0.479619	0.000000	-1.238224	0.000000	0.000000	0.000000	-0.010016	0.129156	-0.478074	0.000000	0.000000	4.000000	34.000000	0.000000
14742.677942	0.124731	0.611193	-0.011186	86.761780	53.056751	112.284821	-0.479619	0.000000	-1.238224	0.000000	0.000000	0.000000	-0.010016	0.129156	-0.478074	0.000000	0.000000	4.000000	34.000000	0.000000
14742.681275	0.124731	0.611193	-0.011186	86.665573	54.837070	114.144852	-0.559298	0.000000	-1.236555	0.000000	0.000000	0.000000	-0.010016	0.129156	-0.478074	0.000000	0.000000	4.000000	34.000000	0.000000
14742.684608	0.124645	0.611633	-0.012633	86.665573	54.837070	114.144852	-0.559298	0.000000	-1.236555	0.000000	0.000000	0.000000	-0.025806	0.131981	-0.434068	0.000000	0.000000	4.000000	34.000000	0.000000
14742.687942	0.124645	0.611633	-0.012633	86.665573	54.837070	114.144852	-0.559298	0.000000	-1.236555	0.000000	0.000000	0.000000	-0.025806	0.131981	-0.434068	0.000000	0.000000	4.000000	34.000000	0.000000
14742.691275	0.124645	0.611633	-0.012633	86.567490	56.406898	115.800705	-0.631643	0.000000	-1.232253	0.000000	0.000000	0.000000	-0.025806	0.131981	-0.434068	0.000000	0.000000	4.000000	34.000000	0.000000
14742.694608	0.124499	0.612045	-0.013963	86.567490	56.406898	115.800705	-0.631643	0.000000	-1.232253	0.000000	0.000000	0.000000	-0.043825	0.123521	-0.399173	0.000000	0.000000	4.000000	34.000000	0.000000
14742.697942	0.124499	0.612045	-0.013963	86.567490	56.406898	115.800705	-0.631643	0.000000	-1.232253	0.000000	0.000000	0.000000	-0.043825	0.123521	-0.399173	0.000000	0.000000	4.000000	34.000000	0.000000
14742.701275	0.124499	0.612045	-0.013963	86.472740	57.767506	117.258774	-0.698172	0.000000	-1.224949	0.000000	0.000000	0.000000	-0.043825	0.123521	-0.399173	0.000000	0.000000	4.000000	34.000000	0.000000
14742.704608	0.124269	0.612410	-0.015187	86.472740	57.767506	117.258774	-0.698172	0.000000	-1.224949	0.000000	0.000000	0.000000	-0.069141	0.109512	-0.367047	0.000000	0.000000	4.000000	34.000000	0.000000
14742.707942	0.124269	0.612410	-0.015187	86.472740	57.767506	117.258774	-0.698172	0.000000	-1.224949	0.000000	0.000000	0.000000	-0.069141	0.109512	-0.367047	0.000000	0.000000	4.000000	34.000000	0.000000
14742.711275	0.124269	0.612410	-0.015187	86.379662	58.988949	118.581337	-0.759346	0.000000	-1.213426	0.000000	0.000000	0.000000	-0.069141	0.109512	-0.367047	0.000000	0.000000	4.000000	34.000000	0.000000
14742.714608	0.123963	0.612768	-0.016273	86.379662	58.988949	118.581337	-0.759346	0.000000	-1.213426	0.000000	0.000000	0.000000	-0.091589	0.107379	-0.325772	0.000000	0.000000	4.000000	34.000000	0.000000
14742.717942	0.123963	0.612768	-0.016273	86.379662	58.988949	118.581337	-0.759346	0.000000	-1.213426	0.000000	0.000000	0.000000	-0.091589	0.107379	-0.325772	0.000000	0.000000	4.000000	34.000000	0.000000
14742.721275	0.123963	0.612768	-0.016273	86.278053	60.369324	120.084671	-0.813642	0.000000	-1.198161	0.000000	0.000000	0.000000	-0.091589	0.107379	-0.325772	0.000000	0.000000	4.000000	34.000000	0.000000
14742.724608	0.123627	0.613067	-0.017308	86.278053	60.369324	120.084671	-0.813642	0.000000	-1.198161	0.000000	0.000000	0.000000	-0.100819	0.089760	-0.310523	0.000000	0.000000	4.000000	34.000000	0.000000
14742.727942	0.123627	0.613067	-0.017308	86.278053	60.369324	120.084671	-0.813642	0.000000	-1.198161	0.000000	0.000000	0.000000	-0.100819	0.089760	-0.310523	0.000000	0.000000	4.000000	34.000000	0.000000
14742.731275	0.123627	0.613067	-0.017308	86.157486	61.891766	121.752373	-0.865396	0.000000	-1.181358	0.000000	0.000000	0.000000	-0.100819	0.089760	-0.310523	0.000000	0.000000	4.000000	34.000000	0.000000
14742.734608	0.123290	0.613347	-0.018268	86.157486	61.891766	121.752373	-0.865396	0.000000	-1.181358	0.000000	0.000000	0.000000	-0.101137	0.083894	-0.287879	0.000000	0.000000	4.000000	34.000000	0.000000
14742.737942	0.123290	0.613347	-0.018268	86.157486	61.891766	121.752373	-0.865396	0.000000	-1.181358	0.000000	0.000000	0.000000	-0.101137	0.083894	-0.287879	0.000000	0.000000	4.000000	34.000000	0.000000
14742.741275	0.123290	0.613347	-0.018268	86.041359	63.285419	123.285339	-0.913375	0.000000	-1.164502	0.000000	0.000000	0.000000	-0.101137	0.083894	-0.287879	0.000000	0.000000	4.000000	34.000000	0.000000
14742.744608	0.123290	0.613347	-0.018268	86.041359	63.285419	123.285339	-0.913375	0.000000	-1.164502	0.000000	0.000000	0.000000	-0.101137	0.083894	-0.287879	0.000000	0.000000	4.000000	34.000000	0.000000
14742.747942	0.122959	0.613602	-0.019128	86.041359	63.285419	123.285339	-0.913375	0.000000	-1.164502	0.000000	0.000000	0.000000	-0.099440	0.076533	-0.258174	0.000000	0.000000	4.000000	34.000000	0.000000
14742.751275	0.122959	0.613602	-0.019128	85.943817	64.304153	124.417648	-0.913375	0.000000	-1.164502	0.000000	0.000000	0.000000	-0.099440	0.076533	-0.258174	0.000000	0.000000	4.000000	34.000000	0.000000
14742.754608	0.122691	0.613814	-0.019922	85.943817	64.304153	124.417648	-0.913375	0.000000	-1.164502	0.000000	0.000000	0.000000	-0.080305	0.063556	-0.238245	0.000000	0.000000	4.000000	34.000000	0.000000
14742.757942	0.122691	0.613814	-0.019922	85.943817	64.304153	124.417648	-0.913375	0.000000	-1.164502	0.000000	0.000000	0.000000	-0.080305	0.063556	-0.238245	0.000000	0.000000	4.000000	34.000000	0.000000
14742.761275	0.122691	0.613814	-0.019922	85.888336	64.804420	124.980507	-0.996112	0.000000	-1.134544	0.000000	0.000000	0.000000	-0.080305	0.063556	-0.238245	0.000000	0.000000	4.000000	34.000000	0.000000
14742.764608	0.122691	0.613814	-0.019922	85.888336	64.804420	124.980507	-0.996112	0.000000	-1.134544	0.000000	0.000000	0.000000	-0.080305	0.063556	-0.238245	0.000000	0.000000	4.000000	34.000000	0.000000
14742.767942	0.122460	0.614016	-0.020584	85.888336	64.804420	124.980507	-0.996112	0.000000	-1.134544	0.000000	0.000000	0.000000	-0.069133	0.060724	-0.198587	0.000000	0.000000	4.000000	34.000000	0.000000
14742.771275	0.122460	0.614016	-0.020584	85.874786	64.842430	125.028923	-0.996112	0.000000	-1.134544	0.000000	0.000000	0.000000	-0.069133	0.060724	-0.198587	0.000000	0.000000	4.000000	34.000000	0.000000
14742.774608	0.122304	0.614190	-0.021141	85.874786	64.842430	125.028923	-0.996112	0.000000	-1.134544	0.000000	0.000000	0.000000	-0.046822	0.052257	-0.166939	0.000000	0.000000	4.000000	34.000000	0.000000
14742.777942	0.122304	0.614190	-0.021141	85.874786	64.842430	125.028923	-0.996112	0.000000	-1.134544	0.000000	0.000000	0.000000	-0.046822	0.052257	-0.166939	0.000000	0.000000	4.000000	34.000000	0.000000
14742.781275	0.122304	0.614190	-0.021141	85.870613	64.776688	124.962997	-1.057033	0.000000	-1.115218	0.000000	0.000000	0.000000	-0.046822	0.052257	-0.166939	0.000000	0.000000	4.000000	34.000000	0.000000
14742.784608	0.122304	0.614190	-0.021141	85.870613	64.776688	124.962997	-1.057033	0.000000	-1.115218	0.000000	0.000000	0.000000	-0.046822	0.052257	-0.166939	0.000000	0.000000	4.000000	34.000000	0.000000
14742.787942	0.122185	0.614356	-0.021565	85.870613	64.776688	124.962997	-1.057033	0.000000	-1.115218	0.000000	0.000000	0.000000	-0.035675	0.049757	-0.127198	0.000000	0.000000	4.000000	34.000000	0.000000
14742.791275	0.122185	0.614356	-0.021565	85.863838	64.633797	124.815521	-1.057033	0.000000	-1.115218	0.000000	0.000000	0.000000	-0.035675	0.049757	-0.127198	0.000000	0.000000	4.000000	34.000000	0.000000
14742.794608	0.122185	0.614356	-0.021565	85.863838	64.633797	124.815521	-1.057033	0.000000	-1.115218	0.000000	0.000000	0.000000	-0.035675	0.049757	-0.127198	0.000000	0.000000	4.000000	34.000000	0.000000
14742.797942	0.122185	0.614356	-0.021565	85.863838	64.633797	124.815521	-1.057033	0.000000	-1.115218	0.000000	0.000000	0.000000	-0.035675	0.049757	-0.127198	0.000000	0.000000	4.000000	34.000000	0.000000
14742.801275	0.122104	0.614655	-0.022095	85.856224	64.446747	124.619629	-1.078232	0.000000	-1.109272	0.000000	0.000000	0.000000	-0.024533	0.089843	-0.158964	0.000000	0.000000	4.000000	34.000000	0.000000
14742.804608	0.122104	0.614655	-0.022095	85.856224	64.446747	124.619629	-1.078232	0.000000	-1.109272	0.000000	0.000000	0.000000	-0.000000	0.000007	-0.000000	0.000000	0.000000	4.000000	34.000000	0.000000
14742.807942	0.122104	0.614655	-0.022095	85.856224	64.446747	124.619629	-1.078232	0.000000	-1.109272	0.000000	0.000000	0.000000	-0.000000	0.000007	-0.000000	0.000000	0.000000	4.000000	34.000000	0.000000
14742.811275	0.122104	0.614655	-0.022095	85.863358	64.095917	124.243317	-1.104726	0.000000	-1.105183	0.000000	0.000000	0.000000	-0.000000	0.000007	-0.000000	0.000000	0.000000	4.000000	34.000000	0.000000
14742.814608	0.122104	0.614655	-0.022095	85.863358	64.095917	124.243317	-1.104726	0.000000	-1.105183	0.000000	0.000000	0.000000	-0.000000	0.000007	-0.000000	0.000000	0.000000	4.000000	34.000000	0.000000
14742.817942	0.122127	0.614784	-0.022171	85.863358	64.095917	124.243317	-1.104726	0.000000	-1.105183	0.000000	0.000000	0.000000	0.006926	0.038642	-0.022954	0.000000	0.000000	4.000000	34.000000	0.000000
14742.821275	0.122127	0.614784	-0.022171	85.901176	63.503246	123.595215	-1.104726	0.000000	-1.105183	0.000000	0.000000	0.000000	0.006926	0.038642	-0.022954	0.000000	0.000000	4.000000	34.000000	0.000000
14742.824608	0.122127	0.614784	-0.022171	85.901176	63.503246	123.595215	-1.104726	0.000000	-1.105183	0.000000	0.000000	0.000000	0.006926	0.038642	-0.022954	0.000000	0.000000	4.000000	34.000000	0.000000
14742.827942	0.122127	0.614784	-0.022171	85.901176	63.503246	123.595215	-1.104726	0.000000	-1.105183	0.000000	0.000000	0.000000	0.006926	0.038642	-0.022954	0.000000	0.000000	4.000000	34.000000	0.000000
14742.831275	0.122215	0.614916	-0.022174	85.968956	62.575939	122.579277	-1.108552	0.000000	-1.106338	0.000000	0.000000	0.000000	0.026524	0.039624	-0.000741	0.000000	0.000000	4.000000	34.000000	0.000000
14742.834608	0.122215	0.614916	-0.022174	85.968956	62.575939	122.579277	-1.108552	0.000000	-1.106338	0.000000	0.000000	0.000000	0.026524	0.039624	-0.000741	0.000000	0.000000	4.000000	34.000000	0.000000
14742.837942	0.122215	0.614916	-0.022174	85.968956	62.575939	122.579277	-1.108552	0.000000	-1.106338	0.000000	0.000000	0.000000	0.026524	0.039624	-0.000741	0.000000	0.000000	4.000000	34.000000	0.000000
14742.841275	0.122215	0.614916	-0.022174	86.080635	61.668312	121.552811	-1.108675	0.000000	-1.110758	0.000000	0.000000	0.000000	0.026524	0.039624	-0.000741	0.000000	0.000000	4.000000	34.000000	0.000000
14742.844608	0.122277	0.614916	-0.022191	86.080635	61.668312	121.552811	-1.108675	0.000000	-1.110758	0.000000	0.000000	0.000000	0.018584	-0.000001	-0.005223	0.000000	0.000000	4.000000	34.000000	0.000000
14742.847942	0.122277	0.614916	-0.022191	86.080635	61.668312	121.552811	-1.108675	0.000000	-1.110758	0.000000	0.000000	0.000000	0.018584	-0.000001	-0.005223	0.000000	0.000000	4.000000	34.000000	0.000000
14742.851275	0.122277	0.614916	-0.022191	86.250954	61.029503	120.771133	-1.109546	0.000000	-1.113856	0.000000	0.000000	0.000000	0.018584	-0.000001	-0.005223	0.000000	0.000000	4.000000	34.000000	0.000000
14742.854608	0.122277	0.614916	-0.022191	86.250954	61.029503	120.771133	-1.109546	0.000000	-1.113856	0.000000	0.000000	0.000000	0.018584	-0.000001	-0.005223	0.000000	0.000000	4.000000	34.000000	0.000000
14742.857942	0.122314	0.614897	-0.022218	86.250954	61.029503	120.771133	-1.109546	0.000000	-1.113856	0.000000	0.000000	0.000000	0.011107	-0.005805	-0.008043	0.000000	0.000000	4.000000	34.000000	0.000000
14742.861275	0.122314	0.614897	-0.022218	86.481476	60.964104	120.543892	-1.109546	0.000000	-1.113856	0.000000	0.000000	0.000000	0.011107	-0.005805	-0.008043	0.000000	0.000000	4.000000	34.000000	0.000000
14742.864608	0.122314	0.614897	-0.022218	86.481476	60.964104	120.543892	-1.109546	0.000000	-1.113856	0.000000	0.000000	0.000000	0.011107	-0.005805	-0.008043	0.000000	0.000000	4.000000	34.000000	0.000000
14742.867942	0.122314	0.614897	-0.022218	86.481476	60.964104	120.543892	-1.109546	0.000000	-1.113856	0.000000	0.000000	0.000000	0.011107	-0.005805	-0.008043	0.000000	0.000000	4.000000	34.000000	0.000000
14742.871275	0.122505	0.614783	-0.022488	86.727150	61.344704	120.755127	-1.110886	0.000000	-1.115707	0.000000	0.000000	0.000000	0.057392	-0.034234	-0.081026	0.000000	0.000000	4.000000	34.000000	0.000000
14742.874608	0.122505	0.614783	-0.022488	86.727150	61.344704	120.755127	-1.110886	0.000000	-1.115707	0.000000	0.000000	0.000000	0.057392	-0.034234	-0.081026	0.000000	0.000000	4.000000	34.000000	0.000000
14742.877942	0.122505	0.614783	-0.022488	86.727150	61.344704	120.755127	-1.110886	0.000000	-1.115707	0.000000	0.000000	0.000000	0.057392	-0.034234	-0.081026	0.000000	0.000000	4.000000	34.000000	0.000000
14742.881275	0.122505	0.614783	-0.022488	86.942902	62.071327	121.333466	-1.124391	0.000000	-1.125272	0.000000	0.000000	0.000000	0.057392	-0.034234	-0.081026	0.000000	0.000000	4.000000	34.000000	0.000000
14742.884608	0.122704	0.614691	-0.022651	86.942902	62.071327	121.333466	-1.124391	0.000000	-1.125272	0.000000	0.000000	0.000000	0.059662	-0.027421	-0.049058	0.000000	0.000000	4.000000	34.000000	0.000000
14742.887942	0.122704	0.614691	-0.022651	86.942902	62.071327	121.333466	-1.124391	0.000000	-1.125272	0.000000	0.000000	0.000000	0.059662	-0.027421	-0.049058	0.000000	0.000000	4.000000	34.000000	0.000000
14742.891275	0.122704	0.614691	-0.022651	87.115608	63.019470	122.176224	-1.132567	0.000000	-1.135216	0.000000	0.000000	0.000000	0.059662	-0.027421	-0.049058	0.000000	0.000000	4.000000	34.000000	0.000000
14742.894608	0.122903	0.614600	-0.022815	87.115608	63.019470	122.176224	-1.132567	0.000000	-1.135216	0.000000	0.000000	0.000000	0.059622	-0.027438	-0.049092	0.000000	0.000000	4.000000	34.000000	0.000000
14742.897942	0.122903	0.614600	-0.022815	87.115608	63.019470	122.176224	-1.132567	0.000000	-1.135216	0.000000	0.000000	0.000000	0.059622	-0.027438	-0.049092	0.000000	0.000000	4.000000	34.000000	0.000000
14742.901275	0.122903	0.614600	-0.022815	87.252556	63.770382	122.858864	-1.140749	0.000000	-1.145153	0.000000	0.000000	0.000000	0.059622	-0.027438	-0.049092	0.000000	0.000000	4.000000	34.000000	0.000000
14742.904608	0.123077	0.614489	-0.022988	87.252556	63.770382	122.858864	-1.140749	0.000000	-1.145153	0.000000	0.000000	0.000000	0.052097	-0.033205	-0.051937	0.000000	0.000000	4.000000	34.000000	0.000000
14742.907942	0.123077	0.614489	-0.022988	87.252556	63.770382	122.858864	-1.140749	0.000000	-1.145153	0.000000	0.000000	0.000000	0.052097	-0.033205	-0.051937	0.000000	0.000000	4.000000	34.000000	0.000000
14742.911275	0.123077	0.614489	-0.022988	87.372215	64.022827	123.088783	-1.149405	0.000000	-1.153836	0.000000	0.000000	0.000000	0.052097	-0.033205	-0.051937	0.000000	0.000000	4.000000	34.000000	0.000000
14742.914608	0.123077	0.614489	-0.022988	87.372215	64.022827	123.088783	-1.149405	0.000000	-1.153836	0.000000	0.000000	0.000000	0.052097	-0.033205	-0.051937	0.000000	0.000000	4.000000	34.000000	0.000000
14742.917942	0.123267	0.614359	-0.023182	87.372215	64.022827	123.088783	-1.149405	0.000000	-1.153836	0.000000	0.000000	0.000000	0.056941	-0.039000	-0.058289	0.000000	0.000000	4.000000	34.000000	0.000000
14742.921275	0.123267	0.614359	-0.023182	87.480362	63.608459	122.585121	-1.149405	0.000000	-1.153836	0.000000	0.000000	0.000000	0.056941	-0.039000	-0.058289	0.000000	0.000000	4.000000	34.000000	0.000000
14742.924608	0.123267	0.614359	-0.023182	87.480362	63.608459	122.585121	-1.149405	0.000000	-1.153836	0.000000	0.000000	0.000000	0.056941	-0.039000	-0.058289	0.000000	0.000000	4.000000	34.000000	0.000000
14742.927942	0.123267	0.614359	-0.023182	87.480362	63.608459	122.585121	-1.149405	0.000000	-1.153836	0.000000	0.000000	0.000000	0.056941	-0.039000	-0.058289	0.000000	0.000000	4.000000	34.000000	0.000000
14742.931275	0.123546	0.614038	-0.023685	87.573601	62.755928	121.656952	-1.159120	0.000000	-1.163326	0.000000	0.000000	0.000000	0.083958	-0.096370	-0.150812	0.000000	0.000000	4.000000	34.000000	0.000000
14742.934608	0.123546	0.614038	-0.023685	87.573601	62.755928	121.656952	-1.159120	0.000000	-1.163326	0.000000	0.000000	0.000000	0.000001	-0.000007	0.000000	0.000000	0.000000	4.000000	34.000000	0.000000
14742.937942	0.123546	0.614038	-0.023685	87.573601	62.755928	121.656952	-1.159120	0.000000	-1.163326	0.000000	0.000000	0.000000	0.000001	-0.000007	0.000000	0.000000	0.000000	4.000000	34.000000	0.000000
14742.941275	0.123546	0.614038	-0.023685	87.669136	61.717365	120.567604	-1.184255	0.000000	-1.177319	0.000000	0.000000	0.000000	0.000001	-0.000007	0.000000	0.000000	0.000000	4.000000	34.000000	0.000000
14742.944608	0.123546	0.614038	-0.023685	87.669136	61.717365	120.567604	-1.184255	0.000000	-1.177319	0.000000	0.000000	0.000000	0.000001	-0.000007	0.000000	0.000000	0.000000	4.000000	34.000000	0.000000
14742.947942	0.123696	0.613872	-0.024019	87.669136	61.717365	120.567604	-1.184255	0.000000	-1.177319	0.000000	0.000000	0.000000	0.044804	-0.049976	-0.100277	0.000000	0.000000	4.000000	34.000000	0.000000
14742.951275	0.123696	0.613872	-0.024019	87.768661	60.341526	119.163742	-1.184255	0.000000	-1.177319	0.000000	0.000000	0.000000	0.044804	-0.049976	-0.100277	0.000000	0.000000	4.000000	34.000000	0.000000
14742.954608	0.123696	0.613872	-0.024019	87.768661	60.341526	119.163742	-1.184255	0.000000	-1.177319	0.000000	0.000000	0.000000	0.044804	-0.049976	-0.100277	0.000000	0.000000	4.000000	34.000000	0.000000
14742.957942	0.123696	0.613872	-0.024019	87.768661	60.341526	119.163742	-1.184255	0.000000	-1.177319	0.000000	0.000000	0.000000	0.044804	-0.049976	-0.100277	0.000000	0.000000	4.000000	34.000000	0.000000
14742.961275	0.124050	0.613556	-0.024570	87.875504	58.597561	117.514198	-1.200968	0.000000	-1.184787	0.000000	0.000000	0.000000	0.106149	-0.094663	-0.165141	0.000000	0.000000	4.000000	34.000000	0.000000
14742.964608	0.124050	0.613556	-0.024570	87.875504	58.597561	117.514198	-1.200968	0.000000	-1.184787	0.000000	0.000000	0.000000	0.000000	0.000001	-0.000000	0.000000	0.000000	4.000000	34.000000	0.000000
14742.967942	0.124050	0.613556	-0.024570	87.875504	58.597561	117.514198	-1.200968	0.000000	-1.184787	0.000000	0.000000	0.000000	0.000000	0.000001	-0.000000	0.000000	0.000000	4.000000	34.000000	0.000000
14742.971275	0.124050	0.613556	-0.024570	87.987633	56.273846	115.348335	-1.228492	0.000000	-1.202478	0.000000	0.000000	0.000000	0.000000	0.000001	-0.000000	0.000000	0.000000	4.000000	34.000000	0.000000
14742.974608	0.124050	0.613556	-0.024570	87.987633	56.273846	115.348335	-1.228492	0.000000	-1.202478	0.000000	0.000000	0.000000	0.000000	0.000001	-0.000000	0.000000	0.000000	4.000000	34.000000	0.000000
14742.977942	0.124281	0.613402	-0.024769	87.987633	56.273846	115.348335	-1.228492	0.000000	-1.202478	0.000000	0.000000	0.000000	0.069564	-0.046288	-0.059600	0.000000	0.000000	4.000000	34.000000	0.000000
14742.981275	0.124281	0.613402	-0.024769	88.116539	52.878544	111.989487	-1.228492	0.000000	-1.202478	0.000000	0.000000	0.000000	0.069564	-0.046288	-0.059600	0.000000	0.000000	4.000000	34.000000	0.000000
14742.984608	0.124281	0.613402	-0.024769	88.116539	52.878544	111.989487	-1.228492	0.000000	-1.202478	0.000000	0.000000	0.000000	0.069564	-0.046288	-0.059600	0.000000	0.000000	4.000000	34.000000	0.000000
14742.987942	0.124281	0.613402	-0.024769	88.116539	52.878544	111.989487	-1.228492	0.000000	-1.202478	0.000000	0.000000	0.000000	0.069564	-0.046288	-0.059600	0.000000	0.000000	4.000000	34.000000	0.000000
14742.991275	0.124776	0.613060	-0.024905	88.250900	48.122360	107.140465	-1.238425	0.000000	-1.214072	0.000000	0.000000	0.000000	0.148257	-0.102661	-0.040882	0.000000	0.000000	4.000000	34.000000	0.000000
14742.994608	0.124776	0.613060	-0.024905	88.250900	48.122360	107.140465	-1.238425	0.000000	-1.214072	0.000000	0.000000	0.000000	0.000000	-0.000003	0.000000	0.000000	0.000000	4.000000	34.000000	0.000000
14742.997942	0.124776	0.613060	-0.024905	88.250900	48.122360	107.140465	-1.238425	0.000000	-1.214072	0.000000	0.000000	0.000000	0.000000	-0.000003	0.000000	0.000000	0.000000	4.000000	34.000000	0.000000
14743.001275	0.124776	0.613060	-0.024905	88.382019	42.049084	100.973717	-1.245239	0.000000	-1.238782	0.000000	0.000000	0.000000	0.000000	-0.000003	0.000000	0.000000	0.000000	4.000000	34.000000	0.000000
14743.004608	0.125048	0.612858	-0.024887	88.382019	42.049084	100.973717	-1.245239	0.000000	-1.238782	0.000000	0.000000	0.000000	0.081576	-0.060593	0.005307	0.000000	0.000000	4.000000	34.000000	0.000000
14743.007942	0.125048	0.612858	-0.024887	88.382019	42.049084	100.973717	-1.245239	0.000000	-1.238782	0.000000	0.000000	0.000000	0.081576	-0.060593	0.005307	0.000000	0.000000	4.000000	34.000000	0.000000
14743.011275	0.125048	0.612858	-0.024887	88.488068	35.648220	94.425148	-1.244354	0.000000	-1.252378	0.000000	0.000000	0.000000	0.081576	-0.060593	0.005307	0.000000	0.000000	4.000000	34.000000	0.000000
14743.014608	0.125048	0.612858	-0.024887	88.488068	35.648220	94.425148	-1.244354	0.000000	-1.252378	0.000000	0.000000	0.000000	0.081576	-0.060593	0.005307	0.000000	0.000000	4.000000	34.000000	0.000000
14743.017942	0.125308	0.612626	-0.024832	88.488068	35.648220	94.425148	-1.244354	0.000000	-1.252378	0.000000	0.000000	0.000000	0.078180	-0.069591	0.016493	0.000000	0.000000	4.000000	34.000000	0.000000
14743.021275	0.125308	0.612626	-0.024832	88.559380	29.980330	88.600449	-1.244354	0.000000	-1.252378	0.000000	0.000000	0.000000	0.078180	-0.069591	0.016493	0.000000	0.000000	4.000000	34.000000	0.000000
14743.024608	0.125308	0.612626	-0.024832	88.559380	29.980330	88.600449	-1.244354	0.000000	-1.252378	0.000000	0.000000	0.000000	0.078180	-0.069591	0.016493	0.000000	0.000000	4.000000	34.000000	0.000000
14743.027942	0.125308	0.612626	-0.024832	88.559380	29.980330	88.600449	-1.244354	0.000000	-1.252378	0.000000	0.000000	0.000000	0.078180	-0.069591	0.016493	0.000000	0.000000	4.000000	34.000000	0.000000
14743.031275	0.125768	0.612145	-0.024629	88.611671	26.179302	84.702576	-1.241606	0.000000	-1.265408	0.000000	0.000000	0.000000	0.137902	-0.144083	0.060989	0.000000	0.000000	4.000000	34.000000	0.000000
14743.034608	0.125768	0.612145	-0.024629	88.611671	26.179302	84.702576	-1.241606	0.000000	-1.265408	0.000000	0.000000	0.000000	0.000001	0.000006	-0.000000	0.000000	0.000000	4.000000	34.000000	0.000000
14743.037942	0.125768	0.612145	-0.024629	88.611671	26.179302	84.702576	-1.241606	0.000000	-1.265408	0.000000	0.000000	0.000000	0.000001	0.000006	-0.000000	0.000000	0.000000	4.000000	34.000000	0.000000
14743.041275	0.125768	0.612145	-0.024629	88.656662	24.422461	82.914063	-1.231441	0.000000	-1.288391	0.000000	0.000000	0.000000	0.000001	0.000006	-0.000000	0.000000	0.000000	4.000000	34.000000	0.000000
14743.044608	0.125768	0.612145	-0.024629	88.656662	24.422461	82.914063	-1.231441	0.000000	-1.288391	0.000000	0.000000	0.000000	0.000001	0.000006	-0.000000	0.000000	0.000000	4.000000	34.000000	0.000000
14743.047942	0.125981	0.611850	-0.024585	88.656662	24.422461	82.914063	-1.231441	0.000000	-1.288391	0.000000	0.000000	0.000000	0.063950	-0.088599	0.013099	0.000000	0.000000	4.000000	34.000000	0.000000
14743.051275	0.125981	0.611850	-0.024585	88.702911	23.802645	82.270393	-1.231441	0.000000	-1.288391	0.000000	0.000000	0.000000	0.063950	-0.088599	0.013099	0.000000	0.000000	4.000000	34.000000	0.000000
14743.054608	0.125981	0.611850	-0.024585	88.702911	23.802645	82.270393	-1.231441	0.000000	-1.288391	0.000000	0.000000	0.000000	0.063950	-0.088599	0.013099	0.000000	0.000000	4.000000	34.000000	0.000000
14743.057942	0.125981	0.611850	-0.024585	88.702911	23.802645	82.270393	-1.231441	0.000000	-1.288391	0.000000	0.000000	0.000000	0.063950	-0.088599	0.013099	0.000000	0.000000	4.000000	34.000000	0.000000
14743.061275	0.126289	0.611122	-0.024674	88.757309	23.587358	82.022911	-1.229257	0.000000	-1.299049	0.000000	0.000000	0.000000	0.092528	-0.218497	-0.026520	0.000000	0.000000	4.000000	34.000000	0.000000
14743.064608	0.126289	0.611122	-0.024674	88.757309	23.587358	82.022911	-1.229257	0.000000	-1.299049	0.000000	0.000000	0.000000	0.000000	-0.000004	-0.000000	0.000000	0.000000	4.000000	34.000000	0.000000
14743.067942	0.126289	0.611122	-0.024674	88.757309	23.587358	82.022911	-1.229257	0.000000	-1.299049	0.000000	0.000000	0.000000	0.000000	-0.000004	-0.000000	0.000000	0.000000	4.000000	34.000000	0.000000
14743.071275	0.126289	0.611122	-0.024674	88.818001	23.379469	81.791100	-1.233678	0.000000	-1.314471	0.000000	0.000000	0.000000	0.000000	-0.000004	-0.000000	0.000000	0.000000	4.000000	34.000000	0.000000
14743.074608	0.126289	0.611122	-0.024674	88.818001	23.379469	81.791100	-1.233678	0.000000	-1.314471	0.000000	0.000000	0.000000	0.000000	-0.000004	-0.000000	0.000000	0.000000	4.000000	34.000000	0.000000
14743.077942	0.126364	0.610705	-0.024876	88.818001	23.379469	81.791100	-1.233678	0.000000	-1.314471	0.000000	0.000000	0.000000	0.022362	-0.124918	-0.060729	0.000000	0.000000	4.000000	34.000000	0.000000
14743.081275	0.126364	0.610705	-0.024876	88.889351	23.848520	82.249428	-1.233678	0.000000	-1.314471	0.000000	0.000000	0.000000	0.022362	-0.124918	-0.060729	0.000000	0.000000	4.000000	34.000000	0.000000
14743.084608	0.126364	0.610705	-0.024876	88.889351	23.848520	82.249428	-1.233678	0.000000	-1.314471	0.000000	0.000000	0.000000	0.022362	-0.124918	-0.060729	0.000000	0.000000	4.000000	34.000000	0.000000
14743.087942	0.126364	0.610705	-0.024876	88.889351	23.848520	82.249428	-1.233678	0.000000	-1.314471	0.000000	0.000000	0.000000	0.022362	-0.124918	-0.060729	0.000000	0.000000	4.000000	34.000000	0.000000
14743.091275	0.126278	0.609764	-0.025550	88.969788	24.445677	82.843788	-1.243799	0.000000	-1.318197	0.000000	0.000000	0.000000	-0.025778	-0.282439	-0.202339	0.000000	0.000000	4.000000	34.000000	0.000000
14743.094608	0.126278	0.609764	-0.025550	88.969788	24.445677	82.843788	-1.243799	0.000000	-1.318197	0.000000	0.000000	0.000000	-0.000002	-0.000003	0.000000	0.000000	0.000000	4.000000	34.000000	0.000000
14743.097942	0.126278	0.609764	-0.025550	88.969788	24.445677	82.843788	-1.243799	0.000000	-1.318197	0.000000	0.000000	0.000000	-0.000002	-0.000003	0.000000	0.000000	0.000000	4.000000	34.000000	0.000000
14743.101275	0.126278	0.609764	-0.025550	89.056641	25.207720	83.597969	-1.277522	0.000000	-1.313901	0.000000	0.000000	0.000000	-0.000002	-0.000003	0.000000	0.000000	0.000000	4.000000	34.000000	0.000000
14743.104608	0.126278	0.609764	-0.025550	89.056641	25.207720	83.597969	-1.277522	0.000000	-1.313901	0.000000	0.000000	0.000000	-0.000002	-0.000003	0.000000	0.000000	0.000000	4.000000	34.000000	0.000000
14743.107942	0.126181	0.609214	-0.026033	89.056641	25.207720	83.597969	-1.277522	0.000000	-1.313901	0.000000	0.000000	0.000000	-0.029008	-0.164797	-0.144723	0.000000	0.000000	4.000000	34.000000	0.000000
14743.111275	0.126181	0.609214	-0.026033	89.155357	26.266558	84.648582	-1.277522	0.000000	-1.313901	0.000000	0.000000	0.000000	-0.029008	-0.164797	-0.144723	0.000000	0.000000	4.000000	34.000000	0.000000
14743.114608	0.126084	0.608614	-0.026592	89.155357	26.266558	84.648582	-1.277522	0.000000	-1.313901	0.000000	0.000000	0.000000	-0.029102	-0.180142	-0.167697	0.000000	0.000000	4.000000	34.000000	0.000000
14743.117942	0.126084	0.608614	-0.026592	89.155357	26.266558	84.648582	-1.277522	0.000000	-1.313901	0.000000	0.000000	0.000000	-0.029102	-0.180142	-0.167697	0.000000	0.000000	4.000000	34.000000	0.000000
14743.121275	0.126084	0.608614	-0.026592	89.253754	27.737656	86.110596	-1.329592	0.000000	-1.304216	0.000000	0.000000	0.000000	-0.029102	-0.180142	-0.167697	0.000000	0.000000	4.000000	34.000000	0.000000
14743.124608	0.126084	0.608614	-0.026592	89.253754	27.737656	86.110596	-1.329592	0.000000	-1.304216	0.000000	0.000000	0.000000	-0.029102	-0.180142	-0.167697	0.000000	0.000000	4.000000	34.000000	0.000000
14743.127942	0.126014	0.608025	-0.027211	89.253754	27.737656	86.110596	-1.329592	0.000000	-1.304216	0.000000	0.000000	0.000000	-0.021107	-0.176610	-0.185622	0.000000	0.000000	4.000000	34.000000	0.000000
14743.131275	0.126014	0.608025	-0.027211	89.354713	29.567904	87.924683	-1.329592	0.000000	-1.304216	0.000000	0.000000	0.000000	-0.021107	-0.176610	-0.185622	0.000000	0.000000	4.000000	34.000000	0.000000
14743.134608	0.125934	0.607399	-0.027861	89.354713	29.567904	87.924683	-1.329592	0.000000	-1.304216	0.000000	0.000000	0.000000	-0.024015	-0.187752	-0.195227	0.000000	0.000000	4.000000	34.000000	0.000000
14743.137942	0.125934	0.607399	-0.027861	89.354713	29.567904	87.924683	-1.329592	0.000000	-1.304216	0.000000	0.000000	0.000000	-0.024015	-0.187752	-0.195227	0.000000	0.000000	4.000000	34.000000	0.000000
14743.141275	0.125934	0.607399	-0.027861	89.451775	29.414680	87.752548	-1.393067	0.000000	-1.296696	0.000000	0.000000	0.000000	-0.024015	-0.187752	-0.195227	0.000000	0.000000	4.000000	34.000000	0.000000
14743.144608	0.125934	0.607399	-0.027861	89.451775	29.414680	87.752548	-1.393067	0.000000	-1.296696	0.000000	0.000000	0.000000	-0.024015	-0.187752	-0.195227	0.000000	0.000000	4.000000	34.000000	0.000000
14743.147942	0.125898	0.606794	-0.028510	89.451775	29.414680	87.752548	-1.393067	0.000000	-1.296696	0.000000	0.000000	0.000000	-0.010627	-0.181766	-0.194474	0.000000	0.000000	4.000000	34.000000	0.000000
14743.151275	0.125898	0.606794	-0.028510	89.537323	20.562702	78.890251	-1.393067	0.000000	-1.296696	0.000000	0.000000	0.000000	-0.010627	-0.181766	-0.194474	0.000000	0.000000	4.000000	34.000000	0.000000
14743.154608	0.125890	0.606183	-0.029141	89.537323	20.562702	78.890251	-1.393067	0.000000	-1.296696	0.000000	0.000000	0.000000	-0.002691	-0.183089	-0.189553	0.000000	0.000000	4.000000	34.000000	0.000000
14743.157942	0.125890	0.606183	-0.029141	89.537323	20.562702	78.890251	-1.393067	0.000000	-1.296696	0.000000	0.000000	0.000000	-0.002691	-0.183089	-0.189553	0.000000	0.000000	4.000000	34.000000	0.000000
14743.161275	0.125890	0.606183	-0.029141	89.578957	14.341505	72.644951	-1.457071	0.000000	-1.294476	0.000000	0.000000	0.000000	-0.002691	-0.183089	-0.189553	0.000000	0.000000	4.000000	34.000000	0.000000
14743.164608	0.125890	0.606183	-0.029141	89.578957	14.341505	72.644951	-1.457071	0.000000	-1.294476	0.000000	0.000000	0.000000	-0.002691	-0.183089	-0.189553	0.000000	0.000000	4.000000	34.000000	0.000000
14743.167942	0.125909	0.605544	-0.029749	89.578957	14.341505	72.644951	-1.457071	0.000000	-1.294476	0.000000	0.000000	0.000000	0.005919	-0.191749	-0.182301	0.000000	0.000000	4.000000	34.000000	0.000000
14743.171275	0.125909	0.605544	-0.029749	89.537750	20.503477	78.785042	-1.457071	0.000000	-1.294476	0.000000	0.000000	0.000000	0.005919	-0.191749	-0.182301	0.000000	0.000000	4.000000	34.000000	0.000000
14743.174608	0.125919	0.604919	-0.030313	89.537750	20.503477	78.785042	-1.457071	0.000000	-1.294476	0.000000	0.000000	0.000000	0.003045	-0.187379	-0.169122	0.000000	0.000000	4.000000	34.000000	0.000000
14743.177942	0.125919	0.604919	-0.030313	89.537750	20.503477	78.785042	-1.457071	0.000000	-1.294476	0.000000	0.000000	0.000000	0.003045	-0.187379	-0.169122	0.000000	0.000000	4.000000	34.000000	0.000000
14743.181275	0.125919	0.604919	-0.030313	89.388664	30.318367	88.578362	-1.515642	0.000000	-1.295970	0.000000	0.000000	0.000000	0.003045	-0.187379	-0.169122	0.000000	0.000000	4.000000	34.000000	0.000000
14743.184608	0.125919	0.604919	-0.030313	89.388664	30.318367	88.578362	-1.515642	0.000000	-1.295970	0.000000	0.000000	0.000000	0.003045	-0.187379	-0.169122	0.000000	0.000000	4.000000	34.000000	0.000000
14743.187942	0.125945	0.604328	-0.030823	89.388664	30.318367	88.578362	-1.515642	0.000000	-1.295970	0.000000	0.000000	0.000000	0.007675	-0.177374	-0.153005	0.000000	0.000000	4.000000	34.000000	0.000000
14743.191275	0.125945	0.604328	-0.030823	89.149353	26.341278	84.582695	-1.515642	0.000000	-1.295970	0.000000	0.000000	0.000000	0.007675	-0.177374	-0.153005	0.000000	0.000000	4.000000	34.000000	0.000000
14743.194608	0.125961	0.603751	-0.031289	89.149353	26.341278	84.582695	-1.515642	0.000000	-1.295970	0.000000	0.000000	0.000000	0.004884	-0.173080	-0.139757	0.000000	0.000000	4.000000	34.000000	0.000000
14743.197942	0.125961	0.603751	-0.031289	89.149353	26.341278	84.582695	-1.515642	0.000000	-1.295970	0.000000	0.000000	0.000000	0.004884	-0.173080	-0.139757	0.000000	0.000000	4.000000	34.000000	0.000000
14743.201275	0.125961	0.603751	-0.031289	88.870132	23.772724	81.994171	-1.564435	0.000000	-1.298063	0.000000	0.000000	0.000000	0.004884	-0.173080	-0.139757	0.000000	0.000000	4.000000	34.000000	0.000000
14743.204608	0.125961	0.603751	-0.031289	88.870132	23.772724	81.994171	-1.564435	0.000000	-1.298063	0.000000	0.000000	0.000000	0.004884	-0.173080	-0.139757	0.000000	0.000000	4.000000	34.000000	0.000000
14743.207942	0.125973	0.603207	-0.031695	88.870132	23.772724	81.994171	-1.564435	0.000000	-1.298063	0.000000	0.000000	0.000000	0.003531	-0.163189	-0.121764	0.000000	0.000000	4.000000	34.000000	0.000000
14743.211275	0.125973	0.603207	-0.031695	88.593330	22.171593	80.379745	-1.564435	0.000000	-1.298063	0.000000	0.000000	0.000000	0.003531	-0.163189	-0.121764	0.000000	0.000000	4.000000	34.000000	0.000000
14743.214608	0.125960	0.602696	-0.032034	88.593330	22.171593	80.379745	-1.564435	0.000000	-1.298063	0.000000	0.000000	0.000000	-0.003834	-0.153299	-0.101932	0.000000	0.000000	4.000000	34.000000	0.000000
14743.217942	0.125960	0.602696	-0.032034	88.593330	22.171593	80.379745	-1.564435	0.000000	-1.298063	0.000000	0.000000	0.000000	-0.003834	-0.153299	-0.101932	0.000000	0.000000	4.000000	34.000000	0.000000
14743.221275	0.125960	0.602696	-0.032034	88.333405	20.967619	79.168449	-1.601718	0.000000	-1.298012	0.000000	0.000000	0.000000	-0.003834	-0.153299	-0.101932	0.000000	0.000000	4.000000	34.000000	0.000000
14743.224608	0.125960	0.602696	-0.032034	88.333405	20.967619	79.168449	-1.601718	0.000000	-1.298012	0.000000	0.000000	0.000000	-0.003834	-0.153299	-0.101932	0.000000	0.000000	4.000000	34.000000	0.000000
14743.227942	0.125883	0.602218	-0.032296	88.333405	20.967619	79.168449	-1.601718	0.000000	-1.298012	0.000000	0.000000	0.000000	-0.023246	-0.143465	-0.078472	0.000000	0.000000	4.000000	34.000000	0.000000
14743.231275	0.125883	0.602218	-0.032296	88.115082	20.013828	78.208061	-1.601718	0.000000	-1.298012	0.000000	0.000000	0.000000	-0.023246	-0.143465	-0.078472	0.000000	0.000000	4.000000	34.000000	0.000000
14743.234608	0.125768	0.601767	-0.032462	88.115082	20.013828	78.208061	-1.601718	0.000000	-1.298012	0.000000	0.000000	0.000000	-0.034481	-0.135336	-0.049763	0.000000	0.000000	4.000000	34.000000	0.000000
14743.237942	0.125768	0.601767	-0.032462	88.115082	20.013828	78.208061	-1.601718	0.000000	-1.298012	0.000000	0.000000	0.000000	-0.034481	-0.135336	-0.049763	0.000000	0.000000	4.000000	34.000000	0.000000
14743.241275	0.125768	0.601767	-0.032462	87.935310	19.400387	77.599052	-1.623091	0.000000	-1.288391	0.000000	0.000000	0.000000	-0.034481	-0.135336	-0.049763	0.000000	0.000000	4.000000	34.000000	0.000000
14743.244608	0.125649	0.601348	-0.032567	87.935310	19.400387	77.599052	-1.623091	0.000000	-1.288391	0.000000	0.000000	0.000000	-0.035673	-0.125602	-0.031620	0.000000	0.000000	4.000000	34.000000	0.000000
14743.247942	0.125649	0.601348	-0.032567	87.935310	19.400387	77.599052	-1.623091	0.000000	-1.288391	0.000000	0.000000	0.000000	-0.035673	-0.125602	-0.031620	0.000000	0.000000	4.000000	34.000000	0.000000
14743.251275	0.125649	0.601348	-0.032567	87.809196	19.075590	77.286201	-1.628361	0.000000	-1.282446	0.000000	0.000000	0.000000	-0.035673	-0.125602	-0.031620	0.000000	0.000000	4.000000	34.000000	0.000000
14743.254608	0.125649	0.601348	-0.032567	87.809196	19.075590	77.286201	-1.628361	0.000000	-1.282446	0.000000	0.000000	0.000000	-0.035673	-0.125602	-0.031620	0.000000	0.000000	4.000000	34.000000	0.000000
14743.257942	0.125472	0.600906	-0.032648	87.809196	19.075590	77.286201	-1.628361	0.000000	-1.282446	0.000000	0.000000	0.000000	-0.053162	-0.132773	-0.024131	0.000000	0.000000	4.000000	34.000000	0.000000
14743.261275	0.125472	0.600906	-0.032648	87.729446	18.789663	77.013199	-1.628361	0.000000	-1.282446	0.000000	0.000000	0.000000	-0.053162	-0.132773	-0.024131	0.000000	0.000000	4.000000	34.000000	0.000000
14743.264608	0.125310	0.600445	-0.032750	87.729446	18.789663	77.013199	-1.628361	0.000000	-1.282446	0.000000	0.000000	0.000000	-0.048546	-0.138303	-0.030835	0.000000	0.000000	4.000000	34.000000	0.000000
14743.267942	0.125310	0.600445	-0.032750	87.729446	18.789663	77.013199	-1.628361	0.000000	-1.282446	0.000000	0.000000	0.000000	-0.048546	-0.138303	-0.030835	0.000000	0.000000	4.000000	34.000000	0.000000
14743.271275	0.125310	0.600445	-0.032750	87.719292	18.423571	76.650970	-1.637522	0.000000	-1.265494	0.000000	0.000000	0.000000	-0.048546	-0.138303	-0.030835	0.000000	0.000000	4.000000	34.000000	0.000000
14743.274608	0.125310	0.600445	-0.032750	87.719292	18.423571	76.650970	-1.637522	0.000000	-1.265494	0.000000	0.000000	0.000000	-0.048546	-0.138303	-0.030835	0.000000	0.000000	4.000000	34.000000	0.000000
14743.277942	0.125123	0.599965	-0.032864	87.719292	18.423571	76.650970	-1.637522	0.000000	-1.265494	0.000000	0.000000	0.000000	-0.056015	-0.143820	-0.033987	0.000000	0.000000	4.000000	34.000000	0.000000
14743.281275	0.125123	0.599965	-0.032864	87.770859	17.501863	75.716614	-1.637522	0.000000	-1.265494	0.000000	0.000000	0.000000	-0.056015	-0.143820	-0.033987	0.000000	0.000000	4.000000	34.000000	0.000000
14743.284608	0.124913	0.599460	-0.033056	87.770859	17.501863	75.716614	-1.637522	0.000000	-1.265494	0.000000	0.000000	0.000000	-0.062980	-0.151611	-0.057748	0.000000	0.000000	4.000000	34.000000	0.000000
14743.287942	0.124913	0.599460	-0.033056	87.770859	17.501863	75.716614	-1.637522	0.000000	-1.265494	0.000000	0.000000	0.000000	-0.062980	-0.151611	-0.057748	0.000000	0.000000	4.000000	34.000000	0.000000
14743.291275	0.124913	0.599460	-0.033056	87.852425	15.694069	73.865982	-1.652811	0.000000	-1.245662	0.000000	0.000000	0.000000	-0.062980	-0.151611	-0.057748	0.000000	0.000000	4.000000	34.000000	0.000000
14743.294608	0.124913	0.599460	-0.033056	87.852425	15.694069	73.865982	-1.652811	0.000000	-1.245662	0.000000	0.000000	0.000000	-0.062980	-0.151611	-0.057748	0.000000	0.000000	4.000000	34.000000	0.000000
14743.297942	0.124658	0.598937	-0.033254	87.852425	15.694069	73.865982	-1.652811	0.000000	-1.245662	0.000000	0.000000	0.000000	-0.076476	-0.157044	-0.059197	0.000000	0.000000	4.000000	34.000000	0.000000
14743.301275	0.124658	0.598937	-0.033254	87.929253	12.500890	70.587509	-1.652811	0.000000	-1.245662	0.000000	0.000000	0.000000	-0.076476	-0.157044	-0.059197	0.000000	0.000000	4.000000	34.000000	0.000000
14743.304608	0.124433	0.598384	-0.033427	87.929253	12.500890	70.587509	-1.652811	0.000000	-1.245662	0.000000	0.000000	0.000000	-0.067730	-0.165776	-0.051979	0.000000	0.000000	4.000000	34.000000	0.000000
14743.307942	0.124433	0.598384	-0.033427	87.929253	12.500890	70.587509	-1.652811	0.000000	-1.245662	0.000000	0.000000	0.000000	-0.067730	-0.165776	-0.051979	0.000000	0.000000	4.000000	34.000000	0.000000
14743.311275	0.124433	0.598384	-0.033427	87.987244	8.014385	65.979286	-1.671340	0.000000	-1.221627	0.000000	0.000000	0.000000	-0.067730	-0.165776	-0.051979	0.000000	0.000000	4.000000	34.000000	0.000000
14743.314608	0.124433	0.598384	-0.033427	87.987244	8.014385	65.979286	-1.671340	0.000000	-1.221627	0.000000	0.000000	0.000000	-0.067730	-0.165776	-0.051979	0.000000	0.000000	4.000000	34.000000	0.000000
14743.317942	0.124273	0.597884	-0.033449	87.987244	8.014385	65.979286	-1.671340	0.000000	-1.221627	0.000000	0.000000	0.000000	-0.047864	-0.149924	-0.006752	0.000000	0.000000	4.000000	34.000000	0.000000
14743.321275	0.124273	0.597884	-0.033449	88.018898	2.886945	60.714134	-1.671340	0.000000	-1.221627	0.000000	0.000000	0.000000	-0.047864	-0.149924	-0.006752	0.000000	0.000000	4.000000	34.000000	0.000000
14743.324608	0.124112	0.597376	-0.033328	88.018898	2.886945	60.714134	-1.671340	0.000000	-1.221627	0.000000	0.000000	0.000000	-0.048299	-0.152588	0.036462	0.000000	0.000000	4.000000	34.000000	0.000000
14743.327942	0.124112	0.597376	-0.033328	88.018898	2.886945	60.714134	-1.671340	0.000000	-1.221627	0.000000	0.000000	0.000000	-0.048299	-0.152588	0.036462	0.000000	0.000000	4.000000	34.000000	0.000000
14743.331275	0.124112	0.597376	-0.033328	88.027512	-2.346577	55.341175	-1.666388	0.000000	-1.205601	0.000000	0.000000	0.000000	-0.048299	-0.152588	0.036462	0.000000	0.000000	4.000000	34.000000	0.000000
14743.334608	0.124112	0.597376	-0.033328	88.027512	-2.346577	55.341175	-1.666388	0.000000	-1.205601	0.000000	0.000000	0.000000	-0.048299	-0.152588	0.036462	0.000000	0.000000	4.000000	34.000000	0.000000
14743.337942	0.124044	0.596897	-0.032962	88.027512	-2.346577	55.341175	-1.666388	0.000000	-1.205601	0.000000	0.000000	0.000000	-0.020307	-0.143726	0.109842	0.000000	0.000000	4.000000	34.000000	0.000000
14743.341275	0.124044	0.596897	-0.032962	88.027908	-6.576187	51.005138	-1.666388	0.000000	-1.205601	0.000000	0.000000	0.000000	-0.020307	-0.143726	0.109842	0.000000	0.000000	4.000000	34.000000	0.000000
14743.344608	0.124008	0.596413	-0.032486	88.027908	-6.576187	51.005138	-1.666388	0.000000	-1.205601	0.000000	0.000000	0.000000	-0.010838	-0.145070	0.142545	0.000000	0.000000	4.000000	34.000000	0.000000
14743.347942	0.124008	0.596413	-0.032486	88.027908	-6.576187	51.005138	-1.666388	0.000000	-1.205601	0.000000	0.000000	0.000000	-0.010838	-0.145070	0.142545	0.000000	0.000000	4.000000	34.000000	0.000000
14743.351275	0.124008	0.596413	-0.032486	88.035767	-9.738702	47.765896	-1.624324	0.000000	-1.200410	0.000000	0.000000	0.000000	-0.010838	-0.145070	0.142545	0.000000	0.000000	4.000000	34.000000	0.000000
14743.354608	0.124086	0.595900	-0.031919	88.035767	-9.738702	47.765896	-1.624324	0.000000	-1.200410	0.000000	0.000000	0.000000	0.023449	-0.153843	0.170354	0.000000	0.000000	4.000000	34.000000	0.000000
14743.357942	0.124086	0.595900	-0.031919	88.035767	-9.738702	47.765896	-1.624324	0.000000	-1.200410	0.000000	0.000000	0.000000	0.023449	-0.153843	0.170354	0.000000	0.000000	4.000000	34.000000	0.000000
14743.361275	0.124086	0.595900	-0.031919	88.048561	-12.357688	45.085091	-1.595932	0.000000	-1.204318	0.000000	0.000000	0.000000	0.023449	-0.153843	0.170354	0.000000	0.000000	4.000000	34.000000	0.000000
14743.364608	0.124198	0.595375	-0.031311	88.048561	-12.357688	45.085091	-1.595932	0.000000	-1.204318	0.000000	0.000000	0.000000	0.033481	-0.157682	0.182411	0.000000	0.000000	4.000000	34.000000	0.000000
14743.367942	0.124198	0.595375	-0.031311	88.048561	-12.357688	45.085091	-1.595932	0.000000	-1.204318	0.000000	0.000000	0.000000	0.033481	-0.157682	0.182411	0.000000	0.000000	4.000000	34.000000	0.000000
14743.371275	0.124198	0.595375	-0.031311	88.066696	-14.887637	42.498486	-1.565530	0.000000	-1.209898	0.000000	0.000000	0.000000	0.033481	-0.157682	0.182411	0.000000	0.000000	4.000000	34.000000	0.000000
14743.374608	0.124198	0.595375	-0.031311	88.066696	-14.887637	42.498486	-1.565530	0.000000	-1.209898	0.000000	0.000000	0.000000	0.033481	-0.157682	0.182411	0.000000	0.000000	4.000000	34.000000	0.000000
14743.377942	0.124327	0.594805	-0.030718	88.066696	-14.887637	42.498486	-1.565530	0.000000	-1.209898	0.000000	0.000000	0.000000	0.038663	-0.171006	0.177777	0.000000	0.000000	4.000000	34.000000	0.000000
14743.381275	0.124327	0.594805	-0.030718	88.084702	-17.951874	39.371609	-1.565530	0.000000	-1.209898	0.000000	0.000000	0.000000	0.038663	-0.171006	0.177777	0.000000	0.000000	4.000000	34.000000	0.000000
14743.384608	0.124430	0.594165	-0.030214	88.084702	-17.951874	39.371609	-1.565530	0.000000	-1.209898	0.000000	0.000000	0.000000	0.030882	-0.191901	0.151192	0.000000	0.000000	4.000000	34.000000	0.000000
14743.387942	0.124430	0.594165	-0.030214	88.084702	-17.951874	39.371609	-1.565530	0.000000	-1.209898	0.000000	0.000000	0.000000	0.030882	-0.191901	0.151192	0.000000	0.000000	4.000000	34.000000	0.000000
14743.391275	0.124430	0.594165	-0.030214	88.083984	-22.156624	35.066570	-1.510702	0.000000	-1.221488	0.000000	0.000000	0.000000	0.030882	-0.191901	0.151192	0.000000	0.000000	4.000000	34.000000	0.000000
14743.394608	0.124430	0.594165	-0.030214	88.083984	-22.156624	35.066570	-1.510702	0.000000	-1.221488	0.000000	0.000000	0.000000	0.030882	-0.191901	0.151192	0.000000	0.000000	4.000000	34.000000	0.000000
14743.397942	0.124495	0.593443	-0.029838	88.083984	-22.156624	35.066570	-1.510702	0.000000	-1.221488	0.000000	0.000000	0.000000	0.019636	-0.216447	0.112691	0.000000	0.000000	4.000000	34.000000	0.000000
14743.401275	0.124495	0.593443	-0.029838	88.053680	-27.564938	29.516363	-1.510702	0.000000	-1.221488	0.000000	0.000000	0.000000	0.019636	-0.216447	0.112691	0.000000	0.000000	4.000000	34.000000	0.000000
14743.404608	0.124483	0.592641	-0.029580	88.053680	-27.564938	29.516363	-1.510702	0.000000	-1.221488	0.000000	0.000000	0.000000	-0.003808	-0.240813	0.077632	0.000000	0.000000	4.000000	34.000000	0.000000
14743.407942	0.124483	0.592641	-0.029580	88.053680	-27.564938	29.516363	-1.510702	0.000000	-1.221488	0.000000	0.000000	0.000000	-0.003808	-0.240813	0.077632	0.000000	0.000000	4.000000	34.000000	0.000000
14743.411275	0.124483	0.592641	-0.029580	87.997383	-33.554646	23.389982	-1.478981	0.000000	-1.224126	0.000000	0.000000	0.000000	-0.003808	-0.240813	0.077632	0.000000	0.000000	4.000000	34.000000	0.000000
14743.414608	0.124483	0.592641	-0.029580	87.997383	-33.554646	23.389982	-1.478981	0.000000	-1.224126	0.000000	0.000000	0.000000	-0.003808	-0.240813	0.077632	0.000000	0.000000	4.000000	34.000000	0.000000
14743.417942	0.124417	0.591776	-0.029428	87.997383	-33.554646	23.389982	-1.478981	0.000000	-1.224126	0.000000	0.000000	0.000000	-0.019782	-0.259446	0.045537	0.000000	0.000000	4.000000	34.000000	0.000000
14743.421275	0.124417	0.591776	-0.029428	87.914467	-39.657650	17.201643	-1.478981	0.000000	-1.224126	0.000000	0.000000	0.000000	-0.019782	-0.259446	0.045537	0.000000	0.000000	4.000000	34.000000	0.000000
14743.424608	0.124284	0.590862	-0.029430	87.914467	-39.657650	17.201643	-1.478981	0.000000	-1.224126	0.000000	0.000000	0.000000	-0.039831	-0.274279	-0.000650	0.000000	0.000000	4.000000	34.000000	0.000000
14743.427942	0.124284	0.590862	-0.029430	87.914467	-39.657650	17.201643	-1.478981	0.000000	-1.224126	0.000000	0.000000	0.000000	-0.039831	-0.274279	-0.000650	0.000000	0.000000	4.000000	34.000000	0.000000
14743.431275	0.124284	0.590862	-0.029430	87.823364	-45.229641	11.643044	-1.471500	0.000000	-1.214191	0.000000	0.000000	0.000000	-0.039831	-0.274279	-0.000650	0.000000	0.000000	4.000000	34.000000	0.000000
14743.434608	0.124284	0.590862	-0.029430	87.823364	-45.229641	11.643044	-1.471500	0.000000	-1.214191	0.000000	0.000000	0.000000	-0.039831	-0.274279	-0.000650	0.000000	0.000000	4.000000	34.000000	0.000000
14743.437942	0.124134	0.589917	-0.029490	87.823364	-45.229641	11.643044	-1.471500	0.000000	-1.214191	0.000000	0.000000	0.000000	-0.044854	-0.283278	-0.017990	0.000000	0.000000	4.000000	34.000000	0.000000
14743.441275	0.124134	0.589917	-0.029490	87.734619	-50.168667	6.888989	-1.471500	0.000000	-1.214191	0.000000	0.000000	0.000000	-0.044854	-0.283278	-0.017990	0.000000	0.000000	4.000000	34.000000	0.000000
14743.444608	0.123973	0.588962	-0.029592	87.734619	-50.168667	6.888989	-1.471500	0.000000	-1.214191	0.000000	0.000000	0.000000	-0.048462	-0.286690	-0.030493	0.000000	0.000000	4.000000	34.000000	0.000000
14743.447942	0.123973	0.588962	-0.029592	87.734619	-50.168667	6.888989	-1.471500	0.000000	-1.214191	0.000000	0.000000	0.000000	-0.048462	-0.286690	-0.030493	0.000000	0.000000	4.000000	34.000000	0.000000
14743.451275	0.123973	0.588962	-0.029592	87.654144	-54.360168	2.907362	-1.479580	0.000000	-1.198639	0.000000	0.000000	0.000000	-0.048462	-0.286690	-0.030493	0.000000	0.000000	4.000000	34.000000	0.000000
14743.454608	0.123973	0.588962	-0.029592	87.654144	-54.360168	2.907362	-1.479580	0.000000	-1.198639	0.000000	0.000000	0.000000	-0.048462	-0.286690	-0.030493	0.000000	0.000000	4.000000	34.000000	0.000000
14743.457942	0.123806	0.587989	-0.029712	87.654144	-54.360168	2.907362	-1.479580	0.000000	-1.198639	0.000000	0.000000	0.000000	-0.050046	-0.291867	-0.036047	0.000000	0.000000	4.000000	34.000000	0.000000
14743.461275	0.123806	0.587989	-0.029712	87.559677	-56.593338	0.702890	-1.479580	0.000000	-1.198639	0.000000	0.000000	0.000000	-0.050046	-0.291867	-0.036047	0.000000	0.000000	4.000000	34.000000	0.000000
14743.464608	0.123697	0.587023	-0.029783	87.559677	-56.593338	0.702890	-1.479580	0.000000	-1.198639	0.000000	0.000000	0.000000	-0.032568	-0.289790	-0.021337	0.000000	0.000000	4.000000	34.000000	0.000000
14743.467942	0.123697	0.587023	-0.029783	87.559677	-56.593338	0.702890	-1.479580	0.000000	-1.198639	0.000000	0.000000	0.000000	-0.032568	-0.289790	-0.021337	0.000000	0.000000	4.000000	34.000000	0.000000
14743.471275	0.123697	0.587023	-0.029783	87.451317	-55.618103	1.595508	-1.489144	0.000000	-1.184870	0.000000	0.000000	0.000000	-0.032568	-0.289790	-0.021337	0.000000	0.000000	4.000000	34.000000	0.000000
14743.474608	0.123697	0.587023	-0.029783	87.451317	-55.618103	1.595508	-1.489144	0.000000	-1.184870	0.000000	0.000000	0.000000	-0.032568	-0.289790	-0.021337	0.000000	0.000000	4.000000	34.000000	0.000000
14743.477942	0.123582	0.586112	-0.029801	87.451317	-55.618103	1.595508	-1.489144	0.000000	-1.184870	0.000000	0.000000	0.000000	-0.034531	-0.273179	-0.005370	0.000000	0.000000	4.000000	34.000000	0.000000
14743.481275	0.123582	0.586112	-0.029801	87.326286	-52.262501	4.901236	-1.489144	0.000000	-1.184870	0.000000	0.000000	0.000000	-0.034531	-0.273179	-0.005370	0.000000	0.000000	4.000000	34.000000	0.000000
14743.484608	0.123503	0.585232	-0.029770	87.326286	-52.262501	4.901236	-1.489144	0.000000	-1.184870	0.000000	0.000000	0.000000	-0.023721	-0.264007	0.009202	0.000000	0.000000	4.000000	34.000000	0.000000
14743.487942	0.123503	0.585232	-0.029770	87.326286	-52.262501	4.901236	-1.489144	0.000000	-1.184870	0.000000	0.000000	0.000000	-0.023721	-0.264007	0.009202	0.000000	0.000000	4.000000	34.000000	0.000000
14743.491275	0.123503	0.585232	-0.029770	87.193420	-47.997051	9.188388	-1.488506	0.000000	-1.175161	0.000000	0.000000	0.000000	-0.023721	-0.264007	0.009202	0.000000	0.000000	4.000000	34.000000	0.000000
14743.494608	0.123503	0.585232	-0.029770	87.193420	-47.997051	9.188388	-1.488506	0.000000	-1.175161	0.000000	0.000000	0.000000	-0.023721	-0.264007	0.009202	0.000000	0.000000	4.000000	34.000000	0.000000
14743.497942	0.123418	0.584407	-0.029686	87.193420	-47.997051	9.188388	-1.488506	0.000000	-1.175161	0.000000	0.000000	0.000000	-0.025656	-0.247619	0.025352	0.000000	0.000000	4.000000	34.000000	0.000000
14743.501275	0.123418	0.584407	-0.029686	87.055031	-43.691292	13.525381	-1.488506	0.000000	-1.175161	0.000000	0.000000	0.000000	-0.025656	-0.247619	0.025352	0.000000	0.000000	4.000000	34.000000	0.000000
14743.504608	0.123362	0.583618	-0.029575	87.055031	-43.691292	13.525381	-1.488506	0.000000	-1.175161	0.000000	0.000000	0.000000	-0.016833	-0.236716	0.033102	0.000000	0.000000	4.000000	34.000000	0.000000
14743.507942	0.123362	0.583618	-0.029575	87.055031	-43.691292	13.525381	-1.488506	0.000000	-1.175161	0.000000	0.000000	0.000000	-0.016833	-0.236716	0.033102	0.000000	0.000000	4.000000	34.000000	0.000000
14743.511275	0.123362	0.583618	-0.029575	86.926933	-39.919006	17.304739	-1.478763	0.000000	-1.168080	0.000000	0.000000	0.000000	-0.016833	-0.236716	0.033102	0.000000	0.000000	4.000000	34.000000	0.000000
14743.514608	0.123362	0.583618	-0.029575	86.926933	-39.919006	17.304739	-1.478763	0.000000	-1.168080	0.000000	0.000000	0.000000	-0.016833	-0.236716	0.033102	0.000000	0.000000	4.000000	34.000000	0.000000
14743.517942	0.123288	0.582871	-0.029450	86.926933	-39.919006	17.304739	-1.478763	0.000000	-1.168080	0.000000	0.000000	0.000000	-0.022183	-0.224014	0.037459	0.000000	0.000000	4.000000	34.000000	0.000000
14743.521275	0.123288	0.582871	-0.029450	86.817276	-36.701080	20.532530	-1.478763	0.000000	-1.168080	0.000000	0.000000	0.000000	-0.022183	-0.224014	0.037459	0.000000	0.000000	4.000000	34.000000	0.000000
14743.524608	0.123237	0.582167	-0.029323	86.817276	-36.701080	20.532530	-1.478763	0.000000	-1.168080	0.000000	0.000000	0.000000	-0.015339	-0.211318	0.038367	0.000000	0.000000	4.000000	34.000000	0.000000
14743.527942	0.123237	0.582167	-0.029323	86.817276	-36.701080	20.532530	-1.478763	0.000000	-1.168080	0.000000	0.000000	0.000000	-0.015339	-0.211318	0.038367	0.000000	0.000000	4.000000	34.000000	0.000000
14743.531275	0.123237	0.582167	-0.029323	86.717705	-34.206982	23.036047	-1.466126	0.000000	-1.161826	0.000000	0.000000	0.000000	-0.015339	-0.211318	0.038367	0.000000	0.000000	4.000000	34.000000	0.000000
14743.534608	0.123237	0.582167	-0.029323	86.717705	-34.206982	23.036047	-1.466126	0.000000	-1.161826	0.000000	0.000000	0.000000	-0.015339	-0.211318	0.038367	0.000000	0.000000	4.000000	34.000000	0.000000
14743.537942	0.123220	0.581516	-0.029152	86.717705	-34.206982	23.036047	-1.466126	0.000000	-1.161826	0.000000	0.000000	0.000000	-0.005027	-0.195168	0.051304	0.000000	0.000000	4.000000	34.000000	0.000000
14743.541275	0.123220	0.581516	-0.029152	86.646194	-32.576214	24.675150	-1.466126	0.000000	-1.161826	0.000000	0.000000	0.000000	-0.005027	-0.195168	0.051304	0.000000	0.000000	4.000000	34.000000	0.000000
14743.544608	0.123206	0.580908	-0.028971	86.646194	-32.576214	24.675150	-1.466126	0.000000	-1.161826	0.000000	0.000000	0.000000	-0.004239	-0.182530	0.054094	0.000000	0.000000	4.000000	34.000000	0.000000
14743.547942	0.123206	0.580908	-0.028971	86.646194	-32.576214	24.675150	-1.466126	0.000000	-1.161826	0.000000	0.000000	0.000000	-0.004239	-0.182530	0.054094	0.000000	0.000000	4.000000	34.000000	0.000000
14743.551275	0.123206	0.580908	-0.028971	86.602356	-31.669880	25.581659	-1.448560	0.000000	-1.160282	0.000000	0.000000	0.000000	-0.004239	-0.182530	0.054094	0.000000	0.000000	4.000000	34.000000	0.000000
14743.554608	0.123206	0.580908	-0.028971	86.602356	-31.669880	25.581659	-1.448560	0.000000	-1.160282	0.000000	0.000000	0.000000	-0.004239	-0.182530	0.054094	0.000000	0.000000	4.000000	34.000000	0.000000
14743.557942	0.123188	0.580348	-0.028805	86.602356	-31.669880	25.581659	-1.448560	0.000000	-1.160282	0.000000	0.000000	0.000000	-0.005435	-0.167996	0.049978	0.000000	0.000000	4.000000	34.000000	0.000000
14743.561275	0.123188	0.580348	-0.028805	86.581215	-31.384659	25.865868	-1.448560	0.000000	-1.160282	0.000000	0.000000	0.000000	-0.005435	-0.167996	0.049978	0.000000	0.000000	4.000000	34.000000	0.000000
14743.564608	0.123136	0.579848	-0.028600	86.581215	-31.384659	25.865868	-1.448560	0.000000	-1.160282	0.000000	0.000000	0.000000	-0.015382	-0.150019	0.061402	0.000000	0.000000	4.000000	34.000000	0.000000
14743.567942	0.123136	0.579848	-0.028600	86.581215	-31.384659	25.865868	-1.448560	0.000000	-1.160282	0.000000	0.000000	0.000000	-0.015382	-0.150019	0.061402	0.000000	0.000000	4.000000	34.000000	0.000000
14743.571275	0.123136	0.579848	-0.028600	86.599236	-31.856758	25.401464	-1.429996	0.000000	-1.156812	0.000000	0.000000	0.000000	-0.015382	-0.150019	0.061402	0.000000	0.000000	4.000000	34.000000	0.000000
14743.574608	0.123136	0.579848	-0.028600	86.599236	-31.856758	25.401464	-1.429996	0.000000	-1.156812	0.000000	0.000000	0.000000	-0.015382	-0.150019	0.061402	0.000000	0.000000	4.000000	34.000000	0.000000
14743.577942	0.123058	0.579354	-0.028413	86.599236	-31.856758	25.401464	-1.429996	0.000000	-1.156812	0.000000	0.000000	0.000000	-0.023561	-0.148144	0.056036	0.000000	0.000000	4.000000	34.000000	0.000000
14743.581275	0.123058	0.579354	-0.028413	86.633026	-32.637859	24.641140	-1.429996	0.000000	-1.156812	0.000000	0.000000	0.000000	-0.023561	-0.148144	0.056036	0.000000	0.000000	4.000000	34.000000	0.000000
14743.584608	0.122975	0.578909	-0.028240	86.633026	-32.637859	24.641140	-1.429996	0.000000	-1.156812	0.000000	0.000000	0.000000	-0.024731	-0.133572	0.052042	0.000000	0.000000	4.000000	34.000000	0.000000
14743.587942	0.122975	0.578909	-0.028240	86.633026	-32.637859	24.641140	-1.429996	0.000000	-1.156812	0.000000	0.000000	0.000000	-0.024731	-0.133572	0.052042	0.000000	0.000000	4.000000	34.000000	0.000000
14743.591275	0.122975	0.578909	-0.028240	86.669632	-33.458355	23.835196	-1.411983	0.000000	-1.148763	0.000000	0.000000	0.000000	-0.024731	-0.133572	0.052042	0.000000	0.000000	4.000000	34.000000	0.000000
14743.594608	0.122975	0.578909	-0.028240	86.669632	-33.458355	23.835196	-1.411983	0.000000	-1.148763	0.000000	0.000000	0.000000	-0.024731	-0.133572	0.052042	0.000000	0.000000	4.000000	34.000000	0.000000
14743.597942	0.122839	0.578476	-0.028101	86.669632	-33.458355	23.835196	-1.411983	0.000000	-1.148763	0.000000	0.000000	0.000000	-0.041000	-0.129692	0.041505	0.000000	0.000000	4.000000	34.000000	0.000000
14743.601275	0.122839	0.578476	-0.028101	86.705864	-34.223694	23.090227	-1.411983	0.000000	-1.148763	0.000000	0.000000	0.000000	-0.041000	-0.129692	0.041505	0.000000	0.000000	4.000000	34.000000	0.000000
14743.604608	0.122839	0.578476	-0.028101	86.705864	-34.223694	23.090227	-1.411983	0.000000	-1.148763	0.000000	0.000000	0.000000	-0.041000	-0.129692	0.041505	0.000000	0.000000	4.000000	34.000000	0.000000
14743.607942	0.122839	0.578476	-0.028101	86.705864	-34.223694	23.090227	-1.411983	0.000000	-1.148763	0.000000	0.000000	0.000000	-0.041000	-0.129692	0.041505	0.000000	0.000000	4.000000	34.000000	0.000000
14743.611275	0.122471	0.577553	-0.027922	86.747673	-35.142124	22.200338	-1.405066	0.000000	-1.141930	0.000000	0.000000	0.000000	-0.110257	-0.276890	0.053729	0.000000	0.000000	4.000000	34.000000	0.000000
14743.614608	0.122471	0.577553	-0.027922	86.747673	-35.142124	22.200338	-1.405066	0.000000	-1.141930	0.000000	0.000000	0.000000	-0.000001	0.000003	0.000000	0.000000	0.000000	4.000000	34.000000	0.000000
14743.617942	0.122471	0.577553	-0.027922	86.747673	-35.142124	22.200338	-1.405066	0.000000	-1.141930	0.000000	0.000000	0.000000	-0.000001	0.000003	0.000000	0.000000	0.000000	4.000000	34.000000	0.000000
14743.621275	0.122471	0.577553	-0.027922	86.787155	-36.046921	21.321167	-1.396111	0.000000	-1.123554	0.000000	0.000000	0.000000	-0.000001	0.000003	0.000000	0.000000	0.000000	4.000000	34.000000	0.000000
14743.624608	0.122471	0.577553	-0.027922	86.787155	-36.046921	21.321167	-1.396111	0.000000	-1.123554	0.000000	0.000000	0.000000	-0.000001	0.000003	0.000000	0.000000	0.000000	4.000000	34.000000	0.000000
14743.627942	0.122252	0.577074	-0.027842	86.787155	-36.046921	21.321167	-1.396111	0.000000	-1.123554	0.000000	0.000000	0.000000	-0.065827	-0.143753	0.024172	0.000000	0.000000	4.000000	34.000000	0.000000
14743.631275	0.122252	0.577074	-0.027842	86.821960	-36.875587	20.523443	-1.396111	0.000000	-1.123554	0.000000	0.000000	0.000000	-0.065827	-0.143753	0.024172	0.000000	0.000000	4.000000	34.000000	0.000000
14743.634608	0.122025	0.576602	-0.027785	86.821960	-36.875587	20.523443	-1.396111	0.000000	-1.123554	0.000000	0.000000	0.000000	-0.067858	-0.141747	0.017039	0.000000	0.000000	4.000000	34.000000	0.000000
14743.637942	0.122025	0.576602	-0.027785	86.821960	-36.875587	20.523443	-1.396111	0.000000	-1.123554	0.000000	0.000000	0.000000	-0.067858	-0.141747	0.017039	0.000000	0.000000	4.000000	34.000000	0.000000
14743.641275	0.122025	0.576602	-0.027785	86.842102	-37.351059	20.078701	-1.389242	0.000000	-1.101273	0.000000	0.000000	0.000000	-0.067858	-0.141747	0.017039	0.000000	0.000000	4.000000	34.000000	0.000000
14743.644608	0.122025	0.576602	-0.027785	86.842102	-37.351059	20.078701	-1.389242	0.000000	-1.101273	0.000000	0.000000	0.000000	-0.067858	-0.141747	0.017039	0.000000	0.000000	4.000000	34.000000	0.000000
14743.647942	0.121795	0.576158	-0.027666	86.842102	-37.351059	20.078701	-1.389242	0.000000	-1.101273	0.000000	0.000000	0.000000	-0.069177	-0.133045	0.035687	0.000000	0.000000	4.000000	34.000000	0.000000
14743.651275	0.121795	0.576158	-0.027666	86.846504	-37.462948	19.995295	-1.389242	0.000000	-1.101273	0.000000	0.000000	0.000000	-0.069177	-0.133045	0.035687	0.000000	0.000000	4.000000	34.000000	0.000000
14743.654608	0.121544	0.575715	-0.027542	86.846504	-37.462948	19.995295	-1.389242	0.000000	-1.101273	0.000000	0.000000	0.000000	-0.075360	-0.133052	0.037253	0.000000	0.000000	4.000000	34.000000	0.000000
14743.657942	0.121544	0.575715	-0.027542	86.846504	-37.462948	19.995295	-1.389242	0.000000	-1.101273	0.000000	0.000000	0.000000	-0.075360	-0.133052	0.037253	0.000000	0.000000	4.000000	34.000000	0.000000
14743.661275	0.121544	0.575715	-0.027542	86.835411	-37.123123	20.367519	-1.377086	0.000000	-1.077183	0.000000	0.000000	0.000000	-0.075360	-0.133052	0.037253	0.000000	0.000000	4.000000	34.000000	0.000000
14743.664608	0.121544	0.575715	-0.027542	86.835411	-37.123123	20.367519	-1.377086	0.000000	-1.077183	0.000000	0.000000	0.000000	-0.075360	-0.133052	0.037253	0.000000	0.000000	4.000000	34.000000	0.000000
14743.667942	0.121320	0.575331	-0.027396	86.835411	-37.123123	20.367519	-1.377086	0.000000	-1.077183	0.000000	0.000000	0.000000	-0.066963	-0.115097	0.043662	0.000000	0.000000	4.000000	34.000000	0.000000
14743.671275	0.121320	0.575331	-0.027396	86.813652	-36.525597	20.997322	-1.377086	0.000000	-1.077183	0.000000	0.000000	0.000000	-0.066963	-0.115097	0.043662	0.000000	0.000000	4.000000	34.000000	0.000000
14743.674608	0.121320	0.575331	-0.027396	86.813652	-36.525597	20.997322	-1.377086	0.000000	-1.077183	0.000000	0.000000	0.000000	-0.066963	-0.115097	0.043662	0.000000	0.000000	4.000000	34.000000	0.000000
14743.677942	0.121320	0.575331	-0.027396	86.813652	-36.525597	20.997322	-1.377086	0.000000	-1.077183	0.000000	0.000000	0.000000	-0.066963	-0.115097	0.043662	0.000000	0.000000	4.000000	34.000000	0.000000
14743.681275	0.120831	0.574699	-0.027178	86.785263	-35.792744	21.760225	-1.369809	0.000000	-1.066023	0.000000	0.000000	0.000000	-0.146752	-0.189600	0.065496	0.000000	0.000000	4.000000	34.000000	0.000000
14743.684608	0.120831	0.574699	-0.027178	86.785263	-35.792744	21.760225	-1.369809	0.000000	-1.066023	0.000000	0.000000	0.000000	0.000001	-0.000003	0.000000	0.000000	0.000000	4.000000	34.000000	0.000000
14743.687942	0.120831	0.574699	-0.027178	86.785263	-35.792744	21.760225	-1.369809	0.000000	-1.066023	0.000000	0.000000	0.000000	0.000001	-0.000003	0.000000	0.000000	0.000000	4.000000	34.000000	0.000000
14743.691275	0.120831	0.574699	-0.027178	86.753510	-35.012527	22.562298	-1.358893	0.000000	-1.041564	0.000000	0.000000	0.000000	0.000001	-0.000003	0.000000	0.000000	0.000000	4.000000	34.000000	0.000000
14743.694608	0.120831	0.574699	-0.027178	86.753510	-35.012527	22.562298	-1.358893	0.000000	-1.041564	0.000000	0.000000	0.000000	0.000001	-0.000003	0.000000	0.000000	0.000000	4.000000	34.000000	0.000000
14743.697942	0.120661	0.574504	-0.027077	86.753510	-35.012527	22.562298	-1.358893	0.000000	-1.041564	0.000000	0.000000	0.000000	-0.050960	-0.058561	0.030296	0.000000	0.000000	4.000000	34.000000	0.000000
14743.701275	0.120661	0.574504	-0.027077	86.727989	-34.409595	23.185234	-1.358893	0.000000	-1.041564	0.000000	0.000000	0.000000	-0.050960	-0.058561	0.030296	0.000000	0.000000	4.000000	34.000000	0.000000
14743.704608	0.120661	0.574504	-0.027077	86.727989	-34.409595	23.185234	-1.358893	0.000000	-1.041564	0.000000	0.000000	0.000000	-0.050960	-0.058561	0.030296	0.000000	0.000000	4.000000	34.000000	0.000000
14743.707942	0.120661	0.574504	-0.027077	86.727989	-34.409595	23.185234	-1.358893	0.000000	-1.041564	0.000000	0.000000	0.000000	-0.050960	-0.058561	0.030296	0.000000	0.000000	4.000000	34.000000	0.000000
14743.711275	0.120430	0.574308	-0.026959	86.719917	-34.226730	23.380945	-1.353843	0.000000	-1.033071	0.000000	0.000000	0.000000	-0.069367	-0.058593	0.035397	0.000000	0.000000	4.000000	34.000000	0.000000
14743.714608	0.120430	0.574308	-0.026959	86.719917	-34.226730	23.380945	-1.353843	0.000000	-1.033071	0.000000	0.000000	0.000000	-0.069367	-0.058593	0.035397	0.000000	0.000000	4.000000	34.000000	0.000000
14743.717942	0.120430	0.574308	-0.026959	86.719917	-34.226730	23.380945	-1.353843	0.000000	-1.033071	0.000000	0.000000	0.000000	-0.069367	-0.058593	0.035397	0.000000	0.000000	4.000000	34.000000	0.000000
14743.721275	0.120430	0.574308	-0.026959	86.719917	-34.234951	23.380892	-1.347944	0.000000	-1.021510	0.000000	0.000000	0.000000	-0.069367	-0.058593	0.035397	0.000000	0.000000	4.000000	34.000000	0.000000
14743.724608	0.120375	0.574302	-0.026919	86.719917	-34.234951	23.380892	-1.347944	0.000000	-1.021510	0.000000	0.000000	0.000000	-0.016437	-0.002010	0.012092	0.000000	0.000000	4.000000	34.000000	0.000000
14743.727942	0.120375	0.574302	-0.026919	86.719917	-34.234951	23.380892	-1.347944	0.000000	-1.021510	0.000000	0.000000	0.000000	-0.016437	-0.002010	0.012092	0.000000	0.000000	4.000000	34.000000	0.000000
14743.731275	0.120375	0.574302	-0.026919	86.715866	-34.156963	23.464439	-1.345928	0.000000	-1.018770	0.000000	0.000000	0.000000	-0.016437	-0.002010	0.012092	0.000000	0.000000	4.000000	34.000000	0.000000
14743.734608	0.120375	0.574302	-0.026919	86.715866	-34.156963	23.464439	-1.345928	0.000000	-1.018770	0.000000	0.000000	0.000000	-0.016437	-0.002010	0.012092	0.000000	0.000000	4.000000	34.000000	0.000000
14743.737942	0.120338	0.574344	-0.026896	86.715866	-34.156963	23.464439	-1.345928	0.000000	-1.018770	0.000000	0.000000	0.000000	-0.011347	0.012627	0.006680	0.000000	0.000000	4.000000	34.000000	0.000000
14743.741275	0.120338	0.574344	-0.026896	86.707825	-33.993519	23.630928	-1.345928	0.000000	-1.018770	0.000000	0.000000	0.000000	-0.011347	0.012627	0.006680	0.000000	0.000000	4.000000	34.000000	0.000000
14743.744608	0.120338	0.574344	-0.026896	86.707825	-33.993519	23.630928	-1.345928	0.000000	-1.018770	0.000000	0.000000	0.000000	-0.011347	0.012627	0.006680	0.000000	0.000000	4.000000	34.000000	0.000000
14743.747942	0.120338	0.574344	-0.026896	86.707825	-33.993519	23.630928	-1.345928	0.000000	-1.018770	0.000000	0.000000	0.000000	-0.011347	0.012627	0.006680	0.000000	0.000000	4.000000	34.000000	0.000000
14743.751275	0.120338	0.574592	-0.026895	86.695602	-33.742931	23.879166	-1.344815	0.000000	-1.016879	0.000000	0.000000	0.000000	0.000138	0.074490	0.000487	0.000000	0.000000	4.000000	34.000000	0.000000
14743.754608	0.120338	0.574592	-0.026895	86.695602	-33.742931	23.879166	-1.344815	0.000000	-1.016879	0.000000	0.000000	0.000000	0.000138	0.074490	0.000487	0.000000	0.000000	4.000000	34.000000	0.000000
14743.757942	0.120338	0.574592	-0.026895	86.695602	-33.742931	23.879166	-1.344815	0.000000	-1.016879	0.000000	0.000000	0.000000	0.000138	0.074490	0.000487	0.000000	0.000000	4.000000	34.000000	0.000000
14743.761275	0.120338	0.574592	-0.026895	86.677162	-33.374710	24.247950	-1.344734	0.000000	-1.016902	0.000000	0.000000	0.000000	0.000138	0.074490	0.000487	0.000000	0.000000	4.000000	34.000000	0.000000
14743.764608	0.120342	0.574792	-0.026881	86.677162	-33.374710	24.247950	-1.344734	0.000000	-1.016902	0.000000	0.000000	0.000000	0.001162	0.059854	0.004160	0.000000	0.000000	4.000000	34.000000	0.000000
14743.767942	0.120342	0.574792	-0.026881	86.677162	-33.374710	24.247950	-1.344734	0.000000	-1.016902	0.000000	0.000000	0.000000	0.001162	0.059854	0.004160	0.000000	0.000000	4.000000	34.000000	0.000000
14743.771275	0.120342	0.574792	-0.026881	86.656609	-32.970367	24.653086	-1.344041	0.000000	-1.017096	0.000000	0.000000	0.000000	0.001162	0.059854	0.004160	0.000000	0.000000	4.000000	34.000000	0.000000
14743.774608	0.120342	0.574792	-0.026881	86.656609	-32.970367	24.653086	-1.344041	0.000000	-1.017096	0.000000	0.000000	0.000000	0.001162	0.059854	0.004160	0.000000	0.000000	4.000000	34.000000	0.000000
14743.777942	0.120351	0.575009	-0.026850	86.656609	-32.970367	24.653086	-1.344041	0.000000	-1.017096	0.000000	0.000000	0.000000	0.002579	0.065172	0.009225	0.000000	0.000000	4.000000	34.000000	0.000000
14743.781275	0.120351	0.575009	-0.026850	86.633606	-32.533985	25.092842	-1.344041	0.000000	-1.017096	0.000000	0.000000	0.000000	0.002579	0.065172	0.009225	0.000000	0.000000	4.000000	34.000000	0.000000
14743.784608	0.120351	0.575009	-0.026850	86.633606	-32.533985	25.092842	-1.344041	0.000000	-1.017096	0.000000	0.000000	0.000000	0.002579	0.065172	0.009225	0.000000	0.000000	4.000000	34.000000	0.000000
14743.787942	0.120351	0.575009	-0.026850	86.633606	-32.533985	25.092842	-1.344041	0.000000	-1.017096	0.000000	0.000000	0.000000	0.002579	0.065172	0.009225	0.000000	0.000000	4.000000	34.000000	0.000000
14743.791275	0.120339	0.575521	-0.026733	86.608467	-32.064510	25.565828	-1.342503	0.000000	-1.017525	0.000000	0.000000	0.000000	-0.003383	0.153675	0.035172	0.000000	0.000000	4.000000	34.000000	0.000000
14743.794608	0.120339	0.575521	-0.026733	86.608467	-32.064510	25.565828	-1.342503	0.000000	-1.017525	0.000000	0.000000	0.000000	0.000001	0.000002	0.000000	0.000000	0.000000	4.000000	34.000000	0.000000
14743.797942	0.120339	0.575521	-0.026733	86.608467	-32.064510	25.565828	-1.342503	0.000000	-1.017525	0.000000	0.000000	0.000000	0.000001	0.000002	0.000000	0.000000	0.000000	4.000000	34.000000	0.000000
14743.801275	0.120339	0.575521	-0.026733	86.578918	-31.522495	26.108913	-1.336641	0.000000	-1.016961	0.000000	0.000000	0.000000	0.000001	0.000002	0.000000	0.000000	0.000000	4.000000	34.000000	0.000000
14743.804608	0.120339	0.575521	-0.026733	86.578918	-31.522495	26.108913	-1.336641	0.000000	-1.016961	0.000000	0.000000	0.000000	0.000001	0.000002	0.000000	0.000000	0.000000	4.000000	34.000000	0.000000
14743.807942	0.120349	0.575805	-0.026698	86.578918	-31.522495	26.108913	-1.336641	0.000000	-1.016961	0.000000	0.000000	0.000000	0.002924	0.085201	0.010457	0.000000	0.000000	4.000000	34.000000	0.000000
14743.811275	0.120349	0.575805	-0.026698	86.548897	-30.989780	26.642529	-1.336641	0.000000	-1.016961	0.000000	0.000000	0.000000	0.002924	0.085201	0.010457	0.000000	0.000000	4.000000	34.000000	0.000000
14743.814608	0.120349	0.575805	-0.026698	86.548897	-30.989780	26.642529	-1.336641	0.000000	-1.016961	0.000000	0.000000	0.000000	0.002924	0.085201	0.010457	0.000000	0.000000	4.000000	34.000000	0.000000
14743.817942	0.120349	0.575805	-0.026698	86.548897	-30.989780	26.642529	-1.336641	0.000000	-1.016961	0.000000	0.000000	0.000000	0.002924	0.085201	0.010457	0.000000	0.000000	4.000000	34.000000	0.000000
14743.821275	0.120365	0.576422	-0.026641	86.518669	-30.466366	27.166958	-1.334898	0.000000	-1.017449	0.000000	0.000000	0.000000	0.004750	0.185134	0.016988	0.000000	0.000000	4.000000	34.000000	0.000000
14743.824608	0.120365	0.576422	-0.026641	86.518669	-30.466366	27.166958	-1.334898	0.000000	-1.017449	0.000000	0.000000	0.000000	0.004750	0.185134	0.016988	0.000000	0.000000	4.000000	34.000000	0.000000
14743.827942	0.120365	0.576422	-0.026641	86.518669	-30.466366	27.166958	-1.334898	0.000000	-1.017449	0.000000	0.000000	0.000000	0.004750	0.185134	0.016988	0.000000	0.000000	4.000000	34.000000	0.000000
14743.831275	0.120365	0.576422	-0.026641	86.488098	-29.954607	27.682297	-1.332067	0.000000	-1.018240	0.000000	0.000000	0.000000	0.004750	0.185134	0.016988	0.000000	0.000000	4.000000	34.000000	0.000000
14743.834608	0.120350	0.576755	-0.026614	86.488098	-29.954607	27.682297	-1.332067	0.000000	-1.018240	0.000000	0.000000	0.000000	-0.004310	0.099929	0.008226	0.000000	0.000000	4.000000	34.000000	0.000000
14743.837942	0.120350	0.576755	-0.026614	86.488098	-29.954607	27.682297	-1.332067	0.000000	-1.018240	0.000000	0.000000	0.000000	-0.004310	0.099929	0.008226	0.000000	0.000000	4.000000	34.000000	0.000000
14743.841275	0.120350	0.576755	-0.026614	86.455025	-29.416153	28.224560	-1.330696	0.000000	-1.017522	0.000000	0.000000	0.000000	-0.004310	0.099929	0.008226	0.000000	0.000000	4.000000	34.000000	0.000000
14743.844608	0.120350	0.576755	-0.026614	86.455025	-29.416153	28.224560	-1.330696	0.000000	-1.017522	0.000000	0.000000	0.000000	-0.004310	0.099929	0.008226	0.000000	0.000000	4.000000	34.000000	0.000000
14743.847942	0.120325	0.577077	-0.026627	86.455025	-29.416153	28.224560	-1.330696	0.000000	-1.017522	0.000000	0.000000	0.000000	-0.007693	0.096614	-0.003870	0.000000	0.000000	4.000000	34.000000	0.000000
14743.851275	0.120325	0.577077	-0.026627	86.421768	-28.887667	28.756790	-1.330696	0.000000	-1.017522	0.000000	0.000000	0.000000	-0.007693	0.096614	-0.003870	0.000000	0.000000	4.000000	34.000000	0.000000
14743.854608	0.120325	0.577077	-0.026627	86.421768	-28.887667	28.756790	-1.330696	0.000000	-1.017522	0.000000	0.000000	0.000000	-0.007693	0.096614	-0.003870	0.000000	0.000000	4.000000	34.000000	0.000000
14743.857942	0.120325	0.577077	-0.026627	86.421768	-28.887667	28.756790	-1.330696	0.000000	-1.017522	0.000000	0.000000	0.000000	-0.007693	0.096614	-0.003870	0.000000	0.000000	4.000000	34.000000	0.000000
14743.861275	0.120283	0.577757	-0.026620	86.388107	-28.368971	29.279211	-1.331341	0.000000	-1.016240	0.000000	0.000000	0.000000	-0.012616	0.203944	0.002169	0.000000	0.000000	4.000000	34.000000	0.000000
14743.864608	0.120283	0.577757	-0.026620	86.388107	-28.368971	29.279211	-1.331341	0.000000	-1.016240	0.000000	0.000000	0.000000	-0.000000	0.000006	-0.000000	0.000000	0.000000	4.000000	34.000000	0.000000
14743.867942	0.120283	0.577757	-0.026620	86.388107	-28.368971	29.279211	-1.331341	0.000000	-1.016240	0.000000	0.000000	0.000000	-0.000000	0.000006	-0.000000	0.000000	0.000000	4.000000	34.000000	0.000000
14743.871275	0.120283	0.577757	-0.026620	86.354225	-27.857317	29.791925	-1.330980	0.000000	-1.014137	0.000000	0.000000	0.000000	-0.000000	0.000006	-0.000000	0.000000	0.000000	4.000000	34.000000	0.000000
14743.874608	0.120283	0.577757	-0.026620	86.354225	-27.857317	29.791925	-1.330980	0.000000	-1.014137	0.000000	0.000000	0.000000	-0.000000	0.000006	-0.000000	0.000000	0.000000	4.000000	34.000000	0.000000
14743.877942	0.120293	0.578108	-0.026582	86.354225	-27.857317	29.791925	-1.330980	0.000000	-1.014137	0.000000	0.000000	0.000000	0.003149	0.105365	0.011271	0.000000	0.000000	4.000000	34.000000	0.000000
14743.881275	0.120293	0.578108	-0.026582	86.319962	-27.355137	30.295090	-1.330980	0.000000	-1.014137	0.000000	0.000000	0.000000	0.003149	0.105365	0.011271	0.000000	0.000000	4.000000	34.000000	0.000000
14743.884608	0.120293	0.578108	-0.026582	86.319962	-27.355137	30.295090	-1.330980	0.000000	-1.014137	0.000000	0.000000	0.000000	0.003149	0.105365	0.011271	0.000000	0.000000	4.000000	34.000000	0.000000
14743.887942	0.120293	0.578108	-0.026582	86.319962	-27.355137	30.295090	-1.330980	0.000000	-1.014137	0.000000	0.000000	0.000000	0.003149	0.105365	0.011271	0.000000	0.000000	4.000000	34.000000	0.000000
14743.891275	0.120293	0.578764	-0.026581	86.285431	-26.862219	30.789049	-1.329101	0.000000	-1.014662	0.000000	0.000000	0.000000	0.000055	0.196737	0.000200	0.000000	0.000000	4.000000	34.000000	0.000000
14743.894608	0.120293	0.578764	-0.026581	86.285431	-26.862219	30.789049	-1.329101	0.000000	-1.014662	0.000000	0.000000	0.000000	0.000001	0.000005	0.000000	0.000000	0.000000	4.000000	34.000000	0.000000
14743.897942	0.120293	0.578764	-0.026581	86.285431	-26.862219	30.789049	-1.329101	0.000000	-1.014662	0.000000	0.000000	0.000000	0.000001	0.000005	0.000000	0.000000	0.000000	4.000000	34.000000	0.000000
14743.901275	0.120293	0.578764	-0.026581	86.252998	-26.413118	31.241812	-1.329068	0.000000	-1.014671	0.000000	0.000000	0.000000	0.000001	0.000005	0.000000	0.000000	0.000000	4.000000	34.000000	0.000000
14743.904608	0.120293	0.578764	-0.026581	86.252998	-26.413118	31.241812	-1.329068	0.000000	-1.014671	0.000000	0.000000	0.000000	0.000001	0.000005	0.000000	0.000000	0.000000	4.000000	34.000000	0.000000
14743.907942	0.120280	0.579073	-0.026549	86.252998	-26.413118	31.241812	-1.329068	0.000000	-1.014671	0.000000	0.000000	0.000000	-0.003918	0.092748	0.009633	0.000000	0.000000	4.000000	34.000000	0.000000
14743.911275	0.120280	0.579073	-0.026549	86.222755	-26.005997	31.655346	-1.329068	0.000000	-1.014671	0.000000	0.000000	0.000000	-0.003918	0.092748	0.009633	0.000000	0.000000	4.000000	34.000000	0.000000
14743.914608	0.120280	0.579073	-0.026549	86.222755	-26.005997	31.655346	-1.329068	0.000000	-1.014671	0.000000	0.000000	0.000000	-0.003918	0.092748	0.009633	0.000000	0.000000	4.000000	34.000000	0.000000
14743.917942	0.120280	0.579073	-0.026549	86.222755	-26.005997	31.655346	-1.329068	0.000000	-1.014671	0.000000	0.000000	0.000000	-0.003918	0.092748	0.009633	0.000000	0.000000	4.000000	34.000000	0.000000
14743.921275	0.120182	0.579681	-0.026509	86.189774	-25.577221	32.093182	-1.327462	0.000000	-1.014018	0.000000	0.000000	0.000000	-0.029646	0.182169	0.012212	0.000000	0.000000	4.000000	34.000000	0.000000
14743.924608	0.120182	0.579681	-0.026509	86.189774	-25.577221	32.093182	-1.327462	0.000000	-1.014018	0.000000	0.000000	0.000000	-0.029646	0.182169	0.012212	0.000000	0.000000	4.000000	34.000000	0.000000
14743.927942	0.120182	0.579681	-0.026509	86.189774	-25.577221	32.093182	-1.327462	0.000000	-1.014018	0.000000	0.000000	0.000000	-0.029646	0.182169	0.012212	0.000000	0.000000	4.000000	34.000000	0.000000
14743.931275	0.120182	0.579681	-0.026509	86.159058	-25.189075	32.493073	-1.325427	0.000000	-1.009077	0.000000	0.000000	0.000000	-0.029646	0.182169	0.012212	0.000000	0.000000	4.000000	34.000000	0.000000
14743.934608	0.120109	0.579965	-0.026453	86.159058	-25.189075	32.493073	-1.325427	0.000000	-1.009077	0.000000	0.000000	0.000000	-0.021837	0.085486	0.016515	0.000000	0.000000	4.000000	34.000000	0.000000
14743.937942	0.120109	0.579965	-0.026453	86.159058	-25.189075	32.493073	-1.325427	0.000000	-1.009077	0.000000	0.000000	0.000000	-0.021837	0.085486	0.016515	0.000000	0.000000	4.000000	34.000000	0.000000
14743.941275	0.120109	0.579965	-0.026453	86.131630	-24.820211	32.875328	-1.322675	0.000000	-1.005437	0.000000	0.000000	0.000000	-0.021837	0.085486	0.016515	0.000000	0.000000	4.000000	34.000000	0.000000
14743.944608	0.120109	0.579965	-0.026453	86.131630	-24.820211	32.875328	-1.322675	0.000000	-1.005437	0.000000	0.000000	0.000000	-0.021837	0.085486	0.016515	0.000000	0.000000	4.000000	34.000000	0.000000
14743.947942	0.120031	0.580233	-0.026415	86.131630	-24.820211	32.875328	-1.322675	0.000000	-1.005437	0.000000	0.000000	0.000000	-0.023258	0.080140	0.011430	0.000000	0.000000	4.000000	34.000000	0.000000
14743.951275	0.120031	0.580233	-0.026415	86.104034	-24.456724	33.252197	-1.322675	0.000000	-1.005437	0.000000	0.000000	0.000000	-0.023258	0.080140	0.011430	0.000000	0.000000	4.000000	34.000000	0.000000
14743.954608	0.119938	0.580518	-0.026355	86.104034	-24.456724	33.252197	-1.322675	0.000000	-1.005437	0.000000	0.000000	0.000000	-0.028012	0.085524	0.018111	0.000000	0.000000	4.000000	34.000000	0.000000
14743.957942	0.119938	0.580518	-0.026355	86.104034	-24.456724	33.252197	-1.322675	0.000000	-1.005437	0.000000	0.000000	0.000000	-0.028012	0.085524	0.018111	0.000000	0.000000	4.000000	34.000000	0.000000
14743.961275	0.119938	0.580518	-0.026355	86.080231	-23.972225	33.765507	-1.317751	0.000000	-0.996893	0.000000	0.000000	0.000000	-0.028012	0.085524	0.018111	0.000000	0.000000	4.000000	34.000000	0.000000
14743.964608	0.119938	0.580518	-0.026355	86.080231	-23.972225	33.765507	-1.317751	0.000000	-0.996893	0.000000	0.000000	0.000000	-0.028012	0.085524	0.018111	0.000000	0.000000	4.000000	34.000000	0.000000
14743.967942	0.119853	0.580772	-0.026265	86.080231	-23.972225	33.765507	-1.317751	0.000000	-0.996893	0.000000	0.000000	0.000000	-0.025553	0.076279	0.026973	0.000000	0.000000	4.000000	34.000000	0.000000
14743.971275	0.119853	0.580772	-0.026265	86.068962	-23.344833	34.432682	-1.317751	0.000000	-0.996893	0.000000	0.000000	0.000000	-0.025553	0.076279	0.026973	0.000000	0.000000	4.000000	34.000000	0.000000
14743.974608	0.119761	0.581033	-0.026199	86.068962	-23.344833	34.432682	-1.317751	0.000000	-0.996893	0.000000	0.000000	0.000000	-0.027512	0.078256	0.019951	0.000000	0.000000	4.000000	34.000000	0.000000
14743.977942	0.119761	0.581033	-0.026199	86.068962	-23.344833	34.432682	-1.317751	0.000000	-0.996893	0.000000	0.000000	0.000000	-0.027512	0.078256	0.019951	0.000000	0.000000	4.000000	34.000000	0.000000
14743.981275	0.119761	0.581033	-0.026199	86.060104	-22.812111	35.001778	-1.309930	0.000000	-0.988048	0.000000	0.000000	0.000000	-0.027512	0.078256	0.019951	0.000000	0.000000	4.000000	34.000000	0.000000
14743.984608	0.119761	0.581033	-0.026199	86.060104	-22.812111	35.001778	-1.309930	0.000000	-0.988048	0.000000	0.000000	0.000000	-0.027512	0.078256	0.019951	0.000000	0.000000	4.000000	34.000000	0.000000
14743.987942	0.119714	0.581245	-0.026131	86.060104	-22.812111	35.001778	-1.309930	0.000000	-0.988048	0.000000	0.000000	0.000000	-0.014165	0.063618	0.020410	0.000000	0.000000	4.000000	34.000000	0.000000
14743.991275	0.119714	0.581245	-0.026131	86.041061	-22.515951	35.311687	-1.309930	0.000000	-0.988048	0.000000	0.000000	0.000000	-0.014165	0.063618	0.020410	0.000000	0.000000	4.000000	34.000000	0.000000
14743.994608	0.119714	0.581245	-0.026131	86.041061	-22.515951	35.311687	-1.309930	0.000000	-0.988048	0.000000	0.000000	0.000000	-0.014165	0.063618	0.020410	0.000000	0.000000	4.000000	34.000000	0.000000
14743.997942	0.119714	0.581245	-0.026131	86.041061	-22.515951	35.311687	-1.309930	0.000000	-0.988048	0.000000	0.000000	0.000000	-0.014165	0.063618	0.020410	0.000000	0.000000	4.000000	34.000000	0.000000
14744.001275	0.119605	0.581615	-0.026045	86.018867	-22.274721	35.561680	-1.306529	0.000000	-0.985688	0.000000	0.000000	0.000000	-0.032545	0.111068	0.025692	0.000000	0.000000	4.000000	34.000000	0.000000
14744.004608	0.119605	0.581615	-0.026045	86.018867	-22.274721	35.561680	-1.306529	0.000000	-0.985688	0.000000	0.000000	0.000000	-0.032545	0.111068	0.025692	0.000000	0.000000	4.000000	34.000000	0.000000
14744.007942	0.119605	0.581615	-0.026045	86.018867	-22.274721	35.561680	-1.306529	0.000000	-0.985688	0.000000	0.000000	0.000000	-0.032545	0.111068	0.025692	0.000000	0.000000	4.000000	34.000000	0.000000
14744.011275	0.119605	0.581615	-0.026045	86.001495	-22.090862	35.754150	-1.302247	0.000000	-0.980264	0.000000	0.000000	0.000000	-0.032545	0.111068	0.025692	0.000000	0.000000	4.000000	34.000000	0.000000
14744.014608	0.119549	0.581791	-0.026011	86.001495	-22.090862	35.754150	-1.302247	0.000000	-0.980264	0.000000	0.000000	0.000000	-0.016979	0.052869	0.010305	0.000000	0.000000	4.000000	34.000000	0.000000
14744.017942	0.119549	0.581791	-0.026011	86.001495	-22.090862	35.754150	-1.302247	0.000000	-0.980264	0.000000	0.000000	0.000000	-0.016979	0.052869	0.010305	0.000000	0.000000	4.000000	34.000000	0.000000
14744.021275	0.119549	0.581791	-0.026011	85.984047	-21.908646	35.944988	-1.300529	0.000000	-0.977434	0.000000	0.000000	0.000000	-0.016979	0.052869	0.010305	0.000000	0.000000	4.000000	34.000000	0.000000
14744.024608	0.119549	0.581791	-0.026011	85.984047	-21.908646	35.944988	-1.300529	0.000000	-0.977434	0.000000	0.000000	0.000000	-0.016979	0.052869	0.010305	0.000000	0.000000	4.000000	34.000000	0.000000
14744.027942	0.119487	0.581950	-0.025993	85.984047	-21.908646	35.944988	-1.300529	0.000000	-0.977434	0.000000	0.000000	0.000000	-0.018375	0.047455	0.005275	0.000000	0.000000	4.000000	34.000000	0.000000
14744.031275	0.119487	0.581950	-0.025993	85.966675	-21.733528	36.134174	-1.300529	0.000000	-0.977434	0.000000	0.000000	0.000000	-0.018375	0.047455	0.005275	0.000000	0.000000	4.000000	34.000000	0.000000
14744.034608	0.119381	0.582090	-0.025981	85.966675	-21.733528	36.134174	-1.300529	0.000000	-0.977434	0.000000	0.000000	0.000000	-0.032048	0.042075	0.003653	0.000000	0.000000	4.000000	34.000000	0.000000
14744.037942	0.119381	0.582090	-0.025981	85.966675	-21.733528	36.134174	-1.300529	0.000000	-0.977434	0.000000	0.000000	0.000000	-0.032048	0.042075	0.003653	0.000000	0.000000	4.000000	34.000000	0.000000
14744.041275	0.119381	0.582090	-0.025981	85.952759	-21.572119	36.313965	-1.299041	0.000000	-0.969030	0.000000	0.000000	0.000000	-0.032048	0.042075	0.003653	0.000000	0.000000	4.000000	34.000000	0.000000
14744.044608	0.119381	0.582090	-0.025981	85.952759	-21.572119	36.313965	-1.299041	0.000000	-0.969030	0.000000	0.000000	0.000000	-0.032048	0.042075	0.003653	0.000000	0.000000	4.000000	34.000000	0.000000
14744.047942	0.119237	0.582248	-0.025941	85.952759	-21.572119	36.313965	-1.299041	0.000000	-0.969030	0.000000	0.000000	0.000000	-0.042952	0.047461	0.012032	0.000000	0.000000	4.000000	34.000000	0.000000
14744.051275	0.119237	0.582248	-0.025941	85.939720	-21.397474	36.511318	-1.299041	0.000000	-0.969030	0.000000	0.000000	0.000000	-0.042952	0.047461	0.012032	0.000000	0.000000	4.000000	34.000000	0.000000
14744.054608	0.119237	0.582248	-0.025941	85.939720	-21.397474	36.511318	-1.299041	0.000000	-0.969030	0.000000	0.000000	0.000000	-0.042952	0.047461	0.012032	0.000000	0.000000	4.000000	34.000000	0.000000
14744.057942	0.119237	0.582248	-0.025941	85.939720	-21.397474	36.511318	-1.299041	0.000000	-0.969030	0.000000	0.000000	0.000000	-0.042952	0.047461	0.012032	0.000000	0.000000	4.000000	34.000000	0.000000
14744.061275	0.118917	0.582510	-0.025905	85.933647	-21.105919	36.839909	-1.297036	0.000000	-0.961872	0.000000	0.000000	0.000000	-0.096205	0.078739	0.010663	0.000000	0.000000	4.000000	34.000000	0.000000
14744.064608	0.118917	0.582510	-0.025905	85.933647	-21.105919	36.839909	-1.297036	0.000000	-0.961872	0.000000	0.000000	0.000000	-0.096205	0.078739	0.010663	0.000000	0.000000	4.000000	34.000000	0.000000
14744.067942	0.118917	0.582510	-0.025905	85.933647	-21.105919	36.839909	-1.297036	0.000000	-0.961872	0.000000	0.000000	0.000000	-0.096205	0.078739	0.010663	0.000000	0.000000	4.000000	34.000000	0.000000
14744.071275	0.118917	0.582510	-0.025905	85.942039	-20.606731	37.394875	-1.295259	0.000000	-0.945837	0.000000	0.000000	0.000000	-0.096205	0.078739	0.010663	0.000000	0.000000	4.000000	34.000000	0.000000
14744.074608	0.118796	0.582644	-0.025864	85.942039	-20.606731	37.394875	-1.295259	0.000000	-0.945837	0.000000	0.000000	0.000000	-0.036283	0.040163	0.012233	0.000000	0.000000	4.000000	34.000000	0.000000
14744.077942	0.118796	0.582644	-0.025864	85.942039	-20.606731	37.394875	-1.295259	0.000000	-0.945837	0.000000	0.000000	0.000000	-0.036283	0.040163	0.012233	0.000000	0.000000	4.000000	34.000000	0.000000
14744.081275	0.118796	0.582644	-0.025864	85.961487	-19.913513	38.159214	-1.293220	0.000000	-0.939790	0.000000	0.000000	0.000000	-0.036283	0.040163	0.012233	0.000000	0.000000	4.000000	34.000000	0.000000
14744.084608	0.118796	0.582644	-0.025864	85.961487	-19.913513	38.159214	-1.293220	0.000000	-0.939790	0.000000	0.000000	0.000000	-0.036283	0.040163	0.012233	0.000000	0.000000	4.000000	34.000000	0.000000
14744.087942	0.118675	0.582778	-0.025824	85.961487	-19.913513	38.159214	-1.293220	0.000000	-0.939790	0.000000	0.000000	0.000000	-0.036289	0.040156	0.012211	0.000000	0.000000	4.000000	34.000000	0.000000
14744.091275	0.118675	0.582778	-0.025824	85.981171	-19.192387	38.950413	-1.293220	0.000000	-0.939790	0.000000	0.000000	0.000000	-0.036289	0.040156	0.012211	0.000000	0.000000	4.000000	34.000000	0.000000
14744.094608	0.118549	0.582894	-0.025800	85.981171	-19.192387	38.950413	-1.293220	0.000000	-0.939790	0.000000	0.000000	0.000000	-0.037670	0.034730	0.007191	0.000000	0.000000	4.000000	34.000000	0.000000
14744.097942	0.118549	0.582894	-0.025800	85.981171	-19.192387	38.950413	-1.293220	0.000000	-0.939790	0.000000	0.000000	0.000000	-0.037670	0.034730	0.007191	0.000000	0.000000	4.000000	34.000000	0.000000
14744.101275	0.118549	0.582894	-0.025800	85.990044	-18.669621	39.530510	-1.289986	0.000000	-0.927464	0.000000	0.000000	0.000000	-0.037670	0.034730	0.007191	0.000000	0.000000	4.000000	34.000000	0.000000
14744.104608	0.118549	0.582894	-0.025800	85.990044	-18.669621	39.530510	-1.289986	0.000000	-0.927464	0.000000	0.000000	0.000000	-0.037670	0.034730	0.007191	0.000000	0.000000	4.000000	34.000000	0.000000
14744.107942	0.118405	0.582985	-0.025764	85.990044	-18.669621	39.530510	-1.289986	0.000000	-0.927464	0.000000	0.000000	0.000000	-0.043271	0.027415	0.010846	0.000000	0.000000	4.000000	34.000000	0.000000
14744.111275	0.118405	0.582985	-0.025764	85.983215	-18.519005	39.709648	-1.289986	0.000000	-0.927464	0.000000	0.000000	0.000000	-0.043271	0.027415	0.010846	0.000000	0.000000	4.000000	34.000000	0.000000
14744.114608	0.118405	0.582985	-0.025764	85.983215	-18.519005	39.709648	-1.289986	0.000000	-0.927464	0.000000	0.000000	0.000000	-0.043271	0.027415	0.010846	0.000000	0.000000	4.000000	34.000000	0.000000
14744.117942	0.118405	0.582985	-0.025764	85.983215	-18.519005	39.709648	-1.289986	0.000000	-0.927464	0.000000	0.000000	0.000000	-0.043271	0.027415	0.010846	0.000000	0.000000	4.000000	34.000000	0.000000
14744.121275	0.118082	0.583162	-0.025657	85.972900	-18.444422	39.808998	-1.288179	0.000000	-0.920252	0.000000	0.000000	0.000000	-0.096936	0.052902	0.031983	0.000000	0.000000	4.000000	34.000000	0.000000
14744.124608	0.118082	0.583162	-0.025657	85.972900	-18.444422	39.808998	-1.288179	0.000000	-0.920252	0.000000	0.000000	0.000000	-0.096936	0.052902	0.031983	0.000000	0.000000	4.000000	34.000000	0.000000
14744.127942	0.118082	0.583162	-0.025657	85.972900	-18.444422	39.808998	-1.288179	0.000000	-0.920252	0.000000	0.000000	0.000000	-0.096936	0.052902	0.031983	0.000000	0.000000	4.000000	34.000000	0.000000
14744.131275	0.118082	0.583162	-0.025657	85.965073	-18.394957	39.883121	-1.282848	0.000000	-0.904096	0.000000	0.000000	0.000000	-0.096936	0.052902	0.031983	0.000000	0.000000	4.000000	34.000000	0.000000
14744.134608	0.117878	0.583229	-0.025598	85.965073	-18.394957	39.883121	-1.282848	0.000000	-0.904096	0.000000	0.000000	0.000000	-0.061183	0.020095	0.017813	0.000000	0.000000	4.000000	34.000000	0.000000
14744.137942	0.117878	0.583229	-0.025598	85.965073	-18.394957	39.883121	-1.282848	0.000000	-0.904096	0.000000	0.000000	0.000000	-0.061183	0.020095	0.017813	0.000000	0.000000	4.000000	34.000000	0.000000
14744.141275	0.117878	0.583229	-0.025598	85.958138	-18.330351	39.976715	-1.279879	0.000000	-0.893899	0.000000	0.000000	0.000000	-0.061183	0.020095	0.017813	0.000000	0.000000	4.000000	34.000000	0.000000
14744.144608	0.117679	0.583314	-0.025522	85.958138	-18.330351	39.976715	-1.279879	0.000000	-0.893899	0.000000	0.000000	0.000000	-0.059832	0.025485	0.022776	0.000000	0.000000	4.000000	34.000000	0.000000
14744.147942	0.117679	0.583314	-0.025522	85.958138	-18.330351	39.976715	-1.279879	0.000000	-0.893899	0.000000	0.000000	0.000000	-0.059832	0.025485	0.022776	0.000000	0.000000	4.000000	34.000000	0.000000
14744.151275	0.117679	0.583314	-0.025522	85.948708	-18.241701	40.094513	-1.276083	0.000000	-0.883927	0.000000	0.000000	0.000000	-0.059832	0.025485	0.022776	0.000000	0.000000	4.000000	34.000000	0.000000
14744.154608	0.117679	0.583314	-0.025522	85.948708	-18.241701	40.094513	-1.276083	0.000000	-0.883927	0.000000	0.000000	0.000000	-0.059832	0.025485	0.022776	0.000000	0.000000	4.000000	34.000000	0.000000
14744.157942	0.117475	0.583381	-0.025463	85.948708	-18.241701	40.094513	-1.276083	0.000000	-0.883927	0.000000	0.000000	0.000000	-0.061204	0.020091	0.017749	0.000000	0.000000	4.000000	34.000000	0.000000
14744.161275	0.117475	0.583381	-0.025463	85.941017	-18.114580	40.251343	-1.276083	0.000000	-0.883927	0.000000	0.000000	0.000000	-0.061204	0.020091	0.017749	0.000000	0.000000	4.000000	34.000000	0.000000
14744.164608	0.117475	0.583381	-0.025463	85.941017	-18.114580	40.251343	-1.276083	0.000000	-0.883927	0.000000	0.000000	0.000000	-0.061204	0.020091	0.017749	0.000000	0.000000	4.000000	34.000000	0.000000
14744.167942	0.117475	0.583381	-0.025463	85.941017	-18.114580	40.251343	-1.276083	0.000000	-0.883927	0.000000	0.000000	0.000000	-0.061204	0.020091	0.017749	0.000000	0.000000	4.000000	34.000000	0.000000
14744.171275	0.117107	0.583562	-0.025277	85.929749	-17.984797	40.411888	-1.273125	0.000000	-0.873727	0.000000	0.000000	0.000000	-0.110333	0.054521	0.055708	0.000000	0.000000	4.000000	34.000000	0.000000
14744.174608	0.117107	0.583562	-0.025277	85.929749	-17.984797	40.411888	-1.273125	0.000000	-0.873727	0.000000	0.000000	0.000000	-0.110333	0.054521	0.055708	0.000000	0.000000	4.000000	34.000000	0.000000
14744.177942	0.117107	0.583562	-0.025277	85.929749	-17.984797	40.411888	-1.273125	0.000000	-0.873727	0.000000	0.000000	0.000000	-0.110333	0.054521	0.055708	0.000000	0.000000	4.000000	34.000000	0.000000
14744.181275	0.117107	0.583562	-0.025277	85.918457	-17.853214	40.571522	-1.263840	0.000000	-0.855338	0.000000	0.000000	0.000000	-0.110333	0.054521	0.055708	0.000000	0.000000	4.000000	34.000000	0.000000
14744.184608	0.116926	0.583672	-0.025214	85.918457	-17.853214	40.571522	-1.263840	0.000000	-0.855338	0.000000	0.000000	0.000000	-0.054282	0.032849	0.018985	0.000000	0.000000	4.000000	34.000000	0.000000
14744.187942	0.116926	0.583672	-0.025214	85.918457	-17.853214	40.571522	-1.263840	0.000000	-0.855338	0.000000	0.000000	0.000000	-0.054282	0.032849	0.018985	0.000000	0.000000	4.000000	34.000000	0.000000
14744.191275	0.116926	0.583672	-0.025214	85.909882	-17.668150	40.789623	-1.260676	0.000000	-0.846291	0.000000	0.000000	0.000000	-0.054282	0.032849	0.018985	0.000000	0.000000	4.000000	34.000000	0.000000
14744.194608	0.116745	0.583781	-0.025150	85.909882	-17.668150	40.789623	-1.260676	0.000000	-0.846291	0.000000	0.000000	0.000000	-0.054296	0.032850	0.018953	0.000000	0.000000	4.000000	34.000000	0.000000
14744.197942	0.116745	0.583781	-0.025150	85.909882	-17.668150	40.789623	-1.260676	0.000000	-0.846291	0.000000	0.000000	0.000000	-0.054296	0.032850	0.018953	0.000000	0.000000	4.000000	34.000000	0.000000
14744.201275	0.116745	0.583781	-0.025150	85.907532	-17.356960	41.145359	-1.257518	0.000000	-0.837242	0.000000	0.000000	0.000000	-0.054296	0.032850	0.018953	0.000000	0.000000	4.000000	34.000000	0.000000
14744.204608	0.116745	0.583781	-0.025150	85.907532	-17.356960	41.145359	-1.257518	0.000000	-0.837242	0.000000	0.000000	0.000000	-0.054296	0.032850	0.018953	0.000000	0.000000	4.000000	34.000000	0.000000
14744.207942	0.116558	0.583897	-0.025111	85.907532	-17.356960	41.145359	-1.257518	0.000000	-0.837242	0.000000	0.000000	0.000000	-0.056194	0.034756	0.011927	0.000000	0.000000	4.000000	34.000000	0.000000
14744.211275	0.116558	0.583897	-0.025111	85.913902	-16.860483	41.700146	-1.257518	0.000000	-0.837242	0.000000	0.000000	0.000000	-0.056194	0.034756	0.011927	0.000000	0.000000	4.000000	34.000000	0.000000
14744.214608	0.116558	0.583897	-0.025111	85.913902	-16.860483	41.700146	-1.257518	0.000000	-0.837242	0.000000	0.000000	0.000000	-0.056194	0.034756	0.011927	0.000000	0.000000	4.000000	34.000000	0.000000
14744.217942	0.116558	0.583897	-0.025111	85.913902	-16.860483	41.700146	-1.257518	0.000000	-0.837242	0.000000	0.000000	0.000000	-0.056194	0.034756	0.011927	0.000000	0.000000	4.000000	34.000000	0.000000
14744.221275	0.116224	0.584129	-0.025042	85.923737	-16.343355	42.278984	-1.255530	0.000000	-0.827876	0.000000	0.000000	0.000000	-0.100096	0.069519	0.020445	0.000000	0.000000	4.000000	34.000000	0.000000
14744.224608	0.116224	0.584129	-0.025042	85.923737	-16.343355	42.278984	-1.255530	0.000000	-0.827876	0.000000	0.000000	0.000000	-0.100096	0.069519	0.020445	0.000000	0.000000	4.000000	34.000000	0.000000
14744.227942	0.116224	0.584129	-0.025042	85.923737	-16.343355	42.278984	-1.255530	0.000000	-0.827876	0.000000	0.000000	0.000000	-0.100096	0.069519	0.020445	0.000000	0.000000	4.000000	34.000000	0.000000
14744.231275	0.116224	0.584129	-0.025042	85.919891	-16.047464	42.615025	-1.252122	0.000000	-0.811193	0.000000	0.000000	0.000000	-0.100096	0.069519	0.020445	0.000000	0.000000	4.000000	34.000000	0.000000
14744.234608	0.116069	0.584276	-0.025044	85.919891	-16.047464	42.615025	-1.252122	0.000000	-0.811193	0.000000	0.000000	0.000000	-0.046322	0.044015	-0.000483	0.000000	0.000000	4.000000	34.000000	0.000000
14744.237942	0.116069	0.584276	-0.025044	85.919891	-16.047464	42.615025	-1.252122	0.000000	-0.811193	0.000000	0.000000	0.000000	-0.046322	0.044015	-0.000483	0.000000	0.000000	4.000000	34.000000	0.000000
14744.241275	0.116069	0.584276	-0.025044	85.907295	-15.935136	42.748329	-1.252203	0.000000	-0.803473	0.000000	0.000000	0.000000	-0.046322	0.044015	-0.000483	0.000000	0.000000	4.000000	34.000000	0.000000
14744.244608	0.115892	0.584380	-0.025050	85.907295	-15.935136	42.748329	-1.252203	0.000000	-0.803473	0.000000	0.000000	0.000000	-0.053272	0.031229	-0.001836	0.000000	1.000000	4.000000	34.000000	0.000000
14744.247942	0.115892	0.584380	-0.025050	85.907295	-15.935136	42.748329	-1.252203	0.000000	-0.803473	0.000000	0.000000	0.000000	-0.053272	0.031229	-0.001836	0.000000	1.000000	4.000000	34.000000	0.000000
