# Supplementary material for: Haptic Guidance Needs to Be Intuitive Not Just Informative to Improve Human Motor Accuracy
Source: PLoS One. 2016 Mar 16;11(3):e0150912. doi: 10.1371/journal.pone.0150912 (PMC4794196; doi:10.1371/journal.pone.0150912)
Supplement: S1 Data — (ZIP) [file pone.0150912.s001.zip › Subject6/exp1_0035.txt]

Time	PosX	PosY	PosZ	RotX	RotY	RotZ	ForceX	ForceY	ForceZ	MomentX	MomentY	MomentZ	VelocityX	VelocityY	VelocityZ	CalibratedWeight	ButtonDown	Condition	Trial	Visual
14745.711275	-0.000645	0.506241	0.241945	81.779305	68.119232	116.174103	4.623733	0.000000	-1.902919	0.000000	0.000000	0.000000	-0.069689	-0.000671	-0.009656	0.000000	1.000000	4.000000	35.000000	1.000000
14745.714608	-0.000645	0.506241	0.241945	81.779305	68.119232	116.174103	4.623733	0.000000	-1.902919	0.000000	0.000000	0.000000	-0.069689	-0.000671	-0.009656	0.000000	1.000000	4.000000	35.000000	1.000000
14745.717942	-0.000645	0.506241	0.241945	81.779305	68.119232	116.174103	4.623733	0.000000	-1.902919	0.000000	0.000000	0.000000	-0.069689	-0.000671	-0.009656	0.000000	1.000000	4.000000	35.000000	1.000000
14745.721275	0.000516	0.506133	0.241502	81.668617	68.802872	116.635864	4.625205	0.000000	-1.899337	0.000000	0.000000	0.000000	0.348377	-0.032328	-0.132848	0.000000	1.000000	4.000000	35.000000	1.000000
14745.724608	0.000516	0.506133	0.241502	81.668617	68.802872	116.635864	4.625205	0.000000	-1.899337	0.000000	0.000000	0.000000	0.348377	-0.032328	-0.132848	0.000000	1.000000	4.000000	35.000000	1.000000
14745.727942	0.000516	0.506133	0.241502	81.668617	68.802872	116.635864	4.625205	0.000000	-1.899337	0.000000	0.000000	0.000000	0.348377	-0.032328	-0.132848	0.000000	1.000000	4.000000	35.000000	1.000000
14745.731275	0.000516	0.506133	0.241502	81.517632	69.425560	116.947769	4.616131	0.000000	-1.921283	0.000000	0.000000	0.000000	0.348377	-0.032328	-0.132848	0.000000	1.000000	4.000000	35.000000	1.000000
14745.734608	0.001610	0.505953	0.241127	81.517632	69.425560	116.947769	4.616131	0.000000	-1.921283	0.000000	0.000000	0.000000	0.328095	-0.053859	-0.112672	0.000000	1.000000	4.000000	35.000000	1.000000
14745.737942	0.001610	0.505953	0.241127	81.517632	69.425560	116.947769	4.616131	0.000000	-1.921283	0.000000	0.000000	0.000000	0.328095	-0.053859	-0.112672	0.000000	1.000000	4.000000	35.000000	1.000000
14745.741275	0.001610	0.505953	0.241127	81.529747	69.515404	116.953072	4.607613	0.000000	-1.941623	0.000000	0.000000	0.000000	0.328095	-0.053859	-0.112672	0.000000	1.000000	4.000000	35.000000	1.000000
14745.744608	0.001610	0.505953	0.241127	81.529747	69.515404	116.953072	4.607613	0.000000	-1.941623	0.000000	0.000000	0.000000	0.328095	-0.053859	-0.112672	0.000000	1.000000	4.000000	35.000000	1.000000
14745.747942	0.002272	0.506124	0.240823	81.529747	69.515404	116.953072	4.607613	0.000000	-1.941623	0.000000	0.000000	0.000000	0.198600	0.051151	-0.091147	0.000000	1.000000	4.000000	35.000000	1.000000
14745.751275	0.002272	0.506124	0.240823	81.826729	69.531021	116.639687	4.607613	0.000000	-1.941623	0.000000	0.000000	0.000000	0.198600	0.051151	-0.091147	0.000000	1.000000	4.000000	35.000000	1.000000
14745.754608	0.003627	0.506027	0.240260	81.826729	69.531021	116.639687	4.607613	0.000000	-1.941623	0.000000	0.000000	0.000000	0.406686	-0.028966	-0.169030	0.000000	1.000000	4.000000	35.000000	1.000000
14745.757942	0.003627	0.506027	0.240260	81.826729	69.531021	116.639687	4.607613	0.000000	-1.941623	0.000000	0.000000	0.000000	0.406686	-0.028966	-0.169030	0.000000	1.000000	4.000000	35.000000	1.000000
14745.761275	0.003627	0.506027	0.240260	82.236862	69.383873	116.066734	4.591155	0.000000	-1.980226	0.000000	0.000000	0.000000	0.406686	-0.028966	-0.169030	0.000000	1.000000	4.000000	35.000000	1.000000
14745.764608	0.005013	0.505960	0.239561	82.236862	69.383873	116.066734	4.591155	0.000000	-1.980226	0.000000	0.000000	0.000000	0.415670	-0.020213	-0.209479	0.000000	1.000000	4.000000	35.000000	1.000000
14745.767942	0.005013	0.505960	0.239561	82.236862	69.383873	116.066734	4.591155	0.000000	-1.980226	0.000000	0.000000	0.000000	0.415670	-0.020213	-0.209479	0.000000	1.000000	4.000000	35.000000	1.000000
14745.771275	0.005013	0.505960	0.239561	82.769562	68.961746	115.145927	4.579349	0.000000	-2.007377	0.000000	0.000000	0.000000	0.415670	-0.020213	-0.209479	0.000000	1.000000	4.000000	35.000000	1.000000
14745.774608	0.006229	0.505808	0.238737	82.769562	68.961746	115.145927	4.579349	0.000000	-2.007377	0.000000	0.000000	0.000000	0.364943	-0.045756	-0.247191	0.000000	1.000000	4.000000	35.000000	1.000000
14745.777942	0.006229	0.505808	0.238737	82.769562	68.961746	115.145927	4.579349	0.000000	-2.007377	0.000000	0.000000	0.000000	0.364943	-0.045756	-0.247191	0.000000	1.000000	4.000000	35.000000	1.000000
14745.781275	0.006229	0.505808	0.238737	83.367355	68.294502	113.906891	4.568179	0.000000	-2.032669	0.000000	0.000000	0.000000	0.364943	-0.045756	-0.247191	0.000000	1.000000	4.000000	35.000000	1.000000
14745.784608	0.007608	0.505711	0.237888	83.367355	68.294502	113.906891	4.568179	0.000000	-2.032669	0.000000	0.000000	0.000000	0.413503	-0.028956	-0.254808	0.000000	1.000000	4.000000	35.000000	1.000000
14745.787942	0.007608	0.505711	0.237888	83.367355	68.294502	113.906891	4.568179	0.000000	-2.032669	0.000000	0.000000	0.000000	0.413503	-0.028956	-0.254808	0.000000	1.000000	4.000000	35.000000	1.000000
14745.791275	0.007608	0.505711	0.237888	83.898544	67.765152	112.856895	4.555600	0.000000	-2.060705	0.000000	0.000000	0.000000	0.413503	-0.028956	-0.254808	0.000000	1.000000	4.000000	35.000000	1.000000
14745.794608	0.009015	0.505554	0.236989	83.898544	67.765152	112.856895	4.555600	0.000000	-2.060705	0.000000	0.000000	0.000000	0.422202	-0.047046	-0.269539	0.000000	1.000000	4.000000	35.000000	1.000000
14745.797942	0.009015	0.505554	0.236989	83.898544	67.765152	112.856895	4.555600	0.000000	-2.060705	0.000000	0.000000	0.000000	0.422202	-0.047046	-0.269539	0.000000	1.000000	4.000000	35.000000	1.000000
14745.801275	0.009015	0.505554	0.236989	84.277107	67.565735	112.253853	4.542454	0.000000	-2.089523	0.000000	0.000000	0.000000	0.422202	-0.047046	-0.269539	0.000000	1.000000	4.000000	35.000000	1.000000
14745.804608	0.010549	0.505449	0.236000	84.277107	67.565735	112.253853	4.542454	0.000000	-2.089523	0.000000	0.000000	0.000000	0.460208	-0.031649	-0.296936	0.000000	1.000000	4.000000	35.000000	1.000000
14745.807942	0.010549	0.505449	0.236000	84.277107	67.565735	112.253853	4.542454	0.000000	-2.089523	0.000000	0.000000	0.000000	0.460208	-0.031649	-0.296936	0.000000	1.000000	4.000000	35.000000	1.000000
14745.811275	0.010549	0.505449	0.236000	84.467064	67.832558	112.260757	4.527854	0.000000	-2.120975	0.000000	0.000000	0.000000	0.460208	-0.031649	-0.296936	0.000000	1.000000	4.000000	35.000000	1.000000
14745.814608	0.012177	0.505363	0.235018	84.467064	67.832558	112.260757	4.527854	0.000000	-2.120975	0.000000	0.000000	0.000000	0.488539	-0.025634	-0.294555	0.000000	1.000000	4.000000	35.000000	1.000000
14745.817942	0.012177	0.505363	0.235018	84.467064	67.832558	112.260757	4.527854	0.000000	-2.120975	0.000000	0.000000	0.000000	0.488539	-0.025634	-0.294555	0.000000	1.000000	4.000000	35.000000	1.000000
14745.821275	0.012177	0.505363	0.235018	84.524101	67.524239	111.779953	4.512332	0.000000	-2.153800	0.000000	0.000000	0.000000	0.488539	-0.025634	-0.294555	0.000000	1.000000	4.000000	35.000000	1.000000
14745.824608	0.013737	0.505262	0.234082	84.524101	67.524239	111.779953	4.512332	0.000000	-2.153800	0.000000	0.000000	0.000000	0.467758	-0.030305	-0.280837	0.000000	1.000000	4.000000	35.000000	1.000000
14745.827942	0.013737	0.505262	0.234082	84.524101	67.524239	111.779953	4.512332	0.000000	-2.153800	0.000000	0.000000	0.000000	0.467758	-0.030305	-0.280837	0.000000	1.000000	4.000000	35.000000	1.000000
14745.831275	0.013737	0.505262	0.234082	84.548744	65.385590	109.453026	4.497241	0.000000	-2.185138	0.000000	0.000000	0.000000	0.467758	-0.030305	-0.280837	0.000000	1.000000	4.000000	35.000000	1.000000
14745.834608	0.015259	0.505201	0.233171	84.548744	65.385590	109.453026	4.497241	0.000000	-2.185138	0.000000	0.000000	0.000000	0.456854	-0.018316	-0.273176	0.000000	1.000000	4.000000	35.000000	1.000000
14745.837942	0.015259	0.505201	0.233171	84.548744	65.385590	109.453026	4.497241	0.000000	-2.185138	0.000000	0.000000	0.000000	0.456854	-0.018316	-0.273176	0.000000	1.000000	4.000000	35.000000	1.000000
14745.841275	0.015259	0.505201	0.233171	84.568810	61.995113	105.858681	4.482286	0.000000	-2.215650	0.000000	0.000000	0.000000	0.456854	-0.018316	-0.273176	0.000000	1.000000	4.000000	35.000000	1.000000
14745.844608	0.016713	0.505160	0.232272	84.568810	61.995113	105.858681	4.482286	0.000000	-2.215650	0.000000	0.000000	0.000000	0.436117	-0.012365	-0.269657	0.000000	0.000000	4.000000	35.000000	1.000000
14745.847942	0.016713	0.505160	0.232272	84.568810	61.995113	105.858681	4.482286	0.000000	-2.215650	0.000000	0.000000	0.000000	0.436117	-0.012365	-0.269657	0.000000	0.000000	4.000000	35.000000	1.000000
14745.851275	0.016713	0.505160	0.232272	84.539017	57.820297	101.558777	4.467688	0.000000	-2.244942	0.000000	0.000000	0.000000	0.436117	-0.012365	-0.269657	0.000000	0.000000	4.000000	35.000000	1.000000
14745.854608	0.018100	0.505125	0.231469	84.539017	57.820297	101.558777	4.467688	0.000000	-2.244942	0.000000	0.000000	0.000000	0.416135	-0.010346	-0.241101	0.000000	0.000000	4.000000	35.000000	1.000000
14745.857942	0.018100	0.505125	0.231469	84.539017	57.820297	101.558777	4.467688	0.000000	-2.244942	0.000000	0.000000	0.000000	0.416135	-0.010346	-0.241101	0.000000	0.000000	4.000000	35.000000	1.000000
14745.861275	0.018100	0.505125	0.231469	84.449814	53.645481	97.399780	4.453778	0.000000	-2.272413	0.000000	0.000000	0.000000	0.416135	-0.010346	-0.241101	0.000000	0.000000	4.000000	35.000000	1.000000
14745.864608	0.019552	0.505173	0.230752	84.449814	53.645481	97.399780	4.453778	0.000000	-2.272413	0.000000	0.000000	0.000000	0.435546	0.014226	-0.214972	0.000000	0.000000	4.000000	35.000000	1.000000
14745.867942	0.019552	0.505173	0.230752	84.449814	53.645481	97.399780	4.453778	0.000000	-2.272413	0.000000	0.000000	0.000000	0.435546	0.014226	-0.214972	0.000000	0.000000	4.000000	35.000000	1.000000
14745.871275	0.019552	0.505173	0.230752	84.299232	49.952164	93.669731	4.439536	0.000000	-2.300113	0.000000	0.000000	0.000000	0.435546	0.014226	-0.214972	0.000000	0.000000	4.000000	35.000000	1.000000
14745.874608	0.020938	0.505207	0.230117	84.299232	49.952164	93.669731	4.439536	0.000000	-2.300113	0.000000	0.000000	0.000000	0.415830	0.010209	-0.190615	0.000000	0.000000	4.000000	35.000000	1.000000
14745.877942	0.020938	0.505207	0.230117	84.299232	49.952164	93.669731	4.439536	0.000000	-2.300113	0.000000	0.000000	0.000000	0.415830	0.010209	-0.190615	0.000000	0.000000	4.000000	35.000000	1.000000
14745.881275	0.020938	0.505207	0.230117	84.123268	46.959679	90.583031	4.425984	0.000000	-2.326083	0.000000	0.000000	0.000000	0.415830	0.010209	-0.190615	0.000000	0.000000	4.000000	35.000000	1.000000
14745.884608	0.022292	0.505228	0.229562	84.123268	46.959679	90.583031	4.425984	0.000000	-2.326083	0.000000	0.000000	0.000000	0.406102	0.006252	-0.166364	0.000000	0.000000	4.000000	35.000000	1.000000
14745.887942	0.022292	0.505228	0.229562	84.123268	46.959679	90.583031	4.425984	0.000000	-2.326083	0.000000	0.000000	0.000000	0.406102	0.006252	-0.166364	0.000000	0.000000	4.000000	35.000000	1.000000
14745.891275	0.022292	0.505228	0.229562	83.946571	44.598045	88.171524	4.412892	0.000000	-2.350827	0.000000	0.000000	0.000000	0.406102	0.006252	-0.166364	0.000000	0.000000	4.000000	35.000000	1.000000
14745.894608	0.023583	0.505258	0.229138	83.946571	44.598045	88.171524	4.412892	0.000000	-2.350827	0.000000	0.000000	0.000000	0.387265	0.008975	-0.127300	0.000000	0.000000	4.000000	35.000000	1.000000
14745.897942	0.023583	0.505258	0.229138	83.946571	44.598045	88.171524	4.412892	0.000000	-2.350827	0.000000	0.000000	0.000000	0.387265	0.008975	-0.127300	0.000000	0.000000	4.000000	35.000000	1.000000
14745.901275	0.023583	0.505258	0.229138	83.778641	42.758522	86.444344	4.400744	0.000000	-2.373489	0.000000	0.000000	0.000000	0.387265	0.008975	-0.127300	0.000000	0.000000	4.000000	35.000000	1.000000
14745.904608	0.024745	0.505312	0.228796	83.778641	42.758522	86.444344	4.400744	0.000000	-2.373489	0.000000	0.000000	0.000000	0.348605	0.016304	-0.102491	0.000000	0.000000	4.000000	35.000000	1.000000
14745.907942	0.024745	0.505312	0.228796	83.778641	42.758522	86.444344	4.400744	0.000000	-2.373489	0.000000	0.000000	0.000000	0.348605	0.016304	-0.102491	0.000000	0.000000	4.000000	35.000000	1.000000
14745.911275	0.024745	0.505312	0.228796	83.650566	41.315941	85.403725	4.389906	0.000000	-2.393474	0.000000	0.000000	0.000000	0.348605	0.016304	-0.102491	0.000000	0.000000	4.000000	35.000000	1.000000
14745.914608	0.025842	0.505388	0.228503	83.650566	41.315941	85.403725	4.389906	0.000000	-2.393474	0.000000	0.000000	0.000000	0.329285	0.022930	-0.088022	0.000000	0.000000	4.000000	35.000000	1.000000
14745.917942	0.025842	0.505388	0.228503	83.650566	41.315941	85.403725	4.389906	0.000000	-2.393474	0.000000	0.000000	0.000000	0.329285	0.022930	-0.088022	0.000000	0.000000	4.000000	35.000000	1.000000
14745.921275	0.025842	0.505388	0.228503	83.550285	40.206726	84.661263	4.379736	0.000000	-2.412034	0.000000	0.000000	0.000000	0.329285	0.022930	-0.088022	0.000000	0.000000	4.000000	35.000000	1.000000
14745.924608	0.026844	0.505432	0.228280	83.550285	40.206726	84.661263	4.379736	0.000000	-2.412034	0.000000	0.000000	0.000000	0.300540	0.013071	-0.066958	0.000000	0.000000	4.000000	35.000000	1.000000
14745.927942	0.026844	0.505432	0.228280	83.550285	40.206726	84.661263	4.379736	0.000000	-2.412034	0.000000	0.000000	0.000000	0.300540	0.013071	-0.066958	0.000000	0.000000	4.000000	35.000000	1.000000
14745.931275	0.026844	0.505432	0.228280	83.464363	39.537258	83.991905	4.370606	0.000000	-2.428539	0.000000	0.000000	0.000000	0.300540	0.013071	-0.066958	0.000000	0.000000	4.000000	35.000000	1.000000
14745.934608	0.026844	0.505432	0.228280	83.464363	39.537258	83.991905	4.370606	0.000000	-2.428539	0.000000	0.000000	0.000000	0.300540	0.013071	-0.066958	0.000000	0.000000	4.000000	35.000000	1.000000
14745.937942	0.027717	0.505460	0.228111	83.464363	39.537258	83.991905	4.370606	0.000000	-2.428539	0.000000	0.000000	0.000000	0.261937	0.008468	-0.050667	0.000000	0.000000	4.000000	35.000000	1.000000
14745.941275	0.027717	0.505460	0.228111	83.420731	39.272610	83.662094	4.370606	0.000000	-2.428539	0.000000	0.000000	0.000000	0.261937	0.008468	-0.050667	0.000000	0.000000	4.000000	35.000000	1.000000
14745.944608	0.028557	0.505489	0.227942	83.420731	39.272610	83.662094	4.370606	0.000000	-2.428539	0.000000	0.000000	0.000000	0.252063	0.008452	-0.050601	0.000000	0.000000	4.000000	35.000000	1.000000
14745.947942	0.028557	0.505489	0.227942	83.420731	39.272610	83.662094	4.370606	0.000000	-2.428539	0.000000	0.000000	0.000000	0.252063	0.008452	-0.050601	0.000000	0.000000	4.000000	35.000000	1.000000
14745.951275	0.028557	0.505489	0.227942	83.417686	39.305584	83.633369	4.355098	0.000000	-2.456241	0.000000	0.000000	0.000000	0.252063	0.008452	-0.050601	0.000000	0.000000	4.000000	35.000000	1.000000
14745.954608	0.028557	0.505489	0.227942	83.417686	39.305584	83.633369	4.355098	0.000000	-2.456241	0.000000	0.000000	0.000000	0.252063	0.008452	-0.050601	0.000000	0.000000	4.000000	35.000000	1.000000
14745.957942	0.029267	0.505479	0.227780	83.417686	39.305584	83.633369	4.355098	0.000000	-2.456241	0.000000	0.000000	0.000000	0.212966	-0.002780	-0.048460	0.000000	0.000000	4.000000	35.000000	1.000000
14745.961275	0.029267	0.505479	0.227780	83.429436	39.435513	83.711937	4.355098	0.000000	-2.456241	0.000000	0.000000	0.000000	0.212966	-0.002780	-0.048460	0.000000	0.000000	4.000000	35.000000	1.000000
14745.964608	0.029846	0.505488	0.227606	83.429436	39.435513	83.711937	4.355098	0.000000	-2.456241	0.000000	0.000000	0.000000	0.173632	0.002482	-0.052310	0.000000	0.000000	4.000000	35.000000	1.000000
14745.967942	0.029846	0.505488	0.227606	83.429436	39.435513	83.711937	4.355098	0.000000	-2.456241	0.000000	0.000000	0.000000	0.173632	0.002482	-0.052310	0.000000	0.000000	4.000000	35.000000	1.000000
14745.971275	0.029846	0.505488	0.227606	83.444435	39.571857	83.810860	4.342978	0.000000	-2.477609	0.000000	0.000000	0.000000	0.173632	0.002482	-0.052310	0.000000	0.000000	4.000000	35.000000	1.000000
14745.974608	0.029846	0.505488	0.227606	83.444435	39.571857	83.810860	4.342978	0.000000	-2.477609	0.000000	0.000000	0.000000	0.173632	0.002482	-0.052310	0.000000	0.000000	4.000000	35.000000	1.000000
14745.977942	0.030294	0.505476	0.227422	83.444435	39.571857	83.810860	4.342978	0.000000	-2.477609	0.000000	0.000000	0.000000	0.134348	-0.003474	-0.055268	0.000000	0.000000	4.000000	35.000000	1.000000
14745.981275	0.030294	0.505476	0.227422	83.459442	39.700455	83.910194	4.342978	0.000000	-2.477609	0.000000	0.000000	0.000000	0.134348	-0.003474	-0.055268	0.000000	0.000000	4.000000	35.000000	1.000000
14745.984608	0.030294	0.505476	0.227422	83.459442	39.700455	83.910194	4.342978	0.000000	-2.477609	0.000000	0.000000	0.000000	0.134348	-0.003474	-0.055268	0.000000	0.000000	4.000000	35.000000	1.000000
14745.987942	0.030294	0.505476	0.227422	83.459442	39.700455	83.910194	4.342978	0.000000	-2.477609	0.000000	0.000000	0.000000	0.134348	-0.003474	-0.055268	0.000000	0.000000	4.000000	35.000000	1.000000
14745.991275	0.030793	0.505386	0.226926	83.480766	39.874298	84.072891	4.338430	0.000000	-2.485563	0.000000	0.000000	0.000000	0.149608	-0.026921	-0.148756	0.000000	0.000000	4.000000	35.000000	1.000000
14745.994608	0.030793	0.505386	0.226926	83.480766	39.874298	84.072891	4.338430	0.000000	-2.485563	0.000000	0.000000	0.000000	-0.000000	0.000008	-0.000001	0.000000	0.000000	4.000000	35.000000	1.000000
14745.997942	0.030793	0.505386	0.226926	83.480766	39.874298	84.072891	4.338430	0.000000	-2.485563	0.000000	0.000000	0.000000	-0.000000	0.000008	-0.000001	0.000000	0.000000	4.000000	35.000000	1.000000
14746.001275	0.030793	0.505386	0.226926	83.503395	40.069286	84.266495	4.331970	0.000000	-2.496805	0.000000	0.000000	0.000000	-0.000000	0.000008	-0.000001	0.000000	0.000000	4.000000	35.000000	1.000000
14746.004608	0.030793	0.505386	0.226926	83.503395	40.069286	84.266495	4.331970	0.000000	-2.496805	0.000000	0.000000	0.000000	-0.000000	0.000008	-0.000001	0.000000	0.000000	4.000000	35.000000	1.000000
14746.007942	0.030810	0.505363	0.226596	83.503395	40.069286	84.266495	4.331970	0.000000	-2.496805	0.000000	0.000000	0.000000	0.005296	-0.006950	-0.099121	0.000000	0.000000	4.000000	35.000000	1.000000
14746.011275	0.030810	0.505363	0.226596	83.514633	40.371422	84.590286	4.331970	0.000000	-2.496805	0.000000	0.000000	0.000000	0.005296	-0.006950	-0.099121	0.000000	0.000000	4.000000	35.000000	1.000000
14746.014608	0.030810	0.505363	0.226596	83.514633	40.371422	84.590286	4.331970	0.000000	-2.496805	0.000000	0.000000	0.000000	0.005296	-0.006950	-0.099121	0.000000	0.000000	4.000000	35.000000	1.000000
14746.017942	0.030810	0.505363	0.226596	83.514633	40.371422	84.590286	4.331970	0.000000	-2.496805	0.000000	0.000000	0.000000	0.005296	-0.006950	-0.099121	0.000000	0.000000	4.000000	35.000000	1.000000
14746.021275	0.030581	0.505402	0.225824	83.516869	40.794102	85.060532	4.330249	0.000000	-2.499789	0.000000	0.000000	0.000000	-0.068909	0.011670	-0.231491	0.000000	0.000000	4.000000	35.000000	1.000000
14746.024608	0.030581	0.505402	0.225824	83.516869	40.794102	85.060532	4.330249	0.000000	-2.499789	0.000000	0.000000	0.000000	0.000000	-0.000007	0.000002	0.000000	0.000000	4.000000	35.000000	1.000000
14746.027942	0.030581	0.505402	0.225824	83.516869	40.794102	85.060532	4.330249	0.000000	-2.499789	0.000000	0.000000	0.000000	0.000000	-0.000007	0.000002	0.000000	0.000000	4.000000	35.000000	1.000000
14746.031275	0.030581	0.505402	0.225824	83.500221	41.387852	85.733856	4.328457	0.000000	-2.502891	0.000000	0.000000	0.000000	0.000000	-0.000007	0.000002	0.000000	0.000000	4.000000	35.000000	1.000000
14746.034608	0.030581	0.505402	0.225824	83.500221	41.387852	85.733856	4.328457	0.000000	-2.502891	0.000000	0.000000	0.000000	0.000000	-0.000007	0.000002	0.000000	0.000000	4.000000	35.000000	1.000000
14746.037942	0.030269	0.505464	0.225385	83.500221	41.387852	85.733856	4.328457	0.000000	-2.502891	0.000000	0.000000	0.000000	-0.093551	0.018569	-0.131587	0.000000	0.000000	4.000000	35.000000	1.000000
14746.041275	0.030269	0.505464	0.225385	83.467567	42.076057	86.523384	4.328457	0.000000	-2.502891	0.000000	0.000000	0.000000	-0.093551	0.018569	-0.131587	0.000000	0.000000	4.000000	35.000000	1.000000
14746.044608	0.029923	0.505598	0.224909	83.467567	42.076057	86.523384	4.328457	0.000000	-2.502891	0.000000	0.000000	0.000000	-0.103660	0.040219	-0.142802	0.000000	0.000000	4.000000	35.000000	1.000000
14746.047942	0.029923	0.505598	0.224909	83.467567	42.076057	86.523384	4.328457	0.000000	-2.502891	0.000000	0.000000	0.000000	-0.103660	0.040219	-0.142802	0.000000	0.000000	4.000000	35.000000	1.000000
14746.051275	0.029923	0.505598	0.224909	83.419479	42.835384	87.409767	4.329529	0.000000	-2.501037	0.000000	0.000000	0.000000	-0.103660	0.040219	-0.142802	0.000000	0.000000	4.000000	35.000000	1.000000
14746.054608	0.029923	0.505598	0.224909	83.419479	42.835384	87.409767	4.329529	0.000000	-2.501037	0.000000	0.000000	0.000000	-0.103660	0.040219	-0.142802	0.000000	0.000000	4.000000	35.000000	1.000000
14746.057942	0.029447	0.505804	0.224400	83.419479	42.835384	87.409767	4.329529	0.000000	-2.501037	0.000000	0.000000	0.000000	-0.142853	0.061783	-0.152811	0.000000	0.000000	4.000000	35.000000	1.000000
14746.061275	0.029447	0.505804	0.224400	83.363007	43.556728	88.271851	4.329529	0.000000	-2.501037	0.000000	0.000000	0.000000	-0.142853	0.061783	-0.152811	0.000000	0.000000	4.000000	35.000000	1.000000
14746.064608	0.028810	0.506121	0.223889	83.363007	43.556728	88.271851	4.329529	0.000000	-2.501037	0.000000	0.000000	0.000000	-0.191251	0.095190	-0.153416	0.000000	0.000000	4.000000	35.000000	1.000000
14746.067942	0.028810	0.506121	0.223889	83.363007	43.556728	88.271851	4.329529	0.000000	-2.501037	0.000000	0.000000	0.000000	-0.191251	0.095190	-0.153416	0.000000	0.000000	4.000000	35.000000	1.000000
14746.071275	0.028810	0.506121	0.223889	83.306664	44.130562	88.983795	4.333915	0.000000	-2.493427	0.000000	0.000000	0.000000	-0.191251	0.095190	-0.153416	0.000000	0.000000	4.000000	35.000000	1.000000
14746.074608	0.028810	0.506121	0.223889	83.306664	44.130562	88.983795	4.333915	0.000000	-2.493427	0.000000	0.000000	0.000000	-0.191251	0.095190	-0.153416	0.000000	0.000000	4.000000	35.000000	1.000000
14746.077942	0.028107	0.506530	0.223355	83.306664	44.130562	88.983795	4.333915	0.000000	-2.493427	0.000000	0.000000	0.000000	-0.210648	0.122560	-0.159969	0.000000	0.000000	4.000000	35.000000	1.000000
14746.081275	0.028107	0.506530	0.223355	83.241348	44.641476	89.642136	4.333915	0.000000	-2.493427	0.000000	0.000000	0.000000	-0.210648	0.122560	-0.159969	0.000000	0.000000	4.000000	35.000000	1.000000
14746.084608	0.027277	0.507049	0.222818	83.241348	44.641476	89.642136	4.333915	0.000000	-2.493427	0.000000	0.000000	0.000000	-0.249163	0.155796	-0.161304	0.000000	0.000000	4.000000	35.000000	1.000000
14746.087942	0.027277	0.507049	0.222818	83.241348	44.641476	89.642136	4.333915	0.000000	-2.493427	0.000000	0.000000	0.000000	-0.249163	0.155796	-0.161304	0.000000	0.000000	4.000000	35.000000	1.000000
14746.091275	0.027277	0.507049	0.222818	83.149857	45.183250	90.363846	4.341614	0.000000	-2.479997	0.000000	0.000000	0.000000	-0.249163	0.155796	-0.161304	0.000000	0.000000	4.000000	35.000000	1.000000
14746.094608	0.026317	0.507751	0.222236	83.149857	45.183250	90.363846	4.341614	0.000000	-2.479997	0.000000	0.000000	0.000000	-0.288031	0.210485	-0.174459	0.000000	0.000000	4.000000	35.000000	1.000000
14746.097942	0.026317	0.507751	0.222236	83.149857	45.183250	90.363846	4.341614	0.000000	-2.479997	0.000000	0.000000	0.000000	-0.288031	0.210485	-0.174459	0.000000	0.000000	4.000000	35.000000	1.000000
14746.101275	0.026317	0.507751	0.222236	83.036377	45.789944	91.167038	4.346894	0.000000	-2.470730	0.000000	0.000000	0.000000	-0.288031	0.210485	-0.174459	0.000000	0.000000	4.000000	35.000000	1.000000
14746.104608	0.025292	0.508560	0.221613	83.036377	45.789944	91.167038	4.346894	0.000000	-2.470730	0.000000	0.000000	0.000000	-0.307350	0.242746	-0.187018	0.000000	0.000000	4.000000	35.000000	1.000000
14746.107942	0.025292	0.508560	0.221613	83.036377	45.789944	91.167038	4.346894	0.000000	-2.470730	0.000000	0.000000	0.000000	-0.307350	0.242746	-0.187018	0.000000	0.000000	4.000000	35.000000	1.000000
14746.111275	0.025292	0.508560	0.221613	82.907990	46.429436	91.960617	4.352537	0.000000	-2.460776	0.000000	0.000000	0.000000	-0.307350	0.242746	-0.187018	0.000000	0.000000	4.000000	35.000000	1.000000
14746.114608	0.024170	0.509528	0.220894	82.907990	46.429436	91.960617	4.352537	0.000000	-2.460776	0.000000	0.000000	0.000000	-0.336799	0.290384	-0.215718	0.000000	0.000000	4.000000	35.000000	1.000000
14746.117942	0.024170	0.509528	0.220894	82.907990	46.429436	91.960617	4.352537	0.000000	-2.460776	0.000000	0.000000	0.000000	-0.336799	0.290384	-0.215718	0.000000	0.000000	4.000000	35.000000	1.000000
14746.121275	0.024170	0.509528	0.220894	82.772102	47.046955	92.452072	4.358578	0.000000	-2.450061	0.000000	0.000000	0.000000	-0.336799	0.290384	-0.215718	0.000000	0.000000	4.000000	35.000000	1.000000
14746.124608	0.022980	0.510594	0.220031	82.772102	47.046955	92.452072	4.358578	0.000000	-2.450061	0.000000	0.000000	0.000000	-0.356843	0.319884	-0.258848	0.000000	0.000000	4.000000	35.000000	1.000000
14746.127942	0.022980	0.510594	0.220031	82.772102	47.046955	92.452072	4.358578	0.000000	-2.450061	0.000000	0.000000	0.000000	-0.356843	0.319884	-0.258848	0.000000	0.000000	4.000000	35.000000	1.000000
14746.131275	0.022980	0.510594	0.220031	82.665161	47.712067	92.876350	4.364534	0.000000	-2.439435	0.000000	0.000000	0.000000	-0.356843	0.319884	-0.258848	0.000000	0.000000	4.000000	35.000000	1.000000
14746.134608	0.021692	0.511755	0.218991	82.665161	47.712067	92.876350	4.364534	0.000000	-2.439435	0.000000	0.000000	0.000000	-0.386550	0.348233	-0.312109	0.000000	0.000000	4.000000	35.000000	1.000000
14746.137942	0.021692	0.511755	0.218991	82.665161	47.712067	92.876350	4.364534	0.000000	-2.439435	0.000000	0.000000	0.000000	-0.386550	0.348233	-0.312109	0.000000	0.000000	4.000000	35.000000	1.000000
14746.141275	0.021692	0.511755	0.218991	82.629250	48.701313	93.661659	4.370531	0.000000	-2.428676	0.000000	0.000000	0.000000	-0.386550	0.348233	-0.312109	0.000000	0.000000	4.000000	35.000000	1.000000
14746.144608	0.020272	0.513023	0.217720	82.629250	48.701313	93.661659	4.370531	0.000000	-2.428676	0.000000	0.000000	0.000000	-0.425918	0.380404	-0.381146	0.000000	0.000000	4.000000	35.000000	1.000000
14746.147942	0.020272	0.513023	0.217720	82.629250	48.701313	93.661659	4.370531	0.000000	-2.428676	0.000000	0.000000	0.000000	-0.425918	0.380404	-0.381146	0.000000	0.000000	4.000000	35.000000	1.000000
14746.151275	0.020272	0.513023	0.217720	82.708656	50.358627	95.232544	4.376608	0.000000	-2.417706	0.000000	0.000000	0.000000	-0.425918	0.380404	-0.381146	0.000000	0.000000	4.000000	35.000000	1.000000
14746.154608	0.018788	0.514379	0.216233	82.708656	50.358627	95.232544	4.376608	0.000000	-2.417706	0.000000	0.000000	0.000000	-0.445322	0.406819	-0.446095	0.000000	0.000000	4.000000	35.000000	1.000000
14746.157942	0.018788	0.514379	0.216233	82.708656	50.358627	95.232544	4.376608	0.000000	-2.417706	0.000000	0.000000	0.000000	-0.445322	0.406819	-0.446095	0.000000	0.000000	4.000000	35.000000	1.000000
14746.161275	0.018788	0.514379	0.216233	82.868042	52.543674	97.261375	4.382283	0.000000	-2.407405	0.000000	0.000000	0.000000	-0.445322	0.406819	-0.446095	0.000000	0.000000	4.000000	35.000000	1.000000
14746.164608	0.017239	0.515781	0.214497	82.868042	52.543674	97.261375	4.382283	0.000000	-2.407405	0.000000	0.000000	0.000000	-0.464435	0.420703	-0.520898	0.000000	0.000000	4.000000	35.000000	1.000000
14746.167942	0.017239	0.515781	0.214497	82.868042	52.543674	97.261375	4.382283	0.000000	-2.407405	0.000000	0.000000	0.000000	-0.464435	0.420703	-0.520898	0.000000	0.000000	4.000000	35.000000	1.000000
14746.171275	0.017239	0.515781	0.214497	83.058556	54.923916	99.459763	4.387402	0.000000	-2.398062	0.000000	0.000000	0.000000	-0.464435	0.420703	-0.520898	0.000000	0.000000	4.000000	35.000000	1.000000
14746.174608	0.015600	0.517217	0.212595	83.058556	54.923916	99.459763	4.387402	0.000000	-2.398062	0.000000	0.000000	0.000000	-0.491852	0.430616	-0.570556	0.000000	0.000000	4.000000	35.000000	1.000000
14746.177942	0.015600	0.517217	0.212595	83.058556	54.923916	99.459763	4.387402	0.000000	-2.398062	0.000000	0.000000	0.000000	-0.491852	0.430616	-0.570556	0.000000	0.000000	4.000000	35.000000	1.000000
14746.181275	0.015600	0.517217	0.212595	83.231461	57.222496	101.828995	4.392609	0.000000	-2.388510	0.000000	0.000000	0.000000	-0.491852	0.430616	-0.570556	0.000000	0.000000	4.000000	35.000000	1.000000
14746.184608	0.013934	0.518736	0.210502	83.231461	57.222496	101.828995	4.392609	0.000000	-2.388510	0.000000	0.000000	0.000000	-0.499801	0.455947	-0.627901	0.000000	0.000000	4.000000	35.000000	1.000000
14746.187942	0.013934	0.518736	0.210502	83.231461	57.222496	101.828995	4.392609	0.000000	-2.388510	0.000000	0.000000	0.000000	-0.499801	0.455947	-0.627901	0.000000	0.000000	4.000000	35.000000	1.000000
14746.191275	0.013934	0.518736	0.210502	83.370811	59.344837	104.059532	4.397229	0.000000	-2.379995	0.000000	0.000000	0.000000	-0.499801	0.455947	-0.627901	0.000000	0.000000	4.000000	35.000000	1.000000
14746.194608	0.012276	0.520272	0.208289	83.370811	59.344837	104.059532	4.397229	0.000000	-2.379995	0.000000	0.000000	0.000000	-0.497372	0.460664	-0.663758	0.000000	0.000000	4.000000	35.000000	1.000000
14746.197942	0.012276	0.520272	0.208289	83.370811	59.344837	104.059532	4.397229	0.000000	-2.379995	0.000000	0.000000	0.000000	-0.497372	0.460664	-0.663758	0.000000	0.000000	4.000000	35.000000	1.000000
14746.201275	0.012276	0.520272	0.208289	83.482147	61.302963	106.104195	4.401295	0.000000	-2.372467	0.000000	0.000000	0.000000	-0.497372	0.460664	-0.663758	0.000000	0.000000	4.000000	35.000000	1.000000
14746.204608	0.010658	0.521855	0.205918	83.482147	61.302963	106.104195	4.401295	0.000000	-2.372467	0.000000	0.000000	0.000000	-0.485431	0.474815	-0.711398	0.000000	0.000000	4.000000	35.000000	1.000000
14746.207942	0.010658	0.521855	0.205918	83.482147	61.302963	106.104195	4.401295	0.000000	-2.372467	0.000000	0.000000	0.000000	-0.485431	0.474815	-0.711398	0.000000	0.000000	4.000000	35.000000	1.000000
14746.211275	0.010658	0.521855	0.205918	83.575470	62.963306	107.717941	4.404328	0.000000	-2.366833	0.000000	0.000000	0.000000	-0.485431	0.474815	-0.711398	0.000000	0.000000	4.000000	35.000000	1.000000
14746.214608	0.009081	0.523470	0.203439	83.575470	62.963306	107.717941	4.404328	0.000000	-2.366833	0.000000	0.000000	0.000000	-0.473049	0.484471	-0.743609	0.000000	0.000000	4.000000	35.000000	1.000000
14746.217942	0.009081	0.523470	0.203439	83.575470	62.963306	107.717941	4.404328	0.000000	-2.366833	0.000000	0.000000	0.000000	-0.473049	0.484471	-0.743609	0.000000	0.000000	4.000000	35.000000	1.000000
14746.221275	0.009081	0.523470	0.203439	83.649338	64.320702	108.840973	4.406537	0.000000	-2.362717	0.000000	0.000000	0.000000	-0.473049	0.484471	-0.743609	0.000000	0.000000	4.000000	35.000000	1.000000
14746.224608	0.007452	0.525092	0.200804	83.649338	64.320702	108.840973	4.406537	0.000000	-2.362717	0.000000	0.000000	0.000000	-0.488841	0.486723	-0.790666	0.000000	0.000000	4.000000	35.000000	1.000000
14746.227942	0.007452	0.525092	0.200804	83.649338	64.320702	108.840973	4.406537	0.000000	-2.362717	0.000000	0.000000	0.000000	-0.488841	0.486723	-0.790666	0.000000	0.000000	4.000000	35.000000	1.000000
14746.231275	0.007452	0.525092	0.200804	83.711792	65.519943	109.557747	4.408513	0.000000	-2.359028	0.000000	0.000000	0.000000	-0.488841	0.486723	-0.790666	0.000000	0.000000	4.000000	35.000000	1.000000
14746.234608	0.005802	0.526756	0.198005	83.711792	65.519943	109.557747	4.408513	0.000000	-2.359028	0.000000	0.000000	0.000000	-0.494753	0.499101	-0.839603	0.000000	0.000000	4.000000	35.000000	1.000000
14746.237942	0.005802	0.526756	0.198005	83.711792	65.519943	109.557747	4.408513	0.000000	-2.359028	0.000000	0.000000	0.000000	-0.494753	0.499101	-0.839603	0.000000	0.000000	4.000000	35.000000	1.000000
14746.241275	0.005802	0.526756	0.198005	83.761406	66.459030	109.937675	4.409917	0.000000	-2.356403	0.000000	0.000000	0.000000	-0.494753	0.499101	-0.839603	0.000000	0.000000	4.000000	35.000000	1.000000
14746.244608	0.004074	0.528410	0.195099	83.761406	66.459030	109.937675	4.409917	0.000000	-2.356403	0.000000	0.000000	0.000000	-0.518661	0.496449	-0.871792	0.000000	0.000000	4.000000	35.000000	1.000000
14746.247942	0.004074	0.528410	0.195099	83.761406	66.459030	109.937675	4.409917	0.000000	-2.356403	0.000000	0.000000	0.000000	-0.518661	0.496449	-0.871792	0.000000	0.000000	4.000000	35.000000	1.000000
14746.251275	0.004074	0.528410	0.195099	83.798378	67.104759	110.252579	4.411571	0.000000	-2.353305	0.000000	0.000000	0.000000	-0.518661	0.496449	-0.871792	0.000000	0.000000	4.000000	35.000000	1.000000
14746.254608	0.002205	0.530067	0.192030	83.798378	67.104759	110.252579	4.411571	0.000000	-2.353305	0.000000	0.000000	0.000000	-0.560498	0.497011	-0.920662	0.000000	0.000000	4.000000	35.000000	1.000000
14746.257942	0.002205	0.530067	0.192030	83.798378	67.104759	110.252579	4.411571	0.000000	-2.353305	0.000000	0.000000	0.000000	-0.560498	0.497011	-0.920662	0.000000	0.000000	4.000000	35.000000	1.000000
14746.261275	0.002205	0.530067	0.192030	83.832932	67.699799	110.863647	4.413776	0.000000	-2.349166	0.000000	0.000000	0.000000	-0.560498	0.497011	-0.920662	0.000000	0.000000	4.000000	35.000000	1.000000
14746.264608	0.000293	0.531751	0.188880	83.832932	67.699799	110.863647	4.413776	0.000000	-2.349166	0.000000	0.000000	0.000000	-0.573657	0.505204	-0.944946	0.000000	0.000000	4.000000	35.000000	1.000000
14746.267942	0.000293	0.531751	0.188880	83.832932	67.699799	110.863647	4.413776	0.000000	-2.349166	0.000000	0.000000	0.000000	-0.573657	0.505204	-0.944946	0.000000	0.000000	4.000000	35.000000	1.000000
14746.271275	0.000293	0.531751	0.188880	83.857964	68.327515	111.602493	4.416060	0.000000	-2.344870	0.000000	0.000000	0.000000	-0.573657	0.505204	-0.944946	0.000000	0.000000	4.000000	35.000000	1.000000
14746.274608	-0.001661	0.533441	0.185633	83.857964	68.327515	111.602493	4.416060	0.000000	-2.344870	0.000000	0.000000	0.000000	-0.586330	0.507093	-0.974271	0.000000	0.000000	4.000000	35.000000	1.000000
14746.277942	-0.001661	0.533441	0.185633	83.857964	68.327515	111.602493	4.416060	0.000000	-2.344870	0.000000	0.000000	0.000000	-0.586330	0.507093	-0.974271	0.000000	0.000000	4.000000	35.000000	1.000000
14746.281275	-0.001661	0.533441	0.185633	83.866913	69.145668	112.376770	4.418325	0.000000	-2.340598	0.000000	0.000000	0.000000	-0.586330	0.507093	-0.974271	0.000000	0.000000	4.000000	35.000000	1.000000
14746.284608	-0.003626	0.535172	0.182282	83.866913	69.145668	112.376770	4.418325	0.000000	-2.340598	0.000000	0.000000	0.000000	-0.589352	0.519007	-1.005266	0.000000	0.000000	4.000000	35.000000	1.000000
14746.287942	-0.003626	0.535172	0.182282	83.866913	69.145668	112.376770	4.418325	0.000000	-2.340598	0.000000	0.000000	0.000000	-0.589352	0.519007	-1.005266	0.000000	0.000000	4.000000	35.000000	1.000000
14746.291275	-0.003626	0.535172	0.182282	83.867996	70.409798	113.383362	4.420224	0.000000	-2.337011	0.000000	0.000000	0.000000	-0.589352	0.519007	-1.005266	0.000000	0.000000	4.000000	35.000000	1.000000
14746.294608	-0.005539	0.536933	0.178917	83.867996	70.409798	113.383362	4.420224	0.000000	-2.337011	0.000000	0.000000	0.000000	-0.574073	0.528442	-1.009398	0.000000	0.000000	4.000000	35.000000	1.000000
14746.297942	-0.005539	0.536933	0.178917	83.867996	70.409798	113.383362	4.420224	0.000000	-2.337011	0.000000	0.000000	0.000000	-0.574073	0.528442	-1.009398	0.000000	0.000000	4.000000	35.000000	1.000000
14746.301275	-0.005539	0.536933	0.178917	83.878296	72.094719	114.863281	4.421598	0.000000	-2.334410	0.000000	0.000000	0.000000	-0.574073	0.528442	-1.009398	0.000000	0.000000	4.000000	35.000000	1.000000
14746.304608	-0.007462	0.538720	0.175503	83.878296	72.094719	114.863281	4.421598	0.000000	-2.334410	0.000000	0.000000	0.000000	-0.576807	0.536236	-1.024271	0.000000	0.000000	4.000000	35.000000	1.000000
14746.307942	-0.007462	0.538720	0.175503	83.878296	72.094719	114.863281	4.421598	0.000000	-2.334410	0.000000	0.000000	0.000000	-0.576807	0.536236	-1.024271	0.000000	0.000000	4.000000	35.000000	1.000000
14746.311275	-0.007462	0.538720	0.175503	83.904518	74.034523	116.801971	4.422847	0.000000	-2.332042	0.000000	0.000000	0.000000	-0.576807	0.536236	-1.024271	0.000000	0.000000	4.000000	35.000000	1.000000
14746.314608	-0.009424	0.540503	0.172078	83.904518	74.034523	116.801971	4.422847	0.000000	-2.332042	0.000000	0.000000	0.000000	-0.588408	0.534806	-1.027407	0.000000	0.000000	4.000000	35.000000	1.000000
14746.317942	-0.009424	0.540503	0.172078	83.904518	74.034523	116.801971	4.422847	0.000000	-2.332042	0.000000	0.000000	0.000000	-0.588408	0.534806	-1.027407	0.000000	0.000000	4.000000	35.000000	1.000000
14746.321275	-0.009424	0.540503	0.172078	83.943985	76.021950	118.855087	4.424497	0.000000	-2.328911	0.000000	0.000000	0.000000	-0.588408	0.534806	-1.027407	0.000000	0.000000	4.000000	35.000000	1.000000
14746.324608	-0.011335	0.542291	0.168716	83.943985	76.021950	118.855087	4.424497	0.000000	-2.328911	0.000000	0.000000	0.000000	-0.573353	0.536252	-1.008646	0.000000	0.000000	4.000000	35.000000	1.000000
14746.327942	-0.011335	0.542291	0.168716	83.943985	76.021950	118.855087	4.424497	0.000000	-2.328911	0.000000	0.000000	0.000000	-0.573353	0.536252	-1.008646	0.000000	0.000000	4.000000	35.000000	1.000000
14746.331275	-0.011335	0.542291	0.168716	83.975136	77.845985	120.712410	4.426025	0.000000	-2.326005	0.000000	0.000000	0.000000	-0.573353	0.536252	-1.008646	0.000000	0.000000	4.000000	35.000000	1.000000
14746.334608	-0.013226	0.544113	0.165377	83.975136	77.845985	120.712410	4.426025	0.000000	-2.326005	0.000000	0.000000	0.000000	-0.567242	0.546558	-1.001831	0.000000	0.000000	4.000000	35.000000	1.000000
14746.337942	-0.013226	0.544113	0.165377	83.975136	77.845985	120.712410	4.426025	0.000000	-2.326005	0.000000	0.000000	0.000000	-0.567242	0.546558	-1.001831	0.000000	0.000000	4.000000	35.000000	1.000000
14746.341275	-0.013226	0.544113	0.165377	83.999588	79.813705	122.624657	4.427522	0.000000	-2.323155	0.000000	0.000000	0.000000	-0.567242	0.546558	-1.001831	0.000000	0.000000	4.000000	35.000000	1.000000
14746.344608	-0.015155	0.545935	0.162064	83.999588	79.813705	122.624657	4.427522	0.000000	-2.323155	0.000000	0.000000	0.000000	-0.578883	0.546620	-0.993841	0.000000	0.000000	4.000000	35.000000	1.000000
14746.347942	-0.015155	0.545935	0.162064	83.999588	79.813705	122.624657	4.427522	0.000000	-2.323155	0.000000	0.000000	0.000000	-0.578883	0.546620	-0.993841	0.000000	0.000000	4.000000	35.000000	1.000000
14746.351275	-0.015155	0.545935	0.162064	84.016365	82.291687	124.972038	4.429672	0.000000	-2.319053	0.000000	0.000000	0.000000	-0.578883	0.546620	-0.993841	0.000000	0.000000	4.000000	35.000000	1.000000
14746.354608	-0.017034	0.547752	0.158744	84.016365	82.291687	124.972038	4.429672	0.000000	-2.319053	0.000000	0.000000	0.000000	-0.563721	0.545219	-0.995931	0.000000	0.000000	4.000000	35.000000	1.000000
14746.357942	-0.017034	0.547752	0.158744	84.016365	82.291687	124.972038	4.429672	0.000000	-2.319053	0.000000	0.000000	0.000000	-0.563721	0.545219	-0.995931	0.000000	0.000000	4.000000	35.000000	1.000000
14746.361275	-0.017034	0.547752	0.158744	84.017845	85.405418	127.929893	4.431290	0.000000	-2.315961	0.000000	0.000000	0.000000	-0.563721	0.545219	-0.995931	0.000000	0.000000	4.000000	35.000000	1.000000
14746.364608	-0.018921	0.549612	0.155391	84.017845	85.405418	127.929893	4.431290	0.000000	-2.315961	0.000000	0.000000	0.000000	-0.565904	0.557956	-1.006073	0.000000	0.000000	4.000000	35.000000	1.000000
14746.367942	-0.018921	0.549612	0.155391	84.017845	85.405418	127.929893	4.431290	0.000000	-2.315961	0.000000	0.000000	0.000000	-0.565904	0.557956	-1.006073	0.000000	0.000000	4.000000	35.000000	1.000000
14746.371275	-0.018921	0.549612	0.155391	83.994034	89.058273	131.490417	4.432853	0.000000	-2.312966	0.000000	0.000000	0.000000	-0.565904	0.557956	-1.006073	0.000000	0.000000	4.000000	35.000000	1.000000
14746.374608	-0.020813	0.551460	0.151992	83.994034	89.058273	131.490417	4.432853	0.000000	-2.312966	0.000000	0.000000	0.000000	-0.567748	0.554538	-1.019539	0.000000	0.000000	4.000000	35.000000	1.000000
14746.377942	-0.020813	0.551460	0.151992	83.994034	89.058273	131.490417	4.432853	0.000000	-2.312966	0.000000	0.000000	0.000000	-0.567748	0.554538	-1.019539	0.000000	0.000000	4.000000	35.000000	1.000000
14746.381275	-0.020813	0.551460	0.151992	83.936279	93.032867	135.382904	4.434279	0.000000	-2.310231	0.000000	0.000000	0.000000	-0.567748	0.554538	-1.019539	0.000000	0.000000	4.000000	35.000000	1.000000
14746.384608	-0.022654	0.553335	0.148582	83.936279	93.032867	135.382904	4.434279	0.000000	-2.310231	0.000000	0.000000	0.000000	-0.552424	0.562573	-1.023051	0.000000	0.000000	4.000000	35.000000	1.000000
14746.387942	-0.022654	0.553335	0.148582	83.936279	93.032867	135.382904	4.434279	0.000000	-2.310231	0.000000	0.000000	0.000000	-0.552424	0.562573	-1.023051	0.000000	0.000000	4.000000	35.000000	1.000000
14746.391275	-0.022654	0.553335	0.148582	83.842918	97.073479	139.311264	4.435071	0.000000	-2.308711	0.000000	0.000000	0.000000	-0.552424	0.562573	-1.023051	0.000000	0.000000	4.000000	35.000000	1.000000
14746.394608	-0.024501	0.555264	0.145116	83.842918	97.073479	139.311264	4.435071	0.000000	-2.308711	0.000000	0.000000	0.000000	-0.553865	0.578510	-1.039768	0.000000	0.000000	4.000000	35.000000	1.000000
14746.397942	-0.024501	0.555264	0.145116	83.842918	97.073479	139.311264	4.435071	0.000000	-2.308711	0.000000	0.000000	0.000000	-0.553865	0.578510	-1.039768	0.000000	0.000000	4.000000	35.000000	1.000000
14746.401275	-0.024501	0.555264	0.145116	83.720528	100.919533	143.000702	4.435596	0.000000	-2.307701	0.000000	0.000000	0.000000	-0.553865	0.578510	-1.039768	0.000000	0.000000	4.000000	35.000000	1.000000
14746.404608	-0.026296	0.557217	0.141638	83.720528	100.919533	143.000702	4.435596	0.000000	-2.307701	0.000000	0.000000	0.000000	-0.538499	0.585894	-1.043335	0.000000	0.000000	4.000000	35.000000	1.000000
14746.407942	-0.026296	0.557217	0.141638	83.720528	100.919533	143.000702	4.435596	0.000000	-2.307701	0.000000	0.000000	0.000000	-0.538499	0.585894	-1.043335	0.000000	0.000000	4.000000	35.000000	1.000000
14746.411275	-0.026296	0.557217	0.141638	83.579964	104.324905	146.335236	4.435412	0.000000	-2.308055	0.000000	0.000000	0.000000	-0.538499	0.585894	-1.043335	0.000000	0.000000	4.000000	35.000000	1.000000
14746.414608	-0.028037	0.559233	0.138085	83.579964	104.324905	146.335236	4.435412	0.000000	-2.308055	0.000000	0.000000	0.000000	-0.522355	0.604863	-1.065908	0.000000	0.000000	4.000000	35.000000	1.000000
14746.417942	-0.028037	0.559233	0.138085	83.579964	104.324905	146.335236	4.435412	0.000000	-2.308055	0.000000	0.000000	0.000000	-0.522355	0.604863	-1.065908	0.000000	0.000000	4.000000	35.000000	1.000000
14746.421275	-0.028037	0.559233	0.138085	83.441208	107.338936	149.423889	4.433995	0.000000	-2.310776	0.000000	0.000000	0.000000	-0.522355	0.604863	-1.065908	0.000000	0.000000	4.000000	35.000000	1.000000
14746.424608	-0.029782	0.561284	0.134496	83.441208	107.338936	149.423889	4.433995	0.000000	-2.310776	0.000000	0.000000	0.000000	-0.523633	0.615406	-1.076736	0.000000	0.000000	4.000000	35.000000	1.000000
14746.427942	-0.029782	0.561284	0.134496	83.441208	107.338936	149.423889	4.433995	0.000000	-2.310776	0.000000	0.000000	0.000000	-0.523633	0.615406	-1.076736	0.000000	0.000000	4.000000	35.000000	1.000000
14746.431275	-0.029782	0.561284	0.134496	83.318161	110.013451	152.227631	4.432305	0.000000	-2.314016	0.000000	0.000000	0.000000	-0.523633	0.615406	-1.076736	0.000000	0.000000	4.000000	35.000000	1.000000
14746.434608	-0.031445	0.563427	0.130826	83.318161	110.013451	152.227631	4.432305	0.000000	-2.314016	0.000000	0.000000	0.000000	-0.498755	0.642792	-1.100994	0.000000	0.000000	4.000000	35.000000	1.000000
14746.437942	-0.031445	0.563427	0.130826	83.318161	110.013451	152.227631	4.432305	0.000000	-2.314016	0.000000	0.000000	0.000000	-0.498755	0.642792	-1.100994	0.000000	0.000000	4.000000	35.000000	1.000000
14746.441275	-0.031445	0.563427	0.130826	83.217072	112.407845	154.738022	4.428779	0.000000	-2.320757	0.000000	0.000000	0.000000	-0.498755	0.642792	-1.100994	0.000000	0.000000	4.000000	35.000000	1.000000
14746.444608	-0.033054	0.565665	0.127110	83.217072	112.407845	154.738022	4.428779	0.000000	-2.320757	0.000000	0.000000	0.000000	-0.482893	0.671330	-1.114800	0.000000	0.000000	4.000000	35.000000	1.000000
14746.447942	-0.033054	0.565665	0.127110	83.217072	112.407845	154.738022	4.428779	0.000000	-2.320757	0.000000	0.000000	0.000000	-0.482893	0.671330	-1.114800	0.000000	0.000000	4.000000	35.000000	1.000000
14746.451275	-0.033054	0.565665	0.127110	83.139503	114.506180	156.930481	4.423939	0.000000	-2.329970	0.000000	0.000000	0.000000	-0.482893	0.671330	-1.114800	0.000000	0.000000	4.000000	35.000000	1.000000
14746.454608	-0.034638	0.567944	0.123336	83.139503	114.506180	156.930481	4.423939	0.000000	-2.329970	0.000000	0.000000	0.000000	-0.475141	0.683761	-1.132221	0.000000	0.000000	4.000000	35.000000	1.000000
14746.457942	-0.034638	0.567944	0.123336	83.139503	114.506180	156.930481	4.423939	0.000000	-2.329970	0.000000	0.000000	0.000000	-0.475141	0.683761	-1.132221	0.000000	0.000000	4.000000	35.000000	1.000000
14746.461275	-0.034638	0.567944	0.123336	83.095108	116.326241	158.835983	4.417960	0.000000	-2.341289	0.000000	0.000000	0.000000	-0.475141	0.683761	-1.132221	0.000000	0.000000	4.000000	35.000000	1.000000
14746.464608	-0.036114	0.570314	0.119518	83.095108	116.326241	158.835983	4.417960	0.000000	-2.341289	0.000000	0.000000	0.000000	-0.442763	0.710865	-1.145437	0.000000	0.000000	4.000000	35.000000	1.000000
14746.467942	-0.036114	0.570314	0.119518	83.095108	116.326241	158.835983	4.417960	0.000000	-2.341289	0.000000	0.000000	0.000000	-0.442763	0.710865	-1.145437	0.000000	0.000000	4.000000	35.000000	1.000000
14746.471275	-0.036114	0.570314	0.119518	83.076149	118.025810	160.595428	4.409574	0.000000	-2.357046	0.000000	0.000000	0.000000	-0.442763	0.710865	-1.145437	0.000000	0.000000	4.000000	35.000000	1.000000
14746.474608	-0.037453	0.572681	0.115617	83.076149	118.025810	160.595428	4.409574	0.000000	-2.357046	0.000000	0.000000	0.000000	-0.401774	0.710256	-1.170421	0.000000	0.000000	4.000000	35.000000	1.000000
14746.477942	-0.037453	0.572681	0.115617	83.076149	118.025810	160.595428	4.409574	0.000000	-2.357046	0.000000	0.000000	0.000000	-0.401774	0.710256	-1.170421	0.000000	0.000000	4.000000	35.000000	1.000000
14746.481275	-0.037453	0.572681	0.115617	83.096069	119.460915	162.074829	4.397718	0.000000	-2.379091	0.000000	0.000000	0.000000	-0.401774	0.710256	-1.170421	0.000000	0.000000	4.000000	35.000000	1.000000
14746.484608	-0.038717	0.575060	0.111704	83.096069	119.460915	162.074829	4.397718	0.000000	-2.379091	0.000000	0.000000	0.000000	-0.378962	0.713697	-1.173859	0.000000	0.000000	4.000000	35.000000	1.000000
14746.487942	-0.038717	0.575060	0.111704	83.096069	119.460915	162.074829	4.397718	0.000000	-2.379091	0.000000	0.000000	0.000000	-0.378962	0.713697	-1.173859	0.000000	0.000000	4.000000	35.000000	1.000000
14746.491275	-0.038717	0.575060	0.111704	83.179359	120.917671	163.531021	4.383624	0.000000	-2.404963	0.000000	0.000000	0.000000	-0.378962	0.713697	-1.173859	0.000000	0.000000	4.000000	35.000000	1.000000
14746.494608	-0.039876	0.577461	0.107760	83.179359	120.917671	163.531021	4.383624	0.000000	-2.404963	0.000000	0.000000	0.000000	-0.347934	0.720279	-1.183249	0.000000	0.000000	4.000000	35.000000	1.000000
14746.497942	-0.039876	0.577461	0.107760	83.179359	120.917671	163.531021	4.383624	0.000000	-2.404963	0.000000	0.000000	0.000000	-0.347934	0.720279	-1.183249	0.000000	0.000000	4.000000	35.000000	1.000000
14746.501275	-0.039876	0.577461	0.107760	83.337669	122.528801	165.083069	4.366355	0.000000	-2.436174	0.000000	0.000000	0.000000	-0.347934	0.720279	-1.183249	0.000000	0.000000	4.000000	35.000000	1.000000
14746.504608	-0.040882	0.579821	0.103802	83.337669	122.528801	165.083069	4.366355	0.000000	-2.436174	0.000000	0.000000	0.000000	-0.301642	0.708031	-1.187397	0.000000	0.000000	4.000000	35.000000	1.000000
14746.507942	-0.040882	0.579821	0.103802	83.337669	122.528801	165.083069	4.366355	0.000000	-2.436174	0.000000	0.000000	0.000000	-0.301642	0.708031	-1.187397	0.000000	0.000000	4.000000	35.000000	1.000000
14746.511275	-0.040882	0.579821	0.103802	83.568184	124.119209	166.575958	4.344764	0.000000	-2.474475	0.000000	0.000000	0.000000	-0.301642	0.708031	-1.187397	0.000000	0.000000	4.000000	35.000000	1.000000
14746.514608	-0.041841	0.582171	0.099816	83.568184	124.119209	166.575958	4.344764	0.000000	-2.474475	0.000000	0.000000	0.000000	-0.287737	0.704845	-1.195609	0.000000	0.000000	4.000000	35.000000	1.000000
14746.517942	-0.041841	0.582171	0.099816	83.568184	124.119209	166.575958	4.344764	0.000000	-2.474475	0.000000	0.000000	0.000000	-0.287737	0.704845	-1.195609	0.000000	0.000000	4.000000	35.000000	1.000000
14746.521275	-0.041841	0.582171	0.099816	83.846870	125.838722	168.158615	4.320158	0.000000	-2.517188	0.000000	0.000000	0.000000	-0.287737	0.704845	-1.195609	0.000000	0.000000	4.000000	35.000000	1.000000
14746.524608	-0.042650	0.584478	0.095819	83.846870	125.838722	168.158615	4.320158	0.000000	-2.517188	0.000000	0.000000	0.000000	-0.242603	0.692336	-1.199234	0.000000	0.000000	4.000000	35.000000	1.000000
14746.527942	-0.042650	0.584478	0.095819	83.846870	125.838722	168.158615	4.320158	0.000000	-2.517188	0.000000	0.000000	0.000000	-0.242603	0.692336	-1.199234	0.000000	0.000000	4.000000	35.000000	1.000000
14746.531275	-0.042650	0.584478	0.095819	84.142273	127.765045	169.929260	4.290246	0.000000	-2.567838	0.000000	0.000000	0.000000	-0.242603	0.692336	-1.199234	0.000000	0.000000	4.000000	35.000000	1.000000
14746.534608	-0.043366	0.586753	0.091844	84.142273	127.765045	169.929260	4.290246	0.000000	-2.567838	0.000000	0.000000	0.000000	-0.214837	0.682457	-1.192353	0.000000	0.000000	4.000000	35.000000	1.000000
14746.537942	-0.043366	0.586753	0.091844	84.142273	127.765045	169.929260	4.290246	0.000000	-2.567838	0.000000	0.000000	0.000000	-0.214837	0.682457	-1.192353	0.000000	0.000000	4.000000	35.000000	1.000000
14746.541275	-0.043366	0.586753	0.091844	84.405319	129.743073	171.767365	4.255918	0.000000	-2.624340	0.000000	0.000000	0.000000	-0.214837	0.682457	-1.192353	0.000000	0.000000	4.000000	35.000000	1.000000
14746.544608	-0.044018	0.588966	0.087899	84.405319	129.743073	171.767365	4.255918	0.000000	-2.624340	0.000000	0.000000	0.000000	-0.195562	0.663753	-1.183635	0.000000	0.000000	4.000000	35.000000	1.000000
14746.547942	-0.044018	0.588966	0.087899	84.405319	129.743073	171.767365	4.255918	0.000000	-2.624340	0.000000	0.000000	0.000000	-0.195562	0.663753	-1.183635	0.000000	0.000000	4.000000	35.000000	1.000000
14746.551275	-0.044018	0.588966	0.087899	84.623787	131.457565	173.375458	4.217291	0.000000	-2.685973	0.000000	0.000000	0.000000	-0.195562	0.663753	-1.183635	0.000000	0.000000	4.000000	35.000000	1.000000
14746.554608	-0.044606	0.591068	0.083975	84.623787	131.457565	173.375458	4.217291	0.000000	-2.685973	0.000000	0.000000	0.000000	-0.176489	0.630629	-1.177005	0.000000	0.000000	4.000000	35.000000	1.000000
14746.557942	-0.044606	0.591068	0.083975	84.623787	131.457565	173.375458	4.217291	0.000000	-2.685973	0.000000	0.000000	0.000000	-0.176489	0.630629	-1.177005	0.000000	0.000000	4.000000	35.000000	1.000000
14746.561275	-0.044606	0.591068	0.083975	84.795944	132.821030	174.674240	4.173727	0.000000	-2.753181	0.000000	0.000000	0.000000	-0.176489	0.630629	-1.177005	0.000000	0.000000	4.000000	35.000000	1.000000
14746.564608	-0.045165	0.593100	0.080166	84.795944	132.821030	174.674240	4.173727	0.000000	-2.753181	0.000000	0.000000	0.000000	-0.167786	0.609766	-1.142915	0.000000	0.000000	4.000000	35.000000	1.000000
14746.567942	-0.045165	0.593100	0.080166	84.795944	132.821030	174.674240	4.173727	0.000000	-2.753181	0.000000	0.000000	0.000000	-0.167786	0.609766	-1.142915	0.000000	0.000000	4.000000	35.000000	1.000000
14746.571275	-0.045165	0.593100	0.080166	84.941154	133.999222	175.810135	4.008288	0.000000	-2.741739	0.000000	0.000000	0.000000	-0.167786	0.609766	-1.142915	0.000000	0.000000	4.000000	35.000000	1.000000
14746.574608	-0.045689	0.595027	0.076379	84.941154	133.999222	175.810135	4.008288	0.000000	-2.741739	0.000000	0.000000	0.000000	-0.157084	0.577965	-1.135955	0.000000	0.000000	4.000000	35.000000	1.000000
14746.577942	-0.045689	0.595027	0.076379	84.941154	133.999222	175.810135	4.008288	0.000000	-2.741739	0.000000	0.000000	0.000000	-0.157084	0.577965	-1.135955	0.000000	0.000000	4.000000	35.000000	1.000000
14746.581275	-0.045689	0.595027	0.076379	85.091042	135.354721	177.115189	3.818962	0.000000	-2.715558	0.000000	0.000000	0.000000	-0.157084	0.577965	-1.135955	0.000000	0.000000	4.000000	35.000000	1.000000
14746.584608	-0.046233	0.596850	0.072674	85.091042	135.354721	177.115189	3.818962	0.000000	-2.715558	0.000000	0.000000	0.000000	-0.163305	0.546902	-1.111456	0.000000	0.000000	4.000000	35.000000	1.000000
14746.587942	-0.046233	0.596850	0.072674	85.091042	135.354721	177.115189	3.818962	0.000000	-2.715558	0.000000	0.000000	0.000000	-0.163305	0.546902	-1.111456	0.000000	0.000000	4.000000	35.000000	1.000000
14746.591275	-0.046233	0.596850	0.072674	85.246758	137.000931	178.702866	3.633719	0.000000	-2.688341	0.000000	0.000000	0.000000	-0.163305	0.546902	-1.111456	0.000000	0.000000	4.000000	35.000000	1.000000
14746.594608	-0.046800	0.598592	0.069068	85.246758	137.000931	178.702866	3.633719	0.000000	-2.688341	0.000000	0.000000	0.000000	-0.169946	0.522637	-1.081872	0.000000	0.000000	4.000000	35.000000	1.000000
14746.597942	-0.046800	0.598592	0.069068	85.246758	137.000931	178.702866	3.633719	0.000000	-2.688341	0.000000	0.000000	0.000000	-0.169946	0.522637	-1.081872	0.000000	0.000000	4.000000	35.000000	1.000000
14746.601275	-0.046800	0.598592	0.069068	85.390022	138.737701	-179.606339	3.453408	0.000000	-2.660016	0.000000	0.000000	0.000000	-0.169946	0.522637	-1.081872	0.000000	0.000000	4.000000	35.000000	1.000000
14746.604608	-0.047437	0.600208	0.065550	85.390022	138.737701	-179.606339	3.453408	0.000000	-2.660016	0.000000	0.000000	0.000000	-0.191309	0.484735	-1.055494	0.000000	0.000000	4.000000	35.000000	1.000000
14746.607942	-0.047437	0.600208	0.065550	85.390022	138.737701	-179.606339	3.453408	0.000000	-2.660016	0.000000	0.000000	0.000000	-0.191309	0.484735	-1.055494	0.000000	0.000000	4.000000	35.000000	1.000000
14746.611275	-0.047437	0.600208	0.065550	85.491508	139.839218	-178.492966	3.277492	0.000000	-2.628131	0.000000	0.000000	0.000000	-0.191309	0.484735	-1.055494	0.000000	0.000000	4.000000	35.000000	1.000000
14746.614608	-0.048171	0.601749	0.062126	85.491508	139.839218	-178.492966	3.277492	0.000000	-2.628131	0.000000	0.000000	0.000000	-0.220025	0.462293	-1.027115	0.000000	0.000000	4.000000	35.000000	1.000000
14746.617942	-0.048171	0.601749	0.062126	85.491508	139.839218	-178.492966	3.277492	0.000000	-2.628131	0.000000	0.000000	0.000000	-0.220025	0.462293	-1.027115	0.000000	0.000000	4.000000	35.000000	1.000000
14746.621275	-0.048171	0.601749	0.062126	85.535423	139.921799	-178.316116	3.106306	0.000000	-2.591461	0.000000	0.000000	0.000000	-0.220025	0.462293	-1.027115	0.000000	0.000000	4.000000	35.000000	1.000000
14746.624608	-0.048975	0.603190	0.058808	85.535423	139.921799	-178.316116	3.106306	0.000000	-2.591461	0.000000	0.000000	0.000000	-0.241261	0.432207	-0.995387	0.000000	0.000000	4.000000	35.000000	1.000000
14746.627942	-0.048975	0.603190	0.058808	85.535423	139.921799	-178.316116	3.106306	0.000000	-2.591461	0.000000	0.000000	0.000000	-0.241261	0.432207	-0.995387	0.000000	0.000000	4.000000	35.000000	1.000000
14746.631275	-0.048975	0.603190	0.058808	85.546623	139.419662	-178.673172	2.940408	0.000000	-2.551250	0.000000	0.000000	0.000000	-0.241261	0.432207	-0.995387	0.000000	0.000000	4.000000	35.000000	1.000000
14746.634608	-0.049896	0.604541	0.055569	85.546623	139.419662	-178.673172	2.940408	0.000000	-2.551250	0.000000	0.000000	0.000000	-0.276255	0.405593	-0.971761	0.000000	0.000000	4.000000	35.000000	1.000000
14746.637942	-0.049896	0.604541	0.055569	85.546623	139.419662	-178.673172	2.940408	0.000000	-2.551250	0.000000	0.000000	0.000000	-0.276255	0.405593	-0.971761	0.000000	0.000000	4.000000	35.000000	1.000000
14746.641275	-0.049896	0.604541	0.055569	85.540604	138.571884	-179.337585	2.778448	0.000000	-2.505208	0.000000	0.000000	0.000000	-0.276255	0.405593	-0.971761	0.000000	0.000000	4.000000	35.000000	1.000000
14746.644608	-0.050934	0.605799	0.052432	85.540604	138.571884	-179.337585	2.778448	0.000000	-2.505208	0.000000	0.000000	0.000000	-0.311490	0.377296	-0.940948	0.000000	0.000000	4.000000	35.000000	1.000000
14746.647942	-0.050934	0.605799	0.052432	85.540604	138.571884	-179.337585	2.778448	0.000000	-2.505208	0.000000	0.000000	0.000000	-0.311490	0.377296	-0.940948	0.000000	0.000000	4.000000	35.000000	1.000000
14746.651275	-0.050934	0.605799	0.052432	85.495331	137.135818	179.468643	2.621623	0.000000	-2.453293	0.000000	0.000000	0.000000	-0.311490	0.377296	-0.940948	0.000000	0.000000	4.000000	35.000000	1.000000
14746.654608	-0.052117	0.606977	0.049436	85.495331	137.135818	179.468643	2.621623	0.000000	-2.453293	0.000000	0.000000	0.000000	-0.354779	0.353337	-0.899079	0.000000	0.000000	4.000000	35.000000	1.000000
14746.657942	-0.052117	0.606977	0.049436	85.495331	137.135818	179.468643	2.621623	0.000000	-2.453293	0.000000	0.000000	0.000000	-0.354779	0.353337	-0.899079	0.000000	0.000000	4.000000	35.000000	1.000000
14746.661275	-0.052117	0.606977	0.049436	85.400154	134.846893	177.482590	2.471777	0.000000	-2.394163	0.000000	0.000000	0.000000	-0.354779	0.353337	-0.899079	0.000000	0.000000	4.000000	35.000000	1.000000
14746.664608	-0.053372	0.608050	0.046594	85.400154	134.846893	177.482590	2.471777	0.000000	-2.394163	0.000000	0.000000	0.000000	-0.376486	0.322047	-0.852392	0.000000	0.000000	4.000000	35.000000	1.000000
14746.667942	-0.053372	0.608050	0.046594	85.400154	134.846893	177.482590	2.471777	0.000000	-2.394163	0.000000	0.000000	0.000000	-0.376486	0.322047	-0.852392	0.000000	0.000000	4.000000	35.000000	1.000000
14746.671275	-0.053372	0.608050	0.046594	85.238976	131.805527	174.812622	2.329711	0.000000	-2.331415	0.000000	0.000000	0.000000	-0.376486	0.322047	-0.852392	0.000000	0.000000	4.000000	35.000000	1.000000
14746.674608	-0.054679	0.609063	0.043943	85.238976	131.805527	174.812622	2.329711	0.000000	-2.331415	0.000000	0.000000	0.000000	-0.392192	0.303665	-0.795509	0.000000	0.000000	4.000000	35.000000	1.000000
14746.677942	-0.054679	0.609063	0.043943	85.238976	131.805527	174.812622	2.329711	0.000000	-2.331415	0.000000	0.000000	0.000000	-0.392192	0.303665	-0.795509	0.000000	0.000000	4.000000	35.000000	1.000000
14746.681275	-0.054679	0.609063	0.043943	85.038757	128.529175	171.927261	2.197127	0.000000	-2.266050	0.000000	0.000000	0.000000	-0.392192	0.303665	-0.795509	0.000000	0.000000	4.000000	35.000000	1.000000
14746.684608	-0.055993	0.609990	0.041495	85.038757	128.529175	171.927261	2.197127	0.000000	-2.266050	0.000000	0.000000	0.000000	-0.394342	0.278085	-0.734328	0.000000	0.000000	4.000000	35.000000	1.000000
14746.687942	-0.055993	0.609990	0.041495	85.038757	128.529175	171.927261	2.197127	0.000000	-2.266050	0.000000	0.000000	0.000000	-0.394342	0.278085	-0.734328	0.000000	0.000000	4.000000	35.000000	1.000000
14746.691275	-0.055993	0.609990	0.041495	84.817978	125.400459	169.101959	2.074739	0.000000	-2.200326	0.000000	0.000000	0.000000	-0.394342	0.278085	-0.734328	0.000000	0.000000	4.000000	35.000000	1.000000
14746.694608	-0.057313	0.610823	0.039213	84.817978	125.400459	169.101959	2.074739	0.000000	-2.200326	0.000000	0.000000	0.000000	-0.395772	0.249914	-0.684497	0.000000	0.000000	4.000000	35.000000	1.000000
14746.697942	-0.057313	0.610823	0.039213	84.817978	125.400459	169.101959	2.074739	0.000000	-2.200326	0.000000	0.000000	0.000000	-0.395772	0.249914	-0.684497	0.000000	0.000000	4.000000	35.000000	1.000000
14746.701275	-0.057313	0.610823	0.039213	84.583183	122.572624	166.241165	1.960656	0.000000	-2.134365	0.000000	0.000000	0.000000	-0.395772	0.249914	-0.684497	0.000000	0.000000	4.000000	35.000000	1.000000
14746.704608	-0.058611	0.611599	0.037069	84.583183	122.572624	166.241165	1.960656	0.000000	-2.134365	0.000000	0.000000	0.000000	-0.389532	0.233024	-0.643172	0.000000	0.000000	4.000000	35.000000	1.000000
14746.707942	-0.058611	0.611599	0.037069	84.583183	122.572624	166.241165	1.960656	0.000000	-2.134365	0.000000	0.000000	0.000000	-0.389532	0.233024	-0.643172	0.000000	0.000000	4.000000	35.000000	1.000000
14746.711275	-0.058611	0.611599	0.037069	84.347717	120.025894	163.206314	1.853461	0.000000	-2.069443	0.000000	0.000000	0.000000	-0.389532	0.233024	-0.643172	0.000000	0.000000	4.000000	35.000000	1.000000
14746.714608	-0.059962	0.612295	0.035064	84.347717	120.025894	163.206314	1.853461	0.000000	-2.069443	0.000000	0.000000	0.000000	-0.405128	0.208624	-0.601649	0.000000	0.000000	4.000000	35.000000	1.000000
14746.717942	-0.059962	0.612295	0.035064	84.347717	120.025894	163.206314	1.853461	0.000000	-2.069443	0.000000	0.000000	0.000000	-0.405128	0.208624	-0.601649	0.000000	0.000000	4.000000	35.000000	1.000000
14746.721275	-0.059962	0.612295	0.035064	84.117302	117.915291	160.726761	1.753186	0.000000	-2.001921	0.000000	0.000000	0.000000	-0.405128	0.208624	-0.601649	0.000000	0.000000	4.000000	35.000000	1.000000
14746.724608	-0.061381	0.612953	0.033138	84.117302	117.915291	160.726761	1.753186	0.000000	-2.001921	0.000000	0.000000	0.000000	-0.425887	0.197371	-0.577682	0.000000	0.000000	4.000000	35.000000	1.000000
14746.727942	-0.061381	0.612953	0.033138	84.117302	117.915291	160.726761	1.753186	0.000000	-2.001921	0.000000	0.000000	0.000000	-0.425887	0.197371	-0.577682	0.000000	0.000000	4.000000	35.000000	1.000000
14746.731275	-0.061381	0.612953	0.033138	83.896965	116.362694	159.205948	1.656906	0.000000	-1.930940	0.000000	0.000000	0.000000	-0.425887	0.197371	-0.577682	0.000000	0.000000	4.000000	35.000000	1.000000
14746.734608	-0.062897	0.613540	0.031321	83.896965	116.362694	159.205948	1.656906	0.000000	-1.930940	0.000000	0.000000	0.000000	-0.454886	0.176217	-0.545032	0.000000	0.000000	4.000000	35.000000	1.000000
14746.737942	-0.062897	0.613540	0.031321	83.896965	116.362694	159.205948	1.656906	0.000000	-1.930940	0.000000	0.000000	0.000000	-0.454886	0.176217	-0.545032	0.000000	0.000000	4.000000	35.000000	1.000000
14746.741275	-0.062897	0.613540	0.031321	83.640350	115.619965	158.615005	1.566067	0.000000	-1.855126	0.000000	0.000000	0.000000	-0.454886	0.176217	-0.545032	0.000000	0.000000	4.000000	35.000000	1.000000
14746.744608	-0.064461	0.614066	0.029595	83.640350	115.619965	158.615005	1.566067	0.000000	-1.855126	0.000000	0.000000	0.000000	-0.469179	0.157687	-0.517797	0.000000	0.000000	4.000000	35.000000	1.000000
14746.747942	-0.064461	0.614066	0.029595	83.640350	115.619965	158.615005	1.566067	0.000000	-1.855126	0.000000	0.000000	0.000000	-0.469179	0.157687	-0.517797	0.000000	0.000000	4.000000	35.000000	1.000000
14746.751275	-0.064461	0.614066	0.029595	83.324295	115.527641	158.475693	1.479768	0.000000	-1.776929	0.000000	0.000000	0.000000	-0.469179	0.157687	-0.517797	0.000000	0.000000	4.000000	35.000000	1.000000
14746.754608	-0.066075	0.614577	0.027967	83.324295	115.527641	158.475693	1.479768	0.000000	-1.776929	0.000000	0.000000	0.000000	-0.483941	0.153487	-0.488584	0.000000	0.000000	4.000000	35.000000	1.000000
14746.757942	-0.066075	0.614577	0.027967	83.324295	115.527641	158.475693	1.479768	0.000000	-1.776929	0.000000	0.000000	0.000000	-0.483941	0.153487	-0.488584	0.000000	0.000000	4.000000	35.000000	1.000000
14746.761275	-0.066075	0.614577	0.027967	82.952652	115.614555	158.359375	1.398337	0.000000	-1.696272	0.000000	0.000000	0.000000	-0.483941	0.153487	-0.488584	0.000000	0.000000	4.000000	35.000000	1.000000
14746.764608	-0.067671	0.615022	0.026462	82.952652	115.614555	158.359375	1.398337	0.000000	-1.696272	0.000000	0.000000	0.000000	-0.478982	0.133532	-0.451439	0.000000	0.000000	4.000000	35.000000	1.000000
14746.767942	-0.067671	0.615022	0.026462	82.952652	115.614555	158.359375	1.398337	0.000000	-1.696272	0.000000	0.000000	0.000000	-0.478982	0.133532	-0.451439	0.000000	0.000000	4.000000	35.000000	1.000000
14746.771275	-0.067671	0.615022	0.026462	82.561852	115.647316	158.126541	1.323097	0.000000	-1.616442	0.000000	0.000000	0.000000	-0.478982	0.133532	-0.451439	0.000000	0.000000	4.000000	35.000000	1.000000
14746.774608	-0.069234	0.615442	0.025115	82.561852	115.647316	158.126541	1.323097	0.000000	-1.616442	0.000000	0.000000	0.000000	-0.468961	0.125824	-0.404041	0.000000	0.000000	4.000000	35.000000	1.000000
14746.777942	-0.069234	0.615442	0.025115	82.561852	115.647316	158.126541	1.323097	0.000000	-1.616442	0.000000	0.000000	0.000000	-0.468961	0.125824	-0.404041	0.000000	0.000000	4.000000	35.000000	1.000000
14746.781275	-0.069234	0.615442	0.025115	82.202560	115.479210	157.674408	1.255757	0.000000	-1.538282	0.000000	0.000000	0.000000	-0.468961	0.125824	-0.404041	0.000000	0.000000	4.000000	35.000000	1.000000
14746.784608	-0.070804	0.615804	0.023866	82.202560	115.479210	157.674408	1.255757	0.000000	-1.538282	0.000000	0.000000	0.000000	-0.470877	0.108684	-0.374725	0.000000	0.000000	4.000000	35.000000	1.000000
14746.787942	-0.070804	0.615804	0.023866	82.202560	115.479210	157.674408	1.255757	0.000000	-1.538282	0.000000	0.000000	0.000000	-0.470877	0.108684	-0.374725	0.000000	0.000000	4.000000	35.000000	1.000000
14746.791275	-0.070804	0.615804	0.023866	81.902168	115.412071	157.537247	1.193303	0.000000	-1.459803	0.000000	0.000000	0.000000	-0.470877	0.108684	-0.374725	0.000000	0.000000	4.000000	35.000000	1.000000
14746.794608	-0.072383	0.616130	0.022730	81.902168	115.412071	157.537247	1.193303	0.000000	-1.459803	0.000000	0.000000	0.000000	-0.473815	0.097725	-0.340813	0.000000	0.000000	4.000000	35.000000	1.000000
14746.797942	-0.072383	0.616130	0.022730	81.902168	115.412071	157.537247	1.193303	0.000000	-1.459803	0.000000	0.000000	0.000000	-0.473815	0.097725	-0.340813	0.000000	0.000000	4.000000	35.000000	1.000000
14746.801275	-0.072383	0.616130	0.022730	81.680290	115.469307	157.503937	1.136501	0.000000	-1.380834	0.000000	0.000000	0.000000	-0.473815	0.097725	-0.340813	0.000000	0.000000	4.000000	35.000000	1.000000
14746.804608	-0.073903	0.616400	0.021702	81.680290	115.469307	157.503937	1.136501	0.000000	-1.380834	0.000000	0.000000	0.000000	-0.455974	0.081064	-0.308272	0.000000	0.000000	4.000000	35.000000	1.000000
14746.807942	-0.073903	0.616400	0.021702	81.680290	115.469307	157.503937	1.136501	0.000000	-1.380834	0.000000	0.000000	0.000000	-0.455974	0.081064	-0.308272	0.000000	0.000000	4.000000	35.000000	1.000000
14746.811275	-0.073903	0.616400	0.021702	81.534271	115.695534	157.359497	1.085122	0.000000	-1.304838	0.000000	0.000000	0.000000	-0.455974	0.081064	-0.308272	0.000000	0.000000	4.000000	35.000000	1.000000
14746.814608	-0.075383	0.616649	0.020748	81.534271	115.695534	157.359497	1.085122	0.000000	-1.304838	0.000000	0.000000	0.000000	-0.443863	0.074568	-0.286299	0.000000	0.000000	4.000000	35.000000	1.000000
14746.817942	-0.075383	0.616649	0.020748	81.534271	115.695534	157.359497	1.085122	0.000000	-1.304838	0.000000	0.000000	0.000000	-0.443863	0.074568	-0.286299	0.000000	0.000000	4.000000	35.000000	1.000000
14746.821275	-0.075383	0.616649	0.020748	81.444458	116.073807	157.284836	1.037405	0.000000	-1.230860	0.000000	0.000000	0.000000	-0.443863	0.074568	-0.286299	0.000000	0.000000	4.000000	35.000000	1.000000
14746.824608	-0.076823	0.616876	0.019867	81.444458	116.073807	157.284836	1.037405	0.000000	-1.230860	0.000000	0.000000	0.000000	-0.432048	0.068154	-0.264193	0.000000	0.000000	4.000000	35.000000	1.000000
14746.827942	-0.076823	0.616876	0.019867	81.444458	116.073807	157.284836	1.037405	0.000000	-1.230860	0.000000	0.000000	0.000000	-0.432048	0.068154	-0.264193	0.000000	0.000000	4.000000	35.000000	1.000000
14746.831275	-0.076823	0.616876	0.019867	81.388557	116.329391	157.323013	0.993373	0.000000	-1.158852	0.000000	0.000000	0.000000	-0.432048	0.068154	-0.264193	0.000000	0.000000	4.000000	35.000000	1.000000
14746.834608	-0.078235	0.617088	0.019124	81.388557	116.329391	157.323013	0.993373	0.000000	-1.158852	0.000000	0.000000	0.000000	-0.423599	0.063802	-0.223169	0.000000	0.000000	4.000000	35.000000	1.000000
14746.837942	-0.078235	0.617088	0.019124	81.388557	116.329391	157.323013	0.993373	0.000000	-1.158852	0.000000	0.000000	0.000000	-0.423599	0.063802	-0.223169	0.000000	0.000000	4.000000	35.000000	1.000000
14746.841275	-0.078235	0.617088	0.019124	81.337959	116.503082	157.389328	0.956178	0.000000	-1.088253	0.000000	0.000000	0.000000	-0.423599	0.063802	-0.223169	0.000000	0.000000	4.000000	35.000000	1.000000
14746.844608	-0.079589	0.617254	0.018467	81.337959	116.503082	157.389328	0.956178	0.000000	-1.088253	0.000000	0.000000	0.000000	-0.406109	0.049696	-0.197111	0.000000	0.000000	4.000000	35.000000	1.000000
14746.847942	-0.079589	0.617254	0.018467	81.337959	116.503082	157.389328	0.956178	0.000000	-1.088253	0.000000	0.000000	0.000000	-0.406109	0.049696	-0.197111	0.000000	0.000000	4.000000	35.000000	1.000000
14746.851275	-0.079589	0.617254	0.018467	81.283707	116.708878	157.439758	0.923327	0.000000	-1.020568	0.000000	0.000000	0.000000	-0.406109	0.049696	-0.197111	0.000000	0.000000	4.000000	35.000000	1.000000
14746.854608	-0.080912	0.617367	0.017917	81.283707	116.708878	157.439758	0.923327	0.000000	-1.020568	0.000000	0.000000	0.000000	-0.396898	0.033750	-0.164915	0.000000	0.000000	4.000000	35.000000	1.000000
14746.857942	-0.080912	0.617367	0.017917	81.283707	116.708878	157.439758	0.923327	0.000000	-1.020568	0.000000	0.000000	0.000000	-0.396898	0.033750	-0.164915	0.000000	0.000000	4.000000	35.000000	1.000000
14746.861275	-0.080912	0.617367	0.017917	81.210182	117.096298	157.654175	0.895841	0.000000	-0.954418	0.000000	0.000000	0.000000	-0.396898	0.033750	-0.164915	0.000000	0.000000	4.000000	35.000000	1.000000
14746.864608	-0.082197	0.617439	0.017427	81.210182	117.096298	157.654175	0.895841	0.000000	-0.954418	0.000000	0.000000	0.000000	-0.385538	0.021816	-0.146866	0.000000	0.000000	4.000000	35.000000	1.000000
14746.867942	-0.082197	0.617439	0.017427	81.210182	117.096298	157.654175	0.895841	0.000000	-0.954418	0.000000	0.000000	0.000000	-0.385538	0.021816	-0.146866	0.000000	0.000000	4.000000	35.000000	1.000000
14746.871275	-0.082197	0.617439	0.017427	81.114891	117.633957	158.115997	0.871363	0.000000	-0.890162	0.000000	0.000000	0.000000	-0.385538	0.021816	-0.146866	0.000000	0.000000	4.000000	35.000000	1.000000
14746.874608	-0.083419	0.617453	0.016987	81.114891	117.633957	158.115997	0.871363	0.000000	-0.890162	0.000000	0.000000	0.000000	-0.366810	0.003992	-0.132062	0.000000	0.000000	4.000000	35.000000	1.000000
14746.877942	-0.083419	0.617453	0.016987	81.114891	117.633957	158.115997	0.871363	0.000000	-0.890162	0.000000	0.000000	0.000000	-0.366810	0.003992	-0.132062	0.000000	0.000000	4.000000	35.000000	1.000000
14746.881275	-0.083419	0.617453	0.016987	81.017952	118.169815	158.648010	0.849353	0.000000	-0.829027	0.000000	0.000000	0.000000	-0.366810	0.003992	-0.132062	0.000000	0.000000	4.000000	35.000000	1.000000
14746.884608	-0.084632	0.617420	0.016627	81.017952	118.169815	158.648010	0.849353	0.000000	-0.829027	0.000000	0.000000	0.000000	-0.363808	-0.009828	-0.107874	0.000000	0.000000	4.000000	35.000000	1.000000
14746.887942	-0.084632	0.617420	0.016627	81.017952	118.169815	158.648010	0.849353	0.000000	-0.829027	0.000000	0.000000	0.000000	-0.363808	-0.009828	-0.107874	0.000000	0.000000	4.000000	35.000000	1.000000
14746.891275	-0.084632	0.617420	0.016627	80.917816	118.709030	159.188828	0.831374	0.000000	-0.768392	0.000000	0.000000	0.000000	-0.363808	-0.009828	-0.107874	0.000000	0.000000	4.000000	35.000000	1.000000
14746.894608	-0.085784	0.617328	0.016318	80.917816	118.709030	159.188828	0.831374	0.000000	-0.768392	0.000000	0.000000	0.000000	-0.345412	-0.027587	-0.092865	0.000000	0.000000	4.000000	35.000000	1.000000
14746.897942	-0.085784	0.617328	0.016318	80.917816	118.709030	159.188828	0.831374	0.000000	-0.768392	0.000000	0.000000	0.000000	-0.345412	-0.027587	-0.092865	0.000000	0.000000	4.000000	35.000000	1.000000
14746.901275	-0.085784	0.617328	0.016318	80.813744	119.265526	159.803406	0.815896	0.000000	-0.710823	0.000000	0.000000	0.000000	-0.345412	-0.027587	-0.092865	0.000000	0.000000	4.000000	35.000000	1.000000
14746.904608	-0.086892	0.617183	0.016031	80.813744	119.265526	159.803406	0.815896	0.000000	-0.710823	0.000000	0.000000	0.000000	-0.332574	-0.043356	-0.086077	0.000000	0.000000	4.000000	35.000000	1.000000
14746.907942	-0.086892	0.617183	0.016031	80.813744	119.265526	159.803406	0.815896	0.000000	-0.710823	0.000000	0.000000	0.000000	-0.332574	-0.043356	-0.086077	0.000000	0.000000	4.000000	35.000000	1.000000
14746.911275	-0.086892	0.617183	0.016031	80.720810	119.759483	160.256760	0.801550	0.000000	-0.655394	0.000000	0.000000	0.000000	-0.332574	-0.043356	-0.086077	0.000000	0.000000	4.000000	35.000000	1.000000
14746.914608	-0.087889	0.617013	0.015771	80.720810	119.759483	160.256760	0.801550	0.000000	-0.655394	0.000000	0.000000	0.000000	-0.299112	-0.051208	-0.078035	0.000000	0.000000	4.000000	35.000000	1.000000
14746.917942	-0.087889	0.617013	0.015771	80.720810	119.759483	160.256760	0.801550	0.000000	-0.655394	0.000000	0.000000	0.000000	-0.299112	-0.051208	-0.078035	0.000000	0.000000	4.000000	35.000000	1.000000
14746.921275	-0.087889	0.617013	0.015771	80.664383	120.222122	160.538712	0.788544	0.000000	-0.605543	0.000000	0.000000	0.000000	-0.299112	-0.051208	-0.078035	0.000000	0.000000	4.000000	35.000000	1.000000
14746.924608	-0.087889	0.617013	0.015771	80.664383	120.222122	160.538712	0.788544	0.000000	-0.605543	0.000000	0.000000	0.000000	-0.299112	-0.051208	-0.078035	0.000000	0.000000	4.000000	35.000000	1.000000
14746.927942	-0.088768	0.616803	0.015499	80.664383	120.222122	160.538712	0.788544	0.000000	-0.605543	0.000000	0.000000	0.000000	-0.263533	-0.063021	-0.081425	0.000000	0.000000	4.000000	35.000000	1.000000
14746.931275	-0.088768	0.616803	0.015499	80.661568	120.759232	160.916977	0.788544	0.000000	-0.605543	0.000000	0.000000	0.000000	-0.263533	-0.063021	-0.081425	0.000000	0.000000	4.000000	35.000000	1.000000
14746.934608	-0.089499	0.616586	0.015189	80.661568	120.759232	160.916977	0.788544	0.000000	-0.605543	0.000000	0.000000	0.000000	-0.219392	-0.064954	-0.093029	0.000000	0.000000	4.000000	35.000000	1.000000
14746.937942	-0.089499	0.616586	0.015189	80.661568	120.759232	160.916977	0.788544	0.000000	-0.605543	0.000000	0.000000	0.000000	-0.219392	-0.064954	-0.093029	0.000000	0.000000	4.000000	35.000000	1.000000
14746.941275	-0.089499	0.616586	0.015189	80.717079	121.435532	161.537247	0.759469	0.000000	-0.525055	0.000000	0.000000	0.000000	-0.219392	-0.064954	-0.093029	0.000000	0.000000	4.000000	35.000000	1.000000
14746.944608	-0.089499	0.616586	0.015189	80.717079	121.435532	161.537247	0.759469	0.000000	-0.525055	0.000000	0.000000	0.000000	-0.219392	-0.064954	-0.093029	0.000000	0.000000	4.000000	35.000000	1.000000
14746.947942	-0.090134	0.616330	0.014865	80.717079	121.435532	161.537247	0.759469	0.000000	-0.525055	0.000000	0.000000	0.000000	-0.190533	-0.076730	-0.097344	0.000000	0.000000	4.000000	35.000000	1.000000
14746.951275	-0.090134	0.616330	0.014865	80.819794	122.458519	162.494034	0.759469	0.000000	-0.525055	0.000000	0.000000	0.000000	-0.190533	-0.076730	-0.097344	0.000000	0.000000	4.000000	35.000000	1.000000
14746.954608	-0.090671	0.616062	0.014518	80.819794	122.458519	162.494034	0.759469	0.000000	-0.525055	0.000000	0.000000	0.000000	-0.161188	-0.080604	-0.104124	0.000000	0.000000	4.000000	35.000000	1.000000
14746.957942	-0.090671	0.616062	0.014518	80.819794	122.458519	162.494034	0.759469	0.000000	-0.525055	0.000000	0.000000	0.000000	-0.161188	-0.080604	-0.104124	0.000000	0.000000	4.000000	35.000000	1.000000
14746.961275	-0.090671	0.616062	0.014518	80.962601	123.854416	163.771835	0.725891	0.000000	-0.466435	0.000000	0.000000	0.000000	-0.161188	-0.080604	-0.104124	0.000000	0.000000	4.000000	35.000000	1.000000
14746.964608	-0.091165	0.615767	0.014187	80.962601	123.854416	163.771835	0.725891	0.000000	-0.466435	0.000000	0.000000	0.000000	-0.148028	-0.088398	-0.099219	0.000000	0.000000	4.000000	35.000000	1.000000
14746.967942	-0.091165	0.615767	0.014187	80.962601	123.854416	163.771835	0.725891	0.000000	-0.466435	0.000000	0.000000	0.000000	-0.148028	-0.088398	-0.099219	0.000000	0.000000	4.000000	35.000000	1.000000
14746.971275	-0.091165	0.615767	0.014187	81.110535	125.438721	165.230209	0.709354	0.000000	-0.441764	0.000000	0.000000	0.000000	-0.148028	-0.088398	-0.099219	0.000000	0.000000	4.000000	35.000000	1.000000
14746.974608	-0.091625	0.615440	0.013806	81.110535	125.438721	165.230209	0.709354	0.000000	-0.441764	0.000000	0.000000	0.000000	-0.137969	-0.098155	-0.114331	0.000000	0.000000	4.000000	35.000000	1.000000
14746.977942	-0.091625	0.615440	0.013806	81.110535	125.438721	165.230209	0.709354	0.000000	-0.441764	0.000000	0.000000	0.000000	-0.137969	-0.098155	-0.114331	0.000000	0.000000	4.000000	35.000000	1.000000
14746.981275	-0.091625	0.615440	0.013806	81.228531	126.885040	166.554276	0.690299	0.000000	-0.418769	0.000000	0.000000	0.000000	-0.137969	-0.098155	-0.114331	0.000000	0.000000	4.000000	35.000000	1.000000
14746.984608	-0.091625	0.615440	0.013806	81.228531	126.885040	166.554276	0.690299	0.000000	-0.418769	0.000000	0.000000	0.000000	-0.137969	-0.098155	-0.114331	0.000000	0.000000	4.000000	35.000000	1.000000
14746.987942	-0.092071	0.615100	0.013476	81.228531	126.885040	166.554276	0.690299	0.000000	-0.418769	0.000000	0.000000	0.000000	-0.133802	-0.102049	-0.099057	0.000000	0.000000	4.000000	35.000000	1.000000
14746.991275	-0.092071	0.615100	0.013476	81.299431	128.073441	167.619186	0.690299	0.000000	-0.418769	0.000000	0.000000	0.000000	-0.133802	-0.102049	-0.099057	0.000000	0.000000	4.000000	35.000000	1.000000
14746.994608	-0.092488	0.614721	0.013119	81.299431	128.073441	167.619186	0.690299	0.000000	-0.418769	0.000000	0.000000	0.000000	-0.125119	-0.113727	-0.107073	0.000000	0.000000	4.000000	35.000000	1.000000
14746.997942	-0.092488	0.614721	0.013119	81.299431	128.073441	167.619186	0.690299	0.000000	-0.418769	0.000000	0.000000	0.000000	-0.125119	-0.113727	-0.107073	0.000000	0.000000	4.000000	35.000000	1.000000
14747.001275	-0.092488	0.614721	0.013119	81.322350	128.905884	168.261841	0.655944	0.000000	-0.375616	0.000000	0.000000	0.000000	-0.125119	-0.113727	-0.107073	0.000000	0.000000	4.000000	35.000000	1.000000
14747.004608	-0.092488	0.614721	0.013119	81.322350	128.905884	168.261841	0.655944	0.000000	-0.375616	0.000000	0.000000	0.000000	-0.125119	-0.113727	-0.107073	0.000000	0.000000	4.000000	35.000000	1.000000
14747.007942	-0.092973	0.614316	0.012756	81.322350	128.905884	168.261841	0.655944	0.000000	-0.375616	0.000000	0.000000	0.000000	-0.145489	-0.121473	-0.108740	0.000000	0.000000	4.000000	35.000000	1.000000
14747.011275	-0.092973	0.614316	0.012756	81.319183	129.509995	168.608475	0.655944	0.000000	-0.375616	0.000000	0.000000	0.000000	-0.145489	-0.121473	-0.108740	0.000000	0.000000	4.000000	35.000000	1.000000
14747.014608	-0.093498	0.613891	0.012369	81.319183	129.509995	168.608475	0.655944	0.000000	-0.375616	0.000000	0.000000	0.000000	-0.157713	-0.127263	-0.116247	0.000000	0.000000	4.000000	35.000000	1.000000
14747.017942	-0.093498	0.613891	0.012369	81.319183	129.509995	168.608475	0.655944	0.000000	-0.375616	0.000000	0.000000	0.000000	-0.157713	-0.127263	-0.116247	0.000000	0.000000	4.000000	35.000000	1.000000
14747.021275	-0.093498	0.613891	0.012369	81.302048	130.058411	168.962326	0.618446	0.000000	-0.325082	0.000000	0.000000	0.000000	-0.157713	-0.127263	-0.116247	0.000000	0.000000	4.000000	35.000000	1.000000
14747.024608	-0.093498	0.613891	0.012369	81.302048	130.058411	168.962326	0.618446	0.000000	-0.325082	0.000000	0.000000	0.000000	-0.157713	-0.127263	-0.116247	0.000000	0.000000	4.000000	35.000000	1.000000
14747.027942	-0.094068	0.613468	0.011971	81.302048	130.058411	168.962326	0.618446	0.000000	-0.325082	0.000000	0.000000	0.000000	-0.170806	-0.127150	-0.119238	0.000000	0.000000	4.000000	35.000000	1.000000
14747.031275	-0.094068	0.613468	0.011971	81.278366	130.547775	169.330215	0.618446	0.000000	-0.325082	0.000000	0.000000	0.000000	-0.170806	-0.127150	-0.119238	0.000000	0.000000	4.000000	35.000000	1.000000
14747.034608	-0.094655	0.613025	0.011553	81.278366	130.547775	169.330215	0.618446	0.000000	-0.325082	0.000000	0.000000	0.000000	-0.176263	-0.132875	-0.125511	0.000000	0.000000	4.000000	35.000000	1.000000
14747.037942	-0.094655	0.613025	0.011553	81.278366	130.547775	169.330215	0.618446	0.000000	-0.325082	0.000000	0.000000	0.000000	-0.176263	-0.132875	-0.125511	0.000000	0.000000	4.000000	35.000000	1.000000
14747.041275	-0.094655	0.613025	0.011553	81.231529	130.847321	169.474045	0.577655	0.000000	-0.267237	0.000000	0.000000	0.000000	-0.176263	-0.132875	-0.125511	0.000000	0.000000	4.000000	35.000000	1.000000
14747.044608	-0.094655	0.613025	0.011553	81.231529	130.847321	169.474045	0.577655	0.000000	-0.267237	0.000000	0.000000	0.000000	-0.176263	-0.132875	-0.125511	0.000000	0.000000	4.000000	35.000000	1.000000
14747.047942	-0.095278	0.612569	0.011086	81.231529	130.847321	169.474045	0.577655	0.000000	-0.267237	0.000000	0.000000	0.000000	-0.186902	-0.136631	-0.140263	0.000000	0.000000	4.000000	35.000000	1.000000
14747.051275	-0.095278	0.612569	0.011086	81.174385	131.048996	169.465546	0.577655	0.000000	-0.267237	0.000000	0.000000	0.000000	-0.186902	-0.136631	-0.140263	0.000000	0.000000	4.000000	35.000000	1.000000
14747.054608	-0.095873	0.612121	0.010598	81.174385	131.048996	169.465546	0.577655	0.000000	-0.267237	0.000000	0.000000	0.000000	-0.178405	-0.134527	-0.146388	0.000000	0.000000	4.000000	35.000000	1.000000
14747.057942	-0.095873	0.612121	0.010598	81.174385	131.048996	169.465546	0.577655	0.000000	-0.267237	0.000000	0.000000	0.000000	-0.178405	-0.134527	-0.146388	0.000000	0.000000	4.000000	35.000000	1.000000
14747.061275	-0.095873	0.612121	0.010598	81.118179	131.260468	169.518585	0.529880	0.000000	-0.206353	0.000000	0.000000	0.000000	-0.178405	-0.134527	-0.146388	0.000000	0.000000	4.000000	35.000000	1.000000
14747.064608	-0.095873	0.612121	0.010598	81.118179	131.260468	169.518585	0.529880	0.000000	-0.206353	0.000000	0.000000	0.000000	-0.178405	-0.134527	-0.146388	0.000000	0.000000	4.000000	35.000000	1.000000
14747.067942	-0.096409	0.611667	0.010055	81.118179	131.260468	169.518585	0.529880	0.000000	-0.206353	0.000000	0.000000	0.000000	-0.160833	-0.136273	-0.162784	0.000000	0.000000	4.000000	35.000000	1.000000
14747.071275	-0.096409	0.611667	0.010055	81.061363	131.504135	169.686340	0.529880	0.000000	-0.206353	0.000000	0.000000	0.000000	-0.160833	-0.136273	-0.162784	0.000000	0.000000	4.000000	35.000000	1.000000
14747.074608	-0.096966	0.611213	0.009507	81.061363	131.504135	169.686340	0.529880	0.000000	-0.206353	0.000000	0.000000	0.000000	-0.167058	-0.136119	-0.164524	0.000000	0.000000	4.000000	35.000000	1.000000
14747.077942	-0.096966	0.611213	0.009507	81.061363	131.504135	169.686340	0.529880	0.000000	-0.206353	0.000000	0.000000	0.000000	-0.167058	-0.136119	-0.164524	0.000000	0.000000	4.000000	35.000000	1.000000
14747.081275	-0.096966	0.611213	0.009507	81.013268	131.798462	169.957596	0.475329	0.000000	-0.151705	0.000000	0.000000	0.000000	-0.167058	-0.136119	-0.164524	0.000000	0.000000	4.000000	35.000000	1.000000
14747.084608	-0.096966	0.611213	0.009507	81.013268	131.798462	169.957596	0.475329	0.000000	-0.151705	0.000000	0.000000	0.000000	-0.167058	-0.136119	-0.164524	0.000000	0.000000	4.000000	35.000000	1.000000
14747.087942	-0.097470	0.610792	0.008934	81.013268	131.798462	169.957596	0.475329	0.000000	-0.151705	0.000000	0.000000	0.000000	-0.151351	-0.126202	-0.171659	0.000000	0.000000	4.000000	35.000000	1.000000
14747.091275	-0.097470	0.610792	0.008934	80.973198	132.171051	170.299133	0.475329	0.000000	-0.151705	0.000000	0.000000	0.000000	-0.151351	-0.126202	-0.171659	0.000000	0.000000	4.000000	35.000000	1.000000
14747.094608	-0.097999	0.610391	0.008372	80.973198	132.171051	170.299133	0.475329	0.000000	-0.151705	0.000000	0.000000	0.000000	-0.158527	-0.120241	-0.168763	0.000000	0.000000	4.000000	35.000000	1.000000
14747.097942	-0.097999	0.610391	0.008372	80.973198	132.171051	170.299133	0.475329	0.000000	-0.151705	0.000000	0.000000	0.000000	-0.158527	-0.120241	-0.168763	0.000000	0.000000	4.000000	35.000000	1.000000
14747.101275	-0.097999	0.610391	0.008372	80.938179	132.531128	170.586777	0.418592	0.000000	-0.100058	0.000000	0.000000	0.000000	-0.158527	-0.120241	-0.168763	0.000000	0.000000	4.000000	35.000000	1.000000
14747.104608	-0.098528	0.609965	0.007816	80.938179	132.531128	170.586777	0.418592	0.000000	-0.100058	0.000000	0.000000	0.000000	-0.158617	-0.127905	-0.166640	0.000000	0.000000	4.000000	35.000000	1.000000
14747.107942	-0.098528	0.609965	0.007816	80.938179	132.531128	170.586777	0.418592	0.000000	-0.100058	0.000000	0.000000	0.000000	-0.158617	-0.127905	-0.166640	0.000000	0.000000	4.000000	35.000000	1.000000
14747.111275	-0.098528	0.609965	0.007816	80.887749	132.800354	170.797089	0.390818	0.000000	-0.073622	0.000000	0.000000	0.000000	-0.158617	-0.127905	-0.166640	0.000000	0.000000	4.000000	35.000000	1.000000
14747.114608	-0.099068	0.609545	0.007322	80.887749	132.800354	170.797089	0.390818	0.000000	-0.073622	0.000000	0.000000	0.000000	-0.162190	-0.125921	-0.148212	0.000000	0.000000	4.000000	35.000000	1.000000
14747.117942	-0.099068	0.609545	0.007322	80.887749	132.800354	170.797089	0.390818	0.000000	-0.073622	0.000000	0.000000	0.000000	-0.162190	-0.125921	-0.148212	0.000000	0.000000	4.000000	35.000000	1.000000
14747.121275	-0.099068	0.609545	0.007322	80.831406	132.975433	170.934326	0.366116	0.000000	-0.046590	0.000000	0.000000	0.000000	-0.162190	-0.125921	-0.148212	0.000000	0.000000	4.000000	35.000000	1.000000
14747.124608	-0.099068	0.609545	0.007322	80.831406	132.975433	170.934326	0.366116	0.000000	-0.046590	0.000000	0.000000	0.000000	-0.162190	-0.125921	-0.148212	0.000000	0.000000	4.000000	35.000000	1.000000
14747.127942	-0.099547	0.609119	0.006865	80.831406	132.975433	170.934326	0.366116	0.000000	-0.046590	0.000000	0.000000	0.000000	-0.143510	-0.127772	-0.137225	0.000000	0.000000	4.000000	35.000000	1.000000
14747.131275	-0.099547	0.609119	0.006865	80.774841	133.158279	171.100433	0.366116	0.000000	-0.046590	0.000000	0.000000	0.000000	-0.143510	-0.127772	-0.137225	0.000000	0.000000	4.000000	35.000000	1.000000
14747.134608	-0.099968	0.608681	0.006468	80.774841	133.158279	171.100433	0.366116	0.000000	-0.046590	0.000000	0.000000	0.000000	-0.126433	-0.131571	-0.119116	0.000000	0.000000	4.000000	35.000000	1.000000
14747.137942	-0.099968	0.608681	0.006468	80.774841	133.158279	171.100433	0.366116	0.000000	-0.046590	0.000000	0.000000	0.000000	-0.126433	-0.131571	-0.119116	0.000000	0.000000	4.000000	35.000000	1.000000
14747.141275	-0.099968	0.608681	0.006468	80.720131	133.339035	171.312195	0.323393	0.000000	-0.001600	0.000000	0.000000	0.000000	-0.126433	-0.131571	-0.119116	0.000000	0.000000	4.000000	35.000000	1.000000
14747.144608	-0.099968	0.608681	0.006468	80.720131	133.339035	171.312195	0.323393	0.000000	-0.001600	0.000000	0.000000	0.000000	-0.126433	-0.131571	-0.119116	0.000000	0.000000	4.000000	35.000000	1.000000
14747.147942	-0.100324	0.608217	0.006092	80.720131	133.339035	171.312195	0.323393	0.000000	-0.001600	0.000000	0.000000	0.000000	-0.106918	-0.139233	-0.112671	0.000000	0.000000	4.000000	35.000000	1.000000
14747.151275	-0.100324	0.608217	0.006092	80.666237	133.535645	171.490402	0.323393	0.000000	-0.001600	0.000000	0.000000	0.000000	-0.106918	-0.139233	-0.112671	0.000000	0.000000	4.000000	35.000000	1.000000
14747.154608	-0.100590	0.607779	0.005727	80.666237	133.535645	171.490402	0.323393	0.000000	-0.001600	0.000000	0.000000	0.000000	-0.079807	-0.131350	-0.109595	0.000000	0.000000	4.000000	35.000000	1.000000
14747.157942	-0.100590	0.607779	0.005727	80.666237	133.535645	171.490402	0.323393	0.000000	-0.001600	0.000000	0.000000	0.000000	-0.079807	-0.131350	-0.109595	0.000000	0.000000	4.000000	35.000000	1.000000
14747.161275	-0.100590	0.607779	0.005727	80.614601	133.772385	171.609009	0.286348	0.000000	0.029521	0.000000	0.000000	0.000000	-0.079807	-0.131350	-0.109595	0.000000	0.000000	4.000000	35.000000	1.000000
14747.164608	-0.100590	0.607779	0.005727	80.614601	133.772385	171.609009	0.286348	0.000000	0.029521	0.000000	0.000000	0.000000	-0.079807	-0.131350	-0.109595	0.000000	0.000000	4.000000	35.000000	1.000000
14747.167942	-0.100817	0.607335	0.005394	80.614601	133.772385	171.609009	0.286348	0.000000	0.029521	0.000000	0.000000	0.000000	-0.067999	-0.133184	-0.099854	0.000000	0.000000	4.000000	35.000000	1.000000
14747.171275	-0.100817	0.607335	0.005394	80.572289	134.071381	171.793488	0.286348	0.000000	0.029521	0.000000	0.000000	0.000000	-0.067999	-0.133184	-0.099854	0.000000	0.000000	4.000000	35.000000	1.000000
14747.174608	-0.101030	0.606885	0.004998	80.572289	134.071381	171.793488	0.286348	0.000000	0.029521	0.000000	0.000000	0.000000	-0.063748	-0.134879	-0.118820	0.000000	0.000000	4.000000	35.000000	1.000000
14747.177942	-0.101030	0.606885	0.004998	80.572289	134.071381	171.793488	0.286348	0.000000	0.029521	0.000000	0.000000	0.000000	-0.063748	-0.134879	-0.118820	0.000000	0.000000	4.000000	35.000000	1.000000
14747.181275	-0.101030	0.606885	0.004998	80.537224	134.467804	172.159393	0.249903	0.000000	0.051479	0.000000	0.000000	0.000000	-0.063748	-0.134879	-0.118820	0.000000	0.000000	4.000000	35.000000	1.000000
14747.184608	-0.101030	0.606885	0.004998	80.537224	134.467804	172.159393	0.249903	0.000000	0.051479	0.000000	0.000000	0.000000	-0.063748	-0.134879	-0.118820	0.000000	0.000000	4.000000	35.000000	1.000000
14747.187942	-0.101192	0.606443	0.004587	80.537224	134.467804	172.159393	0.249903	0.000000	0.051479	0.000000	0.000000	0.000000	-0.048877	-0.132769	-0.123186	0.000000	0.000000	4.000000	35.000000	1.000000
14747.191275	-0.101192	0.606443	0.004587	80.526283	134.866806	172.551987	0.249903	0.000000	0.051479	0.000000	0.000000	0.000000	-0.048877	-0.132769	-0.123186	0.000000	0.000000	4.000000	35.000000	1.000000
14747.194608	-0.101308	0.605981	0.004170	80.526283	134.866806	172.551987	0.249903	0.000000	0.051479	0.000000	0.000000	0.000000	-0.034552	-0.138410	-0.125153	0.000000	0.000000	4.000000	35.000000	1.000000
14747.197942	-0.101308	0.605981	0.004170	80.526283	134.866806	172.551987	0.249903	0.000000	0.051479	0.000000	0.000000	0.000000	-0.034552	-0.138410	-0.125153	0.000000	0.000000	4.000000	35.000000	1.000000
14747.201275	-0.101308	0.605981	0.004170	80.543274	135.238785	172.912079	0.208513	0.000000	0.065383	0.000000	0.000000	0.000000	-0.034552	-0.138410	-0.125153	0.000000	0.000000	4.000000	35.000000	1.000000
14747.204608	-0.101308	0.605981	0.004170	80.543274	135.238785	172.912079	0.208513	0.000000	0.065383	0.000000	0.000000	0.000000	-0.034552	-0.138410	-0.125153	0.000000	0.000000	4.000000	35.000000	1.000000
14747.207942	-0.101395	0.605527	0.003734	80.543274	135.238785	172.912079	0.208513	0.000000	0.065383	0.000000	0.000000	0.000000	-0.026297	-0.136256	-0.130949	0.000000	0.000000	4.000000	35.000000	1.000000
14747.211275	-0.101395	0.605527	0.003734	80.603882	135.471252	173.129303	0.208513	0.000000	0.065383	0.000000	0.000000	0.000000	-0.026297	-0.136256	-0.130949	0.000000	0.000000	4.000000	35.000000	1.000000
14747.214608	-0.101479	0.605054	0.003281	80.603882	135.471252	173.129303	0.208513	0.000000	0.065383	0.000000	0.000000	0.000000	-0.025127	-0.141870	-0.135818	0.000000	0.000000	4.000000	35.000000	1.000000
14747.217942	-0.101479	0.605054	0.003281	80.603882	135.471252	173.129303	0.208513	0.000000	0.065383	0.000000	0.000000	0.000000	-0.025127	-0.141870	-0.135818	0.000000	0.000000	4.000000	35.000000	1.000000
14747.221275	-0.101479	0.605054	0.003281	80.685333	135.528061	173.180099	0.164052	0.000000	0.073954	0.000000	0.000000	0.000000	-0.025127	-0.141870	-0.135818	0.000000	0.000000	4.000000	35.000000	1.000000
14747.224608	-0.101479	0.605054	0.003281	80.685333	135.528061	173.180099	0.164052	0.000000	0.073954	0.000000	0.000000	0.000000	-0.025127	-0.141870	-0.135818	0.000000	0.000000	4.000000	35.000000	1.000000
14747.227942	-0.101497	0.604582	0.002842	80.685333	135.528061	173.180099	0.164052	0.000000	0.073954	0.000000	0.000000	0.000000	-0.005332	-0.141705	-0.131671	0.000000	0.000000	4.000000	35.000000	1.000000
14747.231275	-0.101497	0.604582	0.002842	80.769814	135.456009	173.101547	0.164052	0.000000	0.073954	0.000000	0.000000	0.000000	-0.005332	-0.141705	-0.131671	0.000000	0.000000	4.000000	35.000000	1.000000
14747.234608	-0.101516	0.604084	0.002410	80.769814	135.456009	173.101547	0.164052	0.000000	0.073954	0.000000	0.000000	0.000000	-0.005746	-0.149244	-0.129506	0.000000	0.000000	4.000000	35.000000	1.000000
14747.237942	-0.101516	0.604084	0.002410	80.769814	135.456009	173.101547	0.164052	0.000000	0.073954	0.000000	0.000000	0.000000	-0.005746	-0.149244	-0.129506	0.000000	0.000000	4.000000	35.000000	1.000000
14747.241275	-0.101516	0.604084	0.002410	80.867027	135.297241	172.949142	0.120522	0.000000	0.075801	0.000000	0.000000	0.000000	-0.005746	-0.149244	-0.129506	0.000000	0.000000	4.000000	35.000000	1.000000
14747.244608	-0.101516	0.604084	0.002410	80.867027	135.297241	172.949142	0.120522	0.000000	0.075801	0.000000	0.000000	0.000000	-0.005746	-0.149244	-0.129506	0.000000	0.000000	4.000000	35.000000	1.000000
14747.247942	-0.101496	0.603581	0.002011	80.867027	135.297241	172.949142	0.120522	0.000000	0.075801	0.000000	0.000000	0.000000	0.005876	-0.151068	-0.119760	0.000000	0.000000	4.000000	35.000000	1.000000
14747.251275	-0.101496	0.603581	0.002011	80.984962	135.161179	172.810364	0.120522	0.000000	0.075801	0.000000	0.000000	0.000000	0.005876	-0.151068	-0.119760	0.000000	0.000000	4.000000	35.000000	1.000000
14747.254608	-0.101500	0.603052	0.001614	80.984962	135.161179	172.810364	0.120522	0.000000	0.075801	0.000000	0.000000	0.000000	-0.001097	-0.158575	-0.119073	0.000000	0.000000	4.000000	35.000000	1.000000
14747.257942	-0.101500	0.603052	0.001614	80.984962	135.161179	172.810364	0.120522	0.000000	0.075801	0.000000	0.000000	0.000000	-0.001097	-0.158575	-0.119073	0.000000	0.000000	4.000000	35.000000	1.000000
14747.261275	-0.101500	0.603052	0.001614	81.116859	135.002167	172.643494	0.080717	0.000000	0.075004	0.000000	0.000000	0.000000	-0.001097	-0.158575	-0.119073	0.000000	0.000000	4.000000	35.000000	1.000000
14747.264608	-0.101500	0.603052	0.001614	81.116859	135.002167	172.643494	0.080717	0.000000	0.075004	0.000000	0.000000	0.000000	-0.001097	-0.158575	-0.119073	0.000000	0.000000	4.000000	35.000000	1.000000
14747.267942	-0.101483	0.602499	0.001229	81.116859	135.002167	172.643494	0.080717	0.000000	0.075004	0.000000	0.000000	0.000000	0.005011	-0.166080	-0.115521	0.000000	0.000000	4.000000	35.000000	1.000000
14747.271275	-0.101483	0.602499	0.001229	81.251183	134.790955	172.423401	0.080717	0.000000	0.075004	0.000000	0.000000	0.000000	0.005011	-0.166080	-0.115521	0.000000	0.000000	4.000000	35.000000	1.000000
14747.274608	-0.101428	0.601939	0.000877	81.251183	134.790955	172.423401	0.080717	0.000000	0.075004	0.000000	0.000000	0.000000	0.016580	-0.167850	-0.105811	0.000000	0.000000	4.000000	35.000000	1.000000
14747.277942	-0.101428	0.601939	0.000877	81.251183	134.790955	172.423401	0.080717	0.000000	0.075004	0.000000	0.000000	0.000000	0.016580	-0.167850	-0.105811	0.000000	0.000000	4.000000	35.000000	1.000000
14747.281275	-0.101428	0.601939	0.000877	81.377274	134.428604	172.058350	0.043828	0.000000	0.071406	0.000000	0.000000	0.000000	0.016580	-0.167850	-0.105811	0.000000	0.000000	4.000000	35.000000	1.000000
14747.284608	-0.101428	0.601939	0.000877	81.377274	134.428604	172.058350	0.043828	0.000000	0.071406	0.000000	0.000000	0.000000	0.016580	-0.167850	-0.105811	0.000000	0.000000	4.000000	35.000000	1.000000
14747.287942	-0.101353	0.601355	0.000536	81.377274	134.428604	172.058350	0.043828	0.000000	0.071406	0.000000	0.000000	0.000000	0.022652	-0.175339	-0.102299	0.000000	0.000000	4.000000	35.000000	1.000000
14747.291275	-0.101353	0.601355	0.000536	81.503540	133.978989	171.621414	0.043828	0.000000	0.071406	0.000000	0.000000	0.000000	0.022652	-0.175339	-0.102299	0.000000	0.000000	4.000000	35.000000	1.000000
14747.294608	-0.101284	0.600739	0.000225	81.503540	133.978989	171.621414	0.043828	0.000000	0.071406	0.000000	0.000000	0.000000	0.020639	-0.184784	-0.093206	0.000000	0.000000	4.000000	35.000000	1.000000
14747.297942	-0.101284	0.600739	0.000225	81.503540	133.978989	171.621414	0.043828	0.000000	0.071406	0.000000	0.000000	0.000000	0.020639	-0.184784	-0.093206	0.000000	0.000000	4.000000	35.000000	1.000000
14747.301275	-0.101284	0.600739	0.000225	81.619293	133.556717	171.211365	0.011244	0.000000	0.064191	0.000000	0.000000	0.000000	0.020639	-0.184784	-0.093206	0.000000	0.000000	4.000000	35.000000	1.000000
14747.304608	-0.101284	0.600739	0.000225	81.619293	133.556717	171.211365	0.011244	0.000000	0.064191	0.000000	0.000000	0.000000	0.020639	-0.184784	-0.093206	0.000000	0.000000	4.000000	35.000000	1.000000
14747.307942	-0.101220	0.600117	-0.000063	81.619293	133.556717	171.211365	0.011244	0.000000	0.064191	0.000000	0.000000	0.000000	0.019136	-0.186546	-0.086431	0.000000	0.000000	4.000000	35.000000	1.000000
14747.311275	-0.101220	0.600117	-0.000063	81.716743	133.202927	170.863571	0.011244	0.000000	0.064191	0.000000	0.000000	0.000000	0.019136	-0.186546	-0.086431	0.000000	0.000000	4.000000	35.000000	1.000000
14747.314608	-0.101118	0.599489	-0.000319	81.716743	133.202927	170.863571	0.011244	0.000000	0.064191	0.000000	0.000000	0.000000	0.030653	-0.188349	-0.076777	0.000000	0.000000	4.000000	35.000000	1.000000
14747.317942	-0.101118	0.599489	-0.000319	81.716743	133.202927	170.863571	0.011244	0.000000	0.064191	0.000000	0.000000	0.000000	0.030653	-0.188349	-0.076777	0.000000	0.000000	4.000000	35.000000	1.000000
14747.321275	-0.101118	0.599489	-0.000319	81.780281	132.989426	170.649124	-0.015957	0.000000	0.055892	0.000000	0.000000	0.000000	0.030653	-0.188349	-0.076777	0.000000	0.000000	4.000000	35.000000	1.000000
14747.324608	-0.101118	0.599489	-0.000319	81.780281	132.989426	170.649124	-0.015957	0.000000	0.055892	0.000000	0.000000	0.000000	0.030653	-0.188349	-0.076777	0.000000	0.000000	4.000000	35.000000	1.000000
14747.327942	-0.100951	0.598862	-0.000562	81.780281	132.989426	170.649124	-0.015957	0.000000	0.055892	0.000000	0.000000	0.000000	0.050205	-0.188127	-0.072749	0.000000	0.000000	4.000000	35.000000	1.000000
14747.331275	-0.100951	0.598862	-0.000562	81.811363	132.919998	170.569427	-0.015957	0.000000	0.055892	0.000000	0.000000	0.000000	0.050205	-0.188127	-0.072749	0.000000	0.000000	4.000000	35.000000	1.000000
14747.334608	-0.100763	0.598210	-0.000793	81.811363	132.919998	170.569427	-0.015957	0.000000	0.055892	0.000000	0.000000	0.000000	0.056234	-0.195572	-0.069354	0.000000	0.000000	4.000000	35.000000	1.000000
14747.337942	-0.100763	0.598210	-0.000793	81.811363	132.919998	170.569427	-0.015957	0.000000	0.055892	0.000000	0.000000	0.000000	0.056234	-0.195572	-0.069354	0.000000	0.000000	4.000000	35.000000	1.000000
14747.341275	-0.100763	0.598210	-0.000793	81.833099	132.891129	170.526962	-0.039641	0.000000	0.038153	0.000000	0.000000	0.000000	0.056234	-0.195572	-0.069354	0.000000	0.000000	4.000000	35.000000	1.000000
14747.344608	-0.100763	0.598210	-0.000793	81.833099	132.891129	170.526962	-0.039641	0.000000	0.038153	0.000000	0.000000	0.000000	0.056234	-0.195572	-0.069354	0.000000	0.000000	4.000000	35.000000	1.000000
14747.347942	-0.100531	0.597584	-0.001023	81.833099	132.891129	170.526962	-0.039641	0.000000	0.038153	0.000000	0.000000	0.000000	0.069745	-0.187723	-0.069058	0.000000	0.000000	4.000000	35.000000	1.000000
14747.351275	-0.100531	0.597584	-0.001023	81.848396	132.891586	170.513687	-0.039641	0.000000	0.038153	0.000000	0.000000	0.000000	0.069745	-0.187723	-0.069058	0.000000	0.000000	4.000000	35.000000	1.000000
14747.354608	-0.100278	0.596934	-0.001242	81.848396	132.891586	170.513687	-0.039641	0.000000	0.038153	0.000000	0.000000	0.000000	0.075751	-0.195139	-0.065706	0.000000	0.000000	4.000000	35.000000	1.000000
14747.357942	-0.100278	0.596934	-0.001242	81.848396	132.891586	170.513687	-0.039641	0.000000	0.038153	0.000000	0.000000	0.000000	0.075751	-0.195139	-0.065706	0.000000	0.000000	4.000000	35.000000	1.000000
14747.361275	-0.100278	0.596934	-0.001242	81.882019	132.814194	170.420410	-0.062102	0.000000	0.013904	0.000000	0.000000	0.000000	0.075751	-0.195139	-0.065706	0.000000	0.000000	4.000000	35.000000	1.000000
14747.364608	-0.100278	0.596934	-0.001242	81.882019	132.814194	170.420410	-0.062102	0.000000	0.013904	0.000000	0.000000	0.000000	0.075751	-0.195139	-0.065706	0.000000	0.000000	4.000000	35.000000	1.000000
14747.367942	-0.100019	0.596316	-0.001493	81.882019	132.814194	170.420410	-0.062102	0.000000	0.013904	0.000000	0.000000	0.000000	0.077793	-0.185266	-0.075323	0.000000	0.000000	4.000000	35.000000	1.000000
14747.371275	-0.100019	0.596316	-0.001493	81.961121	132.529114	170.129562	-0.062102	0.000000	0.013904	0.000000	0.000000	0.000000	0.077793	-0.185266	-0.075323	0.000000	0.000000	4.000000	35.000000	1.000000
14747.374608	-0.099851	0.595693	-0.001741	81.961121	132.529114	170.129562	-0.062102	0.000000	0.013904	0.000000	0.000000	0.000000	0.050295	-0.187057	-0.074278	0.000000	0.000000	4.000000	35.000000	1.000000
14747.377942	-0.099851	0.595693	-0.001741	81.961121	132.529114	170.129562	-0.062102	0.000000	0.013904	0.000000	0.000000	0.000000	0.050295	-0.187057	-0.074278	0.000000	0.000000	4.000000	35.000000	1.000000
14747.381275	-0.099851	0.595693	-0.001741	82.096886	131.968994	169.576996	-0.087035	0.000000	-0.007445	0.000000	0.000000	0.000000	0.050295	-0.187057	-0.074278	0.000000	0.000000	4.000000	35.000000	1.000000
14747.384608	-0.099753	0.595063	-0.001980	82.096886	131.968994	169.576996	-0.087035	0.000000	-0.007445	0.000000	0.000000	0.000000	0.029323	-0.188873	-0.071784	0.000000	0.000000	4.000000	35.000000	1.000000
14747.387942	-0.099753	0.595063	-0.001980	82.096886	131.968994	169.576996	-0.087035	0.000000	-0.007445	0.000000	0.000000	0.000000	0.029323	-0.188873	-0.071784	0.000000	0.000000	4.000000	35.000000	1.000000
14747.391275	-0.099753	0.595063	-0.001980	82.270309	131.178787	168.805405	-0.098999	0.000000	-0.012332	0.000000	0.000000	0.000000	0.029323	-0.188873	-0.071784	0.000000	0.000000	4.000000	35.000000	1.000000
14747.394608	-0.099724	0.594453	-0.002218	82.270309	131.178787	168.805405	-0.098999	0.000000	-0.012332	0.000000	0.000000	0.000000	0.008874	-0.183061	-0.071477	0.000000	0.000000	4.000000	35.000000	1.000000
14747.397942	-0.099724	0.594453	-0.002218	82.270309	131.178787	168.805405	-0.098999	0.000000	-0.012332	0.000000	0.000000	0.000000	0.008874	-0.183061	-0.071477	0.000000	0.000000	4.000000	35.000000	1.000000
14747.401275	-0.099724	0.594453	-0.002218	82.447060	130.206451	167.862152	-0.110912	0.000000	-0.013811	0.000000	0.000000	0.000000	0.008874	-0.183061	-0.071477	0.000000	0.000000	4.000000	35.000000	1.000000
14747.404608	-0.099724	0.594453	-0.002218	82.447060	130.206451	167.862152	-0.110912	0.000000	-0.013811	0.000000	0.000000	0.000000	0.008874	-0.183061	-0.071477	0.000000	0.000000	4.000000	35.000000	1.000000
14747.407942	-0.099703	0.593856	-0.002418	82.447060	130.206451	167.862152	-0.110912	0.000000	-0.013811	0.000000	0.000000	0.000000	0.006327	-0.179270	-0.059833	0.000000	0.000000	4.000000	35.000000	1.000000
14747.411275	-0.099703	0.593856	-0.002418	82.590881	129.030380	166.746231	-0.110912	0.000000	-0.013811	0.000000	0.000000	0.000000	0.006327	-0.179270	-0.059833	0.000000	0.000000	4.000000	35.000000	1.000000
14747.414608	-0.099728	0.593277	-0.002611	82.590881	129.030380	166.746231	-0.110912	0.000000	-0.013811	0.000000	0.000000	0.000000	-0.007628	-0.173520	-0.058052	0.000000	0.000000	4.000000	35.000000	1.000000
14747.417942	-0.099728	0.593277	-0.002611	82.590881	129.030380	166.746231	-0.110912	0.000000	-0.013811	0.000000	0.000000	0.000000	-0.007628	-0.173520	-0.058052	0.000000	0.000000	4.000000	35.000000	1.000000
14747.421275	-0.099728	0.593277	-0.002611	82.694298	127.700455	165.496246	-0.130560	0.000000	-0.013594	0.000000	0.000000	0.000000	-0.007628	-0.173520	-0.058052	0.000000	0.000000	4.000000	35.000000	1.000000
14747.424608	-0.099728	0.593277	-0.002611	82.694298	127.700455	165.496246	-0.130560	0.000000	-0.013594	0.000000	0.000000	0.000000	-0.007628	-0.173520	-0.058052	0.000000	0.000000	4.000000	35.000000	1.000000
14747.427942	-0.099724	0.592704	-0.002733	82.694298	127.700455	165.496246	-0.130560	0.000000	-0.013594	0.000000	0.000000	0.000000	0.001221	-0.171862	-0.036479	0.000000	0.000000	4.000000	35.000000	1.000000
14747.431275	-0.099724	0.592704	-0.002733	82.762970	126.492882	164.364944	-0.130560	0.000000	-0.013594	0.000000	0.000000	0.000000	0.001221	-0.171862	-0.036479	0.000000	0.000000	4.000000	35.000000	1.000000
14747.434608	-0.099677	0.592132	-0.002846	82.762970	126.492882	164.364944	-0.130560	0.000000	-0.013594	0.000000	0.000000	0.000000	0.014212	-0.171738	-0.033859	0.000000	0.000000	4.000000	35.000000	1.000000
14747.437942	-0.099677	0.592132	-0.002846	82.762970	126.492882	164.364944	-0.130560	0.000000	-0.013594	0.000000	0.000000	0.000000	0.014212	-0.171738	-0.033859	0.000000	0.000000	4.000000	35.000000	1.000000
14747.441275	-0.099677	0.592132	-0.002846	82.816788	125.741325	163.657410	-0.142283	0.000000	-0.016165	0.000000	0.000000	0.000000	0.014212	-0.171738	-0.033859	0.000000	0.000000	4.000000	35.000000	1.000000
14747.444608	-0.099677	0.592132	-0.002846	82.816788	125.741325	163.657410	-0.142283	0.000000	-0.016165	0.000000	0.000000	0.000000	0.014212	-0.171738	-0.033859	0.000000	0.000000	4.000000	35.000000	1.000000
14747.447942	-0.099638	0.591571	-0.002919	82.816788	125.741325	163.657410	-0.142283	0.000000	-0.016165	0.000000	0.000000	0.000000	0.011639	-0.168096	-0.022149	0.000000	0.000000	4.000000	35.000000	1.000000
14747.451275	-0.099638	0.591571	-0.002919	82.867935	125.374626	163.301331	-0.142283	0.000000	-0.016165	0.000000	0.000000	0.000000	0.011639	-0.168096	-0.022149	0.000000	0.000000	4.000000	35.000000	1.000000
14747.454608	-0.099581	0.591030	-0.002973	82.867935	125.374626	163.301331	-0.142283	0.000000	-0.016165	0.000000	0.000000	0.000000	0.017080	-0.162426	-0.016042	0.000000	0.000000	4.000000	35.000000	1.000000
14747.457942	-0.099581	0.591030	-0.002973	82.867935	125.374626	163.301331	-0.142283	0.000000	-0.016165	0.000000	0.000000	0.000000	0.017080	-0.162426	-0.016042	0.000000	0.000000	4.000000	35.000000	1.000000
14747.461275	-0.099581	0.591030	-0.002973	82.887383	125.281654	163.214005	-0.148648	0.000000	-0.020952	0.000000	0.000000	0.000000	0.017080	-0.162426	-0.016042	0.000000	0.000000	4.000000	35.000000	1.000000
14747.464608	-0.099581	0.591030	-0.002973	82.887383	125.281654	163.214005	-0.148648	0.000000	-0.020952	0.000000	0.000000	0.000000	0.017080	-0.162426	-0.016042	0.000000	0.000000	4.000000	35.000000	1.000000
14747.467942	-0.099549	0.590507	-0.003015	82.887383	125.281654	163.214005	-0.148648	0.000000	-0.020952	0.000000	0.000000	0.000000	0.009575	-0.156785	-0.012750	0.000000	0.000000	4.000000	35.000000	1.000000
14747.471275	-0.099549	0.590507	-0.003015	82.872192	125.387657	163.325012	-0.148648	0.000000	-0.020952	0.000000	0.000000	0.000000	0.009575	-0.156785	-0.012750	0.000000	0.000000	4.000000	35.000000	1.000000
14747.474608	-0.099522	0.589978	-0.003035	82.872192	125.387657	163.325012	-0.148648	0.000000	-0.020952	0.000000	0.000000	0.000000	0.008068	-0.158772	-0.005892	0.000000	0.000000	4.000000	35.000000	1.000000
14747.477942	-0.099522	0.589978	-0.003035	82.872192	125.387657	163.325012	-0.148648	0.000000	-0.020952	0.000000	0.000000	0.000000	0.008068	-0.158772	-0.005892	0.000000	0.000000	4.000000	35.000000	1.000000
14747.481275	-0.099522	0.589978	-0.003035	82.831001	125.616821	163.563705	-0.151755	0.000000	-0.023892	0.000000	0.000000	0.000000	0.008068	-0.158772	-0.005892	0.000000	0.000000	4.000000	35.000000	1.000000
14747.484608	-0.099522	0.589978	-0.003035	82.831001	125.616821	163.563705	-0.151755	0.000000	-0.023892	0.000000	0.000000	0.000000	0.008068	-0.158772	-0.005892	0.000000	0.000000	4.000000	35.000000	1.000000
14747.487942	-0.099515	0.589474	-0.003067	82.831001	125.616821	163.563705	-0.151755	0.000000	-0.023892	0.000000	0.000000	0.000000	0.002107	-0.151120	-0.009609	0.000000	0.000000	4.000000	35.000000	1.000000
14747.491275	-0.099515	0.589474	-0.003067	82.771019	125.772400	163.743195	-0.151755	0.000000	-0.023892	0.000000	0.000000	0.000000	0.002107	-0.151120	-0.009609	0.000000	0.000000	4.000000	35.000000	1.000000
14747.494608	-0.099515	0.589474	-0.003067	82.771019	125.772400	163.743195	-0.151755	0.000000	-0.023892	0.000000	0.000000	0.000000	0.002107	-0.151120	-0.009609	0.000000	0.000000	4.000000	35.000000	1.000000
14747.497942	-0.099515	0.589474	-0.003067	82.771019	125.772400	163.743195	-0.151755	0.000000	-0.023892	0.000000	0.000000	0.000000	0.002107	-0.151120	-0.009609	0.000000	0.000000	4.000000	35.000000	1.000000
14747.501275	-0.099542	0.588535	-0.003048	82.705879	125.632820	163.655396	-0.153356	0.000000	-0.024243	0.000000	0.000000	0.000000	-0.008008	-0.281968	0.005621	0.000000	0.000000	4.000000	35.000000	1.000000
14747.504608	-0.099542	0.588535	-0.003048	82.705879	125.632820	163.655396	-0.153356	0.000000	-0.024243	0.000000	0.000000	0.000000	0.000001	0.000004	0.000000	0.000000	0.000000	4.000000	35.000000	1.000000
14747.507942	-0.099542	0.588535	-0.003048	82.705879	125.632820	163.655396	-0.153356	0.000000	-0.024243	0.000000	0.000000	0.000000	0.000001	0.000004	0.000000	0.000000	0.000000	4.000000	35.000000	1.000000
14747.511275	-0.099542	0.588535	-0.003048	82.643951	125.238297	163.330185	-0.152419	0.000000	-0.022908	0.000000	0.000000	0.000000	0.000001	0.000004	0.000000	0.000000	0.000000	4.000000	35.000000	1.000000
14747.514608	-0.099542	0.588535	-0.003048	82.643951	125.238297	163.330185	-0.152419	0.000000	-0.022908	0.000000	0.000000	0.000000	0.000001	0.000004	0.000000	0.000000	0.000000	4.000000	35.000000	1.000000
14747.517942	-0.099550	0.588080	-0.003009	82.643951	125.238297	163.330185	-0.152419	0.000000	-0.022908	0.000000	0.000000	0.000000	-0.002576	-0.136447	0.011757	0.000000	0.000000	4.000000	35.000000	1.000000
14747.521275	-0.099550	0.588080	-0.003009	82.596283	124.626587	162.798965	-0.152419	0.000000	-0.022908	0.000000	0.000000	0.000000	-0.002576	-0.136447	0.011757	0.000000	0.000000	4.000000	35.000000	1.000000
14747.524608	-0.099550	0.588080	-0.003009	82.596283	124.626587	162.798965	-0.152419	0.000000	-0.022908	0.000000	0.000000	0.000000	-0.002576	-0.136447	0.011757	0.000000	0.000000	4.000000	35.000000	1.000000
14747.527942	-0.099550	0.588080	-0.003009	82.596283	124.626587	162.798965	-0.152419	0.000000	-0.022908	0.000000	0.000000	0.000000	-0.002576	-0.136447	0.011757	0.000000	0.000000	4.000000	35.000000	1.000000
14747.531275	-0.099592	0.587230	-0.002819	82.556923	124.022125	162.270996	-0.150460	0.000000	-0.022479	0.000000	0.000000	0.000000	-0.012482	-0.254968	0.056953	0.000000	0.000000	4.000000	35.000000	1.000000
14747.534608	-0.099592	0.587230	-0.002819	82.556923	124.022125	162.270996	-0.150460	0.000000	-0.022479	0.000000	0.000000	0.000000	-0.000001	0.000003	0.000000	0.000000	0.000000	4.000000	35.000000	1.000000
14747.537942	-0.099592	0.587230	-0.002819	82.556923	124.022125	162.270996	-0.150460	0.000000	-0.022479	0.000000	0.000000	0.000000	-0.000001	0.000003	0.000000	0.000000	0.000000	4.000000	35.000000	1.000000
14747.541275	-0.099592	0.587230	-0.002819	82.541748	123.617775	161.912262	-0.140968	0.000000	-0.020398	0.000000	0.000000	0.000000	-0.000001	0.000003	0.000000	0.000000	0.000000	4.000000	35.000000	1.000000
14747.544608	-0.099592	0.587230	-0.002819	82.541748	123.617775	161.912262	-0.140968	0.000000	-0.020398	0.000000	0.000000	0.000000	-0.000001	0.000003	0.000000	0.000000	0.000000	4.000000	35.000000	1.000000
14747.547942	-0.099598	0.586842	-0.002687	82.541748	123.617775	161.912262	-0.140968	0.000000	-0.020398	0.000000	0.000000	0.000000	-0.001903	-0.116471	0.039623	0.000000	0.000000	4.000000	35.000000	1.000000
14747.551275	-0.099598	0.586842	-0.002687	82.542809	123.452377	161.768845	-0.140968	0.000000	-0.020398	0.000000	0.000000	0.000000	-0.001903	-0.116471	0.039623	0.000000	0.000000	4.000000	35.000000	1.000000
14747.554608	-0.099598	0.586842	-0.002687	82.542809	123.452377	161.768845	-0.140968	0.000000	-0.020398	0.000000	0.000000	0.000000	-0.001903	-0.116471	0.039623	0.000000	0.000000	4.000000	35.000000	1.000000
14747.557942	-0.099598	0.586842	-0.002687	82.542809	123.452377	161.768845	-0.140968	0.000000	-0.020398	0.000000	0.000000	0.000000	-0.001903	-0.116471	0.039623	0.000000	0.000000	4.000000	35.000000	1.000000
14747.561275	-0.099656	0.586108	-0.002424	82.527855	123.579735	161.896103	-0.134364	0.000000	-0.020081	0.000000	0.000000	0.000000	-0.017316	-0.219919	0.079019	0.000000	0.000000	4.000000	35.000000	1.000000
14747.564608	-0.099656	0.586108	-0.002424	82.527855	123.579735	161.896103	-0.134364	0.000000	-0.020081	0.000000	0.000000	0.000000	0.000000	0.000004	-0.000000	0.000000	0.000000	4.000000	35.000000	1.000000
14747.567942	-0.099656	0.586108	-0.002424	82.527855	123.579735	161.896103	-0.134364	0.000000	-0.020081	0.000000	0.000000	0.000000	0.000000	0.000004	-0.000000	0.000000	0.000000	4.000000	35.000000	1.000000
14747.571275	-0.099656	0.586108	-0.002424	82.496193	123.772827	162.094040	-0.121194	0.000000	-0.017195	0.000000	0.000000	0.000000	0.000000	0.000004	-0.000000	0.000000	0.000000	4.000000	35.000000	1.000000
14747.574608	-0.099656	0.586108	-0.002424	82.496193	123.772827	162.094040	-0.121194	0.000000	-0.017195	0.000000	0.000000	0.000000	0.000000	0.000004	-0.000000	0.000000	0.000000	4.000000	35.000000	1.000000
14747.577942	-0.099706	0.585789	-0.002299	82.496193	123.772827	162.094040	-0.121194	0.000000	-0.017195	0.000000	0.000000	0.000000	-0.014976	-0.095815	0.037356	0.000000	0.000000	4.000000	35.000000	1.000000
14747.581275	-0.099706	0.585789	-0.002299	82.470032	123.901711	162.231506	-0.121194	0.000000	-0.017195	0.000000	0.000000	0.000000	-0.014976	-0.095815	0.037356	0.000000	0.000000	4.000000	35.000000	1.000000
14747.584608	-0.099706	0.585789	-0.002299	82.470032	123.901711	162.231506	-0.121194	0.000000	-0.017195	0.000000	0.000000	0.000000	-0.014976	-0.095815	0.037356	0.000000	0.000000	4.000000	35.000000	1.000000
14747.587942	-0.099706	0.585789	-0.002299	82.470032	123.901711	162.231506	-0.121194	0.000000	-0.017195	0.000000	0.000000	0.000000	-0.014976	-0.095815	0.037356	0.000000	0.000000	4.000000	35.000000	1.000000
14747.591275	-0.099792	0.585256	-0.002010	82.442642	123.980774	162.323517	-0.114968	0.000000	-0.014700	0.000000	0.000000	0.000000	-0.025804	-0.159968	0.086739	0.000000	0.000000	4.000000	35.000000	1.000000
14747.594608	-0.099792	0.585256	-0.002010	82.442642	123.980774	162.323517	-0.114968	0.000000	-0.014700	0.000000	0.000000	0.000000	-0.025804	-0.159968	0.086739	0.000000	0.000000	4.000000	35.000000	1.000000
14747.597942	-0.099792	0.585256	-0.002010	82.442642	123.980774	162.323517	-0.114968	0.000000	-0.014700	0.000000	0.000000	0.000000	-0.025804	-0.159968	0.086739	0.000000	0.000000	4.000000	35.000000	1.000000
14747.601275	-0.099792	0.585256	-0.002010	82.417366	124.005119	162.363510	-0.100512	0.000000	-0.010399	0.000000	0.000000	0.000000	-0.025804	-0.159968	0.086739	0.000000	0.000000	4.000000	35.000000	1.000000
14747.604608	-0.099850	0.585042	-0.001850	82.417366	124.005119	162.363510	-0.100512	0.000000	-0.010399	0.000000	0.000000	0.000000	-0.017319	-0.064161	0.047996	0.000000	0.000000	4.000000	35.000000	1.000000
14747.607942	-0.099850	0.585042	-0.001850	82.417366	124.005119	162.363510	-0.100512	0.000000	-0.010399	0.000000	0.000000	0.000000	-0.017319	-0.064161	0.047996	0.000000	0.000000	4.000000	35.000000	1.000000
14747.611275	-0.099850	0.585042	-0.001850	82.394318	123.972664	162.344162	-0.092512	0.000000	-0.007512	0.000000	0.000000	0.000000	-0.017319	-0.064161	0.047996	0.000000	0.000000	4.000000	35.000000	1.000000
14747.614608	-0.099850	0.585042	-0.001850	82.394318	123.972664	162.344162	-0.092512	0.000000	-0.007512	0.000000	0.000000	0.000000	-0.017319	-0.064161	0.047996	0.000000	0.000000	4.000000	35.000000	1.000000
14747.617942	-0.099930	0.584897	-0.001692	82.394318	123.972664	162.344162	-0.092512	0.000000	-0.007512	0.000000	0.000000	0.000000	-0.023996	-0.043398	0.047424	0.000000	0.000000	4.000000	35.000000	1.000000
14747.621275	-0.099930	0.584897	-0.001692	82.373421	123.891945	162.281754	-0.092512	0.000000	-0.007512	0.000000	0.000000	0.000000	-0.023996	-0.043398	0.047424	0.000000	0.000000	4.000000	35.000000	1.000000
14747.624608	-0.099930	0.584897	-0.001692	82.373421	123.891945	162.281754	-0.092512	0.000000	-0.007512	0.000000	0.000000	0.000000	-0.023996	-0.043398	0.047424	0.000000	0.000000	4.000000	35.000000	1.000000
14747.627942	-0.099930	0.584897	-0.001692	82.373421	123.891945	162.281754	-0.092512	0.000000	-0.007512	0.000000	0.000000	0.000000	-0.023996	-0.043398	0.047424	0.000000	0.000000	4.000000	35.000000	1.000000
14747.631275	-0.100023	0.584728	-0.001373	82.361649	123.781921	162.189362	-0.084608	0.000000	-0.003513	0.000000	0.000000	0.000000	-0.027836	-0.050830	0.095873	0.000000	0.000000	4.000000	35.000000	1.000000
14747.634608	-0.100023	0.584728	-0.001373	82.361649	123.781921	162.189362	-0.084608	0.000000	-0.003513	0.000000	0.000000	0.000000	-0.027836	-0.050830	0.095873	0.000000	0.000000	4.000000	35.000000	1.000000
14747.637942	-0.100023	0.584728	-0.001373	82.361649	123.781921	162.189362	-0.084608	0.000000	-0.003513	0.000000	0.000000	0.000000	-0.027836	-0.050830	0.095873	0.000000	0.000000	4.000000	35.000000	1.000000
14747.641275	-0.100023	0.584728	-0.001373	82.356918	123.739082	162.152496	-0.068630	0.000000	0.001127	0.000000	0.000000	0.000000	-0.027836	-0.050830	0.095873	0.000000	0.000000	4.000000	35.000000	1.000000
14747.644608	-0.100057	0.584703	-0.001216	82.356918	123.739082	162.152496	-0.068630	0.000000	0.001127	0.000000	0.000000	0.000000	-0.010322	-0.007391	0.047040	0.000000	0.000000	4.000000	35.000000	1.000000
14747.647942	-0.100057	0.584703	-0.001216	82.356918	123.739082	162.152496	-0.068630	0.000000	0.001127	0.000000	0.000000	0.000000	-0.010322	-0.007391	0.047040	0.000000	0.000000	4.000000	35.000000	1.000000
14747.651275	-0.100057	0.584703	-0.001216	82.363701	123.690521	162.103500	-0.060790	0.000000	0.002847	0.000000	0.000000	0.000000	-0.010322	-0.007391	0.047040	0.000000	0.000000	4.000000	35.000000	1.000000
14747.654608	-0.100057	0.584703	-0.001216	82.363701	123.690521	162.103500	-0.060790	0.000000	0.002847	0.000000	0.000000	0.000000	-0.010322	-0.007391	0.047040	0.000000	0.000000	4.000000	35.000000	1.000000
14747.657942	-0.100095	0.584697	-0.001042	82.363701	123.690521	162.103500	-0.060790	0.000000	0.002847	0.000000	0.000000	0.000000	-0.011412	-0.001910	0.052005	0.000000	0.000000	4.000000	35.000000	1.000000
14747.661275	-0.100095	0.584697	-0.001042	82.372726	123.625648	162.038040	-0.060790	0.000000	0.002847	0.000000	0.000000	0.000000	-0.011412	-0.001910	0.052005	0.000000	0.000000	4.000000	35.000000	1.000000
14747.664608	-0.100134	0.584760	-0.000866	82.372726	123.625648	162.038040	-0.060790	0.000000	0.002847	0.000000	0.000000	0.000000	-0.011603	0.018900	0.052885	0.000000	0.000000	4.000000	35.000000	1.000000
14747.667942	-0.100134	0.584760	-0.000866	82.372726	123.625648	162.038040	-0.060790	0.000000	0.002847	0.000000	0.000000	0.000000	-0.011603	0.018900	0.052885	0.000000	0.000000	4.000000	35.000000	1.000000
14747.671275	-0.100134	0.584760	-0.000866	82.386192	123.528053	161.939590	-0.043308	0.000000	0.006683	0.000000	0.000000	0.000000	-0.011603	0.018900	0.052885	0.000000	0.000000	4.000000	35.000000	1.000000
14747.674608	-0.100134	0.584760	-0.000866	82.386192	123.528053	161.939590	-0.043308	0.000000	0.006683	0.000000	0.000000	0.000000	-0.011603	0.018900	0.052885	0.000000	0.000000	4.000000	35.000000	1.000000
14747.677942	-0.100166	0.584856	-0.000720	82.386192	123.528053	161.939590	-0.043308	0.000000	0.006683	0.000000	0.000000	0.000000	-0.009616	0.028710	0.043823	0.000000	0.000000	4.000000	35.000000	1.000000
14747.681275	-0.100166	0.584856	-0.000720	82.401932	123.413750	161.824265	-0.043308	0.000000	0.006683	0.000000	0.000000	0.000000	-0.009616	0.028710	0.043823	0.000000	0.000000	4.000000	35.000000	1.000000
14747.684608	-0.100166	0.584856	-0.000720	82.401932	123.413750	161.824265	-0.043308	0.000000	0.006683	0.000000	0.000000	0.000000	-0.009616	0.028710	0.043823	0.000000	0.000000	4.000000	35.000000	1.000000
14747.687942	-0.100166	0.584856	-0.000720	82.401932	123.413750	161.824265	-0.043308	0.000000	0.006683	0.000000	0.000000	0.000000	-0.009616	0.028710	0.043823	0.000000	0.000000	4.000000	35.000000	1.000000
14747.691275	-0.100240	0.585087	-0.000486	82.417625	123.296280	161.708481	-0.036004	0.000000	0.008285	0.000000	0.000000	0.000000	-0.022204	0.069426	0.070120	0.000000	0.000000	4.000000	35.000000	1.000000
14747.694608	-0.100240	0.585087	-0.000486	82.417625	123.296280	161.708481	-0.036004	0.000000	0.008285	0.000000	0.000000	0.000000	-0.022204	0.069426	0.070120	0.000000	0.000000	4.000000	35.000000	1.000000
14747.697942	-0.100240	0.585087	-0.000486	82.417625	123.296280	161.708481	-0.036004	0.000000	0.008285	0.000000	0.000000	0.000000	-0.022204	0.069426	0.070120	0.000000	0.000000	4.000000	35.000000	1.000000
14747.701275	-0.100240	0.585087	-0.000486	82.431046	123.192055	161.608841	-0.024317	0.000000	0.011986	0.000000	0.000000	0.000000	-0.022204	0.069426	0.070120	0.000000	0.000000	4.000000	35.000000	1.000000
14747.704608	-0.100309	0.585216	-0.000380	82.431046	123.192055	161.608841	-0.024317	0.000000	0.011986	0.000000	0.000000	0.000000	-0.020633	0.038555	0.031873	0.000000	0.000000	4.000000	35.000000	1.000000
14747.707942	-0.100309	0.585216	-0.000380	82.431046	123.192055	161.608841	-0.024317	0.000000	0.011986	0.000000	0.000000	0.000000	-0.020633	0.038555	0.031873	0.000000	0.000000	4.000000	35.000000	1.000000
14747.711275	-0.100309	0.585216	-0.000380	82.446693	123.070992	161.492172	-0.019005	0.000000	0.015425	0.000000	0.000000	0.000000	-0.020633	0.038555	0.031873	0.000000	0.000000	4.000000	35.000000	1.000000
14747.714608	-0.100309	0.585216	-0.000380	82.446693	123.070992	161.492172	-0.019005	0.000000	0.015425	0.000000	0.000000	0.000000	-0.020633	0.038555	0.031873	0.000000	0.000000	4.000000	35.000000	1.000000
14747.717942	-0.100363	0.585340	-0.000337	82.446693	123.070992	161.492172	-0.019005	0.000000	0.015425	0.000000	0.000000	0.000000	-0.016469	0.037374	0.012879	0.000000	0.000000	4.000000	35.000000	1.000000
14747.721275	-0.100363	0.585340	-0.000337	82.457848	122.982613	161.408539	-0.019005	0.000000	0.015425	0.000000	0.000000	0.000000	-0.016469	0.037374	0.012879	0.000000	0.000000	4.000000	35.000000	1.000000
14747.724608	-0.100363	0.585340	-0.000337	82.457848	122.982613	161.408539	-0.019005	0.000000	0.015425	0.000000	0.000000	0.000000	-0.016469	0.037374	0.012879	0.000000	0.000000	4.000000	35.000000	1.000000
14747.727942	-0.100363	0.585340	-0.000337	82.457848	122.982613	161.408539	-0.019005	0.000000	0.015425	0.000000	0.000000	0.000000	-0.016469	0.037374	0.012879	0.000000	0.000000	4.000000	35.000000	1.000000
14747.731275	-0.100473	0.585589	-0.000251	82.471207	122.877403	161.307877	-0.016859	0.000000	0.018170	0.000000	0.000000	0.000000	-0.032936	0.074782	0.025719	0.000000	0.000000	4.000000	35.000000	1.000000
14747.734608	-0.100473	0.585589	-0.000251	82.471207	122.877403	161.307877	-0.016859	0.000000	0.018170	0.000000	0.000000	0.000000	-0.000001	0.000002	-0.000000	0.000000	0.000000	4.000000	35.000000	1.000000
14747.737942	-0.100473	0.585589	-0.000251	82.471207	122.877403	161.307877	-0.016859	0.000000	0.018170	0.000000	0.000000	0.000000	-0.000001	0.000002	-0.000000	0.000000	0.000000	4.000000	35.000000	1.000000
14747.741275	-0.100473	0.585589	-0.000251	82.482323	122.791191	161.215683	-0.012572	0.000000	0.023659	0.000000	0.000000	0.000000	-0.000001	0.000002	-0.000000	0.000000	0.000000	4.000000	35.000000	1.000000
14747.744608	-0.100473	0.585589	-0.000251	82.482323	122.791191	161.215683	-0.012572	0.000000	0.023659	0.000000	0.000000	0.000000	-0.000001	0.000002	-0.000000	0.000000	0.000000	4.000000	35.000000	1.000000
14747.747942	-0.100521	0.585677	-0.000242	82.482323	122.791191	161.215683	-0.012572	0.000000	0.023659	0.000000	0.000000	0.000000	-0.014290	0.026369	0.002934	0.000000	0.000000	4.000000	35.000000	1.000000
14747.751275	-0.100521	0.585677	-0.000242	82.486763	122.752327	161.181976	-0.012572	0.000000	0.023659	0.000000	0.000000	0.000000	-0.014290	0.026369	0.002934	0.000000	0.000000	4.000000	35.000000	1.000000
14747.754608	-0.100521	0.585677	-0.000242	82.486763	122.752327	161.181976	-0.012572	0.000000	0.023659	0.000000	0.000000	0.000000	-0.014290	0.026369	0.002934	0.000000	0.000000	4.000000	35.000000	1.000000
14747.757942	-0.100521	0.585677	-0.000242	82.486763	122.752327	161.181976	-0.012572	0.000000	0.023659	0.000000	0.000000	0.000000	-0.014290	0.026369	0.002934	0.000000	0.000000	4.000000	35.000000	1.000000
14747.761275	-0.100538	0.585754	-0.000267	82.488998	122.735588	161.165085	-0.012083	0.000000	0.026041	0.000000	0.000000	0.000000	-0.005150	0.022992	-0.007603	0.000000	0.000000	4.000000	35.000000	1.000000
14747.764608	-0.100538	0.585754	-0.000267	82.488998	122.735588	161.165085	-0.012083	0.000000	0.026041	0.000000	0.000000	0.000000	-0.005150	0.022992	-0.007603	0.000000	0.000000	4.000000	35.000000	1.000000
14747.767942	-0.100538	0.585754	-0.000267	82.488998	122.735588	161.165085	-0.012083	0.000000	0.026041	0.000000	0.000000	0.000000	-0.005150	0.022992	-0.007603	0.000000	0.000000	4.000000	35.000000	1.000000
14747.771275	-0.100538	0.585754	-0.000267	82.488983	122.738266	161.165070	-0.013350	0.000000	0.026899	0.000000	0.000000	0.000000	-0.005150	0.022992	-0.007603	0.000000	0.000000	4.000000	35.000000	1.000000
14747.774608	-0.100506	0.585768	-0.000309	82.488983	122.738266	161.165070	-0.013350	0.000000	0.026899	0.000000	0.000000	0.000000	0.009590	0.004300	-0.012589	0.000000	0.000000	4.000000	35.000000	1.000000
14747.777942	-0.100506	0.585768	-0.000309	82.488983	122.738266	161.165070	-0.013350	0.000000	0.026899	0.000000	0.000000	0.000000	0.009590	0.004300	-0.012589	0.000000	0.000000	4.000000	35.000000	1.000000
14747.781275	-0.100506	0.585768	-0.000309	82.484512	122.774452	161.198837	-0.015448	0.000000	0.025301	0.000000	0.000000	0.000000	0.009590	0.004300	-0.012589	0.000000	0.000000	4.000000	35.000000	1.000000
14747.784608	-0.100506	0.585768	-0.000309	82.484512	122.774452	161.198837	-0.015448	0.000000	0.025301	0.000000	0.000000	0.000000	0.009590	0.004300	-0.012589	0.000000	0.000000	4.000000	35.000000	1.000000
14747.787942	-0.100477	0.585732	-0.000337	82.484512	122.774452	161.198837	-0.015448	0.000000	0.025301	0.000000	0.000000	0.000000	0.008687	-0.011033	-0.008475	0.000000	0.000000	4.000000	35.000000	1.000000
14747.791275	-0.100477	0.585732	-0.000337	82.475670	122.844002	161.266205	-0.015448	0.000000	0.025301	0.000000	0.000000	0.000000	0.008687	-0.011033	-0.008475	0.000000	0.000000	4.000000	35.000000	1.000000
14747.794608	-0.100477	0.585732	-0.000337	82.475670	122.844002	161.266205	-0.015448	0.000000	0.025301	0.000000	0.000000	0.000000	0.008687	-0.011033	-0.008475	0.000000	0.000000	4.000000	35.000000	1.000000
14747.797942	-0.100477	0.585732	-0.000337	82.475670	122.844002	161.266205	-0.015448	0.000000	0.025301	0.000000	0.000000	0.000000	0.008687	-0.011033	-0.008475	0.000000	0.000000	4.000000	35.000000	1.000000
14747.801275	-0.100391	0.585526	-0.000418	82.464539	122.932777	161.350281	-0.016861	0.000000	0.023853	0.000000	0.000000	0.000000	0.025785	-0.061597	-0.024225	0.000000	0.000000	4.000000	35.000000	1.000000
14747.804608	-0.100391	0.585526	-0.000418	82.464539	122.932777	161.350281	-0.016861	0.000000	0.023853	0.000000	0.000000	0.000000	0.025785	-0.061597	-0.024225	0.000000	0.000000	4.000000	35.000000	1.000000
14747.807942	-0.100391	0.585526	-0.000418	82.464539	122.932777	161.350281	-0.016861	0.000000	0.023853	0.000000	0.000000	0.000000	0.025785	-0.061597	-0.024225	0.000000	0.000000	4.000000	35.000000	1.000000
14747.811275	-0.100391	0.585526	-0.000418	82.451897	123.051010	161.465424	-0.020898	0.000000	0.019555	0.000000	0.000000	0.000000	0.025785	-0.061597	-0.024225	0.000000	0.000000	4.000000	35.000000	1.000000
14747.814608	-0.100336	0.585402	-0.000461	82.451897	123.051010	161.465424	-0.020898	0.000000	0.019555	0.000000	0.000000	0.000000	0.016463	-0.037367	-0.012864	0.000000	0.000000	4.000000	35.000000	1.000000
14747.817942	-0.100336	0.585402	-0.000461	82.451897	123.051010	161.465424	-0.020898	0.000000	0.019555	0.000000	0.000000	0.000000	0.016463	-0.037367	-0.012864	0.000000	0.000000	4.000000	35.000000	1.000000
14747.821275	-0.100336	0.585402	-0.000461	82.436256	123.169502	161.582214	-0.023042	0.000000	0.016811	0.000000	0.000000	0.000000	0.016463	-0.037367	-0.012864	0.000000	0.000000	4.000000	35.000000	1.000000
14747.824608	-0.100336	0.585402	-0.000461	82.436256	123.169502	161.582214	-0.023042	0.000000	0.016811	0.000000	0.000000	0.000000	0.016463	-0.037367	-0.012864	0.000000	0.000000	4.000000	35.000000	1.000000
14747.827942	-0.100328	0.585226	-0.000500	82.436256	123.169502	161.582214	-0.023042	0.000000	0.016811	0.000000	0.000000	0.000000	0.002556	-0.052693	-0.011634	0.000000	0.000000	4.000000	35.000000	1.000000
14747.831275	-0.100328	0.585226	-0.000500	82.422363	123.273521	161.687347	-0.023042	0.000000	0.016811	0.000000	0.000000	0.000000	0.002556	-0.052693	-0.011634	0.000000	0.000000	4.000000	35.000000	1.000000
14747.834608	-0.100328	0.585226	-0.000500	82.422363	123.273521	161.687347	-0.023042	0.000000	0.016811	0.000000	0.000000	0.000000	0.002556	-0.052693	-0.011634	0.000000	0.000000	4.000000	35.000000	1.000000
14747.837942	-0.100328	0.585226	-0.000500	82.422363	123.273521	161.687347	-0.023042	0.000000	0.016811	0.000000	0.000000	0.000000	0.002556	-0.052693	-0.011634	0.000000	0.000000	4.000000	35.000000	1.000000
14747.841275	-0.100334	0.584919	-0.000572	82.410233	123.363152	161.780884	-0.024981	0.000000	0.016385	0.000000	0.000000	0.000000	-0.002020	-0.092208	-0.021838	0.000000	0.000000	4.000000	35.000000	1.000000
14747.844608	-0.100334	0.584919	-0.000572	82.410233	123.363152	161.780884	-0.024981	0.000000	0.016385	0.000000	0.000000	0.000000	-0.002020	-0.092208	-0.021838	0.000000	0.000000	4.000000	35.000000	1.000000
14747.847942	-0.100334	0.584919	-0.000572	82.410233	123.363152	161.780884	-0.024981	0.000000	0.016385	0.000000	0.000000	0.000000	-0.002020	-0.092208	-0.021838	0.000000	0.000000	4.000000	35.000000	1.000000
14747.851275	-0.100334	0.584919	-0.000572	82.403870	123.413651	161.827393	-0.028621	0.000000	0.016722	0.000000	0.000000	0.000000	-0.002020	-0.092208	-0.021838	0.000000	0.000000	4.000000	35.000000	1.000000
14747.854608	-0.100355	0.584780	-0.000583	82.403870	123.413651	161.827393	-0.028621	0.000000	0.016722	0.000000	0.000000	0.000000	-0.006115	-0.041650	-0.003186	0.000000	0.000000	4.000000	35.000000	1.000000
14747.857942	-0.100355	0.584780	-0.000583	82.403870	123.413651	161.827393	-0.028621	0.000000	0.016722	0.000000	0.000000	0.000000	-0.006115	-0.041650	-0.003186	0.000000	0.000000	4.000000	35.000000	1.000000
14747.861275	-0.100355	0.584780	-0.000583	82.402840	123.430344	161.848389	-0.029152	0.000000	0.017741	0.000000	0.000000	0.000000	-0.006115	-0.041650	-0.003186	0.000000	0.000000	4.000000	35.000000	1.000000
14747.864608	-0.100375	0.584641	-0.000594	82.402840	123.430344	161.848389	-0.029152	0.000000	0.017741	0.000000	0.000000	0.000000	-0.006113	-0.041661	-0.003199	0.000000	0.000000	4.000000	35.000000	1.000000
14747.867942	-0.100375	0.584641	-0.000594	82.402840	123.430344	161.848389	-0.029152	0.000000	0.017741	0.000000	0.000000	0.000000	-0.006113	-0.041661	-0.003199	0.000000	0.000000	4.000000	35.000000	1.000000
14747.871275	-0.100375	0.584641	-0.000594	82.413414	123.369339	161.791763	-0.029685	0.000000	0.018760	0.000000	0.000000	0.000000	-0.006113	-0.041661	-0.003199	0.000000	0.000000	4.000000	35.000000	1.000000
14747.874608	-0.100375	0.584641	-0.000594	82.413414	123.369339	161.791763	-0.029685	0.000000	0.018760	0.000000	0.000000	0.000000	-0.006113	-0.041661	-0.003199	0.000000	0.000000	4.000000	35.000000	1.000000
14747.877942	-0.100408	0.584531	-0.000548	82.413414	123.369339	161.791763	-0.029685	0.000000	0.018760	0.000000	0.000000	0.000000	-0.009838	-0.032810	0.013734	0.000000	0.000000	4.000000	35.000000	1.000000
14747.881275	-0.100408	0.584531	-0.000548	82.435066	123.235107	161.662247	-0.029685	0.000000	0.018760	0.000000	0.000000	0.000000	-0.009838	-0.032810	0.013734	0.000000	0.000000	4.000000	35.000000	1.000000
14747.884608	-0.100408	0.584531	-0.000548	82.435066	123.235107	161.662247	-0.029685	0.000000	0.018760	0.000000	0.000000	0.000000	-0.009838	-0.032810	0.013734	0.000000	0.000000	4.000000	35.000000	1.000000
14747.887942	-0.100408	0.584531	-0.000548	82.435066	123.235107	161.662247	-0.029685	0.000000	0.018760	0.000000	0.000000	0.000000	-0.009838	-0.032810	0.013734	0.000000	0.000000	4.000000	35.000000	1.000000
14747.891275	-0.100465	0.584412	-0.000392	82.459389	123.081146	161.509933	-0.027396	0.000000	0.020400	0.000000	0.000000	0.000000	-0.017093	-0.035959	0.046722	0.000000	0.000000	4.000000	35.000000	1.000000
14747.894608	-0.100465	0.584412	-0.000392	82.459389	123.081146	161.509933	-0.027396	0.000000	0.020400	0.000000	0.000000	0.000000	-0.017093	-0.035959	0.046722	0.000000	0.000000	4.000000	35.000000	1.000000
14747.897942	-0.100465	0.584412	-0.000392	82.459389	123.081146	161.509933	-0.027396	0.000000	0.020400	0.000000	0.000000	0.000000	-0.017093	-0.035959	0.046722	0.000000	0.000000	4.000000	35.000000	1.000000
14747.901275	-0.100465	0.584412	-0.000392	82.477051	122.966873	161.396622	-0.019609	0.000000	0.023248	0.000000	0.000000	0.000000	-0.017093	-0.035959	0.046722	0.000000	0.000000	4.000000	35.000000	1.000000
14747.904608	-0.100486	0.584383	-0.000299	82.477051	122.966873	161.396622	-0.019609	0.000000	0.023248	0.000000	0.000000	0.000000	-0.006165	-0.008661	0.028024	0.000000	0.000000	4.000000	35.000000	1.000000
14747.907942	-0.100486	0.584383	-0.000299	82.477051	122.966873	161.396622	-0.019609	0.000000	0.023248	0.000000	0.000000	0.000000	-0.006165	-0.008661	0.028024	0.000000	0.000000	4.000000	35.000000	1.000000
14747.911275	-0.100486	0.584383	-0.000299	82.482765	122.927231	161.357040	-0.014938	0.000000	0.024276	0.000000	0.000000	0.000000	-0.006165	-0.008661	0.028024	0.000000	0.000000	4.000000	35.000000	1.000000
14747.914608	-0.100486	0.584383	-0.000299	82.482765	122.927231	161.357040	-0.014938	0.000000	0.024276	0.000000	0.000000	0.000000	-0.006165	-0.008661	0.028024	0.000000	0.000000	4.000000	35.000000	1.000000
14747.917942	-0.100510	0.584372	-0.000189	82.482765	122.927231	161.357040	-0.014938	0.000000	0.024276	0.000000	0.000000	0.000000	-0.007256	-0.003192	0.032992	0.000000	0.000000	4.000000	35.000000	1.000000
14747.921275	-0.100510	0.584372	-0.000189	82.489471	122.874466	161.306564	-0.014938	0.000000	0.024276	0.000000	0.000000	0.000000	-0.007256	-0.003192	0.032992	0.000000	0.000000	4.000000	35.000000	1.000000
14747.924608	-0.100510	0.584372	-0.000189	82.489471	122.874466	161.306564	-0.014938	0.000000	0.024276	0.000000	0.000000	0.000000	-0.007256	-0.003192	0.032992	0.000000	0.000000	4.000000	35.000000	1.000000
14747.927942	-0.100510	0.584372	-0.000189	82.489471	122.874466	161.306564	-0.014938	0.000000	0.024276	0.000000	0.000000	0.000000	-0.007256	-0.003192	0.032992	0.000000	0.000000	4.000000	35.000000	1.000000
14747.931275	-0.100620	0.584443	0.000104	82.496140	122.821571	161.255951	-0.009440	0.000000	0.025485	0.000000	0.000000	0.000000	-0.032998	0.021175	0.087953	0.000000	0.000000	4.000000	35.000000	1.000000
14747.934608	-0.100620	0.584443	0.000104	82.496140	122.821571	161.255951	-0.009440	0.000000	0.025485	0.000000	0.000000	0.000000	-0.032998	0.021175	0.087953	0.000000	0.000000	4.000000	35.000000	1.000000
14747.937942	-0.100620	0.584443	0.000104	82.496140	122.821571	161.255951	-0.009440	0.000000	0.025485	0.000000	0.000000	0.000000	-0.032998	0.021175	0.087953	0.000000	0.000000	4.000000	35.000000	1.000000
14747.941275	-0.100620	0.584443	0.000104	82.507240	122.735031	161.163422	0.005219	0.000000	0.030985	0.000000	0.000000	0.000000	-0.032998	0.021175	0.087953	0.000000	0.000000	4.000000	35.000000	1.000000
14747.944608	-0.100697	0.584513	0.000248	82.507240	122.735031	161.163422	0.005219	0.000000	0.030985	0.000000	0.000000	0.000000	-0.023118	0.020988	0.042978	0.000000	0.000000	4.000000	35.000000	1.000000
14747.947942	-0.100697	0.584513	0.000248	82.507240	122.735031	161.163422	0.005219	0.000000	0.030985	0.000000	0.000000	0.000000	-0.023118	0.020988	0.042978	0.000000	0.000000	4.000000	35.000000	1.000000
14747.951275	-0.100697	0.584513	0.000248	82.520554	122.628754	161.053741	0.012382	0.000000	0.034838	0.000000	0.000000	0.000000	-0.023118	0.020988	0.042978	0.000000	0.000000	4.000000	35.000000	1.000000
14747.954608	-0.100745	0.584616	0.000366	82.520554	122.628754	161.053741	0.012382	0.000000	0.034838	0.000000	0.000000	0.000000	-0.014613	0.030867	0.035359	0.000000	0.000000	4.000000	35.000000	1.000000
14747.957942	-0.100745	0.584616	0.000366	82.520554	122.628754	161.053741	0.012382	0.000000	0.034838	0.000000	0.000000	0.000000	-0.014613	0.030867	0.035359	0.000000	0.000000	4.000000	35.000000	1.000000
14747.961275	-0.100745	0.584616	0.000366	82.536018	122.505112	160.918579	0.018275	0.000000	0.037273	0.000000	0.000000	0.000000	-0.014613	0.030867	0.035359	0.000000	0.000000	4.000000	35.000000	1.000000
14747.964608	-0.100745	0.584616	0.000366	82.536018	122.505112	160.918579	0.018275	0.000000	0.037273	0.000000	0.000000	0.000000	-0.014613	0.030867	0.035359	0.000000	0.000000	4.000000	35.000000	1.000000
14747.967942	-0.100821	0.584711	0.000502	82.536018	122.505112	160.918579	0.018275	0.000000	0.037273	0.000000	0.000000	0.000000	-0.022677	0.028696	0.040915	0.000000	0.000000	4.000000	35.000000	1.000000
14747.971275	-0.100821	0.584711	0.000502	82.549286	122.397987	160.800079	0.018275	0.000000	0.037273	0.000000	0.000000	0.000000	-0.022677	0.028696	0.040915	0.000000	0.000000	4.000000	35.000000	1.000000
14747.974608	-0.100821	0.584711	0.000502	82.549286	122.397987	160.800079	0.018275	0.000000	0.037273	0.000000	0.000000	0.000000	-0.022677	0.028696	0.040915	0.000000	0.000000	4.000000	35.000000	1.000000
14747.977942	-0.100821	0.584711	0.000502	82.549286	122.397987	160.800079	0.018275	0.000000	0.037273	0.000000	0.000000	0.000000	-0.022677	0.028696	0.040915	0.000000	0.000000	4.000000	35.000000	1.000000
14747.981275	-0.100948	0.584954	0.000766	82.564705	122.276169	160.664032	0.025094	0.000000	0.041053	0.000000	0.000000	0.000000	-0.037945	0.072762	0.079136	0.000000	0.000000	4.000000	35.000000	1.000000
14747.984608	-0.100948	0.584954	0.000766	82.564705	122.276169	160.664032	0.025094	0.000000	0.041053	0.000000	0.000000	0.000000	-0.037945	0.072762	0.079136	0.000000	0.000000	4.000000	35.000000	1.000000
14747.987942	-0.100948	0.584954	0.000766	82.564705	122.276169	160.664032	0.025094	0.000000	0.041053	0.000000	0.000000	0.000000	-0.037945	0.072762	0.079136	0.000000	0.000000	4.000000	35.000000	1.000000
14747.991275	-0.100948	0.584954	0.000766	82.580132	122.156624	160.535477	0.038284	0.000000	0.047378	0.000000	0.000000	0.000000	-0.037945	0.072762	0.079136	0.000000	0.000000	4.000000	35.000000	1.000000
14747.994608	-0.100978	0.585075	0.000905	82.580132	122.156624	160.535477	0.038284	0.000000	0.047378	0.000000	0.000000	0.000000	-0.009191	0.036423	0.041701	0.000000	0.000000	4.000000	35.000000	1.000000
14747.997942	-0.100978	0.585075	0.000905	82.580132	122.156624	160.535477	0.038284	0.000000	0.047378	0.000000	0.000000	0.000000	-0.009191	0.036423	0.041701	0.000000	0.000000	4.000000	35.000000	1.000000
14748.001275	-0.100978	0.585075	0.000905	82.597687	122.019379	160.389084	0.045234	0.000000	0.048909	0.000000	0.000000	0.000000	-0.009191	0.036423	0.041701	0.000000	0.000000	4.000000	35.000000	1.000000
14748.004608	-0.100978	0.585075	0.000905	82.597687	122.019379	160.389084	0.045234	0.000000	0.048909	0.000000	0.000000	0.000000	-0.009191	0.036423	0.041701	0.000000	0.000000	4.000000	35.000000	1.000000
14748.007942	-0.101004	0.585204	0.001020	82.597687	122.019379	160.389084	0.045234	0.000000	0.048909	0.000000	0.000000	0.000000	-0.007647	0.038597	0.034684	0.000000	0.000000	4.000000	35.000000	1.000000
14748.011275	-0.101004	0.585204	0.001020	82.610847	121.915985	160.284836	0.045234	0.000000	0.048909	0.000000	0.000000	0.000000	-0.007647	0.038597	0.034684	0.000000	0.000000	4.000000	35.000000	1.000000
14748.014608	-0.101024	0.585340	0.001113	82.610847	121.915985	160.284836	0.045234	0.000000	0.048909	0.000000	0.000000	0.000000	-0.006098	0.040805	0.027667	0.000000	0.000000	4.000000	35.000000	1.000000
14748.017942	-0.101024	0.585340	0.001113	82.610847	121.915985	160.284836	0.045234	0.000000	0.048909	0.000000	0.000000	0.000000	-0.006098	0.040805	0.027667	0.000000	0.000000	4.000000	35.000000	1.000000
14748.021275	-0.101024	0.585340	0.001113	82.623924	121.812187	160.172195	0.055626	0.000000	0.051200	0.000000	0.000000	0.000000	-0.006098	0.040805	0.027667	0.000000	0.000000	4.000000	35.000000	1.000000
14748.024608	-0.101024	0.585340	0.001113	82.623924	121.812187	160.172195	0.055626	0.000000	0.051200	0.000000	0.000000	0.000000	-0.006098	0.040805	0.027667	0.000000	0.000000	4.000000	35.000000	1.000000
14748.027942	-0.101019	0.585457	0.001193	82.623924	121.812187	160.172195	0.055626	0.000000	0.051200	0.000000	0.000000	0.000000	0.001524	0.035266	0.024141	0.000000	0.000000	4.000000	35.000000	1.000000
14748.031275	-0.101019	0.585457	0.001193	82.637001	121.710831	160.067261	0.055626	0.000000	0.051200	0.000000	0.000000	0.000000	0.001524	0.035266	0.024141	0.000000	0.000000	4.000000	35.000000	1.000000
14748.034608	-0.101019	0.585457	0.001193	82.637001	121.710831	160.067261	0.055626	0.000000	0.051200	0.000000	0.000000	0.000000	0.001524	0.035266	0.024141	0.000000	0.000000	4.000000	35.000000	1.000000
14748.037942	-0.101019	0.585457	0.001193	82.637001	121.710831	160.067261	0.055626	0.000000	0.051200	0.000000	0.000000	0.000000	0.001524	0.035266	0.024141	0.000000	0.000000	4.000000	35.000000	1.000000
14748.041275	-0.101018	0.585663	0.001293	82.647926	121.626503	159.979477	0.059649	0.000000	0.050946	0.000000	0.000000	0.000000	0.000254	0.061728	0.029915	0.000000	0.000000	4.000000	35.000000	1.000000
14748.044608	-0.101018	0.585663	0.001293	82.647926	121.626503	159.979477	0.059649	0.000000	0.050946	0.000000	0.000000	0.000000	0.000254	0.061728	0.029915	0.000000	0.000000	4.000000	35.000000	1.000000
14748.047942	-0.101018	0.585663	0.001293	82.647926	121.626503	159.979477	0.059649	0.000000	0.050946	0.000000	0.000000	0.000000	0.000254	0.061728	0.029915	0.000000	0.000000	4.000000	35.000000	1.000000
14748.051275	-0.101018	0.585663	0.001293	82.655380	121.545906	159.899796	0.064635	0.000000	0.050904	0.000000	0.000000	0.000000	0.000254	0.061728	0.029915	0.000000	0.000000	4.000000	35.000000	1.000000
14748.054608	-0.101022	0.585751	0.001312	82.655380	121.545906	159.899796	0.064635	0.000000	0.050904	0.000000	0.000000	0.000000	-0.001276	0.026442	0.005779	0.000000	0.000000	4.000000	35.000000	1.000000
14748.057942	-0.101022	0.585751	0.001312	82.655380	121.545906	159.899796	0.064635	0.000000	0.050904	0.000000	0.000000	0.000000	-0.001276	0.026442	0.005779	0.000000	0.000000	4.000000	35.000000	1.000000
14748.061275	-0.101022	0.585751	0.001312	82.661903	121.493408	159.846878	0.065598	0.000000	0.051116	0.000000	0.000000	0.000000	-0.001276	0.026442	0.005779	0.000000	0.000000	4.000000	35.000000	1.000000
14748.064608	-0.101022	0.585751	0.001312	82.661903	121.493408	159.846878	0.065598	0.000000	0.051116	0.000000	0.000000	0.000000	-0.001276	0.026442	0.005779	0.000000	0.000000	4.000000	35.000000	1.000000
14748.067942	-0.101023	0.585821	0.001315	82.661903	121.493408	159.846878	0.065598	0.000000	0.051116	0.000000	0.000000	0.000000	-0.000183	0.020906	0.000829	0.000000	0.000000	4.000000	35.000000	1.000000
14748.071275	-0.101023	0.585821	0.001315	82.662544	121.426132	159.783752	0.065598	0.000000	0.051116	0.000000	0.000000	0.000000	-0.000183	0.020906	0.000829	0.000000	0.000000	4.000000	35.000000	1.000000
14748.074608	-0.101023	0.585821	0.001315	82.662544	121.426132	159.783752	0.065598	0.000000	0.051116	0.000000	0.000000	0.000000	-0.000183	0.020906	0.000829	0.000000	0.000000	4.000000	35.000000	1.000000
14748.077942	-0.101023	0.585821	0.001315	82.662544	121.426132	159.783752	0.065598	0.000000	0.051116	0.000000	0.000000	0.000000	-0.000183	0.020906	0.000829	0.000000	0.000000	4.000000	35.000000	1.000000
14748.081275	-0.101018	0.585898	0.001294	82.654846	121.322647	159.692062	0.065736	0.000000	0.051147	0.000000	0.000000	0.000000	0.001363	0.023092	-0.006178	0.000000	0.000000	4.000000	35.000000	1.000000
14748.084608	-0.101018	0.585898	0.001294	82.654846	121.322647	159.692062	0.065736	0.000000	0.051147	0.000000	0.000000	0.000000	0.001363	0.023092	-0.006178	0.000000	0.000000	4.000000	35.000000	1.000000
14748.087942	-0.101018	0.585898	0.001294	82.654846	121.322647	159.692062	0.065736	0.000000	0.051147	0.000000	0.000000	0.000000	0.001363	0.023092	-0.006178	0.000000	0.000000	4.000000	35.000000	1.000000
14748.091275	-0.101018	0.585898	0.001294	82.638489	121.147324	159.536194	0.064707	0.000000	0.050920	0.000000	0.000000	0.000000	0.001363	0.023092	-0.006178	0.000000	0.000000	4.000000	35.000000	1.000000
14748.094608	-0.100991	0.585905	0.001276	82.638489	121.147324	159.536194	0.064707	0.000000	0.050920	0.000000	0.000000	0.000000	0.008072	0.002168	-0.005566	0.000000	0.000000	4.000000	35.000000	1.000000
14748.097942	-0.100991	0.585905	0.001276	82.638489	121.147324	159.536194	0.064707	0.000000	0.050920	0.000000	0.000000	0.000000	0.008072	0.002168	-0.005566	0.000000	0.000000	4.000000	35.000000	1.000000
14748.101275	-0.100991	0.585905	0.001276	82.606598	120.906914	159.334396	0.063779	0.000000	0.049574	0.000000	0.000000	0.000000	0.008072	0.002168	-0.005566	0.000000	0.000000	4.000000	35.000000	1.000000
14748.104608	-0.100991	0.585905	0.001276	82.606598	120.906914	159.334396	0.063779	0.000000	0.049574	0.000000	0.000000	0.000000	0.008072	0.002168	-0.005566	0.000000	0.000000	4.000000	35.000000	1.000000
14748.107942	-0.101013	0.585905	0.001271	82.606598	120.906914	159.334396	0.063779	0.000000	0.049574	0.000000	0.000000	0.000000	-0.006529	0.000005	-0.001438	0.000000	0.000000	4.000000	35.000000	1.000000
14748.111275	-0.101013	0.585905	0.001271	82.563332	120.573906	159.053391	0.063779	0.000000	0.049574	0.000000	0.000000	0.000000	-0.006529	0.000005	-0.001438	0.000000	0.000000	4.000000	35.000000	1.000000
14748.114608	-0.101013	0.585905	0.001271	82.563332	120.573906	159.053391	0.063779	0.000000	0.049574	0.000000	0.000000	0.000000	-0.006529	0.000005	-0.001438	0.000000	0.000000	4.000000	35.000000	1.000000
14748.117942	-0.101013	0.585905	0.001271	82.563332	120.573906	159.053391	0.063779	0.000000	0.049574	0.000000	0.000000	0.000000	-0.006529	0.000005	-0.001438	0.000000	0.000000	4.000000	35.000000	1.000000
14748.121275	-0.101062	0.585857	0.001184	82.522812	120.300728	158.829163	0.063539	0.000000	0.050663	0.000000	0.000000	0.000000	-0.014773	-0.014388	-0.026154	0.000000	0.000000	4.000000	35.000000	1.000000
14748.124608	-0.101062	0.585857	0.001184	82.522812	120.300728	158.829163	0.063539	0.000000	0.050663	0.000000	0.000000	0.000000	-0.014773	-0.014388	-0.026154	0.000000	0.000000	4.000000	35.000000	1.000000
14748.127942	-0.101062	0.585857	0.001184	82.522812	120.300728	158.829163	0.063539	0.000000	0.050663	0.000000	0.000000	0.000000	-0.014773	-0.014388	-0.026154	0.000000	0.000000	4.000000	35.000000	1.000000
14748.131275	-0.101062	0.585857	0.001184	82.490913	120.102432	158.669388	0.059180	0.000000	0.053125	0.000000	0.000000	0.000000	-0.014773	-0.014388	-0.026154	0.000000	0.000000	4.000000	35.000000	1.000000
14748.134608	-0.101099	0.585820	0.001141	82.490913	120.102432	158.669388	0.059180	0.000000	0.053125	0.000000	0.000000	0.000000	-0.010874	-0.011053	-0.012769	0.000000	0.000000	4.000000	35.000000	1.000000
14748.137942	-0.101099	0.585820	0.001141	82.490913	120.102432	158.669388	0.059180	0.000000	0.053125	0.000000	0.000000	0.000000	-0.010874	-0.011053	-0.012769	0.000000	0.000000	4.000000	35.000000	1.000000
14748.141275	-0.101099	0.585820	0.001141	82.465652	119.997681	158.582169	0.057052	0.000000	0.054937	0.000000	0.000000	0.000000	-0.010874	-0.011053	-0.012769	0.000000	0.000000	4.000000	35.000000	1.000000
14748.144608	-0.101099	0.585820	0.001141	82.465652	119.997681	158.582169	0.057052	0.000000	0.054937	0.000000	0.000000	0.000000	-0.010874	-0.011053	-0.012769	0.000000	0.000000	4.000000	35.000000	1.000000
14748.147942	-0.101136	0.585758	0.001105	82.465652	119.997681	158.582169	0.057052	0.000000	0.054937	0.000000	0.000000	0.000000	-0.011325	-0.018734	-0.010714	0.000000	0.000000	4.000000	35.000000	1.000000
14748.151275	-0.101136	0.585758	0.001105	82.446381	119.904121	158.512222	0.057052	0.000000	0.054937	0.000000	0.000000	0.000000	-0.011325	-0.018734	-0.010714	0.000000	0.000000	4.000000	35.000000	1.000000
14748.154608	-0.101136	0.585758	0.001105	82.446381	119.904121	158.512222	0.057052	0.000000	0.054937	0.000000	0.000000	0.000000	-0.011325	-0.018734	-0.010714	0.000000	0.000000	4.000000	35.000000	1.000000
14748.157942	-0.101136	0.585758	0.001105	82.446381	119.904121	158.512222	0.057052	0.000000	0.054937	0.000000	0.000000	0.000000	-0.011325	-0.018734	-0.010714	0.000000	0.000000	4.000000	35.000000	1.000000
14748.161275	-0.101172	0.585651	0.001060	82.423607	119.820847	158.451492	0.055267	0.000000	0.056825	0.000000	0.000000	0.000000	-0.010684	-0.031946	-0.013608	0.000000	0.000000	4.000000	35.000000	1.000000
14748.164608	-0.101172	0.585651	0.001060	82.423607	119.820847	158.451492	0.055267	0.000000	0.056825	0.000000	0.000000	0.000000	-0.010684	-0.031946	-0.013608	0.000000	1.000000	4.000000	35.000000	1.000000
14748.167942	-0.101172	0.585651	0.001060	82.423607	119.820847	158.451492	0.055267	0.000000	0.056825	0.000000	0.000000	0.000000	-0.010684	-0.031946	-0.013608	0.000000	1.000000	4.000000	35.000000	1.000000
