# Supplementary material for: Haptic Guidance Needs to Be Intuitive Not Just Informative to Improve Human Motor Accuracy
Source: PLoS One. 2016 Mar 16;11(3):e0150912. doi: 10.1371/journal.pone.0150912 (PMC4794196; doi:10.1371/journal.pone.0150912)
Supplement: S1 Data — (ZIP) [file pone.0150912.s001.zip › Subject6/exp1_0036.txt]

Time	PosX	PosY	PosZ	RotX	RotY	RotZ	ForceX	ForceY	ForceZ	MomentX	MomentY	MomentZ	VelocityX	VelocityY	VelocityZ	CalibratedWeight	ButtonDown	Condition	Trial	Visual
14749.431275	-0.000218	0.548838	0.256537	82.975273	146.692459	178.831451	4.659918	0.000000	-1.812503	0.000000	0.000000	0.000000	0.000014	-0.017599	-0.044347	0.000000	1.000000	4.000000	36.000000	0.000000
14749.434608	-0.000218	0.548838	0.256537	82.975273	146.692459	178.831451	4.659918	0.000000	-1.812503	0.000000	0.000000	0.000000	0.000014	-0.017599	-0.044347	0.000000	1.000000	4.000000	36.000000	0.000000
14749.437942	-0.000117	0.548793	0.256341	82.975273	146.692459	178.831451	4.659918	0.000000	-1.812503	0.000000	0.000000	0.000000	0.030502	-0.013499	-0.058869	0.000000	1.000000	4.000000	36.000000	0.000000
14749.441275	-0.000117	0.548793	0.256341	82.886581	146.530502	178.579208	4.659918	0.000000	-1.812503	0.000000	0.000000	0.000000	0.030502	-0.013499	-0.058869	0.000000	1.000000	4.000000	36.000000	0.000000
14749.444608	0.001576	0.548769	0.255844	82.886581	146.530502	178.579208	4.659918	0.000000	-1.812503	0.000000	0.000000	0.000000	0.507743	-0.007176	-0.148919	0.000000	1.000000	4.000000	36.000000	0.000000
14749.447942	0.001576	0.548769	0.255844	82.886581	146.530502	178.579208	4.659918	0.000000	-1.812503	0.000000	0.000000	0.000000	0.507743	-0.007176	-0.148919	0.000000	1.000000	4.000000	36.000000	0.000000
14749.451275	0.001576	0.548769	0.255844	82.781754	145.910019	177.915359	4.647141	0.000000	-1.845015	0.000000	0.000000	0.000000	0.507743	-0.007176	-0.148919	0.000000	1.000000	4.000000	36.000000	0.000000
14749.454608	0.002962	0.548649	0.255373	82.781754	145.910019	177.915359	4.647141	0.000000	-1.845015	0.000000	0.000000	0.000000	0.415745	-0.035821	-0.141534	0.000000	1.000000	4.000000	36.000000	0.000000
14749.457942	0.002962	0.548649	0.255373	82.781754	145.910019	177.915359	4.647141	0.000000	-1.845015	0.000000	0.000000	0.000000	0.415745	-0.035821	-0.141534	0.000000	1.000000	4.000000	36.000000	0.000000
14749.461275	0.002962	0.548649	0.255373	82.767715	146.033463	178.139954	4.637278	0.000000	-1.869666	0.000000	0.000000	0.000000	0.415745	-0.035821	-0.141534	0.000000	1.000000	4.000000	36.000000	0.000000
14749.464608	0.003940	0.548906	0.254899	82.767715	146.033463	178.139954	4.637278	0.000000	-1.869666	0.000000	0.000000	0.000000	0.293501	0.076845	-0.142234	0.000000	1.000000	4.000000	36.000000	0.000000
14749.467942	0.003940	0.548906	0.254899	82.767715	146.033463	178.139954	4.637278	0.000000	-1.869666	0.000000	0.000000	0.000000	0.293501	0.076845	-0.142234	0.000000	1.000000	4.000000	36.000000	0.000000
14749.471275	0.003940	0.548906	0.254899	82.852516	148.159943	-179.600372	4.629875	0.000000	-1.887923	0.000000	0.000000	0.000000	0.293501	0.076845	-0.142234	0.000000	1.000000	4.000000	36.000000	0.000000
14749.474608	0.005692	0.549034	0.254199	82.852516	148.159943	-179.600372	4.629875	0.000000	-1.887923	0.000000	0.000000	0.000000	0.525671	0.038644	-0.209863	0.000000	1.000000	4.000000	36.000000	0.000000
14749.477942	0.005692	0.549034	0.254199	82.852516	148.159943	-179.600372	4.629875	0.000000	-1.887923	0.000000	0.000000	0.000000	0.525671	0.038644	-0.209863	0.000000	1.000000	4.000000	36.000000	0.000000
14749.481275	0.005692	0.549034	0.254199	83.015060	151.946350	-175.690506	4.616828	0.000000	-1.919608	0.000000	0.000000	0.000000	0.525671	0.038644	-0.209863	0.000000	1.000000	4.000000	36.000000	0.000000
14749.484608	0.007438	0.549204	0.253207	83.015060	151.946350	-175.690506	4.616828	0.000000	-1.919608	0.000000	0.000000	0.000000	0.523737	0.050997	-0.297572	0.000000	1.000000	4.000000	36.000000	0.000000
14749.487942	0.007438	0.549204	0.253207	83.015060	151.946350	-175.690506	4.616828	0.000000	-1.919608	0.000000	0.000000	0.000000	0.523737	0.050997	-0.297572	0.000000	1.000000	4.000000	36.000000	0.000000
14749.491275	0.007438	0.549204	0.253207	83.221870	157.456192	-170.149017	4.602799	0.000000	-1.953007	0.000000	0.000000	0.000000	0.523737	0.050997	-0.297572	0.000000	1.000000	4.000000	36.000000	0.000000
14749.494608	0.008874	0.549280	0.252099	83.221870	157.456192	-170.149017	4.602799	0.000000	-1.953007	0.000000	0.000000	0.000000	0.430922	0.022631	-0.332303	0.000000	1.000000	4.000000	36.000000	0.000000
14749.497942	0.008874	0.549280	0.252099	83.221870	157.456192	-170.149017	4.602799	0.000000	-1.953007	0.000000	0.000000	0.000000	0.430922	0.022631	-0.332303	0.000000	1.000000	4.000000	36.000000	0.000000
14749.501275	0.008874	0.549280	0.252099	83.402573	164.241257	-163.774139	4.590224	0.000000	-1.982383	0.000000	0.000000	0.000000	0.430922	0.022631	-0.332303	0.000000	1.000000	4.000000	36.000000	0.000000
14749.504608	0.010675	0.549501	0.250899	83.402573	164.241257	-163.774139	4.590224	0.000000	-1.982383	0.000000	0.000000	0.000000	0.540129	0.066332	-0.360173	0.000000	1.000000	4.000000	36.000000	0.000000
14749.507942	0.010675	0.549501	0.250899	83.402573	164.241257	-163.774139	4.590224	0.000000	-1.982383	0.000000	0.000000	0.000000	0.540129	0.066332	-0.360173	0.000000	1.000000	4.000000	36.000000	0.000000
14749.511275	0.010675	0.549501	0.250899	83.509705	170.622498	-157.874451	4.574696	0.000000	-2.017959	0.000000	0.000000	0.000000	0.540129	0.066332	-0.360173	0.000000	1.000000	4.000000	36.000000	0.000000
14749.514608	0.012466	0.549640	0.249528	83.509705	170.622498	-157.874451	4.574696	0.000000	-2.017959	0.000000	0.000000	0.000000	0.537423	0.041795	-0.411284	0.000000	1.000000	4.000000	36.000000	0.000000
14749.517942	0.012466	0.549640	0.249528	83.509705	170.622498	-157.874451	4.574696	0.000000	-2.017959	0.000000	0.000000	0.000000	0.537423	0.041795	-0.411284	0.000000	1.000000	4.000000	36.000000	0.000000
14749.521275	0.012466	0.549640	0.249528	83.651680	175.283386	-153.554413	4.558386	0.000000	-2.054537	0.000000	0.000000	0.000000	0.537423	0.041795	-0.411284	0.000000	1.000000	4.000000	36.000000	0.000000
14749.524608	0.014282	0.549787	0.248068	83.651680	175.283386	-153.554413	4.558386	0.000000	-2.054537	0.000000	0.000000	0.000000	0.544870	0.044043	-0.438046	0.000000	1.000000	4.000000	36.000000	0.000000
14749.527942	0.014282	0.549787	0.248068	83.651680	175.283386	-153.554413	4.558386	0.000000	-2.054537	0.000000	0.000000	0.000000	0.544870	0.044043	-0.438046	0.000000	1.000000	4.000000	36.000000	0.000000
14749.531275	0.014282	0.549787	0.248068	83.905968	177.651627	-151.379303	4.541261	0.000000	-2.092116	0.000000	0.000000	0.000000	0.544870	0.044043	-0.438046	0.000000	1.000000	4.000000	36.000000	0.000000
14749.534608	0.016291	0.549949	0.246576	83.905968	177.651627	-151.379303	4.541261	0.000000	-2.092116	0.000000	0.000000	0.000000	0.602589	0.048634	-0.447515	0.000000	1.000000	4.000000	36.000000	0.000000
14749.537942	0.016291	0.549949	0.246576	83.905968	177.651627	-151.379303	4.541261	0.000000	-2.092116	0.000000	0.000000	0.000000	0.602589	0.048634	-0.447515	0.000000	1.000000	4.000000	36.000000	0.000000
14749.541275	0.016291	0.549949	0.246576	84.306839	178.113556	-150.772308	4.522288	0.000000	-2.132818	0.000000	0.000000	0.000000	0.602589	0.048634	-0.447515	0.000000	1.000000	4.000000	36.000000	0.000000
14749.544608	0.018091	0.550071	0.245085	84.306839	178.113556	-150.772308	4.522288	0.000000	-2.132818	0.000000	0.000000	0.000000	0.540034	0.036508	-0.447421	0.000000	1.000000	4.000000	36.000000	0.000000
14749.547942	0.018091	0.550071	0.245085	84.306839	178.113556	-150.772308	4.522288	0.000000	-2.132818	0.000000	0.000000	0.000000	0.540034	0.036508	-0.447421	0.000000	1.000000	4.000000	36.000000	0.000000
14749.551275	0.018091	0.550071	0.245085	84.810684	178.210770	-150.093109	4.504380	0.000000	-2.170383	0.000000	0.000000	0.000000	0.540034	0.036508	-0.447421	0.000000	1.000000	4.000000	36.000000	0.000000
14749.554608	0.019882	0.550204	0.243535	84.810684	178.210770	-150.093109	4.504380	0.000000	-2.170383	0.000000	0.000000	0.000000	0.537273	0.039856	-0.464947	0.000000	1.000000	4.000000	36.000000	0.000000
14749.557942	0.019882	0.550204	0.243535	84.810684	178.210770	-150.093109	4.504380	0.000000	-2.170383	0.000000	0.000000	0.000000	0.537273	0.039856	-0.464947	0.000000	1.000000	4.000000	36.000000	0.000000
14749.561275	0.019882	0.550204	0.243535	85.368996	179.097229	-148.790298	4.485940	0.000000	-2.208243	0.000000	0.000000	0.000000	0.537273	0.039856	-0.464947	0.000000	1.000000	4.000000	36.000000	0.000000
14749.564608	0.021666	0.550339	0.242007	85.368996	179.097229	-148.790298	4.485940	0.000000	-2.208243	0.000000	0.000000	0.000000	0.535133	0.040502	-0.458221	0.000000	0.000000	4.000000	36.000000	0.000000
14749.567942	0.021666	0.550339	0.242007	85.368996	179.097229	-148.790298	4.485940	0.000000	-2.208243	0.000000	0.000000	0.000000	0.535133	0.040502	-0.458221	0.000000	0.000000	4.000000	36.000000	0.000000
14749.571275	0.021666	0.550339	0.242007	85.925133	-178.201477	-145.375168	4.467236	0.000000	-2.245841	0.000000	0.000000	0.000000	0.535133	0.040502	-0.458221	0.000000	0.000000	4.000000	36.000000	0.000000
14749.574608	0.023280	0.550506	0.240585	85.925133	-178.201477	-145.375168	4.467236	0.000000	-2.245841	0.000000	0.000000	0.000000	0.484140	0.050098	-0.426830	0.000000	0.000000	4.000000	36.000000	0.000000
14749.577942	0.023280	0.550506	0.240585	85.925133	-178.201477	-145.375168	4.467236	0.000000	-2.245841	0.000000	0.000000	0.000000	0.484140	0.050098	-0.426830	0.000000	0.000000	4.000000	36.000000	0.000000
14749.581275	0.023280	0.550506	0.240585	86.433228	-172.904602	-138.891296	4.449816	0.000000	-2.280162	0.000000	0.000000	0.000000	0.484140	0.050098	-0.426830	0.000000	0.000000	4.000000	36.000000	0.000000
14749.584608	0.024890	0.550663	0.239236	86.433228	-172.904602	-138.891296	4.449816	0.000000	-2.280162	0.000000	0.000000	0.000000	0.482988	0.047016	-0.404554	0.000000	0.000000	4.000000	36.000000	0.000000
14749.587942	0.024890	0.550663	0.239236	86.433228	-172.904602	-138.891296	4.449816	0.000000	-2.280162	0.000000	0.000000	0.000000	0.482988	0.047016	-0.404554	0.000000	0.000000	4.000000	36.000000	0.000000
14749.591275	0.024890	0.550663	0.239236	86.847443	-165.503082	-130.364395	4.432386	0.000000	-2.313861	0.000000	0.000000	0.000000	0.482988	0.047016	-0.404554	0.000000	0.000000	4.000000	36.000000	0.000000
14749.594608	0.026398	0.550754	0.237990	86.847443	-165.503082	-130.364395	4.432386	0.000000	-2.313861	0.000000	0.000000	0.000000	0.452573	0.027581	-0.373902	0.000000	0.000000	4.000000	36.000000	0.000000
14749.597942	0.026398	0.550754	0.237990	86.847443	-165.503082	-130.364395	4.432386	0.000000	-2.313861	0.000000	0.000000	0.000000	0.452573	0.027581	-0.373902	0.000000	0.000000	4.000000	36.000000	0.000000
14749.601275	0.026398	0.550754	0.237990	87.188194	-157.711502	-122.126762	4.415839	0.000000	-2.345286	0.000000	0.000000	0.000000	0.452573	0.027581	-0.373902	0.000000	0.000000	4.000000	36.000000	0.000000
14749.604608	0.027841	0.550845	0.236886	87.188194	-157.711502	-122.126762	4.415839	0.000000	-2.345286	0.000000	0.000000	0.000000	0.432896	0.027309	-0.331249	0.000000	0.000000	4.000000	36.000000	0.000000
14749.607942	0.027841	0.550845	0.236886	87.188194	-157.711502	-122.126762	4.415839	0.000000	-2.345286	0.000000	0.000000	0.000000	0.432896	0.027309	-0.331249	0.000000	0.000000	4.000000	36.000000	0.000000
14749.611275	0.027841	0.550845	0.236886	87.508560	-151.553391	-116.131889	4.400125	0.000000	-2.374637	0.000000	0.000000	0.000000	0.432896	0.027309	-0.331249	0.000000	0.000000	4.000000	36.000000	0.000000
14749.614608	0.029320	0.550978	0.235947	87.508560	-151.553391	-116.131889	4.400125	0.000000	-2.374637	0.000000	0.000000	0.000000	0.443548	0.039812	-0.281452	0.000000	0.000000	4.000000	36.000000	0.000000
14749.617942	0.029320	0.550978	0.235947	87.508560	-151.553391	-116.131889	4.400125	0.000000	-2.374637	0.000000	0.000000	0.000000	0.443548	0.039812	-0.281452	0.000000	0.000000	4.000000	36.000000	0.000000
14749.621275	0.029320	0.550978	0.235947	87.839066	-147.577850	-112.267914	4.384617	0.000000	-2.403151	0.000000	0.000000	0.000000	0.443548	0.039812	-0.281452	0.000000	0.000000	4.000000	36.000000	0.000000
14749.624608	0.030734	0.551089	0.235140	87.839066	-147.577850	-112.267914	4.384617	0.000000	-2.403151	0.000000	0.000000	0.000000	0.424389	0.033406	-0.242179	0.000000	0.000000	4.000000	36.000000	0.000000
14749.627942	0.030734	0.551089	0.235140	87.839066	-147.577850	-112.267914	4.384617	0.000000	-2.403151	0.000000	0.000000	0.000000	0.424389	0.033406	-0.242179	0.000000	0.000000	4.000000	36.000000	0.000000
14749.631275	0.030734	0.551089	0.235140	88.063263	-143.838028	-108.629593	4.369990	0.000000	-2.429647	0.000000	0.000000	0.000000	0.424389	0.033406	-0.242179	0.000000	0.000000	4.000000	36.000000	0.000000
14749.634608	0.032020	0.551255	0.234458	88.063263	-143.838028	-108.629593	4.369990	0.000000	-2.429647	0.000000	0.000000	0.000000	0.385711	0.049772	-0.204792	0.000000	0.000000	4.000000	36.000000	0.000000
14749.637942	0.032020	0.551255	0.234458	88.063263	-143.838028	-108.629593	4.369990	0.000000	-2.429647	0.000000	0.000000	0.000000	0.385711	0.049772	-0.204792	0.000000	0.000000	4.000000	36.000000	0.000000
14749.641275	0.032020	0.551255	0.234458	88.074203	-143.546173	-108.425636	4.356784	0.000000	-2.453249	0.000000	0.000000	0.000000	0.385711	0.049772	-0.204792	0.000000	0.000000	4.000000	36.000000	0.000000
14749.644608	0.033112	0.551379	0.233901	88.074203	-143.546173	-108.425636	4.356784	0.000000	-2.453249	0.000000	0.000000	0.000000	0.327632	0.037178	-0.167062	0.000000	0.000000	4.000000	36.000000	0.000000
14749.647942	0.033112	0.551379	0.233901	88.074203	-143.546173	-108.425636	4.356784	0.000000	-2.453249	0.000000	0.000000	0.000000	0.327632	0.037178	-0.167062	0.000000	0.000000	4.000000	36.000000	0.000000
14749.651275	0.033112	0.551379	0.233901	87.952637	-146.245331	-111.191765	4.345574	0.000000	-2.473052	0.000000	0.000000	0.000000	0.327632	0.037178	-0.167062	0.000000	0.000000	4.000000	36.000000	0.000000
14749.654608	0.034011	0.551537	0.233461	87.952637	-146.245331	-111.191765	4.345574	0.000000	-2.473052	0.000000	0.000000	0.000000	0.269720	0.047317	-0.132033	0.000000	0.000000	4.000000	36.000000	0.000000
14749.657942	0.034011	0.551537	0.233461	87.952637	-146.245331	-111.191765	4.345574	0.000000	-2.473052	0.000000	0.000000	0.000000	0.269720	0.047317	-0.132033	0.000000	0.000000	4.000000	36.000000	0.000000
14749.661275	0.034011	0.551537	0.233461	87.806526	-150.267349	-115.227966	4.336366	0.000000	-2.489164	0.000000	0.000000	0.000000	0.269720	0.047317	-0.132033	0.000000	0.000000	4.000000	36.000000	0.000000
14749.664608	0.034011	0.551537	0.233461	87.806526	-150.267349	-115.227966	4.336366	0.000000	-2.489164	0.000000	0.000000	0.000000	0.269720	0.047317	-0.132033	0.000000	0.000000	4.000000	36.000000	0.000000
14749.667942	0.034749	0.551665	0.233096	87.806526	-150.267349	-115.227966	4.336366	0.000000	-2.489164	0.000000	0.000000	0.000000	0.221278	0.038547	-0.109274	0.000000	0.000000	4.000000	36.000000	0.000000
14749.671275	0.034749	0.551665	0.233096	87.651146	-155.723602	-120.648094	4.336366	0.000000	-2.489164	0.000000	0.000000	0.000000	0.221278	0.038547	-0.109274	0.000000	0.000000	4.000000	36.000000	0.000000
14749.674608	0.035295	0.551790	0.232856	87.651146	-155.723602	-120.648094	4.336366	0.000000	-2.489164	0.000000	0.000000	0.000000	0.163855	0.037421	-0.072204	0.000000	0.000000	4.000000	36.000000	0.000000
14749.677942	0.035295	0.551790	0.232856	87.651146	-155.723602	-120.648094	4.336366	0.000000	-2.489164	0.000000	0.000000	0.000000	0.163855	0.037421	-0.072204	0.000000	0.000000	4.000000	36.000000	0.000000
14749.681275	0.035295	0.551790	0.232856	87.495323	-161.985977	-126.814827	4.323231	0.000000	-2.511906	0.000000	0.000000	0.000000	0.163855	0.037421	-0.072204	0.000000	0.000000	4.000000	36.000000	0.000000
14749.684608	0.035295	0.551790	0.232856	87.495323	-161.985977	-126.814827	4.323231	0.000000	-2.511906	0.000000	0.000000	0.000000	0.163855	0.037421	-0.072204	0.000000	0.000000	4.000000	36.000000	0.000000
14749.687942	0.035616	0.551907	0.232709	87.495323	-161.985977	-126.814827	4.323231	0.000000	-2.511906	0.000000	0.000000	0.000000	0.096255	0.035023	-0.044041	0.000000	0.000000	4.000000	36.000000	0.000000
14749.691275	0.035616	0.551907	0.232709	87.326439	-168.844238	-133.518036	4.323231	0.000000	-2.511906	0.000000	0.000000	0.000000	0.096255	0.035023	-0.044041	0.000000	0.000000	4.000000	36.000000	0.000000
14749.694608	0.035616	0.551907	0.232709	87.326439	-168.844238	-133.518036	4.323231	0.000000	-2.511906	0.000000	0.000000	0.000000	0.096255	0.035023	-0.044041	0.000000	0.000000	4.000000	36.000000	0.000000
14749.697942	0.035616	0.551907	0.232709	87.326439	-168.844238	-133.518036	4.323231	0.000000	-2.511906	0.000000	0.000000	0.000000	0.096255	0.035023	-0.044041	0.000000	0.000000	4.000000	36.000000	0.000000
14749.701275	0.035614	0.552037	0.232675	87.138710	-176.053574	-140.521210	4.319952	0.000000	-2.517541	0.000000	0.000000	0.000000	-0.000527	0.038959	-0.010225	0.000000	0.000000	4.000000	36.000000	0.000000
14749.704608	0.035614	0.552037	0.232675	87.138710	-176.053574	-140.521210	4.319952	0.000000	-2.517541	0.000000	0.000000	0.000000	0.000000	-0.000005	-0.000001	0.000000	0.000000	4.000000	36.000000	0.000000
14749.707942	0.035614	0.552037	0.232675	87.138710	-176.053574	-140.521210	4.319952	0.000000	-2.517541	0.000000	0.000000	0.000000	0.000000	-0.000005	-0.000001	0.000000	0.000000	4.000000	36.000000	0.000000
14749.711275	0.035614	0.552037	0.232675	86.919365	176.705582	-147.508316	4.319806	0.000000	-2.517791	0.000000	0.000000	0.000000	0.000000	-0.000005	-0.000001	0.000000	0.000000	4.000000	36.000000	0.000000
14749.714608	0.035614	0.552037	0.232675	86.919365	176.705582	-147.508316	4.319806	0.000000	-2.517791	0.000000	0.000000	0.000000	0.000000	-0.000005	-0.000001	0.000000	0.000000	4.000000	36.000000	0.000000
14749.717942	0.035258	0.552067	0.232771	86.919365	176.705582	-147.508316	4.319806	0.000000	-2.517791	0.000000	0.000000	0.000000	-0.106884	0.008949	0.028751	0.000000	0.000000	4.000000	36.000000	0.000000
14749.721275	0.035258	0.552067	0.232771	86.645615	169.761658	-154.155899	4.319806	0.000000	-2.517791	0.000000	0.000000	0.000000	-0.106884	0.008949	0.028751	0.000000	0.000000	4.000000	36.000000	0.000000
14749.724608	0.035258	0.552067	0.232771	86.645615	169.761658	-154.155899	4.319806	0.000000	-2.517791	0.000000	0.000000	0.000000	-0.106884	0.008949	0.028751	0.000000	0.000000	4.000000	36.000000	0.000000
14749.727942	0.035258	0.552067	0.232771	86.645615	169.761658	-154.155899	4.319806	0.000000	-2.517791	0.000000	0.000000	0.000000	-0.106884	0.008949	0.028751	0.000000	0.000000	4.000000	36.000000	0.000000
14749.731275	0.033893	0.551942	0.233052	86.313843	163.637360	-159.957321	4.323133	0.000000	-2.512076	0.000000	0.000000	0.000000	-0.409573	-0.037382	0.084432	0.000000	0.000000	4.000000	36.000000	0.000000
14749.734608	0.033893	0.551942	0.233052	86.313843	163.637360	-159.957321	4.323133	0.000000	-2.512076	0.000000	0.000000	0.000000	0.000000	0.000008	0.000000	0.000000	0.000000	4.000000	36.000000	0.000000
14749.737942	0.033893	0.551942	0.233052	86.313843	163.637360	-159.957321	4.323133	0.000000	-2.512076	0.000000	0.000000	0.000000	0.000000	0.000008	0.000000	0.000000	0.000000	4.000000	36.000000	0.000000
14749.741275	0.033893	0.551942	0.233052	85.930321	158.588135	-164.668045	4.335435	0.000000	-2.490784	0.000000	0.000000	0.000000	0.000000	0.000008	0.000000	0.000000	0.000000	4.000000	36.000000	0.000000
14749.744608	0.033893	0.551942	0.233052	85.930321	158.588135	-164.668045	4.335435	0.000000	-2.490784	0.000000	0.000000	0.000000	0.000000	0.000008	0.000000	0.000000	0.000000	4.000000	36.000000	0.000000
14749.747942	0.032948	0.551842	0.233209	85.930321	158.588135	-164.668045	4.335435	0.000000	-2.490784	0.000000	0.000000	0.000000	-0.283478	-0.030021	0.047214	0.000000	0.000000	4.000000	36.000000	0.000000
14749.751275	0.032948	0.551842	0.233209	85.538628	154.742859	-168.189896	4.335435	0.000000	-2.490784	0.000000	0.000000	0.000000	-0.283478	-0.030021	0.047214	0.000000	0.000000	4.000000	36.000000	0.000000
14749.754608	0.031902	0.551737	0.233338	85.538628	154.742859	-168.189896	4.335435	0.000000	-2.490784	0.000000	0.000000	0.000000	-0.313534	-0.031364	0.038597	0.000000	0.000000	4.000000	36.000000	0.000000
14749.757942	0.031902	0.551737	0.233338	85.538628	154.742859	-168.189896	4.335435	0.000000	-2.490784	0.000000	0.000000	0.000000	-0.313534	-0.031364	0.038597	0.000000	0.000000	4.000000	36.000000	0.000000
14749.761275	0.031902	0.551737	0.233338	85.159966	152.113480	-170.518768	4.352688	0.000000	-2.460509	0.000000	0.000000	0.000000	-0.313534	-0.031364	0.038597	0.000000	0.000000	4.000000	36.000000	0.000000
14749.764608	0.030757	0.551591	0.233443	85.159966	152.113480	-170.518768	4.352688	0.000000	-2.460509	0.000000	0.000000	0.000000	-0.343495	-0.044001	0.031389	0.000000	0.000000	4.000000	36.000000	0.000000
14749.767942	0.030757	0.551591	0.233443	85.159966	152.113480	-170.518768	4.352688	0.000000	-2.460509	0.000000	0.000000	0.000000	-0.343495	-0.044001	0.031389	0.000000	0.000000	4.000000	36.000000	0.000000
14749.771275	0.030757	0.551591	0.233443	84.826340	150.371094	-171.992950	4.362294	0.000000	-2.443438	0.000000	0.000000	0.000000	-0.343495	-0.044001	0.031389	0.000000	0.000000	4.000000	36.000000	0.000000
14749.774608	0.029413	0.551456	0.233503	84.826340	150.371094	-171.992950	4.362294	0.000000	-2.443438	0.000000	0.000000	0.000000	-0.403240	-0.040314	0.018176	0.000000	0.000000	4.000000	36.000000	0.000000
14749.777942	0.029413	0.551456	0.233503	84.826340	150.371094	-171.992950	4.362294	0.000000	-2.443438	0.000000	0.000000	0.000000	-0.403240	-0.040314	0.018176	0.000000	0.000000	4.000000	36.000000	0.000000
14749.781275	0.029413	0.551456	0.233503	84.553101	149.326340	-172.804367	4.373254	0.000000	-2.423767	0.000000	0.000000	0.000000	-0.403240	-0.040314	0.018176	0.000000	0.000000	4.000000	36.000000	0.000000
14749.784608	0.028034	0.551275	0.233504	84.553101	149.326340	-172.804367	4.373254	0.000000	-2.423767	0.000000	0.000000	0.000000	-0.413829	-0.054246	0.000141	0.000000	0.000000	4.000000	36.000000	0.000000
14749.787942	0.028034	0.551275	0.233504	84.553101	149.326340	-172.804367	4.373254	0.000000	-2.423767	0.000000	0.000000	0.000000	-0.413829	-0.054246	0.000141	0.000000	0.000000	4.000000	36.000000	0.000000
14749.791275	0.028034	0.551275	0.233504	84.341820	148.570602	-173.349594	4.384193	0.000000	-2.403925	0.000000	0.000000	0.000000	-0.413829	-0.054246	0.000141	0.000000	0.000000	4.000000	36.000000	0.000000
14749.794608	0.026621	0.551111	0.233484	84.341820	148.570602	-173.349594	4.384193	0.000000	-2.403925	0.000000	0.000000	0.000000	-0.423847	-0.049231	-0.005889	0.000000	0.000000	4.000000	36.000000	0.000000
14749.797942	0.026621	0.551111	0.233484	84.341820	148.570602	-173.349594	4.384193	0.000000	-2.403925	0.000000	0.000000	0.000000	-0.423847	-0.049231	-0.005889	0.000000	0.000000	4.000000	36.000000	0.000000
14749.801275	0.026621	0.551111	0.233484	84.200317	148.009064	-173.723083	4.395272	0.000000	-2.383607	0.000000	0.000000	0.000000	-0.423847	-0.049231	-0.005889	0.000000	0.000000	4.000000	36.000000	0.000000
14749.804608	0.025076	0.550922	0.233421	84.200317	148.009064	-173.723083	4.395272	0.000000	-2.383607	0.000000	0.000000	0.000000	-0.463625	-0.056839	-0.018971	0.000000	0.000000	4.000000	36.000000	0.000000
14749.807942	0.025076	0.550922	0.233421	84.200317	148.009064	-173.723083	4.395272	0.000000	-2.383607	0.000000	0.000000	0.000000	-0.463625	-0.056839	-0.018971	0.000000	0.000000	4.000000	36.000000	0.000000
14749.811275	0.025076	0.550922	0.233421	84.141846	147.942307	-173.702774	4.407173	0.000000	-2.361529	0.000000	0.000000	0.000000	-0.463625	-0.056839	-0.018971	0.000000	0.000000	4.000000	36.000000	0.000000
14749.814608	0.023530	0.550787	0.233330	84.141846	147.942307	-173.702774	4.407173	0.000000	-2.361529	0.000000	0.000000	0.000000	-0.463743	-0.040479	-0.027130	0.000000	0.000000	4.000000	36.000000	0.000000
14749.817942	0.023530	0.550787	0.233330	84.141846	147.942307	-173.702774	4.407173	0.000000	-2.361529	0.000000	0.000000	0.000000	-0.463743	-0.040479	-0.027130	0.000000	0.000000	4.000000	36.000000	0.000000
14749.821275	0.023530	0.550787	0.233330	84.123940	148.047028	-173.940536	4.418924	0.000000	-2.339468	0.000000	0.000000	0.000000	-0.463743	-0.040479	-0.027130	0.000000	0.000000	4.000000	36.000000	0.000000
14749.824608	0.021917	0.550681	0.233169	84.123940	148.047028	-173.940536	4.418924	0.000000	-2.339468	0.000000	0.000000	0.000000	-0.483909	-0.031746	-0.048317	0.000000	0.000000	4.000000	36.000000	0.000000
14749.827942	0.021917	0.550681	0.233169	84.123940	148.047028	-173.940536	4.418924	0.000000	-2.339468	0.000000	0.000000	0.000000	-0.483909	-0.031746	-0.048317	0.000000	0.000000	4.000000	36.000000	0.000000
14749.831275	0.021917	0.550681	0.233169	84.106918	148.159027	-174.379303	4.430871	0.000000	-2.316761	0.000000	0.000000	0.000000	-0.483909	-0.031746	-0.048317	0.000000	0.000000	4.000000	36.000000	0.000000
14749.834608	0.020205	0.550609	0.232970	84.106918	148.159027	-174.379303	4.430871	0.000000	-2.316761	0.000000	0.000000	0.000000	-0.513460	-0.021741	-0.059762	0.000000	0.000000	4.000000	36.000000	0.000000
14749.837942	0.020205	0.550609	0.232970	84.106918	148.159027	-174.379303	4.430871	0.000000	-2.316761	0.000000	0.000000	0.000000	-0.513460	-0.021741	-0.059762	0.000000	0.000000	4.000000	36.000000	0.000000
14749.841275	0.020205	0.550609	0.232970	84.096840	148.433945	-174.500702	4.443394	0.000000	-2.292652	0.000000	0.000000	0.000000	-0.513460	-0.021741	-0.059762	0.000000	0.000000	4.000000	36.000000	0.000000
14749.844608	0.018394	0.550582	0.232681	84.096840	148.433945	-174.500702	4.443394	0.000000	-2.292652	0.000000	0.000000	0.000000	-0.543306	-0.007999	-0.086625	0.000000	0.000000	4.000000	36.000000	0.000000
14749.847942	0.018394	0.550582	0.232681	84.096840	148.433945	-174.500702	4.443394	0.000000	-2.292652	0.000000	0.000000	0.000000	-0.543306	-0.007999	-0.086625	0.000000	0.000000	4.000000	36.000000	0.000000
14749.851275	0.018394	0.550582	0.232681	84.096375	148.910049	-174.240280	4.456293	0.000000	-2.267477	0.000000	0.000000	0.000000	-0.543306	-0.007999	-0.086625	0.000000	0.000000	4.000000	36.000000	0.000000
14749.854608	0.016354	0.550584	0.232324	84.096375	148.910049	-174.240280	4.456293	0.000000	-2.267477	0.000000	0.000000	0.000000	-0.612050	0.000653	-0.107267	0.000000	0.000000	4.000000	36.000000	0.000000
14749.857942	0.016354	0.550584	0.232324	84.096375	148.910049	-174.240280	4.456293	0.000000	-2.267477	0.000000	0.000000	0.000000	-0.612050	0.000653	-0.107267	0.000000	0.000000	4.000000	36.000000	0.000000
14749.861275	0.016354	0.550584	0.232324	84.095818	149.310867	-174.012451	4.470655	0.000000	-2.239027	0.000000	0.000000	0.000000	-0.612050	0.000653	-0.107267	0.000000	0.000000	4.000000	36.000000	0.000000
14749.864608	0.014053	0.550636	0.231909	84.095818	149.310867	-174.012451	4.470655	0.000000	-2.239027	0.000000	0.000000	0.000000	-0.690228	0.015629	-0.124307	0.000000	0.000000	4.000000	36.000000	0.000000
14749.867942	0.014053	0.550636	0.231909	84.095818	149.310867	-174.012451	4.470655	0.000000	-2.239027	0.000000	0.000000	0.000000	-0.690228	0.015629	-0.124307	0.000000	0.000000	4.000000	36.000000	0.000000
14749.871275	0.014053	0.550636	0.231909	84.062248	149.373444	-174.296082	4.486753	0.000000	-2.206591	0.000000	0.000000	0.000000	-0.690228	0.015629	-0.124307	0.000000	0.000000	4.000000	36.000000	0.000000
14749.874608	0.011525	0.550734	0.231403	84.062248	149.373444	-174.296082	4.486753	0.000000	-2.206591	0.000000	0.000000	0.000000	-0.758445	0.029224	-0.151986	0.000000	0.000000	4.000000	36.000000	0.000000
14749.877942	0.011525	0.550734	0.231403	84.062248	149.373444	-174.296082	4.486753	0.000000	-2.206591	0.000000	0.000000	0.000000	-0.758445	0.029224	-0.151986	0.000000	0.000000	4.000000	36.000000	0.000000
14749.881275	0.011525	0.550734	0.231403	84.008148	149.321381	-174.885529	4.504179	0.000000	-2.170801	0.000000	0.000000	0.000000	-0.758445	0.029224	-0.151986	0.000000	0.000000	4.000000	36.000000	0.000000
14749.884608	0.008738	0.550813	0.230761	84.008148	149.321381	-174.885529	4.504179	0.000000	-2.170801	0.000000	0.000000	0.000000	-0.836162	0.023865	-0.192566	0.000000	0.000000	4.000000	36.000000	0.000000
14749.887942	0.008738	0.550813	0.230761	84.008148	149.321381	-174.885529	4.504179	0.000000	-2.170801	0.000000	0.000000	0.000000	-0.836162	0.023865	-0.192566	0.000000	0.000000	4.000000	36.000000	0.000000
14749.891275	0.008738	0.550813	0.230761	83.879227	148.981979	-175.605225	4.523001	0.000000	-2.131305	0.000000	0.000000	0.000000	-0.836162	0.023865	-0.192566	0.000000	0.000000	4.000000	36.000000	0.000000
14749.894608	0.005727	0.550933	0.229988	83.879227	148.981979	-175.605225	4.523001	0.000000	-2.131305	0.000000	0.000000	0.000000	-0.903370	0.035991	-0.231790	0.000000	0.000000	4.000000	36.000000	0.000000
14749.897942	0.005727	0.550933	0.229988	83.879227	148.981979	-175.605225	4.523001	0.000000	-2.131305	0.000000	0.000000	0.000000	-0.903370	0.035991	-0.231790	0.000000	0.000000	4.000000	36.000000	0.000000
14749.901275	0.005727	0.550933	0.229988	83.592743	148.338486	-176.389908	4.542961	0.000000	-2.088422	0.000000	0.000000	0.000000	-0.903370	0.035991	-0.231790	0.000000	0.000000	4.000000	36.000000	0.000000
14749.904608	0.002624	0.551068	0.229035	83.592743	148.338486	-176.389908	4.542961	0.000000	-2.088422	0.000000	0.000000	0.000000	-0.930813	0.040408	-0.285981	0.000000	0.000000	4.000000	36.000000	0.000000
14749.907942	0.002624	0.551068	0.229035	83.592743	148.338486	-176.389908	4.542961	0.000000	-2.088422	0.000000	0.000000	0.000000	-0.930813	0.040408	-0.285981	0.000000	0.000000	4.000000	36.000000	0.000000
14749.911275	0.002624	0.551068	0.229035	83.149231	147.685104	-177.316498	4.562895	0.000000	-2.044503	0.000000	0.000000	0.000000	-0.930813	0.040408	-0.285981	0.000000	0.000000	4.000000	36.000000	0.000000
14749.914608	-0.000632	0.551250	0.227861	83.149231	147.685104	-177.316498	4.562895	0.000000	-2.044503	0.000000	0.000000	0.000000	-0.976935	0.054598	-0.352098	0.000000	0.000000	4.000000	36.000000	0.000000
14749.917942	-0.000632	0.551250	0.227861	83.149231	147.685104	-177.316498	4.562895	0.000000	-2.044503	0.000000	0.000000	0.000000	-0.976935	0.054598	-0.352098	0.000000	0.000000	4.000000	36.000000	0.000000
14749.921275	-0.000632	0.551250	0.227861	82.603951	147.059540	-178.176025	4.583160	0.000000	-1.998661	0.000000	0.000000	0.000000	-0.976935	0.054598	-0.352098	0.000000	0.000000	4.000000	36.000000	0.000000
14749.924608	-0.003941	0.551516	0.226459	82.603951	147.059540	-178.176025	4.583160	0.000000	-1.998661	0.000000	0.000000	0.000000	-0.992685	0.079712	-0.420648	0.000000	0.000000	4.000000	36.000000	0.000000
14749.927942	-0.003941	0.551516	0.226459	82.603951	147.059540	-178.176025	4.583160	0.000000	-1.998661	0.000000	0.000000	0.000000	-0.992685	0.079712	-0.420648	0.000000	0.000000	4.000000	36.000000	0.000000
14749.931275	-0.003941	0.551516	0.226459	82.023979	146.386322	-179.130554	4.603018	0.000000	-1.952492	0.000000	0.000000	0.000000	-0.992685	0.079712	-0.420648	0.000000	0.000000	4.000000	36.000000	0.000000
14749.934608	-0.007234	0.551917	0.224803	82.023979	146.386322	-179.130554	4.603018	0.000000	-1.952492	0.000000	0.000000	0.000000	-0.987857	0.120535	-0.496932	0.000000	0.000000	4.000000	36.000000	0.000000
14749.937942	-0.007234	0.551917	0.224803	82.023979	146.386322	-179.130554	4.603018	0.000000	-1.952492	0.000000	0.000000	0.000000	-0.987857	0.120535	-0.496932	0.000000	0.000000	4.000000	36.000000	0.000000
14749.941275	-0.007234	0.551917	0.224803	81.478020	145.765503	-179.964661	4.621942	0.000000	-1.907264	0.000000	0.000000	0.000000	-0.987857	0.120535	-0.496932	0.000000	0.000000	4.000000	36.000000	0.000000
14749.944608	-0.010605	0.552437	0.222908	81.478020	145.765503	-179.964661	4.621942	0.000000	-1.907264	0.000000	0.000000	0.000000	-1.011102	0.155874	-0.568564	0.000000	0.000000	4.000000	36.000000	0.000000
14749.947942	-0.010605	0.552437	0.222908	81.478020	145.765503	-179.964661	4.621942	0.000000	-1.907264	0.000000	0.000000	0.000000	-1.011102	0.155874	-0.568564	0.000000	0.000000	4.000000	36.000000	0.000000
14749.951275	-0.010605	0.552437	0.222908	80.990646	145.507523	179.647964	4.640713	0.000000	-1.861125	0.000000	0.000000	0.000000	-1.011102	0.155874	-0.568564	0.000000	0.000000	4.000000	36.000000	0.000000
14749.954608	-0.013887	0.553125	0.220749	80.990646	145.507523	179.647964	4.640713	0.000000	-1.861125	0.000000	0.000000	0.000000	-0.984650	0.206508	-0.647510	0.000000	0.000000	4.000000	36.000000	0.000000
14749.957942	-0.013887	0.553125	0.220749	80.990646	145.507523	179.647964	4.640713	0.000000	-1.861125	0.000000	0.000000	0.000000	-0.984650	0.206508	-0.647510	0.000000	0.000000	4.000000	36.000000	0.000000
14749.961275	-0.013887	0.553125	0.220749	80.613220	145.927032	179.757050	4.658122	0.000000	-1.817113	0.000000	0.000000	0.000000	-0.984650	0.206508	-0.647510	0.000000	0.000000	4.000000	36.000000	0.000000
14749.964608	-0.017142	0.554000	0.218338	80.613220	145.927032	179.757050	4.658122	0.000000	-1.817113	0.000000	0.000000	0.000000	-0.976591	0.262459	-0.723301	0.000000	0.000000	4.000000	36.000000	0.000000
14749.967942	-0.017142	0.554000	0.218338	80.613220	145.927032	179.757050	4.658122	0.000000	-1.817113	0.000000	0.000000	0.000000	-0.976591	0.262459	-0.723301	0.000000	0.000000	4.000000	36.000000	0.000000
14749.971275	-0.017142	0.554000	0.218338	80.338409	146.798706	-179.676987	4.674703	0.000000	-1.774021	0.000000	0.000000	0.000000	-0.976591	0.262459	-0.723301	0.000000	0.000000	4.000000	36.000000	0.000000
14749.974608	-0.020367	0.555021	0.215677	80.338409	146.798706	-179.676987	4.674703	0.000000	-1.774021	0.000000	0.000000	0.000000	-0.967489	0.306258	-0.798334	0.000000	0.000000	4.000000	36.000000	0.000000
14749.977942	-0.020367	0.555021	0.215677	80.338409	146.798706	-179.676987	4.674703	0.000000	-1.774021	0.000000	0.000000	0.000000	-0.967489	0.306258	-0.798334	0.000000	0.000000	4.000000	36.000000	0.000000
14749.981275	-0.020367	0.555021	0.215677	80.110657	147.723190	-178.902863	4.690494	0.000000	-1.731840	0.000000	0.000000	0.000000	-0.967489	0.306258	-0.798334	0.000000	0.000000	4.000000	36.000000	0.000000
14749.984608	-0.023464	0.556226	0.212794	80.110657	147.723190	-178.902863	4.690494	0.000000	-1.731840	0.000000	0.000000	0.000000	-0.928967	0.361417	-0.864909	0.000000	0.000000	4.000000	36.000000	0.000000
14749.987942	-0.023464	0.556226	0.212794	80.110657	147.723190	-178.902863	4.690494	0.000000	-1.731840	0.000000	0.000000	0.000000	-0.928967	0.361417	-0.864909	0.000000	0.000000	4.000000	36.000000	0.000000
14749.991275	-0.023464	0.556226	0.212794	79.945564	148.731262	-178.155945	4.704926	0.000000	-1.692239	0.000000	0.000000	0.000000	-0.928967	0.361417	-0.864909	0.000000	0.000000	4.000000	36.000000	0.000000
14749.994608	-0.026430	0.557537	0.209698	79.945564	148.731262	-178.155945	4.704926	0.000000	-1.692239	0.000000	0.000000	0.000000	-0.889990	0.393346	-0.928678	0.000000	0.000000	4.000000	36.000000	0.000000
14749.997942	-0.026430	0.557537	0.209698	79.945564	148.731262	-178.155945	4.704926	0.000000	-1.692239	0.000000	0.000000	0.000000	-0.889990	0.393346	-0.928678	0.000000	0.000000	4.000000	36.000000	0.000000
14750.001275	-0.026430	0.557537	0.209698	79.844017	149.918488	-177.355392	4.718060	0.000000	-1.655267	0.000000	0.000000	0.000000	-0.889990	0.393346	-0.928678	0.000000	0.000000	4.000000	36.000000	0.000000
14750.004608	-0.029361	0.558993	0.206413	79.844017	149.918488	-177.355392	4.718060	0.000000	-1.655267	0.000000	0.000000	0.000000	-0.879236	0.436642	-0.985766	0.000000	0.000000	4.000000	36.000000	0.000000
14750.007942	-0.029361	0.558993	0.206413	79.844017	149.918488	-177.355392	4.718060	0.000000	-1.655267	0.000000	0.000000	0.000000	-0.879236	0.436642	-0.985766	0.000000	0.000000	4.000000	36.000000	0.000000
14750.011275	-0.029361	0.558993	0.206413	79.805779	151.244385	-176.239594	4.730650	0.000000	-1.618936	0.000000	0.000000	0.000000	-0.879236	0.436642	-0.985766	0.000000	0.000000	4.000000	36.000000	0.000000
14750.014608	-0.032190	0.560531	0.202929	79.805779	151.244385	-176.239594	4.730650	0.000000	-1.618936	0.000000	0.000000	0.000000	-0.848763	0.461623	-1.045212	0.000000	0.000000	4.000000	36.000000	0.000000
14750.017942	-0.032190	0.560531	0.202929	79.805779	151.244385	-176.239594	4.730650	0.000000	-1.618936	0.000000	0.000000	0.000000	-0.848763	0.461623	-1.045212	0.000000	0.000000	4.000000	36.000000	0.000000
14750.021275	-0.032190	0.560531	0.202929	79.801422	152.633698	-174.869247	4.742244	0.000000	-1.584651	0.000000	0.000000	0.000000	-0.848763	0.461623	-1.045212	0.000000	0.000000	4.000000	36.000000	0.000000
14750.024608	-0.034948	0.562170	0.199257	79.801422	152.633698	-174.869247	4.742244	0.000000	-1.584651	0.000000	0.000000	0.000000	-0.827333	0.491672	-1.101484	0.000000	0.000000	4.000000	36.000000	0.000000
14750.027942	-0.034948	0.562170	0.199257	79.801422	152.633698	-174.869247	4.742244	0.000000	-1.584651	0.000000	0.000000	0.000000	-0.827333	0.491672	-1.101484	0.000000	0.000000	4.000000	36.000000	0.000000
14750.031275	-0.034948	0.562170	0.199257	79.806091	154.150742	-173.437119	4.753108	0.000000	-1.551763	0.000000	0.000000	0.000000	-0.827333	0.491672	-1.101484	0.000000	0.000000	4.000000	36.000000	0.000000
14750.034608	-0.037630	0.563900	0.195362	79.806091	154.150742	-173.437119	4.753108	0.000000	-1.551763	0.000000	0.000000	0.000000	-0.804698	0.518816	-1.168583	0.000000	0.000000	4.000000	36.000000	0.000000
14750.037942	-0.037630	0.563900	0.195362	79.806091	154.150742	-173.437119	4.753108	0.000000	-1.551763	0.000000	0.000000	0.000000	-0.804698	0.518816	-1.168583	0.000000	0.000000	4.000000	36.000000	0.000000
14750.041275	-0.037630	0.563900	0.195362	79.801613	155.715012	-172.127655	4.763153	0.000000	-1.520650	0.000000	0.000000	0.000000	-0.804698	0.518816	-1.168583	0.000000	0.000000	4.000000	36.000000	0.000000
14750.044608	-0.040265	0.565750	0.191232	79.801613	155.715012	-172.127655	4.763153	0.000000	-1.520650	0.000000	0.000000	0.000000	-0.790424	0.555145	-1.238844	0.000000	0.000000	4.000000	36.000000	0.000000
14750.047942	-0.040265	0.565750	0.191232	79.801613	155.715012	-172.127655	4.763153	0.000000	-1.520650	0.000000	0.000000	0.000000	-0.790424	0.555145	-1.238844	0.000000	0.000000	4.000000	36.000000	0.000000
14750.051275	-0.040265	0.565750	0.191232	79.787216	157.333923	-170.736893	4.772578	0.000000	-1.490806	0.000000	0.000000	0.000000	-0.790424	0.555145	-1.238844	0.000000	0.000000	4.000000	36.000000	0.000000
14750.054608	-0.042785	0.567710	0.186835	79.787216	157.333923	-170.736893	4.772578	0.000000	-1.490806	0.000000	0.000000	0.000000	-0.756145	0.587896	-1.319237	0.000000	0.000000	4.000000	36.000000	0.000000
14750.057942	-0.042785	0.567710	0.186835	79.787216	157.333923	-170.736893	4.772578	0.000000	-1.490806	0.000000	0.000000	0.000000	-0.756145	0.587896	-1.319237	0.000000	0.000000	4.000000	36.000000	0.000000
14750.061275	-0.042785	0.567710	0.186835	79.769760	159.022156	-169.112747	4.780855	0.000000	-1.464044	0.000000	0.000000	0.000000	-0.756145	0.587896	-1.319237	0.000000	0.000000	4.000000	36.000000	0.000000
14750.064608	-0.045226	0.569769	0.182253	79.769760	159.022156	-169.112747	4.780855	0.000000	-1.464044	0.000000	0.000000	0.000000	-0.732112	0.617936	-1.374538	0.000000	0.000000	4.000000	36.000000	0.000000
14750.067942	-0.045226	0.569769	0.182253	79.769760	159.022156	-169.112747	4.780855	0.000000	-1.464044	0.000000	0.000000	0.000000	-0.732112	0.617936	-1.374538	0.000000	0.000000	4.000000	36.000000	0.000000
14750.071275	-0.045226	0.569769	0.182253	79.747620	160.838486	-167.311203	4.788420	0.000000	-1.439108	0.000000	0.000000	0.000000	-0.732112	0.617936	-1.374538	0.000000	0.000000	4.000000	36.000000	0.000000
14750.074608	-0.047611	0.571952	0.177441	79.747620	160.838486	-167.311203	4.788420	0.000000	-1.439108	0.000000	0.000000	0.000000	-0.715634	0.654885	-1.443493	0.000000	0.000000	4.000000	36.000000	0.000000
14750.077942	-0.047611	0.571952	0.177441	79.747620	160.838486	-167.311203	4.788420	0.000000	-1.439108	0.000000	0.000000	0.000000	-0.715634	0.654885	-1.443493	0.000000	0.000000	4.000000	36.000000	0.000000
14750.081275	-0.047611	0.571952	0.177441	79.722130	162.731003	-165.438156	4.795361	0.000000	-1.415808	0.000000	0.000000	0.000000	-0.715634	0.654885	-1.443493	0.000000	0.000000	4.000000	36.000000	0.000000
14750.084608	-0.049912	0.574189	0.172446	79.722130	162.731003	-165.438156	4.795361	0.000000	-1.415808	0.000000	0.000000	0.000000	-0.690363	0.670877	-1.498553	0.000000	0.000000	4.000000	36.000000	0.000000
14750.087942	-0.049912	0.574189	0.172446	79.722130	162.731003	-165.438156	4.795361	0.000000	-1.415808	0.000000	0.000000	0.000000	-0.690363	0.670877	-1.498553	0.000000	0.000000	4.000000	36.000000	0.000000
14750.091275	-0.049912	0.574189	0.172446	79.722580	164.593033	-163.587479	4.801563	0.000000	-1.394629	0.000000	0.000000	0.000000	-0.690363	0.670877	-1.498553	0.000000	0.000000	4.000000	36.000000	0.000000
14750.094608	-0.052220	0.576480	0.167293	79.722580	164.593033	-163.587479	4.801563	0.000000	-1.394629	0.000000	0.000000	0.000000	-0.692113	0.687289	-1.545949	0.000000	0.000000	4.000000	36.000000	0.000000
14750.097942	-0.052220	0.576480	0.167293	79.722580	164.593033	-163.587479	4.801563	0.000000	-1.394629	0.000000	0.000000	0.000000	-0.692113	0.687289	-1.545949	0.000000	0.000000	4.000000	36.000000	0.000000
14750.101275	-0.052220	0.576480	0.167293	79.820633	166.259369	-161.895874	4.807753	0.000000	-1.373140	0.000000	0.000000	0.000000	-0.692113	0.687289	-1.545949	0.000000	0.000000	4.000000	36.000000	0.000000
14750.104608	-0.054532	0.578827	0.162015	79.820633	166.259369	-161.895874	4.807753	0.000000	-1.373140	0.000000	0.000000	0.000000	-0.693719	0.704334	-1.583510	0.000000	0.000000	4.000000	36.000000	0.000000
14750.107942	-0.054532	0.578827	0.162015	79.820633	166.259369	-161.895874	4.807753	0.000000	-1.373140	0.000000	0.000000	0.000000	-0.693719	0.704334	-1.583510	0.000000	0.000000	4.000000	36.000000	0.000000
14750.111275	-0.054532	0.578827	0.162015	80.081329	167.501617	-160.560852	4.814017	0.000000	-1.351014	0.000000	0.000000	0.000000	-0.693719	0.704334	-1.583510	0.000000	0.000000	4.000000	36.000000	0.000000
14750.114608	-0.056878	0.581214	0.156628	80.081329	167.501617	-160.560852	4.814017	0.000000	-1.351014	0.000000	0.000000	0.000000	-0.703708	0.716092	-1.616089	0.000000	0.000000	4.000000	36.000000	0.000000
14750.117942	-0.056878	0.581214	0.156628	80.081329	167.501617	-160.560852	4.814017	0.000000	-1.351014	0.000000	0.000000	0.000000	-0.703708	0.716092	-1.616089	0.000000	0.000000	4.000000	36.000000	0.000000
14750.121275	-0.056878	0.581214	0.156628	80.488617	168.176697	-159.758911	4.820635	0.000000	-1.327207	0.000000	0.000000	0.000000	-0.703708	0.716092	-1.616089	0.000000	0.000000	4.000000	36.000000	0.000000
14750.124608	-0.059230	0.583631	0.151190	80.488617	168.176697	-159.758911	4.820635	0.000000	-1.327207	0.000000	0.000000	0.000000	-0.705581	0.725039	-1.631273	0.000000	0.000000	4.000000	36.000000	0.000000
14750.127942	-0.059230	0.583631	0.151190	80.488617	168.176697	-159.758911	4.820635	0.000000	-1.327207	0.000000	0.000000	0.000000	-0.705581	0.725039	-1.631273	0.000000	0.000000	4.000000	36.000000	0.000000
14750.131275	-0.059230	0.583631	0.151190	80.986267	168.350800	-159.471024	4.827554	0.000000	-1.301815	0.000000	0.000000	0.000000	-0.705581	0.725039	-1.631273	0.000000	0.000000	4.000000	36.000000	0.000000
14750.134608	-0.061611	0.586035	0.145670	80.986267	168.350800	-159.471024	4.827554	0.000000	-1.301815	0.000000	0.000000	0.000000	-0.714535	0.721108	-1.656032	0.000000	0.000000	4.000000	36.000000	0.000000
14750.137942	-0.061611	0.586035	0.145670	80.986267	168.350800	-159.471024	4.827554	0.000000	-1.301815	0.000000	0.000000	0.000000	-0.714535	0.721108	-1.656032	0.000000	0.000000	4.000000	36.000000	0.000000
14750.141275	-0.061611	0.586035	0.145670	81.509583	168.191650	-159.420715	4.834928	0.000000	-1.274157	0.000000	0.000000	0.000000	-0.714535	0.721108	-1.656032	0.000000	0.000000	4.000000	36.000000	0.000000
14750.144608	-0.063994	0.588411	0.140091	81.509583	168.191650	-159.420715	4.834928	0.000000	-1.274157	0.000000	0.000000	0.000000	-0.714671	0.712816	-1.673625	0.000000	0.000000	4.000000	36.000000	0.000000
14750.147942	-0.063994	0.588411	0.140091	81.509583	168.191650	-159.420715	4.834928	0.000000	-1.274157	0.000000	0.000000	0.000000	-0.714671	0.712816	-1.673625	0.000000	0.000000	4.000000	36.000000	0.000000
14750.151275	-0.063994	0.588411	0.140091	82.022110	167.934448	-159.430328	4.842607	0.000000	-1.244653	0.000000	0.000000	0.000000	-0.714671	0.712816	-1.673625	0.000000	0.000000	4.000000	36.000000	0.000000
14750.154608	-0.066320	0.590746	0.134482	82.022110	167.934448	-159.430328	4.842607	0.000000	-1.244653	0.000000	0.000000	0.000000	-0.698020	0.700444	-1.682779	0.000000	0.000000	4.000000	36.000000	0.000000
14750.157942	-0.066320	0.590746	0.134482	82.022110	167.934448	-159.430328	4.842607	0.000000	-1.244653	0.000000	0.000000	0.000000	-0.698020	0.700444	-1.682779	0.000000	0.000000	4.000000	36.000000	0.000000
14750.161275	-0.066320	0.590746	0.134482	82.515282	167.610825	-159.524948	4.850210	0.000000	-1.214688	0.000000	0.000000	0.000000	-0.698020	0.700444	-1.682779	0.000000	0.000000	4.000000	36.000000	0.000000
14750.164608	-0.068596	0.593015	0.128887	82.515282	167.610825	-159.524948	4.850210	0.000000	-1.214688	0.000000	0.000000	0.000000	-0.682825	0.680799	-1.678469	0.000000	0.000000	4.000000	36.000000	0.000000
14750.167942	-0.068596	0.593015	0.128887	82.515282	167.610825	-159.524948	4.850210	0.000000	-1.214688	0.000000	0.000000	0.000000	-0.682825	0.680799	-1.678469	0.000000	0.000000	4.000000	36.000000	0.000000
14750.171275	-0.068596	0.593015	0.128887	82.973900	167.445953	-159.519394	4.857882	0.000000	-1.183633	0.000000	0.000000	0.000000	-0.682825	0.680799	-1.678469	0.000000	0.000000	4.000000	36.000000	0.000000
14750.174608	-0.070743	0.595261	0.123348	82.973900	167.445953	-159.519394	4.857882	0.000000	-1.183633	0.000000	0.000000	0.000000	-0.644041	0.673664	-1.661853	0.000000	0.000000	4.000000	36.000000	0.000000
14750.177942	-0.070743	0.595261	0.123348	82.973900	167.445953	-159.519394	4.857882	0.000000	-1.183633	0.000000	0.000000	0.000000	-0.644041	0.673664	-1.661853	0.000000	0.000000	4.000000	36.000000	0.000000
14750.181275	-0.070743	0.595261	0.123348	83.400940	167.626801	-159.248779	4.865022	0.000000	-1.153934	0.000000	0.000000	0.000000	-0.644041	0.673664	-1.661853	0.000000	0.000000	4.000000	36.000000	0.000000
14750.184608	-0.072721	0.597438	0.117962	83.400940	167.626801	-159.248779	4.865022	0.000000	-1.153934	0.000000	0.000000	0.000000	-0.593222	0.653210	-1.615792	0.000000	0.000000	4.000000	36.000000	0.000000
14750.187942	-0.072721	0.597438	0.117962	83.400940	167.626801	-159.248779	4.865022	0.000000	-1.153934	0.000000	0.000000	0.000000	-0.593222	0.653210	-1.615792	0.000000	0.000000	4.000000	36.000000	0.000000
14750.191275	-0.072721	0.597438	0.117962	83.799667	168.342636	-158.440018	4.871435	0.000000	-1.126552	0.000000	0.000000	0.000000	-0.593222	0.653210	-1.615792	0.000000	0.000000	4.000000	36.000000	0.000000
14750.194608	-0.074556	0.599574	0.112686	83.799667	168.342636	-158.440018	4.871435	0.000000	-1.126552	0.000000	0.000000	0.000000	-0.550642	0.640707	-1.582659	0.000000	0.000000	4.000000	36.000000	0.000000
14750.197942	-0.074556	0.599574	0.112686	83.799667	168.342636	-158.440018	4.871435	0.000000	-1.126552	0.000000	0.000000	0.000000	-0.550642	0.640707	-1.582659	0.000000	0.000000	4.000000	36.000000	0.000000
14750.201275	-0.074556	0.599574	0.112686	84.158501	169.620148	-157.049454	4.877217	0.000000	-1.101250	0.000000	0.000000	0.000000	-0.550642	0.640707	-1.582659	0.000000	0.000000	4.000000	36.000000	0.000000
14750.204608	-0.076285	0.601628	0.107551	84.158501	169.620148	-157.049454	4.877217	0.000000	-1.101250	0.000000	0.000000	0.000000	-0.518715	0.616406	-1.540522	0.000000	0.000000	4.000000	36.000000	0.000000
14750.207942	-0.076285	0.601628	0.107551	84.158501	169.620148	-157.049454	4.877217	0.000000	-1.101250	0.000000	0.000000	0.000000	-0.518715	0.616406	-1.540522	0.000000	0.000000	4.000000	36.000000	0.000000
14750.211275	-0.076285	0.601628	0.107551	84.481071	171.301208	-155.269485	4.882710	0.000000	-1.076632	0.000000	0.000000	0.000000	-0.518715	0.616406	-1.540522	0.000000	0.000000	4.000000	36.000000	0.000000
14750.214608	-0.077891	0.603616	0.102601	84.481071	171.301208	-155.269485	4.882710	0.000000	-1.076632	0.000000	0.000000	0.000000	-0.481634	0.596281	-1.485107	0.000000	0.000000	4.000000	36.000000	0.000000
14750.217942	-0.077891	0.603616	0.102601	84.481071	171.301208	-155.269485	4.882710	0.000000	-1.076632	0.000000	0.000000	0.000000	-0.481634	0.596281	-1.485107	0.000000	0.000000	4.000000	36.000000	0.000000
14750.221275	-0.077891	0.603616	0.102601	84.772240	172.989761	-153.484146	4.887803	0.000000	-1.053273	0.000000	0.000000	0.000000	-0.481634	0.596281	-1.485107	0.000000	0.000000	4.000000	36.000000	0.000000
14750.224608	-0.079377	0.605572	0.097831	84.772240	172.989761	-153.484146	4.887803	0.000000	-1.053273	0.000000	0.000000	0.000000	-0.445817	0.586843	-1.430913	0.000000	0.000000	4.000000	36.000000	0.000000
14750.227942	-0.079377	0.605572	0.097831	84.772240	172.989761	-153.484146	4.887803	0.000000	-1.053273	0.000000	0.000000	0.000000	-0.445817	0.586843	-1.430913	0.000000	0.000000	4.000000	36.000000	0.000000
14750.231275	-0.079377	0.605572	0.097831	85.023582	174.530197	-151.836807	4.891544	0.000000	-1.031168	0.000000	0.000000	0.000000	-0.445817	0.586843	-1.430913	0.000000	0.000000	4.000000	36.000000	0.000000
14750.234608	-0.080763	0.607430	0.093161	85.023582	174.530197	-151.836807	4.891544	0.000000	-1.031168	0.000000	0.000000	0.000000	-0.415803	0.557312	-1.400996	0.000000	0.000000	4.000000	36.000000	0.000000
14750.237942	-0.080763	0.607430	0.093161	85.023582	174.530197	-151.836807	4.891544	0.000000	-1.031168	0.000000	0.000000	0.000000	-0.415803	0.557312	-1.400996	0.000000	0.000000	4.000000	36.000000	0.000000
14750.241275	-0.080763	0.607430	0.093161	85.223526	175.876785	-150.368805	4.658045	0.000000	-0.961868	0.000000	0.000000	0.000000	-0.415803	0.557312	-1.400996	0.000000	0.000000	4.000000	36.000000	0.000000
14750.244608	-0.082001	0.609243	0.088607	85.223526	175.876785	-150.368805	4.658045	0.000000	-0.961868	0.000000	0.000000	0.000000	-0.371515	0.543954	-1.366063	0.000000	0.000000	4.000000	36.000000	0.000000
14750.247942	-0.082001	0.609243	0.088607	85.223526	175.876785	-150.368805	4.658045	0.000000	-0.961868	0.000000	0.000000	0.000000	-0.371515	0.543954	-1.366063	0.000000	0.000000	4.000000	36.000000	0.000000
14750.251275	-0.082001	0.609243	0.088607	85.375130	177.250153	-148.877151	4.430368	0.000000	-0.899948	0.000000	0.000000	0.000000	-0.371515	0.543954	-1.366063	0.000000	0.000000	4.000000	36.000000	0.000000
14750.254608	-0.083220	0.610974	0.084124	85.375130	177.250153	-148.877151	4.430368	0.000000	-0.899948	0.000000	0.000000	0.000000	-0.365801	0.519197	-1.344961	0.000000	0.000000	4.000000	36.000000	0.000000
14750.257942	-0.083220	0.610974	0.084124	85.375130	177.250153	-148.877151	4.430368	0.000000	-0.899948	0.000000	0.000000	0.000000	-0.365801	0.519197	-1.344961	0.000000	0.000000	4.000000	36.000000	0.000000
14750.261275	-0.083220	0.610974	0.084124	85.475281	179.075455	-146.963547	4.206208	0.000000	-0.838982	0.000000	0.000000	0.000000	-0.365801	0.519197	-1.344961	0.000000	0.000000	4.000000	36.000000	0.000000
14750.264608	-0.084360	0.612653	0.079652	85.475281	179.075455	-146.963547	4.206208	0.000000	-0.838982	0.000000	0.000000	0.000000	-0.341855	0.503716	-1.341525	0.000000	0.000000	4.000000	36.000000	0.000000
14750.267942	-0.084360	0.612653	0.079652	85.475281	179.075455	-146.963547	4.206208	0.000000	-0.838982	0.000000	0.000000	0.000000	-0.341855	0.503716	-1.341525	0.000000	0.000000	4.000000	36.000000	0.000000
14750.271275	-0.084360	0.612653	0.079652	85.502251	-178.692780	-144.666672	3.982620	0.000000	-0.782006	0.000000	0.000000	0.000000	-0.341855	0.503716	-1.341525	0.000000	0.000000	4.000000	36.000000	0.000000
14750.274608	-0.085425	0.614272	0.075216	85.502251	-178.692780	-144.666672	3.982620	0.000000	-0.782006	0.000000	0.000000	0.000000	-0.319453	0.485648	-1.330868	0.000000	0.000000	4.000000	36.000000	0.000000
14750.277942	-0.085425	0.614272	0.075216	85.502251	-178.692780	-144.666672	3.982620	0.000000	-0.782006	0.000000	0.000000	0.000000	-0.319453	0.485648	-1.330868	0.000000	0.000000	4.000000	36.000000	0.000000
14750.281275	-0.085425	0.614272	0.075216	85.476021	-176.590805	-142.495377	3.760809	0.000000	-0.728764	0.000000	0.000000	0.000000	-0.319453	0.485648	-1.330868	0.000000	0.000000	4.000000	36.000000	0.000000
14750.284608	-0.086464	0.615890	0.070791	85.476021	-176.590805	-142.495377	3.760809	0.000000	-0.728764	0.000000	0.000000	0.000000	-0.311751	0.485493	-1.327408	0.000000	0.000000	4.000000	36.000000	0.000000
14750.287942	-0.086464	0.615890	0.070791	85.476021	-176.590805	-142.495377	3.760809	0.000000	-0.728764	0.000000	0.000000	0.000000	-0.311751	0.485493	-1.327408	0.000000	0.000000	4.000000	36.000000	0.000000
14750.291275	-0.086464	0.615890	0.070791	85.449127	-175.118546	-140.917297	3.539575	0.000000	-0.676805	0.000000	0.000000	0.000000	-0.311751	0.485493	-1.327408	0.000000	0.000000	4.000000	36.000000	0.000000
14750.294608	-0.087589	0.617481	0.066431	85.449127	-175.118546	-140.917297	3.539575	0.000000	-0.676805	0.000000	0.000000	0.000000	-0.337411	0.477351	-1.308010	0.000000	0.000000	4.000000	36.000000	0.000000
14750.297942	-0.087589	0.617481	0.066431	85.449127	-175.118546	-140.917297	3.539575	0.000000	-0.676805	0.000000	0.000000	0.000000	-0.337411	0.477351	-1.308010	0.000000	0.000000	4.000000	36.000000	0.000000
14750.301275	-0.087589	0.617481	0.066431	85.454033	-174.794678	-140.412338	3.321573	0.000000	-0.620570	0.000000	0.000000	0.000000	-0.337411	0.477351	-1.308010	0.000000	0.000000	4.000000	36.000000	0.000000
14750.304608	-0.088798	0.619096	0.062142	85.454033	-174.794678	-140.412338	3.321573	0.000000	-0.620570	0.000000	0.000000	0.000000	-0.362926	0.484523	-1.286755	0.000000	0.000000	4.000000	36.000000	0.000000
14750.307942	-0.088798	0.619096	0.062142	85.454033	-174.794678	-140.412338	3.321573	0.000000	-0.620570	0.000000	0.000000	0.000000	-0.362926	0.484523	-1.286755	0.000000	0.000000	4.000000	36.000000	0.000000
14750.311275	-0.088798	0.619096	0.062142	85.480568	-175.134140	-140.545029	3.107114	0.000000	-0.560082	0.000000	0.000000	0.000000	-0.362926	0.484523	-1.286755	0.000000	0.000000	4.000000	36.000000	0.000000
14750.314608	-0.090149	0.620642	0.057965	85.480568	-175.134140	-140.545029	3.107114	0.000000	-0.560082	0.000000	0.000000	0.000000	-0.405319	0.463851	-1.253156	0.000000	0.000000	4.000000	36.000000	0.000000
14750.317942	-0.090149	0.620642	0.057965	85.480568	-175.134140	-140.545029	3.107114	0.000000	-0.560082	0.000000	0.000000	0.000000	-0.405319	0.463851	-1.253156	0.000000	0.000000	4.000000	36.000000	0.000000
14750.321275	-0.090149	0.620642	0.057965	85.547585	-175.774521	-141.075043	2.898254	0.000000	-0.492529	0.000000	0.000000	0.000000	-0.405319	0.463851	-1.253156	0.000000	0.000000	4.000000	36.000000	0.000000
14750.324608	-0.091590	0.622152	0.053900	85.547585	-175.774521	-141.075043	2.898254	0.000000	-0.492529	0.000000	0.000000	0.000000	-0.432185	0.452828	-1.219480	0.000000	0.000000	4.000000	36.000000	0.000000
14750.327942	-0.091590	0.622152	0.053900	85.547585	-175.774521	-141.075043	2.898254	0.000000	-0.492529	0.000000	0.000000	0.000000	-0.432185	0.452828	-1.219480	0.000000	0.000000	4.000000	36.000000	0.000000
14750.331275	-0.091590	0.622152	0.053900	85.685249	-177.184494	-142.549255	2.695007	0.000000	-0.420498	0.000000	0.000000	0.000000	-0.432185	0.452828	-1.219480	0.000000	0.000000	4.000000	36.000000	0.000000
14750.334608	-0.093102	0.623591	0.049985	85.685249	-177.184494	-142.549255	2.695007	0.000000	-0.420498	0.000000	0.000000	0.000000	-0.453468	0.431909	-1.174676	0.000000	0.000000	4.000000	36.000000	0.000000
14750.337942	-0.093102	0.623591	0.049985	85.685249	-177.184494	-142.549255	2.695007	0.000000	-0.420498	0.000000	0.000000	0.000000	-0.453468	0.431909	-1.174676	0.000000	0.000000	4.000000	36.000000	0.000000
14750.341275	-0.093102	0.623591	0.049985	85.879723	179.983459	-145.402695	2.499228	0.000000	-0.344920	0.000000	0.000000	0.000000	-0.453468	0.431909	-1.174676	0.000000	0.000000	4.000000	36.000000	0.000000
14750.344608	-0.094667	0.624930	0.046256	85.879723	179.983459	-145.402695	2.499228	0.000000	-0.344920	0.000000	0.000000	0.000000	-0.469632	0.401533	-1.118572	0.000000	0.000000	4.000000	36.000000	0.000000
14750.347942	-0.094667	0.624930	0.046256	85.879723	179.983459	-145.402695	2.499228	0.000000	-0.344920	0.000000	0.000000	0.000000	-0.469632	0.401533	-1.118572	0.000000	0.000000	4.000000	36.000000	0.000000
14750.351275	-0.094667	0.624930	0.046256	86.096558	175.019669	-150.210831	2.312799	0.000000	-0.266648	0.000000	0.000000	0.000000	-0.469632	0.401533	-1.118572	0.000000	0.000000	4.000000	36.000000	0.000000
14750.354608	-0.096269	0.626165	0.042744	86.096558	175.019669	-150.210831	2.312799	0.000000	-0.266648	0.000000	0.000000	0.000000	-0.480587	0.370447	-1.053729	0.000000	0.000000	4.000000	36.000000	0.000000
14750.357942	-0.096269	0.626165	0.042744	86.096558	175.019669	-150.210831	2.312799	0.000000	-0.266648	0.000000	0.000000	0.000000	-0.480587	0.370447	-1.053729	0.000000	0.000000	4.000000	36.000000	0.000000
14750.361275	-0.096269	0.626165	0.042744	86.268913	167.802277	-157.194351	2.137178	0.000000	-0.186551	0.000000	0.000000	0.000000	-0.480587	0.370447	-1.053729	0.000000	0.000000	4.000000	36.000000	0.000000
14750.364608	-0.097929	0.627308	0.039420	86.268913	167.802277	-157.194351	2.137178	0.000000	-0.186551	0.000000	0.000000	0.000000	-0.498077	0.343157	-0.996922	0.000000	0.000000	4.000000	36.000000	0.000000
14750.367942	-0.097929	0.627308	0.039420	86.268913	167.802277	-157.194351	2.137178	0.000000	-0.186551	0.000000	0.000000	0.000000	-0.498077	0.343157	-0.996922	0.000000	0.000000	4.000000	36.000000	0.000000
14750.371275	-0.097929	0.627308	0.039420	86.349770	159.089615	-165.813034	1.971024	0.000000	-0.103538	0.000000	0.000000	0.000000	-0.498077	0.343157	-0.996922	0.000000	0.000000	4.000000	36.000000	0.000000
14750.374608	-0.099630	0.628311	0.036311	86.349770	159.089615	-165.813034	1.971024	0.000000	-0.103538	0.000000	0.000000	0.000000	-0.510266	0.300691	-0.932985	0.000000	0.000000	4.000000	36.000000	0.000000
14750.377942	-0.099630	0.628311	0.036311	86.349770	159.089615	-165.813034	1.971024	0.000000	-0.103538	0.000000	0.000000	0.000000	-0.510266	0.300691	-0.932985	0.000000	0.000000	4.000000	36.000000	0.000000
14750.381275	-0.099630	0.628311	0.036311	86.317139	150.169250	-174.705658	1.815527	0.000000	-0.018493	0.000000	0.000000	0.000000	-0.510266	0.300691	-0.932985	0.000000	0.000000	4.000000	36.000000	0.000000
14750.384608	-0.101444	0.629177	0.033400	86.317139	150.169250	-174.705658	1.815527	0.000000	-0.018493	0.000000	0.000000	0.000000	-0.544291	0.259769	-0.873075	0.000000	0.000000	4.000000	36.000000	0.000000
14750.387942	-0.101444	0.629177	0.033400	86.317139	150.169250	-174.705658	1.815527	0.000000	-0.018493	0.000000	0.000000	0.000000	-0.544291	0.259769	-0.873075	0.000000	0.000000	4.000000	36.000000	0.000000
14750.391275	-0.101444	0.629177	0.033400	86.169937	142.119080	177.359207	1.670014	0.000000	0.072222	0.000000	0.000000	0.000000	-0.544291	0.259769	-0.873075	0.000000	0.000000	4.000000	36.000000	0.000000
14750.394608	-0.103359	0.629924	0.030732	86.169937	142.119080	177.359207	1.670014	0.000000	0.072222	0.000000	0.000000	0.000000	-0.574300	0.224200	-0.800394	0.000000	0.000000	4.000000	36.000000	0.000000
14750.397942	-0.103359	0.629924	0.030732	86.169937	142.119080	177.359207	1.670014	0.000000	0.072222	0.000000	0.000000	0.000000	-0.574300	0.224200	-0.800394	0.000000	0.000000	4.000000	36.000000	0.000000
14750.401275	-0.103359	0.629924	0.030732	85.955093	135.633453	170.986694	1.536615	0.000000	0.167939	0.000000	0.000000	0.000000	-0.574300	0.224200	-0.800394	0.000000	0.000000	4.000000	36.000000	0.000000
14750.404608	-0.105360	0.630530	0.028231	85.955093	135.633453	170.986694	1.536615	0.000000	0.167939	0.000000	0.000000	0.000000	-0.600290	0.181882	-0.750361	0.000000	0.000000	4.000000	36.000000	0.000000
14750.407942	-0.105360	0.630530	0.028231	85.955093	135.633453	170.986694	1.536615	0.000000	0.167939	0.000000	0.000000	0.000000	-0.600290	0.181882	-0.750361	0.000000	0.000000	4.000000	36.000000	0.000000
14750.411275	-0.105360	0.630530	0.028231	85.722908	130.426834	165.761444	1.411555	0.000000	0.267987	0.000000	0.000000	0.000000	-0.600290	0.181882	-0.750361	0.000000	0.000000	4.000000	36.000000	0.000000
14750.414608	-0.107438	0.631033	0.025953	85.722908	130.426834	165.761444	1.411555	0.000000	0.267987	0.000000	0.000000	0.000000	-0.623442	0.150725	-0.683322	0.000000	0.000000	4.000000	36.000000	0.000000
14750.417942	-0.107438	0.631033	0.025953	85.722908	130.426834	165.761444	1.411555	0.000000	0.267987	0.000000	0.000000	0.000000	-0.623442	0.150725	-0.683322	0.000000	0.000000	4.000000	36.000000	0.000000
14750.421275	-0.107438	0.631033	0.025953	85.481606	126.009338	161.304489	1.297668	0.000000	0.371894	0.000000	0.000000	0.000000	-0.623442	0.150725	-0.683322	0.000000	0.000000	4.000000	36.000000	0.000000
14750.424608	-0.109526	0.631461	0.023905	85.481606	126.009338	161.304489	1.297668	0.000000	0.371894	0.000000	0.000000	0.000000	-0.626370	0.128616	-0.614489	0.000000	0.000000	4.000000	36.000000	0.000000
14750.427942	-0.109526	0.631461	0.023905	85.481606	126.009338	161.304489	1.297668	0.000000	0.371894	0.000000	0.000000	0.000000	-0.626370	0.128616	-0.614489	0.000000	0.000000	4.000000	36.000000	0.000000
14750.431275	-0.109526	0.631461	0.023905	85.224228	122.179955	157.353409	1.195253	0.000000	0.476289	0.000000	0.000000	0.000000	-0.626370	0.128616	-0.614489	0.000000	0.000000	4.000000	36.000000	0.000000
14750.434608	-0.111563	0.631765	0.022121	85.224228	122.179955	157.353409	1.195253	0.000000	0.476289	0.000000	0.000000	0.000000	-0.611301	0.091126	-0.535214	0.000000	0.000000	4.000000	36.000000	0.000000
14750.437942	-0.111563	0.631765	0.022121	85.224228	122.179955	157.353409	1.195253	0.000000	0.476289	0.000000	0.000000	0.000000	-0.611301	0.091126	-0.535214	0.000000	0.000000	4.000000	36.000000	0.000000
14750.441275	-0.111563	0.631765	0.022121	84.965454	118.877998	153.985825	1.106051	0.000000	0.578172	0.000000	0.000000	0.000000	-0.611301	0.091126	-0.535214	0.000000	0.000000	4.000000	36.000000	0.000000
14750.444608	-0.113537	0.631993	0.020523	84.965454	118.877998	153.985825	1.106051	0.000000	0.578172	0.000000	0.000000	0.000000	-0.591990	0.068320	-0.479512	0.000000	0.000000	4.000000	36.000000	0.000000
14750.447942	-0.113537	0.631993	0.020523	84.965454	118.877998	153.985825	1.106051	0.000000	0.578172	0.000000	0.000000	0.000000	-0.591990	0.068320	-0.479512	0.000000	0.000000	4.000000	36.000000	0.000000
14750.451275	-0.113537	0.631993	0.020523	84.710457	116.075089	151.242645	1.026132	0.000000	0.676837	0.000000	0.000000	0.000000	-0.591990	0.068320	-0.479512	0.000000	0.000000	4.000000	36.000000	0.000000
14750.454608	-0.115441	0.632153	0.019177	84.710457	116.075089	151.242645	1.026132	0.000000	0.676837	0.000000	0.000000	0.000000	-0.571343	0.048115	-0.403553	0.000000	0.000000	4.000000	36.000000	0.000000
14750.457942	-0.115441	0.632153	0.019177	84.710457	116.075089	151.242645	1.026132	0.000000	0.676837	0.000000	0.000000	0.000000	-0.571343	0.048115	-0.403553	0.000000	0.000000	4.000000	36.000000	0.000000
14750.461275	-0.115441	0.632153	0.019177	84.472275	113.739555	149.008377	0.958873	0.000000	0.772061	0.000000	0.000000	0.000000	-0.571343	0.048115	-0.403553	0.000000	0.000000	4.000000	36.000000	0.000000
14750.464608	-0.117241	0.632267	0.018022	84.472275	113.739555	149.008377	0.958873	0.000000	0.772061	0.000000	0.000000	0.000000	-0.539964	0.034127	-0.346700	0.000000	0.000000	4.000000	36.000000	0.000000
14750.467942	-0.117241	0.632267	0.018022	84.472275	113.739555	149.008377	0.958873	0.000000	0.772061	0.000000	0.000000	0.000000	-0.539964	0.034127	-0.346700	0.000000	0.000000	4.000000	36.000000	0.000000
14750.471275	-0.117241	0.632267	0.018022	84.270462	111.968628	147.308975	0.901090	0.000000	0.862055	0.000000	0.000000	0.000000	-0.539964	0.034127	-0.346700	0.000000	0.000000	4.000000	36.000000	0.000000
14750.474608	-0.118979	0.632341	0.017022	84.270462	111.968628	147.308975	0.901090	0.000000	0.862055	0.000000	0.000000	0.000000	-0.521241	0.022275	-0.299875	0.000000	0.000000	4.000000	36.000000	0.000000
14750.477942	-0.118979	0.632341	0.017022	84.270462	111.968628	147.308975	0.901090	0.000000	0.862055	0.000000	0.000000	0.000000	-0.521241	0.022275	-0.299875	0.000000	0.000000	4.000000	36.000000	0.000000
14750.481275	-0.118979	0.632341	0.017022	84.141037	110.845940	146.203339	0.851111	0.000000	0.948929	0.000000	0.000000	0.000000	-0.521241	0.022275	-0.299875	0.000000	0.000000	4.000000	36.000000	0.000000
14750.484608	-0.120621	0.632389	0.016138	84.141037	110.845940	146.203339	0.851111	0.000000	0.948929	0.000000	0.000000	0.000000	-0.492875	0.014442	-0.265148	0.000000	0.000000	4.000000	36.000000	0.000000
14750.487942	-0.120621	0.632389	0.016138	84.141037	110.845940	146.203339	0.851111	0.000000	0.948929	0.000000	0.000000	0.000000	-0.492875	0.014442	-0.265148	0.000000	0.000000	4.000000	36.000000	0.000000
14750.491275	-0.120621	0.632389	0.016138	84.082985	110.346359	145.589508	0.806920	0.000000	1.031074	0.000000	0.000000	0.000000	-0.492875	0.014442	-0.265148	0.000000	0.000000	4.000000	36.000000	0.000000
14750.494608	-0.122270	0.632379	0.015381	84.082985	110.346359	145.589508	0.806920	0.000000	1.031074	0.000000	0.000000	0.000000	-0.494454	-0.003265	-0.227289	0.000000	0.000000	4.000000	36.000000	0.000000
14750.497942	-0.122270	0.632379	0.015381	84.082985	110.346359	145.589508	0.806920	0.000000	1.031074	0.000000	0.000000	0.000000	-0.494454	-0.003265	-0.227289	0.000000	0.000000	4.000000	36.000000	0.000000
14750.501275	-0.122270	0.632379	0.015381	84.063995	110.167297	145.123840	0.769038	0.000000	1.113483	0.000000	0.000000	0.000000	-0.494454	-0.003265	-0.227289	0.000000	0.000000	4.000000	36.000000	0.000000
14750.504608	-0.123920	0.632362	0.014731	84.063995	110.167297	145.123840	0.769038	0.000000	1.113483	0.000000	0.000000	0.000000	-0.495024	-0.004845	-0.194996	0.000000	0.000000	4.000000	36.000000	0.000000
14750.507942	-0.123920	0.632362	0.014731	84.063995	110.167297	145.123840	0.769038	0.000000	1.113483	0.000000	0.000000	0.000000	-0.495024	-0.004845	-0.194996	0.000000	0.000000	4.000000	36.000000	0.000000
14750.511275	-0.123920	0.632362	0.014731	84.029358	110.018166	144.664368	0.736539	0.000000	1.195987	0.000000	0.000000	0.000000	-0.495024	-0.004845	-0.194996	0.000000	0.000000	4.000000	36.000000	0.000000
14750.514608	-0.125630	0.632328	0.014223	84.029358	110.018166	144.664368	0.736539	0.000000	1.195987	0.000000	0.000000	0.000000	-0.513125	-0.010253	-0.152284	0.000000	0.000000	4.000000	36.000000	0.000000
14750.517942	-0.125630	0.632328	0.014223	84.029358	110.018166	144.664368	0.736539	0.000000	1.195987	0.000000	0.000000	0.000000	-0.513125	-0.010253	-0.152284	0.000000	0.000000	4.000000	36.000000	0.000000
14750.521275	-0.125630	0.632328	0.014223	83.932724	110.010254	144.537186	0.711158	0.000000	1.281508	0.000000	0.000000	0.000000	-0.513125	-0.010253	-0.152284	0.000000	0.000000	4.000000	36.000000	0.000000
14750.524608	-0.127359	0.632323	0.013874	83.932724	110.010254	144.537186	0.711158	0.000000	1.281508	0.000000	0.000000	0.000000	-0.518681	-0.001582	-0.104692	0.000000	0.000000	4.000000	36.000000	0.000000
14750.527942	-0.127359	0.632323	0.013874	83.932724	110.010254	144.537186	0.711158	0.000000	1.281508	0.000000	0.000000	0.000000	-0.518681	-0.001582	-0.104692	0.000000	0.000000	4.000000	36.000000	0.000000
14750.531275	-0.127359	0.632323	0.013874	83.752388	110.376862	144.856628	0.693710	0.000000	1.367955	0.000000	0.000000	0.000000	-0.518681	-0.001582	-0.104692	0.000000	0.000000	4.000000	36.000000	0.000000
14750.534608	-0.129123	0.632306	0.013649	83.752388	110.376862	144.856628	0.693710	0.000000	1.367955	0.000000	0.000000	0.000000	-0.529150	-0.005081	-0.067447	0.000000	0.000000	4.000000	36.000000	0.000000
14750.537942	-0.129123	0.632306	0.013649	83.752388	110.376862	144.856628	0.693710	0.000000	1.367955	0.000000	0.000000	0.000000	-0.529150	-0.005081	-0.067447	0.000000	0.000000	4.000000	36.000000	0.000000
14750.541275	-0.129123	0.632306	0.013649	83.498894	111.151138	145.493530	0.682468	0.000000	1.456147	0.000000	0.000000	0.000000	-0.529150	-0.005081	-0.067447	0.000000	0.000000	4.000000	36.000000	0.000000
14750.544608	-0.130819	0.632318	0.013607	83.498894	111.151138	145.493530	0.682468	0.000000	1.456147	0.000000	0.000000	0.000000	-0.508858	0.003550	-0.012591	0.000000	0.000000	4.000000	36.000000	0.000000
14750.547942	-0.130819	0.632318	0.013607	83.498894	111.151138	145.493530	0.682468	0.000000	1.456147	0.000000	0.000000	0.000000	-0.508858	0.003550	-0.012591	0.000000	0.000000	4.000000	36.000000	0.000000
14750.551275	-0.130819	0.632318	0.013607	83.209763	111.904846	146.086472	0.680370	0.000000	1.540957	0.000000	0.000000	0.000000	-0.508858	0.003550	-0.012591	0.000000	0.000000	4.000000	36.000000	0.000000
14750.554608	-0.132445	0.632338	0.013735	83.209763	111.904846	146.086472	0.680370	0.000000	1.540957	0.000000	0.000000	0.000000	-0.487847	0.005979	0.038252	0.000000	0.000000	4.000000	36.000000	0.000000
14750.557942	-0.132445	0.632338	0.013735	83.209763	111.904846	146.086472	0.680370	0.000000	1.540957	0.000000	0.000000	0.000000	-0.487847	0.005979	0.038252	0.000000	0.000000	4.000000	36.000000	0.000000
14750.561275	-0.132445	0.632338	0.013735	82.917534	112.674706	147.027206	0.686745	0.000000	1.622265	0.000000	0.000000	0.000000	-0.487847	0.005979	0.038252	0.000000	0.000000	4.000000	36.000000	0.000000
14750.564608	-0.133913	0.632366	0.014058	82.917534	112.674706	147.027206	0.686745	0.000000	1.622265	0.000000	0.000000	0.000000	-0.440361	0.008356	0.096912	0.000000	0.000000	4.000000	36.000000	0.000000
14750.567942	-0.133913	0.632366	0.014058	82.917534	112.674706	147.027206	0.686745	0.000000	1.622265	0.000000	0.000000	0.000000	-0.440361	0.008356	0.096912	0.000000	0.000000	4.000000	36.000000	0.000000
14750.571275	-0.133913	0.632366	0.014058	82.665459	113.716484	148.239883	0.702897	0.000000	1.695658	0.000000	0.000000	0.000000	-0.440361	0.008356	0.096912	0.000000	0.000000	4.000000	36.000000	0.000000
14750.574608	-0.135242	0.632381	0.014557	82.665459	113.716484	148.239883	0.702897	0.000000	1.695658	0.000000	0.000000	0.000000	-0.398594	0.004473	0.149859	0.000000	0.000000	4.000000	36.000000	0.000000
14750.577942	-0.135242	0.632381	0.014557	82.665459	113.716484	148.239883	0.702897	0.000000	1.695658	0.000000	0.000000	0.000000	-0.398594	0.004473	0.149859	0.000000	0.000000	4.000000	36.000000	0.000000
14750.581275	-0.135242	0.632381	0.014557	82.470970	115.112923	149.724686	0.727874	0.000000	1.762090	0.000000	0.000000	0.000000	-0.398594	0.004473	0.149859	0.000000	0.000000	4.000000	36.000000	0.000000
14750.584608	-0.136375	0.632442	0.015206	82.470970	115.112923	149.724686	0.727874	0.000000	1.762090	0.000000	0.000000	0.000000	-0.339857	0.018533	0.194545	0.000000	0.000000	4.000000	36.000000	0.000000
14750.587942	-0.136375	0.632442	0.015206	82.470970	115.112923	149.724686	0.727874	0.000000	1.762090	0.000000	0.000000	0.000000	-0.339857	0.018533	0.194545	0.000000	0.000000	4.000000	36.000000	0.000000
14750.591275	-0.136375	0.632442	0.015206	82.301781	116.639084	151.285248	0.760298	0.000000	1.818733	0.000000	0.000000	0.000000	-0.339857	0.018533	0.194545	0.000000	0.000000	4.000000	36.000000	0.000000
14750.594608	-0.137302	0.632463	0.015972	82.301781	116.639084	151.285248	0.760298	0.000000	1.818733	0.000000	0.000000	0.000000	-0.278127	0.006161	0.229827	0.000000	0.000000	4.000000	36.000000	0.000000
14750.597942	-0.137302	0.632463	0.015972	82.301781	116.639084	151.285248	0.760298	0.000000	1.818733	0.000000	0.000000	0.000000	-0.278127	0.006161	0.229827	0.000000	0.000000	4.000000	36.000000	0.000000
14750.601275	-0.137302	0.632463	0.015972	82.210709	118.485100	153.082596	0.798602	0.000000	1.865088	0.000000	0.000000	0.000000	-0.278127	0.006161	0.229827	0.000000	0.000000	4.000000	36.000000	0.000000
14750.604608	-0.138035	0.632475	0.016818	82.210709	118.485100	153.082596	0.798602	0.000000	1.865088	0.000000	0.000000	0.000000	-0.220065	0.003727	0.253802	0.000000	0.000000	4.000000	36.000000	0.000000
14750.607942	-0.138035	0.632475	0.016818	82.210709	118.485100	153.082596	0.798602	0.000000	1.865088	0.000000	0.000000	0.000000	-0.220065	0.003727	0.253802	0.000000	0.000000	4.000000	36.000000	0.000000
14750.611275	-0.138035	0.632475	0.016818	82.218002	120.913544	155.372589	0.840903	0.000000	1.901766	0.000000	0.000000	0.000000	-0.220065	0.003727	0.253802	0.000000	0.000000	4.000000	36.000000	0.000000
14750.614608	-0.138589	0.632439	0.017710	82.218002	120.913544	155.372589	0.840903	0.000000	1.901766	0.000000	0.000000	0.000000	-0.166012	-0.010906	0.267722	0.000000	0.000000	4.000000	36.000000	0.000000
14750.617942	-0.138589	0.632439	0.017710	82.218002	120.913544	155.372589	0.840903	0.000000	1.901766	0.000000	0.000000	0.000000	-0.166012	-0.010906	0.267722	0.000000	0.000000	4.000000	36.000000	0.000000
14750.621275	-0.138589	0.632439	0.017710	82.316017	124.047333	158.268539	0.885523	0.000000	1.929434	0.000000	0.000000	0.000000	-0.166012	-0.010906	0.267722	0.000000	0.000000	4.000000	36.000000	0.000000
14750.624608	-0.139002	0.632333	0.018623	82.316017	124.047333	158.268539	0.885523	0.000000	1.929434	0.000000	0.000000	0.000000	-0.124000	-0.031748	0.273708	0.000000	0.000000	4.000000	36.000000	0.000000
14750.627942	-0.139002	0.632333	0.018623	82.316017	124.047333	158.268539	0.885523	0.000000	1.929434	0.000000	0.000000	0.000000	-0.124000	-0.031748	0.273708	0.000000	0.000000	4.000000	36.000000	0.000000
14750.631275	-0.139002	0.632333	0.018623	82.485451	127.779976	161.690094	0.931141	0.000000	1.950101	0.000000	0.000000	0.000000	-0.124000	-0.031748	0.273708	0.000000	0.000000	4.000000	36.000000	0.000000
14750.634608	-0.139002	0.632333	0.018623	82.485451	127.779976	161.690094	0.931141	0.000000	1.950101	0.000000	0.000000	0.000000	-0.124000	-0.031748	0.273708	0.000000	0.000000	4.000000	36.000000	0.000000
14750.637942	-0.139284	0.632171	0.019503	82.485451	127.779976	161.690094	0.931141	0.000000	1.950101	0.000000	0.000000	0.000000	-0.084486	-0.048550	0.263981	0.000000	0.000000	4.000000	36.000000	0.000000
14750.641275	-0.139459	0.632022	0.020273	82.653107	131.301086	164.910324	0.931141	0.000000	1.950101	0.000000	0.000000	0.000000	-0.052740	-0.044936	0.231027	0.000000	0.000000	4.000000	36.000000	0.000000
14750.644608	-0.139459	0.632022	0.020273	82.653107	131.301086	164.910324	0.931141	0.000000	1.950101	0.000000	0.000000	0.000000	-0.052740	-0.044936	0.231027	0.000000	0.000000	4.000000	36.000000	0.000000
14750.647942	-0.139459	0.632022	0.020273	82.653107	131.301086	164.910324	0.931141	0.000000	1.950101	0.000000	0.000000	0.000000	-0.052740	-0.044936	0.231027	0.000000	0.000000	4.000000	36.000000	0.000000
14750.651275	-0.139459	0.632022	0.020273	82.830482	135.017700	168.304611	1.013642	0.000000	1.972972	0.000000	0.000000	0.000000	-0.052740	-0.044936	0.231027	0.000000	0.000000	4.000000	36.000000	0.000000
14750.654608	-0.139527	0.631816	0.021094	82.830482	135.017700	168.304611	1.013642	0.000000	1.972972	0.000000	0.000000	0.000000	-0.020218	-0.061634	0.246366	0.000000	0.000000	4.000000	36.000000	0.000000
14750.657942	-0.139527	0.631816	0.021094	82.830482	135.017700	168.304611	1.013642	0.000000	1.972972	0.000000	0.000000	0.000000	-0.020218	-0.061634	0.246366	0.000000	0.000000	4.000000	36.000000	0.000000
14750.661275	-0.139553	0.631603	0.021862	82.983704	138.352249	171.350220	1.013642	0.000000	1.972972	0.000000	0.000000	0.000000	-0.007955	-0.064028	0.230268	0.000000	0.000000	4.000000	36.000000	0.000000
14750.664608	-0.139553	0.631603	0.021862	82.983704	138.352249	171.350220	1.013642	0.000000	1.972972	0.000000	0.000000	0.000000	-0.007955	-0.064028	0.230268	0.000000	0.000000	4.000000	36.000000	0.000000
14750.667942	-0.139553	0.631603	0.021862	82.983704	138.352249	171.350220	1.013642	0.000000	1.972972	0.000000	0.000000	0.000000	-0.007955	-0.064028	0.230268	0.000000	0.000000	4.000000	36.000000	0.000000
14750.671275	-0.139630	0.631382	0.022549	83.124908	141.272354	174.025208	1.093081	0.000000	1.977667	0.000000	0.000000	0.000000	-0.023023	-0.066334	0.206233	0.000000	0.000000	4.000000	36.000000	0.000000
14750.674608	-0.139630	0.631382	0.022549	83.124908	141.272354	174.025208	1.093081	0.000000	1.977667	0.000000	0.000000	0.000000	-0.023023	-0.066334	0.206233	0.000000	0.000000	4.000000	36.000000	0.000000
14750.677942	-0.139630	0.631382	0.022549	83.124908	141.272354	174.025208	1.093081	0.000000	1.977667	0.000000	0.000000	0.000000	-0.023023	-0.066334	0.206233	0.000000	0.000000	4.000000	36.000000	0.000000
14750.681275	-0.139757	0.631153	0.023156	83.224709	143.860107	176.408218	1.127453	0.000000	1.981504	0.000000	0.000000	0.000000	-0.038192	-0.068586	0.182203	0.000000	0.000000	4.000000	36.000000	0.000000
14750.684608	-0.139757	0.631153	0.023156	83.224709	143.860107	176.408218	1.127453	0.000000	1.981504	0.000000	0.000000	0.000000	-0.038192	-0.068586	0.182203	0.000000	0.000000	4.000000	36.000000	0.000000
14750.687942	-0.139757	0.631153	0.023156	83.224709	143.860107	176.408218	1.127453	0.000000	1.981504	0.000000	0.000000	0.000000	-0.038192	-0.068586	0.182203	0.000000	0.000000	4.000000	36.000000	0.000000
14750.691275	-0.139757	0.631153	0.023156	83.284546	145.820190	178.220993	1.157820	0.000000	1.987869	0.000000	0.000000	0.000000	-0.038192	-0.068586	0.182203	0.000000	0.000000	4.000000	36.000000	0.000000
14750.694608	-0.139888	0.630869	0.023692	83.284546	145.820190	178.220993	1.157820	0.000000	1.987869	0.000000	0.000000	0.000000	-0.039333	-0.085100	0.160716	0.000000	0.000000	4.000000	36.000000	0.000000
14750.697942	-0.139888	0.630869	0.023692	83.284546	145.820190	178.220993	1.157820	0.000000	1.987869	0.000000	0.000000	0.000000	-0.039333	-0.085100	0.160716	0.000000	0.000000	4.000000	36.000000	0.000000
14750.701275	-0.140025	0.630579	0.024161	83.302185	146.917145	179.240311	1.157820	0.000000	1.987869	0.000000	0.000000	0.000000	-0.040913	-0.087216	0.140663	0.000000	0.000000	4.000000	36.000000	0.000000
14750.704608	-0.140025	0.630579	0.024161	83.302185	146.917145	179.240311	1.157820	0.000000	1.987869	0.000000	0.000000	0.000000	-0.040913	-0.087216	0.140663	0.000000	0.000000	4.000000	36.000000	0.000000
14750.707942	-0.140025	0.630579	0.024161	83.302185	146.917145	179.240311	1.157820	0.000000	1.987869	0.000000	0.000000	0.000000	-0.040913	-0.087216	0.140663	0.000000	0.000000	4.000000	36.000000	0.000000
14750.711275	-0.140025	0.630579	0.024161	83.286537	147.336884	179.634476	1.208050	0.000000	2.001244	0.000000	0.000000	0.000000	-0.040913	-0.087216	0.140663	0.000000	0.000000	4.000000	36.000000	0.000000
14750.714608	-0.140136	0.630240	0.024542	83.286537	147.336884	179.634476	1.208050	0.000000	2.001244	0.000000	0.000000	0.000000	-0.033239	-0.101522	0.114255	0.000000	0.000000	4.000000	36.000000	0.000000
14750.717942	-0.140136	0.630240	0.024542	83.286537	147.336884	179.634476	1.208050	0.000000	2.001244	0.000000	0.000000	0.000000	-0.033239	-0.101522	0.114255	0.000000	0.000000	4.000000	36.000000	0.000000
14750.721275	-0.140209	0.629868	0.024878	83.255142	147.471909	179.763657	1.208050	0.000000	2.001244	0.000000	0.000000	0.000000	-0.021910	-0.111722	0.100913	0.000000	0.000000	4.000000	36.000000	0.000000
14750.724608	-0.140209	0.629868	0.024878	83.255142	147.471909	179.763657	1.208050	0.000000	2.001244	0.000000	0.000000	0.000000	-0.021910	-0.111722	0.100913	0.000000	0.000000	4.000000	36.000000	0.000000
14750.727942	-0.140209	0.629868	0.024878	83.255142	147.471909	179.763657	1.208050	0.000000	2.001244	0.000000	0.000000	0.000000	-0.021910	-0.111722	0.100913	0.000000	0.000000	4.000000	36.000000	0.000000
14750.731275	-0.140209	0.629868	0.024878	83.222336	147.772278	-179.955643	1.243912	0.000000	2.010435	0.000000	0.000000	0.000000	-0.021910	-0.111722	0.100913	0.000000	0.000000	4.000000	36.000000	0.000000
14750.734608	-0.140233	0.629448	0.025133	83.222336	147.772278	-179.955643	1.243912	0.000000	2.010435	0.000000	0.000000	0.000000	-0.007343	-0.125902	0.076477	0.000000	0.000000	4.000000	36.000000	0.000000
14750.737942	-0.140233	0.629448	0.025133	83.222336	147.772278	-179.955643	1.243912	0.000000	2.010435	0.000000	0.000000	0.000000	-0.007343	-0.125902	0.076477	0.000000	0.000000	4.000000	36.000000	0.000000
14750.741275	-0.140177	0.628967	0.025366	83.188446	148.469894	-179.312927	1.243912	0.000000	2.010435	0.000000	0.000000	0.000000	0.016971	-0.144268	0.069796	0.000000	0.000000	4.000000	36.000000	0.000000
14750.744608	-0.140177	0.628967	0.025366	83.188446	148.469894	-179.312927	1.243912	0.000000	2.010435	0.000000	0.000000	0.000000	0.016971	-0.144268	0.069796	0.000000	0.000000	4.000000	36.000000	0.000000
14750.747942	-0.140177	0.628967	0.025366	83.188446	148.469894	-179.312927	1.243912	0.000000	2.010435	0.000000	0.000000	0.000000	0.016971	-0.144268	0.069796	0.000000	0.000000	4.000000	36.000000	0.000000
14750.751275	-0.140177	0.628967	0.025366	83.152267	149.566650	-178.299530	1.268291	0.000000	2.008831	0.000000	0.000000	0.000000	0.016971	-0.144268	0.069796	0.000000	0.000000	4.000000	36.000000	0.000000
14750.754608	-0.140104	0.628405	0.025542	83.152267	149.566650	-178.299530	1.268291	0.000000	2.008831	0.000000	0.000000	0.000000	0.021914	-0.168678	0.052872	0.000000	0.000000	4.000000	36.000000	0.000000
14750.757942	-0.140104	0.628405	0.025542	83.152267	149.566650	-178.299530	1.268291	0.000000	2.008831	0.000000	0.000000	0.000000	0.021914	-0.168678	0.052872	0.000000	0.000000	4.000000	36.000000	0.000000
14750.761275	-0.140007	0.627769	0.025639	83.110176	150.883698	-177.082001	1.268291	0.000000	2.008831	0.000000	0.000000	0.000000	0.028863	-0.190890	0.028973	0.000000	0.000000	4.000000	36.000000	0.000000
14750.764608	-0.140007	0.627769	0.025639	83.110176	150.883698	-177.082001	1.268291	0.000000	2.008831	0.000000	0.000000	0.000000	0.028863	-0.190890	0.028973	0.000000	0.000000	4.000000	36.000000	0.000000
14750.767942	-0.140007	0.627769	0.025639	83.110176	150.883698	-177.082001	1.268291	0.000000	2.008831	0.000000	0.000000	0.000000	0.028863	-0.190890	0.028973	0.000000	0.000000	4.000000	36.000000	0.000000
14750.771275	-0.140007	0.627769	0.025639	83.044518	152.130325	-175.925949	1.281931	0.000000	2.000368	0.000000	0.000000	0.000000	0.028863	-0.190890	0.028973	0.000000	0.000000	4.000000	36.000000	0.000000
14750.774608	-0.139891	0.627031	0.025664	83.044518	152.130325	-175.925949	1.281931	0.000000	2.000368	0.000000	0.000000	0.000000	0.035053	-0.221216	0.007652	0.000000	0.000000	4.000000	36.000000	0.000000
14750.777942	-0.139891	0.627031	0.025664	83.044518	152.130325	-175.925949	1.281931	0.000000	2.000368	0.000000	0.000000	0.000000	0.035053	-0.221216	0.007652	0.000000	0.000000	4.000000	36.000000	0.000000
14750.781275	-0.139790	0.626228	0.025573	82.957558	152.943619	-175.170868	1.281931	0.000000	2.000368	0.000000	0.000000	0.000000	0.030282	-0.241064	-0.027344	0.000000	0.000000	4.000000	36.000000	0.000000
14750.784608	-0.139790	0.626228	0.025573	82.957558	152.943619	-175.170868	1.281931	0.000000	2.000368	0.000000	0.000000	0.000000	0.030282	-0.241064	-0.027344	0.000000	0.000000	4.000000	36.000000	0.000000
14750.787942	-0.139790	0.626228	0.025573	82.957558	152.943619	-175.170868	1.281931	0.000000	2.000368	0.000000	0.000000	0.000000	0.030282	-0.241064	-0.027344	0.000000	0.000000	4.000000	36.000000	0.000000
14750.791275	-0.139790	0.626228	0.025573	82.844154	153.142349	-174.980194	1.278650	0.000000	1.989479	0.000000	0.000000	0.000000	0.030282	-0.241064	-0.027344	0.000000	0.000000	4.000000	36.000000	0.000000
14750.794608	-0.139646	0.625371	0.025422	82.844154	153.142349	-174.980194	1.278650	0.000000	1.989479	0.000000	0.000000	0.000000	0.042929	-0.256865	-0.045362	0.000000	0.000000	4.000000	36.000000	0.000000
14750.797942	-0.139646	0.625371	0.025422	82.844154	153.142349	-174.980194	1.278650	0.000000	1.989479	0.000000	0.000000	0.000000	0.042929	-0.256865	-0.045362	0.000000	0.000000	4.000000	36.000000	0.000000
14750.801275	-0.139499	0.624423	0.025169	82.712502	153.234299	-174.888794	1.278650	0.000000	1.989479	0.000000	0.000000	0.000000	0.044312	-0.284673	-0.075966	0.000000	0.000000	4.000000	36.000000	0.000000
14750.804608	-0.139499	0.624423	0.025169	82.712502	153.234299	-174.888794	1.278650	0.000000	1.989479	0.000000	0.000000	0.000000	0.044312	-0.284673	-0.075966	0.000000	0.000000	4.000000	36.000000	0.000000
14750.807942	-0.139499	0.624423	0.025169	82.712502	153.234299	-174.888794	1.278650	0.000000	1.989479	0.000000	0.000000	0.000000	0.044312	-0.284673	-0.075966	0.000000	0.000000	4.000000	36.000000	0.000000
14750.811275	-0.139248	0.623389	0.024816	82.563759	153.127762	-174.980957	1.258428	0.000000	1.974939	0.000000	0.000000	0.000000	0.075203	-0.310109	-0.105714	0.000000	0.000000	4.000000	36.000000	0.000000
14750.814608	-0.139248	0.623389	0.024816	82.563759	153.127762	-174.980957	1.258428	0.000000	1.974939	0.000000	0.000000	0.000000	0.075203	-0.310109	-0.105714	0.000000	0.000000	4.000000	36.000000	0.000000
14750.817942	-0.139248	0.623389	0.024816	82.563759	153.127762	-174.980957	1.258428	0.000000	1.974939	0.000000	0.000000	0.000000	0.075203	-0.310109	-0.105714	0.000000	0.000000	4.000000	36.000000	0.000000
14750.821275	-0.138880	0.622311	0.024399	82.400841	152.841492	-175.248581	1.240809	0.000000	1.962405	0.000000	0.000000	0.000000	0.110452	-0.323301	-0.125167	0.000000	0.000000	4.000000	36.000000	0.000000
14750.824608	-0.138880	0.622311	0.024399	82.400841	152.841492	-175.248581	1.240809	0.000000	1.962405	0.000000	0.000000	0.000000	0.110452	-0.323301	-0.125167	0.000000	0.000000	4.000000	36.000000	0.000000
14750.827942	-0.138880	0.622311	0.024399	82.400841	152.841492	-175.248581	1.240809	0.000000	1.962405	0.000000	0.000000	0.000000	0.110452	-0.323301	-0.125167	0.000000	0.000000	4.000000	36.000000	0.000000
14750.831275	-0.138430	0.621175	0.023956	82.222824	152.519485	-175.550674	1.219948	0.000000	1.943996	0.000000	0.000000	0.000000	0.134829	-0.340783	-0.133030	0.000000	0.000000	4.000000	36.000000	0.000000
14750.834608	-0.138430	0.621175	0.023956	82.222824	152.519485	-175.550674	1.219948	0.000000	1.943996	0.000000	0.000000	0.000000	0.134829	-0.340783	-0.133030	0.000000	0.000000	4.000000	36.000000	0.000000
14750.837942	-0.138430	0.621175	0.023956	82.222824	152.519485	-175.550674	1.219948	0.000000	1.943996	0.000000	0.000000	0.000000	0.134829	-0.340783	-0.133030	0.000000	0.000000	4.000000	36.000000	0.000000
14750.841275	-0.137876	0.619983	0.023402	82.049049	152.188736	-175.869354	1.197776	0.000000	1.921525	0.000000	0.000000	0.000000	0.166327	-0.357513	-0.166083	0.000000	0.000000	4.000000	36.000000	0.000000
14750.844608	-0.137876	0.619983	0.023402	82.049049	152.188736	-175.869354	1.197776	0.000000	1.921525	0.000000	0.000000	0.000000	0.166327	-0.357513	-0.166083	0.000000	0.000000	4.000000	36.000000	0.000000
14750.847942	-0.137876	0.619983	0.023402	82.049049	152.188736	-175.869354	1.197776	0.000000	1.921525	0.000000	0.000000	0.000000	0.166327	-0.357513	-0.166083	0.000000	0.000000	4.000000	36.000000	0.000000
14750.851275	-0.137252	0.618747	0.022858	81.976273	151.874008	-176.189713	1.170096	0.000000	1.893803	0.000000	0.000000	0.000000	0.187366	-0.370872	-0.163210	0.000000	0.000000	4.000000	36.000000	0.000000
14750.854608	-0.137252	0.618747	0.022858	81.976273	151.874008	-176.189713	1.170096	0.000000	1.893803	0.000000	0.000000	0.000000	0.187366	-0.370872	-0.163210	0.000000	0.000000	4.000000	36.000000	0.000000
14750.857942	-0.137252	0.618747	0.022858	81.976273	151.874008	-176.189713	1.170096	0.000000	1.893803	0.000000	0.000000	0.000000	0.187366	-0.370872	-0.163210	0.000000	0.000000	4.000000	36.000000	0.000000
14750.861275	-0.136639	0.617501	0.022265	82.121841	151.467422	-176.614838	1.142894	0.000000	1.862576	0.000000	0.000000	0.000000	0.183733	-0.373822	-0.177725	0.000000	0.000000	4.000000	36.000000	0.000000
14750.864608	-0.136639	0.617501	0.022265	82.121841	151.467422	-176.614838	1.142894	0.000000	1.862576	0.000000	0.000000	0.000000	0.183733	-0.373822	-0.177725	0.000000	0.000000	4.000000	36.000000	0.000000
14750.867942	-0.136639	0.617501	0.022265	82.121841	151.467422	-176.614838	1.142894	0.000000	1.862576	0.000000	0.000000	0.000000	0.183733	-0.373822	-0.177725	0.000000	0.000000	4.000000	36.000000	0.000000
14750.871275	-0.136104	0.616223	0.021681	82.438988	150.872635	-177.228973	1.113273	0.000000	1.831954	0.000000	0.000000	0.000000	0.160590	-0.383307	-0.175486	0.000000	0.000000	4.000000	36.000000	0.000000
14750.874608	-0.136104	0.616223	0.021681	82.438988	150.872635	-177.228973	1.113273	0.000000	1.831954	0.000000	0.000000	0.000000	0.160590	-0.383307	-0.175486	0.000000	0.000000	4.000000	36.000000	0.000000
14750.877942	-0.136104	0.616223	0.021681	82.438988	150.872635	-177.228973	1.113273	0.000000	1.831954	0.000000	0.000000	0.000000	0.160590	-0.383307	-0.175486	0.000000	0.000000	4.000000	36.000000	0.000000
14750.881275	-0.135560	0.614909	0.021062	82.849304	149.886337	-178.217148	1.084026	0.000000	1.805189	0.000000	0.000000	0.000000	0.163148	-0.394301	-0.185616	0.000000	0.000000	4.000000	36.000000	0.000000
14750.884608	-0.135560	0.614909	0.021062	82.849304	149.886337	-178.217148	1.084026	0.000000	1.805189	0.000000	0.000000	0.000000	0.163148	-0.394301	-0.185616	0.000000	0.000000	4.000000	36.000000	0.000000
14750.887942	-0.135560	0.614909	0.021062	82.849304	149.886337	-178.217148	1.084026	0.000000	1.805189	0.000000	0.000000	0.000000	0.163148	-0.394301	-0.185616	0.000000	0.000000	4.000000	36.000000	0.000000
14750.891275	-0.135022	0.613591	0.020461	83.280746	148.347183	-179.727982	1.053089	0.000000	1.777997	0.000000	0.000000	0.000000	0.161269	-0.395543	-0.180136	0.000000	0.000000	4.000000	36.000000	0.000000
14750.894608	-0.135022	0.613591	0.020461	83.280746	148.347183	-179.727982	1.053089	0.000000	1.777997	0.000000	0.000000	0.000000	0.161269	-0.395543	-0.180136	0.000000	0.000000	4.000000	36.000000	0.000000
14750.897942	-0.135022	0.613591	0.020461	83.280746	148.347183	-179.727982	1.053089	0.000000	1.777997	0.000000	0.000000	0.000000	0.161269	-0.395543	-0.180136	0.000000	0.000000	4.000000	36.000000	0.000000
14750.901275	-0.134454	0.612236	0.019833	83.692833	146.419769	178.390015	1.023067	0.000000	1.751119	0.000000	0.000000	0.000000	0.170641	-0.406390	-0.188509	0.000000	0.000000	4.000000	36.000000	0.000000
14750.904608	-0.134454	0.612236	0.019833	83.692833	146.419769	178.390015	1.023067	0.000000	1.751119	0.000000	0.000000	0.000000	0.170641	-0.406390	-0.188509	0.000000	0.000000	4.000000	36.000000	0.000000
14750.907942	-0.134454	0.612236	0.019833	83.692833	146.419769	178.390015	1.023067	0.000000	1.751119	0.000000	0.000000	0.000000	0.170641	-0.406390	-0.188509	0.000000	0.000000	4.000000	36.000000	0.000000
14750.911275	-0.133900	0.610843	0.019254	84.049843	144.214615	176.240372	0.991649	0.000000	1.722679	0.000000	0.000000	0.000000	0.166149	-0.417938	-0.173807	0.000000	0.000000	4.000000	36.000000	0.000000
14750.914608	-0.133900	0.610843	0.019254	84.049843	144.214615	176.240372	0.991649	0.000000	1.722679	0.000000	0.000000	0.000000	0.166149	-0.417938	-0.173807	0.000000	0.000000	4.000000	36.000000	0.000000
14750.917942	-0.133900	0.610843	0.019254	84.049843	144.214615	176.240372	0.991649	0.000000	1.722679	0.000000	0.000000	0.000000	0.166149	-0.417938	-0.173807	0.000000	0.000000	4.000000	36.000000	0.000000
14750.921275	-0.133315	0.609485	0.018735	84.347084	141.862900	173.944992	0.962681	0.000000	1.694987	0.000000	0.000000	0.000000	0.175355	-0.407388	-0.155690	0.000000	0.000000	4.000000	36.000000	0.000000
14750.924608	-0.133315	0.609485	0.018735	84.347084	141.862900	173.944992	0.962681	0.000000	1.694987	0.000000	0.000000	0.000000	0.175355	-0.407388	-0.155690	0.000000	0.000000	4.000000	36.000000	0.000000
14750.927942	-0.133315	0.609485	0.018735	84.347084	141.862900	173.944992	0.962681	0.000000	1.694987	0.000000	0.000000	0.000000	0.175355	-0.407388	-0.155690	0.000000	0.000000	4.000000	36.000000	0.000000
14750.931275	-0.132676	0.608115	0.018276	84.600975	139.674637	171.790451	0.936733	0.000000	1.665762	0.000000	0.000000	0.000000	0.191887	-0.410885	-0.137726	0.000000	0.000000	4.000000	36.000000	0.000000
14750.934608	-0.132676	0.608115	0.018276	84.600975	139.674637	171.790451	0.936733	0.000000	1.665762	0.000000	0.000000	0.000000	0.191887	-0.410885	-0.137726	0.000000	0.000000	4.000000	36.000000	0.000000
14750.937942	-0.132676	0.608115	0.018276	84.600975	139.674637	171.790451	0.936733	0.000000	1.665762	0.000000	0.000000	0.000000	0.191887	-0.410885	-0.137726	0.000000	0.000000	4.000000	36.000000	0.000000
14750.941275	-0.132080	0.606773	0.017881	84.812126	137.997894	170.118362	0.913778	0.000000	1.633781	0.000000	0.000000	0.000000	0.178822	-0.402765	-0.118310	0.000000	0.000000	4.000000	36.000000	0.000000
14750.944608	-0.132080	0.606773	0.017881	84.812126	137.997894	170.118362	0.913778	0.000000	1.633781	0.000000	0.000000	0.000000	0.178822	-0.402765	-0.118310	0.000000	0.000000	4.000000	36.000000	0.000000
14750.947942	-0.132080	0.606773	0.017881	84.812126	137.997894	170.118362	0.913778	0.000000	1.633781	0.000000	0.000000	0.000000	0.178822	-0.402765	-0.118310	0.000000	0.000000	4.000000	36.000000	0.000000
14750.951275	-0.131466	0.605449	0.017594	84.999588	136.906921	168.991440	0.894060	0.000000	1.603977	0.000000	0.000000	0.000000	0.184180	-0.396995	-0.086240	0.000000	0.000000	4.000000	36.000000	0.000000
14750.954608	-0.131466	0.605449	0.017594	84.999588	136.906921	168.991440	0.894060	0.000000	1.603977	0.000000	0.000000	0.000000	0.184180	-0.396995	-0.086240	0.000000	0.000000	4.000000	36.000000	0.000000
14750.957942	-0.131466	0.605449	0.017594	84.999588	136.906921	168.991440	0.894060	0.000000	1.603977	0.000000	0.000000	0.000000	0.184180	-0.396995	-0.086240	0.000000	0.000000	4.000000	36.000000	0.000000
14750.961275	-0.130852	0.604199	0.017392	85.163818	136.085022	168.117401	0.879687	0.000000	1.573281	0.000000	0.000000	0.000000	0.184101	-0.375286	-0.060614	0.000000	0.000000	4.000000	36.000000	0.000000
14750.964608	-0.130852	0.604199	0.017392	85.163818	136.085022	168.117401	0.879687	0.000000	1.573281	0.000000	0.000000	0.000000	0.184101	-0.375286	-0.060614	0.000000	0.000000	4.000000	36.000000	0.000000
14750.967942	-0.130852	0.604199	0.017392	85.163818	136.085022	168.117401	0.879687	0.000000	1.573281	0.000000	0.000000	0.000000	0.184101	-0.375286	-0.060614	0.000000	0.000000	4.000000	36.000000	0.000000
14750.971275	-0.130208	0.602977	0.017342	85.300804	135.369476	167.343246	0.869584	0.000000	1.542597	0.000000	0.000000	0.000000	0.193134	-0.366366	-0.015006	0.000000	0.000000	4.000000	36.000000	0.000000
14750.974608	-0.130208	0.602977	0.017342	85.300804	135.369476	167.343246	0.869584	0.000000	1.542597	0.000000	0.000000	0.000000	0.193134	-0.366366	-0.015006	0.000000	0.000000	4.000000	36.000000	0.000000
14750.977942	-0.130208	0.602977	0.017342	85.300804	135.369476	167.343246	0.869584	0.000000	1.542597	0.000000	0.000000	0.000000	0.193134	-0.366366	-0.015006	0.000000	0.000000	4.000000	36.000000	0.000000
14750.981275	-0.129587	0.601827	0.017372	85.413116	134.766266	166.677658	0.867083	0.000000	1.510408	0.000000	0.000000	0.000000	0.186389	-0.345057	0.009078	0.000000	0.000000	4.000000	36.000000	0.000000
14750.984608	-0.129587	0.601827	0.017372	85.413116	134.766266	166.677658	0.867083	0.000000	1.510408	0.000000	0.000000	0.000000	0.186389	-0.345057	0.009078	0.000000	0.000000	4.000000	36.000000	0.000000
14750.987942	-0.129587	0.601827	0.017372	85.413116	134.766266	166.677658	0.867083	0.000000	1.510408	0.000000	0.000000	0.000000	0.186389	-0.345057	0.009078	0.000000	0.000000	4.000000	36.000000	0.000000
14750.991275	-0.128990	0.600720	0.017491	85.496284	134.326065	166.174088	0.868596	0.000000	1.479344	0.000000	0.000000	0.000000	0.179075	-0.331988	0.035629	0.000000	0.000000	4.000000	36.000000	0.000000
14750.994608	-0.128990	0.600720	0.017491	85.496284	134.326065	166.174088	0.868596	0.000000	1.479344	0.000000	0.000000	0.000000	0.179075	-0.331988	0.035629	0.000000	0.000000	4.000000	36.000000	0.000000
14750.997942	-0.128990	0.600720	0.017491	85.496284	134.326065	166.174088	0.868596	0.000000	1.479344	0.000000	0.000000	0.000000	0.179075	-0.331988	0.035629	0.000000	0.000000	4.000000	36.000000	0.000000
14751.001275	-0.128466	0.599676	0.017702	85.544731	134.108444	165.894699	0.874535	0.000000	1.449498	0.000000	0.000000	0.000000	0.157051	-0.313332	0.063283	0.000000	0.000000	4.000000	36.000000	0.000000
14751.004608	-0.128466	0.599676	0.017702	85.544731	134.108444	165.894699	0.874535	0.000000	1.449498	0.000000	0.000000	0.000000	0.157051	-0.313332	0.063283	0.000000	0.000000	4.000000	36.000000	0.000000
14751.007942	-0.128466	0.599676	0.017702	85.544731	134.108444	165.894699	0.874535	0.000000	1.449498	0.000000	0.000000	0.000000	0.157051	-0.313332	0.063283	0.000000	0.000000	4.000000	36.000000	0.000000
14751.011275	-0.128000	0.598689	0.017944	85.565445	134.072052	165.803604	0.885082	0.000000	1.423323	0.000000	0.000000	0.000000	0.140031	-0.296023	0.072739	0.000000	0.000000	4.000000	36.000000	0.000000
14751.014608	-0.128000	0.598689	0.017944	85.565445	134.072052	165.803604	0.885082	0.000000	1.423323	0.000000	0.000000	0.000000	0.140031	-0.296023	0.072739	0.000000	0.000000	4.000000	36.000000	0.000000
14751.017942	-0.128000	0.598689	0.017944	85.565445	134.072052	165.803604	0.885082	0.000000	1.423323	0.000000	0.000000	0.000000	0.140031	-0.296023	0.072739	0.000000	0.000000	4.000000	36.000000	0.000000
14751.021275	-0.127641	0.597752	0.018229	85.545525	134.311279	165.997772	0.897205	0.000000	1.399985	0.000000	0.000000	0.000000	0.107627	-0.281082	0.085597	0.000000	0.000000	4.000000	36.000000	0.000000
14751.024608	-0.127641	0.597752	0.018229	85.545525	134.311279	165.997772	0.897205	0.000000	1.399985	0.000000	0.000000	0.000000	0.107627	-0.281082	0.085597	0.000000	0.000000	4.000000	36.000000	0.000000
14751.027942	-0.127641	0.597752	0.018229	85.545525	134.311279	165.997772	0.897205	0.000000	1.399985	0.000000	0.000000	0.000000	0.107627	-0.281082	0.085597	0.000000	0.000000	4.000000	36.000000	0.000000
14751.031275	-0.127641	0.597752	0.018229	85.480827	134.845169	166.496170	0.911471	0.000000	1.382047	0.000000	0.000000	0.000000	0.107627	-0.281082	0.085597	0.000000	0.000000	4.000000	36.000000	0.000000
14751.034608	-0.127413	0.596865	0.018552	85.480827	134.845169	166.496170	0.911471	0.000000	1.382047	0.000000	0.000000	0.000000	0.068418	-0.266331	0.096802	0.000000	0.000000	4.000000	36.000000	0.000000
14751.037942	-0.127413	0.596865	0.018552	85.480827	134.845169	166.496170	0.911471	0.000000	1.382047	0.000000	0.000000	0.000000	0.068418	-0.266331	0.096802	0.000000	0.000000	4.000000	36.000000	0.000000
14751.041275	-0.127258	0.596037	0.018969	85.394615	135.494095	167.117035	0.911471	0.000000	1.382047	0.000000	0.000000	0.000000	0.046419	-0.248278	0.125127	0.000000	0.000000	4.000000	36.000000	0.000000
14751.044608	-0.127258	0.596037	0.018969	85.394615	135.494095	167.117035	0.911471	0.000000	1.382047	0.000000	0.000000	0.000000	0.046419	-0.248278	0.125127	0.000000	0.000000	4.000000	36.000000	0.000000
14751.047942	-0.127258	0.596037	0.018969	85.394615	135.494095	167.117035	0.911471	0.000000	1.382047	0.000000	0.000000	0.000000	0.046419	-0.248278	0.125127	0.000000	0.000000	4.000000	36.000000	0.000000
14751.051275	-0.127258	0.596037	0.018969	85.320099	136.010071	167.608917	0.948459	0.000000	1.362907	0.000000	0.000000	0.000000	0.046419	-0.248278	0.125127	0.000000	0.000000	4.000000	36.000000	0.000000
14751.054608	-0.127134	0.595247	0.019410	85.320099	136.010071	167.608917	0.948459	0.000000	1.362907	0.000000	0.000000	0.000000	0.037362	-0.237080	0.132266	0.000000	0.000000	4.000000	36.000000	0.000000
14751.057942	-0.127134	0.595247	0.019410	85.320099	136.010071	167.608917	0.948459	0.000000	1.362907	0.000000	0.000000	0.000000	0.037362	-0.237080	0.132266	0.000000	0.000000	4.000000	36.000000	0.000000
14751.061275	-0.126998	0.594508	0.019993	85.254471	136.403580	167.975525	0.948459	0.000000	1.362907	0.000000	0.000000	0.000000	0.040691	-0.221713	0.174865	0.000000	0.000000	4.000000	36.000000	0.000000
14751.064608	-0.126998	0.594508	0.019993	85.254471	136.403580	167.975525	0.948459	0.000000	1.362907	0.000000	0.000000	0.000000	0.040691	-0.221713	0.174865	0.000000	0.000000	4.000000	36.000000	0.000000
14751.067942	-0.126998	0.594508	0.019993	85.254471	136.403580	167.975525	0.948459	0.000000	1.362907	0.000000	0.000000	0.000000	0.040691	-0.221713	0.174865	0.000000	0.000000	4.000000	36.000000	0.000000
14751.071275	-0.126818	0.593808	0.020685	85.196907	136.739578	168.279022	0.999648	0.000000	1.349898	0.000000	0.000000	0.000000	0.054002	-0.209803	0.207758	0.000000	0.000000	4.000000	36.000000	0.000000
14751.074608	-0.126818	0.593808	0.020685	85.196907	136.739578	168.279022	0.999648	0.000000	1.349898	0.000000	0.000000	0.000000	0.054002	-0.209803	0.207758	0.000000	0.000000	4.000000	36.000000	0.000000
14751.077942	-0.126818	0.593808	0.020685	85.196907	136.739578	168.279022	0.999648	0.000000	1.349898	0.000000	0.000000	0.000000	0.054002	-0.209803	0.207758	0.000000	0.000000	4.000000	36.000000	0.000000
14751.081275	-0.126620	0.593167	0.021497	85.149178	137.066956	168.559937	1.034274	0.000000	1.340898	0.000000	0.000000	0.000000	0.059391	-0.192353	0.243565	0.000000	0.000000	4.000000	36.000000	0.000000
14751.084608	-0.126620	0.593167	0.021497	85.149178	137.066956	168.559937	1.034274	0.000000	1.340898	0.000000	0.000000	0.000000	0.059391	-0.192353	0.243565	0.000000	0.000000	4.000000	36.000000	0.000000
14751.087942	-0.126620	0.593167	0.021497	85.149178	137.066956	168.559937	1.034274	0.000000	1.340898	0.000000	0.000000	0.000000	0.059391	-0.192353	0.243565	0.000000	0.000000	4.000000	36.000000	0.000000
14751.091275	-0.126379	0.592538	0.022426	85.110474	137.360062	168.802246	1.074868	0.000000	1.331000	0.000000	0.000000	0.000000	0.072425	-0.188876	0.278638	0.000000	0.000000	4.000000	36.000000	0.000000
14751.094608	-0.126379	0.592538	0.022426	85.110474	137.360062	168.802246	1.074868	0.000000	1.331000	0.000000	0.000000	0.000000	0.072425	-0.188876	0.278638	0.000000	0.000000	4.000000	36.000000	0.000000
14751.097942	-0.126379	0.592538	0.022426	85.110474	137.360062	168.802246	1.074868	0.000000	1.331000	0.000000	0.000000	0.000000	0.072425	-0.188876	0.278638	0.000000	0.000000	4.000000	36.000000	0.000000
14751.101275	-0.126104	0.591935	0.023420	85.077293	137.621033	169.006851	1.121308	0.000000	1.318929	0.000000	0.000000	0.000000	0.082421	-0.180665	0.298178	0.000000	0.000000	4.000000	36.000000	0.000000
14751.104608	-0.126104	0.591935	0.023420	85.077293	137.621033	169.006851	1.121308	0.000000	1.318929	0.000000	0.000000	0.000000	0.082421	-0.180665	0.298178	0.000000	0.000000	4.000000	36.000000	0.000000
14751.107942	-0.126104	0.591935	0.023420	85.077293	137.621033	169.006851	1.121308	0.000000	1.318929	0.000000	0.000000	0.000000	0.082421	-0.180665	0.298178	0.000000	0.000000	4.000000	36.000000	0.000000
14751.111275	-0.125843	0.591333	0.024474	85.047577	137.884933	169.210144	1.171004	0.000000	1.305192	0.000000	0.000000	0.000000	0.078277	-0.180699	0.316253	0.000000	0.000000	4.000000	36.000000	0.000000
14751.114608	-0.125843	0.591333	0.024474	85.047577	137.884933	169.210144	1.171004	0.000000	1.305192	0.000000	0.000000	0.000000	0.078277	-0.180699	0.316253	0.000000	0.000000	4.000000	36.000000	0.000000
14751.117942	-0.125843	0.591333	0.024474	85.047577	137.884933	169.210144	1.171004	0.000000	1.305192	0.000000	0.000000	0.000000	0.078277	-0.180699	0.316253	0.000000	0.000000	4.000000	36.000000	0.000000
14751.121275	-0.125596	0.590730	0.025589	85.020592	138.132568	169.394424	1.223713	0.000000	1.292146	0.000000	0.000000	0.000000	0.074195	-0.180860	0.334312	0.000000	0.000000	4.000000	36.000000	0.000000
14751.124608	-0.125596	0.590730	0.025589	85.020592	138.132568	169.394424	1.223713	0.000000	1.292146	0.000000	0.000000	0.000000	0.074195	-0.180860	0.334312	0.000000	0.000000	4.000000	36.000000	0.000000
14751.127942	-0.125596	0.590730	0.025589	85.020592	138.132568	169.394424	1.223713	0.000000	1.292146	0.000000	0.000000	0.000000	0.074195	-0.180860	0.334312	0.000000	0.000000	4.000000	36.000000	0.000000
14751.131275	-0.125302	0.590097	0.026721	84.991562	138.416595	169.610977	1.279431	0.000000	1.279781	0.000000	0.000000	0.000000	0.088182	-0.189998	0.339634	0.000000	0.000000	4.000000	36.000000	0.000000
14751.134608	-0.125302	0.590097	0.026721	84.991562	138.416595	169.610977	1.279431	0.000000	1.279781	0.000000	0.000000	0.000000	0.088182	-0.189998	0.339634	0.000000	0.000000	4.000000	36.000000	0.000000
14751.137942	-0.125302	0.590097	0.026721	84.991562	138.416595	169.610977	1.279431	0.000000	1.279781	0.000000	0.000000	0.000000	0.088182	-0.189998	0.339634	0.000000	0.000000	4.000000	36.000000	0.000000
14751.141275	-0.124986	0.589479	0.027873	84.973946	138.894623	170.005600	1.336037	0.000000	1.265084	0.000000	0.000000	0.000000	0.094693	-0.185275	0.345749	0.000000	0.000000	4.000000	36.000000	0.000000
14751.144608	-0.124986	0.589479	0.027873	84.973946	138.894623	170.005600	1.336037	0.000000	1.265084	0.000000	0.000000	0.000000	0.094693	-0.185275	0.345749	0.000000	0.000000	4.000000	36.000000	0.000000
14751.147942	-0.124986	0.589479	0.027873	84.973946	138.894623	170.005600	1.336037	0.000000	1.265084	0.000000	0.000000	0.000000	0.094693	-0.185275	0.345749	0.000000	0.000000	4.000000	36.000000	0.000000
14751.151275	-0.124642	0.588812	0.029022	84.965111	139.777588	170.769760	1.393662	0.000000	1.249302	0.000000	0.000000	0.000000	0.103159	-0.200176	0.344480	0.000000	0.000000	4.000000	36.000000	0.000000
14751.154608	-0.124642	0.588812	0.029022	84.965111	139.777588	170.769760	1.393662	0.000000	1.249302	0.000000	0.000000	0.000000	0.103159	-0.200176	0.344480	0.000000	0.000000	4.000000	36.000000	0.000000
14751.157942	-0.124642	0.588812	0.029022	84.965111	139.777588	170.769760	1.393662	0.000000	1.249302	0.000000	0.000000	0.000000	0.103159	-0.200176	0.344480	0.000000	0.000000	4.000000	36.000000	0.000000
14751.161275	-0.124253	0.588160	0.030196	84.972115	141.014359	171.860199	1.451075	0.000000	1.232108	0.000000	0.000000	0.000000	0.116731	-0.195478	0.352320	0.000000	0.000000	4.000000	36.000000	0.000000
14751.164608	-0.124253	0.588160	0.030196	84.972115	141.014359	171.860199	1.451075	0.000000	1.232108	0.000000	0.000000	0.000000	0.116731	-0.195478	0.352320	0.000000	0.000000	4.000000	36.000000	0.000000
14751.167942	-0.124253	0.588160	0.030196	84.972115	141.014359	171.860199	1.451075	0.000000	1.232108	0.000000	0.000000	0.000000	0.116731	-0.195478	0.352320	0.000000	0.000000	4.000000	36.000000	0.000000
14751.171275	-0.123830	0.587468	0.031343	84.982567	142.604568	173.275604	1.509795	0.000000	1.212653	0.000000	0.000000	0.000000	0.127065	-0.207823	0.344133	0.000000	0.000000	4.000000	36.000000	0.000000
14751.174608	-0.123830	0.587468	0.031343	84.982567	142.604568	173.275604	1.509795	0.000000	1.212653	0.000000	0.000000	0.000000	0.127065	-0.207823	0.344133	0.000000	0.000000	4.000000	36.000000	0.000000
14751.177942	-0.123830	0.587468	0.031343	84.982567	142.604568	173.275604	1.509795	0.000000	1.212653	0.000000	0.000000	0.000000	0.127065	-0.207823	0.344133	0.000000	0.000000	4.000000	36.000000	0.000000
14751.181275	-0.123356	0.586772	0.032500	84.994926	144.365585	174.844727	1.567151	0.000000	1.191475	0.000000	0.000000	0.000000	0.141998	-0.208837	0.347152	0.000000	0.000000	4.000000	36.000000	0.000000
14751.184608	-0.123356	0.586772	0.032500	84.994926	144.365585	174.844727	1.567151	0.000000	1.191475	0.000000	0.000000	0.000000	0.141998	-0.208837	0.347152	0.000000	0.000000	4.000000	36.000000	0.000000
14751.187942	-0.123356	0.586772	0.032500	84.994926	144.365585	174.844727	1.567151	0.000000	1.191475	0.000000	0.000000	0.000000	0.141998	-0.208837	0.347152	0.000000	0.000000	4.000000	36.000000	0.000000
14751.191275	-0.122893	0.586062	0.033611	85.011391	146.415268	176.684921	1.625010	0.000000	1.167809	0.000000	0.000000	0.000000	0.138952	-0.212860	0.333310	0.000000	0.000000	4.000000	36.000000	0.000000
14751.194608	-0.122893	0.586062	0.033611	85.011391	146.415268	176.684921	1.625010	0.000000	1.167809	0.000000	0.000000	0.000000	0.138952	-0.212860	0.333310	0.000000	0.000000	4.000000	36.000000	0.000000
14751.197942	-0.122893	0.586062	0.033611	85.011391	146.415268	176.684921	1.625010	0.000000	1.167809	0.000000	0.000000	0.000000	0.138952	-0.212860	0.333310	0.000000	0.000000	4.000000	36.000000	0.000000
14751.201275	-0.122447	0.585405	0.034701	85.027557	148.681488	178.735062	1.680561	0.000000	1.144650	0.000000	0.000000	0.000000	0.133939	-0.197187	0.326970	0.000000	0.000000	4.000000	36.000000	0.000000
14751.204608	-0.122447	0.585405	0.034701	85.027557	148.681488	178.735062	1.680561	0.000000	1.144650	0.000000	0.000000	0.000000	0.133939	-0.197187	0.326970	0.000000	0.000000	4.000000	36.000000	0.000000
14751.207942	-0.122447	0.585405	0.034701	85.027557	148.681488	178.735062	1.680561	0.000000	1.144650	0.000000	0.000000	0.000000	0.133939	-0.197187	0.326970	0.000000	0.000000	4.000000	36.000000	0.000000
14751.211275	-0.121980	0.584771	0.035721	85.041565	150.870285	-179.282608	1.735056	0.000000	1.122327	0.000000	0.000000	0.000000	0.139912	-0.190072	0.306104	0.000000	0.000000	4.000000	36.000000	0.000000
14751.214608	-0.121980	0.584771	0.035721	85.041565	150.870285	-179.282608	1.735056	0.000000	1.122327	0.000000	0.000000	0.000000	0.139912	-0.190072	0.306104	0.000000	0.000000	4.000000	36.000000	0.000000
14751.217942	-0.121980	0.584771	0.035721	85.041565	150.870285	-179.282608	1.735056	0.000000	1.122327	0.000000	0.000000	0.000000	0.139912	-0.190072	0.306104	0.000000	0.000000	4.000000	36.000000	0.000000
14751.221275	-0.121558	0.584210	0.036731	85.042671	152.548721	-177.781372	1.786074	0.000000	1.099008	0.000000	0.000000	0.000000	0.126520	-0.168505	0.302927	0.000000	0.000000	4.000000	36.000000	0.000000
14751.224608	-0.121558	0.584210	0.036731	85.042671	152.548721	-177.781372	1.786074	0.000000	1.099008	0.000000	0.000000	0.000000	0.126520	-0.168505	0.302927	0.000000	0.000000	4.000000	36.000000	0.000000
14751.227942	-0.121558	0.584210	0.036731	85.042671	152.548721	-177.781372	1.786074	0.000000	1.099008	0.000000	0.000000	0.000000	0.126520	-0.168505	0.302927	0.000000	0.000000	4.000000	36.000000	0.000000
14751.231275	-0.121111	0.583720	0.037748	85.035721	153.445816	-177.014999	1.836562	0.000000	1.077922	0.000000	0.000000	0.000000	0.134176	-0.146877	0.305020	0.000000	0.000000	4.000000	36.000000	0.000000
14751.234608	-0.121111	0.583720	0.037748	85.035721	153.445816	-177.014999	1.836562	0.000000	1.077922	0.000000	0.000000	0.000000	0.134176	-0.146877	0.305020	0.000000	0.000000	4.000000	36.000000	0.000000
14751.237942	-0.121111	0.583720	0.037748	85.035721	153.445816	-177.014999	1.836562	0.000000	1.077922	0.000000	0.000000	0.000000	0.134176	-0.146877	0.305020	0.000000	0.000000	4.000000	36.000000	0.000000
14751.241275	-0.120625	0.583274	0.038717	85.026146	153.701477	-176.845444	1.887398	0.000000	1.055559	0.000000	0.000000	0.000000	0.145839	-0.133758	0.290797	0.000000	0.000000	4.000000	36.000000	0.000000
14751.244608	-0.120625	0.583274	0.038717	85.026146	153.701477	-176.845444	1.887398	0.000000	1.055559	0.000000	0.000000	0.000000	0.145839	-0.133758	0.290797	0.000000	0.000000	4.000000	36.000000	0.000000
14751.247942	-0.120625	0.583274	0.038717	85.026146	153.701477	-176.845444	1.887398	0.000000	1.055559	0.000000	0.000000	0.000000	0.145839	-0.133758	0.290797	0.000000	0.000000	4.000000	36.000000	0.000000
14751.251275	-0.120135	0.582929	0.039681	85.020081	153.796097	-176.829712	1.935865	0.000000	1.031253	0.000000	0.000000	0.000000	0.146925	-0.103533	0.289227	0.000000	0.000000	4.000000	36.000000	0.000000
14751.254608	-0.120135	0.582929	0.039681	85.020081	153.796097	-176.829712	1.935865	0.000000	1.031253	0.000000	0.000000	0.000000	0.146925	-0.103533	0.289227	0.000000	0.000000	4.000000	36.000000	0.000000
14751.257942	-0.120135	0.582929	0.039681	85.020081	153.796097	-176.829712	1.935865	0.000000	1.031253	0.000000	0.000000	0.000000	0.146925	-0.103533	0.289227	0.000000	0.000000	4.000000	36.000000	0.000000
14751.261275	-0.119607	0.582628	0.040598	85.020821	153.919861	-176.782394	1.984069	0.000000	1.006765	0.000000	0.000000	0.000000	0.158524	-0.090161	0.275057	0.000000	0.000000	4.000000	36.000000	0.000000
14751.264608	-0.119607	0.582628	0.040598	85.020821	153.919861	-176.782394	1.984069	0.000000	1.006765	0.000000	0.000000	0.000000	0.158524	-0.090161	0.275057	0.000000	0.000000	4.000000	36.000000	0.000000
14751.267942	-0.119607	0.582628	0.040598	85.020821	153.919861	-176.782394	1.984069	0.000000	1.006765	0.000000	0.000000	0.000000	0.158524	-0.090161	0.275057	0.000000	0.000000	4.000000	36.000000	0.000000
14751.271275	-0.119071	0.582411	0.041494	85.032959	154.147125	-176.632446	2.029912	0.000000	0.980345	0.000000	0.000000	0.000000	0.160701	-0.065372	0.268763	0.000000	0.000000	4.000000	36.000000	0.000000
14751.274608	-0.119071	0.582411	0.041494	85.032959	154.147125	-176.632446	2.029912	0.000000	0.980345	0.000000	0.000000	0.000000	0.160701	-0.065372	0.268763	0.000000	0.000000	4.000000	36.000000	0.000000
14751.277942	-0.119071	0.582411	0.041494	85.032959	154.147125	-176.632446	2.029912	0.000000	0.980345	0.000000	0.000000	0.000000	0.160701	-0.065372	0.268763	0.000000	0.000000	4.000000	36.000000	0.000000
14751.281275	-0.118521	0.582238	0.042337	85.051727	154.757568	-176.133316	2.074706	0.000000	0.953562	0.000000	0.000000	0.000000	0.165116	-0.051761	0.252924	0.000000	0.000000	4.000000	36.000000	0.000000
14751.284608	-0.118521	0.582238	0.042337	85.051727	154.757568	-176.133316	2.074706	0.000000	0.953562	0.000000	0.000000	0.000000	0.165116	-0.051761	0.252924	0.000000	0.000000	4.000000	36.000000	0.000000
14751.287942	-0.118521	0.582238	0.042337	85.051727	154.757568	-176.133316	2.074706	0.000000	0.953562	0.000000	0.000000	0.000000	0.165116	-0.051761	0.252924	0.000000	0.000000	4.000000	36.000000	0.000000
14751.291275	-0.118521	0.582238	0.042337	85.086731	155.819748	-175.211594	2.116860	0.000000	0.926042	0.000000	0.000000	0.000000	0.165116	-0.051761	0.252924	0.000000	0.000000	4.000000	36.000000	0.000000
14751.294608	-0.117974	0.582120	0.043099	85.086731	155.819748	-175.211594	2.116860	0.000000	0.926042	0.000000	0.000000	0.000000	0.163927	-0.035315	0.228642	0.000000	0.000000	4.000000	36.000000	0.000000
14751.297942	-0.117974	0.582120	0.043099	85.086731	155.819748	-175.211594	2.116860	0.000000	0.926042	0.000000	0.000000	0.000000	0.163927	-0.035315	0.228642	0.000000	0.000000	4.000000	36.000000	0.000000
14751.301275	-0.117464	0.582096	0.043807	85.129349	157.318512	-173.876740	2.116860	0.000000	0.926042	0.000000	0.000000	0.000000	0.153229	-0.007415	0.212291	0.000000	0.000000	4.000000	36.000000	0.000000
14751.304608	-0.117464	0.582096	0.043807	85.129349	157.318512	-173.876740	2.116860	0.000000	0.926042	0.000000	0.000000	0.000000	0.153229	-0.007415	0.212291	0.000000	0.000000	4.000000	36.000000	0.000000
14751.307942	-0.117464	0.582096	0.043807	85.129349	157.318512	-173.876740	2.116860	0.000000	0.926042	0.000000	0.000000	0.000000	0.153229	-0.007415	0.212291	0.000000	0.000000	4.000000	36.000000	0.000000
14751.311275	-0.117464	0.582096	0.043807	85.168396	158.772385	-172.571732	2.190349	0.000000	0.873183	0.000000	0.000000	0.000000	0.153229	-0.007415	0.212291	0.000000	0.000000	4.000000	36.000000	0.000000
14751.314608	-0.116945	0.582098	0.044379	85.168396	158.772385	-172.571732	2.190349	0.000000	0.873183	0.000000	0.000000	0.000000	0.155601	0.000719	0.171745	0.000000	0.000000	4.000000	36.000000	0.000000
14751.317942	-0.116945	0.582098	0.044379	85.168396	158.772385	-172.571732	2.190349	0.000000	0.873183	0.000000	0.000000	0.000000	0.155601	0.000719	0.171745	0.000000	0.000000	4.000000	36.000000	0.000000
14751.321275	-0.116382	0.582184	0.044876	85.207397	159.863449	-171.599670	2.190349	0.000000	0.873183	0.000000	0.000000	0.000000	0.168770	0.025895	0.148885	0.000000	0.000000	4.000000	36.000000	0.000000
14751.324608	-0.116382	0.582184	0.044876	85.207397	159.863449	-171.599670	2.190349	0.000000	0.873183	0.000000	0.000000	0.000000	0.168770	0.025895	0.148885	0.000000	0.000000	4.000000	36.000000	0.000000
14751.327942	-0.116382	0.582184	0.044876	85.207397	159.863449	-171.599670	2.190349	0.000000	0.873183	0.000000	0.000000	0.000000	0.168770	0.025895	0.148885	0.000000	0.000000	4.000000	36.000000	0.000000
14751.331275	-0.116382	0.582184	0.044876	85.240738	160.474518	-171.065079	2.243787	0.000000	0.819121	0.000000	0.000000	0.000000	0.168770	0.025895	0.148885	0.000000	0.000000	4.000000	36.000000	0.000000
14751.334608	-0.115817	0.582317	0.045253	85.240738	160.474518	-171.065079	2.243787	0.000000	0.819121	0.000000	0.000000	0.000000	0.169756	0.039828	0.113123	0.000000	0.000000	4.000000	36.000000	0.000000
14751.337942	-0.115817	0.582317	0.045253	85.240738	160.474518	-171.065079	2.243787	0.000000	0.819121	0.000000	0.000000	0.000000	0.169756	0.039828	0.113123	0.000000	0.000000	4.000000	36.000000	0.000000
14751.341275	-0.115275	0.582515	0.045521	85.277725	160.811249	-170.792801	2.262641	0.000000	0.790828	0.000000	0.000000	0.000000	0.162345	0.059461	0.080504	0.000000	0.000000	4.000000	36.000000	0.000000
14751.344608	-0.115275	0.582515	0.045521	85.277725	160.811249	-170.792801	2.262641	0.000000	0.790828	0.000000	0.000000	0.000000	0.162345	0.059461	0.080504	0.000000	0.000000	4.000000	36.000000	0.000000
14751.347942	-0.115275	0.582515	0.045521	85.277725	160.811249	-170.792801	2.262641	0.000000	0.790828	0.000000	0.000000	0.000000	0.162345	0.059461	0.080504	0.000000	0.000000	4.000000	36.000000	0.000000
14751.351275	-0.115275	0.582515	0.045521	85.305222	161.158691	-170.504288	2.276058	0.000000	0.763770	0.000000	0.000000	0.000000	0.162345	0.059461	0.080504	0.000000	0.000000	4.000000	36.000000	0.000000
14751.354608	-0.114728	0.582741	0.045654	85.305222	161.158691	-170.504288	2.276058	0.000000	0.763770	0.000000	0.000000	0.000000	0.164154	0.067718	0.039977	0.000000	0.000000	4.000000	36.000000	0.000000
14751.357942	-0.114728	0.582741	0.045654	85.305222	161.158691	-170.504288	2.276058	0.000000	0.763770	0.000000	0.000000	0.000000	0.164154	0.067718	0.039977	0.000000	0.000000	4.000000	36.000000	0.000000
14751.361275	-0.114228	0.582985	0.045664	85.334488	161.337250	-170.366409	2.276058	0.000000	0.763770	0.000000	0.000000	0.000000	0.149971	0.073188	0.002972	0.000000	0.000000	4.000000	36.000000	0.000000
14751.364608	-0.114228	0.582985	0.045664	85.334488	161.337250	-170.366409	2.276058	0.000000	0.763770	0.000000	0.000000	0.000000	0.149971	0.073188	0.002972	0.000000	0.000000	4.000000	36.000000	0.000000
14751.367942	-0.114228	0.582985	0.045664	85.334488	161.337250	-170.366409	2.276058	0.000000	0.763770	0.000000	0.000000	0.000000	0.149971	0.073188	0.002972	0.000000	0.000000	4.000000	36.000000	0.000000
14751.371275	-0.114228	0.582985	0.045664	85.353157	161.359909	-170.382111	2.283216	0.000000	0.711416	0.000000	0.000000	0.000000	0.149971	0.073188	0.002972	0.000000	0.000000	4.000000	36.000000	0.000000
14751.374608	-0.113781	0.583238	0.045574	85.353157	161.359909	-170.382111	2.283216	0.000000	0.711416	0.000000	0.000000	0.000000	0.134156	0.075824	-0.027212	0.000000	0.000000	4.000000	36.000000	0.000000
14751.377942	-0.113781	0.583238	0.045574	85.353157	161.359909	-170.382111	2.283216	0.000000	0.711416	0.000000	0.000000	0.000000	0.134156	0.075824	-0.027212	0.000000	0.000000	4.000000	36.000000	0.000000
14751.381275	-0.113325	0.583480	0.045444	85.371872	161.382370	-170.374039	2.278681	0.000000	0.689057	0.000000	0.000000	0.000000	0.136708	0.072864	-0.038935	0.000000	0.000000	4.000000	36.000000	0.000000
14751.384608	-0.113325	0.583480	0.045444	85.371872	161.382370	-170.374039	2.278681	0.000000	0.689057	0.000000	0.000000	0.000000	0.136708	0.072864	-0.038935	0.000000	0.000000	4.000000	36.000000	0.000000
14751.387942	-0.113325	0.583480	0.045444	85.371872	161.382370	-170.374039	2.278681	0.000000	0.689057	0.000000	0.000000	0.000000	0.136708	0.072864	-0.038935	0.000000	0.000000	4.000000	36.000000	0.000000
14751.391275	-0.113325	0.583480	0.045444	85.387474	161.405945	-170.354187	2.272192	0.000000	0.666272	0.000000	0.000000	0.000000	0.136708	0.072864	-0.038935	0.000000	0.000000	4.000000	36.000000	0.000000
14751.394608	-0.112882	0.583694	0.045254	85.387474	161.405945	-170.354187	2.272192	0.000000	0.666272	0.000000	0.000000	0.000000	0.133145	0.064194	-0.057044	0.000000	0.000000	4.000000	36.000000	0.000000
14751.397942	-0.112882	0.583694	0.045254	85.387474	161.405945	-170.354187	2.272192	0.000000	0.666272	0.000000	0.000000	0.000000	0.133145	0.064194	-0.057044	0.000000	0.000000	4.000000	36.000000	0.000000
14751.401275	-0.112414	0.583908	0.045068	85.399849	161.436111	-170.274536	2.272192	0.000000	0.666272	0.000000	0.000000	0.000000	0.140202	0.064124	-0.055597	0.000000	0.000000	4.000000	36.000000	0.000000
14751.404608	-0.112414	0.583908	0.045068	85.399849	161.436111	-170.274536	2.272192	0.000000	0.666272	0.000000	0.000000	0.000000	0.140202	0.064124	-0.055597	0.000000	0.000000	4.000000	36.000000	0.000000
14751.407942	-0.112414	0.583908	0.045068	85.399849	161.436111	-170.274536	2.272192	0.000000	0.666272	0.000000	0.000000	0.000000	0.140202	0.064124	-0.055597	0.000000	0.000000	4.000000	36.000000	0.000000
14751.411275	-0.112414	0.583908	0.045068	85.406113	161.479736	-170.075226	2.253418	0.000000	0.620715	0.000000	0.000000	0.000000	0.140202	0.064124	-0.055597	0.000000	0.000000	4.000000	36.000000	0.000000
14751.414608	-0.111898	0.584075	0.044884	85.406113	161.479736	-170.075226	2.253418	0.000000	0.620715	0.000000	0.000000	0.000000	0.155011	0.049934	-0.055319	0.000000	0.000000	4.000000	36.000000	0.000000
14751.417942	-0.111898	0.584075	0.044884	85.406113	161.479736	-170.075226	2.253418	0.000000	0.620715	0.000000	0.000000	0.000000	0.155011	0.049934	-0.055319	0.000000	0.000000	4.000000	36.000000	0.000000
14751.421275	-0.111369	0.584212	0.044644	85.406158	161.531387	-169.764114	2.244199	0.000000	0.594879	0.000000	0.000000	0.000000	0.158516	0.041263	-0.071857	0.000000	0.000000	4.000000	36.000000	0.000000
14751.424608	-0.111369	0.584212	0.044644	85.406158	161.531387	-169.764114	2.244199	0.000000	0.594879	0.000000	0.000000	0.000000	0.158516	0.041263	-0.071857	0.000000	0.000000	4.000000	36.000000	0.000000
14751.427942	-0.111369	0.584212	0.044644	85.406158	161.531387	-169.764114	2.244199	0.000000	0.594879	0.000000	0.000000	0.000000	0.158516	0.041263	-0.071857	0.000000	0.000000	4.000000	36.000000	0.000000
14751.431275	-0.111369	0.584212	0.044644	85.406158	161.583069	-169.397110	2.232223	0.000000	0.568460	0.000000	0.000000	0.000000	0.158516	0.041263	-0.071857	0.000000	0.000000	4.000000	36.000000	0.000000
14751.434608	-0.110846	0.584340	0.044427	85.406158	161.583069	-169.397110	2.232223	0.000000	0.568460	0.000000	0.000000	0.000000	0.156861	0.038408	-0.065246	0.000000	0.000000	4.000000	36.000000	0.000000
14751.437942	-0.110846	0.584340	0.044427	85.406158	161.583069	-169.397110	2.232223	0.000000	0.568460	0.000000	0.000000	0.000000	0.156861	0.038408	-0.065246	0.000000	0.000000	4.000000	36.000000	0.000000
14751.441275	-0.110336	0.584439	0.044149	85.399933	161.642807	-169.189590	2.221348	0.000000	0.542316	0.000000	0.000000	0.000000	0.153185	0.029735	-0.083369	0.000000	0.000000	4.000000	36.000000	0.000000
14751.444608	-0.110336	0.584439	0.044149	85.399933	161.642807	-169.189590	2.221348	0.000000	0.542316	0.000000	0.000000	0.000000	0.153185	0.029735	-0.083369	0.000000	0.000000	4.000000	36.000000	0.000000
14751.447942	-0.110336	0.584439	0.044149	85.399933	161.642807	-169.189590	2.221348	0.000000	0.542316	0.000000	0.000000	0.000000	0.153185	0.029735	-0.083369	0.000000	0.000000	4.000000	36.000000	0.000000
14751.451275	-0.110336	0.584439	0.044149	85.390533	161.698364	-169.177475	2.207453	0.000000	0.516785	0.000000	0.000000	0.000000	0.153185	0.029735	-0.083369	0.000000	0.000000	4.000000	36.000000	0.000000
14751.454608	-0.109841	0.584528	0.043827	85.390533	161.698364	-169.177475	2.207453	0.000000	0.516785	0.000000	0.000000	0.000000	0.148432	0.026695	-0.096713	0.000000	0.000000	4.000000	36.000000	0.000000
14751.457942	-0.109841	0.584528	0.043827	85.390533	161.698364	-169.177475	2.207453	0.000000	0.516785	0.000000	0.000000	0.000000	0.148432	0.026695	-0.096713	0.000000	0.000000	4.000000	36.000000	0.000000
14751.461275	-0.109415	0.584598	0.043472	85.381279	161.751205	-169.157440	2.191335	0.000000	0.492047	0.000000	0.000000	0.000000	0.127918	0.020927	-0.106348	0.000000	0.000000	4.000000	36.000000	0.000000
14751.464608	-0.109415	0.584598	0.043472	85.381279	161.751205	-169.157440	2.191335	0.000000	0.492047	0.000000	0.000000	0.000000	0.127918	0.020927	-0.106348	0.000000	0.000000	4.000000	36.000000	0.000000
14751.467942	-0.109415	0.584598	0.043472	85.381279	161.751205	-169.157440	2.191335	0.000000	0.492047	0.000000	0.000000	0.000000	0.127918	0.020927	-0.106348	0.000000	0.000000	4.000000	36.000000	0.000000
14751.471275	-0.109415	0.584598	0.043472	85.368744	161.799774	-169.141449	2.173610	0.000000	0.470727	0.000000	0.000000	0.000000	0.127918	0.020927	-0.106348	0.000000	0.000000	4.000000	36.000000	0.000000
14751.474608	-0.109060	0.584668	0.043102	85.368744	161.799774	-169.141449	2.173610	0.000000	0.470727	0.000000	0.000000	0.000000	0.106395	0.020843	-0.111150	0.000000	0.000000	4.000000	36.000000	0.000000
14751.477942	-0.109060	0.584668	0.043102	85.368744	161.799774	-169.141449	2.173610	0.000000	0.470727	0.000000	0.000000	0.000000	0.106395	0.020843	-0.111150	0.000000	0.000000	4.000000	36.000000	0.000000
14751.481275	-0.109060	0.584668	0.043102	85.358643	161.837326	-169.128311	2.155085	0.000000	0.452995	0.000000	0.000000	0.000000	0.106395	0.020843	-0.111150	0.000000	0.000000	4.000000	36.000000	0.000000
14751.484608	-0.109060	0.584668	0.043102	85.358643	161.837326	-169.128311	2.155085	0.000000	0.452995	0.000000	0.000000	0.000000	0.106395	0.020843	-0.111150	0.000000	0.000000	4.000000	36.000000	0.000000
14751.487942	-0.108762	0.584747	0.042759	85.358643	161.837326	-169.128311	2.155085	0.000000	0.452995	0.000000	0.000000	0.000000	0.089516	0.023687	-0.102750	0.000000	0.000000	4.000000	36.000000	0.000000
14751.491275	-0.108497	0.584807	0.042457	85.351097	161.796600	-169.183716	2.155085	0.000000	0.452995	0.000000	0.000000	0.000000	0.079349	0.018213	-0.090725	0.000000	0.000000	4.000000	36.000000	0.000000
14751.494608	-0.108497	0.584807	0.042457	85.351097	161.796600	-169.183716	2.155085	0.000000	0.452995	0.000000	0.000000	0.000000	0.079349	0.018213	-0.090725	0.000000	0.000000	4.000000	36.000000	0.000000
14751.497942	-0.108497	0.584807	0.042457	85.351097	161.796600	-169.183716	2.155085	0.000000	0.452995	0.000000	0.000000	0.000000	0.079349	0.018213	-0.090725	0.000000	0.000000	4.000000	36.000000	0.000000
14751.501275	-0.108497	0.584807	0.042457	85.359489	161.617462	-169.367554	2.122839	0.000000	0.424850	0.000000	0.000000	0.000000	0.079349	0.018213	-0.090725	0.000000	0.000000	4.000000	36.000000	0.000000
14751.504608	-0.108304	0.584868	0.042139	85.359489	161.617462	-169.367554	2.122839	0.000000	0.424850	0.000000	0.000000	0.000000	0.057948	0.018120	-0.095415	0.000000	0.000000	4.000000	36.000000	0.000000
14751.507942	-0.108304	0.584868	0.042139	85.359489	161.617462	-169.367554	2.122839	0.000000	0.424850	0.000000	0.000000	0.000000	0.057948	0.018120	-0.095415	0.000000	0.000000	4.000000	36.000000	0.000000
14751.511275	-0.108304	0.584868	0.042139	85.383987	161.320358	-169.660767	2.106937	0.000000	0.415192	0.000000	0.000000	0.000000	0.057948	0.018120	-0.095415	0.000000	0.000000	4.000000	36.000000	0.000000
14751.514608	-0.108304	0.584868	0.042139	85.383987	161.320358	-169.660767	2.106937	0.000000	0.415192	0.000000	0.000000	0.000000	0.057948	0.018120	-0.095415	0.000000	0.000000	4.000000	36.000000	0.000000
14751.517942	-0.108131	0.584967	0.041914	85.383987	161.320358	-169.660767	2.106937	0.000000	0.415192	0.000000	0.000000	0.000000	0.051836	0.029724	-0.067438	0.000000	0.000000	4.000000	36.000000	0.000000
14751.521275	-0.108131	0.584967	0.041914	85.433441	160.934494	-170.037140	2.106937	0.000000	0.415192	0.000000	0.000000	0.000000	0.051836	0.029724	-0.067438	0.000000	0.000000	4.000000	36.000000	0.000000
14751.524608	-0.108131	0.584967	0.041914	85.433441	160.934494	-170.037140	2.106937	0.000000	0.415192	0.000000	0.000000	0.000000	0.051836	0.029724	-0.067438	0.000000	0.000000	4.000000	36.000000	0.000000
14751.527942	-0.108131	0.584967	0.041914	85.433441	160.934494	-170.037140	2.106937	0.000000	0.415192	0.000000	0.000000	0.000000	0.051836	0.029724	-0.067438	0.000000	0.000000	4.000000	36.000000	0.000000
14751.531275	-0.107904	0.585205	0.041665	85.473335	160.453339	-170.497574	2.095697	0.000000	0.406553	0.000000	0.000000	0.000000	0.068232	0.071471	-0.074646	0.000000	0.000000	4.000000	36.000000	0.000000
14751.534608	-0.107904	0.585205	0.041665	85.473335	160.453339	-170.497574	2.095697	0.000000	0.406553	0.000000	0.000000	0.000000	0.068232	0.071471	-0.074646	0.000000	0.000000	4.000000	36.000000	0.000000
14751.537942	-0.107904	0.585205	0.041665	85.473335	160.453339	-170.497574	2.095697	0.000000	0.406553	0.000000	0.000000	0.000000	0.068232	0.071471	-0.074646	0.000000	0.000000	4.000000	36.000000	0.000000
14751.541275	-0.107904	0.585205	0.041665	85.496590	159.795837	-171.120331	2.083256	0.000000	0.395181	0.000000	0.000000	0.000000	0.068232	0.071471	-0.074646	0.000000	0.000000	4.000000	36.000000	0.000000
14751.544608	-0.107891	0.585353	0.041608	85.496590	159.795837	-171.120331	2.083256	0.000000	0.395181	0.000000	0.000000	0.000000	0.003695	0.044512	-0.017094	0.000000	0.000000	4.000000	36.000000	0.000000
14751.547942	-0.107891	0.585353	0.041608	85.496590	159.795837	-171.120331	2.083256	0.000000	0.395181	0.000000	0.000000	0.000000	0.003695	0.044512	-0.017094	0.000000	0.000000	4.000000	36.000000	0.000000
14751.551275	-0.107891	0.585353	0.041608	85.508392	158.928864	-171.934067	2.080407	0.000000	0.394565	0.000000	0.000000	0.000000	0.003695	0.044512	-0.017094	0.000000	0.000000	4.000000	36.000000	0.000000
14751.554608	-0.107891	0.585353	0.041608	85.508392	158.928864	-171.934067	2.080407	0.000000	0.394565	0.000000	0.000000	0.000000	0.003695	0.044512	-0.017094	0.000000	0.000000	4.000000	36.000000	0.000000
14751.557942	-0.107919	0.585522	0.041623	85.508392	158.928864	-171.934067	2.080407	0.000000	0.394565	0.000000	0.000000	0.000000	-0.008429	0.050506	0.004592	0.000000	0.000000	4.000000	36.000000	0.000000
14751.561275	-0.107919	0.585522	0.041623	85.512497	157.706192	-173.079239	2.080407	0.000000	0.394565	0.000000	0.000000	0.000000	-0.008429	0.050506	0.004592	0.000000	0.000000	4.000000	36.000000	0.000000
14751.564608	-0.107919	0.585522	0.041623	85.512497	157.706192	-173.079239	2.080407	0.000000	0.394565	0.000000	0.000000	0.000000	-0.008429	0.050506	0.004592	0.000000	0.000000	4.000000	36.000000	0.000000
14751.567942	-0.107919	0.585522	0.041623	85.512497	157.706192	-173.079239	2.080407	0.000000	0.394565	0.000000	0.000000	0.000000	-0.008429	0.050506	0.004592	0.000000	0.000000	4.000000	36.000000	0.000000
14751.571275	-0.108104	0.585840	0.041674	85.516991	156.199646	-174.484329	2.081172	0.000000	0.395970	0.000000	0.000000	0.000000	-0.055330	0.095626	0.015112	0.000000	0.000000	4.000000	36.000000	0.000000
14751.574608	-0.108104	0.585840	0.041674	85.516991	156.199646	-174.484329	2.081172	0.000000	0.395970	0.000000	0.000000	0.000000	-0.055330	0.095626	0.015112	0.000000	0.000000	4.000000	36.000000	0.000000
14751.577942	-0.108104	0.585840	0.041674	85.516991	156.199646	-174.484329	2.081172	0.000000	0.395970	0.000000	0.000000	0.000000	-0.055330	0.095626	0.015112	0.000000	0.000000	4.000000	36.000000	0.000000
14751.581275	-0.108104	0.585840	0.041674	85.523285	154.777756	-175.813324	2.083691	0.000000	0.405191	0.000000	0.000000	0.000000	-0.055330	0.095626	0.015112	0.000000	0.000000	4.000000	36.000000	0.000000
14751.584608	-0.108240	0.586010	0.041730	85.523285	154.777756	-175.813324	2.083691	0.000000	0.405191	0.000000	0.000000	0.000000	-0.040842	0.050808	0.016824	0.000000	0.000000	4.000000	36.000000	0.000000
14751.587942	-0.108240	0.586010	0.041730	85.523285	154.777756	-175.813324	2.083691	0.000000	0.405191	0.000000	0.000000	0.000000	-0.040842	0.050808	0.016824	0.000000	0.000000	4.000000	36.000000	0.000000
14751.591275	-0.108378	0.586226	0.041795	85.532524	153.649719	-176.861755	2.086495	0.000000	0.411998	0.000000	0.000000	0.000000	-0.041436	0.064900	0.019497	0.000000	0.000000	4.000000	36.000000	0.000000
14751.594608	-0.108378	0.586226	0.041795	85.532524	153.649719	-176.861755	2.086495	0.000000	0.411998	0.000000	0.000000	0.000000	-0.041436	0.064900	0.019497	0.000000	0.000000	4.000000	36.000000	0.000000
14751.597942	-0.108378	0.586226	0.041795	85.532524	153.649719	-176.861755	2.086495	0.000000	0.411998	0.000000	0.000000	0.000000	-0.041436	0.064900	0.019497	0.000000	0.000000	4.000000	36.000000	0.000000
14751.601275	-0.108378	0.586226	0.041795	85.551773	152.775986	-177.673386	2.089745	0.000000	0.418904	0.000000	0.000000	0.000000	-0.041436	0.064900	0.019497	0.000000	0.000000	4.000000	36.000000	0.000000
14751.604608	-0.108543	0.586461	0.041870	85.551773	152.775986	-177.673386	2.089745	0.000000	0.418904	0.000000	0.000000	0.000000	-0.049583	0.070614	0.022674	0.000000	0.000000	4.000000	36.000000	0.000000
14751.607942	-0.108543	0.586461	0.041870	85.551773	152.775986	-177.673386	2.089745	0.000000	0.418904	0.000000	0.000000	0.000000	-0.049583	0.070614	0.022674	0.000000	0.000000	4.000000	36.000000	0.000000
14751.611275	-0.108543	0.586461	0.041870	85.572823	152.034988	-178.360901	2.093524	0.000000	0.427168	0.000000	0.000000	0.000000	-0.049583	0.070614	0.022674	0.000000	0.000000	4.000000	36.000000	0.000000
14751.614608	-0.108543	0.586461	0.041870	85.572823	152.034988	-178.360901	2.093524	0.000000	0.427168	0.000000	0.000000	0.000000	-0.049583	0.070614	0.022674	0.000000	0.000000	4.000000	36.000000	0.000000
14751.617942	-0.108704	0.586706	0.041923	85.572823	152.034988	-178.360901	2.093524	0.000000	0.427168	0.000000	0.000000	0.000000	-0.048102	0.073316	0.015785	0.000000	0.000000	4.000000	36.000000	0.000000
14751.621275	-0.108704	0.586706	0.041923	85.597313	151.325241	-179.022888	2.093524	0.000000	0.427168	0.000000	0.000000	0.000000	-0.048102	0.073316	0.015785	0.000000	0.000000	4.000000	36.000000	0.000000
14751.624608	-0.108704	0.586706	0.041923	85.597313	151.325241	-179.022888	2.093524	0.000000	0.427168	0.000000	0.000000	0.000000	-0.048102	0.073316	0.015785	0.000000	0.000000	4.000000	36.000000	0.000000
14751.627942	-0.108704	0.586706	0.041923	85.597313	151.325241	-179.022888	2.093524	0.000000	0.427168	0.000000	0.000000	0.000000	-0.048102	0.073316	0.015785	0.000000	0.000000	4.000000	36.000000	0.000000
14751.631275	-0.109003	0.587242	0.042042	85.621132	150.607697	-179.692642	2.096154	0.000000	0.435185	0.000000	0.000000	0.000000	-0.089686	0.160769	0.035632	0.000000	0.000000	4.000000	36.000000	0.000000
14751.634608	-0.109003	0.587242	0.042042	85.621132	150.607697	-179.692642	2.096154	0.000000	0.435185	0.000000	0.000000	0.000000	-0.089686	0.160769	0.035632	0.000000	0.000000	4.000000	36.000000	0.000000
14751.637942	-0.109003	0.587242	0.042042	85.621132	150.607697	-179.692642	2.096154	0.000000	0.435185	0.000000	0.000000	0.000000	-0.089686	0.160769	0.035632	0.000000	0.000000	4.000000	36.000000	0.000000
14751.641275	-0.109072	0.587505	0.042130	85.650711	150.170761	179.895386	2.102093	0.000000	0.450132	0.000000	0.000000	0.000000	-0.020702	0.079099	0.026583	0.000000	0.000000	4.000000	36.000000	0.000000
14751.644608	-0.109072	0.587505	0.042130	85.650711	150.170761	179.895386	2.102093	0.000000	0.450132	0.000000	0.000000	0.000000	-0.020702	0.079099	0.026583	0.000000	0.000000	4.000000	36.000000	0.000000
14751.647942	-0.109072	0.587505	0.042130	85.650711	150.170761	179.895386	2.102093	0.000000	0.450132	0.000000	0.000000	0.000000	-0.020702	0.079099	0.026583	0.000000	0.000000	4.000000	36.000000	0.000000
14751.651275	-0.109072	0.587505	0.042130	85.686523	150.018219	179.745163	2.106524	0.000000	0.453583	0.000000	0.000000	0.000000	-0.020702	0.079099	0.026583	0.000000	0.000000	4.000000	36.000000	0.000000
14751.654608	-0.109136	0.587778	0.042196	85.686523	150.018219	179.745163	2.106524	0.000000	0.453583	0.000000	0.000000	0.000000	-0.019205	0.081784	0.019696	0.000000	0.000000	4.000000	36.000000	0.000000
14751.657942	-0.109136	0.587778	0.042196	85.686523	150.018219	179.745163	2.106524	0.000000	0.453583	0.000000	0.000000	0.000000	-0.019205	0.081784	0.019696	0.000000	0.000000	4.000000	36.000000	0.000000
14751.661275	-0.109136	0.587778	0.042196	85.719337	149.870544	179.605225	2.109807	0.000000	0.456784	0.000000	0.000000	0.000000	-0.019205	0.081784	0.019696	0.000000	0.000000	4.000000	36.000000	0.000000
14751.664608	-0.109136	0.587778	0.042196	85.719337	149.870544	179.605225	2.109807	0.000000	0.456784	0.000000	0.000000	0.000000	-0.019205	0.081784	0.019696	0.000000	0.000000	4.000000	36.000000	0.000000
14751.667942	-0.109201	0.588023	0.042269	85.719337	149.870544	179.605225	2.109807	0.000000	0.456784	0.000000	0.000000	0.000000	-0.019657	0.073457	0.021742	0.000000	0.000000	4.000000	36.000000	0.000000
14751.671275	-0.109285	0.588277	0.042313	85.752129	149.720734	179.463165	2.109807	0.000000	0.456784	0.000000	0.000000	0.000000	-0.025271	0.076135	0.013304	0.000000	0.000000	4.000000	36.000000	0.000000
14751.674608	-0.109285	0.588277	0.042313	85.752129	149.720734	179.463165	2.109807	0.000000	0.456784	0.000000	0.000000	0.000000	-0.025271	0.076135	0.013304	0.000000	0.000000	4.000000	36.000000	0.000000
14751.677942	-0.109285	0.588277	0.042313	85.752129	149.720734	179.463165	2.109807	0.000000	0.456784	0.000000	0.000000	0.000000	-0.025271	0.076135	0.013304	0.000000	0.000000	4.000000	36.000000	0.000000
14751.681275	-0.109285	0.588277	0.042313	85.781883	149.579132	179.332092	2.115647	0.000000	0.464271	0.000000	0.000000	0.000000	-0.025271	0.076135	0.013304	0.000000	0.000000	4.000000	36.000000	0.000000
14751.684608	-0.109385	0.588520	0.042313	85.781883	149.579132	179.332092	2.115647	0.000000	0.464271	0.000000	0.000000	0.000000	-0.029844	0.073129	0.000126	0.000000	0.000000	4.000000	36.000000	0.000000
14751.687942	-0.109385	0.588520	0.042313	85.781883	149.579132	179.332092	2.115647	0.000000	0.464271	0.000000	0.000000	0.000000	-0.029844	0.073129	0.000126	0.000000	0.000000	4.000000	36.000000	0.000000
14751.691275	-0.109385	0.588520	0.042313	85.808571	149.449005	179.212540	2.115668	0.000000	0.469245	0.000000	0.000000	0.000000	-0.029844	0.073129	0.000126	0.000000	0.000000	4.000000	36.000000	0.000000
14751.694608	-0.109385	0.588520	0.042313	85.808571	149.449005	179.212540	2.115668	0.000000	0.469245	0.000000	0.000000	0.000000	-0.029844	0.073129	0.000126	0.000000	0.000000	4.000000	36.000000	0.000000
14751.697942	-0.109505	0.588745	0.042293	85.808571	149.449005	179.212540	2.115668	0.000000	0.469245	0.000000	0.000000	0.000000	-0.035914	0.067432	-0.006211	0.000000	0.000000	4.000000	36.000000	0.000000
14751.701275	-0.109505	0.588745	0.042293	85.832466	149.328186	179.104996	2.115668	0.000000	0.469245	0.000000	0.000000	0.000000	-0.035914	0.067432	-0.006211	0.000000	0.000000	4.000000	36.000000	0.000000
14751.704608	-0.109505	0.588745	0.042293	85.832466	149.328186	179.104996	2.115668	0.000000	0.469245	0.000000	0.000000	0.000000	-0.035914	0.067432	-0.006211	0.000000	0.000000	4.000000	36.000000	0.000000
14751.707942	-0.109505	0.588745	0.042293	85.832466	149.328186	179.104996	2.115668	0.000000	0.469245	0.000000	0.000000	0.000000	-0.035914	0.067432	-0.006211	0.000000	0.000000	4.000000	36.000000	0.000000
14751.711275	-0.109673	0.589136	0.042153	85.853249	149.222382	179.009842	2.114633	0.000000	0.475231	0.000000	0.000000	0.000000	-0.050418	0.117317	-0.042011	0.000000	0.000000	4.000000	36.000000	0.000000
14751.714608	-0.109673	0.589136	0.042153	85.853249	149.222382	179.009842	2.114633	0.000000	0.475231	0.000000	0.000000	0.000000	-0.050418	0.117317	-0.042011	0.000000	0.000000	4.000000	36.000000	0.000000
14751.717942	-0.109673	0.589136	0.042153	85.853249	149.222382	179.009842	2.114633	0.000000	0.475231	0.000000	0.000000	0.000000	-0.050418	0.117317	-0.042011	0.000000	0.000000	4.000000	36.000000	0.000000
14751.721275	-0.109726	0.589294	0.042056	85.868050	149.148544	178.941330	2.107631	0.000000	0.483634	0.000000	0.000000	0.000000	-0.016004	0.047201	-0.028936	0.000000	0.000000	4.000000	36.000000	0.000000
14751.724608	-0.109726	0.589294	0.042056	85.868050	149.148544	178.941330	2.107631	0.000000	0.483634	0.000000	0.000000	0.000000	-0.016004	0.047201	-0.028936	0.000000	0.000000	4.000000	36.000000	0.000000
14751.727942	-0.109726	0.589294	0.042056	85.868050	149.148544	178.941330	2.107631	0.000000	0.483634	0.000000	0.000000	0.000000	-0.016004	0.047201	-0.028936	0.000000	0.000000	4.000000	36.000000	0.000000
14751.731275	-0.109726	0.589294	0.042056	85.880013	149.088150	178.886154	2.102809	0.000000	0.486301	0.000000	0.000000	0.000000	-0.016004	0.047201	-0.028936	0.000000	0.000000	4.000000	36.000000	0.000000
14751.734608	-0.109728	0.589432	0.041954	85.880013	149.088150	178.886154	2.102809	0.000000	0.486301	0.000000	0.000000	0.000000	-0.000738	0.041468	-0.030555	0.000000	0.000000	4.000000	36.000000	0.000000
14751.737942	-0.109728	0.589432	0.041954	85.880013	149.088150	178.886154	2.102809	0.000000	0.486301	0.000000	0.000000	0.000000	-0.000738	0.041468	-0.030555	0.000000	0.000000	4.000000	36.000000	0.000000
14751.741275	-0.109728	0.589432	0.041954	85.888863	149.038452	178.844559	2.097716	0.000000	0.486424	0.000000	0.000000	0.000000	-0.000738	0.041468	-0.030555	0.000000	0.000000	4.000000	36.000000	0.000000
14751.744608	-0.109728	0.589432	0.041954	85.888863	149.038452	178.844559	2.097716	0.000000	0.486424	0.000000	0.000000	0.000000	-0.000738	0.041468	-0.030555	0.000000	0.000000	4.000000	36.000000	0.000000
14751.747942	-0.109770	0.589560	0.041803	85.888863	149.038452	178.844559	2.097716	0.000000	0.486424	0.000000	0.000000	0.000000	-0.012401	0.038398	-0.045262	0.000000	0.000000	4.000000	36.000000	0.000000
14751.751275	-0.109770	0.589560	0.041803	85.891823	149.016434	178.830658	2.097716	0.000000	0.486424	0.000000	0.000000	0.000000	-0.012401	0.038398	-0.045262	0.000000	0.000000	4.000000	36.000000	0.000000
14751.754608	-0.109770	0.589560	0.041803	85.891823	149.016434	178.830658	2.097716	0.000000	0.486424	0.000000	0.000000	0.000000	-0.012401	0.038398	-0.045262	0.000000	0.000000	4.000000	36.000000	0.000000
14751.757942	-0.109770	0.589560	0.041803	85.891823	149.016434	178.830658	2.097716	0.000000	0.486424	0.000000	0.000000	0.000000	-0.012401	0.038398	-0.045262	0.000000	0.000000	4.000000	36.000000	0.000000
14751.761275	-0.109872	0.589722	0.041479	85.894775	148.991653	178.816711	2.090173	0.000000	0.488491	0.000000	0.000000	0.000000	-0.030709	0.048548	-0.097331	0.000000	0.000000	4.000000	36.000000	0.000000
14751.764608	-0.109872	0.589722	0.041479	85.894775	148.991653	178.816711	2.090173	0.000000	0.488491	0.000000	0.000000	0.000000	-0.030709	0.048548	-0.097331	0.000000	0.000000	4.000000	36.000000	0.000000
14751.767942	-0.109872	0.589722	0.041479	85.894775	148.991653	178.816711	2.090173	0.000000	0.488491	0.000000	0.000000	0.000000	-0.030709	0.048548	-0.097331	0.000000	0.000000	4.000000	36.000000	0.000000
14751.771275	-0.109872	0.589722	0.041479	85.892578	148.987854	178.826477	2.073951	0.000000	0.493609	0.000000	0.000000	0.000000	-0.030709	0.048548	-0.097331	0.000000	0.000000	4.000000	36.000000	0.000000
14751.774608	-0.109960	0.589775	0.041316	85.892578	148.987854	178.826477	2.073951	0.000000	0.493609	0.000000	0.000000	0.000000	-0.026447	0.015875	-0.048902	0.000000	0.000000	4.000000	36.000000	0.000000
14751.777942	-0.109960	0.589775	0.041316	85.892578	148.987854	178.826477	2.073951	0.000000	0.493609	0.000000	0.000000	0.000000	-0.026447	0.015875	-0.048902	0.000000	0.000000	4.000000	36.000000	0.000000
14751.781275	-0.110030	0.589819	0.041181	85.892578	148.976929	178.826462	2.065800	0.000000	0.498017	0.000000	0.000000	0.000000	-0.020840	0.013217	-0.040500	0.000000	0.000000	4.000000	36.000000	0.000000
14751.784608	-0.110030	0.589819	0.041181	85.892578	148.976929	178.826462	2.065800	0.000000	0.498017	0.000000	0.000000	0.000000	-0.020840	0.013217	-0.040500	0.000000	0.000000	4.000000	36.000000	0.000000
14751.787942	-0.110030	0.589819	0.041181	85.892578	148.976929	178.826462	2.065800	0.000000	0.498017	0.000000	0.000000	0.000000	-0.020840	0.013217	-0.040500	0.000000	0.000000	4.000000	36.000000	0.000000
14751.791275	-0.110030	0.589819	0.041181	85.892578	148.968765	178.826462	2.059050	0.000000	0.501490	0.000000	0.000000	0.000000	-0.020840	0.013217	-0.040500	0.000000	0.000000	4.000000	36.000000	0.000000
14751.794608	-0.110104	0.589854	0.041069	85.892578	148.968765	178.826462	2.059050	0.000000	0.501490	0.000000	0.000000	0.000000	-0.022336	0.010568	-0.033657	0.000000	0.000000	4.000000	36.000000	0.000000
14751.797942	-0.110104	0.589854	0.041069	85.892578	148.968765	178.826462	2.059050	0.000000	0.501490	0.000000	0.000000	0.000000	-0.022336	0.010568	-0.033657	0.000000	0.000000	4.000000	36.000000	0.000000
14751.801275	-0.110104	0.589854	0.041069	85.892578	148.963364	178.826477	2.053441	0.000000	0.505213	0.000000	0.000000	0.000000	-0.022336	0.010568	-0.033657	0.000000	0.000000	4.000000	36.000000	0.000000
14751.804608	-0.110104	0.589854	0.041069	85.892578	148.963364	178.826477	2.053441	0.000000	0.505213	0.000000	0.000000	0.000000	-0.022336	0.010568	-0.033657	0.000000	0.000000	4.000000	36.000000	0.000000
14751.807942	-0.110113	0.589880	0.040995	85.892578	148.963364	178.826477	2.053441	0.000000	0.505213	0.000000	0.000000	0.000000	-0.002554	0.007928	-0.022110	0.000000	0.000000	4.000000	36.000000	0.000000
14751.811275	-0.110113	0.589880	0.040995	85.889580	148.979965	178.840378	2.053441	0.000000	0.505213	0.000000	0.000000	0.000000	-0.002554	0.007928	-0.022110	0.000000	0.000000	4.000000	36.000000	0.000000
14751.814608	-0.110113	0.589880	0.040995	85.889580	148.979965	178.840378	2.053441	0.000000	0.505213	0.000000	0.000000	0.000000	-0.002554	0.007928	-0.022110	0.000000	0.000000	4.000000	36.000000	0.000000
14751.817942	-0.110113	0.589880	0.040995	85.889580	148.979965	178.840378	2.053441	0.000000	0.505213	0.000000	0.000000	0.000000	-0.002554	0.007928	-0.022110	0.000000	0.000000	4.000000	36.000000	0.000000
14751.821275	-0.110081	0.589870	0.040962	85.889580	148.979965	178.840378	2.049756	0.000000	0.505639	0.000000	0.000000	0.000000	0.009652	-0.003069	-0.010004	0.000000	0.000000	4.000000	36.000000	0.000000
14751.824608	-0.110081	0.589870	0.040962	85.889580	148.979965	178.840378	2.049756	0.000000	0.505639	0.000000	0.000000	0.000000	0.009652	-0.003069	-0.010004	0.000000	0.000000	4.000000	36.000000	0.000000
14751.827942	-0.110081	0.589870	0.040962	85.889580	148.979965	178.840378	2.049756	0.000000	0.505639	0.000000	0.000000	0.000000	0.009652	-0.003069	-0.010004	0.000000	0.000000	4.000000	36.000000	0.000000
14751.831275	-0.110081	0.589870	0.040962	85.889679	148.985413	178.840363	2.048088	0.000000	0.504030	0.000000	0.000000	0.000000	0.009652	-0.003069	-0.010004	0.000000	0.000000	4.000000	36.000000	0.000000
14751.834608	-0.110038	0.589861	0.040995	85.889679	148.985413	178.840363	2.048088	0.000000	0.504030	0.000000	0.000000	0.000000	0.012676	-0.002631	0.009983	0.000000	0.000000	4.000000	36.000000	0.000000
14751.837942	-0.110038	0.589861	0.040995	85.889679	148.985413	178.840363	2.048088	0.000000	0.504030	0.000000	0.000000	0.000000	0.012676	-0.002631	0.009983	0.000000	0.000000	4.000000	36.000000	0.000000
14751.841275	-0.110038	0.589861	0.040995	85.889580	148.988113	178.840378	2.049752	0.000000	0.501918	0.000000	0.000000	0.000000	0.012676	-0.002631	0.009983	0.000000	0.000000	4.000000	36.000000	0.000000
14751.844608	-0.110038	0.589861	0.040995	85.889580	148.988113	178.840378	2.049752	0.000000	0.501918	0.000000	0.000000	0.000000	0.012676	-0.002631	0.009983	0.000000	0.000000	4.000000	36.000000	0.000000
14751.847942	-0.110020	0.589852	0.041023	85.889580	148.988113	178.840378	2.049752	0.000000	0.501918	0.000000	0.000000	0.000000	0.005583	-0.002657	0.008414	0.000000	0.000000	4.000000	36.000000	0.000000
14751.851275	-0.110020	0.589852	0.041023	85.886719	148.999252	178.854263	2.049752	0.000000	0.501918	0.000000	0.000000	0.000000	0.005583	-0.002657	0.008414	0.000000	0.000000	4.000000	36.000000	0.000000
14751.854608	-0.110020	0.589852	0.041023	85.886719	148.999252	178.854263	2.049752	0.000000	0.501918	0.000000	0.000000	0.000000	0.005583	-0.002657	0.008414	0.000000	0.000000	4.000000	36.000000	0.000000
14751.857942	-0.110020	0.589852	0.041023	85.886719	148.999252	178.854263	2.049752	0.000000	0.501918	0.000000	0.000000	0.000000	0.005583	-0.002657	0.008414	0.000000	0.000000	4.000000	36.000000	0.000000
14751.861275	-0.110116	0.589825	0.041009	85.886574	148.991013	178.854263	2.051155	0.000000	0.500987	0.000000	0.000000	0.000000	-0.028849	-0.008342	-0.004147	0.000000	0.000000	4.000000	36.000000	0.000000
14751.864608	-0.110116	0.589825	0.041009	85.886574	148.991013	178.854263	2.051155	0.000000	0.500987	0.000000	0.000000	0.000000	-0.028849	-0.008342	-0.004147	0.000000	0.000000	4.000000	36.000000	0.000000
14751.867942	-0.110116	0.589825	0.041009	85.886574	148.991013	178.854263	2.051155	0.000000	0.500987	0.000000	0.000000	0.000000	-0.028849	-0.008342	-0.004147	0.000000	0.000000	4.000000	36.000000	0.000000
14751.871275	-0.110116	0.589825	0.041009	85.883675	148.996765	178.868134	2.050463	0.000000	0.505795	0.000000	0.000000	0.000000	-0.028849	-0.008342	-0.004147	0.000000	0.000000	4.000000	36.000000	0.000000
14751.874608	-0.110207	0.589805	0.040973	85.883675	148.996765	178.868134	2.050463	0.000000	0.505795	0.000000	0.000000	0.000000	-0.027335	-0.005723	-0.011000	0.000000	0.000000	4.000000	36.000000	0.000000
14751.877942	-0.110207	0.589805	0.040973	85.883675	148.996765	178.868134	2.050463	0.000000	0.505795	0.000000	0.000000	0.000000	-0.027335	-0.005723	-0.011000	0.000000	0.000000	4.000000	36.000000	0.000000
14751.881275	-0.110207	0.589805	0.040973	85.879013	148.922668	178.812012	2.048630	0.000000	0.510351	0.000000	0.000000	0.000000	-0.027335	-0.005723	-0.011000	0.000000	0.000000	4.000000	36.000000	0.000000
14751.884608	-0.110207	0.589805	0.040973	85.879013	148.922668	178.812012	2.048630	0.000000	0.510351	0.000000	0.000000	0.000000	-0.027335	-0.005723	-0.011000	0.000000	0.000000	4.000000	36.000000	0.000000
14751.887942	-0.110303	0.589778	0.040959	85.879013	148.922668	178.812012	2.048630	0.000000	0.510351	0.000000	0.000000	0.000000	-0.028847	-0.008350	-0.004158	0.000000	0.000000	4.000000	36.000000	0.000000
14751.891275	-0.110303	0.589778	0.040959	85.874451	148.711212	178.625610	2.048630	0.000000	0.510351	0.000000	0.000000	0.000000	-0.028847	-0.008350	-0.004158	0.000000	0.000000	4.000000	36.000000	0.000000
14751.894608	-0.110303	0.589778	0.040959	85.874451	148.711212	178.625610	2.048630	0.000000	0.510351	0.000000	0.000000	0.000000	-0.028847	-0.008350	-0.004158	0.000000	0.000000	4.000000	36.000000	0.000000
14751.897942	-0.110303	0.589778	0.040959	85.874451	148.711212	178.625610	2.048630	0.000000	0.510351	0.000000	0.000000	0.000000	-0.028847	-0.008350	-0.004158	0.000000	0.000000	4.000000	36.000000	0.000000
14751.901275	-0.110548	0.589788	0.040945	85.865356	148.165924	178.124008	2.047937	0.000000	0.515159	0.000000	0.000000	0.000000	-0.073505	0.003076	-0.004155	0.000000	0.000000	4.000000	36.000000	0.000000
14751.904608	-0.110548	0.589788	0.040945	85.865356	148.165924	178.124008	2.047937	0.000000	0.515159	0.000000	0.000000	0.000000	-0.073505	0.003076	-0.004155	0.000000	0.000000	4.000000	36.000000	0.000000
14751.907942	-0.110548	0.589788	0.040945	85.865356	148.165924	178.124008	2.047937	0.000000	0.515159	0.000000	0.000000	0.000000	-0.073505	0.003076	-0.004155	0.000000	0.000000	4.000000	36.000000	0.000000
14751.911275	-0.110548	0.589788	0.040945	85.845459	147.210922	177.234390	2.047245	0.000000	0.527410	0.000000	0.000000	0.000000	-0.073505	0.003076	-0.004155	0.000000	0.000000	4.000000	36.000000	0.000000
14751.914608	-0.110646	0.589807	0.040940	85.845459	147.210922	177.234390	2.047245	0.000000	0.527410	0.000000	0.000000	0.000000	-0.029424	0.005714	-0.001576	0.000000	0.000000	4.000000	36.000000	0.000000
14751.917942	-0.110646	0.589807	0.040940	85.845459	147.210922	177.234390	2.047245	0.000000	0.527410	0.000000	0.000000	0.000000	-0.029424	0.005714	-0.001576	0.000000	0.000000	4.000000	36.000000	0.000000
14751.921275	-0.110646	0.589807	0.040940	85.822472	146.054092	176.157089	2.046982	0.000000	0.532314	0.000000	0.000000	0.000000	-0.029424	0.005714	-0.001576	0.000000	0.000000	4.000000	36.000000	0.000000
14751.924608	-0.110646	0.589807	0.040940	85.822472	146.054092	176.157089	2.046982	0.000000	0.532314	0.000000	0.000000	0.000000	-0.029424	0.005714	-0.001576	0.000000	0.000000	4.000000	36.000000	0.000000
14751.927942	-0.110772	0.589845	0.040945	85.822472	146.054092	176.157089	2.046982	0.000000	0.532314	0.000000	0.000000	0.000000	-0.037569	0.011436	0.001563	0.000000	0.000000	4.000000	36.000000	0.000000
14751.931275	-0.110772	0.589845	0.040945	85.795555	144.949722	175.130936	2.046982	0.000000	0.532314	0.000000	0.000000	0.000000	-0.037569	0.011436	0.001563	0.000000	0.000000	4.000000	36.000000	0.000000
14751.934608	-0.110772	0.589845	0.040945	85.795555	144.949722	175.130936	2.046982	0.000000	0.532314	0.000000	0.000000	0.000000	-0.037569	0.011436	0.001563	0.000000	0.000000	4.000000	36.000000	0.000000
14751.937942	-0.110772	0.589845	0.040945	85.795555	144.949722	175.130936	2.046982	0.000000	0.532314	0.000000	0.000000	0.000000	-0.037569	0.011436	0.001563	0.000000	0.000000	4.000000	36.000000	0.000000
14751.941275	-0.111083	0.589939	0.040894	85.778725	144.007477	174.260666	2.047242	0.000000	0.538575	0.000000	0.000000	0.000000	-0.093375	0.028171	-0.015338	0.000000	0.000000	4.000000	36.000000	0.000000
14751.944608	-0.111083	0.589939	0.040894	85.778725	144.007477	174.260666	2.047242	0.000000	0.538575	0.000000	0.000000	0.000000	-0.093375	0.028171	-0.015338	0.000000	0.000000	4.000000	36.000000	0.000000
14751.947942	-0.111083	0.589939	0.040894	85.778725	144.007477	174.260666	2.047242	0.000000	0.538575	0.000000	0.000000	0.000000	-0.093375	0.028171	-0.015338	0.000000	0.000000	4.000000	36.000000	0.000000
14751.951275	-0.111083	0.589939	0.040894	85.768028	143.410400	173.721024	2.044686	0.000000	0.554138	0.000000	0.000000	0.000000	-0.093375	0.028171	-0.015338	0.000000	0.000000	4.000000	36.000000	0.000000
14751.954608	-0.111291	0.590023	0.040825	85.768028	143.410400	173.721024	2.044686	0.000000	0.554138	0.000000	0.000000	0.000000	-0.062414	0.025094	-0.020622	0.000000	0.000000	4.000000	36.000000	0.000000
14751.957942	-0.111291	0.590023	0.040825	85.768028	143.410400	173.721024	2.044686	0.000000	0.554138	0.000000	0.000000	0.000000	-0.062414	0.025094	-0.020622	0.000000	0.000000	4.000000	36.000000	0.000000
14751.961275	-0.111291	0.590023	0.040825	85.775200	143.171387	173.520309	2.041249	0.000000	0.564540	0.000000	0.000000	0.000000	-0.062414	0.025094	-0.020622	0.000000	0.000000	4.000000	36.000000	0.000000
14751.964608	-0.111291	0.590023	0.040825	85.775200	143.171387	173.520309	2.041249	0.000000	0.564540	0.000000	0.000000	0.000000	-0.062414	0.025094	-0.020622	0.000000	0.000000	4.000000	36.000000	0.000000
14751.967942	-0.111565	0.590115	0.040717	85.775200	143.171387	173.520309	2.041249	0.000000	0.564540	0.000000	0.000000	0.000000	-0.082140	0.027747	-0.032261	0.000000	0.000000	4.000000	36.000000	0.000000
14751.971275	-0.111565	0.590115	0.040717	85.781555	143.008179	173.402100	2.041249	0.000000	0.564540	0.000000	0.000000	0.000000	-0.082140	0.027747	-0.032261	0.000000	0.000000	4.000000	36.000000	0.000000
14751.974608	-0.111565	0.590115	0.040717	85.781555	143.008179	173.402100	2.041249	0.000000	0.564540	0.000000	0.000000	0.000000	-0.082140	0.027747	-0.032261	0.000000	0.000000	4.000000	36.000000	0.000000
14751.977942	-0.111565	0.590115	0.040717	85.781555	143.008179	173.402100	2.041249	0.000000	0.564540	0.000000	0.000000	0.000000	-0.082140	0.027747	-0.032261	0.000000	0.000000	4.000000	36.000000	0.000000
14751.981275	-0.112305	0.590398	0.040259	85.787041	142.699326	173.156219	2.035872	0.000000	0.578230	0.000000	0.000000	0.000000	-0.222233	0.084864	-0.137528	0.000000	0.000000	4.000000	36.000000	0.000000
14751.984608	-0.112305	0.590398	0.040259	85.787041	142.699326	173.156219	2.035872	0.000000	0.578230	0.000000	0.000000	0.000000	-0.222233	0.084864	-0.137528	0.000000	0.000000	4.000000	36.000000	0.000000
14751.987942	-0.112305	0.590398	0.040259	85.787041	142.699326	173.156219	2.035872	0.000000	0.578230	0.000000	0.000000	0.000000	-0.222233	0.084864	-0.137528	0.000000	0.000000	4.000000	36.000000	0.000000
14751.991275	-0.112305	0.590398	0.040259	85.781273	142.029861	172.582092	2.012951	0.000000	0.615269	0.000000	0.000000	0.000000	-0.222233	0.084864	-0.137528	0.000000	0.000000	4.000000	36.000000	0.000000
14751.994608	-0.112799	0.590607	0.039918	85.781273	142.029861	172.582092	2.012951	0.000000	0.615269	0.000000	0.000000	0.000000	-0.148078	0.062804	-0.102269	0.000000	0.000000	4.000000	36.000000	0.000000
14751.997942	-0.112799	0.590607	0.039918	85.781273	142.029861	172.582092	2.012951	0.000000	0.615269	0.000000	0.000000	0.000000	-0.148078	0.062804	-0.102269	0.000000	0.000000	4.000000	36.000000	0.000000
14752.001275	-0.113433	0.590832	0.039432	85.747665	140.543076	171.257172	1.995906	0.000000	0.639949	0.000000	0.000000	0.000000	-0.190079	0.067534	-0.145832	0.000000	0.000000	4.000000	36.000000	0.000000
14752.004608	-0.113433	0.590832	0.039432	85.747665	140.543076	171.257172	1.995906	0.000000	0.639949	0.000000	0.000000	0.000000	-0.190079	0.067534	-0.145832	0.000000	0.000000	4.000000	36.000000	0.000000
14752.007942	-0.113433	0.590832	0.039432	85.747665	140.543076	171.257172	1.995906	0.000000	0.639949	0.000000	0.000000	0.000000	-0.190079	0.067534	-0.145832	0.000000	0.000000	4.000000	36.000000	0.000000
14752.011275	-0.113433	0.590832	0.039432	85.671921	138.017960	168.980377	1.971601	0.000000	0.671629	0.000000	0.000000	0.000000	-0.190079	0.067534	-0.145832	0.000000	0.000000	4.000000	36.000000	0.000000
14752.014608	-0.114191	0.591083	0.038844	85.671921	138.017960	168.980377	1.971601	0.000000	0.671629	0.000000	0.000000	0.000000	-0.227390	0.075234	-0.176399	0.000000	0.000000	4.000000	36.000000	0.000000
14752.017942	-0.114191	0.591083	0.038844	85.671921	138.017960	168.980377	1.971601	0.000000	0.671629	0.000000	0.000000	0.000000	-0.227390	0.075234	-0.176399	0.000000	0.000000	4.000000	36.000000	0.000000
14752.021275	-0.115040	0.591349	0.038120	85.550980	134.710892	165.988525	1.942201	0.000000	0.709527	0.000000	0.000000	0.000000	-0.254698	0.079786	-0.217068	0.000000	0.000000	4.000000	36.000000	0.000000
14752.024608	-0.115040	0.591349	0.038120	85.550980	134.710892	165.988525	1.942201	0.000000	0.709527	0.000000	0.000000	0.000000	-0.254698	0.079786	-0.217068	0.000000	0.000000	4.000000	36.000000	0.000000
14752.027942	-0.115040	0.591349	0.038120	85.550980	134.710892	165.988525	1.942201	0.000000	0.709527	0.000000	0.000000	0.000000	-0.254698	0.079786	-0.217068	0.000000	0.000000	4.000000	36.000000	0.000000
14752.031275	-0.115944	0.591659	0.037326	85.385307	131.018433	162.669220	1.906023	0.000000	0.751976	0.000000	0.000000	0.000000	-0.271381	0.093090	-0.238365	0.000000	0.000000	4.000000	36.000000	0.000000
14752.034608	-0.115944	0.591659	0.037326	85.385307	131.018433	162.669220	1.906023	0.000000	0.751976	0.000000	0.000000	0.000000	-0.271381	0.093090	-0.238365	0.000000	0.000000	4.000000	36.000000	0.000000
14752.037942	-0.115944	0.591659	0.037326	85.385307	131.018433	162.669220	1.906023	0.000000	0.751976	0.000000	0.000000	0.000000	-0.271381	0.093090	-0.238365	0.000000	0.000000	4.000000	36.000000	0.000000
14752.041275	-0.116923	0.591995	0.036439	85.189682	127.278610	159.329376	1.866295	0.000000	0.797207	0.000000	0.000000	0.000000	-0.293771	0.100543	-0.266148	0.000000	0.000000	4.000000	36.000000	0.000000
14752.044608	-0.116923	0.591995	0.036439	85.189682	127.278610	159.329376	1.866295	0.000000	0.797207	0.000000	0.000000	0.000000	-0.293771	0.100543	-0.266148	0.000000	0.000000	4.000000	36.000000	0.000000
14752.047942	-0.116923	0.591995	0.036439	85.189682	127.278610	159.329376	1.866295	0.000000	0.797207	0.000000	0.000000	0.000000	-0.293771	0.100543	-0.266148	0.000000	0.000000	4.000000	36.000000	0.000000
14752.051275	-0.117888	0.592346	0.035504	84.992226	124.013817	156.450089	1.821937	0.000000	0.846168	0.000000	0.000000	0.000000	-0.289433	0.105336	-0.280537	0.000000	0.000000	4.000000	36.000000	0.000000
14752.054608	-0.117888	0.592346	0.035504	84.992226	124.013817	156.450089	1.821937	0.000000	0.846168	0.000000	0.000000	0.000000	-0.289433	0.105336	-0.280537	0.000000	0.000000	4.000000	36.000000	0.000000
14752.057942	-0.117888	0.592346	0.035504	84.992226	124.013817	156.450089	1.821937	0.000000	0.846168	0.000000	0.000000	0.000000	-0.289433	0.105336	-0.280537	0.000000	0.000000	4.000000	36.000000	0.000000
14752.061275	-0.118760	0.592715	0.034604	84.818207	121.377914	154.152618	1.775181	0.000000	0.894407	0.000000	0.000000	0.000000	-0.261420	0.110684	-0.269773	0.000000	0.000000	4.000000	36.000000	0.000000
14752.064608	-0.118760	0.592715	0.034604	84.818207	121.377914	154.152618	1.775181	0.000000	0.894407	0.000000	0.000000	0.000000	-0.261420	0.110684	-0.269773	0.000000	0.000000	4.000000	36.000000	0.000000
14752.067942	-0.118760	0.592715	0.034604	84.818207	121.377914	154.152618	1.775181	0.000000	0.894407	0.000000	0.000000	0.000000	-0.261420	0.110684	-0.269773	0.000000	0.000000	4.000000	36.000000	0.000000
14752.071275	-0.119558	0.593082	0.033720	84.682014	119.373924	152.430054	1.730219	0.000000	0.937977	0.000000	0.000000	0.000000	-0.239441	0.110301	-0.265258	0.000000	0.000000	4.000000	36.000000	0.000000
14752.074608	-0.119558	0.593082	0.033720	84.682014	119.373924	152.430054	1.730219	0.000000	0.937977	0.000000	0.000000	0.000000	-0.239441	0.110301	-0.265258	0.000000	0.000000	4.000000	36.000000	0.000000
14752.077942	-0.119558	0.593082	0.033720	84.682014	119.373924	152.430054	1.730219	0.000000	0.937977	0.000000	0.000000	0.000000	-0.239441	0.110301	-0.265258	0.000000	0.000000	4.000000	36.000000	0.000000
14752.081275	-0.120240	0.593468	0.032878	84.585976	117.948219	151.220596	1.686009	0.000000	0.977884	0.000000	0.000000	0.000000	-0.204760	0.115676	-0.252530	0.000000	0.000000	4.000000	36.000000	0.000000
14752.084608	-0.120240	0.593468	0.032878	84.585976	117.948219	151.220596	1.686009	0.000000	0.977884	0.000000	0.000000	0.000000	-0.204760	0.115676	-0.252530	0.000000	0.000000	4.000000	36.000000	0.000000
14752.087942	-0.120240	0.593468	0.032878	84.585976	117.948219	151.220596	1.686009	0.000000	0.977884	0.000000	0.000000	0.000000	-0.204760	0.115676	-0.252530	0.000000	0.000000	4.000000	36.000000	0.000000
14752.091275	-0.120240	0.593468	0.032878	84.548561	117.154823	150.563934	1.643921	0.000000	1.012011	0.000000	0.000000	0.000000	-0.204760	0.115676	-0.252530	0.000000	0.000000	4.000000	36.000000	0.000000
14752.094608	-0.120802	0.593846	0.032154	84.548561	117.154823	150.563934	1.643921	0.000000	1.012011	0.000000	0.000000	0.000000	-0.168391	0.113436	-0.217392	0.000000	0.000000	4.000000	36.000000	0.000000
14752.097942	-0.120802	0.593846	0.032154	84.548561	117.154823	150.563934	1.643921	0.000000	1.012011	0.000000	0.000000	0.000000	-0.168391	0.113436	-0.217392	0.000000	0.000000	4.000000	36.000000	0.000000
14752.101275	-0.121218	0.594245	0.031545	84.562241	116.863594	150.339951	1.607689	0.000000	1.040076	0.000000	0.000000	0.000000	-0.124815	0.119600	-0.182560	0.000000	0.000000	4.000000	36.000000	0.000000
14752.104608	-0.121218	0.594245	0.031545	84.562241	116.863594	150.339951	1.607689	0.000000	1.040076	0.000000	0.000000	0.000000	-0.124815	0.119600	-0.182560	0.000000	0.000000	4.000000	36.000000	0.000000
14752.107942	-0.121218	0.594245	0.031545	84.562241	116.863594	150.339951	1.607689	0.000000	1.040076	0.000000	0.000000	0.000000	-0.124815	0.119600	-0.182560	0.000000	0.000000	4.000000	36.000000	0.000000
14752.111275	-0.121218	0.594245	0.031545	84.581924	116.603477	150.126358	1.577262	0.000000	1.060878	0.000000	0.000000	0.000000	-0.124815	0.119600	-0.182560	0.000000	0.000000	4.000000	36.000000	0.000000
14752.114608	-0.121505	0.594626	0.031016	84.581924	116.603477	150.126358	1.577262	0.000000	1.060878	0.000000	0.000000	0.000000	-0.086136	0.114323	-0.158683	0.000000	0.000000	4.000000	36.000000	0.000000
14752.117942	-0.121505	0.594626	0.031016	84.581924	116.603477	150.126358	1.577262	0.000000	1.060878	0.000000	0.000000	0.000000	-0.086136	0.114323	-0.158683	0.000000	0.000000	4.000000	36.000000	0.000000
14752.121275	-0.121681	0.595039	0.030637	84.609001	116.295937	149.847244	1.550815	0.000000	1.075234	0.000000	0.000000	0.000000	-0.052823	0.123896	-0.113868	0.000000	0.000000	4.000000	36.000000	0.000000
14752.124608	-0.121681	0.595039	0.030637	84.609001	116.295937	149.847244	1.550815	0.000000	1.075234	0.000000	0.000000	0.000000	-0.052823	0.123896	-0.113868	0.000000	0.000000	4.000000	36.000000	0.000000
14752.127942	-0.121681	0.595039	0.030637	84.609001	116.295937	149.847244	1.550815	0.000000	1.075234	0.000000	0.000000	0.000000	-0.052823	0.123896	-0.113868	0.000000	0.000000	4.000000	36.000000	0.000000
14752.131275	-0.121681	0.595039	0.030637	84.649544	116.136261	149.688080	1.531837	0.000000	1.084038	0.000000	0.000000	0.000000	-0.052823	0.123896	-0.113868	0.000000	0.000000	4.000000	36.000000	0.000000
14752.134608	-0.121785	0.595446	0.030364	84.649544	116.136261	149.688080	1.531837	0.000000	1.084038	0.000000	0.000000	0.000000	-0.031223	0.122036	-0.081816	0.000000	0.000000	4.000000	36.000000	0.000000
14752.137942	-0.121785	0.595446	0.030364	84.649544	116.136261	149.688080	1.531837	0.000000	1.084038	0.000000	0.000000	0.000000	-0.031223	0.122036	-0.081816	0.000000	0.000000	4.000000	36.000000	0.000000
14752.141275	-0.121785	0.595446	0.030364	84.732849	116.375992	149.874435	1.518201	0.000000	1.089242	0.000000	0.000000	0.000000	-0.031223	0.122036	-0.081816	0.000000	0.000000	4.000000	36.000000	0.000000
14752.144608	-0.121785	0.595446	0.030364	84.732849	116.375992	149.874435	1.518201	0.000000	1.089242	0.000000	0.000000	0.000000	-0.031223	0.122036	-0.081816	0.000000	0.000000	4.000000	36.000000	0.000000
14752.147942	-0.121813	0.595827	0.030183	84.732849	116.375992	149.874435	1.518201	0.000000	1.089242	0.000000	0.000000	0.000000	-0.008535	0.114491	-0.054398	0.000000	0.000000	4.000000	36.000000	0.000000
14752.151275	-0.121762	0.596165	0.030077	84.857834	117.079567	150.469482	1.518201	0.000000	1.089242	0.000000	0.000000	0.000000	0.015272	0.101272	-0.031610	0.000000	0.000000	4.000000	36.000000	0.000000
14752.154608	-0.121762	0.596165	0.030077	84.857834	117.079567	150.469482	1.518201	0.000000	1.089242	0.000000	0.000000	0.000000	0.015272	0.101272	-0.031610	0.000000	0.000000	4.000000	36.000000	0.000000
14752.157942	-0.121762	0.596165	0.030077	84.857834	117.079567	150.469482	1.518201	0.000000	1.089242	0.000000	0.000000	0.000000	0.015272	0.101272	-0.031610	0.000000	0.000000	4.000000	36.000000	0.000000
14752.161275	-0.121762	0.596165	0.030077	85.015671	118.255806	151.493378	1.503866	0.000000	1.088119	0.000000	0.000000	0.000000	0.015272	0.101272	-0.031610	0.000000	0.000000	4.000000	36.000000	0.000000
14752.164608	-0.121677	0.596486	0.030029	85.015671	118.255806	151.493378	1.503866	0.000000	1.088119	0.000000	0.000000	0.000000	0.025732	0.096287	-0.014483	0.000000	0.000000	4.000000	36.000000	0.000000
14752.167942	-0.121677	0.596486	0.030029	85.015671	118.255806	151.493378	1.503866	0.000000	1.088119	0.000000	0.000000	0.000000	0.025732	0.096287	-0.014483	0.000000	0.000000	4.000000	36.000000	0.000000
14752.171275	-0.121677	0.596486	0.030029	85.195313	119.857895	152.909348	1.501452	0.000000	1.083830	0.000000	0.000000	0.000000	0.025732	0.096287	-0.014483	0.000000	0.000000	4.000000	36.000000	0.000000
14752.174608	-0.121677	0.596486	0.030029	85.195313	119.857895	152.909348	1.501452	0.000000	1.083830	0.000000	0.000000	0.000000	0.025732	0.096287	-0.014483	0.000000	0.000000	4.000000	36.000000	0.000000
14752.177942	-0.121558	0.596763	0.030045	85.195313	119.857895	152.909348	1.501452	0.000000	1.083830	0.000000	0.000000	0.000000	0.035643	0.083126	0.004865	0.000000	0.000000	4.000000	36.000000	0.000000
14752.181275	-0.121558	0.596763	0.030045	85.373268	121.713768	154.574997	1.501452	0.000000	1.083830	0.000000	0.000000	0.000000	0.035643	0.083126	0.004865	0.000000	0.000000	4.000000	36.000000	0.000000
14752.184608	-0.121558	0.596763	0.030045	85.373268	121.713768	154.574997	1.501452	0.000000	1.083830	0.000000	0.000000	0.000000	0.035643	0.083126	0.004865	0.000000	0.000000	4.000000	36.000000	0.000000
14752.187942	-0.121558	0.596763	0.030045	85.373268	121.713768	154.574997	1.501452	0.000000	1.083830	0.000000	0.000000	0.000000	0.035643	0.083126	0.004865	0.000000	0.000000	4.000000	36.000000	0.000000
14752.191275	-0.121404	0.597172	0.030120	85.520226	123.366814	156.069305	1.502263	0.000000	1.077890	0.000000	0.000000	0.000000	0.046013	0.122676	0.022387	0.000000	0.000000	4.000000	36.000000	0.000000
14752.194608	-0.121404	0.597172	0.030120	85.520226	123.366814	156.069305	1.502263	0.000000	1.077890	0.000000	0.000000	0.000000	0.046013	0.122676	0.022387	0.000000	0.000000	4.000000	36.000000	0.000000
14752.197942	-0.121404	0.597172	0.030120	85.520226	123.366814	156.069305	1.502263	0.000000	1.077890	0.000000	0.000000	0.000000	0.046013	0.122676	0.022387	0.000000	0.000000	4.000000	36.000000	0.000000
14752.201275	-0.121404	0.597172	0.030120	85.615456	124.468491	157.070740	1.505994	0.000000	1.070221	0.000000	0.000000	0.000000	0.046013	0.122676	0.022387	0.000000	0.000000	4.000000	36.000000	0.000000
14752.204608	-0.121387	0.597312	0.030150	85.615456	124.468491	157.070740	1.505994	0.000000	1.070221	0.000000	0.000000	0.000000	0.005135	0.041978	0.008968	0.000000	0.000000	4.000000	36.000000	0.000000
14752.207942	-0.121387	0.597312	0.030150	85.615456	124.468491	157.070740	1.505994	0.000000	1.070221	0.000000	0.000000	0.000000	0.005135	0.041978	0.008968	0.000000	0.000000	4.000000	36.000000	0.000000
14752.211275	-0.121387	0.597312	0.030150	85.660225	124.931358	157.490463	1.507489	0.000000	1.069365	0.000000	0.000000	0.000000	0.005135	0.041978	0.008968	0.000000	0.000000	4.000000	36.000000	0.000000
14752.214608	-0.121387	0.597312	0.030150	85.660225	124.931358	157.490463	1.507489	0.000000	1.069365	0.000000	0.000000	0.000000	0.005135	0.041978	0.008968	0.000000	0.000000	4.000000	36.000000	0.000000
14752.217942	-0.121393	0.597378	0.030173	85.660225	124.931358	157.490463	1.507489	0.000000	1.069365	0.000000	0.000000	0.000000	-0.001757	0.019768	0.007049	0.000000	0.000000	4.000000	36.000000	0.000000
14752.221275	-0.121393	0.597378	0.030173	85.664917	124.871666	157.436066	1.507489	0.000000	1.069365	0.000000	0.000000	0.000000	-0.001757	0.019768	0.007049	0.000000	0.000000	4.000000	36.000000	0.000000
14752.224608	-0.121393	0.597378	0.030173	85.664917	124.871666	157.436066	1.507489	0.000000	1.069365	0.000000	0.000000	0.000000	-0.001757	0.019768	0.007049	0.000000	0.000000	4.000000	36.000000	0.000000
14752.227942	-0.121393	0.597378	0.030173	85.664917	124.871666	157.436066	1.507489	0.000000	1.069365	0.000000	0.000000	0.000000	-0.001757	0.019768	0.007049	0.000000	0.000000	4.000000	36.000000	0.000000
14752.231275	-0.121518	0.597430	0.030281	85.669662	124.811844	157.381531	1.508664	0.000000	1.069658	0.000000	0.000000	0.000000	-0.037520	0.015719	0.032234	0.000000	0.000000	4.000000	36.000000	0.000000
14752.234608	-0.121518	0.597430	0.030281	85.669662	124.811844	157.381531	1.508664	0.000000	1.069658	0.000000	0.000000	0.000000	-0.037520	0.015719	0.032234	0.000000	0.000000	4.000000	36.000000	0.000000
14752.237942	-0.121518	0.597430	0.030281	85.669662	124.811844	157.381531	1.508664	0.000000	1.069658	0.000000	0.000000	0.000000	-0.037520	0.015719	0.032234	0.000000	0.000000	4.000000	36.000000	0.000000
14752.241275	-0.121518	0.597430	0.030281	85.672020	124.787300	157.354202	1.514036	0.000000	1.075911	0.000000	0.000000	0.000000	-0.037520	0.015719	0.032234	0.000000	0.000000	4.000000	36.000000	0.000000
14752.244608	-0.121527	0.597408	0.030416	85.672020	124.787300	157.354202	1.514036	0.000000	1.075911	0.000000	0.000000	0.000000	-0.002770	-0.006554	0.040701	0.000000	0.000000	4.000000	36.000000	0.000000
14752.247942	-0.121527	0.597408	0.030416	85.672020	124.787300	157.354202	1.514036	0.000000	1.075911	0.000000	0.000000	0.000000	-0.002770	-0.006554	0.040701	0.000000	0.000000	4.000000	36.000000	0.000000
14752.251275	-0.121527	0.597408	0.030416	85.674416	124.770935	157.326859	1.520820	0.000000	1.076373	0.000000	0.000000	0.000000	-0.002770	-0.006554	0.040701	0.000000	0.000000	4.000000	36.000000	0.000000
14752.254608	-0.121527	0.597408	0.030416	85.674416	124.770935	157.326859	1.520820	0.000000	1.076373	0.000000	0.000000	0.000000	-0.002770	-0.006554	0.040701	0.000000	0.000000	4.000000	36.000000	0.000000
14752.257942	-0.121473	0.597378	0.030592	85.674416	124.770935	157.326859	1.520820	0.000000	1.076373	0.000000	0.000000	0.000000	0.016362	-0.009018	0.052754	0.000000	0.000000	4.000000	36.000000	0.000000
14752.261275	-0.121473	0.597378	0.030592	85.676727	124.757248	157.299484	1.520820	0.000000	1.076373	0.000000	0.000000	0.000000	0.016362	-0.009018	0.052754	0.000000	0.000000	4.000000	36.000000	0.000000
14752.264608	-0.121473	0.597378	0.030592	85.676727	124.757248	157.299484	1.520820	0.000000	1.076373	0.000000	0.000000	0.000000	0.016362	-0.009018	0.052754	0.000000	0.000000	4.000000	36.000000	0.000000
14752.267942	-0.121473	0.597378	0.030592	85.676727	124.757248	157.299484	1.520820	0.000000	1.076373	0.000000	0.000000	0.000000	0.016362	-0.009018	0.052754	0.000000	0.000000	4.000000	36.000000	0.000000
14752.271275	-0.121231	0.597290	0.031204	85.683708	124.702347	157.217163	1.529612	0.000000	1.073646	0.000000	0.000000	0.000000	0.072467	-0.026318	0.183502	0.000000	0.000000	4.000000	36.000000	0.000000
14752.274608	-0.121231	0.597290	0.031204	85.683708	124.702347	157.217163	1.529612	0.000000	1.073646	0.000000	0.000000	0.000000	0.072467	-0.026318	0.183502	0.000000	0.000000	4.000000	36.000000	0.000000
14752.277942	-0.121231	0.597290	0.031204	85.683708	124.702347	157.217163	1.529612	0.000000	1.073646	0.000000	0.000000	0.000000	0.072467	-0.026318	0.183502	0.000000	0.000000	4.000000	36.000000	0.000000
14752.281275	-0.121231	0.597290	0.031204	85.693161	124.630585	157.107010	1.560196	0.000000	1.061568	0.000000	0.000000	0.000000	0.072467	-0.026318	0.183502	0.000000	0.000000	4.000000	36.000000	0.000000
14752.284608	-0.120996	0.597260	0.031644	85.693161	124.630585	157.107010	1.560196	0.000000	1.061568	0.000000	0.000000	0.000000	0.070702	-0.009097	0.131927	0.000000	0.000000	4.000000	36.000000	0.000000
14752.287942	-0.120996	0.597260	0.031644	85.693161	124.630585	157.107010	1.560196	0.000000	1.061568	0.000000	0.000000	0.000000	0.070702	-0.009097	0.131927	0.000000	0.000000	4.000000	36.000000	0.000000
14752.291275	-0.120649	0.597221	0.032135	85.702576	124.569221	156.996368	1.582184	0.000000	1.049785	0.000000	0.000000	0.000000	0.104019	-0.011641	0.147330	0.000000	0.000000	4.000000	36.000000	0.000000
14752.294608	-0.120649	0.597221	0.032135	85.702576	124.569221	156.996368	1.582184	0.000000	1.049785	0.000000	0.000000	0.000000	0.104019	-0.011641	0.147330	0.000000	0.000000	4.000000	36.000000	0.000000
14752.297942	-0.120649	0.597221	0.032135	85.702576	124.569221	156.996368	1.582184	0.000000	1.049785	0.000000	0.000000	0.000000	0.104019	-0.011641	0.147330	0.000000	0.000000	4.000000	36.000000	0.000000
14752.301275	-0.120649	0.597221	0.032135	85.711296	124.557205	156.922714	1.606739	0.000000	1.032448	0.000000	0.000000	0.000000	0.104019	-0.011641	0.147330	0.000000	0.000000	4.000000	36.000000	0.000000
14752.304608	-0.120223	0.597185	0.032710	85.711296	124.557205	156.922714	1.606739	0.000000	1.032448	0.000000	0.000000	0.000000	0.127657	-0.010932	0.172441	0.000000	0.000000	4.000000	36.000000	0.000000
14752.307942	-0.120223	0.597185	0.032710	85.711296	124.557205	156.922714	1.606739	0.000000	1.032448	0.000000	0.000000	0.000000	0.127657	-0.010932	0.172441	0.000000	0.000000	4.000000	36.000000	0.000000
14752.311275	-0.119723	0.597129	0.033286	85.721809	124.733650	157.015198	1.635479	0.000000	1.011172	0.000000	0.000000	0.000000	0.150084	-0.016815	0.172779	0.000000	0.000000	4.000000	36.000000	0.000000
14752.314608	-0.119723	0.597129	0.033286	85.721809	124.733650	157.015198	1.635479	0.000000	1.011172	0.000000	0.000000	0.000000	0.150084	-0.016815	0.172779	0.000000	0.000000	4.000000	36.000000	0.000000
14752.317942	-0.119723	0.597129	0.033286	85.721809	124.733650	157.015198	1.635479	0.000000	1.011172	0.000000	0.000000	0.000000	0.150084	-0.016815	0.172779	0.000000	0.000000	4.000000	36.000000	0.000000
14752.321275	-0.119128	0.597073	0.033883	85.743286	125.345650	157.513351	1.664276	0.000000	0.986158	0.000000	0.000000	0.000000	0.178442	-0.016889	0.179382	0.000000	0.000000	4.000000	36.000000	0.000000
14752.324608	-0.119128	0.597073	0.033883	85.743286	125.345650	157.513351	1.664276	0.000000	0.986158	0.000000	0.000000	0.000000	0.178442	-0.016889	0.179382	0.000000	0.000000	4.000000	36.000000	0.000000
14752.327942	-0.119128	0.597073	0.033883	85.743286	125.345650	157.513351	1.664276	0.000000	0.986158	0.000000	0.000000	0.000000	0.178442	-0.016889	0.179382	0.000000	0.000000	4.000000	36.000000	0.000000
14752.331275	-0.118480	0.597024	0.034469	85.766449	126.463974	158.486420	1.694172	0.000000	0.956417	0.000000	0.000000	0.000000	0.194544	-0.014475	0.175643	0.000000	0.000000	4.000000	36.000000	0.000000
14752.334608	-0.118480	0.597024	0.034469	85.766449	126.463974	158.486420	1.694172	0.000000	0.956417	0.000000	0.000000	0.000000	0.194544	-0.014475	0.175643	0.000000	0.000000	4.000000	36.000000	0.000000
14752.337942	-0.118480	0.597024	0.034469	85.766449	126.463974	158.486420	1.694172	0.000000	0.956417	0.000000	0.000000	0.000000	0.194544	-0.014475	0.175643	0.000000	0.000000	4.000000	36.000000	0.000000
14752.341275	-0.118480	0.597024	0.034469	85.801147	128.207062	160.040390	1.723446	0.000000	0.923993	0.000000	0.000000	0.000000	0.194544	-0.014475	0.175643	0.000000	0.000000	4.000000	36.000000	0.000000
14752.344608	-0.117715	0.596948	0.035089	85.801147	128.207062	160.040390	1.723446	0.000000	0.923993	0.000000	0.000000	0.000000	0.229524	-0.022860	0.185971	0.000000	0.000000	4.000000	36.000000	0.000000
14752.347942	-0.117715	0.596948	0.035089	85.801147	128.207062	160.040390	1.723446	0.000000	0.923993	0.000000	0.000000	0.000000	0.229524	-0.022860	0.185971	0.000000	0.000000	4.000000	36.000000	0.000000
14752.351275	-0.116906	0.596863	0.035741	85.852066	130.678467	162.274658	1.754441	0.000000	0.885739	0.000000	0.000000	0.000000	0.242490	-0.025478	0.195778	0.000000	0.000000	4.000000	36.000000	0.000000
14752.354608	-0.116906	0.596863	0.035741	85.852066	130.678467	162.274658	1.754441	0.000000	0.885739	0.000000	0.000000	0.000000	0.242490	-0.025478	0.195778	0.000000	0.000000	4.000000	36.000000	0.000000
14752.357942	-0.116906	0.596863	0.035741	85.852066	130.678467	162.274658	1.754441	0.000000	0.885739	0.000000	0.000000	0.000000	0.242490	-0.025478	0.195778	0.000000	0.000000	4.000000	36.000000	0.000000
14752.361275	-0.116013	0.596748	0.036355	85.913475	133.713226	165.034775	1.787071	0.000000	0.845324	0.000000	0.000000	0.000000	0.267984	-0.034622	0.184156	0.000000	0.000000	4.000000	36.000000	0.000000
14752.364608	-0.116013	0.596748	0.036355	85.913475	133.713226	165.034775	1.787071	0.000000	0.845324	0.000000	0.000000	0.000000	0.267984	-0.034622	0.184156	0.000000	0.000000	4.000000	36.000000	0.000000
14752.367942	-0.116013	0.596748	0.036355	85.913475	133.713226	165.034775	1.787071	0.000000	0.845324	0.000000	0.000000	0.000000	0.267984	-0.034622	0.184156	0.000000	0.000000	4.000000	36.000000	0.000000
14752.371275	-0.115105	0.596615	0.037019	85.988976	136.914795	167.949493	1.817764	0.000000	0.800660	0.000000	0.000000	0.000000	0.272427	-0.039774	0.199015	0.000000	0.000000	4.000000	36.000000	0.000000
14752.374608	-0.115105	0.596615	0.037019	85.988976	136.914795	167.949493	1.817764	0.000000	0.800660	0.000000	0.000000	0.000000	0.272427	-0.039774	0.199015	0.000000	0.000000	4.000000	36.000000	0.000000
14752.377942	-0.115105	0.596615	0.037019	85.988976	136.914795	167.949493	1.817764	0.000000	0.800660	0.000000	0.000000	0.000000	0.272427	-0.039774	0.199015	0.000000	0.000000	4.000000	36.000000	0.000000
14752.381275	-0.114182	0.596452	0.037626	86.072052	139.919617	170.671265	1.850933	0.000000	0.755256	0.000000	0.000000	0.000000	0.276832	-0.048950	0.182318	0.000000	0.000000	4.000000	36.000000	0.000000
14752.384608	-0.114182	0.596452	0.037626	86.072052	139.919617	170.671265	1.850933	0.000000	0.755256	0.000000	0.000000	0.000000	0.276832	-0.048950	0.182318	0.000000	0.000000	4.000000	36.000000	0.000000
14752.387942	-0.114182	0.596452	0.037626	86.072052	139.919617	170.671265	1.850933	0.000000	0.755256	0.000000	0.000000	0.000000	0.276832	-0.048950	0.182318	0.000000	0.000000	4.000000	36.000000	0.000000
14752.391275	-0.113250	0.596250	0.038201	86.140450	142.461227	172.961258	1.881320	0.000000	0.709117	0.000000	0.000000	0.000000	0.279569	-0.060617	0.172470	0.000000	0.000000	4.000000	36.000000	0.000000
14752.394608	-0.113250	0.596250	0.038201	86.140450	142.461227	172.961258	1.881320	0.000000	0.709117	0.000000	0.000000	0.000000	0.279569	-0.060617	0.172470	0.000000	0.000000	4.000000	36.000000	0.000000
14752.397942	-0.113250	0.596250	0.038201	86.140450	142.461227	172.961258	1.881320	0.000000	0.709117	0.000000	0.000000	0.000000	0.279569	-0.060617	0.172470	0.000000	0.000000	4.000000	36.000000	0.000000
14752.401275	-0.112337	0.596028	0.038753	86.172287	144.321442	174.616577	1.910065	0.000000	0.662522	0.000000	0.000000	0.000000	0.274129	-0.066484	0.165654	0.000000	0.000000	4.000000	36.000000	0.000000
14752.404608	-0.112337	0.596028	0.038753	86.172287	144.321442	174.616577	1.910065	0.000000	0.662522	0.000000	0.000000	0.000000	0.274129	-0.066484	0.165654	0.000000	0.000000	4.000000	36.000000	0.000000
14752.407942	-0.112337	0.596028	0.038753	86.172287	144.321442	174.616577	1.910065	0.000000	0.662522	0.000000	0.000000	0.000000	0.274129	-0.066484	0.165654	0.000000	0.000000	4.000000	36.000000	0.000000
14752.411275	-0.111481	0.595749	0.039241	86.177361	145.398315	175.540802	1.937674	0.000000	0.616834	0.000000	0.000000	0.000000	0.256589	-0.083937	0.146381	0.000000	0.000000	4.000000	36.000000	0.000000
14752.414608	-0.111481	0.595749	0.039241	86.177361	145.398315	175.540802	1.937674	0.000000	0.616834	0.000000	0.000000	0.000000	0.256589	-0.083937	0.146381	0.000000	0.000000	4.000000	36.000000	0.000000
14752.417942	-0.111481	0.595749	0.039241	86.177361	145.398315	175.540802	1.937674	0.000000	0.616834	0.000000	0.000000	0.000000	0.256589	-0.083937	0.146381	0.000000	0.000000	4.000000	36.000000	0.000000
14752.421275	-0.110688	0.595430	0.039681	86.156509	145.861954	175.895508	1.962071	0.000000	0.574070	0.000000	0.000000	0.000000	0.237872	-0.095583	0.131839	0.000000	0.000000	4.000000	36.000000	0.000000
14752.424608	-0.110688	0.595430	0.039681	86.156509	145.861954	175.895508	1.962071	0.000000	0.574070	0.000000	0.000000	0.000000	0.237872	-0.095583	0.131839	0.000000	0.000000	4.000000	36.000000	0.000000
14752.427942	-0.110688	0.595430	0.039681	86.156509	145.861954	175.895508	1.962071	0.000000	0.574070	0.000000	0.000000	0.000000	0.237872	-0.095583	0.131839	0.000000	0.000000	4.000000	36.000000	0.000000
14752.431275	-0.109906	0.595081	0.040060	86.124496	146.146713	176.082764	1.984044	0.000000	0.534424	0.000000	0.000000	0.000000	0.234739	-0.104651	0.113630	0.000000	0.000000	4.000000	36.000000	0.000000
14752.434608	-0.109906	0.595081	0.040060	86.124496	146.146713	176.082764	1.984044	0.000000	0.534424	0.000000	0.000000	0.000000	0.234739	-0.104651	0.113630	0.000000	0.000000	4.000000	36.000000	0.000000
14752.437942	-0.109906	0.595081	0.040060	86.124496	146.146713	176.082764	1.984044	0.000000	0.534424	0.000000	0.000000	0.000000	0.234739	-0.104651	0.113630	0.000000	0.000000	4.000000	36.000000	0.000000
14752.441275	-0.109906	0.595081	0.040060	86.086540	146.453293	176.300125	2.002982	0.000000	0.495301	0.000000	0.000000	0.000000	0.234739	-0.104651	0.113630	0.000000	0.000000	4.000000	36.000000	0.000000
14752.444608	-0.109160	0.594675	0.040380	86.086540	146.453293	176.300125	2.002982	0.000000	0.495301	0.000000	0.000000	0.000000	0.223942	-0.122013	0.096070	0.000000	0.000000	4.000000	36.000000	0.000000
14752.447942	-0.109160	0.594675	0.040380	86.086540	146.453293	176.300125	2.002982	0.000000	0.495301	0.000000	0.000000	0.000000	0.223942	-0.122013	0.096070	0.000000	0.000000	4.000000	36.000000	0.000000
14752.451275	-0.108433	0.594248	0.040678	86.040421	146.824326	176.594009	2.018994	0.000000	0.457977	0.000000	0.000000	0.000000	0.218110	-0.127853	0.089417	0.000000	0.000000	4.000000	36.000000	0.000000
14752.454608	-0.108433	0.594248	0.040678	86.040421	146.824326	176.594009	2.018994	0.000000	0.457977	0.000000	0.000000	0.000000	0.218110	-0.127853	0.089417	0.000000	0.000000	4.000000	36.000000	0.000000
14752.457942	-0.108433	0.594248	0.040678	86.040421	146.824326	176.594009	2.018994	0.000000	0.457977	0.000000	0.000000	0.000000	0.218110	-0.127853	0.089417	0.000000	0.000000	4.000000	36.000000	0.000000
14752.461275	-0.108433	0.594248	0.040678	85.991272	147.201752	176.889084	2.033896	0.000000	0.421625	0.000000	0.000000	0.000000	0.218110	-0.127853	0.089417	0.000000	0.000000	4.000000	36.000000	0.000000
14752.464608	-0.107771	0.593756	0.040935	85.991272	147.201752	176.889084	2.033896	0.000000	0.421625	0.000000	0.000000	0.000000	0.198598	-0.147749	0.077213	0.000000	0.000000	4.000000	36.000000	0.000000
14752.467942	-0.107771	0.593756	0.040935	85.991272	147.201752	176.889084	2.033896	0.000000	0.421625	0.000000	0.000000	0.000000	0.198598	-0.147749	0.077213	0.000000	0.000000	4.000000	36.000000	0.000000
14752.471275	-0.107128	0.593244	0.041171	85.936195	147.597198	177.207642	2.046765	0.000000	0.388526	0.000000	0.000000	0.000000	0.192692	-0.153528	0.070592	0.000000	0.000000	4.000000	36.000000	0.000000
14752.474608	-0.107128	0.593244	0.041171	85.936195	147.597198	177.207642	2.046765	0.000000	0.388526	0.000000	0.000000	0.000000	0.192692	-0.153528	0.070592	0.000000	0.000000	4.000000	36.000000	0.000000
14752.477942	-0.107128	0.593244	0.041171	85.936195	147.597198	177.207642	2.046765	0.000000	0.388526	0.000000	0.000000	0.000000	0.192692	-0.153528	0.070592	0.000000	0.000000	4.000000	36.000000	0.000000
14752.481275	-0.107128	0.593244	0.041171	85.871513	147.995605	177.538925	2.058531	0.000000	0.356411	0.000000	0.000000	0.000000	0.192692	-0.153528	0.070592	0.000000	0.000000	4.000000	36.000000	0.000000
14752.484608	-0.106575	0.592666	0.041360	85.871513	147.995605	177.538925	2.058531	0.000000	0.356411	0.000000	0.000000	0.000000	0.165998	-0.173400	0.056899	0.000000	0.000000	4.000000	36.000000	0.000000
14752.487942	-0.106575	0.592666	0.041360	85.871513	147.995605	177.538925	2.058531	0.000000	0.356411	0.000000	0.000000	0.000000	0.165998	-0.173400	0.056899	0.000000	0.000000	4.000000	36.000000	0.000000
14752.491275	-0.106064	0.592097	0.041516	85.806702	148.375595	177.859970	2.068014	0.000000	0.328744	0.000000	0.000000	0.000000	0.153381	-0.170786	0.046630	0.000000	0.000000	4.000000	36.000000	0.000000
14752.494608	-0.106064	0.592097	0.041516	85.806702	148.375595	177.859970	2.068014	0.000000	0.328744	0.000000	0.000000	0.000000	0.153381	-0.170786	0.046630	0.000000	0.000000	4.000000	36.000000	0.000000
14752.497942	-0.106064	0.592097	0.041516	85.806702	148.375595	177.859970	2.068014	0.000000	0.328744	0.000000	0.000000	0.000000	0.153381	-0.170786	0.046630	0.000000	0.000000	4.000000	36.000000	0.000000
14752.501275	-0.106064	0.592097	0.041516	85.738823	148.748962	178.185226	2.075785	0.000000	0.303181	0.000000	0.000000	0.000000	0.153381	-0.170786	0.046630	0.000000	0.000000	4.000000	36.000000	0.000000
14752.504608	-0.105648	0.591500	0.041657	85.738823	148.748962	178.185226	2.075785	0.000000	0.303181	0.000000	0.000000	0.000000	0.124612	-0.179133	0.042424	0.000000	0.000000	4.000000	36.000000	0.000000
14752.507942	-0.105648	0.591500	0.041657	85.738823	148.748962	178.185226	2.075785	0.000000	0.303181	0.000000	0.000000	0.000000	0.124612	-0.179133	0.042424	0.000000	0.000000	4.000000	36.000000	0.000000
14752.511275	-0.105300	0.590884	0.041767	85.667854	149.117340	178.513718	2.082856	0.000000	0.282412	0.000000	0.000000	0.000000	0.104385	-0.184842	0.032893	0.000000	0.000000	4.000000	36.000000	0.000000
14752.514608	-0.105300	0.590884	0.041767	85.667854	149.117340	178.513718	2.082856	0.000000	0.282412	0.000000	0.000000	0.000000	0.104385	-0.184842	0.032893	0.000000	0.000000	4.000000	36.000000	0.000000
14752.517942	-0.105300	0.590884	0.041767	85.667854	149.117340	178.513718	2.082856	0.000000	0.282412	0.000000	0.000000	0.000000	0.104385	-0.184842	0.032893	0.000000	0.000000	4.000000	36.000000	0.000000
14752.521275	-0.105300	0.590884	0.041767	85.596115	149.446411	178.809799	2.088338	0.000000	0.265015	0.000000	0.000000	0.000000	0.104385	-0.184842	0.032893	0.000000	0.000000	4.000000	36.000000	0.000000
14752.524608	-0.105015	0.590257	0.041822	85.596115	149.446411	178.809799	2.088338	0.000000	0.265015	0.000000	0.000000	0.000000	0.085579	-0.187924	0.016515	0.000000	0.000000	4.000000	36.000000	0.000000
14752.527942	-0.105015	0.590257	0.041822	85.596115	149.446411	178.809799	2.088338	0.000000	0.265015	0.000000	0.000000	0.000000	0.085579	-0.187924	0.016515	0.000000	0.000000	4.000000	36.000000	0.000000
14752.531275	-0.104730	0.589631	0.041876	85.515114	149.651230	178.993011	2.091091	0.000000	0.250752	0.000000	0.000000	0.000000	0.085639	-0.187856	0.016235	0.000000	0.000000	4.000000	36.000000	0.000000
14752.534608	-0.104730	0.589631	0.041876	85.515114	149.651230	178.993011	2.091091	0.000000	0.250752	0.000000	0.000000	0.000000	0.085639	-0.187856	0.016235	0.000000	0.000000	4.000000	36.000000	0.000000
14752.537942	-0.104730	0.589631	0.041876	85.515114	149.651230	178.993011	2.091091	0.000000	0.250752	0.000000	0.000000	0.000000	0.085639	-0.187856	0.016235	0.000000	0.000000	4.000000	36.000000	0.000000
14752.541275	-0.104730	0.589631	0.041876	85.420372	149.309021	178.666306	2.093796	0.000000	0.236479	0.000000	0.000000	0.000000	0.085639	-0.187856	0.016235	0.000000	0.000000	4.000000	36.000000	0.000000
14752.544608	-0.104464	0.588986	0.041908	85.420372	149.309021	178.666306	2.093796	0.000000	0.236479	0.000000	0.000000	0.000000	0.079578	-0.193500	0.009719	0.000000	0.000000	4.000000	36.000000	0.000000
14752.547942	-0.104464	0.588986	0.041908	85.420372	149.309021	178.666306	2.093796	0.000000	0.236479	0.000000	0.000000	0.000000	0.079578	-0.193500	0.009719	0.000000	0.000000	4.000000	36.000000	0.000000
14752.551275	-0.104170	0.588350	0.041922	85.306808	148.287384	177.703369	2.095416	0.000000	0.223215	0.000000	0.000000	0.000000	0.088174	-0.190801	0.004053	0.000000	0.000000	4.000000	36.000000	0.000000
14752.554608	-0.104170	0.588350	0.041922	85.306808	148.287384	177.703369	2.095416	0.000000	0.223215	0.000000	0.000000	0.000000	0.088174	-0.190801	0.004053	0.000000	0.000000	4.000000	36.000000	0.000000
14752.557942	-0.104170	0.588350	0.041922	85.306808	148.287384	177.703369	2.095416	0.000000	0.223215	0.000000	0.000000	0.000000	0.088174	-0.190801	0.004053	0.000000	0.000000	4.000000	36.000000	0.000000
14752.561275	-0.104170	0.588350	0.041922	85.180618	146.861679	176.369476	2.096092	0.000000	0.208520	0.000000	0.000000	0.000000	0.088174	-0.190801	0.004053	0.000000	0.000000	4.000000	36.000000	0.000000
14752.564608	-0.103873	0.587695	0.041918	85.180618	146.861679	176.369476	2.096092	0.000000	0.208520	0.000000	0.000000	0.000000	0.089210	-0.196424	-0.001007	0.000000	0.000000	4.000000	36.000000	0.000000
14752.567942	-0.103873	0.587695	0.041918	85.180618	146.861679	176.369476	2.096092	0.000000	0.208520	0.000000	0.000000	0.000000	0.089210	-0.196424	-0.001007	0.000000	0.000000	4.000000	36.000000	0.000000
14752.571275	-0.103594	0.587050	0.041886	85.051453	145.677780	175.264862	2.095924	0.000000	0.193651	0.000000	0.000000	0.000000	0.083566	-0.193631	-0.009652	0.000000	0.000000	4.000000	36.000000	0.000000
14752.574608	-0.103594	0.587050	0.041886	85.051453	145.677780	175.264862	2.095924	0.000000	0.193651	0.000000	0.000000	0.000000	0.083566	-0.193631	-0.009652	0.000000	0.000000	4.000000	36.000000	0.000000
14752.577942	-0.103594	0.587050	0.041886	85.051453	145.677780	175.264862	2.095924	0.000000	0.193651	0.000000	0.000000	0.000000	0.083566	-0.193631	-0.009652	0.000000	0.000000	4.000000	36.000000	0.000000
14752.581275	-0.103594	0.587050	0.041886	84.936630	144.959412	174.598648	2.094315	0.000000	0.179724	0.000000	0.000000	0.000000	0.083566	-0.193631	-0.009652	0.000000	0.000000	4.000000	36.000000	0.000000
14752.584608	-0.103289	0.586386	0.041842	84.936630	144.959412	174.598648	2.094315	0.000000	0.179724	0.000000	0.000000	0.000000	0.091697	-0.199230	-0.013263	0.000000	0.000000	4.000000	36.000000	0.000000
14752.587942	-0.103289	0.586386	0.041842	84.936630	144.959412	174.598648	2.094315	0.000000	0.179724	0.000000	0.000000	0.000000	0.091697	-0.199230	-0.013263	0.000000	0.000000	4.000000	36.000000	0.000000
14752.591275	-0.103032	0.585694	0.041794	84.843224	144.623993	174.287018	2.092105	0.000000	0.164441	0.000000	0.000000	0.000000	0.077093	-0.207436	-0.014462	0.000000	0.000000	4.000000	36.000000	0.000000
14752.594608	-0.103032	0.585694	0.041794	84.843224	144.623993	174.287018	2.092105	0.000000	0.164441	0.000000	0.000000	0.000000	0.077093	-0.207436	-0.014462	0.000000	0.000000	4.000000	36.000000	0.000000
14752.597942	-0.103032	0.585694	0.041794	84.843224	144.623993	174.287018	2.092105	0.000000	0.164441	0.000000	0.000000	0.000000	0.077093	-0.207436	-0.014462	0.000000	0.000000	4.000000	36.000000	0.000000
14752.601275	-0.103032	0.585694	0.041794	84.789589	144.609970	174.268539	2.089694	0.000000	0.151592	0.000000	0.000000	0.000000	0.077093	-0.207436	-0.014462	0.000000	0.000000	4.000000	36.000000	0.000000
14752.604608	-0.102763	0.584974	0.041690	84.789589	144.609970	174.268539	2.089694	0.000000	0.151592	0.000000	0.000000	0.000000	0.080520	-0.215967	-0.031248	0.000000	0.000000	4.000000	36.000000	0.000000
14752.607942	-0.102763	0.584974	0.041690	84.789589	144.609970	174.268539	2.089694	0.000000	0.151592	0.000000	0.000000	0.000000	0.080520	-0.215967	-0.031248	0.000000	0.000000	4.000000	36.000000	0.000000
14752.611275	-0.102496	0.584227	0.041591	84.767967	144.742859	174.378845	2.084486	0.000000	0.138172	0.000000	0.000000	0.000000	0.080130	-0.224153	-0.029576	0.000000	0.000000	4.000000	36.000000	0.000000
14752.614608	-0.102496	0.584227	0.041591	84.767967	144.742859	174.378845	2.084486	0.000000	0.138172	0.000000	0.000000	0.000000	0.080130	-0.224153	-0.029576	0.000000	0.000000	4.000000	36.000000	0.000000
14752.617942	-0.102496	0.584227	0.041591	84.767967	144.742859	174.378845	2.084486	0.000000	0.138172	0.000000	0.000000	0.000000	0.080130	-0.224153	-0.029576	0.000000	0.000000	4.000000	36.000000	0.000000
14752.621275	-0.102496	0.584227	0.041591	84.780800	144.650848	174.274673	2.079557	0.000000	0.124817	0.000000	0.000000	0.000000	0.080130	-0.224153	-0.029576	0.000000	0.000000	4.000000	36.000000	0.000000
14752.624608	-0.102272	0.583489	0.041459	84.780800	144.650848	174.274673	2.079557	0.000000	0.124817	0.000000	0.000000	0.000000	0.067370	-0.221275	-0.039727	0.000000	0.000000	4.000000	36.000000	0.000000
14752.627942	-0.102272	0.583489	0.041459	84.780800	144.650848	174.274673	2.079557	0.000000	0.124817	0.000000	0.000000	0.000000	0.067370	-0.221275	-0.039727	0.000000	0.000000	4.000000	36.000000	0.000000
14752.631275	-0.102074	0.582771	0.041336	84.834267	144.213043	173.838348	2.072936	0.000000	0.113589	0.000000	0.000000	0.000000	0.059314	-0.215435	-0.036721	0.000000	0.000000	4.000000	36.000000	0.000000
14752.634608	-0.102074	0.582771	0.041336	84.834267	144.213043	173.838348	2.072936	0.000000	0.113589	0.000000	0.000000	0.000000	0.059314	-0.215435	-0.036721	0.000000	0.000000	4.000000	36.000000	0.000000
14752.637942	-0.102074	0.582771	0.041336	84.834267	144.213043	173.838348	2.072936	0.000000	0.113589	0.000000	0.000000	0.000000	0.059314	-0.215435	-0.036721	0.000000	0.000000	4.000000	36.000000	0.000000
14752.641275	-0.102074	0.582771	0.041336	84.933334	143.240143	172.895218	2.066816	0.000000	0.103703	0.000000	0.000000	0.000000	0.059314	-0.215435	-0.036721	0.000000	0.000000	4.000000	36.000000	0.000000
14752.644608	-0.101976	0.582045	0.041216	84.933334	143.240143	172.895218	2.066816	0.000000	0.103703	0.000000	0.000000	0.000000	0.029562	-0.217987	-0.036025	0.000000	0.000000	4.000000	36.000000	0.000000
14752.647942	-0.101976	0.582045	0.041216	84.933334	143.240143	172.895218	2.066816	0.000000	0.103703	0.000000	0.000000	0.000000	0.029562	-0.217987	-0.036025	0.000000	0.000000	4.000000	36.000000	0.000000
14752.651275	-0.101951	0.581337	0.041097	85.060173	141.565430	171.292694	2.060812	0.000000	0.098776	0.000000	0.000000	0.000000	0.007337	-0.212177	-0.035861	0.000000	0.000000	4.000000	36.000000	0.000000
14752.654608	-0.101951	0.581337	0.041097	85.060173	141.565430	171.292694	2.060812	0.000000	0.098776	0.000000	0.000000	0.000000	0.007337	-0.212177	-0.035861	0.000000	0.000000	4.000000	36.000000	0.000000
14752.657942	-0.101951	0.581337	0.041097	85.060173	141.565430	171.292694	2.060812	0.000000	0.098776	0.000000	0.000000	0.000000	0.007337	-0.212177	-0.035861	0.000000	0.000000	4.000000	36.000000	0.000000
14752.661275	-0.101951	0.581337	0.041097	85.167343	139.161316	169.019135	2.054835	0.000000	0.097553	0.000000	0.000000	0.000000	0.007337	-0.212177	-0.035861	0.000000	0.000000	4.000000	36.000000	0.000000
14752.664608	-0.101982	0.580640	0.041005	85.167343	139.161316	169.019135	2.054835	0.000000	0.097553	0.000000	0.000000	0.000000	-0.009186	-0.209158	-0.027372	0.000000	0.000000	4.000000	36.000000	0.000000
14752.667942	-0.101982	0.580640	0.041005	85.167343	139.161316	169.019135	2.054835	0.000000	0.097553	0.000000	0.000000	0.000000	-0.009186	-0.209158	-0.027372	0.000000	0.000000	4.000000	36.000000	0.000000
14752.671275	-0.102057	0.579897	0.040894	85.225044	136.129181	166.160034	2.050273	0.000000	0.099084	0.000000	0.000000	0.000000	-0.022711	-0.222967	-0.033472	0.000000	0.000000	4.000000	36.000000	0.000000
14752.674608	-0.102057	0.579897	0.040894	85.225044	136.129181	166.160034	2.050273	0.000000	0.099084	0.000000	0.000000	0.000000	-0.022711	-0.222967	-0.033472	0.000000	0.000000	4.000000	36.000000	0.000000
14752.677942	-0.102057	0.579897	0.040894	85.225044	136.129181	166.160034	2.050273	0.000000	0.099084	0.000000	0.000000	0.000000	-0.022711	-0.222967	-0.033472	0.000000	0.000000	4.000000	36.000000	0.000000
14752.681275	-0.102185	0.579145	0.040794	85.224060	132.980972	163.217377	2.044694	0.000000	0.102869	0.000000	0.000000	0.000000	-0.038216	-0.225571	-0.029884	0.000000	0.000000	4.000000	36.000000	0.000000
14752.684608	-0.102185	0.579145	0.040794	85.224060	132.980972	163.217377	2.044694	0.000000	0.102869	0.000000	0.000000	0.000000	-0.038216	-0.225571	-0.029884	0.000000	0.000000	4.000000	36.000000	0.000000
14752.687942	-0.102185	0.579145	0.040794	85.224060	132.980972	163.217377	2.044694	0.000000	0.102869	0.000000	0.000000	0.000000	-0.038216	-0.225571	-0.029884	0.000000	0.000000	4.000000	36.000000	0.000000
14752.691275	-0.102349	0.578338	0.040635	85.180367	130.028488	160.480942	2.039713	0.000000	0.109239	0.000000	0.000000	0.000000	-0.049298	-0.242209	-0.047810	0.000000	0.000000	4.000000	36.000000	0.000000
14752.694608	-0.102349	0.578338	0.040635	85.180367	130.028488	160.480942	2.039713	0.000000	0.109239	0.000000	0.000000	0.000000	-0.049298	-0.242209	-0.047810	0.000000	0.000000	4.000000	36.000000	0.000000
14752.697942	-0.102349	0.578338	0.040635	85.180367	130.028488	160.480942	2.039713	0.000000	0.109239	0.000000	0.000000	0.000000	-0.049298	-0.242209	-0.047810	0.000000	0.000000	4.000000	36.000000	0.000000
14752.701275	-0.102349	0.578338	0.040635	85.107956	127.660912	158.318802	2.031745	0.000000	0.117455	0.000000	0.000000	0.000000	-0.049298	-0.242209	-0.047810	0.000000	0.000000	4.000000	36.000000	0.000000
14752.704608	-0.102577	0.577494	0.040427	85.107956	127.660912	158.318802	2.031745	0.000000	0.117455	0.000000	0.000000	0.000000	-0.068430	-0.253223	-0.062399	0.000000	0.000000	4.000000	36.000000	0.000000
14752.707942	-0.102577	0.577494	0.040427	85.107956	127.660912	158.318802	2.031745	0.000000	0.117455	0.000000	0.000000	0.000000	-0.068430	-0.253223	-0.062399	0.000000	0.000000	4.000000	36.000000	0.000000
14752.711275	-0.102866	0.576669	0.040157	85.016144	125.952812	156.796173	2.021345	0.000000	0.128860	0.000000	0.000000	0.000000	-0.086707	-0.247471	-0.080913	0.000000	0.000000	4.000000	36.000000	0.000000
14752.714608	-0.102866	0.576669	0.040157	85.016144	125.952812	156.796173	2.021345	0.000000	0.128860	0.000000	0.000000	0.000000	-0.086707	-0.247471	-0.080913	0.000000	0.000000	4.000000	36.000000	0.000000
14752.717942	-0.102866	0.576669	0.040157	85.016144	125.952812	156.796173	2.021345	0.000000	0.128860	0.000000	0.000000	0.000000	-0.086707	-0.247471	-0.080913	0.000000	0.000000	4.000000	36.000000	0.000000
14752.721275	-0.102866	0.576669	0.040157	84.909576	124.735649	155.754242	2.007860	0.000000	0.143311	0.000000	0.000000	0.000000	-0.086707	-0.247471	-0.080913	0.000000	0.000000	4.000000	36.000000	0.000000
14752.724608	-0.103188	0.575872	0.039808	84.909576	124.735649	155.754242	2.007860	0.000000	0.143311	0.000000	0.000000	0.000000	-0.096433	-0.238964	-0.104793	0.000000	0.000000	4.000000	36.000000	0.000000
14752.727942	-0.103188	0.575872	0.039808	84.909576	124.735649	155.754242	2.007860	0.000000	0.143311	0.000000	0.000000	0.000000	-0.096433	-0.238964	-0.104793	0.000000	0.000000	4.000000	36.000000	0.000000
14752.731275	-0.103570	0.575169	0.039401	84.797371	123.699783	154.895432	1.990394	0.000000	0.159383	0.000000	0.000000	0.000000	-0.114819	-0.210971	-0.122188	0.000000	0.000000	4.000000	36.000000	0.000000
14752.734608	-0.103570	0.575169	0.039401	84.797371	123.699783	154.895432	1.990394	0.000000	0.159383	0.000000	0.000000	0.000000	-0.114819	-0.210971	-0.122188	0.000000	0.000000	4.000000	36.000000	0.000000
14752.737942	-0.103570	0.575169	0.039401	84.797371	123.699783	154.895432	1.990394	0.000000	0.159383	0.000000	0.000000	0.000000	-0.114819	-0.210971	-0.122188	0.000000	0.000000	4.000000	36.000000	0.000000
14752.741275	-0.103570	0.575169	0.039401	84.681641	122.448235	153.838303	1.970030	0.000000	0.178520	0.000000	0.000000	0.000000	-0.114819	-0.210971	-0.122188	0.000000	0.000000	4.000000	36.000000	0.000000
14752.744608	-0.103963	0.574642	0.038927	84.681641	122.448235	153.838303	1.970030	0.000000	0.178520	0.000000	0.000000	0.000000	-0.117824	-0.158099	-0.142203	0.000000	0.000000	4.000000	36.000000	0.000000
14752.747942	-0.103963	0.574642	0.038927	84.681641	122.448235	153.838303	1.970030	0.000000	0.178520	0.000000	0.000000	0.000000	-0.117824	-0.158099	-0.142203	0.000000	0.000000	4.000000	36.000000	0.000000
14752.751275	-0.104357	0.574263	0.038459	84.541054	121.071976	152.678253	1.946329	0.000000	0.198157	0.000000	0.000000	0.000000	-0.118034	-0.113591	-0.140136	0.000000	0.000000	4.000000	36.000000	0.000000
14752.754608	-0.104357	0.574263	0.038459	84.541054	121.071976	152.678253	1.946329	0.000000	0.198157	0.000000	0.000000	0.000000	-0.118034	-0.113591	-0.140136	0.000000	0.000000	4.000000	36.000000	0.000000
14752.757942	-0.104357	0.574263	0.038459	84.541054	121.071976	152.678253	1.946329	0.000000	0.198157	0.000000	0.000000	0.000000	-0.118034	-0.113591	-0.140136	0.000000	0.000000	4.000000	36.000000	0.000000
14752.761275	-0.104357	0.574263	0.038459	84.392303	119.536224	151.375504	1.922973	0.000000	0.217829	0.000000	0.000000	0.000000	-0.118034	-0.113591	-0.140136	0.000000	0.000000	4.000000	36.000000	0.000000
14752.764608	-0.104780	0.574097	0.038021	84.392303	119.536224	151.375504	1.922973	0.000000	0.217829	0.000000	0.000000	0.000000	-0.127024	-0.049886	-0.131442	0.000000	0.000000	4.000000	36.000000	0.000000
14752.767942	-0.104780	0.574097	0.038021	84.392303	119.536224	151.375504	1.922973	0.000000	0.217829	0.000000	0.000000	0.000000	-0.127024	-0.049886	-0.131442	0.000000	0.000000	4.000000	36.000000	0.000000
14752.771275	-0.105199	0.574088	0.037568	84.258507	117.996666	150.060486	1.901066	0.000000	0.239000	0.000000	0.000000	0.000000	-0.125845	-0.002872	-0.136016	0.000000	0.000000	4.000000	36.000000	0.000000
14752.774608	-0.105199	0.574088	0.037568	84.258507	117.996666	150.060486	1.901066	0.000000	0.239000	0.000000	0.000000	0.000000	-0.125845	-0.002872	-0.136016	0.000000	0.000000	4.000000	36.000000	0.000000
14752.777942	-0.105199	0.574088	0.037568	84.258507	117.996666	150.060486	1.901066	0.000000	0.239000	0.000000	0.000000	0.000000	-0.125845	-0.002872	-0.136016	0.000000	0.000000	4.000000	36.000000	0.000000
14752.781275	-0.105608	0.574253	0.037183	84.155548	116.712334	148.966156	1.878397	0.000000	0.259974	0.000000	0.000000	0.000000	-0.122632	0.049629	-0.115562	0.000000	0.000000	4.000000	36.000000	0.000000
14752.784608	-0.105608	0.574253	0.037183	84.155548	116.712334	148.966156	1.878397	0.000000	0.259974	0.000000	0.000000	0.000000	-0.122632	0.049629	-0.115562	0.000000	0.000000	4.000000	36.000000	0.000000
14752.787942	-0.105608	0.574253	0.037183	84.155548	116.712334	148.966156	1.878397	0.000000	0.259974	0.000000	0.000000	0.000000	-0.122632	0.049629	-0.115562	0.000000	0.000000	4.000000	36.000000	0.000000
14752.791275	-0.106003	0.574575	0.036849	84.097313	115.819038	148.203690	1.859136	0.000000	0.280413	0.000000	0.000000	0.000000	-0.118428	0.096541	-0.100069	0.000000	0.000000	4.000000	36.000000	0.000000
14752.794608	-0.106003	0.574575	0.036849	84.097313	115.819038	148.203690	1.859136	0.000000	0.280413	0.000000	0.000000	0.000000	-0.118428	0.096541	-0.100069	0.000000	0.000000	4.000000	36.000000	0.000000
14752.797942	-0.106003	0.574575	0.036849	84.097313	115.819038	148.203690	1.859136	0.000000	0.280413	0.000000	0.000000	0.000000	-0.118428	0.096541	-0.100069	0.000000	0.000000	4.000000	36.000000	0.000000
14752.801275	-0.106003	0.574575	0.036849	84.111938	115.331734	147.774399	1.842458	0.000000	0.300151	0.000000	0.000000	0.000000	-0.118428	0.096541	-0.100069	0.000000	0.000000	4.000000	36.000000	0.000000
14752.804608	-0.106338	0.575025	0.036583	84.111938	115.331734	147.774399	1.842458	0.000000	0.300151	0.000000	0.000000	0.000000	-0.100602	0.135168	-0.079730	0.000000	0.000000	4.000000	36.000000	0.000000
14752.807942	-0.106338	0.575025	0.036583	84.111938	115.331734	147.774399	1.842458	0.000000	0.300151	0.000000	0.000000	0.000000	-0.100602	0.135168	-0.079730	0.000000	0.000000	4.000000	36.000000	0.000000
14752.811275	-0.106602	0.575577	0.036330	84.150650	114.859169	147.331741	1.829170	0.000000	0.316918	0.000000	0.000000	0.000000	-0.079222	0.165457	-0.076122	0.000000	0.000000	4.000000	36.000000	0.000000
14752.814608	-0.106602	0.575577	0.036330	84.150650	114.859169	147.331741	1.829170	0.000000	0.316918	0.000000	0.000000	0.000000	-0.079222	0.165457	-0.076122	0.000000	0.000000	4.000000	36.000000	0.000000
14752.817942	-0.106602	0.575577	0.036330	84.150650	114.859169	147.331741	1.829170	0.000000	0.316918	0.000000	0.000000	0.000000	-0.079222	0.165457	-0.076122	0.000000	0.000000	4.000000	36.000000	0.000000
14752.821275	-0.106602	0.575577	0.036330	84.202988	114.263771	146.754333	1.816483	0.000000	0.330122	0.000000	0.000000	0.000000	-0.079222	0.165457	-0.076122	0.000000	0.000000	4.000000	36.000000	0.000000
14752.824608	-0.106816	0.576267	0.036182	84.202988	114.263771	146.754333	1.816483	0.000000	0.330122	0.000000	0.000000	0.000000	-0.064007	0.206964	-0.044175	0.000000	0.000000	4.000000	36.000000	0.000000
14752.827942	-0.106816	0.576267	0.036182	84.202988	114.263771	146.754333	1.816483	0.000000	0.330122	0.000000	0.000000	0.000000	-0.064007	0.206964	-0.044175	0.000000	0.000000	4.000000	36.000000	0.000000
14752.831275	-0.107032	0.576975	0.036050	84.272308	113.723503	146.216766	1.809120	0.000000	0.340789	0.000000	0.000000	0.000000	-0.064976	0.212499	-0.039573	0.000000	0.000000	4.000000	36.000000	0.000000
14752.834608	-0.107032	0.576975	0.036050	84.272308	113.723503	146.216766	1.809120	0.000000	0.340789	0.000000	0.000000	0.000000	-0.064976	0.212499	-0.039573	0.000000	0.000000	4.000000	36.000000	0.000000
14752.837942	-0.107032	0.576975	0.036050	84.272308	113.723503	146.216766	1.809120	0.000000	0.340789	0.000000	0.000000	0.000000	-0.064976	0.212499	-0.039573	0.000000	0.000000	4.000000	36.000000	0.000000
14752.841275	-0.107032	0.576975	0.036050	84.371857	113.303177	145.771820	1.802525	0.000000	0.351619	0.000000	0.000000	0.000000	-0.064976	0.212499	-0.039573	0.000000	0.000000	4.000000	36.000000	0.000000
14752.844608	-0.107264	0.577730	0.035989	84.371857	113.303177	145.771820	1.802525	0.000000	0.351619	0.000000	0.000000	0.000000	-0.069563	0.226516	-0.018365	0.000000	0.000000	4.000000	36.000000	0.000000
14752.847942	-0.107264	0.577730	0.035989	84.371857	113.303177	145.771820	1.802525	0.000000	0.351619	0.000000	0.000000	0.000000	-0.069563	0.226516	-0.018365	0.000000	0.000000	4.000000	36.000000	0.000000
14752.851275	-0.107501	0.578476	0.035950	84.486656	112.998306	145.425949	1.799464	0.000000	0.363213	0.000000	0.000000	0.000000	-0.070970	0.223859	-0.011905	0.000000	0.000000	4.000000	36.000000	0.000000
14752.854608	-0.107501	0.578476	0.035950	84.486656	112.998306	145.425949	1.799464	0.000000	0.363213	0.000000	0.000000	0.000000	-0.070970	0.223859	-0.011905	0.000000	0.000000	4.000000	36.000000	0.000000
14752.857942	-0.107501	0.578476	0.035950	84.486656	112.998306	145.425949	1.799464	0.000000	0.363213	0.000000	0.000000	0.000000	-0.070970	0.223859	-0.011905	0.000000	0.000000	4.000000	36.000000	0.000000
14752.861275	-0.107501	0.578476	0.035950	84.598946	112.617592	145.008682	1.797480	0.000000	0.375041	0.000000	0.000000	0.000000	-0.070970	0.223859	-0.011905	0.000000	0.000000	4.000000	36.000000	0.000000
14752.864608	-0.107746	0.579232	0.035948	84.598946	112.617592	145.008682	1.797480	0.000000	0.375041	0.000000	0.000000	0.000000	-0.073451	0.226870	-0.000556	0.000000	0.000000	4.000000	36.000000	0.000000
14752.867942	-0.107746	0.579232	0.035948	84.598946	112.617592	145.008682	1.797480	0.000000	0.375041	0.000000	0.000000	0.000000	-0.073451	0.226870	-0.000556	0.000000	0.000000	4.000000	36.000000	0.000000
14752.871275	-0.107972	0.579980	0.035973	84.693886	112.078522	144.448471	1.797387	0.000000	0.387283	0.000000	0.000000	0.000000	-0.067858	0.224276	0.007436	0.000000	0.000000	4.000000	36.000000	0.000000
14752.874608	-0.107972	0.579980	0.035973	84.693886	112.078522	144.448471	1.797387	0.000000	0.387283	0.000000	0.000000	0.000000	-0.067858	0.224276	0.007436	0.000000	0.000000	4.000000	36.000000	0.000000
14752.877942	-0.107972	0.579980	0.035973	84.693886	112.078522	144.448471	1.797387	0.000000	0.387283	0.000000	0.000000	0.000000	-0.067858	0.224276	0.007436	0.000000	0.000000	4.000000	36.000000	0.000000
14752.881275	-0.107972	0.579980	0.035973	84.757683	111.347900	143.725388	1.798626	0.000000	0.398592	0.000000	0.000000	0.000000	-0.067858	0.224276	0.007436	0.000000	0.000000	4.000000	36.000000	0.000000
14752.884608	-0.108191	0.580691	0.035964	84.757683	111.347900	143.725388	1.798626	0.000000	0.398592	0.000000	0.000000	0.000000	-0.065662	0.213216	-0.002654	0.000000	0.000000	4.000000	36.000000	0.000000
14752.887942	-0.108191	0.580691	0.035964	84.757683	111.347900	143.725388	1.798626	0.000000	0.398592	0.000000	0.000000	0.000000	-0.065662	0.213216	-0.002654	0.000000	0.000000	4.000000	36.000000	0.000000
14752.891275	-0.108414	0.581393	0.035977	84.807518	110.492569	142.891098	1.798184	0.000000	0.409536	0.000000	0.000000	0.000000	-0.067103	0.210624	0.003854	0.000000	0.000000	4.000000	36.000000	0.000000
14752.894608	-0.108414	0.581393	0.035977	84.807518	110.492569	142.891098	1.798184	0.000000	0.409536	0.000000	0.000000	0.000000	-0.067103	0.210624	0.003854	0.000000	0.000000	4.000000	36.000000	0.000000
14752.897942	-0.108414	0.581393	0.035977	84.807518	110.492569	142.891098	1.798184	0.000000	0.409536	0.000000	0.000000	0.000000	-0.067103	0.210624	0.003854	0.000000	0.000000	4.000000	36.000000	0.000000
14752.901275	-0.108414	0.581393	0.035977	84.861954	109.709709	142.121902	1.798826	0.000000	0.420720	0.000000	0.000000	0.000000	-0.067103	0.210624	0.003854	0.000000	0.000000	4.000000	36.000000	0.000000
14752.904608	-0.108629	0.582085	0.035949	84.861954	109.709709	142.121902	1.798826	0.000000	0.420720	0.000000	0.000000	0.000000	-0.064472	0.207769	-0.008159	0.000000	0.000000	4.000000	36.000000	0.000000
14752.907942	-0.108629	0.582085	0.035949	84.861954	109.709709	142.121902	1.798826	0.000000	0.420720	0.000000	0.000000	0.000000	-0.064472	0.207769	-0.008159	0.000000	0.000000	4.000000	36.000000	0.000000
14752.911275	-0.108843	0.582806	0.035914	84.927460	108.962669	141.378006	1.797467	0.000000	0.431465	0.000000	0.000000	0.000000	-0.063966	0.216125	-0.010483	0.000000	0.000000	4.000000	36.000000	0.000000
14752.914608	-0.108843	0.582806	0.035914	84.927460	108.962669	141.378006	1.797467	0.000000	0.431465	0.000000	0.000000	0.000000	-0.063966	0.216125	-0.010483	0.000000	0.000000	4.000000	36.000000	0.000000
14752.917942	-0.108843	0.582806	0.035914	84.927460	108.962669	141.378006	1.797467	0.000000	0.431465	0.000000	0.000000	0.000000	-0.063966	0.216125	-0.010483	0.000000	0.000000	4.000000	36.000000	0.000000
14752.921275	-0.109053	0.583582	0.035865	85.007233	108.271103	140.676102	1.795720	0.000000	0.442126	0.000000	0.000000	0.000000	-0.063000	0.232737	-0.014864	0.000000	0.000000	4.000000	36.000000	0.000000
14752.924608	-0.109053	0.583582	0.035865	85.007233	108.271103	140.676102	1.795720	0.000000	0.442126	0.000000	0.000000	0.000000	-0.063000	0.232737	-0.014864	0.000000	0.000000	4.000000	36.000000	0.000000
14752.927942	-0.109053	0.583582	0.035865	85.007233	108.271103	140.676102	1.795720	0.000000	0.442126	0.000000	0.000000	0.000000	-0.063000	0.232737	-0.014864	0.000000	0.000000	4.000000	36.000000	0.000000
14752.931275	-0.109328	0.584440	0.035778	85.109230	107.554703	139.938034	1.793242	0.000000	0.452626	0.000000	0.000000	0.000000	-0.082621	0.257641	-0.026023	0.000000	0.000000	4.000000	36.000000	0.000000
14752.934608	-0.109328	0.584440	0.035778	85.109230	107.554703	139.938034	1.793242	0.000000	0.452626	0.000000	0.000000	0.000000	-0.082621	0.257641	-0.026023	0.000000	0.000000	4.000000	36.000000	0.000000
14752.937942	-0.109328	0.584440	0.035778	85.109230	107.554703	139.938034	1.793242	0.000000	0.452626	0.000000	0.000000	0.000000	-0.082621	0.257641	-0.026023	0.000000	0.000000	4.000000	36.000000	0.000000
14752.941275	-0.109632	0.585439	0.035712	85.222672	106.630615	138.994202	1.788905	0.000000	0.466396	0.000000	0.000000	0.000000	-0.091360	0.299511	-0.019813	0.000000	0.000000	4.000000	36.000000	0.000000
14752.944608	-0.109632	0.585439	0.035712	85.222672	106.630615	138.994202	1.788905	0.000000	0.466396	0.000000	0.000000	0.000000	-0.091360	0.299511	-0.019813	0.000000	0.000000	4.000000	36.000000	0.000000
14752.947942	-0.109632	0.585439	0.035712	85.222672	106.630615	138.994202	1.788905	0.000000	0.466396	0.000000	0.000000	0.000000	-0.091360	0.299511	-0.019813	0.000000	0.000000	4.000000	36.000000	0.000000
14752.951275	-0.109937	0.586586	0.035648	85.320648	105.328773	137.695663	1.785603	0.000000	0.481623	0.000000	0.000000	0.000000	-0.091507	0.344072	-0.019162	0.000000	0.000000	4.000000	36.000000	0.000000
14752.954608	-0.109937	0.586586	0.035648	85.320648	105.328773	137.695663	1.785603	0.000000	0.481623	0.000000	0.000000	0.000000	-0.091507	0.344072	-0.019162	0.000000	0.000000	4.000000	36.000000	0.000000
14752.957942	-0.109937	0.586586	0.035648	85.320648	105.328773	137.695663	1.785603	0.000000	0.481623	0.000000	0.000000	0.000000	-0.091507	0.344072	-0.019162	0.000000	0.000000	4.000000	36.000000	0.000000
14752.961275	-0.110244	0.587854	0.035592	85.404236	103.620316	136.006424	1.782409	0.000000	0.496874	0.000000	0.000000	0.000000	-0.092053	0.380436	-0.016726	0.000000	0.000000	4.000000	36.000000	0.000000
14752.964608	-0.110244	0.587854	0.035592	85.404236	103.620316	136.006424	1.782409	0.000000	0.496874	0.000000	0.000000	0.000000	-0.092053	0.380436	-0.016726	0.000000	0.000000	4.000000	36.000000	0.000000
14752.967942	-0.110244	0.587854	0.035592	85.404236	103.620316	136.006424	1.782409	0.000000	0.496874	0.000000	0.000000	0.000000	-0.092053	0.380436	-0.016726	0.000000	0.000000	4.000000	36.000000	0.000000
14752.971275	-0.110558	0.589309	0.035569	85.493111	101.645279	134.048508	1.779622	0.000000	0.512216	0.000000	0.000000	0.000000	-0.094200	0.436533	-0.007174	0.000000	0.000000	4.000000	36.000000	0.000000
14752.974608	-0.110558	0.589309	0.035569	85.493111	101.645279	134.048508	1.779622	0.000000	0.512216	0.000000	0.000000	0.000000	-0.094200	0.436533	-0.007174	0.000000	0.000000	4.000000	36.000000	0.000000
14752.977942	-0.110558	0.589309	0.035569	85.493111	101.645279	134.048508	1.779622	0.000000	0.512216	0.000000	0.000000	0.000000	-0.094200	0.436533	-0.007174	0.000000	0.000000	4.000000	36.000000	0.000000
14752.981275	-0.110810	0.590850	0.035596	85.605103	99.498734	131.890930	1.778426	0.000000	0.527916	0.000000	0.000000	0.000000	-0.075580	0.462281	0.008294	0.000000	0.000000	4.000000	36.000000	0.000000
14752.984608	-0.110810	0.590850	0.035596	85.605103	99.498734	131.890930	1.778426	0.000000	0.527916	0.000000	0.000000	0.000000	-0.075580	0.462281	0.008294	0.000000	0.000000	4.000000	36.000000	0.000000
14752.987942	-0.110810	0.590850	0.035596	85.605103	99.498734	131.890930	1.778426	0.000000	0.527916	0.000000	0.000000	0.000000	-0.075580	0.462281	0.008294	0.000000	0.000000	4.000000	36.000000	0.000000
14752.991275	-0.111015	0.592541	0.035632	85.742737	97.519974	129.866592	1.779809	0.000000	0.540513	0.000000	0.000000	0.000000	-0.061411	0.507306	0.010763	0.000000	0.000000	4.000000	36.000000	0.000000
14752.994608	-0.111015	0.592541	0.035632	85.742737	97.519974	129.866592	1.779809	0.000000	0.540513	0.000000	0.000000	0.000000	-0.061411	0.507306	0.010763	0.000000	0.000000	4.000000	36.000000	0.000000
14752.997942	-0.111015	0.592541	0.035632	85.742737	97.519974	129.866592	1.779809	0.000000	0.540513	0.000000	0.000000	0.000000	-0.061411	0.507306	0.010763	0.000000	0.000000	4.000000	36.000000	0.000000
14753.001275	-0.111179	0.594346	0.035705	85.884346	96.491295	128.747696	1.781602	0.000000	0.550748	0.000000	0.000000	0.000000	-0.049182	0.541637	0.021868	0.000000	0.000000	4.000000	36.000000	0.000000
14753.004608	-0.111179	0.594346	0.035705	85.884346	96.491295	128.747696	1.781602	0.000000	0.550748	0.000000	0.000000	0.000000	-0.049182	0.541637	0.021868	0.000000	0.000000	4.000000	36.000000	0.000000
14753.007942	-0.111179	0.594346	0.035705	85.884346	96.491295	128.747696	1.781602	0.000000	0.550748	0.000000	0.000000	0.000000	-0.049182	0.541637	0.021868	0.000000	0.000000	4.000000	36.000000	0.000000
14753.011275	-0.111239	0.596218	0.035755	85.987267	97.470558	129.610474	1.785247	0.000000	0.558945	0.000000	0.000000	0.000000	-0.018115	0.561320	0.014899	0.000000	0.000000	4.000000	36.000000	0.000000
14753.014608	-0.111239	0.596218	0.035755	85.987267	97.470558	129.610474	1.785247	0.000000	0.558945	0.000000	0.000000	0.000000	-0.018115	0.561320	0.014899	0.000000	0.000000	4.000000	36.000000	0.000000
14753.017942	-0.111239	0.596218	0.035755	85.987267	97.470558	129.610474	1.785247	0.000000	0.558945	0.000000	0.000000	0.000000	-0.018115	0.561320	0.014899	0.000000	0.000000	4.000000	36.000000	0.000000
14753.021275	-0.111219	0.598154	0.035775	86.072098	99.898155	131.889725	1.787730	0.000000	0.561965	0.000000	0.000000	0.000000	0.005991	0.580980	0.006153	0.000000	0.000000	4.000000	36.000000	0.000000
14753.024608	-0.111219	0.598154	0.035775	86.072098	99.898155	131.889725	1.787730	0.000000	0.561965	0.000000	0.000000	0.000000	0.005991	0.580980	0.006153	0.000000	0.000000	4.000000	36.000000	0.000000
14753.027942	-0.111219	0.598154	0.035775	86.072098	99.898155	131.889725	1.787730	0.000000	0.561965	0.000000	0.000000	0.000000	0.005991	0.580980	0.006153	0.000000	0.000000	4.000000	36.000000	0.000000
14753.031275	-0.111147	0.600148	0.035783	86.175613	102.919495	134.729218	1.788756	0.000000	0.560966	0.000000	0.000000	0.000000	0.021566	0.598073	0.002511	0.000000	0.000000	4.000000	36.000000	0.000000
14753.034608	-0.111147	0.600148	0.035783	86.175613	102.919495	134.729218	1.788756	0.000000	0.560966	0.000000	0.000000	0.000000	0.021566	0.598073	0.002511	0.000000	0.000000	4.000000	36.000000	0.000000
14753.037942	-0.111147	0.600148	0.035783	86.175613	102.919495	134.729218	1.788756	0.000000	0.560966	0.000000	0.000000	0.000000	0.021566	0.598073	0.002511	0.000000	0.000000	4.000000	36.000000	0.000000
14753.041275	-0.111025	0.602171	0.035787	86.311562	105.983597	137.587234	1.789174	0.000000	0.557372	0.000000	0.000000	0.000000	0.036663	0.606879	0.000989	0.000000	0.000000	4.000000	36.000000	0.000000
14753.044608	-0.111025	0.602171	0.035787	86.311562	105.983597	137.587234	1.789174	0.000000	0.557372	0.000000	0.000000	0.000000	0.036663	0.606879	0.000989	0.000000	0.000000	4.000000	36.000000	0.000000
14753.047942	-0.111025	0.602171	0.035787	86.311562	105.983597	137.587234	1.789174	0.000000	0.557372	0.000000	0.000000	0.000000	0.036663	0.606879	0.000989	0.000000	0.000000	4.000000	36.000000	0.000000
14753.051275	-0.110874	0.604176	0.035772	86.478966	108.973114	140.351685	1.789339	0.000000	0.551261	0.000000	0.000000	0.000000	0.045256	0.601541	-0.004442	0.000000	0.000000	4.000000	36.000000	0.000000
14753.054608	-0.110874	0.604176	0.035772	86.478966	108.973114	140.351685	1.789339	0.000000	0.551261	0.000000	0.000000	0.000000	0.045256	0.601541	-0.004442	0.000000	0.000000	4.000000	36.000000	0.000000
14753.057942	-0.110874	0.604176	0.035772	86.478966	108.973114	140.351685	1.789339	0.000000	0.551261	0.000000	0.000000	0.000000	0.045256	0.601541	-0.004442	0.000000	0.000000	4.000000	36.000000	0.000000
14753.061275	-0.110735	0.606199	0.035698	86.655785	111.592049	142.756042	1.788599	0.000000	0.543719	0.000000	0.000000	0.000000	0.041879	0.606822	-0.022268	0.000000	0.000000	4.000000	36.000000	0.000000
14753.064608	-0.110735	0.606199	0.035698	86.655785	111.592049	142.756042	1.788599	0.000000	0.543719	0.000000	0.000000	0.000000	0.041879	0.606822	-0.022268	0.000000	0.000000	4.000000	36.000000	0.000000
14753.067942	-0.110735	0.606199	0.035698	86.655785	111.592049	142.756042	1.788599	0.000000	0.543719	0.000000	0.000000	0.000000	0.041879	0.606822	-0.022268	0.000000	0.000000	4.000000	36.000000	0.000000
14753.071275	-0.110568	0.608175	0.035614	86.821709	113.646156	144.623840	1.784887	0.000000	0.536739	0.000000	0.000000	0.000000	0.049897	0.593023	-0.025226	0.000000	0.000000	4.000000	36.000000	0.000000
14753.074608	-0.110568	0.608175	0.035614	86.821709	113.646156	144.623840	1.784887	0.000000	0.536739	0.000000	0.000000	0.000000	0.049897	0.593023	-0.025226	0.000000	0.000000	4.000000	36.000000	0.000000
14753.077942	-0.110568	0.608175	0.035614	86.821709	113.646156	144.623840	1.784887	0.000000	0.536739	0.000000	0.000000	0.000000	0.049897	0.593023	-0.025226	0.000000	0.000000	4.000000	36.000000	0.000000
14753.081275	-0.110381	0.610098	0.035543	86.966362	115.029816	145.857346	1.780683	0.000000	0.528422	0.000000	0.000000	0.000000	0.056318	0.576805	-0.021089	0.000000	0.000000	4.000000	36.000000	0.000000
14753.084608	-0.110381	0.610098	0.035543	86.966362	115.029816	145.857346	1.780683	0.000000	0.528422	0.000000	0.000000	0.000000	0.056318	0.576805	-0.021089	0.000000	0.000000	4.000000	36.000000	0.000000
14753.087942	-0.110381	0.610098	0.035543	86.966362	115.029816	145.857346	1.780683	0.000000	0.528422	0.000000	0.000000	0.000000	0.056318	0.576805	-0.021089	0.000000	0.000000	4.000000	36.000000	0.000000
14753.091275	-0.110212	0.611927	0.035447	87.086845	115.490738	146.209045	1.777168	0.000000	0.519036	0.000000	0.000000	0.000000	0.050668	0.548717	-0.028856	0.000000	0.000000	4.000000	36.000000	0.000000
14753.094608	-0.110212	0.611927	0.035447	87.086845	115.490738	146.209045	1.777168	0.000000	0.519036	0.000000	0.000000	0.000000	0.050668	0.548717	-0.028856	0.000000	0.000000	4.000000	36.000000	0.000000
14753.097942	-0.110212	0.611927	0.035447	87.086845	115.490738	146.209045	1.777168	0.000000	0.519036	0.000000	0.000000	0.000000	0.050668	0.548717	-0.028856	0.000000	0.000000	4.000000	36.000000	0.000000
14753.101275	-0.110022	0.613627	0.035368	87.182693	115.062683	145.706696	1.772359	0.000000	0.510591	0.000000	0.000000	0.000000	0.056862	0.509921	-0.023720	0.000000	0.000000	4.000000	36.000000	0.000000
14753.104608	-0.110022	0.613627	0.035368	87.182693	115.062683	145.706696	1.772359	0.000000	0.510591	0.000000	0.000000	0.000000	0.056862	0.509921	-0.023720	0.000000	0.000000	4.000000	36.000000	0.000000
14753.107942	-0.110022	0.613627	0.035368	87.182693	115.062683	145.706696	1.772359	0.000000	0.510591	0.000000	0.000000	0.000000	0.056862	0.509921	-0.023720	0.000000	0.000000	4.000000	36.000000	0.000000
14753.111275	-0.109818	0.615189	0.035331	87.258331	114.335762	144.921661	1.768405	0.000000	0.501114	0.000000	0.000000	0.000000	0.061418	0.468802	-0.011245	0.000000	0.000000	4.000000	36.000000	0.000000
14753.114608	-0.109818	0.615189	0.035331	87.258331	114.335762	144.921661	1.768405	0.000000	0.501114	0.000000	0.000000	0.000000	0.061418	0.468802	-0.011245	0.000000	0.000000	4.000000	36.000000	0.000000
14753.117942	-0.109818	0.615189	0.035331	87.258331	114.335762	144.921661	1.768405	0.000000	0.501114	0.000000	0.000000	0.000000	0.061418	0.468802	-0.011245	0.000000	0.000000	4.000000	36.000000	0.000000
14753.121275	-0.109598	0.616615	0.035336	87.324165	113.776871	144.303879	1.766531	0.000000	0.490878	0.000000	0.000000	0.000000	0.065902	0.427667	0.001598	0.000000	0.000000	4.000000	36.000000	0.000000
14753.124608	-0.109598	0.616615	0.035336	87.324165	113.776871	144.303879	1.766531	0.000000	0.490878	0.000000	0.000000	0.000000	0.065902	0.427667	0.001598	0.000000	0.000000	4.000000	36.000000	0.000000
14753.127942	-0.109598	0.616615	0.035336	87.324165	113.776871	144.303879	1.766531	0.000000	0.490878	0.000000	0.000000	0.000000	0.065902	0.427667	0.001598	0.000000	0.000000	4.000000	36.000000	0.000000
14753.131275	-0.109402	0.617891	0.035337	87.386856	113.696754	144.159760	1.766798	0.000000	0.479894	0.000000	0.000000	0.000000	0.058822	0.382871	0.000296	0.000000	0.000000	4.000000	36.000000	0.000000
14753.134608	-0.109402	0.617891	0.035337	87.386856	113.696754	144.159760	1.766798	0.000000	0.479894	0.000000	0.000000	0.000000	0.058822	0.382871	0.000296	0.000000	0.000000	4.000000	36.000000	0.000000
14753.137942	-0.109402	0.617891	0.035337	87.386856	113.696754	144.159760	1.766798	0.000000	0.479894	0.000000	0.000000	0.000000	0.058822	0.382871	0.000296	0.000000	0.000000	4.000000	36.000000	0.000000
14753.141275	-0.109185	0.618990	0.035354	87.436928	114.412201	144.800797	1.766847	0.000000	0.470090	0.000000	0.000000	0.000000	0.065116	0.329694	0.005042	0.000000	0.000000	4.000000	36.000000	0.000000
14753.144608	-0.109185	0.618990	0.035354	87.436928	114.412201	144.800797	1.766847	0.000000	0.470090	0.000000	0.000000	0.000000	0.065116	0.329694	0.005042	0.000000	0.000000	4.000000	36.000000	0.000000
14753.147942	-0.109185	0.618990	0.035354	87.436928	114.412201	144.800797	1.766847	0.000000	0.470090	0.000000	0.000000	0.000000	0.065116	0.329694	0.005042	0.000000	0.000000	4.000000	36.000000	0.000000
14753.151275	-0.109185	0.618990	0.035354	87.438301	115.841255	146.169037	1.767687	0.000000	0.459238	0.000000	0.000000	0.000000	0.065116	0.329694	0.005042	0.000000	0.000000	4.000000	36.000000	0.000000
14753.154608	-0.108989	0.619919	0.035354	87.438301	115.841255	146.169037	1.767687	0.000000	0.459238	0.000000	0.000000	0.000000	0.058858	0.278757	0.000050	0.000000	0.000000	4.000000	36.000000	0.000000
14753.157942	-0.108989	0.619919	0.035354	87.438301	115.841255	146.169037	1.767687	0.000000	0.459238	0.000000	0.000000	0.000000	0.058858	0.278757	0.000050	0.000000	0.000000	4.000000	36.000000	0.000000
14753.161275	-0.108804	0.620683	0.035405	87.381691	117.563919	147.860886	1.767696	0.000000	0.449428	0.000000	0.000000	0.000000	0.055494	0.229234	0.015218	0.000000	0.000000	4.000000	36.000000	0.000000
14753.164608	-0.108804	0.620683	0.035405	87.381691	117.563919	147.860886	1.767696	0.000000	0.449428	0.000000	0.000000	0.000000	0.055494	0.229234	0.015218	0.000000	0.000000	4.000000	36.000000	0.000000
14753.167942	-0.108804	0.620683	0.035405	87.381691	117.563919	147.860886	1.767696	0.000000	0.449428	0.000000	0.000000	0.000000	0.055494	0.229234	0.015218	0.000000	0.000000	4.000000	36.000000	0.000000
14753.171275	-0.108804	0.620683	0.035405	87.295494	119.552681	149.825729	1.770232	0.000000	0.440179	0.000000	0.000000	0.000000	0.055494	0.229234	0.015218	0.000000	0.000000	4.000000	36.000000	0.000000
14753.174608	-0.108635	0.621285	0.035417	87.295494	119.552681	149.825729	1.770232	0.000000	0.440179	0.000000	0.000000	0.000000	0.050667	0.180445	0.003765	0.000000	0.000000	4.000000	36.000000	0.000000
14753.177942	-0.108635	0.621285	0.035417	87.295494	119.552681	149.825729	1.770232	0.000000	0.440179	0.000000	0.000000	0.000000	0.050667	0.180445	0.003765	0.000000	0.000000	4.000000	36.000000	0.000000
14753.181275	-0.108492	0.621709	0.035439	87.192513	121.655960	151.909729	1.770860	0.000000	0.431734	0.000000	0.000000	0.000000	0.042711	0.127079	0.006464	0.000000	0.000000	4.000000	36.000000	0.000000
14753.184608	-0.108492	0.621709	0.035439	87.192513	121.655960	151.909729	1.770860	0.000000	0.431734	0.000000	0.000000	0.000000	0.042711	0.127079	0.006464	0.000000	0.000000	4.000000	36.000000	0.000000
14753.187942	-0.108492	0.621709	0.035439	87.192513	121.655960	151.909729	1.770860	0.000000	0.431734	0.000000	0.000000	0.000000	0.042711	0.127079	0.006464	0.000000	0.000000	4.000000	36.000000	0.000000
14753.191275	-0.108492	0.621709	0.035439	87.097816	123.461227	153.695236	1.771937	0.000000	0.424616	0.000000	0.000000	0.000000	0.042711	0.127079	0.006464	0.000000	0.000000	4.000000	36.000000	0.000000
14753.194608	-0.108377	0.621954	0.035470	87.097816	123.461227	153.695236	1.771937	0.000000	0.424616	0.000000	0.000000	0.000000	0.034732	0.073714	0.009303	0.000000	0.000000	4.000000	36.000000	0.000000
14753.197942	-0.108377	0.621954	0.035470	87.097816	123.461227	153.695236	1.771937	0.000000	0.424616	0.000000	0.000000	0.000000	0.034732	0.073714	0.009303	0.000000	0.000000	4.000000	36.000000	0.000000
14753.201275	-0.108377	0.621954	0.035470	87.005653	125.025970	155.245178	1.773487	0.000000	0.418827	0.000000	0.000000	0.000000	0.034732	0.073714	0.009303	0.000000	0.000000	4.000000	36.000000	0.000000
14753.204608	-0.108377	0.621954	0.035470	87.005653	125.025970	155.245178	1.773487	0.000000	0.418827	0.000000	0.000000	0.000000	0.034732	0.073714	0.009303	0.000000	0.000000	4.000000	36.000000	0.000000
14753.207942	-0.108236	0.622029	0.035497	87.005653	125.025970	155.245178	1.773487	0.000000	0.418827	0.000000	0.000000	0.000000	0.042302	0.022565	0.008325	0.000000	0.000000	4.000000	36.000000	0.000000
14753.211275	-0.108236	0.622029	0.035497	86.919174	126.203827	156.414520	1.773487	0.000000	0.418827	0.000000	0.000000	0.000000	0.042302	0.022565	0.008325	0.000000	0.000000	4.000000	36.000000	0.000000
14753.214608	-0.108236	0.622029	0.035497	86.919174	126.203827	156.414520	1.773487	0.000000	0.418827	0.000000	0.000000	0.000000	0.042302	0.022565	0.008325	0.000000	0.000000	4.000000	36.000000	0.000000
14753.217942	-0.108236	0.622029	0.035497	86.919174	126.203827	156.414520	1.773487	0.000000	0.418827	0.000000	0.000000	0.000000	0.042302	0.022565	0.008325	0.000000	0.000000	4.000000	36.000000	0.000000
14753.221275	-0.108032	0.621796	0.035576	86.844391	126.637421	156.855347	1.774875	0.000000	0.411777	0.000000	0.000000	0.000000	0.061009	-0.069929	0.023622	0.000000	0.000000	4.000000	36.000000	0.000000
14753.224608	-0.108032	0.621796	0.035576	86.844391	126.637421	156.855347	1.774875	0.000000	0.411777	0.000000	0.000000	0.000000	0.061009	-0.069929	0.023622	0.000000	0.000000	4.000000	36.000000	0.000000
14753.227942	-0.108032	0.621796	0.035576	86.844391	126.637421	156.855347	1.774875	0.000000	0.411777	0.000000	0.000000	0.000000	0.061009	-0.069929	0.023622	0.000000	0.000000	4.000000	36.000000	0.000000
14753.231275	-0.108032	0.621796	0.035576	86.776268	126.254616	156.499496	1.778812	0.000000	0.401609	0.000000	0.000000	0.000000	0.061009	-0.069929	0.023622	0.000000	0.000000	4.000000	36.000000	0.000000
14753.234608	-0.107891	0.621551	0.035602	86.776268	126.254616	156.499496	1.778812	0.000000	0.401609	0.000000	0.000000	0.000000	0.042460	-0.073695	0.007620	0.000000	0.000000	4.000000	36.000000	0.000000
14753.237942	-0.107891	0.621551	0.035602	86.776268	126.254616	156.499496	1.778812	0.000000	0.401609	0.000000	0.000000	0.000000	0.042460	-0.073695	0.007620	0.000000	0.000000	4.000000	36.000000	0.000000
14753.241275	-0.107891	0.621551	0.035602	86.704552	125.633942	155.912567	1.780082	0.000000	0.394532	0.000000	0.000000	0.000000	0.042460	-0.073695	0.007620	0.000000	0.000000	4.000000	36.000000	0.000000
14753.244608	-0.107891	0.621551	0.035602	86.704552	125.633942	155.912567	1.780082	0.000000	0.394532	0.000000	0.000000	0.000000	0.042460	-0.073695	0.007620	0.000000	0.000000	4.000000	36.000000	0.000000
14753.247942	-0.107702	0.621305	0.035637	86.704552	125.633942	155.912567	1.780082	0.000000	0.394532	0.000000	0.000000	0.000000	0.056505	-0.073706	0.010640	0.000000	0.000000	4.000000	36.000000	0.000000
14753.251275	-0.107491	0.621059	0.035677	86.629944	124.995918	155.305588	1.780082	0.000000	0.394532	0.000000	0.000000	0.000000	0.063533	-0.073698	0.012112	0.000000	0.000000	4.000000	36.000000	0.000000
14753.254608	-0.107491	0.621059	0.035677	86.629944	124.995918	155.305588	1.780082	0.000000	0.394532	0.000000	0.000000	0.000000	0.063533	-0.073698	0.012112	0.000000	0.000000	4.000000	36.000000	0.000000
14753.257942	-0.107491	0.621059	0.035677	86.629944	124.995918	155.305588	1.780082	0.000000	0.394532	0.000000	0.000000	0.000000	0.063533	-0.073698	0.012112	0.000000	0.000000	4.000000	36.000000	0.000000
14753.261275	-0.107491	0.621059	0.035677	86.568520	124.487167	154.812912	1.783874	0.000000	0.374526	0.000000	0.000000	0.000000	0.063533	-0.073698	0.012112	0.000000	0.000000	4.000000	36.000000	0.000000
14753.264608	-0.107238	0.620854	0.035757	86.568520	124.487167	154.812912	1.783874	0.000000	0.374526	0.000000	0.000000	0.000000	0.075689	-0.061643	0.023830	0.000000	0.000000	4.000000	36.000000	0.000000
14753.267942	-0.107238	0.620854	0.035757	86.568520	124.487167	154.812912	1.783874	0.000000	0.374526	0.000000	0.000000	0.000000	0.075689	-0.061643	0.023830	0.000000	0.000000	4.000000	36.000000	0.000000
14753.271275	-0.107238	0.620854	0.035757	86.525543	124.186928	154.511246	1.787845	0.000000	0.361911	0.000000	0.000000	0.000000	0.075689	-0.061643	0.023830	0.000000	0.000000	4.000000	36.000000	0.000000
14753.274608	-0.107238	0.620854	0.035757	86.525543	124.186928	154.511246	1.787845	0.000000	0.361911	0.000000	0.000000	0.000000	0.075689	-0.061643	0.023830	0.000000	0.000000	4.000000	36.000000	0.000000
14753.277942	-0.106945	0.620689	0.035875	86.525543	124.186928	154.511246	1.787845	0.000000	0.361911	0.000000	0.000000	0.000000	0.087858	-0.049609	0.035545	0.000000	0.000000	4.000000	36.000000	0.000000
14753.281275	-0.106635	0.620563	0.036028	86.502678	124.190697	154.489304	1.787845	0.000000	0.361911	0.000000	0.000000	0.000000	0.093027	-0.037598	0.045731	0.000000	0.000000	4.000000	36.000000	0.000000
14753.284608	-0.106635	0.620563	0.036028	86.502678	124.190697	154.489304	1.787845	0.000000	0.361911	0.000000	0.000000	0.000000	0.093027	-0.037598	0.045731	0.000000	0.000000	4.000000	36.000000	0.000000
14753.287942	-0.106635	0.620563	0.036028	86.502678	124.190697	154.489304	1.787845	0.000000	0.361911	0.000000	0.000000	0.000000	0.093027	-0.037598	0.045731	0.000000	0.000000	4.000000	36.000000	0.000000
14753.291275	-0.106635	0.620563	0.036028	86.496864	124.281334	154.537903	1.801391	0.000000	0.331764	0.000000	0.000000	0.000000	0.093027	-0.037598	0.045731	0.000000	0.000000	4.000000	36.000000	0.000000
14753.294608	-0.106313	0.620470	0.036237	86.496864	124.281334	154.537903	1.801391	0.000000	0.331764	0.000000	0.000000	0.000000	0.096717	-0.027825	0.062901	0.000000	0.000000	4.000000	36.000000	0.000000
14753.297942	-0.106313	0.620470	0.036237	86.496864	124.281334	154.537903	1.801391	0.000000	0.331764	0.000000	0.000000	0.000000	0.096717	-0.027825	0.062901	0.000000	0.000000	4.000000	36.000000	0.000000
14753.301275	-0.106313	0.620470	0.036237	86.494461	124.362732	154.573181	1.811875	0.000000	0.315644	0.000000	0.000000	0.000000	0.096717	-0.027825	0.062901	0.000000	0.000000	4.000000	36.000000	0.000000
14753.304608	-0.106313	0.620470	0.036237	86.494461	124.362732	154.573181	1.811875	0.000000	0.315644	0.000000	0.000000	0.000000	0.096717	-0.027825	0.062901	0.000000	0.000000	4.000000	36.000000	0.000000
14753.307942	-0.105928	0.620390	0.036500	86.494461	124.362732	154.573181	1.811875	0.000000	0.315644	0.000000	0.000000	0.000000	0.115443	-0.024080	0.078711	0.000000	0.000000	4.000000	36.000000	0.000000
14753.311275	-0.105524	0.620302	0.036790	86.492287	124.449600	154.608444	1.811875	0.000000	0.315644	0.000000	0.000000	0.000000	0.121102	-0.026379	0.087104	0.000000	0.000000	4.000000	36.000000	0.000000
14753.314608	-0.105524	0.620302	0.036790	86.492287	124.449600	154.608444	1.811875	0.000000	0.315644	0.000000	0.000000	0.000000	0.121102	-0.026379	0.087104	0.000000	0.000000	4.000000	36.000000	0.000000
14753.317942	-0.105524	0.620302	0.036790	86.492287	124.449600	154.608444	1.811875	0.000000	0.315644	0.000000	0.000000	0.000000	0.121102	-0.026379	0.087104	0.000000	0.000000	4.000000	36.000000	0.000000
14753.321275	-0.105524	0.620302	0.036790	86.492233	124.504051	154.608459	1.839510	0.000000	0.276220	0.000000	0.000000	0.000000	0.121102	-0.026379	0.087104	0.000000	0.000000	4.000000	36.000000	0.000000
14753.324608	-0.105105	0.620227	0.037123	86.492233	124.504051	154.608459	1.839510	0.000000	0.276220	0.000000	0.000000	0.000000	0.125855	-0.022673	0.099849	0.000000	0.000000	4.000000	36.000000	0.000000
14753.327942	-0.105105	0.620227	0.037123	86.492233	124.504051	154.608459	1.839510	0.000000	0.276220	0.000000	0.000000	0.000000	0.125855	-0.022673	0.099849	0.000000	0.000000	4.000000	36.000000	0.000000
14753.331275	-0.104684	0.620103	0.037450	86.487709	124.628540	154.678696	1.856152	0.000000	0.255244	0.000000	0.000000	0.000000	0.126392	-0.037005	0.097971	0.000000	0.000000	4.000000	36.000000	0.000000
14753.334608	-0.104684	0.620103	0.037450	86.487709	124.628540	154.678696	1.856152	0.000000	0.255244	0.000000	0.000000	0.000000	0.126392	-0.037005	0.097971	0.000000	0.000000	4.000000	36.000000	0.000000
14753.337942	-0.104684	0.620103	0.037450	86.487709	124.628540	154.678696	1.856152	0.000000	0.255244	0.000000	0.000000	0.000000	0.126392	-0.037005	0.097971	0.000000	0.000000	4.000000	36.000000	0.000000
14753.341275	-0.104312	0.619925	0.037783	86.478638	124.817375	154.818848	1.872480	0.000000	0.234179	0.000000	0.000000	0.000000	0.111358	-0.053640	0.100098	0.000000	0.000000	4.000000	36.000000	0.000000
14753.344608	-0.104312	0.619925	0.037783	86.478638	124.817375	154.818848	1.872480	0.000000	0.234179	0.000000	0.000000	0.000000	0.111358	-0.053640	0.100098	0.000000	0.000000	4.000000	36.000000	0.000000
14753.347942	-0.104312	0.619925	0.037783	86.478638	124.817375	154.818848	1.872480	0.000000	0.234179	0.000000	0.000000	0.000000	0.111358	-0.053640	0.100098	0.000000	0.000000	4.000000	36.000000	0.000000
14753.351275	-0.104017	0.619663	0.038128	86.463936	125.127289	155.084335	1.889163	0.000000	0.215619	0.000000	0.000000	0.000000	0.088705	-0.078584	0.103368	0.000000	0.000000	4.000000	36.000000	0.000000
14753.354608	-0.104017	0.619663	0.038128	86.463936	125.127289	155.084335	1.889163	0.000000	0.215619	0.000000	0.000000	0.000000	0.088705	-0.078584	0.103368	0.000000	0.000000	4.000000	36.000000	0.000000
14753.357942	-0.104017	0.619663	0.038128	86.463936	125.127289	155.084335	1.889163	0.000000	0.215619	0.000000	0.000000	0.000000	0.088705	-0.078584	0.103368	0.000000	0.000000	4.000000	36.000000	0.000000
14753.361275	-0.104017	0.619663	0.038128	86.440971	125.514069	155.428299	1.906391	0.000000	0.200835	0.000000	0.000000	0.000000	0.088705	-0.078584	0.103368	0.000000	0.000000	4.000000	36.000000	0.000000
14753.364608	-0.103695	0.619305	0.038465	86.440971	125.514069	155.428299	1.906391	0.000000	0.200835	0.000000	0.000000	0.000000	0.096652	-0.107277	0.101185	0.000000	0.000000	4.000000	36.000000	0.000000
14753.367942	-0.103695	0.619305	0.038465	86.440971	125.514069	155.428299	1.906391	0.000000	0.200835	0.000000	0.000000	0.000000	0.096652	-0.107277	0.101185	0.000000	0.000000	4.000000	36.000000	0.000000
14753.371275	-0.103372	0.618872	0.038805	86.410950	125.994545	155.868805	1.923256	0.000000	0.184726	0.000000	0.000000	0.000000	0.096639	-0.129993	0.101846	0.000000	0.000000	4.000000	36.000000	0.000000
14753.374608	-0.103372	0.618872	0.038805	86.410950	125.994545	155.868805	1.923256	0.000000	0.184726	0.000000	0.000000	0.000000	0.096639	-0.129993	0.101846	0.000000	0.000000	4.000000	36.000000	0.000000
14753.377942	-0.103372	0.618872	0.038805	86.410950	125.994545	155.868805	1.923256	0.000000	0.184726	0.000000	0.000000	0.000000	0.096639	-0.129993	0.101846	0.000000	0.000000	4.000000	36.000000	0.000000
14753.381275	-0.103372	0.618872	0.038805	86.371346	126.604713	156.433899	1.940230	0.000000	0.168619	0.000000	0.000000	0.000000	0.096639	-0.129993	0.101846	0.000000	0.000000	4.000000	36.000000	0.000000
14753.384608	-0.103027	0.618363	0.039151	86.371346	126.604713	156.433899	1.940230	0.000000	0.168619	0.000000	0.000000	0.000000	0.103703	-0.152724	0.103922	0.000000	0.000000	4.000000	36.000000	0.000000
14753.387942	-0.103027	0.618363	0.039151	86.371346	126.604713	156.433899	1.940230	0.000000	0.168619	0.000000	0.000000	0.000000	0.103703	-0.152724	0.103922	0.000000	0.000000	4.000000	36.000000	0.000000
14753.391275	-0.102657	0.617778	0.039504	86.324379	127.301521	157.083008	1.957550	0.000000	0.151336	0.000000	0.000000	0.000000	0.110799	-0.175450	0.105916	0.000000	0.000000	4.000000	36.000000	0.000000
14753.394608	-0.102657	0.617778	0.039504	86.324379	127.301521	157.083008	1.957550	0.000000	0.151336	0.000000	0.000000	0.000000	0.110799	-0.175450	0.105916	0.000000	0.000000	4.000000	36.000000	0.000000
14753.397942	-0.102657	0.617778	0.039504	86.324379	127.301521	157.083008	1.957550	0.000000	0.151336	0.000000	0.000000	0.000000	0.110799	-0.175450	0.105916	0.000000	0.000000	4.000000	36.000000	0.000000
14753.401275	-0.102657	0.617778	0.039504	86.272171	128.049606	157.778168	1.975203	0.000000	0.132869	0.000000	0.000000	0.000000	0.110799	-0.175450	0.105916	0.000000	0.000000	4.000000	36.000000	0.000000
14753.404608	-0.102234	0.617153	0.039836	86.272171	128.049606	157.778168	1.975203	0.000000	0.132869	0.000000	0.000000	0.000000	0.126969	-0.187571	0.099730	0.000000	0.000000	4.000000	36.000000	0.000000
14753.407942	-0.102234	0.617153	0.039836	86.272171	128.049606	157.778168	1.975203	0.000000	0.132869	0.000000	0.000000	0.000000	0.126969	-0.187571	0.099730	0.000000	0.000000	4.000000	36.000000	0.000000
14753.411275	-0.101804	0.616487	0.040138	86.214470	128.838654	158.514465	1.991825	0.000000	0.111707	0.000000	0.000000	0.000000	0.128987	-0.199635	0.090561	0.000000	0.000000	4.000000	36.000000	0.000000
14753.414608	-0.101804	0.616487	0.040138	86.214470	128.838654	158.514465	1.991825	0.000000	0.111707	0.000000	0.000000	0.000000	0.128987	-0.199635	0.090561	0.000000	0.000000	4.000000	36.000000	0.000000
14753.417942	-0.101804	0.616487	0.040138	86.214470	128.838654	158.514465	1.991825	0.000000	0.111707	0.000000	0.000000	0.000000	0.128987	-0.199635	0.090561	0.000000	0.000000	4.000000	36.000000	0.000000
14753.421275	-0.101804	0.616487	0.040138	86.153862	129.634949	159.257950	2.006918	0.000000	0.090209	0.000000	0.000000	0.000000	0.128987	-0.199635	0.090561	0.000000	0.000000	4.000000	36.000000	0.000000
14753.424608	-0.101366	0.615809	0.040401	86.153862	129.634949	159.257950	2.006918	0.000000	0.090209	0.000000	0.000000	0.000000	0.131506	-0.203365	0.078793	0.000000	0.000000	4.000000	36.000000	0.000000
14753.427942	-0.101366	0.615809	0.040401	86.153862	129.634949	159.257950	2.006918	0.000000	0.090209	0.000000	0.000000	0.000000	0.131506	-0.203365	0.078793	0.000000	0.000000	4.000000	36.000000	0.000000
14753.431275	-0.100977	0.615151	0.040668	86.095100	130.374283	159.949936	2.020050	0.000000	0.068292	0.000000	0.000000	0.000000	0.116603	-0.197442	0.079973	0.000000	0.000000	4.000000	36.000000	0.000000
14753.434608	-0.100977	0.615151	0.040668	86.095100	130.374283	159.949936	2.020050	0.000000	0.068292	0.000000	0.000000	0.000000	0.116603	-0.197442	0.079973	0.000000	0.000000	4.000000	36.000000	0.000000
14753.437942	-0.100977	0.615151	0.040668	86.095100	130.374283	159.949936	2.020050	0.000000	0.068292	0.000000	0.000000	0.000000	0.116603	-0.197442	0.079973	0.000000	0.000000	4.000000	36.000000	0.000000
14753.441275	-0.100977	0.615151	0.040668	86.037109	131.040207	160.572464	2.033379	0.000000	0.048858	0.000000	0.000000	0.000000	0.116603	-0.197442	0.079973	0.000000	0.000000	4.000000	36.000000	0.000000
14753.444608	-0.100652	0.614489	0.041008	86.037109	131.040207	160.572464	2.033379	0.000000	0.048858	0.000000	0.000000	0.000000	0.097459	-0.198610	0.102119	0.000000	0.000000	4.000000	36.000000	0.000000
14753.447942	-0.100652	0.614489	0.041008	86.037109	131.040207	160.572464	2.033379	0.000000	0.048858	0.000000	0.000000	0.000000	0.097459	-0.198610	0.102119	0.000000	0.000000	4.000000	36.000000	0.000000
14753.451275	-0.100394	0.613842	0.041437	85.979271	131.537033	161.039383	2.050399	0.000000	0.032615	0.000000	0.000000	0.000000	0.077447	-0.193965	0.128748	0.000000	0.000000	4.000000	36.000000	0.000000
14753.454608	-0.100394	0.613842	0.041437	85.979271	131.537033	161.039383	2.050399	0.000000	0.032615	0.000000	0.000000	0.000000	0.077447	-0.193965	0.128748	0.000000	0.000000	4.000000	36.000000	0.000000
14753.457942	-0.100394	0.613842	0.041437	85.979271	131.537033	161.039383	2.050399	0.000000	0.032615	0.000000	0.000000	0.000000	0.077447	-0.193965	0.128748	0.000000	0.000000	4.000000	36.000000	0.000000
14753.461275	-0.100394	0.613842	0.041437	85.898972	131.575180	161.080109	2.071857	0.000000	0.019707	0.000000	0.000000	0.000000	0.077447	-0.193965	0.128748	0.000000	0.000000	4.000000	36.000000	0.000000
14753.464608	-0.100209	0.613175	0.041987	85.898972	131.575180	161.080109	2.071857	0.000000	0.019707	0.000000	0.000000	0.000000	0.055557	-0.200158	0.164888	0.000000	0.000000	4.000000	36.000000	0.000000
14753.467942	-0.100209	0.613175	0.041987	85.898972	131.575180	161.080109	2.071857	0.000000	0.019707	0.000000	0.000000	0.000000	0.055557	-0.200158	0.164888	0.000000	0.000000	4.000000	36.000000	0.000000
14753.471275	-0.100045	0.612495	0.042643	85.790527	130.852814	160.403427	2.099338	0.000000	0.010448	0.000000	0.000000	0.000000	0.049321	-0.204157	0.196901	0.000000	0.000000	4.000000	36.000000	0.000000
14753.474608	-0.100045	0.612495	0.042643	85.790527	130.852814	160.403427	2.099338	0.000000	0.010448	0.000000	0.000000	0.000000	0.049321	-0.204157	0.196901	0.000000	0.000000	4.000000	36.000000	0.000000
14753.477942	-0.100045	0.612495	0.042643	85.790527	130.852814	160.403427	2.099338	0.000000	0.010448	0.000000	0.000000	0.000000	0.049321	-0.204157	0.196901	0.000000	0.000000	4.000000	36.000000	0.000000
14753.481275	-0.099959	0.611832	0.043450	85.659676	129.708557	159.338852	2.132155	0.000000	0.002227	0.000000	0.000000	0.000000	0.025724	-0.198876	0.241932	0.000000	0.000000	4.000000	36.000000	0.000000
14753.484608	-0.099959	0.611832	0.043450	85.659676	129.708557	159.338852	2.132155	0.000000	0.002227	0.000000	0.000000	0.000000	0.025724	-0.198876	0.241932	0.000000	0.000000	4.000000	36.000000	0.000000
14753.487942	-0.099959	0.611832	0.043450	85.659676	129.708557	159.338852	2.132155	0.000000	0.002227	0.000000	0.000000	0.000000	0.025724	-0.198876	0.241932	0.000000	0.000000	4.000000	36.000000	0.000000
14753.491275	-0.099899	0.611194	0.044392	85.530991	128.430817	158.147369	2.172477	0.000000	-0.002060	0.000000	0.000000	0.000000	0.017800	-0.191435	0.282841	0.000000	0.000000	4.000000	36.000000	0.000000
14753.494608	-0.099899	0.611194	0.044392	85.530991	128.430817	158.147369	2.172477	0.000000	-0.002060	0.000000	0.000000	0.000000	0.017800	-0.191435	0.282841	0.000000	0.000000	4.000000	36.000000	0.000000
14753.497942	-0.099899	0.611194	0.044392	85.530991	128.430817	158.147369	2.172477	0.000000	-0.002060	0.000000	0.000000	0.000000	0.017800	-0.191435	0.282841	0.000000	0.000000	4.000000	36.000000	0.000000
14753.501275	-0.099814	0.610588	0.045458	85.424400	127.412041	157.190323	2.219617	0.000000	-0.005026	0.000000	0.000000	0.000000	0.025640	-0.181803	0.319624	0.000000	0.000000	4.000000	36.000000	0.000000
14753.504608	-0.099814	0.610588	0.045458	85.424400	127.412041	157.190323	2.219617	0.000000	-0.005026	0.000000	0.000000	0.000000	0.025640	-0.181803	0.319624	0.000000	0.000000	4.000000	36.000000	0.000000
14753.507942	-0.099814	0.610588	0.045458	85.424400	127.412041	157.190323	2.219617	0.000000	-0.005026	0.000000	0.000000	0.000000	0.025640	-0.181803	0.319624	0.000000	0.000000	4.000000	36.000000	0.000000
14753.511275	-0.099732	0.610053	0.046671	85.367645	126.955910	156.746780	2.272888	0.000000	-0.009300	0.000000	0.000000	0.000000	0.024683	-0.160476	0.363917	0.000000	0.000000	4.000000	36.000000	0.000000
14753.514608	-0.099732	0.610053	0.046671	85.367645	126.955910	156.746780	2.272888	0.000000	-0.009300	0.000000	0.000000	0.000000	0.024683	-0.160476	0.363917	0.000000	0.000000	4.000000	36.000000	0.000000
14753.517942	-0.099732	0.610053	0.046671	85.367645	126.955910	156.746780	2.272888	0.000000	-0.009300	0.000000	0.000000	0.000000	0.024683	-0.160476	0.363917	0.000000	0.000000	4.000000	36.000000	0.000000
14753.521275	-0.099622	0.609549	0.048006	85.361816	127.029976	156.781555	2.333540	0.000000	-0.013414	0.000000	0.000000	0.000000	0.032833	-0.151235	0.400639	0.000000	0.000000	4.000000	36.000000	0.000000
14753.524608	-0.099622	0.609549	0.048006	85.361816	127.029976	156.781555	2.333540	0.000000	-0.013414	0.000000	0.000000	0.000000	0.032833	-0.151235	0.400639	0.000000	0.000000	4.000000	36.000000	0.000000
14753.527942	-0.099622	0.609549	0.048006	85.361816	127.029976	156.781555	2.333540	0.000000	-0.013414	0.000000	0.000000	0.000000	0.032833	-0.151235	0.400639	0.000000	0.000000	4.000000	36.000000	0.000000
14753.531275	-0.099440	0.609095	0.049488	85.366455	127.027367	156.729858	2.400314	0.000000	-0.018886	0.000000	0.000000	0.000000	0.054731	-0.136225	0.444613	0.000000	0.000000	4.000000	36.000000	0.000000
14753.534608	-0.099440	0.609095	0.049488	85.366455	127.027367	156.729858	2.400314	0.000000	-0.018886	0.000000	0.000000	0.000000	0.054731	-0.136225	0.444613	0.000000	0.000000	4.000000	36.000000	0.000000
14753.537942	-0.099440	0.609095	0.049488	85.366455	127.027367	156.729858	2.400314	0.000000	-0.018886	0.000000	0.000000	0.000000	0.054731	-0.136225	0.444613	0.000000	0.000000	4.000000	36.000000	0.000000
14753.541275	-0.099247	0.608707	0.051056	85.381744	127.007492	156.651093	2.474416	0.000000	-0.028007	0.000000	0.000000	0.000000	0.057986	-0.116368	0.470418	0.000000	0.000000	4.000000	36.000000	0.000000
14753.544608	-0.099247	0.608707	0.051056	85.381744	127.007492	156.651093	2.474416	0.000000	-0.028007	0.000000	0.000000	0.000000	0.057986	-0.116368	0.470418	0.000000	0.000000	4.000000	36.000000	0.000000
14753.547942	-0.099247	0.608707	0.051056	85.381744	127.007492	156.651093	2.474416	0.000000	-0.028007	0.000000	0.000000	0.000000	0.057986	-0.116368	0.470418	0.000000	0.000000	4.000000	36.000000	0.000000
14753.551275	-0.099032	0.608354	0.052657	85.425003	127.225403	156.784088	2.552819	0.000000	-0.037672	0.000000	0.000000	0.000000	0.064472	-0.105831	0.480310	0.000000	0.000000	4.000000	36.000000	0.000000
14753.554608	-0.099032	0.608354	0.052657	85.425003	127.225403	156.784088	2.552819	0.000000	-0.037672	0.000000	0.000000	0.000000	0.064472	-0.105831	0.480310	0.000000	0.000000	4.000000	36.000000	0.000000
14753.557942	-0.099032	0.608354	0.052657	85.425003	127.225403	156.784088	2.552819	0.000000	-0.037672	0.000000	0.000000	0.000000	0.064472	-0.105831	0.480310	0.000000	0.000000	4.000000	36.000000	0.000000
14753.561275	-0.098815	0.608045	0.054264	85.508003	127.941574	157.375900	2.632870	0.000000	-0.048417	0.000000	0.000000	0.000000	0.065102	-0.092733	0.481866	0.000000	0.000000	4.000000	36.000000	0.000000
14753.564608	-0.098815	0.608045	0.054264	85.508003	127.941574	157.375900	2.632870	0.000000	-0.048417	0.000000	0.000000	0.000000	0.065102	-0.092733	0.481866	0.000000	0.000000	4.000000	36.000000	0.000000
14753.567942	-0.098815	0.608045	0.054264	85.508003	127.941574	157.375900	2.632870	0.000000	-0.048417	0.000000	0.000000	0.000000	0.065102	-0.092733	0.481866	0.000000	0.000000	4.000000	36.000000	0.000000
14753.571275	-0.098658	0.607749	0.055808	85.624893	129.244904	158.523849	2.713181	0.000000	-0.059267	0.000000	0.000000	0.000000	0.046866	-0.088825	0.463365	0.000000	0.000000	4.000000	36.000000	0.000000
14753.574608	-0.098658	0.607749	0.055808	85.624893	129.244904	158.523849	2.713181	0.000000	-0.059267	0.000000	0.000000	0.000000	0.046866	-0.088825	0.463365	0.000000	0.000000	4.000000	36.000000	0.000000
14753.577942	-0.098658	0.607749	0.055808	85.624893	129.244904	158.523849	2.713181	0.000000	-0.059267	0.000000	0.000000	0.000000	0.046866	-0.088825	0.463365	0.000000	0.000000	4.000000	36.000000	0.000000
14753.581275	-0.098597	0.607526	0.057331	85.762100	130.797943	159.911896	2.790409	0.000000	-0.067078	0.000000	0.000000	0.000000	0.018492	-0.066915	0.456927	0.000000	0.000000	4.000000	36.000000	0.000000
14753.584608	-0.098597	0.607526	0.057331	85.762100	130.797943	159.911896	2.790409	0.000000	-0.067078	0.000000	0.000000	0.000000	0.018492	-0.066915	0.456927	0.000000	0.000000	4.000000	36.000000	0.000000
14753.587942	-0.098597	0.607526	0.057331	85.762100	130.797943	159.911896	2.790409	0.000000	-0.067078	0.000000	0.000000	0.000000	0.018492	-0.066915	0.456927	0.000000	0.000000	4.000000	36.000000	0.000000
14753.591275	-0.098584	0.607343	0.058724	85.900841	132.527390	161.479279	2.866563	0.000000	-0.070160	0.000000	0.000000	0.000000	0.003706	-0.054751	0.417863	0.000000	0.000000	4.000000	36.000000	0.000000
14753.594608	-0.098584	0.607343	0.058724	85.900841	132.527390	161.479279	2.866563	0.000000	-0.070160	0.000000	0.000000	0.000000	0.003706	-0.054751	0.417863	0.000000	0.000000	4.000000	36.000000	0.000000
14753.597942	-0.098584	0.607343	0.058724	85.900841	132.527390	161.479279	2.866563	0.000000	-0.070160	0.000000	0.000000	0.000000	0.003706	-0.054751	0.417863	0.000000	0.000000	4.000000	36.000000	0.000000
14753.601275	-0.098627	0.607193	0.060010	86.011742	133.828918	162.660782	2.936207	0.000000	-0.070777	0.000000	0.000000	0.000000	-0.012643	-0.045006	0.385770	0.000000	0.000000	4.000000	36.000000	0.000000
14753.604608	-0.098627	0.607193	0.060010	86.011742	133.828918	162.660782	2.936207	0.000000	-0.070777	0.000000	0.000000	0.000000	-0.012643	-0.045006	0.385770	0.000000	0.000000	4.000000	36.000000	0.000000
14753.607942	-0.098627	0.607193	0.060010	86.011742	133.828918	162.660782	2.936207	0.000000	-0.070777	0.000000	0.000000	0.000000	-0.012643	-0.045006	0.385770	0.000000	0.000000	4.000000	36.000000	0.000000
14753.611275	-0.098695	0.607086	0.061171	86.083183	134.342102	163.108154	3.000502	0.000000	-0.068670	0.000000	0.000000	0.000000	-0.020513	-0.032316	0.348275	0.000000	0.000000	4.000000	36.000000	0.000000
14753.614608	-0.098695	0.607086	0.061171	86.083183	134.342102	163.108154	3.000502	0.000000	-0.068670	0.000000	0.000000	0.000000	-0.020513	-0.032316	0.348275	0.000000	0.000000	4.000000	36.000000	0.000000
14753.617942	-0.098695	0.607086	0.061171	86.083183	134.342102	163.108154	3.000502	0.000000	-0.068670	0.000000	0.000000	0.000000	-0.020513	-0.032316	0.348275	0.000000	0.000000	4.000000	36.000000	0.000000
14753.621275	-0.098695	0.607086	0.061171	86.114807	134.092422	162.846786	3.058548	0.000000	-0.065251	0.000000	0.000000	0.000000	-0.020513	-0.032316	0.348275	0.000000	0.000000	4.000000	36.000000	0.000000
14753.624608	-0.098806	0.607039	0.062157	86.114807	134.092422	162.846786	3.058548	0.000000	-0.065251	0.000000	0.000000	0.000000	-0.033310	-0.014012	0.295718	0.000000	0.000000	4.000000	36.000000	0.000000
14753.627942	-0.098806	0.607039	0.062157	86.114807	134.092422	162.846786	3.058548	0.000000	-0.065251	0.000000	0.000000	0.000000	-0.033310	-0.014012	0.295718	0.000000	0.000000	4.000000	36.000000	0.000000
14753.631275	-0.098911	0.606976	0.062978	86.128799	133.945511	162.693542	3.107834	0.000000	-0.059700	0.000000	0.000000	0.000000	-0.031530	-0.018762	0.246433	0.000000	0.000000	4.000000	36.000000	0.000000
14753.634608	-0.098911	0.606976	0.062978	86.128799	133.945511	162.693542	3.107834	0.000000	-0.059700	0.000000	0.000000	0.000000	-0.031530	-0.018762	0.246433	0.000000	0.000000	4.000000	36.000000	0.000000
14753.637942	-0.098911	0.606976	0.062978	86.128799	133.945511	162.693542	3.107834	0.000000	-0.059700	0.000000	0.000000	0.000000	-0.031530	-0.018762	0.246433	0.000000	0.000000	4.000000	36.000000	0.000000
14753.641275	-0.098911	0.606976	0.062978	86.138924	133.838516	162.577423	3.148906	0.000000	-0.054445	0.000000	0.000000	0.000000	-0.031530	-0.018762	0.246433	0.000000	0.000000	4.000000	36.000000	0.000000
14753.644608	-0.098970	0.606958	0.063689	86.138924	133.838516	162.577423	3.148906	0.000000	-0.054445	0.000000	0.000000	0.000000	-0.017522	-0.005479	0.213399	0.000000	0.000000	4.000000	36.000000	0.000000
14753.647942	-0.098970	0.606958	0.063689	86.138924	133.838516	162.577423	3.148906	0.000000	-0.054445	0.000000	0.000000	0.000000	-0.017522	-0.005479	0.213399	0.000000	0.000000	4.000000	36.000000	0.000000
14753.651275	-0.098973	0.606925	0.064246	86.139427	133.833649	162.560867	3.184473	0.000000	-0.051524	0.000000	0.000000	0.000000	-0.000971	-0.009931	0.167081	0.000000	0.000000	4.000000	36.000000	0.000000
14753.654608	-0.098973	0.606925	0.064246	86.139427	133.833649	162.560867	3.184473	0.000000	-0.051524	0.000000	0.000000	0.000000	-0.000971	-0.009931	0.167081	0.000000	0.000000	4.000000	36.000000	0.000000
14753.657942	-0.098973	0.606925	0.064246	86.139427	133.833649	162.560867	3.184473	0.000000	-0.051524	0.000000	0.000000	0.000000	-0.000971	-0.009931	0.167081	0.000000	0.000000	4.000000	36.000000	0.000000
14753.661275	-0.098973	0.606925	0.064246	86.148933	133.743195	162.456314	3.212320	0.000000	-0.051363	0.000000	0.000000	0.000000	-0.000971	-0.009931	0.167081	0.000000	0.000000	4.000000	36.000000	0.000000
14753.664608	-0.098895	0.606906	0.064646	86.148933	133.743195	162.456314	3.212320	0.000000	-0.051363	0.000000	0.000000	0.000000	0.023450	-0.005629	0.119812	0.000000	0.000000	4.000000	36.000000	0.000000
14753.667942	-0.098895	0.606906	0.064646	86.148933	133.743195	162.456314	3.212320	0.000000	-0.051363	0.000000	0.000000	0.000000	0.023450	-0.005629	0.119812	0.000000	0.000000	4.000000	36.000000	0.000000
14753.671275	-0.098895	0.606906	0.064646	86.159218	133.653900	162.347702	3.232288	0.000000	-0.055271	0.000000	0.000000	0.000000	0.023450	-0.005629	0.119812	0.000000	0.000000	4.000000	36.000000	0.000000
14753.674608	-0.098895	0.606906	0.064646	86.159218	133.653900	162.347702	3.232288	0.000000	-0.055271	0.000000	0.000000	0.000000	0.023450	-0.005629	0.119812	0.000000	0.000000	4.000000	36.000000	0.000000
14753.677942	-0.098805	0.606886	0.064985	86.159218	133.653900	162.347702	3.232288	0.000000	-0.055271	0.000000	0.000000	0.000000	0.026959	-0.006167	0.101630	0.000000	0.000000	4.000000	36.000000	0.000000
14753.681275	-0.098603	0.606892	0.065273	86.166763	133.596695	162.265869	3.232288	0.000000	-0.055271	0.000000	0.000000	0.000000	0.060663	0.001998	0.086663	0.000000	0.000000	4.000000	36.000000	0.000000
14753.684608	-0.098603	0.606892	0.065273	86.166763	133.596695	162.265869	3.232288	0.000000	-0.055271	0.000000	0.000000	0.000000	0.060663	0.001998	0.086663	0.000000	0.000000	4.000000	36.000000	0.000000
14753.687942	-0.098603	0.606892	0.065273	86.166763	133.596695	162.265869	3.232288	0.000000	-0.055271	0.000000	0.000000	0.000000	0.060663	0.001998	0.086663	0.000000	0.000000	4.000000	36.000000	0.000000
14753.691275	-0.098603	0.606892	0.065273	86.171883	133.572052	162.211151	3.263671	0.000000	-0.069875	0.000000	0.000000	0.000000	0.060663	0.001998	0.086663	0.000000	0.000000	4.000000	36.000000	0.000000
14753.694608	-0.098333	0.606857	0.065481	86.171883	133.572052	162.211151	3.263671	0.000000	-0.069875	0.000000	0.000000	0.000000	0.080718	-0.010460	0.062392	0.000000	0.000000	4.000000	36.000000	0.000000
14753.697942	-0.098333	0.606857	0.065481	86.171883	133.572052	162.211151	3.263671	0.000000	-0.069875	0.000000	0.000000	0.000000	0.080718	-0.010460	0.062392	0.000000	0.000000	4.000000	36.000000	0.000000
14753.701275	-0.098333	0.606857	0.065481	86.171883	133.612839	162.211151	3.274069	0.000000	-0.083328	0.000000	0.000000	0.000000	0.080718	-0.010460	0.062392	0.000000	0.000000	4.000000	36.000000	0.000000
14753.704608	-0.098333	0.606857	0.065481	86.171883	133.612839	162.211151	3.274069	0.000000	-0.083328	0.000000	0.000000	0.000000	0.080718	-0.010460	0.062392	0.000000	0.000000	4.000000	36.000000	0.000000
14753.707942	-0.098003	0.606821	0.065638	86.171883	133.612839	162.211151	3.274069	0.000000	-0.083328	0.000000	0.000000	0.000000	0.099075	-0.010967	0.046989	0.000000	0.000000	4.000000	36.000000	0.000000
14753.711275	-0.097564	0.606754	0.065760	86.167839	133.737427	162.288300	3.274069	0.000000	-0.083328	0.000000	0.000000	0.000000	0.131853	-0.020184	0.036739	0.000000	0.000000	4.000000	36.000000	0.000000
14753.714608	-0.097564	0.606754	0.065760	86.167839	133.737427	162.288300	3.274069	0.000000	-0.083328	0.000000	0.000000	0.000000	0.131853	-0.020184	0.036739	0.000000	0.000000	4.000000	36.000000	0.000000
14753.717942	-0.097564	0.606754	0.065760	86.167839	133.737427	162.288300	3.274069	0.000000	-0.083328	0.000000	0.000000	0.000000	0.131853	-0.020184	0.036739	0.000000	0.000000	4.000000	36.000000	0.000000
14753.721275	-0.097564	0.606754	0.065760	86.159775	133.945374	162.442139	3.288024	0.000000	-0.121816	0.000000	0.000000	0.000000	0.131853	-0.020184	0.036739	0.000000	0.000000	4.000000	36.000000	0.000000
14753.724608	-0.097081	0.606674	0.065789	86.159775	133.945374	162.442139	3.288024	0.000000	-0.121816	0.000000	0.000000	0.000000	0.144814	-0.023910	0.008548	0.000000	0.000000	4.000000	36.000000	0.000000
14753.727942	-0.097081	0.606674	0.065789	86.159775	133.945374	162.442139	3.288024	0.000000	-0.121816	0.000000	0.000000	0.000000	0.144814	-0.023910	0.008548	0.000000	0.000000	4.000000	36.000000	0.000000
14753.731275	-0.096568	0.606554	0.065792	86.151367	134.229980	162.667236	3.289448	0.000000	-0.145952	0.000000	0.000000	0.000000	0.153897	-0.035836	0.000889	0.000000	0.000000	4.000000	36.000000	0.000000
14753.734608	-0.096568	0.606554	0.065792	86.151367	134.229980	162.667236	3.289448	0.000000	-0.145952	0.000000	0.000000	0.000000	0.153897	-0.035836	0.000889	0.000000	0.000000	4.000000	36.000000	0.000000
14753.737942	-0.096568	0.606554	0.065792	86.151367	134.229980	162.667236	3.289448	0.000000	-0.145952	0.000000	0.000000	0.000000	0.153897	-0.035836	0.000889	0.000000	0.000000	4.000000	36.000000	0.000000
14753.741275	-0.096568	0.606554	0.065792	86.139786	134.614365	162.989578	3.289597	0.000000	-0.171601	0.000000	0.000000	0.000000	0.153897	-0.035836	0.000889	0.000000	0.000000	4.000000	36.000000	0.000000
14753.744608	-0.096018	0.606462	0.065730	86.139786	134.614365	162.989578	3.289597	0.000000	-0.171601	0.000000	0.000000	0.000000	0.165103	-0.027596	-0.018486	0.000000	0.000000	4.000000	36.000000	0.000000
14753.747942	-0.096018	0.606462	0.065730	86.139786	134.614365	162.989578	3.289597	0.000000	-0.171601	0.000000	0.000000	0.000000	0.165103	-0.027596	-0.018486	0.000000	0.000000	4.000000	36.000000	0.000000
14753.751275	-0.095490	0.606351	0.065649	86.136490	135.190552	163.490189	3.286516	0.000000	-0.199119	0.000000	0.000000	0.000000	0.158404	-0.033586	-0.024486	0.000000	0.000000	4.000000	36.000000	0.000000
14753.754608	-0.095490	0.606351	0.065649	86.136490	135.190552	163.490189	3.286516	0.000000	-0.199119	0.000000	0.000000	0.000000	0.158404	-0.033586	-0.024486	0.000000	0.000000	4.000000	36.000000	0.000000
14753.757942	-0.095490	0.606351	0.065649	86.136490	135.190552	163.490189	3.286516	0.000000	-0.199119	0.000000	0.000000	0.000000	0.158404	-0.033586	-0.024486	0.000000	0.000000	4.000000	36.000000	0.000000
14753.761275	-0.095490	0.606351	0.065649	86.143188	136.009552	164.217361	3.282435	0.000000	-0.225519	0.000000	0.000000	0.000000	0.158404	-0.033586	-0.024486	0.000000	0.000000	4.000000	36.000000	0.000000
14753.764608	-0.094904	0.606257	0.065530	86.143188	136.009552	164.217361	3.282435	0.000000	-0.225519	0.000000	0.000000	0.000000	0.175716	-0.028075	-0.035681	0.000000	0.000000	4.000000	36.000000	0.000000
14753.767942	-0.094904	0.606257	0.065530	86.143188	136.009552	164.217361	3.282435	0.000000	-0.225519	0.000000	0.000000	0.000000	0.175716	-0.028075	-0.035681	0.000000	0.000000	4.000000	36.000000	0.000000
14753.771275	-0.094321	0.606183	0.065425	86.163445	137.000381	165.104156	3.276488	0.000000	-0.254805	0.000000	0.000000	0.000000	0.174811	-0.022102	-0.031435	0.000000	0.000000	4.000000	36.000000	0.000000
14753.774608	-0.094321	0.606183	0.065425	86.163445	137.000381	165.104156	3.276488	0.000000	-0.254805	0.000000	0.000000	0.000000	0.174811	-0.022102	-0.031435	0.000000	0.000000	4.000000	36.000000	0.000000
14753.777942	-0.094321	0.606183	0.065425	86.163445	137.000381	165.104156	3.276488	0.000000	-0.254805	0.000000	0.000000	0.000000	0.174811	-0.022102	-0.031435	0.000000	0.000000	4.000000	36.000000	0.000000
14753.781275	-0.094321	0.606183	0.065425	86.181557	137.876358	165.881348	3.271249	0.000000	-0.283940	0.000000	0.000000	0.000000	0.174811	-0.022102	-0.031435	0.000000	0.000000	4.000000	36.000000	0.000000
14753.784608	-0.093726	0.606160	0.065391	86.181557	137.876358	165.881348	3.271249	0.000000	-0.283940	0.000000	0.000000	0.000000	0.178524	-0.006959	-0.010052	0.000000	0.000000	4.000000	36.000000	0.000000
14753.787942	-0.093726	0.606160	0.065391	86.181557	137.876358	165.881348	3.271249	0.000000	-0.283940	0.000000	0.000000	0.000000	0.178524	-0.006959	-0.010052	0.000000	0.000000	4.000000	36.000000	0.000000
14753.791275	-0.093155	0.606160	0.065493	86.205635	138.563858	166.472595	3.269574	0.000000	-0.313694	0.000000	0.000000	0.000000	0.171188	-0.000003	0.030606	0.000000	0.000000	4.000000	36.000000	0.000000
14753.794608	-0.093155	0.606160	0.065493	86.205635	138.563858	166.472595	3.269574	0.000000	-0.313694	0.000000	0.000000	0.000000	0.171188	-0.000003	0.030606	0.000000	0.000000	4.000000	36.000000	0.000000
14753.797942	-0.093155	0.606160	0.065493	86.205635	138.563858	166.472595	3.269574	0.000000	-0.313694	0.000000	0.000000	0.000000	0.171188	-0.000003	0.030606	0.000000	0.000000	4.000000	36.000000	0.000000
14753.801275	-0.093155	0.606160	0.065493	86.232613	138.960892	166.781174	3.274675	0.000000	-0.342226	0.000000	0.000000	0.000000	0.171188	-0.000003	0.030606	0.000000	0.000000	4.000000	36.000000	0.000000
14753.804608	-0.092610	0.606232	0.065738	86.232613	138.960892	166.781174	3.274675	0.000000	-0.342226	0.000000	0.000000	0.000000	0.163617	0.021622	0.073345	0.000000	0.000000	4.000000	36.000000	0.000000
14753.807942	-0.092610	0.606232	0.065738	86.232613	138.960892	166.781174	3.274675	0.000000	-0.342226	0.000000	0.000000	0.000000	0.163617	0.021622	0.073345	0.000000	0.000000	4.000000	36.000000	0.000000
14753.811275	-0.092018	0.606318	0.066154	86.261681	139.036438	166.785522	3.286899	0.000000	-0.369495	0.000000	0.000000	0.000000	0.177703	0.025840	0.124829	0.000000	0.000000	4.000000	36.000000	0.000000
14753.814608	-0.092018	0.606318	0.066154	86.261681	139.036438	166.785522	3.286899	0.000000	-0.369495	0.000000	0.000000	0.000000	0.177703	0.025840	0.124829	0.000000	0.000000	4.000000	36.000000	0.000000
14753.817942	-0.092018	0.606318	0.066154	86.261681	139.036438	166.785522	3.286899	0.000000	-0.369495	0.000000	0.000000	0.000000	0.177703	0.025840	0.124829	0.000000	0.000000	4.000000	36.000000	0.000000
14753.821275	-0.092018	0.606318	0.066154	86.291496	139.035553	166.708069	3.307704	0.000000	-0.399112	0.000000	0.000000	0.000000	0.177703	0.025840	0.124829	0.000000	0.000000	4.000000	36.000000	0.000000
14753.824608	-0.091479	0.606389	0.066732	86.291496	139.035553	166.708069	3.307704	0.000000	-0.399112	0.000000	0.000000	0.000000	0.161765	0.021296	0.173430	0.000000	0.000000	4.000000	36.000000	0.000000
14753.827942	-0.091479	0.606389	0.066732	86.291496	139.035553	166.708069	3.307704	0.000000	-0.399112	0.000000	0.000000	0.000000	0.161765	0.021296	0.173430	0.000000	0.000000	4.000000	36.000000	0.000000
14753.831275	-0.090981	0.606443	0.067412	86.332222	139.035995	166.627747	3.336609	0.000000	-0.426073	0.000000	0.000000	0.000000	0.149143	0.016204	0.203838	0.000000	0.000000	4.000000	36.000000	0.000000
14753.834608	-0.090981	0.606443	0.067412	86.332222	139.035995	166.627747	3.336609	0.000000	-0.426073	0.000000	0.000000	0.000000	0.149143	0.016204	0.203838	0.000000	0.000000	4.000000	36.000000	0.000000
14753.837942	-0.090981	0.606443	0.067412	86.332222	139.035995	166.627747	3.336609	0.000000	-0.426073	0.000000	0.000000	0.000000	0.149143	0.016204	0.203838	0.000000	0.000000	4.000000	36.000000	0.000000
14753.841275	-0.090981	0.606443	0.067412	86.380478	139.379974	166.890839	3.370582	0.000000	-0.450930	0.000000	0.000000	0.000000	0.149143	0.016204	0.203838	0.000000	0.000000	4.000000	36.000000	0.000000
14753.844608	-0.090550	0.606509	0.068180	86.380478	139.379974	166.890839	3.370582	0.000000	-0.450930	0.000000	0.000000	0.000000	0.129539	0.019797	0.230540	0.000000	0.000000	4.000000	36.000000	0.000000
14753.847942	-0.090550	0.606509	0.068180	86.380478	139.379974	166.890839	3.370582	0.000000	-0.450930	0.000000	0.000000	0.000000	0.129539	0.019797	0.230540	0.000000	0.000000	4.000000	36.000000	0.000000
14753.851275	-0.090218	0.606546	0.068939	86.411385	140.502853	167.910965	3.409005	0.000000	-0.472520	0.000000	0.000000	0.000000	0.099627	0.010934	0.227598	0.000000	0.000000	4.000000	36.000000	0.000000
14753.854608	-0.090218	0.606546	0.068939	86.411385	140.502853	167.910965	3.409005	0.000000	-0.472520	0.000000	0.000000	0.000000	0.099627	0.010934	0.227598	0.000000	0.000000	4.000000	36.000000	0.000000
14753.857942	-0.090218	0.606546	0.068939	86.411385	140.502853	167.910965	3.409005	0.000000	-0.472520	0.000000	0.000000	0.000000	0.099627	0.010934	0.227598	0.000000	0.000000	4.000000	36.000000	0.000000
14753.861275	-0.090218	0.606546	0.068939	86.362556	143.050400	170.342545	3.446939	0.000000	-0.489124	0.000000	0.000000	0.000000	0.099627	0.010934	0.227598	0.000000	0.000000	4.000000	36.000000	0.000000
14753.864608	-0.090074	0.606580	0.069602	86.362556	143.050400	170.342545	3.446939	0.000000	-0.489124	0.000000	0.000000	0.000000	0.043099	0.010354	0.199003	0.000000	0.000000	4.000000	36.000000	0.000000
14753.867942	-0.090074	0.606580	0.069602	86.362556	143.050400	170.342545	3.446939	0.000000	-0.489124	0.000000	0.000000	0.000000	0.043099	0.010354	0.199003	0.000000	0.000000	4.000000	36.000000	0.000000
14753.871275	-0.090137	0.606631	0.070120	86.186844	146.426224	173.620193	3.480105	0.000000	-0.496307	0.000000	0.000000	0.000000	-0.018857	0.015363	0.155485	0.000000	0.000000	4.000000	36.000000	0.000000
14753.874608	-0.090137	0.606631	0.070120	86.186844	146.426224	173.620193	3.480105	0.000000	-0.496307	0.000000	0.000000	0.000000	-0.018857	0.015363	0.155485	0.000000	0.000000	4.000000	36.000000	0.000000
14753.877942	-0.090137	0.606631	0.070120	86.186844	146.426224	173.620193	3.480105	0.000000	-0.496307	0.000000	0.000000	0.000000	-0.018857	0.015363	0.155485	0.000000	0.000000	4.000000	36.000000	0.000000
14753.881275	-0.090137	0.606631	0.070120	85.910072	149.416016	176.560104	3.506020	0.000000	-0.493164	0.000000	0.000000	0.000000	-0.018857	0.015363	0.155485	0.000000	0.000000	4.000000	36.000000	0.000000
14753.884608	-0.090395	0.606727	0.070425	85.910072	149.416016	176.560104	3.506020	0.000000	-0.493164	0.000000	0.000000	0.000000	-0.077494	0.028824	0.091412	0.000000	0.000000	4.000000	36.000000	0.000000
14753.887942	-0.090395	0.606727	0.070425	85.910072	149.416016	176.560104	3.506020	0.000000	-0.493164	0.000000	0.000000	0.000000	-0.077494	0.028824	0.091412	0.000000	0.000000	4.000000	36.000000	0.000000
14753.891275	-0.090873	0.606898	0.070504	85.555824	151.248642	178.427017	3.521255	0.000000	-0.480249	0.000000	0.000000	0.000000	-0.143301	0.051104	0.023573	0.000000	0.000000	4.000000	36.000000	0.000000
14753.894608	-0.090873	0.606898	0.070504	85.555824	151.248642	178.427017	3.521255	0.000000	-0.480249	0.000000	0.000000	0.000000	-0.143301	0.051104	0.023573	0.000000	0.000000	4.000000	36.000000	0.000000
14753.897942	-0.090873	0.606898	0.070504	85.555824	151.248642	178.427017	3.521255	0.000000	-0.480249	0.000000	0.000000	0.000000	-0.143301	0.051104	0.023573	0.000000	0.000000	4.000000	36.000000	0.000000
14753.901275	-0.091488	0.607132	0.070331	85.174690	152.350800	179.607697	3.525184	0.000000	-0.456365	0.000000	0.000000	0.000000	-0.184497	0.070201	-0.051818	0.000000	0.000000	4.000000	36.000000	0.000000
14753.904608	-0.091488	0.607132	0.070331	85.174690	152.350800	179.607697	3.525184	0.000000	-0.456365	0.000000	0.000000	0.000000	-0.184497	0.070201	-0.051818	0.000000	0.000000	4.000000	36.000000	0.000000
14753.907942	-0.091488	0.607132	0.070331	85.174690	152.350800	179.607697	3.525184	0.000000	-0.456365	0.000000	0.000000	0.000000	-0.184497	0.070201	-0.051818	0.000000	0.000000	4.000000	36.000000	0.000000
14753.911275	-0.091488	0.607132	0.070331	84.791359	152.357498	179.775177	3.516547	0.000000	-0.425616	0.000000	0.000000	0.000000	-0.184497	0.070201	-0.051818	0.000000	0.000000	4.000000	36.000000	0.000000
14753.914608	-0.092257	0.607419	0.069864	84.791359	152.357498	179.775177	3.516547	0.000000	-0.425616	0.000000	0.000000	0.000000	-0.230936	0.086004	-0.139977	0.000000	0.000000	4.000000	36.000000	0.000000
14753.917942	-0.092257	0.607419	0.069864	84.791359	152.357498	179.775177	3.516547	0.000000	-0.425616	0.000000	0.000000	0.000000	-0.230936	0.086004	-0.139977	0.000000	0.000000	4.000000	36.000000	0.000000
14753.921275	-0.093116	0.607759	0.069177	84.396782	150.820755	178.497299	3.493218	0.000000	-0.387127	0.000000	0.000000	0.000000	-0.257563	0.102021	-0.206281	0.000000	0.000000	4.000000	36.000000	0.000000
14753.924608	-0.093116	0.607759	0.069177	84.396782	150.820755	178.497299	3.493218	0.000000	-0.387127	0.000000	0.000000	0.000000	-0.257563	0.102021	-0.206281	0.000000	0.000000	4.000000	36.000000	0.000000
14753.927942	-0.093116	0.607759	0.069177	84.396782	150.820755	178.497299	3.493218	0.000000	-0.387127	0.000000	0.000000	0.000000	-0.257563	0.102021	-0.206281	0.000000	0.000000	4.000000	36.000000	0.000000
14753.931275	-0.094024	0.608179	0.068203	84.000664	148.249573	176.274551	3.458838	0.000000	-0.344199	0.000000	0.000000	0.000000	-0.272538	0.126094	-0.292041	0.000000	0.000000	4.000000	36.000000	0.000000
14753.934608	-0.094024	0.608179	0.068203	84.000664	148.249573	176.274551	3.458838	0.000000	-0.344199	0.000000	0.000000	0.000000	-0.272538	0.126094	-0.292041	0.000000	0.000000	4.000000	36.000000	0.000000
14753.937942	-0.094024	0.608179	0.068203	84.000664	148.249573	176.274551	3.458838	0.000000	-0.344199	0.000000	0.000000	0.000000	-0.272538	0.126094	-0.292041	0.000000	0.000000	4.000000	36.000000	0.000000
14753.941275	-0.094927	0.608609	0.066931	83.604965	145.404922	173.815247	3.410164	0.000000	-0.298776	0.000000	0.000000	0.000000	-0.270750	0.128937	-0.381741	0.000000	0.000000	4.000000	36.000000	0.000000
14753.944608	-0.094927	0.608609	0.066931	83.604965	145.404922	173.815247	3.410164	0.000000	-0.298776	0.000000	0.000000	0.000000	-0.270750	0.128937	-0.381741	0.000000	0.000000	4.000000	36.000000	0.000000
14753.947942	-0.094927	0.608609	0.066931	83.604965	145.404922	173.815247	3.410164	0.000000	-0.298776	0.000000	0.000000	0.000000	-0.270750	0.128937	-0.381741	0.000000	0.000000	4.000000	36.000000	0.000000
14753.951275	-0.095805	0.609106	0.065407	83.228157	142.844009	171.636642	3.346540	0.000000	-0.253652	0.000000	0.000000	0.000000	-0.263261	0.149244	-0.456992	0.000000	0.000000	4.000000	36.000000	0.000000
14753.954608	-0.095805	0.609106	0.065407	83.228157	142.844009	171.636642	3.346540	0.000000	-0.253652	0.000000	0.000000	0.000000	-0.263261	0.149244	-0.456992	0.000000	0.000000	4.000000	36.000000	0.000000
14753.957942	-0.095805	0.609106	0.065407	83.228157	142.844009	171.636642	3.346540	0.000000	-0.253652	0.000000	0.000000	0.000000	-0.263261	0.149244	-0.456992	0.000000	0.000000	4.000000	36.000000	0.000000
14753.961275	-0.096674	0.609629	0.063599	82.896957	140.888992	170.026886	3.270375	0.000000	-0.209775	0.000000	0.000000	0.000000	-0.260964	0.156945	-0.542652	0.000000	0.000000	4.000000	36.000000	0.000000
14753.964608	-0.096674	0.609629	0.063599	82.896957	140.888992	170.026886	3.270375	0.000000	-0.209775	0.000000	0.000000	0.000000	-0.260964	0.156945	-0.542652	0.000000	0.000000	4.000000	36.000000	0.000000
14753.967942	-0.096674	0.609629	0.063599	82.896957	140.888992	170.026886	3.270375	0.000000	-0.209775	0.000000	0.000000	0.000000	-0.260964	0.156945	-0.542652	0.000000	0.000000	4.000000	36.000000	0.000000
14753.971275	-0.097427	0.610193	0.061476	82.636833	139.755524	169.164261	3.179933	0.000000	-0.166281	0.000000	0.000000	0.000000	-0.225770	0.169135	-0.636796	0.000000	0.000000	4.000000	36.000000	0.000000
14753.974608	-0.097427	0.610193	0.061476	82.636833	139.755524	169.164261	3.179933	0.000000	-0.166281	0.000000	0.000000	0.000000	-0.225770	0.169135	-0.636796	0.000000	0.000000	4.000000	36.000000	0.000000
14753.977942	-0.097427	0.610193	0.061476	82.636833	139.755524	169.164261	3.179933	0.000000	-0.166281	0.000000	0.000000	0.000000	-0.225770	0.169135	-0.636796	0.000000	0.000000	4.000000	36.000000	0.000000
14753.981275	-0.098148	0.610817	0.059100	82.455322	139.442719	169.041809	3.073801	0.000000	-0.128652	0.000000	0.000000	0.000000	-0.216419	0.187037	-0.712720	0.000000	0.000000	4.000000	36.000000	0.000000
14753.984608	-0.098148	0.610817	0.059100	82.455322	139.442719	169.041809	3.073801	0.000000	-0.128652	0.000000	0.000000	0.000000	-0.216419	0.187037	-0.712720	0.000000	0.000000	4.000000	36.000000	0.000000
14753.987942	-0.098148	0.610817	0.059100	82.455322	139.442719	169.041809	3.073801	0.000000	-0.128652	0.000000	0.000000	0.000000	-0.216419	0.187037	-0.712720	0.000000	0.000000	4.000000	36.000000	0.000000
14753.991275	-0.098855	0.611510	0.056569	82.354889	139.577667	169.313034	2.955014	0.000000	-0.092583	0.000000	0.000000	0.000000	-0.212098	0.208097	-0.759381	0.000000	0.000000	4.000000	36.000000	0.000000
14753.994608	-0.098855	0.611510	0.056569	82.354889	139.577667	169.313034	2.955014	0.000000	-0.092583	0.000000	0.000000	0.000000	-0.212098	0.208097	-0.759381	0.000000	0.000000	4.000000	36.000000	0.000000
14753.997942	-0.098855	0.611510	0.056569	82.354889	139.577667	169.313034	2.955014	0.000000	-0.092583	0.000000	0.000000	0.000000	-0.212098	0.208097	-0.759381	0.000000	0.000000	4.000000	36.000000	0.000000
14754.001275	-0.099493	0.612280	0.053868	82.316994	139.589615	169.448547	2.828450	0.000000	-0.057233	0.000000	0.000000	0.000000	-0.191412	0.230944	-0.810341	0.000000	0.000000	4.000000	36.000000	0.000000
14754.004608	-0.099493	0.612280	0.053868	82.316994	139.589615	169.448547	2.828450	0.000000	-0.057233	0.000000	0.000000	0.000000	-0.191412	0.230944	-0.810341	0.000000	0.000000	4.000000	36.000000	0.000000
14754.007942	-0.099493	0.612280	0.053868	82.316994	139.589615	169.448547	2.828450	0.000000	-0.057233	0.000000	0.000000	0.000000	-0.191412	0.230944	-0.810341	0.000000	0.000000	4.000000	36.000000	0.000000
14754.011275	-0.100087	0.613101	0.051126	82.335686	139.295898	169.289307	2.693393	0.000000	-0.025331	0.000000	0.000000	0.000000	-0.178130	0.246301	-0.822443	0.000000	0.000000	4.000000	36.000000	0.000000
14754.014608	-0.100087	0.613101	0.051126	82.335686	139.295898	169.289307	2.693393	0.000000	-0.025331	0.000000	0.000000	0.000000	-0.178130	0.246301	-0.822443	0.000000	0.000000	4.000000	36.000000	0.000000
14754.017942	-0.100087	0.613101	0.051126	82.335686	139.295898	169.289307	2.693393	0.000000	-0.025331	0.000000	0.000000	0.000000	-0.178130	0.246301	-0.822443	0.000000	0.000000	4.000000	36.000000	0.000000
14754.021275	-0.100715	0.614012	0.048360	82.469719	138.386536	168.529449	2.556319	0.000000	0.004357	0.000000	0.000000	0.000000	-0.188221	0.273196	-0.830049	0.000000	0.000000	4.000000	36.000000	0.000000
14754.024608	-0.100715	0.614012	0.048360	82.469719	138.386536	168.529449	2.556319	0.000000	0.004357	0.000000	0.000000	0.000000	-0.188221	0.273196	-0.830049	0.000000	0.000000	4.000000	36.000000	0.000000
14754.027942	-0.100715	0.614012	0.048360	82.469719	138.386536	168.529449	2.556319	0.000000	0.004357	0.000000	0.000000	0.000000	-0.188221	0.273196	-0.830049	0.000000	0.000000	4.000000	36.000000	0.000000
14754.031275	-0.101286	0.614975	0.045618	82.727379	136.833130	167.135010	2.417978	0.000000	0.035727	0.000000	0.000000	0.000000	-0.171294	0.288908	-0.822535	0.000000	0.000000	4.000000	36.000000	0.000000
14754.034608	-0.101286	0.614975	0.045618	82.727379	136.833130	167.135010	2.417978	0.000000	0.035727	0.000000	0.000000	0.000000	-0.171294	0.288908	-0.822535	0.000000	0.000000	4.000000	36.000000	0.000000
14754.037942	-0.101286	0.614975	0.045618	82.727379	136.833130	167.135010	2.417978	0.000000	0.035727	0.000000	0.000000	0.000000	-0.171294	0.288908	-0.822535	0.000000	0.000000	4.000000	36.000000	0.000000
14754.041275	-0.101837	0.615994	0.042957	83.094597	134.609253	165.068024	2.280889	0.000000	0.064277	0.000000	0.000000	0.000000	-0.165486	0.305711	-0.798100	0.000000	0.000000	4.000000	36.000000	0.000000
14754.044608	-0.101837	0.615994	0.042957	83.094597	134.609253	165.068024	2.280889	0.000000	0.064277	0.000000	0.000000	0.000000	-0.165486	0.305711	-0.798100	0.000000	0.000000	4.000000	36.000000	0.000000
14754.047942	-0.101837	0.615994	0.042957	83.094597	134.609253	165.068024	2.280889	0.000000	0.064277	0.000000	0.000000	0.000000	-0.165486	0.305711	-0.798100	0.000000	0.000000	4.000000	36.000000	0.000000
14754.051275	-0.102377	0.617034	0.040411	83.518105	131.783081	162.396881	2.147872	0.000000	0.091858	0.000000	0.000000	0.000000	-0.161906	0.311986	-0.764080	0.000000	0.000000	4.000000	36.000000	0.000000
14754.054608	-0.102377	0.617034	0.040411	83.518105	131.783081	162.396881	2.147872	0.000000	0.091858	0.000000	0.000000	0.000000	-0.161906	0.311986	-0.764080	0.000000	0.000000	4.000000	36.000000	0.000000
14754.057942	-0.102377	0.617034	0.040411	83.518105	131.783081	162.396881	2.147872	0.000000	0.091858	0.000000	0.000000	0.000000	-0.161906	0.311986	-0.764080	0.000000	0.000000	4.000000	36.000000	0.000000
14754.061275	-0.102829	0.618056	0.037963	83.933174	128.681854	159.434677	2.020525	0.000000	0.118842	0.000000	0.000000	0.000000	-0.135674	0.306657	-0.734358	0.000000	0.000000	4.000000	36.000000	0.000000
14754.064608	-0.102829	0.618056	0.037963	83.933174	128.681854	159.434677	2.020525	0.000000	0.118842	0.000000	0.000000	0.000000	-0.135674	0.306657	-0.734358	0.000000	0.000000	4.000000	36.000000	0.000000
14754.067942	-0.102829	0.618056	0.037963	83.933174	128.681854	159.434677	2.020525	0.000000	0.118842	0.000000	0.000000	0.000000	-0.135674	0.306657	-0.734358	0.000000	0.000000	4.000000	36.000000	0.000000
14754.071275	-0.103251	0.619074	0.035643	84.319008	125.483086	156.353775	1.898132	0.000000	0.141454	0.000000	0.000000	0.000000	-0.126447	0.305484	-0.696000	0.000000	0.000000	4.000000	36.000000	0.000000
14754.074608	-0.103251	0.619074	0.035643	84.319008	125.483086	156.353775	1.898132	0.000000	0.141454	0.000000	0.000000	0.000000	-0.126447	0.305484	-0.696000	0.000000	0.000000	4.000000	36.000000	0.000000
14754.077942	-0.103251	0.619074	0.035643	84.319008	125.483086	156.353775	1.898132	0.000000	0.141454	0.000000	0.000000	0.000000	-0.126447	0.305484	-0.696000	0.000000	0.000000	4.000000	36.000000	0.000000
14754.081275	-0.103598	0.620063	0.033470	84.656792	122.238914	153.210983	1.782133	0.000000	0.162529	0.000000	0.000000	0.000000	-0.104208	0.296501	-0.651934	0.000000	0.000000	4.000000	36.000000	0.000000
14754.084608	-0.103598	0.620063	0.033470	84.656792	122.238914	153.210983	1.782133	0.000000	0.162529	0.000000	0.000000	0.000000	-0.104208	0.296501	-0.651934	0.000000	0.000000	4.000000	36.000000	0.000000
14754.087942	-0.103598	0.620063	0.033470	84.656792	122.238914	153.210983	1.782133	0.000000	0.162529	0.000000	0.000000	0.000000	-0.104208	0.296501	-0.651934	0.000000	0.000000	4.000000	36.000000	0.000000
14754.091275	-0.103893	0.621003	0.031424	84.940842	119.019463	150.083298	1.673477	0.000000	0.179897	0.000000	0.000000	0.000000	-0.088586	0.282120	-0.613532	0.000000	0.000000	4.000000	36.000000	0.000000
14754.094608	-0.103893	0.621003	0.031424	84.940842	119.019463	150.083298	1.673477	0.000000	0.179897	0.000000	0.000000	0.000000	-0.088586	0.282120	-0.613532	0.000000	0.000000	4.000000	36.000000	0.000000
14754.097942	-0.103893	0.621003	0.031424	84.940842	119.019463	150.083298	1.673477	0.000000	0.179897	0.000000	0.000000	0.000000	-0.088586	0.282120	-0.613532	0.000000	0.000000	4.000000	36.000000	0.000000
14754.101275	-0.104134	0.621830	0.029488	85.171516	115.996353	147.140823	1.571221	0.000000	0.194661	0.000000	0.000000	0.000000	-0.072097	0.248077	-0.581066	0.000000	0.000000	4.000000	36.000000	0.000000
14754.104608	-0.104134	0.621830	0.029488	85.171516	115.996353	147.140823	1.571221	0.000000	0.194661	0.000000	0.000000	0.000000	-0.072097	0.248077	-0.581066	0.000000	0.000000	4.000000	36.000000	0.000000
14754.107942	-0.104134	0.621830	0.029488	85.171516	115.996353	147.140823	1.571221	0.000000	0.194661	0.000000	0.000000	0.000000	-0.072097	0.248077	-0.581066	0.000000	0.000000	4.000000	36.000000	0.000000
14754.111275	-0.104368	0.622592	0.027655	85.362320	113.300323	144.517395	1.474377	0.000000	0.206677	0.000000	0.000000	0.000000	-0.070193	0.228744	-0.549616	0.000000	0.000000	4.000000	36.000000	0.000000
14754.114608	-0.104368	0.622592	0.027655	85.362320	113.300323	144.517395	1.474377	0.000000	0.206677	0.000000	0.000000	0.000000	-0.070193	0.228744	-0.549616	0.000000	0.000000	4.000000	36.000000	0.000000
14754.117942	-0.104368	0.622592	0.027655	85.362320	113.300323	144.517395	1.474377	0.000000	0.206677	0.000000	0.000000	0.000000	-0.070193	0.228744	-0.549616	0.000000	0.000000	4.000000	36.000000	0.000000
14754.121275	-0.104588	0.623205	0.025894	85.532440	111.263344	142.524857	1.382775	0.000000	0.218376	0.000000	0.000000	0.000000	-0.066249	0.183733	-0.528480	0.000000	0.000000	4.000000	36.000000	0.000000
14754.124608	-0.104588	0.623205	0.025894	85.532440	111.263344	142.524857	1.382775	0.000000	0.218376	0.000000	0.000000	0.000000	-0.066249	0.183733	-0.528480	0.000000	0.000000	4.000000	36.000000	0.000000
14754.127942	-0.104588	0.623205	0.025894	85.532440	111.263344	142.524857	1.382775	0.000000	0.218376	0.000000	0.000000	0.000000	-0.066249	0.183733	-0.528480	0.000000	0.000000	4.000000	36.000000	0.000000
14754.131275	-0.104798	0.623716	0.024209	85.704178	109.980820	141.252167	1.294695	0.000000	0.229418	0.000000	0.000000	0.000000	-0.062859	0.153279	-0.505462	0.000000	0.000000	4.000000	36.000000	0.000000
14754.134608	-0.104798	0.623716	0.024209	85.704178	109.980820	141.252167	1.294695	0.000000	0.229418	0.000000	0.000000	0.000000	-0.062859	0.153279	-0.505462	0.000000	0.000000	4.000000	36.000000	0.000000
14754.137942	-0.104798	0.623716	0.024209	85.704178	109.980820	141.252167	1.294695	0.000000	0.229418	0.000000	0.000000	0.000000	-0.062859	0.153279	-0.505462	0.000000	0.000000	4.000000	36.000000	0.000000
14754.141275	-0.104988	0.624113	0.022563	85.872795	109.575272	140.825531	1.210451	0.000000	0.239895	0.000000	0.000000	0.000000	-0.057144	0.119275	-0.493739	0.000000	0.000000	4.000000	36.000000	0.000000
14754.144608	-0.104988	0.624113	0.022563	85.872795	109.575272	140.825531	1.210451	0.000000	0.239895	0.000000	0.000000	0.000000	-0.057144	0.119275	-0.493739	0.000000	0.000000	4.000000	36.000000	0.000000
14754.147942	-0.104988	0.624113	0.022563	85.872795	109.575272	140.825531	1.210451	0.000000	0.239895	0.000000	0.000000	0.000000	-0.057144	0.119275	-0.493739	0.000000	0.000000	4.000000	36.000000	0.000000
14754.151275	-0.105157	0.624379	0.020942	86.024971	109.886063	141.100708	1.128161	0.000000	0.249419	0.000000	0.000000	0.000000	-0.050589	0.079565	-0.486304	0.000000	0.000000	4.000000	36.000000	0.000000
14754.154608	-0.105157	0.624379	0.020942	86.024971	109.886063	141.100708	1.128161	0.000000	0.249419	0.000000	0.000000	0.000000	-0.050589	0.079565	-0.486304	0.000000	0.000000	4.000000	36.000000	0.000000
14754.157942	-0.105157	0.624379	0.020942	86.024971	109.886063	141.100708	1.128161	0.000000	0.249419	0.000000	0.000000	0.000000	-0.050589	0.079565	-0.486304	0.000000	0.000000	4.000000	36.000000	0.000000
14754.161275	-0.105275	0.624612	0.019429	86.123741	110.318832	141.519730	1.047110	0.000000	0.257850	0.000000	0.000000	0.000000	-0.035395	0.070159	-0.453943	0.000000	0.000000	4.000000	36.000000	0.000000
14754.164608	-0.105275	0.624612	0.019429	86.123741	110.318832	141.519730	1.047110	0.000000	0.257850	0.000000	0.000000	0.000000	-0.035395	0.070159	-0.453943	0.000000	0.000000	4.000000	36.000000	0.000000
14754.167942	-0.105275	0.624612	0.019429	86.123741	110.318832	141.519730	1.047110	0.000000	0.257850	0.000000	0.000000	0.000000	-0.035395	0.070159	-0.453943	0.000000	0.000000	4.000000	36.000000	0.000000
14754.171275	-0.105323	0.624789	0.018038	86.143951	110.564896	141.788971	0.971453	0.000000	0.263749	0.000000	0.000000	0.000000	-0.014311	0.053093	-0.417324	0.000000	0.000000	4.000000	36.000000	0.000000
14754.174608	-0.105323	0.624789	0.018038	86.143951	110.564896	141.788971	0.971453	0.000000	0.263749	0.000000	0.000000	0.000000	-0.014311	0.053093	-0.417324	0.000000	0.000000	4.000000	36.000000	0.000000
14754.177942	-0.105323	0.624789	0.018038	86.143951	110.564896	141.788971	0.971453	0.000000	0.263749	0.000000	0.000000	0.000000	-0.014311	0.053093	-0.417324	0.000000	0.000000	4.000000	36.000000	0.000000
14754.181275	-0.105225	0.624897	0.016746	86.125305	110.911484	142.162277	0.901899	0.000000	0.266134	0.000000	0.000000	0.000000	0.029243	0.032248	-0.387579	0.000000	0.000000	4.000000	36.000000	0.000000
14754.184608	-0.105225	0.624897	0.016746	86.125305	110.911484	142.162277	0.901899	0.000000	0.266134	0.000000	0.000000	0.000000	0.029243	0.032248	-0.387579	0.000000	0.000000	4.000000	36.000000	0.000000
14754.187942	-0.105225	0.624897	0.016746	86.125305	110.911484	142.162277	0.901899	0.000000	0.266134	0.000000	0.000000	0.000000	0.029243	0.032248	-0.387579	0.000000	0.000000	4.000000	36.000000	0.000000
14754.191275	-0.105071	0.624983	0.015629	86.107803	111.284439	142.547012	0.837303	0.000000	0.261261	0.000000	0.000000	0.000000	0.046122	0.025789	-0.335033	0.000000	0.000000	4.000000	36.000000	0.000000
14754.194608	-0.105071	0.624983	0.015629	86.107803	111.284439	142.547012	0.837303	0.000000	0.261261	0.000000	0.000000	0.000000	0.046122	0.025789	-0.335033	0.000000	0.000000	4.000000	36.000000	0.000000
14754.197942	-0.105071	0.624983	0.015629	86.107803	111.284439	142.547012	0.837303	0.000000	0.261261	0.000000	0.000000	0.000000	0.046122	0.025789	-0.335033	0.000000	0.000000	4.000000	36.000000	0.000000
14754.201275	-0.105071	0.624983	0.015629	86.097412	111.521431	142.776367	0.781464	0.000000	0.253574	0.000000	0.000000	0.000000	0.046122	0.025789	-0.335033	0.000000	0.000000	4.000000	36.000000	0.000000
14754.204608	-0.104776	0.625068	0.014722	86.097412	111.521431	142.776367	0.781464	0.000000	0.253574	0.000000	0.000000	0.000000	0.088668	0.025602	-0.272078	0.000000	0.000000	4.000000	36.000000	0.000000
14754.207942	-0.104776	0.625068	0.014722	86.097412	111.521431	142.776367	0.781464	0.000000	0.253574	0.000000	0.000000	0.000000	0.088668	0.025602	-0.272078	0.000000	0.000000	4.000000	36.000000	0.000000
14754.211275	-0.104320	0.625174	0.014045	86.088631	111.746475	142.966476	0.736118	0.000000	0.238796	0.000000	0.000000	0.000000	0.136660	0.031655	-0.203266	0.000000	0.000000	4.000000	36.000000	0.000000
14754.214608	-0.104320	0.625174	0.014045	86.088631	111.746475	142.966476	0.736118	0.000000	0.238796	0.000000	0.000000	0.000000	0.136660	0.031655	-0.203266	0.000000	0.000000	4.000000	36.000000	0.000000
14754.217942	-0.104320	0.625174	0.014045	86.088631	111.746475	142.966476	0.736118	0.000000	0.238796	0.000000	0.000000	0.000000	0.136660	0.031655	-0.203266	0.000000	0.000000	4.000000	36.000000	0.000000
14754.221275	-0.104320	0.625174	0.014045	86.083084	111.968681	143.133316	0.702240	0.000000	0.216019	0.000000	0.000000	0.000000	0.136660	0.031655	-0.203266	0.000000	0.000000	4.000000	36.000000	0.000000
14754.224608	-0.103734	0.625221	0.013618	86.083084	111.968681	143.133316	0.702240	0.000000	0.216019	0.000000	0.000000	0.000000	0.175995	0.014196	-0.127949	0.000000	0.000000	4.000000	36.000000	0.000000
14754.227942	-0.103734	0.625221	0.013618	86.083084	111.968681	143.133316	0.702240	0.000000	0.216019	0.000000	0.000000	0.000000	0.175995	0.014196	-0.127949	0.000000	0.000000	4.000000	36.000000	0.000000
14754.231275	-0.103053	0.625243	0.013400	86.077835	112.152420	143.246567	0.680915	0.000000	0.186687	0.000000	0.000000	0.000000	0.204096	0.006736	-0.065440	0.000000	0.000000	4.000000	36.000000	0.000000
14754.234608	-0.103053	0.625243	0.013400	86.077835	112.152420	143.246567	0.680915	0.000000	0.186687	0.000000	0.000000	0.000000	0.204096	0.006736	-0.065440	0.000000	0.000000	4.000000	36.000000	0.000000
14754.237942	-0.103053	0.625243	0.013400	86.077835	112.152420	143.246567	0.680915	0.000000	0.186687	0.000000	0.000000	0.000000	0.204096	0.006736	-0.065440	0.000000	0.000000	4.000000	36.000000	0.000000
14754.241275	-0.103053	0.625243	0.013400	86.073441	112.474571	143.480820	0.670008	0.000000	0.152671	0.000000	0.000000	0.000000	0.204096	0.006736	-0.065440	0.000000	0.000000	4.000000	36.000000	0.000000
14754.244608	-0.102292	0.625181	0.013341	86.073441	112.474571	143.480820	0.670008	0.000000	0.152671	0.000000	0.000000	0.000000	0.228504	-0.018590	-0.017663	0.000000	0.000000	4.000000	36.000000	0.000000
14754.247942	-0.102292	0.625181	0.013341	86.073441	112.474571	143.480820	0.670008	0.000000	0.152671	0.000000	0.000000	0.000000	0.228504	-0.018590	-0.017663	0.000000	0.000000	4.000000	36.000000	0.000000
14754.251275	-0.101494	0.625082	0.013437	86.070656	112.826889	143.730225	0.667065	0.000000	0.114587	0.000000	0.000000	0.000000	0.239314	-0.029968	0.028812	0.000000	0.000000	4.000000	36.000000	0.000000
14754.254608	-0.101494	0.625082	0.013437	86.070656	112.826889	143.730225	0.667065	0.000000	0.114587	0.000000	0.000000	0.000000	0.239314	-0.029968	0.028812	0.000000	0.000000	4.000000	36.000000	0.000000
14754.257942	-0.101494	0.625082	0.013437	86.070656	112.826889	143.730225	0.667065	0.000000	0.114587	0.000000	0.000000	0.000000	0.239314	-0.029968	0.028812	0.000000	0.000000	4.000000	36.000000	0.000000
14754.261275	-0.101494	0.625082	0.013437	86.060997	113.224434	144.022354	0.671867	0.000000	0.074701	0.000000	0.000000	0.000000	0.239314	-0.029968	0.028812	0.000000	0.000000	4.000000	36.000000	0.000000
14754.264608	-0.100604	0.624910	0.013645	86.060997	113.224434	144.022354	0.671867	0.000000	0.074701	0.000000	0.000000	0.000000	0.267152	-0.051433	0.062208	0.000000	0.000000	4.000000	36.000000	0.000000
14754.267942	-0.100604	0.624910	0.013645	86.060997	113.224434	144.022354	0.671867	0.000000	0.074701	0.000000	0.000000	0.000000	0.267152	-0.051433	0.062208	0.000000	0.000000	4.000000	36.000000	0.000000
14754.271275	-0.099635	0.624700	0.013925	86.054398	113.671036	144.344452	0.682235	0.000000	0.030176	0.000000	0.000000	0.000000	0.290549	-0.063141	0.084230	0.000000	0.000000	4.000000	36.000000	0.000000
14754.274608	-0.099635	0.624700	0.013925	86.054398	113.671036	144.344452	0.682235	0.000000	0.030176	0.000000	0.000000	0.000000	0.290549	-0.063141	0.084230	0.000000	0.000000	4.000000	36.000000	0.000000
14754.277942	-0.099635	0.624700	0.013925	86.054398	113.671036	144.344452	0.682235	0.000000	0.030176	0.000000	0.000000	0.000000	0.290549	-0.063141	0.084230	0.000000	0.000000	4.000000	36.000000	0.000000
14754.281275	-0.098572	0.624423	0.014202	86.047554	114.359558	144.891220	0.696273	0.000000	-0.018249	0.000000	0.000000	0.000000	0.318911	-0.083022	0.083086	0.000000	0.000000	4.000000	36.000000	0.000000
14754.284608	-0.098572	0.624423	0.014202	86.047554	114.359558	144.891220	0.696273	0.000000	-0.018249	0.000000	0.000000	0.000000	0.318911	-0.083022	0.083086	0.000000	0.000000	4.000000	36.000000	0.000000
14754.287942	-0.098572	0.624423	0.014202	86.047554	114.359558	144.891220	0.696273	0.000000	-0.018249	0.000000	0.000000	0.000000	0.318911	-0.083022	0.083086	0.000000	0.000000	4.000000	36.000000	0.000000
14754.291275	-0.097443	0.624120	0.014500	86.056427	115.300194	145.665695	0.710120	0.000000	-0.071401	0.000000	0.000000	0.000000	0.338744	-0.090892	0.089163	0.000000	0.000000	4.000000	36.000000	0.000000
14754.294608	-0.097443	0.624120	0.014500	86.056427	115.300194	145.665695	0.710120	0.000000	-0.071401	0.000000	0.000000	0.000000	0.338744	-0.090892	0.089163	0.000000	0.000000	4.000000	36.000000	0.000000
14754.297942	-0.097443	0.624120	0.014500	86.056427	115.300194	145.665695	0.710120	0.000000	-0.071401	0.000000	0.000000	0.000000	0.338744	-0.090892	0.089163	0.000000	0.000000	4.000000	36.000000	0.000000
14754.301275	-0.096217	0.623777	0.014783	86.096054	116.702446	146.862549	0.724981	0.000000	-0.127858	0.000000	0.000000	0.000000	0.367704	-0.102888	0.084932	0.000000	0.000000	4.000000	36.000000	0.000000
14754.304608	-0.096217	0.623777	0.014783	86.096054	116.702446	146.862549	0.724981	0.000000	-0.127858	0.000000	0.000000	0.000000	0.367704	-0.102888	0.084932	0.000000	0.000000	4.000000	36.000000	0.000000
14754.307942	-0.096217	0.623777	0.014783	86.096054	116.702446	146.862549	0.724981	0.000000	-0.127858	0.000000	0.000000	0.000000	0.367704	-0.102888	0.084932	0.000000	0.000000	4.000000	36.000000	0.000000
14754.311275	-0.094988	0.623414	0.015048	86.162529	118.639168	148.559998	0.739136	0.000000	-0.189142	0.000000	0.000000	0.000000	0.368852	-0.108836	0.079473	0.000000	0.000000	4.000000	36.000000	0.000000
14754.314608	-0.094988	0.623414	0.015048	86.162529	118.639168	148.559998	0.739136	0.000000	-0.189142	0.000000	0.000000	0.000000	0.368852	-0.108836	0.079473	0.000000	0.000000	4.000000	36.000000	0.000000
14754.317942	-0.094988	0.623414	0.015048	86.162529	118.639168	148.559998	0.739136	0.000000	-0.189142	0.000000	0.000000	0.000000	0.368852	-0.108836	0.079473	0.000000	0.000000	4.000000	36.000000	0.000000
14754.321275	-0.093789	0.623039	0.015352	86.241615	120.873886	150.541794	0.752382	0.000000	-0.250617	0.000000	0.000000	0.000000	0.359538	-0.112657	0.091303	0.000000	0.000000	4.000000	36.000000	0.000000
14754.324608	-0.093789	0.623039	0.015352	86.241615	120.873886	150.541794	0.752382	0.000000	-0.250617	0.000000	0.000000	0.000000	0.359538	-0.112657	0.091303	0.000000	0.000000	4.000000	36.000000	0.000000
14754.327942	-0.093789	0.623039	0.015352	86.241615	120.873886	150.541794	0.752382	0.000000	-0.250617	0.000000	0.000000	0.000000	0.359538	-0.112657	0.091303	0.000000	0.000000	4.000000	36.000000	0.000000
14754.331275	-0.092591	0.622637	0.015662	86.309708	123.163246	152.582245	0.767599	0.000000	-0.310540	0.000000	0.000000	0.000000	0.359314	-0.120579	0.092964	0.000000	0.000000	4.000000	36.000000	0.000000
14754.334608	-0.092591	0.622637	0.015662	86.309708	123.163246	152.582245	0.767599	0.000000	-0.310540	0.000000	0.000000	0.000000	0.359314	-0.120579	0.092964	0.000000	0.000000	4.000000	36.000000	0.000000
14754.337942	-0.092591	0.622637	0.015662	86.309708	123.163246	152.582245	0.767599	0.000000	-0.310540	0.000000	0.000000	0.000000	0.359314	-0.120579	0.092964	0.000000	0.000000	4.000000	36.000000	0.000000
14754.341275	-0.091406	0.622216	0.016039	86.356049	125.236053	154.431686	0.783093	0.000000	-0.370426	0.000000	0.000000	0.000000	0.355507	-0.126366	0.113279	0.000000	0.000000	4.000000	36.000000	0.000000
14754.344608	-0.091406	0.622216	0.016039	86.356049	125.236053	154.431686	0.783093	0.000000	-0.370426	0.000000	0.000000	0.000000	0.355507	-0.126366	0.113279	0.000000	0.000000	4.000000	36.000000	0.000000
14754.347942	-0.091406	0.622216	0.016039	86.356049	125.236053	154.431686	0.783093	0.000000	-0.370426	0.000000	0.000000	0.000000	0.355507	-0.126366	0.113279	0.000000	0.000000	4.000000	36.000000	0.000000
14754.351275	-0.090262	0.621814	0.016510	86.372696	126.744514	155.741318	0.801973	0.000000	-0.429677	0.000000	0.000000	0.000000	0.343419	-0.120317	0.141242	0.000000	0.000000	4.000000	36.000000	0.000000
14754.354608	-0.090262	0.621814	0.016510	86.372696	126.744514	155.741318	0.801973	0.000000	-0.429677	0.000000	0.000000	0.000000	0.343419	-0.120317	0.141242	0.000000	0.000000	4.000000	36.000000	0.000000
14754.357942	-0.090262	0.621814	0.016510	86.372696	126.744514	155.741318	0.801973	0.000000	-0.429677	0.000000	0.000000	0.000000	0.343419	-0.120317	0.141242	0.000000	0.000000	4.000000	36.000000	0.000000
14754.361275	-0.089091	0.621407	0.017096	86.358742	127.340546	156.183441	0.825513	0.000000	-0.486914	0.000000	0.000000	0.000000	0.351297	-0.122234	0.175758	0.000000	0.000000	4.000000	36.000000	0.000000
14754.364608	-0.089091	0.621407	0.017096	86.358742	127.340546	156.183441	0.825513	0.000000	-0.486914	0.000000	0.000000	0.000000	0.351297	-0.122234	0.175758	0.000000	0.000000	4.000000	36.000000	0.000000
14754.367942	-0.089091	0.621407	0.017096	86.358742	127.340546	156.183441	0.825513	0.000000	-0.486914	0.000000	0.000000	0.000000	0.351297	-0.122234	0.175758	0.000000	0.000000	4.000000	36.000000	0.000000
14754.371275	-0.087955	0.621039	0.017881	86.361961	127.468376	156.168350	0.854806	0.000000	-0.545463	0.000000	0.000000	0.000000	0.340841	-0.110355	0.235335	0.000000	0.000000	4.000000	36.000000	0.000000
14754.374608	-0.087955	0.621039	0.017881	86.361961	127.468376	156.168350	0.854806	0.000000	-0.545463	0.000000	0.000000	0.000000	0.340841	-0.110355	0.235335	0.000000	0.000000	4.000000	36.000000	0.000000
14754.377942	-0.087955	0.621039	0.017881	86.361961	127.468376	156.168350	0.854806	0.000000	-0.545463	0.000000	0.000000	0.000000	0.340841	-0.110355	0.235335	0.000000	0.000000	4.000000	36.000000	0.000000
14754.381275	-0.086870	0.620644	0.018839	86.372261	127.491631	156.053848	0.894029	0.000000	-0.602270	0.000000	0.000000	0.000000	0.325234	-0.118551	0.287423	0.000000	0.000000	4.000000	36.000000	0.000000
14754.384608	-0.086870	0.620644	0.018839	86.372261	127.491631	156.053848	0.894029	0.000000	-0.602270	0.000000	0.000000	0.000000	0.325234	-0.118551	0.287423	0.000000	0.000000	4.000000	36.000000	0.000000
14754.387942	-0.086870	0.620644	0.018839	86.372261	127.491631	156.053848	0.894029	0.000000	-0.602270	0.000000	0.000000	0.000000	0.325234	-0.118551	0.287423	0.000000	0.000000	4.000000	36.000000	0.000000
14754.391275	-0.085857	0.620273	0.019949	86.363586	127.760353	156.197647	0.941932	0.000000	-0.656476	0.000000	0.000000	0.000000	0.304161	-0.111142	0.333075	0.000000	0.000000	4.000000	36.000000	0.000000
14754.394608	-0.085857	0.620273	0.019949	86.363586	127.760353	156.197647	0.941932	0.000000	-0.656476	0.000000	0.000000	0.000000	0.304161	-0.111142	0.333075	0.000000	0.000000	4.000000	36.000000	0.000000
14754.397942	-0.085857	0.620273	0.019949	86.363586	127.760353	156.197647	0.941932	0.000000	-0.656476	0.000000	0.000000	0.000000	0.304161	-0.111142	0.333075	0.000000	0.000000	4.000000	36.000000	0.000000
14754.401275	-0.084934	0.619880	0.021201	86.356590	127.995079	156.400299	0.997445	0.000000	-0.707169	0.000000	0.000000	0.000000	0.276882	-0.117893	0.375755	0.000000	0.000000	4.000000	36.000000	0.000000
14754.404608	-0.084934	0.619880	0.021201	86.356590	127.995079	156.400299	0.997445	0.000000	-0.707169	0.000000	0.000000	0.000000	0.276882	-0.117893	0.375755	0.000000	0.000000	4.000000	36.000000	0.000000
14754.407942	-0.084934	0.619880	0.021201	86.356590	127.995079	156.400299	0.997445	0.000000	-0.707169	0.000000	0.000000	0.000000	0.276882	-0.117893	0.375755	0.000000	0.000000	4.000000	36.000000	0.000000
14754.411275	-0.084081	0.619484	0.022615	86.349663	128.218536	157.153015	1.060071	0.000000	-0.753316	0.000000	0.000000	0.000000	0.255830	-0.119056	0.424198	0.000000	0.000000	4.000000	36.000000	0.000000
14754.414608	-0.084081	0.619484	0.022615	86.349663	128.218536	157.153015	1.060071	0.000000	-0.753316	0.000000	0.000000	0.000000	0.255830	-0.119056	0.424198	0.000000	0.000000	4.000000	36.000000	0.000000
14754.417942	-0.084081	0.619484	0.022615	86.349663	128.218536	157.153015	1.060071	0.000000	-0.753316	0.000000	0.000000	0.000000	0.255830	-0.119056	0.424198	0.000000	0.000000	4.000000	36.000000	0.000000
14754.421275	-0.083296	0.619050	0.024047	86.342697	128.438934	158.559586	1.130771	0.000000	-0.795954	0.000000	0.000000	0.000000	0.235413	-0.130208	0.429620	0.000000	0.000000	4.000000	36.000000	0.000000
14754.424608	-0.083296	0.619050	0.024047	86.342697	128.438934	158.559586	1.130771	0.000000	-0.795954	0.000000	0.000000	0.000000	0.235413	-0.130208	0.429620	0.000000	0.000000	4.000000	36.000000	0.000000
14754.427942	-0.083296	0.619050	0.024047	86.342697	128.438934	158.559586	1.130771	0.000000	-0.795954	0.000000	0.000000	0.000000	0.235413	-0.130208	0.429620	0.000000	0.000000	4.000000	36.000000	0.000000
14754.431275	-0.082518	0.618591	0.025548	86.336861	128.679047	159.492615	1.202374	0.000000	-0.835190	0.000000	0.000000	0.000000	0.233512	-0.137637	0.450216	0.000000	0.000000	4.000000	36.000000	0.000000
14754.434608	-0.082518	0.618591	0.025548	86.336861	128.679047	159.492615	1.202374	0.000000	-0.835190	0.000000	0.000000	0.000000	0.233512	-0.137637	0.450216	0.000000	0.000000	4.000000	36.000000	0.000000
14754.437942	-0.082518	0.618591	0.025548	86.336861	128.679047	159.492615	1.202374	0.000000	-0.835190	0.000000	0.000000	0.000000	0.233512	-0.137637	0.450216	0.000000	0.000000	4.000000	36.000000	0.000000
14754.441275	-0.081741	0.618114	0.027094	86.329872	128.895966	159.637909	1.277410	0.000000	-0.874108	0.000000	0.000000	0.000000	0.232957	-0.143155	0.463674	0.000000	0.000000	4.000000	36.000000	0.000000
14754.444608	-0.081741	0.618114	0.027094	86.329872	128.895966	159.637909	1.277410	0.000000	-0.874108	0.000000	0.000000	0.000000	0.232957	-0.143155	0.463674	0.000000	0.000000	4.000000	36.000000	0.000000
14754.447942	-0.081741	0.618114	0.027094	86.329872	128.895966	159.637909	1.277410	0.000000	-0.874108	0.000000	0.000000	0.000000	0.232957	-0.143155	0.463674	0.000000	0.000000	4.000000	36.000000	0.000000
14754.451275	-0.081120	0.617632	0.028610	86.322723	129.096115	159.734924	1.354689	0.000000	-0.912934	0.000000	0.000000	0.000000	0.186422	-0.144559	0.454843	0.000000	0.000000	4.000000	36.000000	0.000000
14754.454608	-0.081120	0.617632	0.028610	86.322723	129.096115	159.734924	1.354689	0.000000	-0.912934	0.000000	0.000000	0.000000	0.186422	-0.144559	0.454843	0.000000	0.000000	4.000000	36.000000	0.000000
14754.457942	-0.081120	0.617632	0.028610	86.322723	129.096115	159.734924	1.354689	0.000000	-0.912934	0.000000	0.000000	0.000000	0.186422	-0.144559	0.454843	0.000000	0.000000	4.000000	36.000000	0.000000
14754.461275	-0.080659	0.617138	0.030121	86.317993	129.242081	159.799408	1.430496	0.000000	-0.944005	0.000000	0.000000	0.000000	0.138263	-0.148138	0.453270	0.000000	0.000000	4.000000	36.000000	0.000000
14754.464608	-0.080659	0.617138	0.030121	86.317993	129.242081	159.799408	1.430496	0.000000	-0.944005	0.000000	0.000000	0.000000	0.138263	-0.148138	0.453270	0.000000	0.000000	4.000000	36.000000	0.000000
14754.467942	-0.080659	0.617138	0.030121	86.317993	129.242081	159.799408	1.430496	0.000000	-0.944005	0.000000	0.000000	0.000000	0.138263	-0.148138	0.453270	0.000000	0.000000	4.000000	36.000000	0.000000
14754.471275	-0.080400	0.616694	0.031578	86.310341	129.368942	159.865173	1.506041	0.000000	-0.967049	0.000000	0.000000	0.000000	0.077776	-0.133346	0.437288	0.000000	0.000000	4.000000	36.000000	0.000000
14754.474608	-0.080400	0.616694	0.031578	86.310341	129.368942	159.865173	1.506041	0.000000	-0.967049	0.000000	0.000000	0.000000	0.077776	-0.133346	0.437288	0.000000	0.000000	4.000000	36.000000	0.000000
14754.477942	-0.080400	0.616694	0.031578	86.310341	129.368942	159.865173	1.506041	0.000000	-0.967049	0.000000	0.000000	0.000000	0.077776	-0.133346	0.437288	0.000000	0.000000	4.000000	36.000000	0.000000
14754.481275	-0.080320	0.616252	0.032981	86.300217	129.459213	159.922745	1.578923	0.000000	-0.980011	0.000000	0.000000	0.000000	0.023999	-0.132518	0.420659	0.000000	0.000000	4.000000	36.000000	0.000000
14754.484608	-0.080320	0.616252	0.032981	86.300217	129.459213	159.922745	1.578923	0.000000	-0.980011	0.000000	0.000000	0.000000	0.023999	-0.132518	0.420659	0.000000	0.000000	4.000000	36.000000	0.000000
14754.487942	-0.080320	0.616252	0.032981	86.300217	129.459213	159.922745	1.578923	0.000000	-0.980011	0.000000	0.000000	0.000000	0.023999	-0.132518	0.420659	0.000000	0.000000	4.000000	36.000000	0.000000
14754.491275	-0.080440	0.615820	0.034300	86.259163	129.121262	159.602325	1.649032	0.000000	-0.984011	0.000000	0.000000	0.000000	-0.036118	-0.129399	0.395862	0.000000	0.000000	4.000000	36.000000	0.000000
14754.494608	-0.080440	0.615820	0.034300	86.259163	129.121262	159.602325	1.649032	0.000000	-0.984011	0.000000	0.000000	0.000000	-0.036118	-0.129399	0.395862	0.000000	0.000000	4.000000	36.000000	0.000000
14754.497942	-0.080440	0.615820	0.034300	86.259163	129.121262	159.602325	1.649032	0.000000	-0.984011	0.000000	0.000000	0.000000	-0.036118	-0.129399	0.395862	0.000000	0.000000	4.000000	36.000000	0.000000
14754.501275	-0.080673	0.615393	0.035576	86.152443	127.997841	158.568390	1.715009	0.000000	-0.977991	0.000000	0.000000	0.000000	-0.069841	-0.128385	0.382708	0.000000	0.000000	4.000000	36.000000	0.000000
14754.504608	-0.080673	0.615393	0.035576	86.152443	127.997841	158.568390	1.715009	0.000000	-0.977991	0.000000	0.000000	0.000000	-0.069841	-0.128385	0.382708	0.000000	0.000000	4.000000	36.000000	0.000000
14754.507942	-0.080673	0.615393	0.035576	86.152443	127.997841	158.568390	1.715009	0.000000	-0.977991	0.000000	0.000000	0.000000	-0.069841	-0.128385	0.382708	0.000000	0.000000	4.000000	36.000000	0.000000
14754.511275	-0.080925	0.614968	0.036823	85.954987	125.766068	156.517044	1.778794	0.000000	-0.966351	0.000000	0.000000	0.000000	-0.075696	-0.127310	0.374133	0.000000	0.000000	4.000000	36.000000	0.000000
14754.514608	-0.080925	0.614968	0.036823	85.954987	125.766068	156.517044	1.778794	0.000000	-0.966351	0.000000	0.000000	0.000000	-0.075696	-0.127310	0.374133	0.000000	0.000000	4.000000	36.000000	0.000000
14754.517942	-0.080925	0.614968	0.036823	85.954987	125.766068	156.517044	1.778794	0.000000	-0.966351	0.000000	0.000000	0.000000	-0.075696	-0.127310	0.374133	0.000000	0.000000	4.000000	36.000000	0.000000
14754.521275	-0.081195	0.614528	0.038027	85.669029	123.113068	154.114716	1.841149	0.000000	-0.953735	0.000000	0.000000	0.000000	-0.080871	-0.132105	0.361065	0.000000	0.000000	4.000000	36.000000	0.000000
14754.524608	-0.081195	0.614528	0.038027	85.669029	123.113068	154.114716	1.841149	0.000000	-0.953735	0.000000	0.000000	0.000000	-0.080871	-0.132105	0.361065	0.000000	0.000000	4.000000	36.000000	0.000000
14754.527942	-0.081195	0.614528	0.038027	85.669029	123.113068	154.114716	1.841149	0.000000	-0.953735	0.000000	0.000000	0.000000	-0.080871	-0.132105	0.361065	0.000000	0.000000	4.000000	36.000000	0.000000
14754.531275	-0.081528	0.614099	0.039170	85.351097	121.025368	152.281662	1.901327	0.000000	-0.940257	0.000000	0.000000	0.000000	-0.099815	-0.128611	0.343141	0.000000	0.000000	4.000000	36.000000	0.000000
14754.534608	-0.081528	0.614099	0.039170	85.351097	121.025368	152.281662	1.901327	0.000000	-0.940257	0.000000	0.000000	0.000000	-0.099815	-0.128611	0.343141	0.000000	0.000000	4.000000	36.000000	0.000000
14754.537942	-0.081528	0.614099	0.039170	85.351097	121.025368	152.281662	1.901327	0.000000	-0.940257	0.000000	0.000000	0.000000	-0.099815	-0.128611	0.343141	0.000000	0.000000	4.000000	36.000000	0.000000
14754.541275	-0.081879	0.613702	0.040277	85.046471	119.845871	151.324265	1.958517	0.000000	-0.923621	0.000000	0.000000	0.000000	-0.105468	-0.119063	0.332045	0.000000	0.000000	4.000000	36.000000	0.000000
14754.544608	-0.081879	0.613702	0.040277	85.046471	119.845871	151.324265	1.958517	0.000000	-0.923621	0.000000	0.000000	0.000000	-0.105468	-0.119063	0.332045	0.000000	0.000000	4.000000	36.000000	0.000000
14754.547942	-0.081879	0.613702	0.040277	85.046471	119.845871	151.324265	1.958517	0.000000	-0.923621	0.000000	0.000000	0.000000	-0.105468	-0.119063	0.332045	0.000000	0.000000	4.000000	36.000000	0.000000
14754.551275	-0.082217	0.613306	0.041298	84.792442	119.561592	151.202515	2.013858	0.000000	-0.906043	0.000000	0.000000	0.000000	-0.101426	-0.118917	0.306116	0.000000	0.000000	4.000000	36.000000	0.000000
14754.554608	-0.082217	0.613306	0.041298	84.792442	119.561592	151.202515	2.013858	0.000000	-0.906043	0.000000	0.000000	0.000000	-0.101426	-0.118917	0.306116	0.000000	0.000000	4.000000	36.000000	0.000000
14754.557942	-0.082217	0.613306	0.041298	84.792442	119.561592	151.202515	2.013858	0.000000	-0.906043	0.000000	0.000000	0.000000	-0.101426	-0.118917	0.306116	0.000000	0.000000	4.000000	36.000000	0.000000
14754.561275	-0.082622	0.612942	0.042273	84.610382	119.866219	151.608246	2.064877	0.000000	-0.889138	0.000000	0.000000	0.000000	-0.121349	-0.109100	0.292731	0.000000	0.000000	4.000000	36.000000	0.000000
14754.564608	-0.082622	0.612942	0.042273	84.610382	119.866219	151.608246	2.064877	0.000000	-0.889138	0.000000	0.000000	0.000000	-0.121349	-0.109100	0.292731	0.000000	0.000000	4.000000	36.000000	0.000000
14754.567942	-0.082622	0.612942	0.042273	84.610382	119.866219	151.608246	2.064877	0.000000	-0.889138	0.000000	0.000000	0.000000	-0.121349	-0.109100	0.292731	0.000000	0.000000	4.000000	36.000000	0.000000
14754.571275	-0.083042	0.612620	0.043189	84.506165	120.583847	152.371796	2.113666	0.000000	-0.868914	0.000000	0.000000	0.000000	-0.125978	-0.096795	0.274682	0.000000	0.000000	4.000000	36.000000	0.000000
14754.574608	-0.083042	0.612620	0.043189	84.506165	120.583847	152.371796	2.113666	0.000000	-0.868914	0.000000	0.000000	0.000000	-0.125978	-0.096795	0.274682	0.000000	0.000000	4.000000	36.000000	0.000000
14754.577942	-0.083042	0.612620	0.043189	84.506165	120.583847	152.371796	2.113666	0.000000	-0.868914	0.000000	0.000000	0.000000	-0.125978	-0.096795	0.274682	0.000000	0.000000	4.000000	36.000000	0.000000
14754.581275	-0.083500	0.612291	0.044034	84.437294	121.307549	153.127563	2.159446	0.000000	-0.847918	0.000000	0.000000	0.000000	-0.137426	-0.098606	0.253486	0.000000	0.000000	4.000000	36.000000	0.000000
14754.584608	-0.083500	0.612291	0.044034	84.437294	121.307549	153.127563	2.159446	0.000000	-0.847918	0.000000	0.000000	0.000000	-0.137426	-0.098606	0.253486	0.000000	0.000000	4.000000	36.000000	0.000000
14754.587942	-0.083500	0.612291	0.044034	84.437294	121.307549	153.127563	2.159446	0.000000	-0.847918	0.000000	0.000000	0.000000	-0.137426	-0.098606	0.253486	0.000000	0.000000	4.000000	36.000000	0.000000
14754.591275	-0.084021	0.612004	0.044811	84.370857	121.827629	153.694901	2.201694	0.000000	-0.825014	0.000000	0.000000	0.000000	-0.156405	-0.086085	0.233084	0.000000	0.000000	4.000000	36.000000	0.000000
14754.594608	-0.084021	0.612004	0.044811	84.370857	121.827629	153.694901	2.201694	0.000000	-0.825014	0.000000	0.000000	0.000000	-0.156405	-0.086085	0.233084	0.000000	0.000000	4.000000	36.000000	0.000000
14754.597942	-0.084021	0.612004	0.044811	84.370857	121.827629	153.694901	2.201694	0.000000	-0.825014	0.000000	0.000000	0.000000	-0.156405	-0.086085	0.233084	0.000000	0.000000	4.000000	36.000000	0.000000
14754.601275	-0.084587	0.611723	0.045555	84.298790	122.051590	153.985596	2.240541	0.000000	-0.798946	0.000000	0.000000	0.000000	-0.169886	-0.084160	0.223360	0.000000	0.000000	4.000000	36.000000	0.000000
14754.604608	-0.084587	0.611723	0.045555	84.298790	122.051590	153.985596	2.240541	0.000000	-0.798946	0.000000	0.000000	0.000000	-0.169886	-0.084160	0.223360	0.000000	0.000000	4.000000	36.000000	0.000000
14754.607942	-0.084587	0.611723	0.045555	84.298790	122.051590	153.985596	2.240541	0.000000	-0.798946	0.000000	0.000000	0.000000	-0.169886	-0.084160	0.223360	0.000000	0.000000	4.000000	36.000000	0.000000
14754.611275	-0.084587	0.611723	0.045555	84.236389	121.806015	153.833817	2.277767	0.000000	-0.770632	0.000000	0.000000	0.000000	-0.169886	-0.084160	0.223360	0.000000	0.000000	4.000000	36.000000	0.000000
14754.614608	-0.085195	0.611458	0.046244	84.236389	121.806015	153.833817	2.277767	0.000000	-0.770632	0.000000	0.000000	0.000000	-0.182233	-0.079771	0.206612	0.000000	0.000000	4.000000	36.000000	0.000000
14754.617942	-0.085195	0.611458	0.046244	84.236389	121.806015	153.833817	2.277767	0.000000	-0.770632	0.000000	0.000000	0.000000	-0.182233	-0.079771	0.206612	0.000000	0.000000	4.000000	36.000000	0.000000
14754.621275	-0.085804	0.611190	0.046932	84.191978	121.354034	153.477966	2.312203	0.000000	-0.740259	0.000000	0.000000	0.000000	-0.182624	-0.080221	0.206261	0.000000	0.000000	4.000000	36.000000	0.000000
14754.624608	-0.085804	0.611190	0.046932	84.191978	121.354034	153.477966	2.312203	0.000000	-0.740259	0.000000	0.000000	0.000000	-0.182624	-0.080221	0.206261	0.000000	0.000000	4.000000	36.000000	0.000000
14754.627942	-0.085804	0.611190	0.046932	84.191978	121.354034	153.477966	2.312203	0.000000	-0.740259	0.000000	0.000000	0.000000	-0.182624	-0.080221	0.206261	0.000000	0.000000	4.000000	36.000000	0.000000
14754.631275	-0.085804	0.611190	0.046932	84.159203	120.944008	153.158676	2.346580	0.000000	-0.709822	0.000000	0.000000	0.000000	-0.182624	-0.080221	0.206261	0.000000	0.000000	4.000000	36.000000	0.000000
14754.634608	-0.086432	0.610958	0.047582	84.159203	120.944008	153.158676	2.346580	0.000000	-0.709822	0.000000	0.000000	0.000000	-0.188584	-0.069786	0.195212	0.000000	0.000000	4.000000	36.000000	0.000000
14754.637942	-0.086432	0.610958	0.047582	84.159203	120.944008	153.158676	2.346580	0.000000	-0.709822	0.000000	0.000000	0.000000	-0.188584	-0.069786	0.195212	0.000000	0.000000	4.000000	36.000000	0.000000
14754.641275	-0.087010	0.610732	0.048217	84.141678	120.686081	152.971207	2.379115	0.000000	-0.678391	0.000000	0.000000	0.000000	-0.173381	-0.067689	0.190363	0.000000	0.000000	4.000000	36.000000	0.000000
14754.644608	-0.087010	0.610732	0.048217	84.141678	120.686081	152.971207	2.379115	0.000000	-0.678391	0.000000	0.000000	0.000000	-0.173381	-0.067689	0.190363	0.000000	0.000000	4.000000	36.000000	0.000000
14754.647942	-0.087010	0.610732	0.048217	84.141678	120.686081	152.971207	2.379115	0.000000	-0.678391	0.000000	0.000000	0.000000	-0.173381	-0.067689	0.190363	0.000000	0.000000	4.000000	36.000000	0.000000
14754.651275	-0.087010	0.610732	0.048217	84.144356	120.577660	152.912827	2.410842	0.000000	-0.649495	0.000000	0.000000	0.000000	-0.173381	-0.067689	0.190363	0.000000	0.000000	4.000000	36.000000	0.000000
14754.654608	-0.087568	0.610525	0.048869	84.144356	120.577660	152.912827	2.410842	0.000000	-0.649495	0.000000	0.000000	0.000000	-0.167295	-0.062099	0.195795	0.000000	0.000000	4.000000	36.000000	0.000000
14754.657942	-0.087568	0.610525	0.048869	84.144356	120.577660	152.912827	2.410842	0.000000	-0.649495	0.000000	0.000000	0.000000	-0.167295	-0.062099	0.195795	0.000000	0.000000	4.000000	36.000000	0.000000
14754.661275	-0.088020	0.610313	0.049476	84.146393	120.513634	152.889465	2.443475	0.000000	-0.621612	0.000000	0.000000	0.000000	-0.135563	-0.063425	0.182092	0.000000	0.000000	4.000000	36.000000	0.000000
14754.664608	-0.088020	0.610313	0.049476	84.146393	120.513634	152.889465	2.443475	0.000000	-0.621612	0.000000	0.000000	0.000000	-0.135563	-0.063425	0.182092	0.000000	0.000000	4.000000	36.000000	0.000000
14754.667942	-0.088020	0.610313	0.049476	84.146393	120.513634	152.889465	2.443475	0.000000	-0.621612	0.000000	0.000000	0.000000	-0.135563	-0.063425	0.182092	0.000000	0.000000	4.000000	36.000000	0.000000
14754.671275	-0.088020	0.610313	0.049476	84.146194	120.513168	152.917480	2.473823	0.000000	-0.599018	0.000000	0.000000	0.000000	-0.135563	-0.063425	0.182092	0.000000	0.000000	4.000000	36.000000	0.000000
14754.674608	-0.088397	0.610081	0.050080	84.146194	120.513168	152.917480	2.473823	0.000000	-0.599018	0.000000	0.000000	0.000000	-0.113340	-0.069671	0.181159	0.000000	0.000000	4.000000	36.000000	0.000000
14754.677942	-0.088397	0.610081	0.050080	84.146194	120.513168	152.917480	2.473823	0.000000	-0.599018	0.000000	0.000000	0.000000	-0.113340	-0.069671	0.181159	0.000000	0.000000	4.000000	36.000000	0.000000
14754.681275	-0.088674	0.609885	0.050669	84.154404	120.599258	153.015808	2.504016	0.000000	-0.580129	0.000000	0.000000	0.000000	-0.082945	-0.059020	0.176610	0.000000	0.000000	4.000000	36.000000	0.000000
14754.684608	-0.088674	0.609885	0.050669	84.154404	120.599258	153.015808	2.504016	0.000000	-0.580129	0.000000	0.000000	0.000000	-0.082945	-0.059020	0.176610	0.000000	0.000000	4.000000	36.000000	0.000000
14754.687942	-0.088674	0.609885	0.050669	84.154404	120.599258	153.015808	2.504016	0.000000	-0.580129	0.000000	0.000000	0.000000	-0.082945	-0.059020	0.176610	0.000000	0.000000	4.000000	36.000000	0.000000
14754.691275	-0.088674	0.609885	0.050669	84.207489	121.120415	153.486801	2.533451	0.000000	-0.566304	0.000000	0.000000	0.000000	-0.082945	-0.059020	0.176610	0.000000	0.000000	4.000000	36.000000	0.000000
14754.694608	-0.088803	0.609667	0.051268	84.207489	121.120415	153.486801	2.533451	0.000000	-0.566304	0.000000	0.000000	0.000000	-0.038816	-0.065234	0.179581	0.000000	0.000000	4.000000	36.000000	0.000000
14754.697942	-0.088803	0.609667	0.051268	84.207489	121.120415	153.486801	2.533451	0.000000	-0.566304	0.000000	0.000000	0.000000	-0.038816	-0.065234	0.179581	0.000000	0.000000	4.000000	36.000000	0.000000
14754.701275	-0.088856	0.609457	0.051855	84.327324	122.441757	154.678299	2.563381	0.000000	-0.559835	0.000000	0.000000	0.000000	-0.015857	-0.062955	0.176334	0.000000	0.000000	4.000000	36.000000	0.000000
14754.704608	-0.088856	0.609457	0.051855	84.327324	122.441757	154.678299	2.563381	0.000000	-0.559835	0.000000	0.000000	0.000000	-0.015857	-0.062955	0.176334	0.000000	0.000000	4.000000	36.000000	0.000000
14754.707942	-0.088856	0.609457	0.051855	84.327324	122.441757	154.678299	2.563381	0.000000	-0.559835	0.000000	0.000000	0.000000	-0.015857	-0.062955	0.176334	0.000000	0.000000	4.000000	36.000000	0.000000
14754.711275	-0.088856	0.609457	0.051855	84.498474	124.510033	156.546646	2.592770	0.000000	-0.557192	0.000000	0.000000	0.000000	-0.015857	-0.062955	0.176334	0.000000	0.000000	4.000000	36.000000	0.000000
14754.714608	-0.088781	0.609235	0.052426	84.498474	124.510033	156.546646	2.592770	0.000000	-0.557192	0.000000	0.000000	0.000000	0.022476	-0.066626	0.171141	0.000000	0.000000	4.000000	36.000000	0.000000
14754.717942	-0.088781	0.609235	0.052426	84.498474	124.510033	156.546646	2.592770	0.000000	-0.557192	0.000000	0.000000	0.000000	0.022476	-0.066626	0.171141	0.000000	0.000000	4.000000	36.000000	0.000000
14754.721275	-0.088625	0.609029	0.052962	84.699913	127.138794	158.926987	2.621294	0.000000	-0.560938	0.000000	0.000000	0.000000	0.046809	-0.061743	0.160960	0.000000	0.000000	4.000000	36.000000	0.000000
14754.724608	-0.088625	0.609029	0.052962	84.699913	127.138794	158.926987	2.621294	0.000000	-0.560938	0.000000	0.000000	0.000000	0.046809	-0.061743	0.160960	0.000000	0.000000	4.000000	36.000000	0.000000
14754.727942	-0.088625	0.609029	0.052962	84.699913	127.138794	158.926987	2.621294	0.000000	-0.560938	0.000000	0.000000	0.000000	0.046809	-0.061743	0.160960	0.000000	0.000000	4.000000	36.000000	0.000000
14754.731275	-0.088625	0.609029	0.052962	84.912071	130.165833	161.679001	2.648121	0.000000	-0.568740	0.000000	0.000000	0.000000	0.046809	-0.061743	0.160960	0.000000	0.000000	4.000000	36.000000	0.000000
14754.734608	-0.088361	0.608820	0.053454	84.912071	130.165833	161.679001	2.648121	0.000000	-0.568740	0.000000	0.000000	0.000000	0.079239	-0.062786	0.147540	0.000000	0.000000	4.000000	36.000000	0.000000
14754.737942	-0.088361	0.608820	0.053454	84.912071	130.165833	161.679001	2.648121	0.000000	-0.568740	0.000000	0.000000	0.000000	0.079239	-0.062786	0.147540	0.000000	0.000000	4.000000	36.000000	0.000000
14754.741275	-0.088014	0.608656	0.053904	85.111763	133.404129	164.632675	2.672711	0.000000	-0.581946	0.000000	0.000000	0.000000	0.104084	-0.049351	0.134879	0.000000	0.000000	4.000000	36.000000	0.000000
14754.744608	-0.088014	0.608656	0.053904	85.111763	133.404129	164.632675	2.672711	0.000000	-0.581946	0.000000	0.000000	0.000000	0.104084	-0.049351	0.134879	0.000000	0.000000	4.000000	36.000000	0.000000
14754.747942	-0.088014	0.608656	0.053904	85.111763	133.404129	164.632675	2.672711	0.000000	-0.581946	0.000000	0.000000	0.000000	0.104084	-0.049351	0.134879	0.000000	0.000000	4.000000	36.000000	0.000000
14754.751275	-0.088014	0.608656	0.053904	85.282623	136.707962	167.653122	2.695190	0.000000	-0.599293	0.000000	0.000000	0.000000	0.104084	-0.049351	0.134879	0.000000	0.000000	4.000000	36.000000	0.000000
14754.754608	-0.087535	0.608488	0.054313	85.282623	136.707962	167.653122	2.695190	0.000000	-0.599293	0.000000	0.000000	0.000000	0.143862	-0.050261	0.122630	0.000000	0.000000	4.000000	36.000000	0.000000
14754.757942	-0.087535	0.608488	0.054313	85.282623	136.707962	167.653122	2.695190	0.000000	-0.599293	0.000000	0.000000	0.000000	0.143862	-0.050261	0.122630	0.000000	0.000000	4.000000	36.000000	0.000000
14754.761275	-0.086922	0.608317	0.054680	85.427094	139.991302	170.658401	2.715629	0.000000	-0.623270	0.000000	0.000000	0.000000	0.183668	-0.051156	0.110278	0.000000	0.000000	4.000000	36.000000	0.000000
14754.764608	-0.086922	0.608317	0.054680	85.427094	139.991302	170.658401	2.715629	0.000000	-0.623270	0.000000	0.000000	0.000000	0.183668	-0.051156	0.110278	0.000000	0.000000	4.000000	36.000000	0.000000
14754.767942	-0.086922	0.608317	0.054680	85.427094	139.991302	170.658401	2.715629	0.000000	-0.623270	0.000000	0.000000	0.000000	0.183668	-0.051156	0.110278	0.000000	0.000000	4.000000	36.000000	0.000000
14754.771275	-0.086200	0.608172	0.054994	85.552567	143.539246	173.913483	2.734008	0.000000	-0.653882	0.000000	0.000000	0.000000	0.216595	-0.043503	0.094124	0.000000	0.000000	4.000000	36.000000	0.000000
14754.774608	-0.086200	0.608172	0.054994	85.552567	143.539246	173.913483	2.734008	0.000000	-0.653882	0.000000	0.000000	0.000000	0.216595	-0.043503	0.094124	0.000000	0.000000	4.000000	36.000000	0.000000
14754.777942	-0.086200	0.608172	0.054994	85.552567	143.539246	173.913483	2.734008	0.000000	-0.653882	0.000000	0.000000	0.000000	0.216595	-0.043503	0.094124	0.000000	0.000000	4.000000	36.000000	0.000000
14754.781275	-0.085397	0.608044	0.055272	85.674232	147.566238	177.624542	2.749696	0.000000	-0.689981	0.000000	0.000000	0.000000	0.241026	-0.038395	0.083568	0.000000	0.000000	4.000000	36.000000	0.000000
14754.784608	-0.085397	0.608044	0.055272	85.674232	147.566238	177.624542	2.749696	0.000000	-0.689981	0.000000	0.000000	0.000000	0.241026	-0.038395	0.083568	0.000000	0.000000	4.000000	36.000000	0.000000
14754.787942	-0.085397	0.608044	0.055272	85.674232	147.566238	177.624542	2.749696	0.000000	-0.689981	0.000000	0.000000	0.000000	0.241026	-0.038395	0.083568	0.000000	0.000000	4.000000	36.000000	0.000000
14754.791275	-0.085397	0.608044	0.055272	85.785454	152.230759	-178.060715	2.763623	0.000000	-0.730152	0.000000	0.000000	0.000000	0.241026	-0.038395	0.083568	0.000000	0.000000	4.000000	36.000000	0.000000
14754.794608	-0.084514	0.607905	0.055524	85.785454	152.230759	-178.060715	2.763623	0.000000	-0.730152	0.000000	0.000000	0.000000	0.265028	-0.041788	0.075344	0.000000	0.000000	4.000000	36.000000	0.000000
14754.797942	-0.084514	0.607905	0.055524	85.785454	152.230759	-178.060715	2.763623	0.000000	-0.730152	0.000000	0.000000	0.000000	0.265028	-0.041788	0.075344	0.000000	0.000000	4.000000	36.000000	0.000000
14754.801275	-0.083527	0.607803	0.055758	85.874504	157.571625	-173.103485	2.776181	0.000000	-0.774323	0.000000	0.000000	0.000000	0.295961	-0.030706	0.070255	0.000000	0.000000	4.000000	36.000000	0.000000
14754.804608	-0.083527	0.607803	0.055758	85.874504	157.571625	-173.103485	2.776181	0.000000	-0.774323	0.000000	0.000000	0.000000	0.295961	-0.030706	0.070255	0.000000	0.000000	4.000000	36.000000	0.000000
14754.807942	-0.083527	0.607803	0.055758	85.874504	157.571625	-173.103485	2.776181	0.000000	-0.774323	0.000000	0.000000	0.000000	0.295961	-0.030706	0.070255	0.000000	0.000000	4.000000	36.000000	0.000000
14754.811275	-0.082455	0.607678	0.055925	85.928688	163.349091	-167.729935	2.787890	0.000000	-0.823650	0.000000	0.000000	0.000000	0.321748	-0.037431	0.050288	0.000000	0.000000	4.000000	36.000000	0.000000
14754.814608	-0.082455	0.607678	0.055925	85.928688	163.349091	-167.729935	2.787890	0.000000	-0.823650	0.000000	0.000000	0.000000	0.321748	-0.037431	0.050288	0.000000	0.000000	4.000000	36.000000	0.000000
14754.817942	-0.082455	0.607678	0.055925	85.928688	163.349091	-167.729935	2.787890	0.000000	-0.823650	0.000000	0.000000	0.000000	0.321748	-0.037431	0.050288	0.000000	0.000000	4.000000	36.000000	0.000000
14754.821275	-0.081260	0.607553	0.056110	85.943146	168.713486	-162.722931	2.796271	0.000000	-0.877275	0.000000	0.000000	0.000000	0.358398	-0.037432	0.055398	0.000000	0.000000	4.000000	36.000000	0.000000
14754.824608	-0.081260	0.607553	0.056110	85.943146	168.713486	-162.722931	2.796271	0.000000	-0.877275	0.000000	0.000000	0.000000	0.358398	-0.037432	0.055398	0.000000	0.000000	4.000000	36.000000	0.000000
14754.827942	-0.081260	0.607553	0.056110	85.943146	168.713486	-162.722931	2.796271	0.000000	-0.877275	0.000000	0.000000	0.000000	0.358398	-0.037432	0.055398	0.000000	0.000000	4.000000	36.000000	0.000000
14754.831275	-0.080025	0.607415	0.056196	85.926575	173.426041	-158.173340	2.805504	0.000000	-0.937008	0.000000	0.000000	0.000000	0.370495	-0.041571	0.025804	0.000000	0.000000	4.000000	36.000000	0.000000
14754.834608	-0.080025	0.607415	0.056196	85.926575	173.426041	-158.173340	2.805504	0.000000	-0.937008	0.000000	0.000000	0.000000	0.370495	-0.041571	0.025804	0.000000	0.000000	4.000000	36.000000	0.000000
14754.837942	-0.080025	0.607415	0.056196	85.926575	173.426041	-158.173340	2.805504	0.000000	-0.937008	0.000000	0.000000	0.000000	0.370495	-0.041571	0.025804	0.000000	0.000000	4.000000	36.000000	0.000000
14754.841275	-0.078788	0.607256	0.056264	85.879723	177.740784	-153.814148	2.809805	0.000000	-0.998757	0.000000	0.000000	0.000000	0.371177	-0.047476	0.020375	0.000000	0.000000	4.000000	36.000000	0.000000
14754.844608	-0.078788	0.607256	0.056264	85.879723	177.740784	-153.814148	2.809805	0.000000	-0.998757	0.000000	0.000000	0.000000	0.371177	-0.047476	0.020375	0.000000	0.000000	4.000000	36.000000	0.000000
14754.847942	-0.078788	0.607256	0.056264	85.879723	177.740784	-153.814148	2.809805	0.000000	-0.998757	0.000000	0.000000	0.000000	0.371177	-0.047476	0.020375	0.000000	0.000000	4.000000	36.000000	0.000000
14754.851275	-0.077612	0.607076	0.056241	85.817505	-178.212173	-150.020493	2.813201	0.000000	-1.060620	0.000000	0.000000	0.000000	0.352674	-0.054163	-0.006822	0.000000	0.000000	4.000000	36.000000	0.000000
14754.854608	-0.077612	0.607076	0.056241	85.817505	-178.212173	-150.020493	2.813201	0.000000	-1.060620	0.000000	0.000000	0.000000	0.352674	-0.054163	-0.006822	0.000000	0.000000	4.000000	36.000000	0.000000
14754.857942	-0.077612	0.607076	0.056241	85.817505	-178.212173	-150.020493	2.813201	0.000000	-1.060620	0.000000	0.000000	0.000000	0.352674	-0.054163	-0.006822	0.000000	0.000000	4.000000	36.000000	0.000000
14754.861275	-0.076520	0.606882	0.056101	85.761780	-174.658997	-146.749649	2.812064	0.000000	-1.119399	0.000000	0.000000	0.000000	0.327749	-0.058265	-0.041960	0.000000	0.000000	4.000000	36.000000	0.000000
14754.864608	-0.076520	0.606882	0.056101	85.761780	-174.658997	-146.749649	2.812064	0.000000	-1.119399	0.000000	0.000000	0.000000	0.327749	-0.058265	-0.041960	0.000000	0.000000	4.000000	36.000000	0.000000
14754.867942	-0.076520	0.606882	0.056101	85.761780	-174.658997	-146.749649	2.812064	0.000000	-1.119399	0.000000	0.000000	0.000000	0.327749	-0.058265	-0.041960	0.000000	0.000000	4.000000	36.000000	0.000000
14754.871275	-0.075544	0.606676	0.055903	85.744209	-171.931992	-144.248993	2.805071	0.000000	-1.174024	0.000000	0.000000	0.000000	0.292642	-0.061604	-0.059581	0.000000	0.000000	4.000000	36.000000	0.000000
14754.874608	-0.075544	0.606676	0.055903	85.744209	-171.931992	-144.248993	2.805071	0.000000	-1.174024	0.000000	0.000000	0.000000	0.292642	-0.061604	-0.059581	0.000000	0.000000	4.000000	36.000000	0.000000
14754.877942	-0.075544	0.606676	0.055903	85.744209	-171.931992	-144.248993	2.805071	0.000000	-1.174024	0.000000	0.000000	0.000000	0.292642	-0.061604	-0.059581	0.000000	0.000000	4.000000	36.000000	0.000000
14754.881275	-0.075544	0.606676	0.055903	85.796997	-170.474930	-142.914978	2.795141	0.000000	-1.222798	0.000000	0.000000	0.000000	0.292642	-0.061604	-0.059581	0.000000	0.000000	4.000000	36.000000	0.000000
14754.884608	-0.074703	0.606477	0.055596	85.796997	-170.474930	-142.914978	2.795141	0.000000	-1.222798	0.000000	0.000000	0.000000	0.252244	-0.059768	-0.092008	0.000000	0.000000	4.000000	36.000000	0.000000
14754.887942	-0.074703	0.606477	0.055596	85.796997	-170.474930	-142.914978	2.795141	0.000000	-1.222798	0.000000	0.000000	0.000000	0.252244	-0.059768	-0.092008	0.000000	0.000000	4.000000	36.000000	0.000000
14754.891275	-0.073978	0.606295	0.055224	85.901939	-170.246307	-142.716415	2.779806	0.000000	-1.264838	0.000000	0.000000	0.000000	0.217442	-0.054629	-0.111693	0.000000	0.000000	4.000000	36.000000	0.000000
14754.894608	-0.073978	0.606295	0.055224	85.901939	-170.246307	-142.716415	2.779806	0.000000	-1.264838	0.000000	0.000000	0.000000	0.217442	-0.054629	-0.111693	0.000000	0.000000	4.000000	36.000000	0.000000
14754.897942	-0.073978	0.606295	0.055224	85.901939	-170.246307	-142.716415	2.779806	0.000000	-1.264838	0.000000	0.000000	0.000000	0.217442	-0.054629	-0.111693	0.000000	0.000000	4.000000	36.000000	0.000000
14754.901275	-0.073978	0.606295	0.055224	86.036911	-170.633621	-143.053192	2.761190	0.000000	-1.301079	0.000000	0.000000	0.000000	0.217442	-0.054629	-0.111693	0.000000	0.000000	4.000000	36.000000	0.000000
14754.904608	-0.073317	0.606091	0.054763	86.036911	-170.633621	-143.053192	2.761190	0.000000	-1.301079	0.000000	0.000000	0.000000	0.198557	-0.061323	-0.138256	0.000000	0.000000	4.000000	36.000000	0.000000
14754.907942	-0.073317	0.606091	0.054763	86.036911	-170.633621	-143.053192	2.761190	0.000000	-1.301079	0.000000	0.000000	0.000000	0.198557	-0.061323	-0.138256	0.000000	0.000000	4.000000	36.000000	0.000000
14754.911275	-0.072647	0.605884	0.054239	86.184227	-172.076065	-144.230759	2.738148	0.000000	-1.334172	0.000000	0.000000	0.000000	0.200858	-0.062117	-0.157123	0.000000	0.000000	4.000000	36.000000	0.000000
14754.914608	-0.072647	0.605884	0.054239	86.184227	-172.076065	-144.230759	2.738148	0.000000	-1.334172	0.000000	0.000000	0.000000	0.200858	-0.062117	-0.157123	0.000000	0.000000	4.000000	36.000000	0.000000
14754.917942	-0.072647	0.605884	0.054239	86.184227	-172.076065	-144.230759	2.738148	0.000000	-1.334172	0.000000	0.000000	0.000000	0.200858	-0.062117	-0.157123	0.000000	0.000000	4.000000	36.000000	0.000000
14754.921275	-0.071947	0.605646	0.053664	86.310875	-174.425613	-145.641159	2.711961	0.000000	-1.367648	0.000000	0.000000	0.000000	0.210032	-0.071390	-0.172592	0.000000	0.000000	4.000000	36.000000	0.000000
14754.924608	-0.071947	0.605646	0.053664	86.310875	-174.425613	-145.641159	2.711961	0.000000	-1.367648	0.000000	0.000000	0.000000	0.210032	-0.071390	-0.172592	0.000000	0.000000	4.000000	36.000000	0.000000
14754.927942	-0.071947	0.605646	0.053664	86.310875	-174.425613	-145.641159	2.711961	0.000000	-1.367648	0.000000	0.000000	0.000000	0.210032	-0.071390	-0.172592	0.000000	0.000000	4.000000	36.000000	0.000000
14754.931275	-0.071264	0.605405	0.053022	86.404732	-177.410355	-147.500595	2.683195	0.000000	-1.402653	0.000000	0.000000	0.000000	0.204935	-0.072206	-0.192575	0.000000	0.000000	4.000000	36.000000	0.000000
14754.934608	-0.071264	0.605405	0.053022	86.404732	-177.410355	-147.500595	2.683195	0.000000	-1.402653	0.000000	0.000000	0.000000	0.204935	-0.072206	-0.192575	0.000000	0.000000	4.000000	36.000000	0.000000
14754.937942	-0.071264	0.605405	0.053022	86.404732	-177.410355	-147.500595	2.683195	0.000000	-1.402653	0.000000	0.000000	0.000000	0.204935	-0.072206	-0.192575	0.000000	0.000000	4.000000	36.000000	0.000000
14754.941275	-0.070634	0.605156	0.052395	86.470581	179.012314	-150.612045	2.651099	0.000000	-1.436809	0.000000	0.000000	0.000000	0.189012	-0.074763	-0.188042	0.000000	0.000000	4.000000	36.000000	0.000000
14754.944608	-0.070634	0.605156	0.052395	86.470581	179.012314	-150.612045	2.651099	0.000000	-1.436809	0.000000	0.000000	0.000000	0.189012	-0.074763	-0.188042	0.000000	0.000000	4.000000	36.000000	0.000000
14754.947942	-0.070634	0.605156	0.052395	86.470581	179.012314	-150.612045	2.651099	0.000000	-1.436809	0.000000	0.000000	0.000000	0.189012	-0.074763	-0.188042	0.000000	0.000000	4.000000	36.000000	0.000000
14754.951275	-0.070095	0.604923	0.051707	86.500893	174.732681	-154.751144	2.619759	0.000000	-1.468311	0.000000	0.000000	0.000000	0.161550	-0.069727	-0.206402	0.000000	0.000000	4.000000	36.000000	0.000000
14754.954608	-0.070095	0.604923	0.051707	86.500893	174.732681	-154.751144	2.619759	0.000000	-1.468311	0.000000	0.000000	0.000000	0.161550	-0.069727	-0.206402	0.000000	0.000000	4.000000	36.000000	0.000000
14754.957942	-0.070095	0.604923	0.051707	86.500893	174.732681	-154.751144	2.619759	0.000000	-1.468311	0.000000	0.000000	0.000000	0.161550	-0.069727	-0.206402	0.000000	0.000000	4.000000	36.000000	0.000000
14754.961275	-0.070095	0.604923	0.051707	86.486755	169.561234	-159.722549	2.585359	0.000000	-1.495236	0.000000	0.000000	0.000000	0.161550	-0.069727	-0.206402	0.000000	0.000000	4.000000	36.000000	0.000000
14754.964608	-0.069751	0.604691	0.050992	86.486755	169.561234	-159.722549	2.585359	0.000000	-1.495236	0.000000	0.000000	0.000000	0.103309	-0.069753	-0.214679	0.000000	0.000000	4.000000	36.000000	0.000000
14754.967942	-0.069751	0.604691	0.050992	86.486755	169.561234	-159.722549	2.585359	0.000000	-1.495236	0.000000	0.000000	0.000000	0.103309	-0.069753	-0.214679	0.000000	0.000000	4.000000	36.000000	0.000000
14754.971275	-0.069579	0.604450	0.050275	86.411659	163.265625	-165.739288	2.549579	0.000000	-1.512454	0.000000	0.000000	0.000000	0.051578	-0.072306	-0.214852	0.000000	0.000000	4.000000	36.000000	0.000000
14754.974608	-0.069579	0.604450	0.050275	86.411659	163.265625	-165.739288	2.549579	0.000000	-1.512454	0.000000	0.000000	0.000000	0.051578	-0.072306	-0.214852	0.000000	0.000000	4.000000	36.000000	0.000000
14754.977942	-0.069579	0.604450	0.050275	86.411659	163.265625	-165.739288	2.549579	0.000000	-1.512454	0.000000	0.000000	0.000000	0.051578	-0.072306	-0.214852	0.000000	0.000000	4.000000	36.000000	0.000000
14754.981275	-0.069596	0.604217	0.049509	86.273804	155.911407	-172.728714	2.513770	0.000000	-1.521050	0.000000	0.000000	0.000000	-0.005231	-0.069830	-0.229950	0.000000	0.000000	4.000000	36.000000	0.000000
14754.984608	-0.069596	0.604217	0.049509	86.273804	155.911407	-172.728714	2.513770	0.000000	-1.521050	0.000000	0.000000	0.000000	-0.005231	-0.069830	-0.229950	0.000000	0.000000	4.000000	36.000000	0.000000
14754.987942	-0.069596	0.604217	0.049509	86.273804	155.911407	-172.728714	2.513770	0.000000	-1.521050	0.000000	0.000000	0.000000	-0.005231	-0.069830	-0.229950	0.000000	0.000000	4.000000	36.000000	0.000000
14754.991275	-0.069742	0.603987	0.048787	86.054543	147.699707	179.516251	2.475445	0.000000	-1.520178	0.000000	0.000000	0.000000	-0.043690	-0.068997	-0.216472	0.000000	0.000000	4.000000	36.000000	0.000000
14754.994608	-0.069742	0.603987	0.048787	86.054543	147.699707	179.516251	2.475445	0.000000	-1.520178	0.000000	0.000000	0.000000	-0.043690	-0.068997	-0.216472	0.000000	0.000000	4.000000	36.000000	0.000000
14754.997942	-0.069742	0.603987	0.048787	86.054543	147.699707	179.516251	2.475445	0.000000	-1.520178	0.000000	0.000000	0.000000	-0.043690	-0.068997	-0.216472	0.000000	0.000000	4.000000	36.000000	0.000000
14755.001275	-0.070036	0.603768	0.048084	85.759796	139.546082	171.881271	2.439366	0.000000	-1.512897	0.000000	0.000000	0.000000	-0.088247	-0.065636	-0.210992	0.000000	0.000000	4.000000	36.000000	0.000000
14755.004608	-0.070036	0.603768	0.048084	85.759796	139.546082	171.881271	2.439366	0.000000	-1.512897	0.000000	0.000000	0.000000	-0.088247	-0.065636	-0.210992	0.000000	0.000000	4.000000	36.000000	0.000000
14755.007942	-0.070036	0.603768	0.048084	85.759796	139.546082	171.881271	2.439366	0.000000	-1.512897	0.000000	0.000000	0.000000	-0.088247	-0.065636	-0.210992	0.000000	0.000000	4.000000	36.000000	0.000000
14755.011275	-0.070439	0.603564	0.047468	85.413628	132.211060	165.081924	2.404201	0.000000	-1.498189	0.000000	0.000000	0.000000	-0.120884	-0.061389	-0.184937	0.000000	0.000000	4.000000	36.000000	0.000000
14755.014608	-0.070439	0.603564	0.047468	85.413628	132.211060	165.081924	2.404201	0.000000	-1.498189	0.000000	0.000000	0.000000	-0.120884	-0.061389	-0.184937	0.000000	0.000000	4.000000	36.000000	0.000000
14755.017942	-0.070439	0.603564	0.047468	85.413628	132.211060	165.081924	2.404201	0.000000	-1.498189	0.000000	0.000000	0.000000	-0.120884	-0.061389	-0.184937	0.000000	0.000000	4.000000	36.000000	0.000000
14755.021275	-0.070871	0.603342	0.046894	85.047180	126.067123	159.455933	2.373378	0.000000	-1.478042	0.000000	0.000000	0.000000	-0.129686	-0.066378	-0.172143	0.000000	0.000000	4.000000	36.000000	0.000000
14755.024608	-0.070871	0.603342	0.046894	85.047180	126.067123	159.455933	2.373378	0.000000	-1.478042	0.000000	0.000000	0.000000	-0.129686	-0.066378	-0.172143	0.000000	0.000000	4.000000	36.000000	0.000000
14755.027942	-0.070871	0.603342	0.046894	85.047180	126.067123	159.455933	2.373378	0.000000	-1.478042	0.000000	0.000000	0.000000	-0.129686	-0.066378	-0.172143	0.000000	0.000000	4.000000	36.000000	0.000000
14755.031275	-0.071341	0.603135	0.046417	84.690384	121.362152	155.217407	2.344687	0.000000	-1.456427	0.000000	0.000000	0.000000	-0.140807	-0.062111	-0.143098	0.000000	0.000000	4.000000	36.000000	0.000000
14755.034608	-0.071341	0.603135	0.046417	84.690384	121.362152	155.217407	2.344687	0.000000	-1.456427	0.000000	0.000000	0.000000	-0.140807	-0.062111	-0.143098	0.000000	0.000000	4.000000	36.000000	0.000000
14755.037942	-0.071341	0.603135	0.046417	84.690384	121.362152	155.217407	2.344687	0.000000	-1.456427	0.000000	0.000000	0.000000	-0.140807	-0.062111	-0.143098	0.000000	0.000000	4.000000	36.000000	0.000000
14755.041275	-0.071785	0.602928	0.045943	84.364136	118.224648	152.465271	2.320838	0.000000	-1.432960	0.000000	0.000000	0.000000	-0.133355	-0.062064	-0.142276	0.000000	0.000000	4.000000	36.000000	0.000000
14755.044608	-0.071785	0.602928	0.045943	84.364136	118.224648	152.465271	2.320838	0.000000	-1.432960	0.000000	0.000000	0.000000	-0.133355	-0.062064	-0.142276	0.000000	0.000000	4.000000	36.000000	0.000000
14755.047942	-0.071785	0.602928	0.045943	84.364136	118.224648	152.465271	2.320838	0.000000	-1.432960	0.000000	0.000000	0.000000	-0.133355	-0.062064	-0.142276	0.000000	0.000000	4.000000	36.000000	0.000000
14755.051275	-0.072286	0.602725	0.045523	84.107979	116.557068	151.085297	2.297125	0.000000	-1.410734	0.000000	0.000000	0.000000	-0.150080	-0.061155	-0.125880	0.000000	0.000000	4.000000	36.000000	0.000000
14755.054608	-0.072286	0.602725	0.045523	84.107979	116.557068	151.085297	2.297125	0.000000	-1.410734	0.000000	0.000000	0.000000	-0.150080	-0.061155	-0.125880	0.000000	0.000000	4.000000	36.000000	0.000000
14755.057942	-0.072286	0.602725	0.045523	84.107979	116.557068	151.085297	2.297125	0.000000	-1.410734	0.000000	0.000000	0.000000	-0.150080	-0.061155	-0.125880	0.000000	0.000000	4.000000	36.000000	0.000000
14755.061275	-0.072286	0.602725	0.045523	83.939064	115.681000	150.414352	2.276145	0.000000	-1.385720	0.000000	0.000000	0.000000	-0.150080	-0.061155	-0.125880	0.000000	0.000000	4.000000	36.000000	0.000000
14755.064608	-0.072810	0.602568	0.045107	83.939064	115.681000	150.414352	2.276145	0.000000	-1.385720	0.000000	0.000000	0.000000	-0.157305	-0.046967	-0.124839	0.000000	0.000000	4.000000	36.000000	0.000000
14755.067942	-0.072810	0.602568	0.045107	83.939064	115.681000	150.414352	2.276145	0.000000	-1.385720	0.000000	0.000000	0.000000	-0.157305	-0.046967	-0.124839	0.000000	0.000000	4.000000	36.000000	0.000000
14755.071275	-0.073308	0.602439	0.044686	83.816483	115.106422	150.001495	2.255338	0.000000	-1.359503	0.000000	0.000000	0.000000	-0.149554	-0.038628	-0.126356	0.000000	0.000000	4.000000	36.000000	0.000000
14755.074608	-0.073308	0.602439	0.044686	83.816483	115.106422	150.001495	2.255338	0.000000	-1.359503	0.000000	0.000000	0.000000	-0.149554	-0.038628	-0.126356	0.000000	0.000000	4.000000	36.000000	0.000000
14755.077942	-0.073308	0.602439	0.044686	83.816483	115.106422	150.001495	2.255338	0.000000	-1.359503	0.000000	0.000000	0.000000	-0.149554	-0.038628	-0.126356	0.000000	0.000000	4.000000	36.000000	0.000000
14755.081275	-0.073308	0.602439	0.044686	83.701759	114.510147	149.552902	2.234279	0.000000	-1.334577	0.000000	0.000000	0.000000	-0.149554	-0.038628	-0.126356	0.000000	0.000000	4.000000	36.000000	0.000000
14755.084608	-0.073709	0.602366	0.044262	83.701759	114.510147	149.552902	2.234279	0.000000	-1.334577	0.000000	0.000000	0.000000	-0.120040	-0.022032	-0.127048	0.000000	0.000000	4.000000	36.000000	0.000000
14755.087942	-0.073709	0.602366	0.044262	83.701759	114.510147	149.552902	2.234279	0.000000	-1.334577	0.000000	0.000000	0.000000	-0.120040	-0.022032	-0.127048	0.000000	0.000000	4.000000	36.000000	0.000000
14755.091275	-0.074038	0.602340	0.043856	83.588219	113.913712	149.090668	2.213104	0.000000	-1.314571	0.000000	0.000000	0.000000	-0.098756	-0.007912	-0.121718	0.000000	0.000000	4.000000	36.000000	0.000000
14755.094608	-0.074038	0.602340	0.043856	83.588219	113.913712	149.090668	2.213104	0.000000	-1.314571	0.000000	0.000000	0.000000	-0.098756	-0.007912	-0.121718	0.000000	0.000000	4.000000	36.000000	0.000000
14755.097942	-0.074038	0.602340	0.043856	83.588219	113.913712	149.090668	2.213104	0.000000	-1.314571	0.000000	0.000000	0.000000	-0.098756	-0.007912	-0.121718	0.000000	0.000000	4.000000	36.000000	0.000000
14755.101275	-0.074038	0.602340	0.043856	83.480705	113.282898	148.592056	2.192818	0.000000	-1.298111	0.000000	0.000000	0.000000	-0.098756	-0.007912	-0.121718	0.000000	0.000000	4.000000	36.000000	0.000000
14755.104608	-0.074325	0.602399	0.043496	83.480705	113.282898	148.592056	2.192818	0.000000	-1.298111	0.000000	0.000000	0.000000	-0.086041	0.017863	-0.108098	0.000000	0.000000	4.000000	36.000000	0.000000
14755.107942	-0.074325	0.602399	0.043496	83.480705	113.282898	148.592056	2.192818	0.000000	-1.298111	0.000000	0.000000	0.000000	-0.086041	0.017863	-0.108098	0.000000	0.000000	4.000000	36.000000	0.000000
14755.111275	-0.074325	0.602399	0.043496	83.399071	112.766426	148.154648	2.174801	0.000000	-1.283771	0.000000	0.000000	0.000000	-0.086041	0.017863	-0.108098	0.000000	0.000000	4.000000	36.000000	0.000000
14755.114608	-0.074325	0.602399	0.043496	83.399071	112.766426	148.154648	2.174801	0.000000	-1.283771	0.000000	0.000000	0.000000	-0.086041	0.017863	-0.108098	0.000000	0.000000	4.000000	36.000000	0.000000
14755.117942	-0.074606	0.602494	0.043104	83.399071	112.766426	148.154648	2.174801	0.000000	-1.283771	0.000000	0.000000	0.000000	-0.084508	0.028545	-0.117525	0.000000	0.000000	4.000000	36.000000	0.000000
14755.121275	-0.075005	0.602617	0.042687	83.363571	112.499146	147.944534	2.174801	0.000000	-1.283771	0.000000	0.000000	0.000000	-0.119600	0.036774	-0.125290	0.000000	0.000000	4.000000	36.000000	0.000000
14755.124608	-0.075005	0.602617	0.042687	83.363571	112.499146	147.944534	2.174801	0.000000	-1.283771	0.000000	0.000000	0.000000	-0.119600	0.036774	-0.125290	0.000000	0.000000	4.000000	36.000000	0.000000
14755.127942	-0.075005	0.602617	0.042687	83.363571	112.499146	147.944534	2.174801	0.000000	-1.283771	0.000000	0.000000	0.000000	-0.119600	0.036774	-0.125290	0.000000	0.000000	4.000000	36.000000	0.000000
14755.131275	-0.075005	0.602617	0.042687	83.366882	112.355209	147.866791	2.134332	0.000000	-1.249753	0.000000	0.000000	0.000000	-0.119600	0.036774	-0.125290	0.000000	0.000000	4.000000	36.000000	0.000000
14755.134608	-0.075521	0.602814	0.042250	83.366882	112.355209	147.866791	2.134332	0.000000	-1.249753	0.000000	0.000000	0.000000	-0.154942	0.059044	-0.130860	0.000000	0.000000	4.000000	36.000000	0.000000
14755.137942	-0.075521	0.602814	0.042250	83.366882	112.355209	147.866791	2.134332	0.000000	-1.249753	0.000000	0.000000	0.000000	-0.154942	0.059044	-0.130860	0.000000	0.000000	4.000000	36.000000	0.000000
14755.141275	-0.076168	0.603034	0.041722	83.360764	112.173698	147.772247	2.112522	0.000000	-1.223930	0.000000	0.000000	0.000000	-0.194094	0.066265	-0.158579	0.000000	0.000000	4.000000	36.000000	0.000000
14755.144608	-0.076168	0.603034	0.041722	83.360764	112.173698	147.772247	2.112522	0.000000	-1.223930	0.000000	0.000000	0.000000	-0.194094	0.066265	-0.158579	0.000000	0.000000	4.000000	36.000000	0.000000
14755.147942	-0.076168	0.603034	0.041722	83.360764	112.173698	147.772247	2.112522	0.000000	-1.223930	0.000000	0.000000	0.000000	-0.194094	0.066265	-0.158579	0.000000	0.000000	4.000000	36.000000	0.000000
14755.151275	-0.076949	0.603271	0.041124	83.317482	111.687668	147.417526	2.086092	0.000000	-1.191581	0.000000	0.000000	0.000000	-0.234100	0.070950	-0.179466	0.000000	0.000000	4.000000	36.000000	0.000000
14755.154608	-0.076949	0.603271	0.041124	83.317482	111.687668	147.417526	2.086092	0.000000	-1.191581	0.000000	0.000000	0.000000	-0.234100	0.070950	-0.179466	0.000000	0.000000	4.000000	36.000000	0.000000
14755.157942	-0.076949	0.603271	0.041124	83.317482	111.687668	147.417526	2.086092	0.000000	-1.191581	0.000000	0.000000	0.000000	-0.234100	0.070950	-0.179466	0.000000	0.000000	4.000000	36.000000	0.000000
14755.161275	-0.077862	0.603523	0.040455	83.200325	110.797424	146.731445	2.056182	0.000000	-1.152564	0.000000	0.000000	0.000000	-0.273877	0.075601	-0.200559	0.000000	0.000000	4.000000	36.000000	0.000000
14755.164608	-0.077862	0.603523	0.040455	83.200325	110.797424	146.731445	2.056182	0.000000	-1.152564	0.000000	0.000000	0.000000	-0.273877	0.075601	-0.200559	0.000000	0.000000	4.000000	36.000000	0.000000
14755.167942	-0.077862	0.603523	0.040455	83.200325	110.797424	146.731445	2.056182	0.000000	-1.152564	0.000000	0.000000	0.000000	-0.273877	0.075601	-0.200559	0.000000	0.000000	4.000000	36.000000	0.000000
14755.171275	-0.078924	0.603779	0.039673	83.003021	109.512947	145.701645	2.022755	0.000000	-1.106917	0.000000	0.000000	0.000000	-0.318621	0.076756	-0.234656	0.000000	0.000000	4.000000	36.000000	0.000000
14755.174608	-0.078924	0.603779	0.039673	83.003021	109.512947	145.701645	2.022755	0.000000	-1.106917	0.000000	0.000000	0.000000	-0.318621	0.076756	-0.234656	0.000000	0.000000	4.000000	36.000000	0.000000
14755.177942	-0.078924	0.603779	0.039673	83.003021	109.512947	145.701645	2.022755	0.000000	-1.106917	0.000000	0.000000	0.000000	-0.318621	0.076756	-0.234656	0.000000	0.000000	4.000000	36.000000	0.000000
14755.181275	-0.080142	0.604069	0.038830	82.764786	108.048790	144.423615	1.983646	0.000000	-1.053814	0.000000	0.000000	0.000000	-0.365576	0.087113	-0.252792	0.000000	0.000000	4.000000	36.000000	0.000000
14755.184608	-0.080142	0.604069	0.038830	82.764786	108.048790	144.423615	1.983646	0.000000	-1.053814	0.000000	0.000000	0.000000	-0.365576	0.087113	-0.252792	0.000000	0.000000	4.000000	36.000000	0.000000
14755.187942	-0.080142	0.604069	0.038830	82.764786	108.048790	144.423615	1.983646	0.000000	-1.053814	0.000000	0.000000	0.000000	-0.365576	0.087113	-0.252792	0.000000	0.000000	4.000000	36.000000	0.000000
14755.191275	-0.081468	0.604347	0.037926	82.504326	106.584923	143.074097	1.941514	0.000000	-0.992884	0.000000	0.000000	0.000000	-0.397723	0.083308	-0.271232	0.000000	0.000000	4.000000	36.000000	0.000000
14755.194608	-0.081468	0.604347	0.037926	82.504326	106.584923	143.074097	1.941514	0.000000	-0.992884	0.000000	0.000000	0.000000	-0.397723	0.083308	-0.271232	0.000000	0.000000	4.000000	36.000000	0.000000
14755.197942	-0.081468	0.604347	0.037926	82.504326	106.584923	143.074097	1.941514	0.000000	-0.992884	0.000000	0.000000	0.000000	-0.397723	0.083308	-0.271232	0.000000	0.000000	4.000000	36.000000	0.000000
14755.201275	-0.082836	0.604624	0.037010	82.239594	105.216278	141.833405	1.896308	0.000000	-0.926597	0.000000	0.000000	0.000000	-0.410416	0.082982	-0.274760	0.000000	0.000000	4.000000	36.000000	0.000000
14755.204608	-0.082836	0.604624	0.037010	82.239594	105.216278	141.833405	1.896308	0.000000	-0.926597	0.000000	0.000000	0.000000	-0.410416	0.082982	-0.274760	0.000000	0.000000	4.000000	36.000000	0.000000
14755.207942	-0.082836	0.604624	0.037010	82.239594	105.216278	141.833405	1.896308	0.000000	-0.926597	0.000000	0.000000	0.000000	-0.410416	0.082982	-0.274760	0.000000	0.000000	4.000000	36.000000	0.000000
14755.211275	-0.084249	0.604844	0.036098	81.983810	103.959877	140.676743	1.850515	0.000000	-0.858195	0.000000	0.000000	0.000000	-0.423832	0.066205	-0.273629	0.000000	0.000000	4.000000	36.000000	0.000000
14755.214608	-0.084249	0.604844	0.036098	81.983810	103.959877	140.676743	1.850515	0.000000	-0.858195	0.000000	0.000000	0.000000	-0.423832	0.066205	-0.273629	0.000000	0.000000	4.000000	36.000000	0.000000
14755.217942	-0.084249	0.604844	0.036098	81.983810	103.959877	140.676743	1.850515	0.000000	-0.858195	0.000000	0.000000	0.000000	-0.423832	0.066205	-0.273629	0.000000	0.000000	4.000000	36.000000	0.000000
14755.221275	-0.085691	0.605068	0.035240	81.758141	102.847610	139.639359	1.804910	0.000000	-0.787556	0.000000	0.000000	0.000000	-0.432621	0.067080	-0.257507	0.000000	0.000000	4.000000	36.000000	0.000000
14755.224608	-0.085691	0.605068	0.035240	81.758141	102.847610	139.639359	1.804910	0.000000	-0.787556	0.000000	0.000000	0.000000	-0.432621	0.067080	-0.257507	0.000000	0.000000	4.000000	36.000000	0.000000
14755.227942	-0.085691	0.605068	0.035240	81.758141	102.847610	139.639359	1.804910	0.000000	-0.787556	0.000000	0.000000	0.000000	-0.432621	0.067080	-0.257507	0.000000	0.000000	4.000000	36.000000	0.000000
14755.231275	-0.087168	0.605259	0.034466	81.568695	101.897888	138.787582	1.761992	0.000000	-0.715453	0.000000	0.000000	0.000000	-0.443210	0.057447	-0.232053	0.000000	0.000000	4.000000	36.000000	0.000000
14755.234608	-0.087168	0.605259	0.034466	81.568695	101.897888	138.787582	1.761992	0.000000	-0.715453	0.000000	0.000000	0.000000	-0.443210	0.057447	-0.232053	0.000000	0.000000	4.000000	36.000000	0.000000
14755.237942	-0.087168	0.605259	0.034466	81.568695	101.897888	138.787582	1.761992	0.000000	-0.715453	0.000000	0.000000	0.000000	-0.443210	0.057447	-0.232053	0.000000	0.000000	4.000000	36.000000	0.000000
14755.241275	-0.088749	0.605400	0.033749	81.396294	101.061432	138.015884	1.723317	0.000000	-0.641584	0.000000	0.000000	0.000000	-0.474179	0.042071	-0.215077	0.000000	0.000000	4.000000	36.000000	0.000000
14755.244608	-0.088749	0.605400	0.033749	81.396294	101.061432	138.015884	1.723317	0.000000	-0.641584	0.000000	0.000000	0.000000	-0.474179	0.042071	-0.215077	0.000000	0.000000	4.000000	36.000000	0.000000
14755.247942	-0.088749	0.605400	0.033749	81.396294	101.061432	138.015884	1.723317	0.000000	-0.641584	0.000000	0.000000	0.000000	-0.474179	0.042071	-0.215077	0.000000	0.000000	4.000000	36.000000	0.000000
14755.251275	-0.090344	0.605555	0.033128	81.228195	100.253464	137.090073	1.687471	0.000000	-0.562555	0.000000	0.000000	0.000000	-0.478589	0.046652	-0.186397	0.000000	0.000000	4.000000	36.000000	0.000000
14755.254608	-0.090344	0.605555	0.033128	81.228195	100.253464	137.090073	1.687471	0.000000	-0.562555	0.000000	0.000000	0.000000	-0.478589	0.046652	-0.186397	0.000000	0.000000	4.000000	36.000000	0.000000
14755.257942	-0.090344	0.605555	0.033128	81.228195	100.253464	137.090073	1.687471	0.000000	-0.562555	0.000000	0.000000	0.000000	-0.478589	0.046652	-0.186397	0.000000	0.000000	4.000000	36.000000	0.000000
14755.261275	-0.091989	0.605683	0.032653	81.055916	99.454987	136.120712	1.656404	0.000000	-0.482790	0.000000	0.000000	0.000000	-0.493360	0.038470	-0.142669	0.000000	0.000000	4.000000	36.000000	0.000000
14755.264608	-0.091989	0.605683	0.032653	81.055916	99.454987	136.120712	1.656404	0.000000	-0.482790	0.000000	0.000000	0.000000	-0.493360	0.038470	-0.142669	0.000000	0.000000	4.000000	36.000000	0.000000
14755.267942	-0.091989	0.605683	0.032653	81.055916	99.454987	136.120712	1.656404	0.000000	-0.482790	0.000000	0.000000	0.000000	-0.493360	0.038470	-0.142669	0.000000	0.000000	4.000000	36.000000	0.000000
14755.271275	-0.093594	0.605804	0.032355	80.873550	98.569702	135.194290	1.632626	0.000000	-0.400563	0.000000	0.000000	0.000000	-0.481578	0.036189	-0.089139	0.000000	0.000000	4.000000	36.000000	0.000000
14755.274608	-0.093594	0.605804	0.032355	80.873550	98.569702	135.194290	1.632626	0.000000	-0.400563	0.000000	0.000000	0.000000	-0.481578	0.036189	-0.089139	0.000000	0.000000	4.000000	36.000000	0.000000
14755.277942	-0.093594	0.605804	0.032355	80.873550	98.569702	135.194290	1.632626	0.000000	-0.400563	0.000000	0.000000	0.000000	-0.481578	0.036189	-0.089139	0.000000	0.000000	4.000000	36.000000	0.000000
14755.281275	-0.095126	0.605948	0.032300	80.680038	97.648537	134.358093	1.617770	0.000000	-0.320300	0.000000	0.000000	0.000000	-0.459540	0.043319	-0.016602	0.000000	0.000000	4.000000	36.000000	0.000000
14755.284608	-0.095126	0.605948	0.032300	80.680038	97.648537	134.358093	1.617770	0.000000	-0.320300	0.000000	0.000000	0.000000	-0.459540	0.043319	-0.016602	0.000000	0.000000	4.000000	36.000000	0.000000
14755.287942	-0.095126	0.605948	0.032300	80.680038	97.648537	134.358093	1.617770	0.000000	-0.320300	0.000000	0.000000	0.000000	-0.459540	0.043319	-0.016602	0.000000	0.000000	4.000000	36.000000	0.000000
14755.291275	-0.096540	0.606117	0.032496	80.508102	96.754570	133.417862	1.615003	0.000000	-0.243710	0.000000	0.000000	0.000000	-0.424166	0.050438	0.058853	0.000000	0.000000	4.000000	36.000000	0.000000
14755.294608	-0.096540	0.606117	0.032496	80.508102	96.754570	133.417862	1.615003	0.000000	-0.243710	0.000000	0.000000	0.000000	-0.424166	0.050438	0.058853	0.000000	0.000000	4.000000	36.000000	0.000000
14755.297942	-0.096540	0.606117	0.032496	80.508102	96.754570	133.417862	1.615003	0.000000	-0.243710	0.000000	0.000000	0.000000	-0.424166	0.050438	0.058853	0.000000	0.000000	4.000000	36.000000	0.000000
14755.301275	-0.097816	0.606281	0.032957	80.403473	95.990929	132.458466	1.624812	0.000000	-0.173015	0.000000	0.000000	0.000000	-0.382760	0.049323	0.138329	0.000000	0.000000	4.000000	36.000000	0.000000
14755.304608	-0.097816	0.606281	0.032957	80.403473	95.990929	132.458466	1.624812	0.000000	-0.173015	0.000000	0.000000	0.000000	-0.382760	0.049323	0.138329	0.000000	0.000000	4.000000	36.000000	0.000000
14755.307942	-0.097816	0.606281	0.032957	80.403473	95.990929	132.458466	1.624812	0.000000	-0.173015	0.000000	0.000000	0.000000	-0.382760	0.049323	0.138329	0.000000	0.000000	4.000000	36.000000	0.000000
14755.311275	-0.098885	0.606441	0.033698	80.416534	95.556885	131.833603	1.647866	0.000000	-0.109222	0.000000	0.000000	0.000000	-0.320684	0.048053	0.222269	0.000000	0.000000	4.000000	36.000000	0.000000
14755.314608	-0.098885	0.606441	0.033698	80.416534	95.556885	131.833603	1.647866	0.000000	-0.109222	0.000000	0.000000	0.000000	-0.320684	0.048053	0.222269	0.000000	0.000000	4.000000	36.000000	0.000000
14755.317942	-0.098885	0.606441	0.033698	80.416534	95.556885	131.833603	1.647866	0.000000	-0.109222	0.000000	0.000000	0.000000	-0.320684	0.048053	0.222269	0.000000	0.000000	4.000000	36.000000	0.000000
14755.321275	-0.099761	0.606538	0.034669	80.506638	95.331268	131.503677	1.684911	0.000000	-0.055775	0.000000	0.000000	0.000000	-0.262834	0.029010	0.291364	0.000000	0.000000	4.000000	36.000000	0.000000
14755.324608	-0.099761	0.606538	0.034669	80.506638	95.331268	131.503677	1.684911	0.000000	-0.055775	0.000000	0.000000	0.000000	-0.262834	0.029010	0.291364	0.000000	0.000000	4.000000	36.000000	0.000000
14755.327942	-0.099761	0.606538	0.034669	80.506638	95.331268	131.503677	1.684911	0.000000	-0.055775	0.000000	0.000000	0.000000	-0.262834	0.029010	0.291364	0.000000	0.000000	4.000000	36.000000	0.000000
14755.331275	-0.100449	0.606574	0.035782	80.668724	95.335701	131.387527	1.733472	0.000000	-0.011969	0.000000	0.000000	0.000000	-0.206602	0.010865	0.333797	0.000000	0.000000	4.000000	36.000000	0.000000
14755.334608	-0.100449	0.606574	0.035782	80.668724	95.335701	131.387527	1.733472	0.000000	-0.011969	0.000000	0.000000	0.000000	-0.206602	0.010865	0.333797	0.000000	0.000000	4.000000	36.000000	0.000000
14755.337942	-0.100449	0.606574	0.035782	80.668724	95.335701	131.387527	1.733472	0.000000	-0.011969	0.000000	0.000000	0.000000	-0.206602	0.010865	0.333797	0.000000	0.000000	4.000000	36.000000	0.000000
14755.341275	-0.100970	0.606529	0.037017	80.895821	95.629501	131.509369	1.789105	0.000000	0.022465	0.000000	0.000000	0.000000	-0.156118	-0.013392	0.370419	0.000000	0.000000	4.000000	36.000000	0.000000
14755.344608	-0.100970	0.606529	0.037017	80.895821	95.629501	131.509369	1.789105	0.000000	0.022465	0.000000	0.000000	0.000000	-0.156118	-0.013392	0.370419	0.000000	0.000000	4.000000	36.000000	0.000000
14755.347942	-0.100970	0.606529	0.037017	80.895821	95.629501	131.509369	1.789105	0.000000	0.022465	0.000000	0.000000	0.000000	-0.156118	-0.013392	0.370419	0.000000	0.000000	4.000000	36.000000	0.000000
14755.351275	-0.101295	0.606396	0.038251	81.166069	96.799408	132.424744	1.850841	0.000000	0.048484	0.000000	0.000000	0.000000	-0.097692	-0.040026	0.370241	0.000000	0.000000	4.000000	36.000000	0.000000
14755.354608	-0.101295	0.606396	0.038251	81.166069	96.799408	132.424744	1.850841	0.000000	0.048484	0.000000	0.000000	0.000000	-0.097692	-0.040026	0.370241	0.000000	0.000000	4.000000	36.000000	0.000000
14755.357942	-0.101295	0.606396	0.038251	81.166069	96.799408	132.424744	1.850841	0.000000	0.048484	0.000000	0.000000	0.000000	-0.097692	-0.040026	0.370241	0.000000	0.000000	4.000000	36.000000	0.000000
14755.361275	-0.101455	0.606103	0.039391	81.392738	99.899620	135.152359	1.912548	0.000000	0.064766	0.000000	0.000000	0.000000	-0.047851	-0.087861	0.342153	0.000000	0.000000	4.000000	36.000000	0.000000
14755.364608	-0.101455	0.606103	0.039391	81.392738	99.899620	135.152359	1.912548	0.000000	0.064766	0.000000	0.000000	0.000000	-0.047851	-0.087861	0.342153	0.000000	0.000000	4.000000	36.000000	0.000000
14755.367942	-0.101455	0.606103	0.039391	81.392738	99.899620	135.152359	1.912548	0.000000	0.064766	0.000000	0.000000	0.000000	-0.047851	-0.087861	0.342153	0.000000	0.000000	4.000000	36.000000	0.000000
14755.371275	-0.101475	0.605718	0.040456	81.547798	104.344414	139.160004	1.969574	0.000000	0.072742	0.000000	0.000000	0.000000	-0.006199	-0.115587	0.319411	0.000000	0.000000	4.000000	36.000000	0.000000
14755.374608	-0.101475	0.605718	0.040456	81.547798	104.344414	139.160004	1.969574	0.000000	0.072742	0.000000	0.000000	0.000000	-0.006199	-0.115587	0.319411	0.000000	0.000000	4.000000	36.000000	0.000000
14755.377942	-0.101475	0.605718	0.040456	81.547798	104.344414	139.160004	1.969574	0.000000	0.072742	0.000000	0.000000	0.000000	-0.006199	-0.115587	0.319411	0.000000	0.000000	4.000000	36.000000	0.000000
14755.381275	-0.101420	0.605154	0.041393	81.650284	108.920464	143.360229	2.022809	0.000000	0.073775	0.000000	0.000000	0.000000	0.016639	-0.169264	0.281052	0.000000	0.000000	4.000000	36.000000	0.000000
14755.384608	-0.101420	0.605154	0.041393	81.650284	108.920464	143.360229	2.022809	0.000000	0.073775	0.000000	0.000000	0.000000	0.016639	-0.169264	0.281052	0.000000	0.000000	4.000000	36.000000	0.000000
14755.387942	-0.101420	0.605154	0.041393	81.650284	108.920464	143.360229	2.022809	0.000000	0.073775	0.000000	0.000000	0.000000	0.016639	-0.169264	0.281052	0.000000	0.000000	4.000000	36.000000	0.000000
14755.391275	-0.101342	0.604450	0.042222	81.662376	113.082382	147.211212	2.069651	0.000000	0.071001	0.000000	0.000000	0.000000	0.023445	-0.211119	0.248830	0.000000	0.000000	4.000000	36.000000	0.000000
14755.394608	-0.101342	0.604450	0.042222	81.662376	113.082382	147.211212	2.069651	0.000000	0.071001	0.000000	0.000000	0.000000	0.023445	-0.211119	0.248830	0.000000	0.000000	4.000000	36.000000	0.000000
14755.397942	-0.101342	0.604450	0.042222	81.662376	113.082382	147.211212	2.069651	0.000000	0.071001	0.000000	0.000000	0.000000	0.023445	-0.211119	0.248830	0.000000	0.000000	4.000000	36.000000	0.000000
14755.401275	-0.101170	0.603607	0.042958	81.564034	116.504097	150.409988	2.111123	0.000000	0.067094	0.000000	0.000000	0.000000	0.051588	-0.252881	0.220808	0.000000	0.000000	4.000000	36.000000	0.000000
14755.404608	-0.101170	0.603607	0.042958	81.564034	116.504097	150.409988	2.111123	0.000000	0.067094	0.000000	0.000000	0.000000	0.051588	-0.252881	0.220808	0.000000	0.000000	4.000000	36.000000	0.000000
14755.407942	-0.101170	0.603607	0.042958	81.564034	116.504097	150.409988	2.111123	0.000000	0.067094	0.000000	0.000000	0.000000	0.051588	-0.252881	0.220808	0.000000	0.000000	4.000000	36.000000	0.000000
14755.411275	-0.100936	0.602603	0.043514	81.363869	119.114021	152.894653	2.147924	0.000000	0.058496	0.000000	0.000000	0.000000	0.070177	-0.301192	0.166716	0.000000	0.000000	4.000000	36.000000	0.000000
14755.414608	-0.100936	0.602603	0.043514	81.363869	119.114021	152.894653	2.147924	0.000000	0.058496	0.000000	0.000000	0.000000	0.070177	-0.301192	0.166716	0.000000	0.000000	4.000000	36.000000	0.000000
14755.417942	-0.100936	0.602603	0.043514	81.363869	119.114021	152.894653	2.147924	0.000000	0.058496	0.000000	0.000000	0.000000	0.070177	-0.301192	0.166716	0.000000	0.000000	4.000000	36.000000	0.000000
14755.421275	-0.100724	0.601442	0.043936	81.115509	121.107872	154.823395	2.175710	0.000000	0.046800	0.000000	0.000000	0.000000	0.063615	-0.348411	0.126467	0.000000	0.000000	4.000000	36.000000	0.000000
14755.424608	-0.100724	0.601442	0.043936	81.115509	121.107872	154.823395	2.175710	0.000000	0.046800	0.000000	0.000000	0.000000	0.063615	-0.348411	0.126467	0.000000	0.000000	4.000000	36.000000	0.000000
14755.427942	-0.100724	0.601442	0.043936	81.115509	121.107872	154.823395	2.175710	0.000000	0.046800	0.000000	0.000000	0.000000	0.063615	-0.348411	0.126467	0.000000	0.000000	4.000000	36.000000	0.000000
14755.431275	-0.100488	0.600171	0.044239	80.888016	122.687683	156.358368	2.196788	0.000000	0.036197	0.000000	0.000000	0.000000	0.070834	-0.381126	0.091091	0.000000	0.000000	4.000000	36.000000	0.000000
14755.434608	-0.100488	0.600171	0.044239	80.888016	122.687683	156.358368	2.196788	0.000000	0.036197	0.000000	0.000000	0.000000	0.070834	-0.381126	0.091091	0.000000	0.000000	4.000000	36.000000	0.000000
14755.437942	-0.100488	0.600171	0.044239	80.888016	122.687683	156.358368	2.196788	0.000000	0.036197	0.000000	0.000000	0.000000	0.070834	-0.381126	0.091091	0.000000	0.000000	4.000000	36.000000	0.000000
14755.441275	-0.100253	0.598764	0.044427	80.739975	123.736855	157.375137	2.211970	0.000000	0.024391	0.000000	0.000000	0.000000	0.070442	-0.422005	0.056306	0.000000	0.000000	4.000000	36.000000	0.000000
14755.444608	-0.100253	0.598764	0.044427	80.739975	123.736855	157.375137	2.211970	0.000000	0.024391	0.000000	0.000000	0.000000	0.070442	-0.422005	0.056306	0.000000	0.000000	4.000000	36.000000	0.000000
14755.447942	-0.100253	0.598764	0.044427	80.739975	123.736855	157.375137	2.211970	0.000000	0.024391	0.000000	0.000000	0.000000	0.070442	-0.422005	0.056306	0.000000	0.000000	4.000000	36.000000	0.000000
14755.451275	-0.100053	0.597281	0.044539	80.736603	123.899567	157.530563	2.221354	0.000000	0.012651	0.000000	0.000000	0.000000	0.060137	-0.445152	0.033685	0.000000	0.000000	4.000000	36.000000	0.000000
14755.454608	-0.100053	0.597281	0.044539	80.736603	123.899567	157.530563	2.221354	0.000000	0.012651	0.000000	0.000000	0.000000	0.060137	-0.445152	0.033685	0.000000	0.000000	4.000000	36.000000	0.000000
14755.457942	-0.100053	0.597281	0.044539	80.736603	123.899567	157.530563	2.221354	0.000000	0.012651	0.000000	0.000000	0.000000	0.060137	-0.445152	0.033685	0.000000	0.000000	4.000000	36.000000	0.000000
14755.461275	-0.099870	0.595731	0.044619	80.901215	123.147285	156.787735	2.226968	0.000000	0.002628	0.000000	0.000000	0.000000	0.054684	-0.464900	0.023844	0.000000	0.000000	4.000000	36.000000	0.000000
14755.464608	-0.099870	0.595731	0.044619	80.901215	123.147285	156.787735	2.226968	0.000000	0.002628	0.000000	0.000000	0.000000	0.054684	-0.464900	0.023844	0.000000	0.000000	4.000000	36.000000	0.000000
14755.467942	-0.099870	0.595731	0.044619	80.901215	123.147285	156.787735	2.226968	0.000000	0.002628	0.000000	0.000000	0.000000	0.054684	-0.464900	0.023844	0.000000	0.000000	4.000000	36.000000	0.000000
14755.471275	-0.099656	0.594172	0.044660	81.192192	121.608597	155.267059	2.230942	0.000000	-0.006486	0.000000	0.000000	0.000000	0.064426	-0.467818	0.012257	0.000000	0.000000	4.000000	36.000000	0.000000
14755.474608	-0.099656	0.594172	0.044660	81.192192	121.608597	155.267059	2.230942	0.000000	-0.006486	0.000000	0.000000	0.000000	0.064426	-0.467818	0.012257	0.000000	0.000000	4.000000	36.000000	0.000000
14755.477942	-0.099656	0.594172	0.044660	81.192192	121.608597	155.267059	2.230942	0.000000	-0.006486	0.000000	0.000000	0.000000	0.064426	-0.467818	0.012257	0.000000	0.000000	4.000000	36.000000	0.000000
14755.481275	-0.099365	0.592594	0.044694	81.517220	119.651772	153.327408	2.232985	0.000000	-0.017223	0.000000	0.000000	0.000000	0.087087	-0.473259	0.010333	0.000000	0.000000	4.000000	36.000000	0.000000
14755.484608	-0.099365	0.592594	0.044694	81.517220	119.651772	153.327408	2.232985	0.000000	-0.017223	0.000000	0.000000	0.000000	0.087087	-0.473259	0.010333	0.000000	0.000000	4.000000	36.000000	0.000000
14755.487942	-0.099365	0.592594	0.044694	81.517220	119.651772	153.327408	2.232985	0.000000	-0.017223	0.000000	0.000000	0.000000	0.087087	-0.473259	0.010333	0.000000	0.000000	4.000000	36.000000	0.000000
14755.491275	-0.099001	0.591046	0.044730	81.815849	117.547157	151.241974	2.234707	0.000000	-0.031738	0.000000	0.000000	0.000000	0.109250	-0.464476	0.010889	0.000000	0.000000	4.000000	36.000000	0.000000
14755.494608	-0.099001	0.591046	0.044730	81.815849	117.547157	151.241974	2.234707	0.000000	-0.031738	0.000000	0.000000	0.000000	0.109250	-0.464476	0.010889	0.000000	0.000000	4.000000	36.000000	0.000000
14755.497942	-0.099001	0.591046	0.044730	81.815849	117.547157	151.241974	2.234707	0.000000	-0.031738	0.000000	0.000000	0.000000	0.109250	-0.464476	0.010889	0.000000	0.000000	4.000000	36.000000	0.000000
14755.501275	-0.098542	0.589546	0.044789	82.083565	115.476913	149.173721	2.236522	0.000000	-0.049946	0.000000	0.000000	0.000000	0.137610	-0.450043	0.017622	0.000000	0.000000	4.000000	36.000000	0.000000
14755.504608	-0.098542	0.589546	0.044789	82.083565	115.476913	149.173721	2.236522	0.000000	-0.049946	0.000000	0.000000	0.000000	0.137610	-0.450043	0.017622	0.000000	0.000000	4.000000	36.000000	0.000000
14755.507942	-0.098542	0.589546	0.044789	82.083565	115.476913	149.173721	2.236522	0.000000	-0.049946	0.000000	0.000000	0.000000	0.137610	-0.450043	0.017622	0.000000	0.000000	4.000000	36.000000	0.000000
14755.511275	-0.098083	0.588122	0.044845	82.310120	113.535713	147.231415	2.239459	0.000000	-0.072881	0.000000	0.000000	0.000000	0.137770	-0.427208	0.016718	0.000000	0.000000	4.000000	36.000000	0.000000
14755.514608	-0.098083	0.588122	0.044845	82.310120	113.535713	147.231415	2.239459	0.000000	-0.072881	0.000000	0.000000	0.000000	0.137770	-0.427208	0.016718	0.000000	0.000000	4.000000	36.000000	0.000000
14755.517942	-0.098083	0.588122	0.044845	82.310120	113.535713	147.231415	2.239459	0.000000	-0.072881	0.000000	0.000000	0.000000	0.137770	-0.427208	0.016718	0.000000	0.000000	4.000000	36.000000	0.000000
14755.521275	-0.097607	0.586784	0.044942	82.488739	111.664726	145.364334	2.242245	0.000000	-0.095843	0.000000	0.000000	0.000000	0.142777	-0.401425	0.029040	0.000000	0.000000	4.000000	36.000000	0.000000
14755.524608	-0.097607	0.586784	0.044942	82.488739	111.664726	145.364334	2.242245	0.000000	-0.095843	0.000000	0.000000	0.000000	0.142777	-0.401425	0.029040	0.000000	0.000000	4.000000	36.000000	0.000000
14755.527942	-0.097607	0.586784	0.044942	82.488739	111.664726	145.364334	2.242245	0.000000	-0.095843	0.000000	0.000000	0.000000	0.142777	-0.401425	0.029040	0.000000	0.000000	4.000000	36.000000	0.000000
14755.531275	-0.097091	0.585531	0.045085	82.612358	109.960060	143.669052	2.247086	0.000000	-0.119639	0.000000	0.000000	0.000000	0.154931	-0.375793	0.042941	0.000000	0.000000	4.000000	36.000000	0.000000
14755.534608	-0.097091	0.585531	0.045085	82.612358	109.960060	143.669052	2.247086	0.000000	-0.119639	0.000000	0.000000	0.000000	0.154931	-0.375793	0.042941	0.000000	0.000000	4.000000	36.000000	0.000000
14755.537942	-0.097091	0.585531	0.045085	82.612358	109.960060	143.669052	2.247086	0.000000	-0.119639	0.000000	0.000000	0.000000	0.154931	-0.375793	0.042941	0.000000	0.000000	4.000000	36.000000	0.000000
14755.541275	-0.096582	0.584363	0.045266	82.687637	108.380791	142.111725	2.254242	0.000000	-0.145461	0.000000	0.000000	0.000000	0.152783	-0.350224	0.054255	0.000000	0.000000	4.000000	36.000000	0.000000
14755.544608	-0.096582	0.584363	0.045266	82.687637	108.380791	142.111725	2.254242	0.000000	-0.145461	0.000000	0.000000	0.000000	0.152783	-0.350224	0.054255	0.000000	0.000000	4.000000	36.000000	0.000000
14755.547942	-0.096582	0.584363	0.045266	82.687637	108.380791	142.111725	2.254242	0.000000	-0.145461	0.000000	0.000000	0.000000	0.152783	-0.350224	0.054255	0.000000	0.000000	4.000000	36.000000	0.000000
14755.551275	-0.096095	0.583299	0.045435	82.726433	107.082069	140.837067	2.263285	0.000000	-0.170924	0.000000	0.000000	0.000000	0.146102	-0.319353	0.050673	0.000000	0.000000	4.000000	36.000000	0.000000
14755.554608	-0.096095	0.583299	0.045435	82.726433	107.082069	140.837067	2.263285	0.000000	-0.170924	0.000000	0.000000	0.000000	0.146102	-0.319353	0.050673	0.000000	0.000000	4.000000	36.000000	0.000000
14755.557942	-0.096095	0.583299	0.045435	82.726433	107.082069	140.837067	2.263285	0.000000	-0.170924	0.000000	0.000000	0.000000	0.146102	-0.319353	0.050673	0.000000	0.000000	4.000000	36.000000	0.000000
14755.561275	-0.095630	0.582337	0.045592	82.748123	106.148117	139.914612	2.271730	0.000000	-0.195275	0.000000	0.000000	0.000000	0.139366	-0.288456	0.047305	0.000000	0.000000	4.000000	36.000000	0.000000
14755.564608	-0.095630	0.582337	0.045592	82.748123	106.148117	139.914612	2.271730	0.000000	-0.195275	0.000000	0.000000	0.000000	0.139366	-0.288456	0.047305	0.000000	0.000000	4.000000	36.000000	0.000000
14755.567942	-0.095630	0.582337	0.045592	82.748123	106.148117	139.914612	2.271730	0.000000	-0.195275	0.000000	0.000000	0.000000	0.139366	-0.288456	0.047305	0.000000	0.000000	4.000000	36.000000	0.000000
14755.571275	-0.095630	0.582337	0.045592	82.756813	105.650620	139.408798	2.279615	0.000000	-0.218502	0.000000	0.000000	0.000000	0.139366	-0.288456	0.047305	0.000000	0.000000	4.000000	36.000000	0.000000
14755.574608	-0.095168	0.581469	0.045767	82.756813	105.650620	139.408798	2.279615	0.000000	-0.218502	0.000000	0.000000	0.000000	0.138456	-0.260369	0.052334	0.000000	0.000000	4.000000	36.000000	0.000000
14755.577942	-0.095168	0.581469	0.045767	82.756813	105.650620	139.408798	2.279615	0.000000	-0.218502	0.000000	0.000000	0.000000	0.138456	-0.260369	0.052334	0.000000	0.000000	4.000000	36.000000	0.000000
14755.581275	-0.094718	0.580704	0.045869	82.762802	105.583054	139.309601	2.288337	0.000000	-0.241578	0.000000	0.000000	0.000000	0.135148	-0.229649	0.030763	0.000000	0.000000	4.000000	36.000000	0.000000
14755.584608	-0.094718	0.580704	0.045869	82.762802	105.583054	139.309601	2.288337	0.000000	-0.241578	0.000000	0.000000	0.000000	0.135148	-0.229649	0.030763	0.000000	0.000000	4.000000	36.000000	0.000000
14755.587942	-0.094718	0.580704	0.045869	82.762802	105.583054	139.309601	2.288337	0.000000	-0.241578	0.000000	0.000000	0.000000	0.135148	-0.229649	0.030763	0.000000	0.000000	4.000000	36.000000	0.000000
14755.591275	-0.094718	0.580704	0.045869	82.753128	105.867920	139.553177	2.293464	0.000000	-0.264103	0.000000	0.000000	0.000000	0.135148	-0.229649	0.030763	0.000000	0.000000	4.000000	36.000000	0.000000
14755.594608	-0.094292	0.580013	0.045969	82.753128	105.867920	139.553177	2.293464	0.000000	-0.264103	0.000000	0.000000	0.000000	0.127906	-0.207200	0.029865	0.000000	0.000000	4.000000	36.000000	0.000000
14755.597942	-0.094292	0.580013	0.045969	82.753128	105.867920	139.553177	2.293464	0.000000	-0.264103	0.000000	0.000000	0.000000	0.127906	-0.207200	0.029865	0.000000	0.000000	4.000000	36.000000	0.000000
14755.601275	-0.093884	0.579435	0.046036	82.721474	106.386375	140.031509	2.298442	0.000000	-0.285420	0.000000	0.000000	0.000000	0.122292	-0.173611	0.020267	0.000000	0.000000	4.000000	36.000000	0.000000
14755.604608	-0.093884	0.579435	0.046036	82.721474	106.386375	140.031509	2.298442	0.000000	-0.285420	0.000000	0.000000	0.000000	0.122292	-0.173611	0.020267	0.000000	0.000000	4.000000	36.000000	0.000000
14755.607942	-0.093884	0.579435	0.046036	82.721474	106.386375	140.031509	2.298442	0.000000	-0.285420	0.000000	0.000000	0.000000	0.122292	-0.173611	0.020267	0.000000	0.000000	4.000000	36.000000	0.000000
14755.611275	-0.093884	0.579435	0.046036	82.692932	106.865089	140.470276	2.301820	0.000000	-0.305803	0.000000	0.000000	0.000000	0.122292	-0.173611	0.020267	0.000000	0.000000	4.000000	36.000000	0.000000
14755.614608	-0.093496	0.578940	0.046079	82.692932	106.865089	140.470276	2.301820	0.000000	-0.305803	0.000000	0.000000	0.000000	0.116269	-0.148371	0.012757	0.000000	0.000000	4.000000	36.000000	0.000000
14755.617942	-0.093496	0.578940	0.046079	82.692932	106.865089	140.470276	2.301820	0.000000	-0.305803	0.000000	0.000000	0.000000	0.116269	-0.148371	0.012757	0.000000	0.000000	4.000000	36.000000	0.000000
14755.621275	-0.093132	0.578548	0.046113	82.669708	107.254326	140.818832	2.303946	0.000000	-0.325181	0.000000	0.000000	0.000000	0.109311	-0.117545	0.010218	0.000000	0.000000	4.000000	36.000000	0.000000
14755.624608	-0.093132	0.578548	0.046113	82.669708	107.254326	140.818832	2.303946	0.000000	-0.325181	0.000000	0.000000	0.000000	0.109311	-0.117545	0.010218	0.000000	0.000000	4.000000	36.000000	0.000000
14755.627942	-0.093132	0.578548	0.046113	82.669708	107.254326	140.818832	2.303946	0.000000	-0.325181	0.000000	0.000000	0.000000	0.109311	-0.117545	0.010218	0.000000	0.000000	4.000000	36.000000	0.000000
14755.631275	-0.093132	0.578548	0.046113	82.650734	107.568909	141.100342	2.305649	0.000000	-0.343399	0.000000	0.000000	0.000000	0.109311	-0.117545	0.010218	0.000000	0.000000	4.000000	36.000000	0.000000
14755.634608	-0.092815	0.578259	0.046134	82.650734	107.568909	141.100342	2.305649	0.000000	-0.343399	0.000000	0.000000	0.000000	0.095169	-0.086748	0.006443	0.000000	0.000000	4.000000	36.000000	0.000000
14755.637942	-0.092815	0.578259	0.046134	82.650734	107.568909	141.100342	2.305649	0.000000	-0.343399	0.000000	0.000000	0.000000	0.095169	-0.086748	0.006443	0.000000	0.000000	4.000000	36.000000	0.000000
14755.641275	-0.092815	0.578259	0.046134	82.637451	107.791298	141.294434	2.306722	0.000000	-0.359261	0.000000	0.000000	0.000000	0.095169	-0.086748	0.006443	0.000000	0.000000	4.000000	36.000000	0.000000
14755.644608	-0.092815	0.578259	0.046134	82.637451	107.791298	141.294434	2.306722	0.000000	-0.359261	0.000000	0.000000	0.000000	0.095169	-0.086748	0.006443	0.000000	0.000000	4.000000	36.000000	0.000000
14755.647942	-0.092522	0.578044	0.046154	82.637451	107.791298	141.294434	2.306722	0.000000	-0.359261	0.000000	0.000000	0.000000	0.087824	-0.064367	0.006015	0.000000	0.000000	4.000000	36.000000	0.000000
14755.651275	-0.092299	0.577960	0.046152	82.631325	107.910088	141.387024	2.306722	0.000000	-0.359261	0.000000	0.000000	0.000000	0.066851	-0.025189	-0.000893	0.000000	0.000000	4.000000	36.000000	0.000000
14755.654608	-0.092299	0.577960	0.046152	82.631325	107.910088	141.387024	2.306722	0.000000	-0.359261	0.000000	0.000000	0.000000	0.066851	-0.025189	-0.000893	0.000000	0.000000	4.000000	36.000000	0.000000
14755.657942	-0.092299	0.577960	0.046152	82.631325	107.910088	141.387024	2.306722	0.000000	-0.359261	0.000000	0.000000	0.000000	0.066851	-0.025189	-0.000893	0.000000	0.000000	4.000000	36.000000	0.000000
14755.661275	-0.092299	0.577960	0.046152	82.628311	107.974388	141.429932	2.307576	0.000000	-0.385040	0.000000	0.000000	0.000000	0.066851	-0.025189	-0.000893	0.000000	0.000000	4.000000	36.000000	0.000000
14755.664608	-0.092118	0.577942	0.046104	82.628311	107.974388	141.429932	2.307576	0.000000	-0.385040	0.000000	0.000000	0.000000	0.054476	-0.005616	-0.014284	0.000000	0.000000	4.000000	36.000000	0.000000
14755.667942	-0.092118	0.577942	0.046104	82.628311	107.974388	141.429932	2.307576	0.000000	-0.385040	0.000000	0.000000	0.000000	0.054476	-0.005616	-0.014284	0.000000	0.000000	4.000000	36.000000	0.000000
14755.671275	-0.092118	0.577942	0.046104	82.629570	107.972961	141.415039	2.305196	0.000000	-0.394120	0.000000	0.000000	0.000000	0.054476	-0.005616	-0.014284	0.000000	0.000000	4.000000	36.000000	0.000000
14755.674608	-0.092118	0.577942	0.046104	82.629570	107.972961	141.415039	2.305196	0.000000	-0.394120	0.000000	0.000000	0.000000	0.054476	-0.005616	-0.014284	0.000000	0.000000	4.000000	36.000000	0.000000
14755.677942	-0.091981	0.577979	0.046035	82.629570	107.972961	141.415039	2.305196	0.000000	-0.394120	0.000000	0.000000	0.000000	0.040842	0.011132	-0.020819	0.000000	0.000000	4.000000	36.000000	0.000000
14755.681275	-0.091981	0.577979	0.046035	82.629318	107.929024	141.365829	2.305196	0.000000	-0.394120	0.000000	0.000000	0.000000	0.040842	0.011132	-0.020819	0.000000	0.000000	4.000000	36.000000	0.000000
14755.684608	-0.091981	0.577979	0.046035	82.629318	107.929024	141.365829	2.305196	0.000000	-0.394120	0.000000	0.000000	0.000000	0.040842	0.011132	-0.020819	0.000000	0.000000	4.000000	36.000000	0.000000
14755.687942	-0.091981	0.577979	0.046035	82.629318	107.929024	141.365829	2.305196	0.000000	-0.394120	0.000000	0.000000	0.000000	0.040842	0.011132	-0.020819	0.000000	0.000000	4.000000	36.000000	0.000000
14755.691275	-0.091808	0.578174	0.045763	82.628952	107.853149	141.288757	2.301726	0.000000	-0.400926	0.000000	0.000000	0.000000	0.051895	0.058494	-0.081444	0.000000	0.000000	4.000000	36.000000	0.000000
14755.694608	-0.091808	0.578174	0.045763	82.628952	107.853149	141.288757	2.301726	0.000000	-0.400926	0.000000	0.000000	0.000000	0.051895	0.058494	-0.081444	0.000000	0.000000	4.000000	36.000000	0.000000
14755.697942	-0.091808	0.578174	0.045763	82.628952	107.853149	141.288757	2.301726	0.000000	-0.400926	0.000000	0.000000	0.000000	0.051895	0.058494	-0.081444	0.000000	0.000000	4.000000	36.000000	0.000000
14755.701275	-0.091808	0.578174	0.045763	82.629883	107.756737	141.196701	2.288152	0.000000	-0.409575	0.000000	0.000000	0.000000	0.051895	0.058494	-0.081444	0.000000	0.000000	4.000000	36.000000	0.000000
14755.704608	-0.091784	0.578304	0.045629	82.629883	107.756737	141.196701	2.288152	0.000000	-0.409575	0.000000	0.000000	0.000000	0.007318	0.039024	-0.040089	0.000000	0.000000	4.000000	36.000000	0.000000
14755.707942	-0.091784	0.578304	0.045629	82.629883	107.756737	141.196701	2.288152	0.000000	-0.409575	0.000000	0.000000	0.000000	0.007318	0.039024	-0.040089	0.000000	0.000000	4.000000	36.000000	0.000000
14755.711275	-0.091784	0.578304	0.045629	82.638992	107.618370	141.057465	2.281470	0.000000	-0.410795	0.000000	0.000000	0.000000	0.007318	0.039024	-0.040089	0.000000	0.000000	4.000000	36.000000	0.000000
14755.714608	-0.091784	0.578304	0.045629	82.638992	107.618370	141.057465	2.281470	0.000000	-0.410795	0.000000	0.000000	0.000000	0.007318	0.039024	-0.040089	0.000000	0.000000	4.000000	36.000000	0.000000
14755.717942	-0.091733	0.578415	0.045484	82.638992	107.618370	141.057465	2.281470	0.000000	-0.410795	0.000000	0.000000	0.000000	0.015372	0.033405	-0.043689	0.000000	0.000000	4.000000	36.000000	0.000000
14755.721275	-0.091686	0.578517	0.045361	82.653503	107.435532	140.872391	2.281470	0.000000	-0.410795	0.000000	0.000000	0.000000	0.014123	0.030599	-0.036851	0.000000	0.000000	4.000000	36.000000	0.000000
14755.724608	-0.091686	0.578517	0.045361	82.653503	107.435532	140.872391	2.281470	0.000000	-0.410795	0.000000	0.000000	0.000000	0.014123	0.030599	-0.036851	0.000000	0.000000	4.000000	36.000000	0.000000
14755.727942	-0.091686	0.578517	0.045361	82.653503	107.435532	140.872391	2.281470	0.000000	-0.410795	0.000000	0.000000	0.000000	0.014123	0.030599	-0.036851	0.000000	0.000000	4.000000	36.000000	0.000000
14755.731275	-0.091686	0.578517	0.045361	82.671501	107.209793	140.647781	2.268047	0.000000	-0.415711	0.000000	0.000000	0.000000	0.014123	0.030599	-0.036851	0.000000	0.000000	4.000000	36.000000	0.000000
14755.734608	-0.091663	0.578619	0.045234	82.671501	107.209793	140.647781	2.268047	0.000000	-0.415711	0.000000	0.000000	0.000000	0.006964	0.030583	-0.038166	0.000000	0.000000	4.000000	36.000000	0.000000
14755.737942	-0.091663	0.578619	0.045234	82.671501	107.209793	140.647781	2.268047	0.000000	-0.415711	0.000000	0.000000	0.000000	0.006964	0.030583	-0.038166	0.000000	0.000000	4.000000	36.000000	0.000000
14755.741275	-0.091663	0.578619	0.045234	82.686913	107.013641	140.452530	2.261686	0.000000	-0.416871	0.000000	0.000000	0.000000	0.006964	0.030583	-0.038166	0.000000	0.000000	4.000000	36.000000	0.000000
14755.744608	-0.091663	0.578619	0.045234	82.686913	107.013641	140.452530	2.261686	0.000000	-0.416871	0.000000	0.000000	0.000000	0.006964	0.030583	-0.038166	0.000000	0.000000	4.000000	36.000000	0.000000
14755.747942	-0.091642	0.578740	0.045123	82.686913	107.013641	140.452530	2.261686	0.000000	-0.416871	0.000000	0.000000	0.000000	0.006071	0.036169	-0.033282	0.000000	0.000000	4.000000	36.000000	0.000000
14755.751275	-0.091642	0.578740	0.045123	82.698677	106.853706	140.295532	2.261686	0.000000	-0.416871	0.000000	0.000000	0.000000	0.006071	0.036169	-0.033282	0.000000	0.000000	4.000000	36.000000	0.000000
14755.754608	-0.091642	0.578740	0.045123	82.698677	106.853706	140.295532	2.261686	0.000000	-0.416871	0.000000	0.000000	0.000000	0.006071	0.036169	-0.033282	0.000000	0.000000	4.000000	36.000000	0.000000
14755.757942	-0.091642	0.578740	0.045123	82.698677	106.853706	140.295532	2.261686	0.000000	-0.416871	0.000000	0.000000	0.000000	0.006071	0.036169	-0.033282	0.000000	0.000000	4.000000	36.000000	0.000000
14755.761275	-0.091703	0.578944	0.044913	82.705452	106.752235	140.199234	2.256139	0.000000	-0.417883	0.000000	0.000000	0.000000	-0.018061	0.061171	-0.062997	0.000000	0.000000	4.000000	36.000000	0.000000
14755.764608	-0.091703	0.578944	0.044913	82.705452	106.752235	140.199234	2.256139	0.000000	-0.417883	0.000000	0.000000	0.000000	-0.018061	0.061171	-0.062997	0.000000	0.000000	4.000000	36.000000	0.000000
14755.767942	-0.091703	0.578944	0.044913	82.705452	106.752235	140.199234	2.256139	0.000000	-0.417883	0.000000	0.000000	0.000000	-0.018061	0.061171	-0.062997	0.000000	0.000000	4.000000	36.000000	0.000000
14755.771275	-0.091703	0.578944	0.044913	82.711151	106.654282	140.111435	2.245639	0.000000	-0.414873	0.000000	0.000000	0.000000	-0.018061	0.061171	-0.062997	0.000000	0.000000	4.000000	36.000000	0.000000
14755.774608	-0.091765	0.579064	0.044851	82.711151	106.654282	140.111435	2.245639	0.000000	-0.414873	0.000000	0.000000	0.000000	-0.018764	0.036217	-0.018629	0.000000	0.000000	4.000000	36.000000	0.000000
14755.777942	-0.091765	0.579064	0.044851	82.711151	106.654282	140.111435	2.245639	0.000000	-0.414873	0.000000	0.000000	0.000000	-0.018764	0.036217	-0.018629	0.000000	0.000000	4.000000	36.000000	0.000000
14755.781275	-0.091765	0.579064	0.044851	82.718079	106.540611	140.008057	2.242534	0.000000	-0.411745	0.000000	0.000000	0.000000	-0.018764	0.036217	-0.018629	0.000000	0.000000	4.000000	36.000000	0.000000
14755.784608	-0.091765	0.579064	0.044851	82.718079	106.540611	140.008057	2.242534	0.000000	-0.411745	0.000000	0.000000	0.000000	-0.018764	0.036217	-0.018629	0.000000	0.000000	4.000000	36.000000	0.000000
14755.787942	-0.091859	0.579195	0.044823	82.718079	106.540611	140.008057	2.242534	0.000000	-0.411745	0.000000	0.000000	0.000000	-0.028052	0.039063	-0.008204	0.000000	0.000000	4.000000	36.000000	0.000000
14755.791275	-0.091951	0.579353	0.044789	82.726570	106.398506	139.875763	2.242534	0.000000	-0.411745	0.000000	0.000000	0.000000	-0.027690	0.047417	-0.010189	0.000000	0.000000	4.000000	36.000000	0.000000
14755.794608	-0.091951	0.579353	0.044789	82.726570	106.398506	139.875763	2.242534	0.000000	-0.411745	0.000000	0.000000	0.000000	-0.027690	0.047417	-0.010189	0.000000	0.000000	4.000000	36.000000	0.000000
14755.797942	-0.091951	0.579353	0.044789	82.726570	106.398506	139.875763	2.242534	0.000000	-0.411745	0.000000	0.000000	0.000000	-0.027690	0.047417	-0.010189	0.000000	0.000000	4.000000	36.000000	0.000000
14755.801275	-0.091951	0.579353	0.044789	82.736389	106.234184	139.721085	2.239469	0.000000	-0.402455	0.000000	0.000000	0.000000	-0.027690	0.047417	-0.010189	0.000000	0.000000	4.000000	36.000000	0.000000
14755.804608	-0.092047	0.579502	0.044778	82.736389	106.234184	139.721085	2.239469	0.000000	-0.402455	0.000000	0.000000	0.000000	-0.028939	0.044691	-0.003352	0.000000	0.000000	4.000000	36.000000	0.000000
14755.807942	-0.092047	0.579502	0.044778	82.736389	106.234184	139.721085	2.239469	0.000000	-0.402455	0.000000	0.000000	0.000000	-0.028939	0.044691	-0.003352	0.000000	0.000000	4.000000	36.000000	0.000000
14755.811275	-0.092047	0.579502	0.044778	82.746178	106.074837	139.565933	2.238910	0.000000	-0.397632	0.000000	0.000000	0.000000	-0.028939	0.044691	-0.003352	0.000000	0.000000	4.000000	36.000000	0.000000
14755.814608	-0.092047	0.579502	0.044778	82.746178	106.074837	139.565933	2.238910	0.000000	-0.397632	0.000000	0.000000	0.000000	-0.028939	0.044691	-0.003352	0.000000	0.000000	4.000000	36.000000	0.000000
14755.817942	-0.092126	0.579688	0.044804	82.746178	106.074837	139.565933	2.238910	0.000000	-0.397632	0.000000	0.000000	0.000000	-0.023582	0.055908	0.007703	0.000000	0.000000	4.000000	36.000000	0.000000
14755.821275	-0.092126	0.579688	0.044804	82.757301	105.890312	139.388153	2.238910	0.000000	-0.397632	0.000000	0.000000	0.000000	-0.023582	0.055908	0.007703	0.000000	0.000000	4.000000	36.000000	0.000000
14755.824608	-0.092126	0.579688	0.044804	82.757301	105.890312	139.388153	2.238910	0.000000	-0.397632	0.000000	0.000000	0.000000	-0.023582	0.055908	0.007703	0.000000	0.000000	4.000000	36.000000	0.000000
14755.827942	-0.092126	0.579688	0.044804	82.757301	105.890312	139.388153	2.238910	0.000000	-0.397632	0.000000	0.000000	0.000000	-0.023582	0.055908	0.007703	0.000000	0.000000	4.000000	36.000000	0.000000
14755.831275	-0.092235	0.580061	0.044864	82.768364	105.707932	139.209778	2.240194	0.000000	-0.393702	0.000000	0.000000	0.000000	-0.032859	0.111852	0.017958	0.000000	0.000000	4.000000	36.000000	0.000000
14755.834608	-0.092235	0.580061	0.044864	82.768364	105.707932	139.209778	2.240194	0.000000	-0.393702	0.000000	0.000000	0.000000	-0.032859	0.111852	0.017958	0.000000	0.000000	4.000000	36.000000	0.000000
14755.837942	-0.092235	0.580061	0.044864	82.768364	105.707932	139.209778	2.240194	0.000000	-0.393702	0.000000	0.000000	0.000000	-0.032859	0.111852	0.017958	0.000000	0.000000	4.000000	36.000000	0.000000
14755.841275	-0.092235	0.580061	0.044864	82.779388	105.525055	139.030899	2.243187	0.000000	-0.388225	0.000000	0.000000	0.000000	-0.032859	0.111852	0.017958	0.000000	0.000000	4.000000	36.000000	0.000000
14755.844608	-0.092290	0.580247	0.044894	82.779388	105.525055	139.030899	2.243187	0.000000	-0.388225	0.000000	0.000000	0.000000	-0.016426	0.055942	0.008944	0.000000	0.000000	4.000000	36.000000	0.000000
14755.847942	-0.092290	0.580247	0.044894	82.779388	105.525055	139.030899	2.243187	0.000000	-0.388225	0.000000	0.000000	0.000000	-0.016426	0.055942	0.008944	0.000000	0.000000	4.000000	36.000000	0.000000
14755.851275	-0.092348	0.580453	0.044940	82.791649	105.319313	138.829025	2.244678	0.000000	-0.385487	0.000000	0.000000	0.000000	-0.017322	0.061588	0.013791	0.000000	0.000000	4.000000	36.000000	0.000000
14755.854608	-0.092348	0.580453	0.044940	82.791649	105.319313	138.829025	2.244678	0.000000	-0.385487	0.000000	0.000000	0.000000	-0.017322	0.061588	0.013791	0.000000	0.000000	4.000000	36.000000	0.000000
14755.857942	-0.092348	0.580453	0.044940	82.791649	105.319313	138.829025	2.244678	0.000000	-0.385487	0.000000	0.000000	0.000000	-0.017322	0.061588	0.013791	0.000000	0.000000	4.000000	36.000000	0.000000
14755.861275	-0.092348	0.580453	0.044940	82.803825	105.110146	138.626419	2.246976	0.000000	-0.382600	0.000000	0.000000	0.000000	-0.017322	0.061588	0.013791	0.000000	0.000000	4.000000	36.000000	0.000000
14755.864608	-0.092425	0.580667	0.044958	82.803825	105.110146	138.626419	2.246976	0.000000	-0.382600	0.000000	0.000000	0.000000	-0.023206	0.064330	0.005589	0.000000	0.000000	4.000000	36.000000	0.000000
14755.867942	-0.092425	0.580667	0.044958	82.803825	105.110146	138.626419	2.246976	0.000000	-0.382600	0.000000	0.000000	0.000000	-0.023206	0.064330	0.005589	0.000000	0.000000	4.000000	36.000000	0.000000
14755.871275	-0.092425	0.580667	0.044958	82.814606	104.920074	138.445786	2.247908	0.000000	-0.378733	0.000000	0.000000	0.000000	-0.023206	0.064330	0.005589	0.000000	0.000000	4.000000	36.000000	0.000000
14755.874608	-0.092425	0.580667	0.044958	82.814606	104.920074	138.445786	2.247908	0.000000	-0.378733	0.000000	0.000000	0.000000	-0.023206	0.064330	0.005589	0.000000	0.000000	4.000000	36.000000	0.000000
14755.877942	-0.092552	0.580854	0.044975	82.814606	104.920074	138.445786	2.247908	0.000000	-0.378733	0.000000	0.000000	0.000000	-0.037875	0.055986	0.004914	0.000000	0.000000	4.000000	36.000000	0.000000
14755.881275	-0.092552	0.580854	0.044975	82.825256	104.723946	138.264572	2.247908	0.000000	-0.378733	0.000000	0.000000	0.000000	-0.037875	0.055986	0.004914	0.000000	0.000000	4.000000	36.000000	0.000000
14755.884608	-0.092552	0.580854	0.044975	82.825256	104.723946	138.264572	2.247908	0.000000	-0.378733	0.000000	0.000000	0.000000	-0.037875	0.055986	0.004914	0.000000	0.000000	4.000000	36.000000	0.000000
14755.887942	-0.092552	0.580854	0.044975	82.825256	104.723946	138.264572	2.247908	0.000000	-0.378733	0.000000	0.000000	0.000000	-0.037875	0.055986	0.004914	0.000000	0.000000	4.000000	36.000000	0.000000
14755.891275	-0.092791	0.581254	0.044938	82.835907	104.530083	138.082886	2.248727	0.000000	-0.372420	0.000000	0.000000	0.000000	-0.071945	0.120208	-0.010841	0.000000	0.000000	4.000000	36.000000	0.000000
14755.894608	-0.092791	0.581254	0.044938	82.835907	104.530083	138.082886	2.248727	0.000000	-0.372420	0.000000	0.000000	0.000000	-0.071945	0.120208	-0.010841	0.000000	0.000000	4.000000	36.000000	0.000000
14755.897942	-0.092791	0.581254	0.044938	82.835907	104.530083	138.082886	2.248727	0.000000	-0.372420	0.000000	0.000000	0.000000	-0.071945	0.120208	-0.010841	0.000000	0.000000	4.000000	36.000000	0.000000
14755.901275	-0.092906	0.581441	0.044893	82.846451	104.335632	137.900620	2.246920	0.000000	-0.360429	0.000000	0.000000	0.000000	-0.034432	0.055839	-0.013758	0.000000	0.000000	4.000000	36.000000	0.000000
14755.904608	-0.092906	0.581441	0.044893	82.846451	104.335632	137.900620	2.246920	0.000000	-0.360429	0.000000	0.000000	0.000000	-0.034432	0.055839	-0.013758	0.000000	0.000000	4.000000	36.000000	0.000000
14755.907942	-0.092906	0.581441	0.044893	82.846451	104.335632	137.900620	2.246920	0.000000	-0.360429	0.000000	0.000000	0.000000	-0.034432	0.055839	-0.013758	0.000000	0.000000	4.000000	36.000000	0.000000
14755.911275	-0.092906	0.581441	0.044893	82.852409	104.151428	137.729034	2.244627	0.000000	-0.354690	0.000000	0.000000	0.000000	-0.034432	0.055839	-0.013758	0.000000	0.000000	4.000000	36.000000	0.000000
14755.914608	-0.093000	0.581645	0.044867	82.852409	104.151428	137.729034	2.244627	0.000000	-0.354690	0.000000	0.000000	0.000000	-0.028170	0.061464	-0.007604	0.000000	0.000000	4.000000	36.000000	0.000000
14755.917942	-0.093000	0.581645	0.044867	82.852409	104.151428	137.729034	2.244627	0.000000	-0.354690	0.000000	0.000000	0.000000	-0.028170	0.061464	-0.007604	0.000000	0.000000	4.000000	36.000000	0.000000
14755.921275	-0.093000	0.581645	0.044867	82.858116	103.939728	137.528488	2.243360	0.000000	-0.349995	0.000000	0.000000	0.000000	-0.028170	0.061464	-0.007604	0.000000	0.000000	4.000000	36.000000	0.000000
14755.924608	-0.093000	0.581645	0.044867	82.858116	103.939728	137.528488	2.243360	0.000000	-0.349995	0.000000	0.000000	0.000000	-0.028170	0.061464	-0.007604	0.000000	0.000000	4.000000	36.000000	0.000000
14755.927942	-0.093066	0.581859	0.044823	82.858116	103.939728	137.528488	2.243360	0.000000	-0.349995	0.000000	0.000000	0.000000	-0.019746	0.064220	-0.013171	0.000000	0.000000	4.000000	36.000000	0.000000
14755.931275	-0.093066	0.581859	0.044823	82.866837	103.747520	137.339066	2.243360	0.000000	-0.349995	0.000000	0.000000	0.000000	-0.019746	0.064220	-0.013171	0.000000	0.000000	4.000000	36.000000	0.000000
14755.934608	-0.093066	0.581859	0.044823	82.866837	103.747520	137.339066	2.243360	0.000000	-0.349995	0.000000	0.000000	0.000000	-0.019746	0.064220	-0.013171	0.000000	0.000000	4.000000	36.000000	0.000000
14755.937942	-0.093066	0.581859	0.044823	82.866837	103.747520	137.339066	2.243360	0.000000	-0.349995	0.000000	0.000000	0.000000	-0.019746	0.064220	-0.013171	0.000000	0.000000	4.000000	36.000000	0.000000
14755.941275	-0.093133	0.582297	0.044787	82.878311	103.536453	137.131836	2.241164	0.000000	-0.346704	0.000000	0.000000	0.000000	-0.020192	0.131368	-0.010738	0.000000	0.000000	4.000000	36.000000	0.000000
14755.944608	-0.093133	0.582297	0.044787	82.878311	103.536453	137.131836	2.241164	0.000000	-0.346704	0.000000	0.000000	0.000000	-0.020192	0.131368	-0.010738	0.000000	0.000000	4.000000	36.000000	0.000000
14755.947942	-0.093133	0.582297	0.044787	82.878311	103.536453	137.131836	2.241164	0.000000	-0.346704	0.000000	0.000000	0.000000	-0.020192	0.131368	-0.010738	0.000000	0.000000	4.000000	36.000000	0.000000
14755.951275	-0.093154	0.582530	0.044768	82.889801	103.327530	136.924026	2.239375	0.000000	-0.343339	0.000000	0.000000	0.000000	-0.006326	0.069848	-0.005760	0.000000	0.000000	4.000000	36.000000	0.000000
[truncated: 25 more rows]
