# Supplementary material for: Haptic Guidance Needs to Be Intuitive Not Just Informative to Improve Human Motor Accuracy
Source: PLoS One. 2016 Mar 16;11(3):e0150912. doi: 10.1371/journal.pone.0150912 (PMC4794196; doi:10.1371/journal.pone.0150912)
Supplement: S1 Data — (ZIP) [file pone.0150912.s001.zip › Subject6/exp1_0037.txt]

Time	PosX	PosY	PosZ	RotX	RotY	RotZ	ForceX	ForceY	ForceZ	MomentX	MomentY	MomentZ	VelocityX	VelocityY	VelocityZ	CalibratedWeight	ButtonDown	Condition	Trial	Visual
14757.669354	-0.004349	0.518523	0.250624	82.598244	47.903793	79.637421	0.000000	0.000000	0.000000	0.000000	0.000000	0.000000	0.020232	-0.030209	-0.011460	0.000000	1.000000	4.000000	37.000000	1.000000
14757.672688	-0.003342	0.518469	0.250681	82.591728	48.027317	79.714973	4.615889	0.000000	1.921865	0.000000	0.000000	0.000000	0.302328	-0.016194	0.017250	0.000000	1.000000	4.000000	37.000000	1.000000
14757.676021	-0.003342	0.518469	0.250681	82.591728	48.027317	79.714973	4.615889	0.000000	1.921865	0.000000	0.000000	0.000000	0.302328	-0.016194	0.017250	0.000000	1.000000	4.000000	37.000000	1.000000
14757.679354	-0.003342	0.518469	0.250681	82.591728	48.027317	79.714973	4.615889	0.000000	1.921865	0.000000	0.000000	0.000000	0.302328	-0.016194	0.017250	0.000000	1.000000	4.000000	37.000000	1.000000
14757.682688	-0.001897	0.518302	0.250780	82.555000	48.130611	79.708549	4.622612	0.000000	1.905640	0.000000	0.000000	0.000000	0.433402	-0.050182	0.029612	0.000000	1.000000	4.000000	37.000000	1.000000
14757.686021	-0.001897	0.518302	0.250780	82.555000	48.130611	79.708549	4.622612	0.000000	1.905640	0.000000	0.000000	0.000000	0.433402	-0.050182	0.029612	0.000000	1.000000	4.000000	37.000000	1.000000
14757.689354	-0.001897	0.518302	0.250780	82.555000	48.130611	79.708549	4.622612	0.000000	1.905640	0.000000	0.000000	0.000000	0.433402	-0.050182	0.029612	0.000000	1.000000	4.000000	37.000000	1.000000
14757.692688	-0.000351	0.518546	0.251124	82.523125	48.298695	79.766014	4.632220	0.000000	1.882164	0.000000	0.000000	0.000000	0.463733	0.073180	0.103235	0.000000	1.000000	4.000000	37.000000	1.000000
14757.696021	-0.000351	0.518546	0.251124	82.523125	48.298695	79.766014	4.632220	0.000000	1.882164	0.000000	0.000000	0.000000	0.463733	0.073180	0.103235	0.000000	1.000000	4.000000	37.000000	1.000000
14757.699354	-0.000351	0.518546	0.251124	82.523125	48.298695	79.766014	4.632220	0.000000	1.882164	0.000000	0.000000	0.000000	0.463733	0.073180	0.103235	0.000000	1.000000	4.000000	37.000000	1.000000
14757.702688	0.001028	0.518576	0.251468	82.638626	47.155659	78.362541	4.643011	0.000000	1.855384	0.000000	0.000000	0.000000	0.413722	0.008927	0.103044	0.000000	1.000000	4.000000	37.000000	1.000000
14757.706021	0.001028	0.518576	0.251468	82.638626	47.155659	78.362541	4.643011	0.000000	1.855384	0.000000	0.000000	0.000000	0.413722	0.008927	0.103044	0.000000	1.000000	4.000000	37.000000	1.000000
14757.709354	0.001028	0.518576	0.251468	82.638626	47.155659	78.362541	4.643011	0.000000	1.855384	0.000000	0.000000	0.000000	0.413722	0.008927	0.103044	0.000000	1.000000	4.000000	37.000000	1.000000
14757.712688	0.003014	0.518817	0.251772	83.032829	44.135590	74.771736	4.652616	0.000000	1.831167	0.000000	0.000000	0.000000	0.595822	0.072441	0.091235	0.000000	1.000000	4.000000	37.000000	1.000000
14757.716021	0.003014	0.518817	0.251772	83.032829	44.135590	74.771736	4.652616	0.000000	1.831167	0.000000	0.000000	0.000000	0.595822	0.072441	0.091235	0.000000	1.000000	4.000000	37.000000	1.000000
14757.719354	0.003014	0.518817	0.251772	83.032829	44.135590	74.771736	4.652616	0.000000	1.831167	0.000000	0.000000	0.000000	0.595822	0.072441	0.091235	0.000000	1.000000	4.000000	37.000000	1.000000
14757.722688	0.004428	0.518944	0.251879	83.537857	39.637001	69.691757	4.665792	0.000000	1.797329	0.000000	0.000000	0.000000	0.424260	0.038126	0.032239	0.000000	1.000000	4.000000	37.000000	1.000000
14757.726021	0.004428	0.518944	0.251879	83.537857	39.637001	69.691757	4.665792	0.000000	1.797329	0.000000	0.000000	0.000000	0.424260	0.038126	0.032239	0.000000	1.000000	4.000000	37.000000	1.000000
14757.729354	0.004428	0.518944	0.251879	83.537857	39.637001	69.691757	4.665792	0.000000	1.797329	0.000000	0.000000	0.000000	0.424260	0.038126	0.032239	0.000000	1.000000	4.000000	37.000000	1.000000
14757.732688	0.005808	0.519156	0.251835	84.038132	33.902443	63.376480	4.674794	0.000000	1.773782	0.000000	0.000000	0.000000	0.413926	0.063522	-0.013248	0.000000	1.000000	4.000000	37.000000	1.000000
14757.736021	0.005808	0.519156	0.251835	84.038132	33.902443	63.376480	4.674794	0.000000	1.773782	0.000000	0.000000	0.000000	0.413926	0.063522	-0.013248	0.000000	1.000000	4.000000	37.000000	1.000000
14757.739354	0.005808	0.519156	0.251835	84.038132	33.902443	63.376480	4.674794	0.000000	1.773782	0.000000	0.000000	0.000000	0.413926	0.063522	-0.013248	0.000000	1.000000	4.000000	37.000000	1.000000
14757.742688	0.007421	0.519274	0.251605	84.439087	27.969217	57.019482	4.683148	0.000000	1.751605	0.000000	0.000000	0.000000	0.483988	0.035347	-0.069011	0.000000	1.000000	4.000000	37.000000	1.000000
14757.746021	0.007421	0.519274	0.251605	84.439087	27.969217	57.019482	4.683148	0.000000	1.751605	0.000000	0.000000	0.000000	0.483988	0.035347	-0.069011	0.000000	1.000000	4.000000	37.000000	1.000000
14757.749354	0.007421	0.519274	0.251605	84.439087	27.969217	57.019482	4.683148	0.000000	1.751605	0.000000	0.000000	0.000000	0.483988	0.035347	-0.069011	0.000000	1.000000	4.000000	37.000000	1.000000
14757.752688	0.008932	0.519308	0.251317	84.681351	23.316559	52.492432	4.692428	0.000000	1.726593	0.000000	0.000000	0.000000	0.453199	0.010432	-0.086483	0.000000	1.000000	4.000000	37.000000	1.000000
14757.756021	0.008932	0.519308	0.251317	84.681351	23.316559	52.492432	4.692428	0.000000	1.726593	0.000000	0.000000	0.000000	0.453199	0.010432	-0.086483	0.000000	1.000000	4.000000	37.000000	1.000000
14757.759354	0.008932	0.519308	0.251317	84.681351	23.316559	52.492432	4.692428	0.000000	1.726593	0.000000	0.000000	0.000000	0.453199	0.010432	-0.086483	0.000000	1.000000	4.000000	37.000000	1.000000
14757.762688	0.010440	0.519394	0.250942	84.809746	20.897062	50.715565	4.700885	0.000000	1.703432	0.000000	0.000000	0.000000	0.452471	0.025770	-0.112490	0.000000	1.000000	4.000000	37.000000	1.000000
14757.766021	0.010440	0.519394	0.250942	84.809746	20.897062	50.715565	4.700885	0.000000	1.703432	0.000000	0.000000	0.000000	0.452471	0.025770	-0.112490	0.000000	1.000000	4.000000	37.000000	1.000000
14757.769354	0.010440	0.519394	0.250942	84.809746	20.897062	50.715565	4.700885	0.000000	1.703432	0.000000	0.000000	0.000000	0.452471	0.025770	-0.112490	0.000000	1.000000	4.000000	37.000000	1.000000
14757.772688	0.012080	0.519472	0.250467	84.885765	19.879927	49.887012	4.709079	0.000000	1.680648	0.000000	0.000000	0.000000	0.491837	0.023257	-0.142400	0.000000	1.000000	4.000000	37.000000	1.000000
14757.776021	0.012080	0.519472	0.250467	84.885765	19.879927	49.887012	4.709079	0.000000	1.680648	0.000000	0.000000	0.000000	0.491837	0.023257	-0.142400	0.000000	1.000000	4.000000	37.000000	1.000000
14757.779354	0.012080	0.519472	0.250467	84.885765	19.879927	49.887012	4.709079	0.000000	1.680648	0.000000	0.000000	0.000000	0.491837	0.023257	-0.142400	0.000000	1.000000	4.000000	37.000000	1.000000
14757.782688	0.013548	0.519564	0.249943	84.950653	19.215830	49.034988	4.717780	0.000000	1.656064	0.000000	0.000000	0.000000	0.440554	0.027752	-0.157316	0.000000	1.000000	4.000000	37.000000	1.000000
14757.786021	0.013548	0.519564	0.249943	84.950653	19.215830	49.034988	4.717780	0.000000	1.656064	0.000000	0.000000	0.000000	0.440554	0.027752	-0.157316	0.000000	1.000000	4.000000	37.000000	1.000000
14757.789354	0.013548	0.519564	0.249943	84.950653	19.215830	49.034988	4.717780	0.000000	1.656064	0.000000	0.000000	0.000000	0.440554	0.027752	-0.157316	0.000000	1.000000	4.000000	37.000000	1.000000
14757.792688	0.015014	0.519692	0.249380	85.017876	18.407351	48.035702	4.725320	0.000000	1.634427	0.000000	0.000000	0.000000	0.439687	0.038416	-0.168823	0.000000	0.000000	4.000000	37.000000	1.000000
14757.796021	0.015014	0.519692	0.249380	85.017876	18.407351	48.035702	4.725320	0.000000	1.634427	0.000000	0.000000	0.000000	0.439687	0.038416	-0.168823	0.000000	0.000000	4.000000	37.000000	1.000000
14757.799354	0.015014	0.519692	0.249380	85.017876	18.407351	48.035702	4.725320	0.000000	1.634427	0.000000	0.000000	0.000000	0.439687	0.038416	-0.168823	0.000000	0.000000	4.000000	37.000000	1.000000
14757.802688	0.016443	0.519820	0.248814	85.101112	16.907373	46.315403	4.732722	0.000000	1.612867	0.000000	0.000000	0.000000	0.428941	0.038349	-0.169675	0.000000	0.000000	4.000000	37.000000	1.000000
14757.806021	0.016443	0.519820	0.248814	85.101112	16.907373	46.315403	4.732722	0.000000	1.612867	0.000000	0.000000	0.000000	0.428941	0.038349	-0.169675	0.000000	0.000000	4.000000	37.000000	1.000000
14757.809354	0.016443	0.519820	0.248814	85.101112	16.907373	46.315403	4.732722	0.000000	1.612867	0.000000	0.000000	0.000000	0.428941	0.038349	-0.169675	0.000000	0.000000	4.000000	37.000000	1.000000
14757.812688	0.017602	0.520001	0.248200	85.192993	14.731627	43.935463	4.739871	0.000000	1.591737	0.000000	0.000000	0.000000	0.347502	0.054321	-0.184395	0.000000	0.000000	4.000000	37.000000	1.000000
14757.816021	0.017602	0.520001	0.248200	85.192993	14.731627	43.935463	4.739871	0.000000	1.591737	0.000000	0.000000	0.000000	0.347502	0.054321	-0.184395	0.000000	0.000000	4.000000	37.000000	1.000000
14757.819354	0.017602	0.520001	0.248200	85.192993	14.731627	43.935463	4.739871	0.000000	1.591737	0.000000	0.000000	0.000000	0.347502	0.054321	-0.184395	0.000000	0.000000	4.000000	37.000000	1.000000
14757.822688	0.018725	0.520203	0.247597	85.276314	12.282628	41.374973	4.745335	0.000000	1.575372	0.000000	0.000000	0.000000	0.336972	0.060404	-0.180714	0.000000	0.000000	4.000000	37.000000	1.000000
14757.826021	0.018725	0.520203	0.247597	85.276314	12.282628	41.374973	4.745335	0.000000	1.575372	0.000000	0.000000	0.000000	0.336972	0.060404	-0.180714	0.000000	0.000000	4.000000	37.000000	1.000000
14757.829354	0.018725	0.520203	0.247597	85.276314	12.282628	41.374973	4.745335	0.000000	1.575372	0.000000	0.000000	0.000000	0.336972	0.060404	-0.180714	0.000000	0.000000	4.000000	37.000000	1.000000
14757.832688	0.019846	0.520460	0.246972	85.337967	10.377896	39.414543	4.750605	0.000000	1.559407	0.000000	0.000000	0.000000	0.336220	0.077161	-0.187733	0.000000	0.000000	4.000000	37.000000	1.000000
14757.836021	0.019846	0.520460	0.246972	85.337967	10.377896	39.414543	4.750605	0.000000	1.559407	0.000000	0.000000	0.000000	0.336220	0.077161	-0.187733	0.000000	0.000000	4.000000	37.000000	1.000000
14757.839354	0.019846	0.520460	0.246972	85.337967	10.377896	39.414543	4.750605	0.000000	1.559407	0.000000	0.000000	0.000000	0.336220	0.077161	-0.187733	0.000000	0.000000	4.000000	37.000000	1.000000
14757.842688	0.020831	0.520793	0.246340	85.374161	9.600972	38.643242	4.755802	0.000000	1.543487	0.000000	0.000000	0.000000	0.295483	0.100070	-0.189396	0.000000	0.000000	4.000000	37.000000	1.000000
14757.846021	0.020831	0.520793	0.246340	85.374161	9.600972	38.643242	4.755802	0.000000	1.543487	0.000000	0.000000	0.000000	0.295483	0.100070	-0.189396	0.000000	0.000000	4.000000	37.000000	1.000000
14757.849354	0.020831	0.520793	0.246340	85.374161	9.600972	38.643242	4.755802	0.000000	1.543487	0.000000	0.000000	0.000000	0.295483	0.100070	-0.189396	0.000000	0.000000	4.000000	37.000000	1.000000
14757.852688	0.021780	0.521221	0.245683	85.395332	9.761786	38.879627	4.760208	0.000000	1.529844	0.000000	0.000000	0.000000	0.284711	0.128234	-0.197109	0.000000	0.000000	4.000000	37.000000	1.000000
14757.856021	0.021780	0.521221	0.245683	85.395332	9.761786	38.879627	4.760208	0.000000	1.529844	0.000000	0.000000	0.000000	0.284711	0.128234	-0.197109	0.000000	0.000000	4.000000	37.000000	1.000000
14757.859354	0.021780	0.521221	0.245683	85.395332	9.761786	38.879627	4.760208	0.000000	1.529844	0.000000	0.000000	0.000000	0.284711	0.128234	-0.197109	0.000000	0.000000	4.000000	37.000000	1.000000
14757.862688	0.022659	0.521739	0.244970	85.410553	9.884670	39.058208	4.764358	0.000000	1.516869	0.000000	0.000000	0.000000	0.263625	0.155445	-0.214007	0.000000	0.000000	4.000000	37.000000	1.000000
14757.866021	0.022659	0.521739	0.244970	85.410553	9.884670	39.058208	4.764358	0.000000	1.516869	0.000000	0.000000	0.000000	0.263625	0.155445	-0.214007	0.000000	0.000000	4.000000	37.000000	1.000000
14757.869354	0.022659	0.521739	0.244970	85.410553	9.884670	39.058208	4.764358	0.000000	1.516869	0.000000	0.000000	0.000000	0.263625	0.155445	-0.214007	0.000000	0.000000	4.000000	37.000000	1.000000
14757.872688	0.023434	0.522309	0.244205	85.425262	9.976145	39.220085	4.768011	0.000000	1.505348	0.000000	0.000000	0.000000	0.232577	0.171023	-0.229548	0.000000	0.000000	4.000000	37.000000	1.000000
14757.876021	0.023434	0.522309	0.244205	85.425262	9.976145	39.220085	4.768011	0.000000	1.505348	0.000000	0.000000	0.000000	0.232577	0.171023	-0.229548	0.000000	0.000000	4.000000	37.000000	1.000000
14757.879354	0.023434	0.522309	0.244205	85.425262	9.976145	39.220085	4.768011	0.000000	1.505348	0.000000	0.000000	0.000000	0.232577	0.171023	-0.229548	0.000000	0.000000	4.000000	37.000000	1.000000
14757.882688	0.024171	0.523004	0.243347	85.457741	10.147844	39.576511	4.770995	0.000000	1.495864	0.000000	0.000000	0.000000	0.221120	0.208599	-0.257442	0.000000	0.000000	4.000000	37.000000	1.000000
14757.886021	0.024171	0.523004	0.243347	85.457741	10.147844	39.576511	4.770995	0.000000	1.495864	0.000000	0.000000	0.000000	0.221120	0.208599	-0.257442	0.000000	0.000000	4.000000	37.000000	1.000000
14757.889354	0.024171	0.523004	0.243347	85.457741	10.147844	39.576511	4.770995	0.000000	1.495864	0.000000	0.000000	0.000000	0.221120	0.208599	-0.257442	0.000000	0.000000	4.000000	37.000000	1.000000
14757.892688	0.024901	0.523839	0.242344	85.563499	10.651294	40.081303	4.773608	0.000000	1.487503	0.000000	0.000000	0.000000	0.219034	0.250300	-0.300723	0.000000	0.000000	4.000000	37.000000	1.000000
14757.896021	0.024901	0.523839	0.242344	85.563499	10.651294	40.081303	4.773608	0.000000	1.487503	0.000000	0.000000	0.000000	0.219034	0.250300	-0.300723	0.000000	0.000000	4.000000	37.000000	1.000000
14757.899354	0.024901	0.523839	0.242344	85.563499	10.651294	40.081303	4.773608	0.000000	1.487503	0.000000	0.000000	0.000000	0.219034	0.250300	-0.300723	0.000000	0.000000	4.000000	37.000000	1.000000
14757.902688	0.025622	0.524787	0.241150	85.851448	12.090887	41.504494	4.775940	0.000000	1.479997	0.000000	0.000000	0.000000	0.216288	0.284542	-0.358129	0.000000	0.000000	4.000000	37.000000	1.000000
14757.906021	0.025622	0.524787	0.241150	85.851448	12.090887	41.504494	4.775940	0.000000	1.479997	0.000000	0.000000	0.000000	0.216288	0.284542	-0.358129	0.000000	0.000000	4.000000	37.000000	1.000000
14757.909354	0.025622	0.524787	0.241150	85.851448	12.090887	41.504494	4.775940	0.000000	1.479997	0.000000	0.000000	0.000000	0.216288	0.284542	-0.358129	0.000000	0.000000	4.000000	37.000000	1.000000
14757.912688	0.026332	0.525845	0.239732	86.322037	15.009054	44.424122	4.777903	0.000000	1.473650	0.000000	0.000000	0.000000	0.212975	0.317354	-0.425579	0.000000	0.000000	4.000000	37.000000	1.000000
14757.916021	0.026332	0.525845	0.239732	86.322037	15.009054	44.424122	4.777903	0.000000	1.473650	0.000000	0.000000	0.000000	0.212975	0.317354	-0.425579	0.000000	0.000000	4.000000	37.000000	1.000000
14757.919354	0.026332	0.525845	0.239732	86.322037	15.009054	44.424122	4.777903	0.000000	1.473650	0.000000	0.000000	0.000000	0.212975	0.317354	-0.425579	0.000000	0.000000	4.000000	37.000000	1.000000
14757.922688	0.027097	0.526993	0.238102	86.864807	19.922174	49.376324	4.779430	0.000000	1.468690	0.000000	0.000000	0.000000	0.229429	0.344325	-0.489049	0.000000	0.000000	4.000000	37.000000	1.000000
14757.926021	0.027097	0.526993	0.238102	86.864807	19.922174	49.376324	4.779430	0.000000	1.468690	0.000000	0.000000	0.000000	0.229429	0.344325	-0.489049	0.000000	0.000000	4.000000	37.000000	1.000000
14757.929354	0.027097	0.526993	0.238102	86.864807	19.922174	49.376324	4.779430	0.000000	1.468690	0.000000	0.000000	0.000000	0.229429	0.344325	-0.489049	0.000000	0.000000	4.000000	37.000000	1.000000
14757.932688	0.027946	0.528301	0.236216	87.391510	27.090057	56.579220	4.780915	0.000000	1.463849	0.000000	0.000000	0.000000	0.254889	0.392487	-0.565583	0.000000	0.000000	4.000000	37.000000	1.000000
14757.936021	0.027946	0.528301	0.236216	87.391510	27.090057	56.579220	4.780915	0.000000	1.463849	0.000000	0.000000	0.000000	0.254889	0.392487	-0.565583	0.000000	0.000000	4.000000	37.000000	1.000000
14757.939354	0.027946	0.528301	0.236216	87.391510	27.090057	56.579220	4.780915	0.000000	1.463849	0.000000	0.000000	0.000000	0.254889	0.392487	-0.565583	0.000000	0.000000	4.000000	37.000000	1.000000
14757.942688	0.028880	0.529712	0.234095	87.848869	37.084499	66.623512	4.782456	0.000000	1.458807	0.000000	0.000000	0.000000	0.280042	0.423128	-0.636542	0.000000	0.000000	4.000000	37.000000	1.000000
14757.946021	0.028880	0.529712	0.234095	87.848869	37.084499	66.623512	4.782456	0.000000	1.458807	0.000000	0.000000	0.000000	0.280042	0.423128	-0.636542	0.000000	0.000000	4.000000	37.000000	1.000000
14757.949354	0.028880	0.529712	0.234095	87.848869	37.084499	66.623512	4.782456	0.000000	1.458807	0.000000	0.000000	0.000000	0.280042	0.423128	-0.636542	0.000000	0.000000	4.000000	37.000000	1.000000
14757.952688	0.029927	0.531276	0.231709	88.207909	50.591583	80.198112	4.784085	0.000000	1.453454	0.000000	0.000000	0.000000	0.314101	0.469355	-0.715608	0.000000	0.000000	4.000000	37.000000	1.000000
14757.956021	0.029927	0.531276	0.231709	88.207909	50.591583	80.198112	4.784085	0.000000	1.453454	0.000000	0.000000	0.000000	0.314101	0.469355	-0.715608	0.000000	0.000000	4.000000	37.000000	1.000000
14757.959354	0.029927	0.531276	0.231709	88.207909	50.591583	80.198112	4.784085	0.000000	1.453454	0.000000	0.000000	0.000000	0.314101	0.469355	-0.715608	0.000000	0.000000	4.000000	37.000000	1.000000
14757.962688	0.031085	0.532974	0.229074	88.460487	67.047897	96.776230	4.785933	0.000000	1.447358	0.000000	0.000000	0.000000	0.347562	0.509239	-0.790498	0.000000	0.000000	4.000000	37.000000	1.000000
14757.966021	0.031085	0.532974	0.229074	88.460487	67.047897	96.776230	4.785933	0.000000	1.447358	0.000000	0.000000	0.000000	0.347562	0.509239	-0.790498	0.000000	0.000000	4.000000	37.000000	1.000000
14757.969354	0.031085	0.532974	0.229074	88.460487	67.047897	96.776230	4.785933	0.000000	1.447358	0.000000	0.000000	0.000000	0.347562	0.509239	-0.790498	0.000000	0.000000	4.000000	37.000000	1.000000
14757.972688	0.032417	0.534837	0.226178	88.597649	85.898766	115.864655	4.788023	0.000000	1.440430	0.000000	0.000000	0.000000	0.399518	0.559107	-0.868919	0.000000	0.000000	4.000000	37.000000	1.000000
14757.976021	0.032417	0.534837	0.226178	88.597649	85.898766	115.864655	4.788023	0.000000	1.440430	0.000000	0.000000	0.000000	0.399518	0.559107	-0.868919	0.000000	0.000000	4.000000	37.000000	1.000000
14757.979354	0.032417	0.534837	0.226178	88.597649	85.898766	115.864655	4.788023	0.000000	1.440430	0.000000	0.000000	0.000000	0.399518	0.559107	-0.868919	0.000000	0.000000	4.000000	37.000000	1.000000
14757.982688	0.033855	0.536866	0.223051	88.578659	104.209366	134.196579	4.790704	0.000000	1.431486	0.000000	0.000000	0.000000	0.431297	0.608616	-0.938191	0.000000	0.000000	4.000000	37.000000	1.000000
14757.986021	0.033855	0.536866	0.223051	88.578659	104.209366	134.196579	4.790704	0.000000	1.431486	0.000000	0.000000	0.000000	0.431297	0.608616	-0.938191	0.000000	0.000000	4.000000	37.000000	1.000000
14757.989354	0.033855	0.536866	0.223051	88.578659	104.209366	134.196579	4.790704	0.000000	1.431486	0.000000	0.000000	0.000000	0.431297	0.608616	-0.938191	0.000000	0.000000	4.000000	37.000000	1.000000
14757.992688	0.035457	0.539051	0.219651	88.468773	119.186874	149.007019	4.793661	0.000000	1.421554	0.000000	0.000000	0.000000	0.480768	0.655413	-1.019842	0.000000	0.000000	4.000000	37.000000	1.000000
14757.996021	0.035457	0.539051	0.219651	88.468773	119.186874	149.007019	4.793661	0.000000	1.421554	0.000000	0.000000	0.000000	0.480768	0.655413	-1.019842	0.000000	0.000000	4.000000	37.000000	1.000000
14757.999354	0.035457	0.539051	0.219651	88.468773	119.186874	149.007019	4.793661	0.000000	1.421554	0.000000	0.000000	0.000000	0.480768	0.655413	-1.019842	0.000000	0.000000	4.000000	37.000000	1.000000
14758.002688	0.037096	0.541377	0.216065	88.361351	131.871109	161.489807	4.797185	0.000000	1.409617	0.000000	0.000000	0.000000	0.491735	0.697986	-1.075730	0.000000	0.000000	4.000000	37.000000	1.000000
14758.006021	0.037096	0.541377	0.216065	88.361351	131.871109	161.489807	4.797185	0.000000	1.409617	0.000000	0.000000	0.000000	0.491735	0.697986	-1.075730	0.000000	0.000000	4.000000	37.000000	1.000000
14758.009354	0.037096	0.541377	0.216065	88.361351	131.871109	161.489807	4.797185	0.000000	1.409617	0.000000	0.000000	0.000000	0.491735	0.697986	-1.075730	0.000000	0.000000	4.000000	37.000000	1.000000
14758.012688	0.038833	0.543841	0.212285	88.276711	143.449631	172.828476	4.800688	0.000000	1.397638	0.000000	0.000000	0.000000	0.520956	0.739054	-1.133943	0.000000	0.000000	4.000000	37.000000	1.000000
14758.016021	0.038833	0.543841	0.212285	88.276711	143.449631	172.828476	4.800688	0.000000	1.397638	0.000000	0.000000	0.000000	0.520956	0.739054	-1.133943	0.000000	0.000000	4.000000	37.000000	1.000000
14758.019354	0.038833	0.543841	0.212285	88.276711	143.449631	172.828476	4.800688	0.000000	1.397638	0.000000	0.000000	0.000000	0.520956	0.739054	-1.133943	0.000000	0.000000	4.000000	37.000000	1.000000
14758.022688	0.040696	0.546420	0.208324	88.210312	154.720779	-176.179977	4.804533	0.000000	1.384361	0.000000	0.000000	0.000000	0.558813	0.773747	-1.188381	0.000000	0.000000	4.000000	37.000000	1.000000
14758.026021	0.040696	0.546420	0.208324	88.210312	154.720779	-176.179977	4.804533	0.000000	1.384361	0.000000	0.000000	0.000000	0.558813	0.773747	-1.188381	0.000000	0.000000	4.000000	37.000000	1.000000
14758.029354	0.040696	0.546420	0.208324	88.210312	154.720779	-176.179977	4.804533	0.000000	1.384361	0.000000	0.000000	0.000000	0.558813	0.773747	-1.188381	0.000000	0.000000	4.000000	37.000000	1.000000
14758.032688	0.042651	0.549114	0.204213	88.152100	165.514450	-165.602341	4.808939	0.000000	1.368979	0.000000	0.000000	0.000000	0.586512	0.808320	-1.233496	0.000000	0.000000	4.000000	37.000000	1.000000
14758.036021	0.042651	0.549114	0.204213	88.152100	165.514450	-165.602341	4.808939	0.000000	1.368979	0.000000	0.000000	0.000000	0.586512	0.808320	-1.233496	0.000000	0.000000	4.000000	37.000000	1.000000
14758.039354	0.042651	0.549114	0.204213	88.152100	165.514450	-165.602341	4.808939	0.000000	1.368979	0.000000	0.000000	0.000000	0.586512	0.808320	-1.233496	0.000000	0.000000	4.000000	37.000000	1.000000
14758.042688	0.044699	0.551857	0.200025	88.099777	175.221985	-155.626419	4.813779	0.000000	1.351863	0.000000	0.000000	0.000000	0.614622	0.822831	-1.256375	0.000000	0.000000	4.000000	37.000000	1.000000
14758.046021	0.044699	0.551857	0.200025	88.099777	175.221985	-155.626419	4.813779	0.000000	1.351863	0.000000	0.000000	0.000000	0.614622	0.822831	-1.256375	0.000000	0.000000	4.000000	37.000000	1.000000
14758.049354	0.044699	0.551857	0.200025	88.099777	175.221985	-155.626419	4.813779	0.000000	1.351863	0.000000	0.000000	0.000000	0.614622	0.822831	-1.256375	0.000000	0.000000	4.000000	37.000000	1.000000
14758.052688	0.046902	0.554666	0.195768	88.056305	-176.397476	-146.540665	4.819212	0.000000	1.332365	0.000000	0.000000	0.000000	0.660700	0.842780	-1.276860	0.000000	0.000000	4.000000	37.000000	1.000000
14758.056021	0.046902	0.554666	0.195768	88.056305	-176.397476	-146.540665	4.819212	0.000000	1.332365	0.000000	0.000000	0.000000	0.660700	0.842780	-1.276860	0.000000	0.000000	4.000000	37.000000	1.000000
14758.059354	0.046902	0.554666	0.195768	88.056305	-176.397476	-146.540665	4.819212	0.000000	1.332365	0.000000	0.000000	0.000000	0.660700	0.842780	-1.276860	0.000000	0.000000	4.000000	37.000000	1.000000
14758.062688	0.049252	0.557519	0.191427	88.007278	-168.666183	-137.167511	4.825648	0.000000	1.308862	0.000000	0.000000	0.000000	0.705167	0.855884	-1.302428	0.000000	0.000000	4.000000	37.000000	1.000000
14758.066021	0.049252	0.557519	0.191427	88.007278	-168.666183	-137.167511	4.825648	0.000000	1.308862	0.000000	0.000000	0.000000	0.705167	0.855884	-1.302428	0.000000	0.000000	4.000000	37.000000	1.000000
14758.069354	0.049252	0.557519	0.191427	88.007278	-168.666183	-137.167511	4.825648	0.000000	1.308862	0.000000	0.000000	0.000000	0.705167	0.855884	-1.302428	0.000000	0.000000	4.000000	37.000000	1.000000
14758.072688	0.051780	0.560384	0.187035	87.923592	-160.304581	-126.496513	4.833052	0.000000	1.281254	0.000000	0.000000	0.000000	0.758391	0.859342	-1.317555	0.000000	0.000000	4.000000	37.000000	1.000000
14758.076021	0.051780	0.560384	0.187035	87.923592	-160.304581	-126.496513	4.833052	0.000000	1.281254	0.000000	0.000000	0.000000	0.758391	0.859342	-1.317555	0.000000	0.000000	4.000000	37.000000	1.000000
14758.079354	0.051780	0.560384	0.187035	87.923592	-160.304581	-126.496513	4.833052	0.000000	1.281254	0.000000	0.000000	0.000000	0.758391	0.859342	-1.317555	0.000000	0.000000	4.000000	37.000000	1.000000
14758.082688	0.054475	0.563247	0.182522	87.769806	-150.856140	-115.195580	4.841683	0.000000	1.248242	0.000000	0.000000	0.000000	0.808430	0.859019	-1.354029	0.000000	0.000000	4.000000	37.000000	1.000000
14758.086021	0.054475	0.563247	0.182522	87.769806	-150.856140	-115.195580	4.841683	0.000000	1.248242	0.000000	0.000000	0.000000	0.808430	0.859019	-1.354029	0.000000	0.000000	4.000000	37.000000	1.000000
14758.089354	0.054475	0.563247	0.182522	87.769806	-150.856140	-115.195580	4.841683	0.000000	1.248242	0.000000	0.000000	0.000000	0.808430	0.859019	-1.354029	0.000000	0.000000	4.000000	37.000000	1.000000
14758.092688	0.057335	0.566044	0.177930	87.532959	-141.262314	-104.292793	4.851371	0.000000	1.210042	0.000000	0.000000	0.000000	0.857937	0.838895	-1.377535	0.000000	0.000000	4.000000	37.000000	1.000000
14758.096021	0.057335	0.566044	0.177930	87.532959	-141.262314	-104.292793	4.851371	0.000000	1.210042	0.000000	0.000000	0.000000	0.857937	0.838895	-1.377535	0.000000	0.000000	4.000000	37.000000	1.000000
14758.099354	0.057335	0.566044	0.177930	87.532959	-141.262314	-104.292793	4.851371	0.000000	1.210042	0.000000	0.000000	0.000000	0.857937	0.838895	-1.377535	0.000000	0.000000	4.000000	37.000000	1.000000
14758.102688	0.060209	0.568799	0.173321	87.212173	-132.623337	-95.176918	4.862172	0.000000	1.165885	0.000000	0.000000	0.000000	0.862365	0.826582	-1.382571	0.000000	0.000000	4.000000	37.000000	1.000000
14758.106021	0.060209	0.568799	0.173321	87.212173	-132.623337	-95.176918	4.862172	0.000000	1.165885	0.000000	0.000000	0.000000	0.862365	0.826582	-1.382571	0.000000	0.000000	4.000000	37.000000	1.000000
14758.109354	0.060209	0.568799	0.173321	87.212173	-132.623337	-95.176918	4.862172	0.000000	1.165885	0.000000	0.000000	0.000000	0.862365	0.826582	-1.382571	0.000000	0.000000	4.000000	37.000000	1.000000
14758.112688	0.063148	0.571480	0.168606	86.811562	-125.322372	-88.420341	4.873225	0.000000	1.118783	0.000000	0.000000	0.000000	0.881696	0.804434	-1.414526	0.000000	0.000000	4.000000	37.000000	1.000000
14758.116021	0.063148	0.571480	0.168606	86.811562	-125.322372	-88.420341	4.873225	0.000000	1.118783	0.000000	0.000000	0.000000	0.881696	0.804434	-1.414526	0.000000	0.000000	4.000000	37.000000	1.000000
14758.119354	0.063148	0.571480	0.168606	86.811562	-125.322372	-88.420341	4.873225	0.000000	1.118783	0.000000	0.000000	0.000000	0.881696	0.804434	-1.414526	0.000000	0.000000	4.000000	37.000000	1.000000
14758.122688	0.066151	0.574093	0.163819	86.387192	-119.719643	-83.396072	4.884687	0.000000	1.067630	0.000000	0.000000	0.000000	0.900928	0.783951	-1.436298	0.000000	0.000000	4.000000	37.000000	1.000000
14758.126021	0.066151	0.574093	0.163819	86.387192	-119.719643	-83.396072	4.884687	0.000000	1.067630	0.000000	0.000000	0.000000	0.900928	0.783951	-1.436298	0.000000	0.000000	4.000000	37.000000	1.000000
14758.129354	0.066151	0.574093	0.163819	86.387192	-119.719643	-83.396072	4.884687	0.000000	1.067630	0.000000	0.000000	0.000000	0.900928	0.783951	-1.436298	0.000000	0.000000	4.000000	37.000000	1.000000
14758.132688	0.069158	0.576658	0.158979	85.999634	-115.893463	-79.438507	4.896568	0.000000	1.011742	0.000000	0.000000	0.000000	0.902040	0.769496	-1.451997	0.000000	0.000000	4.000000	37.000000	1.000000
14758.136021	0.069158	0.576658	0.158979	85.999634	-115.893463	-79.438507	4.896568	0.000000	1.011742	0.000000	0.000000	0.000000	0.902040	0.769496	-1.451997	0.000000	0.000000	4.000000	37.000000	1.000000
14758.139354	0.069158	0.576658	0.158979	85.999634	-115.893463	-79.438507	4.896568	0.000000	1.011742	0.000000	0.000000	0.000000	0.902040	0.769496	-1.451997	0.000000	0.000000	4.000000	37.000000	1.000000
14758.142688	0.072161	0.579147	0.154037	85.684662	-113.354172	-76.310776	4.908486	0.000000	0.952246	0.000000	0.000000	0.000000	0.900814	0.746710	-1.482578	0.000000	0.000000	4.000000	37.000000	1.000000
14758.146021	0.072161	0.579147	0.154037	85.684662	-113.354172	-76.310776	4.908486	0.000000	0.952246	0.000000	0.000000	0.000000	0.900814	0.746710	-1.482578	0.000000	0.000000	4.000000	37.000000	1.000000
14758.149354	0.072161	0.579147	0.154037	85.684662	-113.354172	-76.310776	4.908486	0.000000	0.952246	0.000000	0.000000	0.000000	0.900814	0.746710	-1.482578	0.000000	0.000000	4.000000	37.000000	1.000000
14758.152688	0.075102	0.581634	0.149022	85.461189	-111.877731	-74.360542	4.920289	0.000000	0.889246	0.000000	0.000000	0.000000	0.882283	0.745808	-1.504473	0.000000	0.000000	4.000000	37.000000	1.000000
14758.156021	0.075102	0.581634	0.149022	85.461189	-111.877731	-74.360542	4.920289	0.000000	0.889246	0.000000	0.000000	0.000000	0.882283	0.745808	-1.504473	0.000000	0.000000	4.000000	37.000000	1.000000
14758.159354	0.075102	0.581634	0.149022	85.461189	-111.877731	-74.360542	4.920289	0.000000	0.889246	0.000000	0.000000	0.000000	0.882283	0.745808	-1.504473	0.000000	0.000000	4.000000	37.000000	1.000000
14758.162688	0.077919	0.584074	0.143913	85.335823	-111.190849	-73.340614	4.931640	0.000000	0.823966	0.000000	0.000000	0.000000	0.845173	0.732177	-1.532688	0.000000	0.000000	4.000000	37.000000	1.000000
14758.166021	0.077919	0.584074	0.143913	85.335823	-111.190849	-73.340614	4.931640	0.000000	0.823966	0.000000	0.000000	0.000000	0.845173	0.732177	-1.532688	0.000000	0.000000	4.000000	37.000000	1.000000
14758.169354	0.077919	0.584074	0.143913	85.335823	-111.190849	-73.340614	4.931640	0.000000	0.823966	0.000000	0.000000	0.000000	0.845173	0.732177	-1.532688	0.000000	0.000000	4.000000	37.000000	1.000000
14758.172688	0.080593	0.586516	0.138779	85.296349	-111.159554	-72.942665	4.942165	0.000000	0.758290	0.000000	0.000000	0.000000	0.802163	0.732518	-1.540034	0.000000	0.000000	4.000000	37.000000	1.000000
14758.176021	0.080593	0.586516	0.138779	85.296349	-111.159554	-72.942665	4.942165	0.000000	0.758290	0.000000	0.000000	0.000000	0.802163	0.732518	-1.540034	0.000000	0.000000	4.000000	37.000000	1.000000
14758.179354	0.080593	0.586516	0.138779	85.296349	-111.159554	-72.942665	4.942165	0.000000	0.758290	0.000000	0.000000	0.000000	0.802163	0.732518	-1.540034	0.000000	0.000000	4.000000	37.000000	1.000000
14758.182688	0.083172	0.588994	0.133551	85.282913	-111.194283	-72.393753	4.951817	0.000000	0.692468	0.000000	0.000000	0.000000	0.773789	0.743598	-1.568568	0.000000	0.000000	4.000000	37.000000	1.000000
14758.186021	0.083172	0.588994	0.133551	85.282913	-111.194283	-72.393753	4.951817	0.000000	0.692468	0.000000	0.000000	0.000000	0.773789	0.743598	-1.568568	0.000000	0.000000	4.000000	37.000000	1.000000
14758.189354	0.083172	0.588994	0.133551	85.282913	-111.194283	-72.393753	4.951817	0.000000	0.692468	0.000000	0.000000	0.000000	0.773789	0.743598	-1.568568	0.000000	0.000000	4.000000	37.000000	1.000000
14758.192688	0.085670	0.591511	0.128321	85.278557	-111.120140	-71.692986	4.960774	0.000000	0.625071	0.000000	0.000000	0.000000	0.749261	0.754926	-1.568965	0.000000	0.000000	4.000000	37.000000	1.000000
14758.196021	0.085670	0.591511	0.128321	85.278557	-111.120140	-71.692986	4.960774	0.000000	0.625071	0.000000	0.000000	0.000000	0.749261	0.754926	-1.568965	0.000000	0.000000	4.000000	37.000000	1.000000
14758.199354	0.085670	0.591511	0.128321	85.278557	-111.120140	-71.692986	4.960774	0.000000	0.625071	0.000000	0.000000	0.000000	0.749261	0.754926	-1.568965	0.000000	0.000000	4.000000	37.000000	1.000000
14758.202688	0.088175	0.594073	0.123114	85.285362	-110.946114	-70.765762	4.969111	0.000000	0.554925	0.000000	0.000000	0.000000	0.751428	0.768504	-1.561959	0.000000	0.000000	4.000000	37.000000	1.000000
14758.206021	0.088175	0.594073	0.123114	85.285362	-110.946114	-70.765762	4.969111	0.000000	0.554925	0.000000	0.000000	0.000000	0.751428	0.768504	-1.561959	0.000000	0.000000	4.000000	37.000000	1.000000
14758.209354	0.088175	0.594073	0.123114	85.285362	-110.946114	-70.765762	4.969111	0.000000	0.554925	0.000000	0.000000	0.000000	0.751428	0.768504	-1.561959	0.000000	0.000000	4.000000	37.000000	1.000000
14758.212688	0.090790	0.596638	0.117886	85.293350	-110.588722	-70.103065	4.977093	0.000000	0.478063	0.000000	0.000000	0.000000	0.784779	0.769754	-1.568650	0.000000	0.000000	4.000000	37.000000	1.000000
14758.216021	0.090790	0.596638	0.117886	85.293350	-110.588722	-70.103065	4.977093	0.000000	0.478063	0.000000	0.000000	0.000000	0.784779	0.769754	-1.568650	0.000000	0.000000	4.000000	37.000000	1.000000
14758.219354	0.090790	0.596638	0.117886	85.293350	-110.588722	-70.103065	4.977093	0.000000	0.478063	0.000000	0.000000	0.000000	0.784779	0.769754	-1.568650	0.000000	0.000000	4.000000	37.000000	1.000000
14758.222688	0.093443	0.599258	0.112712	85.309067	-110.054474	-69.377548	4.984812	0.000000	0.389427	0.000000	0.000000	0.000000	0.795731	0.785830	-1.552167	0.000000	0.000000	4.000000	37.000000	1.000000
14758.226021	0.093443	0.599258	0.112712	85.309067	-110.054474	-69.377548	4.984812	0.000000	0.389427	0.000000	0.000000	0.000000	0.795731	0.785830	-1.552167	0.000000	0.000000	4.000000	37.000000	1.000000
14758.229354	0.093443	0.599258	0.112712	85.309067	-110.054474	-69.377548	4.984812	0.000000	0.389427	0.000000	0.000000	0.000000	0.795731	0.785830	-1.552167	0.000000	0.000000	4.000000	37.000000	1.000000
14758.232688	0.096129	0.601911	0.107579	85.328819	-109.272095	-68.263725	4.991560	0.000000	0.290389	0.000000	0.000000	0.000000	0.805742	0.795974	-1.539964	0.000000	0.000000	4.000000	37.000000	1.000000
14758.236021	0.096129	0.601911	0.107579	85.328819	-109.272095	-68.263725	4.991560	0.000000	0.290389	0.000000	0.000000	0.000000	0.805742	0.795974	-1.539964	0.000000	0.000000	4.000000	37.000000	1.000000
14758.239354	0.096129	0.601911	0.107579	85.328819	-109.272095	-68.263725	4.991560	0.000000	0.290389	0.000000	0.000000	0.000000	0.805742	0.795974	-1.539964	0.000000	0.000000	4.000000	37.000000	1.000000
14758.242688	0.098819	0.604547	0.102484	85.352821	-108.379051	-66.669395	4.996766	0.000000	0.179813	0.000000	0.000000	0.000000	0.807181	0.790889	-1.528261	0.000000	0.000000	4.000000	37.000000	1.000000
14758.246021	0.098819	0.604547	0.102484	85.352821	-108.379051	-66.669395	4.996766	0.000000	0.179813	0.000000	0.000000	0.000000	0.807181	0.790889	-1.528261	0.000000	0.000000	4.000000	37.000000	1.000000
14758.249354	0.098819	0.604547	0.102484	85.352821	-108.379051	-66.669395	4.996766	0.000000	0.179813	0.000000	0.000000	0.000000	0.807181	0.790889	-1.528261	0.000000	0.000000	4.000000	37.000000	1.000000
14758.252688	0.101467	0.607209	0.097468	85.380554	-107.331261	-64.362732	4.999668	0.000000	0.057600	0.000000	0.000000	0.000000	0.794338	0.798408	-1.504878	0.000000	0.000000	4.000000	37.000000	1.000000
14758.256021	0.101467	0.607209	0.097468	85.380554	-107.331261	-64.362732	4.999668	0.000000	0.057600	0.000000	0.000000	0.000000	0.794338	0.798408	-1.504878	0.000000	0.000000	4.000000	37.000000	1.000000
14758.259354	0.101467	0.607209	0.097468	85.380554	-107.331261	-64.362732	4.999668	0.000000	0.057600	0.000000	0.000000	0.000000	0.794338	0.798408	-1.504878	0.000000	0.000000	4.000000	37.000000	1.000000
14758.262688	0.104068	0.609856	0.092503	85.396744	-106.063461	-61.648045	4.873402	0.000000	-0.073355	0.000000	0.000000	0.000000	0.780420	0.794169	-1.489648	0.000000	0.000000	4.000000	37.000000	1.000000
14758.266021	0.104068	0.609856	0.092503	85.396744	-106.063461	-61.648045	4.873402	0.000000	-0.073355	0.000000	0.000000	0.000000	0.780420	0.794169	-1.489648	0.000000	0.000000	4.000000	37.000000	1.000000
14758.269354	0.104068	0.609856	0.092503	85.396744	-106.063461	-61.648045	4.873402	0.000000	-0.073355	0.000000	0.000000	0.000000	0.780420	0.794169	-1.489648	0.000000	0.000000	4.000000	37.000000	1.000000
14758.272688	0.106618	0.612480	0.087553	85.381660	-104.454140	-59.064327	4.625127	0.000000	-0.203425	0.000000	0.000000	0.000000	0.764750	0.787246	-1.485002	0.000000	0.000000	4.000000	37.000000	1.000000
14758.276021	0.106618	0.612480	0.087553	85.381660	-104.454140	-59.064327	4.625127	0.000000	-0.203425	0.000000	0.000000	0.000000	0.764750	0.787246	-1.485002	0.000000	0.000000	4.000000	37.000000	1.000000
14758.279354	0.106618	0.612480	0.087553	85.381660	-104.454140	-59.064327	4.625127	0.000000	-0.203425	0.000000	0.000000	0.000000	0.764750	0.787246	-1.485002	0.000000	0.000000	4.000000	37.000000	1.000000
14758.282688	0.109078	0.615053	0.082697	85.325462	-102.528877	-56.956112	4.377627	0.000000	-0.330883	0.000000	0.000000	0.000000	0.737989	0.771771	-1.456580	0.000000	0.000000	4.000000	37.000000	1.000000
14758.286021	0.109078	0.615053	0.082697	85.325462	-102.528877	-56.956112	4.377627	0.000000	-0.330883	0.000000	0.000000	0.000000	0.737989	0.771771	-1.456580	0.000000	0.000000	4.000000	37.000000	1.000000
14758.289354	0.109078	0.615053	0.082697	85.325462	-102.528877	-56.956112	4.377627	0.000000	-0.330883	0.000000	0.000000	0.000000	0.737989	0.771771	-1.456580	0.000000	0.000000	4.000000	37.000000	1.000000
14758.292688	0.111449	0.617556	0.077925	85.235519	-100.432037	-55.276443	4.134864	0.000000	-0.453881	0.000000	0.000000	0.000000	0.711375	0.751073	-1.431624	0.000000	0.000000	4.000000	37.000000	1.000000
14758.296021	0.111449	0.617556	0.077925	85.235519	-100.432037	-55.276443	4.134864	0.000000	-0.453881	0.000000	0.000000	0.000000	0.711375	0.751073	-1.431624	0.000000	0.000000	4.000000	37.000000	1.000000
14758.299354	0.111449	0.617556	0.077925	85.235519	-100.432037	-55.276443	4.134864	0.000000	-0.453881	0.000000	0.000000	0.000000	0.711375	0.751073	-1.431624	0.000000	0.000000	4.000000	37.000000	1.000000
14758.302688	0.113714	0.619985	0.073267	85.158470	-98.452736	-53.425556	3.896260	0.000000	-0.572444	0.000000	0.000000	0.000000	0.679623	0.728467	-1.397480	0.000000	0.000000	4.000000	37.000000	1.000000
14758.306021	0.113714	0.619985	0.073267	85.158470	-98.452736	-53.425556	3.896260	0.000000	-0.572444	0.000000	0.000000	0.000000	0.679623	0.728467	-1.397480	0.000000	0.000000	4.000000	37.000000	1.000000
14758.309354	0.113714	0.619985	0.073267	85.158470	-98.452736	-53.425556	3.896260	0.000000	-0.572444	0.000000	0.000000	0.000000	0.679623	0.728467	-1.397480	0.000000	0.000000	4.000000	37.000000	1.000000
14758.312688	0.115890	0.622294	0.068780	85.133209	-96.741707	-51.410141	3.663346	0.000000	-0.685714	0.000000	0.000000	0.000000	0.652737	0.692759	-1.346176	0.000000	0.000000	4.000000	37.000000	1.000000
14758.316021	0.115890	0.622294	0.068780	85.133209	-96.741707	-51.410141	3.663346	0.000000	-0.685714	0.000000	0.000000	0.000000	0.652737	0.692759	-1.346176	0.000000	0.000000	4.000000	37.000000	1.000000
14758.319354	0.115890	0.622294	0.068780	85.133209	-96.741707	-51.410141	3.663346	0.000000	-0.685714	0.000000	0.000000	0.000000	0.652737	0.692759	-1.346176	0.000000	0.000000	4.000000	37.000000	1.000000
14758.322688	0.117855	0.624469	0.064481	85.156815	-95.327179	-49.331184	3.438983	0.000000	-0.794504	0.000000	0.000000	0.000000	0.589342	0.652531	-1.289646	0.000000	0.000000	4.000000	37.000000	1.000000
14758.326021	0.117855	0.624469	0.064481	85.156815	-95.327179	-49.331184	3.438983	0.000000	-0.794504	0.000000	0.000000	0.000000	0.589342	0.652531	-1.289646	0.000000	0.000000	4.000000	37.000000	1.000000
14758.329354	0.117855	0.624469	0.064481	85.156815	-95.327179	-49.331184	3.438983	0.000000	-0.794504	0.000000	0.000000	0.000000	0.589342	0.652531	-1.289646	0.000000	0.000000	4.000000	37.000000	1.000000
14758.332688	0.119649	0.626527	0.060406	85.186836	-94.065727	-47.713665	3.224042	0.000000	-0.892727	0.000000	0.000000	0.000000	0.538230	0.617508	-1.222436	0.000000	0.000000	4.000000	37.000000	1.000000
14758.336021	0.119649	0.626527	0.060406	85.186836	-94.065727	-47.713665	3.224042	0.000000	-0.892727	0.000000	0.000000	0.000000	0.538230	0.617508	-1.222436	0.000000	0.000000	4.000000	37.000000	1.000000
14758.339354	0.119649	0.626527	0.060406	85.186836	-94.065727	-47.713665	3.224042	0.000000	-0.892727	0.000000	0.000000	0.000000	0.538230	0.617508	-1.222436	0.000000	0.000000	4.000000	37.000000	1.000000
14758.342688	0.121292	0.628442	0.056503	85.251953	-92.974594	-46.644585	3.020303	0.000000	-0.982432	0.000000	0.000000	0.000000	0.493096	0.574357	-1.170971	0.000000	0.000000	4.000000	37.000000	1.000000
14758.346021	0.121292	0.628442	0.056503	85.251953	-92.974594	-46.644585	3.020303	0.000000	-0.982432	0.000000	0.000000	0.000000	0.493096	0.574357	-1.170971	0.000000	0.000000	4.000000	37.000000	1.000000
14758.349354	0.121292	0.628442	0.056503	85.251953	-92.974594	-46.644585	3.020303	0.000000	-0.982432	0.000000	0.000000	0.000000	0.493096	0.574357	-1.170971	0.000000	0.000000	4.000000	37.000000	1.000000
14758.352688	0.122736	0.630176	0.052759	85.416359	-92.417419	-46.037045	2.825141	0.000000	-1.064615	0.000000	0.000000	0.000000	0.433204	0.520319	-1.123267	0.000000	0.000000	4.000000	37.000000	1.000000
14758.356021	0.122736	0.630176	0.052759	85.416359	-92.417419	-46.037045	2.825141	0.000000	-1.064615	0.000000	0.000000	0.000000	0.433204	0.520319	-1.123267	0.000000	0.000000	4.000000	37.000000	1.000000
14758.359354	0.122736	0.630176	0.052759	85.416359	-92.417419	-46.037045	2.825141	0.000000	-1.064615	0.000000	0.000000	0.000000	0.433204	0.520319	-1.123267	0.000000	0.000000	4.000000	37.000000	1.000000
14758.362688	0.124084	0.631784	0.049158	85.689018	-92.429214	-45.618023	2.637930	0.000000	-1.136816	0.000000	0.000000	0.000000	0.404379	0.482324	-1.080194	0.000000	0.000000	4.000000	37.000000	1.000000
14758.366021	0.124084	0.631784	0.049158	85.689018	-92.429214	-45.618023	2.637930	0.000000	-1.136816	0.000000	0.000000	0.000000	0.404379	0.482324	-1.080194	0.000000	0.000000	4.000000	37.000000	1.000000
14758.369354	0.124084	0.631784	0.049158	85.689018	-92.429214	-45.618023	2.637930	0.000000	-1.136816	0.000000	0.000000	0.000000	0.404379	0.482324	-1.080194	0.000000	0.000000	4.000000	37.000000	1.000000
14758.372688	0.125283	0.633256	0.045678	86.005707	-92.800529	-45.625000	2.457898	0.000000	-1.204212	0.000000	0.000000	0.000000	0.359677	0.441587	-1.043912	0.000000	0.000000	4.000000	37.000000	1.000000
14758.376021	0.125283	0.633256	0.045678	86.005707	-92.800529	-45.625000	2.457898	0.000000	-1.204212	0.000000	0.000000	0.000000	0.359677	0.441587	-1.043912	0.000000	0.000000	4.000000	37.000000	1.000000
14758.379354	0.125283	0.633256	0.045678	86.005707	-92.800529	-45.625000	2.457898	0.000000	-1.204212	0.000000	0.000000	0.000000	0.359677	0.441587	-1.043912	0.000000	0.000000	4.000000	37.000000	1.000000
14758.382688	0.126361	0.634595	0.042316	86.352180	-93.315048	-46.115425	2.283912	0.000000	-1.264158	0.000000	0.000000	0.000000	0.323398	0.401831	-1.008729	0.000000	0.000000	4.000000	37.000000	1.000000
14758.386021	0.126361	0.634595	0.042316	86.352180	-93.315048	-46.115425	2.283912	0.000000	-1.264158	0.000000	0.000000	0.000000	0.323398	0.401831	-1.008729	0.000000	0.000000	4.000000	37.000000	1.000000
14758.389354	0.126361	0.634595	0.042316	86.352180	-93.315048	-46.115425	2.283912	0.000000	-1.264158	0.000000	0.000000	0.000000	0.323398	0.401831	-1.008729	0.000000	0.000000	4.000000	37.000000	1.000000
14758.392688	0.127258	0.635846	0.039118	86.719795	-93.771019	-46.511139	2.115791	0.000000	-1.318058	0.000000	0.000000	0.000000	0.269119	0.375312	-0.959326	0.000000	0.000000	4.000000	37.000000	1.000000
14758.396021	0.127258	0.635846	0.039118	86.719795	-93.771019	-46.511139	2.115791	0.000000	-1.318058	0.000000	0.000000	0.000000	0.269119	0.375312	-0.959326	0.000000	0.000000	4.000000	37.000000	1.000000
14758.399354	0.127258	0.635846	0.039118	86.719795	-93.771019	-46.511139	2.115791	0.000000	-1.318058	0.000000	0.000000	0.000000	0.269119	0.375312	-0.959326	0.000000	0.000000	4.000000	37.000000	1.000000
14758.402688	0.127949	0.636971	0.036066	87.093704	-93.476173	-46.139248	1.955903	0.000000	-1.362911	0.000000	0.000000	0.000000	0.207222	0.337279	-0.915705	0.000000	0.000000	4.000000	37.000000	1.000000
14758.406021	0.127949	0.636971	0.036066	87.093704	-93.476173	-46.139248	1.955903	0.000000	-1.362911	0.000000	0.000000	0.000000	0.207222	0.337279	-0.915705	0.000000	0.000000	4.000000	37.000000	1.000000
14758.409354	0.127949	0.636971	0.036066	87.093704	-93.476173	-46.139248	1.955903	0.000000	-1.362911	0.000000	0.000000	0.000000	0.207222	0.337279	-0.915705	0.000000	0.000000	4.000000	37.000000	1.000000
14758.412688	0.128465	0.637992	0.033168	87.454086	-92.420647	-45.006294	1.803286	0.000000	-1.397449	0.000000	0.000000	0.000000	0.154868	0.306318	-0.869273	0.000000	0.000000	4.000000	37.000000	1.000000
14758.416021	0.128465	0.637992	0.033168	87.454086	-92.420647	-45.006294	1.803286	0.000000	-1.397449	0.000000	0.000000	0.000000	0.154868	0.306318	-0.869273	0.000000	0.000000	4.000000	37.000000	1.000000
14758.419354	0.128465	0.637992	0.033168	87.454086	-92.420647	-45.006294	1.803286	0.000000	-1.397449	0.000000	0.000000	0.000000	0.154868	0.306318	-0.869273	0.000000	0.000000	4.000000	37.000000	1.000000
14758.422688	0.128782	0.638919	0.030410	87.811974	-90.427338	-42.918999	1.658407	0.000000	-1.423259	0.000000	0.000000	0.000000	0.095028	0.278184	-0.827548	0.000000	0.000000	4.000000	37.000000	1.000000
14758.426021	0.128782	0.638919	0.030410	87.811974	-90.427338	-42.918999	1.658407	0.000000	-1.423259	0.000000	0.000000	0.000000	0.095028	0.278184	-0.827548	0.000000	0.000000	4.000000	37.000000	1.000000
14758.429354	0.128782	0.638919	0.030410	87.811974	-90.427338	-42.918999	1.658407	0.000000	-1.423259	0.000000	0.000000	0.000000	0.095028	0.278184	-0.827548	0.000000	0.000000	4.000000	37.000000	1.000000
14758.432688	0.129002	0.639748	0.027790	88.168480	-88.171806	-40.548622	1.520482	0.000000	-1.439097	0.000000	0.000000	0.000000	0.065943	0.248715	-0.785877	0.000000	0.000000	4.000000	37.000000	1.000000
14758.436021	0.129002	0.639748	0.027790	88.168480	-88.171806	-40.548622	1.520482	0.000000	-1.439097	0.000000	0.000000	0.000000	0.065943	0.248715	-0.785877	0.000000	0.000000	4.000000	37.000000	1.000000
14758.439354	0.129002	0.639748	0.027790	88.168480	-88.171806	-40.548622	1.520482	0.000000	-1.439097	0.000000	0.000000	0.000000	0.065943	0.248715	-0.785877	0.000000	0.000000	4.000000	37.000000	1.000000
14758.442688	0.129130	0.640453	0.025230	88.533134	-85.736534	-37.977764	1.389503	0.000000	-1.450088	0.000000	0.000000	0.000000	0.038604	0.211526	-0.767902	0.000000	0.000000	4.000000	37.000000	1.000000
14758.446021	0.129130	0.640453	0.025230	88.533134	-85.736534	-37.977764	1.389503	0.000000	-1.450088	0.000000	0.000000	0.000000	0.038604	0.211526	-0.767902	0.000000	0.000000	4.000000	37.000000	1.000000
14758.449354	0.129130	0.640453	0.025230	88.533134	-85.736534	-37.977764	1.389503	0.000000	-1.450088	0.000000	0.000000	0.000000	0.038604	0.211526	-0.767902	0.000000	0.000000	4.000000	37.000000	1.000000
14758.452688	0.129187	0.641091	0.022795	88.918091	-82.957542	-35.029427	1.261519	0.000000	-1.456522	0.000000	0.000000	0.000000	0.016968	0.191480	-0.730546	0.000000	0.000000	4.000000	37.000000	1.000000
14758.456021	0.129187	0.641091	0.022795	88.918091	-82.957542	-35.029427	1.261519	0.000000	-1.456522	0.000000	0.000000	0.000000	0.016968	0.191480	-0.730546	0.000000	0.000000	4.000000	37.000000	1.000000
14758.459354	0.129187	0.641091	0.022795	88.918091	-82.957542	-35.029427	1.261519	0.000000	-1.456522	0.000000	0.000000	0.000000	0.016968	0.191480	-0.730546	0.000000	0.000000	4.000000	37.000000	1.000000
14758.462688	0.129131	0.641636	0.020417	89.309883	-78.825722	-30.707026	1.139762	0.000000	-1.459350	0.000000	0.000000	0.000000	-0.016870	0.163446	-0.713332	0.000000	0.000000	4.000000	37.000000	1.000000
14758.466021	0.129131	0.641636	0.020417	89.309883	-78.825722	-30.707026	1.139762	0.000000	-1.459350	0.000000	0.000000	0.000000	-0.016870	0.163446	-0.713332	0.000000	0.000000	4.000000	37.000000	1.000000
14758.469354	0.129131	0.641636	0.020417	89.309883	-78.825722	-30.707026	1.139762	0.000000	-1.459350	0.000000	0.000000	0.000000	-0.016870	0.163446	-0.713332	0.000000	0.000000	4.000000	37.000000	1.000000
14758.472688	0.128947	0.642082	0.018127	89.437332	-59.866470	-11.528325	1.020873	0.000000	-1.456538	0.000000	0.000000	0.000000	-0.055013	0.133824	-0.687205	0.000000	0.000000	4.000000	37.000000	1.000000
14758.476021	0.128947	0.642082	0.018127	89.437332	-59.866470	-11.528325	1.020873	0.000000	-1.456538	0.000000	0.000000	0.000000	-0.055013	0.133824	-0.687205	0.000000	0.000000	4.000000	37.000000	1.000000
14758.479354	0.128947	0.642082	0.018127	89.437332	-59.866470	-11.528325	1.020873	0.000000	-1.456538	0.000000	0.000000	0.000000	-0.055013	0.133824	-0.687205	0.000000	0.000000	4.000000	37.000000	1.000000
14758.482688	0.128614	0.642458	0.015920	89.534378	-34.505291	14.047243	0.906339	0.000000	-1.447370	0.000000	0.000000	0.000000	-0.100046	0.112720	-0.662125	0.000000	0.000000	4.000000	37.000000	1.000000
14758.486021	0.128614	0.642458	0.015920	89.534378	-34.505291	14.047243	0.906339	0.000000	-1.447370	0.000000	0.000000	0.000000	-0.100046	0.112720	-0.662125	0.000000	0.000000	4.000000	37.000000	1.000000
14758.489354	0.128614	0.642458	0.015920	89.534378	-34.505291	14.047243	0.906339	0.000000	-1.447370	0.000000	0.000000	0.000000	-0.100046	0.112720	-0.662125	0.000000	0.000000	4.000000	37.000000	1.000000
14758.492688	0.128135	0.642738	0.013806	89.641182	61.035793	109.801697	0.795985	0.000000	-1.430695	0.000000	0.000000	0.000000	-0.143572	0.083913	-0.634139	0.000000	0.000000	4.000000	37.000000	1.000000
14758.496021	0.128135	0.642738	0.013806	89.641182	61.035793	109.801697	0.795985	0.000000	-1.430695	0.000000	0.000000	0.000000	-0.143572	0.083913	-0.634139	0.000000	0.000000	4.000000	37.000000	1.000000
14758.499354	0.128135	0.642738	0.013806	89.641182	61.035793	109.801697	0.795985	0.000000	-1.430695	0.000000	0.000000	0.000000	-0.143572	0.083913	-0.634139	0.000000	0.000000	4.000000	37.000000	1.000000
14758.502688	0.127556	0.642949	0.011763	89.259285	80.164574	129.127701	0.690295	0.000000	-1.406766	0.000000	0.000000	0.000000	-0.173877	0.063496	-0.612793	0.000000	0.000000	4.000000	37.000000	1.000000
14758.506021	0.127556	0.642949	0.011763	89.259285	80.164574	129.127701	0.690295	0.000000	-1.406766	0.000000	0.000000	0.000000	-0.173877	0.063496	-0.612793	0.000000	0.000000	4.000000	37.000000	1.000000
14758.509354	0.127556	0.642949	0.011763	89.259285	80.164574	129.127701	0.690295	0.000000	-1.406766	0.000000	0.000000	0.000000	-0.173877	0.063496	-0.612793	0.000000	0.000000	4.000000	37.000000	1.000000
14758.512688	0.126905	0.643088	0.009809	88.972641	78.808960	127.961044	0.588163	0.000000	-1.377786	0.000000	0.000000	0.000000	-0.195178	0.041619	-0.586293	0.000000	0.000000	4.000000	37.000000	1.000000
14758.516021	0.126905	0.643088	0.009809	88.972641	78.808960	127.961044	0.588163	0.000000	-1.377786	0.000000	0.000000	0.000000	-0.195178	0.041619	-0.586293	0.000000	0.000000	4.000000	37.000000	1.000000
14758.519354	0.126905	0.643088	0.009809	88.972641	78.808960	127.961044	0.588163	0.000000	-1.377786	0.000000	0.000000	0.000000	-0.195178	0.041619	-0.586293	0.000000	0.000000	4.000000	37.000000	1.000000
14758.522688	0.126188	0.643176	0.007956	88.691940	76.450172	125.788933	0.490447	0.000000	-1.345257	0.000000	0.000000	0.000000	-0.215032	0.026304	-0.555739	0.000000	0.000000	4.000000	37.000000	1.000000
14758.526021	0.126188	0.643176	0.007956	88.691940	76.450172	125.788933	0.490447	0.000000	-1.345257	0.000000	0.000000	0.000000	-0.215032	0.026304	-0.555739	0.000000	0.000000	4.000000	37.000000	1.000000
14758.529354	0.126188	0.643176	0.007956	88.691940	76.450172	125.788933	0.490447	0.000000	-1.345257	0.000000	0.000000	0.000000	-0.215032	0.026304	-0.555739	0.000000	0.000000	4.000000	37.000000	1.000000
14758.532688	0.125447	0.643193	0.006180	88.411682	73.979752	123.502701	0.397824	0.000000	-1.309418	0.000000	0.000000	0.000000	-0.222486	0.005182	-0.532902	0.000000	0.000000	4.000000	37.000000	1.000000
14758.536021	0.125447	0.643193	0.006180	88.411682	73.979752	123.502701	0.397824	0.000000	-1.309418	0.000000	0.000000	0.000000	-0.222486	0.005182	-0.532902	0.000000	0.000000	4.000000	37.000000	1.000000
14758.539354	0.125447	0.643193	0.006180	88.411682	73.979752	123.502701	0.397824	0.000000	-1.309418	0.000000	0.000000	0.000000	-0.222486	0.005182	-0.532902	0.000000	0.000000	4.000000	37.000000	1.000000
14758.542688	0.124675	0.643150	0.004547	88.147133	72.026680	121.728523	0.309007	0.000000	-1.272338	0.000000	0.000000	0.000000	-0.231465	-0.012784	-0.490086	0.000000	0.000000	4.000000	37.000000	1.000000
14758.546021	0.124675	0.643150	0.004547	88.147133	72.026680	121.728523	0.309007	0.000000	-1.272338	0.000000	0.000000	0.000000	-0.231465	-0.012784	-0.490086	0.000000	0.000000	4.000000	37.000000	1.000000
14758.549354	0.124675	0.643150	0.004547	88.147133	72.026680	121.728523	0.309007	0.000000	-1.272338	0.000000	0.000000	0.000000	-0.231465	-0.012784	-0.490086	0.000000	0.000000	4.000000	37.000000	1.000000
14758.552688	0.123892	0.643029	0.003036	87.902863	70.939537	120.822662	0.227326	0.000000	-1.233760	0.000000	0.000000	0.000000	-0.234841	-0.036437	-0.453143	0.000000	0.000000	4.000000	37.000000	1.000000
14758.556021	0.123892	0.643029	0.003036	87.902863	70.939537	120.822662	0.227326	0.000000	-1.233760	0.000000	0.000000	0.000000	-0.234841	-0.036437	-0.453143	0.000000	0.000000	4.000000	37.000000	1.000000
14758.559354	0.123892	0.643029	0.003036	87.902863	70.939537	120.822662	0.227326	0.000000	-1.233760	0.000000	0.000000	0.000000	-0.234841	-0.036437	-0.453143	0.000000	0.000000	4.000000	37.000000	1.000000
14758.562688	0.123073	0.642810	0.001641	87.702713	70.493027	120.547363	0.151802	0.000000	-1.194620	0.000000	0.000000	0.000000	-0.245790	-0.065840	-0.418568	0.000000	0.000000	4.000000	37.000000	1.000000
14758.566021	0.123073	0.642810	0.001641	87.702713	70.493027	120.547363	0.151802	0.000000	-1.194620	0.000000	0.000000	0.000000	-0.245790	-0.065840	-0.418568	0.000000	0.000000	4.000000	37.000000	1.000000
14758.569354	0.123073	0.642810	0.001641	87.702713	70.493027	120.547363	0.151802	0.000000	-1.194620	0.000000	0.000000	0.000000	-0.245790	-0.065840	-0.418568	0.000000	0.000000	4.000000	37.000000	1.000000
14758.572688	0.122257	0.642473	0.000335	87.543373	70.892426	121.107437	0.082041	0.000000	-1.153655	0.000000	0.000000	0.000000	-0.244713	-0.100965	-0.391682	0.000000	0.000000	4.000000	37.000000	1.000000
14758.576021	0.122257	0.642473	0.000335	87.543373	70.892426	121.107437	0.082041	0.000000	-1.153655	0.000000	0.000000	0.000000	-0.244713	-0.100965	-0.391682	0.000000	0.000000	4.000000	37.000000	1.000000
14758.579354	0.122257	0.642473	0.000335	87.543373	70.892426	121.107437	0.082041	0.000000	-1.153655	0.000000	0.000000	0.000000	-0.244713	-0.100965	-0.391682	0.000000	0.000000	4.000000	37.000000	1.000000
14758.582688	0.121510	0.642021	-0.000898	87.420326	72.341362	122.714378	0.016760	0.000000	-1.112869	0.000000	0.000000	0.000000	-0.224166	-0.135706	-0.370039	0.000000	0.000000	4.000000	37.000000	1.000000
14758.586021	0.121510	0.642021	-0.000898	87.420326	72.341362	122.714378	0.016760	0.000000	-1.112869	0.000000	0.000000	0.000000	-0.224166	-0.135706	-0.370039	0.000000	0.000000	4.000000	37.000000	1.000000
14758.589354	0.121510	0.642021	-0.000898	87.420326	72.341362	122.714378	0.016760	0.000000	-1.112869	0.000000	0.000000	0.000000	-0.224166	-0.135706	-0.370039	0.000000	0.000000	4.000000	37.000000	1.000000
14758.592688	0.120781	0.641459	-0.002072	87.335823	74.421417	124.937317	-0.044913	0.000000	-1.075508	0.000000	0.000000	0.000000	-0.218651	-0.168498	-0.352017	0.000000	0.000000	4.000000	37.000000	1.000000
14758.596021	0.120781	0.641459	-0.002072	87.335823	74.421417	124.937317	-0.044913	0.000000	-1.075508	0.000000	0.000000	0.000000	-0.218651	-0.168498	-0.352017	0.000000	0.000000	4.000000	37.000000	1.000000
14758.599354	0.120781	0.641459	-0.002072	87.335823	74.421417	124.937317	-0.044913	0.000000	-1.075508	0.000000	0.000000	0.000000	-0.218651	-0.168498	-0.352017	0.000000	0.000000	4.000000	37.000000	1.000000
14758.602688	0.120114	0.640789	-0.003197	87.287331	77.136383	127.776199	-0.103582	0.000000	-1.039066	0.000000	0.000000	0.000000	-0.200273	-0.200978	-0.337500	0.000000	0.000000	4.000000	37.000000	1.000000
14758.606021	0.120114	0.640789	-0.003197	87.287331	77.136383	127.776199	-0.103582	0.000000	-1.039066	0.000000	0.000000	0.000000	-0.200273	-0.200978	-0.337500	0.000000	0.000000	4.000000	37.000000	1.000000
14758.609354	0.120114	0.640789	-0.003197	87.287331	77.136383	127.776199	-0.103582	0.000000	-1.039066	0.000000	0.000000	0.000000	-0.200273	-0.200978	-0.337500	0.000000	0.000000	4.000000	37.000000	1.000000
14758.612688	0.119458	0.640017	-0.004286	87.261406	80.032761	130.784637	-0.159832	0.000000	-1.005687	0.000000	0.000000	0.000000	-0.196836	-0.231637	-0.326716	0.000000	0.000000	4.000000	37.000000	1.000000
14758.616021	0.119458	0.640017	-0.004286	87.261406	80.032761	130.784637	-0.159832	0.000000	-1.005687	0.000000	0.000000	0.000000	-0.196836	-0.231637	-0.326716	0.000000	0.000000	4.000000	37.000000	1.000000
14758.619354	0.119458	0.640017	-0.004286	87.261406	80.032761	130.784637	-0.159832	0.000000	-1.005687	0.000000	0.000000	0.000000	-0.196836	-0.231637	-0.326716	0.000000	0.000000	4.000000	37.000000	1.000000
14758.622688	0.118776	0.639138	-0.005304	87.265694	82.703392	133.540741	-0.214285	0.000000	-0.972881	0.000000	0.000000	0.000000	-0.204469	-0.263582	-0.305597	0.000000	0.000000	4.000000	37.000000	1.000000
14758.626021	0.118776	0.639138	-0.005304	87.265694	82.703392	133.540741	-0.214285	0.000000	-0.972881	0.000000	0.000000	0.000000	-0.204469	-0.263582	-0.305597	0.000000	0.000000	4.000000	37.000000	1.000000
14758.629354	0.118776	0.639138	-0.005304	87.265694	82.703392	133.540741	-0.214285	0.000000	-0.972881	0.000000	0.000000	0.000000	-0.204469	-0.263582	-0.305597	0.000000	0.000000	4.000000	37.000000	1.000000
14758.632688	0.118069	0.638154	-0.006253	87.286530	84.397072	135.303543	-0.265218	0.000000	-0.938803	0.000000	0.000000	0.000000	-0.212102	-0.295268	-0.284685	0.000000	0.000000	4.000000	37.000000	1.000000
14758.636021	0.118069	0.638154	-0.006253	87.286530	84.397072	135.303543	-0.265218	0.000000	-0.938803	0.000000	0.000000	0.000000	-0.212102	-0.295268	-0.284685	0.000000	0.000000	4.000000	37.000000	1.000000
14758.639354	0.118069	0.638154	-0.006253	87.286530	84.397072	135.303543	-0.265218	0.000000	-0.938803	0.000000	0.000000	0.000000	-0.212102	-0.295268	-0.284685	0.000000	0.000000	4.000000	37.000000	1.000000
14758.642688	0.117368	0.637080	-0.007101	87.305138	85.153313	136.123657	-0.312665	0.000000	-0.903453	0.000000	0.000000	0.000000	-0.210388	-0.322222	-0.254335	0.000000	0.000000	4.000000	37.000000	1.000000
14758.646021	0.117368	0.637080	-0.007101	87.305138	85.153313	136.123657	-0.312665	0.000000	-0.903453	0.000000	0.000000	0.000000	-0.210388	-0.322222	-0.254335	0.000000	0.000000	4.000000	37.000000	1.000000
14758.649354	0.117368	0.637080	-0.007101	87.305138	85.153313	136.123657	-0.312665	0.000000	-0.903453	0.000000	0.000000	0.000000	-0.210388	-0.322222	-0.254335	0.000000	0.000000	4.000000	37.000000	1.000000
14758.652688	0.116651	0.635917	-0.007843	87.306808	85.043991	136.085007	-0.355054	0.000000	-0.868388	0.000000	0.000000	0.000000	-0.215158	-0.348961	-0.222476	0.000000	0.000000	4.000000	37.000000	1.000000
14758.656021	0.116651	0.635917	-0.007843	87.306808	85.043991	136.085007	-0.355054	0.000000	-0.868388	0.000000	0.000000	0.000000	-0.215158	-0.348961	-0.222476	0.000000	0.000000	4.000000	37.000000	1.000000
14758.659354	0.116651	0.635917	-0.007843	87.306808	85.043991	136.085007	-0.355054	0.000000	-0.868388	0.000000	0.000000	0.000000	-0.215158	-0.348961	-0.222476	0.000000	0.000000	4.000000	37.000000	1.000000
14758.662688	0.115996	0.634670	-0.008524	87.288994	83.915955	135.031876	-0.392134	0.000000	-0.832528	0.000000	0.000000	0.000000	-0.196275	-0.374054	-0.204519	0.000000	0.000000	4.000000	37.000000	1.000000
14758.666021	0.115996	0.634670	-0.008524	87.288994	83.915955	135.031876	-0.392134	0.000000	-0.832528	0.000000	0.000000	0.000000	-0.196275	-0.374054	-0.204519	0.000000	0.000000	4.000000	37.000000	1.000000
14758.669354	0.115996	0.634670	-0.008524	87.288994	83.915955	135.031876	-0.392134	0.000000	-0.832528	0.000000	0.000000	0.000000	-0.196275	-0.374054	-0.204519	0.000000	0.000000	4.000000	37.000000	1.000000
14758.672688	0.115373	0.633400	-0.009093	87.267342	82.277290	133.461960	-0.426220	0.000000	-0.799816	0.000000	0.000000	0.000000	-0.187004	-0.380889	-0.170468	0.000000	0.000000	4.000000	37.000000	1.000000
14758.676021	0.115373	0.633400	-0.009093	87.267342	82.277290	133.461960	-0.426220	0.000000	-0.799816	0.000000	0.000000	0.000000	-0.187004	-0.380889	-0.170468	0.000000	0.000000	4.000000	37.000000	1.000000
14758.679354	0.115373	0.633400	-0.009093	87.267342	82.277290	133.461960	-0.426220	0.000000	-0.799816	0.000000	0.000000	0.000000	-0.187004	-0.380889	-0.170468	0.000000	0.000000	4.000000	37.000000	1.000000
14758.682688	0.114813	0.632093	-0.009596	87.236000	80.179649	131.426926	-0.454632	0.000000	-0.768649	0.000000	0.000000	0.000000	-0.168008	-0.392246	-0.151091	0.000000	0.000000	4.000000	37.000000	1.000000
14758.686021	0.114813	0.632093	-0.009596	87.236000	80.179649	131.426926	-0.454632	0.000000	-0.768649	0.000000	0.000000	0.000000	-0.168008	-0.392246	-0.151091	0.000000	0.000000	4.000000	37.000000	1.000000
14758.689354	0.114813	0.632093	-0.009596	87.236000	80.179649	131.426926	-0.454632	0.000000	-0.768649	0.000000	0.000000	0.000000	-0.168008	-0.392246	-0.151091	0.000000	0.000000	4.000000	37.000000	1.000000
14758.692688	0.114301	0.630742	-0.010006	87.196068	77.786133	129.092346	-0.479813	0.000000	-0.740647	0.000000	0.000000	0.000000	-0.153694	-0.405194	-0.122989	0.000000	0.000000	4.000000	37.000000	1.000000
14758.696021	0.114301	0.630742	-0.010006	87.196068	77.786133	129.092346	-0.479813	0.000000	-0.740647	0.000000	0.000000	0.000000	-0.153694	-0.405194	-0.122989	0.000000	0.000000	4.000000	37.000000	1.000000
14758.699354	0.114301	0.630742	-0.010006	87.196068	77.786133	129.092346	-0.479813	0.000000	-0.740647	0.000000	0.000000	0.000000	-0.153694	-0.405194	-0.122989	0.000000	0.000000	4.000000	37.000000	1.000000
14758.702688	0.113803	0.629363	-0.010274	87.146034	75.251419	126.619507	-0.500312	0.000000	-0.715032	0.000000	0.000000	0.000000	-0.149303	-0.413728	-0.080216	0.000000	0.000000	4.000000	37.000000	1.000000
14758.706021	0.113803	0.629363	-0.010274	87.146034	75.251419	126.619507	-0.500312	0.000000	-0.715032	0.000000	0.000000	0.000000	-0.149303	-0.413728	-0.080216	0.000000	0.000000	4.000000	37.000000	1.000000
14758.709354	0.113803	0.629363	-0.010274	87.146034	75.251419	126.619507	-0.500312	0.000000	-0.715032	0.000000	0.000000	0.000000	-0.149303	-0.413728	-0.080216	0.000000	0.000000	4.000000	37.000000	1.000000
14758.712688	0.113292	0.627960	-0.010417	87.100990	72.640106	124.062859	-0.513681	0.000000	-0.690148	0.000000	0.000000	0.000000	-0.153179	-0.420893	-0.042953	0.000000	0.000000	4.000000	37.000000	1.000000
14758.716021	0.113292	0.627960	-0.010417	87.100990	72.640106	124.062859	-0.513681	0.000000	-0.690148	0.000000	0.000000	0.000000	-0.153179	-0.420893	-0.042953	0.000000	0.000000	4.000000	37.000000	1.000000
14758.719354	0.113292	0.627960	-0.010417	87.100990	72.640106	124.062859	-0.513681	0.000000	-0.690148	0.000000	0.000000	0.000000	-0.153179	-0.420893	-0.042953	0.000000	0.000000	4.000000	37.000000	1.000000
14758.722688	0.112769	0.626533	-0.010436	87.083885	69.957848	121.417191	-0.520840	0.000000	-0.664618	0.000000	0.000000	0.000000	-0.157153	-0.428193	-0.005740	0.000000	0.000000	4.000000	37.000000	1.000000
14758.726021	0.112769	0.626533	-0.010436	87.083885	69.957848	121.417191	-0.520840	0.000000	-0.664618	0.000000	0.000000	0.000000	-0.157153	-0.428193	-0.005740	0.000000	0.000000	4.000000	37.000000	1.000000
14758.729354	0.112769	0.626533	-0.010436	87.083885	69.957848	121.417191	-0.520840	0.000000	-0.664618	0.000000	0.000000	0.000000	-0.157153	-0.428193	-0.005740	0.000000	0.000000	4.000000	37.000000	1.000000
14758.732688	0.112231	0.625081	-0.010331	87.101120	67.287811	118.760803	-0.521796	0.000000	-0.638426	0.000000	0.000000	0.000000	-0.161252	-0.435686	0.031419	0.000000	0.000000	4.000000	37.000000	1.000000
14758.736021	0.112231	0.625081	-0.010331	87.101120	67.287811	118.760803	-0.521796	0.000000	-0.638426	0.000000	0.000000	0.000000	-0.161252	-0.435686	0.031419	0.000000	0.000000	4.000000	37.000000	1.000000
14758.739354	0.112231	0.625081	-0.010331	87.101120	67.287811	118.760803	-0.521796	0.000000	-0.638426	0.000000	0.000000	0.000000	-0.161252	-0.435686	0.031419	0.000000	0.000000	4.000000	37.000000	1.000000
14758.742688	0.111702	0.623648	-0.010102	87.146866	65.046593	116.522850	-0.516560	0.000000	-0.611550	0.000000	0.000000	0.000000	-0.158667	-0.429919	0.068728	0.000000	0.000000	4.000000	37.000000	1.000000
14758.746021	0.111702	0.623648	-0.010102	87.146866	65.046593	116.522850	-0.516560	0.000000	-0.611550	0.000000	0.000000	0.000000	-0.158667	-0.429919	0.068728	0.000000	0.000000	4.000000	37.000000	1.000000
14758.749354	0.111702	0.623648	-0.010102	87.146866	65.046593	116.522850	-0.516560	0.000000	-0.611550	0.000000	0.000000	0.000000	-0.158667	-0.429919	0.068728	0.000000	0.000000	4.000000	37.000000	1.000000
14758.752688	0.111191	0.622244	-0.009801	87.211327	63.394550	114.873688	-0.505105	0.000000	-0.585106	0.000000	0.000000	0.000000	-0.153368	-0.421176	0.090349	0.000000	0.000000	4.000000	37.000000	1.000000
14758.756021	0.111191	0.622244	-0.009801	87.211327	63.394550	114.873688	-0.505105	0.000000	-0.585106	0.000000	0.000000	0.000000	-0.153368	-0.421176	0.090349	0.000000	0.000000	4.000000	37.000000	1.000000
14758.759354	0.111191	0.622244	-0.009801	87.211327	63.394550	114.873688	-0.505105	0.000000	-0.585106	0.000000	0.000000	0.000000	-0.153368	-0.421176	0.090349	0.000000	0.000000	4.000000	37.000000	1.000000
14758.762688	0.110701	0.620888	-0.009412	87.295135	62.233414	113.716515	-0.490047	0.000000	-0.559544	0.000000	0.000000	0.000000	-0.147015	-0.406693	0.116567	0.000000	0.000000	4.000000	37.000000	1.000000
14758.766021	0.110701	0.620888	-0.009412	87.295135	62.233414	113.716515	-0.490047	0.000000	-0.559544	0.000000	0.000000	0.000000	-0.147015	-0.406693	0.116567	0.000000	0.000000	4.000000	37.000000	1.000000
14758.769354	0.110701	0.620888	-0.009412	87.295135	62.233414	113.716515	-0.490047	0.000000	-0.559544	0.000000	0.000000	0.000000	-0.147015	-0.406693	0.116567	0.000000	0.000000	4.000000	37.000000	1.000000
14758.772688	0.110205	0.619585	-0.008954	87.402634	61.896439	113.385033	-0.470619	0.000000	-0.535042	0.000000	0.000000	0.000000	-0.148854	-0.390782	0.137422	0.000000	0.000000	4.000000	37.000000	1.000000
14758.776021	0.110205	0.619585	-0.008954	87.402634	61.896439	113.385033	-0.470619	0.000000	-0.535042	0.000000	0.000000	0.000000	-0.148854	-0.390782	0.137422	0.000000	0.000000	4.000000	37.000000	1.000000
14758.779354	0.110205	0.619585	-0.008954	87.402634	61.896439	113.385033	-0.470619	0.000000	-0.535042	0.000000	0.000000	0.000000	-0.148854	-0.390782	0.137422	0.000000	0.000000	4.000000	37.000000	1.000000
14758.782688	0.109739	0.618341	-0.008460	87.526779	62.650555	114.157692	-0.447716	0.000000	-0.510233	0.000000	0.000000	0.000000	-0.139707	-0.373336	0.148196	0.000000	0.000000	4.000000	37.000000	1.000000
14758.786021	0.109739	0.618341	-0.008460	87.526779	62.650555	114.157692	-0.447716	0.000000	-0.510233	0.000000	0.000000	0.000000	-0.139707	-0.373336	0.148196	0.000000	0.000000	4.000000	37.000000	1.000000
14758.789354	0.109739	0.618341	-0.008460	87.526779	62.650555	114.157692	-0.447716	0.000000	-0.510233	0.000000	0.000000	0.000000	-0.139707	-0.373336	0.148196	0.000000	0.000000	4.000000	37.000000	1.000000
14758.792688	0.109261	0.617154	-0.007919	87.661087	64.458641	115.999191	-0.423016	0.000000	-0.486948	0.000000	0.000000	0.000000	-0.143344	-0.356020	0.162253	0.000000	0.000000	4.000000	37.000000	1.000000
14758.796021	0.109261	0.617154	-0.007919	87.661087	64.458641	115.999191	-0.423016	0.000000	-0.486948	0.000000	0.000000	0.000000	-0.143344	-0.356020	0.162253	0.000000	0.000000	4.000000	37.000000	1.000000
14758.799354	0.109261	0.617154	-0.007919	87.661087	64.458641	115.999191	-0.423016	0.000000	-0.486948	0.000000	0.000000	0.000000	-0.143344	-0.356020	0.162253	0.000000	0.000000	4.000000	37.000000	1.000000
14758.802688	0.108746	0.616005	-0.007341	87.789375	66.390800	117.969856	-0.395974	0.000000	-0.463058	0.000000	0.000000	0.000000	-0.154532	-0.344643	0.173426	0.000000	0.000000	4.000000	37.000000	1.000000
14758.806021	0.108746	0.616005	-0.007341	87.789375	66.390800	117.969856	-0.395974	0.000000	-0.463058	0.000000	0.000000	0.000000	-0.154532	-0.344643	0.173426	0.000000	0.000000	4.000000	37.000000	1.000000
14758.809354	0.108746	0.616005	-0.007341	87.789375	66.390800	117.969856	-0.395974	0.000000	-0.463058	0.000000	0.000000	0.000000	-0.154532	-0.344643	0.173426	0.000000	0.000000	4.000000	37.000000	1.000000
14758.812688	0.108201	0.614931	-0.006787	87.907913	68.380447	120.001915	-0.367070	0.000000	-0.437302	0.000000	0.000000	0.000000	-0.163370	-0.322208	0.166424	0.000000	0.000000	4.000000	37.000000	1.000000
14758.816021	0.108201	0.614931	-0.006787	87.907913	68.380447	120.001915	-0.367070	0.000000	-0.437302	0.000000	0.000000	0.000000	-0.163370	-0.322208	0.166424	0.000000	0.000000	4.000000	37.000000	1.000000
14758.819354	0.108201	0.614931	-0.006787	87.907913	68.380447	120.001915	-0.367070	0.000000	-0.437302	0.000000	0.000000	0.000000	-0.163370	-0.322208	0.166424	0.000000	0.000000	4.000000	37.000000	1.000000
14758.822688	0.107649	0.613932	-0.006260	88.009148	70.547653	122.220100	-0.339332	0.000000	-0.410074	0.000000	0.000000	0.000000	-0.165742	-0.299747	0.158011	0.000000	0.000000	4.000000	37.000000	1.000000
14758.826021	0.107649	0.613932	-0.006260	88.009148	70.547653	122.220100	-0.339332	0.000000	-0.410074	0.000000	0.000000	0.000000	-0.165742	-0.299747	0.158011	0.000000	0.000000	4.000000	37.000000	1.000000
14758.829354	0.107649	0.613932	-0.006260	88.009148	70.547653	122.220100	-0.339332	0.000000	-0.410074	0.000000	0.000000	0.000000	-0.165742	-0.299747	0.158011	0.000000	0.000000	4.000000	37.000000	1.000000
14758.832688	0.107069	0.612983	-0.005747	88.089714	73.125336	124.866135	-0.312997	0.000000	-0.382450	0.000000	0.000000	0.000000	-0.173883	-0.284821	0.153740	0.000000	0.000000	4.000000	37.000000	1.000000
14758.836021	0.107069	0.612983	-0.005747	88.089714	73.125336	124.866135	-0.312997	0.000000	-0.382450	0.000000	0.000000	0.000000	-0.173883	-0.284821	0.153740	0.000000	0.000000	4.000000	37.000000	1.000000
14758.839354	0.107069	0.612983	-0.005747	88.089714	73.125336	124.866135	-0.312997	0.000000	-0.382450	0.000000	0.000000	0.000000	-0.173883	-0.284821	0.153740	0.000000	0.000000	4.000000	37.000000	1.000000
14758.842688	0.106485	0.612082	-0.005345	88.144066	75.939987	127.762459	-0.287374	0.000000	-0.353469	0.000000	0.000000	0.000000	-0.175220	-0.270233	0.120649	0.000000	0.000000	4.000000	37.000000	1.000000
14758.846021	0.106485	0.612082	-0.005345	88.144066	75.939987	127.762459	-0.287374	0.000000	-0.353469	0.000000	0.000000	0.000000	-0.175220	-0.270233	0.120649	0.000000	0.000000	4.000000	37.000000	1.000000
14758.849354	0.106485	0.612082	-0.005345	88.144066	75.939987	127.762459	-0.287374	0.000000	-0.353469	0.000000	0.000000	0.000000	-0.175220	-0.270233	0.120649	0.000000	0.000000	4.000000	37.000000	1.000000
14758.852688	0.105889	0.611263	-0.004994	88.190628	78.852386	130.758011	-0.267266	0.000000	-0.324266	0.000000	0.000000	0.000000	-0.179002	-0.245720	0.105461	0.000000	0.000000	4.000000	37.000000	1.000000
14758.856021	0.105889	0.611263	-0.004994	88.190628	78.852386	130.758011	-0.267266	0.000000	-0.324266	0.000000	0.000000	0.000000	-0.179002	-0.245720	0.105461	0.000000	0.000000	4.000000	37.000000	1.000000
14758.859354	0.105889	0.611263	-0.004994	88.190628	78.852386	130.758011	-0.267266	0.000000	-0.324266	0.000000	0.000000	0.000000	-0.179002	-0.245720	0.105461	0.000000	0.000000	4.000000	37.000000	1.000000
14758.862688	0.105889	0.611263	-0.004994	88.228226	81.635590	133.610794	-0.249689	0.000000	-0.294432	0.000000	0.000000	0.000000	-0.179002	-0.245720	0.105461	0.000000	0.000000	4.000000	37.000000	1.000000
14758.866021	0.105308	0.610519	-0.004765	88.228226	81.635590	133.610794	-0.249689	0.000000	-0.294432	0.000000	0.000000	0.000000	-0.174175	-0.223254	0.068594	0.000000	0.000000	4.000000	37.000000	1.000000
14758.869354	0.105308	0.610519	-0.004765	88.228226	81.635590	133.610794	-0.249689	0.000000	-0.294432	0.000000	0.000000	0.000000	-0.174175	-0.223254	0.068594	0.000000	0.000000	4.000000	37.000000	1.000000
14758.872688	0.104757	0.609812	-0.004604	88.259758	84.370537	136.409836	-0.249689	0.000000	-0.294432	0.000000	0.000000	0.000000	-0.165334	-0.211986	0.048441	0.000000	0.000000	4.000000	37.000000	1.000000
14758.876021	0.104757	0.609812	-0.004604	88.259758	84.370537	136.409836	-0.249689	0.000000	-0.294432	0.000000	0.000000	0.000000	-0.165334	-0.211986	0.048441	0.000000	0.000000	4.000000	37.000000	1.000000
14758.879354	0.104757	0.609812	-0.004604	88.259758	84.370537	136.409836	-0.249689	0.000000	-0.294432	0.000000	0.000000	0.000000	-0.165334	-0.211986	0.048441	0.000000	0.000000	4.000000	37.000000	1.000000
14758.882688	0.104757	0.609812	-0.004604	88.283203	86.729416	138.838272	-0.230183	0.000000	-0.237848	0.000000	0.000000	0.000000	-0.165334	-0.211986	0.048441	0.000000	0.000000	4.000000	37.000000	1.000000
14758.886021	0.104230	0.609150	-0.004533	88.283203	86.729416	138.838272	-0.230183	0.000000	-0.237848	0.000000	0.000000	0.000000	-0.158032	-0.198781	0.021288	0.000000	0.000000	4.000000	37.000000	1.000000
14758.889354	0.104230	0.609150	-0.004533	88.283203	86.729416	138.838272	-0.230183	0.000000	-0.237848	0.000000	0.000000	0.000000	-0.158032	-0.198781	0.021288	0.000000	0.000000	4.000000	37.000000	1.000000
14758.892688	0.103710	0.608550	-0.004532	88.290512	87.359383	139.532959	-0.230183	0.000000	-0.237848	0.000000	0.000000	0.000000	-0.156009	-0.179767	0.000346	0.000000	0.000000	4.000000	37.000000	1.000000
14758.896021	0.103710	0.608550	-0.004532	88.290512	87.359383	139.532959	-0.230183	0.000000	-0.237848	0.000000	0.000000	0.000000	-0.156009	-0.179767	0.000346	0.000000	0.000000	4.000000	37.000000	1.000000
14758.899354	0.103710	0.608550	-0.004532	88.290512	87.359383	139.532959	-0.230183	0.000000	-0.237848	0.000000	0.000000	0.000000	-0.156009	-0.179767	0.000346	0.000000	0.000000	4.000000	37.000000	1.000000
14758.902688	0.103710	0.608550	-0.004532	88.272629	84.884262	137.118195	-0.226577	0.000000	-0.185508	0.000000	0.000000	0.000000	-0.156009	-0.179767	0.000346	0.000000	0.000000	4.000000	37.000000	1.000000
14758.906021	0.103235	0.607996	-0.004534	88.272629	84.884262	137.118195	-0.226577	0.000000	-0.185508	0.000000	0.000000	0.000000	-0.142619	-0.166265	-0.000751	0.000000	0.000000	4.000000	37.000000	1.000000
14758.909354	0.103235	0.607996	-0.004534	88.272629	84.884262	137.118195	-0.226577	0.000000	-0.185508	0.000000	0.000000	0.000000	-0.142619	-0.166265	-0.000751	0.000000	0.000000	4.000000	37.000000	1.000000
14758.912688	0.102817	0.607474	-0.004584	88.219406	79.647003	131.929367	-0.226577	0.000000	-0.185508	0.000000	0.000000	0.000000	-0.125447	-0.156705	-0.014980	0.000000	0.000000	4.000000	37.000000	1.000000
14758.916021	0.102817	0.607474	-0.004584	88.219406	79.647003	131.929367	-0.226577	0.000000	-0.185508	0.000000	0.000000	0.000000	-0.125447	-0.156705	-0.014980	0.000000	0.000000	4.000000	37.000000	1.000000
14758.919354	0.102817	0.607474	-0.004584	88.219406	79.647003	131.929367	-0.226577	0.000000	-0.185508	0.000000	0.000000	0.000000	-0.125447	-0.156705	-0.014980	0.000000	0.000000	4.000000	37.000000	1.000000
14758.922688	0.102817	0.607474	-0.004584	88.134705	73.694725	126.025627	-0.229199	0.000000	-0.140830	0.000000	0.000000	0.000000	-0.125447	-0.156705	-0.014980	0.000000	0.000000	4.000000	37.000000	1.000000
14758.926021	0.102409	0.606964	-0.004687	88.134705	73.694725	126.025627	-0.229199	0.000000	-0.140830	0.000000	0.000000	0.000000	-0.122204	-0.152886	-0.030902	0.000000	0.000000	4.000000	37.000000	1.000000
14758.929354	0.102409	0.606964	-0.004687	88.134705	73.694725	126.025627	-0.229199	0.000000	-0.140830	0.000000	0.000000	0.000000	-0.122204	-0.152886	-0.030902	0.000000	0.000000	4.000000	37.000000	1.000000
14758.932688	0.102065	0.606480	-0.004813	88.036362	68.497864	120.874527	-0.229199	0.000000	-0.140830	0.000000	0.000000	0.000000	-0.103384	-0.145166	-0.037939	0.000000	0.000000	4.000000	37.000000	1.000000
14758.936021	0.102065	0.606480	-0.004813	88.036362	68.497864	120.874527	-0.229199	0.000000	-0.140830	0.000000	0.000000	0.000000	-0.103384	-0.145166	-0.037939	0.000000	0.000000	4.000000	37.000000	1.000000
14758.939354	0.102065	0.606480	-0.004813	88.036362	68.497864	120.874527	-0.229199	0.000000	-0.140830	0.000000	0.000000	0.000000	-0.103384	-0.145166	-0.037939	0.000000	0.000000	4.000000	37.000000	1.000000
14758.942688	0.102065	0.606480	-0.004813	87.928307	64.009651	116.418228	-0.240673	0.000000	-0.103232	0.000000	0.000000	0.000000	-0.103384	-0.145166	-0.037939	0.000000	0.000000	4.000000	37.000000	1.000000
14758.946021	0.101804	0.606022	-0.004968	87.928307	64.009651	116.418228	-0.240673	0.000000	-0.103232	0.000000	0.000000	0.000000	-0.078132	-0.137444	-0.046360	0.000000	0.000000	4.000000	37.000000	1.000000
14758.949354	0.101804	0.606022	-0.004968	87.928307	64.009651	116.418228	-0.240673	0.000000	-0.103232	0.000000	0.000000	0.000000	-0.078132	-0.137444	-0.046360	0.000000	0.000000	4.000000	37.000000	1.000000
14758.952688	0.101583	0.605545	-0.005149	87.825615	60.495163	112.929832	-0.240673	0.000000	-0.103232	0.000000	0.000000	0.000000	-0.066297	-0.143068	-0.054157	0.000000	0.000000	4.000000	37.000000	1.000000
14758.956021	0.101583	0.605545	-0.005149	87.825615	60.495163	112.929832	-0.240673	0.000000	-0.103232	0.000000	0.000000	0.000000	-0.066297	-0.143068	-0.054157	0.000000	0.000000	4.000000	37.000000	1.000000
14758.959354	0.101583	0.605545	-0.005149	87.825615	60.495163	112.929832	-0.240673	0.000000	-0.103232	0.000000	0.000000	0.000000	-0.066297	-0.143068	-0.054157	0.000000	0.000000	4.000000	37.000000	1.000000
14758.962688	0.101583	0.605545	-0.005149	87.734108	57.807137	110.259277	-0.257426	0.000000	-0.079161	0.000000	0.000000	0.000000	-0.066297	-0.143068	-0.054157	0.000000	0.000000	4.000000	37.000000	1.000000
14758.966021	0.101432	0.605132	-0.005321	87.734108	57.807137	110.259277	-0.257426	0.000000	-0.079161	0.000000	0.000000	0.000000	-0.045398	-0.123888	-0.051617	0.000000	0.000000	4.000000	37.000000	1.000000
14758.969354	0.101432	0.605132	-0.005321	87.734108	57.807137	110.259277	-0.257426	0.000000	-0.079161	0.000000	0.000000	0.000000	-0.045398	-0.123888	-0.051617	0.000000	0.000000	4.000000	37.000000	1.000000
14758.972688	0.101432	0.605132	-0.005321	87.660667	55.874084	108.340393	-0.257426	0.000000	-0.079161	0.000000	0.000000	0.000000	-0.045398	-0.123888	-0.051617	0.000000	0.000000	4.000000	37.000000	1.000000
14758.976021	0.101432	0.605132	-0.005321	87.660667	55.874084	108.340393	-0.257426	0.000000	-0.079161	0.000000	0.000000	0.000000	-0.045398	-0.123888	-0.051617	0.000000	0.000000	4.000000	37.000000	1.000000
14758.979354	0.101323	0.604720	-0.005503	87.660667	55.874084	108.340393	-0.257426	0.000000	-0.079161	0.000000	0.000000	0.000000	-0.032533	-0.123803	-0.054641	0.000000	0.000000	4.000000	37.000000	1.000000
14758.982688	0.101215	0.604307	-0.005685	87.613617	54.705753	107.182945	-0.266029	0.000000	-0.071594	0.000000	0.000000	0.000000	-0.032547	-0.123698	-0.054772	0.000000	0.000000	4.000000	37.000000	1.000000
14758.986021	0.101215	0.604307	-0.005685	87.613617	54.705753	107.182945	-0.266029	0.000000	-0.071594	0.000000	0.000000	0.000000	-0.032547	-0.123698	-0.054772	0.000000	0.000000	4.000000	37.000000	1.000000
14758.989354	0.101215	0.604307	-0.005685	87.613617	54.705753	107.182945	-0.266029	0.000000	-0.071594	0.000000	0.000000	0.000000	-0.032547	-0.123698	-0.054772	0.000000	0.000000	4.000000	37.000000	1.000000
14758.992688	0.101215	0.604307	-0.005685	87.588081	54.081516	106.566292	-0.284264	0.000000	-0.060748	0.000000	0.000000	0.000000	-0.032547	-0.123698	-0.054772	0.000000	0.000000	4.000000	37.000000	1.000000
14758.996021	0.101130	0.603940	-0.005865	87.588081	54.081516	106.566292	-0.284264	0.000000	-0.060748	0.000000	0.000000	0.000000	-0.025597	-0.110298	-0.053955	0.000000	0.000000	4.000000	37.000000	1.000000
14758.999354	0.101130	0.603940	-0.005865	87.588081	54.081516	106.566292	-0.284264	0.000000	-0.060748	0.000000	0.000000	0.000000	-0.025597	-0.110298	-0.053955	0.000000	0.000000	4.000000	37.000000	1.000000
14759.002688	0.101130	0.603940	-0.005865	87.574646	53.744389	106.233566	-0.284264	0.000000	-0.060748	0.000000	0.000000	0.000000	-0.025597	-0.110298	-0.053955	0.000000	0.000000	4.000000	37.000000	1.000000
14759.006021	0.101130	0.603940	-0.005865	87.574646	53.744389	106.233566	-0.284264	0.000000	-0.060748	0.000000	0.000000	0.000000	-0.025597	-0.110298	-0.053955	0.000000	0.000000	4.000000	37.000000	1.000000
14759.009354	0.101067	0.603616	-0.006042	87.574646	53.744389	106.233566	-0.284264	0.000000	-0.060748	0.000000	0.000000	0.000000	-0.018644	-0.096960	-0.053100	0.000000	0.000000	4.000000	37.000000	1.000000
14759.012688	0.101028	0.603338	-0.006216	87.580948	53.844357	106.334724	-0.293257	0.000000	-0.056481	0.000000	0.000000	0.000000	-0.011696	-0.083613	-0.052213	0.000000	0.000000	4.000000	37.000000	1.000000
14759.016021	0.101028	0.603338	-0.006216	87.580948	53.844357	106.334724	-0.293257	0.000000	-0.056481	0.000000	0.000000	0.000000	-0.011696	-0.083613	-0.052213	0.000000	0.000000	4.000000	37.000000	1.000000
14759.019354	0.101028	0.603338	-0.006216	87.580948	53.844357	106.334724	-0.293257	0.000000	-0.056481	0.000000	0.000000	0.000000	-0.011696	-0.083613	-0.052213	0.000000	0.000000	4.000000	37.000000	1.000000
14759.022688	0.101028	0.603338	-0.006216	87.601013	54.261715	106.752609	-0.310809	0.000000	-0.051425	0.000000	0.000000	0.000000	-0.011696	-0.083613	-0.052213	0.000000	0.000000	4.000000	37.000000	1.000000
14759.026021	0.100998	0.603141	-0.006351	87.601013	54.261715	106.752609	-0.310809	0.000000	-0.051425	0.000000	0.000000	0.000000	-0.009043	-0.058904	-0.040366	0.000000	0.000000	4.000000	37.000000	1.000000
14759.029354	0.100998	0.603141	-0.006351	87.601013	54.261715	106.752609	-0.310809	0.000000	-0.051425	0.000000	0.000000	0.000000	-0.009043	-0.058904	-0.040366	0.000000	0.000000	4.000000	37.000000	1.000000
14759.032688	0.100998	0.603141	-0.006351	87.618050	54.629112	107.114952	-0.310809	0.000000	-0.051425	0.000000	0.000000	0.000000	-0.009043	-0.058904	-0.040366	0.000000	0.000000	4.000000	37.000000	1.000000
14759.036021	0.100998	0.603141	-0.006351	87.618050	54.629112	107.114952	-0.310809	0.000000	-0.051425	0.000000	0.000000	0.000000	-0.009043	-0.058904	-0.040366	0.000000	0.000000	4.000000	37.000000	1.000000
14759.039354	0.101018	0.602983	-0.006463	87.618050	54.629112	107.114952	-0.310809	0.000000	-0.051425	0.000000	0.000000	0.000000	0.005917	-0.047464	-0.033775	0.000000	0.000000	4.000000	37.000000	1.000000
14759.042688	0.101018	0.602983	-0.006463	87.626282	54.807480	107.290855	-0.317536	0.000000	-0.049917	0.000000	0.000000	0.000000	0.005917	-0.047464	-0.033775	0.000000	0.000000	4.000000	37.000000	1.000000
14759.046021	0.101018	0.602983	-0.006463	87.626282	54.807480	107.290855	-0.317536	0.000000	-0.049917	0.000000	0.000000	0.000000	0.005917	-0.047464	-0.033775	0.000000	0.000000	4.000000	37.000000	1.000000
14759.049354	0.101018	0.602983	-0.006463	87.626282	54.807480	107.290855	-0.317536	0.000000	-0.049917	0.000000	0.000000	0.000000	0.005917	-0.047464	-0.033775	0.000000	0.000000	4.000000	37.000000	1.000000
14759.052688	0.101050	0.602857	-0.006521	87.630905	54.911938	107.392685	-0.323166	0.000000	-0.050904	0.000000	0.000000	0.000000	0.009623	-0.037928	-0.017214	0.000000	0.000000	4.000000	37.000000	1.000000
14759.056021	0.101050	0.602857	-0.006521	87.630905	54.911938	107.392685	-0.323166	0.000000	-0.050904	0.000000	0.000000	0.000000	0.009623	-0.037928	-0.017214	0.000000	0.000000	4.000000	37.000000	1.000000
14759.059354	0.101050	0.602857	-0.006521	87.630905	54.911938	107.392685	-0.323166	0.000000	-0.050904	0.000000	0.000000	0.000000	0.009623	-0.037928	-0.017214	0.000000	0.000000	4.000000	37.000000	1.000000
14759.062688	0.101050	0.602857	-0.006521	87.628014	54.792316	107.271568	-0.326035	0.000000	-0.052507	0.000000	0.000000	0.000000	0.009623	-0.037928	-0.017214	0.000000	0.000000	4.000000	37.000000	1.000000
14759.066021	0.101064	0.602863	-0.006458	87.628014	54.792316	107.271568	-0.326035	0.000000	-0.052507	0.000000	0.000000	0.000000	0.004240	0.001939	0.018909	0.000000	0.000000	4.000000	37.000000	1.000000
14759.069354	0.101064	0.602863	-0.006458	87.628014	54.792316	107.271568	-0.326035	0.000000	-0.052507	0.000000	0.000000	0.000000	0.004240	0.001939	0.018909	0.000000	0.000000	4.000000	37.000000	1.000000
14759.072688	0.101064	0.602863	-0.006458	87.623482	54.688530	107.170410	-0.326035	0.000000	-0.052507	0.000000	0.000000	0.000000	0.004240	0.001939	0.018909	0.000000	0.000000	4.000000	37.000000	1.000000
14759.076021	0.101064	0.602863	-0.006458	87.623482	54.688530	107.170410	-0.326035	0.000000	-0.052507	0.000000	0.000000	0.000000	0.004240	0.001939	0.018909	0.000000	0.000000	4.000000	37.000000	1.000000
14759.079354	0.101061	0.602889	-0.006374	87.623482	54.688530	107.170410	-0.326035	0.000000	-0.052507	0.000000	0.000000	0.000000	-0.001115	0.007662	0.025097	0.000000	0.000000	4.000000	37.000000	1.000000
14759.082688	0.101061	0.602889	-0.006374	87.616486	54.534554	107.018982	-0.322883	0.000000	-0.053214	0.000000	0.000000	0.000000	-0.001115	0.007662	0.025097	0.000000	0.000000	4.000000	37.000000	1.000000
14759.086021	0.101061	0.602889	-0.006374	87.616486	54.534554	107.018982	-0.322883	0.000000	-0.053214	0.000000	0.000000	0.000000	-0.001115	0.007662	0.025097	0.000000	0.000000	4.000000	37.000000	1.000000
14759.089354	0.101061	0.602889	-0.006374	87.616486	54.534554	107.018982	-0.322883	0.000000	-0.053214	0.000000	0.000000	0.000000	-0.001115	0.007662	0.025097	0.000000	0.000000	4.000000	37.000000	1.000000
14759.092688	0.100982	0.602971	-0.006224	87.611816	54.426205	106.918755	-0.318700	0.000000	-0.053028	0.000000	0.000000	0.000000	-0.023614	0.024746	0.045095	0.000000	0.000000	4.000000	37.000000	1.000000
14759.096021	0.100982	0.602971	-0.006224	87.611816	54.426205	106.918755	-0.318700	0.000000	-0.053028	0.000000	0.000000	0.000000	-0.023614	0.024746	0.045095	0.000000	0.000000	4.000000	37.000000	1.000000
14759.099354	0.100982	0.602971	-0.006224	87.611816	54.426205	106.918755	-0.318700	0.000000	-0.053028	0.000000	0.000000	0.000000	-0.023614	0.024746	0.045095	0.000000	0.000000	4.000000	37.000000	1.000000
14759.102688	0.100982	0.602971	-0.006224	87.607063	54.315434	106.818733	-0.311184	0.000000	-0.049092	0.000000	0.000000	0.000000	-0.023614	0.024746	0.045095	0.000000	0.000000	4.000000	37.000000	1.000000
14759.106021	0.100903	0.603009	-0.006173	87.607063	54.315434	106.818733	-0.311184	0.000000	-0.049092	0.000000	0.000000	0.000000	-0.023565	0.011388	0.015246	0.000000	0.000000	4.000000	37.000000	1.000000
14759.109354	0.100903	0.603009	-0.006173	87.607063	54.315434	106.818733	-0.311184	0.000000	-0.049092	0.000000	0.000000	0.000000	-0.023565	0.011388	0.015246	0.000000	0.000000	4.000000	37.000000	1.000000
14759.112688	0.100903	0.603009	-0.006173	87.604851	54.249271	106.768875	-0.311184	0.000000	-0.049092	0.000000	0.000000	0.000000	-0.023565	0.011388	0.015246	0.000000	0.000000	4.000000	37.000000	1.000000
14759.116021	0.100903	0.603009	-0.006173	87.604851	54.249271	106.768875	-0.311184	0.000000	-0.049092	0.000000	0.000000	0.000000	-0.023565	0.011388	0.015246	0.000000	0.000000	4.000000	37.000000	1.000000
14759.119354	0.100800	0.603028	-0.006133	87.604851	54.249271	106.768875	-0.311184	0.000000	-0.049092	0.000000	0.000000	0.000000	-0.031054	0.005710	0.011929	0.000000	0.000000	4.000000	37.000000	1.000000
14759.122688	0.100800	0.603028	-0.006133	87.604774	54.233051	106.768951	-0.308643	0.000000	-0.045165	0.000000	0.000000	0.000000	-0.031054	0.005710	0.011929	0.000000	0.000000	4.000000	37.000000	1.000000
14759.126021	0.100800	0.603028	-0.006133	87.604774	54.233051	106.768951	-0.308643	0.000000	-0.045165	0.000000	0.000000	0.000000	-0.031054	0.005710	0.011929	0.000000	0.000000	4.000000	37.000000	1.000000
14759.129354	0.100800	0.603028	-0.006133	87.604774	54.233051	106.768951	-0.308643	0.000000	-0.045165	0.000000	0.000000	0.000000	-0.031054	0.005710	0.011929	0.000000	0.000000	4.000000	37.000000	1.000000
14759.132688	0.100516	0.603034	-0.006095	87.604774	54.213997	106.768921	-0.306655	0.000000	-0.039989	0.000000	0.000000	0.000000	-0.085092	0.001874	0.011554	0.000000	0.000000	4.000000	37.000000	1.000000
14759.136021	0.100516	0.603034	-0.006095	87.604774	54.213997	106.768921	-0.306655	0.000000	-0.039989	0.000000	0.000000	0.000000	-0.085092	0.001874	0.011554	0.000000	0.000000	4.000000	37.000000	1.000000
14759.139354	0.100516	0.603034	-0.006095	87.604774	54.213997	106.768921	-0.306655	0.000000	-0.039989	0.000000	0.000000	0.000000	-0.085092	0.001874	0.011554	0.000000	0.000000	4.000000	37.000000	1.000000
14759.142688	0.100516	0.603034	-0.006095	87.607140	54.247368	106.818680	-0.304730	0.000000	-0.025807	0.000000	0.000000	0.000000	-0.085092	0.001874	0.011554	0.000000	0.000000	4.000000	37.000000	1.000000
14759.146021	0.100368	0.603009	-0.006053	87.607140	54.247368	106.818680	-0.304730	0.000000	-0.025807	0.000000	0.000000	0.000000	-0.044450	-0.007584	0.012345	0.000000	0.000000	4.000000	37.000000	1.000000
14759.149354	0.100368	0.603009	-0.006053	87.607140	54.247368	106.818680	-0.304730	0.000000	-0.025807	0.000000	0.000000	0.000000	-0.044450	-0.007584	0.012345	0.000000	0.000000	4.000000	37.000000	1.000000
14759.152688	0.100368	0.603009	-0.006053	87.611816	54.328270	106.918724	-0.304730	0.000000	-0.025807	0.000000	0.000000	0.000000	-0.044450	-0.007584	0.012345	0.000000	0.000000	4.000000	37.000000	1.000000
14759.156021	0.100368	0.603009	-0.006053	87.611816	54.328270	106.918724	-0.304730	0.000000	-0.025807	0.000000	0.000000	0.000000	-0.044450	-0.007584	0.012345	0.000000	0.000000	4.000000	37.000000	1.000000
14759.159354	0.100248	0.602952	-0.005986	87.611816	54.328270	106.918724	-0.304730	0.000000	-0.025807	0.000000	0.000000	0.000000	-0.035938	-0.017032	0.020317	0.000000	0.000000	4.000000	37.000000	1.000000
14759.162688	0.100157	0.602864	-0.005891	87.616402	54.414921	107.019012	-0.302672	0.000000	-0.018399	0.000000	0.000000	0.000000	-0.027433	-0.026485	0.028292	0.000000	0.000000	4.000000	37.000000	1.000000
14759.166021	0.100157	0.602864	-0.005891	87.616402	54.414921	107.019012	-0.302672	0.000000	-0.018399	0.000000	0.000000	0.000000	-0.027433	-0.026485	0.028292	0.000000	0.000000	4.000000	37.000000	1.000000
14759.169354	0.100157	0.602864	-0.005891	87.616402	54.414921	107.019012	-0.302672	0.000000	-0.018399	0.000000	0.000000	0.000000	-0.027433	-0.026485	0.028292	0.000000	0.000000	4.000000	37.000000	1.000000
14759.172688	0.100157	0.602864	-0.005891	87.625786	54.605766	107.220970	-0.294571	0.000000	-0.007837	0.000000	0.000000	0.000000	-0.027433	-0.026485	0.028292	0.000000	0.000000	4.000000	37.000000	1.000000
14759.176021	0.100077	0.602738	-0.005742	87.625786	54.605766	107.220970	-0.294571	0.000000	-0.007837	0.000000	0.000000	0.000000	-0.023790	-0.037833	0.044773	0.000000	0.000000	4.000000	37.000000	1.000000
14759.179354	0.100077	0.602738	-0.005742	87.625786	54.605766	107.220970	-0.294571	0.000000	-0.007837	0.000000	0.000000	0.000000	-0.023790	-0.037833	0.044773	0.000000	0.000000	4.000000	37.000000	1.000000
14759.182688	0.100077	0.602738	-0.005742	87.637268	54.849102	107.475327	-0.294571	0.000000	-0.007837	0.000000	0.000000	0.000000	-0.023790	-0.037833	0.044773	0.000000	0.000000	4.000000	37.000000	1.000000
14759.186021	0.100077	0.602738	-0.005742	87.637268	54.849102	107.475327	-0.294571	0.000000	-0.007837	0.000000	0.000000	0.000000	-0.023790	-0.037833	0.044773	0.000000	0.000000	4.000000	37.000000	1.000000
14759.189354	0.100041	0.602612	-0.005602	87.637268	54.849102	107.475327	-0.294571	0.000000	-0.007837	0.000000	0.000000	0.000000	-0.010951	-0.037844	0.041910	0.000000	0.000000	4.000000	37.000000	1.000000
14759.192688	0.100041	0.602612	-0.005602	87.650063	55.182304	107.815796	-0.287108	0.000000	-0.003871	0.000000	0.000000	0.000000	-0.010951	-0.037844	0.041910	0.000000	0.000000	4.000000	37.000000	1.000000
14759.196021	0.100041	0.602612	-0.005602	87.650063	55.182304	107.815796	-0.287108	0.000000	-0.003871	0.000000	0.000000	0.000000	-0.010951	-0.037844	0.041910	0.000000	0.000000	4.000000	37.000000	1.000000
14759.199354	0.100041	0.602612	-0.005602	87.650063	55.182304	107.815796	-0.287108	0.000000	-0.003871	0.000000	0.000000	0.000000	-0.010951	-0.037844	0.041910	0.000000	0.000000	4.000000	37.000000	1.000000
14759.202688	0.100062	0.602163	-0.005304	87.670723	55.651958	108.285858	-0.280123	0.000000	-0.002046	0.000000	0.000000	0.000000	0.006341	-0.134571	0.089578	0.000000	0.000000	4.000000	37.000000	1.000000
14759.206021	0.100062	0.602163	-0.005304	87.670723	55.651958	108.285858	-0.280123	0.000000	-0.002046	0.000000	0.000000	0.000000	0.006341	-0.134571	0.089578	0.000000	0.000000	4.000000	37.000000	1.000000
14759.209354	0.100062	0.602163	-0.005304	87.670723	55.651958	108.285858	-0.280123	0.000000	-0.002046	0.000000	0.000000	0.000000	0.006341	-0.134571	0.089578	0.000000	0.000000	4.000000	37.000000	1.000000
14759.212688	0.100114	0.601847	-0.005169	87.698029	56.294090	108.925781	-0.265194	0.000000	-0.003103	0.000000	0.000000	0.000000	0.015729	-0.094844	0.040536	0.000000	0.000000	4.000000	37.000000	1.000000
14759.216021	0.100114	0.601847	-0.005169	87.698029	56.294090	108.925781	-0.265194	0.000000	-0.003103	0.000000	0.000000	0.000000	0.015729	-0.094844	0.040536	0.000000	0.000000	4.000000	37.000000	1.000000
14759.219354	0.100114	0.601847	-0.005169	87.698029	56.294090	108.925781	-0.265194	0.000000	-0.003103	0.000000	0.000000	0.000000	0.015729	-0.094844	0.040536	0.000000	0.000000	4.000000	37.000000	1.000000
14759.222688	0.100114	0.601847	-0.005169	87.731514	57.119743	109.746628	-0.258438	0.000000	-0.005725	0.000000	0.000000	0.000000	0.015729	-0.094844	0.040536	0.000000	0.000000	4.000000	37.000000	1.000000
14759.226021	0.100199	0.601474	-0.005091	87.731514	57.119743	109.746628	-0.258438	0.000000	-0.005725	0.000000	0.000000	0.000000	0.025429	-0.111915	0.023319	0.000000	0.000000	4.000000	37.000000	1.000000
14759.229354	0.100199	0.601474	-0.005091	87.731514	57.119743	109.746628	-0.258438	0.000000	-0.005725	0.000000	0.000000	0.000000	0.025429	-0.111915	0.023319	0.000000	0.000000	4.000000	37.000000	1.000000
14759.232688	0.100199	0.601474	-0.005091	87.771202	58.145065	110.764595	-0.258438	0.000000	-0.005725	0.000000	0.000000	0.000000	0.025429	-0.111915	0.023319	0.000000	0.000000	4.000000	37.000000	1.000000
14759.236021	0.100199	0.601474	-0.005091	87.771202	58.145065	110.764595	-0.258438	0.000000	-0.005725	0.000000	0.000000	0.000000	0.025429	-0.111915	0.023319	0.000000	0.000000	4.000000	37.000000	1.000000
14759.239354	0.100275	0.601019	-0.005054	87.771202	58.145065	110.764595	-0.258438	0.000000	-0.005725	0.000000	0.000000	0.000000	0.022750	-0.136574	0.011213	0.000000	0.000000	4.000000	37.000000	1.000000
14759.242688	0.100349	0.600519	-0.005025	87.816628	59.388714	111.998276	-0.254551	0.000000	-0.009963	0.000000	0.000000	0.000000	0.022174	-0.149849	0.008592	0.000000	0.000000	4.000000	37.000000	1.000000
14759.246021	0.100349	0.600519	-0.005025	87.816628	59.388714	111.998276	-0.254551	0.000000	-0.009963	0.000000	0.000000	0.000000	0.022174	-0.149849	0.008592	0.000000	0.000000	4.000000	37.000000	1.000000
14759.249354	0.100349	0.600519	-0.005025	87.816628	59.388714	111.998276	-0.254551	0.000000	-0.009963	0.000000	0.000000	0.000000	0.022174	-0.149849	0.008592	0.000000	0.000000	4.000000	37.000000	1.000000
14759.252688	0.100349	0.600519	-0.005025	87.865036	60.789928	113.392540	-0.251250	0.000000	-0.017450	0.000000	0.000000	0.000000	0.022174	-0.149849	0.008592	0.000000	0.000000	4.000000	37.000000	1.000000
14759.256021	0.100432	0.599919	-0.005058	87.865036	60.789928	113.392540	-0.251250	0.000000	-0.017450	0.000000	0.000000	0.000000	0.024838	-0.180069	-0.009859	0.000000	0.000000	4.000000	37.000000	1.000000
14759.259354	0.100432	0.599919	-0.005058	87.865036	60.789928	113.392540	-0.251250	0.000000	-0.017450	0.000000	0.000000	0.000000	0.024838	-0.180069	-0.009859	0.000000	0.000000	4.000000	37.000000	1.000000
14759.262688	0.100498	0.599243	-0.005064	87.906784	62.073811	114.667160	-0.251250	0.000000	-0.017450	0.000000	0.000000	0.000000	0.019858	-0.202793	-0.001847	0.000000	0.000000	4.000000	37.000000	1.000000
14759.266021	0.100498	0.599243	-0.005064	87.906784	62.073811	114.667160	-0.251250	0.000000	-0.017450	0.000000	0.000000	0.000000	0.019858	-0.202793	-0.001847	0.000000	0.000000	4.000000	37.000000	1.000000
14759.269354	0.100498	0.599243	-0.005064	87.906784	62.073811	114.667160	-0.251250	0.000000	-0.017450	0.000000	0.000000	0.000000	0.019858	-0.202793	-0.001847	0.000000	0.000000	4.000000	37.000000	1.000000
14759.272688	0.100498	0.599243	-0.005064	87.913063	62.181156	114.769012	-0.253201	0.000000	-0.024900	0.000000	0.000000	0.000000	0.019858	-0.202793	-0.001847	0.000000	0.000000	4.000000	37.000000	1.000000
14759.276021	0.100562	0.598523	-0.005080	87.913063	62.181156	114.769012	-0.253201	0.000000	-0.024900	0.000000	0.000000	0.000000	0.019231	-0.215955	-0.004687	0.000000	0.000000	4.000000	37.000000	1.000000
14759.279354	0.100562	0.598523	-0.005080	87.913063	62.181156	114.769012	-0.253201	0.000000	-0.024900	0.000000	0.000000	0.000000	0.019231	-0.215955	-0.004687	0.000000	0.000000	4.000000	37.000000	1.000000
14759.282688	0.100604	0.597734	-0.005093	87.880585	60.997505	113.586273	-0.253201	0.000000	-0.024900	0.000000	0.000000	0.000000	0.012643	-0.236701	-0.003908	0.000000	0.000000	4.000000	37.000000	1.000000
14759.286021	0.100604	0.597734	-0.005093	87.880585	60.997505	113.586273	-0.253201	0.000000	-0.024900	0.000000	0.000000	0.000000	0.012643	-0.236701	-0.003908	0.000000	0.000000	4.000000	37.000000	1.000000
14759.289354	0.100604	0.597734	-0.005093	87.880585	60.997505	113.586273	-0.253201	0.000000	-0.024900	0.000000	0.000000	0.000000	0.012643	-0.236701	-0.003908	0.000000	0.000000	4.000000	37.000000	1.000000
14759.292688	0.100604	0.597734	-0.005093	87.821297	59.069504	111.660042	-0.254634	0.000000	-0.030212	0.000000	0.000000	0.000000	0.012643	-0.236701	-0.003908	0.000000	0.000000	4.000000	37.000000	1.000000
14759.296021	0.100606	0.596895	-0.005083	87.821297	59.069504	111.660042	-0.254634	0.000000	-0.030212	0.000000	0.000000	0.000000	0.000672	-0.251794	0.003024	0.000000	0.000000	4.000000	37.000000	1.000000
14759.299354	0.100606	0.596895	-0.005083	87.821297	59.069504	111.660042	-0.254634	0.000000	-0.030212	0.000000	0.000000	0.000000	0.000672	-0.251794	0.003024	0.000000	0.000000	4.000000	37.000000	1.000000
14759.302688	0.100610	0.596031	-0.005067	87.747879	56.929543	109.524963	-0.254634	0.000000	-0.030212	0.000000	0.000000	0.000000	0.001066	-0.259283	0.004791	0.000000	0.000000	4.000000	37.000000	1.000000
14759.306021	0.100610	0.596031	-0.005067	87.747879	56.929543	109.524963	-0.254634	0.000000	-0.030212	0.000000	0.000000	0.000000	0.001066	-0.259283	0.004791	0.000000	0.000000	4.000000	37.000000	1.000000
14759.309354	0.100610	0.596031	-0.005067	87.747879	56.929543	109.524963	-0.254634	0.000000	-0.030212	0.000000	0.000000	0.000000	0.001066	-0.259283	0.004791	0.000000	0.000000	4.000000	37.000000	1.000000
14759.312688	0.100610	0.596031	-0.005067	87.661667	54.690643	107.291122	-0.253332	0.000000	-0.030502	0.000000	0.000000	0.000000	0.001066	-0.259283	0.004791	0.000000	0.000000	4.000000	37.000000	1.000000
14759.316021	0.100601	0.595136	-0.005108	87.661667	54.690643	107.291122	-0.253332	0.000000	-0.030502	0.000000	0.000000	0.000000	-0.002768	-0.268399	-0.012440	0.000000	0.000000	4.000000	37.000000	1.000000
14759.319354	0.100601	0.595136	-0.005108	87.661667	54.690643	107.291122	-0.253332	0.000000	-0.030502	0.000000	0.000000	0.000000	-0.002768	-0.268399	-0.012440	0.000000	0.000000	4.000000	37.000000	1.000000
14759.322688	0.100582	0.594230	-0.005191	87.587349	52.928074	105.533463	-0.253332	0.000000	-0.030502	0.000000	0.000000	0.000000	-0.005537	-0.271856	-0.024872	0.000000	0.000000	4.000000	37.000000	1.000000
14759.326021	0.100582	0.594230	-0.005191	87.587349	52.928074	105.533463	-0.253332	0.000000	-0.030502	0.000000	0.000000	0.000000	-0.005537	-0.271856	-0.024872	0.000000	0.000000	4.000000	37.000000	1.000000
14759.329354	0.100582	0.594230	-0.005191	87.587349	52.928074	105.533463	-0.253332	0.000000	-0.030502	0.000000	0.000000	0.000000	-0.005537	-0.271856	-0.024872	0.000000	0.000000	4.000000	37.000000	1.000000
14759.332688	0.100582	0.594230	-0.005191	87.513680	51.330189	103.940376	-0.259550	0.000000	-0.029118	0.000000	0.000000	0.000000	-0.005537	-0.271856	-0.024872	0.000000	0.000000	4.000000	37.000000	1.000000
14759.336021	0.100539	0.593375	-0.005285	87.513680	51.330189	103.940376	-0.259550	0.000000	-0.029118	0.000000	0.000000	0.000000	-0.013058	-0.256481	-0.028336	0.000000	0.000000	4.000000	37.000000	1.000000
14759.339354	0.100539	0.593375	-0.005285	87.513680	51.330189	103.940376	-0.259550	0.000000	-0.029118	0.000000	0.000000	0.000000	-0.013058	-0.256481	-0.028336	0.000000	0.000000	4.000000	37.000000	1.000000
14759.342688	0.100506	0.592534	-0.005433	87.438759	49.834995	102.452515	-0.259550	0.000000	-0.029118	0.000000	0.000000	0.000000	-0.009867	-0.252254	-0.044345	0.000000	0.000000	4.000000	37.000000	1.000000
14759.346021	0.100506	0.592534	-0.005433	87.438759	49.834995	102.452515	-0.259550	0.000000	-0.029118	0.000000	0.000000	0.000000	-0.009867	-0.252254	-0.044345	0.000000	0.000000	4.000000	37.000000	1.000000
14759.349354	0.100506	0.592534	-0.005433	87.438759	49.834995	102.452515	-0.259550	0.000000	-0.029118	0.000000	0.000000	0.000000	-0.009867	-0.252254	-0.044345	0.000000	0.000000	4.000000	37.000000	1.000000
14759.352688	0.100506	0.592534	-0.005433	87.357658	48.354710	100.979485	-0.271664	0.000000	-0.025297	0.000000	0.000000	0.000000	-0.009867	-0.252254	-0.044345	0.000000	0.000000	4.000000	37.000000	1.000000
14759.356021	0.100452	0.591763	-0.005576	87.357658	48.354710	100.979485	-0.271664	0.000000	-0.025297	0.000000	0.000000	0.000000	-0.016270	-0.231282	-0.042798	0.000000	0.000000	4.000000	37.000000	1.000000
14759.359354	0.100452	0.591763	-0.005576	87.357658	48.354710	100.979485	-0.271664	0.000000	-0.025297	0.000000	0.000000	0.000000	-0.016270	-0.231282	-0.042798	0.000000	0.000000	4.000000	37.000000	1.000000
14759.362688	0.100451	0.591049	-0.005680	87.257195	46.704498	99.333809	-0.271664	0.000000	-0.025297	0.000000	0.000000	0.000000	-0.000225	-0.214402	-0.031350	0.000000	0.000000	4.000000	37.000000	1.000000
14759.366021	0.100451	0.591049	-0.005680	87.257195	46.704498	99.333809	-0.271664	0.000000	-0.025297	0.000000	0.000000	0.000000	-0.000225	-0.214402	-0.031350	0.000000	0.000000	4.000000	37.000000	1.000000
14759.369354	0.100451	0.591049	-0.005680	87.257195	46.704498	99.333809	-0.271664	0.000000	-0.025297	0.000000	0.000000	0.000000	-0.000225	-0.214402	-0.031350	0.000000	0.000000	4.000000	37.000000	1.000000
14759.372688	0.100451	0.591049	-0.005680	87.150436	45.127621	97.755783	-0.284022	0.000000	-0.022548	0.000000	0.000000	0.000000	-0.000225	-0.214402	-0.031350	0.000000	0.000000	4.000000	37.000000	1.000000
14759.376021	0.100450	0.590403	-0.005784	87.150436	45.127621	97.755783	-0.284022	0.000000	-0.022548	0.000000	0.000000	0.000000	-0.000157	-0.193528	-0.031037	0.000000	0.000000	4.000000	37.000000	1.000000
14759.379354	0.100450	0.590403	-0.005784	87.150436	45.127621	97.755783	-0.284022	0.000000	-0.022548	0.000000	0.000000	0.000000	-0.000157	-0.193528	-0.031037	0.000000	0.000000	4.000000	37.000000	1.000000
14759.382688	0.100447	0.589851	-0.005802	87.038918	43.631771	96.263969	-0.284022	0.000000	-0.022548	0.000000	0.000000	0.000000	-0.001177	-0.165672	-0.005290	0.000000	0.000000	4.000000	37.000000	1.000000
14759.386021	0.100447	0.589851	-0.005802	87.038918	43.631771	96.263969	-0.284022	0.000000	-0.022548	0.000000	0.000000	0.000000	-0.001177	-0.165672	-0.005290	0.000000	0.000000	4.000000	37.000000	1.000000
14759.389354	0.100447	0.589851	-0.005802	87.038918	43.631771	96.263969	-0.284022	0.000000	-0.022548	0.000000	0.000000	0.000000	-0.001177	-0.165672	-0.005290	0.000000	0.000000	4.000000	37.000000	1.000000
14759.392688	0.100447	0.589851	-0.005802	86.927635	42.279560	94.915276	-0.290076	0.000000	-0.022325	0.000000	0.000000	0.000000	-0.001177	-0.165672	-0.005290	0.000000	0.000000	4.000000	37.000000	1.000000
14759.396021	0.100447	0.589387	-0.005801	86.927635	42.279560	94.915276	-0.290076	0.000000	-0.022325	0.000000	0.000000	0.000000	0.000031	-0.139381	0.000133	0.000000	0.000000	4.000000	37.000000	1.000000
14759.399354	0.100447	0.589387	-0.005801	86.927635	42.279560	94.915276	-0.290076	0.000000	-0.022325	0.000000	0.000000	0.000000	0.000031	-0.139381	0.000133	0.000000	0.000000	4.000000	37.000000	1.000000
14759.402688	0.100447	0.589387	-0.005801	86.826645	41.150620	93.789444	-0.290076	0.000000	-0.022325	0.000000	0.000000	0.000000	0.000031	-0.139381	0.000133	0.000000	0.000000	4.000000	37.000000	1.000000
14759.406021	0.100447	0.589387	-0.005801	86.826645	41.150620	93.789444	-0.290076	0.000000	-0.022325	0.000000	0.000000	0.000000	0.000031	-0.139381	0.000133	0.000000	0.000000	4.000000	37.000000	1.000000
14759.409354	0.100451	0.589010	-0.005782	86.826645	41.150620	93.789444	-0.290076	0.000000	-0.022325	0.000000	0.000000	0.000000	0.001254	-0.113100	0.005636	0.000000	0.000000	4.000000	37.000000	1.000000
14759.412688	0.100443	0.588713	-0.005717	86.747070	40.318104	92.961952	-0.290054	0.000000	-0.022331	0.000000	0.000000	0.000000	-0.002372	-0.088916	0.019670	0.000000	0.000000	4.000000	37.000000	1.000000
14759.416021	0.100443	0.588713	-0.005717	86.747070	40.318104	92.961952	-0.290054	0.000000	-0.022331	0.000000	0.000000	0.000000	-0.002372	-0.088916	0.019670	0.000000	0.000000	4.000000	37.000000	1.000000
14759.419354	0.100443	0.588713	-0.005717	86.747070	40.318104	92.961952	-0.290054	0.000000	-0.022331	0.000000	0.000000	0.000000	-0.002372	-0.088916	0.019670	0.000000	0.000000	4.000000	37.000000	1.000000
14759.422688	0.100423	0.588497	-0.005604	86.694351	39.788197	92.438995	-0.285836	0.000000	-0.022144	0.000000	0.000000	0.000000	-0.005990	-0.064738	0.033750	0.000000	0.000000	4.000000	37.000000	1.000000
14759.426021	0.100423	0.588497	-0.005604	86.694351	39.788197	92.438995	-0.285836	0.000000	-0.022144	0.000000	0.000000	0.000000	-0.005990	-0.064738	0.033750	0.000000	0.000000	4.000000	37.000000	1.000000
14759.429354	0.100423	0.588497	-0.005604	86.694351	39.788197	92.438995	-0.285836	0.000000	-0.022144	0.000000	0.000000	0.000000	-0.005990	-0.064738	0.033750	0.000000	0.000000	4.000000	37.000000	1.000000
14759.432688	0.100423	0.588497	-0.005604	86.675690	39.595989	92.255653	-0.280211	0.000000	-0.021146	0.000000	0.000000	0.000000	-0.005990	-0.064738	0.033750	0.000000	0.000000	4.000000	37.000000	1.000000
14759.436021	0.100391	0.588362	-0.005445	86.675690	39.595989	92.255653	-0.280211	0.000000	-0.021146	0.000000	0.000000	0.000000	-0.009610	-0.040601	0.047862	0.000000	0.000000	4.000000	37.000000	1.000000
14759.439354	0.100391	0.588362	-0.005445	86.675690	39.595989	92.255653	-0.280211	0.000000	-0.021146	0.000000	0.000000	0.000000	-0.009610	-0.040601	0.047862	0.000000	0.000000	4.000000	37.000000	1.000000
14759.442688	0.100391	0.588362	-0.005445	86.676453	39.593178	92.261093	-0.280211	0.000000	-0.021146	0.000000	0.000000	0.000000	-0.009610	-0.040601	0.047862	0.000000	0.000000	4.000000	37.000000	1.000000
14759.446021	0.100391	0.588362	-0.005445	86.676453	39.593178	92.261093	-0.280211	0.000000	-0.021146	0.000000	0.000000	0.000000	-0.009610	-0.040601	0.047862	0.000000	0.000000	4.000000	37.000000	1.000000
14759.449354	0.100365	0.588289	-0.005259	86.676453	39.593178	92.261093	-0.280211	0.000000	-0.021146	0.000000	0.000000	0.000000	-0.007900	-0.021966	0.055626	0.000000	0.000000	4.000000	37.000000	1.000000
14759.452688	0.100365	0.588289	-0.005259	86.671684	39.511478	92.185875	-0.272234	0.000000	-0.019544	0.000000	0.000000	0.000000	-0.007900	-0.021966	0.055626	0.000000	0.000000	4.000000	37.000000	1.000000
14759.456021	0.100365	0.588289	-0.005259	86.671684	39.511478	92.185875	-0.272234	0.000000	-0.019544	0.000000	0.000000	0.000000	-0.007900	-0.021966	0.055626	0.000000	0.000000	4.000000	37.000000	1.000000
14759.459354	0.100365	0.588289	-0.005259	86.671684	39.511478	92.185875	-0.272234	0.000000	-0.019544	0.000000	0.000000	0.000000	-0.007900	-0.021966	0.055626	0.000000	0.000000	4.000000	37.000000	1.000000
14759.462688	0.100288	0.588331	-0.004893	86.660469	39.405903	92.088272	-0.262963	0.000000	-0.018228	0.000000	0.000000	0.000000	-0.022891	0.012572	0.109951	0.000000	0.000000	4.000000	37.000000	1.000000
14759.466021	0.100288	0.588331	-0.004893	86.660469	39.405903	92.088272	-0.262963	0.000000	-0.018228	0.000000	0.000000	0.000000	-0.022891	0.012572	0.109951	0.000000	0.000000	4.000000	37.000000	1.000000
14759.469354	0.100288	0.588331	-0.004893	86.660469	39.405903	92.088272	-0.262963	0.000000	-0.018228	0.000000	0.000000	0.000000	-0.022891	0.012572	0.109951	0.000000	0.000000	4.000000	37.000000	1.000000
14759.472688	0.100258	0.588402	-0.004726	86.648071	39.225136	91.914963	-0.244638	0.000000	-0.014412	0.000000	0.000000	0.000000	-0.009184	0.021480	0.050055	0.000000	0.000000	4.000000	37.000000	1.000000
14759.476021	0.100258	0.588402	-0.004726	86.648071	39.225136	91.914963	-0.244638	0.000000	-0.014412	0.000000	0.000000	0.000000	-0.009184	0.021480	0.050055	0.000000	0.000000	4.000000	37.000000	1.000000
14759.479354	0.100258	0.588402	-0.004726	86.648071	39.225136	91.914963	-0.244638	0.000000	-0.014412	0.000000	0.000000	0.000000	-0.009184	0.021480	0.050055	0.000000	0.000000	4.000000	37.000000	1.000000
14759.482688	0.100258	0.588402	-0.004726	86.635880	38.926731	91.614815	-0.236296	0.000000	-0.012882	0.000000	0.000000	0.000000	-0.009184	0.021480	0.050055	0.000000	0.000000	4.000000	37.000000	1.000000
14759.486021	0.100202	0.588525	-0.004568	86.635880	38.926731	91.614815	-0.236296	0.000000	-0.012882	0.000000	0.000000	0.000000	-0.016573	0.036680	0.047272	0.000000	0.000000	4.000000	37.000000	1.000000
14759.489354	0.100202	0.588525	-0.004568	86.635880	38.926731	91.614815	-0.236296	0.000000	-0.012882	0.000000	0.000000	0.000000	-0.016573	0.036680	0.047272	0.000000	0.000000	4.000000	37.000000	1.000000
14759.492688	0.100202	0.588525	-0.004568	86.626694	38.405453	91.084343	-0.236296	0.000000	-0.012882	0.000000	0.000000	0.000000	-0.016573	0.036680	0.047272	0.000000	0.000000	4.000000	37.000000	1.000000
14759.496021	0.100202	0.588525	-0.004568	86.626694	38.405453	91.084343	-0.236296	0.000000	-0.012882	0.000000	0.000000	0.000000	-0.016573	0.036680	0.047272	0.000000	0.000000	4.000000	37.000000	1.000000
14759.499354	0.100120	0.588654	-0.004430	86.626694	38.405453	91.084343	-0.236296	0.000000	-0.012882	0.000000	0.000000	0.000000	-0.024597	0.038751	0.041649	0.000000	0.000000	4.000000	37.000000	1.000000
14759.502688	0.100120	0.588654	-0.004430	86.625420	37.731647	90.395653	-0.228417	0.000000	-0.010119	0.000000	0.000000	0.000000	-0.024597	0.038751	0.041649	0.000000	0.000000	4.000000	37.000000	1.000000
14759.506021	0.100120	0.588654	-0.004430	86.625420	37.731647	90.395653	-0.228417	0.000000	-0.010119	0.000000	0.000000	0.000000	-0.024597	0.038751	0.041649	0.000000	0.000000	4.000000	37.000000	1.000000
14759.509354	0.100120	0.588654	-0.004430	86.625420	37.731647	90.395653	-0.228417	0.000000	-0.010119	0.000000	0.000000	0.000000	-0.024597	0.038751	0.041649	0.000000	0.000000	4.000000	37.000000	1.000000
14759.512688	0.099856	0.588908	-0.004196	86.617714	37.132717	89.790871	-0.221475	0.000000	-0.006020	0.000000	0.000000	0.000000	-0.079254	0.076119	0.069937	0.000000	0.000000	4.000000	37.000000	1.000000
14759.516021	0.099856	0.588908	-0.004196	86.617714	37.132717	89.790871	-0.221475	0.000000	-0.006020	0.000000	0.000000	0.000000	-0.079254	0.076119	0.069937	0.000000	0.000000	4.000000	37.000000	1.000000
14759.519354	0.099856	0.588908	-0.004196	86.617714	37.132717	89.790871	-0.221475	0.000000	-0.006020	0.000000	0.000000	0.000000	-0.079254	0.076119	0.069937	0.000000	0.000000	4.000000	37.000000	1.000000
14759.522688	0.099676	0.589007	-0.004095	86.604317	36.855343	89.527008	-0.209819	0.000000	0.007189	0.000000	0.000000	0.000000	-0.054193	0.029771	0.030384	0.000000	0.000000	4.000000	37.000000	1.000000
14759.526021	0.099676	0.589007	-0.004095	86.604317	36.855343	89.527008	-0.209819	0.000000	0.007189	0.000000	0.000000	0.000000	-0.054193	0.029771	0.030384	0.000000	0.000000	4.000000	37.000000	1.000000
14759.529354	0.099676	0.589007	-0.004095	86.604317	36.855343	89.527008	-0.209819	0.000000	0.007189	0.000000	0.000000	0.000000	-0.054193	0.029771	0.030384	0.000000	0.000000	4.000000	37.000000	1.000000
14759.532688	0.099676	0.589007	-0.004095	86.592796	36.741039	89.439743	-0.204755	0.000000	0.016221	0.000000	0.000000	0.000000	-0.054193	0.029771	0.030384	0.000000	0.000000	4.000000	37.000000	1.000000
14759.536021	0.099479	0.589099	-0.003966	86.592796	36.741039	89.439743	-0.204755	0.000000	0.016221	0.000000	0.000000	0.000000	-0.059122	0.027720	0.038808	0.000000	0.000000	4.000000	37.000000	1.000000
14759.539354	0.099479	0.589099	-0.003966	86.592796	36.741039	89.439743	-0.204755	0.000000	0.016221	0.000000	0.000000	0.000000	-0.059122	0.027720	0.038808	0.000000	0.000000	4.000000	37.000000	1.000000
14759.542688	0.099479	0.589099	-0.003966	86.581436	36.627472	89.353249	-0.204755	0.000000	0.016221	0.000000	0.000000	0.000000	-0.059122	0.027720	0.038808	0.000000	0.000000	4.000000	37.000000	1.000000
14759.546021	0.099479	0.589099	-0.003966	86.581436	36.627472	89.353249	-0.204755	0.000000	0.016221	0.000000	0.000000	0.000000	-0.059122	0.027720	0.038808	0.000000	0.000000	4.000000	37.000000	1.000000
14759.549354	0.099279	0.589148	-0.003846	86.581436	36.627472	89.353249	-0.204755	0.000000	0.016221	0.000000	0.000000	0.000000	-0.059772	0.014561	0.035964	0.000000	0.000000	4.000000	37.000000	1.000000
14759.552688	0.099279	0.589148	-0.003846	86.575775	36.557220	89.310143	-0.198287	0.000000	0.026075	0.000000	0.000000	0.000000	-0.059772	0.014561	0.035964	0.000000	0.000000	4.000000	37.000000	1.000000
14759.556021	0.099279	0.589148	-0.003846	86.575775	36.557220	89.310143	-0.198287	0.000000	0.026075	0.000000	0.000000	0.000000	-0.059772	0.014561	0.035964	0.000000	0.000000	4.000000	37.000000	1.000000
14759.559354	0.099279	0.589148	-0.003846	86.575775	36.557220	89.310143	-0.198287	0.000000	0.026075	0.000000	0.000000	0.000000	-0.059772	0.014561	0.035964	0.000000	0.000000	4.000000	37.000000	1.000000
14759.562688	0.098913	0.589137	-0.003559	86.575775	36.532722	89.310112	-0.192293	0.000000	0.036037	0.000000	0.000000	0.000000	-0.109789	-0.003345	0.085925	0.000000	0.000000	4.000000	37.000000	1.000000
14759.566021	0.098913	0.589137	-0.003559	86.575775	36.532722	89.310112	-0.192293	0.000000	0.036037	0.000000	0.000000	0.000000	-0.109789	-0.003345	0.085925	0.000000	0.000000	4.000000	37.000000	1.000000
14759.569354	0.098913	0.589137	-0.003559	86.575775	36.532722	89.310112	-0.192293	0.000000	0.036037	0.000000	0.000000	0.000000	-0.109789	-0.003345	0.085925	0.000000	0.000000	4.000000	37.000000	1.000000
14759.572688	0.098755	0.589088	-0.003353	86.575775	36.508343	89.310196	-0.177973	0.000000	0.054335	0.000000	0.000000	0.000000	-0.047424	-0.014467	0.061931	0.000000	0.000000	4.000000	37.000000	1.000000
14759.576021	0.098755	0.589088	-0.003353	86.575775	36.508343	89.310196	-0.177973	0.000000	0.054335	0.000000	0.000000	0.000000	-0.047424	-0.014467	0.061931	0.000000	0.000000	4.000000	37.000000	1.000000
14759.579354	0.098755	0.589088	-0.003353	86.575775	36.508343	89.310196	-0.177973	0.000000	0.054335	0.000000	0.000000	0.000000	-0.047424	-0.014467	0.061931	0.000000	0.000000	4.000000	37.000000	1.000000
14759.582688	0.098755	0.589088	-0.003353	86.581497	36.524063	89.353203	-0.167651	0.000000	0.062239	0.000000	0.000000	0.000000	-0.047424	-0.014467	0.061931	0.000000	0.000000	4.000000	37.000000	1.000000
14759.586021	0.098573	0.588996	-0.003151	86.581497	36.524063	89.353203	-0.167651	0.000000	0.062239	0.000000	0.000000	0.000000	-0.054552	-0.027650	0.060499	0.000000	0.000000	4.000000	37.000000	1.000000
14759.589354	0.098573	0.588996	-0.003151	86.581497	36.524063	89.353203	-0.167651	0.000000	0.062239	0.000000	0.000000	0.000000	-0.054552	-0.027650	0.060499	0.000000	0.000000	4.000000	37.000000	1.000000
14759.592688	0.098573	0.588996	-0.003151	86.590042	36.561653	89.418106	-0.167651	0.000000	0.062239	0.000000	0.000000	0.000000	-0.054552	-0.027650	0.060499	0.000000	0.000000	4.000000	37.000000	1.000000
14759.596021	0.098573	0.588996	-0.003151	86.590042	36.561653	89.418106	-0.167651	0.000000	0.062239	0.000000	0.000000	0.000000	-0.054552	-0.027650	0.060499	0.000000	0.000000	4.000000	37.000000	1.000000
14759.599354	0.098394	0.588853	-0.002936	86.590042	36.561653	89.418106	-0.167651	0.000000	0.062239	0.000000	0.000000	0.000000	-0.053689	-0.042907	0.064688	0.000000	0.000000	4.000000	37.000000	1.000000
14759.602688	0.098394	0.588853	-0.002936	86.601433	36.624153	89.505241	-0.157568	0.000000	0.071331	0.000000	0.000000	0.000000	-0.053689	-0.042907	0.064688	0.000000	0.000000	4.000000	37.000000	1.000000
14759.606021	0.098394	0.588853	-0.002936	86.601433	36.624153	89.505241	-0.157568	0.000000	0.071331	0.000000	0.000000	0.000000	-0.053689	-0.042907	0.064688	0.000000	0.000000	4.000000	37.000000	1.000000
14759.609354	0.098394	0.588853	-0.002936	86.601433	36.624153	89.505241	-0.157568	0.000000	0.071331	0.000000	0.000000	0.000000	-0.053689	-0.042907	0.064688	0.000000	0.000000	4.000000	37.000000	1.000000
14759.612688	0.098084	0.588560	-0.002491	86.612854	36.687103	89.592796	-0.146786	0.000000	0.080279	0.000000	0.000000	0.000000	-0.093086	-0.087992	0.133511	0.000000	0.000000	4.000000	37.000000	1.000000
14759.616021	0.098084	0.588560	-0.002491	86.612854	36.687103	89.592796	-0.146786	0.000000	0.080279	0.000000	0.000000	0.000000	-0.093086	-0.087992	0.133511	0.000000	0.000000	4.000000	37.000000	1.000000
14759.619354	0.098084	0.588560	-0.002491	86.612854	36.687103	89.592796	-0.146786	0.000000	0.080279	0.000000	0.000000	0.000000	-0.093086	-0.087992	0.133511	0.000000	0.000000	4.000000	37.000000	1.000000
14759.622688	0.098084	0.588560	-0.002491	86.627106	36.775513	89.703186	-0.124535	0.000000	0.095793	0.000000	0.000000	0.000000	-0.093086	-0.087992	0.133511	0.000000	0.000000	4.000000	37.000000	1.000000
14759.626021	0.097948	0.588416	-0.002285	86.627106	36.775513	89.703186	-0.124535	0.000000	0.095793	0.000000	0.000000	0.000000	-0.040903	-0.043009	0.061795	0.000000	0.000000	4.000000	37.000000	1.000000
14759.629354	0.097948	0.588416	-0.002285	86.627106	36.775513	89.703186	-0.124535	0.000000	0.095793	0.000000	0.000000	0.000000	-0.040903	-0.043009	0.061795	0.000000	0.000000	4.000000	37.000000	1.000000
14759.632688	0.097948	0.588416	-0.002285	86.638496	36.848125	89.792274	-0.124535	0.000000	0.095793	0.000000	0.000000	0.000000	-0.040903	-0.043009	0.061795	0.000000	0.000000	4.000000	37.000000	1.000000
14759.636021	0.097948	0.588416	-0.002285	86.638496	36.848125	89.792274	-0.124535	0.000000	0.095793	0.000000	0.000000	0.000000	-0.040903	-0.043009	0.061795	0.000000	0.000000	4.000000	37.000000	1.000000
14759.639354	0.097849	0.588280	-0.002112	86.638496	36.848125	89.792274	-0.124535	0.000000	0.095793	0.000000	0.000000	0.000000	-0.029500	-0.040965	0.051946	0.000000	0.000000	4.000000	37.000000	1.000000
14759.642688	0.097849	0.588280	-0.002112	86.647018	36.898769	89.859360	-0.114235	0.000000	0.102610	0.000000	0.000000	0.000000	-0.029500	-0.040965	0.051946	0.000000	0.000000	4.000000	37.000000	1.000000
14759.646021	0.097849	0.588280	-0.002112	86.647018	36.898769	89.859360	-0.114235	0.000000	0.102610	0.000000	0.000000	0.000000	-0.029500	-0.040965	0.051946	0.000000	0.000000	4.000000	37.000000	1.000000
14759.649354	0.097849	0.588280	-0.002112	86.647018	36.898769	89.859360	-0.114235	0.000000	0.102610	0.000000	0.000000	0.000000	-0.029500	-0.040965	0.051946	0.000000	0.000000	4.000000	37.000000	1.000000
14759.652688	0.097716	0.588085	-0.001892	86.655548	36.957985	89.926842	-0.105578	0.000000	0.107527	0.000000	0.000000	0.000000	-0.040087	-0.058336	0.065940	0.000000	0.000000	4.000000	37.000000	1.000000
14759.656021	0.097716	0.588085	-0.001892	86.655548	36.957985	89.926842	-0.105578	0.000000	0.107527	0.000000	0.000000	0.000000	-0.040087	-0.058336	0.065940	0.000000	0.000000	4.000000	37.000000	1.000000
14759.659354	0.097716	0.588085	-0.001892	86.655548	36.957985	89.926842	-0.105578	0.000000	0.107527	0.000000	0.000000	0.000000	-0.040087	-0.058336	0.065940	0.000000	0.000000	4.000000	37.000000	1.000000
14759.662688	0.097716	0.588085	-0.001892	86.658363	36.975048	89.949348	-0.094588	0.000000	0.114208	0.000000	0.000000	0.000000	-0.040087	-0.058336	0.065940	0.000000	0.000000	4.000000	37.000000	1.000000
14759.666021	0.097694	0.588032	-0.001782	86.658363	36.975048	89.949348	-0.094588	0.000000	0.114208	0.000000	0.000000	0.000000	-0.006483	-0.016029	0.033016	0.000000	0.000000	4.000000	37.000000	1.000000
14759.669354	0.097694	0.588032	-0.001782	86.658363	36.975048	89.949348	-0.094588	0.000000	0.114208	0.000000	0.000000	0.000000	-0.006483	-0.016029	0.033016	0.000000	0.000000	4.000000	37.000000	1.000000
14759.672688	0.097696	0.588023	-0.001667	86.656250	36.924656	89.900047	-0.094588	0.000000	0.114208	0.000000	0.000000	0.000000	0.000610	-0.002863	0.034462	0.000000	0.000000	4.000000	37.000000	1.000000
14759.676021	0.097696	0.588023	-0.001667	86.656250	36.924656	89.900047	-0.094588	0.000000	0.114208	0.000000	0.000000	0.000000	0.000610	-0.002863	0.034462	0.000000	0.000000	4.000000	37.000000	1.000000
14759.679354	0.097696	0.588023	-0.001667	86.656250	36.924656	89.900047	-0.094588	0.000000	0.114208	0.000000	0.000000	0.000000	0.000610	-0.002863	0.034462	0.000000	0.000000	4.000000	37.000000	1.000000
14759.682688	0.097696	0.588023	-0.001667	86.655609	36.824486	89.797745	-0.083341	0.000000	0.115187	0.000000	0.000000	0.000000	0.000610	-0.002863	0.034462	0.000000	0.000000	4.000000	37.000000	1.000000
14759.686021	0.097698	0.588013	-0.001552	86.655609	36.824486	89.797745	-0.083341	0.000000	0.115187	0.000000	0.000000	0.000000	0.000602	-0.002859	0.034461	0.000000	0.000000	4.000000	37.000000	1.000000
14759.689354	0.097698	0.588013	-0.001552	86.655609	36.824486	89.797745	-0.083341	0.000000	0.115187	0.000000	0.000000	0.000000	0.000602	-0.002859	0.034461	0.000000	0.000000	4.000000	37.000000	1.000000
14759.692688	0.097698	0.588013	-0.001552	86.654144	36.629414	89.592941	-0.083341	0.000000	0.115187	0.000000	0.000000	0.000000	0.000602	-0.002859	0.034461	0.000000	0.000000	4.000000	37.000000	1.000000
14759.696021	0.097698	0.588013	-0.001552	86.654144	36.629414	89.592941	-0.083341	0.000000	0.115187	0.000000	0.000000	0.000000	0.000602	-0.002859	0.034461	0.000000	0.000000	4.000000	37.000000	1.000000
14759.699354	0.097724	0.588047	-0.001432	86.654144	36.629414	89.592941	-0.083341	0.000000	0.115187	0.000000	0.000000	0.000000	0.007700	0.010311	0.035907	0.000000	0.000000	4.000000	37.000000	1.000000
14759.702688	0.097724	0.588047	-0.001432	86.651161	36.242683	89.184074	-0.077598	0.000000	0.115087	0.000000	0.000000	0.000000	0.007700	0.010311	0.035907	0.000000	0.000000	4.000000	37.000000	1.000000
14759.706021	0.097724	0.588047	-0.001432	86.651161	36.242683	89.184074	-0.077598	0.000000	0.115087	0.000000	0.000000	0.000000	0.007700	0.010311	0.035907	0.000000	0.000000	4.000000	37.000000	1.000000
14759.709354	0.097724	0.588047	-0.001432	86.651161	36.242683	89.184074	-0.077598	0.000000	0.115087	0.000000	0.000000	0.000000	0.007700	0.010311	0.035907	0.000000	0.000000	4.000000	37.000000	1.000000
14759.712688	0.097790	0.588149	-0.001228	86.648186	35.853848	88.775841	-0.071613	0.000000	0.113804	0.000000	0.000000	0.000000	0.019931	0.030352	0.061280	0.000000	0.000000	4.000000	37.000000	1.000000
14759.716021	0.097790	0.588149	-0.001228	86.648186	35.853848	88.775841	-0.071613	0.000000	0.113804	0.000000	0.000000	0.000000	0.019931	0.030352	0.061280	0.000000	0.000000	4.000000	37.000000	1.000000
14759.719354	0.097790	0.588149	-0.001228	86.648186	35.853848	88.775841	-0.071613	0.000000	0.113804	0.000000	0.000000	0.000000	0.019931	0.030352	0.061280	0.000000	0.000000	4.000000	37.000000	1.000000
14759.722688	0.097790	0.588149	-0.001228	86.643456	35.518932	88.421989	-0.061400	0.000000	0.110482	0.000000	0.000000	0.000000	0.019931	0.030352	0.061280	0.000000	0.000000	4.000000	37.000000	1.000000
14759.726021	0.097831	0.588215	-0.001143	86.643456	35.518932	88.421989	-0.061400	0.000000	0.110482	0.000000	0.000000	0.000000	0.012236	0.020058	0.025371	0.000000	0.000000	4.000000	37.000000	1.000000
14759.729354	0.097831	0.588215	-0.001143	86.643456	35.518932	88.421989	-0.061400	0.000000	0.110482	0.000000	0.000000	0.000000	0.012236	0.020058	0.025371	0.000000	0.000000	4.000000	37.000000	1.000000
14759.732688	0.097831	0.588215	-0.001143	86.635353	35.311039	88.203217	-0.061400	0.000000	0.110482	0.000000	0.000000	0.000000	0.012236	0.020058	0.025371	0.000000	0.000000	4.000000	37.000000	1.000000
14759.736021	0.097831	0.588215	-0.001143	86.635353	35.311039	88.203217	-0.061400	0.000000	0.110482	0.000000	0.000000	0.000000	0.012236	0.020058	0.025371	0.000000	0.000000	4.000000	37.000000	1.000000
14759.739354	0.097865	0.588315	-0.001089	86.635353	35.311039	88.203217	-0.061400	0.000000	0.110482	0.000000	0.000000	0.000000	0.010275	0.029804	0.016233	0.000000	0.000000	4.000000	37.000000	1.000000
14759.742688	0.097865	0.588315	-0.001089	86.621712	35.186966	88.071953	-0.057171	0.000000	0.108443	0.000000	0.000000	0.000000	0.010275	0.029804	0.016233	0.000000	0.000000	4.000000	37.000000	1.000000
14759.746021	0.097865	0.588315	-0.001089	86.621712	35.186966	88.071953	-0.057171	0.000000	0.108443	0.000000	0.000000	0.000000	0.010275	0.029804	0.016233	0.000000	0.000000	4.000000	37.000000	1.000000
14759.749354	0.097865	0.588315	-0.001089	86.621712	35.186966	88.071953	-0.057171	0.000000	0.108443	0.000000	0.000000	0.000000	0.010275	0.029804	0.016233	0.000000	0.000000	4.000000	37.000000	1.000000
14759.752688	0.097940	0.588465	-0.001059	86.613029	35.127510	88.009628	-0.054466	0.000000	0.106730	0.000000	0.000000	0.000000	0.022366	0.045113	0.009230	0.000000	0.000000	4.000000	37.000000	1.000000
14759.756021	0.097940	0.588465	-0.001059	86.613029	35.127510	88.009628	-0.054466	0.000000	0.106730	0.000000	0.000000	0.000000	0.022366	0.045113	0.009230	0.000000	0.000000	4.000000	37.000000	1.000000
14759.759354	0.097940	0.588465	-0.001059	86.613029	35.127510	88.009628	-0.054466	0.000000	0.106730	0.000000	0.000000	0.000000	0.022366	0.045113	0.009230	0.000000	0.000000	4.000000	37.000000	1.000000
14759.762688	0.097940	0.588465	-0.001059	86.604317	35.065601	87.947617	-0.052928	0.000000	0.103003	0.000000	0.000000	0.000000	0.022366	0.045113	0.009230	0.000000	0.000000	4.000000	37.000000	1.000000
14759.766021	0.097945	0.588528	-0.001033	86.604317	35.065601	87.947617	-0.052928	0.000000	0.103003	0.000000	0.000000	0.000000	0.001665	0.018730	0.007753	0.000000	0.000000	4.000000	37.000000	1.000000
14759.769354	0.097945	0.588528	-0.001033	86.604317	35.065601	87.947617	-0.052928	0.000000	0.103003	0.000000	0.000000	0.000000	0.001665	0.018730	0.007753	0.000000	0.000000	4.000000	37.000000	1.000000
14759.772688	0.097945	0.588528	-0.001033	86.595673	35.004017	87.885864	-0.052928	0.000000	0.103003	0.000000	0.000000	0.000000	0.001665	0.018730	0.007753	0.000000	0.000000	4.000000	37.000000	1.000000
14759.776021	0.097945	0.588528	-0.001033	86.595673	35.004017	87.885864	-0.052928	0.000000	0.103003	0.000000	0.000000	0.000000	0.001665	0.018730	0.007753	0.000000	0.000000	4.000000	37.000000	1.000000
14759.779354	0.097946	0.588597	-0.001030	86.595673	35.004017	87.885864	-0.052928	0.000000	0.103003	0.000000	0.000000	0.000000	0.000155	0.020846	0.000717	0.000000	0.000000	4.000000	37.000000	1.000000
14759.782688	0.097946	0.588597	-0.001030	86.592796	34.986301	87.865425	-0.051636	0.000000	0.102725	0.000000	0.000000	0.000000	0.000155	0.020846	0.000717	0.000000	0.000000	4.000000	37.000000	1.000000
14759.786021	0.097946	0.588597	-0.001030	86.592796	34.986301	87.865425	-0.051636	0.000000	0.102725	0.000000	0.000000	0.000000	0.000155	0.020846	0.000717	0.000000	0.000000	4.000000	37.000000	1.000000
14759.789354	0.097946	0.588597	-0.001030	86.592796	34.986301	87.865425	-0.051636	0.000000	0.102725	0.000000	0.000000	0.000000	0.000155	0.020846	0.000717	0.000000	0.000000	4.000000	37.000000	1.000000
14759.792688	0.097951	0.588644	-0.001112	86.592796	34.986301	87.865425	-0.051516	0.000000	0.102699	0.000000	0.000000	0.000000	0.001512	0.013949	-0.024599	0.000000	0.000000	4.000000	37.000000	1.000000
14759.796021	0.097951	0.588644	-0.001112	86.592796	34.986301	87.865425	-0.051516	0.000000	0.102699	0.000000	0.000000	0.000000	0.001512	0.013949	-0.024599	0.000000	0.000000	4.000000	37.000000	1.000000
14759.799354	0.097951	0.588644	-0.001112	86.592796	34.986301	87.865425	-0.051516	0.000000	0.102699	0.000000	0.000000	0.000000	0.001512	0.013949	-0.024599	0.000000	0.000000	4.000000	37.000000	1.000000
14759.802688	0.097951	0.588644	-0.001112	86.592796	34.986301	87.865425	-0.055616	0.000000	0.102447	0.000000	0.000000	0.000000	0.001512	0.013949	-0.024599	0.000000	0.000000	4.000000	37.000000	1.000000
14759.806021	0.097958	0.588665	-0.001187	86.592796	34.986301	87.865425	-0.055616	0.000000	0.102447	0.000000	0.000000	0.000000	0.001962	0.006300	-0.022494	0.000000	0.000000	4.000000	37.000000	1.000000
14759.809354	0.097958	0.588665	-0.001187	86.592796	34.986301	87.865425	-0.055616	0.000000	0.102447	0.000000	0.000000	0.000000	0.001962	0.006300	-0.022494	0.000000	0.000000	4.000000	37.000000	1.000000
14759.812688	0.097958	0.588665	-0.001187	86.592796	34.989033	87.865410	-0.055616	0.000000	0.102447	0.000000	0.000000	0.000000	0.001962	0.006300	-0.022494	0.000000	0.000000	4.000000	37.000000	1.000000
14759.816021	0.097958	0.588665	-0.001187	86.592796	34.989033	87.865410	-0.055616	0.000000	0.102447	0.000000	0.000000	0.000000	0.001962	0.006300	-0.022494	0.000000	0.000000	4.000000	37.000000	1.000000
14759.819354	0.097942	0.588686	-0.001258	86.592796	34.989033	87.865410	-0.055616	0.000000	0.102447	0.000000	0.000000	0.000000	-0.004532	0.006305	-0.021100	0.000000	0.000000	4.000000	37.000000	1.000000
14759.822688	0.097942	0.588686	-0.001258	86.592171	35.014076	87.892120	-0.059365	0.000000	0.102120	0.000000	0.000000	0.000000	-0.004532	0.006305	-0.021100	0.000000	0.000000	4.000000	37.000000	1.000000
14759.826021	0.097942	0.588686	-0.001258	86.592171	35.014076	87.892120	-0.059365	0.000000	0.102120	0.000000	0.000000	0.000000	-0.004532	0.006305	-0.021100	0.000000	0.000000	4.000000	37.000000	1.000000
14759.829354	0.097942	0.588686	-0.001258	86.592171	35.014076	87.892120	-0.059365	0.000000	0.102120	0.000000	0.000000	0.000000	-0.004532	0.006305	-0.021100	0.000000	0.000000	4.000000	37.000000	1.000000
14759.832688	0.097942	0.588739	-0.001363	86.592171	35.016808	87.892143	-0.062881	0.000000	0.102876	0.000000	0.000000	0.000000	-0.000004	0.016014	-0.031637	0.000000	0.000000	4.000000	37.000000	1.000000
14759.836021	0.097942	0.588739	-0.001363	86.592171	35.016808	87.892143	-0.062881	0.000000	0.102876	0.000000	0.000000	0.000000	-0.000004	0.016014	-0.031637	0.000000	0.000000	4.000000	37.000000	1.000000
14759.839354	0.097942	0.588739	-0.001363	86.592171	35.016808	87.892143	-0.062881	0.000000	0.102876	0.000000	0.000000	0.000000	-0.000004	0.016014	-0.031637	0.000000	0.000000	4.000000	37.000000	1.000000
14759.842688	0.097942	0.588739	-0.001363	86.586426	34.981388	87.851227	-0.068154	0.000000	0.102876	0.000000	0.000000	0.000000	-0.000004	0.016014	-0.031637	0.000000	0.000000	4.000000	37.000000	1.000000
14759.846021	0.097984	0.588764	-0.001379	86.586426	34.981388	87.851227	-0.068154	0.000000	0.102876	0.000000	0.000000	0.000000	0.012530	0.007628	-0.004898	0.000000	0.000000	4.000000	37.000000	1.000000
14759.849354	0.097984	0.588764	-0.001379	86.586426	34.981388	87.851227	-0.068154	0.000000	0.102876	0.000000	0.000000	0.000000	0.012530	0.007628	-0.004898	0.000000	0.000000	4.000000	37.000000	1.000000
14759.852688	0.097984	0.588764	-0.001379	86.577660	34.925816	87.790039	-0.068154	0.000000	0.102876	0.000000	0.000000	0.000000	0.012530	0.007628	-0.004898	0.000000	0.000000	4.000000	37.000000	1.000000
14759.856021	0.097984	0.588764	-0.001379	86.577660	34.925816	87.790039	-0.068154	0.000000	0.102876	0.000000	0.000000	0.000000	0.012530	0.007628	-0.004898	0.000000	0.000000	4.000000	37.000000	1.000000
14759.859354	0.098055	0.588827	-0.001368	86.577660	34.925816	87.790039	-0.068154	0.000000	0.102876	0.000000	0.000000	0.000000	0.021139	0.018724	0.003554	0.000000	0.000000	4.000000	37.000000	1.000000
14759.862688	0.098104	0.588889	-0.001351	86.569092	34.873394	87.729355	-0.068971	0.000000	0.100788	0.000000	0.000000	0.000000	0.014649	0.018752	0.004945	0.000000	0.000000	4.000000	37.000000	1.000000
14759.866021	0.098104	0.588889	-0.001351	86.569092	34.873394	87.729355	-0.068971	0.000000	0.100788	0.000000	0.000000	0.000000	0.014649	0.018752	0.004945	0.000000	0.000000	4.000000	37.000000	1.000000
14759.869354	0.098104	0.588889	-0.001351	86.569092	34.873394	87.729355	-0.068971	0.000000	0.100788	0.000000	0.000000	0.000000	0.014649	0.018752	0.004945	0.000000	0.000000	4.000000	37.000000	1.000000
14759.872688	0.098104	0.588889	-0.001351	86.560371	34.818420	87.668831	-0.067554	0.000000	0.094823	0.000000	0.000000	0.000000	0.014649	0.018752	0.004945	0.000000	0.000000	4.000000	37.000000	1.000000
14759.876021	0.098157	0.588945	-0.001311	86.560371	34.818420	87.668831	-0.067554	0.000000	0.094823	0.000000	0.000000	0.000000	0.016164	0.016639	0.011975	0.000000	0.000000	4.000000	37.000000	1.000000
14759.879354	0.098157	0.588945	-0.001311	86.560371	34.818420	87.668831	-0.067554	0.000000	0.094823	0.000000	0.000000	0.000000	0.016164	0.016639	0.011975	0.000000	0.000000	4.000000	37.000000	1.000000
14759.882688	0.098157	0.588945	-0.001311	86.551727	34.758293	87.608635	-0.067554	0.000000	0.094823	0.000000	0.000000	0.000000	0.016164	0.016639	0.011975	0.000000	0.000000	4.000000	37.000000	1.000000
14759.886021	0.098157	0.588945	-0.001311	86.551727	34.758293	87.608635	-0.067554	0.000000	0.094823	0.000000	0.000000	0.000000	0.016164	0.016639	0.011975	0.000000	0.000000	4.000000	37.000000	1.000000
14759.889354	0.098163	0.589007	-0.001285	86.551727	34.758293	87.608635	-0.067554	0.000000	0.094823	0.000000	0.000000	0.000000	0.001663	0.018723	0.007733	0.000000	0.000000	4.000000	37.000000	1.000000
14759.892688	0.098163	0.589007	-0.001285	86.542999	34.698521	87.548721	-0.065558	0.000000	0.092129	0.000000	0.000000	0.000000	0.001663	0.018723	0.007733	0.000000	0.000000	4.000000	37.000000	1.000000
14759.896021	0.098163	0.589007	-0.001285	86.542999	34.698521	87.548721	-0.065558	0.000000	0.092129	0.000000	0.000000	0.000000	0.001663	0.018723	0.007733	0.000000	0.000000	4.000000	37.000000	1.000000
14759.899354	0.098163	0.589007	-0.001285	86.542999	34.698521	87.548721	-0.065558	0.000000	0.092129	0.000000	0.000000	0.000000	0.001663	0.018723	0.007733	0.000000	0.000000	4.000000	37.000000	1.000000
14759.902688	0.098155	0.589135	-0.001321	86.537338	34.658916	87.509079	-0.064269	0.000000	0.091852	0.000000	0.000000	0.000000	-0.002275	0.038234	-0.010564	0.000000	1.000000	4.000000	37.000000	1.000000
14759.906021	0.098155	0.589135	-0.001321	86.537338	34.658916	87.509079	-0.064269	0.000000	0.091852	0.000000	0.000000	0.000000	-0.002275	0.038234	-0.010564	0.000000	1.000000	4.000000	37.000000	1.000000
