# Supplementary material for: Haptic Guidance Needs to Be Intuitive Not Just Informative to Improve Human Motor Accuracy
Source: PLoS One. 2016 Mar 16;11(3):e0150912. doi: 10.1371/journal.pone.0150912 (PMC4794196; doi:10.1371/journal.pone.0150912)
Supplement: S1 Data — (ZIP) [file pone.0150912.s001.zip › Subject6/exp1_0038.txt]

Time	PosX	PosY	PosZ	RotX	RotY	RotZ	ForceX	ForceY	ForceZ	MomentX	MomentY	MomentZ	VelocityX	VelocityY	VelocityZ	CalibratedWeight	ButtonDown	Condition	Trial	Visual
14761.559354	-0.007808	0.535461	0.247337	81.589073	109.618645	151.234985	0.000000	0.000000	0.000000	0.000000	0.000000	0.000000	-0.020299	-0.061947	0.020957	0.000000	1.000000	4.000000	38.000000	0.000000
14761.562688	-0.007273	0.535195	0.247404	81.584763	109.733368	151.315231	4.583521	0.000000	1.997833	0.000000	0.000000	0.000000	0.160342	-0.079803	0.020087	0.000000	1.000000	4.000000	38.000000	0.000000
14761.566021	-0.007273	0.535195	0.247404	81.584763	109.733368	151.315231	4.583521	0.000000	1.997833	0.000000	0.000000	0.000000	0.160342	-0.079803	0.020087	0.000000	1.000000	4.000000	38.000000	0.000000
14761.569354	-0.007273	0.535195	0.247404	81.584763	109.733368	151.315231	4.583521	0.000000	1.997833	0.000000	0.000000	0.000000	0.160342	-0.079803	0.020087	0.000000	1.000000	4.000000	38.000000	0.000000
14761.572688	-0.006136	0.534922	0.247414	81.584038	109.805664	151.290588	4.587340	0.000000	1.989047	0.000000	0.000000	0.000000	0.341168	-0.081883	0.002771	0.000000	1.000000	4.000000	38.000000	0.000000
14761.576021	-0.006136	0.534922	0.247414	81.584038	109.805664	151.290588	4.587340	0.000000	1.989047	0.000000	0.000000	0.000000	0.341168	-0.081883	0.002771	0.000000	1.000000	4.000000	38.000000	0.000000
14761.579354	-0.006136	0.534922	0.247414	81.584038	109.805664	151.290588	4.587340	0.000000	1.989047	0.000000	0.000000	0.000000	0.341168	-0.081883	0.002771	0.000000	1.000000	4.000000	38.000000	0.000000
14761.582688	-0.005034	0.535002	0.247620	81.602608	110.030449	151.406372	4.595042	0.000000	1.971190	0.000000	0.000000	0.000000	0.330711	0.024074	0.061857	0.000000	1.000000	4.000000	38.000000	0.000000
14761.586021	-0.005034	0.535002	0.247620	81.602608	110.030449	151.406372	4.595042	0.000000	1.971190	0.000000	0.000000	0.000000	0.330711	0.024074	0.061857	0.000000	1.000000	4.000000	38.000000	0.000000
14761.589354	-0.005034	0.535002	0.247620	81.602608	110.030449	151.406372	4.595042	0.000000	1.971190	0.000000	0.000000	0.000000	0.330711	0.024074	0.061857	0.000000	1.000000	4.000000	38.000000	0.000000
14761.592688	-0.003998	0.534949	0.247854	81.850304	110.689911	151.825226	4.603024	0.000000	1.952478	0.000000	0.000000	0.000000	0.310768	-0.015833	0.070359	0.000000	1.000000	4.000000	38.000000	0.000000
14761.596021	-0.003998	0.534949	0.247854	81.850304	110.689911	151.825226	4.603024	0.000000	1.952478	0.000000	0.000000	0.000000	0.310768	-0.015833	0.070359	0.000000	1.000000	4.000000	38.000000	0.000000
14761.599354	-0.003998	0.534949	0.247854	81.850304	110.689911	151.825226	4.603024	0.000000	1.952478	0.000000	0.000000	0.000000	0.310768	-0.015833	0.070359	0.000000	1.000000	4.000000	38.000000	0.000000
14761.602688	-0.002358	0.535085	0.248037	82.310585	112.270325	152.980087	4.610581	0.000000	1.934564	0.000000	0.000000	0.000000	0.491815	0.040879	0.054781	0.000000	1.000000	4.000000	38.000000	0.000000
14761.606021	-0.002358	0.535085	0.248037	82.310585	112.270325	152.980087	4.610581	0.000000	1.934564	0.000000	0.000000	0.000000	0.491815	0.040879	0.054781	0.000000	1.000000	4.000000	38.000000	0.000000
14761.609354	-0.002358	0.535085	0.248037	82.310585	112.270325	152.980087	4.610581	0.000000	1.934564	0.000000	0.000000	0.000000	0.491815	0.040879	0.054781	0.000000	1.000000	4.000000	38.000000	0.000000
14761.612688	-0.001153	0.535110	0.248085	82.863586	114.508568	154.741714	4.621910	0.000000	1.907341	0.000000	0.000000	0.000000	0.361533	0.007345	0.014357	0.000000	1.000000	4.000000	38.000000	0.000000
14761.616021	-0.001153	0.535110	0.248085	82.863586	114.508568	154.741714	4.621910	0.000000	1.907341	0.000000	0.000000	0.000000	0.361533	0.007345	0.014357	0.000000	1.000000	4.000000	38.000000	0.000000
14761.619354	-0.001153	0.535110	0.248085	82.863586	114.508568	154.741714	4.621910	0.000000	1.907341	0.000000	0.000000	0.000000	0.361533	0.007345	0.014357	0.000000	1.000000	4.000000	38.000000	0.000000
14761.622688	0.000086	0.535260	0.248037	83.492744	117.607811	157.308060	4.629929	0.000000	1.887791	0.000000	0.000000	0.000000	0.371621	0.045186	-0.014229	0.000000	1.000000	4.000000	38.000000	0.000000
14761.626021	0.000086	0.535260	0.248037	83.492744	117.607811	157.308060	4.629929	0.000000	1.887791	0.000000	0.000000	0.000000	0.371621	0.045186	-0.014229	0.000000	1.000000	4.000000	38.000000	0.000000
14761.629354	0.000086	0.535260	0.248037	83.492744	117.607811	157.308060	4.629929	0.000000	1.887791	0.000000	0.000000	0.000000	0.371621	0.045186	-0.014229	0.000000	1.000000	4.000000	38.000000	0.000000
14761.632688	0.001491	0.535352	0.247804	84.100365	121.428604	160.583496	4.637859	0.000000	1.868224	0.000000	0.000000	0.000000	0.421666	0.027374	-0.070097	0.000000	1.000000	4.000000	38.000000	0.000000
14761.636021	0.001491	0.535352	0.247804	84.100365	121.428604	160.583496	4.637859	0.000000	1.868224	0.000000	0.000000	0.000000	0.421666	0.027374	-0.070097	0.000000	1.000000	4.000000	38.000000	0.000000
14761.639354	0.001491	0.535352	0.247804	84.100365	121.428604	160.583496	4.637859	0.000000	1.868224	0.000000	0.000000	0.000000	0.421666	0.027374	-0.070097	0.000000	1.000000	4.000000	38.000000	0.000000
14761.642688	0.002895	0.535474	0.247500	84.570000	125.106735	163.797836	4.646334	0.000000	1.847049	0.000000	0.000000	0.000000	0.421304	0.036820	-0.091061	0.000000	1.000000	4.000000	38.000000	0.000000
14761.646021	0.002895	0.535474	0.247500	84.570000	125.106735	163.797836	4.646334	0.000000	1.847049	0.000000	0.000000	0.000000	0.421304	0.036820	-0.091061	0.000000	1.000000	4.000000	38.000000	0.000000
14761.649354	0.002895	0.535474	0.247500	84.570000	125.106735	163.797836	4.646334	0.000000	1.847049	0.000000	0.000000	0.000000	0.421304	0.036820	-0.091061	0.000000	1.000000	4.000000	38.000000	0.000000
14761.652688	0.004298	0.535622	0.247064	84.852959	128.084702	166.432953	4.654574	0.000000	1.826183	0.000000	0.000000	0.000000	0.420704	0.044131	-0.130893	0.000000	1.000000	4.000000	38.000000	0.000000
14761.656021	0.004298	0.535622	0.247064	84.852959	128.084702	166.432953	4.654574	0.000000	1.826183	0.000000	0.000000	0.000000	0.420704	0.044131	-0.130893	0.000000	1.000000	4.000000	38.000000	0.000000
14761.659354	0.004298	0.535622	0.247064	84.852959	128.084702	166.432953	4.654574	0.000000	1.826183	0.000000	0.000000	0.000000	0.420704	0.044131	-0.130893	0.000000	1.000000	4.000000	38.000000	0.000000
14761.662688	0.005831	0.535754	0.246498	85.011391	130.340897	168.421021	4.662429	0.000000	1.806031	0.000000	0.000000	0.000000	0.459965	0.039843	-0.169863	0.000000	1.000000	4.000000	38.000000	0.000000
14761.666021	0.005831	0.535754	0.246498	85.011391	130.340897	168.421021	4.662429	0.000000	1.806031	0.000000	0.000000	0.000000	0.459965	0.039843	-0.169863	0.000000	1.000000	4.000000	38.000000	0.000000
14761.669354	0.005831	0.535754	0.246498	85.011391	130.340897	168.421021	4.662429	0.000000	1.806031	0.000000	0.000000	0.000000	0.459965	0.039843	-0.169863	0.000000	1.000000	4.000000	38.000000	0.000000
14761.672688	0.007194	0.535911	0.245799	85.140656	132.614090	170.453064	4.670765	0.000000	1.784364	0.000000	0.000000	0.000000	0.408762	0.047025	-0.209559	0.000000	1.000000	4.000000	38.000000	0.000000
14761.676021	0.007194	0.535911	0.245799	85.140656	132.614090	170.453064	4.670765	0.000000	1.784364	0.000000	0.000000	0.000000	0.408762	0.047025	-0.209559	0.000000	1.000000	4.000000	38.000000	0.000000
14761.679354	0.007194	0.535911	0.245799	85.140656	132.614090	170.453064	4.670765	0.000000	1.784364	0.000000	0.000000	0.000000	0.408762	0.047025	-0.209559	0.000000	1.000000	4.000000	38.000000	0.000000
14761.682688	0.008486	0.536060	0.245035	85.305183	135.589249	173.153839	4.677681	0.000000	1.766155	0.000000	0.000000	0.000000	0.387718	0.044748	-0.229296	0.000000	1.000000	4.000000	38.000000	0.000000
14761.686021	0.008486	0.536060	0.245035	85.305183	135.589249	173.153839	4.677681	0.000000	1.766155	0.000000	0.000000	0.000000	0.387718	0.044748	-0.229296	0.000000	1.000000	4.000000	38.000000	0.000000
14761.689354	0.008486	0.536060	0.245035	85.305183	135.589249	173.153839	4.677681	0.000000	1.766155	0.000000	0.000000	0.000000	0.387718	0.044748	-0.229296	0.000000	1.000000	4.000000	38.000000	0.000000
14761.692688	0.009675	0.536205	0.244237	85.497116	139.534348	176.789398	4.683992	0.000000	1.749349	0.000000	0.000000	0.000000	0.356773	0.043496	-0.239391	0.000000	1.000000	4.000000	38.000000	0.000000
14761.696021	0.009675	0.536205	0.244237	85.497116	139.534348	176.789398	4.683992	0.000000	1.749349	0.000000	0.000000	0.000000	0.356773	0.043496	-0.239391	0.000000	1.000000	4.000000	38.000000	0.000000
14761.699354	0.009675	0.536205	0.244237	85.497116	139.534348	176.789398	4.683992	0.000000	1.749349	0.000000	0.000000	0.000000	0.356773	0.043496	-0.239391	0.000000	1.000000	4.000000	38.000000	0.000000
14761.702688	0.010728	0.536329	0.243424	85.692657	144.172653	-178.897003	4.689577	0.000000	1.734322	0.000000	0.000000	0.000000	0.315983	0.037051	-0.243840	0.000000	0.000000	4.000000	38.000000	0.000000
14761.706021	0.010728	0.536329	0.243424	85.692657	144.172653	-178.897003	4.689577	0.000000	1.734322	0.000000	0.000000	0.000000	0.315983	0.037051	-0.243840	0.000000	0.000000	4.000000	38.000000	0.000000
14761.709354	0.010728	0.536329	0.243424	85.692657	144.172653	-178.897003	4.689577	0.000000	1.734322	0.000000	0.000000	0.000000	0.315983	0.037051	-0.243840	0.000000	0.000000	4.000000	38.000000	0.000000
14761.712688	0.011780	0.536552	0.242645	85.849091	148.763336	-174.606766	4.694281	0.000000	1.721547	0.000000	0.000000	0.000000	0.315428	0.067127	-0.233703	0.000000	0.000000	4.000000	38.000000	0.000000
14761.716021	0.011780	0.536552	0.242645	85.849091	148.763336	-174.606766	4.694281	0.000000	1.721547	0.000000	0.000000	0.000000	0.315428	0.067127	-0.233703	0.000000	0.000000	4.000000	38.000000	0.000000
14761.719354	0.011780	0.536552	0.242645	85.849091	148.763336	-174.606766	4.694281	0.000000	1.721547	0.000000	0.000000	0.000000	0.315428	0.067127	-0.233703	0.000000	0.000000	4.000000	38.000000	0.000000
14761.722688	0.012730	0.536779	0.241897	85.928688	152.070007	-171.524490	4.699057	0.000000	1.708469	0.000000	0.000000	0.000000	0.285026	0.067987	-0.224476	0.000000	0.000000	4.000000	38.000000	0.000000
14761.726021	0.012730	0.536779	0.241897	85.928688	152.070007	-171.524490	4.699057	0.000000	1.708469	0.000000	0.000000	0.000000	0.285026	0.067987	-0.224476	0.000000	0.000000	4.000000	38.000000	0.000000
14761.729354	0.012730	0.536779	0.241897	85.928688	152.070007	-171.524490	4.699057	0.000000	1.708469	0.000000	0.000000	0.000000	0.285026	0.067987	-0.224476	0.000000	0.000000	4.000000	38.000000	0.000000
14761.732688	0.013612	0.537026	0.241161	85.919754	153.145828	-170.556488	4.703276	0.000000	1.696820	0.000000	0.000000	0.000000	0.264599	0.074032	-0.220689	0.000000	0.000000	4.000000	38.000000	0.000000
14761.736021	0.013612	0.537026	0.241161	85.919754	153.145828	-170.556488	4.703276	0.000000	1.696820	0.000000	0.000000	0.000000	0.264599	0.074032	-0.220689	0.000000	0.000000	4.000000	38.000000	0.000000
14761.739354	0.013612	0.537026	0.241161	85.919754	153.145828	-170.556488	4.703276	0.000000	1.696820	0.000000	0.000000	0.000000	0.264599	0.074032	-0.220689	0.000000	0.000000	4.000000	38.000000	0.000000
14761.742688	0.014426	0.537352	0.240448	85.886627	153.270309	-170.494949	4.707106	0.000000	1.686166	0.000000	0.000000	0.000000	0.244306	0.097763	-0.214015	0.000000	0.000000	4.000000	38.000000	0.000000
14761.746021	0.014426	0.537352	0.240448	85.886627	153.270309	-170.494949	4.707106	0.000000	1.686166	0.000000	0.000000	0.000000	0.244306	0.097763	-0.214015	0.000000	0.000000	4.000000	38.000000	0.000000
14761.749354	0.014426	0.537352	0.240448	85.886627	153.270309	-170.494949	4.707106	0.000000	1.686166	0.000000	0.000000	0.000000	0.244306	0.097763	-0.214015	0.000000	0.000000	4.000000	38.000000	0.000000
14761.752688	0.015206	0.537757	0.239756	85.864502	153.497665	-170.332428	4.710572	0.000000	1.676460	0.000000	0.000000	0.000000	0.234023	0.121459	-0.207488	0.000000	0.000000	4.000000	38.000000	0.000000
14761.756021	0.015206	0.537757	0.239756	85.864502	153.497665	-170.332428	4.710572	0.000000	1.676460	0.000000	0.000000	0.000000	0.234023	0.121459	-0.207488	0.000000	0.000000	4.000000	38.000000	0.000000
14761.759354	0.015206	0.537757	0.239756	85.864502	153.497665	-170.332428	4.710572	0.000000	1.676460	0.000000	0.000000	0.000000	0.234023	0.121459	-0.207488	0.000000	0.000000	4.000000	38.000000	0.000000
14761.762688	0.015919	0.538237	0.239055	85.853386	153.637924	-170.251816	4.713878	0.000000	1.667139	0.000000	0.000000	0.000000	0.213657	0.144003	-0.210252	0.000000	0.000000	4.000000	38.000000	0.000000
14761.766021	0.015919	0.538237	0.239055	85.853386	153.637924	-170.251816	4.713878	0.000000	1.667139	0.000000	0.000000	0.000000	0.213657	0.144003	-0.210252	0.000000	0.000000	4.000000	38.000000	0.000000
14761.769354	0.015919	0.538237	0.239055	85.853386	153.637924	-170.251816	4.713878	0.000000	1.667139	0.000000	0.000000	0.000000	0.213657	0.144003	-0.210252	0.000000	0.000000	4.000000	38.000000	0.000000
14761.772688	0.016530	0.538867	0.238337	85.847908	153.729645	-170.211655	4.716751	0.000000	1.658994	0.000000	0.000000	0.000000	0.183373	0.189280	-0.215445	0.000000	0.000000	4.000000	38.000000	0.000000
14761.776021	0.016530	0.538867	0.238337	85.847908	153.729645	-170.211655	4.716751	0.000000	1.658994	0.000000	0.000000	0.000000	0.183373	0.189280	-0.215445	0.000000	0.000000	4.000000	38.000000	0.000000
14761.779354	0.016530	0.538867	0.238337	85.847908	153.729645	-170.211655	4.716751	0.000000	1.658994	0.000000	0.000000	0.000000	0.183373	0.189280	-0.215445	0.000000	0.000000	4.000000	38.000000	0.000000
14761.782688	0.017072	0.539603	0.237541	85.846077	153.728867	-170.259003	4.718969	0.000000	1.652673	0.000000	0.000000	0.000000	0.162618	0.220739	-0.238720	0.000000	0.000000	4.000000	38.000000	0.000000
14761.786021	0.017072	0.539603	0.237541	85.846077	153.728867	-170.259003	4.718969	0.000000	1.652673	0.000000	0.000000	0.000000	0.162618	0.220739	-0.238720	0.000000	0.000000	4.000000	38.000000	0.000000
14761.789354	0.017072	0.539603	0.237541	85.846077	153.728867	-170.259003	4.718969	0.000000	1.652673	0.000000	0.000000	0.000000	0.162618	0.220739	-0.238720	0.000000	0.000000	4.000000	38.000000	0.000000
14761.792688	0.017578	0.540443	0.236667	85.840652	153.525970	-170.491776	4.720600	0.000000	1.648010	0.000000	0.000000	0.000000	0.151751	0.252002	-0.262380	0.000000	0.000000	4.000000	38.000000	0.000000
14761.796021	0.017578	0.540443	0.236667	85.840652	153.525970	-170.491776	4.720600	0.000000	1.648010	0.000000	0.000000	0.000000	0.151751	0.252002	-0.262380	0.000000	0.000000	4.000000	38.000000	0.000000
14761.799354	0.017578	0.540443	0.236667	85.840652	153.525970	-170.491776	4.720600	0.000000	1.648010	0.000000	0.000000	0.000000	0.151751	0.252002	-0.262380	0.000000	0.000000	4.000000	38.000000	0.000000
14761.802688	0.018046	0.541421	0.235676	85.818680	152.786652	-171.235779	4.721843	0.000000	1.644444	0.000000	0.000000	0.000000	0.140576	0.293279	-0.297195	0.000000	0.000000	4.000000	38.000000	0.000000
14761.806021	0.018046	0.541421	0.235676	85.818680	152.786652	-171.235779	4.721843	0.000000	1.644444	0.000000	0.000000	0.000000	0.140576	0.293279	-0.297195	0.000000	0.000000	4.000000	38.000000	0.000000
14761.809354	0.018046	0.541421	0.235676	85.818680	152.786652	-171.235779	4.721843	0.000000	1.644444	0.000000	0.000000	0.000000	0.140576	0.293279	-0.297195	0.000000	0.000000	4.000000	38.000000	0.000000
14761.812688	0.018475	0.542506	0.234491	85.710106	151.540344	-172.442764	4.722611	0.000000	1.642235	0.000000	0.000000	0.000000	0.128736	0.325550	-0.355671	0.000000	0.000000	4.000000	38.000000	0.000000
14761.816021	0.018475	0.542506	0.234491	85.710106	151.540344	-172.442764	4.722611	0.000000	1.642235	0.000000	0.000000	0.000000	0.128736	0.325550	-0.355671	0.000000	0.000000	4.000000	38.000000	0.000000
14761.819354	0.018475	0.542506	0.234491	85.710106	151.540344	-172.442764	4.722611	0.000000	1.642235	0.000000	0.000000	0.000000	0.128736	0.325550	-0.355671	0.000000	0.000000	4.000000	38.000000	0.000000
14761.822688	0.018961	0.543727	0.233037	85.341713	151.117966	-172.788727	4.722717	0.000000	1.641932	0.000000	0.000000	0.000000	0.145740	0.366194	-0.436103	0.000000	0.000000	4.000000	38.000000	0.000000
14761.826021	0.018961	0.543727	0.233037	85.341713	151.117966	-172.788727	4.722717	0.000000	1.641932	0.000000	0.000000	0.000000	0.145740	0.366194	-0.436103	0.000000	0.000000	4.000000	38.000000	0.000000
14761.829354	0.018961	0.543727	0.233037	85.341713	151.117966	-172.788727	4.722717	0.000000	1.641932	0.000000	0.000000	0.000000	0.145740	0.366194	-0.436103	0.000000	0.000000	4.000000	38.000000	0.000000
14761.832688	0.019469	0.544963	0.231296	84.677155	152.236282	-171.586563	4.722594	0.000000	1.642287	0.000000	0.000000	0.000000	0.152459	0.370917	-0.522398	0.000000	0.000000	4.000000	38.000000	0.000000
14761.836021	0.019469	0.544963	0.231296	84.677155	152.236282	-171.586563	4.722594	0.000000	1.642287	0.000000	0.000000	0.000000	0.152459	0.370917	-0.522398	0.000000	0.000000	4.000000	38.000000	0.000000
14761.839354	0.019469	0.544963	0.231296	84.677155	152.236282	-171.586563	4.722594	0.000000	1.642287	0.000000	0.000000	0.000000	0.152459	0.370917	-0.522398	0.000000	0.000000	4.000000	38.000000	0.000000
14761.842688	0.020032	0.546271	0.229272	83.912308	153.914719	-169.855881	4.721977	0.000000	1.644060	0.000000	0.000000	0.000000	0.168728	0.392399	-0.607112	0.000000	0.000000	4.000000	38.000000	0.000000
14761.846021	0.020032	0.546271	0.229272	83.912308	153.914719	-169.855881	4.721977	0.000000	1.644060	0.000000	0.000000	0.000000	0.168728	0.392399	-0.607112	0.000000	0.000000	4.000000	38.000000	0.000000
14761.849354	0.020032	0.546271	0.229272	83.912308	153.914719	-169.855881	4.721977	0.000000	1.644060	0.000000	0.000000	0.000000	0.168728	0.392399	-0.607112	0.000000	0.000000	4.000000	38.000000	0.000000
14761.852688	0.020680	0.547668	0.226975	83.193436	155.711609	-168.058090	4.721067	0.000000	1.646670	0.000000	0.000000	0.000000	0.194435	0.419211	-0.688964	0.000000	0.000000	4.000000	38.000000	0.000000
14761.856021	0.020680	0.547668	0.226975	83.193436	155.711609	-168.058090	4.721067	0.000000	1.646670	0.000000	0.000000	0.000000	0.194435	0.419211	-0.688964	0.000000	0.000000	4.000000	38.000000	0.000000
14761.859354	0.020680	0.547668	0.226975	83.193436	155.711609	-168.058090	4.721067	0.000000	1.646670	0.000000	0.000000	0.000000	0.194435	0.419211	-0.688964	0.000000	0.000000	4.000000	38.000000	0.000000
14761.862688	0.021412	0.549114	0.224407	82.534813	157.582138	-166.233429	4.720078	0.000000	1.649505	0.000000	0.000000	0.000000	0.219610	0.433777	-0.770415	0.000000	0.000000	4.000000	38.000000	0.000000
14761.866021	0.021412	0.549114	0.224407	82.534813	157.582138	-166.233429	4.720078	0.000000	1.649505	0.000000	0.000000	0.000000	0.219610	0.433777	-0.770415	0.000000	0.000000	4.000000	38.000000	0.000000
14761.869354	0.021412	0.549114	0.224407	82.534813	157.582138	-166.233429	4.720078	0.000000	1.649505	0.000000	0.000000	0.000000	0.219610	0.433777	-0.770415	0.000000	0.000000	4.000000	38.000000	0.000000
14761.872688	0.022257	0.550638	0.221525	81.929489	159.421173	-164.466721	4.718994	0.000000	1.652604	0.000000	0.000000	0.000000	0.253429	0.457097	-0.864665	0.000000	0.000000	4.000000	38.000000	0.000000
14761.876021	0.022257	0.550638	0.221525	81.929489	159.421173	-164.466721	4.718994	0.000000	1.652604	0.000000	0.000000	0.000000	0.253429	0.457097	-0.864665	0.000000	0.000000	4.000000	38.000000	0.000000
14761.879354	0.022257	0.550638	0.221525	81.929489	159.421173	-164.466721	4.718994	0.000000	1.652604	0.000000	0.000000	0.000000	0.253429	0.457097	-0.864665	0.000000	0.000000	4.000000	38.000000	0.000000
14761.882688	0.023245	0.552260	0.218369	81.353958	160.971634	-162.968414	4.717899	0.000000	1.655727	0.000000	0.000000	0.000000	0.296427	0.486652	-0.946711	0.000000	0.000000	4.000000	38.000000	0.000000
14761.886021	0.023245	0.552260	0.218369	81.353958	160.971634	-162.968414	4.717899	0.000000	1.655727	0.000000	0.000000	0.000000	0.296427	0.486652	-0.946711	0.000000	0.000000	4.000000	38.000000	0.000000
14761.889354	0.023245	0.552260	0.218369	81.353958	160.971634	-162.968414	4.717899	0.000000	1.655727	0.000000	0.000000	0.000000	0.296427	0.486652	-0.946711	0.000000	0.000000	4.000000	38.000000	0.000000
14761.892688	0.024309	0.553976	0.214938	80.808006	162.282532	-161.742920	4.717093	0.000000	1.658022	0.000000	0.000000	0.000000	0.319173	0.514793	-1.029541	0.000000	0.000000	4.000000	38.000000	0.000000
14761.896021	0.024309	0.553976	0.214938	80.808006	162.282532	-161.742920	4.717093	0.000000	1.658022	0.000000	0.000000	0.000000	0.319173	0.514793	-1.029541	0.000000	0.000000	4.000000	38.000000	0.000000
14761.899354	0.024309	0.553976	0.214938	80.808006	162.282532	-161.742920	4.717093	0.000000	1.658022	0.000000	0.000000	0.000000	0.319173	0.514793	-1.029541	0.000000	0.000000	4.000000	38.000000	0.000000
14761.902688	0.025512	0.555754	0.211294	80.312927	163.383591	-160.737518	4.716115	0.000000	1.660802	0.000000	0.000000	0.000000	0.360859	0.533355	-1.093009	0.000000	0.000000	4.000000	38.000000	0.000000
14761.906021	0.025512	0.555754	0.211294	80.312927	163.383591	-160.737518	4.716115	0.000000	1.660802	0.000000	0.000000	0.000000	0.360859	0.533355	-1.093009	0.000000	0.000000	4.000000	38.000000	0.000000
14761.909354	0.025512	0.555754	0.211294	80.312927	163.383591	-160.737518	4.716115	0.000000	1.660802	0.000000	0.000000	0.000000	0.360859	0.533355	-1.093009	0.000000	0.000000	4.000000	38.000000	0.000000
14761.912688	0.026787	0.557574	0.207457	79.956345	164.268463	-159.983093	4.715554	0.000000	1.662394	0.000000	0.000000	0.000000	0.382663	0.546028	-1.151116	0.000000	0.000000	4.000000	38.000000	0.000000
14761.916021	0.026787	0.557574	0.207457	79.956345	164.268463	-159.983093	4.715554	0.000000	1.662394	0.000000	0.000000	0.000000	0.382663	0.546028	-1.151116	0.000000	0.000000	4.000000	38.000000	0.000000
14761.919354	0.026787	0.557574	0.207457	79.956345	164.268463	-159.983093	4.715554	0.000000	1.662394	0.000000	0.000000	0.000000	0.382663	0.546028	-1.151116	0.000000	0.000000	4.000000	38.000000	0.000000
14761.922688	0.028200	0.559469	0.203535	79.904495	165.043396	-159.362473	4.715003	0.000000	1.663953	0.000000	0.000000	0.000000	0.423862	0.568434	-1.176605	0.000000	0.000000	4.000000	38.000000	0.000000
14761.926021	0.028200	0.559469	0.203535	79.904495	165.043396	-159.362473	4.715003	0.000000	1.663953	0.000000	0.000000	0.000000	0.423862	0.568434	-1.176605	0.000000	0.000000	4.000000	38.000000	0.000000
14761.929354	0.028200	0.559469	0.203535	79.904495	165.043396	-159.362473	4.715003	0.000000	1.663953	0.000000	0.000000	0.000000	0.423862	0.568434	-1.176605	0.000000	0.000000	4.000000	38.000000	0.000000
14761.932688	0.029716	0.561400	0.199533	80.107666	166.102234	-158.533569	4.715213	0.000000	1.663360	0.000000	0.000000	0.000000	0.454767	0.579275	-1.200586	0.000000	0.000000	4.000000	38.000000	0.000000
14761.936021	0.029716	0.561400	0.199533	80.107666	166.102234	-158.533569	4.715213	0.000000	1.663360	0.000000	0.000000	0.000000	0.454767	0.579275	-1.200586	0.000000	0.000000	4.000000	38.000000	0.000000
14761.939354	0.029716	0.561400	0.199533	80.107666	166.102234	-158.533569	4.715213	0.000000	1.663360	0.000000	0.000000	0.000000	0.454767	0.579275	-1.200586	0.000000	0.000000	4.000000	38.000000	0.000000
14761.942688	0.031272	0.563391	0.195501	80.493538	167.599350	-157.332748	4.715984	0.000000	1.661171	0.000000	0.000000	0.000000	0.466911	0.597370	-1.209753	0.000000	0.000000	4.000000	38.000000	0.000000
14761.946021	0.031272	0.563391	0.195501	80.493538	167.599350	-157.332748	4.715984	0.000000	1.661171	0.000000	0.000000	0.000000	0.466911	0.597370	-1.209753	0.000000	0.000000	4.000000	38.000000	0.000000
14761.949354	0.031272	0.563391	0.195501	80.493538	167.599350	-157.332748	4.715984	0.000000	1.661171	0.000000	0.000000	0.000000	0.466911	0.597370	-1.209753	0.000000	0.000000	4.000000	38.000000	0.000000
14761.952688	0.032931	0.565411	0.191474	80.997940	169.328918	-155.937149	4.717011	0.000000	1.658253	0.000000	0.000000	0.000000	0.497731	0.606068	-1.208016	0.000000	0.000000	4.000000	38.000000	0.000000
14761.956021	0.032931	0.565411	0.191474	80.997940	169.328918	-155.937149	4.717011	0.000000	1.658253	0.000000	0.000000	0.000000	0.497731	0.606068	-1.208016	0.000000	0.000000	4.000000	38.000000	0.000000
14761.959354	0.032931	0.565411	0.191474	80.997940	169.328918	-155.937149	4.717011	0.000000	1.658253	0.000000	0.000000	0.000000	0.497731	0.606068	-1.208016	0.000000	0.000000	4.000000	38.000000	0.000000
14761.962688	0.034659	0.567419	0.187426	81.540558	171.208786	-154.379318	4.718886	0.000000	1.652910	0.000000	0.000000	0.000000	0.518272	0.602248	-1.214340	0.000000	0.000000	4.000000	38.000000	0.000000
14761.966021	0.034659	0.567419	0.187426	81.540558	171.208786	-154.379318	4.718886	0.000000	1.652910	0.000000	0.000000	0.000000	0.518272	0.602248	-1.214340	0.000000	0.000000	4.000000	38.000000	0.000000
14761.969354	0.034659	0.567419	0.187426	81.540558	171.208786	-154.379318	4.718886	0.000000	1.652910	0.000000	0.000000	0.000000	0.518272	0.602248	-1.214340	0.000000	0.000000	4.000000	38.000000	0.000000
14761.972688	0.036394	0.569454	0.183389	82.056557	173.122894	-152.701691	4.721315	0.000000	1.645959	0.000000	0.000000	0.000000	0.520507	0.610677	-1.211180	0.000000	0.000000	4.000000	38.000000	0.000000
14761.976021	0.036394	0.569454	0.183389	82.056557	173.122894	-152.701691	4.721315	0.000000	1.645959	0.000000	0.000000	0.000000	0.520507	0.610677	-1.211180	0.000000	0.000000	4.000000	38.000000	0.000000
14761.979354	0.036394	0.569454	0.183389	82.056557	173.122894	-152.701691	4.721315	0.000000	1.645959	0.000000	0.000000	0.000000	0.520507	0.610677	-1.211180	0.000000	0.000000	4.000000	38.000000	0.000000
14761.982688	0.038106	0.571483	0.179371	82.527855	175.129745	-150.383530	4.723932	0.000000	1.638434	0.000000	0.000000	0.000000	0.513667	0.608543	-1.205472	0.000000	0.000000	4.000000	38.000000	0.000000
14761.986021	0.038106	0.571483	0.179371	82.527855	175.129745	-150.383530	4.723932	0.000000	1.638434	0.000000	0.000000	0.000000	0.513667	0.608543	-1.205472	0.000000	0.000000	4.000000	38.000000	0.000000
14761.989354	0.038106	0.571483	0.179371	82.527855	175.129745	-150.383530	4.723932	0.000000	1.638434	0.000000	0.000000	0.000000	0.513667	0.608543	-1.205472	0.000000	0.000000	4.000000	38.000000	0.000000
14761.992688	0.039827	0.573490	0.175391	82.935776	177.448349	-146.313919	4.726525	0.000000	1.630939	0.000000	0.000000	0.000000	0.516303	0.602237	-1.193859	0.000000	0.000000	4.000000	38.000000	0.000000
14761.996021	0.039827	0.573490	0.175391	82.935776	177.448349	-146.313919	4.726525	0.000000	1.630939	0.000000	0.000000	0.000000	0.516303	0.602237	-1.193859	0.000000	0.000000	4.000000	38.000000	0.000000
14761.999354	0.039827	0.573490	0.175391	82.935776	177.448349	-146.313919	4.726525	0.000000	1.630939	0.000000	0.000000	0.000000	0.516303	0.602237	-1.193859	0.000000	0.000000	4.000000	38.000000	0.000000
14762.002688	0.041525	0.575526	0.171426	83.289368	-179.672058	-141.329269	4.729410	0.000000	1.622555	0.000000	0.000000	0.000000	0.509425	0.610685	-1.189470	0.000000	0.000000	4.000000	38.000000	0.000000
14762.006021	0.041525	0.575526	0.171426	83.289368	-179.672058	-141.329269	4.729410	0.000000	1.622555	0.000000	0.000000	0.000000	0.509425	0.610685	-1.189470	0.000000	0.000000	4.000000	38.000000	0.000000
14762.009354	0.041525	0.575526	0.171426	83.289368	-179.672058	-141.329269	4.729410	0.000000	1.622555	0.000000	0.000000	0.000000	0.509425	0.610685	-1.189470	0.000000	0.000000	4.000000	38.000000	0.000000
14762.012688	0.043320	0.577555	0.167475	83.582405	-176.187347	-136.240189	4.732265	0.000000	1.614209	0.000000	0.000000	0.000000	0.538326	0.608771	-1.185388	0.000000	0.000000	4.000000	38.000000	0.000000
14762.016021	0.043320	0.577555	0.167475	83.582405	-176.187347	-136.240189	4.732265	0.000000	1.614209	0.000000	0.000000	0.000000	0.538326	0.608771	-1.185388	0.000000	0.000000	4.000000	38.000000	0.000000
14762.019354	0.043320	0.577555	0.167475	83.582405	-176.187347	-136.240189	4.732265	0.000000	1.614209	0.000000	0.000000	0.000000	0.538326	0.608771	-1.185388	0.000000	0.000000	4.000000	38.000000	0.000000
14762.022688	0.045178	0.579558	0.163525	83.811790	-172.342728	-131.789063	4.736110	0.000000	1.602892	0.000000	0.000000	0.000000	0.557494	0.600805	-1.184980	0.000000	0.000000	4.000000	38.000000	0.000000
14762.026021	0.045178	0.579558	0.163525	83.811790	-172.342728	-131.789063	4.736110	0.000000	1.602892	0.000000	0.000000	0.000000	0.557494	0.600805	-1.184980	0.000000	0.000000	4.000000	38.000000	0.000000
14762.029354	0.045178	0.579558	0.163525	83.811790	-172.342728	-131.789063	4.736110	0.000000	1.602892	0.000000	0.000000	0.000000	0.557494	0.600805	-1.184980	0.000000	0.000000	4.000000	38.000000	0.000000
14762.032688	0.047103	0.581650	0.159627	83.981972	-168.418274	-128.251404	4.740681	0.000000	1.589320	0.000000	0.000000	0.000000	0.577359	0.627638	-1.169433	0.000000	0.000000	4.000000	38.000000	0.000000
14762.036021	0.047103	0.581650	0.159627	83.981972	-168.418274	-128.251404	4.740681	0.000000	1.589320	0.000000	0.000000	0.000000	0.577359	0.627638	-1.169433	0.000000	0.000000	4.000000	38.000000	0.000000
14762.039354	0.047103	0.581650	0.159627	83.981972	-168.418274	-128.251404	4.740681	0.000000	1.589320	0.000000	0.000000	0.000000	0.577359	0.627638	-1.169433	0.000000	0.000000	4.000000	38.000000	0.000000
14762.042688	0.049034	0.583744	0.155784	84.090042	-164.828949	-125.074959	4.746188	0.000000	1.572801	0.000000	0.000000	0.000000	0.579467	0.628071	-1.152707	0.000000	0.000000	4.000000	38.000000	0.000000
14762.046021	0.049034	0.583744	0.155784	84.090042	-164.828949	-125.074959	4.746188	0.000000	1.572801	0.000000	0.000000	0.000000	0.579467	0.628071	-1.152707	0.000000	0.000000	4.000000	38.000000	0.000000
14762.049354	0.049034	0.583744	0.155784	84.090042	-164.828949	-125.074959	4.746188	0.000000	1.572801	0.000000	0.000000	0.000000	0.579467	0.628071	-1.152707	0.000000	0.000000	4.000000	38.000000	0.000000
14762.052688	0.051002	0.585839	0.151996	84.164703	-161.735733	-122.360558	4.752149	0.000000	1.554696	0.000000	0.000000	0.000000	0.590315	0.628789	-1.136436	0.000000	0.000000	4.000000	38.000000	0.000000
14762.056021	0.051002	0.585839	0.151996	84.164703	-161.735733	-122.360558	4.752149	0.000000	1.554696	0.000000	0.000000	0.000000	0.590315	0.628789	-1.136436	0.000000	0.000000	4.000000	38.000000	0.000000
14762.059354	0.051002	0.585839	0.151996	84.164703	-161.735733	-122.360558	4.752149	0.000000	1.554696	0.000000	0.000000	0.000000	0.590315	0.628789	-1.136436	0.000000	0.000000	4.000000	38.000000	0.000000
14762.062688	0.053007	0.587926	0.148284	84.207626	-158.971939	-119.938904	4.758844	0.000000	1.534080	0.000000	0.000000	0.000000	0.601641	0.625954	-1.113567	0.000000	0.000000	4.000000	38.000000	0.000000
14762.066021	0.053007	0.587926	0.148284	84.207626	-158.971939	-119.938904	4.758844	0.000000	1.534080	0.000000	0.000000	0.000000	0.601641	0.625954	-1.113567	0.000000	0.000000	4.000000	38.000000	0.000000
14762.069354	0.053007	0.587926	0.148284	84.207626	-158.971939	-119.938904	4.758844	0.000000	1.534080	0.000000	0.000000	0.000000	0.601641	0.625954	-1.113567	0.000000	0.000000	4.000000	38.000000	0.000000
14762.072688	0.054937	0.590058	0.144667	84.214935	-156.761154	-117.723312	4.766379	0.000000	1.510509	0.000000	0.000000	0.000000	0.578886	0.639622	-1.085201	0.000000	0.000000	4.000000	38.000000	0.000000
14762.076021	0.054937	0.590058	0.144667	84.214935	-156.761154	-117.723312	4.766379	0.000000	1.510509	0.000000	0.000000	0.000000	0.578886	0.639622	-1.085201	0.000000	0.000000	4.000000	38.000000	0.000000
14762.079354	0.054937	0.590058	0.144667	84.214935	-156.761154	-117.723312	4.766379	0.000000	1.510509	0.000000	0.000000	0.000000	0.578886	0.639622	-1.085201	0.000000	0.000000	4.000000	38.000000	0.000000
14762.082688	0.056876	0.592163	0.141117	84.189384	-154.989502	-115.887886	4.773764	0.000000	1.487003	0.000000	0.000000	0.000000	0.581739	0.631481	-1.065181	0.000000	0.000000	4.000000	38.000000	0.000000
14762.086021	0.056876	0.592163	0.141117	84.189384	-154.989502	-115.887886	4.773764	0.000000	1.487003	0.000000	0.000000	0.000000	0.581739	0.631481	-1.065181	0.000000	0.000000	4.000000	38.000000	0.000000
14762.089354	0.056876	0.592163	0.141117	84.189384	-154.989502	-115.887886	4.773764	0.000000	1.487003	0.000000	0.000000	0.000000	0.581739	0.631481	-1.065181	0.000000	0.000000	4.000000	38.000000	0.000000
14762.092688	0.058853	0.594275	0.137623	84.177017	-153.627731	-114.767357	4.781710	0.000000	1.461248	0.000000	0.000000	0.000000	0.592974	0.633617	-1.047940	0.000000	0.000000	4.000000	38.000000	0.000000
14762.096021	0.058853	0.594275	0.137623	84.177017	-153.627731	-114.767357	4.781710	0.000000	1.461248	0.000000	0.000000	0.000000	0.592974	0.633617	-1.047940	0.000000	0.000000	4.000000	38.000000	0.000000
14762.099354	0.058853	0.594275	0.137623	84.177017	-153.627731	-114.767357	4.781710	0.000000	1.461248	0.000000	0.000000	0.000000	0.592974	0.633617	-1.047940	0.000000	0.000000	4.000000	38.000000	0.000000
14762.102688	0.060810	0.596342	0.134187	84.180084	-152.652847	-113.909119	4.790467	0.000000	1.432279	0.000000	0.000000	0.000000	0.587117	0.620186	-1.030875	0.000000	0.000000	4.000000	38.000000	0.000000
14762.106021	0.060810	0.596342	0.134187	84.180084	-152.652847	-113.909119	4.790467	0.000000	1.432279	0.000000	0.000000	0.000000	0.587117	0.620186	-1.030875	0.000000	0.000000	4.000000	38.000000	0.000000
14762.109354	0.060810	0.596342	0.134187	84.180084	-152.652847	-113.909119	4.790467	0.000000	1.432279	0.000000	0.000000	0.000000	0.587117	0.620186	-1.030875	0.000000	0.000000	4.000000	38.000000	0.000000
14762.112688	0.062829	0.598378	0.130778	84.185066	-151.846390	-112.772125	4.799496	0.000000	1.401727	0.000000	0.000000	0.000000	0.605929	0.610736	-1.022699	0.000000	0.000000	4.000000	38.000000	0.000000
14762.116021	0.062829	0.598378	0.130778	84.185066	-151.846390	-112.772125	4.799496	0.000000	1.401727	0.000000	0.000000	0.000000	0.605929	0.610736	-1.022699	0.000000	0.000000	4.000000	38.000000	0.000000
14762.119354	0.062829	0.598378	0.130778	84.185066	-151.846390	-112.772125	4.799496	0.000000	1.401727	0.000000	0.000000	0.000000	0.605929	0.610736	-1.022699	0.000000	0.000000	4.000000	38.000000	0.000000
14762.122688	0.064937	0.600363	0.127379	84.181496	-151.079636	-111.069908	4.809506	0.000000	1.366987	0.000000	0.000000	0.000000	0.632328	0.595438	-1.019702	0.000000	0.000000	4.000000	38.000000	0.000000
14762.126021	0.064937	0.600363	0.127379	84.181496	-151.079636	-111.069908	4.809506	0.000000	1.366987	0.000000	0.000000	0.000000	0.632328	0.595438	-1.019702	0.000000	0.000000	4.000000	38.000000	0.000000
14762.129354	0.064937	0.600363	0.127379	84.181496	-151.079636	-111.069908	4.809506	0.000000	1.366987	0.000000	0.000000	0.000000	0.632328	0.595438	-1.019702	0.000000	0.000000	4.000000	38.000000	0.000000
14762.132688	0.067129	0.602309	0.123968	84.154671	-149.986588	-109.251076	4.820702	0.000000	1.326962	0.000000	0.000000	0.000000	0.657513	0.583892	-1.023401	0.000000	0.000000	4.000000	38.000000	0.000000
14762.136021	0.067129	0.602309	0.123968	84.154671	-149.986588	-109.251076	4.820702	0.000000	1.326962	0.000000	0.000000	0.000000	0.657513	0.583892	-1.023401	0.000000	0.000000	4.000000	38.000000	0.000000
14762.139354	0.067129	0.602309	0.123968	84.154671	-149.986588	-109.251076	4.820702	0.000000	1.326962	0.000000	0.000000	0.000000	0.657513	0.583892	-1.023401	0.000000	0.000000	4.000000	38.000000	0.000000
14762.142688	0.069431	0.604270	0.120546	84.105980	-148.568100	-107.643349	4.832985	0.000000	1.281506	0.000000	0.000000	0.000000	0.690604	0.588146	-1.026409	0.000000	0.000000	4.000000	38.000000	0.000000
14762.146021	0.069431	0.604270	0.120546	84.105980	-148.568100	-107.643349	4.832985	0.000000	1.281506	0.000000	0.000000	0.000000	0.690604	0.588146	-1.026409	0.000000	0.000000	4.000000	38.000000	0.000000
14762.149354	0.069431	0.604270	0.120546	84.105980	-148.568100	-107.643349	4.832985	0.000000	1.281506	0.000000	0.000000	0.000000	0.690604	0.588146	-1.026409	0.000000	0.000000	4.000000	38.000000	0.000000
14762.152688	0.071869	0.606161	0.117112	84.034943	-147.300919	-106.645470	4.846593	0.000000	1.229035	0.000000	0.000000	0.000000	0.731273	0.567270	-1.030228	0.000000	0.000000	4.000000	38.000000	0.000000
14762.156021	0.071869	0.606161	0.117112	84.034943	-147.300919	-106.645470	4.846593	0.000000	1.229035	0.000000	0.000000	0.000000	0.731273	0.567270	-1.030228	0.000000	0.000000	4.000000	38.000000	0.000000
14762.159354	0.071869	0.606161	0.117112	84.034943	-147.300919	-106.645470	4.846593	0.000000	1.229035	0.000000	0.000000	0.000000	0.731273	0.567270	-1.030228	0.000000	0.000000	4.000000	38.000000	0.000000
14762.162688	0.074386	0.608035	0.113677	83.935829	-146.389771	-105.627678	4.861706	0.000000	1.167827	0.000000	0.000000	0.000000	0.755124	0.562262	-1.030482	0.000000	0.000000	4.000000	38.000000	0.000000
14762.166021	0.074386	0.608035	0.113677	83.935829	-146.389771	-105.627678	4.861706	0.000000	1.167827	0.000000	0.000000	0.000000	0.755124	0.562262	-1.030482	0.000000	0.000000	4.000000	38.000000	0.000000
14762.169354	0.074386	0.608035	0.113677	83.935829	-146.389771	-105.627678	4.861706	0.000000	1.167827	0.000000	0.000000	0.000000	0.755124	0.562262	-1.030482	0.000000	0.000000	4.000000	38.000000	0.000000
14762.172688	0.076980	0.609841	0.110235	83.814301	-145.580765	-103.876602	4.877708	0.000000	1.099072	0.000000	0.000000	0.000000	0.778264	0.541827	-1.032717	0.000000	0.000000	4.000000	38.000000	0.000000
14762.176021	0.076980	0.609841	0.110235	83.814301	-145.580765	-103.876602	4.877708	0.000000	1.099072	0.000000	0.000000	0.000000	0.778264	0.541827	-1.032717	0.000000	0.000000	4.000000	38.000000	0.000000
14762.179354	0.076980	0.609841	0.110235	83.814301	-145.580765	-103.876602	4.877708	0.000000	1.099072	0.000000	0.000000	0.000000	0.778264	0.541827	-1.032717	0.000000	0.000000	4.000000	38.000000	0.000000
14762.182688	0.079752	0.611621	0.106739	83.693260	-144.397781	-101.840668	4.894418	0.000000	1.022093	0.000000	0.000000	0.000000	0.831735	0.534213	-1.048875	0.000000	0.000000	4.000000	38.000000	0.000000
14762.186021	0.079752	0.611621	0.106739	83.693260	-144.397781	-101.840668	4.894418	0.000000	1.022093	0.000000	0.000000	0.000000	0.831735	0.534213	-1.048875	0.000000	0.000000	4.000000	38.000000	0.000000
14762.189354	0.079752	0.611621	0.106739	83.693260	-144.397781	-101.840668	4.894418	0.000000	1.022093	0.000000	0.000000	0.000000	0.831735	0.534213	-1.048875	0.000000	0.000000	4.000000	38.000000	0.000000
14762.192688	0.082677	0.613335	0.103221	83.561119	-142.702652	-99.944473	4.912397	0.000000	0.931854	0.000000	0.000000	0.000000	0.877329	0.514167	-1.055369	0.000000	0.000000	4.000000	38.000000	0.000000
14762.196021	0.082677	0.613335	0.103221	83.561119	-142.702652	-99.944473	4.912397	0.000000	0.931854	0.000000	0.000000	0.000000	0.877329	0.514167	-1.055369	0.000000	0.000000	4.000000	38.000000	0.000000
14762.199354	0.082677	0.613335	0.103221	83.561119	-142.702652	-99.944473	4.912397	0.000000	0.931854	0.000000	0.000000	0.000000	0.877329	0.514167	-1.055369	0.000000	0.000000	4.000000	38.000000	0.000000
14762.202688	0.085673	0.615004	0.099706	83.417450	-140.196503	-97.680183	4.931038	0.000000	0.827564	0.000000	0.000000	0.000000	0.898840	0.500542	-1.054574	0.000000	0.000000	4.000000	38.000000	0.000000
14762.206021	0.085673	0.615004	0.099706	83.417450	-140.196503	-97.680183	4.931038	0.000000	0.827564	0.000000	0.000000	0.000000	0.898840	0.500542	-1.054574	0.000000	0.000000	4.000000	38.000000	0.000000
14762.209354	0.085673	0.615004	0.099706	83.417450	-140.196503	-97.680183	4.931038	0.000000	0.827564	0.000000	0.000000	0.000000	0.898840	0.500542	-1.054574	0.000000	0.000000	4.000000	38.000000	0.000000
14762.212688	0.088810	0.616597	0.096129	83.233170	-136.698944	-94.141403	4.949165	0.000000	0.711169	0.000000	0.000000	0.000000	0.941152	0.477893	-1.072971	0.000000	0.000000	4.000000	38.000000	0.000000
14762.216021	0.088810	0.616597	0.096129	83.233170	-136.698944	-94.141403	4.949165	0.000000	0.711169	0.000000	0.000000	0.000000	0.941152	0.477893	-1.072971	0.000000	0.000000	4.000000	38.000000	0.000000
14762.219354	0.088810	0.616597	0.096129	83.233170	-136.698944	-94.141403	4.949165	0.000000	0.711169	0.000000	0.000000	0.000000	0.941152	0.477893	-1.072971	0.000000	0.000000	4.000000	38.000000	0.000000
14762.222688	0.091908	0.618125	0.092556	82.970467	-132.617233	-89.281296	4.806452	0.000000	0.559500	0.000000	0.000000	0.000000	0.929329	0.458583	-1.071879	0.000000	0.000000	4.000000	38.000000	0.000000
14762.226021	0.091908	0.618125	0.092556	82.970467	-132.617233	-89.281296	4.806452	0.000000	0.559500	0.000000	0.000000	0.000000	0.929329	0.458583	-1.071879	0.000000	0.000000	4.000000	38.000000	0.000000
14762.229354	0.091908	0.618125	0.092556	82.970467	-132.617233	-89.281296	4.806452	0.000000	0.559500	0.000000	0.000000	0.000000	0.929329	0.458583	-1.071879	0.000000	0.000000	4.000000	38.000000	0.000000
14762.232688	0.094960	0.619580	0.088951	82.627487	-128.379578	-83.522003	4.627806	0.000000	0.404612	0.000000	0.000000	0.000000	0.915726	0.436264	-1.081477	0.000000	0.000000	4.000000	38.000000	0.000000
14762.236021	0.094960	0.619580	0.088951	82.627487	-128.379578	-83.522003	4.627806	0.000000	0.404612	0.000000	0.000000	0.000000	0.915726	0.436264	-1.081477	0.000000	0.000000	4.000000	38.000000	0.000000
14762.239354	0.094960	0.619580	0.088951	82.627487	-128.379578	-83.522003	4.627806	0.000000	0.404612	0.000000	0.000000	0.000000	0.915726	0.436264	-1.081477	0.000000	0.000000	4.000000	38.000000	0.000000
14762.242688	0.098093	0.620939	0.085278	82.224388	-124.304825	-78.146309	4.447559	0.000000	0.251991	0.000000	0.000000	0.000000	0.939903	0.407897	-1.101969	0.000000	0.000000	4.000000	38.000000	0.000000
14762.246021	0.098093	0.620939	0.085278	82.224388	-124.304825	-78.146309	4.447559	0.000000	0.251991	0.000000	0.000000	0.000000	0.939903	0.407897	-1.101969	0.000000	0.000000	4.000000	38.000000	0.000000
14762.249354	0.098093	0.620939	0.085278	82.224388	-124.304825	-78.146309	4.447559	0.000000	0.251991	0.000000	0.000000	0.000000	0.939903	0.407897	-1.101969	0.000000	0.000000	4.000000	38.000000	0.000000
14762.252688	0.101226	0.622285	0.081546	81.835403	-120.861130	-74.218643	4.263897	0.000000	0.095340	0.000000	0.000000	0.000000	0.939886	0.403826	-1.119664	0.000000	0.000000	4.000000	38.000000	0.000000
14762.256021	0.101226	0.622285	0.081546	81.835403	-120.861130	-74.218643	4.263897	0.000000	0.095340	0.000000	0.000000	0.000000	0.939886	0.403826	-1.119664	0.000000	0.000000	4.000000	38.000000	0.000000
14762.259354	0.101226	0.622285	0.081546	81.835403	-120.861130	-74.218643	4.263897	0.000000	0.095340	0.000000	0.000000	0.000000	0.939886	0.403826	-1.119664	0.000000	0.000000	4.000000	38.000000	0.000000
14762.262688	0.104280	0.623567	0.077764	81.507080	-118.241272	-72.113182	4.077287	0.000000	-0.061308	0.000000	0.000000	0.000000	0.916177	0.384441	-1.134497	0.000000	0.000000	4.000000	38.000000	0.000000
14762.266021	0.104280	0.623567	0.077764	81.507080	-118.241272	-72.113182	4.077287	0.000000	-0.061308	0.000000	0.000000	0.000000	0.916177	0.384441	-1.134497	0.000000	0.000000	4.000000	38.000000	0.000000
14762.269354	0.104280	0.623567	0.077764	81.507080	-118.241272	-72.113182	4.077287	0.000000	-0.061308	0.000000	0.000000	0.000000	0.916177	0.384441	-1.134497	0.000000	0.000000	4.000000	38.000000	0.000000
14762.272688	0.107258	0.624804	0.073948	81.264946	-116.371689	-70.588371	3.888204	0.000000	-0.214004	0.000000	0.000000	0.000000	0.893227	0.371255	-1.144804	0.000000	0.000000	4.000000	38.000000	0.000000
14762.276021	0.107258	0.624804	0.073948	81.264946	-116.371689	-70.588371	3.888204	0.000000	-0.214004	0.000000	0.000000	0.000000	0.893227	0.371255	-1.144804	0.000000	0.000000	4.000000	38.000000	0.000000
14762.279354	0.107258	0.624804	0.073948	81.264946	-116.371689	-70.588371	3.888204	0.000000	-0.214004	0.000000	0.000000	0.000000	0.893227	0.371255	-1.144804	0.000000	0.000000	4.000000	38.000000	0.000000
14762.282688	0.110038	0.625989	0.070148	81.100525	-115.076897	-68.871719	3.697404	0.000000	-0.362875	0.000000	0.000000	0.000000	0.834173	0.355336	-1.140068	0.000000	0.000000	4.000000	38.000000	0.000000
14762.286021	0.110038	0.625989	0.070148	81.100525	-115.076897	-68.871719	3.697404	0.000000	-0.362875	0.000000	0.000000	0.000000	0.834173	0.355336	-1.140068	0.000000	0.000000	4.000000	38.000000	0.000000
14762.289354	0.110038	0.625989	0.070148	81.100525	-115.076897	-68.871719	3.697404	0.000000	-0.362875	0.000000	0.000000	0.000000	0.834173	0.355336	-1.140068	0.000000	0.000000	4.000000	38.000000	0.000000
14762.292688	0.112580	0.627112	0.066400	80.966606	-114.013313	-67.200539	3.507392	0.000000	-0.501904	0.000000	0.000000	0.000000	0.762664	0.336984	-1.124311	0.000000	0.000000	4.000000	38.000000	0.000000
14762.296021	0.112580	0.627112	0.066400	80.966606	-114.013313	-67.200539	3.507392	0.000000	-0.501904	0.000000	0.000000	0.000000	0.762664	0.336984	-1.124311	0.000000	0.000000	4.000000	38.000000	0.000000
14762.299354	0.112580	0.627112	0.066400	80.966606	-114.013313	-67.200539	3.507392	0.000000	-0.501904	0.000000	0.000000	0.000000	0.762664	0.336984	-1.124311	0.000000	0.000000	4.000000	38.000000	0.000000
14762.302688	0.114961	0.628204	0.062683	80.822937	-112.909973	-65.831329	3.320007	0.000000	-0.629015	0.000000	0.000000	0.000000	0.714189	0.327640	-1.115091	0.000000	0.000000	4.000000	38.000000	0.000000
14762.306021	0.114961	0.628204	0.062683	80.822937	-112.909973	-65.831329	3.320007	0.000000	-0.629015	0.000000	0.000000	0.000000	0.714189	0.327640	-1.115091	0.000000	0.000000	4.000000	38.000000	0.000000
14762.309354	0.114961	0.628204	0.062683	80.822937	-112.909973	-65.831329	3.320007	0.000000	-0.629015	0.000000	0.000000	0.000000	0.714189	0.327640	-1.115091	0.000000	0.000000	4.000000	38.000000	0.000000
14762.312688	0.117117	0.629228	0.059048	80.694832	-111.603020	-64.677620	3.134159	0.000000	-0.748046	0.000000	0.000000	0.000000	0.646730	0.307251	-1.090533	0.000000	0.000000	4.000000	38.000000	0.000000
14762.316021	0.117117	0.629228	0.059048	80.694832	-111.603020	-64.677620	3.134159	0.000000	-0.748046	0.000000	0.000000	0.000000	0.646730	0.307251	-1.090533	0.000000	0.000000	4.000000	38.000000	0.000000
14762.319354	0.117117	0.629228	0.059048	80.694832	-111.603020	-64.677620	3.134159	0.000000	-0.748046	0.000000	0.000000	0.000000	0.646730	0.307251	-1.090533	0.000000	0.000000	4.000000	38.000000	0.000000
14762.322688	0.119028	0.630186	0.055504	80.643250	-109.829140	-63.225941	2.952403	0.000000	-0.855834	0.000000	0.000000	0.000000	0.573487	0.287324	-1.063310	0.000000	0.000000	4.000000	38.000000	0.000000
14762.326021	0.119028	0.630186	0.055504	80.643250	-109.829140	-63.225941	2.952403	0.000000	-0.855834	0.000000	0.000000	0.000000	0.573487	0.287324	-1.063310	0.000000	0.000000	4.000000	38.000000	0.000000
14762.329354	0.119028	0.630186	0.055504	80.643250	-109.829140	-63.225941	2.952403	0.000000	-0.855834	0.000000	0.000000	0.000000	0.573487	0.287324	-1.063310	0.000000	0.000000	4.000000	38.000000	0.000000
14762.332688	0.120762	0.631112	0.052092	80.749870	-107.222466	-60.729748	2.775185	0.000000	-0.951416	0.000000	0.000000	0.000000	0.519959	0.277740	-1.023413	0.000000	0.000000	4.000000	38.000000	0.000000
14762.336021	0.120762	0.631112	0.052092	80.749870	-107.222466	-60.729748	2.775185	0.000000	-0.951416	0.000000	0.000000	0.000000	0.519959	0.277740	-1.023413	0.000000	0.000000	4.000000	38.000000	0.000000
14762.339354	0.120762	0.631112	0.052092	80.749870	-107.222466	-60.729748	2.775185	0.000000	-0.951416	0.000000	0.000000	0.000000	0.519959	0.277740	-1.023413	0.000000	0.000000	4.000000	38.000000	0.000000
14762.342688	0.122268	0.632016	0.048805	80.976173	-104.100250	-57.165970	2.604616	0.000000	-1.038076	0.000000	0.000000	0.000000	0.451842	0.271075	-0.986237	0.000000	0.000000	4.000000	38.000000	0.000000
14762.346021	0.122268	0.632016	0.048805	80.976173	-104.100250	-57.165970	2.604616	0.000000	-1.038076	0.000000	0.000000	0.000000	0.451842	0.271075	-0.986237	0.000000	0.000000	4.000000	38.000000	0.000000
14762.349354	0.122268	0.632016	0.048805	80.976173	-104.100250	-57.165970	2.604616	0.000000	-1.038076	0.000000	0.000000	0.000000	0.451842	0.271075	-0.986237	0.000000	0.000000	4.000000	38.000000	0.000000
14762.352688	0.123483	0.632870	0.045671	81.269203	-100.711914	-53.194839	2.440243	0.000000	-1.113383	0.000000	0.000000	0.000000	0.364530	0.256304	-0.940257	0.000000	0.000000	4.000000	38.000000	0.000000
14762.356021	0.123483	0.632870	0.045671	81.269203	-100.711914	-53.194839	2.440243	0.000000	-1.113383	0.000000	0.000000	0.000000	0.364530	0.256304	-0.940257	0.000000	0.000000	4.000000	38.000000	0.000000
14762.359354	0.123483	0.632870	0.045671	81.269203	-100.711914	-53.194839	2.440243	0.000000	-1.113383	0.000000	0.000000	0.000000	0.364530	0.256304	-0.940257	0.000000	0.000000	4.000000	38.000000	0.000000
14762.362688	0.124475	0.633664	0.042638	81.547455	-97.176102	-49.200287	2.283534	0.000000	-1.174138	0.000000	0.000000	0.000000	0.297766	0.238176	-0.909856	0.000000	0.000000	4.000000	38.000000	0.000000
14762.366021	0.124475	0.633664	0.042638	81.547455	-97.176102	-49.200287	2.283534	0.000000	-1.174138	0.000000	0.000000	0.000000	0.297766	0.238176	-0.909856	0.000000	0.000000	4.000000	38.000000	0.000000
14762.369354	0.124475	0.633664	0.042638	81.547455	-97.176102	-49.200287	2.283534	0.000000	-1.174138	0.000000	0.000000	0.000000	0.297766	0.238176	-0.909856	0.000000	0.000000	4.000000	38.000000	0.000000
14762.372688	0.125212	0.634412	0.039757	81.830856	-93.714424	-45.606270	2.131891	0.000000	-1.223765	0.000000	0.000000	0.000000	0.220986	0.224373	-0.864309	0.000000	0.000000	4.000000	38.000000	0.000000
14762.376021	0.125212	0.634412	0.039757	81.830856	-93.714424	-45.606270	2.131891	0.000000	-1.223765	0.000000	0.000000	0.000000	0.220986	0.224373	-0.864309	0.000000	0.000000	4.000000	38.000000	0.000000
14762.379354	0.125212	0.634412	0.039757	81.830856	-93.714424	-45.606270	2.131891	0.000000	-1.223765	0.000000	0.000000	0.000000	0.220986	0.224373	-0.864309	0.000000	0.000000	4.000000	38.000000	0.000000
14762.382688	0.125718	0.635095	0.037010	82.176247	-90.623833	-42.572666	1.987840	0.000000	-1.260596	0.000000	0.000000	0.000000	0.151819	0.204911	-0.824180	0.000000	0.000000	4.000000	38.000000	0.000000
14762.386021	0.125718	0.635095	0.037010	82.176247	-90.623833	-42.572666	1.987840	0.000000	-1.260596	0.000000	0.000000	0.000000	0.151819	0.204911	-0.824180	0.000000	0.000000	4.000000	38.000000	0.000000
14762.389354	0.125718	0.635095	0.037010	82.176247	-90.623833	-42.572666	1.987840	0.000000	-1.260596	0.000000	0.000000	0.000000	0.151819	0.204911	-0.824180	0.000000	0.000000	4.000000	38.000000	0.000000
14762.392688	0.126039	0.635722	0.034362	82.579659	-87.945976	-39.853844	1.850476	0.000000	-1.285899	0.000000	0.000000	0.000000	0.096235	0.188076	-0.794241	0.000000	0.000000	4.000000	38.000000	0.000000
14762.396021	0.126039	0.635722	0.034362	82.579659	-87.945976	-39.853844	1.850476	0.000000	-1.285899	0.000000	0.000000	0.000000	0.096235	0.188076	-0.794241	0.000000	0.000000	4.000000	38.000000	0.000000
14762.399354	0.126039	0.635722	0.034362	82.579659	-87.945976	-39.853844	1.850476	0.000000	-1.285899	0.000000	0.000000	0.000000	0.096235	0.188076	-0.794241	0.000000	0.000000	4.000000	38.000000	0.000000
14762.402688	0.126121	0.636328	0.031884	83.006134	-85.580147	-37.375729	1.718103	0.000000	-1.301938	0.000000	0.000000	0.000000	0.024705	0.181805	-0.743493	0.000000	0.000000	4.000000	38.000000	0.000000
14762.406021	0.126121	0.636328	0.031884	83.006134	-85.580147	-37.375729	1.718103	0.000000	-1.301938	0.000000	0.000000	0.000000	0.024705	0.181805	-0.743493	0.000000	0.000000	4.000000	38.000000	0.000000
14762.409354	0.126121	0.636328	0.031884	83.006134	-85.580147	-37.375729	1.718103	0.000000	-1.301938	0.000000	0.000000	0.000000	0.024705	0.181805	-0.743493	0.000000	0.000000	4.000000	38.000000	0.000000
14762.412688	0.125962	0.636873	0.029548	83.458275	-83.442383	-35.055233	1.594187	0.000000	-1.306055	0.000000	0.000000	0.000000	-0.047622	0.163664	-0.700822	0.000000	0.000000	4.000000	38.000000	0.000000
14762.416021	0.125962	0.636873	0.029548	83.458275	-83.442383	-35.055233	1.594187	0.000000	-1.306055	0.000000	0.000000	0.000000	-0.047622	0.163664	-0.700822	0.000000	0.000000	4.000000	38.000000	0.000000
14762.419354	0.125962	0.636873	0.029548	83.458275	-83.442383	-35.055233	1.594187	0.000000	-1.306055	0.000000	0.000000	0.000000	-0.047622	0.163664	-0.700822	0.000000	0.000000	4.000000	38.000000	0.000000
14762.422688	0.125637	0.637408	0.027340	83.945175	-81.620323	-32.984592	1.477384	0.000000	-1.298118	0.000000	0.000000	0.000000	-0.097736	0.160305	-0.662206	0.000000	0.000000	4.000000	38.000000	0.000000
14762.426021	0.125637	0.637408	0.027340	83.945175	-81.620323	-32.984592	1.477384	0.000000	-1.298118	0.000000	0.000000	0.000000	-0.097736	0.160305	-0.662206	0.000000	0.000000	4.000000	38.000000	0.000000
14762.429354	0.125637	0.637408	0.027340	83.945175	-81.620323	-32.984592	1.477384	0.000000	-1.298118	0.000000	0.000000	0.000000	-0.097736	0.160305	-0.662206	0.000000	0.000000	4.000000	38.000000	0.000000
14762.432688	0.125153	0.637925	0.025285	84.463638	-79.986046	-31.042248	1.367016	0.000000	-1.281829	0.000000	0.000000	0.000000	-0.145215	0.155271	-0.616613	0.000000	0.000000	4.000000	38.000000	0.000000
14762.436021	0.125153	0.637925	0.025285	84.463638	-79.986046	-31.042248	1.367016	0.000000	-1.281829	0.000000	0.000000	0.000000	-0.145215	0.155271	-0.616613	0.000000	0.000000	4.000000	38.000000	0.000000
14762.439354	0.125153	0.637925	0.025285	84.463638	-79.986046	-31.042248	1.367016	0.000000	-1.281829	0.000000	0.000000	0.000000	-0.145215	0.155271	-0.616613	0.000000	0.000000	4.000000	38.000000	0.000000
14762.442688	0.124571	0.638462	0.023420	84.976799	-78.268791	-28.992802	1.264247	0.000000	-1.257626	0.000000	0.000000	0.000000	-0.174315	0.161030	-0.559364	0.000000	0.000000	4.000000	38.000000	0.000000
14762.446021	0.124571	0.638462	0.023420	84.976799	-78.268791	-28.992802	1.264247	0.000000	-1.257626	0.000000	0.000000	0.000000	-0.174315	0.161030	-0.559364	0.000000	0.000000	4.000000	38.000000	0.000000
14762.449354	0.124571	0.638462	0.023420	84.976799	-78.268791	-28.992802	1.264247	0.000000	-1.257626	0.000000	0.000000	0.000000	-0.174315	0.161030	-0.559364	0.000000	0.000000	4.000000	38.000000	0.000000
14762.452688	0.123865	0.638978	0.021725	85.461105	-76.477844	-26.860918	1.171020	0.000000	-1.228574	0.000000	0.000000	0.000000	-0.211876	0.154879	-0.508600	0.000000	0.000000	4.000000	38.000000	0.000000
14762.456021	0.123865	0.638978	0.021725	85.461105	-76.477844	-26.860918	1.171020	0.000000	-1.228574	0.000000	0.000000	0.000000	-0.211876	0.154879	-0.508600	0.000000	0.000000	4.000000	38.000000	0.000000
14762.459354	0.123865	0.638978	0.021725	85.461105	-76.477844	-26.860918	1.171020	0.000000	-1.228574	0.000000	0.000000	0.000000	-0.211876	0.154879	-0.508600	0.000000	0.000000	4.000000	38.000000	0.000000
14762.462688	0.123095	0.639436	0.020243	85.887772	-74.291016	-24.348921	1.086253	0.000000	-1.193261	0.000000	0.000000	0.000000	-0.230998	0.137301	-0.444486	0.000000	0.000000	4.000000	38.000000	0.000000
14762.466021	0.123095	0.639436	0.020243	85.887772	-74.291016	-24.348921	1.086253	0.000000	-1.193261	0.000000	0.000000	0.000000	-0.230998	0.137301	-0.444486	0.000000	0.000000	4.000000	38.000000	0.000000
14762.469354	0.123095	0.639436	0.020243	85.887772	-74.291016	-24.348921	1.086253	0.000000	-1.193261	0.000000	0.000000	0.000000	-0.230998	0.137301	-0.444486	0.000000	0.000000	4.000000	38.000000	0.000000
14762.472688	0.122297	0.639897	0.018921	86.224983	-71.764091	-21.542452	1.012172	0.000000	-1.154761	0.000000	0.000000	0.000000	-0.239618	0.138362	-0.396634	0.000000	0.000000	4.000000	38.000000	0.000000
14762.476021	0.122297	0.639897	0.018921	86.224983	-71.764091	-21.542452	1.012172	0.000000	-1.154761	0.000000	0.000000	0.000000	-0.239618	0.138362	-0.396634	0.000000	0.000000	4.000000	38.000000	0.000000
14762.479354	0.122297	0.639897	0.018921	86.224983	-71.764091	-21.542452	1.012172	0.000000	-1.154761	0.000000	0.000000	0.000000	-0.239618	0.138362	-0.396634	0.000000	0.000000	4.000000	38.000000	0.000000
14762.482688	0.121455	0.640330	0.017798	86.485588	-69.266541	-18.802988	0.946066	0.000000	-1.114825	0.000000	0.000000	0.000000	-0.252384	0.129872	-0.337092	0.000000	0.000000	4.000000	38.000000	0.000000
14762.486021	0.121455	0.640330	0.017798	86.485588	-69.266541	-18.802988	0.946066	0.000000	-1.114825	0.000000	0.000000	0.000000	-0.252384	0.129872	-0.337092	0.000000	0.000000	4.000000	38.000000	0.000000
14762.489354	0.121455	0.640330	0.017798	86.485588	-69.266541	-18.802988	0.946066	0.000000	-1.114825	0.000000	0.000000	0.000000	-0.252384	0.129872	-0.337092	0.000000	0.000000	4.000000	38.000000	0.000000
14762.492688	0.120636	0.640716	0.016842	86.688553	-66.812889	-16.136370	0.889884	0.000000	-1.072761	0.000000	0.000000	0.000000	-0.245897	0.115704	-0.286806	0.000000	0.000000	4.000000	38.000000	0.000000
14762.496021	0.120636	0.640716	0.016842	86.688553	-66.812889	-16.136370	0.889884	0.000000	-1.072761	0.000000	0.000000	0.000000	-0.245897	0.115704	-0.286806	0.000000	0.000000	4.000000	38.000000	0.000000
14762.499354	0.120636	0.640716	0.016842	86.688553	-66.812889	-16.136370	0.889884	0.000000	-1.072761	0.000000	0.000000	0.000000	-0.245897	0.115704	-0.286806	0.000000	0.000000	4.000000	38.000000	0.000000
14762.502688	0.119860	0.641056	0.016048	86.833809	-64.690613	-13.838430	0.842083	0.000000	-1.031778	0.000000	0.000000	0.000000	-0.232769	0.101965	-0.238113	0.000000	0.000000	4.000000	38.000000	0.000000
14762.506021	0.119860	0.641056	0.016048	86.833809	-64.690613	-13.838430	0.842083	0.000000	-1.031778	0.000000	0.000000	0.000000	-0.232769	0.101965	-0.238113	0.000000	0.000000	4.000000	38.000000	0.000000
14762.509354	0.119860	0.641056	0.016048	86.833809	-64.690613	-13.838430	0.842083	0.000000	-1.031778	0.000000	0.000000	0.000000	-0.232769	0.101965	-0.238113	0.000000	0.000000	4.000000	38.000000	0.000000
14762.512688	0.119124	0.641330	0.015403	86.943863	-63.399086	-12.397608	0.802398	0.000000	-0.992984	0.000000	0.000000	0.000000	-0.220823	0.082366	-0.193413	0.000000	0.000000	4.000000	38.000000	0.000000
14762.516021	0.119124	0.641330	0.015403	86.943863	-63.399086	-12.397608	0.802398	0.000000	-0.992984	0.000000	0.000000	0.000000	-0.220823	0.082366	-0.193413	0.000000	0.000000	4.000000	38.000000	0.000000
14762.519354	0.119124	0.641330	0.015403	86.943863	-63.399086	-12.397608	0.802398	0.000000	-0.992984	0.000000	0.000000	0.000000	-0.220823	0.082366	-0.193413	0.000000	0.000000	4.000000	38.000000	0.000000
14762.522688	0.119124	0.641330	0.015403	87.021057	-62.949776	-11.823003	0.770162	0.000000	-0.956180	0.000000	0.000000	0.000000	-0.220823	0.082366	-0.193413	0.000000	0.000000	4.000000	38.000000	0.000000
14762.526021	0.118417	0.641576	0.014965	87.021057	-62.949776	-11.823003	0.770162	0.000000	-0.956180	0.000000	0.000000	0.000000	-0.211900	0.073631	-0.131611	0.000000	0.000000	4.000000	38.000000	0.000000
14762.529354	0.118417	0.641576	0.014965	87.021057	-62.949776	-11.823003	0.770162	0.000000	-0.956180	0.000000	0.000000	0.000000	-0.211900	0.073631	-0.131611	0.000000	0.000000	4.000000	38.000000	0.000000
14762.532688	0.117773	0.641805	0.014674	87.046066	-62.673988	-11.461760	0.770162	0.000000	-0.956180	0.000000	0.000000	0.000000	-0.193239	0.068715	-0.087195	0.000000	0.000000	4.000000	38.000000	0.000000
14762.536021	0.117773	0.641805	0.014674	87.046066	-62.673988	-11.461760	0.770162	0.000000	-0.956180	0.000000	0.000000	0.000000	-0.193239	0.068715	-0.087195	0.000000	0.000000	4.000000	38.000000	0.000000
14762.539354	0.117773	0.641805	0.014674	87.046066	-62.673988	-11.461760	0.770162	0.000000	-0.956180	0.000000	0.000000	0.000000	-0.193239	0.068715	-0.087195	0.000000	0.000000	4.000000	38.000000	0.000000
14762.542688	0.117773	0.641805	0.014674	87.041695	-62.388233	-11.107531	0.733695	0.000000	-0.888656	0.000000	0.000000	0.000000	-0.193239	0.068715	-0.087195	0.000000	0.000000	4.000000	38.000000	0.000000
14762.546021	0.117160	0.641979	0.014600	87.041695	-62.388233	-11.107531	0.733695	0.000000	-0.888656	0.000000	0.000000	0.000000	-0.183943	0.052402	-0.022281	0.000000	0.000000	4.000000	38.000000	0.000000
14762.549354	0.117160	0.641979	0.014600	87.041695	-62.388233	-11.107531	0.733695	0.000000	-0.888656	0.000000	0.000000	0.000000	-0.183943	0.052402	-0.022281	0.000000	0.000000	4.000000	38.000000	0.000000
14762.552688	0.116588	0.642112	0.014689	87.037926	-62.165028	-10.813236	0.733695	0.000000	-0.888656	0.000000	0.000000	0.000000	-0.171626	0.039835	0.026906	0.000000	0.000000	4.000000	38.000000	0.000000
14762.556021	0.116588	0.642112	0.014689	87.037926	-62.165028	-10.813236	0.733695	0.000000	-0.888656	0.000000	0.000000	0.000000	-0.171626	0.039835	0.026906	0.000000	0.000000	4.000000	38.000000	0.000000
14762.559354	0.116588	0.642112	0.014689	87.037926	-62.165028	-10.813236	0.733695	0.000000	-0.888656	0.000000	0.000000	0.000000	-0.171626	0.039835	0.026906	0.000000	0.000000	4.000000	38.000000	0.000000
14762.562688	0.116588	0.642112	0.014689	87.032318	-61.947659	-10.528801	0.734466	0.000000	-0.829395	0.000000	0.000000	0.000000	-0.171626	0.039835	0.026906	0.000000	0.000000	4.000000	38.000000	0.000000
14762.566021	0.116062	0.642197	0.014967	87.032318	-61.947659	-10.528801	0.734466	0.000000	-0.829395	0.000000	0.000000	0.000000	-0.157753	0.025484	0.083213	0.000000	0.000000	4.000000	38.000000	0.000000
14762.569354	0.116062	0.642197	0.014967	87.032318	-61.947659	-10.528801	0.734466	0.000000	-0.829395	0.000000	0.000000	0.000000	-0.157753	0.025484	0.083213	0.000000	0.000000	4.000000	38.000000	0.000000
14762.572688	0.115548	0.642246	0.015390	87.027245	-61.789616	-10.303789	0.734466	0.000000	-0.829395	0.000000	0.000000	0.000000	-0.154263	0.014743	0.127075	0.000000	0.000000	4.000000	38.000000	0.000000
14762.576021	0.115548	0.642246	0.015390	87.027245	-61.789616	-10.303789	0.734466	0.000000	-0.829395	0.000000	0.000000	0.000000	-0.154263	0.014743	0.127075	0.000000	0.000000	4.000000	38.000000	0.000000
14762.579354	0.115548	0.642246	0.015390	87.027245	-61.789616	-10.303789	0.734466	0.000000	-0.829395	0.000000	0.000000	0.000000	-0.154263	0.014743	0.127075	0.000000	0.000000	4.000000	38.000000	0.000000
14762.582688	0.115548	0.642246	0.015390	87.010239	-61.751556	-10.202621	0.769514	0.000000	-0.777392	0.000000	0.000000	0.000000	-0.154263	0.014743	0.127075	0.000000	0.000000	4.000000	38.000000	0.000000
14762.586021	0.115032	0.642224	0.015909	87.010239	-61.751556	-10.202621	0.769514	0.000000	-0.777392	0.000000	0.000000	0.000000	-0.154676	-0.006657	0.155629	0.000000	0.000000	4.000000	38.000000	0.000000
14762.589354	0.115032	0.642224	0.015909	87.010239	-61.751556	-10.202621	0.769514	0.000000	-0.777392	0.000000	0.000000	0.000000	-0.154676	-0.006657	0.155629	0.000000	0.000000	4.000000	38.000000	0.000000
14762.592688	0.114500	0.642122	0.016462	86.977928	-61.902912	-10.300278	0.769514	0.000000	-0.777392	0.000000	0.000000	0.000000	-0.159629	-0.030693	0.165914	0.000000	0.000000	4.000000	38.000000	0.000000
14762.596021	0.114500	0.642122	0.016462	86.977928	-61.902912	-10.300278	0.769514	0.000000	-0.777392	0.000000	0.000000	0.000000	-0.159629	-0.030693	0.165914	0.000000	0.000000	4.000000	38.000000	0.000000
14762.599354	0.114500	0.642122	0.016462	86.977928	-61.902912	-10.300278	0.769514	0.000000	-0.777392	0.000000	0.000000	0.000000	-0.159629	-0.030693	0.165914	0.000000	0.000000	4.000000	38.000000	0.000000
14762.602688	0.114500	0.642122	0.016462	86.921333	-62.276123	-10.632999	0.823104	0.000000	-0.725008	0.000000	0.000000	0.000000	-0.159629	-0.030693	0.165914	0.000000	0.000000	4.000000	38.000000	0.000000
14762.606021	0.113935	0.641980	0.017082	86.921333	-62.276123	-10.632999	0.823104	0.000000	-0.725008	0.000000	0.000000	0.000000	-0.169420	-0.042453	0.186040	0.000000	0.000000	4.000000	38.000000	0.000000
14762.609354	0.113935	0.641980	0.017082	86.921333	-62.276123	-10.632999	0.823104	0.000000	-0.725008	0.000000	0.000000	0.000000	-0.169420	-0.042453	0.186040	0.000000	0.000000	4.000000	38.000000	0.000000
14762.612688	0.113317	0.641750	0.017681	86.867126	-62.810154	-11.121311	0.823104	0.000000	-0.725008	0.000000	0.000000	0.000000	-0.185667	-0.069125	0.179598	0.000000	0.000000	4.000000	38.000000	0.000000
14762.616021	0.113317	0.641750	0.017681	86.867126	-62.810154	-11.121311	0.823104	0.000000	-0.725008	0.000000	0.000000	0.000000	-0.185667	-0.069125	0.179598	0.000000	0.000000	4.000000	38.000000	0.000000
14762.619354	0.113317	0.641750	0.017681	86.867126	-62.810154	-11.121311	0.823104	0.000000	-0.725008	0.000000	0.000000	0.000000	-0.185667	-0.069125	0.179598	0.000000	0.000000	4.000000	38.000000	0.000000
14762.622688	0.113317	0.641750	0.017681	86.832695	-63.559608	-11.810544	0.884044	0.000000	-0.665827	0.000000	0.000000	0.000000	-0.185667	-0.069125	0.179598	0.000000	0.000000	4.000000	38.000000	0.000000
14762.626021	0.112673	0.641472	0.018280	86.832695	-63.559608	-11.810544	0.884044	0.000000	-0.665827	0.000000	0.000000	0.000000	-0.193201	-0.083473	0.179725	0.000000	0.000000	4.000000	38.000000	0.000000
14762.629354	0.112673	0.641472	0.018280	86.832695	-63.559608	-11.810544	0.884044	0.000000	-0.665827	0.000000	0.000000	0.000000	-0.193201	-0.083473	0.179725	0.000000	0.000000	4.000000	38.000000	0.000000
14762.632688	0.111989	0.641137	0.018818	86.826767	-64.459297	-12.628887	0.884044	0.000000	-0.665827	0.000000	0.000000	0.000000	-0.205055	-0.100344	0.161525	0.000000	0.000000	4.000000	38.000000	0.000000
14762.636021	0.111989	0.641137	0.018818	86.826767	-64.459297	-12.628887	0.884044	0.000000	-0.665827	0.000000	0.000000	0.000000	-0.205055	-0.100344	0.161525	0.000000	0.000000	4.000000	38.000000	0.000000
14762.639354	0.111989	0.641137	0.018818	86.826767	-64.459297	-12.628887	0.884044	0.000000	-0.665827	0.000000	0.000000	0.000000	-0.205055	-0.100344	0.161525	0.000000	0.000000	4.000000	38.000000	0.000000
14762.642688	0.111989	0.641137	0.018818	86.837151	-65.505234	-13.582906	0.940919	0.000000	-0.599451	0.000000	0.000000	0.000000	-0.205055	-0.100344	0.161525	0.000000	0.000000	4.000000	38.000000	0.000000
14762.646021	0.111292	0.640767	0.019304	86.837151	-65.505234	-13.582906	0.940919	0.000000	-0.599451	0.000000	0.000000	0.000000	-0.209093	-0.110974	0.145805	0.000000	0.000000	4.000000	38.000000	0.000000
14762.649354	0.111292	0.640767	0.019304	86.837151	-65.505234	-13.582906	0.940919	0.000000	-0.599451	0.000000	0.000000	0.000000	-0.209093	-0.110974	0.145805	0.000000	0.000000	4.000000	38.000000	0.000000
14762.652688	0.110562	0.640382	0.019757	86.847191	-66.615829	-14.599004	0.940919	0.000000	-0.599451	0.000000	0.000000	0.000000	-0.218890	-0.115414	0.135772	0.000000	0.000000	4.000000	38.000000	0.000000
14762.656021	0.110562	0.640382	0.019757	86.847191	-66.615829	-14.599004	0.940919	0.000000	-0.599451	0.000000	0.000000	0.000000	-0.218890	-0.115414	0.135772	0.000000	0.000000	4.000000	38.000000	0.000000
14762.659354	0.110562	0.640382	0.019757	86.847191	-66.615829	-14.599004	0.940919	0.000000	-0.599451	0.000000	0.000000	0.000000	-0.218890	-0.115414	0.135772	0.000000	0.000000	4.000000	38.000000	0.000000
14762.662688	0.110562	0.640382	0.019757	86.857018	-67.797722	-15.692053	0.987848	0.000000	-0.528120	0.000000	0.000000	0.000000	-0.218890	-0.115414	0.135772	0.000000	0.000000	4.000000	38.000000	0.000000
14762.666021	0.109839	0.639942	0.020138	86.857018	-67.797722	-15.692053	0.987848	0.000000	-0.528120	0.000000	0.000000	0.000000	-0.216963	-0.132136	0.114250	0.000000	0.000000	4.000000	38.000000	0.000000
14762.669354	0.109839	0.639942	0.020138	86.857018	-67.797722	-15.692053	0.987848	0.000000	-0.528120	0.000000	0.000000	0.000000	-0.216963	-0.132136	0.114250	0.000000	0.000000	4.000000	38.000000	0.000000
14762.672688	0.109150	0.639514	0.020460	86.867249	-68.884972	-16.689577	0.987848	0.000000	-0.528120	0.000000	0.000000	0.000000	-0.206902	-0.128459	0.096551	0.000000	0.000000	4.000000	38.000000	0.000000
14762.676021	0.109150	0.639514	0.020460	86.867249	-68.884972	-16.689577	0.987848	0.000000	-0.528120	0.000000	0.000000	0.000000	-0.206902	-0.128459	0.096551	0.000000	0.000000	4.000000	38.000000	0.000000
14762.679354	0.109150	0.639514	0.020460	86.867249	-68.884972	-16.689577	0.987848	0.000000	-0.528120	0.000000	0.000000	0.000000	-0.206902	-0.128459	0.096551	0.000000	0.000000	4.000000	38.000000	0.000000
14762.682688	0.109150	0.639514	0.020460	86.881966	-69.924171	-17.645851	1.022982	0.000000	-0.457476	0.000000	0.000000	0.000000	-0.206902	-0.128459	0.096551	0.000000	0.000000	4.000000	38.000000	0.000000
14762.686021	0.108447	0.639051	0.020729	86.881966	-69.924171	-17.645851	1.022982	0.000000	-0.457476	0.000000	0.000000	0.000000	-0.210641	-0.138940	0.080733	0.000000	0.000000	4.000000	38.000000	0.000000
14762.689354	0.108447	0.639051	0.020729	86.881966	-69.924171	-17.645851	1.022982	0.000000	-0.457476	0.000000	0.000000	0.000000	-0.210641	-0.138940	0.080733	0.000000	0.000000	4.000000	38.000000	0.000000
14762.692688	0.107757	0.638600	0.020944	86.915039	-71.001404	-18.621761	1.022982	0.000000	-0.457476	0.000000	0.000000	0.000000	-0.207218	-0.135188	0.064611	0.000000	0.000000	4.000000	38.000000	0.000000
14762.696021	0.107757	0.638600	0.020944	86.915039	-71.001404	-18.621761	1.022982	0.000000	-0.457476	0.000000	0.000000	0.000000	-0.207218	-0.135188	0.064611	0.000000	0.000000	4.000000	38.000000	0.000000
14762.699354	0.107757	0.638600	0.020944	86.915039	-71.001404	-18.621761	1.022982	0.000000	-0.457476	0.000000	0.000000	0.000000	-0.207218	-0.135188	0.064611	0.000000	0.000000	4.000000	38.000000	0.000000
14762.702688	0.107757	0.638600	0.020944	86.972374	-72.186592	-19.709797	1.047206	0.000000	-0.387833	0.000000	0.000000	0.000000	-0.207218	-0.135188	0.064611	0.000000	0.000000	4.000000	38.000000	0.000000
14762.706021	0.107099	0.638115	0.021096	86.972374	-72.186592	-19.709797	1.047206	0.000000	-0.387833	0.000000	0.000000	0.000000	-0.197200	-0.145592	0.045695	0.000000	0.000000	4.000000	38.000000	0.000000
14762.709354	0.107099	0.638115	0.021096	86.972374	-72.186592	-19.709797	1.047206	0.000000	-0.387833	0.000000	0.000000	0.000000	-0.197200	-0.145592	0.045695	0.000000	0.000000	4.000000	38.000000	0.000000
14762.712688	0.106466	0.637655	0.021143	87.058891	-73.387856	-20.789999	1.047206	0.000000	-0.387833	0.000000	0.000000	0.000000	-0.189969	-0.137990	0.013936	0.000000	0.000000	4.000000	38.000000	0.000000
14762.716021	0.106466	0.637655	0.021143	87.058891	-73.387856	-20.789999	1.047206	0.000000	-0.387833	0.000000	0.000000	0.000000	-0.189969	-0.137990	0.013936	0.000000	0.000000	4.000000	38.000000	0.000000
14762.719354	0.106466	0.637655	0.021143	87.058891	-73.387856	-20.789999	1.047206	0.000000	-0.387833	0.000000	0.000000	0.000000	-0.189969	-0.137990	0.013936	0.000000	0.000000	4.000000	38.000000	0.000000
14762.722688	0.106466	0.637655	0.021143	87.140152	-74.593895	-21.877533	1.057145	0.000000	-0.323304	0.000000	0.000000	0.000000	-0.189969	-0.137990	0.013936	0.000000	0.000000	4.000000	38.000000	0.000000
14762.726021	0.105843	0.637234	0.021126	87.140152	-74.593895	-21.877533	1.057145	0.000000	-0.323304	0.000000	0.000000	0.000000	-0.186941	-0.126104	-0.004998	0.000000	0.000000	4.000000	38.000000	0.000000
14762.729354	0.105843	0.637234	0.021126	87.140152	-74.593895	-21.877533	1.057145	0.000000	-0.323304	0.000000	0.000000	0.000000	-0.186941	-0.126104	-0.004998	0.000000	0.000000	4.000000	38.000000	0.000000
14762.732688	0.105239	0.636846	0.020980	87.223991	-75.853683	-23.018963	1.057145	0.000000	-0.323304	0.000000	0.000000	0.000000	-0.181075	-0.116551	-0.043763	0.000000	0.000000	4.000000	38.000000	0.000000
14762.736021	0.105239	0.636846	0.020980	87.223991	-75.853683	-23.018963	1.057145	0.000000	-0.323304	0.000000	0.000000	0.000000	-0.181075	-0.116551	-0.043763	0.000000	0.000000	4.000000	38.000000	0.000000
14762.739354	0.105239	0.636846	0.020980	87.223991	-75.853683	-23.018963	1.057145	0.000000	-0.323304	0.000000	0.000000	0.000000	-0.181075	-0.116551	-0.043763	0.000000	0.000000	4.000000	38.000000	0.000000
14762.742688	0.105239	0.636846	0.020980	87.323654	-77.189636	-24.229931	1.049018	0.000000	-0.261968	0.000000	0.000000	0.000000	-0.181075	-0.116551	-0.043763	0.000000	0.000000	4.000000	38.000000	0.000000
14762.746021	0.104706	0.636483	0.020719	87.323654	-77.189636	-24.229931	1.049018	0.000000	-0.261968	0.000000	0.000000	0.000000	-0.159935	-0.108911	-0.078401	0.000000	0.000000	4.000000	38.000000	0.000000
14762.749354	0.104706	0.636483	0.020719	87.323654	-77.189636	-24.229931	1.049018	0.000000	-0.261968	0.000000	0.000000	0.000000	-0.159935	-0.108911	-0.078401	0.000000	0.000000	4.000000	38.000000	0.000000
14762.752688	0.104261	0.636152	0.020314	87.433258	-78.617027	-25.548513	1.049018	0.000000	-0.261968	0.000000	0.000000	0.000000	-0.133511	-0.099385	-0.121540	0.000000	0.000000	4.000000	38.000000	0.000000
14762.756021	0.104261	0.636152	0.020314	87.433258	-78.617027	-25.548513	1.049018	0.000000	-0.261968	0.000000	0.000000	0.000000	-0.133511	-0.099385	-0.121540	0.000000	0.000000	4.000000	38.000000	0.000000
14762.759354	0.104261	0.636152	0.020314	87.433258	-78.617027	-25.548513	1.049018	0.000000	-0.261968	0.000000	0.000000	0.000000	-0.133511	-0.099385	-0.121540	0.000000	0.000000	4.000000	38.000000	0.000000
14762.762688	0.104261	0.636152	0.020314	87.547043	-80.089722	-26.911098	1.015694	0.000000	-0.213060	0.000000	0.000000	0.000000	-0.133511	-0.099385	-0.121540	0.000000	0.000000	4.000000	38.000000	0.000000
14762.766021	0.103918	0.635860	0.019827	87.547043	-80.089722	-26.911098	1.015694	0.000000	-0.213060	0.000000	0.000000	0.000000	-0.103087	-0.087562	-0.146213	0.000000	0.000000	4.000000	38.000000	0.000000
14762.769354	0.103918	0.635860	0.019827	87.547043	-80.089722	-26.911098	1.015694	0.000000	-0.213060	0.000000	0.000000	0.000000	-0.103087	-0.087562	-0.146213	0.000000	0.000000	4.000000	38.000000	0.000000
14762.772688	0.103649	0.635587	0.019248	87.649643	-81.661423	-28.392872	1.015694	0.000000	-0.213060	0.000000	0.000000	0.000000	-0.080449	-0.081918	-0.173567	0.000000	0.000000	4.000000	38.000000	0.000000
14762.776021	0.103649	0.635587	0.019248	87.649643	-81.661423	-28.392872	1.015694	0.000000	-0.213060	0.000000	0.000000	0.000000	-0.080449	-0.081918	-0.173567	0.000000	0.000000	4.000000	38.000000	0.000000
14762.779354	0.103649	0.635587	0.019248	87.649643	-81.661423	-28.392872	1.015694	0.000000	-0.213060	0.000000	0.000000	0.000000	-0.080449	-0.081918	-0.173567	0.000000	0.000000	4.000000	38.000000	0.000000
14762.782688	0.103649	0.635587	0.019248	87.733498	-83.302750	-29.969791	0.962397	0.000000	-0.182471	0.000000	0.000000	0.000000	-0.080449	-0.081918	-0.173567	0.000000	0.000000	4.000000	38.000000	0.000000
14762.786021	0.103512	0.635320	0.018616	87.733498	-83.302750	-29.969791	0.962397	0.000000	-0.182471	0.000000	0.000000	0.000000	-0.041261	-0.080057	-0.189659	0.000000	0.000000	4.000000	38.000000	0.000000
14762.789354	0.103512	0.635320	0.018616	87.733498	-83.302750	-29.969791	0.962397	0.000000	-0.182471	0.000000	0.000000	0.000000	-0.041261	-0.080057	-0.189659	0.000000	0.000000	4.000000	38.000000	0.000000
14762.792688	0.103414	0.635059	0.017950	87.796638	-84.981804	-31.605894	0.962397	0.000000	-0.182471	0.000000	0.000000	0.000000	-0.029296	-0.078225	-0.199827	0.000000	0.000000	4.000000	38.000000	0.000000
14762.796021	0.103414	0.635059	0.017950	87.796638	-84.981804	-31.605894	0.962397	0.000000	-0.182471	0.000000	0.000000	0.000000	-0.029296	-0.078225	-0.199827	0.000000	0.000000	4.000000	38.000000	0.000000
14762.799354	0.103414	0.635059	0.017950	87.796638	-84.981804	-31.605894	0.962397	0.000000	-0.182471	0.000000	0.000000	0.000000	-0.029296	-0.078225	-0.199827	0.000000	0.000000	4.000000	38.000000	0.000000
14762.802688	0.103414	0.635059	0.017950	87.820488	-86.566544	-33.182571	0.897483	0.000000	-0.170711	0.000000	0.000000	0.000000	-0.029296	-0.078225	-0.199827	0.000000	0.000000	4.000000	38.000000	0.000000
14762.806021	0.103384	0.634798	0.017268	87.820488	-86.566544	-33.182571	0.897483	0.000000	-0.170711	0.000000	0.000000	0.000000	-0.009093	-0.078253	-0.204370	0.000000	0.000000	4.000000	38.000000	0.000000
14762.809354	0.103384	0.634798	0.017268	87.820488	-86.566544	-33.182571	0.897483	0.000000	-0.170711	0.000000	0.000000	0.000000	-0.009093	-0.078253	-0.204370	0.000000	0.000000	4.000000	38.000000	0.000000
14762.812688	0.103417	0.634470	0.016553	87.811432	-88.256157	-34.891106	0.897483	0.000000	-0.170711	0.000000	0.000000	0.000000	0.009784	-0.098441	-0.214580	0.000000	0.000000	4.000000	38.000000	0.000000
14762.816021	0.103417	0.634470	0.016553	87.811432	-88.256157	-34.891106	0.897483	0.000000	-0.170711	0.000000	0.000000	0.000000	0.009784	-0.098441	-0.214580	0.000000	0.000000	4.000000	38.000000	0.000000
14762.819354	0.103417	0.634470	0.016553	87.811432	-88.256157	-34.891106	0.897483	0.000000	-0.170711	0.000000	0.000000	0.000000	0.009784	-0.098441	-0.214580	0.000000	0.000000	4.000000	38.000000	0.000000
14762.822688	0.103417	0.634470	0.016553	87.797615	-89.994919	-36.652927	0.827658	0.000000	-0.170826	0.000000	0.000000	0.000000	0.009784	-0.098441	-0.214580	0.000000	0.000000	4.000000	38.000000	0.000000
14762.826021	0.103461	0.634103	0.015894	87.797615	-89.994919	-36.652927	0.827658	0.000000	-0.170826	0.000000	0.000000	0.000000	0.013312	-0.110069	-0.197713	0.000000	0.000000	4.000000	38.000000	0.000000
14762.829354	0.103461	0.634103	0.015894	87.797615	-89.994919	-36.652927	0.827658	0.000000	-0.170826	0.000000	0.000000	0.000000	0.013312	-0.110069	-0.197713	0.000000	0.000000	4.000000	38.000000	0.000000
14762.832688	0.103563	0.633744	0.015286	87.782654	-91.626488	-38.312954	0.827658	0.000000	-0.170826	0.000000	0.000000	0.000000	0.030629	-0.107620	-0.182365	0.000000	0.000000	4.000000	38.000000	0.000000
14762.836021	0.103563	0.633744	0.015286	87.782654	-91.626488	-38.312954	0.827658	0.000000	-0.170826	0.000000	0.000000	0.000000	0.030629	-0.107620	-0.182365	0.000000	0.000000	4.000000	38.000000	0.000000
14762.839354	0.103563	0.633744	0.015286	87.782654	-91.626488	-38.312954	0.827658	0.000000	-0.170826	0.000000	0.000000	0.000000	0.030629	-0.107620	-0.182365	0.000000	0.000000	4.000000	38.000000	0.000000
14762.842688	0.103563	0.633744	0.015286	87.765068	-93.311874	-40.026749	0.764312	0.000000	-0.178150	0.000000	0.000000	0.000000	0.030629	-0.107620	-0.182365	0.000000	0.000000	4.000000	38.000000	0.000000
14762.846021	0.103670	0.633329	0.014810	87.765068	-93.311874	-40.026749	0.764312	0.000000	-0.178150	0.000000	0.000000	0.000000	0.032121	-0.124650	-0.142745	0.000000	0.000000	4.000000	38.000000	0.000000
14762.849354	0.103670	0.633329	0.014810	87.765068	-93.311874	-40.026749	0.764312	0.000000	-0.178150	0.000000	0.000000	0.000000	0.032121	-0.124650	-0.142745	0.000000	0.000000	4.000000	38.000000	0.000000
14762.852688	0.103808	0.632877	0.014476	87.745445	-94.974144	-41.712151	0.764312	0.000000	-0.178150	0.000000	0.000000	0.000000	0.041338	-0.135570	-0.100339	0.000000	0.000000	4.000000	38.000000	0.000000
14762.856021	0.103808	0.632877	0.014476	87.745445	-94.974144	-41.712151	0.764312	0.000000	-0.178150	0.000000	0.000000	0.000000	0.041338	-0.135570	-0.100339	0.000000	0.000000	4.000000	38.000000	0.000000
14762.859354	0.103808	0.632877	0.014476	87.745445	-94.974144	-41.712151	0.764312	0.000000	-0.178150	0.000000	0.000000	0.000000	0.041338	-0.135570	-0.100339	0.000000	0.000000	4.000000	38.000000	0.000000
14762.862688	0.103808	0.632877	0.014476	87.725662	-96.630966	-43.382538	0.723798	0.000000	-0.190393	0.000000	0.000000	0.000000	0.041338	-0.135570	-0.100339	0.000000	0.000000	4.000000	38.000000	0.000000
14762.866021	0.103887	0.632389	0.014303	87.725662	-96.630966	-43.382538	0.723798	0.000000	-0.190393	0.000000	0.000000	0.000000	0.023752	-0.146496	-0.052025	0.000000	0.000000	4.000000	38.000000	0.000000
14762.869354	0.103887	0.632389	0.014303	87.725662	-96.630966	-43.382538	0.723798	0.000000	-0.190393	0.000000	0.000000	0.000000	0.023752	-0.146496	-0.052025	0.000000	0.000000	4.000000	38.000000	0.000000
14762.872688	0.103933	0.631884	0.014300	87.710304	-98.243568	-44.999153	0.723798	0.000000	-0.190393	0.000000	0.000000	0.000000	0.013882	-0.151422	-0.000901	0.000000	0.000000	4.000000	38.000000	0.000000
14762.876021	0.103933	0.631884	0.014300	87.710304	-98.243568	-44.999153	0.723798	0.000000	-0.190393	0.000000	0.000000	0.000000	0.013882	-0.151422	-0.000901	0.000000	0.000000	4.000000	38.000000	0.000000
14762.879354	0.103933	0.631884	0.014300	87.710304	-98.243568	-44.999153	0.723798	0.000000	-0.190393	0.000000	0.000000	0.000000	0.013882	-0.151422	-0.000901	0.000000	0.000000	4.000000	38.000000	0.000000
14762.882688	0.103933	0.631884	0.014300	87.711761	-100.216408	-46.951729	0.714976	0.000000	-0.196665	0.000000	0.000000	0.000000	0.013882	-0.151422	-0.000901	0.000000	0.000000	4.000000	38.000000	0.000000
14762.886021	0.103954	0.631308	0.014395	87.711761	-100.216408	-46.951729	0.714976	0.000000	-0.196665	0.000000	0.000000	0.000000	0.006338	-0.172762	0.028744	0.000000	0.000000	4.000000	38.000000	0.000000
14762.889354	0.103954	0.631308	0.014395	87.711761	-100.216408	-46.951729	0.714976	0.000000	-0.196665	0.000000	0.000000	0.000000	0.006338	-0.172762	0.028744	0.000000	0.000000	4.000000	38.000000	0.000000
14762.892688	0.103979	0.630701	0.014614	87.740417	-102.478844	-49.168228	0.714976	0.000000	-0.196665	0.000000	0.000000	0.000000	0.007385	-0.182072	0.065462	0.000000	0.000000	4.000000	38.000000	0.000000
14762.896021	0.103979	0.630701	0.014614	87.740417	-102.478844	-49.168228	0.714976	0.000000	-0.196665	0.000000	0.000000	0.000000	0.007385	-0.182072	0.065462	0.000000	0.000000	4.000000	38.000000	0.000000
14762.899354	0.103979	0.630701	0.014614	87.740417	-102.478844	-49.168228	0.714976	0.000000	-0.196665	0.000000	0.000000	0.000000	0.007385	-0.182072	0.065462	0.000000	0.000000	4.000000	38.000000	0.000000
14762.902688	0.103979	0.630701	0.014614	87.784683	-105.339607	-51.964157	0.730678	0.000000	-0.198952	0.000000	0.000000	0.000000	0.007385	-0.182072	0.065462	0.000000	0.000000	4.000000	38.000000	0.000000
14762.906021	0.103990	0.630035	0.014878	87.784683	-105.339607	-51.964157	0.730678	0.000000	-0.198952	0.000000	0.000000	0.000000	0.003387	-0.199882	0.079340	0.000000	0.000000	4.000000	38.000000	0.000000
14762.909354	0.103990	0.630035	0.014878	87.784683	-105.339607	-51.964157	0.730678	0.000000	-0.198952	0.000000	0.000000	0.000000	0.003387	-0.199882	0.079340	0.000000	0.000000	4.000000	38.000000	0.000000
14762.912688	0.104014	0.629329	0.015198	87.829399	-108.515480	-55.063046	0.730678	0.000000	-0.198952	0.000000	0.000000	0.000000	0.007039	-0.211710	0.095993	0.000000	0.000000	4.000000	38.000000	0.000000
14762.916021	0.104014	0.629329	0.015198	87.829399	-108.515480	-55.063046	0.730678	0.000000	-0.198952	0.000000	0.000000	0.000000	0.007039	-0.211710	0.095993	0.000000	0.000000	4.000000	38.000000	0.000000
14762.919354	0.104014	0.629329	0.015198	87.829399	-108.515480	-55.063046	0.730678	0.000000	-0.198952	0.000000	0.000000	0.000000	0.007039	-0.211710	0.095993	0.000000	0.000000	4.000000	38.000000	0.000000
14762.922688	0.104014	0.629329	0.015198	87.868523	-112.037376	-58.506546	0.759900	0.000000	-0.200690	0.000000	0.000000	0.000000	0.007039	-0.211710	0.095993	0.000000	0.000000	4.000000	38.000000	0.000000
14762.926021	0.104036	0.628576	0.015512	87.868523	-112.037376	-58.506546	0.759900	0.000000	-0.200690	0.000000	0.000000	0.000000	0.006603	-0.225819	0.094100	0.000000	0.000000	4.000000	38.000000	0.000000
14762.929354	0.104036	0.628576	0.015512	87.868523	-112.037376	-58.506546	0.759900	0.000000	-0.200690	0.000000	0.000000	0.000000	0.006603	-0.225819	0.094100	0.000000	0.000000	4.000000	38.000000	0.000000
14762.932688	0.104060	0.627797	0.015833	87.891602	-115.610146	-62.006207	0.759900	0.000000	-0.200690	0.000000	0.000000	0.000000	0.007110	-0.233930	0.096491	0.000000	0.000000	4.000000	38.000000	0.000000
14762.936021	0.104060	0.627797	0.015833	87.891602	-115.610146	-62.006207	0.759900	0.000000	-0.200690	0.000000	0.000000	0.000000	0.007110	-0.233930	0.096491	0.000000	0.000000	4.000000	38.000000	0.000000
14762.939354	0.104060	0.627797	0.015833	87.891602	-115.610146	-62.006207	0.759900	0.000000	-0.200690	0.000000	0.000000	0.000000	0.007110	-0.233930	0.096491	0.000000	0.000000	4.000000	38.000000	0.000000
14762.942688	0.104060	0.627797	0.015833	87.889839	-119.057808	-65.392891	0.791665	0.000000	-0.202975	0.000000	0.000000	0.000000	0.007110	-0.233930	0.096491	0.000000	0.000000	4.000000	38.000000	0.000000
14762.946021	0.104082	0.626970	0.016148	87.889839	-119.057808	-65.392891	0.791665	0.000000	-0.202975	0.000000	0.000000	0.000000	0.006653	-0.248095	0.094487	0.000000	0.000000	4.000000	38.000000	0.000000
14762.949354	0.104082	0.626970	0.016148	87.889839	-119.057808	-65.392891	0.791665	0.000000	-0.202975	0.000000	0.000000	0.000000	0.006653	-0.248095	0.094487	0.000000	0.000000	4.000000	38.000000	0.000000
14762.952688	0.104133	0.626109	0.016489	87.852966	-121.850998	-68.153526	0.791665	0.000000	-0.202975	0.000000	0.000000	0.000000	0.015435	-0.258133	0.102367	0.000000	0.000000	4.000000	38.000000	0.000000
14762.956021	0.104133	0.626109	0.016489	87.852966	-121.850998	-68.153526	0.791665	0.000000	-0.202975	0.000000	0.000000	0.000000	0.015435	-0.258133	0.102367	0.000000	0.000000	4.000000	38.000000	0.000000
14762.959354	0.104133	0.626109	0.016489	87.852966	-121.850998	-68.153526	0.791665	0.000000	-0.202975	0.000000	0.000000	0.000000	0.015435	-0.258133	0.102367	0.000000	0.000000	4.000000	38.000000	0.000000
14762.962688	0.104133	0.626109	0.016489	87.783531	-123.870399	-70.167488	0.824474	0.000000	-0.206657	0.000000	0.000000	0.000000	0.015435	-0.258133	0.102367	0.000000	0.000000	4.000000	38.000000	0.000000
14762.966021	0.104178	0.625208	0.016800	87.783531	-123.870399	-70.167488	0.824474	0.000000	-0.206657	0.000000	0.000000	0.000000	0.013405	-0.270352	0.093167	0.000000	0.000000	4.000000	38.000000	0.000000
14762.969354	0.104178	0.625208	0.016800	87.783531	-123.870399	-70.167488	0.824474	0.000000	-0.206657	0.000000	0.000000	0.000000	0.013405	-0.270352	0.093167	0.000000	0.000000	4.000000	38.000000	0.000000
14762.972688	0.104200	0.624306	0.017114	87.705437	-125.712502	-72.005600	0.824474	0.000000	-0.206657	0.000000	0.000000	0.000000	0.006532	-0.270523	0.094162	0.000000	0.000000	4.000000	38.000000	0.000000
14762.976021	0.104200	0.624306	0.017114	87.705437	-125.712502	-72.005600	0.824474	0.000000	-0.206657	0.000000	0.000000	0.000000	0.006532	-0.270523	0.094162	0.000000	0.000000	4.000000	38.000000	0.000000
14762.979354	0.104200	0.624306	0.017114	87.705437	-125.712502	-72.005600	0.824474	0.000000	-0.206657	0.000000	0.000000	0.000000	0.006532	-0.270523	0.094162	0.000000	0.000000	4.000000	38.000000	0.000000
14762.982688	0.104200	0.624306	0.017114	87.622818	-127.477707	-73.769547	0.855695	0.000000	-0.209980	0.000000	0.000000	0.000000	0.006532	-0.270523	0.094162	0.000000	0.000000	4.000000	38.000000	0.000000
14762.986021	0.104231	0.623391	0.017473	87.622818	-127.477707	-73.769547	0.855695	0.000000	-0.209980	0.000000	0.000000	0.000000	0.009509	-0.274654	0.107793	0.000000	0.000000	4.000000	38.000000	0.000000
14762.989354	0.104231	0.623391	0.017473	87.622818	-127.477707	-73.769547	0.855695	0.000000	-0.209980	0.000000	0.000000	0.000000	0.009509	-0.274654	0.107793	0.000000	0.000000	4.000000	38.000000	0.000000
14762.992688	0.104263	0.622475	0.017831	87.542336	-129.047577	-75.335411	0.855695	0.000000	-0.209980	0.000000	0.000000	0.000000	0.009378	-0.274855	0.107290	0.000000	0.000000	4.000000	38.000000	0.000000
14762.996021	0.104263	0.622475	0.017831	87.542336	-129.047577	-75.335411	0.855695	0.000000	-0.209980	0.000000	0.000000	0.000000	0.009378	-0.274855	0.107290	0.000000	0.000000	4.000000	38.000000	0.000000
14762.999354	0.104263	0.622475	0.017831	87.542336	-129.047577	-75.335411	0.855695	0.000000	-0.209980	0.000000	0.000000	0.000000	0.009378	-0.274855	0.107290	0.000000	0.000000	4.000000	38.000000	0.000000
14763.002688	0.104263	0.622475	0.017831	87.460243	-130.517410	-76.801315	0.891543	0.000000	-0.213128	0.000000	0.000000	0.000000	0.009378	-0.274855	0.107290	0.000000	0.000000	4.000000	38.000000	0.000000
14763.006021	0.104290	0.621538	0.018172	87.460243	-130.517410	-76.801315	0.891543	0.000000	-0.213128	0.000000	0.000000	0.000000	0.008276	-0.281086	0.102366	0.000000	0.000000	4.000000	38.000000	0.000000
14763.009354	0.104290	0.621538	0.018172	87.460243	-130.517410	-76.801315	0.891543	0.000000	-0.213128	0.000000	0.000000	0.000000	0.008276	-0.281086	0.102366	0.000000	0.000000	4.000000	38.000000	0.000000
14763.012688	0.104324	0.620640	0.018541	87.385963	-131.752823	-78.030128	0.891543	0.000000	-0.213128	0.000000	0.000000	0.000000	0.010085	-0.269356	0.110704	0.000000	0.000000	4.000000	38.000000	0.000000
14763.016021	0.104324	0.620640	0.018541	87.385963	-131.752823	-78.030128	0.891543	0.000000	-0.213128	0.000000	0.000000	0.000000	0.010085	-0.269356	0.110704	0.000000	0.000000	4.000000	38.000000	0.000000
14763.019354	0.104324	0.620640	0.018541	87.385963	-131.752823	-78.030128	0.891543	0.000000	-0.213128	0.000000	0.000000	0.000000	0.010085	-0.269356	0.110704	0.000000	0.000000	4.000000	38.000000	0.000000
14763.022688	0.104324	0.620640	0.018541	87.336113	-132.545013	-78.821518	0.927054	0.000000	-0.216188	0.000000	0.000000	0.000000	0.010085	-0.269356	0.110704	0.000000	0.000000	4.000000	38.000000	0.000000
14763.026021	0.104374	0.619748	0.018880	87.336113	-132.545013	-78.821518	0.927054	0.000000	-0.216188	0.000000	0.000000	0.000000	0.015196	-0.267581	0.101690	0.000000	0.000000	4.000000	38.000000	0.000000
14763.029354	0.104374	0.619748	0.018880	87.336113	-132.545013	-78.821518	0.927054	0.000000	-0.216188	0.000000	0.000000	0.000000	0.015196	-0.267581	0.101690	0.000000	0.000000	4.000000	38.000000	0.000000
14763.032688	0.104429	0.618922	0.019238	87.322632	-132.787628	-79.063675	0.927054	0.000000	-0.216188	0.000000	0.000000	0.000000	0.016465	-0.247892	0.107529	0.000000	0.000000	4.000000	38.000000	0.000000
14763.036021	0.104429	0.618922	0.019238	87.322632	-132.787628	-79.063675	0.927054	0.000000	-0.216188	0.000000	0.000000	0.000000	0.016465	-0.247892	0.107529	0.000000	0.000000	4.000000	38.000000	0.000000
14763.039354	0.104429	0.618922	0.019238	87.322632	-132.787628	-79.063675	0.927054	0.000000	-0.216188	0.000000	0.000000	0.000000	0.016465	-0.247892	0.107529	0.000000	0.000000	4.000000	38.000000	0.000000
14763.042688	0.104429	0.618922	0.019238	87.325188	-132.792633	-79.073814	0.961924	0.000000	-0.221464	0.000000	0.000000	0.000000	0.016465	-0.247892	0.107529	0.000000	0.000000	4.000000	38.000000	0.000000
14763.046021	0.104527	0.618121	0.019577	87.325188	-132.792633	-79.073814	0.961924	0.000000	-0.221464	0.000000	0.000000	0.000000	0.029377	-0.240127	0.101567	0.000000	0.000000	4.000000	38.000000	0.000000
14763.049354	0.104527	0.618121	0.019577	87.325188	-132.792633	-79.073814	0.961924	0.000000	-0.221464	0.000000	0.000000	0.000000	0.029377	-0.240127	0.101567	0.000000	0.000000	4.000000	38.000000	0.000000
14763.052688	0.104621	0.617373	0.019897	87.348190	-132.497971	-78.784386	0.961924	0.000000	-0.221464	0.000000	0.000000	0.000000	0.028180	-0.224320	0.096051	0.000000	0.000000	4.000000	38.000000	0.000000
14763.056021	0.104621	0.617373	0.019897	87.348190	-132.497971	-78.784386	0.961924	0.000000	-0.221464	0.000000	0.000000	0.000000	0.028180	-0.224320	0.096051	0.000000	0.000000	4.000000	38.000000	0.000000
14763.059354	0.104621	0.617373	0.019897	87.348190	-132.497971	-78.784386	0.961924	0.000000	-0.221464	0.000000	0.000000	0.000000	0.028180	-0.224320	0.096051	0.000000	0.000000	4.000000	38.000000	0.000000
14763.062688	0.104621	0.617373	0.019897	87.393608	-131.857635	-78.152298	0.994860	0.000000	-0.231057	0.000000	0.000000	0.000000	0.028180	-0.224320	0.096051	0.000000	0.000000	4.000000	38.000000	0.000000
14763.066021	0.104737	0.616698	0.020209	87.393608	-131.857635	-78.152298	0.994860	0.000000	-0.231057	0.000000	0.000000	0.000000	0.034773	-0.202567	0.093592	0.000000	0.000000	4.000000	38.000000	0.000000
14763.069354	0.104737	0.616698	0.020209	87.393608	-131.857635	-78.152298	0.994860	0.000000	-0.231057	0.000000	0.000000	0.000000	0.034773	-0.202567	0.093592	0.000000	0.000000	4.000000	38.000000	0.000000
14763.072688	0.104869	0.616056	0.020483	87.447258	-131.051422	-77.354240	0.994860	0.000000	-0.231057	0.000000	0.000000	0.000000	0.039435	-0.192670	0.082248	0.000000	0.000000	4.000000	38.000000	0.000000
14763.076021	0.104869	0.616056	0.020483	87.447258	-131.051422	-77.354240	0.994860	0.000000	-0.231057	0.000000	0.000000	0.000000	0.039435	-0.192670	0.082248	0.000000	0.000000	4.000000	38.000000	0.000000
14763.079354	0.104869	0.616056	0.020483	87.447258	-131.051422	-77.354240	0.994860	0.000000	-0.231057	0.000000	0.000000	0.000000	0.039435	-0.192670	0.082248	0.000000	0.000000	4.000000	38.000000	0.000000
14763.082688	0.104869	0.616056	0.020483	87.492981	-130.328857	-76.642136	1.024167	0.000000	-0.243425	0.000000	0.000000	0.000000	0.039435	-0.192670	0.082248	0.000000	0.000000	4.000000	38.000000	0.000000
14763.086021	0.104972	0.615494	0.020736	87.492981	-130.328857	-76.642136	1.024167	0.000000	-0.243425	0.000000	0.000000	0.000000	0.030928	-0.168730	0.075886	0.000000	0.000000	4.000000	38.000000	0.000000
14763.089354	0.104972	0.615494	0.020736	87.492981	-130.328857	-76.642136	1.024167	0.000000	-0.243425	0.000000	0.000000	0.000000	0.030928	-0.168730	0.075886	0.000000	0.000000	4.000000	38.000000	0.000000
14763.092688	0.105076	0.614977	0.020995	87.517380	-129.945816	-76.263718	1.024167	0.000000	-0.243425	0.000000	0.000000	0.000000	0.031334	-0.154945	0.077661	0.000000	0.000000	4.000000	38.000000	0.000000
14763.096021	0.105076	0.614977	0.020995	87.517380	-129.945816	-76.263718	1.024167	0.000000	-0.243425	0.000000	0.000000	0.000000	0.031334	-0.154945	0.077661	0.000000	0.000000	4.000000	38.000000	0.000000
14763.099354	0.105076	0.614977	0.020995	87.517380	-129.945816	-76.263718	1.024167	0.000000	-0.243425	0.000000	0.000000	0.000000	0.031334	-0.154945	0.077661	0.000000	0.000000	4.000000	38.000000	0.000000
14763.102688	0.105076	0.614977	0.020995	87.522507	-129.879578	-76.207031	1.049758	0.000000	-0.253802	0.000000	0.000000	0.000000	0.031334	-0.154945	0.077661	0.000000	0.000000	4.000000	38.000000	0.000000
14763.106021	0.105170	0.614548	0.021205	87.522507	-129.879578	-76.207031	1.049758	0.000000	-0.253802	0.000000	0.000000	0.000000	0.028110	-0.128854	0.062922	0.000000	0.000000	4.000000	38.000000	0.000000
14763.109354	0.105170	0.614548	0.021205	87.522507	-129.879578	-76.207031	1.049758	0.000000	-0.253802	0.000000	0.000000	0.000000	0.028110	-0.128854	0.062922	0.000000	0.000000	4.000000	38.000000	0.000000
14763.112688	0.105170	0.614548	0.021205	87.515488	-130.068375	-76.400772	1.049758	0.000000	-0.253802	0.000000	0.000000	0.000000	0.028110	-0.128854	0.062922	0.000000	0.000000	4.000000	38.000000	0.000000
14763.116021	0.105170	0.614548	0.021205	87.515488	-130.068375	-76.400772	1.049758	0.000000	-0.253802	0.000000	0.000000	0.000000	0.028110	-0.128854	0.062922	0.000000	0.000000	4.000000	38.000000	0.000000
14763.119354	0.105282	0.614171	0.021393	87.515488	-130.068375	-76.400772	1.049758	0.000000	-0.253802	0.000000	0.000000	0.000000	0.033809	-0.112885	0.056283	0.000000	0.000000	4.000000	38.000000	0.000000
14763.122688	0.105372	0.613868	0.021583	87.499161	-130.405487	-76.745216	1.060245	0.000000	-0.258487	0.000000	0.000000	0.000000	0.026875	-0.090967	0.057184	0.000000	0.000000	4.000000	38.000000	0.000000
14763.126021	0.105372	0.613868	0.021583	87.499161	-130.405487	-76.745216	1.060245	0.000000	-0.258487	0.000000	0.000000	0.000000	0.026875	-0.090967	0.057184	0.000000	0.000000	4.000000	38.000000	0.000000
14763.129354	0.105372	0.613868	0.021583	87.499161	-130.405487	-76.745216	1.060245	0.000000	-0.258487	0.000000	0.000000	0.000000	0.026875	-0.090967	0.057184	0.000000	0.000000	4.000000	38.000000	0.000000
14763.132688	0.105372	0.613868	0.021583	87.479897	-130.887360	-77.231377	1.079156	0.000000	-0.268601	0.000000	0.000000	0.000000	0.026875	-0.090967	0.057184	0.000000	0.000000	4.000000	38.000000	0.000000
14763.136021	0.105470	0.613632	0.021705	87.479897	-130.887360	-77.231377	1.079156	0.000000	-0.268601	0.000000	0.000000	0.000000	0.029505	-0.070701	0.036587	0.000000	0.000000	4.000000	38.000000	0.000000
14763.139354	0.105470	0.613632	0.021705	87.479897	-130.887360	-77.231377	1.079156	0.000000	-0.268601	0.000000	0.000000	0.000000	0.029505	-0.070701	0.036587	0.000000	0.000000	4.000000	38.000000	0.000000
14763.142688	0.105470	0.613632	0.021705	87.476868	-131.300446	-77.645836	1.079156	0.000000	-0.268601	0.000000	0.000000	0.000000	0.029505	-0.070701	0.036587	0.000000	0.000000	4.000000	38.000000	0.000000
14763.146021	0.105470	0.613632	0.021705	87.476868	-131.300446	-77.645836	1.079156	0.000000	-0.268601	0.000000	0.000000	0.000000	0.029505	-0.070701	0.036587	0.000000	0.000000	4.000000	38.000000	0.000000
14763.149354	0.105586	0.613477	0.021797	87.476868	-131.300446	-77.645836	1.079156	0.000000	-0.268601	0.000000	0.000000	0.000000	0.034676	-0.046599	0.027543	0.000000	0.000000	4.000000	38.000000	0.000000
14763.152688	0.105586	0.613477	0.021797	87.483704	-131.709442	-78.046494	1.085254	0.000000	-0.273519	0.000000	0.000000	0.000000	0.034676	-0.046599	0.027543	0.000000	0.000000	4.000000	38.000000	0.000000
14763.156021	0.105586	0.613477	0.021797	87.483704	-131.709442	-78.046494	1.085254	0.000000	-0.273519	0.000000	0.000000	0.000000	0.034676	-0.046599	0.027543	0.000000	0.000000	4.000000	38.000000	0.000000
14763.159354	0.105586	0.613477	0.021797	87.483704	-131.709442	-78.046494	1.085254	0.000000	-0.273519	0.000000	0.000000	0.000000	0.034676	-0.046599	0.027543	0.000000	0.000000	4.000000	38.000000	0.000000
14763.162688	0.105726	0.613368	0.021890	87.499001	-131.829971	-78.162811	1.089844	0.000000	-0.279298	0.000000	0.000000	0.000000	0.041949	-0.032684	0.028027	0.000000	0.000000	4.000000	38.000000	0.000000
14763.166021	0.105726	0.613368	0.021890	87.499001	-131.829971	-78.162811	1.089844	0.000000	-0.279298	0.000000	0.000000	0.000000	0.041949	-0.032684	0.028027	0.000000	0.000000	4.000000	38.000000	0.000000
14763.169354	0.105726	0.613368	0.021890	87.499001	-131.829971	-78.162811	1.089844	0.000000	-0.279298	0.000000	0.000000	0.000000	0.041949	-0.032684	0.028027	0.000000	0.000000	4.000000	38.000000	0.000000
14763.172688	0.105726	0.613368	0.021890	87.512100	-131.981995	-78.310608	1.094516	0.000000	-0.286290	0.000000	0.000000	0.000000	0.041949	-0.032684	0.028027	0.000000	0.000000	4.000000	38.000000	0.000000
14763.176021	0.105749	0.613368	0.021885	87.512100	-131.981995	-78.310608	1.094516	0.000000	-0.286290	0.000000	0.000000	0.000000	0.006822	0.000003	-0.001506	0.000000	0.000000	4.000000	38.000000	0.000000
14763.179354	0.105749	0.613368	0.021885	87.512100	-131.981995	-78.310608	1.094516	0.000000	-0.286290	0.000000	0.000000	0.000000	0.006822	0.000003	-0.001506	0.000000	0.000000	4.000000	38.000000	0.000000
14763.182688	0.105749	0.613368	0.021885	87.532242	-132.180557	-78.497841	1.094516	0.000000	-0.286290	0.000000	0.000000	0.000000	0.006822	0.000003	-0.001506	0.000000	0.000000	4.000000	38.000000	0.000000
14763.186021	0.105749	0.613368	0.021885	87.532242	-132.180557	-78.497841	1.094516	0.000000	-0.286290	0.000000	0.000000	0.000000	0.006822	0.000003	-0.001506	0.000000	0.000000	4.000000	38.000000	0.000000
14763.189354	0.105771	0.613441	0.021879	87.532242	-132.180557	-78.497841	1.094516	0.000000	-0.286290	0.000000	0.000000	0.000000	0.006716	0.021976	-0.001994	0.000000	0.000000	4.000000	38.000000	0.000000
14763.192688	0.105771	0.613441	0.021879	87.556396	-132.430023	-78.727768	1.094265	0.000000	-0.287427	0.000000	0.000000	0.000000	0.006716	0.021976	-0.001994	0.000000	0.000000	4.000000	38.000000	0.000000
14763.196021	0.105771	0.613441	0.021879	87.556396	-132.430023	-78.727768	1.094265	0.000000	-0.287427	0.000000	0.000000	0.000000	0.006716	0.021976	-0.001994	0.000000	0.000000	4.000000	38.000000	0.000000
14763.199354	0.105771	0.613441	0.021879	87.556396	-132.430023	-78.727768	1.094265	0.000000	-0.287427	0.000000	0.000000	0.000000	0.006716	0.021976	-0.001994	0.000000	0.000000	4.000000	38.000000	0.000000
14763.202688	0.105735	0.613629	0.021825	87.570053	-132.418350	-78.710426	1.093932	0.000000	-0.288546	0.000000	0.000000	0.000000	-0.010690	0.056286	-0.016009	0.000000	0.000000	4.000000	38.000000	0.000000
14763.206021	0.105735	0.613629	0.021825	87.570053	-132.418350	-78.710426	1.093932	0.000000	-0.288546	0.000000	0.000000	0.000000	-0.010690	0.056286	-0.016009	0.000000	0.000000	4.000000	38.000000	0.000000
14763.209354	0.105735	0.613629	0.021825	87.570053	-132.418350	-78.710426	1.093932	0.000000	-0.288546	0.000000	0.000000	0.000000	-0.010690	0.056286	-0.016009	0.000000	0.000000	4.000000	38.000000	0.000000
14763.212688	0.105735	0.613629	0.021825	87.580383	-132.248016	-78.539917	1.091264	0.000000	-0.286764	0.000000	0.000000	0.000000	-0.010690	0.056286	-0.016009	0.000000	0.000000	4.000000	38.000000	0.000000
14763.216021	0.105718	0.613751	0.021745	87.580383	-132.248016	-78.539917	1.091264	0.000000	-0.286764	0.000000	0.000000	0.000000	-0.005307	0.036434	-0.024044	0.000000	0.000000	4.000000	38.000000	0.000000
14763.219354	0.105718	0.613751	0.021745	87.580383	-132.248016	-78.539917	1.091264	0.000000	-0.286764	0.000000	0.000000	0.000000	-0.005307	0.036434	-0.024044	0.000000	0.000000	4.000000	38.000000	0.000000
14763.222688	0.105718	0.613751	0.021745	87.592461	-132.047409	-78.336494	1.091264	0.000000	-0.286764	0.000000	0.000000	0.000000	-0.005307	0.036434	-0.024044	0.000000	0.000000	4.000000	38.000000	0.000000
14763.226021	0.105718	0.613751	0.021745	87.592461	-132.047409	-78.336494	1.091264	0.000000	-0.286764	0.000000	0.000000	0.000000	-0.005307	0.036434	-0.024044	0.000000	0.000000	4.000000	38.000000	0.000000
14763.229354	0.105677	0.613872	0.021670	87.592461	-132.047409	-78.336494	1.091264	0.000000	-0.286764	0.000000	0.000000	0.000000	-0.012129	0.036411	-0.022548	0.000000	0.000000	4.000000	38.000000	0.000000
14763.232688	0.105677	0.613872	0.021670	87.604607	-131.842194	-78.131134	1.087257	0.000000	-0.285880	0.000000	0.000000	0.000000	-0.012129	0.036411	-0.022548	0.000000	0.000000	4.000000	38.000000	0.000000
14763.236021	0.105677	0.613872	0.021670	87.604607	-131.842194	-78.131134	1.087257	0.000000	-0.285880	0.000000	0.000000	0.000000	-0.012129	0.036411	-0.022548	0.000000	0.000000	4.000000	38.000000	0.000000
14763.239354	0.105677	0.613872	0.021670	87.604607	-131.842194	-78.131134	1.087257	0.000000	-0.285880	0.000000	0.000000	0.000000	-0.012129	0.036411	-0.022548	0.000000	0.000000	4.000000	38.000000	0.000000
14763.242688	0.105605	0.614109	0.021453	87.615669	-131.706375	-77.991035	1.083499	0.000000	-0.283859	0.000000	0.000000	0.000000	-0.021529	0.071178	-0.065166	0.000000	0.000000	4.000000	38.000000	0.000000
14763.246021	0.105605	0.614109	0.021453	87.615669	-131.706375	-77.991035	1.083499	0.000000	-0.283859	0.000000	0.000000	0.000000	-0.021529	0.071178	-0.065166	0.000000	0.000000	4.000000	38.000000	0.000000
14763.249354	0.105605	0.614109	0.021453	87.615669	-131.706375	-77.991035	1.083499	0.000000	-0.283859	0.000000	0.000000	0.000000	-0.021529	0.071178	-0.065166	0.000000	0.000000	4.000000	38.000000	0.000000
14763.252688	0.105605	0.614109	0.021453	87.628754	-131.764893	-78.037041	1.072638	0.000000	-0.280270	0.000000	0.000000	0.000000	-0.021529	0.071178	-0.065166	0.000000	0.000000	4.000000	38.000000	0.000000
14763.256021	0.105542	0.614230	0.021383	87.628754	-131.764893	-78.037041	1.072638	0.000000	-0.280270	0.000000	0.000000	0.000000	-0.018945	0.036375	-0.021074	0.000000	0.000000	4.000000	38.000000	0.000000
14763.259354	0.105542	0.614230	0.021383	87.628754	-131.764893	-78.037041	1.072638	0.000000	-0.280270	0.000000	0.000000	0.000000	-0.018945	0.036375	-0.021074	0.000000	0.000000	4.000000	38.000000	0.000000
14763.262688	0.105542	0.614230	0.021383	87.651062	-132.051819	-78.304428	1.072638	0.000000	-0.280270	0.000000	0.000000	0.000000	-0.018945	0.036375	-0.021074	0.000000	0.000000	4.000000	38.000000	0.000000
14763.266021	0.105542	0.614230	0.021383	87.651062	-132.051819	-78.304428	1.072638	0.000000	-0.280270	0.000000	0.000000	0.000000	-0.018945	0.036375	-0.021074	0.000000	0.000000	4.000000	38.000000	0.000000
14763.269354	0.105500	0.614305	0.021301	87.651062	-132.051819	-78.304428	1.072638	0.000000	-0.280270	0.000000	0.000000	0.000000	-0.012565	0.022434	-0.024576	0.000000	0.000000	4.000000	38.000000	0.000000
14763.272688	0.105500	0.614305	0.021301	87.674599	-132.773224	-78.992439	1.069125	0.000000	-0.277113	0.000000	0.000000	0.000000	-0.012565	0.022434	-0.024576	0.000000	0.000000	4.000000	38.000000	0.000000
14763.276021	0.105500	0.614305	0.021301	87.674599	-132.773224	-78.992439	1.069125	0.000000	-0.277113	0.000000	0.000000	0.000000	-0.012565	0.022434	-0.024576	0.000000	0.000000	4.000000	38.000000	0.000000
14763.279354	0.105500	0.614305	0.021301	87.674599	-132.773224	-78.992439	1.069125	0.000000	-0.277113	0.000000	0.000000	0.000000	-0.012565	0.022434	-0.024576	0.000000	0.000000	4.000000	38.000000	0.000000
14763.282688	0.105401	0.614348	0.021175	87.704414	-133.792313	-79.971207	1.065029	0.000000	-0.275019	0.000000	0.000000	0.000000	-0.029719	0.012737	-0.037602	0.000000	0.000000	4.000000	38.000000	0.000000
14763.286021	0.105401	0.614348	0.021175	87.704414	-133.792313	-79.971207	1.065029	0.000000	-0.275019	0.000000	0.000000	0.000000	-0.029719	0.012737	-0.037602	0.000000	0.000000	4.000000	38.000000	0.000000
14763.289354	0.105401	0.614348	0.021175	87.704414	-133.792313	-79.971207	1.065029	0.000000	-0.275019	0.000000	0.000000	0.000000	-0.029719	0.012737	-0.037602	0.000000	0.000000	4.000000	38.000000	0.000000
14763.292688	0.105401	0.614348	0.021175	87.740593	-135.179413	-81.304344	1.058762	0.000000	-0.270065	0.000000	0.000000	0.000000	-0.029719	0.012737	-0.037602	0.000000	0.000000	4.000000	38.000000	0.000000
14763.296021	0.105341	0.614296	0.021117	87.740593	-135.179413	-81.304344	1.058762	0.000000	-0.270065	0.000000	0.000000	0.000000	-0.018146	-0.015595	-0.017528	0.000000	0.000000	4.000000	38.000000	0.000000
14763.299354	0.105341	0.614296	0.021117	87.740593	-135.179413	-81.304344	1.058762	0.000000	-0.270065	0.000000	0.000000	0.000000	-0.018146	-0.015595	-0.017528	0.000000	0.000000	4.000000	38.000000	0.000000
14763.302688	0.105341	0.614296	0.021117	87.782921	-136.548660	-82.623787	1.058762	0.000000	-0.270065	0.000000	0.000000	0.000000	-0.018146	-0.015595	-0.017528	0.000000	0.000000	4.000000	38.000000	0.000000
14763.306021	0.105341	0.614296	0.021117	87.782921	-136.548660	-82.623787	1.058762	0.000000	-0.270065	0.000000	0.000000	0.000000	-0.018146	-0.015595	-0.017528	0.000000	0.000000	4.000000	38.000000	0.000000
14763.309354	0.105323	0.614151	0.021035	87.782921	-136.548660	-82.623787	1.058762	0.000000	-0.270065	0.000000	0.000000	0.000000	-0.005400	-0.043453	-0.024518	0.000000	0.000000	4.000000	38.000000	0.000000
14763.312688	0.105323	0.614151	0.021035	87.825073	-137.732193	-83.766151	1.055841	0.000000	-0.267041	0.000000	0.000000	0.000000	-0.005400	-0.043453	-0.024518	0.000000	0.000000	4.000000	38.000000	0.000000
14763.316021	0.105323	0.614151	0.021035	87.825073	-137.732193	-83.766151	1.055841	0.000000	-0.267041	0.000000	0.000000	0.000000	-0.005400	-0.043453	-0.024518	0.000000	0.000000	4.000000	38.000000	0.000000
14763.319354	0.105323	0.614151	0.021035	87.825073	-137.732193	-83.766151	1.055841	0.000000	-0.267041	0.000000	0.000000	0.000000	-0.005400	-0.043453	-0.024518	0.000000	0.000000	4.000000	38.000000	0.000000
14763.322688	0.105357	0.613624	0.020756	87.876244	-138.534256	-84.536987	1.051755	0.000000	-0.266141	0.000000	0.000000	0.000000	0.010121	-0.158149	-0.083663	0.000000	0.000000	4.000000	38.000000	0.000000
14763.326021	0.105357	0.613624	0.020756	87.876244	-138.534256	-84.536987	1.051755	0.000000	-0.266141	0.000000	0.000000	0.000000	0.010121	-0.158149	-0.083663	0.000000	0.000000	4.000000	38.000000	0.000000
14763.329354	0.105357	0.613624	0.020756	87.876244	-138.534256	-84.536987	1.051755	0.000000	-0.266141	0.000000	0.000000	0.000000	0.010121	-0.158149	-0.083663	0.000000	0.000000	4.000000	38.000000	0.000000
14763.332688	0.105379	0.613202	0.020534	87.939583	-138.309341	-84.304909	1.037811	0.000000	-0.267828	0.000000	0.000000	0.000000	0.006684	-0.126404	-0.066774	0.000000	0.000000	4.000000	38.000000	0.000000
14763.336021	0.105379	0.613202	0.020534	87.939583	-138.309341	-84.304909	1.037811	0.000000	-0.267828	0.000000	0.000000	0.000000	0.006684	-0.126404	-0.066774	0.000000	0.000000	4.000000	38.000000	0.000000
14763.339354	0.105379	0.613202	0.020534	87.939583	-138.309341	-84.304909	1.037811	0.000000	-0.267828	0.000000	0.000000	0.000000	0.006684	-0.126404	-0.066774	0.000000	0.000000	4.000000	38.000000	0.000000
14763.342688	0.105379	0.613202	0.020534	88.026718	-136.949600	-82.952667	1.026682	0.000000	-0.268942	0.000000	0.000000	0.000000	0.006684	-0.126404	-0.066774	0.000000	0.000000	4.000000	38.000000	0.000000
14763.346021	0.105382	0.612728	0.020332	88.026718	-136.949600	-82.952667	1.026682	0.000000	-0.268942	0.000000	0.000000	0.000000	0.000936	-0.142328	-0.060420	0.000000	0.000000	4.000000	38.000000	0.000000
14763.349354	0.105382	0.612728	0.020332	88.026718	-136.949600	-82.952667	1.026682	0.000000	-0.268942	0.000000	0.000000	0.000000	0.000936	-0.142328	-0.060420	0.000000	0.000000	4.000000	38.000000	0.000000
14763.352688	0.105331	0.612168	0.020103	88.162827	-134.520538	-80.529076	1.026682	0.000000	-0.268942	0.000000	0.000000	0.000000	-0.015159	-0.167882	-0.068696	0.000000	0.000000	4.000000	38.000000	0.000000
14763.356021	0.105331	0.612168	0.020103	88.162827	-134.520538	-80.529076	1.026682	0.000000	-0.268942	0.000000	0.000000	0.000000	-0.015159	-0.167882	-0.068696	0.000000	0.000000	4.000000	38.000000	0.000000
14763.359354	0.105331	0.612168	0.020103	88.162827	-134.520538	-80.529076	1.026682	0.000000	-0.268942	0.000000	0.000000	0.000000	-0.015159	-0.167882	-0.068696	0.000000	0.000000	4.000000	38.000000	0.000000
14763.362688	0.105331	0.612168	0.020103	88.326141	-130.961258	-76.972984	1.005163	0.000000	-0.266571	0.000000	0.000000	0.000000	-0.015159	-0.167882	-0.068696	0.000000	0.000000	4.000000	38.000000	0.000000
14763.366021	0.105276	0.611543	0.019851	88.326141	-130.961258	-76.972984	1.005163	0.000000	-0.266571	0.000000	0.000000	0.000000	-0.016669	-0.187475	-0.075531	0.000000	0.000000	4.000000	38.000000	0.000000
14763.369354	0.105276	0.611543	0.019851	88.326141	-130.961258	-76.972984	1.005163	0.000000	-0.266571	0.000000	0.000000	0.000000	-0.016669	-0.187475	-0.075531	0.000000	0.000000	4.000000	38.000000	0.000000
14763.372688	0.105217	0.610827	0.019585	88.494286	-126.261459	-72.276756	1.005163	0.000000	-0.266571	0.000000	0.000000	0.000000	-0.017651	-0.215046	-0.079990	0.000000	0.000000	4.000000	38.000000	0.000000
14763.376021	0.105217	0.610827	0.019585	88.494286	-126.261459	-72.276756	1.005163	0.000000	-0.266571	0.000000	0.000000	0.000000	-0.017651	-0.215046	-0.079990	0.000000	0.000000	4.000000	38.000000	0.000000
14763.379354	0.105217	0.610827	0.019585	88.494286	-126.261459	-72.276756	1.005163	0.000000	-0.266571	0.000000	0.000000	0.000000	-0.017651	-0.215046	-0.079990	0.000000	0.000000	4.000000	38.000000	0.000000
14763.382688	0.105217	0.610827	0.019585	88.655937	-120.283058	-66.297989	0.979243	0.000000	-0.260851	0.000000	0.000000	0.000000	-0.017651	-0.215046	-0.079990	0.000000	0.000000	4.000000	38.000000	0.000000
14763.386021	0.105139	0.610057	0.019338	88.655937	-120.283058	-66.297989	0.979243	0.000000	-0.260851	0.000000	0.000000	0.000000	-0.023437	-0.230790	-0.073951	0.000000	0.000000	4.000000	38.000000	0.000000
14763.389354	0.105139	0.610057	0.019338	88.655937	-120.283058	-66.297989	0.979243	0.000000	-0.260851	0.000000	0.000000	0.000000	-0.023437	-0.230790	-0.073951	0.000000	0.000000	4.000000	38.000000	0.000000
14763.392688	0.105062	0.609262	0.019099	88.798943	-113.093399	-59.105003	0.979243	0.000000	-0.260851	0.000000	0.000000	0.000000	-0.022979	-0.238527	-0.071919	0.000000	0.000000	4.000000	38.000000	0.000000
14763.396021	0.105062	0.609262	0.019099	88.798943	-113.093399	-59.105003	0.979243	0.000000	-0.260851	0.000000	0.000000	0.000000	-0.022979	-0.238527	-0.071919	0.000000	0.000000	4.000000	38.000000	0.000000
14763.399354	0.105062	0.609262	0.019099	88.798943	-113.093399	-59.105003	0.979243	0.000000	-0.260851	0.000000	0.000000	0.000000	-0.022979	-0.238527	-0.071919	0.000000	0.000000	4.000000	38.000000	0.000000
14763.402688	0.105062	0.609262	0.019099	88.918991	-104.455505	-50.460907	0.954931	0.000000	-0.253115	0.000000	0.000000	0.000000	-0.022979	-0.238527	-0.071919	0.000000	0.000000	4.000000	38.000000	0.000000
14763.406021	0.104991	0.608461	0.018881	88.918991	-104.455505	-50.460907	0.954931	0.000000	-0.253115	0.000000	0.000000	0.000000	-0.021521	-0.240424	-0.065335	0.000000	0.000000	4.000000	38.000000	0.000000
14763.409354	0.104991	0.608461	0.018881	88.918991	-104.455505	-50.460907	0.954931	0.000000	-0.253115	0.000000	0.000000	0.000000	-0.021521	-0.240424	-0.065335	0.000000	0.000000	4.000000	38.000000	0.000000
14763.412688	0.104932	0.607665	0.018724	89.010674	-93.950531	-39.948067	0.954931	0.000000	-0.253115	0.000000	0.000000	0.000000	-0.017505	-0.238650	-0.047149	0.000000	0.000000	4.000000	38.000000	0.000000
14763.416021	0.104932	0.607665	0.018724	89.010674	-93.950531	-39.948067	0.954931	0.000000	-0.253115	0.000000	0.000000	0.000000	-0.017505	-0.238650	-0.047149	0.000000	0.000000	4.000000	38.000000	0.000000
14763.419354	0.104932	0.607665	0.018724	89.010674	-93.950531	-39.948067	0.954931	0.000000	-0.253115	0.000000	0.000000	0.000000	-0.017505	-0.238650	-0.047149	0.000000	0.000000	4.000000	38.000000	0.000000
14763.422688	0.104932	0.607665	0.018724	89.059547	-83.146286	-29.137062	0.936184	0.000000	-0.246611	0.000000	0.000000	0.000000	-0.017505	-0.238650	-0.047149	0.000000	0.000000	4.000000	38.000000	0.000000
14763.426021	0.104887	0.606875	0.018627	89.059547	-83.146286	-29.137062	0.936184	0.000000	-0.246611	0.000000	0.000000	0.000000	-0.013485	-0.236944	-0.028940	0.000000	0.000000	4.000000	38.000000	0.000000
14763.429354	0.104887	0.606875	0.018627	89.059547	-83.146286	-29.137062	0.936184	0.000000	-0.246611	0.000000	0.000000	0.000000	-0.013485	-0.236944	-0.028940	0.000000	0.000000	4.000000	38.000000	0.000000
14763.432688	0.104854	0.606118	0.018584	89.067276	-73.738556	-19.728050	0.936184	0.000000	-0.246611	0.000000	0.000000	0.000000	-0.009991	-0.227323	-0.013095	0.000000	0.000000	4.000000	38.000000	0.000000
14763.436021	0.104854	0.606118	0.018584	89.067276	-73.738556	-19.728050	0.936184	0.000000	-0.246611	0.000000	0.000000	0.000000	-0.009991	-0.227323	-0.013095	0.000000	0.000000	4.000000	38.000000	0.000000
14763.439354	0.104854	0.606118	0.018584	89.067276	-73.738556	-19.728050	0.936184	0.000000	-0.246611	0.000000	0.000000	0.000000	-0.009991	-0.227323	-0.013095	0.000000	0.000000	4.000000	38.000000	0.000000
14763.442688	0.104854	0.606118	0.018584	89.054367	-66.553169	-12.542737	0.929178	0.000000	-0.242698	0.000000	0.000000	0.000000	-0.009991	-0.227323	-0.013095	0.000000	0.000000	4.000000	38.000000	0.000000
14763.446021	0.104829	0.605372	0.018577	89.054367	-66.553169	-12.542737	0.929178	0.000000	-0.242698	0.000000	0.000000	0.000000	-0.007507	-0.223587	-0.001825	0.000000	0.000000	4.000000	38.000000	0.000000
14763.449354	0.104829	0.605372	0.018577	89.054367	-66.553169	-12.542737	0.929178	0.000000	-0.242698	0.000000	0.000000	0.000000	-0.007507	-0.223587	-0.001825	0.000000	0.000000	4.000000	38.000000	0.000000
14763.452688	0.104819	0.604678	0.018640	89.038155	-61.897793	-7.886675	0.929178	0.000000	-0.242698	0.000000	0.000000	0.000000	-0.002975	-0.208280	0.018745	0.000000	0.000000	4.000000	38.000000	0.000000
14763.456021	0.104819	0.604678	0.018640	89.038155	-61.897793	-7.886675	0.929178	0.000000	-0.242698	0.000000	0.000000	0.000000	-0.002975	-0.208280	0.018745	0.000000	0.000000	4.000000	38.000000	0.000000
14763.459354	0.104819	0.604678	0.018640	89.038155	-61.897793	-7.886675	0.929178	0.000000	-0.242698	0.000000	0.000000	0.000000	-0.002975	-0.208280	0.018745	0.000000	0.000000	4.000000	38.000000	0.000000
14763.462688	0.104819	0.604678	0.018640	89.030449	-60.007961	-5.995557	0.931998	0.000000	-0.240951	0.000000	0.000000	0.000000	-0.002975	-0.208280	0.018745	0.000000	0.000000	4.000000	38.000000	0.000000
14763.466021	0.104809	0.603984	0.018701	89.030449	-60.007961	-5.995557	0.931998	0.000000	-0.240951	0.000000	0.000000	0.000000	-0.003042	-0.208262	0.018451	0.000000	0.000000	4.000000	38.000000	0.000000
14763.469354	0.104809	0.603984	0.018701	89.030449	-60.007961	-5.995557	0.931998	0.000000	-0.240951	0.000000	0.000000	0.000000	-0.003042	-0.208262	0.018451	0.000000	0.000000	4.000000	38.000000	0.000000
14763.472688	0.104802	0.603309	0.018778	89.032875	-60.185905	-6.172132	0.931998	0.000000	-0.240951	0.000000	0.000000	0.000000	-0.002082	-0.202439	0.022812	0.000000	0.000000	4.000000	38.000000	0.000000
14763.476021	0.104802	0.603309	0.018778	89.032875	-60.185905	-6.172132	0.931998	0.000000	-0.240951	0.000000	0.000000	0.000000	-0.002082	-0.202439	0.022812	0.000000	0.000000	4.000000	38.000000	0.000000
14763.479354	0.104802	0.603309	0.018778	89.032875	-60.185905	-6.172132	0.931998	0.000000	-0.240951	0.000000	0.000000	0.000000	-0.002082	-0.202439	0.022812	0.000000	0.000000	4.000000	38.000000	0.000000
14763.482688	0.104802	0.603309	0.018778	89.038559	-61.198906	-7.183682	0.938875	0.000000	-0.240097	0.000000	0.000000	0.000000	-0.002082	-0.202439	0.022812	0.000000	0.000000	4.000000	38.000000	0.000000
14763.486021	0.104800	0.602700	0.018876	89.038559	-61.198906	-7.183682	0.938875	0.000000	-0.240097	0.000000	0.000000	0.000000	-0.000603	-0.182889	0.029532	0.000000	0.000000	4.000000	38.000000	0.000000
14763.489354	0.104800	0.602700	0.018876	89.038559	-61.198906	-7.183682	0.938875	0.000000	-0.240097	0.000000	0.000000	0.000000	-0.000603	-0.182889	0.029532	0.000000	0.000000	4.000000	38.000000	0.000000
14763.492688	0.104779	0.602109	0.018994	89.047974	-63.078396	-9.058693	0.938875	0.000000	-0.240097	0.000000	0.000000	0.000000	-0.006413	-0.177116	0.035471	0.000000	0.000000	4.000000	38.000000	0.000000
14763.496021	0.104779	0.602109	0.018994	89.047974	-63.078396	-9.058693	0.938875	0.000000	-0.240097	0.000000	0.000000	0.000000	-0.006413	-0.177116	0.035471	0.000000	0.000000	4.000000	38.000000	0.000000
14763.499354	0.104779	0.602109	0.018994	89.047974	-63.078396	-9.058693	0.938875	0.000000	-0.240097	0.000000	0.000000	0.000000	-0.006413	-0.177116	0.035471	0.000000	0.000000	4.000000	38.000000	0.000000
14763.502688	0.104779	0.602109	0.018994	89.059761	-66.137375	-12.115450	0.949709	0.000000	-0.238927	0.000000	0.000000	0.000000	-0.006413	-0.177116	0.035471	0.000000	0.000000	4.000000	38.000000	0.000000
14763.506021	0.104776	0.601572	0.019091	89.059761	-66.137375	-12.115450	0.949709	0.000000	-0.238927	0.000000	0.000000	0.000000	-0.000696	-0.161170	0.029148	0.000000	0.000000	4.000000	38.000000	0.000000
14763.509354	0.104776	0.601572	0.019091	89.059761	-66.137375	-12.115450	0.949709	0.000000	-0.238927	0.000000	0.000000	0.000000	-0.000696	-0.161170	0.029148	0.000000	0.000000	4.000000	38.000000	0.000000
14763.512688	0.104739	0.601092	0.019245	89.069588	-69.734268	-15.707351	0.949709	0.000000	-0.238927	0.000000	0.000000	0.000000	-0.011219	-0.143890	0.046003	0.000000	0.000000	4.000000	38.000000	0.000000
14763.516021	0.104739	0.601092	0.019245	89.069588	-69.734268	-15.707351	0.949709	0.000000	-0.238927	0.000000	0.000000	0.000000	-0.011219	-0.143890	0.046003	0.000000	0.000000	4.000000	38.000000	0.000000
14763.519354	0.104739	0.601092	0.019245	89.069588	-69.734268	-15.707351	0.949709	0.000000	-0.238927	0.000000	0.000000	0.000000	-0.011219	-0.143890	0.046003	0.000000	0.000000	4.000000	38.000000	0.000000
14763.522688	0.104739	0.601092	0.019245	89.075287	-72.677330	-18.639904	0.962234	0.000000	-0.236941	0.000000	0.000000	0.000000	-0.011219	-0.143890	0.046003	0.000000	0.000000	4.000000	38.000000	0.000000
14763.526021	0.104703	0.600658	0.019406	89.075287	-72.677330	-18.639904	0.962234	0.000000	-0.236941	0.000000	0.000000	0.000000	-0.010737	-0.130186	0.048257	0.000000	0.000000	4.000000	38.000000	0.000000
14763.529354	0.104703	0.600658	0.019406	89.075287	-72.677330	-18.639904	0.962234	0.000000	-0.236941	0.000000	0.000000	0.000000	-0.010737	-0.130186	0.048257	0.000000	0.000000	4.000000	38.000000	0.000000
14763.532688	0.104703	0.600658	0.019406	89.077614	-75.063164	-21.015154	0.962234	0.000000	-0.236941	0.000000	0.000000	0.000000	-0.010737	-0.130186	0.048257	0.000000	0.000000	4.000000	38.000000	0.000000
14763.536021	0.104703	0.600658	0.019406	89.077614	-75.063164	-21.015154	0.962234	0.000000	-0.236941	0.000000	0.000000	0.000000	-0.010737	-0.130186	0.048257	0.000000	0.000000	4.000000	38.000000	0.000000
14763.539354	0.104645	0.600297	0.019571	89.077614	-75.063164	-21.015154	0.962234	0.000000	-0.236941	0.000000	0.000000	0.000000	-0.017539	-0.108463	0.049745	0.000000	0.000000	4.000000	38.000000	0.000000
14763.542688	0.104558	0.600015	0.019719	89.078468	-76.874237	-22.815815	0.970277	0.000000	-0.235152	0.000000	0.000000	0.000000	-0.025870	-0.084498	0.044296	0.000000	0.000000	4.000000	38.000000	0.000000
14763.546021	0.104558	0.600015	0.019719	89.078468	-76.874237	-22.815815	0.970277	0.000000	-0.235152	0.000000	0.000000	0.000000	-0.025870	-0.084498	0.044296	0.000000	0.000000	4.000000	38.000000	0.000000
14763.549354	0.104558	0.600015	0.019719	89.078468	-76.874237	-22.815815	0.970277	0.000000	-0.235152	0.000000	0.000000	0.000000	-0.025870	-0.084498	0.044296	0.000000	0.000000	4.000000	38.000000	0.000000
14763.552688	0.104558	0.600015	0.019719	89.078682	-78.444794	-24.372774	0.985950	0.000000	-0.227917	0.000000	0.000000	0.000000	-0.025870	-0.084498	0.044296	0.000000	0.000000	4.000000	38.000000	0.000000
14763.556021	0.104491	0.599787	0.019846	89.078682	-78.444794	-24.372774	0.985950	0.000000	-0.227917	0.000000	0.000000	0.000000	-0.020107	-0.068545	0.038191	0.000000	0.000000	4.000000	38.000000	0.000000
14763.559354	0.104491	0.599787	0.019846	89.078682	-78.444794	-24.372774	0.985950	0.000000	-0.227917	0.000000	0.000000	0.000000	-0.020107	-0.068545	0.038191	0.000000	0.000000	4.000000	38.000000	0.000000
14763.562688	0.104491	0.599787	0.019846	89.078041	-79.284096	-25.201530	0.985950	0.000000	-0.227917	0.000000	0.000000	0.000000	-0.020107	-0.068545	0.038191	0.000000	0.000000	4.000000	38.000000	0.000000
14763.566021	0.104491	0.599787	0.019846	89.078041	-79.284096	-25.201530	0.985950	0.000000	-0.227917	0.000000	0.000000	0.000000	-0.020107	-0.068545	0.038191	0.000000	0.000000	4.000000	38.000000	0.000000
14763.569354	0.104424	0.599631	0.019974	89.078041	-79.284096	-25.201530	0.985950	0.000000	-0.227917	0.000000	0.000000	0.000000	-0.020095	-0.046807	0.038297	0.000000	0.000000	4.000000	38.000000	0.000000
14763.572688	0.104424	0.599631	0.019974	89.077614	-80.072144	-25.978947	0.992315	0.000000	-0.224565	0.000000	0.000000	0.000000	-0.020095	-0.046807	0.038297	0.000000	0.000000	4.000000	38.000000	0.000000
14763.576021	0.104424	0.599631	0.019974	89.077614	-80.072144	-25.978947	0.992315	0.000000	-0.224565	0.000000	0.000000	0.000000	-0.020095	-0.046807	0.038297	0.000000	0.000000	4.000000	38.000000	0.000000
14763.579354	0.104424	0.599631	0.019974	89.077614	-80.072144	-25.978947	0.992315	0.000000	-0.224565	0.000000	0.000000	0.000000	-0.020095	-0.046807	0.038297	0.000000	0.000000	4.000000	38.000000	0.000000
14763.582688	0.104256	0.599490	0.020075	89.077400	-80.471634	-26.367470	0.998698	0.000000	-0.221216	0.000000	0.000000	0.000000	-0.050350	-0.042291	0.030263	0.000000	0.000000	4.000000	38.000000	0.000000
14763.586021	0.104256	0.599490	0.020075	89.077400	-80.471634	-26.367470	0.998698	0.000000	-0.221216	0.000000	0.000000	0.000000	-0.050350	-0.042291	0.030263	0.000000	0.000000	4.000000	38.000000	0.000000
14763.589354	0.104256	0.599490	0.020075	89.077400	-80.471634	-26.367470	0.998698	0.000000	-0.221216	0.000000	0.000000	0.000000	-0.050350	-0.042291	0.030263	0.000000	0.000000	4.000000	38.000000	0.000000
14763.592688	0.104256	0.599490	0.020075	89.077400	-80.530304	-26.418100	1.003742	0.000000	-0.212825	0.000000	0.000000	0.000000	-0.050350	-0.042291	0.030263	0.000000	0.000000	4.000000	38.000000	0.000000
14763.596021	0.104157	0.599478	0.020056	89.077400	-80.530304	-26.418100	1.003742	0.000000	-0.212825	0.000000	0.000000	0.000000	-0.029740	-0.003481	-0.005744	0.000000	0.000000	4.000000	38.000000	0.000000
14763.599354	0.104157	0.599478	0.020056	89.077400	-80.530304	-26.418100	1.003742	0.000000	-0.212825	0.000000	0.000000	0.000000	-0.029740	-0.003481	-0.005744	0.000000	0.000000	4.000000	38.000000	0.000000
14763.602688	0.104157	0.599478	0.020056	89.077827	-80.301910	-26.181536	1.003742	0.000000	-0.212825	0.000000	0.000000	0.000000	-0.029740	-0.003481	-0.005744	0.000000	0.000000	4.000000	38.000000	0.000000
14763.606021	0.104157	0.599478	0.020056	89.077827	-80.301910	-26.181536	1.003742	0.000000	-0.212825	0.000000	0.000000	0.000000	-0.029740	-0.003481	-0.005744	0.000000	0.000000	4.000000	38.000000	0.000000
14763.609354	0.104098	0.599474	0.020003	89.077827	-80.301910	-26.181536	1.003742	0.000000	-0.212825	0.000000	0.000000	0.000000	-0.017663	-0.001221	-0.015695	0.000000	0.000000	4.000000	38.000000	0.000000
14763.612688	0.104098	0.599474	0.020003	89.078468	-79.298187	-25.175264	1.002785	0.000000	-0.207868	0.000000	0.000000	0.000000	-0.017663	-0.001221	-0.015695	0.000000	0.000000	4.000000	38.000000	0.000000
14763.616021	0.104098	0.599474	0.020003	89.078468	-79.298187	-25.175264	1.002785	0.000000	-0.207868	0.000000	0.000000	0.000000	-0.017663	-0.001221	-0.015695	0.000000	0.000000	4.000000	38.000000	0.000000
14763.619354	0.104098	0.599474	0.020003	89.078468	-79.298187	-25.175264	1.002785	0.000000	-0.207868	0.000000	0.000000	0.000000	-0.017663	-0.001221	-0.015695	0.000000	0.000000	4.000000	38.000000	0.000000
14763.622688	0.104024	0.599492	0.019881	89.079102	-77.622810	-23.497431	1.000169	0.000000	-0.204925	0.000000	0.000000	0.000000	-0.022228	0.005562	-0.036640	0.000000	0.000000	4.000000	38.000000	0.000000
14763.626021	0.104024	0.599492	0.019881	89.079102	-77.622810	-23.497431	1.000169	0.000000	-0.204925	0.000000	0.000000	0.000000	-0.022228	0.005562	-0.036640	0.000000	0.000000	4.000000	38.000000	0.000000
14763.629354	0.104024	0.599492	0.019881	89.079102	-77.622810	-23.497431	1.000169	0.000000	-0.204925	0.000000	0.000000	0.000000	-0.022228	0.005562	-0.036640	0.000000	0.000000	4.000000	38.000000	0.000000
14763.632688	0.104024	0.599492	0.019881	89.078468	-75.172729	-21.047668	0.994062	0.000000	-0.201220	0.000000	0.000000	0.000000	-0.022228	0.005562	-0.036640	0.000000	0.000000	4.000000	38.000000	0.000000
14763.636021	0.104011	0.599488	0.019819	89.078468	-75.172729	-21.047668	0.994062	0.000000	-0.201220	0.000000	0.000000	0.000000	-0.004068	-0.001226	-0.018664	0.000000	0.000000	4.000000	38.000000	0.000000
14763.639354	0.104011	0.599488	0.019819	89.078468	-75.172729	-21.047668	0.994062	0.000000	-0.201220	0.000000	0.000000	0.000000	-0.004068	-0.001226	-0.018664	0.000000	0.000000	4.000000	38.000000	0.000000
14763.642688	0.104011	0.599488	0.019819	89.077187	-72.972862	-18.848177	0.994062	0.000000	-0.201220	0.000000	0.000000	0.000000	-0.004068	-0.001226	-0.018664	0.000000	0.000000	4.000000	38.000000	0.000000
14763.646021	0.104011	0.599488	0.019819	89.077187	-72.972862	-18.848177	0.994062	0.000000	-0.201220	0.000000	0.000000	0.000000	-0.004068	-0.001226	-0.018664	0.000000	0.000000	4.000000	38.000000	0.000000
14763.649354	0.103997	0.599484	0.019757	89.077187	-72.972862	-18.848177	0.994062	0.000000	-0.201220	0.000000	0.000000	0.000000	-0.004070	-0.001219	-0.018664	0.000000	0.000000	4.000000	38.000000	0.000000
14763.652688	0.103997	0.599484	0.019757	89.075493	-71.355164	-17.230665	0.990952	0.000000	-0.200542	0.000000	0.000000	0.000000	-0.004070	-0.001219	-0.018664	0.000000	0.000000	4.000000	38.000000	0.000000
14763.656021	0.103997	0.599484	0.019757	89.075493	-71.355164	-17.230665	0.990952	0.000000	-0.200542	0.000000	0.000000	0.000000	-0.004070	-0.001219	-0.018664	0.000000	0.000000	4.000000	38.000000	0.000000
14763.659354	0.103997	0.599484	0.019757	89.075493	-71.355164	-17.230665	0.990952	0.000000	-0.200542	0.000000	0.000000	0.000000	-0.004070	-0.001219	-0.018664	0.000000	0.000000	4.000000	38.000000	0.000000
14763.662688	0.103972	0.599377	0.019639	89.073799	-70.555855	-16.431877	0.987841	0.000000	-0.199863	0.000000	0.000000	0.000000	-0.007676	-0.032193	-0.035202	0.000000	0.000000	4.000000	38.000000	0.000000
14763.666021	0.103972	0.599377	0.019639	89.073799	-70.555855	-16.431877	0.987841	0.000000	-0.199863	0.000000	0.000000	0.000000	-0.007676	-0.032193	-0.035202	0.000000	0.000000	4.000000	38.000000	0.000000
14763.669354	0.103972	0.599377	0.019639	89.073799	-70.555855	-16.431877	0.987841	0.000000	-0.199863	0.000000	0.000000	0.000000	-0.007676	-0.032193	-0.035202	0.000000	0.000000	4.000000	38.000000	0.000000
14763.672688	0.103972	0.599377	0.019639	89.072327	-69.666412	-15.542786	0.981974	0.000000	-0.198584	0.000000	0.000000	0.000000	-0.007676	-0.032193	-0.035202	0.000000	0.000000	4.000000	38.000000	0.000000
14763.676021	0.103951	0.599262	0.019545	89.072327	-69.666412	-15.542786	0.981974	0.000000	-0.198584	0.000000	0.000000	0.000000	-0.006155	-0.034467	-0.028232	0.000000	0.000000	4.000000	38.000000	0.000000
14763.679354	0.103951	0.599262	0.019545	89.072327	-69.666412	-15.542786	0.981974	0.000000	-0.198584	0.000000	0.000000	0.000000	-0.006155	-0.034467	-0.028232	0.000000	0.000000	4.000000	38.000000	0.000000
14763.682688	0.103936	0.599140	0.019475	89.070641	-68.688019	-14.564697	0.981974	0.000000	-0.198584	0.000000	0.000000	0.000000	-0.004637	-0.036686	-0.021262	0.000000	0.000000	4.000000	38.000000	0.000000
14763.686021	0.103936	0.599140	0.019475	89.070641	-68.688019	-14.564697	0.981974	0.000000	-0.198584	0.000000	0.000000	0.000000	-0.004637	-0.036686	-0.021262	0.000000	0.000000	4.000000	38.000000	0.000000
14763.689354	0.103936	0.599140	0.019475	89.070641	-68.688019	-14.564697	0.981974	0.000000	-0.198584	0.000000	0.000000	0.000000	-0.004637	-0.036686	-0.021262	0.000000	0.000000	4.000000	38.000000	0.000000
14763.692688	0.103936	0.599140	0.019475	89.066231	-66.969299	-12.846816	0.973725	0.000000	-0.196785	0.000000	0.000000	0.000000	-0.004637	-0.036686	-0.021262	0.000000	0.000000	4.000000	38.000000	0.000000
14763.696021	0.103917	0.598998	0.019388	89.066231	-66.969299	-12.846816	0.973725	0.000000	-0.196785	0.000000	0.000000	0.000000	-0.005664	-0.042401	-0.025984	0.000000	0.000000	4.000000	38.000000	0.000000
14763.699354	0.103917	0.598998	0.019388	89.066231	-66.969299	-12.846816	0.973725	0.000000	-0.196785	0.000000	0.000000	0.000000	-0.005664	-0.042401	-0.025984	0.000000	0.000000	4.000000	38.000000	0.000000
14763.702688	0.103917	0.598998	0.019388	89.055397	-63.616028	-9.494277	0.973725	0.000000	-0.196785	0.000000	0.000000	0.000000	-0.005664	-0.042401	-0.025984	0.000000	0.000000	4.000000	38.000000	0.000000
14763.706021	0.103917	0.598998	0.019388	89.055397	-63.616028	-9.494277	0.973725	0.000000	-0.196785	0.000000	0.000000	0.000000	-0.005664	-0.042401	-0.025984	0.000000	0.000000	4.000000	38.000000	0.000000
14763.709354	0.103900	0.598830	0.019309	89.055397	-63.616028	-9.494277	0.973725	0.000000	-0.196785	0.000000	0.000000	0.000000	-0.005175	-0.050413	-0.023730	0.000000	0.000000	4.000000	38.000000	0.000000
14763.712688	0.103900	0.598830	0.019309	89.034492	-59.036018	-4.912405	0.969394	0.000000	-0.195841	0.000000	0.000000	0.000000	-0.005175	-0.050413	-0.023730	0.000000	0.000000	4.000000	38.000000	0.000000
14763.716021	0.103900	0.598830	0.019309	89.034492	-59.036018	-4.912405	0.969394	0.000000	-0.195841	0.000000	0.000000	0.000000	-0.005175	-0.050413	-0.023730	0.000000	0.000000	4.000000	38.000000	0.000000
14763.719354	0.103900	0.598830	0.019309	89.034492	-59.036018	-4.912405	0.969394	0.000000	-0.195841	0.000000	0.000000	0.000000	-0.005175	-0.050413	-0.023730	0.000000	0.000000	4.000000	38.000000	0.000000
14763.722688	0.103811	0.598483	0.019121	89.004753	-54.306522	-0.181410	0.965439	0.000000	-0.194979	0.000000	0.000000	0.000000	-0.026480	-0.104229	-0.056262	0.000000	0.000000	4.000000	38.000000	0.000000
14763.726021	0.103811	0.598483	0.019121	89.004753	-54.306522	-0.181410	0.965439	0.000000	-0.194979	0.000000	0.000000	0.000000	-0.026480	-0.104229	-0.056262	0.000000	0.000000	4.000000	38.000000	0.000000
14763.729354	0.103811	0.598483	0.019121	89.004753	-54.306522	-0.181410	0.965439	0.000000	-0.194979	0.000000	0.000000	0.000000	-0.026480	-0.104229	-0.056262	0.000000	0.000000	4.000000	38.000000	0.000000
14763.732688	0.103754	0.598308	0.019075	88.967888	-49.766026	4.363393	0.956062	0.000000	-0.190565	0.000000	0.000000	0.000000	-0.017228	-0.052604	-0.013858	0.000000	0.000000	4.000000	38.000000	0.000000
14763.736021	0.103754	0.598308	0.019075	88.967888	-49.766026	4.363393	0.956062	0.000000	-0.190565	0.000000	0.000000	0.000000	-0.017228	-0.052604	-0.013858	0.000000	0.000000	4.000000	38.000000	0.000000
14763.739354	0.103754	0.598308	0.019075	88.967888	-49.766026	4.363393	0.956062	0.000000	-0.190565	0.000000	0.000000	0.000000	-0.017228	-0.052604	-0.013858	0.000000	0.000000	4.000000	38.000000	0.000000
14763.742688	0.103656	0.598125	0.019062	88.927719	-45.817284	8.321926	0.953753	0.000000	-0.187694	0.000000	0.000000	0.000000	-0.029275	-0.054856	-0.003947	0.000000	0.000000	4.000000	38.000000	0.000000
14763.746021	0.103656	0.598125	0.019062	88.927719	-45.817284	8.321926	0.953753	0.000000	-0.187694	0.000000	0.000000	0.000000	-0.029275	-0.054856	-0.003947	0.000000	0.000000	4.000000	38.000000	0.000000
14763.749354	0.103656	0.598125	0.019062	88.927719	-45.817284	8.321926	0.953753	0.000000	-0.187694	0.000000	0.000000	0.000000	-0.029275	-0.054856	-0.003947	0.000000	0.000000	4.000000	38.000000	0.000000
14763.752688	0.103656	0.598125	0.019062	88.883377	-42.207180	11.947475	0.953095	0.000000	-0.182815	0.000000	0.000000	0.000000	-0.029275	-0.054856	-0.003947	0.000000	0.000000	4.000000	38.000000	0.000000
14763.756021	0.103519	0.597934	0.019082	88.883377	-42.207180	11.947475	0.953095	0.000000	-0.182815	0.000000	0.000000	0.000000	-0.041326	-0.057124	0.005954	0.000000	0.000000	4.000000	38.000000	0.000000
14763.759354	0.103519	0.597934	0.019082	88.883377	-42.207180	11.947475	0.953095	0.000000	-0.182815	0.000000	0.000000	0.000000	-0.041326	-0.057124	0.005954	0.000000	0.000000	4.000000	38.000000	0.000000
14763.762688	0.103519	0.597934	0.019082	88.850899	-39.917583	14.252564	0.953095	0.000000	-0.182815	0.000000	0.000000	0.000000	-0.041326	-0.057124	0.005954	0.000000	0.000000	4.000000	38.000000	0.000000
14763.766021	0.103519	0.597934	0.019082	88.850899	-39.917583	14.252564	0.953095	0.000000	-0.182815	0.000000	0.000000	0.000000	-0.041326	-0.057124	0.005954	0.000000	0.000000	4.000000	38.000000	0.000000
14763.769354	0.103391	0.597729	0.019148	88.850899	-39.917583	14.252564	0.953095	0.000000	-0.182815	0.000000	0.000000	0.000000	-0.038301	-0.061627	0.019879	0.000000	0.000000	4.000000	38.000000	0.000000
14763.772688	0.103391	0.597729	0.019148	88.837021	-38.594368	15.593136	0.954087	0.000000	-0.175927	0.000000	0.000000	0.000000	-0.038301	-0.061627	0.019879	0.000000	0.000000	4.000000	38.000000	0.000000
14763.776021	0.103391	0.597729	0.019148	88.837021	-38.594368	15.593136	0.954087	0.000000	-0.175927	0.000000	0.000000	0.000000	-0.038301	-0.061627	0.019879	0.000000	0.000000	4.000000	38.000000	0.000000
14763.779354	0.103391	0.597729	0.019148	88.837021	-38.594368	15.593136	0.954087	0.000000	-0.175927	0.000000	0.000000	0.000000	-0.038301	-0.061627	0.019879	0.000000	0.000000	4.000000	38.000000	0.000000
14763.782688	0.103152	0.597269	0.019357	88.833832	-37.977100	16.230585	0.957401	0.000000	-0.169544	0.000000	0.000000	0.000000	-0.071630	-0.138106	0.062830	0.000000	0.000000	4.000000	38.000000	0.000000
14763.786021	0.103152	0.597269	0.019357	88.833832	-37.977100	16.230585	0.957401	0.000000	-0.169544	0.000000	0.000000	0.000000	-0.071630	-0.138106	0.062830	0.000000	0.000000	4.000000	38.000000	0.000000
14763.789354	0.103152	0.597269	0.019357	88.833832	-37.977100	16.230585	0.957401	0.000000	-0.169544	0.000000	0.000000	0.000000	-0.071630	-0.138106	0.062830	0.000000	0.000000	4.000000	38.000000	0.000000
14763.792688	0.103152	0.597269	0.019357	88.849030	-38.344147	15.877481	0.967872	0.000000	-0.157606	0.000000	0.000000	0.000000	-0.071630	-0.138106	0.062830	0.000000	0.000000	4.000000	38.000000	0.000000
14763.796021	0.103038	0.596995	0.019485	88.849030	-38.344147	15.877481	0.967872	0.000000	-0.157606	0.000000	0.000000	0.000000	-0.034365	-0.082222	0.038203	0.000000	0.000000	4.000000	38.000000	0.000000
14763.799354	0.103038	0.596995	0.019485	88.849030	-38.344147	15.877481	0.967872	0.000000	-0.157606	0.000000	0.000000	0.000000	-0.034365	-0.082222	0.038203	0.000000	0.000000	4.000000	38.000000	0.000000
14763.802688	0.103038	0.596995	0.019485	88.869095	-39.174782	15.067437	0.967872	0.000000	-0.157606	0.000000	0.000000	0.000000	-0.034365	-0.082222	0.038203	0.000000	0.000000	4.000000	38.000000	0.000000
14763.806021	0.103038	0.596995	0.019485	88.869095	-39.174782	15.067437	0.967872	0.000000	-0.157606	0.000000	0.000000	0.000000	-0.034365	-0.082222	0.038203	0.000000	0.000000	4.000000	38.000000	0.000000
14763.809354	0.102947	0.596694	0.019615	88.869095	-39.174782	15.067437	0.967872	0.000000	-0.157606	0.000000	0.000000	0.000000	-0.027122	-0.090219	0.038918	0.000000	0.000000	4.000000	38.000000	0.000000
14763.812688	0.102857	0.596393	0.019744	88.892876	-39.868668	14.395908	0.974239	0.000000	-0.151878	0.000000	0.000000	0.000000	-0.027153	-0.090242	0.038859	0.000000	0.000000	4.000000	38.000000	0.000000
14763.816021	0.102857	0.596393	0.019744	88.892876	-39.868668	14.395908	0.974239	0.000000	-0.151878	0.000000	0.000000	0.000000	-0.027153	-0.090242	0.038859	0.000000	0.000000	4.000000	38.000000	0.000000
14763.819354	0.102857	0.596393	0.019744	88.892876	-39.868668	14.395908	0.974239	0.000000	-0.151878	0.000000	0.000000	0.000000	-0.027153	-0.090242	0.038859	0.000000	0.000000	4.000000	38.000000	0.000000
14763.822688	0.102857	0.596393	0.019744	88.910698	-40.288708	13.988868	0.987202	0.000000	-0.142832	0.000000	0.000000	0.000000	-0.027153	-0.090242	0.038859	0.000000	0.000000	4.000000	38.000000	0.000000
14763.826021	0.102759	0.596054	0.019842	88.910698	-40.288708	13.988868	0.987202	0.000000	-0.142832	0.000000	0.000000	0.000000	-0.029226	-0.101655	0.029302	0.000000	0.000000	4.000000	38.000000	0.000000
14763.829354	0.102759	0.596054	0.019842	88.910698	-40.288708	13.988868	0.987202	0.000000	-0.142832	0.000000	0.000000	0.000000	-0.029226	-0.101655	0.029302	0.000000	0.000000	4.000000	38.000000	0.000000
14763.832688	0.102759	0.596054	0.019842	88.914833	-40.074505	14.217921	0.987202	0.000000	-0.142832	0.000000	0.000000	0.000000	-0.029226	-0.101655	0.029302	0.000000	0.000000	4.000000	38.000000	0.000000
14763.836021	0.102759	0.596054	0.019842	88.914833	-40.074505	14.217921	0.987202	0.000000	-0.142832	0.000000	0.000000	0.000000	-0.029226	-0.101655	0.029302	0.000000	0.000000	4.000000	38.000000	0.000000
14763.839354	0.102667	0.595708	0.019962	88.914833	-40.074505	14.217921	0.987202	0.000000	-0.142832	0.000000	0.000000	0.000000	-0.027755	-0.103985	0.036199	0.000000	0.000000	4.000000	38.000000	0.000000
14763.842688	0.102619	0.595361	0.020073	88.903358	-38.680080	15.628240	0.992086	0.000000	-0.137961	0.000000	0.000000	0.000000	-0.014189	-0.104008	0.033200	0.000000	0.000000	4.000000	38.000000	0.000000
14763.846021	0.102619	0.595361	0.020073	88.903358	-38.680080	15.628240	0.992086	0.000000	-0.137961	0.000000	0.000000	0.000000	-0.014189	-0.104008	0.033200	0.000000	0.000000	4.000000	38.000000	0.000000
14763.849354	0.102619	0.595361	0.020073	88.903358	-38.680080	15.628240	0.992086	0.000000	-0.137961	0.000000	0.000000	0.000000	-0.014189	-0.104008	0.033200	0.000000	0.000000	4.000000	38.000000	0.000000
14763.852688	0.102619	0.595361	0.020073	88.876564	-36.258099	18.065012	1.003652	0.000000	-0.130971	0.000000	0.000000	0.000000	-0.014189	-0.104008	0.033200	0.000000	0.000000	4.000000	38.000000	0.000000
14763.856021	0.102564	0.595003	0.020144	88.876564	-36.258099	18.065012	1.003652	0.000000	-0.130971	0.000000	0.000000	0.000000	-0.016736	-0.107402	0.021396	0.000000	0.000000	4.000000	38.000000	0.000000
14763.859354	0.102564	0.595003	0.020144	88.876564	-36.258099	18.065012	1.003652	0.000000	-0.130971	0.000000	0.000000	0.000000	-0.016736	-0.107402	0.021396	0.000000	0.000000	4.000000	38.000000	0.000000
14763.862688	0.102564	0.595003	0.020144	88.843437	-33.499119	20.838623	1.003652	0.000000	-0.130971	0.000000	0.000000	0.000000	-0.016736	-0.107402	0.021396	0.000000	0.000000	4.000000	38.000000	0.000000
14763.866021	0.102564	0.595003	0.020144	88.843437	-33.499119	20.838623	1.003652	0.000000	-0.130971	0.000000	0.000000	0.000000	-0.016736	-0.107402	0.021396	0.000000	0.000000	4.000000	38.000000	0.000000
14763.869354	0.102527	0.594626	0.020195	88.843437	-33.499119	20.838623	1.003652	0.000000	-0.130971	0.000000	0.000000	0.000000	-0.010981	-0.113111	0.015089	0.000000	0.000000	4.000000	38.000000	0.000000
14763.872688	0.102532	0.594230	0.020219	88.814522	-31.178076	23.169369	1.007218	0.000000	-0.128181	0.000000	0.000000	0.000000	0.001570	-0.118792	0.007311	0.000000	0.000000	4.000000	38.000000	0.000000
14763.876021	0.102532	0.594230	0.020219	88.814522	-31.178076	23.169369	1.007218	0.000000	-0.128181	0.000000	0.000000	0.000000	0.001570	-0.118792	0.007311	0.000000	0.000000	4.000000	38.000000	0.000000
14763.879354	0.102532	0.594230	0.020219	88.814522	-31.178076	23.169369	1.007218	0.000000	-0.128181	0.000000	0.000000	0.000000	0.001570	-0.118792	0.007311	0.000000	0.000000	4.000000	38.000000	0.000000
14763.882688	0.102532	0.594230	0.020219	88.781479	-29.203344	25.149067	1.010952	0.000000	-0.126613	0.000000	0.000000	0.000000	0.001570	-0.118792	0.007311	0.000000	0.000000	4.000000	38.000000	0.000000
14763.886021	0.102531	0.593796	0.020211	88.781479	-29.203344	25.149067	1.010952	0.000000	-0.126613	0.000000	0.000000	0.000000	-0.000504	-0.130139	-0.002337	0.000000	0.000000	4.000000	38.000000	0.000000
14763.889354	0.102531	0.593796	0.020211	88.781479	-29.203344	25.149067	1.010952	0.000000	-0.126613	0.000000	0.000000	0.000000	-0.000504	-0.130139	-0.002337	0.000000	0.000000	4.000000	38.000000	0.000000
14763.892688	0.102531	0.593796	0.020211	88.738083	-27.312613	27.040243	1.010952	0.000000	-0.126613	0.000000	0.000000	0.000000	-0.000504	-0.130139	-0.002337	0.000000	0.000000	4.000000	38.000000	0.000000
14763.896021	0.102531	0.593796	0.020211	88.738083	-27.312613	27.040243	1.010952	0.000000	-0.126613	0.000000	0.000000	0.000000	-0.000504	-0.130139	-0.002337	0.000000	0.000000	4.000000	38.000000	0.000000
14763.899354	0.102519	0.593378	0.020157	88.738083	-27.312613	27.040243	1.010952	0.000000	-0.126613	0.000000	0.000000	0.000000	-0.003517	-0.125462	-0.016382	0.000000	0.000000	4.000000	38.000000	0.000000
14763.902688	0.102545	0.592922	0.020060	88.690147	-25.518322	28.827585	1.010562	0.000000	-0.126529	0.000000	0.000000	0.000000	0.007996	-0.136749	-0.028989	0.000000	0.000000	4.000000	38.000000	0.000000
14763.906021	0.102545	0.592922	0.020060	88.690147	-25.518322	28.827585	1.010562	0.000000	-0.126529	0.000000	0.000000	0.000000	0.007996	-0.136749	-0.028989	0.000000	0.000000	4.000000	38.000000	0.000000
14763.909354	0.102545	0.592922	0.020060	88.690147	-25.518322	28.827585	1.010562	0.000000	-0.126529	0.000000	0.000000	0.000000	0.007996	-0.136749	-0.028989	0.000000	0.000000	4.000000	38.000000	0.000000
14763.912688	0.102545	0.592922	0.020060	88.637573	-23.738098	30.603912	1.003000	0.000000	-0.127275	0.000000	0.000000	0.000000	0.007996	-0.136749	-0.028989	0.000000	0.000000	4.000000	38.000000	0.000000
14763.916021	0.102572	0.592466	0.019963	88.637573	-23.738098	30.603912	1.003000	0.000000	-0.127275	0.000000	0.000000	0.000000	0.007961	-0.136680	-0.029123	0.000000	0.000000	4.000000	38.000000	0.000000
14763.919354	0.102572	0.592466	0.019963	88.637573	-23.738098	30.603912	1.003000	0.000000	-0.127275	0.000000	0.000000	0.000000	0.007961	-0.136680	-0.029123	0.000000	0.000000	4.000000	38.000000	0.000000
14763.922688	0.102572	0.592466	0.019963	88.583214	-22.089041	32.245983	1.003000	0.000000	-0.127275	0.000000	0.000000	0.000000	0.007961	-0.136680	-0.029123	0.000000	0.000000	4.000000	38.000000	0.000000
14763.926021	0.102572	0.592466	0.019963	88.583214	-22.089041	32.245983	1.003000	0.000000	-0.127275	0.000000	0.000000	0.000000	0.007961	-0.136680	-0.029123	0.000000	0.000000	4.000000	38.000000	0.000000
14763.929354	0.102576	0.592011	0.019870	88.583214	-22.089041	32.245983	1.003000	0.000000	-0.127275	0.000000	0.000000	0.000000	0.001132	-0.136610	-0.027796	0.000000	0.000000	4.000000	38.000000	0.000000
14763.932688	0.102555	0.591583	0.019775	88.515884	-20.255718	34.077827	0.998146	0.000000	-0.128602	0.000000	0.000000	0.000000	-0.006156	-0.128536	-0.028622	0.000000	0.000000	4.000000	38.000000	0.000000
14763.936021	0.102555	0.591583	0.019775	88.515884	-20.255718	34.077827	0.998146	0.000000	-0.128602	0.000000	0.000000	0.000000	-0.006156	-0.128536	-0.028622	0.000000	0.000000	4.000000	38.000000	0.000000
14763.939354	0.102555	0.591583	0.019775	88.515884	-20.255718	34.077827	0.998146	0.000000	-0.128602	0.000000	0.000000	0.000000	-0.006156	-0.128536	-0.028622	0.000000	0.000000	4.000000	38.000000	0.000000
14763.942688	0.102555	0.591583	0.019775	88.442665	-18.479847	35.852379	0.988743	0.000000	-0.127765	0.000000	0.000000	0.000000	-0.006156	-0.128536	-0.028622	0.000000	0.000000	4.000000	38.000000	0.000000
14763.946021	0.102533	0.591181	0.019672	88.442665	-18.479847	35.852379	0.988743	0.000000	-0.127765	0.000000	0.000000	0.000000	-0.006640	-0.120506	-0.030887	0.000000	0.000000	4.000000	38.000000	0.000000
14763.949354	0.102533	0.591181	0.019672	88.442665	-18.479847	35.852379	0.988743	0.000000	-0.127765	0.000000	0.000000	0.000000	-0.006640	-0.120506	-0.030887	0.000000	0.000000	4.000000	38.000000	0.000000
14763.952688	0.102533	0.591181	0.019672	88.366974	-16.857718	37.478550	0.988743	0.000000	-0.127765	0.000000	0.000000	0.000000	-0.006640	-0.120506	-0.030887	0.000000	0.000000	4.000000	38.000000	0.000000
14763.956021	0.102533	0.591181	0.019672	88.366974	-16.857718	37.478550	0.988743	0.000000	-0.127765	0.000000	0.000000	0.000000	-0.006640	-0.120506	-0.030887	0.000000	0.000000	4.000000	38.000000	0.000000
14763.959354	0.102478	0.590809	0.019634	88.366974	-16.857718	37.478550	0.988743	0.000000	-0.127765	0.000000	0.000000	0.000000	-0.016678	-0.111478	-0.011483	0.000000	0.000000	4.000000	38.000000	0.000000
14763.962688	0.102425	0.590457	0.019611	88.282631	-15.247486	39.092922	0.983596	0.000000	-0.126658	0.000000	0.000000	0.000000	-0.015659	-0.105822	-0.006751	0.000000	0.000000	4.000000	38.000000	0.000000
14763.966021	0.102425	0.590457	0.019611	88.282631	-15.247486	39.092922	0.983596	0.000000	-0.126658	0.000000	0.000000	0.000000	-0.015659	-0.105822	-0.006751	0.000000	0.000000	4.000000	38.000000	0.000000
14763.969354	0.102425	0.590457	0.019611	88.282631	-15.247486	39.092922	0.983596	0.000000	-0.126658	0.000000	0.000000	0.000000	-0.015659	-0.105822	-0.006751	0.000000	0.000000	4.000000	38.000000	0.000000
14763.972688	0.102354	0.590123	0.019609	88.201256	-13.799486	40.549385	0.980556	0.000000	-0.121269	0.000000	0.000000	0.000000	-0.021427	-0.100141	-0.000548	0.000000	0.000000	4.000000	38.000000	0.000000
14763.976021	0.102354	0.590123	0.019609	88.201256	-13.799486	40.549385	0.980556	0.000000	-0.121269	0.000000	0.000000	0.000000	-0.021427	-0.100141	-0.000548	0.000000	0.000000	4.000000	38.000000	0.000000
14763.979354	0.102354	0.590123	0.019609	88.201256	-13.799486	40.549385	0.980556	0.000000	-0.121269	0.000000	0.000000	0.000000	-0.021427	-0.100141	-0.000548	0.000000	0.000000	4.000000	38.000000	0.000000
14763.982688	0.102354	0.590123	0.019609	88.127579	-12.610883	41.746658	0.980465	0.000000	-0.117698	0.000000	0.000000	0.000000	-0.021427	-0.100141	-0.000548	0.000000	0.000000	4.000000	38.000000	0.000000
14763.986021	0.102294	0.589819	0.019663	88.127579	-12.610883	41.746658	0.980465	0.000000	-0.117698	0.000000	0.000000	0.000000	-0.017879	-0.091210	0.015993	0.000000	0.000000	4.000000	38.000000	0.000000
14763.989354	0.102294	0.589819	0.019663	88.127579	-12.610883	41.746658	0.980465	0.000000	-0.117698	0.000000	0.000000	0.000000	-0.017879	-0.091210	0.015993	0.000000	0.000000	4.000000	38.000000	0.000000
14763.992688	0.102294	0.589819	0.019663	88.062447	-11.691175	42.673561	0.980465	0.000000	-0.117698	0.000000	0.000000	0.000000	-0.017879	-0.091210	0.015993	0.000000	0.000000	4.000000	38.000000	0.000000
14763.996021	0.102294	0.589819	0.019663	88.062447	-11.691175	42.673561	0.980465	0.000000	-0.117698	0.000000	0.000000	0.000000	-0.017879	-0.091210	0.015993	0.000000	0.000000	4.000000	38.000000	0.000000
14763.999354	0.102238	0.589534	0.019732	88.062447	-11.691175	42.673561	0.980465	0.000000	-0.117698	0.000000	0.000000	0.000000	-0.016857	-0.085562	0.020768	0.000000	0.000000	4.000000	38.000000	0.000000
14764.002688	0.102180	0.589275	0.019794	88.010811	-11.008219	43.360973	0.983131	0.000000	-0.114718	0.000000	0.000000	0.000000	-0.017325	-0.077581	0.018601	0.000000	0.000000	4.000000	38.000000	0.000000
14764.006021	0.102180	0.589275	0.019794	88.010811	-11.008219	43.360973	0.983131	0.000000	-0.114718	0.000000	0.000000	0.000000	-0.017325	-0.077581	0.018601	0.000000	0.000000	4.000000	38.000000	0.000000
14764.009354	0.102180	0.589275	0.019794	88.010811	-11.008219	43.360973	0.983131	0.000000	-0.114718	0.000000	0.000000	0.000000	-0.017325	-0.077581	0.018601	0.000000	0.000000	4.000000	38.000000	0.000000
14764.012688	0.102180	0.589275	0.019794	87.972137	-10.529863	43.849442	0.989692	0.000000	-0.109021	0.000000	0.000000	0.000000	-0.017325	-0.077581	0.018601	0.000000	0.000000	4.000000	38.000000	0.000000
14764.016021	0.102107	0.589054	0.019893	87.972137	-10.529863	43.849442	0.989692	0.000000	-0.109021	0.000000	0.000000	0.000000	-0.022065	-0.066333	0.029690	0.000000	0.000000	4.000000	38.000000	0.000000
14764.019354	0.102107	0.589054	0.019893	87.972137	-10.529863	43.849442	0.989692	0.000000	-0.109021	0.000000	0.000000	0.000000	-0.022065	-0.066333	0.029690	0.000000	0.000000	4.000000	38.000000	0.000000
14764.022688	0.102107	0.589054	0.019893	87.982681	-10.663141	43.732384	0.989692	0.000000	-0.109021	0.000000	0.000000	0.000000	-0.022065	-0.066333	0.029690	0.000000	0.000000	4.000000	38.000000	0.000000
14764.026021	0.102107	0.589054	0.019893	87.982681	-10.663141	43.732384	0.989692	0.000000	-0.109021	0.000000	0.000000	0.000000	-0.022065	-0.066333	0.029690	0.000000	0.000000	4.000000	38.000000	0.000000
14764.029354	0.102011	0.588833	0.019997	87.982681	-10.663141	43.732384	0.989692	0.000000	-0.109021	0.000000	0.000000	0.000000	-0.028872	-0.066332	0.031110	0.000000	0.000000	4.000000	38.000000	0.000000
14764.032688	0.102011	0.588833	0.019997	88.002861	-10.922295	43.489464	0.994640	0.000000	-0.105343	0.000000	0.000000	0.000000	-0.028872	-0.066332	0.031110	0.000000	0.000000	4.000000	38.000000	0.000000
14764.036021	0.102011	0.588833	0.019997	88.002861	-10.922295	43.489464	0.994640	0.000000	-0.105343	0.000000	0.000000	0.000000	-0.028872	-0.066332	0.031110	0.000000	0.000000	4.000000	38.000000	0.000000
14764.039354	0.102011	0.588833	0.019997	88.002861	-10.922295	43.489464	0.994640	0.000000	-0.105343	0.000000	0.000000	0.000000	-0.028872	-0.066332	0.031110	0.000000	0.000000	4.000000	38.000000	0.000000
14764.042688	0.101750	0.588462	0.020220	88.021469	-11.063978	43.369629	0.999825	0.000000	-0.100531	0.000000	0.000000	0.000000	-0.078070	-0.111101	0.067101	0.000000	0.000000	4.000000	38.000000	0.000000
14764.046021	0.101750	0.588462	0.020220	88.021469	-11.063978	43.369629	0.999825	0.000000	-0.100531	0.000000	0.000000	0.000000	-0.078070	-0.111101	0.067101	0.000000	0.000000	4.000000	38.000000	0.000000
14764.049354	0.101750	0.588462	0.020220	88.021469	-11.063978	43.369629	0.999825	0.000000	-0.100531	0.000000	0.000000	0.000000	-0.078070	-0.111101	0.067101	0.000000	0.000000	4.000000	38.000000	0.000000
14764.052688	0.101750	0.588462	0.020220	88.041649	-11.114871	43.333359	1.011009	0.000000	-0.087519	0.000000	0.000000	0.000000	-0.078070	-0.111101	0.067101	0.000000	0.000000	4.000000	38.000000	0.000000
14764.056021	0.101628	0.588294	0.020314	88.041649	-11.114871	43.333359	1.011009	0.000000	-0.087519	0.000000	0.000000	0.000000	-0.036628	-0.050394	0.028255	0.000000	0.000000	4.000000	38.000000	0.000000
14764.059354	0.101628	0.588294	0.020314	88.041649	-11.114871	43.333359	1.011009	0.000000	-0.087519	0.000000	0.000000	0.000000	-0.036628	-0.050394	0.028255	0.000000	0.000000	4.000000	38.000000	0.000000
14764.062688	0.101628	0.588294	0.020314	88.060028	-11.038964	43.434765	1.011009	0.000000	-0.087519	0.000000	0.000000	0.000000	-0.036628	-0.050394	0.028255	0.000000	0.000000	4.000000	38.000000	0.000000
14764.066021	0.101628	0.588294	0.020314	88.060028	-11.038964	43.434765	1.011009	0.000000	-0.087519	0.000000	0.000000	0.000000	-0.036628	-0.050394	0.028255	0.000000	0.000000	4.000000	38.000000	0.000000
14764.069354	0.101505	0.588153	0.020401	88.060028	-11.038964	43.434765	1.011009	0.000000	-0.087519	0.000000	0.000000	0.000000	-0.037095	-0.042393	0.026130	0.000000	0.000000	4.000000	38.000000	0.000000
14764.072688	0.101505	0.588153	0.020401	88.077156	-11.050755	43.442768	1.015718	0.000000	-0.081415	0.000000	0.000000	0.000000	-0.037095	-0.042393	0.026130	0.000000	0.000000	4.000000	38.000000	0.000000
14764.076021	0.101505	0.588153	0.020401	88.077156	-11.050755	43.442768	1.015718	0.000000	-0.081415	0.000000	0.000000	0.000000	-0.037095	-0.042393	0.026130	0.000000	0.000000	4.000000	38.000000	0.000000
14764.079354	0.101505	0.588153	0.020401	88.077156	-11.050755	43.442768	1.015718	0.000000	-0.081415	0.000000	0.000000	0.000000	-0.037095	-0.042393	0.026130	0.000000	0.000000	4.000000	38.000000	0.000000
14764.082688	0.101272	0.587932	0.020534	88.087875	-11.090608	43.419460	1.020073	0.000000	-0.075232	0.000000	0.000000	0.000000	-0.069788	-0.066409	0.039612	0.000000	0.000000	4.000000	38.000000	0.000000
14764.086021	0.101272	0.587932	0.020534	88.087875	-11.090608	43.419460	1.020073	0.000000	-0.075232	0.000000	0.000000	0.000000	-0.069788	-0.066409	0.039612	0.000000	0.000000	4.000000	38.000000	0.000000
14764.089354	0.101272	0.587932	0.020534	88.087875	-11.090608	43.419460	1.020073	0.000000	-0.075232	0.000000	0.000000	0.000000	-0.069788	-0.066409	0.039612	0.000000	0.000000	4.000000	38.000000	0.000000
14764.092688	0.101272	0.587932	0.020534	88.102150	-11.068208	43.456394	1.026675	0.000000	-0.063601	0.000000	0.000000	0.000000	-0.069788	-0.066409	0.039612	0.000000	0.000000	4.000000	38.000000	0.000000
14764.096021	0.101138	0.587806	0.020574	88.102150	-11.068208	43.456394	1.026675	0.000000	-0.063601	0.000000	0.000000	0.000000	-0.040074	-0.037625	0.012175	0.000000	0.000000	4.000000	38.000000	0.000000
14764.099354	0.101138	0.587806	0.020574	88.102150	-11.068208	43.456394	1.026675	0.000000	-0.063601	0.000000	0.000000	0.000000	-0.040074	-0.037625	0.012175	0.000000	0.000000	4.000000	38.000000	0.000000
14764.102688	0.101021	0.587715	0.020580	88.121948	-10.893766	43.659485	1.026675	0.000000	-0.063601	0.000000	0.000000	0.000000	-0.035188	-0.027249	0.001674	0.000000	0.000000	4.000000	38.000000	0.000000
14764.106021	0.101021	0.587715	0.020580	88.121948	-10.893766	43.659485	1.026675	0.000000	-0.063601	0.000000	0.000000	0.000000	-0.035188	-0.027249	0.001674	0.000000	0.000000	4.000000	38.000000	0.000000
14764.109354	0.101021	0.587715	0.020580	88.121948	-10.893766	43.659485	1.026675	0.000000	-0.063601	0.000000	0.000000	0.000000	-0.035188	-0.027249	0.001674	0.000000	0.000000	4.000000	38.000000	0.000000
14764.112688	0.101021	0.587715	0.020580	88.140167	-10.408399	44.170815	1.028983	0.000000	-0.051057	0.000000	0.000000	0.000000	-0.035188	-0.027249	0.001674	0.000000	0.000000	4.000000	38.000000	0.000000
14764.116021	0.100883	0.587598	0.020597	88.140167	-10.408399	44.170815	1.028983	0.000000	-0.051057	0.000000	0.000000	0.000000	-0.041551	-0.035227	0.005189	0.000000	0.000000	4.000000	38.000000	0.000000
14764.119354	0.100883	0.587598	0.020597	88.140167	-10.408399	44.170815	1.028983	0.000000	-0.051057	0.000000	0.000000	0.000000	-0.041551	-0.035227	0.005189	0.000000	0.000000	4.000000	38.000000	0.000000
14764.122688	0.100883	0.587598	0.020597	88.156868	-9.499873	45.100006	1.028983	0.000000	-0.051057	0.000000	0.000000	0.000000	-0.041551	-0.035227	0.005189	0.000000	0.000000	4.000000	38.000000	0.000000
14764.126021	0.100883	0.587598	0.020597	88.156868	-9.499873	45.100006	1.028983	0.000000	-0.051057	0.000000	0.000000	0.000000	-0.041551	-0.035227	0.005189	0.000000	0.000000	4.000000	38.000000	0.000000
14764.129354	0.100788	0.587507	0.020598	88.156868	-9.499873	45.100006	1.028983	0.000000	-0.051057	0.000000	0.000000	0.000000	-0.028385	-0.027247	0.000208	0.000000	0.000000	4.000000	38.000000	0.000000
14764.132688	0.100788	0.587507	0.020598	88.170509	-8.088169	46.491608	1.029848	0.000000	-0.044132	0.000000	0.000000	0.000000	-0.028385	-0.027247	0.000208	0.000000	0.000000	4.000000	38.000000	0.000000
14764.136021	0.100788	0.587507	0.020598	88.170509	-8.088169	46.491608	1.029848	0.000000	-0.044132	0.000000	0.000000	0.000000	-0.028385	-0.027247	0.000208	0.000000	0.000000	4.000000	38.000000	0.000000
14764.139354	0.100788	0.587507	0.020598	88.170509	-8.088169	46.491608	1.029848	0.000000	-0.044132	0.000000	0.000000	0.000000	-0.028385	-0.027247	0.000208	0.000000	0.000000	4.000000	38.000000	0.000000
14764.142688	0.100678	0.587283	0.020638	88.191704	-6.179681	48.329147	1.029883	0.000000	-0.039401	0.000000	0.000000	0.000000	-0.032989	-0.067232	0.012068	0.000000	0.000000	4.000000	38.000000	0.000000
14764.146021	0.100678	0.587283	0.020638	88.191704	-6.179681	48.329147	1.029883	0.000000	-0.039401	0.000000	0.000000	0.000000	-0.032989	-0.067232	0.012068	0.000000	0.000000	4.000000	38.000000	0.000000
14764.149354	0.100678	0.587283	0.020638	88.191704	-6.179681	48.329147	1.029883	0.000000	-0.039401	0.000000	0.000000	0.000000	-0.032989	-0.067232	0.012068	0.000000	0.000000	4.000000	38.000000	0.000000
14764.152688	0.100678	0.587283	0.020638	88.203545	-4.217413	50.290627	1.031894	0.000000	-0.033903	0.000000	0.000000	0.000000	-0.032989	-0.067232	0.012068	0.000000	0.000000	4.000000	38.000000	0.000000
14764.156021	0.100612	0.587158	0.020664	88.203545	-4.217413	50.290627	1.031894	0.000000	-0.033903	0.000000	0.000000	0.000000	-0.019684	-0.037626	0.007778	0.000000	0.000000	4.000000	38.000000	0.000000
14764.159354	0.100612	0.587158	0.020664	88.203545	-4.217413	50.290627	1.031894	0.000000	-0.033903	0.000000	0.000000	0.000000	-0.019684	-0.037626	0.007778	0.000000	0.000000	4.000000	38.000000	0.000000
14764.162688	0.100612	0.587158	0.020664	88.205292	-2.562845	51.991840	1.031894	0.000000	-0.033903	0.000000	0.000000	0.000000	-0.019684	-0.037626	0.007778	0.000000	0.000000	4.000000	38.000000	0.000000
14764.166021	0.100612	0.587158	0.020664	88.205292	-2.562845	51.991840	1.031894	0.000000	-0.033903	0.000000	0.000000	0.000000	-0.019684	-0.037626	0.007778	0.000000	0.000000	4.000000	38.000000	0.000000
14764.169354	0.100574	0.587024	0.020708	88.205292	-2.562845	51.991840	1.031894	0.000000	-0.033903	0.000000	0.000000	0.000000	-0.011418	-0.040012	0.013281	0.000000	0.000000	4.000000	38.000000	0.000000
14764.172688	0.100574	0.587024	0.020708	88.206810	-1.299836	53.296177	1.033190	0.000000	-0.030622	0.000000	0.000000	0.000000	-0.011418	-0.040012	0.013281	0.000000	0.000000	4.000000	38.000000	0.000000
14764.176021	0.100574	0.587024	0.020708	88.206810	-1.299836	53.296177	1.033190	0.000000	-0.030622	0.000000	0.000000	0.000000	-0.011418	-0.040012	0.013281	0.000000	0.000000	4.000000	38.000000	0.000000
14764.179354	0.100574	0.587024	0.020708	88.206810	-1.299836	53.296177	1.033190	0.000000	-0.030622	0.000000	0.000000	0.000000	-0.011418	-0.040012	0.013281	0.000000	0.000000	4.000000	38.000000	0.000000
14764.182688	0.100529	0.586768	0.020831	88.213486	-0.516079	54.095329	1.035404	0.000000	-0.028719	0.000000	0.000000	0.000000	-0.013560	-0.076843	0.036910	0.000000	0.000000	4.000000	38.000000	0.000000
14764.186021	0.100529	0.586768	0.020831	88.213486	-0.516079	54.095329	1.035404	0.000000	-0.028719	0.000000	0.000000	0.000000	-0.013560	-0.076843	0.036910	0.000000	0.000000	4.000000	38.000000	0.000000
14764.189354	0.100529	0.586768	0.020831	88.213486	-0.516079	54.095329	1.035404	0.000000	-0.028719	0.000000	0.000000	0.000000	-0.013560	-0.076843	0.036910	0.000000	0.000000	4.000000	38.000000	0.000000
14764.192688	0.100529	0.586768	0.020831	88.224586	-0.316074	54.303223	1.041556	0.000000	-0.026459	0.000000	0.000000	0.000000	-0.013560	-0.076843	0.036910	0.000000	0.000000	4.000000	38.000000	0.000000
14764.196021	0.100574	0.586683	0.020933	88.224586	-0.316074	54.303223	1.041556	0.000000	-0.026459	0.000000	0.000000	0.000000	0.013528	-0.025642	0.030505	0.000000	0.000000	4.000000	38.000000	0.000000
14764.199354	0.100574	0.586683	0.020933	88.224586	-0.316074	54.303223	1.041556	0.000000	-0.026459	0.000000	0.000000	0.000000	0.013528	-0.025642	0.030505	0.000000	0.000000	4.000000	38.000000	0.000000
14764.202688	0.100574	0.586683	0.020933	88.230545	-0.358867	54.260250	1.041556	0.000000	-0.026459	0.000000	0.000000	0.000000	0.013528	-0.025642	0.030505	0.000000	0.000000	4.000000	38.000000	0.000000
14764.206021	0.100574	0.586683	0.020933	88.230545	-0.358867	54.260250	1.041556	0.000000	-0.026459	0.000000	0.000000	0.000000	0.013528	-0.025642	0.030505	0.000000	0.000000	4.000000	38.000000	0.000000
14764.209354	0.100597	0.586597	0.021039	88.230545	-0.358867	54.260250	1.041556	0.000000	-0.026459	0.000000	0.000000	0.000000	0.006716	-0.025634	0.031930	0.000000	0.000000	4.000000	38.000000	0.000000
14764.212688	0.100597	0.586597	0.021039	88.233643	-0.380263	54.238968	1.046640	0.000000	-0.028713	0.000000	0.000000	0.000000	0.006716	-0.025634	0.031930	0.000000	0.000000	4.000000	38.000000	0.000000
14764.216021	0.100597	0.586597	0.021039	88.233643	-0.380263	54.238968	1.046640	0.000000	-0.028713	0.000000	0.000000	0.000000	0.006716	-0.025634	0.031930	0.000000	0.000000	4.000000	38.000000	0.000000
14764.219354	0.100597	0.586597	0.021039	88.233643	-0.380263	54.238968	1.046640	0.000000	-0.028713	0.000000	0.000000	0.000000	0.006716	-0.025634	0.031930	0.000000	0.000000	4.000000	38.000000	0.000000
14764.222688	0.100619	0.586498	0.021259	88.233643	-0.383034	54.238934	1.051962	0.000000	-0.029833	0.000000	0.000000	0.000000	0.006767	-0.029674	0.066001	0.000000	0.000000	4.000000	38.000000	0.000000
14764.226021	0.100619	0.586498	0.021259	88.233643	-0.383034	54.238934	1.051962	0.000000	-0.029833	0.000000	0.000000	0.000000	0.006767	-0.029674	0.066001	0.000000	0.000000	4.000000	38.000000	0.000000
14764.229354	0.100619	0.586498	0.021259	88.233643	-0.383034	54.238934	1.051962	0.000000	-0.029833	0.000000	0.000000	0.000000	0.006767	-0.029674	0.066001	0.000000	0.000000	4.000000	38.000000	0.000000
14764.232688	0.100619	0.586498	0.021259	88.230766	-0.364287	54.260448	1.062962	0.000000	-0.030961	0.000000	0.000000	0.000000	0.006767	-0.029674	0.066001	0.000000	0.000000	4.000000	38.000000	0.000000
14764.236021	0.100619	0.586485	0.021373	88.230766	-0.364287	54.260448	1.062962	0.000000	-0.030961	0.000000	0.000000	0.000000	0.000050	-0.004055	0.034074	0.000000	0.000000	4.000000	38.000000	0.000000
14764.239354	0.100619	0.586485	0.021373	88.230766	-0.364287	54.260448	1.062962	0.000000	-0.030961	0.000000	0.000000	0.000000	0.000050	-0.004055	0.034074	0.000000	0.000000	4.000000	38.000000	0.000000
14764.242688	0.100619	0.586485	0.021373	88.227669	-0.345440	54.281967	1.062962	0.000000	-0.030961	0.000000	0.000000	0.000000	0.000050	-0.004055	0.034074	0.000000	0.000000	4.000000	38.000000	0.000000
14764.246021	0.100619	0.586485	0.021373	88.227669	-0.345440	54.281967	1.062962	0.000000	-0.030961	0.000000	0.000000	0.000000	0.000050	-0.004055	0.034074	0.000000	0.000000	4.000000	38.000000	0.000000
14764.249354	0.100605	0.586495	0.021417	88.227669	-0.345440	54.281967	1.062962	0.000000	-0.030961	0.000000	0.000000	0.000000	-0.004332	0.003190	0.013244	0.000000	0.000000	4.000000	38.000000	0.000000
14764.252688	0.100605	0.586495	0.021417	88.224472	-0.326822	54.303257	1.068641	0.000000	-0.030969	0.000000	0.000000	0.000000	-0.004332	0.003190	0.013244	0.000000	0.000000	4.000000	38.000000	0.000000
14764.256021	0.100605	0.586495	0.021417	88.224472	-0.326822	54.303257	1.068641	0.000000	-0.030969	0.000000	0.000000	0.000000	-0.004332	0.003190	0.013244	0.000000	0.000000	4.000000	38.000000	0.000000
14764.259354	0.100605	0.586495	0.021417	88.224472	-0.326822	54.303257	1.068641	0.000000	-0.030969	0.000000	0.000000	0.000000	-0.004332	0.003190	0.013244	0.000000	0.000000	4.000000	38.000000	0.000000
14764.262688	0.100550	0.586570	0.021496	88.215462	-0.268721	54.366943	1.070848	0.000000	-0.030247	0.000000	0.000000	0.000000	-0.016359	0.022419	0.023770	0.000000	0.000000	4.000000	38.000000	0.000000
14764.266021	0.100550	0.586570	0.021496	88.215462	-0.268721	54.366943	1.070848	0.000000	-0.030247	0.000000	0.000000	0.000000	-0.016359	0.022419	0.023770	0.000000	0.000000	4.000000	38.000000	0.000000
14764.269354	0.100550	0.586570	0.021496	88.215462	-0.268721	54.366943	1.070848	0.000000	-0.030247	0.000000	0.000000	0.000000	-0.016359	0.022419	0.023770	0.000000	0.000000	4.000000	38.000000	0.000000
14764.272688	0.100550	0.586570	0.021496	88.206154	-0.208378	54.430012	1.074810	0.000000	-0.027521	0.000000	0.000000	0.000000	-0.016359	0.022419	0.023770	0.000000	0.000000	4.000000	38.000000	0.000000
14764.276021	0.100505	0.586642	0.021508	88.206154	-0.208378	54.430012	1.074810	0.000000	-0.027521	0.000000	0.000000	0.000000	-0.013483	0.021639	0.003579	0.000000	0.000000	4.000000	38.000000	0.000000
14764.279354	0.100505	0.586642	0.021508	88.206154	-0.208378	54.430012	1.074810	0.000000	-0.027521	0.000000	0.000000	0.000000	-0.013483	0.021639	0.003579	0.000000	0.000000	4.000000	38.000000	0.000000
14764.282688	0.100505	0.586642	0.021508	88.193977	-0.130789	54.505013	1.074810	0.000000	-0.027521	0.000000	0.000000	0.000000	-0.013483	0.021639	0.003579	0.000000	0.000000	4.000000	38.000000	0.000000
14764.286021	0.100505	0.586642	0.021508	88.193977	-0.130789	54.505013	1.074810	0.000000	-0.027521	0.000000	0.000000	0.000000	-0.013483	0.021639	0.003579	0.000000	0.000000	4.000000	38.000000	0.000000
14764.289354	0.100492	0.586725	0.021555	88.193977	-0.130789	54.505013	1.074810	0.000000	-0.027521	0.000000	0.000000	0.000000	-0.004189	0.024831	0.013954	0.000000	0.000000	4.000000	38.000000	0.000000
14764.292688	0.100492	0.586725	0.021555	88.181671	-0.054460	54.586987	1.075406	0.000000	-0.025274	0.000000	0.000000	0.000000	-0.004189	0.024831	0.013954	0.000000	0.000000	4.000000	38.000000	0.000000
14764.296021	0.100492	0.586725	0.021555	88.181671	-0.054460	54.586987	1.075406	0.000000	-0.025274	0.000000	0.000000	0.000000	-0.004189	0.024831	0.013954	0.000000	0.000000	4.000000	38.000000	0.000000
14764.299354	0.100492	0.586725	0.021555	88.181671	-0.054460	54.586987	1.075406	0.000000	-0.025274	0.000000	0.000000	0.000000	-0.004189	0.024831	0.013954	0.000000	0.000000	4.000000	38.000000	0.000000
14764.302688	0.100419	0.586963	0.021659	88.163681	0.112381	54.760834	1.077732	0.000000	-0.024575	0.000000	0.000000	0.000000	-0.021877	0.071332	0.031454	0.000000	0.000000	4.000000	38.000000	0.000000
14764.306021	0.100419	0.586963	0.021659	88.163681	0.112381	54.760834	1.077732	0.000000	-0.024575	0.000000	0.000000	0.000000	-0.021877	0.071332	0.031454	0.000000	0.000000	4.000000	38.000000	0.000000
14764.309354	0.100419	0.586963	0.021659	88.163681	0.112381	54.760834	1.077732	0.000000	-0.024575	0.000000	0.000000	0.000000	-0.021877	0.071332	0.031454	0.000000	0.000000	4.000000	38.000000	0.000000
14764.312688	0.100419	0.586963	0.021659	88.147018	0.477068	55.125633	1.082974	0.000000	-0.020930	0.000000	0.000000	0.000000	-0.021877	0.071332	0.031454	0.000000	0.000000	4.000000	38.000000	0.000000
14764.316021	0.100366	0.587083	0.021748	88.147018	0.477068	55.125633	1.082974	0.000000	-0.020930	0.000000	0.000000	0.000000	-0.015801	0.036075	0.026516	0.000000	0.000000	4.000000	38.000000	0.000000
14764.319354	0.100366	0.587083	0.021748	88.147018	0.477068	55.125633	1.082974	0.000000	-0.020930	0.000000	0.000000	0.000000	-0.015801	0.036075	0.026516	0.000000	0.000000	4.000000	38.000000	0.000000
14764.322688	0.100312	0.587230	0.021829	88.125496	1.073545	55.704487	1.082974	0.000000	-0.020930	0.000000	0.000000	0.000000	-0.016249	0.044100	0.024417	0.000000	0.000000	4.000000	38.000000	0.000000
14764.326021	0.100312	0.587230	0.021829	88.125496	1.073545	55.704487	1.082974	0.000000	-0.020930	0.000000	0.000000	0.000000	-0.016249	0.044100	0.024417	0.000000	0.000000	4.000000	38.000000	0.000000
14764.329354	0.100312	0.587230	0.021829	88.125496	1.073545	55.704487	1.082974	0.000000	-0.020930	0.000000	0.000000	0.000000	-0.016249	0.044100	0.024417	0.000000	0.000000	4.000000	38.000000	0.000000
14764.332688	0.100312	0.587230	0.021829	88.107933	1.842837	56.371941	1.091463	0.000000	-0.015588	0.000000	0.000000	0.000000	-0.016249	0.044100	0.024417	0.000000	0.000000	4.000000	38.000000	0.000000
14764.336021	0.100279	0.587404	0.021899	88.107933	1.842837	56.371941	1.091463	0.000000	-0.015588	0.000000	0.000000	0.000000	-0.009870	0.052135	0.020884	0.000000	0.000000	4.000000	38.000000	0.000000
14764.339354	0.100279	0.587404	0.021899	88.107933	1.842837	56.371941	1.091463	0.000000	-0.015588	0.000000	0.000000	0.000000	-0.009870	0.052135	0.020884	0.000000	0.000000	4.000000	38.000000	0.000000
14764.342688	0.100279	0.587404	0.021899	88.089203	3.009025	57.459488	1.091463	0.000000	-0.015588	0.000000	0.000000	0.000000	-0.009870	0.052135	0.020884	0.000000	0.000000	4.000000	38.000000	0.000000
14764.346021	0.100279	0.587404	0.021899	88.089203	3.009025	57.459488	1.091463	0.000000	-0.015588	0.000000	0.000000	0.000000	-0.009870	0.052135	0.020884	0.000000	0.000000	4.000000	38.000000	0.000000
14764.349354	0.100197	0.587559	0.021962	88.089203	3.009025	57.459488	1.091463	0.000000	-0.015588	0.000000	0.000000	0.000000	-0.024541	0.046538	0.018863	0.000000	0.000000	4.000000	38.000000	0.000000
14764.352688	0.100197	0.587559	0.021962	88.077354	4.472285	58.969360	1.094944	0.000000	-0.013943	0.000000	0.000000	0.000000	-0.024541	0.046538	0.018863	0.000000	0.000000	4.000000	38.000000	0.000000
14764.356021	0.100197	0.587559	0.021962	88.077354	4.472285	58.969360	1.094944	0.000000	-0.013943	0.000000	0.000000	0.000000	-0.024541	0.046538	0.018863	0.000000	0.000000	4.000000	38.000000	0.000000
14764.359354	0.100197	0.587559	0.021962	88.077354	4.472285	58.969360	1.094944	0.000000	-0.013943	0.000000	0.000000	0.000000	-0.024541	0.046538	0.018863	0.000000	0.000000	4.000000	38.000000	0.000000
14764.362688	0.100022	0.587853	0.021918	88.067604	5.960088	60.510742	1.098088	0.000000	-0.009853	0.000000	0.000000	0.000000	-0.052577	0.088231	-0.013052	0.000000	0.000000	4.000000	38.000000	0.000000
14764.366021	0.100022	0.587853	0.021918	88.067604	5.960088	60.510742	1.098088	0.000000	-0.009853	0.000000	0.000000	0.000000	-0.052577	0.088231	-0.013052	0.000000	0.000000	4.000000	38.000000	0.000000
14764.369354	0.100022	0.587853	0.021918	88.067604	5.960088	60.510742	1.098088	0.000000	-0.009853	0.000000	0.000000	0.000000	-0.052577	0.088231	-0.013052	0.000000	0.000000	4.000000	38.000000	0.000000
14764.372688	0.100022	0.587853	0.021918	88.062759	7.412297	62.021706	1.095912	0.000000	-0.001090	0.000000	0.000000	0.000000	-0.052577	0.088231	-0.013052	0.000000	1.000000	4.000000	38.000000	0.000000
14764.376021	0.099911	0.587984	0.021840	88.062759	7.412297	62.021706	1.095912	0.000000	-0.001090	0.000000	0.000000	0.000000	-0.033388	0.039299	-0.023540	0.000000	1.000000	4.000000	38.000000	0.000000
