# Supplementary material for: Haptic Guidance Needs to Be Intuitive Not Just Informative to Improve Human Motor Accuracy
Source: PLoS One. 2016 Mar 16;11(3):e0150912. doi: 10.1371/journal.pone.0150912 (PMC4794196; doi:10.1371/journal.pone.0150912)
Supplement: S1 Data — (ZIP) [file pone.0150912.s001.zip › Subject6/exp1_0039.txt]

Time	PosX	PosY	PosZ	RotX	RotY	RotZ	ForceX	ForceY	ForceZ	MomentX	MomentY	MomentZ	VelocityX	VelocityY	VelocityZ	CalibratedWeight	ButtonDown	Condition	Trial	Visual
14765.869354	-0.004613	0.512062	0.244673	80.486778	66.664352	109.194145	0.000000	0.000000	0.000000	0.000000	0.000000	0.000000	-0.089851	-0.024495	-0.017841	0.000000	1.000000	4.000000	39.000000	1.000000
14765.872688	-0.004477	0.511938	0.244316	80.494759	66.802437	109.330292	4.658501	0.000000	-1.816141	0.000000	0.000000	0.000000	0.040667	-0.037314	-0.107176	0.000000	1.000000	4.000000	39.000000	1.000000
14765.876021	-0.004477	0.511938	0.244316	80.494759	66.802437	109.330292	4.658501	0.000000	-1.816141	0.000000	0.000000	0.000000	0.040667	-0.037314	-0.107176	0.000000	1.000000	4.000000	39.000000	1.000000
14765.879354	-0.004477	0.511938	0.244316	80.494759	66.802437	109.330292	4.658501	0.000000	-1.816141	0.000000	0.000000	0.000000	0.040667	-0.037314	-0.107176	0.000000	1.000000	4.000000	39.000000	1.000000
14765.882688	-0.003376	0.511773	0.243935	80.503006	67.231201	109.570930	4.656726	0.000000	-1.820688	0.000000	0.000000	0.000000	0.330237	-0.049526	-0.114335	0.000000	1.000000	4.000000	39.000000	1.000000
14765.886021	-0.003376	0.511773	0.243935	80.503006	67.231201	109.570930	4.656726	0.000000	-1.820688	0.000000	0.000000	0.000000	0.330237	-0.049526	-0.114335	0.000000	1.000000	4.000000	39.000000	1.000000
14765.889354	-0.003376	0.511773	0.243935	80.503006	67.231201	109.570930	4.656726	0.000000	-1.820688	0.000000	0.000000	0.000000	0.330237	-0.049526	-0.114335	0.000000	1.000000	4.000000	39.000000	1.000000
14765.892688	-0.002143	0.511772	0.243427	80.499947	67.687424	109.644547	4.648602	0.000000	-1.841329	0.000000	0.000000	0.000000	0.369908	-0.000406	-0.152313	0.000000	1.000000	4.000000	39.000000	1.000000
14765.896021	-0.002143	0.511772	0.243427	80.499947	67.687424	109.644547	4.648602	0.000000	-1.841329	0.000000	0.000000	0.000000	0.369908	-0.000406	-0.152313	0.000000	1.000000	4.000000	39.000000	1.000000
14765.899354	-0.002143	0.511772	0.243427	80.499947	67.687424	109.644547	4.648602	0.000000	-1.841329	0.000000	0.000000	0.000000	0.369908	-0.000406	-0.152313	0.000000	1.000000	4.000000	39.000000	1.000000
14765.902688	-0.001012	0.511793	0.242722	80.655296	67.821655	109.573212	4.639185	0.000000	-1.864930	0.000000	0.000000	0.000000	0.339543	0.006551	-0.211486	0.000000	1.000000	4.000000	39.000000	1.000000
14765.906021	-0.001012	0.511793	0.242722	80.655296	67.821655	109.573212	4.639185	0.000000	-1.864930	0.000000	0.000000	0.000000	0.339543	0.006551	-0.211486	0.000000	1.000000	4.000000	39.000000	1.000000
14765.909354	-0.001012	0.511793	0.242722	80.655296	67.821655	109.573212	4.639185	0.000000	-1.864930	0.000000	0.000000	0.000000	0.339543	0.006551	-0.211486	0.000000	1.000000	4.000000	39.000000	1.000000
14765.912688	0.000450	0.511777	0.242018	80.972649	67.777359	109.186981	4.629785	0.000000	-1.888145	0.000000	0.000000	0.000000	0.438433	-0.004965	-0.211476	0.000000	1.000000	4.000000	39.000000	1.000000
14765.916021	0.000450	0.511777	0.242018	80.972649	67.777359	109.186981	4.629785	0.000000	-1.888145	0.000000	0.000000	0.000000	0.438433	-0.004965	-0.211476	0.000000	1.000000	4.000000	39.000000	1.000000
14765.919354	0.000450	0.511777	0.242018	80.972649	67.777359	109.186981	4.629785	0.000000	-1.888145	0.000000	0.000000	0.000000	0.438433	-0.004965	-0.211476	0.000000	1.000000	4.000000	39.000000	1.000000
14765.922688	0.001875	0.511704	0.241088	81.469864	67.575600	108.493263	4.618027	0.000000	-1.916722	0.000000	0.000000	0.000000	0.427422	-0.021719	-0.278999	0.000000	1.000000	4.000000	39.000000	1.000000
14765.926021	0.001875	0.511704	0.241088	81.469864	67.575600	108.493263	4.618027	0.000000	-1.916722	0.000000	0.000000	0.000000	0.427422	-0.021719	-0.278999	0.000000	1.000000	4.000000	39.000000	1.000000
14765.929354	0.001875	0.511704	0.241088	81.469864	67.575600	108.493263	4.618027	0.000000	-1.916722	0.000000	0.000000	0.000000	0.427422	-0.021719	-0.278999	0.000000	1.000000	4.000000	39.000000	1.000000
14765.932688	0.003426	0.511642	0.239796	82.190857	66.989143	107.245201	4.605685	0.000000	-1.946192	0.000000	0.000000	0.000000	0.465480	-0.018597	-0.387365	0.000000	1.000000	4.000000	39.000000	1.000000
14765.936021	0.003426	0.511642	0.239796	82.190857	66.989143	107.245201	4.605685	0.000000	-1.946192	0.000000	0.000000	0.000000	0.465480	-0.018597	-0.387365	0.000000	1.000000	4.000000	39.000000	1.000000
14765.939354	0.003426	0.511642	0.239796	82.190857	66.989143	107.245201	4.605685	0.000000	-1.946192	0.000000	0.000000	0.000000	0.465480	-0.018597	-0.387365	0.000000	1.000000	4.000000	39.000000	1.000000
14765.942688	0.005071	0.511539	0.238468	82.932251	66.023201	105.585037	4.591163	0.000000	-1.980208	0.000000	0.000000	0.000000	0.493406	-0.030881	-0.398373	0.000000	1.000000	4.000000	39.000000	1.000000
14765.946021	0.005071	0.511539	0.238468	82.932251	66.023201	105.585037	4.591163	0.000000	-1.980208	0.000000	0.000000	0.000000	0.493406	-0.030881	-0.398373	0.000000	1.000000	4.000000	39.000000	1.000000
14765.949354	0.005071	0.511539	0.238468	82.932251	66.023201	105.585037	4.591163	0.000000	-1.980208	0.000000	0.000000	0.000000	0.493406	-0.030881	-0.398373	0.000000	1.000000	4.000000	39.000000	1.000000
14765.952688	0.006710	0.511424	0.237215	83.580757	64.526695	103.452576	4.575550	0.000000	-2.016020	0.000000	0.000000	0.000000	0.491748	-0.034763	-0.375937	0.000000	1.000000	4.000000	39.000000	1.000000
14765.956021	0.006710	0.511424	0.237215	83.580757	64.526695	103.452576	4.575550	0.000000	-2.016020	0.000000	0.000000	0.000000	0.491748	-0.034763	-0.375937	0.000000	1.000000	4.000000	39.000000	1.000000
14765.959354	0.006710	0.511424	0.237215	83.580757	64.526695	103.452576	4.575550	0.000000	-2.016020	0.000000	0.000000	0.000000	0.491748	-0.034763	-0.375937	0.000000	1.000000	4.000000	39.000000	1.000000
14765.962688	0.008344	0.511409	0.236029	83.936539	61.950993	100.417870	4.559872	0.000000	-2.051235	0.000000	0.000000	0.000000	0.490226	-0.004515	-0.355983	0.000000	1.000000	4.000000	39.000000	1.000000
14765.966021	0.008344	0.511409	0.236029	83.936539	61.950993	100.417870	4.559872	0.000000	-2.051235	0.000000	0.000000	0.000000	0.490226	-0.004515	-0.355983	0.000000	1.000000	4.000000	39.000000	1.000000
14765.969354	0.008344	0.511409	0.236029	83.936539	61.950993	100.417870	4.559872	0.000000	-2.051235	0.000000	0.000000	0.000000	0.490226	-0.004515	-0.355983	0.000000	1.000000	4.000000	39.000000	1.000000
14765.972688	0.010332	0.511383	0.234701	83.990349	57.646618	95.797417	4.544125	0.000000	-2.085888	0.000000	0.000000	0.000000	0.596362	-0.007708	-0.398419	0.000000	1.000000	4.000000	39.000000	1.000000
14765.976021	0.010332	0.511383	0.234701	83.990349	57.646618	95.797417	4.544125	0.000000	-2.085888	0.000000	0.000000	0.000000	0.596362	-0.007708	-0.398419	0.000000	1.000000	4.000000	39.000000	1.000000
14765.979354	0.010332	0.511383	0.234701	83.990349	57.646618	95.797417	4.544125	0.000000	-2.085888	0.000000	0.000000	0.000000	0.596362	-0.007708	-0.398419	0.000000	1.000000	4.000000	39.000000	1.000000
14765.982688	0.012474	0.511482	0.233269	83.738091	52.181252	90.164124	4.524950	0.000000	-2.127165	0.000000	0.000000	0.000000	0.642732	0.029836	-0.429482	0.000000	1.000000	4.000000	39.000000	1.000000
14765.986021	0.012474	0.511482	0.233269	83.738091	52.181252	90.164124	4.524950	0.000000	-2.127165	0.000000	0.000000	0.000000	0.642732	0.029836	-0.429482	0.000000	1.000000	4.000000	39.000000	1.000000
14765.989354	0.012474	0.511482	0.233269	83.738091	52.181252	90.164124	4.524950	0.000000	-2.127165	0.000000	0.000000	0.000000	0.642732	0.029836	-0.429482	0.000000	1.000000	4.000000	39.000000	1.000000
14765.992688	0.014157	0.511609	0.232195	83.425140	47.304729	85.116676	4.503802	0.000000	-2.171582	0.000000	0.000000	0.000000	0.504883	0.037977	-0.322213	0.000000	0.000000	4.000000	39.000000	1.000000
14765.996021	0.014157	0.511609	0.232195	83.425140	47.304729	85.116676	4.503802	0.000000	-2.171582	0.000000	0.000000	0.000000	0.504883	0.037977	-0.322213	0.000000	0.000000	4.000000	39.000000	1.000000
14765.999354	0.014157	0.511609	0.232195	83.425140	47.304729	85.116676	4.503802	0.000000	-2.171582	0.000000	0.000000	0.000000	0.504883	0.037977	-0.322213	0.000000	0.000000	4.000000	39.000000	1.000000
14766.002688	0.016222	0.511850	0.230883	82.994034	41.304153	78.868851	4.487032	0.000000	-2.206025	0.000000	0.000000	0.000000	0.619352	0.072186	-0.393562	0.000000	0.000000	4.000000	39.000000	1.000000
14766.006021	0.016222	0.511850	0.230883	82.994034	41.304153	78.868851	4.487032	0.000000	-2.206025	0.000000	0.000000	0.000000	0.619352	0.072186	-0.393562	0.000000	0.000000	4.000000	39.000000	1.000000
14766.009354	0.016222	0.511850	0.230883	82.994034	41.304153	78.868851	4.487032	0.000000	-2.206025	0.000000	0.000000	0.000000	0.619352	0.072186	-0.393562	0.000000	0.000000	4.000000	39.000000	1.000000
14766.012688	0.017830	0.512037	0.229874	82.644142	36.629295	74.046249	4.466082	0.000000	-2.248136	0.000000	0.000000	0.000000	0.482391	0.056276	-0.302624	0.000000	0.000000	4.000000	39.000000	1.000000
14766.016021	0.017830	0.512037	0.229874	82.644142	36.629295	74.046249	4.466082	0.000000	-2.248136	0.000000	0.000000	0.000000	0.482391	0.056276	-0.302624	0.000000	0.000000	4.000000	39.000000	1.000000
14766.019354	0.017830	0.512037	0.229874	82.644142	36.629295	74.046249	4.466082	0.000000	-2.248136	0.000000	0.000000	0.000000	0.482391	0.056276	-0.302624	0.000000	0.000000	4.000000	39.000000	1.000000
14766.022688	0.019533	0.512287	0.228935	82.250732	31.937893	69.337372	4.449515	0.000000	-2.280750	0.000000	0.000000	0.000000	0.510939	0.074876	-0.281900	0.000000	0.000000	4.000000	39.000000	1.000000
14766.026021	0.019533	0.512287	0.228935	82.250732	31.937893	69.337372	4.449515	0.000000	-2.280750	0.000000	0.000000	0.000000	0.510939	0.074876	-0.281900	0.000000	0.000000	4.000000	39.000000	1.000000
14766.029354	0.019533	0.512287	0.228935	82.250732	31.937893	69.337372	4.449515	0.000000	-2.280750	0.000000	0.000000	0.000000	0.510939	0.074876	-0.281900	0.000000	0.000000	4.000000	39.000000	1.000000
14766.032688	0.021201	0.512561	0.228071	81.823555	28.099558	65.719971	4.432219	0.000000	-2.314182	0.000000	0.000000	0.000000	0.500529	0.082184	-0.259176	0.000000	0.000000	4.000000	39.000000	1.000000
14766.036021	0.021201	0.512561	0.228071	81.823555	28.099558	65.719971	4.432219	0.000000	-2.314182	0.000000	0.000000	0.000000	0.500529	0.082184	-0.259176	0.000000	0.000000	4.000000	39.000000	1.000000
14766.039354	0.021201	0.512561	0.228071	81.823555	28.099558	65.719971	4.432219	0.000000	-2.314182	0.000000	0.000000	0.000000	0.500529	0.082184	-0.259176	0.000000	0.000000	4.000000	39.000000	1.000000
14766.042688	0.023064	0.512937	0.227302	81.323891	25.210987	62.961792	4.415267	0.000000	-2.346363	0.000000	0.000000	0.000000	0.558836	0.112794	-0.230542	0.000000	0.000000	4.000000	39.000000	1.000000
14766.046021	0.023064	0.512937	0.227302	81.323891	25.210987	62.961792	4.415267	0.000000	-2.346363	0.000000	0.000000	0.000000	0.558836	0.112794	-0.230542	0.000000	0.000000	4.000000	39.000000	1.000000
14766.049354	0.023064	0.512937	0.227302	81.323891	25.210987	62.961792	4.415267	0.000000	-2.346363	0.000000	0.000000	0.000000	0.558836	0.112794	-0.230542	0.000000	0.000000	4.000000	39.000000	1.000000
14766.052688	0.024702	0.513345	0.226715	80.982559	23.966496	61.561382	4.396928	0.000000	-2.380551	0.000000	0.000000	0.000000	0.491387	0.122551	-0.176140	0.000000	0.000000	4.000000	39.000000	1.000000
14766.056021	0.024702	0.513345	0.226715	80.982559	23.966496	61.561382	4.396928	0.000000	-2.380551	0.000000	0.000000	0.000000	0.491387	0.122551	-0.176140	0.000000	0.000000	4.000000	39.000000	1.000000
14766.059354	0.024702	0.513345	0.226715	80.982559	23.966496	61.561382	4.396928	0.000000	-2.380551	0.000000	0.000000	0.000000	0.491387	0.122551	-0.176140	0.000000	0.000000	4.000000	39.000000	1.000000
14766.062688	0.026081	0.513704	0.226220	80.993919	24.022219	61.488190	4.381007	0.000000	-2.409725	0.000000	0.000000	0.000000	0.413711	0.107584	-0.148489	0.000000	0.000000	4.000000	39.000000	1.000000
14766.066021	0.026081	0.513704	0.226220	80.993919	24.022219	61.488190	4.381007	0.000000	-2.409725	0.000000	0.000000	0.000000	0.413711	0.107584	-0.148489	0.000000	0.000000	4.000000	39.000000	1.000000
14766.069354	0.026081	0.513704	0.226220	80.993919	24.022219	61.488190	4.381007	0.000000	-2.409725	0.000000	0.000000	0.000000	0.413711	0.107584	-0.148489	0.000000	0.000000	4.000000	39.000000	1.000000
14766.072688	0.027457	0.514154	0.225698	81.178398	24.595675	61.921806	4.367476	0.000000	-2.434163	0.000000	0.000000	0.000000	0.412837	0.134996	-0.156740	0.000000	0.000000	4.000000	39.000000	1.000000
14766.076021	0.027457	0.514154	0.225698	81.178398	24.595675	61.921806	4.367476	0.000000	-2.434163	0.000000	0.000000	0.000000	0.412837	0.134996	-0.156740	0.000000	0.000000	4.000000	39.000000	1.000000
14766.079354	0.027457	0.514154	0.225698	81.178398	24.595675	61.921806	4.367476	0.000000	-2.434163	0.000000	0.000000	0.000000	0.412837	0.134996	-0.156740	0.000000	0.000000	4.000000	39.000000	1.000000
14766.082688	0.028705	0.514609	0.225243	81.428017	25.465708	62.677219	4.353731	0.000000	-2.458665	0.000000	0.000000	0.000000	0.374183	0.136478	-0.136369	0.000000	0.000000	4.000000	39.000000	1.000000
14766.086021	0.028705	0.514609	0.225243	81.428017	25.465708	62.677219	4.353731	0.000000	-2.458665	0.000000	0.000000	0.000000	0.374183	0.136478	-0.136369	0.000000	0.000000	4.000000	39.000000	1.000000
14766.089354	0.028705	0.514609	0.225243	81.428017	25.465708	62.677219	4.353731	0.000000	-2.458665	0.000000	0.000000	0.000000	0.374183	0.136478	-0.136369	0.000000	0.000000	4.000000	39.000000	1.000000
14766.092688	0.029822	0.515029	0.224828	81.666077	26.384737	63.493359	4.341263	0.000000	-2.480611	0.000000	0.000000	0.000000	0.335324	0.125965	-0.124691	0.000000	0.000000	4.000000	39.000000	1.000000
14766.096021	0.029822	0.515029	0.224828	81.666077	26.384737	63.493359	4.341263	0.000000	-2.480611	0.000000	0.000000	0.000000	0.335324	0.125965	-0.124691	0.000000	0.000000	4.000000	39.000000	1.000000
14766.099354	0.029822	0.515029	0.224828	81.666077	26.384737	63.493359	4.341263	0.000000	-2.480611	0.000000	0.000000	0.000000	0.335324	0.125965	-0.124691	0.000000	0.000000	4.000000	39.000000	1.000000
14766.102688	0.030937	0.515520	0.224370	81.880470	27.339760	64.361237	4.329976	0.000000	-2.500262	0.000000	0.000000	0.000000	0.334391	0.147336	-0.137164	0.000000	0.000000	4.000000	39.000000	1.000000
14766.106021	0.030937	0.515520	0.224370	81.880470	27.339760	64.361237	4.329976	0.000000	-2.500262	0.000000	0.000000	0.000000	0.334391	0.147336	-0.137164	0.000000	0.000000	4.000000	39.000000	1.000000
14766.109354	0.030937	0.515520	0.224370	81.880470	27.339760	64.361237	4.329976	0.000000	-2.500262	0.000000	0.000000	0.000000	0.334391	0.147336	-0.137164	0.000000	0.000000	4.000000	39.000000	1.000000
14766.112688	0.030937	0.515520	0.224370	82.012444	28.135921	65.104630	4.318439	0.000000	-2.520135	0.000000	0.000000	0.000000	0.334391	0.147336	-0.137164	0.000000	0.000000	4.000000	39.000000	1.000000
14766.116021	0.031763	0.515924	0.224015	82.012444	28.135921	65.104630	4.318439	0.000000	-2.520135	0.000000	0.000000	0.000000	0.247920	0.121355	-0.106673	0.000000	0.000000	4.000000	39.000000	1.000000
14766.119354	0.031763	0.515924	0.224015	82.012444	28.135921	65.104630	4.318439	0.000000	-2.520135	0.000000	0.000000	0.000000	0.247920	0.121355	-0.106673	0.000000	0.000000	4.000000	39.000000	1.000000
14766.122688	0.032620	0.516363	0.223620	82.109291	29.090759	66.030296	4.318439	0.000000	-2.520135	0.000000	0.000000	0.000000	0.256840	0.131519	-0.118416	0.000000	0.000000	4.000000	39.000000	1.000000
14766.126021	0.032620	0.516363	0.223620	82.109291	29.090759	66.030296	4.318439	0.000000	-2.520135	0.000000	0.000000	0.000000	0.256840	0.131519	-0.118416	0.000000	0.000000	4.000000	39.000000	1.000000
14766.129354	0.032620	0.516363	0.223620	82.109291	29.090759	66.030296	4.318439	0.000000	-2.520135	0.000000	0.000000	0.000000	0.256840	0.131519	-0.118416	0.000000	0.000000	4.000000	39.000000	1.000000
14766.132688	0.032620	0.516363	0.223620	82.149025	30.009563	66.949081	4.300581	0.000000	-2.550492	0.000000	0.000000	0.000000	0.256840	0.131519	-0.118416	0.000000	0.000000	4.000000	39.000000	1.000000
14766.136021	0.033409	0.516818	0.223209	82.149025	30.009563	66.949081	4.300581	0.000000	-2.550492	0.000000	0.000000	0.000000	0.236900	0.136561	-0.123363	0.000000	0.000000	4.000000	39.000000	1.000000
14766.139354	0.033409	0.516818	0.223209	82.149025	30.009563	66.949081	4.300581	0.000000	-2.550492	0.000000	0.000000	0.000000	0.236900	0.136561	-0.123363	0.000000	0.000000	4.000000	39.000000	1.000000
14766.142688	0.034165	0.517252	0.222783	82.143997	30.740772	67.695518	4.300581	0.000000	-2.550492	0.000000	0.000000	0.000000	0.226705	0.130372	-0.127761	0.000000	0.000000	4.000000	39.000000	1.000000
14766.146021	0.034165	0.517252	0.222783	82.143997	30.740772	67.695518	4.300581	0.000000	-2.550492	0.000000	0.000000	0.000000	0.226705	0.130372	-0.127761	0.000000	0.000000	4.000000	39.000000	1.000000
14766.149354	0.034165	0.517252	0.222783	82.143997	30.740772	67.695518	4.300581	0.000000	-2.550492	0.000000	0.000000	0.000000	0.226705	0.130372	-0.127761	0.000000	0.000000	4.000000	39.000000	1.000000
14766.152688	0.034882	0.517752	0.222252	82.112152	31.241272	68.190125	4.283259	0.000000	-2.579475	0.000000	0.000000	0.000000	0.215113	0.149871	-0.159378	0.000000	0.000000	4.000000	39.000000	1.000000
14766.156021	0.034882	0.517752	0.222252	82.112152	31.241272	68.190125	4.283259	0.000000	-2.579475	0.000000	0.000000	0.000000	0.215113	0.149871	-0.159378	0.000000	0.000000	4.000000	39.000000	1.000000
14766.159354	0.034882	0.517752	0.222252	82.112152	31.241272	68.190125	4.283259	0.000000	-2.579475	0.000000	0.000000	0.000000	0.215113	0.149871	-0.159378	0.000000	0.000000	4.000000	39.000000	1.000000
14766.162688	0.034882	0.517752	0.222252	82.098083	31.498877	68.427261	4.274420	0.000000	-2.594095	0.000000	0.000000	0.000000	0.215113	0.149871	-0.159378	0.000000	0.000000	4.000000	39.000000	1.000000
14766.166021	0.035438	0.518122	0.221756	82.098083	31.498877	68.427261	4.274420	0.000000	-2.594095	0.000000	0.000000	0.000000	0.166865	0.111097	-0.148843	0.000000	0.000000	4.000000	39.000000	1.000000
14766.169354	0.035438	0.518122	0.221756	82.098083	31.498877	68.427261	4.274420	0.000000	-2.594095	0.000000	0.000000	0.000000	0.166865	0.111097	-0.148843	0.000000	0.000000	4.000000	39.000000	1.000000
14766.172688	0.035986	0.518591	0.221116	82.101860	31.632151	68.519356	4.274420	0.000000	-2.594095	0.000000	0.000000	0.000000	0.164342	0.140735	-0.191861	0.000000	0.000000	4.000000	39.000000	1.000000
14766.176021	0.035986	0.518591	0.221116	82.101860	31.632151	68.519356	4.274420	0.000000	-2.594095	0.000000	0.000000	0.000000	0.164342	0.140735	-0.191861	0.000000	0.000000	4.000000	39.000000	1.000000
14766.179354	0.035986	0.518591	0.221116	82.101860	31.632151	68.519356	4.274420	0.000000	-2.594095	0.000000	0.000000	0.000000	0.164342	0.140735	-0.191861	0.000000	0.000000	4.000000	39.000000	1.000000
14766.182688	0.036462	0.519068	0.220361	82.118385	31.740602	68.584923	4.259026	0.000000	-2.619294	0.000000	0.000000	0.000000	0.142809	0.142830	-0.226509	0.000000	0.000000	4.000000	39.000000	1.000000
14766.186021	0.036462	0.519068	0.220361	82.118385	31.740602	68.584923	4.259026	0.000000	-2.619294	0.000000	0.000000	0.000000	0.142809	0.142830	-0.226509	0.000000	0.000000	4.000000	39.000000	1.000000
14766.189354	0.036462	0.519068	0.220361	82.118385	31.740602	68.584923	4.259026	0.000000	-2.619294	0.000000	0.000000	0.000000	0.142809	0.142830	-0.226509	0.000000	0.000000	4.000000	39.000000	1.000000
14766.192688	0.036866	0.519587	0.219487	82.140350	31.868427	68.672768	4.250911	0.000000	-2.632443	0.000000	0.000000	0.000000	0.121194	0.155926	-0.262277	0.000000	0.000000	4.000000	39.000000	1.000000
14766.196021	0.036866	0.519587	0.219487	82.140350	31.868427	68.672768	4.250911	0.000000	-2.632443	0.000000	0.000000	0.000000	0.121194	0.155926	-0.262277	0.000000	0.000000	4.000000	39.000000	1.000000
14766.199354	0.036866	0.519587	0.219487	82.140350	31.868427	68.672768	4.250911	0.000000	-2.632443	0.000000	0.000000	0.000000	0.121194	0.155926	-0.262277	0.000000	0.000000	4.000000	39.000000	1.000000
14766.202688	0.037191	0.520232	0.218368	82.170502	32.021473	68.794312	4.242711	0.000000	-2.645640	0.000000	0.000000	0.000000	0.097508	0.193305	-0.335647	0.000000	0.000000	4.000000	39.000000	1.000000
14766.206021	0.037191	0.520232	0.218368	82.170502	32.021473	68.794312	4.242711	0.000000	-2.645640	0.000000	0.000000	0.000000	0.097508	0.193305	-0.335647	0.000000	0.000000	4.000000	39.000000	1.000000
14766.209354	0.037191	0.520232	0.218368	82.170502	32.021473	68.794312	4.242711	0.000000	-2.645640	0.000000	0.000000	0.000000	0.097508	0.193305	-0.335647	0.000000	0.000000	4.000000	39.000000	1.000000
14766.212688	0.037327	0.520732	0.217337	82.203362	32.172970	68.927994	4.233784	0.000000	-2.659901	0.000000	0.000000	0.000000	0.040793	0.150172	-0.309119	0.000000	0.000000	4.000000	39.000000	1.000000
14766.216021	0.037327	0.520732	0.217337	82.203362	32.172970	68.927994	4.233784	0.000000	-2.659901	0.000000	0.000000	0.000000	0.040793	0.150172	-0.309119	0.000000	0.000000	4.000000	39.000000	1.000000
14766.219354	0.037327	0.520732	0.217337	82.203362	32.172970	68.927994	4.233784	0.000000	-2.659901	0.000000	0.000000	0.000000	0.040793	0.150172	-0.309119	0.000000	0.000000	4.000000	39.000000	1.000000
14766.222688	0.037385	0.521356	0.216061	82.247185	32.362263	69.108086	4.226907	0.000000	-2.670815	0.000000	0.000000	0.000000	0.017281	0.187156	-0.382904	0.000000	0.000000	4.000000	39.000000	1.000000
14766.226021	0.037385	0.521356	0.216061	82.247185	32.362263	69.108086	4.226907	0.000000	-2.670815	0.000000	0.000000	0.000000	0.017281	0.187156	-0.382904	0.000000	0.000000	4.000000	39.000000	1.000000
14766.229354	0.037385	0.521356	0.216061	82.247185	32.362263	69.108086	4.226907	0.000000	-2.670815	0.000000	0.000000	0.000000	0.017281	0.187156	-0.382904	0.000000	0.000000	4.000000	39.000000	1.000000
14766.232688	0.037339	0.522021	0.214665	82.296249	32.568027	69.312981	4.219270	0.000000	-2.682864	0.000000	0.000000	0.000000	-0.013665	0.199412	-0.418942	0.000000	0.000000	4.000000	39.000000	1.000000
14766.236021	0.037339	0.522021	0.214665	82.296249	32.568027	69.312981	4.219270	0.000000	-2.682864	0.000000	0.000000	0.000000	-0.013665	0.199412	-0.418942	0.000000	0.000000	4.000000	39.000000	1.000000
14766.239354	0.037339	0.522021	0.214665	82.296249	32.568027	69.312981	4.219270	0.000000	-2.682864	0.000000	0.000000	0.000000	-0.013665	0.199412	-0.418942	0.000000	0.000000	4.000000	39.000000	1.000000
14766.242688	0.037222	0.522762	0.213142	82.345268	32.814293	69.568413	4.211770	0.000000	-2.694623	0.000000	0.000000	0.000000	-0.034968	0.222435	-0.456874	0.000000	0.000000	4.000000	39.000000	1.000000
14766.246021	0.037222	0.522762	0.213142	82.345268	32.814293	69.568413	4.211770	0.000000	-2.694623	0.000000	0.000000	0.000000	-0.034968	0.222435	-0.456874	0.000000	0.000000	4.000000	39.000000	1.000000
14766.249354	0.037222	0.522762	0.213142	82.345268	32.814293	69.568413	4.211770	0.000000	-2.694623	0.000000	0.000000	0.000000	-0.034968	0.222435	-0.456874	0.000000	0.000000	4.000000	39.000000	1.000000
14766.252688	0.037037	0.523526	0.211513	82.391296	33.180092	69.959839	4.204072	0.000000	-2.706617	0.000000	0.000000	0.000000	-0.055781	0.229146	-0.488489	0.000000	0.000000	4.000000	39.000000	1.000000
14766.256021	0.037037	0.523526	0.211513	82.391296	33.180092	69.959839	4.204072	0.000000	-2.706617	0.000000	0.000000	0.000000	-0.055781	0.229146	-0.488489	0.000000	0.000000	4.000000	39.000000	1.000000
14766.259354	0.037037	0.523526	0.211513	82.391296	33.180092	69.959839	4.204072	0.000000	-2.706617	0.000000	0.000000	0.000000	-0.055781	0.229146	-0.488489	0.000000	0.000000	4.000000	39.000000	1.000000
14766.262688	0.036804	0.524424	0.209613	82.437630	33.619034	70.440262	4.196267	0.000000	-2.718701	0.000000	0.000000	0.000000	-0.069685	0.269326	-0.570260	0.000000	0.000000	4.000000	39.000000	1.000000
14766.266021	0.036804	0.524424	0.209613	82.437630	33.619034	70.440262	4.196267	0.000000	-2.718701	0.000000	0.000000	0.000000	-0.069685	0.269326	-0.570260	0.000000	0.000000	4.000000	39.000000	1.000000
14766.269354	0.036804	0.524424	0.209613	82.437630	33.619034	70.440262	4.196267	0.000000	-2.718701	0.000000	0.000000	0.000000	-0.069685	0.269326	-0.570260	0.000000	0.000000	4.000000	39.000000	1.000000
14766.272688	0.036587	0.525214	0.207971	82.490417	33.903664	70.743980	4.187135	0.000000	-2.732746	0.000000	0.000000	0.000000	-0.065182	0.236953	-0.492384	0.000000	0.000000	4.000000	39.000000	1.000000
14766.276021	0.036587	0.525214	0.207971	82.490417	33.903664	70.743980	4.187135	0.000000	-2.732746	0.000000	0.000000	0.000000	-0.065182	0.236953	-0.492384	0.000000	0.000000	4.000000	39.000000	1.000000
14766.279354	0.036587	0.525214	0.207971	82.490417	33.903664	70.743980	4.187135	0.000000	-2.732746	0.000000	0.000000	0.000000	-0.065182	0.236953	-0.492384	0.000000	0.000000	4.000000	39.000000	1.000000
14766.282688	0.036228	0.526096	0.206031	82.557556	34.190941	71.052917	4.179264	0.000000	-2.744768	0.000000	0.000000	0.000000	-0.107810	0.264595	-0.582213	0.000000	0.000000	4.000000	39.000000	1.000000
14766.286021	0.036228	0.526096	0.206031	82.557556	34.190941	71.052917	4.179264	0.000000	-2.744768	0.000000	0.000000	0.000000	-0.107810	0.264595	-0.582213	0.000000	0.000000	4.000000	39.000000	1.000000
14766.289354	0.036228	0.526096	0.206031	82.557556	34.190941	71.052917	4.179264	0.000000	-2.744768	0.000000	0.000000	0.000000	-0.107810	0.264595	-0.582213	0.000000	0.000000	4.000000	39.000000	1.000000
14766.292688	0.035758	0.527083	0.203767	82.635178	34.523369	71.418320	4.170743	0.000000	-2.757699	0.000000	0.000000	0.000000	-0.140946	0.296268	-0.679216	0.000000	0.000000	4.000000	39.000000	1.000000
14766.296021	0.035758	0.527083	0.203767	82.635178	34.523369	71.418320	4.170743	0.000000	-2.757699	0.000000	0.000000	0.000000	-0.140946	0.296268	-0.679216	0.000000	0.000000	4.000000	39.000000	1.000000
14766.299354	0.035758	0.527083	0.203767	82.635178	34.523369	71.418320	4.170743	0.000000	-2.757699	0.000000	0.000000	0.000000	-0.140946	0.296268	-0.679216	0.000000	0.000000	4.000000	39.000000	1.000000
14766.302688	0.035274	0.527911	0.201787	82.707169	34.835037	71.773415	4.161067	0.000000	-2.772277	0.000000	0.000000	0.000000	-0.145072	0.248301	-0.593911	0.000000	0.000000	4.000000	39.000000	1.000000
14766.306021	0.035274	0.527911	0.201787	82.707169	34.835037	71.773415	4.161067	0.000000	-2.772277	0.000000	0.000000	0.000000	-0.145072	0.248301	-0.593911	0.000000	0.000000	4.000000	39.000000	1.000000
14766.309354	0.035274	0.527911	0.201787	82.707169	34.835037	71.773415	4.161067	0.000000	-2.772277	0.000000	0.000000	0.000000	-0.145072	0.248301	-0.593911	0.000000	0.000000	4.000000	39.000000	1.000000
14766.312688	0.034588	0.528842	0.199486	82.792137	35.205738	72.193726	4.153116	0.000000	-2.784174	0.000000	0.000000	0.000000	-0.205754	0.279345	-0.690265	0.000000	0.000000	4.000000	39.000000	1.000000
14766.316021	0.034588	0.528842	0.199486	82.792137	35.205738	72.193726	4.153116	0.000000	-2.784174	0.000000	0.000000	0.000000	-0.205754	0.279345	-0.690265	0.000000	0.000000	4.000000	39.000000	1.000000
14766.319354	0.034588	0.528842	0.199486	82.792137	35.205738	72.193726	4.153116	0.000000	-2.784174	0.000000	0.000000	0.000000	-0.205754	0.279345	-0.690265	0.000000	0.000000	4.000000	39.000000	1.000000
14766.322688	0.033776	0.529753	0.197078	82.882004	35.599838	72.651237	4.144866	0.000000	-2.796442	0.000000	0.000000	0.000000	-0.243585	0.273214	-0.722281	0.000000	0.000000	4.000000	39.000000	1.000000
14766.326021	0.033776	0.529753	0.197078	82.882004	35.599838	72.651237	4.144866	0.000000	-2.796442	0.000000	0.000000	0.000000	-0.243585	0.273214	-0.722281	0.000000	0.000000	4.000000	39.000000	1.000000
14766.329354	0.033776	0.529753	0.197078	82.882004	35.599838	72.651237	4.144866	0.000000	-2.796442	0.000000	0.000000	0.000000	-0.243585	0.273214	-0.722281	0.000000	0.000000	4.000000	39.000000	1.000000
14766.332688	0.032872	0.530717	0.194587	82.972977	36.024990	73.146843	4.136943	0.000000	-2.808149	0.000000	0.000000	0.000000	-0.271233	0.289439	-0.747288	0.000000	0.000000	4.000000	39.000000	1.000000
14766.336021	0.032872	0.530717	0.194587	82.972977	36.024990	73.146843	4.136943	0.000000	-2.808149	0.000000	0.000000	0.000000	-0.271233	0.289439	-0.747288	0.000000	0.000000	4.000000	39.000000	1.000000
14766.339354	0.032872	0.530717	0.194587	82.972977	36.024990	73.146843	4.136943	0.000000	-2.808149	0.000000	0.000000	0.000000	-0.271233	0.289439	-0.747288	0.000000	0.000000	4.000000	39.000000	1.000000
14766.342688	0.031772	0.531849	0.191757	83.068825	36.556633	73.775963	4.129169	0.000000	-2.819568	0.000000	0.000000	0.000000	-0.330018	0.339489	-0.848971	0.000000	0.000000	4.000000	39.000000	1.000000
14766.346021	0.031772	0.531849	0.191757	83.068825	36.556633	73.775963	4.129169	0.000000	-2.819568	0.000000	0.000000	0.000000	-0.330018	0.339489	-0.848971	0.000000	0.000000	4.000000	39.000000	1.000000
14766.349354	0.031772	0.531849	0.191757	83.068825	36.556633	73.775963	4.129169	0.000000	-2.819568	0.000000	0.000000	0.000000	-0.330018	0.339489	-0.848971	0.000000	0.000000	4.000000	39.000000	1.000000
14766.352688	0.030856	0.532808	0.189382	83.134331	37.053646	74.364983	4.120821	0.000000	-2.831754	0.000000	0.000000	0.000000	-0.274860	0.287596	-0.712768	0.000000	0.000000	4.000000	39.000000	1.000000
14766.356021	0.030856	0.532808	0.189382	83.134331	37.053646	74.364983	4.120821	0.000000	-2.831754	0.000000	0.000000	0.000000	-0.274860	0.287596	-0.712768	0.000000	0.000000	4.000000	39.000000	1.000000
14766.359354	0.030856	0.532808	0.189382	83.134331	37.053646	74.364983	4.120821	0.000000	-2.831754	0.000000	0.000000	0.000000	-0.274860	0.287596	-0.712768	0.000000	0.000000	4.000000	39.000000	1.000000
14766.362688	0.029718	0.533954	0.186716	83.203758	37.623653	75.048225	4.113544	0.000000	-2.842315	0.000000	0.000000	0.000000	-0.341437	0.343992	-0.799711	0.000000	0.000000	4.000000	39.000000	1.000000
14766.366021	0.029718	0.533954	0.186716	83.203758	37.623653	75.048225	4.113544	0.000000	-2.842315	0.000000	0.000000	0.000000	-0.341437	0.343992	-0.799711	0.000000	0.000000	4.000000	39.000000	1.000000
14766.369354	0.029718	0.533954	0.186716	83.203758	37.623653	75.048225	4.113544	0.000000	-2.842315	0.000000	0.000000	0.000000	-0.341437	0.343992	-0.799711	0.000000	0.000000	4.000000	39.000000	1.000000
14766.372688	0.028391	0.535299	0.183734	83.280724	38.096161	75.643654	4.106292	0.000000	-2.852782	0.000000	0.000000	0.000000	-0.397983	0.403499	-0.894540	0.000000	0.000000	4.000000	39.000000	1.000000
14766.376021	0.028391	0.535299	0.183734	83.280724	38.096161	75.643654	4.106292	0.000000	-2.852782	0.000000	0.000000	0.000000	-0.397983	0.403499	-0.894540	0.000000	0.000000	4.000000	39.000000	1.000000
14766.379354	0.028391	0.535299	0.183734	83.280724	38.096161	75.643654	4.106292	0.000000	-2.852782	0.000000	0.000000	0.000000	-0.397983	0.403499	-0.894540	0.000000	0.000000	4.000000	39.000000	1.000000
14766.382688	0.027187	0.536475	0.181214	83.346748	38.406605	76.052071	4.098490	0.000000	-2.863979	0.000000	0.000000	0.000000	-0.361404	0.352648	-0.756049	0.000000	0.000000	4.000000	39.000000	1.000000
14766.386021	0.027187	0.536475	0.181214	83.346748	38.406605	76.052071	4.098490	0.000000	-2.863979	0.000000	0.000000	0.000000	-0.361404	0.352648	-0.756049	0.000000	0.000000	4.000000	39.000000	1.000000
14766.389354	0.027187	0.536475	0.181214	83.346748	38.406605	76.052071	4.098490	0.000000	-2.863979	0.000000	0.000000	0.000000	-0.361404	0.352648	-0.756049	0.000000	0.000000	4.000000	39.000000	1.000000
14766.392688	0.025765	0.537861	0.178356	83.415009	38.722252	76.484833	4.092582	0.000000	-2.872416	0.000000	0.000000	0.000000	-0.426366	0.415677	-0.857287	0.000000	0.000000	4.000000	39.000000	1.000000
14766.396021	0.025765	0.537861	0.178356	83.415009	38.722252	76.484833	4.092582	0.000000	-2.872416	0.000000	0.000000	0.000000	-0.426366	0.415677	-0.857287	0.000000	0.000000	4.000000	39.000000	1.000000
14766.399354	0.025765	0.537861	0.178356	83.415009	38.722252	76.484833	4.092582	0.000000	-2.872416	0.000000	0.000000	0.000000	-0.426366	0.415677	-0.857287	0.000000	0.000000	4.000000	39.000000	1.000000
14766.402688	0.024103	0.539469	0.175171	83.482841	39.022404	76.926590	4.086276	0.000000	-2.881380	0.000000	0.000000	0.000000	-0.498726	0.482673	-0.955471	0.000000	0.000000	4.000000	39.000000	1.000000
14766.406021	0.024103	0.539469	0.175171	83.482841	39.022404	76.926590	4.086276	0.000000	-2.881380	0.000000	0.000000	0.000000	-0.498726	0.482673	-0.955471	0.000000	0.000000	4.000000	39.000000	1.000000
14766.409354	0.024103	0.539469	0.175171	83.482841	39.022404	76.926590	4.086276	0.000000	-2.881380	0.000000	0.000000	0.000000	-0.498726	0.482673	-0.955471	0.000000	0.000000	4.000000	39.000000	1.000000
14766.412688	0.022465	0.541021	0.172223	83.540321	39.264751	77.310089	4.079867	0.000000	-2.890448	0.000000	0.000000	0.000000	-0.491473	0.465546	-0.884446	0.000000	0.000000	4.000000	39.000000	1.000000
14766.416021	0.022465	0.541021	0.172223	83.540321	39.264751	77.310089	4.079867	0.000000	-2.890448	0.000000	0.000000	0.000000	-0.491473	0.465546	-0.884446	0.000000	0.000000	4.000000	39.000000	1.000000
14766.419354	0.022465	0.541021	0.172223	83.540321	39.264751	77.310089	4.079867	0.000000	-2.890448	0.000000	0.000000	0.000000	-0.491473	0.465546	-0.884446	0.000000	0.000000	4.000000	39.000000	1.000000
14766.422688	0.020778	0.542593	0.169162	83.595070	39.491577	77.683441	4.074834	0.000000	-2.897539	0.000000	0.000000	0.000000	-0.506097	0.471628	-0.918463	0.000000	0.000000	4.000000	39.000000	1.000000
14766.426021	0.020778	0.542593	0.169162	83.595070	39.491577	77.683441	4.074834	0.000000	-2.897539	0.000000	0.000000	0.000000	-0.506097	0.471628	-0.918463	0.000000	0.000000	4.000000	39.000000	1.000000
14766.429354	0.020778	0.542593	0.169162	83.595070	39.491577	77.683441	4.074834	0.000000	-2.897539	0.000000	0.000000	0.000000	-0.506097	0.471628	-0.918463	0.000000	0.000000	4.000000	39.000000	1.000000
14766.432688	0.019203	0.544097	0.166358	83.640968	39.695198	78.023865	4.069259	0.000000	-2.905363	0.000000	0.000000	0.000000	-0.472354	0.451215	-0.841071	0.000000	0.000000	4.000000	39.000000	1.000000
14766.436021	0.019203	0.544097	0.166358	83.640968	39.695198	78.023865	4.069259	0.000000	-2.905363	0.000000	0.000000	0.000000	-0.472354	0.451215	-0.841071	0.000000	0.000000	4.000000	39.000000	1.000000
14766.439354	0.019203	0.544097	0.166358	83.640968	39.695198	78.023865	4.069259	0.000000	-2.905363	0.000000	0.000000	0.000000	-0.472354	0.451215	-0.841071	0.000000	0.000000	4.000000	39.000000	1.000000
14766.442688	0.017395	0.545857	0.163156	83.680771	39.895882	78.390297	4.064318	0.000000	-2.912271	0.000000	0.000000	0.000000	-0.542419	0.527962	-0.960522	0.000000	0.000000	4.000000	39.000000	1.000000
14766.446021	0.017395	0.545857	0.163156	83.680771	39.895882	78.390297	4.064318	0.000000	-2.912271	0.000000	0.000000	0.000000	-0.542419	0.527962	-0.960522	0.000000	0.000000	4.000000	39.000000	1.000000
14766.449354	0.017395	0.545857	0.163156	83.680771	39.895882	78.390297	4.064318	0.000000	-2.912271	0.000000	0.000000	0.000000	-0.542419	0.527962	-0.960522	0.000000	0.000000	4.000000	39.000000	1.000000
14766.452688	0.015515	0.547723	0.159879	83.696152	40.210178	78.901062	4.058585	0.000000	-2.920256	0.000000	0.000000	0.000000	-0.564003	0.559786	-0.983309	0.000000	0.000000	4.000000	39.000000	1.000000
14766.456021	0.015515	0.547723	0.159879	83.696152	40.210178	78.901062	4.058585	0.000000	-2.920256	0.000000	0.000000	0.000000	-0.564003	0.559786	-0.983309	0.000000	0.000000	4.000000	39.000000	1.000000
14766.459354	0.015515	0.547723	0.159879	83.696152	40.210178	78.901062	4.058585	0.000000	-2.920256	0.000000	0.000000	0.000000	-0.564003	0.559786	-0.983309	0.000000	0.000000	4.000000	39.000000	1.000000
14766.462688	0.013384	0.549903	0.156217	83.679787	40.726765	79.670753	4.052828	0.000000	-2.928240	0.000000	0.000000	0.000000	-0.639449	0.653898	-1.098567	0.000000	0.000000	4.000000	39.000000	1.000000
14766.466021	0.013384	0.549903	0.156217	83.679787	40.726765	79.670753	4.052828	0.000000	-2.928240	0.000000	0.000000	0.000000	-0.639449	0.653898	-1.098567	0.000000	0.000000	4.000000	39.000000	1.000000
14766.469354	0.013384	0.549903	0.156217	83.679787	40.726765	79.670753	4.052828	0.000000	-2.928240	0.000000	0.000000	0.000000	-0.639449	0.653898	-1.098567	0.000000	0.000000	4.000000	39.000000	1.000000
14766.472688	0.011484	0.551976	0.152812	83.642792	41.264244	80.459328	4.046494	0.000000	-2.936985	0.000000	0.000000	0.000000	-0.569796	0.621783	-1.021295	0.000000	0.000000	4.000000	39.000000	1.000000
14766.476021	0.011484	0.551976	0.152812	83.642792	41.264244	80.459328	4.046494	0.000000	-2.936985	0.000000	0.000000	0.000000	-0.569796	0.621783	-1.021295	0.000000	0.000000	4.000000	39.000000	1.000000
14766.479354	0.011484	0.551976	0.152812	83.642792	41.264244	80.459328	4.046494	0.000000	-2.936985	0.000000	0.000000	0.000000	-0.569796	0.621783	-1.021295	0.000000	0.000000	4.000000	39.000000	1.000000
14766.482688	0.009784	0.553906	0.149735	83.605026	41.779312	81.202820	4.039300	0.000000	-2.946872	0.000000	0.000000	0.000000	-0.510196	0.579064	-0.923153	0.000000	0.000000	4.000000	39.000000	1.000000
14766.486021	0.009784	0.553906	0.149735	83.605026	41.779312	81.202820	4.039300	0.000000	-2.946872	0.000000	0.000000	0.000000	-0.510196	0.579064	-0.923153	0.000000	0.000000	4.000000	39.000000	1.000000
14766.489354	0.009784	0.553906	0.149735	83.605026	41.779312	81.202820	4.039300	0.000000	-2.946872	0.000000	0.000000	0.000000	-0.510196	0.579064	-0.923153	0.000000	0.000000	4.000000	39.000000	1.000000
14766.492688	0.007923	0.556140	0.146266	83.586876	42.338779	81.996147	4.032310	0.000000	-2.956430	0.000000	0.000000	0.000000	-0.558306	0.670269	-1.040711	0.000000	0.000000	4.000000	39.000000	1.000000
14766.496021	0.007923	0.556140	0.146266	83.586876	42.338779	81.996147	4.032310	0.000000	-2.956430	0.000000	0.000000	0.000000	-0.558306	0.670269	-1.040711	0.000000	0.000000	4.000000	39.000000	1.000000
14766.499354	0.007923	0.556140	0.146266	83.586876	42.338779	81.996147	4.032310	0.000000	-2.956430	0.000000	0.000000	0.000000	-0.558306	0.670269	-1.040711	0.000000	0.000000	4.000000	39.000000	1.000000
14766.502688	0.006139	0.558447	0.142791	83.636406	42.900009	82.729156	4.023340	0.000000	-2.968625	0.000000	0.000000	0.000000	-0.534966	0.692141	-1.042621	0.000000	0.000000	4.000000	39.000000	1.000000
14766.506021	0.006139	0.558447	0.142791	83.636406	42.900009	82.729156	4.023340	0.000000	-2.968625	0.000000	0.000000	0.000000	-0.534966	0.692141	-1.042621	0.000000	0.000000	4.000000	39.000000	1.000000
14766.509354	0.006139	0.558447	0.142791	83.636406	42.900009	82.729156	4.023340	0.000000	-2.968625	0.000000	0.000000	0.000000	-0.534966	0.692141	-1.042621	0.000000	0.000000	4.000000	39.000000	1.000000
14766.512688	0.004433	0.560787	0.139278	83.750343	43.737907	83.691170	4.012827	0.000000	-2.982820	0.000000	0.000000	0.000000	-0.511990	0.701923	-1.053861	0.000000	0.000000	4.000000	39.000000	1.000000
14766.516021	0.004433	0.560787	0.139278	83.750343	43.737907	83.691170	4.012827	0.000000	-2.982820	0.000000	0.000000	0.000000	-0.511990	0.701923	-1.053861	0.000000	0.000000	4.000000	39.000000	1.000000
14766.519354	0.004433	0.560787	0.139278	83.750343	43.737907	83.691170	4.012827	0.000000	-2.982820	0.000000	0.000000	0.000000	-0.511990	0.701923	-1.053861	0.000000	0.000000	4.000000	39.000000	1.000000
14766.522688	0.002774	0.563158	0.135728	83.910698	44.843086	84.910545	4.000353	0.000000	-2.999528	0.000000	0.000000	0.000000	-0.497673	0.711280	-1.065027	0.000000	0.000000	4.000000	39.000000	1.000000
14766.526021	0.002774	0.563158	0.135728	83.910698	44.843086	84.910545	4.000353	0.000000	-2.999528	0.000000	0.000000	0.000000	-0.497673	0.711280	-1.065027	0.000000	0.000000	4.000000	39.000000	1.000000
14766.529354	0.002774	0.563158	0.135728	83.910698	44.843086	84.910545	4.000353	0.000000	-2.999528	0.000000	0.000000	0.000000	-0.497673	0.711280	-1.065027	0.000000	0.000000	4.000000	39.000000	1.000000
14766.532688	0.001162	0.565539	0.132125	84.120537	45.831512	85.967743	3.986171	0.000000	-3.018351	0.000000	0.000000	0.000000	-0.483434	0.714380	-1.080920	0.000000	0.000000	4.000000	39.000000	1.000000
14766.536021	0.001162	0.565539	0.132125	84.120537	45.831512	85.967743	3.986171	0.000000	-3.018351	0.000000	0.000000	0.000000	-0.483434	0.714380	-1.080920	0.000000	0.000000	4.000000	39.000000	1.000000
14766.539354	0.001162	0.565539	0.132125	84.120537	45.831512	85.967743	3.986171	0.000000	-3.018351	0.000000	0.000000	0.000000	-0.483434	0.714380	-1.080920	0.000000	0.000000	4.000000	39.000000	1.000000
14766.542688	-0.000513	0.568109	0.128107	84.409317	46.321480	86.454285	3.969964	0.000000	-3.039636	0.000000	0.000000	0.000000	-0.502494	0.771057	-1.205418	0.000000	0.000000	4.000000	39.000000	1.000000
14766.546021	-0.000513	0.568109	0.128107	84.409317	46.321480	86.454285	3.969964	0.000000	-3.039636	0.000000	0.000000	0.000000	-0.502494	0.771057	-1.205418	0.000000	0.000000	4.000000	39.000000	1.000000
14766.549354	-0.000513	0.568109	0.128107	84.409317	46.321480	86.454285	3.969964	0.000000	-3.039636	0.000000	0.000000	0.000000	-0.502494	0.771057	-1.205418	0.000000	0.000000	4.000000	39.000000	1.000000
14766.552688	-0.001863	0.570224	0.124741	84.672768	46.197365	86.275375	3.949018	0.000000	-3.066800	0.000000	0.000000	0.000000	-0.405197	0.634527	-1.009792	0.000000	0.000000	4.000000	39.000000	1.000000
14766.556021	-0.001863	0.570224	0.124741	84.672768	46.197365	86.275375	3.949018	0.000000	-3.066800	0.000000	0.000000	0.000000	-0.405197	0.634527	-1.009792	0.000000	0.000000	4.000000	39.000000	1.000000
14766.559354	-0.001863	0.570224	0.124741	84.672768	46.197365	86.275375	3.949018	0.000000	-3.066800	0.000000	0.000000	0.000000	-0.405197	0.634527	-1.009792	0.000000	0.000000	4.000000	39.000000	1.000000
14766.562688	-0.003223	0.572507	0.120945	84.963356	45.442844	85.427841	3.929659	0.000000	-3.091565	0.000000	0.000000	0.000000	-0.408026	0.684747	-1.138690	0.000000	0.000000	4.000000	39.000000	1.000000
14766.566021	-0.003223	0.572507	0.120945	84.963356	45.442844	85.427841	3.929659	0.000000	-3.091565	0.000000	0.000000	0.000000	-0.408026	0.684747	-1.138690	0.000000	0.000000	4.000000	39.000000	1.000000
14766.569354	-0.003223	0.572507	0.120945	84.963356	45.442844	85.427841	3.929659	0.000000	-3.091565	0.000000	0.000000	0.000000	-0.408026	0.684747	-1.138690	0.000000	0.000000	4.000000	39.000000	1.000000
14766.572688	-0.004589	0.575019	0.116679	85.255089	44.018364	83.886757	3.904019	0.000000	-3.123881	0.000000	0.000000	0.000000	-0.409682	0.753769	-1.279881	0.000000	0.000000	4.000000	39.000000	1.000000
14766.576021	-0.004589	0.575019	0.116679	85.255089	44.018364	83.886757	3.904019	0.000000	-3.123881	0.000000	0.000000	0.000000	-0.409682	0.753769	-1.279881	0.000000	0.000000	4.000000	39.000000	1.000000
14766.579354	-0.004589	0.575019	0.116679	85.255089	44.018364	83.886757	3.904019	0.000000	-3.123881	0.000000	0.000000	0.000000	-0.409682	0.753769	-1.279881	0.000000	0.000000	4.000000	39.000000	1.000000
14766.582688	-0.005671	0.577039	0.113130	85.459946	42.408546	82.183792	3.870654	0.000000	-3.165127	0.000000	0.000000	0.000000	-0.324513	0.605985	-1.064788	0.000000	0.000000	4.000000	39.000000	1.000000
14766.586021	-0.005671	0.577039	0.113130	85.459946	42.408546	82.183792	3.870654	0.000000	-3.165127	0.000000	0.000000	0.000000	-0.324513	0.605985	-1.064788	0.000000	0.000000	4.000000	39.000000	1.000000
14766.589354	-0.005671	0.577039	0.113130	85.459946	42.408546	82.183792	3.870654	0.000000	-3.165127	0.000000	0.000000	0.000000	-0.324513	0.605985	-1.064788	0.000000	0.000000	4.000000	39.000000	1.000000
14766.592688	-0.006868	0.579271	0.109191	85.650620	40.249744	79.931900	3.840192	0.000000	-3.202019	0.000000	0.000000	0.000000	-0.359327	0.669600	-1.181646	0.000000	0.000000	4.000000	39.000000	1.000000
14766.596021	-0.006868	0.579271	0.109191	85.650620	40.249744	79.931900	3.840192	0.000000	-3.202019	0.000000	0.000000	0.000000	-0.359327	0.669600	-1.181646	0.000000	0.000000	4.000000	39.000000	1.000000
14766.599354	-0.006868	0.579271	0.109191	85.650620	40.249744	79.931900	3.840192	0.000000	-3.202019	0.000000	0.000000	0.000000	-0.359327	0.669600	-1.181646	0.000000	0.000000	4.000000	39.000000	1.000000
14766.602688	-0.008049	0.581421	0.105258	85.801285	37.742329	77.349861	3.804198	0.000000	-3.244700	0.000000	0.000000	0.000000	-0.354211	0.644967	-1.179862	0.000000	0.000000	4.000000	39.000000	1.000000
14766.606021	-0.008049	0.581421	0.105258	85.801285	37.742329	77.349861	3.804198	0.000000	-3.244700	0.000000	0.000000	0.000000	-0.354211	0.644967	-1.179862	0.000000	0.000000	4.000000	39.000000	1.000000
14766.609354	-0.008049	0.581421	0.105258	85.801285	37.742329	77.349861	3.804198	0.000000	-3.244700	0.000000	0.000000	0.000000	-0.354211	0.644967	-1.179862	0.000000	0.000000	4.000000	39.000000	1.000000
14766.612688	-0.009186	0.583510	0.101348	85.919083	35.163391	74.709099	3.765536	0.000000	-3.289489	0.000000	0.000000	0.000000	-0.341238	0.626553	-1.172949	0.000000	0.000000	4.000000	39.000000	1.000000
14766.616021	-0.009186	0.583510	0.101348	85.919083	35.163391	74.709099	3.765536	0.000000	-3.289489	0.000000	0.000000	0.000000	-0.341238	0.626553	-1.172949	0.000000	0.000000	4.000000	39.000000	1.000000
14766.619354	-0.009186	0.583510	0.101348	85.919083	35.163391	74.709099	3.765536	0.000000	-3.289489	0.000000	0.000000	0.000000	-0.341238	0.626553	-1.172949	0.000000	0.000000	4.000000	39.000000	1.000000
14766.622688	-0.010334	0.585508	0.097469	86.012428	32.912827	72.428322	3.723766	0.000000	-3.336700	0.000000	0.000000	0.000000	-0.344322	0.599366	-1.163854	0.000000	0.000000	4.000000	39.000000	1.000000
14766.626021	-0.010334	0.585508	0.097469	86.012428	32.912827	72.428322	3.723766	0.000000	-3.336700	0.000000	0.000000	0.000000	-0.344322	0.599366	-1.163854	0.000000	0.000000	4.000000	39.000000	1.000000
14766.629354	-0.010334	0.585508	0.097469	86.012428	32.912827	72.428322	3.723766	0.000000	-3.336700	0.000000	0.000000	0.000000	-0.344322	0.599366	-1.163854	0.000000	0.000000	4.000000	39.000000	1.000000
14766.632688	-0.011387	0.587447	0.093616	86.083229	31.008438	70.520943	3.679755	0.000000	-3.385174	0.000000	0.000000	0.000000	-0.315890	0.581725	-1.155882	0.000000	0.000000	4.000000	39.000000	1.000000
14766.636021	-0.011387	0.587447	0.093616	86.083229	31.008438	70.520943	3.679755	0.000000	-3.385174	0.000000	0.000000	0.000000	-0.315890	0.581725	-1.155882	0.000000	0.000000	4.000000	39.000000	1.000000
14766.639354	-0.011387	0.587447	0.093616	86.083229	31.008438	70.520943	3.679755	0.000000	-3.385174	0.000000	0.000000	0.000000	-0.315890	0.581725	-1.155882	0.000000	0.000000	4.000000	39.000000	1.000000
14766.642688	-0.012373	0.589328	0.089790	86.134155	29.238241	68.755936	3.631229	0.000000	-3.437176	0.000000	0.000000	0.000000	-0.295797	0.564431	-1.147649	0.000000	0.000000	4.000000	39.000000	1.000000
14766.646021	-0.012373	0.589328	0.089790	86.134155	29.238241	68.755936	3.631229	0.000000	-3.437176	0.000000	0.000000	0.000000	-0.295797	0.564431	-1.147649	0.000000	0.000000	4.000000	39.000000	1.000000
14766.649354	-0.012373	0.589328	0.089790	86.134155	29.238241	68.755936	3.631229	0.000000	-3.437176	0.000000	0.000000	0.000000	-0.295797	0.564431	-1.147649	0.000000	0.000000	4.000000	39.000000	1.000000
14766.652688	-0.013346	0.591163	0.086030	86.190491	27.289042	66.801613	3.578378	0.000000	-3.492164	0.000000	0.000000	0.000000	-0.291841	0.550310	-1.127924	0.000000	0.000000	4.000000	39.000000	1.000000
14766.656021	-0.013346	0.591163	0.086030	86.190491	27.289042	66.801613	3.578378	0.000000	-3.492164	0.000000	0.000000	0.000000	-0.291841	0.550310	-1.127924	0.000000	0.000000	4.000000	39.000000	1.000000
14766.659354	-0.013346	0.591163	0.086030	86.190491	27.289042	66.801613	3.578378	0.000000	-3.492164	0.000000	0.000000	0.000000	-0.291841	0.550310	-1.127924	0.000000	0.000000	4.000000	39.000000	1.000000
14766.662688	-0.014333	0.592902	0.082390	86.247879	25.027788	64.522972	3.522743	0.000000	-3.548279	0.000000	0.000000	0.000000	-0.296118	0.521916	-1.092070	0.000000	0.000000	4.000000	39.000000	1.000000
14766.666021	-0.014333	0.592902	0.082390	86.247879	25.027788	64.522972	3.522743	0.000000	-3.548279	0.000000	0.000000	0.000000	-0.296118	0.521916	-1.092070	0.000000	0.000000	4.000000	39.000000	1.000000
14766.669354	-0.014333	0.592902	0.082390	86.247879	25.027788	64.522972	3.522743	0.000000	-3.548279	0.000000	0.000000	0.000000	-0.296118	0.521916	-1.092070	0.000000	0.000000	4.000000	39.000000	1.000000
14766.672688	-0.015360	0.594551	0.078870	86.308426	22.407516	61.870239	3.465939	0.000000	-3.603785	0.000000	0.000000	0.000000	-0.308108	0.494561	-1.055905	0.000000	0.000000	4.000000	39.000000	1.000000
14766.676021	-0.015360	0.594551	0.078870	86.308426	22.407516	61.870239	3.465939	0.000000	-3.603785	0.000000	0.000000	0.000000	-0.308108	0.494561	-1.055905	0.000000	0.000000	4.000000	39.000000	1.000000
14766.679354	-0.015360	0.594551	0.078870	86.308426	22.407516	61.870239	3.465939	0.000000	-3.603785	0.000000	0.000000	0.000000	-0.308108	0.494561	-1.055905	0.000000	0.000000	4.000000	39.000000	1.000000
14766.682688	-0.016426	0.596092	0.075457	86.359604	19.889145	59.340809	3.408662	0.000000	-3.658008	0.000000	0.000000	0.000000	-0.319902	0.462394	-1.023939	0.000000	0.000000	4.000000	39.000000	1.000000
14766.686021	-0.016426	0.596092	0.075457	86.359604	19.889145	59.340809	3.408662	0.000000	-3.658008	0.000000	0.000000	0.000000	-0.319902	0.462394	-1.023939	0.000000	0.000000	4.000000	39.000000	1.000000
14766.689354	-0.016426	0.596092	0.075457	86.359604	19.889145	59.340809	3.408662	0.000000	-3.658008	0.000000	0.000000	0.000000	-0.319902	0.462394	-1.023939	0.000000	0.000000	4.000000	39.000000	1.000000
14766.692688	-0.017582	0.597529	0.072150	86.383827	18.148046	57.643368	3.350735	0.000000	-3.711142	0.000000	0.000000	0.000000	-0.346713	0.431194	-0.992053	0.000000	0.000000	4.000000	39.000000	1.000000
14766.696021	-0.017582	0.597529	0.072150	86.383827	18.148046	57.643368	3.350735	0.000000	-3.711142	0.000000	0.000000	0.000000	-0.346713	0.431194	-0.992053	0.000000	0.000000	4.000000	39.000000	1.000000
14766.699354	-0.017582	0.597529	0.072150	86.383827	18.148046	57.643368	3.350735	0.000000	-3.711142	0.000000	0.000000	0.000000	-0.346713	0.431194	-0.992053	0.000000	0.000000	4.000000	39.000000	1.000000
14766.702688	-0.018776	0.598866	0.068953	86.382957	17.626083	57.240604	3.293424	0.000000	-3.762095	0.000000	0.000000	0.000000	-0.358227	0.400948	-0.959361	0.000000	0.000000	4.000000	39.000000	1.000000
14766.706021	-0.018776	0.598866	0.068953	86.382957	17.626083	57.240604	3.293424	0.000000	-3.762095	0.000000	0.000000	0.000000	-0.358227	0.400948	-0.959361	0.000000	0.000000	4.000000	39.000000	1.000000
14766.709354	-0.018776	0.598866	0.068953	86.382957	17.626083	57.240604	3.293424	0.000000	-3.762095	0.000000	0.000000	0.000000	-0.358227	0.400948	-0.959361	0.000000	0.000000	4.000000	39.000000	1.000000
14766.712688	-0.020032	0.600094	0.065825	86.377548	17.559536	57.332302	3.235855	0.000000	-3.811724	0.000000	0.000000	0.000000	-0.376737	0.368420	-0.938234	0.000000	0.000000	4.000000	39.000000	1.000000
14766.716021	-0.020032	0.600094	0.065825	86.377548	17.559536	57.332302	3.235855	0.000000	-3.811724	0.000000	0.000000	0.000000	-0.376737	0.368420	-0.938234	0.000000	0.000000	4.000000	39.000000	1.000000
14766.719354	-0.020032	0.600094	0.065825	86.377548	17.559536	57.332302	3.235855	0.000000	-3.811724	0.000000	0.000000	0.000000	-0.376737	0.368420	-0.938234	0.000000	0.000000	4.000000	39.000000	1.000000
14766.722688	-0.021298	0.601225	0.062747	86.377121	17.464741	57.390091	3.177650	0.000000	-3.860381	0.000000	0.000000	0.000000	-0.379940	0.339323	-0.923306	0.000000	0.000000	4.000000	39.000000	1.000000
14766.726021	-0.021298	0.601225	0.062747	86.377121	17.464741	57.390091	3.177650	0.000000	-3.860381	0.000000	0.000000	0.000000	-0.379940	0.339323	-0.923306	0.000000	0.000000	4.000000	39.000000	1.000000
14766.729354	-0.021298	0.601225	0.062747	86.377121	17.464741	57.390091	3.177650	0.000000	-3.860381	0.000000	0.000000	0.000000	-0.379940	0.339323	-0.923306	0.000000	0.000000	4.000000	39.000000	1.000000
14766.732688	-0.022550	0.602241	0.059706	86.384529	17.558811	57.647064	3.116997	0.000000	-3.909518	0.000000	0.000000	0.000000	-0.375586	0.304913	-0.912472	0.000000	0.000000	4.000000	39.000000	1.000000
14766.736021	-0.022550	0.602241	0.059706	86.384529	17.558811	57.647064	3.116997	0.000000	-3.909518	0.000000	0.000000	0.000000	-0.375586	0.304913	-0.912472	0.000000	0.000000	4.000000	39.000000	1.000000
14766.739354	-0.022550	0.602241	0.059706	86.384529	17.558811	57.647064	3.116997	0.000000	-3.909518	0.000000	0.000000	0.000000	-0.375586	0.304913	-0.912472	0.000000	0.000000	4.000000	39.000000	1.000000
14766.742688	-0.023811	0.603182	0.056669	86.392723	17.890320	58.148201	2.985296	0.000000	-3.872479	0.000000	0.000000	0.000000	-0.378216	0.282074	-0.911144	0.000000	0.000000	4.000000	39.000000	1.000000
14766.746021	-0.023811	0.603182	0.056669	86.392723	17.890320	58.148201	2.985296	0.000000	-3.872479	0.000000	0.000000	0.000000	-0.378216	0.282074	-0.911144	0.000000	0.000000	4.000000	39.000000	1.000000
14766.749354	-0.023811	0.603182	0.056669	86.392723	17.890320	58.148201	2.985296	0.000000	-3.872479	0.000000	0.000000	0.000000	-0.378216	0.282074	-0.911144	0.000000	0.000000	4.000000	39.000000	1.000000
14766.752688	-0.025081	0.604019	0.053644	86.395927	18.664318	59.126488	2.833439	0.000000	-3.809443	0.000000	0.000000	0.000000	-0.380860	0.251087	-0.907315	0.000000	0.000000	4.000000	39.000000	1.000000
14766.756021	-0.025081	0.604019	0.053644	86.395927	18.664318	59.126488	2.833439	0.000000	-3.809443	0.000000	0.000000	0.000000	-0.380860	0.251087	-0.907315	0.000000	0.000000	4.000000	39.000000	1.000000
14766.759354	-0.025081	0.604019	0.053644	86.395927	18.664318	59.126488	2.833439	0.000000	-3.809443	0.000000	0.000000	0.000000	-0.380860	0.251087	-0.907315	0.000000	0.000000	4.000000	39.000000	1.000000
14766.762688	-0.026360	0.604821	0.050656	86.386375	19.983376	60.667969	2.682220	0.000000	-3.745966	0.000000	0.000000	0.000000	-0.383780	0.240634	-0.896476	0.000000	0.000000	4.000000	39.000000	1.000000
14766.766021	-0.026360	0.604821	0.050656	86.386375	19.983376	60.667969	2.682220	0.000000	-3.745966	0.000000	0.000000	0.000000	-0.383780	0.240634	-0.896476	0.000000	0.000000	4.000000	39.000000	1.000000
14766.769354	-0.026360	0.604821	0.050656	86.386375	19.983376	60.667969	2.682220	0.000000	-3.745966	0.000000	0.000000	0.000000	-0.383780	0.240634	-0.896476	0.000000	0.000000	4.000000	39.000000	1.000000
14766.772688	-0.027696	0.605597	0.047678	86.355354	21.897064	62.849606	2.532807	0.000000	-3.682003	0.000000	0.000000	0.000000	-0.400671	0.232859	-0.893414	0.000000	0.000000	4.000000	39.000000	1.000000
14766.776021	-0.027696	0.605597	0.047678	86.355354	21.897064	62.849606	2.532807	0.000000	-3.682003	0.000000	0.000000	0.000000	-0.400671	0.232859	-0.893414	0.000000	0.000000	4.000000	39.000000	1.000000
14766.779354	-0.027696	0.605597	0.047678	86.355354	21.897064	62.849606	2.532807	0.000000	-3.682003	0.000000	0.000000	0.000000	-0.400671	0.232859	-0.893414	0.000000	0.000000	4.000000	39.000000	1.000000
14766.782688	-0.029089	0.606332	0.044757	86.304565	24.279604	65.420036	2.383904	0.000000	-3.615224	0.000000	0.000000	0.000000	-0.418052	0.220467	-0.876233	0.000000	0.000000	4.000000	39.000000	1.000000
14766.786021	-0.029089	0.606332	0.044757	86.304565	24.279604	65.420036	2.383904	0.000000	-3.615224	0.000000	0.000000	0.000000	-0.418052	0.220467	-0.876233	0.000000	0.000000	4.000000	39.000000	1.000000
14766.789354	-0.029089	0.606332	0.044757	86.304565	24.279604	65.420036	2.383904	0.000000	-3.615224	0.000000	0.000000	0.000000	-0.418052	0.220467	-0.876233	0.000000	0.000000	4.000000	39.000000	1.000000
14766.792688	-0.030564	0.606999	0.041901	86.229080	26.910374	67.999619	2.237866	0.000000	-3.545549	0.000000	0.000000	0.000000	-0.442501	0.200233	-0.857035	0.000000	0.000000	4.000000	39.000000	1.000000
14766.796021	-0.030564	0.606999	0.041901	86.229080	26.910374	67.999619	2.237866	0.000000	-3.545549	0.000000	0.000000	0.000000	-0.442501	0.200233	-0.857035	0.000000	0.000000	4.000000	39.000000	1.000000
14766.799354	-0.030564	0.606999	0.041901	86.229080	26.910374	67.999619	2.237866	0.000000	-3.545549	0.000000	0.000000	0.000000	-0.442501	0.200233	-0.857035	0.000000	0.000000	4.000000	39.000000	1.000000
14766.802688	-0.032049	0.607675	0.039111	86.120407	29.916653	70.748749	2.095026	0.000000	-3.471799	0.000000	0.000000	0.000000	-0.445467	0.202695	-0.836777	0.000000	0.000000	4.000000	39.000000	1.000000
14766.806021	-0.032049	0.607675	0.039111	86.120407	29.916653	70.748749	2.095026	0.000000	-3.471799	0.000000	0.000000	0.000000	-0.445467	0.202695	-0.836777	0.000000	0.000000	4.000000	39.000000	1.000000
14766.809354	-0.032049	0.607675	0.039111	86.120407	29.916653	70.748749	2.095026	0.000000	-3.471799	0.000000	0.000000	0.000000	-0.445467	0.202695	-0.836777	0.000000	0.000000	4.000000	39.000000	1.000000
14766.812688	-0.033547	0.608298	0.036430	85.972992	33.063499	73.676315	1.955564	0.000000	-3.397554	0.000000	0.000000	0.000000	-0.449361	0.186924	-0.804372	0.000000	0.000000	4.000000	39.000000	1.000000
14766.816021	-0.033547	0.608298	0.036430	85.972992	33.063499	73.676315	1.955564	0.000000	-3.397554	0.000000	0.000000	0.000000	-0.449361	0.186924	-0.804372	0.000000	0.000000	4.000000	39.000000	1.000000
14766.819354	-0.033547	0.608298	0.036430	85.972992	33.063499	73.676315	1.955564	0.000000	-3.397554	0.000000	0.000000	0.000000	-0.449361	0.186924	-0.804372	0.000000	0.000000	4.000000	39.000000	1.000000
14766.822688	-0.035013	0.608963	0.033875	85.787407	36.193066	77.013664	1.821502	0.000000	-3.322661	0.000000	0.000000	0.000000	-0.439818	0.199576	-0.766453	0.000000	0.000000	4.000000	39.000000	1.000000
14766.826021	-0.035013	0.608963	0.033875	85.787407	36.193066	77.013664	1.821502	0.000000	-3.322661	0.000000	0.000000	0.000000	-0.439818	0.199576	-0.766453	0.000000	0.000000	4.000000	39.000000	1.000000
14766.829354	-0.035013	0.608963	0.033875	85.787407	36.193066	77.013664	1.821502	0.000000	-3.322661	0.000000	0.000000	0.000000	-0.439818	0.199576	-0.766453	0.000000	0.000000	4.000000	39.000000	1.000000
14766.832688	-0.036473	0.609645	0.031454	85.591225	38.755054	79.988884	1.693759	0.000000	-3.249358	0.000000	0.000000	0.000000	-0.437925	0.204586	-0.726354	0.000000	0.000000	4.000000	39.000000	1.000000
14766.836021	-0.036473	0.609645	0.031454	85.591225	38.755054	79.988884	1.693759	0.000000	-3.249358	0.000000	0.000000	0.000000	-0.437925	0.204586	-0.726354	0.000000	0.000000	4.000000	39.000000	1.000000
14766.839354	-0.036473	0.609645	0.031454	85.591225	38.755054	79.988884	1.693759	0.000000	-3.249358	0.000000	0.000000	0.000000	-0.437925	0.204586	-0.726354	0.000000	0.000000	4.000000	39.000000	1.000000
14766.842688	-0.037834	0.610326	0.029159	85.421661	40.557743	82.092827	1.572700	0.000000	-3.176370	0.000000	0.000000	0.000000	-0.408386	0.204131	-0.688605	0.000000	0.000000	4.000000	39.000000	1.000000
14766.846021	-0.037834	0.610326	0.029159	85.421661	40.557743	82.092827	1.572700	0.000000	-3.176370	0.000000	0.000000	0.000000	-0.408386	0.204131	-0.688605	0.000000	0.000000	4.000000	39.000000	1.000000
14766.849354	-0.037834	0.610326	0.029159	85.421661	40.557743	82.092827	1.572700	0.000000	-3.176370	0.000000	0.000000	0.000000	-0.408386	0.204131	-0.688605	0.000000	0.000000	4.000000	39.000000	1.000000
14766.852688	-0.039150	0.611038	0.027042	85.290398	41.565750	83.115616	1.457933	0.000000	-3.108306	0.000000	0.000000	0.000000	-0.394715	0.213736	-0.635119	0.000000	0.000000	4.000000	39.000000	1.000000
14766.856021	-0.039150	0.611038	0.027042	85.290398	41.565750	83.115616	1.457933	0.000000	-3.108306	0.000000	0.000000	0.000000	-0.394715	0.213736	-0.635119	0.000000	0.000000	4.000000	39.000000	1.000000
14766.859354	-0.039150	0.611038	0.027042	85.290398	41.565750	83.115616	1.457933	0.000000	-3.108306	0.000000	0.000000	0.000000	-0.394715	0.213736	-0.635119	0.000000	0.000000	4.000000	39.000000	1.000000
14766.862688	-0.040469	0.611758	0.025108	85.209686	41.880009	83.047806	1.352080	0.000000	-3.042520	0.000000	0.000000	0.000000	-0.395673	0.215936	-0.580023	0.000000	0.000000	4.000000	39.000000	1.000000
14766.866021	-0.040469	0.611758	0.025108	85.209686	41.880009	83.047806	1.352080	0.000000	-3.042520	0.000000	0.000000	0.000000	-0.395673	0.215936	-0.580023	0.000000	0.000000	4.000000	39.000000	1.000000
14766.869354	-0.040469	0.611758	0.025108	85.209686	41.880009	83.047806	1.352080	0.000000	-3.042520	0.000000	0.000000	0.000000	-0.395673	0.215936	-0.580023	0.000000	0.000000	4.000000	39.000000	1.000000
14766.872688	-0.041859	0.612494	0.023329	85.159241	41.720623	82.360641	1.255409	0.000000	-2.976575	0.000000	0.000000	0.000000	-0.417056	0.220752	-0.533770	0.000000	0.000000	4.000000	39.000000	1.000000
14766.876021	-0.041859	0.612494	0.023329	85.159241	41.720623	82.360641	1.255409	0.000000	-2.976575	0.000000	0.000000	0.000000	-0.417056	0.220752	-0.533770	0.000000	0.000000	4.000000	39.000000	1.000000
14766.879354	-0.041859	0.612494	0.023329	85.159241	41.720623	82.360641	1.255409	0.000000	-2.976575	0.000000	0.000000	0.000000	-0.417056	0.220752	-0.533770	0.000000	0.000000	4.000000	39.000000	1.000000
14766.882688	-0.043367	0.613221	0.021708	85.114120	41.348888	81.819962	1.166447	0.000000	-2.907065	0.000000	0.000000	0.000000	-0.452558	0.218176	-0.486302	0.000000	0.000000	4.000000	39.000000	1.000000
14766.886021	-0.043367	0.613221	0.021708	85.114120	41.348888	81.819962	1.166447	0.000000	-2.907065	0.000000	0.000000	0.000000	-0.452558	0.218176	-0.486302	0.000000	0.000000	4.000000	39.000000	1.000000
14766.889354	-0.043367	0.613221	0.021708	85.114120	41.348888	81.819962	1.166447	0.000000	-2.907065	0.000000	0.000000	0.000000	-0.452558	0.218176	-0.486302	0.000000	0.000000	4.000000	39.000000	1.000000
14766.892688	-0.045013	0.613955	0.020194	85.046272	41.096889	81.616821	1.085397	0.000000	-2.831639	0.000000	0.000000	0.000000	-0.493693	0.220098	-0.454092	0.000000	0.000000	4.000000	39.000000	1.000000
14766.896021	-0.045013	0.613955	0.020194	85.046272	41.096889	81.616821	1.085397	0.000000	-2.831639	0.000000	0.000000	0.000000	-0.493693	0.220098	-0.454092	0.000000	0.000000	4.000000	39.000000	1.000000
14766.899354	-0.045013	0.613955	0.020194	85.046272	41.096889	81.616821	1.085397	0.000000	-2.831639	0.000000	0.000000	0.000000	-0.493693	0.220098	-0.454092	0.000000	0.000000	4.000000	39.000000	1.000000
14766.902688	-0.046884	0.614774	0.018752	84.917465	41.169022	81.608490	1.009715	0.000000	-2.749357	0.000000	0.000000	0.000000	-0.561211	0.245834	-0.432639	0.000000	0.000000	4.000000	39.000000	1.000000
14766.906021	-0.046884	0.614774	0.018752	84.917465	41.169022	81.608490	1.009715	0.000000	-2.749357	0.000000	0.000000	0.000000	-0.561211	0.245834	-0.432639	0.000000	0.000000	4.000000	39.000000	1.000000
14766.909354	-0.046884	0.614774	0.018752	84.917465	41.169022	81.608490	1.009715	0.000000	-2.749357	0.000000	0.000000	0.000000	-0.561211	0.245834	-0.432639	0.000000	0.000000	4.000000	39.000000	1.000000
14766.912688	-0.048439	0.615452	0.017665	84.766205	41.588463	81.706673	0.937609	0.000000	-2.655822	0.000000	0.000000	0.000000	-0.466485	0.203412	-0.326253	0.000000	0.000000	4.000000	39.000000	1.000000
14766.916021	-0.048439	0.615452	0.017665	84.766205	41.588463	81.706673	0.937609	0.000000	-2.655822	0.000000	0.000000	0.000000	-0.466485	0.203412	-0.326253	0.000000	0.000000	4.000000	39.000000	1.000000
14766.919354	-0.048439	0.615452	0.017665	84.766205	41.588463	81.706673	0.937609	0.000000	-2.655822	0.000000	0.000000	0.000000	-0.466485	0.203412	-0.326253	0.000000	0.000000	4.000000	39.000000	1.000000
14766.922688	-0.050219	0.616180	0.016617	84.546951	42.441250	82.271004	0.883233	0.000000	-2.578074	0.000000	0.000000	0.000000	-0.534051	0.218237	-0.314233	0.000000	0.000000	4.000000	39.000000	1.000000
14766.926021	-0.050219	0.616180	0.016617	84.546951	42.441250	82.271004	0.883233	0.000000	-2.578074	0.000000	0.000000	0.000000	-0.534051	0.218237	-0.314233	0.000000	0.000000	4.000000	39.000000	1.000000
14766.929354	-0.050219	0.616180	0.016617	84.546951	42.441250	82.271004	0.883233	0.000000	-2.578074	0.000000	0.000000	0.000000	-0.534051	0.218237	-0.314233	0.000000	0.000000	4.000000	39.000000	1.000000
14766.932688	-0.052023	0.616859	0.015640	84.322945	43.844368	83.409943	0.830861	0.000000	-2.489066	0.000000	0.000000	0.000000	-0.541154	0.203901	-0.293146	0.000000	0.000000	4.000000	39.000000	1.000000
14766.936021	-0.052023	0.616859	0.015640	84.322945	43.844368	83.409943	0.830861	0.000000	-2.489066	0.000000	0.000000	0.000000	-0.541154	0.203901	-0.293146	0.000000	0.000000	4.000000	39.000000	1.000000
14766.939354	-0.052023	0.616859	0.015640	84.322945	43.844368	83.409943	0.830861	0.000000	-2.489066	0.000000	0.000000	0.000000	-0.541154	0.203901	-0.293146	0.000000	0.000000	4.000000	39.000000	1.000000
14766.942688	-0.053827	0.617472	0.014720	84.176437	46.410038	85.783546	0.782003	0.000000	-2.398873	0.000000	0.000000	0.000000	-0.541258	0.183855	-0.275905	0.000000	0.000000	4.000000	39.000000	1.000000
14766.946021	-0.053827	0.617472	0.014720	84.176437	46.410038	85.783546	0.782003	0.000000	-2.398873	0.000000	0.000000	0.000000	-0.541258	0.183855	-0.275905	0.000000	0.000000	4.000000	39.000000	1.000000
14766.949354	-0.053827	0.617472	0.014720	84.176437	46.410038	85.783546	0.782003	0.000000	-2.398873	0.000000	0.000000	0.000000	-0.541258	0.183855	-0.275905	0.000000	0.000000	4.000000	39.000000	1.000000
14766.952688	-0.055627	0.618005	0.013819	84.124207	50.095852	89.308159	0.736019	0.000000	-2.308664	0.000000	0.000000	0.000000	-0.540202	0.159941	-0.270384	0.000000	0.000000	4.000000	39.000000	1.000000
14766.956021	-0.055627	0.618005	0.013819	84.124207	50.095852	89.308159	0.736019	0.000000	-2.308664	0.000000	0.000000	0.000000	-0.540202	0.159941	-0.270384	0.000000	0.000000	4.000000	39.000000	1.000000
14766.959354	-0.055627	0.618005	0.013819	84.124207	50.095852	89.308159	0.736019	0.000000	-2.308664	0.000000	0.000000	0.000000	-0.540202	0.159941	-0.270384	0.000000	0.000000	4.000000	39.000000	1.000000
14766.962688	-0.057430	0.618473	0.012976	84.121834	53.928352	92.900200	0.690955	0.000000	-2.218630	0.000000	0.000000	0.000000	-0.540676	0.140196	-0.252997	0.000000	0.000000	4.000000	39.000000	1.000000
14766.966021	-0.057430	0.618473	0.012976	84.121834	53.928352	92.900200	0.690955	0.000000	-2.218630	0.000000	0.000000	0.000000	-0.540676	0.140196	-0.252997	0.000000	0.000000	4.000000	39.000000	1.000000
14766.969354	-0.057430	0.618473	0.012976	84.121834	53.928352	92.900200	0.690955	0.000000	-2.218630	0.000000	0.000000	0.000000	-0.540676	0.140196	-0.252997	0.000000	0.000000	4.000000	39.000000	1.000000
14766.972688	-0.059279	0.618875	0.012185	84.134354	57.361889	96.139565	0.648789	0.000000	-2.128518	0.000000	0.000000	0.000000	-0.554754	0.120581	-0.237249	0.000000	0.000000	4.000000	39.000000	1.000000
14766.976021	-0.059279	0.618875	0.012185	84.134354	57.361889	96.139565	0.648789	0.000000	-2.128518	0.000000	0.000000	0.000000	-0.554754	0.120581	-0.237249	0.000000	0.000000	4.000000	39.000000	1.000000
14766.979354	-0.059279	0.618875	0.012185	84.134354	57.361889	96.139565	0.648789	0.000000	-2.128518	0.000000	0.000000	0.000000	-0.554754	0.120581	-0.237249	0.000000	0.000000	4.000000	39.000000	1.000000
14766.982688	-0.061130	0.619166	0.011446	84.154266	60.393578	99.034134	0.609248	0.000000	-2.036059	0.000000	0.000000	0.000000	-0.555400	0.087440	-0.221818	0.000000	0.000000	4.000000	39.000000	1.000000
14766.986021	-0.061130	0.619166	0.011446	84.154266	60.393578	99.034134	0.609248	0.000000	-2.036059	0.000000	0.000000	0.000000	-0.555400	0.087440	-0.221818	0.000000	0.000000	4.000000	39.000000	1.000000
14766.989354	-0.061130	0.619166	0.011446	84.154266	60.393578	99.034134	0.609248	0.000000	-2.036059	0.000000	0.000000	0.000000	-0.555400	0.087440	-0.221818	0.000000	0.000000	4.000000	39.000000	1.000000
14766.992688	-0.062984	0.619347	0.010758	84.167633	63.148418	101.515030	0.572278	0.000000	-1.943492	0.000000	0.000000	0.000000	-0.556264	0.054400	-0.206341	0.000000	0.000000	4.000000	39.000000	1.000000
14766.996021	-0.062984	0.619347	0.010758	84.167633	63.148418	101.515030	0.572278	0.000000	-1.943492	0.000000	0.000000	0.000000	-0.556264	0.054400	-0.206341	0.000000	0.000000	4.000000	39.000000	1.000000
14766.999354	-0.062984	0.619347	0.010758	84.167633	63.148418	101.515030	0.572278	0.000000	-1.943492	0.000000	0.000000	0.000000	-0.556264	0.054400	-0.206341	0.000000	0.000000	4.000000	39.000000	1.000000
14767.002688	-0.064891	0.619458	0.010146	84.132217	65.555901	103.714104	0.537888	0.000000	-1.850781	0.000000	0.000000	0.000000	-0.571916	0.033330	-0.183561	0.000000	0.000000	4.000000	39.000000	1.000000
14767.006021	-0.064891	0.619458	0.010146	84.132217	65.555901	103.714104	0.537888	0.000000	-1.850781	0.000000	0.000000	0.000000	-0.571916	0.033330	-0.183561	0.000000	0.000000	4.000000	39.000000	1.000000
14767.009354	-0.064891	0.619458	0.010146	84.132217	65.555901	103.714104	0.537888	0.000000	-1.850781	0.000000	0.000000	0.000000	-0.571916	0.033330	-0.183561	0.000000	0.000000	4.000000	39.000000	1.000000
14767.012688	-0.066826	0.619480	0.009597	84.045570	67.664742	105.896957	0.507294	0.000000	-1.755462	0.000000	0.000000	0.000000	-0.580549	0.006408	-0.164569	0.000000	0.000000	4.000000	39.000000	1.000000
14767.016021	-0.066826	0.619480	0.009597	84.045570	67.664742	105.896957	0.507294	0.000000	-1.755462	0.000000	0.000000	0.000000	-0.580549	0.006408	-0.164569	0.000000	0.000000	4.000000	39.000000	1.000000
14767.019354	-0.066826	0.619480	0.009597	84.045570	67.664742	105.896957	0.507294	0.000000	-1.755462	0.000000	0.000000	0.000000	-0.580549	0.006408	-0.164569	0.000000	0.000000	4.000000	39.000000	1.000000
14767.022688	-0.068789	0.619437	0.009103	83.926521	69.268814	107.688858	0.479866	0.000000	-1.658704	0.000000	0.000000	0.000000	-0.589042	-0.012701	-0.148316	0.000000	0.000000	4.000000	39.000000	1.000000
14767.026021	-0.068789	0.619437	0.009103	83.926521	69.268814	107.688858	0.479866	0.000000	-1.658704	0.000000	0.000000	0.000000	-0.589042	-0.012701	-0.148316	0.000000	0.000000	4.000000	39.000000	1.000000
14767.029354	-0.068789	0.619437	0.009103	83.926521	69.268814	107.688858	0.479866	0.000000	-1.658704	0.000000	0.000000	0.000000	-0.589042	-0.012701	-0.148316	0.000000	0.000000	4.000000	39.000000	1.000000
14767.032688	-0.070747	0.619339	0.008732	83.801819	70.495491	108.807663	0.455147	0.000000	-1.560530	0.000000	0.000000	0.000000	-0.587361	-0.029540	-0.111229	0.000000	0.000000	4.000000	39.000000	1.000000
14767.036021	-0.070747	0.619339	0.008732	83.801819	70.495491	108.807663	0.455147	0.000000	-1.560530	0.000000	0.000000	0.000000	-0.587361	-0.029540	-0.111229	0.000000	0.000000	4.000000	39.000000	1.000000
14767.039354	-0.070747	0.619339	0.008732	83.801819	70.495491	108.807663	0.455147	0.000000	-1.560530	0.000000	0.000000	0.000000	-0.587361	-0.029540	-0.111229	0.000000	0.000000	4.000000	39.000000	1.000000
14767.042688	-0.072667	0.619157	0.008410	83.665588	71.260056	109.166489	0.436608	0.000000	-1.462636	0.000000	0.000000	0.000000	-0.575877	-0.054510	-0.096580	0.000000	0.000000	4.000000	39.000000	1.000000
14767.046021	-0.072667	0.619157	0.008410	83.665588	71.260056	109.166489	0.436608	0.000000	-1.462636	0.000000	0.000000	0.000000	-0.575877	-0.054510	-0.096580	0.000000	0.000000	4.000000	39.000000	1.000000
14767.049354	-0.072667	0.619157	0.008410	83.665588	71.260056	109.166489	0.436608	0.000000	-1.462636	0.000000	0.000000	0.000000	-0.575877	-0.054510	-0.096580	0.000000	0.000000	4.000000	39.000000	1.000000
14767.052688	-0.074572	0.618938	0.008140	83.505020	71.619507	109.168282	0.420512	0.000000	-1.366657	0.000000	0.000000	0.000000	-0.571534	-0.065889	-0.080941	0.000000	0.000000	4.000000	39.000000	1.000000
14767.056021	-0.074572	0.618938	0.008140	83.505020	71.619507	109.168282	0.420512	0.000000	-1.366657	0.000000	0.000000	0.000000	-0.571534	-0.065889	-0.080941	0.000000	0.000000	4.000000	39.000000	1.000000
14767.059354	-0.074572	0.618938	0.008140	83.505020	71.619507	109.168282	0.420512	0.000000	-1.366657	0.000000	0.000000	0.000000	-0.571534	-0.065889	-0.080941	0.000000	0.000000	4.000000	39.000000	1.000000
14767.062688	-0.076435	0.618667	0.007887	83.348343	71.782883	109.237320	0.407022	0.000000	-1.271401	0.000000	0.000000	0.000000	-0.558843	-0.081314	-0.075910	0.000000	0.000000	4.000000	39.000000	1.000000
14767.066021	-0.076435	0.618667	0.007887	83.348343	71.782883	109.237320	0.407022	0.000000	-1.271401	0.000000	0.000000	0.000000	-0.558843	-0.081314	-0.075910	0.000000	0.000000	4.000000	39.000000	1.000000
14767.069354	-0.076435	0.618667	0.007887	83.348343	71.782883	109.237320	0.407022	0.000000	-1.271401	0.000000	0.000000	0.000000	-0.558843	-0.081314	-0.075910	0.000000	0.000000	4.000000	39.000000	1.000000
14767.072688	-0.078189	0.618344	0.007663	83.217537	71.978828	109.465149	0.394370	0.000000	-1.178261	0.000000	0.000000	0.000000	-0.526362	-0.096778	-0.067412	0.000000	0.000000	4.000000	39.000000	1.000000
14767.076021	-0.078189	0.618344	0.007663	83.217537	71.978828	109.465149	0.394370	0.000000	-1.178261	0.000000	0.000000	0.000000	-0.526362	-0.096778	-0.067412	0.000000	0.000000	4.000000	39.000000	1.000000
14767.079354	-0.078189	0.618344	0.007663	83.217537	71.978828	109.465149	0.394370	0.000000	-1.178261	0.000000	0.000000	0.000000	-0.526362	-0.096778	-0.067412	0.000000	0.000000	4.000000	39.000000	1.000000
14767.082688	-0.079828	0.617982	0.007420	83.132645	72.260017	109.715294	0.383135	0.000000	-1.090534	0.000000	0.000000	0.000000	-0.491518	-0.108567	-0.072901	0.000000	0.000000	4.000000	39.000000	1.000000
14767.086021	-0.079828	0.617982	0.007420	83.132645	72.260017	109.715294	0.383135	0.000000	-1.090534	0.000000	0.000000	0.000000	-0.491518	-0.108567	-0.072901	0.000000	0.000000	4.000000	39.000000	1.000000
14767.089354	-0.079828	0.617982	0.007420	83.132645	72.260017	109.715294	0.383135	0.000000	-1.090534	0.000000	0.000000	0.000000	-0.491518	-0.108567	-0.072901	0.000000	0.000000	4.000000	39.000000	1.000000
14767.092688	-0.081329	0.617555	0.007172	83.125961	72.633621	109.968628	0.370984	0.000000	-1.008614	0.000000	0.000000	0.000000	-0.450454	-0.128055	-0.074304	0.000000	0.000000	4.000000	39.000000	1.000000
14767.096021	-0.081329	0.617555	0.007172	83.125961	72.633621	109.968628	0.370984	0.000000	-1.008614	0.000000	0.000000	0.000000	-0.450454	-0.128055	-0.074304	0.000000	0.000000	4.000000	39.000000	1.000000
14767.099354	-0.081329	0.617555	0.007172	83.125961	72.633621	109.968628	0.370984	0.000000	-1.008614	0.000000	0.000000	0.000000	-0.450454	-0.128055	-0.074304	0.000000	0.000000	4.000000	39.000000	1.000000
14767.102688	-0.082691	0.617115	0.006904	83.135391	73.009674	110.134766	0.358600	0.000000	-0.933539	0.000000	0.000000	0.000000	-0.408457	-0.132062	-0.080525	0.000000	0.000000	4.000000	39.000000	1.000000
14767.106021	-0.082691	0.617115	0.006904	83.135391	73.009674	110.134766	0.358600	0.000000	-0.933539	0.000000	0.000000	0.000000	-0.408457	-0.132062	-0.080525	0.000000	0.000000	4.000000	39.000000	1.000000
14767.109354	-0.082691	0.617115	0.006904	83.135391	73.009674	110.134766	0.358600	0.000000	-0.933539	0.000000	0.000000	0.000000	-0.408457	-0.132062	-0.080525	0.000000	0.000000	4.000000	39.000000	1.000000
14767.112688	-0.083946	0.616669	0.006675	83.148087	73.370697	110.283218	0.345180	0.000000	-0.865462	0.000000	0.000000	0.000000	-0.376437	-0.133895	-0.068722	0.000000	0.000000	4.000000	39.000000	1.000000
14767.116021	-0.083946	0.616669	0.006675	83.148087	73.370697	110.283218	0.345180	0.000000	-0.865462	0.000000	0.000000	0.000000	-0.376437	-0.133895	-0.068722	0.000000	0.000000	4.000000	39.000000	1.000000
14767.119354	-0.083946	0.616669	0.006675	83.148087	73.370697	110.283218	0.345180	0.000000	-0.865462	0.000000	0.000000	0.000000	-0.376437	-0.133895	-0.068722	0.000000	0.000000	4.000000	39.000000	1.000000
14767.122688	-0.085082	0.616209	0.006423	83.197784	73.715996	110.541977	0.333726	0.000000	-0.802723	0.000000	0.000000	0.000000	-0.341059	-0.137859	-0.075524	0.000000	0.000000	4.000000	39.000000	1.000000
14767.126021	-0.085082	0.616209	0.006423	83.197784	73.715996	110.541977	0.333726	0.000000	-0.802723	0.000000	0.000000	0.000000	-0.341059	-0.137859	-0.075524	0.000000	0.000000	4.000000	39.000000	1.000000
14767.129354	-0.085082	0.616209	0.006423	83.197784	73.715996	110.541977	0.333726	0.000000	-0.802723	0.000000	0.000000	0.000000	-0.341059	-0.137859	-0.075524	0.000000	0.000000	4.000000	39.000000	1.000000
14767.132688	-0.086133	0.615770	0.006199	83.295715	74.078995	110.768326	0.321139	0.000000	-0.745880	0.000000	0.000000	0.000000	-0.315269	-0.131921	-0.067007	0.000000	0.000000	4.000000	39.000000	1.000000
14767.136021	-0.086133	0.615770	0.006199	83.295715	74.078995	110.768326	0.321139	0.000000	-0.745880	0.000000	0.000000	0.000000	-0.315269	-0.131921	-0.067007	0.000000	0.000000	4.000000	39.000000	1.000000
14767.139354	-0.086133	0.615770	0.006199	83.295715	74.078995	110.768326	0.321139	0.000000	-0.745880	0.000000	0.000000	0.000000	-0.315269	-0.131921	-0.067007	0.000000	0.000000	4.000000	39.000000	1.000000
14767.142688	-0.087078	0.615324	0.006018	83.443718	74.474953	110.938698	0.309971	0.000000	-0.693335	0.000000	0.000000	0.000000	-0.283436	-0.133751	-0.054511	0.000000	0.000000	4.000000	39.000000	1.000000
14767.146021	-0.087078	0.615324	0.006018	83.443718	74.474953	110.938698	0.309971	0.000000	-0.693335	0.000000	0.000000	0.000000	-0.283436	-0.133751	-0.054511	0.000000	0.000000	4.000000	39.000000	1.000000
14767.149354	-0.087078	0.615324	0.006018	83.443718	74.474953	110.938698	0.309971	0.000000	-0.693335	0.000000	0.000000	0.000000	-0.283436	-0.133751	-0.054511	0.000000	0.000000	4.000000	39.000000	1.000000
14767.152688	-0.087910	0.614858	0.005839	83.632957	74.938789	111.185844	0.300886	0.000000	-0.646096	0.000000	0.000000	0.000000	-0.249451	-0.139579	-0.053544	0.000000	0.000000	4.000000	39.000000	1.000000
14767.156021	-0.087910	0.614858	0.005839	83.632957	74.938789	111.185844	0.300886	0.000000	-0.646096	0.000000	0.000000	0.000000	-0.249451	-0.139579	-0.053544	0.000000	0.000000	4.000000	39.000000	1.000000
14767.159354	-0.087910	0.614858	0.005839	83.632957	74.938789	111.185844	0.300886	0.000000	-0.646096	0.000000	0.000000	0.000000	-0.249451	-0.139579	-0.053544	0.000000	0.000000	4.000000	39.000000	1.000000
14767.162688	-0.088613	0.614387	0.005708	83.832359	75.448921	111.608368	0.291962	0.000000	-0.604520	0.000000	0.000000	0.000000	-0.211131	-0.141391	-0.039428	0.000000	0.000000	4.000000	39.000000	1.000000
14767.166021	-0.088613	0.614387	0.005708	83.832359	75.448921	111.608368	0.291962	0.000000	-0.604520	0.000000	0.000000	0.000000	-0.211131	-0.141391	-0.039428	0.000000	0.000000	4.000000	39.000000	1.000000
14767.169354	-0.088613	0.614387	0.005708	83.832359	75.448921	111.608368	0.291962	0.000000	-0.604520	0.000000	0.000000	0.000000	-0.211131	-0.141391	-0.039428	0.000000	0.000000	4.000000	39.000000	1.000000
14767.172688	-0.088613	0.614387	0.005708	84.039871	75.980408	112.054977	0.285390	0.000000	-0.569332	0.000000	0.000000	0.000000	-0.211131	-0.141391	-0.039428	0.000000	0.000000	4.000000	39.000000	1.000000
14767.176021	-0.089205	0.613942	0.005588	84.039871	75.980408	112.054977	0.285390	0.000000	-0.569332	0.000000	0.000000	0.000000	-0.177604	-0.133652	-0.036058	0.000000	0.000000	4.000000	39.000000	1.000000
14767.179354	-0.089205	0.613942	0.005588	84.039871	75.980408	112.054977	0.285390	0.000000	-0.569332	0.000000	0.000000	0.000000	-0.177604	-0.133652	-0.036058	0.000000	0.000000	4.000000	39.000000	1.000000
14767.182688	-0.089691	0.613445	0.005504	84.257858	76.632797	112.597572	0.285390	0.000000	-0.569332	0.000000	0.000000	0.000000	-0.145564	-0.149072	-0.024994	0.000000	0.000000	4.000000	39.000000	1.000000
14767.186021	-0.089691	0.613445	0.005504	84.257858	76.632797	112.597572	0.285390	0.000000	-0.569332	0.000000	0.000000	0.000000	-0.145564	-0.149072	-0.024994	0.000000	0.000000	4.000000	39.000000	1.000000
14767.189354	-0.089691	0.613445	0.005504	84.257858	76.632797	112.597572	0.285390	0.000000	-0.569332	0.000000	0.000000	0.000000	-0.145564	-0.149072	-0.024994	0.000000	0.000000	4.000000	39.000000	1.000000
14767.192688	-0.089691	0.613445	0.005504	84.494759	77.388153	113.216194	0.275215	0.000000	-0.515470	0.000000	0.000000	0.000000	-0.145564	-0.149072	-0.024994	0.000000	0.000000	4.000000	39.000000	1.000000
14767.196021	-0.090085	0.612929	0.005422	84.494759	77.388153	113.216194	0.275215	0.000000	-0.515470	0.000000	0.000000	0.000000	-0.118259	-0.154847	-0.024783	0.000000	0.000000	4.000000	39.000000	1.000000
14767.199354	-0.090085	0.612929	0.005422	84.494759	77.388153	113.216194	0.275215	0.000000	-0.515470	0.000000	0.000000	0.000000	-0.118259	-0.154847	-0.024783	0.000000	0.000000	4.000000	39.000000	1.000000
14767.202688	-0.090393	0.612387	0.005364	84.737762	78.254684	113.931908	0.275215	0.000000	-0.515470	0.000000	0.000000	0.000000	-0.092341	-0.162537	-0.017407	0.000000	0.000000	4.000000	39.000000	1.000000
14767.206021	-0.090393	0.612387	0.005364	84.737762	78.254684	113.931908	0.275215	0.000000	-0.515470	0.000000	0.000000	0.000000	-0.092341	-0.162537	-0.017407	0.000000	0.000000	4.000000	39.000000	1.000000
14767.209354	-0.090393	0.612387	0.005364	84.737762	78.254684	113.931908	0.275215	0.000000	-0.515470	0.000000	0.000000	0.000000	-0.092341	-0.162537	-0.017407	0.000000	0.000000	4.000000	39.000000	1.000000
14767.212688	-0.090393	0.612387	0.005364	84.981239	79.212265	114.726059	0.268183	0.000000	-0.480370	0.000000	0.000000	0.000000	-0.092341	-0.162537	-0.017407	0.000000	0.000000	4.000000	39.000000	1.000000
14767.216021	-0.090634	0.611845	0.005318	84.981239	79.212265	114.726059	0.268183	0.000000	-0.480370	0.000000	0.000000	0.000000	-0.072534	-0.162483	-0.013783	0.000000	0.000000	4.000000	39.000000	1.000000
14767.219354	-0.090634	0.611845	0.005318	84.981239	79.212265	114.726059	0.268183	0.000000	-0.480370	0.000000	0.000000	0.000000	-0.072534	-0.162483	-0.013783	0.000000	0.000000	4.000000	39.000000	1.000000
14767.222688	-0.090815	0.611297	0.005308	85.208862	80.215714	115.569176	0.268183	0.000000	-0.480370	0.000000	0.000000	0.000000	-0.054128	-0.164350	-0.003017	0.000000	0.000000	4.000000	39.000000	1.000000
14767.226021	-0.090815	0.611297	0.005308	85.208862	80.215714	115.569176	0.268183	0.000000	-0.480370	0.000000	0.000000	0.000000	-0.054128	-0.164350	-0.003017	0.000000	0.000000	4.000000	39.000000	1.000000
14767.229354	-0.090815	0.611297	0.005308	85.208862	80.215714	115.569176	0.268183	0.000000	-0.480370	0.000000	0.000000	0.000000	-0.054128	-0.164350	-0.003017	0.000000	0.000000	4.000000	39.000000	1.000000
14767.232688	-0.090815	0.611297	0.005308	85.416740	81.332382	116.534561	0.265383	0.000000	-0.459260	0.000000	0.000000	0.000000	-0.054128	-0.164350	-0.003017	0.000000	0.000000	4.000000	39.000000	1.000000
14767.236021	-0.090934	0.610743	0.005334	85.416740	81.332382	116.534561	0.265383	0.000000	-0.459260	0.000000	0.000000	0.000000	-0.035730	-0.166226	0.007766	0.000000	0.000000	4.000000	39.000000	1.000000
14767.239354	-0.090934	0.610743	0.005334	85.416740	81.332382	116.534561	0.265383	0.000000	-0.459260	0.000000	0.000000	0.000000	-0.035730	-0.166226	0.007766	0.000000	0.000000	4.000000	39.000000	1.000000
14767.242688	-0.091050	0.610170	0.005343	85.626152	82.600639	117.643044	0.265383	0.000000	-0.459260	0.000000	0.000000	0.000000	-0.034784	-0.172010	0.002915	0.000000	0.000000	4.000000	39.000000	1.000000
14767.246021	-0.091050	0.610170	0.005343	85.626152	82.600639	117.643044	0.265383	0.000000	-0.459260	0.000000	0.000000	0.000000	-0.034784	-0.172010	0.002915	0.000000	0.000000	4.000000	39.000000	1.000000
14767.249354	-0.091050	0.610170	0.005343	85.626152	82.600639	117.643044	0.265383	0.000000	-0.459260	0.000000	0.000000	0.000000	-0.034784	-0.172010	0.002915	0.000000	0.000000	4.000000	39.000000	1.000000
14767.252688	-0.091189	0.609571	0.005356	85.830872	84.064644	118.954124	0.267163	0.000000	-0.447508	0.000000	0.000000	0.000000	-0.041815	-0.179708	0.003849	0.000000	0.000000	4.000000	39.000000	1.000000
14767.256021	-0.091189	0.609571	0.005356	85.830872	84.064644	118.954124	0.267163	0.000000	-0.447508	0.000000	0.000000	0.000000	-0.041815	-0.179708	0.003849	0.000000	0.000000	4.000000	39.000000	1.000000
14767.259354	-0.091189	0.609571	0.005356	85.830872	84.064644	118.954124	0.267163	0.000000	-0.447508	0.000000	0.000000	0.000000	-0.041815	-0.179708	0.003849	0.000000	0.000000	4.000000	39.000000	1.000000
14767.262688	-0.091396	0.608946	0.005363	85.997482	85.528839	120.302406	0.267805	0.000000	-0.440538	0.000000	0.000000	0.000000	-0.062017	-0.187409	0.002146	0.000000	0.000000	4.000000	39.000000	1.000000
14767.266021	-0.091396	0.608946	0.005363	85.997482	85.528839	120.302406	0.267805	0.000000	-0.440538	0.000000	0.000000	0.000000	-0.062017	-0.187409	0.002146	0.000000	0.000000	4.000000	39.000000	1.000000
14767.269354	-0.091396	0.608946	0.005363	85.997482	85.528839	120.302406	0.267805	0.000000	-0.440538	0.000000	0.000000	0.000000	-0.062017	-0.187409	0.002146	0.000000	0.000000	4.000000	39.000000	1.000000
14767.272688	-0.091396	0.608946	0.005363	86.091637	86.942062	121.670242	0.268162	0.000000	-0.430202	0.000000	0.000000	0.000000	-0.062017	-0.187409	0.002146	0.000000	0.000000	4.000000	39.000000	1.000000
14767.276021	-0.091708	0.608328	0.005324	86.091637	86.942062	121.670242	0.268162	0.000000	-0.430202	0.000000	0.000000	0.000000	-0.093502	-0.185406	-0.011755	0.000000	0.000000	4.000000	39.000000	1.000000
14767.279354	-0.091708	0.608328	0.005324	86.091637	86.942062	121.670242	0.268162	0.000000	-0.430202	0.000000	0.000000	0.000000	-0.093502	-0.185406	-0.011755	0.000000	0.000000	4.000000	39.000000	1.000000
14767.282688	-0.092127	0.607736	0.005254	86.093346	88.114334	122.882507	0.268162	0.000000	-0.430202	0.000000	0.000000	0.000000	-0.125902	-0.177643	-0.021036	0.000000	0.000000	4.000000	39.000000	1.000000
14767.286021	-0.092127	0.607736	0.005254	86.093346	88.114334	122.882507	0.268162	0.000000	-0.430202	0.000000	0.000000	0.000000	-0.125902	-0.177643	-0.021036	0.000000	0.000000	4.000000	39.000000	1.000000
14767.289354	-0.092127	0.607736	0.005254	86.093346	88.114334	122.882507	0.268162	0.000000	-0.430202	0.000000	0.000000	0.000000	-0.125902	-0.177643	-0.021036	0.000000	0.000000	4.000000	39.000000	1.000000
14767.292688	-0.092127	0.607736	0.005254	86.045319	89.013367	123.865211	0.262697	0.000000	-0.393635	0.000000	0.000000	0.000000	-0.125902	-0.177643	-0.021036	0.000000	0.000000	4.000000	39.000000	1.000000
14767.296021	-0.092630	0.607150	0.005141	86.045319	89.013367	123.865211	0.262697	0.000000	-0.393635	0.000000	0.000000	0.000000	-0.150759	-0.175644	-0.033742	0.000000	0.000000	4.000000	39.000000	1.000000
14767.299354	-0.092630	0.607150	0.005141	86.045319	89.013367	123.865211	0.262697	0.000000	-0.393635	0.000000	0.000000	0.000000	-0.150759	-0.175644	-0.033742	0.000000	0.000000	4.000000	39.000000	1.000000
14767.302688	-0.093151	0.606617	0.005007	85.961235	89.752281	124.725349	0.262697	0.000000	-0.393635	0.000000	0.000000	0.000000	-0.156288	-0.160121	-0.040252	0.000000	0.000000	4.000000	39.000000	1.000000
14767.306021	-0.093151	0.606617	0.005007	85.961235	89.752281	124.725349	0.262697	0.000000	-0.393635	0.000000	0.000000	0.000000	-0.156288	-0.160121	-0.040252	0.000000	0.000000	4.000000	39.000000	1.000000
14767.309354	-0.093151	0.606617	0.005007	85.961235	89.752281	124.725349	0.262697	0.000000	-0.393635	0.000000	0.000000	0.000000	-0.156288	-0.160121	-0.040252	0.000000	0.000000	4.000000	39.000000	1.000000
14767.312688	-0.093151	0.606617	0.005007	85.839294	90.232040	125.291954	0.250365	0.000000	-0.342461	0.000000	0.000000	0.000000	-0.156288	-0.160121	-0.040252	0.000000	0.000000	4.000000	39.000000	1.000000
14767.316021	-0.093671	0.606083	0.004872	85.839294	90.232040	125.291954	0.250365	0.000000	-0.342461	0.000000	0.000000	0.000000	-0.156196	-0.160064	-0.040612	0.000000	0.000000	4.000000	39.000000	1.000000
14767.319354	-0.093671	0.606083	0.004872	85.839294	90.232040	125.291954	0.250365	0.000000	-0.342461	0.000000	0.000000	0.000000	-0.156196	-0.160064	-0.040612	0.000000	0.000000	4.000000	39.000000	1.000000
14767.322688	-0.094149	0.605595	0.004752	85.673508	90.522446	125.557022	0.250365	0.000000	-0.342461	0.000000	0.000000	0.000000	-0.143415	-0.146529	-0.035971	0.000000	0.000000	4.000000	39.000000	1.000000
14767.326021	-0.094149	0.605595	0.004752	85.673508	90.522446	125.557022	0.250365	0.000000	-0.342461	0.000000	0.000000	0.000000	-0.143415	-0.146529	-0.035971	0.000000	0.000000	4.000000	39.000000	1.000000
14767.329354	-0.094149	0.605595	0.004752	85.673508	90.522446	125.557022	0.250365	0.000000	-0.342461	0.000000	0.000000	0.000000	-0.143415	-0.146529	-0.035971	0.000000	0.000000	4.000000	39.000000	1.000000
14767.332688	-0.094149	0.605595	0.004752	85.476021	90.593826	125.550995	0.237601	0.000000	-0.292525	0.000000	0.000000	0.000000	-0.143415	-0.146529	-0.035971	0.000000	0.000000	4.000000	39.000000	1.000000
14767.336021	-0.094560	0.605132	0.004637	85.476021	90.593826	125.550995	0.237601	0.000000	-0.292525	0.000000	0.000000	0.000000	-0.123124	-0.138748	-0.034607	0.000000	0.000000	4.000000	39.000000	1.000000
14767.339354	-0.094560	0.605132	0.004637	85.476021	90.593826	125.550995	0.237601	0.000000	-0.292525	0.000000	0.000000	0.000000	-0.123124	-0.138748	-0.034607	0.000000	0.000000	4.000000	39.000000	1.000000
14767.342688	-0.094886	0.604689	0.004554	85.267242	90.580254	125.587151	0.237601	0.000000	-0.292525	0.000000	0.000000	0.000000	-0.097721	-0.132959	-0.024736	0.000000	0.000000	4.000000	39.000000	1.000000
14767.346021	-0.094886	0.604689	0.004554	85.267242	90.580254	125.587151	0.237601	0.000000	-0.292525	0.000000	0.000000	0.000000	-0.097721	-0.132959	-0.024736	0.000000	0.000000	4.000000	39.000000	1.000000
14767.349354	-0.094886	0.604689	0.004554	85.267242	90.580254	125.587151	0.237601	0.000000	-0.292525	0.000000	0.000000	0.000000	-0.097721	-0.132959	-0.024736	0.000000	0.000000	4.000000	39.000000	1.000000
14767.352688	-0.094886	0.604689	0.004554	85.078293	90.597084	125.778358	0.227710	0.000000	-0.255718	0.000000	0.000000	0.000000	-0.097721	-0.132959	-0.024736	0.000000	0.000000	4.000000	39.000000	1.000000
14767.356021	-0.095105	0.604265	0.004509	85.078293	90.597084	125.778358	0.227710	0.000000	-0.255718	0.000000	0.000000	0.000000	-0.065772	-0.127178	-0.013439	0.000000	0.000000	4.000000	39.000000	1.000000
14767.359354	-0.095105	0.604265	0.004509	85.078293	90.597084	125.778358	0.227710	0.000000	-0.255718	0.000000	0.000000	0.000000	-0.065772	-0.127178	-0.013439	0.000000	0.000000	4.000000	39.000000	1.000000
14767.362688	-0.095105	0.604265	0.004509	84.937325	90.808777	126.123322	0.227710	0.000000	-0.255718	0.000000	0.000000	0.000000	-0.065772	-0.127178	-0.013439	0.000000	0.000000	4.000000	39.000000	1.000000
14767.366021	-0.095105	0.604265	0.004509	84.937325	90.808777	126.123322	0.227710	0.000000	-0.255718	0.000000	0.000000	0.000000	-0.065772	-0.127178	-0.013439	0.000000	0.000000	4.000000	39.000000	1.000000
14767.369354	-0.095267	0.603835	0.004410	84.937325	90.808777	126.123322	0.227710	0.000000	-0.255718	0.000000	0.000000	0.000000	-0.048699	-0.128912	-0.029743	0.000000	0.000000	4.000000	39.000000	1.000000
14767.372688	-0.095362	0.603432	0.004316	84.873062	91.236000	126.602829	0.225471	0.000000	-0.244756	0.000000	0.000000	0.000000	-0.028454	-0.121129	-0.028153	0.000000	0.000000	4.000000	39.000000	1.000000
14767.376021	-0.095362	0.603432	0.004316	84.873062	91.236000	126.602829	0.225471	0.000000	-0.244756	0.000000	0.000000	0.000000	-0.028454	-0.121129	-0.028153	0.000000	0.000000	4.000000	39.000000	1.000000
14767.379354	-0.095362	0.603432	0.004316	84.873062	91.236000	126.602829	0.225471	0.000000	-0.244756	0.000000	0.000000	0.000000	-0.028454	-0.121129	-0.028153	0.000000	0.000000	4.000000	39.000000	1.000000
14767.382688	-0.095362	0.603432	0.004316	84.861153	91.875618	127.254448	0.215821	0.000000	-0.231897	0.000000	0.000000	0.000000	-0.028454	-0.121129	-0.028153	0.000000	0.000000	4.000000	39.000000	1.000000
14767.386021	-0.095417	0.603029	0.004140	84.861153	91.875618	127.254448	0.215821	0.000000	-0.231897	0.000000	0.000000	0.000000	-0.016480	-0.120813	-0.052859	0.000000	0.000000	4.000000	39.000000	1.000000
14767.389354	-0.095417	0.603029	0.004140	84.861153	91.875618	127.254448	0.215821	0.000000	-0.231897	0.000000	0.000000	0.000000	-0.016480	-0.120813	-0.052859	0.000000	0.000000	4.000000	39.000000	1.000000
14767.392688	-0.095417	0.603029	0.004140	84.846146	92.539490	127.923943	0.215821	0.000000	-0.231897	0.000000	0.000000	0.000000	-0.016480	-0.120813	-0.052859	0.000000	0.000000	4.000000	39.000000	1.000000
14767.396021	-0.095417	0.603029	0.004140	84.846146	92.539490	127.923943	0.215821	0.000000	-0.231897	0.000000	0.000000	0.000000	-0.016480	-0.120813	-0.052859	0.000000	0.000000	4.000000	39.000000	1.000000
14767.399354	-0.095459	0.602621	0.003901	84.846146	92.539490	127.923943	0.215821	0.000000	-0.231897	0.000000	0.000000	0.000000	-0.012529	-0.122468	-0.071858	0.000000	0.000000	4.000000	39.000000	1.000000
14767.402688	-0.095450	0.602245	0.003638	84.831154	93.168633	128.547882	0.207011	0.000000	-0.229150	0.000000	0.000000	0.000000	0.002597	-0.112644	-0.078662	0.000000	0.000000	4.000000	39.000000	1.000000
14767.406021	-0.095450	0.602245	0.003638	84.831154	93.168633	128.547882	0.207011	0.000000	-0.229150	0.000000	0.000000	0.000000	0.002597	-0.112644	-0.078662	0.000000	0.000000	4.000000	39.000000	1.000000
14767.409354	-0.095450	0.602245	0.003638	84.831154	93.168633	128.547882	0.207011	0.000000	-0.229150	0.000000	0.000000	0.000000	0.002597	-0.112644	-0.078662	0.000000	0.000000	4.000000	39.000000	1.000000
14767.412688	-0.095450	0.602245	0.003638	84.814728	93.839172	129.202881	0.181925	0.000000	-0.227495	0.000000	0.000000	0.000000	0.002597	-0.112644	-0.078662	0.000000	0.000000	4.000000	39.000000	1.000000
14767.416021	-0.095425	0.601845	0.003297	84.814728	93.839172	129.202881	0.181925	0.000000	-0.227495	0.000000	0.000000	0.000000	0.007535	-0.119962	-0.102416	0.000000	0.000000	4.000000	39.000000	1.000000
14767.419354	-0.095425	0.601845	0.003297	84.814728	93.839172	129.202881	0.181925	0.000000	-0.227495	0.000000	0.000000	0.000000	0.007535	-0.119962	-0.102416	0.000000	0.000000	4.000000	39.000000	1.000000
14767.422688	-0.095356	0.601446	0.002964	84.796623	94.479736	129.816086	0.181925	0.000000	-0.227495	0.000000	0.000000	0.000000	0.020686	-0.119857	-0.099831	0.000000	0.000000	4.000000	39.000000	1.000000
14767.426021	-0.095356	0.601446	0.002964	84.796623	94.479736	129.816086	0.181925	0.000000	-0.227495	0.000000	0.000000	0.000000	0.020686	-0.119857	-0.099831	0.000000	0.000000	4.000000	39.000000	1.000000
14767.429354	-0.095356	0.601446	0.002964	84.796623	94.479736	129.816086	0.181925	0.000000	-0.227495	0.000000	0.000000	0.000000	0.020686	-0.119857	-0.099831	0.000000	0.000000	4.000000	39.000000	1.000000
14767.432688	-0.095356	0.601446	0.002964	84.785233	94.916092	130.212784	0.148217	0.000000	-0.232199	0.000000	0.000000	0.000000	0.020686	-0.119857	-0.099831	0.000000	0.000000	4.000000	39.000000	1.000000
14767.436021	-0.095235	0.601034	0.002601	84.785233	94.916092	130.212784	0.148217	0.000000	-0.232199	0.000000	0.000000	0.000000	0.036264	-0.123448	-0.109089	0.000000	0.000000	4.000000	39.000000	1.000000
14767.439354	-0.095235	0.601034	0.002601	84.785233	94.916092	130.212784	0.148217	0.000000	-0.232199	0.000000	0.000000	0.000000	0.036264	-0.123448	-0.109089	0.000000	0.000000	4.000000	39.000000	1.000000
14767.442688	-0.095077	0.600591	0.002277	84.792442	94.872276	130.140671	0.148217	0.000000	-0.232199	0.000000	0.000000	0.000000	0.047418	-0.133021	-0.097159	0.000000	0.000000	4.000000	39.000000	1.000000
14767.446021	-0.095077	0.600591	0.002277	84.792442	94.872276	130.140671	0.148217	0.000000	-0.232199	0.000000	0.000000	0.000000	0.047418	-0.133021	-0.097159	0.000000	0.000000	4.000000	39.000000	1.000000
14767.449354	-0.095077	0.600591	0.002277	84.792442	94.872276	130.140671	0.148217	0.000000	-0.232199	0.000000	0.000000	0.000000	0.047418	-0.133021	-0.097159	0.000000	0.000000	4.000000	39.000000	1.000000
14767.452688	-0.095077	0.600591	0.002277	84.813408	94.435272	129.655823	0.113842	0.000000	-0.246146	0.000000	0.000000	0.000000	0.047418	-0.133021	-0.097159	0.000000	0.000000	4.000000	39.000000	1.000000
14767.456021	-0.094852	0.600103	0.001958	84.813408	94.435272	129.655823	0.113842	0.000000	-0.246146	0.000000	0.000000	0.000000	0.067546	-0.146229	-0.095765	0.000000	0.000000	4.000000	39.000000	1.000000
14767.459354	-0.094852	0.600103	0.001958	84.813408	94.435272	129.655823	0.113842	0.000000	-0.246146	0.000000	0.000000	0.000000	0.067546	-0.146229	-0.095765	0.000000	0.000000	4.000000	39.000000	1.000000
14767.462688	-0.094647	0.599572	0.001625	84.837830	93.900955	129.066910	0.113842	0.000000	-0.246146	0.000000	0.000000	0.000000	0.061497	-0.159425	-0.099834	0.000000	0.000000	4.000000	39.000000	1.000000
14767.466021	-0.094647	0.599572	0.001625	84.837830	93.900955	129.066910	0.113842	0.000000	-0.246146	0.000000	0.000000	0.000000	0.061497	-0.159425	-0.099834	0.000000	0.000000	4.000000	39.000000	1.000000
14767.469354	-0.094647	0.599572	0.001625	84.837830	93.900955	129.066910	0.113842	0.000000	-0.246146	0.000000	0.000000	0.000000	0.061497	-0.159425	-0.099834	0.000000	0.000000	4.000000	39.000000	1.000000
14767.472688	-0.094647	0.599572	0.001625	84.865921	93.184235	128.269363	0.081242	0.000000	-0.267653	0.000000	0.000000	0.000000	0.061497	-0.159425	-0.099834	0.000000	0.000000	4.000000	39.000000	1.000000
14767.476021	-0.094480	0.598978	0.001258	84.865921	93.184235	128.269363	0.081242	0.000000	-0.267653	0.000000	0.000000	0.000000	0.049936	-0.178248	-0.110087	0.000000	0.000000	4.000000	39.000000	1.000000
14767.479354	-0.094480	0.598978	0.001258	84.865921	93.184235	128.269363	0.081242	0.000000	-0.267653	0.000000	0.000000	0.000000	0.049936	-0.178248	-0.110087	0.000000	0.000000	4.000000	39.000000	1.000000
14767.482688	-0.094331	0.598321	0.000861	84.899879	92.306000	127.243568	0.081242	0.000000	-0.267653	0.000000	0.000000	0.000000	0.044937	-0.197027	-0.119067	0.000000	0.000000	4.000000	39.000000	1.000000
14767.486021	-0.094331	0.598321	0.000861	84.899879	92.306000	127.243568	0.081242	0.000000	-0.267653	0.000000	0.000000	0.000000	0.044937	-0.197027	-0.119067	0.000000	0.000000	4.000000	39.000000	1.000000
14767.489354	-0.094331	0.598321	0.000861	84.899879	92.306000	127.243568	0.081242	0.000000	-0.267653	0.000000	0.000000	0.000000	0.044937	-0.197027	-0.119067	0.000000	0.000000	4.000000	39.000000	1.000000
14767.492688	-0.094331	0.598321	0.000861	84.922752	91.456245	126.270378	0.043050	0.000000	-0.283465	0.000000	0.000000	0.000000	0.044937	-0.197027	-0.119067	0.000000	0.000000	4.000000	39.000000	1.000000
14767.496021	-0.094244	0.597621	0.000441	84.922752	91.456245	126.270378	0.043050	0.000000	-0.283465	0.000000	0.000000	0.000000	0.025949	-0.210033	-0.125997	0.000000	0.000000	4.000000	39.000000	1.000000
14767.499354	-0.094244	0.597621	0.000441	84.922752	91.456245	126.270378	0.043050	0.000000	-0.283465	0.000000	0.000000	0.000000	0.025949	-0.210033	-0.125997	0.000000	0.000000	4.000000	39.000000	1.000000
14767.502688	-0.094219	0.596903	-0.000010	84.920517	90.386818	125.155693	0.043050	0.000000	-0.283465	0.000000	0.000000	0.000000	0.007485	-0.215366	-0.135224	0.000000	0.000000	4.000000	39.000000	1.000000
14767.506021	-0.094219	0.596903	-0.000010	84.920517	90.386818	125.155693	0.043050	0.000000	-0.283465	0.000000	0.000000	0.000000	0.007485	-0.215366	-0.135224	0.000000	0.000000	4.000000	39.000000	1.000000
14767.509354	-0.094219	0.596903	-0.000010	84.920517	90.386818	125.155693	0.043050	0.000000	-0.283465	0.000000	0.000000	0.000000	0.007485	-0.215366	-0.135224	0.000000	0.000000	4.000000	39.000000	1.000000
14767.512688	-0.094219	0.596903	-0.000010	84.877457	89.205643	124.007088	-0.000487	0.000000	-0.289037	0.000000	0.000000	0.000000	0.007485	-0.215366	-0.135224	0.000000	0.000000	4.000000	39.000000	1.000000
14767.516021	-0.094191	0.596168	-0.000478	84.877457	89.205643	124.007088	-0.000487	0.000000	-0.289037	0.000000	0.000000	0.000000	0.008603	-0.220663	-0.140453	0.000000	0.000000	4.000000	39.000000	1.000000
14767.519354	-0.094191	0.596168	-0.000478	84.877457	89.205643	124.007088	-0.000487	0.000000	-0.289037	0.000000	0.000000	0.000000	0.008603	-0.220663	-0.140453	0.000000	0.000000	4.000000	39.000000	1.000000
14767.522688	-0.094171	0.595420	-0.000900	84.791168	87.876602	122.789001	-0.000487	0.000000	-0.289037	0.000000	0.000000	0.000000	0.005811	-0.224348	-0.126726	0.000000	0.000000	4.000000	39.000000	1.000000
14767.526021	-0.094171	0.595420	-0.000900	84.791168	87.876602	122.789001	-0.000487	0.000000	-0.289037	0.000000	0.000000	0.000000	0.005811	-0.224348	-0.126726	0.000000	0.000000	4.000000	39.000000	1.000000
14767.529354	-0.094171	0.595420	-0.000900	84.791168	87.876602	122.789001	-0.000487	0.000000	-0.289037	0.000000	0.000000	0.000000	0.005811	-0.224348	-0.126726	0.000000	0.000000	4.000000	39.000000	1.000000
14767.532688	-0.094171	0.595420	-0.000900	84.678368	86.490242	121.534843	-0.045017	0.000000	-0.291439	0.000000	0.000000	0.000000	0.005811	-0.224348	-0.126726	0.000000	0.000000	4.000000	39.000000	1.000000
14767.536021	-0.094113	0.594666	-0.001292	84.678368	86.490242	121.534843	-0.045017	0.000000	-0.291439	0.000000	0.000000	0.000000	0.017459	-0.226015	-0.117392	0.000000	0.000000	4.000000	39.000000	1.000000
14767.539354	-0.094113	0.594666	-0.001292	84.678368	86.490242	121.534843	-0.045017	0.000000	-0.291439	0.000000	0.000000	0.000000	0.017459	-0.226015	-0.117392	0.000000	0.000000	4.000000	39.000000	1.000000
14767.542688	-0.094066	0.593875	-0.001630	84.574371	85.152077	120.277802	-0.045017	0.000000	-0.291439	0.000000	0.000000	0.000000	0.014184	-0.237335	-0.101482	0.000000	0.000000	4.000000	39.000000	1.000000
14767.546021	-0.094066	0.593875	-0.001630	84.574371	85.152077	120.277802	-0.045017	0.000000	-0.291439	0.000000	0.000000	0.000000	0.014184	-0.237335	-0.101482	0.000000	0.000000	4.000000	39.000000	1.000000
14767.549354	-0.094066	0.593875	-0.001630	84.574371	85.152077	120.277802	-0.045017	0.000000	-0.291439	0.000000	0.000000	0.000000	0.014184	-0.237335	-0.101482	0.000000	0.000000	4.000000	39.000000	1.000000
14767.552688	-0.094066	0.593875	-0.001630	84.491814	83.961830	119.078491	-0.081496	0.000000	-0.296713	0.000000	0.000000	0.000000	0.014184	-0.237335	-0.101482	0.000000	0.000000	4.000000	39.000000	1.000000
14767.556021	-0.093988	0.593090	-0.001897	84.491814	83.961830	119.078491	-0.081496	0.000000	-0.296713	0.000000	0.000000	0.000000	0.023327	-0.235451	-0.080237	0.000000	0.000000	4.000000	39.000000	1.000000
14767.559354	-0.093988	0.593090	-0.001897	84.491814	83.961830	119.078491	-0.081496	0.000000	-0.296713	0.000000	0.000000	0.000000	0.023327	-0.235451	-0.080237	0.000000	0.000000	4.000000	39.000000	1.000000
14767.562688	-0.093898	0.592293	-0.002115	84.435669	83.050117	118.135010	-0.081496	0.000000	-0.296713	0.000000	0.000000	0.000000	0.026975	-0.239234	-0.065206	0.000000	0.000000	4.000000	39.000000	1.000000
14767.566021	-0.093898	0.592293	-0.002115	84.435669	83.050117	118.135010	-0.081496	0.000000	-0.296713	0.000000	0.000000	0.000000	0.026975	-0.239234	-0.065206	0.000000	0.000000	4.000000	39.000000	1.000000
14767.569354	-0.093898	0.592293	-0.002115	84.435669	83.050117	118.135010	-0.081496	0.000000	-0.296713	0.000000	0.000000	0.000000	0.026975	-0.239234	-0.065206	0.000000	0.000000	4.000000	39.000000	1.000000
14767.572688	-0.093898	0.592293	-0.002115	84.424477	82.288132	117.393074	-0.105736	0.000000	-0.305097	0.000000	0.000000	0.000000	0.026975	-0.239234	-0.065206	0.000000	0.000000	4.000000	39.000000	1.000000
14767.576021	-0.093774	0.591483	-0.002278	84.424477	82.288132	117.393074	-0.105736	0.000000	-0.305097	0.000000	0.000000	0.000000	0.037098	-0.243035	-0.048852	0.000000	0.000000	4.000000	39.000000	1.000000
14767.579354	-0.093774	0.591483	-0.002278	84.424477	82.288132	117.393074	-0.105736	0.000000	-0.305097	0.000000	0.000000	0.000000	0.037098	-0.243035	-0.048852	0.000000	0.000000	4.000000	39.000000	1.000000
14767.582688	-0.093657	0.590641	-0.002411	84.441658	81.687950	116.797615	-0.105736	0.000000	-0.305097	0.000000	0.000000	0.000000	0.035271	-0.252456	-0.040102	0.000000	0.000000	4.000000	39.000000	1.000000
14767.586021	-0.093657	0.590641	-0.002411	84.441658	81.687950	116.797615	-0.105736	0.000000	-0.305097	0.000000	0.000000	0.000000	0.035271	-0.252456	-0.040102	0.000000	0.000000	4.000000	39.000000	1.000000
14767.589354	-0.093657	0.590641	-0.002411	84.441658	81.687950	116.797615	-0.105736	0.000000	-0.305097	0.000000	0.000000	0.000000	0.035271	-0.252456	-0.040102	0.000000	0.000000	4.000000	39.000000	1.000000
14767.592688	-0.093657	0.590641	-0.002411	84.459175	81.166100	116.270912	-0.120562	0.000000	-0.317158	0.000000	0.000000	0.000000	0.035271	-0.252456	-0.040102	0.000000	0.000000	4.000000	39.000000	1.000000
14767.596021	-0.093544	0.589794	-0.002523	84.459175	81.166100	116.270912	-0.120562	0.000000	-0.317158	0.000000	0.000000	0.000000	0.033902	-0.254267	-0.033526	0.000000	0.000000	4.000000	39.000000	1.000000
14767.599354	-0.093544	0.589794	-0.002523	84.459175	81.166100	116.270912	-0.120562	0.000000	-0.317158	0.000000	0.000000	0.000000	0.033902	-0.254267	-0.033526	0.000000	0.000000	4.000000	39.000000	1.000000
14767.602688	-0.093487	0.588952	-0.002582	84.477173	80.566689	115.677612	-0.120562	0.000000	-0.317158	0.000000	0.000000	0.000000	0.017122	-0.252606	-0.017622	0.000000	0.000000	4.000000	39.000000	1.000000
14767.606021	-0.093487	0.588952	-0.002582	84.477173	80.566689	115.677612	-0.120562	0.000000	-0.317158	0.000000	0.000000	0.000000	0.017122	-0.252606	-0.017622	0.000000	0.000000	4.000000	39.000000	1.000000
14767.609354	-0.093487	0.588952	-0.002582	84.477173	80.566689	115.677612	-0.120562	0.000000	-0.317158	0.000000	0.000000	0.000000	0.017122	-0.252606	-0.017622	0.000000	0.000000	4.000000	39.000000	1.000000
14767.612688	-0.093448	0.588092	-0.002663	84.492912	79.923599	115.047462	-0.129087	0.000000	-0.325662	0.000000	0.000000	0.000000	0.011758	-0.257991	-0.024370	0.000000	0.000000	4.000000	39.000000	1.000000
14767.616021	-0.093448	0.588092	-0.002663	84.492912	79.923599	115.047462	-0.129087	0.000000	-0.325662	0.000000	0.000000	0.000000	0.011758	-0.257991	-0.024370	0.000000	0.000000	4.000000	39.000000	1.000000
14767.619354	-0.093448	0.588092	-0.002663	84.492912	79.923599	115.047462	-0.129087	0.000000	-0.325662	0.000000	0.000000	0.000000	0.011758	-0.257991	-0.024370	0.000000	0.000000	4.000000	39.000000	1.000000
14767.622688	-0.093416	0.587244	-0.002706	84.507736	79.163261	114.302422	-0.133148	0.000000	-0.327622	0.000000	0.000000	0.000000	0.009387	-0.254350	-0.012844	0.000000	0.000000	4.000000	39.000000	1.000000
14767.626021	-0.093416	0.587244	-0.002706	84.507736	79.163261	114.302422	-0.133148	0.000000	-0.327622	0.000000	0.000000	0.000000	0.009387	-0.254350	-0.012844	0.000000	0.000000	4.000000	39.000000	1.000000
14767.629354	-0.093416	0.587244	-0.002706	84.507736	79.163261	114.302422	-0.133148	0.000000	-0.327622	0.000000	0.000000	0.000000	0.009387	-0.254350	-0.012844	0.000000	0.000000	4.000000	39.000000	1.000000
14767.632688	-0.093416	0.587244	-0.002706	84.513733	78.283401	113.448593	-0.135289	0.000000	-0.329186	0.000000	0.000000	0.000000	0.009387	-0.254350	-0.012844	0.000000	0.000000	4.000000	39.000000	1.000000
14767.636021	-0.093408	0.586371	-0.002748	84.513733	78.283401	113.448593	-0.135289	0.000000	-0.329186	0.000000	0.000000	0.000000	0.002584	-0.261828	-0.012570	0.000000	0.000000	4.000000	39.000000	1.000000
14767.639354	-0.093408	0.586371	-0.002748	84.513733	78.283401	113.448593	-0.135289	0.000000	-0.329186	0.000000	0.000000	0.000000	0.002584	-0.261828	-0.012570	0.000000	0.000000	4.000000	39.000000	1.000000
14767.642688	-0.093433	0.585503	-0.002732	84.506027	77.276756	112.484138	-0.135289	0.000000	-0.329186	0.000000	0.000000	0.000000	-0.007709	-0.260366	0.004678	0.000000	0.000000	4.000000	39.000000	1.000000
14767.646021	-0.093433	0.585503	-0.002732	84.506027	77.276756	112.484138	-0.135289	0.000000	-0.329186	0.000000	0.000000	0.000000	-0.007709	-0.260366	0.004678	0.000000	0.000000	4.000000	39.000000	1.000000
14767.649354	-0.093433	0.585503	-0.002732	84.506027	77.276756	112.484138	-0.135289	0.000000	-0.329186	0.000000	0.000000	0.000000	-0.007709	-0.260366	0.004678	0.000000	0.000000	4.000000	39.000000	1.000000
14767.652688	-0.093433	0.585503	-0.002732	84.477142	76.064163	111.330704	-0.136604	0.000000	-0.328332	0.000000	0.000000	0.000000	-0.007709	-0.260366	0.004678	0.000000	0.000000	4.000000	39.000000	1.000000
14767.656021	-0.093443	0.584603	-0.002683	84.477142	76.064163	111.330704	-0.136604	0.000000	-0.328332	0.000000	0.000000	0.000000	-0.003003	-0.269984	0.014611	0.000000	0.000000	4.000000	39.000000	1.000000
14767.659354	-0.093443	0.584603	-0.002683	84.477142	76.064163	111.330704	-0.136604	0.000000	-0.328332	0.000000	0.000000	0.000000	-0.003003	-0.269984	0.014611	0.000000	0.000000	4.000000	39.000000	1.000000
14767.662688	-0.093483	0.583715	-0.002601	84.436302	74.810753	110.149139	-0.136604	0.000000	-0.328332	0.000000	0.000000	0.000000	-0.011848	-0.266558	0.024805	0.000000	0.000000	4.000000	39.000000	1.000000
14767.666021	-0.093483	0.583715	-0.002601	84.436302	74.810753	110.149139	-0.136604	0.000000	-0.328332	0.000000	0.000000	0.000000	-0.011848	-0.266558	0.024805	0.000000	0.000000	4.000000	39.000000	1.000000
14767.669354	-0.093483	0.583715	-0.002601	84.436302	74.810753	110.149139	-0.136604	0.000000	-0.328332	0.000000	0.000000	0.000000	-0.011848	-0.266558	0.024805	0.000000	0.000000	4.000000	39.000000	1.000000
14767.672688	-0.093483	0.583715	-0.002601	84.393356	73.572662	108.985916	-0.130035	0.000000	-0.325857	0.000000	0.000000	0.000000	-0.011848	-0.266558	0.024805	0.000000	0.000000	4.000000	39.000000	1.000000
14767.676021	-0.093548	0.582819	-0.002501	84.393356	73.572662	108.985916	-0.130035	0.000000	-0.325857	0.000000	0.000000	0.000000	-0.019667	-0.268689	0.030002	0.000000	0.000000	4.000000	39.000000	1.000000
14767.679354	-0.093548	0.582819	-0.002501	84.393356	73.572662	108.985916	-0.130035	0.000000	-0.325857	0.000000	0.000000	0.000000	-0.019667	-0.268689	0.030002	0.000000	0.000000	4.000000	39.000000	1.000000
14767.682688	-0.093625	0.581953	-0.002345	84.339462	72.432106	107.919533	-0.130035	0.000000	-0.325857	0.000000	0.000000	0.000000	-0.023087	-0.259903	0.046575	0.000000	0.000000	4.000000	39.000000	1.000000
14767.686021	-0.093625	0.581953	-0.002345	84.339462	72.432106	107.919533	-0.130035	0.000000	-0.325857	0.000000	0.000000	0.000000	-0.023087	-0.259903	0.046575	0.000000	0.000000	4.000000	39.000000	1.000000
14767.689354	-0.093625	0.581953	-0.002345	84.339462	72.432106	107.919533	-0.130035	0.000000	-0.325857	0.000000	0.000000	0.000000	-0.023087	-0.259903	0.046575	0.000000	0.000000	4.000000	39.000000	1.000000
14767.692688	-0.093625	0.581953	-0.002345	84.284607	71.459465	107.028946	-0.117272	0.000000	-0.318731	0.000000	0.000000	0.000000	-0.023087	-0.259903	0.046575	0.000000	0.000000	4.000000	39.000000	1.000000
14767.696021	-0.093712	0.581072	-0.002145	84.284607	71.459465	107.028946	-0.117272	0.000000	-0.318731	0.000000	0.000000	0.000000	-0.025889	-0.264291	0.060149	0.000000	0.000000	4.000000	39.000000	1.000000
14767.699354	-0.093712	0.581072	-0.002145	84.284607	71.459465	107.028946	-0.117272	0.000000	-0.318731	0.000000	0.000000	0.000000	-0.025889	-0.264291	0.060149	0.000000	0.000000	4.000000	39.000000	1.000000
14767.702688	-0.093836	0.580212	-0.001870	84.222023	70.737083	106.377304	-0.117272	0.000000	-0.318731	0.000000	0.000000	0.000000	-0.037261	-0.257872	0.082457	0.000000	0.000000	4.000000	39.000000	1.000000
14767.706021	-0.093836	0.580212	-0.001870	84.222023	70.737083	106.377304	-0.117272	0.000000	-0.318731	0.000000	0.000000	0.000000	-0.037261	-0.257872	0.082457	0.000000	0.000000	4.000000	39.000000	1.000000
14767.709354	-0.093836	0.580212	-0.001870	84.222023	70.737083	106.377304	-0.117272	0.000000	-0.318731	0.000000	0.000000	0.000000	-0.037261	-0.257872	0.082457	0.000000	0.000000	4.000000	39.000000	1.000000
14767.712688	-0.093836	0.580212	-0.001870	84.155045	70.316093	106.009148	-0.093505	0.000000	-0.308207	0.000000	0.000000	0.000000	-0.037261	-0.257872	0.082457	0.000000	0.000000	4.000000	39.000000	1.000000
14767.716021	-0.093963	0.579370	-0.001580	84.155045	70.316093	106.009148	-0.093505	0.000000	-0.308207	0.000000	0.000000	0.000000	-0.038230	-0.252653	0.087037	0.000000	0.000000	4.000000	39.000000	1.000000
14767.719354	-0.093963	0.579370	-0.001580	84.155045	70.316093	106.009148	-0.093505	0.000000	-0.308207	0.000000	0.000000	0.000000	-0.038230	-0.252653	0.087037	0.000000	0.000000	4.000000	39.000000	1.000000
14767.722688	-0.094106	0.578574	-0.001217	84.082253	70.265564	105.983421	-0.093505	0.000000	-0.308207	0.000000	0.000000	0.000000	-0.042746	-0.238831	0.108787	0.000000	0.000000	4.000000	39.000000	1.000000
14767.726021	-0.094106	0.578574	-0.001217	84.082253	70.265564	105.983421	-0.093505	0.000000	-0.308207	0.000000	0.000000	0.000000	-0.042746	-0.238831	0.108787	0.000000	0.000000	4.000000	39.000000	1.000000
14767.729354	-0.094106	0.578574	-0.001217	84.082253	70.265564	105.983421	-0.093505	0.000000	-0.308207	0.000000	0.000000	0.000000	-0.042746	-0.238831	0.108787	0.000000	0.000000	4.000000	39.000000	1.000000
14767.732688	-0.094106	0.578574	-0.001217	84.013031	70.716873	106.463104	-0.060867	0.000000	-0.294711	0.000000	0.000000	0.000000	-0.042746	-0.238831	0.108787	0.000000	0.000000	4.000000	39.000000	1.000000
14767.736021	-0.094260	0.577806	-0.000799	84.013031	70.716873	106.463104	-0.060867	0.000000	-0.294711	0.000000	0.000000	0.000000	-0.046235	-0.230500	0.125525	0.000000	0.000000	4.000000	39.000000	1.000000
14767.739354	-0.094260	0.577806	-0.000799	84.013031	70.716873	106.463104	-0.060867	0.000000	-0.294711	0.000000	0.000000	0.000000	-0.046235	-0.230500	0.125525	0.000000	0.000000	4.000000	39.000000	1.000000
14767.742688	-0.094416	0.577080	-0.000371	83.951492	71.459488	107.210274	-0.060867	0.000000	-0.294711	0.000000	0.000000	0.000000	-0.046845	-0.217795	0.128288	0.000000	0.000000	4.000000	39.000000	1.000000
14767.746021	-0.094416	0.577080	-0.000371	83.951492	71.459488	107.210274	-0.060867	0.000000	-0.294711	0.000000	0.000000	0.000000	-0.046845	-0.217795	0.128288	0.000000	0.000000	4.000000	39.000000	1.000000
14767.749354	-0.094416	0.577080	-0.000371	83.951492	71.459488	107.210274	-0.060867	0.000000	-0.294711	0.000000	0.000000	0.000000	-0.046845	-0.217795	0.128288	0.000000	0.000000	4.000000	39.000000	1.000000
14767.752688	-0.094416	0.577080	-0.000371	83.891281	72.098610	107.858276	-0.018565	0.000000	-0.279197	0.000000	0.000000	0.000000	-0.046845	-0.217795	0.128288	0.000000	0.000000	4.000000	39.000000	1.000000
14767.756021	-0.094604	0.576407	0.000102	83.891281	72.098610	107.858276	-0.018565	0.000000	-0.279197	0.000000	0.000000	0.000000	-0.056479	-0.201965	0.141844	0.000000	0.000000	4.000000	39.000000	1.000000
14767.759354	-0.094604	0.576407	0.000102	83.891281	72.098610	107.858276	-0.018565	0.000000	-0.279197	0.000000	0.000000	0.000000	-0.056479	-0.201965	0.141844	0.000000	0.000000	4.000000	39.000000	1.000000
14767.762688	-0.094800	0.575768	0.000607	83.834648	72.666687	108.422188	-0.018565	0.000000	-0.279197	0.000000	0.000000	0.000000	-0.058581	-0.191560	0.151705	0.000000	0.000000	4.000000	39.000000	1.000000
14767.766021	-0.094800	0.575768	0.000607	83.834648	72.666687	108.422188	-0.018565	0.000000	-0.279197	0.000000	0.000000	0.000000	-0.058581	-0.191560	0.151705	0.000000	0.000000	4.000000	39.000000	1.000000
14767.769354	-0.094800	0.575768	0.000607	83.834648	72.666687	108.422188	-0.018565	0.000000	-0.279197	0.000000	0.000000	0.000000	-0.058581	-0.191560	0.151705	0.000000	0.000000	4.000000	39.000000	1.000000
14767.772688	-0.094800	0.575768	0.000607	83.780411	73.198059	108.935333	0.030360	0.000000	-0.260021	0.000000	0.000000	0.000000	-0.058581	-0.191560	0.151705	0.000000	0.000000	4.000000	39.000000	1.000000
14767.776021	-0.094966	0.575187	0.001080	83.780411	73.198059	108.935333	0.030360	0.000000	-0.260021	0.000000	0.000000	0.000000	-0.049820	-0.174350	0.141983	0.000000	0.000000	4.000000	39.000000	1.000000
14767.779354	-0.094966	0.575187	0.001080	83.780411	73.198059	108.935333	0.030360	0.000000	-0.260021	0.000000	0.000000	0.000000	-0.049820	-0.174350	0.141983	0.000000	0.000000	4.000000	39.000000	1.000000
14767.782688	-0.095126	0.574638	0.001523	83.726608	73.634750	109.311874	0.030360	0.000000	-0.260021	0.000000	0.000000	0.000000	-0.047972	-0.164764	0.132868	0.000000	0.000000	4.000000	39.000000	1.000000
14767.786021	-0.095126	0.574638	0.001523	83.726608	73.634750	109.311874	0.030360	0.000000	-0.260021	0.000000	0.000000	0.000000	-0.047972	-0.164764	0.132868	0.000000	0.000000	4.000000	39.000000	1.000000
14767.789354	-0.095126	0.574638	0.001523	83.726608	73.634750	109.311874	0.030360	0.000000	-0.260021	0.000000	0.000000	0.000000	-0.047972	-0.164764	0.132868	0.000000	0.000000	4.000000	39.000000	1.000000
14767.792688	-0.095126	0.574638	0.001523	83.688759	74.042793	109.632729	0.076168	0.000000	-0.243722	0.000000	0.000000	0.000000	-0.047972	-0.164764	0.132868	0.000000	0.000000	4.000000	39.000000	1.000000
14767.796021	-0.095282	0.574164	0.001947	83.688759	74.042793	109.632729	0.076168	0.000000	-0.243722	0.000000	0.000000	0.000000	-0.046802	-0.142003	0.127019	0.000000	0.000000	4.000000	39.000000	1.000000
14767.799354	-0.095282	0.574164	0.001947	83.688759	74.042793	109.632729	0.076168	0.000000	-0.243722	0.000000	0.000000	0.000000	-0.046802	-0.142003	0.127019	0.000000	0.000000	4.000000	39.000000	1.000000
14767.802688	-0.095383	0.573731	0.002326	83.664879	74.366722	109.862442	0.076168	0.000000	-0.243722	0.000000	0.000000	0.000000	-0.030427	-0.129976	0.113740	0.000000	0.000000	4.000000	39.000000	1.000000
14767.806021	-0.095383	0.573731	0.002326	83.664879	74.366722	109.862442	0.076168	0.000000	-0.243722	0.000000	0.000000	0.000000	-0.030427	-0.129976	0.113740	0.000000	0.000000	4.000000	39.000000	1.000000
14767.809354	-0.095383	0.573731	0.002326	83.664879	74.366722	109.862442	0.076168	0.000000	-0.243722	0.000000	0.000000	0.000000	-0.030427	-0.129976	0.113740	0.000000	0.000000	4.000000	39.000000	1.000000
14767.812688	-0.095383	0.573731	0.002326	83.649117	74.696915	110.116783	0.116295	0.000000	-0.230851	0.000000	0.000000	0.000000	-0.030427	-0.129976	0.113740	0.000000	0.000000	4.000000	39.000000	1.000000
14767.816021	-0.095455	0.573356	0.002673	83.649117	74.696915	110.116783	0.116295	0.000000	-0.230851	0.000000	0.000000	0.000000	-0.021641	-0.112459	0.104262	0.000000	0.000000	4.000000	39.000000	1.000000
14767.819354	-0.095455	0.573356	0.002673	83.649117	74.696915	110.116783	0.116295	0.000000	-0.230851	0.000000	0.000000	0.000000	-0.021641	-0.112459	0.104262	0.000000	0.000000	4.000000	39.000000	1.000000
14767.822688	-0.095455	0.573356	0.002673	83.641190	75.001144	110.368813	0.116295	0.000000	-0.230851	0.000000	0.000000	0.000000	-0.021641	-0.112459	0.104262	0.000000	0.000000	4.000000	39.000000	1.000000
14767.826021	-0.095455	0.573356	0.002673	83.641190	75.001144	110.368813	0.116295	0.000000	-0.230851	0.000000	0.000000	0.000000	-0.021641	-0.112459	0.104262	0.000000	0.000000	4.000000	39.000000	1.000000
14767.829354	-0.095486	0.573012	0.002932	83.641190	75.001144	110.368813	0.116295	0.000000	-0.230851	0.000000	0.000000	0.000000	-0.009279	-0.103311	0.077629	0.000000	0.000000	4.000000	39.000000	1.000000
14767.832688	-0.095506	0.572708	0.003138	83.641251	75.286285	110.627930	0.133672	0.000000	-0.227244	0.000000	0.000000	0.000000	-0.005979	-0.091014	0.061755	0.000000	0.000000	4.000000	39.000000	1.000000
14767.836021	-0.095506	0.572708	0.003138	83.641251	75.286285	110.627930	0.133672	0.000000	-0.227244	0.000000	0.000000	0.000000	-0.005979	-0.091014	0.061755	0.000000	0.000000	4.000000	39.000000	1.000000
14767.839354	-0.095506	0.572708	0.003138	83.641251	75.286285	110.627930	0.133672	0.000000	-0.227244	0.000000	0.000000	0.000000	-0.005979	-0.091014	0.061755	0.000000	0.000000	4.000000	39.000000	1.000000
14767.842688	-0.095506	0.572708	0.003138	83.642632	75.544212	110.874008	0.156902	0.000000	-0.224701	0.000000	0.000000	0.000000	-0.005979	-0.091014	0.061755	0.000000	0.000000	4.000000	39.000000	1.000000
14767.846021	-0.095488	0.572454	0.003272	83.642632	75.544212	110.874008	0.156902	0.000000	-0.224701	0.000000	0.000000	0.000000	0.005320	-0.076371	0.040297	0.000000	0.000000	4.000000	39.000000	1.000000
14767.849354	-0.095488	0.572454	0.003272	83.642632	75.544212	110.874008	0.156902	0.000000	-0.224701	0.000000	0.000000	0.000000	0.005320	-0.076371	0.040297	0.000000	0.000000	4.000000	39.000000	1.000000
14767.852688	-0.095488	0.572454	0.003272	83.643929	75.804993	111.128189	0.156902	0.000000	-0.224701	0.000000	0.000000	0.000000	0.005320	-0.076371	0.040297	0.000000	0.000000	4.000000	39.000000	1.000000
14767.856021	-0.095488	0.572454	0.003272	83.643929	75.804993	111.128189	0.156902	0.000000	-0.224701	0.000000	0.000000	0.000000	0.005320	-0.076371	0.040297	0.000000	0.000000	4.000000	39.000000	1.000000
14767.859354	-0.095443	0.572233	0.003382	83.643929	75.804993	111.128189	0.156902	0.000000	-0.224701	0.000000	0.000000	0.000000	0.013721	-0.066357	0.032800	0.000000	0.000000	4.000000	39.000000	1.000000
14767.862688	-0.095443	0.572233	0.003382	83.644890	76.012466	111.318024	0.163618	0.000000	-0.225587	0.000000	0.000000	0.000000	0.013721	-0.066357	0.032800	0.000000	0.000000	4.000000	39.000000	1.000000
14767.866021	-0.095443	0.572233	0.003382	83.644890	76.012466	111.318024	0.163618	0.000000	-0.225587	0.000000	0.000000	0.000000	0.013721	-0.066357	0.032800	0.000000	0.000000	4.000000	39.000000	1.000000
14767.869354	-0.095443	0.572233	0.003382	83.644890	76.012466	111.318024	0.163618	0.000000	-0.225587	0.000000	0.000000	0.000000	0.013721	-0.066357	0.032800	0.000000	0.000000	4.000000	39.000000	1.000000
14767.872688	-0.095237	0.571868	0.003381	83.645813	76.248047	111.536140	0.169085	0.000000	-0.227874	0.000000	0.000000	0.000000	0.061580	-0.109258	-0.000100	0.000000	0.000000	4.000000	39.000000	1.000000
14767.876021	-0.095237	0.571868	0.003381	83.645813	76.248047	111.536140	0.169085	0.000000	-0.227874	0.000000	0.000000	0.000000	0.061580	-0.109258	-0.000100	0.000000	0.000000	4.000000	39.000000	1.000000
14767.879354	-0.095237	0.571868	0.003381	83.645813	76.248047	111.536140	0.169085	0.000000	-0.227874	0.000000	0.000000	0.000000	0.061580	-0.109258	-0.000100	0.000000	0.000000	4.000000	39.000000	1.000000
14767.882688	-0.095135	0.571728	0.003326	83.646523	76.458252	111.725983	0.169068	0.000000	-0.238138	0.000000	0.000000	0.000000	0.030774	-0.042209	-0.016544	0.000000	0.000000	4.000000	39.000000	1.000000
14767.886021	-0.095135	0.571728	0.003326	83.646523	76.458252	111.725983	0.169068	0.000000	-0.238138	0.000000	0.000000	0.000000	0.030774	-0.042209	-0.016544	0.000000	0.000000	4.000000	39.000000	1.000000
14767.889354	-0.095135	0.571728	0.003326	83.646523	76.458252	111.725983	0.169068	0.000000	-0.238138	0.000000	0.000000	0.000000	0.030774	-0.042209	-0.016544	0.000000	0.000000	4.000000	39.000000	1.000000
14767.892688	-0.095135	0.571728	0.003326	83.647293	76.696671	111.936234	0.166311	0.000000	-0.243267	0.000000	0.000000	0.000000	0.030774	-0.042209	-0.016544	0.000000	0.000000	4.000000	39.000000	1.000000
14767.896021	-0.094975	0.571585	0.003216	83.647293	76.696671	111.936234	0.166311	0.000000	-0.243267	0.000000	0.000000	0.000000	0.047819	-0.042874	-0.032929	0.000000	0.000000	4.000000	39.000000	1.000000
14767.899354	-0.094975	0.571585	0.003216	83.647293	76.696671	111.936234	0.166311	0.000000	-0.243267	0.000000	0.000000	0.000000	0.047819	-0.042874	-0.032929	0.000000	0.000000	4.000000	39.000000	1.000000
14767.902688	-0.094975	0.571585	0.003216	83.647972	76.937813	112.154457	0.166311	0.000000	-0.243267	0.000000	0.000000	0.000000	0.047819	-0.042874	-0.032929	0.000000	0.000000	4.000000	39.000000	1.000000
14767.906021	-0.094975	0.571585	0.003216	83.647972	76.937813	112.154457	0.166311	0.000000	-0.243267	0.000000	0.000000	0.000000	0.047819	-0.042874	-0.032929	0.000000	0.000000	4.000000	39.000000	1.000000
14767.909354	-0.094815	0.571468	0.003100	83.647972	76.937813	112.154457	0.166311	0.000000	-0.243267	0.000000	0.000000	0.000000	0.048179	-0.035132	-0.034798	0.000000	0.000000	4.000000	39.000000	1.000000
14767.912688	-0.094815	0.571468	0.003100	83.650192	77.183083	112.364510	0.160823	0.000000	-0.251237	0.000000	0.000000	0.000000	0.048179	-0.035132	-0.034798	0.000000	0.000000	4.000000	39.000000	1.000000
14767.916021	-0.094815	0.571468	0.003100	83.650192	77.183083	112.364510	0.160823	0.000000	-0.251237	0.000000	0.000000	0.000000	0.048179	-0.035132	-0.034798	0.000000	0.000000	4.000000	39.000000	1.000000
14767.919354	-0.094815	0.571468	0.003100	83.650192	77.183083	112.364510	0.160823	0.000000	-0.251237	0.000000	0.000000	0.000000	0.048179	-0.035132	-0.034798	0.000000	0.000000	4.000000	39.000000	1.000000
14767.922688	-0.094441	0.571155	0.002832	83.650749	77.455238	112.611214	0.155023	0.000000	-0.259267	0.000000	0.000000	0.000000	0.112195	-0.093965	-0.080587	0.000000	0.000000	4.000000	39.000000	1.000000
14767.926021	-0.094441	0.571155	0.002832	83.650749	77.455238	112.611214	0.155023	0.000000	-0.259267	0.000000	0.000000	0.000000	0.112195	-0.093965	-0.080587	0.000000	0.000000	4.000000	39.000000	1.000000
14767.929354	-0.094441	0.571155	0.002832	83.650749	77.455238	112.611214	0.155023	0.000000	-0.259267	0.000000	0.000000	0.000000	0.112195	-0.093965	-0.080587	0.000000	0.000000	4.000000	39.000000	1.000000
14767.932688	-0.094441	0.571155	0.002832	83.651245	77.789185	112.922585	0.141592	0.000000	-0.277966	0.000000	0.000000	0.000000	0.112195	-0.093965	-0.080587	0.000000	0.000000	4.000000	39.000000	1.000000
14767.936021	-0.094206	0.570958	0.002684	83.651245	77.789185	112.922585	0.141592	0.000000	-0.277966	0.000000	0.000000	0.000000	0.070554	-0.058812	-0.044481	0.000000	0.000000	4.000000	39.000000	1.000000
14767.939354	-0.094206	0.570958	0.002684	83.651245	77.789185	112.922585	0.141592	0.000000	-0.277966	0.000000	0.000000	0.000000	0.070554	-0.058812	-0.044481	0.000000	0.000000	4.000000	39.000000	1.000000
14767.942688	-0.094206	0.570958	0.002684	83.651985	78.109596	113.220848	0.141592	0.000000	-0.277966	0.000000	0.000000	0.000000	0.070554	-0.058812	-0.044481	0.000000	0.000000	4.000000	39.000000	1.000000
14767.946021	-0.094206	0.570958	0.002684	83.651985	78.109596	113.220848	0.141592	0.000000	-0.277966	0.000000	0.000000	0.000000	0.070554	-0.058812	-0.044481	0.000000	0.000000	4.000000	39.000000	1.000000
14767.949354	-0.093978	0.570704	0.002570	83.651985	78.109596	113.220848	0.141592	0.000000	-0.277966	0.000000	0.000000	0.000000	0.068347	-0.076501	-0.033933	0.000000	0.000000	4.000000	39.000000	1.000000
14767.952688	-0.093782	0.570421	0.002391	83.654091	78.384041	113.471916	0.134179	0.000000	-0.289725	0.000000	0.000000	0.000000	0.058756	-0.084801	-0.053964	0.000000	0.000000	4.000000	39.000000	1.000000
14767.956021	-0.093782	0.570421	0.002391	83.654091	78.384041	113.471916	0.134179	0.000000	-0.289725	0.000000	0.000000	0.000000	0.058756	-0.084801	-0.053964	0.000000	0.000000	4.000000	39.000000	1.000000
14767.959354	-0.093782	0.570421	0.002391	83.654091	78.384041	113.471916	0.134179	0.000000	-0.289725	0.000000	0.000000	0.000000	0.058756	-0.084801	-0.053964	0.000000	0.000000	4.000000	39.000000	1.000000
14767.962688	-0.093782	0.570421	0.002391	83.660332	78.357834	113.435532	0.119529	0.000000	-0.310909	0.000000	0.000000	0.000000	0.058756	-0.084801	-0.053964	0.000000	0.000000	4.000000	39.000000	1.000000
14767.966021	-0.093632	0.570087	0.002214	83.660332	78.357834	113.435532	0.119529	0.000000	-0.310909	0.000000	0.000000	0.000000	0.044906	-0.100111	-0.053092	0.000000	0.000000	4.000000	39.000000	1.000000
14767.969354	-0.093632	0.570087	0.002214	83.660332	78.357834	113.435532	0.119529	0.000000	-0.310909	0.000000	0.000000	0.000000	0.044906	-0.100111	-0.053092	0.000000	0.000000	4.000000	39.000000	1.000000
14767.972688	-0.093632	0.570087	0.002214	83.669525	78.101021	113.178391	0.119529	0.000000	-0.310909	0.000000	0.000000	0.000000	0.044906	-0.100111	-0.053092	0.000000	0.000000	4.000000	39.000000	1.000000
14767.976021	-0.093632	0.570087	0.002214	83.669525	78.101021	113.178391	0.119529	0.000000	-0.310909	0.000000	0.000000	0.000000	0.044906	-0.100111	-0.053092	0.000000	0.000000	4.000000	39.000000	1.000000
14767.979354	-0.093496	0.569744	0.001991	83.669525	78.101021	113.178391	0.119529	0.000000	-0.310909	0.000000	0.000000	0.000000	0.040827	-0.102990	-0.066656	0.000000	0.000000	4.000000	39.000000	1.000000
14767.982688	-0.093413	0.569385	0.001806	83.680504	77.535225	112.608116	0.110681	0.000000	-0.318393	0.000000	0.000000	0.000000	0.024909	-0.107604	-0.055478	0.000000	0.000000	4.000000	39.000000	1.000000
14767.986021	-0.093413	0.569385	0.001806	83.680504	77.535225	112.608116	0.110681	0.000000	-0.318393	0.000000	0.000000	0.000000	0.024909	-0.107604	-0.055478	0.000000	0.000000	4.000000	39.000000	1.000000
14767.989354	-0.093413	0.569385	0.001806	83.680504	77.535225	112.608116	0.110681	0.000000	-0.318393	0.000000	0.000000	0.000000	0.024909	-0.107604	-0.055478	0.000000	0.000000	4.000000	39.000000	1.000000
14767.992688	-0.093413	0.569385	0.001806	83.693481	76.623886	111.694046	0.090325	0.000000	-0.329349	0.000000	0.000000	0.000000	0.024909	-0.107604	-0.055478	0.000000	0.000000	4.000000	39.000000	1.000000
14767.996021	-0.093300	0.569017	0.001585	83.693481	76.623886	111.694046	0.090325	0.000000	-0.329349	0.000000	0.000000	0.000000	0.033925	-0.110480	-0.066393	0.000000	0.000000	4.000000	39.000000	1.000000
14767.999354	-0.093300	0.569017	0.001585	83.693481	76.623886	111.694046	0.090325	0.000000	-0.329349	0.000000	0.000000	0.000000	0.033925	-0.110480	-0.066393	0.000000	0.000000	4.000000	39.000000	1.000000
14768.002688	-0.093300	0.569017	0.001585	83.697151	75.641403	110.701416	0.090325	0.000000	-0.329349	0.000000	0.000000	0.000000	0.033925	-0.110480	-0.066393	0.000000	0.000000	4.000000	39.000000	1.000000
14768.006021	-0.093300	0.569017	0.001585	83.697151	75.641403	110.701416	0.090325	0.000000	-0.329349	0.000000	0.000000	0.000000	0.033925	-0.110480	-0.066393	0.000000	0.000000	4.000000	39.000000	1.000000
14768.009354	-0.093200	0.568651	0.001427	83.697151	75.641403	110.701416	0.090325	0.000000	-0.329349	0.000000	0.000000	0.000000	0.030038	-0.109817	-0.047384	0.000000	0.000000	4.000000	39.000000	1.000000
14768.012688	-0.093108	0.568295	0.001309	83.683784	74.687187	109.703445	0.079259	0.000000	-0.335003	0.000000	0.000000	0.000000	0.027577	-0.106776	-0.035333	0.000000	0.000000	4.000000	39.000000	1.000000
14768.016021	-0.093108	0.568295	0.001309	83.683784	74.687187	109.703445	0.079259	0.000000	-0.335003	0.000000	0.000000	0.000000	0.027577	-0.106776	-0.035333	0.000000	0.000000	4.000000	39.000000	1.000000
14768.019354	-0.093108	0.568295	0.001309	83.683784	74.687187	109.703445	0.079259	0.000000	-0.335003	0.000000	0.000000	0.000000	0.027577	-0.106776	-0.035333	0.000000	0.000000	4.000000	39.000000	1.000000
14768.022688	-0.093108	0.568295	0.001309	83.655693	73.845833	108.735474	0.065473	0.000000	-0.344606	0.000000	0.000000	0.000000	0.027577	-0.106776	-0.035333	0.000000	0.000000	4.000000	39.000000	1.000000
14768.026021	-0.093017	0.567914	0.001197	83.655693	73.845833	108.735474	0.065473	0.000000	-0.344606	0.000000	0.000000	0.000000	0.027223	-0.114374	-0.033648	0.000000	0.000000	4.000000	39.000000	1.000000
14768.029354	-0.093017	0.567914	0.001197	83.655693	73.845833	108.735474	0.065473	0.000000	-0.344606	0.000000	0.000000	0.000000	0.027223	-0.114374	-0.033648	0.000000	0.000000	4.000000	39.000000	1.000000
14768.032688	-0.093017	0.567914	0.001197	83.611130	73.190086	107.950645	0.065473	0.000000	-0.344606	0.000000	0.000000	0.000000	0.027223	-0.114374	-0.033648	0.000000	0.000000	4.000000	39.000000	1.000000
14768.036021	-0.093017	0.567914	0.001197	83.611130	73.190086	107.950645	0.065473	0.000000	-0.344606	0.000000	0.000000	0.000000	0.027223	-0.114374	-0.033648	0.000000	0.000000	4.000000	39.000000	1.000000
14768.039354	-0.092935	0.567542	0.001125	83.611130	73.190086	107.950645	0.065473	0.000000	-0.344606	0.000000	0.000000	0.000000	0.024768	-0.111387	-0.021590	0.000000	0.000000	4.000000	39.000000	1.000000
14768.042688	-0.092897	0.567146	0.001050	83.559471	72.833206	107.531189	0.059865	0.000000	-0.349143	0.000000	0.000000	0.000000	0.011369	-0.118986	-0.022565	0.000000	0.000000	4.000000	39.000000	1.000000
14768.046021	-0.092897	0.567146	0.001050	83.559471	72.833206	107.531189	0.059865	0.000000	-0.349143	0.000000	0.000000	0.000000	0.011369	-0.118986	-0.022565	0.000000	0.000000	4.000000	39.000000	1.000000
14768.049354	-0.092897	0.567146	0.001050	83.559471	72.833206	107.531189	0.059865	0.000000	-0.349143	0.000000	0.000000	0.000000	0.011369	-0.118986	-0.022565	0.000000	0.000000	4.000000	39.000000	1.000000
14768.052688	-0.092897	0.567146	0.001050	83.509216	72.663208	107.410339	0.052506	0.000000	-0.355166	0.000000	0.000000	0.000000	0.011369	-0.118986	-0.022565	0.000000	0.000000	4.000000	39.000000	1.000000
14768.056021	-0.092889	0.566759	0.001011	83.509216	72.663208	107.410339	0.052506	0.000000	-0.355166	0.000000	0.000000	0.000000	0.002399	-0.116037	-0.011823	0.000000	0.000000	4.000000	39.000000	1.000000
14768.059354	-0.092889	0.566759	0.001011	83.509216	72.663208	107.410339	0.052506	0.000000	-0.355166	0.000000	0.000000	0.000000	0.002399	-0.116037	-0.011823	0.000000	0.000000	4.000000	39.000000	1.000000
14768.062688	-0.092889	0.566759	0.001011	83.476402	72.568756	107.356834	0.052506	0.000000	-0.355166	0.000000	0.000000	0.000000	0.002399	-0.116037	-0.011823	0.000000	0.000000	4.000000	39.000000	1.000000
14768.066021	-0.092889	0.566759	0.001011	83.476402	72.568756	107.356834	0.052506	0.000000	-0.355166	0.000000	0.000000	0.000000	0.002399	-0.116037	-0.011823	0.000000	0.000000	4.000000	39.000000	1.000000
14768.069354	-0.092904	0.566347	0.000972	83.476402	72.568756	107.356834	0.052506	0.000000	-0.355166	0.000000	0.000000	0.000000	-0.004464	-0.123656	-0.011490	0.000000	0.000000	4.000000	39.000000	1.000000
14768.072688	-0.092905	0.565944	0.000979	83.451775	72.539307	107.325104	0.050536	0.000000	-0.355565	0.000000	0.000000	0.000000	-0.000385	-0.120728	0.001900	0.000000	0.000000	4.000000	39.000000	1.000000
14768.076021	-0.092905	0.565944	0.000979	83.451775	72.539307	107.325104	0.050536	0.000000	-0.355565	0.000000	0.000000	0.000000	-0.000385	-0.120728	0.001900	0.000000	0.000000	4.000000	39.000000	1.000000
14768.079354	-0.092905	0.565944	0.000979	83.451775	72.539307	107.325104	0.050536	0.000000	-0.355565	0.000000	0.000000	0.000000	-0.000385	-0.120728	0.001900	0.000000	0.000000	4.000000	39.000000	1.000000
14768.082688	-0.092905	0.565944	0.000979	83.422401	72.657715	107.310028	0.048937	0.000000	-0.354757	0.000000	0.000000	0.000000	-0.000385	-0.120728	0.001900	0.000000	0.000000	4.000000	39.000000	1.000000
14768.086021	-0.092912	0.565509	0.001014	83.422401	72.657715	107.310028	0.048937	0.000000	-0.354757	0.000000	0.000000	0.000000	-0.002129	-0.130748	0.010496	0.000000	0.000000	4.000000	39.000000	1.000000
14768.089354	-0.092912	0.565509	0.001014	83.422401	72.657715	107.310028	0.048937	0.000000	-0.354757	0.000000	0.000000	0.000000	-0.002129	-0.130748	0.010496	0.000000	0.000000	4.000000	39.000000	1.000000
14768.092688	-0.092912	0.565509	0.001014	83.394257	72.828667	107.193581	0.048937	0.000000	-0.354757	0.000000	0.000000	0.000000	-0.002129	-0.130748	0.010496	0.000000	0.000000	4.000000	39.000000	1.000000
14768.096021	-0.092912	0.565509	0.001014	83.394257	72.828667	107.193581	0.048937	0.000000	-0.354757	0.000000	0.000000	0.000000	-0.002129	-0.130748	0.010496	0.000000	0.000000	4.000000	39.000000	1.000000
14768.099354	-0.092927	0.565082	0.001089	83.394257	72.828667	107.193581	0.048937	0.000000	-0.354757	0.000000	0.000000	0.000000	-0.004572	-0.127880	0.022558	0.000000	0.000000	4.000000	39.000000	1.000000
14768.102688	-0.092947	0.564648	0.001187	83.360146	72.943459	107.132095	0.050687	0.000000	-0.354402	0.000000	0.000000	0.000000	-0.005962	-0.130290	0.029400	0.000000	0.000000	4.000000	39.000000	1.000000
14768.106021	-0.092947	0.564648	0.001187	83.360146	72.943459	107.132095	0.050687	0.000000	-0.354402	0.000000	0.000000	0.000000	-0.005962	-0.130290	0.029400	0.000000	0.000000	4.000000	39.000000	1.000000
14768.109354	-0.092947	0.564648	0.001187	83.360146	72.943459	107.132095	0.050687	0.000000	-0.354402	0.000000	0.000000	0.000000	-0.005962	-0.130290	0.029400	0.000000	0.000000	4.000000	39.000000	1.000000
14768.112688	-0.092947	0.564648	0.001187	83.317719	72.859871	107.091316	0.059346	0.000000	-0.352647	0.000000	0.000000	0.000000	-0.005962	-0.130290	0.029400	0.000000	0.000000	4.000000	39.000000	1.000000
14768.116021	-0.093002	0.564215	0.001344	83.317719	72.859871	107.091316	0.059346	0.000000	-0.352647	0.000000	0.000000	0.000000	-0.016349	-0.129902	0.047097	0.000000	0.000000	4.000000	39.000000	1.000000
14768.119354	-0.093002	0.564215	0.001344	83.279938	72.751320	107.036461	0.059346	0.000000	-0.352647	0.000000	0.000000	0.000000	-0.016349	-0.129902	0.047097	0.000000	0.000000	4.000000	39.000000	1.000000
14768.122688	-0.093002	0.564215	0.001344	83.279938	72.751320	107.036461	0.059346	0.000000	-0.352647	0.000000	0.000000	0.000000	-0.016349	-0.129902	0.047097	0.000000	0.000000	4.000000	39.000000	1.000000
14768.126021	-0.093002	0.564215	0.001344	83.279938	72.751320	107.036461	0.059346	0.000000	-0.352647	0.000000	0.000000	0.000000	-0.016349	-0.129902	0.047097	0.000000	0.000000	4.000000	39.000000	1.000000
14768.129354	-0.093123	0.563350	0.001720	83.236038	72.668839	107.006607	0.067196	0.000000	-0.349922	0.000000	0.000000	0.000000	-0.036520	-0.259600	0.112972	0.000000	0.000000	4.000000	39.000000	1.000000
14768.132688	-0.093123	0.563350	0.001720	83.236038	72.668839	107.006607	0.067196	0.000000	-0.349922	0.000000	0.000000	0.000000	0.000001	0.000002	-0.000000	0.000000	0.000000	4.000000	39.000000	1.000000
14768.136021	-0.093123	0.563350	0.001720	83.236038	72.668839	107.006607	0.067196	0.000000	-0.349922	0.000000	0.000000	0.000000	0.000001	0.000002	-0.000000	0.000000	0.000000	4.000000	39.000000	1.000000
14768.139354	-0.093123	0.563350	0.001720	83.195625	72.689003	107.078499	0.086024	0.000000	-0.343835	0.000000	0.000000	0.000000	0.000001	0.000002	-0.000000	0.000000	0.000000	4.000000	39.000000	1.000000
14768.142688	-0.093123	0.563350	0.001720	83.195625	72.689003	107.078499	0.086024	0.000000	-0.343835	0.000000	0.000000	0.000000	0.000001	0.000002	-0.000000	0.000000	0.000000	4.000000	39.000000	1.000000
14768.146021	-0.093210	0.562874	0.001924	83.195625	72.689003	107.078499	0.086024	0.000000	-0.343835	0.000000	0.000000	0.000000	-0.025991	-0.142656	0.060996	0.000000	0.000000	4.000000	39.000000	1.000000
14768.149354	-0.093210	0.562874	0.001924	83.163193	72.765518	107.176872	0.086024	0.000000	-0.343835	0.000000	0.000000	0.000000	-0.025991	-0.142656	0.060996	0.000000	0.000000	4.000000	39.000000	1.000000
14768.152688	-0.093346	0.562365	0.002147	83.163193	72.765518	107.176872	0.086024	0.000000	-0.343835	0.000000	0.000000	0.000000	-0.040812	-0.152891	0.066821	0.000000	0.000000	4.000000	39.000000	1.000000
14768.156021	-0.093346	0.562365	0.002147	83.163193	72.765518	107.176872	0.086024	0.000000	-0.343835	0.000000	0.000000	0.000000	-0.040812	-0.152891	0.066821	0.000000	0.000000	4.000000	39.000000	1.000000
14768.159354	-0.093346	0.562365	0.002147	83.129532	72.986427	107.320053	0.107327	0.000000	-0.332701	0.000000	0.000000	0.000000	-0.040812	-0.152891	0.066821	0.000000	0.000000	4.000000	39.000000	1.000000
14768.162688	-0.093346	0.562365	0.002147	83.129532	72.986427	107.320053	0.107327	0.000000	-0.332701	0.000000	0.000000	0.000000	-0.040812	-0.152891	0.066821	0.000000	0.000000	4.000000	39.000000	1.000000
14768.166021	-0.093478	0.561837	0.002351	83.129532	72.986427	107.320053	0.107327	0.000000	-0.332701	0.000000	0.000000	0.000000	-0.039734	-0.158245	0.061387	0.000000	0.000000	4.000000	39.000000	1.000000
14768.169354	-0.093478	0.561837	0.002351	83.086159	73.199463	107.324570	0.107327	0.000000	-0.332701	0.000000	0.000000	0.000000	-0.039734	-0.158245	0.061387	0.000000	0.000000	4.000000	39.000000	1.000000
14768.172688	-0.093606	0.561317	0.002532	83.086159	73.199463	107.324570	0.107327	0.000000	-0.332701	0.000000	0.000000	0.000000	-0.038312	-0.155909	0.054266	0.000000	0.000000	4.000000	39.000000	1.000000
14768.176021	-0.093606	0.561317	0.002532	83.086159	73.199463	107.324570	0.107327	0.000000	-0.332701	0.000000	0.000000	0.000000	-0.038312	-0.155909	0.054266	0.000000	0.000000	4.000000	39.000000	1.000000
14768.179354	-0.093606	0.561317	0.002532	83.021637	73.526237	107.461357	0.126603	0.000000	-0.319694	0.000000	0.000000	0.000000	-0.038312	-0.155909	0.054266	0.000000	0.000000	4.000000	39.000000	1.000000
14768.182688	-0.093606	0.561317	0.002532	83.021637	73.526237	107.461357	0.126603	0.000000	-0.319694	0.000000	0.000000	0.000000	-0.038312	-0.155909	0.054266	0.000000	0.000000	4.000000	39.000000	1.000000
14768.186021	-0.093760	0.560789	0.002731	83.021637	73.526237	107.461357	0.126603	0.000000	-0.319694	0.000000	0.000000	0.000000	-0.046260	-0.158460	0.059682	0.000000	0.000000	4.000000	39.000000	1.000000
14768.189354	-0.093760	0.560789	0.002731	82.933395	73.878395	107.872032	0.126603	0.000000	-0.319694	0.000000	0.000000	0.000000	-0.046260	-0.158460	0.059682	0.000000	0.000000	4.000000	39.000000	1.000000
14768.192688	-0.093888	0.560269	0.002911	82.933395	73.878395	107.872032	0.126603	0.000000	-0.319694	0.000000	0.000000	0.000000	-0.038288	-0.156111	0.053900	0.000000	0.000000	4.000000	39.000000	1.000000
14768.196021	-0.093888	0.560269	0.002911	82.933395	73.878395	107.872032	0.126603	0.000000	-0.319694	0.000000	0.000000	0.000000	-0.038288	-0.156111	0.053900	0.000000	0.000000	4.000000	39.000000	1.000000
14768.199354	-0.093888	0.560269	0.002911	82.838509	74.220016	108.324127	0.145533	0.000000	-0.305602	0.000000	0.000000	0.000000	-0.038288	-0.156111	0.053900	0.000000	0.000000	4.000000	39.000000	1.000000
14768.202688	-0.093888	0.560269	0.002911	82.838509	74.220016	108.324127	0.145533	0.000000	-0.305602	0.000000	0.000000	0.000000	-0.038288	-0.156111	0.053900	0.000000	0.000000	4.000000	39.000000	1.000000
14768.206021	-0.094019	0.559765	0.003107	82.838509	74.220016	108.324127	0.145533	0.000000	-0.305602	0.000000	0.000000	0.000000	-0.039352	-0.150995	0.058997	0.000000	0.000000	4.000000	39.000000	1.000000
14768.209354	-0.094019	0.559765	0.003107	82.744522	74.505341	108.723236	0.145533	0.000000	-0.305602	0.000000	0.000000	0.000000	-0.039352	-0.150995	0.058997	0.000000	0.000000	4.000000	39.000000	1.000000
14768.212688	-0.094126	0.559313	0.003297	82.744522	74.505341	108.723236	0.145533	0.000000	-0.305602	0.000000	0.000000	0.000000	-0.032116	-0.135723	0.056888	0.000000	0.000000	4.000000	39.000000	1.000000
14768.216021	-0.094126	0.559313	0.003297	82.744522	74.505341	108.723236	0.145533	0.000000	-0.305602	0.000000	0.000000	0.000000	-0.032116	-0.135723	0.056888	0.000000	0.000000	4.000000	39.000000	1.000000
14768.219354	-0.094126	0.559313	0.003297	82.651451	74.754860	109.073715	0.164848	0.000000	-0.293691	0.000000	0.000000	0.000000	-0.032116	-0.135723	0.056888	0.000000	0.000000	4.000000	39.000000	1.000000
14768.222688	-0.094126	0.559313	0.003297	82.651451	74.754860	109.073715	0.164848	0.000000	-0.293691	0.000000	0.000000	0.000000	-0.032116	-0.135723	0.056888	0.000000	0.000000	4.000000	39.000000	1.000000
14768.226021	-0.094219	0.558895	0.003526	82.651451	74.754860	109.073715	0.164848	0.000000	-0.293691	0.000000	0.000000	0.000000	-0.027705	-0.125393	0.068665	0.000000	0.000000	4.000000	39.000000	1.000000
14768.229354	-0.094219	0.558895	0.003526	82.570381	74.994553	109.397636	0.164848	0.000000	-0.293691	0.000000	0.000000	0.000000	-0.027705	-0.125393	0.068665	0.000000	0.000000	4.000000	39.000000	1.000000
14768.232688	-0.094219	0.558895	0.003526	82.570381	74.994553	109.397636	0.164848	0.000000	-0.293691	0.000000	0.000000	0.000000	-0.027705	-0.125393	0.068665	0.000000	0.000000	4.000000	39.000000	1.000000
14768.236021	-0.094219	0.558895	0.003526	82.570381	74.994553	109.397636	0.164848	0.000000	-0.293691	0.000000	0.000000	0.000000	-0.027705	-0.125393	0.068665	0.000000	0.000000	4.000000	39.000000	1.000000
14768.239354	-0.094361	0.558221	0.004000	82.524094	75.202141	109.644279	0.176292	0.000000	-0.289074	0.000000	0.000000	0.000000	-0.042755	-0.202140	0.142145	0.000000	0.000000	4.000000	39.000000	1.000000
14768.242688	-0.094361	0.558221	0.004000	82.524094	75.202141	109.644279	0.176292	0.000000	-0.289074	0.000000	0.000000	0.000000	-0.000000	-0.000008	-0.000000	0.000000	0.000000	4.000000	39.000000	1.000000
14768.246021	-0.094361	0.558221	0.004000	82.524094	75.202141	109.644279	0.176292	0.000000	-0.289074	0.000000	0.000000	0.000000	-0.000000	-0.000008	-0.000000	0.000000	0.000000	4.000000	39.000000	1.000000
14768.249354	-0.094361	0.558221	0.004000	82.514290	75.385567	109.825104	0.199982	0.000000	-0.281948	0.000000	0.000000	0.000000	-0.000000	-0.000008	-0.000000	0.000000	0.000000	4.000000	39.000000	1.000000
14768.252688	-0.094361	0.558221	0.004000	82.514290	75.385567	109.825104	0.199982	0.000000	-0.281948	0.000000	0.000000	0.000000	-0.000000	-0.000008	-0.000000	0.000000	0.000000	4.000000	39.000000	1.000000
14768.256021	-0.094408	0.557948	0.004227	82.514290	75.385567	109.825104	0.199982	0.000000	-0.281948	0.000000	0.000000	0.000000	-0.013964	-0.081948	0.068256	0.000000	0.000000	4.000000	39.000000	1.000000
14768.259354	-0.094408	0.557948	0.004227	82.515388	75.552086	109.977104	0.199982	0.000000	-0.281948	0.000000	0.000000	0.000000	-0.013964	-0.081948	0.068256	0.000000	0.000000	4.000000	39.000000	1.000000
14768.262688	-0.094408	0.557948	0.004227	82.515388	75.552086	109.977104	0.199982	0.000000	-0.281948	0.000000	0.000000	0.000000	-0.013964	-0.081948	0.068256	0.000000	0.000000	4.000000	39.000000	1.000000
14768.266021	-0.094408	0.557948	0.004227	82.515388	75.552086	109.977104	0.199982	0.000000	-0.281948	0.000000	0.000000	0.000000	-0.013964	-0.081948	0.068256	0.000000	0.000000	4.000000	39.000000	1.000000
14768.269354	-0.094459	0.557555	0.004590	82.516144	75.673767	110.097092	0.211358	0.000000	-0.279620	0.000000	0.000000	0.000000	-0.015435	-0.117863	0.108928	0.000000	0.000000	4.000000	39.000000	1.000000
14768.272688	-0.094459	0.557555	0.004590	82.516144	75.673767	110.097092	0.211358	0.000000	-0.279620	0.000000	0.000000	0.000000	-0.015435	-0.117863	0.108928	0.000000	0.000000	4.000000	39.000000	1.000000
14768.276021	-0.094459	0.557555	0.004590	82.516144	75.673767	110.097092	0.211358	0.000000	-0.279620	0.000000	0.000000	0.000000	-0.015435	-0.117863	0.108928	0.000000	0.000000	4.000000	39.000000	1.000000
14768.279354	-0.094459	0.557555	0.004590	82.516457	75.721375	110.137131	0.229513	0.000000	-0.277048	0.000000	0.000000	0.000000	-0.015435	-0.117863	0.108928	0.000000	0.000000	4.000000	39.000000	1.000000
14768.282688	-0.094486	0.557436	0.004721	82.516457	75.721375	110.137131	0.229513	0.000000	-0.277048	0.000000	0.000000	0.000000	-0.008053	-0.035877	0.039368	0.000000	0.000000	4.000000	39.000000	1.000000
14768.286021	-0.094486	0.557436	0.004721	82.516457	75.721375	110.137131	0.229513	0.000000	-0.277048	0.000000	0.000000	0.000000	-0.008053	-0.035877	0.039368	0.000000	0.000000	4.000000	39.000000	1.000000
14768.289354	-0.094486	0.557436	0.004721	82.516747	75.771729	110.185173	0.236075	0.000000	-0.275706	0.000000	0.000000	0.000000	-0.008053	-0.035877	0.039368	0.000000	0.000000	4.000000	39.000000	1.000000
14768.292688	-0.094486	0.557436	0.004721	82.516747	75.771729	110.185173	0.236075	0.000000	-0.275706	0.000000	0.000000	0.000000	-0.008053	-0.035877	0.039368	0.000000	0.000000	4.000000	39.000000	1.000000
14768.296021	-0.094489	0.557368	0.004846	82.516747	75.771729	110.185173	0.236075	0.000000	-0.275706	0.000000	0.000000	0.000000	-0.000812	-0.020441	0.037487	0.000000	0.000000	4.000000	39.000000	1.000000
14768.299354	-0.094489	0.557368	0.004846	82.516960	75.756737	110.167610	0.236075	0.000000	-0.275706	0.000000	0.000000	0.000000	-0.000812	-0.020441	0.037487	0.000000	0.000000	4.000000	39.000000	1.000000
14768.302688	-0.094489	0.557368	0.004846	82.516960	75.756737	110.167610	0.236075	0.000000	-0.275706	0.000000	0.000000	0.000000	-0.000812	-0.020441	0.037487	0.000000	0.000000	4.000000	39.000000	1.000000
14768.306021	-0.094489	0.557368	0.004846	82.516960	75.756737	110.167610	0.236075	0.000000	-0.275706	0.000000	0.000000	0.000000	-0.000812	-0.020441	0.037487	0.000000	0.000000	4.000000	39.000000	1.000000
14768.309354	-0.094485	0.557343	0.005052	82.516800	75.735657	110.135635	0.242322	0.000000	-0.275570	0.000000	0.000000	0.000000	0.001111	-0.007419	0.061625	0.000000	0.000000	4.000000	39.000000	1.000000
14768.312688	-0.094485	0.557343	0.005052	82.516800	75.735657	110.135635	0.242322	0.000000	-0.275570	0.000000	0.000000	0.000000	0.001111	-0.007419	0.061625	0.000000	0.000000	4.000000	39.000000	1.000000
14768.316021	-0.094485	0.557343	0.005052	82.516800	75.735657	110.135635	0.242322	0.000000	-0.275570	0.000000	0.000000	0.000000	0.001111	-0.007419	0.061625	0.000000	0.000000	4.000000	39.000000	1.000000
14768.319354	-0.094485	0.557343	0.005052	82.516380	75.666985	110.063622	0.252593	0.000000	-0.275756	0.000000	0.000000	0.000000	0.001111	-0.007419	0.061625	0.000000	0.000000	4.000000	39.000000	1.000000
14768.322688	-0.094475	0.557369	0.005115	82.516380	75.666985	110.063622	0.252593	0.000000	-0.275756	0.000000	0.000000	0.000000	0.003008	0.007839	0.018845	0.000000	0.000000	4.000000	39.000000	1.000000
14768.326021	-0.094475	0.557369	0.005115	82.516380	75.666985	110.063622	0.252593	0.000000	-0.275756	0.000000	0.000000	0.000000	0.003008	0.007839	0.018845	0.000000	0.000000	4.000000	39.000000	1.000000
14768.329354	-0.094475	0.557369	0.005115	82.515884	75.595566	109.991585	0.255734	0.000000	-0.276257	0.000000	0.000000	0.000000	0.003008	0.007839	0.018845	0.000000	0.000000	4.000000	39.000000	1.000000
14768.332688	-0.094475	0.557369	0.005115	82.515884	75.595566	109.991585	0.255734	0.000000	-0.276257	0.000000	0.000000	0.000000	0.003008	0.007839	0.018845	0.000000	0.000000	4.000000	39.000000	1.000000
14768.336021	-0.094464	0.557421	0.005172	82.515884	75.595566	109.991585	0.255734	0.000000	-0.276257	0.000000	0.000000	0.000000	0.003337	0.015571	0.017234	0.000000	0.000000	4.000000	39.000000	1.000000
14768.339354	-0.094464	0.557421	0.005172	82.515442	75.526917	109.919609	0.255734	0.000000	-0.276257	0.000000	0.000000	0.000000	0.003337	0.015571	0.017234	0.000000	0.000000	4.000000	39.000000	1.000000
14768.342688	-0.094464	0.557421	0.005172	82.515442	75.526917	109.919609	0.255734	0.000000	-0.276257	0.000000	0.000000	0.000000	0.003337	0.015571	0.017234	0.000000	0.000000	4.000000	39.000000	1.000000
14768.346021	-0.094464	0.557421	0.005172	82.515442	75.526917	109.919609	0.255734	0.000000	-0.276257	0.000000	0.000000	0.000000	0.003337	0.015571	0.017234	0.000000	0.000000	4.000000	39.000000	1.000000
14768.349354	-0.094484	0.557550	0.005273	82.514755	75.431709	109.823593	0.258606	0.000000	-0.276813	0.000000	0.000000	0.000000	-0.006162	0.038870	0.030159	0.000000	0.000000	4.000000	39.000000	1.000000
14768.352688	-0.094484	0.557550	0.005273	82.514755	75.431709	109.823593	0.258606	0.000000	-0.276813	0.000000	0.000000	0.000000	-0.006162	0.038870	0.030159	0.000000	0.000000	4.000000	39.000000	1.000000
14768.356021	-0.094484	0.557550	0.005273	82.514755	75.431709	109.823593	0.258606	0.000000	-0.276813	0.000000	0.000000	0.000000	-0.006162	0.038870	0.030159	0.000000	0.000000	4.000000	39.000000	1.000000
14768.359354	-0.094484	0.557550	0.005273	82.514313	75.360397	109.751648	0.263633	0.000000	-0.275786	0.000000	0.000000	0.000000	-0.006162	0.038870	0.030159	0.000000	0.000000	4.000000	39.000000	1.000000
14768.362688	-0.094486	0.557619	0.005280	82.514313	75.360397	109.751648	0.263633	0.000000	-0.275786	0.000000	0.000000	0.000000	-0.000423	0.020668	0.002070	0.000000	0.000000	4.000000	39.000000	1.000000
14768.366021	-0.094486	0.557619	0.005280	82.514313	75.360397	109.751648	0.263633	0.000000	-0.275786	0.000000	0.000000	0.000000	-0.000423	0.020668	0.002070	0.000000	0.000000	4.000000	39.000000	1.000000
14768.369354	-0.094486	0.557619	0.005280	82.513763	75.286270	109.679634	0.263978	0.000000	-0.275716	0.000000	0.000000	0.000000	-0.000423	0.020668	0.002070	0.000000	0.000000	4.000000	39.000000	1.000000
14768.372688	-0.094486	0.557619	0.005280	82.513763	75.286270	109.679634	0.263978	0.000000	-0.275716	0.000000	0.000000	0.000000	-0.000423	0.020668	0.002070	0.000000	0.000000	4.000000	39.000000	1.000000
14768.376021	-0.094509	0.557688	0.005282	82.513763	75.286270	109.679634	0.263978	0.000000	-0.275716	0.000000	0.000000	0.000000	-0.007009	0.020651	0.000721	0.000000	0.000000	4.000000	39.000000	1.000000
14768.379354	-0.094509	0.557688	0.005282	82.513634	75.262550	109.655701	0.263978	0.000000	-0.275716	0.000000	0.000000	0.000000	-0.007009	0.020651	0.000721	0.000000	0.000000	4.000000	39.000000	1.000000
14768.382688	-0.094509	0.557688	0.005282	82.513634	75.262550	109.655701	0.263978	0.000000	-0.275716	0.000000	0.000000	0.000000	-0.007009	0.020651	0.000721	0.000000	0.000000	4.000000	39.000000	1.000000
14768.386021	-0.094509	0.557688	0.005282	82.513634	75.262550	109.655701	0.263978	0.000000	-0.275716	0.000000	0.000000	0.000000	-0.007009	0.020651	0.000721	0.000000	0.000000	4.000000	39.000000	1.000000
14768.389354	-0.094519	0.557757	0.005221	82.513443	75.236046	109.631714	0.264098	0.000000	-0.274547	0.000000	0.000000	0.000000	-0.003101	0.020561	-0.018387	0.000000	0.000000	4.000000	39.000000	1.000000
14768.392688	-0.094519	0.557757	0.005221	82.513443	75.236046	109.631714	0.264098	0.000000	-0.274547	0.000000	0.000000	0.000000	-0.003101	0.020561	-0.018387	0.000000	0.000000	4.000000	39.000000	1.000000
14768.396021	-0.094519	0.557757	0.005221	82.513443	75.236046	109.631714	0.264098	0.000000	-0.274547	0.000000	0.000000	0.000000	-0.003101	0.020561	-0.018387	0.000000	0.000000	4.000000	39.000000	1.000000
14768.399354	-0.094519	0.557757	0.005221	82.513206	75.209473	109.607666	0.261034	0.000000	-0.274031	0.000000	0.000000	0.000000	-0.003101	0.020561	-0.018387	0.000000	0.000000	4.000000	39.000000	1.000000
14768.402688	-0.094536	0.557791	0.005188	82.513206	75.209473	109.607666	0.261034	0.000000	-0.274031	0.000000	0.000000	0.000000	-0.004844	0.010270	-0.009868	0.000000	0.000000	4.000000	39.000000	1.000000
14768.406021	-0.094536	0.557791	0.005188	82.513206	75.209473	109.607666	0.261034	0.000000	-0.274031	0.000000	0.000000	0.000000	-0.004844	0.010270	-0.009868	0.000000	0.000000	4.000000	39.000000	1.000000
14768.409354	-0.094536	0.557791	0.005188	82.513206	75.209473	109.607666	0.259389	0.000000	-0.273224	0.000000	0.000000	0.000000	-0.004844	0.010270	-0.009868	0.000000	0.000000	4.000000	39.000000	1.000000
14768.412688	-0.094536	0.557791	0.005188	82.513206	75.209473	109.607666	0.259389	0.000000	-0.273224	0.000000	0.000000	0.000000	-0.004844	0.010270	-0.009868	0.000000	0.000000	4.000000	39.000000	1.000000
14768.416021	-0.094531	0.557799	0.005165	82.513206	75.209473	109.607666	0.259389	0.000000	-0.273224	0.000000	0.000000	0.000000	0.001412	0.002551	-0.006906	0.000000	0.000000	4.000000	39.000000	1.000000
14768.419354	-0.094531	0.557799	0.005165	82.513420	75.235977	109.623680	0.259389	0.000000	-0.273224	0.000000	0.000000	0.000000	0.001412	0.002551	-0.006906	0.000000	0.000000	4.000000	39.000000	1.000000
14768.422688	-0.094531	0.557799	0.005165	82.513420	75.235977	109.623680	0.259389	0.000000	-0.273224	0.000000	0.000000	0.000000	0.001412	0.002551	-0.006906	0.000000	0.000000	4.000000	39.000000	1.000000
14768.426021	-0.094531	0.557799	0.005165	82.513420	75.235977	109.623680	0.259389	0.000000	-0.273224	0.000000	0.000000	0.000000	0.001412	0.002551	-0.006906	0.000000	0.000000	4.000000	39.000000	1.000000
14768.429354	-0.094475	0.557773	0.005115	82.513603	75.262489	109.647675	0.258238	0.000000	-0.273459	0.000000	0.000000	0.000000	0.016742	-0.007861	-0.014799	0.000000	0.000000	4.000000	39.000000	1.000000
14768.432688	-0.094475	0.557773	0.005115	82.513603	75.262489	109.647675	0.258238	0.000000	-0.273459	0.000000	0.000000	0.000000	0.016742	-0.007861	-0.014799	0.000000	0.000000	4.000000	39.000000	1.000000
14768.436021	-0.094475	0.557773	0.005115	82.513603	75.262489	109.647675	0.258238	0.000000	-0.273459	0.000000	0.000000	0.000000	0.016742	-0.007861	-0.014799	0.000000	0.000000	4.000000	39.000000	1.000000
14768.439354	-0.094475	0.557773	0.005115	82.513763	75.288979	109.671646	0.255771	0.000000	-0.276249	0.000000	0.000000	0.000000	0.016742	-0.007861	-0.014799	0.000000	0.000000	4.000000	39.000000	1.000000
14768.442688	-0.094449	0.557756	0.005102	82.513763	75.288979	109.671646	0.255771	0.000000	-0.276249	0.000000	0.000000	0.000000	0.007666	-0.005175	-0.003947	0.000000	0.000000	4.000000	39.000000	1.000000
14768.446021	-0.094449	0.557756	0.005102	82.513763	75.288979	109.671646	0.255771	0.000000	-0.276249	0.000000	0.000000	0.000000	0.007666	-0.005175	-0.003947	0.000000	0.000000	4.000000	39.000000	1.000000
14768.449354	-0.094449	0.557756	0.005102	82.514099	75.339294	109.719650	0.255114	0.000000	-0.277527	0.000000	0.000000	0.000000	0.007666	-0.005175	-0.003947	0.000000	0.000000	4.000000	39.000000	1.000000
14768.452688	-0.094449	0.557756	0.005102	82.514099	75.339294	109.719650	0.255114	0.000000	-0.277527	0.000000	0.000000	0.000000	0.007666	-0.005175	-0.003947	0.000000	0.000000	4.000000	39.000000	1.000000
14768.456021	-0.094425	0.557713	0.005094	82.514099	75.339294	109.719650	0.255114	0.000000	-0.277527	0.000000	0.000000	0.000000	0.007333	-0.012935	-0.002333	0.000000	0.000000	4.000000	39.000000	1.000000
14768.459354	-0.094425	0.557713	0.005094	82.514473	75.389610	109.767654	0.255114	0.000000	-0.277527	0.000000	0.000000	0.000000	0.007333	-0.012935	-0.002333	0.000000	0.000000	4.000000	39.000000	1.000000
14768.462688	-0.094425	0.557713	0.005094	82.514473	75.389610	109.767654	0.255114	0.000000	-0.277527	0.000000	0.000000	0.000000	0.007333	-0.012935	-0.002333	0.000000	0.000000	4.000000	39.000000	1.000000
14768.466021	-0.094425	0.557713	0.005094	82.514473	75.389610	109.767654	0.255114	0.000000	-0.277527	0.000000	0.000000	0.000000	0.007333	-0.012935	-0.002333	0.000000	0.000000	4.000000	39.000000	1.000000
14768.469354	-0.094387	0.557584	0.005130	82.514946	75.463669	109.839600	0.254725	0.000000	-0.278749	0.000000	0.000000	0.000000	0.011521	-0.038678	0.010754	0.000000	0.000000	4.000000	39.000000	1.000000
14768.472688	-0.094387	0.557584	0.005130	82.514946	75.463669	109.839600	0.254725	0.000000	-0.278749	0.000000	0.000000	0.000000	0.011521	-0.038678	0.010754	0.000000	0.000000	4.000000	39.000000	1.000000
14768.476021	-0.094387	0.557584	0.005130	82.514946	75.463669	109.839600	0.254725	0.000000	-0.278749	0.000000	0.000000	0.000000	0.011521	-0.038678	0.010754	0.000000	0.000000	4.000000	39.000000	1.000000
14768.479354	-0.094387	0.557584	0.005130	82.513969	75.560509	109.936218	0.256517	0.000000	-0.280669	0.000000	0.000000	0.000000	0.011521	-0.038678	0.010754	0.000000	0.000000	4.000000	39.000000	1.000000
14768.482688	-0.094365	0.557464	0.005139	82.513969	75.560509	109.936218	0.256517	0.000000	-0.280669	0.000000	0.000000	0.000000	0.006350	-0.036128	0.002493	0.000000	0.000000	4.000000	39.000000	1.000000
14768.486021	-0.094365	0.557464	0.005139	82.513969	75.560509	109.936218	0.256517	0.000000	-0.280669	0.000000	0.000000	0.000000	0.006350	-0.036128	0.002493	0.000000	0.000000	4.000000	39.000000	1.000000
14768.489354	-0.094365	0.557464	0.005139	82.513161	75.681122	110.056816	0.256933	0.000000	-0.281728	0.000000	0.000000	0.000000	0.006350	-0.036128	0.002493	0.000000	0.000000	4.000000	39.000000	1.000000
14768.492688	-0.094365	0.557464	0.005139	82.513161	75.681122	110.056816	0.256933	0.000000	-0.281728	0.000000	0.000000	0.000000	0.006350	-0.036128	0.002493	0.000000	0.000000	4.000000	39.000000	1.000000
14768.496021	-0.094349	0.557335	0.005170	82.513161	75.681122	110.056816	0.256933	0.000000	-0.281728	0.000000	0.000000	0.000000	0.004941	-0.038679	0.009389	0.000000	0.000000	4.000000	39.000000	1.000000
14768.499354	-0.094349	0.557335	0.005170	82.507599	75.824814	110.203003	0.256933	0.000000	-0.281728	0.000000	0.000000	0.000000	0.004941	-0.038679	0.009389	0.000000	0.000000	4.000000	39.000000	1.000000
14768.502688	-0.094315	0.557197	0.005229	82.507599	75.824814	110.203003	0.256933	0.000000	-0.281728	0.000000	0.000000	0.000000	0.010123	-0.041219	0.017626	0.000000	0.000000	4.000000	39.000000	1.000000
14768.506021	-0.094315	0.557197	0.005229	82.507599	75.824814	110.203003	0.256933	0.000000	-0.281728	0.000000	0.000000	0.000000	0.010123	-0.041219	0.017626	0.000000	0.000000	4.000000	39.000000	1.000000
14768.509354	-0.094315	0.557197	0.005229	82.505272	75.968002	110.348053	0.261435	0.000000	-0.284238	0.000000	0.000000	0.000000	0.010123	-0.041219	0.017626	0.000000	0.000000	4.000000	39.000000	1.000000
14768.512688	-0.094315	0.557197	0.005229	82.505272	75.968002	110.348053	0.261435	0.000000	-0.284238	0.000000	0.000000	0.000000	0.010123	-0.041219	0.017626	0.000000	0.000000	4.000000	39.000000	1.000000
14768.516021	-0.094279	0.557017	0.005275	82.505272	75.968002	110.348053	0.261435	0.000000	-0.284238	0.000000	0.000000	0.000000	0.010881	-0.054146	0.013917	0.000000	0.000000	4.000000	39.000000	1.000000
14768.519354	-0.094279	0.557017	0.005275	82.506340	76.163635	110.539879	0.261435	0.000000	-0.284238	0.000000	0.000000	0.000000	0.010881	-0.054146	0.013917	0.000000	0.000000	4.000000	39.000000	1.000000
14768.522688	-0.094279	0.557017	0.005275	82.506340	76.163635	110.539879	0.261435	0.000000	-0.284238	0.000000	0.000000	0.000000	0.010881	-0.054146	0.013917	0.000000	0.000000	4.000000	39.000000	1.000000
14768.526021	-0.094279	0.557017	0.005275	82.506340	76.163635	110.539879	0.261435	0.000000	-0.284238	0.000000	0.000000	0.000000	0.010881	-0.054146	0.013917	0.000000	0.000000	4.000000	39.000000	1.000000
14768.529354	-0.094263	0.556561	0.005421	82.505821	76.379112	110.756165	0.263755	0.000000	-0.286052	0.000000	0.000000	0.000000	0.004818	-0.136635	0.043679	0.000000	0.000000	4.000000	39.000000	1.000000
14768.532688	-0.094263	0.556561	0.005421	82.505821	76.379112	110.756165	0.263755	0.000000	-0.286052	0.000000	0.000000	0.000000	-0.000001	-0.000003	0.000000	0.000000	0.000000	4.000000	39.000000	1.000000
14768.536021	-0.094263	0.556561	0.005421	82.505821	76.379112	110.756165	0.263755	0.000000	-0.286052	0.000000	0.000000	0.000000	-0.000001	-0.000003	0.000000	0.000000	0.000000	4.000000	39.000000	1.000000
14768.539354	-0.094263	0.556561	0.005421	82.502182	76.639565	111.021187	0.271034	0.000000	-0.286855	0.000000	0.000000	0.000000	-0.000001	-0.000003	0.000000	0.000000	0.000000	4.000000	39.000000	1.000000
14768.542688	-0.094263	0.556561	0.005421	82.502182	76.639565	111.021187	0.271034	0.000000	-0.286855	0.000000	0.000000	0.000000	-0.000001	-0.000003	0.000000	0.000000	0.000000	4.000000	39.000000	1.000000
14768.546021	-0.094258	0.556269	0.005507	82.502182	76.639565	111.021187	0.271034	0.000000	-0.286855	0.000000	0.000000	0.000000	0.001613	-0.087692	0.025770	0.000000	0.000000	4.000000	39.000000	1.000000
14768.549354	-0.094258	0.556269	0.005507	82.487175	76.866776	111.264503	0.271034	0.000000	-0.286855	0.000000	0.000000	0.000000	0.001613	-0.087692	0.025770	0.000000	0.000000	4.000000	39.000000	1.000000
14768.552688	-0.094258	0.556269	0.005507	82.487175	76.866776	111.264503	0.271034	0.000000	-0.286855	0.000000	0.000000	0.000000	0.001613	-0.087692	0.025770	0.000000	0.000000	4.000000	39.000000	1.000000
14768.556021	-0.094258	0.556269	0.005507	82.487175	76.866776	111.264503	0.271034	0.000000	-0.286855	0.000000	0.000000	0.000000	0.001613	-0.087692	0.025770	0.000000	0.000000	4.000000	39.000000	1.000000
14768.559354	-0.094284	0.555633	0.005748	82.468941	77.134758	111.555107	0.275329	0.000000	-0.287124	0.000000	0.000000	0.000000	-0.007863	-0.190889	0.072308	0.000000	0.000000	4.000000	39.000000	1.000000
14768.562688	-0.094284	0.555633	0.005748	82.468941	77.134758	111.555107	0.275329	0.000000	-0.287124	0.000000	0.000000	0.000000	-0.007863	-0.190889	0.072308	0.000000	0.000000	4.000000	39.000000	1.000000
14768.566021	-0.094284	0.555633	0.005748	82.468941	77.134758	111.555107	0.275329	0.000000	-0.287124	0.000000	0.000000	0.000000	-0.007863	-0.190889	0.072308	0.000000	0.000000	4.000000	39.000000	1.000000
14768.569354	-0.094284	0.555633	0.005748	82.450699	77.427780	111.868240	0.287381	0.000000	-0.285813	0.000000	0.000000	0.000000	-0.007863	-0.190889	0.072308	0.000000	0.000000	4.000000	39.000000	1.000000
14768.572688	-0.094293	0.555289	0.005907	82.450699	77.427780	111.868240	0.287381	0.000000	-0.285813	0.000000	0.000000	0.000000	-0.002879	-0.103240	0.047859	0.000000	0.000000	4.000000	39.000000	1.000000
14768.576021	-0.094293	0.555289	0.005907	82.450699	77.427780	111.868240	0.287381	0.000000	-0.285813	0.000000	0.000000	0.000000	-0.002879	-0.103240	0.047859	0.000000	0.000000	4.000000	39.000000	1.000000
14768.579354	-0.094293	0.555289	0.005907	82.436905	77.721085	112.179359	0.295357	0.000000	-0.285333	0.000000	0.000000	0.000000	-0.002879	-0.103240	0.047859	0.000000	0.000000	4.000000	39.000000	1.000000
14768.582688	-0.094293	0.555289	0.005907	82.436905	77.721085	112.179359	0.295357	0.000000	-0.285333	0.000000	0.000000	0.000000	-0.002879	-0.103240	0.047859	0.000000	0.000000	4.000000	39.000000	1.000000
14768.586021	-0.094331	0.554910	0.006090	82.436905	77.721085	112.179359	0.295357	0.000000	-0.285333	0.000000	0.000000	0.000000	-0.011179	-0.113629	0.054902	0.000000	0.000000	4.000000	39.000000	1.000000
14768.589354	-0.094331	0.554910	0.006090	82.427856	78.044365	112.512886	0.295357	0.000000	-0.285333	0.000000	0.000000	0.000000	-0.011179	-0.113629	0.054902	0.000000	0.000000	4.000000	39.000000	1.000000
14768.592688	-0.094331	0.554910	0.006090	82.427856	78.044365	112.512886	0.295357	0.000000	-0.285333	0.000000	0.000000	0.000000	-0.011179	-0.113629	0.054902	0.000000	0.000000	4.000000	39.000000	1.000000
14768.596021	-0.094331	0.554910	0.006090	82.427856	78.044365	112.512886	0.295357	0.000000	-0.285333	0.000000	0.000000	0.000000	-0.011179	-0.113629	0.054902	0.000000	0.000000	4.000000	39.000000	1.000000
14768.599354	-0.094408	0.554074	0.006471	82.423271	78.366310	112.845505	0.304507	0.000000	-0.283470	0.000000	0.000000	0.000000	-0.023253	-0.250737	0.114199	0.000000	0.000000	4.000000	39.000000	1.000000
14768.602688	-0.094408	0.554074	0.006471	82.423271	78.366310	112.845505	0.304507	0.000000	-0.283470	0.000000	0.000000	0.000000	-0.000000	-0.000004	-0.000000	0.000000	0.000000	4.000000	39.000000	1.000000
14768.606021	-0.094408	0.554074	0.006471	82.423271	78.366310	112.845505	0.304507	0.000000	-0.283470	0.000000	0.000000	0.000000	-0.000000	-0.000004	-0.000000	0.000000	0.000000	4.000000	39.000000	1.000000
14768.609354	-0.094408	0.554074	0.006471	82.416878	78.712395	113.201416	0.323541	0.000000	-0.279595	0.000000	0.000000	0.000000	-0.000000	-0.000004	-0.000000	0.000000	0.000000	4.000000	39.000000	1.000000
14768.612688	-0.094408	0.554074	0.006471	82.416878	78.712395	113.201416	0.323541	0.000000	-0.279595	0.000000	0.000000	0.000000	-0.000000	-0.000004	-0.000000	0.000000	0.000000	4.000000	39.000000	1.000000
14768.616021	-0.094451	0.553660	0.006681	82.416878	78.712395	113.201416	0.323541	0.000000	-0.279595	0.000000	0.000000	0.000000	-0.012836	-0.124241	0.063042	0.000000	0.000000	4.000000	39.000000	1.000000
14768.619354	-0.094451	0.553660	0.006681	82.405449	79.029022	113.532730	0.323541	0.000000	-0.279595	0.000000	0.000000	0.000000	-0.012836	-0.124241	0.063042	0.000000	0.000000	4.000000	39.000000	1.000000
14768.622688	-0.094451	0.553660	0.006681	82.405449	79.029022	113.532730	0.323541	0.000000	-0.279595	0.000000	0.000000	0.000000	-0.012836	-0.124241	0.063042	0.000000	0.000000	4.000000	39.000000	1.000000
14768.626021	-0.094451	0.553660	0.006681	82.405449	79.029022	113.532730	0.323541	0.000000	-0.279595	0.000000	0.000000	0.000000	-0.012836	-0.124241	0.063042	0.000000	0.000000	4.000000	39.000000	1.000000
14768.629354	-0.094532	0.552839	0.007077	82.388977	79.338936	113.854416	0.334048	0.000000	-0.277455	0.000000	0.000000	0.000000	-0.024204	-0.246132	0.118876	0.000000	0.000000	4.000000	39.000000	1.000000
14768.632688	-0.094532	0.552839	0.007077	82.388977	79.338936	113.854416	0.334048	0.000000	-0.277455	0.000000	0.000000	0.000000	0.000001	0.000006	0.000000	0.000000	0.000000	4.000000	39.000000	1.000000
14768.636021	-0.094532	0.552839	0.007077	82.388977	79.338936	113.854416	0.334048	0.000000	-0.277455	0.000000	0.000000	0.000000	0.000001	0.000006	0.000000	0.000000	0.000000	4.000000	39.000000	1.000000
14768.639354	-0.094532	0.552839	0.007077	82.364525	79.591331	114.134560	0.353860	0.000000	-0.273421	0.000000	0.000000	0.000000	0.000001	0.000006	0.000000	0.000000	0.000000	4.000000	39.000000	1.000000
14768.642688	-0.094532	0.552839	0.007077	82.364525	79.591331	114.134560	0.353860	0.000000	-0.273421	0.000000	0.000000	0.000000	0.000001	0.000006	0.000000	0.000000	0.000000	4.000000	39.000000	1.000000
14768.646021	-0.094568	0.552459	0.007258	82.364525	79.591331	114.134560	0.353860	0.000000	-0.273421	0.000000	0.000000	0.000000	-0.011056	-0.114087	0.054310	0.000000	0.000000	4.000000	39.000000	1.000000
14768.649354	-0.094568	0.552459	0.007258	82.328796	79.825394	114.410912	0.353860	0.000000	-0.273421	0.000000	0.000000	0.000000	-0.011056	-0.114087	0.054310	0.000000	0.000000	4.000000	39.000000	1.000000
14768.652688	-0.094568	0.552459	0.007258	82.328796	79.825394	114.410912	0.353860	0.000000	-0.273421	0.000000	0.000000	0.000000	-0.011056	-0.114087	0.054310	0.000000	0.000000	4.000000	39.000000	1.000000
14768.656021	-0.094568	0.552459	0.007258	82.328796	79.825394	114.410912	0.353860	0.000000	-0.273421	0.000000	0.000000	0.000000	-0.011056	-0.114087	0.054310	0.000000	0.000000	4.000000	39.000000	1.000000
14768.659354	-0.094664	0.551818	0.007612	82.301071	80.023552	114.631844	0.362912	0.000000	-0.271578	0.000000	0.000000	0.000000	-0.028531	-0.192210	0.106273	0.000000	0.000000	4.000000	39.000000	1.000000
14768.662688	-0.094664	0.551818	0.007612	82.301071	80.023552	114.631844	0.362912	0.000000	-0.271578	0.000000	0.000000	0.000000	0.000001	-0.000003	-0.000000	0.000000	0.000000	4.000000	39.000000	1.000000
14768.666021	-0.094664	0.551818	0.007612	82.301071	80.023552	114.631844	0.362912	0.000000	-0.271578	0.000000	0.000000	0.000000	0.000001	-0.000003	-0.000000	0.000000	0.000000	4.000000	39.000000	1.000000
14768.669354	-0.094664	0.551818	0.007612	82.292351	80.218971	114.832314	0.380624	0.000000	-0.266823	0.000000	0.000000	0.000000	0.000001	-0.000003	-0.000000	0.000000	0.000000	4.000000	39.000000	1.000000
14768.672688	-0.094664	0.551818	0.007612	82.292351	80.218971	114.832314	0.380624	0.000000	-0.266823	0.000000	0.000000	0.000000	0.000001	-0.000003	-0.000000	0.000000	0.000000	4.000000	39.000000	1.000000
14768.676021	-0.094722	0.551558	0.007786	82.292351	80.218971	114.832314	0.380624	0.000000	-0.266823	0.000000	0.000000	0.000000	-0.017488	-0.078097	0.052008	0.000000	0.000000	4.000000	39.000000	1.000000
14768.679354	-0.094722	0.551558	0.007786	82.291763	80.357635	114.972237	0.380624	0.000000	-0.266823	0.000000	0.000000	0.000000	-0.017488	-0.078097	0.052008	0.000000	0.000000	4.000000	39.000000	1.000000
14768.682688	-0.094722	0.551558	0.007786	82.291763	80.357635	114.972237	0.380624	0.000000	-0.266823	0.000000	0.000000	0.000000	-0.017488	-0.078097	0.052008	0.000000	0.000000	4.000000	39.000000	1.000000
14768.686021	-0.094722	0.551558	0.007786	82.291763	80.357635	114.972237	0.380624	0.000000	-0.266823	0.000000	0.000000	0.000000	-0.017488	-0.078097	0.052008	0.000000	0.000000	4.000000	39.000000	1.000000
14768.689354	-0.094758	0.551185	0.008075	82.291237	80.475937	115.080917	0.389292	0.000000	-0.263908	0.000000	0.000000	0.000000	-0.010751	-0.112088	0.086656	0.000000	0.000000	4.000000	39.000000	1.000000
14768.692688	-0.094758	0.551185	0.008075	82.291237	80.475937	115.080917	0.389292	0.000000	-0.263908	0.000000	0.000000	0.000000	-0.010751	-0.112088	0.086656	0.000000	0.000000	4.000000	39.000000	1.000000
14768.696021	-0.094758	0.551185	0.008075	82.291237	80.475937	115.080917	0.389292	0.000000	-0.263908	0.000000	0.000000	0.000000	-0.010751	-0.112088	0.086656	0.000000	0.000000	4.000000	39.000000	1.000000
14768.699354	-0.094758	0.551185	0.008075	82.289421	80.522774	115.127129	0.403735	0.000000	-0.262117	0.000000	0.000000	0.000000	-0.010751	-0.112088	0.086656	0.000000	0.000000	4.000000	39.000000	1.000000
14768.702688	-0.094761	0.551088	0.008204	82.289421	80.522774	115.127129	0.403735	0.000000	-0.262117	0.000000	0.000000	0.000000	-0.000977	-0.028865	0.038692	0.000000	0.000000	4.000000	39.000000	1.000000
14768.706021	-0.094761	0.551088	0.008204	82.289421	80.522774	115.127129	0.403735	0.000000	-0.262117	0.000000	0.000000	0.000000	-0.000977	-0.028865	0.038692	0.000000	0.000000	4.000000	39.000000	1.000000
14768.709354	-0.094761	0.551088	0.008204	82.289299	80.548561	115.150406	0.410183	0.000000	-0.261954	0.000000	0.000000	0.000000	-0.000977	-0.028865	0.038692	0.000000	0.000000	4.000000	39.000000	1.000000
14768.712688	-0.094763	0.551018	0.008328	82.289299	80.548561	115.150406	0.410183	0.000000	-0.261954	0.000000	0.000000	0.000000	-0.000666	-0.021098	0.037178	0.000000	0.000000	4.000000	39.000000	1.000000
14768.716021	-0.094763	0.551018	0.008328	82.289299	80.548561	115.150406	0.410183	0.000000	-0.261954	0.000000	0.000000	0.000000	-0.000666	-0.021098	0.037178	0.000000	0.000000	4.000000	39.000000	1.000000
14768.719354	-0.094763	0.551018	0.008328	82.289421	80.522774	115.127129	0.416380	0.000000	-0.261843	0.000000	0.000000	0.000000	-0.000666	-0.021098	0.037178	0.000000	0.000000	4.000000	39.000000	1.000000
14768.722688	-0.094763	0.551018	0.008328	82.289421	80.522774	115.127129	0.416380	0.000000	-0.261843	0.000000	0.000000	0.000000	-0.000666	-0.021098	0.037178	0.000000	0.000000	4.000000	39.000000	1.000000
14768.726021	-0.094785	0.551000	0.008437	82.289421	80.522774	115.127129	0.416380	0.000000	-0.261843	0.000000	0.000000	0.000000	-0.006679	-0.005528	0.032811	0.000000	0.000000	4.000000	39.000000	1.000000
14768.729354	-0.094785	0.551000	0.008437	82.289627	80.476563	115.072517	0.416380	0.000000	-0.261843	0.000000	0.000000	0.000000	-0.006679	-0.005528	0.032811	0.000000	0.000000	4.000000	39.000000	1.000000
14768.732688	-0.094785	0.551000	0.008437	82.289627	80.476563	115.072517	0.416380	0.000000	-0.261843	0.000000	0.000000	0.000000	-0.006679	-0.005528	0.032811	0.000000	0.000000	4.000000	39.000000	1.000000
14768.736021	-0.094785	0.551000	0.008437	82.289627	80.476563	115.072517	0.416380	0.000000	-0.261843	0.000000	0.000000	0.000000	-0.006679	-0.005528	0.032811	0.000000	0.000000	4.000000	39.000000	1.000000
14768.739354	-0.094844	0.551049	0.008613	82.289932	80.407219	115.002548	0.421848	0.000000	-0.260730	0.000000	0.000000	0.000000	-0.017675	0.014975	0.052882	0.000000	0.000000	4.000000	39.000000	1.000000
14768.742688	-0.094844	0.551049	0.008613	82.289932	80.407219	115.002548	0.421848	0.000000	-0.260730	0.000000	0.000000	0.000000	-0.017675	0.014975	0.052882	0.000000	0.000000	4.000000	39.000000	1.000000
14768.746021	-0.094844	0.551049	0.008613	82.289932	80.407219	115.002548	0.421848	0.000000	-0.260730	0.000000	0.000000	0.000000	-0.017675	0.014975	0.052882	0.000000	0.000000	4.000000	39.000000	1.000000
14768.749354	-0.094844	0.551049	0.008613	82.290245	80.332443	114.932579	0.430662	0.000000	-0.257784	0.000000	0.000000	0.000000	-0.017675	0.014975	0.052882	0.000000	0.000000	4.000000	39.000000	1.000000
14768.752688	-0.094904	0.551092	0.008681	82.290245	80.332443	114.932579	0.430662	0.000000	-0.257784	0.000000	0.000000	0.000000	-0.017938	0.012734	0.020225	0.000000	0.000000	4.000000	39.000000	1.000000
14768.756021	-0.094904	0.551092	0.008681	82.290245	80.332443	114.932579	0.430662	0.000000	-0.257784	0.000000	0.000000	0.000000	-0.017938	0.012734	0.020225	0.000000	0.000000	4.000000	39.000000	1.000000
14768.759354	-0.094904	0.551092	0.008681	82.290543	80.260406	114.862625	0.434033	0.000000	-0.254794	0.000000	0.000000	0.000000	-0.017938	0.012734	0.020225	0.000000	0.000000	4.000000	39.000000	1.000000
14768.762688	-0.094904	0.551092	0.008681	82.290543	80.260406	114.862625	0.434033	0.000000	-0.254794	0.000000	0.000000	0.000000	-0.017938	0.012734	0.020225	0.000000	0.000000	4.000000	39.000000	1.000000
14768.766021	-0.094955	0.551152	0.008702	82.290543	80.260406	114.862625	0.434033	0.000000	-0.254794	0.000000	0.000000	0.000000	-0.015142	0.018039	0.006496	0.000000	0.000000	4.000000	39.000000	1.000000
14768.769354	-0.094955	0.551152	0.008702	82.290848	80.185646	114.792671	0.434033	0.000000	-0.254794	0.000000	0.000000	0.000000	-0.015142	0.018039	0.006496	0.000000	0.000000	4.000000	39.000000	1.000000
14768.772688	-0.094955	0.551152	0.008702	82.290848	80.185646	114.792671	0.434033	0.000000	-0.254794	0.000000	0.000000	0.000000	-0.015142	0.018039	0.006496	0.000000	0.000000	4.000000	39.000000	1.000000
14768.776021	-0.094955	0.551152	0.008702	82.290848	80.185646	114.792671	0.434033	0.000000	-0.254794	0.000000	0.000000	0.000000	-0.015142	0.018039	0.006496	0.000000	0.000000	4.000000	39.000000	1.000000
14768.779354	-0.095023	0.551316	0.008699	82.291206	80.087753	114.699379	0.435115	0.000000	-0.252271	0.000000	0.000000	0.000000	-0.020550	0.049215	-0.000904	0.000000	0.000000	4.000000	39.000000	1.000000
14768.782688	-0.095023	0.551316	0.008699	82.291206	80.087753	114.699379	0.435115	0.000000	-0.252271	0.000000	0.000000	0.000000	-0.020550	0.049215	-0.000904	0.000000	0.000000	4.000000	39.000000	1.000000
14768.786021	-0.095023	0.551316	0.008699	82.291206	80.087753	114.699379	0.435115	0.000000	-0.252271	0.000000	0.000000	0.000000	-0.020550	0.049215	-0.000904	0.000000	0.000000	4.000000	39.000000	1.000000
14768.789354	-0.095023	0.551316	0.008699	82.291588	79.989868	114.606079	0.434965	0.000000	-0.248846	0.000000	0.000000	0.000000	-0.020550	0.049215	-0.000904	0.000000	0.000000	4.000000	39.000000	1.000000
14768.792688	-0.095063	0.551420	0.008670	82.291588	79.989868	114.606079	0.434965	0.000000	-0.248846	0.000000	0.000000	0.000000	-0.012034	0.031188	-0.008756	0.000000	0.000000	4.000000	39.000000	1.000000
14768.796021	-0.095063	0.551420	0.008670	82.291588	79.989868	114.606079	0.434965	0.000000	-0.248846	0.000000	0.000000	0.000000	-0.012034	0.031188	-0.008756	0.000000	0.000000	4.000000	39.000000	1.000000
14768.799354	-0.095063	0.551420	0.008670	82.291794	79.917740	114.536049	0.433506	0.000000	-0.246840	0.000000	0.000000	0.000000	-0.012034	0.031188	-0.008756	0.000000	0.000000	4.000000	39.000000	1.000000
14768.802688	-0.095063	0.551420	0.008670	82.291794	79.917740	114.536049	0.433506	0.000000	-0.246840	0.000000	0.000000	0.000000	-0.012034	0.031188	-0.008756	0.000000	0.000000	4.000000	39.000000	1.000000
14768.806021	-0.095078	0.551507	0.008628	82.291794	79.917740	114.536049	0.433506	0.000000	-0.246840	0.000000	0.000000	0.000000	-0.004305	0.026041	-0.012759	0.000000	0.000000	4.000000	39.000000	1.000000
14768.809354	-0.095078	0.551507	0.008628	82.291641	79.865402	114.482925	0.433506	0.000000	-0.246840	0.000000	0.000000	0.000000	-0.004305	0.026041	-0.012759	0.000000	0.000000	4.000000	39.000000	1.000000
14768.812688	-0.095078	0.551507	0.008628	82.291641	79.865402	114.482925	0.433506	0.000000	-0.246840	0.000000	0.000000	0.000000	-0.004305	0.026041	-0.012759	0.000000	0.000000	4.000000	39.000000	1.000000
14768.816021	-0.095078	0.551507	0.008628	82.291641	79.865402	114.482925	0.433506	0.000000	-0.246840	0.000000	0.000000	0.000000	-0.004305	0.026041	-0.012759	0.000000	0.000000	4.000000	39.000000	1.000000
14768.819354	-0.095066	0.551697	0.008569	82.290291	79.794144	114.412712	0.431379	0.000000	-0.246122	0.000000	0.000000	0.000000	0.003566	0.057208	-0.017476	0.000000	0.000000	4.000000	39.000000	1.000000
14768.822688	-0.095066	0.551697	0.008569	82.290291	79.794144	114.412712	0.431379	0.000000	-0.246122	0.000000	0.000000	0.000000	0.003566	0.057208	-0.017476	0.000000	0.000000	4.000000	39.000000	1.000000
14768.826021	-0.095066	0.551697	0.008569	82.290291	79.794144	114.412712	0.431379	0.000000	-0.246122	0.000000	0.000000	0.000000	0.003566	0.057208	-0.017476	0.000000	0.000000	4.000000	39.000000	1.000000
14768.829354	-0.095066	0.551697	0.008569	82.287315	79.720917	114.342224	0.428466	0.000000	-0.246717	0.000000	0.000000	0.000000	0.003566	0.057208	-0.017476	0.000000	0.000000	4.000000	39.000000	1.000000
14768.832688	-0.095054	0.551767	0.008513	82.287315	79.720917	114.342224	0.428466	0.000000	-0.246717	0.000000	0.000000	0.000000	0.003422	0.020897	-0.016767	0.000000	1.000000	4.000000	39.000000	1.000000
14768.836021	-0.095054	0.551767	0.008513	82.287315	79.720917	114.342224	0.428466	0.000000	-0.246717	0.000000	0.000000	0.000000	0.003422	0.020897	-0.016767	0.000000	1.000000	4.000000	39.000000	1.000000
