# Supplementary material for: Haptic Guidance Needs to Be Intuitive Not Just Informative to Improve Human Motor Accuracy
Source: PLoS One. 2016 Mar 16;11(3):e0150912. doi: 10.1371/journal.pone.0150912 (PMC4794196; doi:10.1371/journal.pone.0150912)
Supplement: S1 Data — (ZIP) [file pone.0150912.s001.zip › Subject6/exp1_0040.txt]

Time	PosX	PosY	PosZ	RotX	RotY	RotZ	ForceX	ForceY	ForceZ	MomentX	MomentY	MomentZ	VelocityX	VelocityY	VelocityZ	CalibratedWeight	ButtonDown	Condition	Trial	Visual
14770.049354	-0.009932	0.549564	0.253365	85.695793	90.380661	119.137474	4.711176	0.000000	-1.674759	0.000000	0.000000	0.000000	0.000000	0.000009	0.000000	0.000000	1.000000	4.000000	40.000000	0.000000
14770.052688	-0.010098	0.549437	0.253144	85.695793	90.380661	119.137474	4.711176	0.000000	-1.674759	0.000000	0.000000	0.000000	-0.049664	-0.038114	-0.066178	0.000000	1.000000	4.000000	40.000000	0.000000
14770.056021	-0.010098	0.549437	0.253144	85.695793	90.380661	119.137474	4.711176	0.000000	-1.674759	0.000000	0.000000	0.000000	-0.049664	-0.038114	-0.066178	0.000000	1.000000	4.000000	40.000000	0.000000
14770.059354	-0.010098	0.549437	0.253144	85.406754	92.149956	120.954430	4.711688	0.000000	-1.673319	0.000000	0.000000	0.000000	-0.049664	-0.038114	-0.066178	0.000000	1.000000	4.000000	40.000000	0.000000
14770.062688	-0.008675	0.549292	0.252649	85.406754	92.149956	120.954430	4.711688	0.000000	-1.673319	0.000000	0.000000	0.000000	0.426757	-0.043661	-0.148457	0.000000	1.000000	4.000000	40.000000	0.000000
14770.066021	-0.008675	0.549292	0.252649	85.406754	92.149956	120.954430	4.711688	0.000000	-1.673319	0.000000	0.000000	0.000000	0.426757	-0.043661	-0.148457	0.000000	1.000000	4.000000	40.000000	0.000000
14770.069354	-0.008675	0.549292	0.252649	85.162720	93.026588	121.885834	4.702233	0.000000	-1.699708	0.000000	0.000000	0.000000	0.426757	-0.043661	-0.148457	0.000000	1.000000	4.000000	40.000000	0.000000
14770.072688	-0.007557	0.549022	0.252101	85.162720	93.026588	121.885834	4.702233	0.000000	-1.699708	0.000000	0.000000	0.000000	0.335388	-0.080945	-0.164448	0.000000	1.000000	4.000000	40.000000	0.000000
14770.076021	-0.007557	0.549022	0.252101	85.162720	93.026588	121.885834	4.702233	0.000000	-1.699708	0.000000	0.000000	0.000000	0.335388	-0.080945	-0.164448	0.000000	1.000000	4.000000	40.000000	0.000000
14770.079354	-0.007557	0.549022	0.252101	85.224922	93.688606	122.477318	4.694348	0.000000	-1.721364	0.000000	0.000000	0.000000	0.335388	-0.080945	-0.164448	0.000000	1.000000	4.000000	40.000000	0.000000
14770.082688	-0.007557	0.549022	0.252101	85.224922	93.688606	122.477318	4.694348	0.000000	-1.721364	0.000000	0.000000	0.000000	0.335388	-0.080945	-0.164448	0.000000	1.000000	4.000000	40.000000	0.000000
14770.086021	-0.006811	0.549122	0.251515	85.224922	93.688606	122.477318	4.694348	0.000000	-1.721364	0.000000	0.000000	0.000000	0.223936	0.030088	-0.175925	0.000000	1.000000	4.000000	40.000000	0.000000
14770.089354	-0.006811	0.549122	0.251515	85.697525	95.846748	124.259842	4.694348	0.000000	-1.721364	0.000000	0.000000	0.000000	0.223936	0.030088	-0.175925	0.000000	1.000000	4.000000	40.000000	0.000000
14770.092688	-0.005290	0.549006	0.250630	85.697525	95.846748	124.259842	4.694348	0.000000	-1.721364	0.000000	0.000000	0.000000	0.456187	-0.034906	-0.265232	0.000000	1.000000	4.000000	40.000000	0.000000
14770.096021	-0.005290	0.549006	0.250630	85.697525	95.846748	124.259842	4.694348	0.000000	-1.721364	0.000000	0.000000	0.000000	0.456187	-0.034906	-0.265232	0.000000	1.000000	4.000000	40.000000	0.000000
14770.099354	-0.005290	0.549006	0.250630	86.392670	99.338387	127.386078	4.677194	0.000000	-1.767445	0.000000	0.000000	0.000000	0.456187	-0.034906	-0.265232	0.000000	1.000000	4.000000	40.000000	0.000000
14770.102688	-0.003739	0.548942	0.249545	86.392670	99.338387	127.386078	4.677194	0.000000	-1.767445	0.000000	0.000000	0.000000	0.465426	-0.019045	-0.325554	0.000000	1.000000	4.000000	40.000000	0.000000
14770.106021	-0.003739	0.548942	0.249545	86.392670	99.338387	127.386078	4.677194	0.000000	-1.767445	0.000000	0.000000	0.000000	0.465426	-0.019045	-0.325554	0.000000	1.000000	4.000000	40.000000	0.000000
14770.109354	-0.003739	0.548942	0.249545	87.194183	104.952019	132.945541	4.664959	0.000000	-1.799489	0.000000	0.000000	0.000000	0.465426	-0.019045	-0.325554	0.000000	1.000000	4.000000	40.000000	0.000000
14770.112688	-0.002326	0.548781	0.248308	87.194183	104.952019	132.945541	4.664959	0.000000	-1.799489	0.000000	0.000000	0.000000	0.423947	-0.048414	-0.371142	0.000000	1.000000	4.000000	40.000000	0.000000
14770.116021	-0.002326	0.548781	0.248308	87.194183	104.952019	132.945541	4.664959	0.000000	-1.799489	0.000000	0.000000	0.000000	0.423947	-0.048414	-0.371142	0.000000	1.000000	4.000000	40.000000	0.000000
14770.119354	-0.002326	0.548781	0.248308	88.021767	113.926254	141.899567	4.652962	0.000000	-1.830285	0.000000	0.000000	0.000000	0.423947	-0.048414	-0.371142	0.000000	1.000000	4.000000	40.000000	0.000000
14770.122688	-0.000617	0.548735	0.247050	88.021767	113.926254	141.899567	4.652962	0.000000	-1.830285	0.000000	0.000000	0.000000	0.512731	-0.013908	-0.377399	0.000000	1.000000	4.000000	40.000000	0.000000
14770.126021	-0.000617	0.548735	0.247050	88.021767	113.926254	141.899567	4.652962	0.000000	-1.830285	0.000000	0.000000	0.000000	0.512731	-0.013908	-0.377399	0.000000	1.000000	4.000000	40.000000	0.000000
14770.129354	-0.000617	0.548735	0.247050	88.768532	127.083458	154.951187	4.638727	0.000000	-1.866067	0.000000	0.000000	0.000000	0.512731	-0.013908	-0.377399	0.000000	1.000000	4.000000	40.000000	0.000000
14770.132688	0.001186	0.548637	0.245696	88.768532	127.083458	154.951187	4.638727	0.000000	-1.866067	0.000000	0.000000	0.000000	0.540887	-0.029366	-0.406351	0.000000	1.000000	4.000000	40.000000	0.000000
14770.136021	0.001186	0.548637	0.245696	88.768532	127.083458	154.951187	4.638727	0.000000	-1.866067	0.000000	0.000000	0.000000	0.540887	-0.029366	-0.406351	0.000000	1.000000	4.000000	40.000000	0.000000
14770.139354	0.001186	0.548637	0.245696	89.408844	147.987259	175.833496	4.623275	0.000000	-1.904031	0.000000	0.000000	0.000000	0.540887	-0.029366	-0.406351	0.000000	1.000000	4.000000	40.000000	0.000000
14770.142688	0.003115	0.548568	0.244264	89.408844	147.987259	175.833496	4.623275	0.000000	-1.904031	0.000000	0.000000	0.000000	0.578669	-0.020549	-0.429388	0.000000	1.000000	4.000000	40.000000	0.000000
14770.146021	0.003115	0.548568	0.244264	89.408844	147.987259	175.833496	4.623275	0.000000	-1.904031	0.000000	0.000000	0.000000	0.578669	-0.020549	-0.429388	0.000000	1.000000	4.000000	40.000000	0.000000
14770.149354	0.003115	0.548568	0.244264	89.542862	-51.659271	-23.653090	4.606374	0.000000	-1.944562	0.000000	0.000000	0.000000	0.578669	-0.020549	-0.429388	0.000000	1.000000	4.000000	40.000000	0.000000
14770.152688	0.005169	0.548503	0.242854	89.542862	-51.659271	-23.653090	4.606374	0.000000	-1.944562	0.000000	0.000000	0.000000	0.616243	-0.019632	-0.423081	0.000000	1.000000	4.000000	40.000000	0.000000
14770.156021	0.005169	0.548503	0.242854	89.542862	-51.659271	-23.653090	4.606374	0.000000	-1.944562	0.000000	0.000000	0.000000	0.616243	-0.019632	-0.423081	0.000000	1.000000	4.000000	40.000000	0.000000
14770.159354	0.005169	0.548503	0.242854	89.277466	-46.613503	-18.294977	4.588243	0.000000	-1.986965	0.000000	0.000000	0.000000	0.616243	-0.019632	-0.423081	0.000000	1.000000	4.000000	40.000000	0.000000
14770.162688	0.007115	0.548453	0.241417	89.277466	-46.613503	-18.294977	4.588243	0.000000	-1.986965	0.000000	0.000000	0.000000	0.583845	-0.014812	-0.431257	0.000000	1.000000	4.000000	40.000000	0.000000
14770.166021	0.007115	0.548453	0.241417	89.277466	-46.613503	-18.294977	4.588243	0.000000	-1.986965	0.000000	0.000000	0.000000	0.583845	-0.014812	-0.431257	0.000000	1.000000	4.000000	40.000000	0.000000
14770.169354	0.007115	0.548453	0.241417	88.629410	-35.586193	-7.139377	4.570327	0.000000	-2.027834	0.000000	0.000000	0.000000	0.583845	-0.014812	-0.431257	0.000000	1.000000	4.000000	40.000000	0.000000
14770.172688	0.009019	0.548412	0.239888	88.629410	-35.586193	-7.139377	4.570327	0.000000	-2.027834	0.000000	0.000000	0.000000	0.571181	-0.012530	-0.458471	0.000000	1.000000	4.000000	40.000000	0.000000
14770.176021	0.009019	0.548412	0.239888	88.629410	-35.586193	-7.139377	4.570327	0.000000	-2.027834	0.000000	0.000000	0.000000	0.571181	-0.012530	-0.458471	0.000000	1.000000	4.000000	40.000000	0.000000
14770.179354	0.009019	0.548412	0.239888	87.967506	-30.859884	-2.555593	4.551980	0.000000	-2.068689	0.000000	0.000000	0.000000	0.571181	-0.012530	-0.458471	0.000000	1.000000	4.000000	40.000000	0.000000
14770.182688	0.010882	0.548386	0.238333	87.967506	-30.859884	-2.555593	4.551980	0.000000	-2.068689	0.000000	0.000000	0.000000	0.558660	-0.007832	-0.466746	0.000000	1.000000	4.000000	40.000000	0.000000
14770.186021	0.010882	0.548386	0.238333	87.967506	-30.859884	-2.555593	4.551980	0.000000	-2.068689	0.000000	0.000000	0.000000	0.558660	-0.007832	-0.466746	0.000000	1.000000	4.000000	40.000000	0.000000
14770.189354	0.010882	0.548386	0.238333	87.321899	-28.571476	-0.375968	4.533393	0.000000	-2.109112	0.000000	0.000000	0.000000	0.558660	-0.007832	-0.466746	0.000000	1.000000	4.000000	40.000000	0.000000
14770.192688	0.012506	0.548404	0.236830	87.321899	-28.571476	-0.375968	4.533393	0.000000	-2.109112	0.000000	0.000000	0.000000	0.487267	0.005639	-0.450743	0.000000	0.000000	4.000000	40.000000	0.000000
14770.196021	0.012506	0.548404	0.236830	87.321899	-28.571476	-0.375968	4.533393	0.000000	-2.109112	0.000000	0.000000	0.000000	0.487267	0.005639	-0.450743	0.000000	0.000000	4.000000	40.000000	0.000000
14770.199354	0.012506	0.548404	0.236830	86.713531	-27.458376	0.972385	4.516302	0.000000	-2.145465	0.000000	0.000000	0.000000	0.487267	0.005639	-0.450743	0.000000	0.000000	4.000000	40.000000	0.000000
14770.202688	0.014058	0.548409	0.235371	86.713531	-27.458376	0.972385	4.516302	0.000000	-2.145465	0.000000	0.000000	0.000000	0.465702	0.001453	-0.437620	0.000000	0.000000	4.000000	40.000000	0.000000
14770.206021	0.014058	0.548409	0.235371	86.713531	-27.458376	0.972385	4.516302	0.000000	-2.145465	0.000000	0.000000	0.000000	0.465702	0.001453	-0.437620	0.000000	0.000000	4.000000	40.000000	0.000000
14770.209354	0.014058	0.548409	0.235371	86.165695	-26.613613	2.120082	4.499530	0.000000	-2.180420	0.000000	0.000000	0.000000	0.465702	0.001453	-0.437620	0.000000	0.000000	4.000000	40.000000	0.000000
14770.212688	0.015605	0.548459	0.233964	86.165695	-26.613613	2.120082	4.499530	0.000000	-2.180420	0.000000	0.000000	0.000000	0.464101	0.014910	-0.422127	0.000000	0.000000	4.000000	40.000000	0.000000
14770.216021	0.015605	0.548459	0.233964	86.165695	-26.613613	2.120082	4.499530	0.000000	-2.180420	0.000000	0.000000	0.000000	0.464101	0.014910	-0.422127	0.000000	0.000000	4.000000	40.000000	0.000000
14770.219354	0.015605	0.548459	0.233964	85.685112	-25.524534	3.149991	4.482638	0.000000	-2.214938	0.000000	0.000000	0.000000	0.464101	0.014910	-0.422127	0.000000	0.000000	4.000000	40.000000	0.000000
14770.222688	0.017116	0.548583	0.232688	85.685112	-25.524534	3.149991	4.482638	0.000000	-2.214938	0.000000	0.000000	0.000000	0.453370	0.037185	-0.382902	0.000000	0.000000	4.000000	40.000000	0.000000
14770.226021	0.017116	0.548583	0.232688	85.685112	-25.524534	3.149991	4.482638	0.000000	-2.214938	0.000000	0.000000	0.000000	0.453370	0.037185	-0.382902	0.000000	0.000000	4.000000	40.000000	0.000000
14770.229354	0.017116	0.548583	0.232688	85.285400	-24.112186	4.497461	4.466189	0.000000	-2.247922	0.000000	0.000000	0.000000	0.453370	0.037185	-0.382902	0.000000	0.000000	4.000000	40.000000	0.000000
14770.232688	0.018494	0.548681	0.231510	85.285400	-24.112186	4.497461	4.466189	0.000000	-2.247922	0.000000	0.000000	0.000000	0.413253	0.029344	-0.353236	0.000000	0.000000	4.000000	40.000000	0.000000
14770.236021	0.018494	0.548681	0.231510	85.285400	-24.112186	4.497461	4.466189	0.000000	-2.247922	0.000000	0.000000	0.000000	0.413253	0.029344	-0.353236	0.000000	0.000000	4.000000	40.000000	0.000000
14770.239354	0.018494	0.548681	0.231510	85.005814	-22.622120	6.101243	4.450876	0.000000	-2.278092	0.000000	0.000000	0.000000	0.413253	0.029344	-0.353236	0.000000	0.000000	4.000000	40.000000	0.000000
14770.242688	0.019770	0.548803	0.230376	85.005814	-22.622120	6.101243	4.450876	0.000000	-2.278092	0.000000	0.000000	0.000000	0.382834	0.036566	-0.340190	0.000000	0.000000	4.000000	40.000000	0.000000
14770.246021	0.019770	0.548803	0.230376	85.005814	-22.622120	6.101243	4.450876	0.000000	-2.278092	0.000000	0.000000	0.000000	0.382834	0.036566	-0.340190	0.000000	0.000000	4.000000	40.000000	0.000000
14770.249354	0.019770	0.548803	0.230376	84.864388	-21.721394	6.910553	4.436286	0.000000	-2.306374	0.000000	0.000000	0.000000	0.382834	0.036566	-0.340190	0.000000	0.000000	4.000000	40.000000	0.000000
14770.252688	0.020849	0.548974	0.229336	84.864388	-21.721394	6.910553	4.436286	0.000000	-2.306374	0.000000	0.000000	0.000000	0.323726	0.051378	-0.312214	0.000000	0.000000	4.000000	40.000000	0.000000
14770.256021	0.020849	0.548974	0.229336	84.864388	-21.721394	6.910553	4.436286	0.000000	-2.306374	0.000000	0.000000	0.000000	0.323726	0.051378	-0.312214	0.000000	0.000000	4.000000	40.000000	0.000000
14770.259354	0.020849	0.548974	0.229336	84.889061	-21.724253	6.833643	4.423429	0.000000	-2.330939	0.000000	0.000000	0.000000	0.323726	0.051378	-0.312214	0.000000	0.000000	4.000000	40.000000	0.000000
14770.262688	0.021828	0.549186	0.228322	84.889061	-21.724253	6.833643	4.423429	0.000000	-2.330939	0.000000	0.000000	0.000000	0.293691	0.063579	-0.304143	0.000000	0.000000	4.000000	40.000000	0.000000
14770.266021	0.021828	0.549186	0.228322	84.889061	-21.724253	6.833643	4.423429	0.000000	-2.330939	0.000000	0.000000	0.000000	0.293691	0.063579	-0.304143	0.000000	0.000000	4.000000	40.000000	0.000000
14770.269354	0.021828	0.549186	0.228322	84.974380	-21.835419	6.674043	4.411312	0.000000	-2.353790	0.000000	0.000000	0.000000	0.293691	0.063579	-0.304143	0.000000	0.000000	4.000000	40.000000	0.000000
14770.272688	0.022578	0.549422	0.227359	84.974380	-21.835419	6.674043	4.411312	0.000000	-2.353790	0.000000	0.000000	0.000000	0.225012	0.070800	-0.289008	0.000000	0.000000	4.000000	40.000000	0.000000
14770.276021	0.022578	0.549422	0.227359	84.974380	-21.835419	6.674043	4.411312	0.000000	-2.353790	0.000000	0.000000	0.000000	0.225012	0.070800	-0.289008	0.000000	0.000000	4.000000	40.000000	0.000000
14770.279354	0.022578	0.549422	0.227359	85.054222	-21.400509	7.105024	4.401108	0.000000	-2.372815	0.000000	0.000000	0.000000	0.225012	0.070800	-0.289008	0.000000	0.000000	4.000000	40.000000	0.000000
14770.282688	0.023230	0.549719	0.226437	85.054222	-21.400509	7.105024	4.401108	0.000000	-2.372815	0.000000	0.000000	0.000000	0.195559	0.089253	-0.276406	0.000000	0.000000	4.000000	40.000000	0.000000
14770.286021	0.023230	0.549719	0.226437	85.054222	-21.400509	7.105024	4.401108	0.000000	-2.372815	0.000000	0.000000	0.000000	0.195559	0.089253	-0.276406	0.000000	0.000000	4.000000	40.000000	0.000000
14770.289354	0.023230	0.549719	0.226437	85.139046	-20.305119	8.235715	4.391768	0.000000	-2.390057	0.000000	0.000000	0.000000	0.195559	0.089253	-0.276406	0.000000	0.000000	4.000000	40.000000	0.000000
14770.292688	0.023786	0.550045	0.225596	85.139046	-20.305119	8.235715	4.391768	0.000000	-2.390057	0.000000	0.000000	0.000000	0.166655	0.097804	-0.252407	0.000000	0.000000	4.000000	40.000000	0.000000
14770.296021	0.023786	0.550045	0.225596	85.139046	-20.305119	8.235715	4.391768	0.000000	-2.390057	0.000000	0.000000	0.000000	0.166655	0.097804	-0.252407	0.000000	0.000000	4.000000	40.000000	0.000000
14770.299354	0.023786	0.550045	0.225596	85.229805	-18.654228	9.973316	4.383474	0.000000	-2.405234	0.000000	0.000000	0.000000	0.166655	0.097804	-0.252407	0.000000	0.000000	4.000000	40.000000	0.000000
14770.302688	0.023786	0.550045	0.225596	85.229805	-18.654228	9.973316	4.383474	0.000000	-2.405234	0.000000	0.000000	0.000000	0.166655	0.097804	-0.252407	0.000000	0.000000	4.000000	40.000000	0.000000
14770.306021	0.024212	0.550379	0.224822	85.229805	-18.654228	9.973316	4.383474	0.000000	-2.405234	0.000000	0.000000	0.000000	0.128062	0.100115	-0.232024	0.000000	0.000000	4.000000	40.000000	0.000000
14770.309354	0.024212	0.550379	0.224822	85.325005	-16.632717	12.104878	4.383474	0.000000	-2.405234	0.000000	0.000000	0.000000	0.128062	0.100115	-0.232024	0.000000	0.000000	4.000000	40.000000	0.000000
14770.312688	0.024478	0.550737	0.224100	85.325005	-16.632717	12.104878	4.383474	0.000000	-2.405234	0.000000	0.000000	0.000000	0.079735	0.107388	-0.216783	0.000000	0.000000	4.000000	40.000000	0.000000
14770.316021	0.024478	0.550737	0.224100	85.325005	-16.632717	12.104878	4.383474	0.000000	-2.405234	0.000000	0.000000	0.000000	0.079735	0.107388	-0.216783	0.000000	0.000000	4.000000	40.000000	0.000000
14770.319354	0.024478	0.550737	0.224100	85.417511	-14.461761	14.405011	4.370966	0.000000	-2.427891	0.000000	0.000000	0.000000	0.079735	0.107388	-0.216783	0.000000	0.000000	4.000000	40.000000	0.000000
14770.322688	0.024478	0.550737	0.224100	85.417511	-14.461761	14.405011	4.370966	0.000000	-2.427891	0.000000	0.000000	0.000000	0.079735	0.107388	-0.216783	0.000000	0.000000	4.000000	40.000000	0.000000
14770.326021	0.024614	0.551073	0.223367	85.417511	-14.461761	14.405011	4.370966	0.000000	-2.427891	0.000000	0.000000	0.000000	0.040624	0.100847	-0.219829	0.000000	0.000000	4.000000	40.000000	0.000000
14770.329354	0.024614	0.551073	0.223367	85.519264	-12.343892	16.659178	4.370966	0.000000	-2.427891	0.000000	0.000000	0.000000	0.040624	0.100847	-0.219829	0.000000	0.000000	4.000000	40.000000	0.000000
14770.332688	0.024555	0.551445	0.222635	85.519264	-12.343892	16.659178	4.370966	0.000000	-2.427891	0.000000	0.000000	0.000000	-0.017635	0.111690	-0.219580	0.000000	0.000000	4.000000	40.000000	0.000000
14770.336021	0.024555	0.551445	0.222635	85.519264	-12.343892	16.659178	4.370966	0.000000	-2.427891	0.000000	0.000000	0.000000	-0.017635	0.111690	-0.219580	0.000000	0.000000	4.000000	40.000000	0.000000
14770.339354	0.024555	0.551445	0.222635	85.641403	-10.396390	18.747313	4.363539	0.000000	-2.441213	0.000000	0.000000	0.000000	-0.017635	0.111690	-0.219580	0.000000	0.000000	4.000000	40.000000	0.000000
14770.342688	0.024398	0.551812	0.221873	85.641403	-10.396390	18.747313	4.363539	0.000000	-2.441213	0.000000	0.000000	0.000000	-0.046991	0.110013	-0.228649	0.000000	0.000000	4.000000	40.000000	0.000000
14770.346021	0.024398	0.551812	0.221873	85.641403	-10.396390	18.747313	4.363539	0.000000	-2.441213	0.000000	0.000000	0.000000	-0.046991	0.110013	-0.228649	0.000000	0.000000	4.000000	40.000000	0.000000
14770.349354	0.024398	0.551812	0.221873	85.795830	-8.724132	20.556267	4.361279	0.000000	-2.445251	0.000000	0.000000	0.000000	-0.046991	0.110013	-0.228649	0.000000	0.000000	4.000000	40.000000	0.000000
14770.352688	0.024108	0.552159	0.220983	85.795830	-8.724132	20.556267	4.361279	0.000000	-2.445251	0.000000	0.000000	0.000000	-0.086952	0.104157	-0.266904	0.000000	0.000000	4.000000	40.000000	0.000000
14770.356021	0.024108	0.552159	0.220983	85.795830	-8.724132	20.556267	4.361279	0.000000	-2.445251	0.000000	0.000000	0.000000	-0.086952	0.104157	-0.266904	0.000000	0.000000	4.000000	40.000000	0.000000
14770.359354	0.024108	0.552159	0.220983	85.971291	-7.121209	22.300053	4.359518	0.000000	-2.448387	0.000000	0.000000	0.000000	-0.086952	0.104157	-0.266904	0.000000	0.000000	4.000000	40.000000	0.000000
14770.362688	0.023687	0.552491	0.219998	85.971291	-7.121209	22.300053	4.359518	0.000000	-2.448387	0.000000	0.000000	0.000000	-0.126376	0.099607	-0.295543	0.000000	0.000000	4.000000	40.000000	0.000000
14770.366021	0.023687	0.552491	0.219998	85.971291	-7.121209	22.300053	4.359518	0.000000	-2.448387	0.000000	0.000000	0.000000	-0.126376	0.099607	-0.295543	0.000000	0.000000	4.000000	40.000000	0.000000
14770.369354	0.023687	0.552491	0.219998	86.161713	-5.298224	24.277161	4.358402	0.000000	-2.450375	0.000000	0.000000	0.000000	-0.126376	0.099607	-0.295543	0.000000	0.000000	4.000000	40.000000	0.000000
14770.372688	0.023133	0.552819	0.218865	86.161713	-5.298224	24.277161	4.358402	0.000000	-2.450375	0.000000	0.000000	0.000000	-0.166120	0.098409	-0.339962	0.000000	0.000000	4.000000	40.000000	0.000000
14770.376021	0.023133	0.552819	0.218865	86.161713	-5.298224	24.277161	4.358402	0.000000	-2.450375	0.000000	0.000000	0.000000	-0.166120	0.098409	-0.339962	0.000000	0.000000	4.000000	40.000000	0.000000
14770.379354	0.023133	0.552819	0.218865	86.328270	-3.144828	26.603407	4.357692	0.000000	-2.451636	0.000000	0.000000	0.000000	-0.166120	0.098409	-0.339962	0.000000	0.000000	4.000000	40.000000	0.000000
14770.382688	0.022416	0.553122	0.217570	86.328270	-3.144828	26.603407	4.357692	0.000000	-2.451636	0.000000	0.000000	0.000000	-0.215321	0.090828	-0.388583	0.000000	0.000000	4.000000	40.000000	0.000000
14770.386021	0.022416	0.553122	0.217570	86.328270	-3.144828	26.603407	4.357692	0.000000	-2.451636	0.000000	0.000000	0.000000	-0.215321	0.090828	-0.388583	0.000000	0.000000	4.000000	40.000000	0.000000
14770.389354	0.022416	0.553122	0.217570	86.470306	-0.776289	29.155579	4.357598	0.000000	-2.451803	0.000000	0.000000	0.000000	-0.215321	0.090828	-0.388583	0.000000	0.000000	4.000000	40.000000	0.000000
14770.392688	0.021631	0.553415	0.216089	86.470306	-0.776289	29.155579	4.357598	0.000000	-2.451803	0.000000	0.000000	0.000000	-0.235525	0.087880	-0.444349	0.000000	0.000000	4.000000	40.000000	0.000000
14770.396021	0.021631	0.553415	0.216089	86.470306	-0.776289	29.155579	4.357598	0.000000	-2.451803	0.000000	0.000000	0.000000	-0.235525	0.087880	-0.444349	0.000000	0.000000	4.000000	40.000000	0.000000
14770.399354	0.021631	0.553415	0.216089	86.590675	1.470008	31.585817	4.357182	0.000000	-2.452543	0.000000	0.000000	0.000000	-0.235525	0.087880	-0.444349	0.000000	0.000000	4.000000	40.000000	0.000000
14770.402688	0.020620	0.553661	0.214430	86.590675	1.470008	31.585817	4.357182	0.000000	-2.452543	0.000000	0.000000	0.000000	-0.303205	0.073712	-0.497553	0.000000	0.000000	4.000000	40.000000	0.000000
14770.406021	0.020620	0.553661	0.214430	86.590675	1.470008	31.585817	4.357182	0.000000	-2.452543	0.000000	0.000000	0.000000	-0.303205	0.073712	-0.497553	0.000000	0.000000	4.000000	40.000000	0.000000
14770.409354	0.020620	0.553661	0.214430	86.716988	3.618952	33.921707	4.357852	0.000000	-2.451352	0.000000	0.000000	0.000000	-0.303205	0.073712	-0.497553	0.000000	0.000000	4.000000	40.000000	0.000000
14770.412688	0.019448	0.553927	0.212546	86.716988	3.618952	33.921707	4.357852	0.000000	-2.451352	0.000000	0.000000	0.000000	-0.351472	0.079930	-0.565209	0.000000	0.000000	4.000000	40.000000	0.000000
14770.416021	0.019448	0.553927	0.212546	86.716988	3.618952	33.921707	4.357852	0.000000	-2.451352	0.000000	0.000000	0.000000	-0.351472	0.079930	-0.565209	0.000000	0.000000	4.000000	40.000000	0.000000
14770.419354	0.019448	0.553927	0.212546	86.851227	5.745968	36.241562	4.358831	0.000000	-2.449611	0.000000	0.000000	0.000000	-0.351472	0.079930	-0.565209	0.000000	0.000000	4.000000	40.000000	0.000000
14770.422688	0.018150	0.554197	0.210452	86.851227	5.745968	36.241562	4.358831	0.000000	-2.449611	0.000000	0.000000	0.000000	-0.389345	0.080988	-0.628222	0.000000	0.000000	4.000000	40.000000	0.000000
14770.426021	0.018150	0.554197	0.210452	86.851227	5.745968	36.241562	4.358831	0.000000	-2.449611	0.000000	0.000000	0.000000	-0.389345	0.080988	-0.628222	0.000000	0.000000	4.000000	40.000000	0.000000
14770.429354	0.018150	0.554197	0.210452	86.999908	7.882109	38.579029	4.359901	0.000000	-2.447706	0.000000	0.000000	0.000000	-0.389345	0.080988	-0.628222	0.000000	0.000000	4.000000	40.000000	0.000000
14770.432688	0.016634	0.554469	0.208147	86.999908	7.882109	38.579029	4.359901	0.000000	-2.447706	0.000000	0.000000	0.000000	-0.454947	0.081705	-0.691396	0.000000	0.000000	4.000000	40.000000	0.000000
14770.436021	0.016634	0.554469	0.208147	86.999908	7.882109	38.579029	4.359901	0.000000	-2.447706	0.000000	0.000000	0.000000	-0.454947	0.081705	-0.691396	0.000000	0.000000	4.000000	40.000000	0.000000
14770.439354	0.016634	0.554469	0.208147	87.149879	10.215489	41.129044	4.361891	0.000000	-2.444158	0.000000	0.000000	0.000000	-0.454947	0.081705	-0.691396	0.000000	0.000000	4.000000	40.000000	0.000000
14770.442688	0.014934	0.554815	0.205617	87.149879	10.215489	41.129044	4.361891	0.000000	-2.444158	0.000000	0.000000	0.000000	-0.510088	0.103770	-0.759131	0.000000	0.000000	4.000000	40.000000	0.000000
14770.446021	0.014934	0.554815	0.205617	87.149879	10.215489	41.129044	4.361891	0.000000	-2.444158	0.000000	0.000000	0.000000	-0.510088	0.103770	-0.759131	0.000000	0.000000	4.000000	40.000000	0.000000
14770.449354	0.014934	0.554815	0.205617	87.297745	13.342980	44.502079	4.364445	0.000000	-2.439595	0.000000	0.000000	0.000000	-0.510088	0.103770	-0.759131	0.000000	0.000000	4.000000	40.000000	0.000000
14770.452688	0.013148	0.555222	0.202908	87.297745	13.342980	44.502079	4.364445	0.000000	-2.439595	0.000000	0.000000	0.000000	-0.535570	0.121971	-0.812662	0.000000	0.000000	4.000000	40.000000	0.000000
14770.456021	0.013148	0.555222	0.202908	87.297745	13.342980	44.502079	4.364445	0.000000	-2.439595	0.000000	0.000000	0.000000	-0.535570	0.121971	-0.812662	0.000000	0.000000	4.000000	40.000000	0.000000
14770.459354	0.013148	0.555222	0.202908	87.432121	17.569689	49.012897	4.366927	0.000000	-2.435149	0.000000	0.000000	0.000000	-0.535570	0.121971	-0.812662	0.000000	0.000000	4.000000	40.000000	0.000000
14770.462688	0.011187	0.555708	0.200034	87.432121	17.569689	49.012897	4.366927	0.000000	-2.435149	0.000000	0.000000	0.000000	-0.588304	0.145717	-0.862278	0.000000	0.000000	4.000000	40.000000	0.000000
14770.466021	0.011187	0.555708	0.200034	87.432121	17.569689	49.012897	4.366927	0.000000	-2.435149	0.000000	0.000000	0.000000	-0.588304	0.145717	-0.862278	0.000000	0.000000	4.000000	40.000000	0.000000
14770.469354	0.011187	0.555708	0.200034	87.534630	23.068687	54.836067	4.370252	0.000000	-2.429176	0.000000	0.000000	0.000000	-0.588304	0.145717	-0.862278	0.000000	0.000000	4.000000	40.000000	0.000000
14770.472688	0.009147	0.556265	0.196955	87.534630	23.068687	54.836067	4.370252	0.000000	-2.429176	0.000000	0.000000	0.000000	-0.612071	0.167232	-0.923603	0.000000	0.000000	4.000000	40.000000	0.000000
14770.476021	0.009147	0.556265	0.196955	87.534630	23.068687	54.836067	4.370252	0.000000	-2.429176	0.000000	0.000000	0.000000	-0.612071	0.167232	-0.923603	0.000000	0.000000	4.000000	40.000000	0.000000
14770.479354	0.009147	0.556265	0.196955	87.604446	29.397385	61.514236	4.373350	0.000000	-2.423594	0.000000	0.000000	0.000000	-0.612071	0.167232	-0.923603	0.000000	0.000000	4.000000	40.000000	0.000000
14770.482688	0.007001	0.556872	0.193777	87.604446	29.397385	61.514236	4.373350	0.000000	-2.423594	0.000000	0.000000	0.000000	-0.643820	0.181957	-0.953382	0.000000	0.000000	4.000000	40.000000	0.000000
14770.486021	0.007001	0.556872	0.193777	87.604446	29.397385	61.514236	4.373350	0.000000	-2.423594	0.000000	0.000000	0.000000	-0.643820	0.181957	-0.953382	0.000000	0.000000	4.000000	40.000000	0.000000
14770.489354	0.007001	0.556872	0.193777	87.649063	35.865974	68.337021	4.377032	0.000000	-2.416939	0.000000	0.000000	0.000000	-0.643820	0.181957	-0.953382	0.000000	0.000000	4.000000	40.000000	0.000000
14770.492688	0.004752	0.557535	0.190443	87.649063	35.865974	68.337021	4.377032	0.000000	-2.416939	0.000000	0.000000	0.000000	-0.674866	0.199105	-1.000145	0.000000	0.000000	4.000000	40.000000	0.000000
14770.496021	0.004752	0.557535	0.190443	87.649063	35.865974	68.337021	4.377032	0.000000	-2.416939	0.000000	0.000000	0.000000	-0.674866	0.199105	-1.000145	0.000000	0.000000	4.000000	40.000000	0.000000
14770.499354	0.004752	0.557535	0.190443	87.693695	41.312920	74.107208	4.381003	0.000000	-2.409732	0.000000	0.000000	0.000000	-0.674866	0.199105	-1.000145	0.000000	0.000000	4.000000	40.000000	0.000000
14770.502688	0.002402	0.558215	0.187045	87.693695	41.312920	74.107208	4.381003	0.000000	-2.409732	0.000000	0.000000	0.000000	-0.704770	0.203792	-1.019411	0.000000	0.000000	4.000000	40.000000	0.000000
14770.506021	0.002402	0.558215	0.187045	87.693695	41.312920	74.107208	4.381003	0.000000	-2.409732	0.000000	0.000000	0.000000	-0.704770	0.203792	-1.019411	0.000000	0.000000	4.000000	40.000000	0.000000
14770.509354	0.002402	0.558215	0.187045	87.772614	45.398354	78.459732	4.385750	0.000000	-2.401083	0.000000	0.000000	0.000000	-0.704770	0.203792	-1.019411	0.000000	0.000000	4.000000	40.000000	0.000000
14770.512688	-0.000014	0.558978	0.183570	87.772614	45.398354	78.459732	4.385750	0.000000	-2.401083	0.000000	0.000000	0.000000	-0.724774	0.229191	-1.042517	0.000000	0.000000	4.000000	40.000000	0.000000
14770.516021	-0.000014	0.558978	0.183570	87.772614	45.398354	78.459732	4.385750	0.000000	-2.401083	0.000000	0.000000	0.000000	-0.724774	0.229191	-1.042517	0.000000	0.000000	4.000000	40.000000	0.000000
14770.519354	-0.000014	0.558978	0.183570	87.880493	48.265079	81.519142	4.390913	0.000000	-2.391629	0.000000	0.000000	0.000000	-0.724774	0.229191	-1.042517	0.000000	0.000000	4.000000	40.000000	0.000000
14770.522688	-0.002464	0.559741	0.180048	87.880493	48.265079	81.519142	4.390913	0.000000	-2.391629	0.000000	0.000000	0.000000	-0.735052	0.228704	-1.056629	0.000000	0.000000	4.000000	40.000000	0.000000
14770.526021	-0.002464	0.559741	0.180048	87.880493	48.265079	81.519142	4.390913	0.000000	-2.391629	0.000000	0.000000	0.000000	-0.735052	0.228704	-1.056629	0.000000	0.000000	4.000000	40.000000	0.000000
14770.529354	-0.002464	0.559741	0.180048	87.956749	50.463875	83.898956	4.396355	0.000000	-2.381609	0.000000	0.000000	0.000000	-0.735052	0.228704	-1.056629	0.000000	0.000000	4.000000	40.000000	0.000000
14770.532688	-0.004977	0.560585	0.176446	87.956749	50.463875	83.898956	4.396355	0.000000	-2.381609	0.000000	0.000000	0.000000	-0.753836	0.253181	-1.080532	0.000000	0.000000	4.000000	40.000000	0.000000
14770.536021	-0.004977	0.560585	0.176446	87.956749	50.463875	83.898956	4.396355	0.000000	-2.381609	0.000000	0.000000	0.000000	-0.753836	0.253181	-1.080532	0.000000	0.000000	4.000000	40.000000	0.000000
14770.539354	-0.004977	0.560585	0.176446	88.006981	51.947136	85.534706	4.402210	0.000000	-2.370769	0.000000	0.000000	0.000000	-0.753836	0.253181	-1.080532	0.000000	0.000000	4.000000	40.000000	0.000000
14770.542688	-0.007550	0.561500	0.172819	88.006981	51.947136	85.534706	4.402210	0.000000	-2.370769	0.000000	0.000000	0.000000	-0.772095	0.274437	-1.088205	0.000000	0.000000	4.000000	40.000000	0.000000
14770.546021	-0.007550	0.561500	0.172819	88.006981	51.947136	85.534706	4.402210	0.000000	-2.370769	0.000000	0.000000	0.000000	-0.772095	0.274437	-1.088205	0.000000	0.000000	4.000000	40.000000	0.000000
14770.549354	-0.007550	0.561500	0.172819	88.047966	53.210865	86.775414	4.408798	0.000000	-2.358495	0.000000	0.000000	0.000000	-0.772095	0.274437	-1.088205	0.000000	0.000000	4.000000	40.000000	0.000000
14770.552688	-0.010183	0.562498	0.169145	88.047966	53.210865	86.775414	4.408798	0.000000	-2.358495	0.000000	0.000000	0.000000	-0.789722	0.299517	-1.102319	0.000000	0.000000	4.000000	40.000000	0.000000
14770.556021	-0.010183	0.562498	0.169145	88.047966	53.210865	86.775414	4.408798	0.000000	-2.358495	0.000000	0.000000	0.000000	-0.789722	0.299517	-1.102319	0.000000	0.000000	4.000000	40.000000	0.000000
14770.559354	-0.010183	0.562498	0.169145	88.082253	54.391407	87.697571	4.416018	0.000000	-2.344949	0.000000	0.000000	0.000000	-0.789722	0.299517	-1.102319	0.000000	0.000000	4.000000	40.000000	0.000000
14770.562688	-0.012842	0.563578	0.165422	88.082253	54.391407	87.697571	4.416018	0.000000	-2.344949	0.000000	0.000000	0.000000	-0.797859	0.324045	-1.116608	0.000000	0.000000	4.000000	40.000000	0.000000
14770.566021	-0.012842	0.563578	0.165422	88.082253	54.391407	87.697571	4.416018	0.000000	-2.344949	0.000000	0.000000	0.000000	-0.797859	0.324045	-1.116608	0.000000	0.000000	4.000000	40.000000	0.000000
14770.569354	-0.012842	0.563578	0.165422	88.106796	55.545719	88.571060	4.423561	0.000000	-2.330688	0.000000	0.000000	0.000000	-0.797859	0.324045	-1.116608	0.000000	0.000000	4.000000	40.000000	0.000000
14770.572688	-0.015498	0.564704	0.161659	88.106796	55.545719	88.571060	4.423561	0.000000	-2.330688	0.000000	0.000000	0.000000	-0.796753	0.337847	-1.129193	0.000000	0.000000	4.000000	40.000000	0.000000
14770.576021	-0.015498	0.564704	0.161659	88.106796	55.545719	88.571060	4.423561	0.000000	-2.330688	0.000000	0.000000	0.000000	-0.796753	0.337847	-1.129193	0.000000	0.000000	4.000000	40.000000	0.000000
14770.579354	-0.015498	0.564704	0.161659	88.117577	56.630829	89.361122	4.431141	0.000000	-2.316244	0.000000	0.000000	0.000000	-0.796753	0.337847	-1.129193	0.000000	0.000000	4.000000	40.000000	0.000000
14770.582688	-0.018149	0.565942	0.157840	88.117577	56.630829	89.361122	4.431141	0.000000	-2.316244	0.000000	0.000000	0.000000	-0.795246	0.371407	-1.145426	0.000000	0.000000	4.000000	40.000000	0.000000
14770.586021	-0.018149	0.565942	0.157840	88.117577	56.630829	89.361122	4.431141	0.000000	-2.316244	0.000000	0.000000	0.000000	-0.795246	0.371407	-1.145426	0.000000	0.000000	4.000000	40.000000	0.000000
14770.589354	-0.018149	0.565942	0.157840	88.122467	57.352818	89.850548	4.438680	0.000000	-2.301764	0.000000	0.000000	0.000000	-0.795246	0.371407	-1.145426	0.000000	0.000000	4.000000	40.000000	0.000000
14770.592688	-0.020736	0.567223	0.153981	88.122467	57.352818	89.850548	4.438680	0.000000	-2.301764	0.000000	0.000000	0.000000	-0.776102	0.384129	-1.157691	0.000000	0.000000	4.000000	40.000000	0.000000
14770.596021	-0.020736	0.567223	0.153981	88.122467	57.352818	89.850548	4.438680	0.000000	-2.301764	0.000000	0.000000	0.000000	-0.776102	0.384129	-1.157691	0.000000	0.000000	4.000000	40.000000	0.000000
14770.599354	-0.020736	0.567223	0.153981	88.125496	57.230858	89.603043	4.445573	0.000000	-2.288424	0.000000	0.000000	0.000000	-0.776102	0.384129	-1.157691	0.000000	0.000000	4.000000	40.000000	0.000000
14770.602688	-0.023289	0.568584	0.150111	88.125496	57.230858	89.603043	4.445573	0.000000	-2.288424	0.000000	0.000000	0.000000	-0.765979	0.408436	-1.161127	0.000000	0.000000	4.000000	40.000000	0.000000
14770.606021	-0.023289	0.568584	0.150111	88.125496	57.230858	89.603043	4.445573	0.000000	-2.288424	0.000000	0.000000	0.000000	-0.765979	0.408436	-1.161127	0.000000	0.000000	4.000000	40.000000	0.000000
14770.609354	-0.023289	0.568584	0.150111	88.133240	57.268024	89.449051	4.452323	0.000000	-2.275262	0.000000	0.000000	0.000000	-0.765979	0.408436	-1.161127	0.000000	0.000000	4.000000	40.000000	0.000000
14770.612688	-0.025837	0.569992	0.146234	88.133240	57.268024	89.449051	4.452323	0.000000	-2.275262	0.000000	0.000000	0.000000	-0.764513	0.422340	-1.163007	0.000000	0.000000	4.000000	40.000000	0.000000
14770.616021	-0.025837	0.569992	0.146234	88.133240	57.268024	89.449051	4.452323	0.000000	-2.275262	0.000000	0.000000	0.000000	-0.764513	0.422340	-1.163007	0.000000	0.000000	4.000000	40.000000	0.000000
14770.619354	-0.025837	0.569992	0.146234	88.143959	57.247692	89.088303	4.459311	0.000000	-2.261535	0.000000	0.000000	0.000000	-0.764513	0.422340	-1.163007	0.000000	0.000000	4.000000	40.000000	0.000000
14770.622688	-0.028378	0.571471	0.142309	88.143959	57.247692	89.088303	4.459311	0.000000	-2.261535	0.000000	0.000000	0.000000	-0.762288	0.443737	-1.177680	0.000000	0.000000	4.000000	40.000000	0.000000
14770.626021	-0.028378	0.571471	0.142309	88.143959	57.247692	89.088303	4.459311	0.000000	-2.261535	0.000000	0.000000	0.000000	-0.762288	0.443737	-1.177680	0.000000	0.000000	4.000000	40.000000	0.000000
14770.629354	-0.028378	0.571471	0.142309	88.166237	57.300972	88.839134	4.466255	0.000000	-2.247792	0.000000	0.000000	0.000000	-0.762288	0.443737	-1.177680	0.000000	0.000000	4.000000	40.000000	0.000000
14770.632688	-0.030942	0.572961	0.138381	88.166237	57.300972	88.839134	4.466255	0.000000	-2.247792	0.000000	0.000000	0.000000	-0.768971	0.447081	-1.178195	0.000000	0.000000	4.000000	40.000000	0.000000
14770.636021	-0.030942	0.572961	0.138381	88.166237	57.300972	88.839134	4.466255	0.000000	-2.247792	0.000000	0.000000	0.000000	-0.768971	0.447081	-1.178195	0.000000	0.000000	4.000000	40.000000	0.000000
14770.639354	-0.030942	0.572961	0.138381	88.199844	57.186695	88.649017	4.473846	0.000000	-2.232645	0.000000	0.000000	0.000000	-0.768971	0.447081	-1.178195	0.000000	0.000000	4.000000	40.000000	0.000000
14770.642688	-0.033525	0.574508	0.134424	88.199844	57.186695	88.649017	4.473846	0.000000	-2.232645	0.000000	0.000000	0.000000	-0.774885	0.463854	-1.187122	0.000000	0.000000	4.000000	40.000000	0.000000
14770.646021	-0.033525	0.574508	0.134424	88.199844	57.186695	88.649017	4.473846	0.000000	-2.232645	0.000000	0.000000	0.000000	-0.774885	0.463854	-1.187122	0.000000	0.000000	4.000000	40.000000	0.000000
14770.649354	-0.033525	0.574508	0.134424	88.244644	57.016312	88.495224	4.481918	0.000000	-2.216395	0.000000	0.000000	0.000000	-0.774885	0.463854	-1.187122	0.000000	0.000000	4.000000	40.000000	0.000000
14770.652688	-0.036124	0.576037	0.130413	88.244644	57.016312	88.495224	4.481918	0.000000	-2.216395	0.000000	0.000000	0.000000	-0.779939	0.458654	-1.203405	0.000000	0.000000	4.000000	40.000000	0.000000
14770.656021	-0.036124	0.576037	0.130413	88.244644	57.016312	88.495224	4.481918	0.000000	-2.216395	0.000000	0.000000	0.000000	-0.779939	0.458654	-1.203405	0.000000	0.000000	4.000000	40.000000	0.000000
14770.659354	-0.036124	0.576037	0.130413	88.275352	57.008350	88.437889	4.490315	0.000000	-2.199334	0.000000	0.000000	0.000000	-0.779939	0.458654	-1.203405	0.000000	0.000000	4.000000	40.000000	0.000000
14770.662688	-0.038742	0.577607	0.126393	88.275352	57.008350	88.437889	4.490315	0.000000	-2.199334	0.000000	0.000000	0.000000	-0.785368	0.471016	-1.206143	0.000000	0.000000	4.000000	40.000000	0.000000
14770.666021	-0.038742	0.577607	0.126393	88.275352	57.008350	88.437889	4.490315	0.000000	-2.199334	0.000000	0.000000	0.000000	-0.785368	0.471016	-1.206143	0.000000	0.000000	4.000000	40.000000	0.000000
14770.669354	-0.038742	0.577607	0.126393	88.298889	58.033974	89.408119	4.499399	0.000000	-2.180691	0.000000	0.000000	0.000000	-0.785368	0.471016	-1.206143	0.000000	0.000000	4.000000	40.000000	0.000000
14770.672688	-0.041292	0.579209	0.122331	88.298889	58.033974	89.408119	4.499399	0.000000	-2.180691	0.000000	0.000000	0.000000	-0.764915	0.480819	-1.218344	0.000000	0.000000	4.000000	40.000000	0.000000
14770.676021	-0.041292	0.579209	0.122331	88.298889	58.033974	89.408119	4.499399	0.000000	-2.180691	0.000000	0.000000	0.000000	-0.764915	0.480819	-1.218344	0.000000	0.000000	4.000000	40.000000	0.000000
14770.679354	-0.041292	0.579209	0.122331	88.322052	59.291092	90.711983	4.507774	0.000000	-2.163325	0.000000	0.000000	0.000000	-0.764915	0.480819	-1.218344	0.000000	0.000000	4.000000	40.000000	0.000000
14770.682688	-0.043805	0.580839	0.118287	88.322052	59.291092	90.711983	4.507774	0.000000	-2.163325	0.000000	0.000000	0.000000	-0.754025	0.489008	-1.213286	0.000000	0.000000	4.000000	40.000000	0.000000
14770.686021	-0.043805	0.580839	0.118287	88.322052	59.291092	90.711983	4.507774	0.000000	-2.163325	0.000000	0.000000	0.000000	-0.754025	0.489008	-1.213286	0.000000	0.000000	4.000000	40.000000	0.000000
14770.689354	-0.043805	0.580839	0.118287	88.339287	60.228703	91.762688	4.516265	0.000000	-2.145540	0.000000	0.000000	0.000000	-0.754025	0.489008	-1.213286	0.000000	0.000000	4.000000	40.000000	0.000000
14770.692688	-0.046223	0.582480	0.114190	88.339287	60.228703	91.762688	4.516265	0.000000	-2.145540	0.000000	0.000000	0.000000	-0.725167	0.492248	-1.229086	0.000000	0.000000	4.000000	40.000000	0.000000
14770.696021	-0.046223	0.582480	0.114190	88.339287	60.228703	91.762688	4.516265	0.000000	-2.145540	0.000000	0.000000	0.000000	-0.725167	0.492248	-1.229086	0.000000	0.000000	4.000000	40.000000	0.000000
14770.699354	-0.046223	0.582480	0.114190	88.351707	60.874149	92.555717	4.523470	0.000000	-2.130310	0.000000	0.000000	0.000000	-0.725167	0.492248	-1.229086	0.000000	0.000000	4.000000	40.000000	0.000000
14770.702688	-0.048552	0.584136	0.110138	88.351707	60.874149	92.555717	4.523470	0.000000	-2.130310	0.000000	0.000000	0.000000	-0.698931	0.496646	-1.215575	0.000000	0.000000	4.000000	40.000000	0.000000
14770.706021	-0.048552	0.584136	0.110138	88.351707	60.874149	92.555717	4.523470	0.000000	-2.130310	0.000000	0.000000	0.000000	-0.698931	0.496646	-1.215575	0.000000	0.000000	4.000000	40.000000	0.000000
14770.709354	-0.048552	0.584136	0.110138	88.357651	60.564629	92.354927	4.530130	0.000000	-2.116108	0.000000	0.000000	0.000000	-0.698931	0.496646	-1.215575	0.000000	0.000000	4.000000	40.000000	0.000000
14770.712688	-0.050821	0.585817	0.106108	88.357651	60.564629	92.354927	4.530130	0.000000	-2.116108	0.000000	0.000000	0.000000	-0.680681	0.504519	-1.208991	0.000000	0.000000	4.000000	40.000000	0.000000
14770.716021	-0.050821	0.585817	0.106108	88.357651	60.564629	92.354927	4.530130	0.000000	-2.116108	0.000000	0.000000	0.000000	-0.680681	0.504519	-1.208991	0.000000	0.000000	4.000000	40.000000	0.000000
14770.719354	-0.050821	0.585817	0.106108	88.362427	59.215385	91.220192	4.536446	0.000000	-2.102535	0.000000	0.000000	0.000000	-0.680681	0.504519	-1.208991	0.000000	0.000000	4.000000	40.000000	0.000000
14770.722688	-0.052999	0.587497	0.102051	88.362427	59.215385	91.220192	4.536446	0.000000	-2.102535	0.000000	0.000000	0.000000	-0.653256	0.503773	-1.217229	0.000000	0.000000	4.000000	40.000000	0.000000
14770.726021	-0.052999	0.587497	0.102051	88.362427	59.215385	91.220192	4.536446	0.000000	-2.102535	0.000000	0.000000	0.000000	-0.653256	0.503773	-1.217229	0.000000	0.000000	4.000000	40.000000	0.000000
14770.729354	-0.052999	0.587497	0.102051	88.372253	56.825737	88.991066	4.541475	0.000000	-2.091650	0.000000	0.000000	0.000000	-0.653256	0.503773	-1.217229	0.000000	0.000000	4.000000	40.000000	0.000000
14770.732688	-0.055120	0.589160	0.098047	88.372253	56.825737	88.991066	4.541475	0.000000	-2.091650	0.000000	0.000000	0.000000	-0.636437	0.499036	-1.201210	0.000000	0.000000	4.000000	40.000000	0.000000
14770.736021	-0.055120	0.589160	0.098047	88.372253	56.825737	88.991066	4.541475	0.000000	-2.091650	0.000000	0.000000	0.000000	-0.636437	0.499036	-1.201210	0.000000	0.000000	4.000000	40.000000	0.000000
14770.739354	-0.055120	0.589160	0.098047	88.381660	54.156281	86.339386	4.546350	0.000000	-2.081035	0.000000	0.000000	0.000000	-0.636437	0.499036	-1.201210	0.000000	0.000000	4.000000	40.000000	0.000000
14770.742688	-0.057211	0.590819	0.094072	88.381660	54.156281	86.339386	4.546350	0.000000	-2.081035	0.000000	0.000000	0.000000	-0.627195	0.497756	-1.192354	0.000000	0.000000	4.000000	40.000000	0.000000
14770.746021	-0.057211	0.590819	0.094072	88.381660	54.156281	86.339386	4.546350	0.000000	-2.081035	0.000000	0.000000	0.000000	-0.627195	0.497756	-1.192354	0.000000	0.000000	4.000000	40.000000	0.000000
14770.749354	-0.057211	0.590819	0.094072	88.371773	51.878780	84.018036	4.551305	0.000000	-2.070174	0.000000	0.000000	0.000000	-0.627195	0.497756	-1.192354	0.000000	0.000000	4.000000	40.000000	0.000000
14770.752688	-0.059219	0.592425	0.090126	88.371773	51.878780	84.018036	4.551305	0.000000	-2.070174	0.000000	0.000000	0.000000	-0.602271	0.481687	-1.183944	0.000000	0.000000	4.000000	40.000000	0.000000
14770.756021	-0.059219	0.592425	0.090126	88.371773	51.878780	84.018036	4.551305	0.000000	-2.070174	0.000000	0.000000	0.000000	-0.602271	0.481687	-1.183944	0.000000	0.000000	4.000000	40.000000	0.000000
14770.759354	-0.059219	0.592425	0.090126	88.348381	50.277782	82.487152	4.506290	0.000000	-2.039074	0.000000	0.000000	0.000000	-0.602271	0.481687	-1.183944	0.000000	0.000000	4.000000	40.000000	0.000000
14770.762688	-0.061173	0.593968	0.086229	88.348381	50.277782	82.487152	4.506290	0.000000	-2.039074	0.000000	0.000000	0.000000	-0.586324	0.462889	-1.169132	0.000000	0.000000	4.000000	40.000000	0.000000
14770.766021	-0.061173	0.593968	0.086229	88.348381	50.277782	82.487152	4.506290	0.000000	-2.039074	0.000000	0.000000	0.000000	-0.586324	0.462889	-1.169132	0.000000	0.000000	4.000000	40.000000	0.000000
14770.769354	-0.061173	0.593968	0.086229	88.332932	49.177460	81.547272	4.311435	0.000000	-1.941353	0.000000	0.000000	0.000000	-0.586324	0.462889	-1.169132	0.000000	0.000000	4.000000	40.000000	0.000000
14770.772688	-0.063071	0.595440	0.082344	88.332932	49.177460	81.547272	4.311435	0.000000	-1.941353	0.000000	0.000000	0.000000	-0.569451	0.441662	-1.165276	0.000000	0.000000	4.000000	40.000000	0.000000
14770.776021	-0.063071	0.595440	0.082344	88.332932	49.177460	81.547272	4.311435	0.000000	-1.941353	0.000000	0.000000	0.000000	-0.569451	0.441662	-1.165276	0.000000	0.000000	4.000000	40.000000	0.000000
14770.779354	-0.063071	0.595440	0.082344	88.327660	48.644527	81.131935	4.117222	0.000000	-1.846444	0.000000	0.000000	0.000000	-0.569451	0.441662	-1.165276	0.000000	0.000000	4.000000	40.000000	0.000000
14770.782688	-0.064938	0.596872	0.078464	88.327660	48.644527	81.131935	4.117222	0.000000	-1.846444	0.000000	0.000000	0.000000	-0.560180	0.429594	-1.164260	0.000000	0.000000	4.000000	40.000000	0.000000
14770.786021	-0.064938	0.596872	0.078464	88.327660	48.644527	81.131935	4.117222	0.000000	-1.846444	0.000000	0.000000	0.000000	-0.560180	0.429594	-1.164260	0.000000	0.000000	4.000000	40.000000	0.000000
14770.789354	-0.064938	0.596872	0.078464	88.328949	48.446808	80.929321	3.923178	0.000000	-1.753081	0.000000	0.000000	0.000000	-0.560180	0.429594	-1.164260	0.000000	0.000000	4.000000	40.000000	0.000000
14770.792688	-0.066753	0.598255	0.074613	88.328949	48.446808	80.929321	3.923178	0.000000	-1.753081	0.000000	0.000000	0.000000	-0.544255	0.414800	-1.155217	0.000000	0.000000	4.000000	40.000000	0.000000
14770.796021	-0.066753	0.598255	0.074613	88.328949	48.446808	80.929321	3.923178	0.000000	-1.753081	0.000000	0.000000	0.000000	-0.544255	0.414800	-1.155217	0.000000	0.000000	4.000000	40.000000	0.000000
14770.799354	-0.066753	0.598255	0.074613	88.327896	48.244316	80.734039	3.730642	0.000000	-1.662372	0.000000	0.000000	0.000000	-0.544255	0.414800	-1.155217	0.000000	0.000000	4.000000	40.000000	0.000000
14770.802688	-0.068490	0.599589	0.070797	88.327896	48.244316	80.734039	3.730642	0.000000	-1.662372	0.000000	0.000000	0.000000	-0.521117	0.400348	-1.144861	0.000000	0.000000	4.000000	40.000000	0.000000
14770.806021	-0.068490	0.599589	0.070797	88.327896	48.244316	80.734039	3.730642	0.000000	-1.662372	0.000000	0.000000	0.000000	-0.521117	0.400348	-1.144861	0.000000	0.000000	4.000000	40.000000	0.000000
14770.809354	-0.068490	0.599589	0.070797	88.321587	47.771553	80.353539	3.539832	0.000000	-1.575519	0.000000	0.000000	0.000000	-0.521117	0.400348	-1.144861	0.000000	0.000000	4.000000	40.000000	0.000000
14770.812688	-0.070261	0.600897	0.067079	88.321587	47.771553	80.353539	3.539832	0.000000	-1.575519	0.000000	0.000000	0.000000	-0.531390	0.392469	-1.115156	0.000000	0.000000	4.000000	40.000000	0.000000
14770.816021	-0.070261	0.600897	0.067079	88.321587	47.771553	80.353539	3.539832	0.000000	-1.575519	0.000000	0.000000	0.000000	-0.531390	0.392469	-1.115156	0.000000	0.000000	4.000000	40.000000	0.000000
14770.819354	-0.070261	0.600897	0.067079	88.296822	47.357822	80.029228	3.353973	0.000000	-1.486954	0.000000	0.000000	0.000000	-0.531390	0.392469	-1.115156	0.000000	0.000000	4.000000	40.000000	0.000000
14770.822688	-0.072093	0.602153	0.063466	88.296822	47.357822	80.029228	3.353973	0.000000	-1.486954	0.000000	0.000000	0.000000	-0.549554	0.376601	-1.083939	0.000000	0.000000	4.000000	40.000000	0.000000
14770.826021	-0.072093	0.602153	0.063466	88.296822	47.357822	80.029228	3.353973	0.000000	-1.486954	0.000000	0.000000	0.000000	-0.549554	0.376601	-1.083939	0.000000	0.000000	4.000000	40.000000	0.000000
14770.829354	-0.072093	0.602153	0.063466	88.224472	48.027348	80.631966	3.173317	0.000000	-1.395362	0.000000	0.000000	0.000000	-0.549554	0.376601	-1.083939	0.000000	0.000000	4.000000	40.000000	0.000000
14770.832688	-0.073891	0.603397	0.060002	88.224472	48.027348	80.631966	3.173317	0.000000	-1.395362	0.000000	0.000000	0.000000	-0.539619	0.373372	-1.039245	0.000000	0.000000	4.000000	40.000000	0.000000
14770.836021	-0.073891	0.603397	0.060002	88.224472	48.027348	80.631966	3.173317	0.000000	-1.395362	0.000000	0.000000	0.000000	-0.539619	0.373372	-1.039245	0.000000	0.000000	4.000000	40.000000	0.000000
14770.839354	-0.073891	0.603397	0.060002	88.063263	50.304638	82.848785	3.000109	0.000000	-1.305425	0.000000	0.000000	0.000000	-0.539619	0.373372	-1.039245	0.000000	0.000000	4.000000	40.000000	0.000000
14770.842688	-0.075710	0.604605	0.056689	88.063263	50.304638	82.848785	3.000109	0.000000	-1.305425	0.000000	0.000000	0.000000	-0.545449	0.362356	-0.993919	0.000000	0.000000	4.000000	40.000000	0.000000
14770.846021	-0.075710	0.604605	0.056689	88.063263	50.304638	82.848785	3.000109	0.000000	-1.305425	0.000000	0.000000	0.000000	-0.545449	0.362356	-0.993919	0.000000	0.000000	4.000000	40.000000	0.000000
14770.849354	-0.075710	0.604605	0.056689	87.830208	53.069115	85.607857	2.834456	0.000000	-1.214517	0.000000	0.000000	0.000000	-0.545449	0.362356	-0.993919	0.000000	0.000000	4.000000	40.000000	0.000000
14770.852688	-0.077555	0.605790	0.053566	87.830208	53.069115	85.607857	2.834456	0.000000	-1.214517	0.000000	0.000000	0.000000	-0.553578	0.355616	-0.936813	0.000000	0.000000	4.000000	40.000000	0.000000
14770.856021	-0.077555	0.605790	0.053566	87.830208	53.069115	85.607857	2.834456	0.000000	-1.214517	0.000000	0.000000	0.000000	-0.553578	0.355616	-0.936813	0.000000	0.000000	4.000000	40.000000	0.000000
14770.859354	-0.077555	0.605790	0.053566	87.553673	55.389034	87.968353	2.678320	0.000000	-1.122254	0.000000	0.000000	0.000000	-0.553578	0.355616	-0.936813	0.000000	0.000000	4.000000	40.000000	0.000000
14770.862688	-0.079427	0.606937	0.050620	87.553673	55.389034	87.968353	2.678320	0.000000	-1.122254	0.000000	0.000000	0.000000	-0.561705	0.343936	-0.884021	0.000000	0.000000	4.000000	40.000000	0.000000
14770.866021	-0.079427	0.606937	0.050620	87.553673	55.389034	87.968353	2.678320	0.000000	-1.122254	0.000000	0.000000	0.000000	-0.561705	0.343936	-0.884021	0.000000	0.000000	4.000000	40.000000	0.000000
14770.869354	-0.079427	0.606937	0.050620	87.265404	56.996841	89.630173	2.530983	0.000000	-1.028636	0.000000	0.000000	0.000000	-0.561705	0.343936	-0.884021	0.000000	0.000000	4.000000	40.000000	0.000000
14770.872688	-0.081355	0.608067	0.047861	87.265404	56.996841	89.630173	2.530983	0.000000	-1.028636	0.000000	0.000000	0.000000	-0.578429	0.339135	-0.827633	0.000000	0.000000	4.000000	40.000000	0.000000
14770.876021	-0.081355	0.608067	0.047861	87.265404	56.996841	89.630173	2.530983	0.000000	-1.028636	0.000000	0.000000	0.000000	-0.578429	0.339135	-0.827633	0.000000	0.000000	4.000000	40.000000	0.000000
14770.879354	-0.081355	0.608067	0.047861	86.983444	58.099133	90.849442	2.393045	0.000000	-0.932231	0.000000	0.000000	0.000000	-0.578429	0.339135	-0.827633	0.000000	0.000000	4.000000	40.000000	0.000000
14770.882688	-0.083340	0.609137	0.045283	86.983444	58.099133	90.849442	2.393045	0.000000	-0.932231	0.000000	0.000000	0.000000	-0.595450	0.320962	-0.773270	0.000000	0.000000	4.000000	40.000000	0.000000
14770.886021	-0.083340	0.609137	0.045283	86.983444	58.099133	90.849442	2.393045	0.000000	-0.932231	0.000000	0.000000	0.000000	-0.595450	0.320962	-0.773270	0.000000	0.000000	4.000000	40.000000	0.000000
14770.889354	-0.083340	0.609137	0.045283	86.716522	58.671135	91.539368	2.264166	0.000000	-0.832990	0.000000	0.000000	0.000000	-0.595450	0.320962	-0.773270	0.000000	0.000000	4.000000	40.000000	0.000000
14770.892688	-0.085346	0.610181	0.042949	86.716522	58.671135	91.539368	2.264166	0.000000	-0.832990	0.000000	0.000000	0.000000	-0.601610	0.313193	-0.700344	0.000000	0.000000	4.000000	40.000000	0.000000
14770.896021	-0.085346	0.610181	0.042949	86.716522	58.671135	91.539368	2.264166	0.000000	-0.832990	0.000000	0.000000	0.000000	-0.601610	0.313193	-0.700344	0.000000	0.000000	4.000000	40.000000	0.000000
14770.899354	-0.085346	0.610181	0.042949	86.479523	58.772263	91.516525	2.147443	0.000000	-0.732721	0.000000	0.000000	0.000000	-0.601610	0.313193	-0.700344	0.000000	0.000000	4.000000	40.000000	0.000000
14770.902688	-0.087395	0.611211	0.040831	86.479523	58.772263	91.516525	2.147443	0.000000	-0.732721	0.000000	0.000000	0.000000	-0.614733	0.308790	-0.635503	0.000000	0.000000	4.000000	40.000000	0.000000
14770.906021	-0.087395	0.611211	0.040831	86.479523	58.772263	91.516525	2.147443	0.000000	-0.732721	0.000000	0.000000	0.000000	-0.614733	0.308790	-0.635503	0.000000	0.000000	4.000000	40.000000	0.000000
14770.909354	-0.087395	0.611211	0.040831	86.253044	58.706242	91.289703	2.041525	0.000000	-0.630266	0.000000	0.000000	0.000000	-0.614733	0.308790	-0.635503	0.000000	0.000000	4.000000	40.000000	0.000000
14770.912688	-0.089516	0.612200	0.038932	86.253044	58.706242	91.289703	2.041525	0.000000	-0.630266	0.000000	0.000000	0.000000	-0.636275	0.296938	-0.569430	0.000000	0.000000	4.000000	40.000000	0.000000
14770.916021	-0.089516	0.612200	0.038932	86.253044	58.706242	91.289703	2.041525	0.000000	-0.630266	0.000000	0.000000	0.000000	-0.636275	0.296938	-0.569430	0.000000	0.000000	4.000000	40.000000	0.000000
14770.919354	-0.089516	0.612200	0.038932	86.006981	58.603870	91.231964	1.946620	0.000000	-0.524220	0.000000	0.000000	0.000000	-0.636275	0.296938	-0.569430	0.000000	0.000000	4.000000	40.000000	0.000000
14770.922688	-0.091657	0.613141	0.037225	86.006981	58.603870	91.231964	1.946620	0.000000	-0.524220	0.000000	0.000000	0.000000	-0.642491	0.282293	-0.512357	0.000000	0.000000	4.000000	40.000000	0.000000
14770.926021	-0.091657	0.613141	0.037225	86.006981	58.603870	91.231964	1.946620	0.000000	-0.524220	0.000000	0.000000	0.000000	-0.642491	0.282293	-0.512357	0.000000	0.000000	4.000000	40.000000	0.000000
14770.929354	-0.091657	0.613141	0.037225	85.708504	58.610317	91.382614	1.861228	0.000000	-0.417138	0.000000	0.000000	0.000000	-0.642491	0.282293	-0.512357	0.000000	0.000000	4.000000	40.000000	0.000000
14770.932688	-0.093755	0.614055	0.035735	85.708504	58.610317	91.382614	1.861228	0.000000	-0.417138	0.000000	0.000000	0.000000	-0.629388	0.274237	-0.446727	0.000000	0.000000	4.000000	40.000000	0.000000
14770.936021	-0.093755	0.614055	0.035735	85.708504	58.610317	91.382614	1.861228	0.000000	-0.417138	0.000000	0.000000	0.000000	-0.629388	0.274237	-0.446727	0.000000	0.000000	4.000000	40.000000	0.000000
14770.939354	-0.093755	0.614055	0.035735	85.359276	58.752987	91.569489	1.786773	0.000000	-0.312240	0.000000	0.000000	0.000000	-0.629388	0.274237	-0.446727	0.000000	0.000000	4.000000	40.000000	0.000000
14770.942688	-0.095876	0.614932	0.034414	85.359276	58.752987	91.569489	1.786773	0.000000	-0.312240	0.000000	0.000000	0.000000	-0.636155	0.263094	-0.396415	0.000000	0.000000	4.000000	40.000000	0.000000
14770.946021	-0.095876	0.614932	0.034414	85.359276	58.752987	91.569489	1.786773	0.000000	-0.312240	0.000000	0.000000	0.000000	-0.636155	0.263094	-0.396415	0.000000	0.000000	4.000000	40.000000	0.000000
14770.949354	-0.095876	0.614932	0.034414	84.991165	59.084267	91.802444	1.720704	0.000000	-0.206214	0.000000	0.000000	0.000000	-0.636155	0.263094	-0.396415	0.000000	0.000000	4.000000	40.000000	0.000000
14770.952688	-0.097964	0.615816	0.033214	84.991165	59.084267	91.802444	1.720704	0.000000	-0.206214	0.000000	0.000000	0.000000	-0.626392	0.265087	-0.359892	0.000000	0.000000	4.000000	40.000000	0.000000
14770.956021	-0.097964	0.615816	0.033214	84.991165	59.084267	91.802444	1.720704	0.000000	-0.206214	0.000000	0.000000	0.000000	-0.626392	0.265087	-0.359892	0.000000	0.000000	4.000000	40.000000	0.000000
14770.959354	-0.097964	0.615816	0.033214	84.692383	61.306194	93.761909	1.660722	0.000000	-0.101815	0.000000	0.000000	0.000000	-0.626392	0.265087	-0.359892	0.000000	0.000000	4.000000	40.000000	0.000000
14770.962688	-0.100044	0.616707	0.032132	84.692383	61.306194	93.761909	1.660722	0.000000	-0.101815	0.000000	0.000000	0.000000	-0.624195	0.267329	-0.324672	0.000000	0.000000	4.000000	40.000000	0.000000
14770.966021	-0.100044	0.616707	0.032132	84.692383	61.306194	93.761909	1.660722	0.000000	-0.101815	0.000000	0.000000	0.000000	-0.624195	0.267329	-0.324672	0.000000	0.000000	4.000000	40.000000	0.000000
14770.969354	-0.100044	0.616707	0.032132	84.488892	66.544891	98.715195	1.606610	0.000000	0.002217	0.000000	0.000000	0.000000	-0.624195	0.267329	-0.324672	0.000000	0.000000	4.000000	40.000000	0.000000
14770.972688	-0.102048	0.617522	0.031056	84.488892	66.544891	98.715195	1.606610	0.000000	0.002217	0.000000	0.000000	0.000000	-0.601049	0.244411	-0.322726	0.000000	0.000000	4.000000	40.000000	0.000000
14770.976021	-0.102048	0.617522	0.031056	84.488892	66.544891	98.715195	1.606610	0.000000	0.002217	0.000000	0.000000	0.000000	-0.601049	0.244411	-0.322726	0.000000	0.000000	4.000000	40.000000	0.000000
14770.979354	-0.102048	0.617522	0.031056	84.338188	73.188194	105.263626	1.552822	0.000000	0.102392	0.000000	0.000000	0.000000	-0.601049	0.244411	-0.322726	0.000000	0.000000	4.000000	40.000000	0.000000
14770.982688	-0.103995	0.618353	0.030086	84.338188	73.188194	105.263626	1.552822	0.000000	0.102392	0.000000	0.000000	0.000000	-0.584278	0.249233	-0.291274	0.000000	0.000000	4.000000	40.000000	0.000000
14770.986021	-0.103995	0.618353	0.030086	84.338188	73.188194	105.263626	1.552822	0.000000	0.102392	0.000000	0.000000	0.000000	-0.584278	0.249233	-0.291274	0.000000	0.000000	4.000000	40.000000	0.000000
14770.989354	-0.103995	0.618353	0.030086	84.209694	79.229424	111.305298	1.504276	0.000000	0.199771	0.000000	0.000000	0.000000	-0.584278	0.249233	-0.291274	0.000000	0.000000	4.000000	40.000000	0.000000
14770.992688	-0.105914	0.619173	0.029224	84.209694	79.229424	111.305298	1.504276	0.000000	0.199771	0.000000	0.000000	0.000000	-0.575483	0.246041	-0.258563	0.000000	0.000000	4.000000	40.000000	0.000000
14770.996021	-0.105914	0.619173	0.029224	84.209694	79.229424	111.305298	1.504276	0.000000	0.199771	0.000000	0.000000	0.000000	-0.575483	0.246041	-0.258563	0.000000	0.000000	4.000000	40.000000	0.000000
14770.999354	-0.105914	0.619173	0.029224	84.079140	84.459221	116.493729	1.461182	0.000000	0.295685	0.000000	0.000000	0.000000	-0.575483	0.246041	-0.258563	0.000000	0.000000	4.000000	40.000000	0.000000
14771.002688	-0.107715	0.620003	0.028506	84.079140	84.459221	116.493729	1.461182	0.000000	0.295685	0.000000	0.000000	0.000000	-0.540465	0.249035	-0.215204	0.000000	0.000000	4.000000	40.000000	0.000000
14771.006021	-0.107715	0.620003	0.028506	84.079140	84.459221	116.493729	1.461182	0.000000	0.295685	0.000000	0.000000	0.000000	-0.540465	0.249035	-0.215204	0.000000	0.000000	4.000000	40.000000	0.000000
14771.009354	-0.107715	0.620003	0.028506	83.935471	88.955765	121.003235	1.425315	0.000000	0.385763	0.000000	0.000000	0.000000	-0.540465	0.249035	-0.215204	0.000000	0.000000	4.000000	40.000000	0.000000
14771.012688	-0.109388	0.620838	0.027873	83.935471	88.955765	121.003235	1.425315	0.000000	0.385763	0.000000	0.000000	0.000000	-0.501894	0.250544	-0.189867	0.000000	0.000000	4.000000	40.000000	0.000000
14771.016021	-0.109388	0.620838	0.027873	83.935471	88.955765	121.003235	1.425315	0.000000	0.385763	0.000000	0.000000	0.000000	-0.501894	0.250544	-0.189867	0.000000	0.000000	4.000000	40.000000	0.000000
14771.019354	-0.109388	0.620838	0.027873	83.786873	92.829628	125.007164	1.393671	0.000000	0.469412	0.000000	0.000000	0.000000	-0.501894	0.250544	-0.189867	0.000000	0.000000	4.000000	40.000000	0.000000
14771.022688	-0.110888	0.621678	0.027337	83.786873	92.829628	125.007164	1.393671	0.000000	0.469412	0.000000	0.000000	0.000000	-0.449869	0.252144	-0.160991	0.000000	0.000000	4.000000	40.000000	0.000000
14771.026021	-0.110888	0.621678	0.027337	83.786873	92.829628	125.007164	1.393671	0.000000	0.469412	0.000000	0.000000	0.000000	-0.449869	0.252144	-0.160991	0.000000	0.000000	4.000000	40.000000	0.000000
14771.029354	-0.110888	0.621678	0.027337	83.635971	95.989441	128.242050	1.366839	0.000000	0.544390	0.000000	0.000000	0.000000	-0.449869	0.252144	-0.160991	0.000000	0.000000	4.000000	40.000000	0.000000
14771.032688	-0.112310	0.622545	0.026891	83.635971	95.989441	128.242050	1.366839	0.000000	0.544390	0.000000	0.000000	0.000000	-0.426780	0.259844	-0.133686	0.000000	0.000000	4.000000	40.000000	0.000000
14771.036021	-0.112310	0.622545	0.026891	83.635971	95.989441	128.242050	1.366839	0.000000	0.544390	0.000000	0.000000	0.000000	-0.426780	0.259844	-0.133686	0.000000	0.000000	4.000000	40.000000	0.000000
14771.039354	-0.112310	0.622545	0.026891	83.509613	98.617233	130.839386	1.344558	0.000000	0.615520	0.000000	0.000000	0.000000	-0.426780	0.259844	-0.133686	0.000000	0.000000	4.000000	40.000000	0.000000
14771.042688	-0.113628	0.623444	0.026519	83.509613	98.617233	130.839386	1.344558	0.000000	0.615520	0.000000	0.000000	0.000000	-0.395418	0.269779	-0.111608	0.000000	0.000000	4.000000	40.000000	0.000000
14771.046021	-0.113628	0.623444	0.026519	83.509613	98.617233	130.839386	1.344558	0.000000	0.615520	0.000000	0.000000	0.000000	-0.395418	0.269779	-0.111608	0.000000	0.000000	4.000000	40.000000	0.000000
14771.049354	-0.113628	0.623444	0.026519	83.447189	100.907799	133.159378	1.325956	0.000000	0.681423	0.000000	0.000000	0.000000	-0.395418	0.269779	-0.111608	0.000000	0.000000	4.000000	40.000000	0.000000
14771.052688	-0.114870	0.624322	0.026234	83.447189	100.907799	133.159378	1.325956	0.000000	0.681423	0.000000	0.000000	0.000000	-0.372398	0.263509	-0.085643	0.000000	0.000000	4.000000	40.000000	0.000000
14771.056021	-0.114870	0.624322	0.026234	83.447189	100.907799	133.159378	1.325956	0.000000	0.681423	0.000000	0.000000	0.000000	-0.372398	0.263509	-0.085643	0.000000	0.000000	4.000000	40.000000	0.000000
14771.059354	-0.114870	0.624322	0.026234	83.461876	103.025993	135.287888	1.311683	0.000000	0.743489	0.000000	0.000000	0.000000	-0.372398	0.263509	-0.085643	0.000000	0.000000	4.000000	40.000000	0.000000
14771.062688	-0.116070	0.625194	0.025978	83.461876	103.025993	135.287888	1.311683	0.000000	0.743489	0.000000	0.000000	0.000000	-0.359988	0.261521	-0.076769	0.000000	0.000000	4.000000	40.000000	0.000000
14771.066021	-0.116070	0.625194	0.025978	83.461876	103.025993	135.287888	1.311683	0.000000	0.743489	0.000000	0.000000	0.000000	-0.359988	0.261521	-0.076769	0.000000	0.000000	4.000000	40.000000	0.000000
14771.069354	-0.116070	0.625194	0.025978	83.547363	105.048500	137.272308	1.298888	0.000000	0.803487	0.000000	0.000000	0.000000	-0.359988	0.261521	-0.076769	0.000000	0.000000	4.000000	40.000000	0.000000
14771.072688	-0.117200	0.626038	0.025833	83.547363	105.048500	137.272308	1.298888	0.000000	0.803487	0.000000	0.000000	0.000000	-0.338981	0.253277	-0.043488	0.000000	0.000000	4.000000	40.000000	0.000000
14771.076021	-0.117200	0.626038	0.025833	83.547363	105.048500	137.272308	1.298888	0.000000	0.803487	0.000000	0.000000	0.000000	-0.338981	0.253277	-0.043488	0.000000	0.000000	4.000000	40.000000	0.000000
14771.079354	-0.117200	0.626038	0.025833	83.662468	106.892372	139.065857	1.291640	0.000000	0.859984	0.000000	0.000000	0.000000	-0.338981	0.253277	-0.043488	0.000000	0.000000	4.000000	40.000000	0.000000
14771.082688	-0.118295	0.626869	0.025742	83.662468	106.892372	139.065857	1.291640	0.000000	0.859984	0.000000	0.000000	0.000000	-0.328524	0.249285	-0.027382	0.000000	0.000000	4.000000	40.000000	0.000000
14771.086021	-0.118295	0.626869	0.025742	83.662468	106.892372	139.065857	1.291640	0.000000	0.859984	0.000000	0.000000	0.000000	-0.328524	0.249285	-0.027382	0.000000	0.000000	4.000000	40.000000	0.000000
14771.089354	-0.118295	0.626869	0.025742	83.782333	108.366203	140.503265	1.287076	0.000000	0.914738	0.000000	0.000000	0.000000	-0.328524	0.249285	-0.027382	0.000000	0.000000	4.000000	40.000000	0.000000
14771.092688	-0.119367	0.627673	0.025751	83.782333	108.366203	140.503265	1.287076	0.000000	0.914738	0.000000	0.000000	0.000000	-0.321618	0.241168	0.002777	0.000000	0.000000	4.000000	40.000000	0.000000
14771.096021	-0.119367	0.627673	0.025751	83.782333	108.366203	140.503265	1.287076	0.000000	0.914738	0.000000	0.000000	0.000000	-0.321618	0.241168	0.002777	0.000000	0.000000	4.000000	40.000000	0.000000
14771.099354	-0.119367	0.627673	0.025751	83.894753	109.309700	141.435333	1.287539	0.000000	0.968341	0.000000	0.000000	0.000000	-0.321618	0.241168	0.002777	0.000000	0.000000	4.000000	40.000000	0.000000
14771.102688	-0.120449	0.628416	0.025798	83.894753	109.309700	141.435333	1.287539	0.000000	0.968341	0.000000	0.000000	0.000000	-0.324773	0.223006	0.014065	0.000000	0.000000	4.000000	40.000000	0.000000
14771.106021	-0.120449	0.628416	0.025798	83.894753	109.309700	141.435333	1.287539	0.000000	0.968341	0.000000	0.000000	0.000000	-0.324773	0.223006	0.014065	0.000000	0.000000	4.000000	40.000000	0.000000
14771.109354	-0.120449	0.628416	0.025798	84.005997	109.926231	142.063782	1.289883	0.000000	1.022470	0.000000	0.000000	0.000000	-0.324773	0.223006	0.014065	0.000000	0.000000	4.000000	40.000000	0.000000
14771.112688	-0.121478	0.629120	0.025914	84.005997	109.926231	142.063782	1.289883	0.000000	1.022470	0.000000	0.000000	0.000000	-0.308457	0.210945	0.034845	0.000000	0.000000	4.000000	40.000000	0.000000
14771.116021	-0.121478	0.629120	0.025914	84.005997	109.926231	142.063782	1.289883	0.000000	1.022470	0.000000	0.000000	0.000000	-0.308457	0.210945	0.034845	0.000000	0.000000	4.000000	40.000000	0.000000
14771.119354	-0.121478	0.629120	0.025914	84.141945	110.354301	142.499512	1.295691	0.000000	1.073879	0.000000	0.000000	0.000000	-0.308457	0.210945	0.034845	0.000000	0.000000	4.000000	40.000000	0.000000
14771.122688	-0.122517	0.629762	0.026068	84.141945	110.354301	142.499512	1.295691	0.000000	1.073879	0.000000	0.000000	0.000000	-0.311798	0.192771	0.046301	0.000000	0.000000	4.000000	40.000000	0.000000
14771.126021	-0.122517	0.629762	0.026068	84.141945	110.354301	142.499512	1.295691	0.000000	1.073879	0.000000	0.000000	0.000000	-0.311798	0.192771	0.046301	0.000000	0.000000	4.000000	40.000000	0.000000
14771.129354	-0.122517	0.629762	0.026068	84.325737	110.674072	142.809998	1.303407	0.000000	1.125846	0.000000	0.000000	0.000000	-0.311798	0.192771	0.046301	0.000000	0.000000	4.000000	40.000000	0.000000
14771.132688	-0.123562	0.630351	0.026238	84.325737	110.674072	142.809998	1.303407	0.000000	1.125846	0.000000	0.000000	0.000000	-0.313442	0.176616	0.050825	0.000000	0.000000	4.000000	40.000000	0.000000
14771.136021	-0.123562	0.630351	0.026238	84.325737	110.674072	142.809998	1.303407	0.000000	1.125846	0.000000	0.000000	0.000000	-0.313442	0.176616	0.050825	0.000000	0.000000	4.000000	40.000000	0.000000
14771.139354	-0.123562	0.630351	0.026238	84.525177	111.153793	143.265808	1.311878	0.000000	1.178086	0.000000	0.000000	0.000000	-0.313442	0.176616	0.050825	0.000000	0.000000	4.000000	40.000000	0.000000
14771.142688	-0.124586	0.630865	0.026414	84.525177	111.153793	143.265808	1.311878	0.000000	1.178086	0.000000	0.000000	0.000000	-0.307156	0.154377	0.052958	0.000000	0.000000	4.000000	40.000000	0.000000
14771.146021	-0.124586	0.630865	0.026414	84.525177	111.153793	143.265808	1.311878	0.000000	1.178086	0.000000	0.000000	0.000000	-0.307156	0.154377	0.052958	0.000000	0.000000	4.000000	40.000000	0.000000
14771.149354	-0.124586	0.630865	0.026414	84.699806	111.869514	143.962509	1.320705	0.000000	1.229279	0.000000	0.000000	0.000000	-0.307156	0.154377	0.052958	0.000000	0.000000	4.000000	40.000000	0.000000
14771.152688	-0.125603	0.631340	0.026560	84.699806	111.869514	143.962509	1.320705	0.000000	1.229279	0.000000	0.000000	0.000000	-0.305254	0.142317	0.043688	0.000000	0.000000	4.000000	40.000000	0.000000
14771.156021	-0.125603	0.631340	0.026560	84.699806	111.869514	143.962509	1.320705	0.000000	1.229279	0.000000	0.000000	0.000000	-0.305254	0.142317	0.043688	0.000000	0.000000	4.000000	40.000000	0.000000
14771.159354	-0.125603	0.631340	0.026560	84.755371	113.544937	145.639587	1.327986	0.000000	1.280155	0.000000	0.000000	0.000000	-0.305254	0.142317	0.043688	0.000000	0.000000	4.000000	40.000000	0.000000
14771.162688	-0.126607	0.631733	0.026647	84.755371	113.544937	145.639587	1.327986	0.000000	1.280155	0.000000	0.000000	0.000000	-0.301113	0.117992	0.026087	0.000000	0.000000	4.000000	40.000000	0.000000
14771.166021	-0.126607	0.631733	0.026647	84.755371	113.544937	145.639587	1.327986	0.000000	1.280155	0.000000	0.000000	0.000000	-0.301113	0.117992	0.026087	0.000000	0.000000	4.000000	40.000000	0.000000
14771.169354	-0.126607	0.631733	0.026647	84.640831	116.308548	148.438721	1.332334	0.000000	1.330340	0.000000	0.000000	0.000000	-0.301113	0.117992	0.026087	0.000000	0.000000	4.000000	40.000000	0.000000
14771.172688	-0.127607	0.632059	0.026623	84.640831	116.308548	148.438721	1.332334	0.000000	1.330340	0.000000	0.000000	0.000000	-0.300116	0.097808	-0.007148	0.000000	0.000000	4.000000	40.000000	0.000000
14771.176021	-0.127607	0.632059	0.026623	84.640831	116.308548	148.438721	1.332334	0.000000	1.330340	0.000000	0.000000	0.000000	-0.300116	0.097808	-0.007148	0.000000	0.000000	4.000000	40.000000	0.000000
14771.179354	-0.127607	0.632059	0.026623	84.441696	119.240692	151.427078	1.331142	0.000000	1.380360	0.000000	0.000000	0.000000	-0.300116	0.097808	-0.007148	0.000000	0.000000	4.000000	40.000000	0.000000
14771.182688	-0.128646	0.632345	0.026557	84.441696	119.240692	151.427078	1.331142	0.000000	1.380360	0.000000	0.000000	0.000000	-0.311768	0.085616	-0.019875	0.000000	0.000000	4.000000	40.000000	0.000000
14771.186021	-0.128646	0.632345	0.026557	84.441696	119.240692	151.427078	1.331142	0.000000	1.380360	0.000000	0.000000	0.000000	-0.311768	0.085616	-0.019875	0.000000	0.000000	4.000000	40.000000	0.000000
14771.189354	-0.128646	0.632345	0.026557	84.227829	121.910027	154.164459	1.327830	0.000000	1.432321	0.000000	0.000000	0.000000	-0.311768	0.085616	-0.019875	0.000000	0.000000	4.000000	40.000000	0.000000
14771.192688	-0.129714	0.632576	0.026411	84.227829	121.910027	154.164459	1.327830	0.000000	1.432321	0.000000	0.000000	0.000000	-0.320381	0.069397	-0.043776	0.000000	0.000000	4.000000	40.000000	0.000000
14771.196021	-0.129714	0.632576	0.026411	84.227829	121.910027	154.164459	1.327830	0.000000	1.432321	0.000000	0.000000	0.000000	-0.320381	0.069397	-0.043776	0.000000	0.000000	4.000000	40.000000	0.000000
14771.199354	-0.129714	0.632576	0.026411	84.011398	124.160164	156.486542	1.320534	0.000000	1.485718	0.000000	0.000000	0.000000	-0.320381	0.069397	-0.043776	0.000000	0.000000	4.000000	40.000000	0.000000
14771.202688	-0.130791	0.632774	0.026205	84.011398	124.160164	156.486542	1.320534	0.000000	1.485718	0.000000	0.000000	0.000000	-0.323108	0.059271	-0.061672	0.000000	0.000000	4.000000	40.000000	0.000000
14771.206021	-0.130791	0.632774	0.026205	84.011398	124.160164	156.486542	1.320534	0.000000	1.485718	0.000000	0.000000	0.000000	-0.323108	0.059271	-0.061672	0.000000	0.000000	4.000000	40.000000	0.000000
14771.209354	-0.130791	0.632774	0.026205	83.793381	125.944481	158.366302	1.310255	0.000000	1.539569	0.000000	0.000000	0.000000	-0.323108	0.059271	-0.061672	0.000000	0.000000	4.000000	40.000000	0.000000
14771.212688	-0.131857	0.632910	0.025955	83.793381	125.944481	158.366302	1.310255	0.000000	1.539569	0.000000	0.000000	0.000000	-0.319606	0.040900	-0.074913	0.000000	0.000000	4.000000	40.000000	0.000000
14771.216021	-0.131857	0.632910	0.025955	83.793381	125.944481	158.366302	1.310255	0.000000	1.539569	0.000000	0.000000	0.000000	-0.319606	0.040900	-0.074913	0.000000	0.000000	4.000000	40.000000	0.000000
14771.219354	-0.131857	0.632910	0.025955	83.582527	127.192673	159.730621	1.297770	0.000000	1.592837	0.000000	0.000000	0.000000	-0.319606	0.040900	-0.074913	0.000000	0.000000	4.000000	40.000000	0.000000
14771.222688	-0.132887	0.632985	0.025668	83.582527	127.192673	159.730621	1.297770	0.000000	1.592837	0.000000	0.000000	0.000000	-0.309149	0.022545	-0.086221	0.000000	0.000000	4.000000	40.000000	0.000000
14771.226021	-0.132887	0.632985	0.025668	83.582527	127.192673	159.730621	1.297770	0.000000	1.592837	0.000000	0.000000	0.000000	-0.309149	0.022545	-0.086221	0.000000	0.000000	4.000000	40.000000	0.000000
14771.229354	-0.132887	0.632985	0.025668	83.403526	128.149902	160.805817	1.283400	0.000000	1.644362	0.000000	0.000000	0.000000	-0.309149	0.022545	-0.086221	0.000000	0.000000	4.000000	40.000000	0.000000
14771.232688	-0.133945	0.633006	0.025301	83.403526	128.149902	160.805817	1.283400	0.000000	1.644362	0.000000	0.000000	0.000000	-0.317315	0.006241	-0.110112	0.000000	0.000000	4.000000	40.000000	0.000000
14771.236021	-0.133945	0.633006	0.025301	83.403526	128.149902	160.805817	1.283400	0.000000	1.644362	0.000000	0.000000	0.000000	-0.317315	0.006241	-0.110112	0.000000	0.000000	4.000000	40.000000	0.000000
14771.239354	-0.133945	0.633006	0.025301	83.268448	128.799622	161.572708	1.265048	0.000000	1.697248	0.000000	0.000000	0.000000	-0.317315	0.006241	-0.110112	0.000000	0.000000	4.000000	40.000000	0.000000
14771.242688	-0.134920	0.633041	0.024905	83.268448	128.799622	161.572708	1.265048	0.000000	1.697248	0.000000	0.000000	0.000000	-0.292549	0.010419	-0.118906	0.000000	0.000000	4.000000	40.000000	0.000000
14771.246021	-0.134920	0.633041	0.024905	83.268448	128.799622	161.572708	1.265048	0.000000	1.697248	0.000000	0.000000	0.000000	-0.292549	0.010419	-0.118906	0.000000	0.000000	4.000000	40.000000	0.000000
14771.249354	-0.134920	0.633041	0.024905	83.169388	129.231750	162.115860	1.245230	0.000000	1.746006	0.000000	0.000000	0.000000	-0.292549	0.010419	-0.118906	0.000000	0.000000	4.000000	40.000000	0.000000
14771.252688	-0.135820	0.633007	0.024418	83.169388	129.231750	162.115860	1.245230	0.000000	1.746006	0.000000	0.000000	0.000000	-0.269907	-0.009967	-0.146109	0.000000	0.000000	4.000000	40.000000	0.000000
14771.256021	-0.135820	0.633007	0.024418	83.169388	129.231750	162.115860	1.245230	0.000000	1.746006	0.000000	0.000000	0.000000	-0.269907	-0.009967	-0.146109	0.000000	0.000000	4.000000	40.000000	0.000000
14771.259354	-0.135820	0.633007	0.024418	83.104851	129.494904	162.482376	1.220878	0.000000	1.790990	0.000000	0.000000	0.000000	-0.269907	-0.009967	-0.146109	0.000000	0.000000	4.000000	40.000000	0.000000
14771.262688	-0.135820	0.633007	0.024418	83.104851	129.494904	162.482376	1.220878	0.000000	1.790990	0.000000	0.000000	0.000000	-0.269907	-0.009967	-0.146109	0.000000	0.000000	4.000000	40.000000	0.000000
14771.266021	-0.136636	0.632988	0.023902	83.104851	129.494904	162.482376	1.220878	0.000000	1.790990	0.000000	0.000000	0.000000	-0.244996	-0.005811	-0.154635	0.000000	0.000000	4.000000	40.000000	0.000000
14771.269354	-0.136636	0.632988	0.023902	83.076378	129.585434	162.665680	1.220878	0.000000	1.790990	0.000000	0.000000	0.000000	-0.244996	-0.005811	-0.154635	0.000000	0.000000	4.000000	40.000000	0.000000
14771.272688	-0.137401	0.632948	0.023295	83.076378	129.585434	162.665680	1.220878	0.000000	1.790990	0.000000	0.000000	0.000000	-0.229393	-0.011884	-0.182184	0.000000	0.000000	4.000000	40.000000	0.000000
14771.276021	-0.137401	0.632948	0.023295	83.076378	129.585434	162.665680	1.220878	0.000000	1.790990	0.000000	0.000000	0.000000	-0.229393	-0.011884	-0.182184	0.000000	0.000000	4.000000	40.000000	0.000000
14771.279354	-0.137401	0.632948	0.023295	83.068428	129.666000	162.844223	1.164742	0.000000	1.870055	0.000000	0.000000	0.000000	-0.229393	-0.011884	-0.182184	0.000000	0.000000	4.000000	40.000000	0.000000
14771.282688	-0.137401	0.632948	0.023295	83.068428	129.666000	162.844223	1.164742	0.000000	1.870055	0.000000	0.000000	0.000000	-0.229393	-0.011884	-0.182184	0.000000	0.000000	4.000000	40.000000	0.000000
14771.286021	-0.138151	0.632922	0.022640	83.068428	129.666000	162.844223	1.164742	0.000000	1.870055	0.000000	0.000000	0.000000	-0.224882	-0.007774	-0.196414	0.000000	0.000000	4.000000	40.000000	0.000000
14771.289354	-0.138151	0.632922	0.022640	83.065620	129.822617	163.087234	1.164742	0.000000	1.870055	0.000000	0.000000	0.000000	-0.224882	-0.007774	-0.196414	0.000000	0.000000	4.000000	40.000000	0.000000
14771.292688	-0.138878	0.632917	0.021915	83.065620	129.822617	163.087234	1.164742	0.000000	1.870055	0.000000	0.000000	0.000000	-0.218277	-0.001699	-0.217550	0.000000	0.000000	4.000000	40.000000	0.000000
14771.296021	-0.138878	0.632917	0.021915	83.065620	129.822617	163.087234	1.164742	0.000000	1.870055	0.000000	0.000000	0.000000	-0.218277	-0.001699	-0.217550	0.000000	0.000000	4.000000	40.000000	0.000000
14771.299354	-0.138878	0.632917	0.021915	83.063759	129.995941	163.342972	1.095748	0.000000	1.943915	0.000000	0.000000	0.000000	-0.218277	-0.001699	-0.217550	0.000000	0.000000	4.000000	40.000000	0.000000
14771.302688	-0.138878	0.632917	0.021915	83.063759	129.995941	163.342972	1.095748	0.000000	1.943915	0.000000	0.000000	0.000000	-0.218277	-0.001699	-0.217550	0.000000	0.000000	4.000000	40.000000	0.000000
14771.306021	-0.139552	0.632918	0.021179	83.063759	129.995941	163.342972	1.095748	0.000000	1.943915	0.000000	0.000000	0.000000	-0.201968	0.000256	-0.220854	0.000000	0.000000	4.000000	40.000000	0.000000
14771.309354	-0.139552	0.632918	0.021179	83.051270	130.031784	163.468185	1.095748	0.000000	1.943915	0.000000	0.000000	0.000000	-0.201968	0.000256	-0.220854	0.000000	0.000000	4.000000	40.000000	0.000000
14771.312688	-0.140177	0.632918	0.020455	83.051270	130.031784	163.468185	1.095748	0.000000	1.943915	0.000000	0.000000	0.000000	-0.187718	0.000134	-0.217178	0.000000	0.000000	4.000000	40.000000	0.000000
14771.316021	-0.140177	0.632918	0.020455	83.051270	130.031784	163.468185	1.095748	0.000000	1.943915	0.000000	0.000000	0.000000	-0.187718	0.000134	-0.217178	0.000000	0.000000	4.000000	40.000000	0.000000
14771.319354	-0.140177	0.632918	0.020455	83.035591	130.035309	163.545959	1.022743	0.000000	2.008863	0.000000	0.000000	0.000000	-0.187718	0.000134	-0.217178	0.000000	0.000000	4.000000	40.000000	0.000000
14771.322688	-0.140177	0.632918	0.020455	83.035591	130.035309	163.545959	1.022743	0.000000	2.008863	0.000000	0.000000	0.000000	-0.187718	0.000134	-0.217178	0.000000	0.000000	4.000000	40.000000	0.000000
14771.326021	-0.140672	0.632911	0.019793	83.035591	130.035309	163.545959	1.022743	0.000000	2.008863	0.000000	0.000000	0.000000	-0.148401	-0.002005	-0.198515	0.000000	0.000000	4.000000	40.000000	0.000000
14771.329354	-0.140672	0.632911	0.019793	83.019417	130.105469	163.671509	1.022743	0.000000	2.008863	0.000000	0.000000	0.000000	-0.148401	-0.002005	-0.198515	0.000000	0.000000	4.000000	40.000000	0.000000
14771.332688	-0.141016	0.632870	0.019210	83.019417	130.105469	163.671509	1.022743	0.000000	2.008863	0.000000	0.000000	0.000000	-0.103316	-0.012307	-0.174955	0.000000	0.000000	4.000000	40.000000	0.000000
14771.336021	-0.141016	0.632870	0.019210	83.019417	130.105469	163.671509	1.022743	0.000000	2.008863	0.000000	0.000000	0.000000	-0.103316	-0.012307	-0.174955	0.000000	0.000000	4.000000	40.000000	0.000000
14771.339354	-0.141016	0.632870	0.019210	83.003136	130.295853	163.889481	0.960498	0.000000	2.050817	0.000000	0.000000	0.000000	-0.103316	-0.012307	-0.174955	0.000000	0.000000	4.000000	40.000000	0.000000
14771.342688	-0.141016	0.632870	0.019210	83.003136	130.295853	163.889481	0.960498	0.000000	2.050817	0.000000	0.000000	0.000000	-0.103316	-0.012307	-0.174955	0.000000	0.000000	4.000000	40.000000	0.000000
14771.346021	-0.141155	0.632782	0.018682	83.003136	130.295853	163.889481	0.960498	0.000000	2.050817	0.000000	0.000000	0.000000	-0.041586	-0.026628	-0.158352	0.000000	0.000000	4.000000	40.000000	0.000000
14771.349354	-0.141155	0.632782	0.018682	83.004562	130.805923	164.380569	0.960498	0.000000	2.050817	0.000000	0.000000	0.000000	-0.041586	-0.026628	-0.158352	0.000000	0.000000	4.000000	40.000000	0.000000
14771.352688	-0.141155	0.632782	0.018682	83.004562	130.805923	164.380569	0.960498	0.000000	2.050817	0.000000	0.000000	0.000000	-0.041586	-0.026628	-0.158352	0.000000	0.000000	4.000000	40.000000	0.000000
14771.356021	-0.141155	0.632782	0.018682	83.004562	130.805923	164.380569	0.960498	0.000000	2.050817	0.000000	0.000000	0.000000	-0.041586	-0.026628	-0.158352	0.000000	0.000000	4.000000	40.000000	0.000000
14771.359354	-0.141016	0.632448	0.017965	83.047539	131.996368	165.479797	0.934105	0.000000	2.057748	0.000000	0.000000	0.000000	0.041736	-0.100015	-0.215172	0.000000	0.000000	4.000000	40.000000	0.000000
14771.362688	-0.141016	0.632448	0.017965	83.047539	131.996368	165.479797	0.934105	0.000000	2.057748	0.000000	0.000000	0.000000	0.000001	-0.000005	0.000000	0.000000	0.000000	4.000000	40.000000	0.000000
14771.366021	-0.141016	0.632448	0.017965	83.047539	131.996368	165.479797	0.934105	0.000000	2.057748	0.000000	0.000000	0.000000	0.000001	-0.000005	0.000000	0.000000	0.000000	4.000000	40.000000	0.000000
14771.369354	-0.141016	0.632448	0.017965	83.133156	134.156174	167.463074	0.898243	0.000000	2.050792	0.000000	0.000000	0.000000	0.000001	-0.000005	0.000000	0.000000	0.000000	4.000000	40.000000	0.000000
14771.372688	-0.141016	0.632448	0.017965	83.133156	134.156174	167.463074	0.898243	0.000000	2.050792	0.000000	0.000000	0.000000	0.000001	-0.000005	0.000000	0.000000	0.000000	4.000000	40.000000	0.000000
14771.376021	-0.140807	0.632177	0.017675	83.133156	134.156174	167.463074	0.898243	0.000000	2.050792	0.000000	0.000000	0.000000	0.062628	-0.081468	-0.087068	0.000000	0.000000	4.000000	40.000000	0.000000
14771.379354	-0.140807	0.632177	0.017675	83.251419	137.277084	170.336548	0.898243	0.000000	2.050792	0.000000	0.000000	0.000000	0.062628	-0.081468	-0.087068	0.000000	0.000000	4.000000	40.000000	0.000000
14771.382688	-0.140807	0.632177	0.017675	83.251419	137.277084	170.336548	0.898243	0.000000	2.050792	0.000000	0.000000	0.000000	0.062628	-0.081468	-0.087068	0.000000	0.000000	4.000000	40.000000	0.000000
14771.386021	-0.140807	0.632177	0.017675	83.251419	137.277084	170.336548	0.898243	0.000000	2.050792	0.000000	0.000000	0.000000	0.062628	-0.081468	-0.087068	0.000000	0.000000	4.000000	40.000000	0.000000
14771.389354	-0.140437	0.631391	0.017169	83.371140	141.002716	173.781509	0.883732	0.000000	2.040354	0.000000	0.000000	0.000000	0.111139	-0.235785	-0.151771	0.000000	0.000000	4.000000	40.000000	0.000000
14771.392688	-0.140437	0.631391	0.017169	83.371140	141.002716	173.781509	0.883732	0.000000	2.040354	0.000000	0.000000	0.000000	0.000001	-0.000001	-0.000000	0.000000	0.000000	4.000000	40.000000	0.000000
14771.396021	-0.140437	0.631391	0.017169	83.371140	141.002716	173.781509	0.883732	0.000000	2.040354	0.000000	0.000000	0.000000	0.000001	-0.000001	-0.000000	0.000000	0.000000	4.000000	40.000000	0.000000
14771.399354	-0.140437	0.631391	0.017169	83.484459	144.374283	176.902863	0.858437	0.000000	2.021831	0.000000	0.000000	0.000000	0.000001	-0.000001	-0.000000	0.000000	0.000000	4.000000	40.000000	0.000000
14771.402688	-0.140437	0.631391	0.017169	83.484459	144.374283	176.902863	0.858437	0.000000	2.021831	0.000000	0.000000	0.000000	0.000001	-0.000001	-0.000000	0.000000	0.000000	4.000000	40.000000	0.000000
14771.406021	-0.140324	0.630897	0.016953	83.484459	144.374283	176.902863	0.858437	0.000000	2.021831	0.000000	0.000000	0.000000	0.033816	-0.148134	-0.064611	0.000000	0.000000	4.000000	40.000000	0.000000
14771.409354	-0.140324	0.630897	0.016953	83.608154	146.248306	178.631287	0.858437	0.000000	2.021831	0.000000	0.000000	0.000000	0.033816	-0.148134	-0.064611	0.000000	0.000000	4.000000	40.000000	0.000000
14771.412688	-0.140272	0.630363	0.016779	83.608154	146.248306	178.631287	0.858437	0.000000	2.021831	0.000000	0.000000	0.000000	0.015452	-0.160148	-0.052220	0.000000	0.000000	4.000000	40.000000	0.000000
14771.416021	-0.140272	0.630363	0.016779	83.608154	146.248306	178.631287	0.858437	0.000000	2.021831	0.000000	0.000000	0.000000	0.015452	-0.160148	-0.052220	0.000000	0.000000	4.000000	40.000000	0.000000
14771.419354	-0.140272	0.630363	0.016779	83.721863	146.192596	178.564835	0.838965	0.000000	2.013619	0.000000	0.000000	0.000000	0.015452	-0.160148	-0.052220	0.000000	0.000000	4.000000	40.000000	0.000000
14771.422688	-0.140272	0.630363	0.016779	83.721863	146.192596	178.564835	0.838965	0.000000	2.013619	0.000000	0.000000	0.000000	0.015452	-0.160148	-0.052220	0.000000	0.000000	4.000000	40.000000	0.000000
14771.426021	-0.140229	0.629749	0.016632	83.721863	146.192596	178.564835	0.838965	0.000000	2.013619	0.000000	0.000000	0.000000	0.013099	-0.184335	-0.044271	0.000000	0.000000	4.000000	40.000000	0.000000
14771.429354	-0.140229	0.629749	0.016632	83.849960	145.548996	177.946259	0.838965	0.000000	2.013619	0.000000	0.000000	0.000000	0.013099	-0.184335	-0.044271	0.000000	0.000000	4.000000	40.000000	0.000000
14771.432688	-0.140205	0.629114	0.016553	83.849960	145.548996	177.946259	0.838965	0.000000	2.013619	0.000000	0.000000	0.000000	0.007037	-0.190279	-0.023763	0.000000	0.000000	4.000000	40.000000	0.000000
14771.436021	-0.140205	0.629114	0.016553	83.849960	145.548996	177.946259	0.838965	0.000000	2.013619	0.000000	0.000000	0.000000	0.007037	-0.190279	-0.023763	0.000000	0.000000	4.000000	40.000000	0.000000
14771.439354	-0.140205	0.629114	0.016553	83.983109	144.963196	177.379547	0.827626	0.000000	2.010263	0.000000	0.000000	0.000000	0.007037	-0.190279	-0.023763	0.000000	0.000000	4.000000	40.000000	0.000000
14771.442688	-0.140205	0.629114	0.016553	83.983109	144.963196	177.379547	0.827626	0.000000	2.010263	0.000000	0.000000	0.000000	0.007037	-0.190279	-0.023763	0.000000	0.000000	4.000000	40.000000	0.000000
14771.446021	-0.140187	0.628426	0.016490	83.983109	144.963196	177.379547	0.827626	0.000000	2.010263	0.000000	0.000000	0.000000	0.005512	-0.206363	-0.018630	0.000000	0.000000	4.000000	40.000000	0.000000
14771.449354	-0.140187	0.628426	0.016490	84.125038	144.492111	176.912140	0.827626	0.000000	2.010263	0.000000	0.000000	0.000000	0.005512	-0.206363	-0.018630	0.000000	0.000000	4.000000	40.000000	0.000000
14771.452688	-0.140144	0.627719	0.016510	84.125038	144.492111	176.912140	0.827626	0.000000	2.010263	0.000000	0.000000	0.000000	0.012955	-0.212378	0.005811	0.000000	0.000000	4.000000	40.000000	0.000000
14771.456021	-0.140144	0.627719	0.016510	84.125038	144.492111	176.912140	0.827626	0.000000	2.010263	0.000000	0.000000	0.000000	0.012955	-0.212378	0.005811	0.000000	0.000000	4.000000	40.000000	0.000000
14771.459354	-0.140144	0.627719	0.016510	84.240440	144.155823	176.567337	0.825490	0.000000	2.007185	0.000000	0.000000	0.000000	0.012955	-0.212378	0.005811	0.000000	0.000000	4.000000	40.000000	0.000000
14771.462688	-0.140144	0.627719	0.016510	84.240440	144.155823	176.567337	0.825490	0.000000	2.007185	0.000000	0.000000	0.000000	0.012955	-0.212378	0.005811	0.000000	0.000000	4.000000	40.000000	0.000000
14771.466021	-0.140016	0.626957	0.016573	84.240440	144.155823	176.567337	0.825490	0.000000	2.007185	0.000000	0.000000	0.000000	0.038452	-0.228498	0.018825	0.000000	0.000000	4.000000	40.000000	0.000000
14771.469354	-0.140016	0.626957	0.016573	84.336700	143.879791	176.274399	0.825490	0.000000	2.007185	0.000000	0.000000	0.000000	0.038452	-0.228498	0.018825	0.000000	0.000000	4.000000	40.000000	0.000000
14771.472688	-0.139870	0.626142	0.016658	84.336700	143.879791	176.274399	0.825490	0.000000	2.007185	0.000000	0.000000	0.000000	0.043738	-0.244602	0.025770	0.000000	0.000000	4.000000	40.000000	0.000000
14771.476021	-0.139870	0.626142	0.016658	84.336700	143.879791	176.274399	0.825490	0.000000	2.007185	0.000000	0.000000	0.000000	0.043738	-0.244602	0.025770	0.000000	0.000000	4.000000	40.000000	0.000000
14771.479354	-0.139870	0.626142	0.016658	84.410751	143.664597	176.047455	0.832922	0.000000	1.993487	0.000000	0.000000	0.000000	0.043738	-0.244602	0.025770	0.000000	0.000000	4.000000	40.000000	0.000000
14771.482688	-0.139870	0.626142	0.016658	84.410751	143.664597	176.047455	0.832922	0.000000	1.993487	0.000000	0.000000	0.000000	0.043738	-0.244602	0.025770	0.000000	0.000000	4.000000	40.000000	0.000000
14771.486021	-0.139726	0.625299	0.016752	84.410751	143.664597	176.047455	0.832922	0.000000	1.993487	0.000000	0.000000	0.000000	0.043094	-0.252633	0.028003	0.000000	0.000000	4.000000	40.000000	0.000000
14771.489354	-0.139726	0.625299	0.016752	84.470787	143.493469	175.864426	0.832922	0.000000	1.993487	0.000000	0.000000	0.000000	0.043094	-0.252633	0.028003	0.000000	0.000000	4.000000	40.000000	0.000000
14771.492688	-0.139641	0.624444	0.016876	84.470787	143.493469	175.864426	0.832922	0.000000	1.993487	0.000000	0.000000	0.000000	0.025657	-0.256718	0.037404	0.000000	0.000000	4.000000	40.000000	0.000000
14771.496021	-0.139641	0.624444	0.016876	84.470787	143.493469	175.864426	0.832922	0.000000	1.993487	0.000000	0.000000	0.000000	0.025657	-0.256718	0.037404	0.000000	0.000000	4.000000	40.000000	0.000000
14771.499354	-0.139641	0.624444	0.016876	84.517052	143.343552	175.698410	0.843823	0.000000	1.982028	0.000000	0.000000	0.000000	0.025657	-0.256718	0.037404	0.000000	0.000000	4.000000	40.000000	0.000000
14771.502688	-0.139641	0.624444	0.016876	84.517052	143.343552	175.698410	0.843823	0.000000	1.982028	0.000000	0.000000	0.000000	0.025657	-0.256718	0.037404	0.000000	0.000000	4.000000	40.000000	0.000000
14771.506021	-0.139572	0.623594	0.017060	84.517052	143.343552	175.698410	0.843823	0.000000	1.982028	0.000000	0.000000	0.000000	0.020482	-0.254841	0.055062	0.000000	0.000000	4.000000	40.000000	0.000000
14771.509354	-0.139572	0.623594	0.017060	84.542603	143.134033	175.488220	0.843823	0.000000	1.982028	0.000000	0.000000	0.000000	0.020482	-0.254841	0.055062	0.000000	0.000000	4.000000	40.000000	0.000000
14771.512688	-0.139495	0.622731	0.017295	84.542603	143.134033	175.488220	0.843823	0.000000	1.982028	0.000000	0.000000	0.000000	0.023322	-0.259053	0.070426	0.000000	0.000000	4.000000	40.000000	0.000000
14771.516021	-0.139495	0.622731	0.017295	84.542603	143.134033	175.488220	0.843823	0.000000	1.982028	0.000000	0.000000	0.000000	0.023322	-0.259053	0.070426	0.000000	0.000000	4.000000	40.000000	0.000000
14771.519354	-0.139495	0.622731	0.017295	84.547340	142.696167	175.062164	0.864738	0.000000	1.974728	0.000000	0.000000	0.000000	0.023322	-0.259053	0.070426	0.000000	0.000000	4.000000	40.000000	0.000000
14771.522688	-0.139495	0.622731	0.017295	84.547340	142.696167	175.062164	0.864738	0.000000	1.974728	0.000000	0.000000	0.000000	0.023322	-0.259053	0.070426	0.000000	0.000000	4.000000	40.000000	0.000000
14771.526021	-0.139422	0.621886	0.017632	84.547340	142.696167	175.062164	0.864738	0.000000	1.974728	0.000000	0.000000	0.000000	0.021643	-0.253479	0.101287	0.000000	0.000000	4.000000	40.000000	0.000000
14771.529354	-0.139422	0.621886	0.017632	84.522926	141.914627	174.311508	0.864738	0.000000	1.974728	0.000000	0.000000	0.000000	0.021643	-0.253479	0.101287	0.000000	0.000000	4.000000	40.000000	0.000000
14771.532688	-0.139284	0.621039	0.018078	84.522926	141.914627	174.311508	0.864738	0.000000	1.974728	0.000000	0.000000	0.000000	0.041567	-0.253996	0.133814	0.000000	0.000000	4.000000	40.000000	0.000000
14771.536021	-0.139284	0.621039	0.018078	84.522926	141.914627	174.311508	0.864738	0.000000	1.974728	0.000000	0.000000	0.000000	0.041567	-0.253996	0.133814	0.000000	0.000000	4.000000	40.000000	0.000000
14771.539354	-0.139284	0.621039	0.018078	84.457443	140.922073	173.359528	0.903921	0.000000	1.964193	0.000000	0.000000	0.000000	0.041567	-0.253996	0.133814	0.000000	0.000000	4.000000	40.000000	0.000000
14771.542688	-0.139284	0.621039	0.018078	84.457443	140.922073	173.359528	0.903921	0.000000	1.964193	0.000000	0.000000	0.000000	0.041567	-0.253996	0.133814	0.000000	0.000000	4.000000	40.000000	0.000000
14771.546021	-0.139092	0.620224	0.018595	84.457443	140.922073	173.359528	0.903921	0.000000	1.964193	0.000000	0.000000	0.000000	0.057598	-0.244454	0.154883	0.000000	0.000000	4.000000	40.000000	0.000000
14771.549354	-0.139092	0.620224	0.018595	84.355377	140.084763	172.555191	0.903921	0.000000	1.964193	0.000000	0.000000	0.000000	0.057598	-0.244454	0.154883	0.000000	0.000000	4.000000	40.000000	0.000000
14771.552688	-0.138803	0.619414	0.019203	84.355377	140.084763	172.555191	0.903921	0.000000	1.964193	0.000000	0.000000	0.000000	0.086538	-0.243089	0.182483	0.000000	0.000000	4.000000	40.000000	0.000000
14771.556021	-0.138803	0.619414	0.019203	84.355377	140.084763	172.555191	0.903921	0.000000	1.964193	0.000000	0.000000	0.000000	0.086538	-0.243089	0.182483	0.000000	0.000000	4.000000	40.000000	0.000000
14771.559354	-0.138803	0.619414	0.019203	84.254677	139.741562	172.210373	0.960149	0.000000	1.940170	0.000000	0.000000	0.000000	0.086538	-0.243089	0.182483	0.000000	0.000000	4.000000	40.000000	0.000000
14771.562688	-0.138488	0.618655	0.019889	84.254677	139.741562	172.210373	0.960149	0.000000	1.940170	0.000000	0.000000	0.000000	0.094748	-0.227738	0.205925	0.000000	0.000000	4.000000	40.000000	0.000000
14771.566021	-0.138488	0.618655	0.019889	84.254677	139.741562	172.210373	0.960149	0.000000	1.940170	0.000000	0.000000	0.000000	0.094748	-0.227738	0.205925	0.000000	0.000000	4.000000	40.000000	0.000000
14771.569354	-0.138488	0.618655	0.019889	84.183647	139.969498	172.383713	0.994470	0.000000	1.924379	0.000000	0.000000	0.000000	0.094748	-0.227738	0.205925	0.000000	0.000000	4.000000	40.000000	0.000000
14771.572688	-0.138131	0.617887	0.020611	84.183647	139.969498	172.383713	0.994470	0.000000	1.924379	0.000000	0.000000	0.000000	0.106837	-0.230365	0.216343	0.000000	0.000000	4.000000	40.000000	0.000000
14771.576021	-0.138131	0.617887	0.020611	84.183647	139.969498	172.383713	0.994470	0.000000	1.924379	0.000000	0.000000	0.000000	0.106837	-0.230365	0.216343	0.000000	0.000000	4.000000	40.000000	0.000000
14771.579354	-0.138131	0.617887	0.020611	84.117699	140.320602	172.668335	1.030527	0.000000	1.906573	0.000000	0.000000	0.000000	0.106837	-0.230365	0.216343	0.000000	0.000000	4.000000	40.000000	0.000000
14771.582688	-0.137720	0.617150	0.021402	84.117699	140.320602	172.668335	1.030527	0.000000	1.906573	0.000000	0.000000	0.000000	0.123312	-0.221136	0.237413	0.000000	0.000000	4.000000	40.000000	0.000000
14771.586021	-0.137720	0.617150	0.021402	84.117699	140.320602	172.668335	1.030527	0.000000	1.906573	0.000000	0.000000	0.000000	0.123312	-0.221136	0.237413	0.000000	0.000000	4.000000	40.000000	0.000000
14771.589354	-0.137720	0.617150	0.021402	84.054558	140.661697	172.934677	1.070096	0.000000	1.886020	0.000000	0.000000	0.000000	0.123312	-0.221136	0.237413	0.000000	0.000000	4.000000	40.000000	0.000000
14771.592688	-0.137262	0.616411	0.022205	84.054558	140.661697	172.934677	1.070096	0.000000	1.886020	0.000000	0.000000	0.000000	0.137592	-0.221664	0.240891	0.000000	0.000000	4.000000	40.000000	0.000000
14771.596021	-0.137262	0.616411	0.022205	84.054558	140.661697	172.934677	1.070096	0.000000	1.886020	0.000000	0.000000	0.000000	0.137592	-0.221664	0.240891	0.000000	0.000000	4.000000	40.000000	0.000000
14771.599354	-0.137262	0.616411	0.022205	83.997757	140.996780	173.188156	1.110244	0.000000	1.863088	0.000000	0.000000	0.000000	0.137592	-0.221664	0.240891	0.000000	0.000000	4.000000	40.000000	0.000000
14771.602688	-0.136759	0.615690	0.023034	83.997757	140.996780	173.188156	1.110244	0.000000	1.863088	0.000000	0.000000	0.000000	0.150686	-0.216272	0.248708	0.000000	0.000000	4.000000	40.000000	0.000000
14771.606021	-0.136759	0.615690	0.023034	83.997757	140.996780	173.188156	1.110244	0.000000	1.863088	0.000000	0.000000	0.000000	0.150686	-0.216272	0.248708	0.000000	0.000000	4.000000	40.000000	0.000000
14771.609354	-0.136759	0.615690	0.023034	83.939423	141.315979	173.424408	1.151695	0.000000	1.837974	0.000000	0.000000	0.000000	0.150686	-0.216272	0.248708	0.000000	0.000000	4.000000	40.000000	0.000000
14771.612688	-0.136249	0.614972	0.023928	83.939423	141.315979	173.424408	1.151695	0.000000	1.837974	0.000000	0.000000	0.000000	0.153122	-0.215365	0.268317	0.000000	0.000000	4.000000	40.000000	0.000000
14771.616021	-0.136249	0.614972	0.023928	83.939423	141.315979	173.424408	1.151695	0.000000	1.837974	0.000000	0.000000	0.000000	0.153122	-0.215365	0.268317	0.000000	0.000000	4.000000	40.000000	0.000000
14771.619354	-0.136249	0.614972	0.023928	83.882370	141.667831	173.688004	1.196415	0.000000	1.812453	0.000000	0.000000	0.000000	0.153122	-0.215365	0.268317	0.000000	0.000000	4.000000	40.000000	0.000000
14771.622688	-0.135709	0.614232	0.024813	83.882370	141.667831	173.688004	1.196415	0.000000	1.812453	0.000000	0.000000	0.000000	0.162015	-0.221926	0.265371	0.000000	0.000000	4.000000	40.000000	0.000000
14771.626021	-0.135709	0.614232	0.024813	83.882370	141.667831	173.688004	1.196415	0.000000	1.812453	0.000000	0.000000	0.000000	0.162015	-0.221926	0.265371	0.000000	0.000000	4.000000	40.000000	0.000000
14771.629354	-0.135709	0.614232	0.024813	83.827148	142.142761	174.068176	1.240643	0.000000	1.785451	0.000000	0.000000	0.000000	0.162015	-0.221926	0.265371	0.000000	0.000000	4.000000	40.000000	0.000000
14771.632688	-0.135187	0.613443	0.025683	83.827148	142.142761	174.068176	1.240643	0.000000	1.785451	0.000000	0.000000	0.000000	0.156501	-0.236682	0.260988	0.000000	0.000000	4.000000	40.000000	0.000000
14771.636021	-0.135187	0.613443	0.025683	83.827148	142.142761	174.068176	1.240643	0.000000	1.785451	0.000000	0.000000	0.000000	0.156501	-0.236682	0.260988	0.000000	0.000000	4.000000	40.000000	0.000000
14771.639354	-0.135187	0.613443	0.025683	83.777008	142.764496	174.586044	1.284141	0.000000	1.759367	0.000000	0.000000	0.000000	0.156501	-0.236682	0.260988	0.000000	0.000000	4.000000	40.000000	0.000000
14771.642688	-0.134696	0.612664	0.026582	83.777008	142.764496	174.586044	1.284141	0.000000	1.759367	0.000000	0.000000	0.000000	0.147261	-0.233701	0.269809	0.000000	0.000000	4.000000	40.000000	0.000000
14771.646021	-0.134696	0.612664	0.026582	83.777008	142.764496	174.586044	1.284141	0.000000	1.759367	0.000000	0.000000	0.000000	0.147261	-0.233701	0.269809	0.000000	0.000000	4.000000	40.000000	0.000000
14771.649354	-0.134696	0.612664	0.026582	83.731804	143.475342	175.185150	1.329109	0.000000	1.734823	0.000000	0.000000	0.000000	0.147261	-0.233701	0.269809	0.000000	0.000000	4.000000	40.000000	0.000000
14771.652688	-0.134195	0.611844	0.027450	83.731804	143.475342	175.185150	1.329109	0.000000	1.734823	0.000000	0.000000	0.000000	0.150503	-0.246195	0.260438	0.000000	0.000000	4.000000	40.000000	0.000000
14771.656021	-0.134195	0.611844	0.027450	83.731804	143.475342	175.185150	1.329109	0.000000	1.734823	0.000000	0.000000	0.000000	0.150503	-0.246195	0.260438	0.000000	0.000000	4.000000	40.000000	0.000000
14771.659354	-0.134195	0.611844	0.027450	83.685867	144.176895	175.774933	1.372516	0.000000	1.709740	0.000000	0.000000	0.000000	0.150503	-0.246195	0.260438	0.000000	0.000000	4.000000	40.000000	0.000000
14771.662688	-0.133697	0.611013	0.028339	83.685867	144.176895	175.774933	1.372516	0.000000	1.709740	0.000000	0.000000	0.000000	0.149390	-0.249174	0.266741	0.000000	0.000000	4.000000	40.000000	0.000000
14771.666021	-0.133697	0.611013	0.028339	83.685867	144.176895	175.774933	1.372516	0.000000	1.709740	0.000000	0.000000	0.000000	0.149390	-0.249174	0.266741	0.000000	0.000000	4.000000	40.000000	0.000000
14771.669354	-0.133697	0.611013	0.028339	83.642204	144.847702	176.329956	1.416973	0.000000	1.684841	0.000000	0.000000	0.000000	0.149390	-0.249174	0.266741	0.000000	0.000000	4.000000	40.000000	0.000000
14771.672688	-0.133148	0.610133	0.029233	83.642204	144.847702	176.329956	1.416973	0.000000	1.684841	0.000000	0.000000	0.000000	0.164603	-0.264035	0.267937	0.000000	0.000000	4.000000	40.000000	0.000000
14771.676021	-0.133148	0.610133	0.029233	83.642204	144.847702	176.329956	1.416973	0.000000	1.684841	0.000000	0.000000	0.000000	0.164603	-0.264035	0.267937	0.000000	0.000000	4.000000	40.000000	0.000000
14771.679354	-0.133148	0.610133	0.029233	83.593330	145.341843	176.718933	1.461629	0.000000	1.657407	0.000000	0.000000	0.000000	0.164603	-0.264035	0.267937	0.000000	0.000000	4.000000	40.000000	0.000000
14771.682688	-0.132561	0.609262	0.030174	83.593330	145.341843	176.718933	1.461629	0.000000	1.657407	0.000000	0.000000	0.000000	0.176258	-0.261198	0.282375	0.000000	0.000000	4.000000	40.000000	0.000000
14771.686021	-0.132561	0.609262	0.030174	83.593330	145.341843	176.718933	1.461629	0.000000	1.657407	0.000000	0.000000	0.000000	0.176258	-0.261198	0.282375	0.000000	0.000000	4.000000	40.000000	0.000000
14771.689354	-0.132561	0.609262	0.030174	83.547333	145.696976	176.972778	1.508691	0.000000	1.628031	0.000000	0.000000	0.000000	0.176258	-0.261198	0.282375	0.000000	0.000000	4.000000	40.000000	0.000000
14771.692688	-0.131960	0.608378	0.031075	83.547333	145.696976	176.972778	1.508691	0.000000	1.628031	0.000000	0.000000	0.000000	0.180254	-0.265434	0.270384	0.000000	0.000000	4.000000	40.000000	0.000000
14771.696021	-0.131960	0.608378	0.031075	83.547333	145.696976	176.972778	1.508691	0.000000	1.628031	0.000000	0.000000	0.000000	0.180254	-0.265434	0.270384	0.000000	0.000000	4.000000	40.000000	0.000000
14771.699354	-0.131960	0.608378	0.031075	83.495583	146.116470	177.289673	1.553755	0.000000	1.597989	0.000000	0.000000	0.000000	0.180254	-0.265434	0.270384	0.000000	0.000000	4.000000	40.000000	0.000000
14771.702688	-0.131360	0.607510	0.031989	83.495583	146.116470	177.289673	1.553755	0.000000	1.597989	0.000000	0.000000	0.000000	0.179952	-0.260232	0.274167	0.000000	0.000000	4.000000	40.000000	0.000000
14771.706021	-0.131360	0.607510	0.031989	83.495583	146.116470	177.289673	1.553755	0.000000	1.597989	0.000000	0.000000	0.000000	0.179952	-0.260232	0.274167	0.000000	0.000000	4.000000	40.000000	0.000000
14771.709354	-0.131360	0.607510	0.031989	83.442436	146.743744	177.803467	1.599450	0.000000	1.567997	0.000000	0.000000	0.000000	0.179952	-0.260232	0.274167	0.000000	0.000000	4.000000	40.000000	0.000000
14771.712688	-0.130791	0.606657	0.032843	83.442436	146.743744	177.803467	1.599450	0.000000	1.567997	0.000000	0.000000	0.000000	0.170561	-0.256077	0.256069	0.000000	0.000000	4.000000	40.000000	0.000000
14771.716021	-0.130791	0.606657	0.032843	83.442436	146.743744	177.803467	1.599450	0.000000	1.567997	0.000000	0.000000	0.000000	0.170561	-0.256077	0.256069	0.000000	0.000000	4.000000	40.000000	0.000000
14771.719354	-0.130791	0.606657	0.032843	83.387016	147.592224	178.526321	1.642128	0.000000	1.539570	0.000000	0.000000	0.000000	0.170561	-0.256077	0.256069	0.000000	0.000000	4.000000	40.000000	0.000000
14771.722688	-0.130267	0.605801	0.033682	83.387016	147.592224	178.526321	1.642128	0.000000	1.539570	0.000000	0.000000	0.000000	0.157383	-0.256694	0.251726	0.000000	0.000000	4.000000	40.000000	0.000000
14771.726021	-0.130267	0.605801	0.033682	83.387016	147.592224	178.526321	1.642128	0.000000	1.539570	0.000000	0.000000	0.000000	0.157383	-0.256694	0.251726	0.000000	0.000000	4.000000	40.000000	0.000000
14771.729354	-0.130267	0.605801	0.033682	83.338676	148.577728	179.378128	1.684082	0.000000	1.513339	0.000000	0.000000	0.000000	0.157383	-0.256694	0.251726	0.000000	0.000000	4.000000	40.000000	0.000000
14771.732688	-0.129798	0.604960	0.034455	83.338676	148.577728	179.378128	1.684082	0.000000	1.513339	0.000000	0.000000	0.000000	0.140749	-0.252399	0.231889	0.000000	0.000000	4.000000	40.000000	0.000000
14771.736021	-0.129798	0.604960	0.034455	83.338676	148.577728	179.378128	1.684082	0.000000	1.513339	0.000000	0.000000	0.000000	0.140749	-0.252399	0.231889	0.000000	0.000000	4.000000	40.000000	0.000000
14771.739354	-0.129798	0.604960	0.034455	83.282303	149.435013	-179.880814	1.722730	0.000000	1.489881	0.000000	0.000000	0.000000	0.140749	-0.252399	0.231889	0.000000	0.000000	4.000000	40.000000	0.000000
14771.742688	-0.129361	0.604133	0.035168	83.282303	149.435013	-179.880814	1.722730	0.000000	1.489881	0.000000	0.000000	0.000000	0.130962	-0.248001	0.213972	0.000000	0.000000	4.000000	40.000000	0.000000
14771.746021	-0.129361	0.604133	0.035168	83.282303	149.435013	-179.880814	1.722730	0.000000	1.489881	0.000000	0.000000	0.000000	0.130962	-0.248001	0.213972	0.000000	0.000000	4.000000	40.000000	0.000000
14771.749354	-0.129361	0.604133	0.035168	83.212799	149.870102	-179.523117	1.758392	0.000000	1.468054	0.000000	0.000000	0.000000	0.130962	-0.248001	0.213972	0.000000	0.000000	4.000000	40.000000	0.000000
14771.752688	-0.128956	0.603349	0.035814	83.212799	149.870102	-179.523117	1.758392	0.000000	1.468054	0.000000	0.000000	0.000000	0.121663	-0.235148	0.193794	0.000000	0.000000	4.000000	40.000000	0.000000
14771.756021	-0.128956	0.603349	0.035814	83.212799	149.870102	-179.523117	1.758392	0.000000	1.468054	0.000000	0.000000	0.000000	0.121663	-0.235148	0.193794	0.000000	0.000000	4.000000	40.000000	0.000000
14771.759354	-0.128956	0.603349	0.035814	83.147598	150.100998	-179.354813	1.790691	0.000000	1.447777	0.000000	0.000000	0.000000	0.121663	-0.235148	0.193794	0.000000	0.000000	4.000000	40.000000	0.000000
14771.762688	-0.128519	0.602572	0.036442	83.147598	150.100998	-179.354813	1.790691	0.000000	1.447777	0.000000	0.000000	0.000000	0.130950	-0.233064	0.188332	0.000000	0.000000	4.000000	40.000000	0.000000
14771.766021	-0.128519	0.602572	0.036442	83.147598	150.100998	-179.354813	1.790691	0.000000	1.447777	0.000000	0.000000	0.000000	0.130950	-0.233064	0.188332	0.000000	0.000000	4.000000	40.000000	0.000000
14771.769354	-0.128519	0.602572	0.036442	83.096123	150.285690	-179.233994	1.822080	0.000000	1.425952	0.000000	0.000000	0.000000	0.130950	-0.233064	0.188332	0.000000	0.000000	4.000000	40.000000	0.000000
14771.772688	-0.128069	0.601811	0.037022	83.096123	150.285690	-179.233994	1.822080	0.000000	1.425952	0.000000	0.000000	0.000000	0.134953	-0.228386	0.174204	0.000000	0.000000	4.000000	40.000000	0.000000
14771.776021	-0.128069	0.601811	0.037022	83.096123	150.285690	-179.233994	1.822080	0.000000	1.425952	0.000000	0.000000	0.000000	0.134953	-0.228386	0.174204	0.000000	0.000000	4.000000	40.000000	0.000000
14771.779354	-0.128069	0.601811	0.037022	83.078362	150.405182	-179.183319	1.851114	0.000000	1.403460	0.000000	0.000000	0.000000	0.134953	-0.228386	0.174204	0.000000	0.000000	4.000000	40.000000	0.000000
14771.782688	-0.127573	0.601096	0.037621	83.078362	150.405182	-179.183319	1.851114	0.000000	1.403460	0.000000	0.000000	0.000000	0.148902	-0.214494	0.179643	0.000000	0.000000	4.000000	40.000000	0.000000
14771.786021	-0.127573	0.601096	0.037621	83.078362	150.405182	-179.183319	1.851114	0.000000	1.403460	0.000000	0.000000	0.000000	0.148902	-0.214494	0.179643	0.000000	0.000000	4.000000	40.000000	0.000000
14771.789354	-0.127573	0.601096	0.037621	83.110771	150.426056	-179.236008	1.881054	0.000000	1.378642	0.000000	0.000000	0.000000	0.148902	-0.214494	0.179643	0.000000	0.000000	4.000000	40.000000	0.000000
14771.792688	-0.127022	0.600389	0.038208	83.110771	150.426056	-179.236008	1.881054	0.000000	1.378642	0.000000	0.000000	0.000000	0.165226	-0.212281	0.175989	0.000000	0.000000	4.000000	40.000000	0.000000
14771.796021	-0.127022	0.600389	0.038208	83.110771	150.426056	-179.236008	1.881054	0.000000	1.378642	0.000000	0.000000	0.000000	0.165226	-0.212281	0.175989	0.000000	0.000000	4.000000	40.000000	0.000000
14771.799354	-0.127022	0.600389	0.038208	83.179680	150.384262	-179.349518	1.910386	0.000000	1.351104	0.000000	0.000000	0.000000	0.165226	-0.212281	0.175989	0.000000	0.000000	4.000000	40.000000	0.000000
14771.802688	-0.126505	0.599697	0.038735	83.179680	150.384262	-179.349518	1.910386	0.000000	1.351104	0.000000	0.000000	0.000000	0.155054	-0.207433	0.158264	0.000000	0.000000	4.000000	40.000000	0.000000
14771.806021	-0.126505	0.599697	0.038735	83.179680	150.384262	-179.349518	1.910386	0.000000	1.351104	0.000000	0.000000	0.000000	0.155054	-0.207433	0.158264	0.000000	0.000000	4.000000	40.000000	0.000000
14771.809354	-0.126505	0.599697	0.038735	83.275093	150.397293	-179.411972	1.936763	0.000000	1.325262	0.000000	0.000000	0.000000	0.155054	-0.207433	0.158264	0.000000	0.000000	4.000000	40.000000	0.000000
14771.812688	-0.126505	0.599697	0.038735	83.275093	150.397293	-179.411972	1.936763	0.000000	1.325262	0.000000	0.000000	0.000000	0.155054	-0.207433	0.158264	0.000000	0.000000	4.000000	40.000000	0.000000
14771.816021	-0.126005	0.599013	0.039233	83.275093	150.397293	-179.411972	1.936763	0.000000	1.325262	0.000000	0.000000	0.000000	0.150123	-0.205124	0.149212	0.000000	0.000000	4.000000	40.000000	0.000000
14771.819354	-0.126005	0.599013	0.039233	83.383278	150.511734	-179.375641	1.936763	0.000000	1.325262	0.000000	0.000000	0.000000	0.150123	-0.205124	0.149212	0.000000	0.000000	4.000000	40.000000	0.000000
14771.822688	-0.125576	0.598376	0.039719	83.383278	150.511734	-179.375641	1.936763	0.000000	1.325262	0.000000	0.000000	0.000000	0.128671	-0.191132	0.145764	0.000000	0.000000	4.000000	40.000000	0.000000
14771.826021	-0.125576	0.598376	0.039719	83.383278	150.511734	-179.375641	1.936763	0.000000	1.325262	0.000000	0.000000	0.000000	0.128671	-0.191132	0.145764	0.000000	0.000000	4.000000	40.000000	0.000000
14771.829354	-0.125576	0.598376	0.039719	83.488373	150.535217	-179.412689	1.985926	0.000000	1.278796	0.000000	0.000000	0.000000	0.128671	-0.191132	0.145764	0.000000	0.000000	4.000000	40.000000	0.000000
14771.832688	-0.125576	0.598376	0.039719	83.488373	150.535217	-179.412689	1.985926	0.000000	1.278796	0.000000	0.000000	0.000000	0.128671	-0.191132	0.145764	0.000000	0.000000	4.000000	40.000000	0.000000
14771.836021	-0.125245	0.597717	0.040098	83.488373	150.535217	-179.412689	1.985926	0.000000	1.278796	0.000000	0.000000	0.000000	0.099324	-0.197789	0.113700	0.000000	0.000000	4.000000	40.000000	0.000000
14771.839354	-0.125245	0.597717	0.040098	83.575409	150.391830	-179.593674	1.985926	0.000000	1.278796	0.000000	0.000000	0.000000	0.099324	-0.197789	0.113700	0.000000	0.000000	4.000000	40.000000	0.000000
14771.842688	-0.124935	0.597085	0.040462	83.575409	150.391830	-179.593674	1.985926	0.000000	1.278796	0.000000	0.000000	0.000000	0.093017	-0.189535	0.109383	0.000000	0.000000	4.000000	40.000000	0.000000
14771.846021	-0.124935	0.597085	0.040462	83.575409	150.391830	-179.593674	1.985926	0.000000	1.278796	0.000000	0.000000	0.000000	0.093017	-0.189535	0.109383	0.000000	0.000000	4.000000	40.000000	0.000000
14771.849354	-0.124935	0.597085	0.040462	83.642975	150.287460	-179.733124	2.023106	0.000000	1.246740	0.000000	0.000000	0.000000	0.093017	-0.189535	0.109383	0.000000	0.000000	4.000000	40.000000	0.000000
14771.852688	-0.124935	0.597085	0.040462	83.642975	150.287460	-179.733124	2.023106	0.000000	1.246740	0.000000	0.000000	0.000000	0.093017	-0.189535	0.109383	0.000000	0.000000	4.000000	40.000000	0.000000
14771.856021	-0.124682	0.596423	0.040755	83.642975	150.287460	-179.733124	2.023106	0.000000	1.246740	0.000000	0.000000	0.000000	0.075950	-0.198662	0.087761	0.000000	0.000000	4.000000	40.000000	0.000000
14771.859354	-0.124682	0.596423	0.040755	83.695717	150.191818	-179.857086	2.023106	0.000000	1.246740	0.000000	0.000000	0.000000	0.075950	-0.198662	0.087761	0.000000	0.000000	4.000000	40.000000	0.000000
14771.862688	-0.124409	0.595739	0.040970	83.695717	150.191818	-179.857086	2.023106	0.000000	1.246740	0.000000	0.000000	0.000000	0.081810	-0.205132	0.064638	0.000000	0.000000	4.000000	40.000000	0.000000
14771.866021	-0.124409	0.595739	0.040970	83.695717	150.191818	-179.857086	2.023106	0.000000	1.246740	0.000000	0.000000	0.000000	0.081810	-0.205132	0.064638	0.000000	0.000000	4.000000	40.000000	0.000000
14771.869354	-0.124409	0.595739	0.040970	83.721306	150.129349	-179.950790	2.048506	0.000000	1.220447	0.000000	0.000000	0.000000	0.081810	-0.205132	0.064638	0.000000	0.000000	4.000000	40.000000	0.000000
14771.872688	-0.124409	0.595739	0.040970	83.721306	150.129349	-179.950790	2.048506	0.000000	1.220447	0.000000	0.000000	0.000000	0.081810	-0.205132	0.064638	0.000000	0.000000	4.000000	40.000000	0.000000
14771.876021	-0.124132	0.595036	0.041169	83.721306	150.129349	-179.950790	2.048506	0.000000	1.220447	0.000000	0.000000	0.000000	0.083092	-0.210953	0.059712	0.000000	0.000000	4.000000	40.000000	0.000000
14771.879354	-0.124132	0.595036	0.041169	83.720245	150.008423	179.901031	2.048506	0.000000	1.220447	0.000000	0.000000	0.000000	0.083092	-0.210953	0.059712	0.000000	0.000000	4.000000	40.000000	0.000000
14771.882688	-0.123745	0.594331	0.041330	83.720245	150.008423	179.901031	2.048506	0.000000	1.220447	0.000000	0.000000	0.000000	0.116147	-0.211493	0.048196	0.000000	0.000000	4.000000	40.000000	0.000000
14771.886021	-0.123745	0.594331	0.041330	83.720245	150.008423	179.901031	2.048506	0.000000	1.220447	0.000000	0.000000	0.000000	0.116147	-0.211493	0.048196	0.000000	0.000000	4.000000	40.000000	0.000000
14771.889354	-0.123745	0.594331	0.041330	83.707428	149.908249	179.767044	2.066491	0.000000	1.187240	0.000000	0.000000	0.000000	0.116147	-0.211493	0.048196	0.000000	0.000000	4.000000	40.000000	0.000000
14771.892688	-0.123745	0.594331	0.041330	83.707428	149.908249	179.767044	2.066491	0.000000	1.187240	0.000000	0.000000	0.000000	0.116147	-0.211493	0.048196	0.000000	0.000000	4.000000	40.000000	0.000000
14771.896021	-0.123293	0.593577	0.041432	83.707428	149.908249	179.767044	2.066491	0.000000	1.187240	0.000000	0.000000	0.000000	0.135595	-0.226145	0.030619	0.000000	0.000000	4.000000	40.000000	0.000000
14771.899354	-0.123293	0.593577	0.041432	83.724365	149.850632	179.662262	2.066491	0.000000	1.187240	0.000000	0.000000	0.000000	0.135595	-0.226145	0.030619	0.000000	0.000000	4.000000	40.000000	0.000000
14771.902688	-0.122784	0.592813	0.041506	83.724365	149.850632	179.662262	2.066491	0.000000	1.187240	0.000000	0.000000	0.000000	0.152731	-0.229174	0.022212	0.000000	0.000000	4.000000	40.000000	0.000000
14771.906021	-0.122784	0.592813	0.041506	83.724365	149.850632	179.662262	2.066491	0.000000	1.187240	0.000000	0.000000	0.000000	0.152731	-0.229174	0.022212	0.000000	0.000000	4.000000	40.000000	0.000000
14771.909354	-0.122784	0.592813	0.041506	83.796036	149.754639	179.507736	2.075296	0.000000	1.139186	0.000000	0.000000	0.000000	0.152731	-0.229174	0.022212	0.000000	0.000000	4.000000	40.000000	0.000000
14771.912688	-0.122784	0.592813	0.041506	83.796036	149.754639	179.507736	2.075296	0.000000	1.139186	0.000000	0.000000	0.000000	0.152731	-0.229174	0.022212	0.000000	0.000000	4.000000	40.000000	0.000000
14771.916021	-0.122194	0.592039	0.041557	83.796036	149.754639	179.507736	2.075296	0.000000	1.139186	0.000000	0.000000	0.000000	0.176937	-0.232184	0.015470	0.000000	0.000000	4.000000	40.000000	0.000000
14771.919354	-0.122194	0.592039	0.041557	83.924843	149.512375	179.202438	2.075296	0.000000	1.139186	0.000000	0.000000	0.000000	0.176937	-0.232184	0.015470	0.000000	0.000000	4.000000	40.000000	0.000000
14771.922688	-0.121586	0.591257	0.041636	83.924843	149.512375	179.202438	2.075296	0.000000	1.139186	0.000000	0.000000	0.000000	0.182460	-0.234680	0.023439	0.000000	0.000000	4.000000	40.000000	0.000000
14771.926021	-0.121586	0.591257	0.041636	83.924843	149.512375	179.202438	2.075296	0.000000	1.139186	0.000000	0.000000	0.000000	0.182460	-0.234680	0.023439	0.000000	0.000000	4.000000	40.000000	0.000000
14771.929354	-0.121586	0.591257	0.041636	84.115936	149.087189	178.712326	2.081781	0.000000	1.079286	0.000000	0.000000	0.000000	0.182460	-0.234680	0.023439	0.000000	0.000000	4.000000	40.000000	0.000000
14771.932688	-0.120959	0.590455	0.041635	84.115936	149.087189	178.712326	2.081781	0.000000	1.079286	0.000000	0.000000	0.000000	0.188121	-0.240697	-0.000115	0.000000	0.000000	4.000000	40.000000	0.000000
14771.936021	-0.120959	0.590455	0.041635	84.115936	149.087189	178.712326	2.081781	0.000000	1.079286	0.000000	0.000000	0.000000	0.188121	-0.240697	-0.000115	0.000000	0.000000	4.000000	40.000000	0.000000
14771.939354	-0.120959	0.590455	0.041635	84.327705	148.584122	178.146194	2.081762	0.000000	1.047933	0.000000	0.000000	0.000000	0.188121	-0.240697	-0.000115	0.000000	0.000000	4.000000	40.000000	0.000000
14771.942688	-0.120308	0.589653	0.041638	84.327705	148.584122	178.146194	2.081762	0.000000	1.047933	0.000000	0.000000	0.000000	0.195268	-0.240505	0.000968	0.000000	0.000000	4.000000	40.000000	0.000000
14771.946021	-0.120308	0.589653	0.041638	84.327705	148.584122	178.146194	2.081762	0.000000	1.047933	0.000000	0.000000	0.000000	0.195268	-0.240505	0.000968	0.000000	0.000000	4.000000	40.000000	0.000000
14771.949354	-0.120308	0.589653	0.041638	84.544182	148.002380	177.500244	2.081923	0.000000	1.015388	0.000000	0.000000	0.000000	0.195268	-0.240505	0.000968	0.000000	0.000000	4.000000	40.000000	0.000000
14771.952688	-0.119638	0.588832	0.041563	84.544182	148.002380	177.500244	2.081923	0.000000	1.015388	0.000000	0.000000	0.000000	0.200827	-0.246368	-0.022693	0.000000	0.000000	4.000000	40.000000	0.000000
14771.956021	-0.119638	0.588832	0.041563	84.544182	148.002380	177.500244	2.081923	0.000000	1.015388	0.000000	0.000000	0.000000	0.200827	-0.246368	-0.022693	0.000000	0.000000	4.000000	40.000000	0.000000
14771.959354	-0.119638	0.588832	0.041563	84.761162	147.404022	176.837494	2.078141	0.000000	0.981917	0.000000	0.000000	0.000000	0.200827	-0.246368	-0.022693	0.000000	0.000000	4.000000	40.000000	0.000000
14771.962688	-0.118989	0.587992	0.041463	84.761162	147.404022	176.837494	2.078141	0.000000	0.981917	0.000000	0.000000	0.000000	0.194846	-0.251842	-0.029799	0.000000	0.000000	4.000000	40.000000	0.000000
14771.966021	-0.118989	0.587992	0.041463	84.761162	147.404022	176.837494	2.078141	0.000000	0.981917	0.000000	0.000000	0.000000	0.194846	-0.251842	-0.029799	0.000000	0.000000	4.000000	40.000000	0.000000
14771.969354	-0.118989	0.587992	0.041463	84.965691	146.905106	176.269714	2.073174	0.000000	0.949443	0.000000	0.000000	0.000000	0.194846	-0.251842	-0.029799	0.000000	0.000000	4.000000	40.000000	0.000000
14771.972688	-0.118376	0.587172	0.041305	84.965691	146.905106	176.269714	2.073174	0.000000	0.949443	0.000000	0.000000	0.000000	0.183862	-0.246167	-0.047475	0.000000	0.000000	4.000000	40.000000	0.000000
14771.976021	-0.118376	0.587172	0.041305	84.965691	146.905106	176.269714	2.073174	0.000000	0.949443	0.000000	0.000000	0.000000	0.183862	-0.246167	-0.047475	0.000000	0.000000	4.000000	40.000000	0.000000
14771.979354	-0.118376	0.587172	0.041305	85.158714	146.534393	175.829239	2.065262	0.000000	0.918799	0.000000	0.000000	0.000000	0.183862	-0.246167	-0.047475	0.000000	0.000000	4.000000	40.000000	0.000000
14771.982688	-0.117805	0.586361	0.041111	85.158714	146.534393	175.829239	2.065262	0.000000	0.918799	0.000000	0.000000	0.000000	0.171232	-0.243158	-0.058293	0.000000	0.000000	4.000000	40.000000	0.000000
14771.986021	-0.117805	0.586361	0.041111	85.158714	146.534393	175.829239	2.065262	0.000000	0.918799	0.000000	0.000000	0.000000	0.171232	-0.243158	-0.058293	0.000000	0.000000	4.000000	40.000000	0.000000
14771.989354	-0.117805	0.586361	0.041111	85.327560	146.167725	175.405899	2.055547	0.000000	0.890261	0.000000	0.000000	0.000000	0.171232	-0.243158	-0.058293	0.000000	0.000000	4.000000	40.000000	0.000000
14771.992688	-0.117805	0.586361	0.041111	85.327560	146.167725	175.405899	2.055547	0.000000	0.890261	0.000000	0.000000	0.000000	0.171232	-0.243158	-0.058293	0.000000	0.000000	4.000000	40.000000	0.000000
14771.996021	-0.117351	0.585580	0.040880	85.327560	146.167725	175.405899	2.055547	0.000000	0.890261	0.000000	0.000000	0.000000	0.136198	-0.234474	-0.069322	0.000000	0.000000	4.000000	40.000000	0.000000
14771.999354	-0.117351	0.585580	0.040880	85.468018	145.632584	174.841690	2.055547	0.000000	0.890261	0.000000	0.000000	0.000000	0.136198	-0.234474	-0.069322	0.000000	0.000000	4.000000	40.000000	0.000000
14772.002688	-0.116983	0.584864	0.040589	85.468018	145.632584	174.841690	2.055547	0.000000	0.890261	0.000000	0.000000	0.000000	0.110367	-0.214704	-0.087386	0.000000	0.000000	4.000000	40.000000	0.000000
14772.006021	-0.116983	0.584864	0.040589	85.468018	145.632584	174.841690	2.055547	0.000000	0.890261	0.000000	0.000000	0.000000	0.110367	-0.214704	-0.087386	0.000000	0.000000	4.000000	40.000000	0.000000
14772.009354	-0.116983	0.584864	0.040589	85.598740	145.067093	174.259079	2.029429	0.000000	0.849167	0.000000	0.000000	0.000000	0.110367	-0.214704	-0.087386	0.000000	0.000000	4.000000	40.000000	0.000000
14772.012688	-0.116983	0.584864	0.040589	85.598740	145.067093	174.259079	2.029429	0.000000	0.849167	0.000000	0.000000	0.000000	0.110367	-0.214704	-0.087386	0.000000	0.000000	4.000000	40.000000	0.000000
14772.016021	-0.116730	0.584205	0.040255	85.598740	145.067093	174.259079	2.029429	0.000000	0.849167	0.000000	0.000000	0.000000	0.075868	-0.197665	-0.100181	0.000000	0.000000	4.000000	40.000000	0.000000
14772.019354	-0.116730	0.584205	0.040255	85.715317	144.518234	173.709000	2.029429	0.000000	0.849167	0.000000	0.000000	0.000000	0.075868	-0.197665	-0.100181	0.000000	0.000000	4.000000	40.000000	0.000000
14772.022688	-0.116592	0.583603	0.039878	85.715317	144.518234	173.709000	2.029429	0.000000	0.849167	0.000000	0.000000	0.000000	0.041418	-0.180674	-0.112860	0.000000	0.000000	4.000000	40.000000	0.000000
14772.026021	-0.116592	0.583603	0.039878	85.715317	144.518234	173.709000	2.029429	0.000000	0.849167	0.000000	0.000000	0.000000	0.041418	-0.180674	-0.112860	0.000000	0.000000	4.000000	40.000000	0.000000
14772.029354	-0.116592	0.583603	0.039878	85.808662	143.940536	173.146423	1.993922	0.000000	0.829619	0.000000	0.000000	0.000000	0.041418	-0.180674	-0.112860	0.000000	0.000000	4.000000	40.000000	0.000000
14772.032688	-0.116592	0.583603	0.039878	85.808662	143.940536	173.146423	1.993922	0.000000	0.829619	0.000000	0.000000	0.000000	0.041418	-0.180674	-0.112860	0.000000	0.000000	4.000000	40.000000	0.000000
14772.036021	-0.116545	0.583057	0.039466	85.808662	143.940536	173.146423	1.993922	0.000000	0.829619	0.000000	0.000000	0.000000	0.014113	-0.163715	-0.123790	0.000000	0.000000	4.000000	40.000000	0.000000
14772.039354	-0.116545	0.583057	0.039466	85.864784	143.015396	172.266327	1.993922	0.000000	0.829619	0.000000	0.000000	0.000000	0.014113	-0.163715	-0.123790	0.000000	0.000000	4.000000	40.000000	0.000000
14772.042688	-0.116544	0.582614	0.039037	85.864784	143.015396	172.266327	1.993922	0.000000	0.829619	0.000000	0.000000	0.000000	0.000337	-0.132799	-0.128543	0.000000	0.000000	4.000000	40.000000	0.000000
14772.046021	-0.116544	0.582614	0.039037	85.864784	143.015396	172.266327	1.993922	0.000000	0.829619	0.000000	0.000000	0.000000	0.000337	-0.132799	-0.128543	0.000000	0.000000	4.000000	40.000000	0.000000
14772.049354	-0.116544	0.582614	0.039037	85.880058	141.351807	170.700165	1.951866	0.000000	0.827210	0.000000	0.000000	0.000000	0.000337	-0.132799	-0.128543	0.000000	0.000000	4.000000	40.000000	0.000000
14772.052688	-0.116544	0.582614	0.039037	85.880058	141.351807	170.700165	1.951866	0.000000	0.827210	0.000000	0.000000	0.000000	0.000337	-0.132799	-0.128543	0.000000	0.000000	4.000000	40.000000	0.000000
14772.056021	-0.116540	0.582228	0.038595	85.880058	141.351807	170.700165	1.951866	0.000000	0.827210	0.000000	0.000000	0.000000	0.001363	-0.115937	-0.132699	0.000000	0.000000	4.000000	40.000000	0.000000
14772.059354	-0.116540	0.582228	0.038595	85.850456	139.220520	168.704239	1.951866	0.000000	0.827210	0.000000	0.000000	0.000000	0.001363	-0.115937	-0.132699	0.000000	0.000000	4.000000	40.000000	0.000000
14772.062688	-0.116525	0.581934	0.038110	85.850456	139.220520	168.704239	1.951866	0.000000	0.827210	0.000000	0.000000	0.000000	0.004452	-0.088086	-0.145609	0.000000	0.000000	4.000000	40.000000	0.000000
14772.066021	-0.116525	0.581934	0.038110	85.850456	139.220520	168.704239	1.951866	0.000000	0.827210	0.000000	0.000000	0.000000	0.004452	-0.088086	-0.145609	0.000000	0.000000	4.000000	40.000000	0.000000
14772.069354	-0.116525	0.581934	0.038110	85.785690	136.799088	166.445908	1.905481	0.000000	0.826241	0.000000	0.000000	0.000000	0.004452	-0.088086	-0.145609	0.000000	0.000000	4.000000	40.000000	0.000000
14772.072688	-0.116525	0.581934	0.038110	85.785690	136.799088	166.445908	1.905481	0.000000	0.826241	0.000000	0.000000	0.000000	0.004452	-0.088086	-0.145609	0.000000	0.000000	4.000000	40.000000	0.000000
14772.076021	-0.116514	0.581734	0.037643	85.785690	136.799088	166.445908	1.905481	0.000000	0.826241	0.000000	0.000000	0.000000	0.003199	-0.060097	-0.140056	0.000000	0.000000	4.000000	40.000000	0.000000
14772.079354	-0.116514	0.581734	0.037643	85.713806	134.531219	164.344650	1.905481	0.000000	0.826241	0.000000	0.000000	0.000000	0.003199	-0.060097	-0.140056	0.000000	0.000000	4.000000	40.000000	0.000000
14772.082688	-0.116586	0.581664	0.037210	85.713806	134.531219	164.344650	1.905481	0.000000	0.826241	0.000000	0.000000	0.000000	-0.021460	-0.020927	-0.129800	0.000000	0.000000	4.000000	40.000000	0.000000
14772.086021	-0.116586	0.581664	0.037210	85.713806	134.531219	164.344650	1.905481	0.000000	0.826241	0.000000	0.000000	0.000000	-0.021460	-0.020927	-0.129800	0.000000	0.000000	4.000000	40.000000	0.000000
14772.089354	-0.116586	0.581664	0.037210	85.669121	132.790482	162.739975	1.860505	0.000000	0.829285	0.000000	0.000000	0.000000	-0.021460	-0.020927	-0.129800	0.000000	0.000000	4.000000	40.000000	0.000000
14772.092688	-0.116726	0.581696	0.036757	85.669121	132.790482	162.739975	1.860505	0.000000	0.829285	0.000000	0.000000	0.000000	-0.042201	0.009626	-0.135962	0.000000	0.000000	4.000000	40.000000	0.000000
14772.096021	-0.116726	0.581696	0.036757	85.669121	132.790482	162.739975	1.860505	0.000000	0.829285	0.000000	0.000000	0.000000	-0.042201	0.009626	-0.135962	0.000000	0.000000	4.000000	40.000000	0.000000
14772.099354	-0.116726	0.581696	0.036757	85.666954	131.681458	161.723251	1.837845	0.000000	0.836318	0.000000	0.000000	0.000000	-0.042201	0.009626	-0.135962	0.000000	0.000000	4.000000	40.000000	0.000000
14772.102688	-0.116726	0.581696	0.036757	85.666954	131.681458	161.723251	1.837845	0.000000	0.836318	0.000000	0.000000	0.000000	-0.042201	0.009626	-0.135962	0.000000	0.000000	4.000000	40.000000	0.000000
14772.106021	-0.116945	0.581840	0.036322	85.666954	131.681458	161.723251	1.837845	0.000000	0.836318	0.000000	0.000000	0.000000	-0.065642	0.043072	-0.130514	0.000000	0.000000	4.000000	40.000000	0.000000
14772.109354	-0.116945	0.581840	0.036322	85.693474	131.042572	161.151230	1.837845	0.000000	0.836318	0.000000	0.000000	0.000000	-0.065642	0.043072	-0.130514	0.000000	0.000000	4.000000	40.000000	0.000000
14772.112688	-0.117311	0.582122	0.035881	85.693474	131.042572	161.151230	1.837845	0.000000	0.836318	0.000000	0.000000	0.000000	-0.109631	0.084755	-0.132116	0.000000	0.000000	4.000000	40.000000	0.000000
14772.116021	-0.117311	0.582122	0.035881	85.693474	131.042572	161.151230	1.837845	0.000000	0.836318	0.000000	0.000000	0.000000	-0.109631	0.084755	-0.132116	0.000000	0.000000	4.000000	40.000000	0.000000
14772.119354	-0.117311	0.582122	0.035881	85.720024	130.509659	160.698746	1.794073	0.000000	0.865530	0.000000	0.000000	0.000000	-0.109631	0.084755	-0.132116	0.000000	0.000000	4.000000	40.000000	0.000000
14772.122688	-0.117311	0.582122	0.035881	85.720024	130.509659	160.698746	1.794073	0.000000	0.865530	0.000000	0.000000	0.000000	-0.109631	0.084755	-0.132116	0.000000	0.000000	4.000000	40.000000	0.000000
14772.126021	-0.117869	0.582544	0.035424	85.720024	130.509659	160.698746	1.794073	0.000000	0.865530	0.000000	0.000000	0.000000	-0.167549	0.126432	-0.137229	0.000000	0.000000	4.000000	40.000000	0.000000
14772.129354	-0.117869	0.582544	0.035424	85.731895	129.542770	159.854752	1.794073	0.000000	0.865530	0.000000	0.000000	0.000000	-0.167549	0.126432	-0.137229	0.000000	0.000000	4.000000	40.000000	0.000000
14772.132688	-0.118560	0.583075	0.034905	85.731895	129.542770	159.854752	1.794073	0.000000	0.865530	0.000000	0.000000	0.000000	-0.207349	0.159441	-0.155672	0.000000	0.000000	4.000000	40.000000	0.000000
14772.136021	-0.118560	0.583075	0.034905	85.731895	129.542770	159.854752	1.794073	0.000000	0.865530	0.000000	0.000000	0.000000	-0.207349	0.159441	-0.155672	0.000000	0.000000	4.000000	40.000000	0.000000
14772.139354	-0.118560	0.583075	0.034905	85.718697	127.675674	158.187668	1.745257	0.000000	0.928013	0.000000	0.000000	0.000000	-0.207349	0.159441	-0.155672	0.000000	0.000000	4.000000	40.000000	0.000000
14772.142688	-0.119434	0.583736	0.034329	85.718697	127.675674	158.187668	1.745257	0.000000	0.928013	0.000000	0.000000	0.000000	-0.262116	0.198076	-0.172988	0.000000	0.000000	4.000000	40.000000	0.000000
14772.146021	-0.119434	0.583736	0.034329	85.718697	127.675674	158.187668	1.745257	0.000000	0.928013	0.000000	0.000000	0.000000	-0.262116	0.198076	-0.172988	0.000000	0.000000	4.000000	40.000000	0.000000
14772.149354	-0.119434	0.583736	0.034329	85.650482	124.623329	155.434875	1.716425	0.000000	0.971699	0.000000	0.000000	0.000000	-0.262116	0.198076	-0.172988	0.000000	0.000000	4.000000	40.000000	0.000000
14772.152688	-0.120488	0.584552	0.033686	85.650482	124.623329	155.434875	1.716425	0.000000	0.971699	0.000000	0.000000	0.000000	-0.316129	0.244907	-0.192766	0.000000	0.000000	4.000000	40.000000	0.000000
14772.156021	-0.120488	0.584552	0.033686	85.650482	124.623329	155.434875	1.716425	0.000000	0.971699	0.000000	0.000000	0.000000	-0.316129	0.244907	-0.192766	0.000000	0.000000	4.000000	40.000000	0.000000
14772.159354	-0.120488	0.584552	0.033686	85.538536	120.878586	152.055618	1.684298	0.000000	1.024387	0.000000	0.000000	0.000000	-0.316129	0.244907	-0.192766	0.000000	0.000000	4.000000	40.000000	0.000000
14772.162688	-0.121643	0.585487	0.032961	85.538536	120.878586	152.055618	1.684298	0.000000	1.024387	0.000000	0.000000	0.000000	-0.346524	0.280375	-0.217460	0.000000	0.000000	4.000000	40.000000	0.000000
14772.166021	-0.121643	0.585487	0.032961	85.538536	120.878586	152.055618	1.684298	0.000000	1.024387	0.000000	0.000000	0.000000	-0.346524	0.280375	-0.217460	0.000000	0.000000	4.000000	40.000000	0.000000
14772.169354	-0.121643	0.585487	0.032961	85.400482	116.957687	148.536270	1.648054	0.000000	1.082141	0.000000	0.000000	0.000000	-0.346524	0.280375	-0.217460	0.000000	0.000000	4.000000	40.000000	0.000000
14772.172688	-0.122902	0.586558	0.032168	85.400482	116.957687	148.536270	1.648054	0.000000	1.082141	0.000000	0.000000	0.000000	-0.377784	0.321363	-0.237800	0.000000	0.000000	4.000000	40.000000	0.000000
14772.176021	-0.122902	0.586558	0.032168	85.400482	116.957687	148.536270	1.648054	0.000000	1.082141	0.000000	0.000000	0.000000	-0.377784	0.321363	-0.237800	0.000000	0.000000	4.000000	40.000000	0.000000
14772.179354	-0.122902	0.586558	0.032168	85.247086	113.032082	145.023941	1.608421	0.000000	1.145105	0.000000	0.000000	0.000000	-0.377784	0.321363	-0.237800	0.000000	0.000000	4.000000	40.000000	0.000000
14772.182688	-0.124195	0.587765	0.031324	85.247086	113.032082	145.023941	1.608421	0.000000	1.145105	0.000000	0.000000	0.000000	-0.387851	0.362254	-0.253330	0.000000	0.000000	4.000000	40.000000	0.000000
14772.186021	-0.124195	0.587765	0.031324	85.247086	113.032082	145.023941	1.608421	0.000000	1.145105	0.000000	0.000000	0.000000	-0.387851	0.362254	-0.253330	0.000000	0.000000	4.000000	40.000000	0.000000
14772.189354	-0.124195	0.587765	0.031324	85.085381	109.276985	141.681976	1.566199	0.000000	1.209748	0.000000	0.000000	0.000000	-0.387851	0.362254	-0.253330	0.000000	0.000000	4.000000	40.000000	0.000000
14772.192688	-0.125512	0.589071	0.030395	85.085381	109.276985	141.681976	1.566199	0.000000	1.209748	0.000000	0.000000	0.000000	-0.395237	0.391621	-0.278679	0.000000	0.000000	4.000000	40.000000	0.000000
14772.196021	-0.125512	0.589071	0.030395	85.085381	109.276985	141.681976	1.566199	0.000000	1.209748	0.000000	0.000000	0.000000	-0.395237	0.391621	-0.278679	0.000000	0.000000	4.000000	40.000000	0.000000
14772.199354	-0.125512	0.589071	0.030395	84.940109	105.839256	138.627121	1.519753	0.000000	1.275620	0.000000	0.000000	0.000000	-0.395237	0.391621	-0.278679	0.000000	0.000000	4.000000	40.000000	0.000000
14772.202688	-0.126817	0.590484	0.029431	84.940109	105.839256	138.627121	1.519753	0.000000	1.275620	0.000000	0.000000	0.000000	-0.391445	0.423945	-0.289175	0.000000	0.000000	4.000000	40.000000	0.000000
14772.206021	-0.126817	0.590484	0.029431	84.940109	105.839256	138.627121	1.519753	0.000000	1.275620	0.000000	0.000000	0.000000	-0.391445	0.423945	-0.289175	0.000000	0.000000	4.000000	40.000000	0.000000
14772.209354	-0.126817	0.590484	0.029431	84.826233	103.433693	136.539780	1.471557	0.000000	1.340861	0.000000	0.000000	0.000000	-0.391445	0.423945	-0.289175	0.000000	0.000000	4.000000	40.000000	0.000000
14772.212688	-0.128086	0.592004	0.028438	84.826233	103.433693	136.539780	1.471557	0.000000	1.340861	0.000000	0.000000	0.000000	-0.380577	0.456129	-0.298085	0.000000	0.000000	4.000000	40.000000	0.000000
14772.216021	-0.128086	0.592004	0.028438	84.826233	103.433693	136.539780	1.471557	0.000000	1.340861	0.000000	0.000000	0.000000	-0.380577	0.456129	-0.298085	0.000000	0.000000	4.000000	40.000000	0.000000
14772.219354	-0.128086	0.592004	0.028438	84.722366	103.170525	136.485001	1.421876	0.000000	1.404291	0.000000	0.000000	0.000000	-0.380577	0.456129	-0.298085	0.000000	0.000000	4.000000	40.000000	0.000000
14772.222688	-0.129311	0.593566	0.027390	84.722366	103.170525	136.485001	1.421876	0.000000	1.404291	0.000000	0.000000	0.000000	-0.367669	0.468541	-0.314374	0.000000	0.000000	4.000000	40.000000	0.000000
14772.226021	-0.129311	0.593566	0.027390	84.722366	103.170525	136.485001	1.421876	0.000000	1.404291	0.000000	0.000000	0.000000	-0.367669	0.468541	-0.314374	0.000000	0.000000	4.000000	40.000000	0.000000
14772.229354	-0.129311	0.593566	0.027390	84.615555	104.698044	138.136948	1.369480	0.000000	1.465569	0.000000	0.000000	0.000000	-0.367669	0.468541	-0.314374	0.000000	0.000000	4.000000	40.000000	0.000000
14772.232688	-0.130521	0.595188	0.026297	84.615555	104.698044	138.136948	1.369480	0.000000	1.465569	0.000000	0.000000	0.000000	-0.362765	0.486469	-0.327898	0.000000	0.000000	4.000000	40.000000	0.000000
14772.236021	-0.130521	0.595188	0.026297	84.615555	104.698044	138.136948	1.369480	0.000000	1.465569	0.000000	0.000000	0.000000	-0.362765	0.486469	-0.327898	0.000000	0.000000	4.000000	40.000000	0.000000
14772.239354	-0.130521	0.595188	0.026297	84.496620	106.205956	139.749939	1.314831	0.000000	1.526030	0.000000	0.000000	0.000000	-0.362765	0.486469	-0.327898	0.000000	0.000000	4.000000	40.000000	0.000000
14772.242688	-0.131684	0.596872	0.025232	84.496620	106.205956	139.749939	1.314831	0.000000	1.526030	0.000000	0.000000	0.000000	-0.348963	0.505158	-0.319515	0.000000	0.000000	4.000000	40.000000	0.000000
14772.246021	-0.131684	0.596872	0.025232	84.496620	106.205956	139.749939	1.314831	0.000000	1.526030	0.000000	0.000000	0.000000	-0.348963	0.505158	-0.319515	0.000000	0.000000	4.000000	40.000000	0.000000
14772.249354	-0.131684	0.596872	0.025232	84.397514	107.309853	140.810928	1.261578	0.000000	1.584191	0.000000	0.000000	0.000000	-0.348963	0.505158	-0.319515	0.000000	0.000000	4.000000	40.000000	0.000000
14772.252688	-0.132805	0.598563	0.024209	84.397514	107.309853	140.810928	1.261578	0.000000	1.584191	0.000000	0.000000	0.000000	-0.336469	0.507485	-0.306752	0.000000	0.000000	4.000000	40.000000	0.000000
14772.256021	-0.132805	0.598563	0.024209	84.397514	107.309853	140.810928	1.261578	0.000000	1.584191	0.000000	0.000000	0.000000	-0.336469	0.507485	-0.306752	0.000000	0.000000	4.000000	40.000000	0.000000
14772.259354	-0.132805	0.598563	0.024209	84.323975	108.001633	141.363098	1.210453	0.000000	1.640269	0.000000	0.000000	0.000000	-0.336469	0.507485	-0.306752	0.000000	0.000000	4.000000	40.000000	0.000000
14772.262688	-0.133898	0.600252	0.023185	84.323975	108.001633	141.363098	1.210453	0.000000	1.640269	0.000000	0.000000	0.000000	-0.327790	0.506554	-0.307266	0.000000	0.000000	4.000000	40.000000	0.000000
14772.266021	-0.133898	0.600252	0.023185	84.323975	108.001633	141.363098	1.210453	0.000000	1.640269	0.000000	0.000000	0.000000	-0.327790	0.506554	-0.307266	0.000000	0.000000	4.000000	40.000000	0.000000
14772.269354	-0.133898	0.600252	0.023185	84.273582	108.391212	141.668961	1.159242	0.000000	1.694900	0.000000	0.000000	0.000000	-0.327790	0.506554	-0.307266	0.000000	0.000000	4.000000	40.000000	0.000000
14772.272688	-0.134975	0.601921	0.022205	84.273582	108.391212	141.668961	1.159242	0.000000	1.694900	0.000000	0.000000	0.000000	-0.323009	0.500877	-0.294030	0.000000	0.000000	4.000000	40.000000	0.000000
14772.276021	-0.134975	0.601921	0.022205	84.273582	108.391212	141.668961	1.159242	0.000000	1.694900	0.000000	0.000000	0.000000	-0.323009	0.500877	-0.294030	0.000000	0.000000	4.000000	40.000000	0.000000
14772.279354	-0.134975	0.601921	0.022205	84.245239	108.524101	141.784653	1.110237	0.000000	1.748735	0.000000	0.000000	0.000000	-0.323009	0.500877	-0.294030	0.000000	0.000000	4.000000	40.000000	0.000000
14772.282688	-0.136061	0.603545	0.021270	84.245239	108.524101	141.784653	1.110237	0.000000	1.748735	0.000000	0.000000	0.000000	-0.325831	0.487245	-0.280345	0.000000	0.000000	4.000000	40.000000	0.000000
14772.286021	-0.136061	0.603545	0.021270	84.245239	108.524101	141.784653	1.110237	0.000000	1.748735	0.000000	0.000000	0.000000	-0.325831	0.487245	-0.280345	0.000000	0.000000	4.000000	40.000000	0.000000
14772.289354	-0.136061	0.603545	0.021270	84.237106	108.493073	141.778336	1.063513	0.000000	1.803040	0.000000	0.000000	0.000000	-0.325831	0.487245	-0.280345	0.000000	0.000000	4.000000	40.000000	0.000000
14772.292688	-0.137109	0.605152	0.020387	84.237106	108.493073	141.778336	1.063513	0.000000	1.803040	0.000000	0.000000	0.000000	-0.314544	0.481874	-0.264987	0.000000	0.000000	4.000000	40.000000	0.000000
14772.296021	-0.137109	0.605152	0.020387	84.237106	108.493073	141.778336	1.063513	0.000000	1.803040	0.000000	0.000000	0.000000	-0.314544	0.481874	-0.264987	0.000000	0.000000	4.000000	40.000000	0.000000
14772.299354	-0.137109	0.605152	0.020387	84.256111	108.310959	141.629807	1.019348	0.000000	1.855464	0.000000	0.000000	0.000000	-0.314544	0.481874	-0.264987	0.000000	0.000000	4.000000	40.000000	0.000000
14772.302688	-0.138091	0.606698	0.019622	84.256111	108.310959	141.629807	1.019348	0.000000	1.855464	0.000000	0.000000	0.000000	-0.294499	0.463977	-0.229517	0.000000	0.000000	4.000000	40.000000	0.000000
14772.306021	-0.138091	0.606698	0.019622	84.256111	108.310959	141.629807	1.019348	0.000000	1.855464	0.000000	0.000000	0.000000	-0.294499	0.463977	-0.229517	0.000000	0.000000	4.000000	40.000000	0.000000
14772.309354	-0.138091	0.606698	0.019622	84.297928	108.104218	141.481033	0.981095	0.000000	1.904547	0.000000	0.000000	0.000000	-0.294499	0.463977	-0.229517	0.000000	0.000000	4.000000	40.000000	0.000000
14772.312688	-0.138998	0.608147	0.018946	84.297928	108.104218	141.481033	0.981095	0.000000	1.904547	0.000000	0.000000	0.000000	-0.272220	0.434628	-0.202740	0.000000	0.000000	4.000000	40.000000	0.000000
14772.316021	-0.138998	0.608147	0.018946	84.297928	108.104218	141.481033	0.981095	0.000000	1.904547	0.000000	0.000000	0.000000	-0.272220	0.434628	-0.202740	0.000000	0.000000	4.000000	40.000000	0.000000
14772.319354	-0.138998	0.608147	0.018946	84.360001	108.027069	141.451080	0.947305	0.000000	1.949916	0.000000	0.000000	0.000000	-0.272220	0.434628	-0.202740	0.000000	0.000000	4.000000	40.000000	0.000000
14772.322688	-0.139825	0.609530	0.018420	84.360001	108.027069	141.451080	0.947305	0.000000	1.949916	0.000000	0.000000	0.000000	-0.248110	0.414920	-0.157825	0.000000	0.000000	4.000000	40.000000	0.000000
14772.326021	-0.139825	0.609530	0.018420	84.360001	108.027069	141.451080	0.947305	0.000000	1.949916	0.000000	0.000000	0.000000	-0.248110	0.414920	-0.157825	0.000000	0.000000	4.000000	40.000000	0.000000
14772.329354	-0.139825	0.609530	0.018420	84.439224	108.299614	141.728973	0.921001	0.000000	1.991268	0.000000	0.000000	0.000000	-0.248110	0.414920	-0.157825	0.000000	0.000000	4.000000	40.000000	0.000000
14772.332688	-0.140538	0.610790	0.018007	84.439224	108.299614	141.728973	0.921001	0.000000	1.991268	0.000000	0.000000	0.000000	-0.213649	0.377874	-0.123976	0.000000	0.000000	4.000000	40.000000	0.000000
14772.336021	-0.140538	0.610790	0.018007	84.439224	108.299614	141.728973	0.921001	0.000000	1.991268	0.000000	0.000000	0.000000	-0.213649	0.377874	-0.123976	0.000000	0.000000	4.000000	40.000000	0.000000
14772.339354	-0.140538	0.610790	0.018007	84.513702	109.209999	142.614990	0.900338	0.000000	2.026876	0.000000	0.000000	0.000000	-0.213649	0.377874	-0.123976	0.000000	0.000000	4.000000	40.000000	0.000000
14772.342688	-0.141118	0.611946	0.017729	84.513702	109.209999	142.614990	0.900338	0.000000	2.026876	0.000000	0.000000	0.000000	-0.174034	0.346843	-0.083271	0.000000	0.000000	4.000000	40.000000	0.000000
14772.346021	-0.141118	0.611946	0.017729	84.513702	109.209999	142.614990	0.900338	0.000000	2.026876	0.000000	0.000000	0.000000	-0.174034	0.346843	-0.083271	0.000000	0.000000	4.000000	40.000000	0.000000
14772.349354	-0.141118	0.611946	0.017729	84.567612	110.762093	144.110672	0.886460	0.000000	2.055882	0.000000	0.000000	0.000000	-0.174034	0.346843	-0.083271	0.000000	0.000000	4.000000	40.000000	0.000000
14772.352688	-0.141623	0.612987	0.017531	84.567612	110.762093	144.110672	0.886460	0.000000	2.055882	0.000000	0.000000	0.000000	-0.151579	0.312229	-0.059550	0.000000	0.000000	4.000000	40.000000	0.000000
14772.356021	-0.141623	0.612987	0.017531	84.567612	110.762093	144.110672	0.886460	0.000000	2.055882	0.000000	0.000000	0.000000	-0.151579	0.312229	-0.059550	0.000000	0.000000	4.000000	40.000000	0.000000
14772.359354	-0.141623	0.612987	0.017531	84.607552	112.704468	145.976807	0.876535	0.000000	2.081145	0.000000	0.000000	0.000000	-0.151579	0.312229	-0.059550	0.000000	0.000000	4.000000	40.000000	0.000000
14772.362688	-0.142043	0.613925	0.017456	84.607552	112.704468	145.976807	0.876535	0.000000	2.081145	0.000000	0.000000	0.000000	-0.125888	0.281399	-0.022266	0.000000	0.000000	4.000000	40.000000	0.000000
14772.366021	-0.142043	0.613925	0.017456	84.607552	112.704468	145.976807	0.876535	0.000000	2.081145	0.000000	0.000000	0.000000	-0.125888	0.281399	-0.022266	0.000000	0.000000	4.000000	40.000000	0.000000
14772.369354	-0.142043	0.613925	0.017456	84.647598	114.753502	147.932190	0.872824	0.000000	2.102127	0.000000	0.000000	0.000000	-0.125888	0.281399	-0.022266	0.000000	0.000000	4.000000	40.000000	0.000000
14772.372688	-0.142043	0.613925	0.017456	84.647598	114.753502	147.932190	0.872824	0.000000	2.102127	0.000000	0.000000	0.000000	-0.125888	0.281399	-0.022266	0.000000	0.000000	4.000000	40.000000	0.000000
14772.376021	-0.142400	0.614760	0.017501	84.647598	114.753502	147.932190	0.872824	0.000000	2.102127	0.000000	0.000000	0.000000	-0.107092	0.250634	0.013216	0.000000	0.000000	4.000000	40.000000	0.000000
14772.379354	-0.142400	0.614760	0.017501	84.687286	116.587029	149.675644	0.872824	0.000000	2.102127	0.000000	0.000000	0.000000	-0.107092	0.250634	0.013216	0.000000	0.000000	4.000000	40.000000	0.000000
14772.382688	-0.142719	0.615466	0.017665	84.687286	116.587029	149.675644	0.872824	0.000000	2.102127	0.000000	0.000000	0.000000	-0.095893	0.211770	0.049329	0.000000	0.000000	4.000000	40.000000	0.000000
14772.386021	-0.142719	0.615466	0.017665	84.687286	116.587029	149.675644	0.872824	0.000000	2.102127	0.000000	0.000000	0.000000	-0.095893	0.211770	0.049329	0.000000	0.000000	4.000000	40.000000	0.000000
14772.389354	-0.142719	0.615466	0.017665	84.731209	118.232353	151.231506	0.883248	0.000000	2.135957	0.000000	0.000000	0.000000	-0.095893	0.211770	0.049329	0.000000	0.000000	4.000000	40.000000	0.000000
14772.392688	-0.142719	0.615466	0.017665	84.731209	118.232353	151.231506	0.883248	0.000000	2.135957	0.000000	0.000000	0.000000	-0.095893	0.211770	0.049329	0.000000	0.000000	4.000000	40.000000	0.000000
14772.396021	-0.142997	0.616096	0.017934	84.731209	118.232353	151.231506	0.883248	0.000000	2.135957	0.000000	0.000000	0.000000	-0.083257	0.189149	0.080625	0.000000	0.000000	4.000000	40.000000	0.000000
14772.399354	-0.142997	0.616096	0.017934	84.775169	119.777298	152.680344	0.883248	0.000000	2.135957	0.000000	0.000000	0.000000	-0.083257	0.189149	0.080625	0.000000	0.000000	4.000000	40.000000	0.000000
14772.402688	-0.143163	0.616605	0.018321	84.775169	119.777298	152.680344	0.883248	0.000000	2.135957	0.000000	0.000000	0.000000	-0.049765	0.152453	0.116272	0.000000	0.000000	4.000000	40.000000	0.000000
14772.406021	-0.143163	0.616605	0.018321	84.775169	119.777298	152.680344	0.883248	0.000000	2.135957	0.000000	0.000000	0.000000	-0.049765	0.152453	0.116272	0.000000	0.000000	4.000000	40.000000	0.000000
14772.409354	-0.143163	0.616605	0.018321	84.828728	121.134926	153.938126	0.916064	0.000000	2.158127	0.000000	0.000000	0.000000	-0.049765	0.152453	0.116272	0.000000	0.000000	4.000000	40.000000	0.000000
14772.412688	-0.143163	0.616605	0.018321	84.828728	121.134926	153.938126	0.916064	0.000000	2.158127	0.000000	0.000000	0.000000	-0.049765	0.152453	0.116272	0.000000	0.000000	4.000000	40.000000	0.000000
14772.416021	-0.143277	0.617022	0.018866	84.828728	121.134926	153.938126	0.916064	0.000000	2.158127	0.000000	0.000000	0.000000	-0.034452	0.125350	0.163543	0.000000	0.000000	4.000000	40.000000	0.000000
14772.419354	-0.143277	0.617022	0.018866	84.878181	122.692619	155.379196	0.916064	0.000000	2.158127	0.000000	0.000000	0.000000	-0.034452	0.125350	0.163543	0.000000	0.000000	4.000000	40.000000	0.000000
14772.422688	-0.143334	0.617332	0.019465	84.878181	122.692619	155.379196	0.916064	0.000000	2.158127	0.000000	0.000000	0.000000	-0.017024	0.092873	0.179546	0.000000	0.000000	4.000000	40.000000	0.000000
14772.426021	-0.143334	0.617332	0.019465	84.878181	122.692619	155.379196	0.916064	0.000000	2.158127	0.000000	0.000000	0.000000	-0.017024	0.092873	0.179546	0.000000	0.000000	4.000000	40.000000	0.000000
14772.429354	-0.143334	0.617332	0.019465	84.906258	124.663101	157.211395	0.973245	0.000000	2.166707	0.000000	0.000000	0.000000	-0.017024	0.092873	0.179546	0.000000	0.000000	4.000000	40.000000	0.000000
14772.432688	-0.143334	0.617332	0.019465	84.906258	124.663101	157.211395	0.973245	0.000000	2.166707	0.000000	0.000000	0.000000	-0.017024	0.092873	0.179546	0.000000	0.000000	4.000000	40.000000	0.000000
14772.436021	-0.143325	0.617565	0.020176	84.906258	124.663101	157.211395	0.973245	0.000000	2.166707	0.000000	0.000000	0.000000	0.002600	0.069943	0.213201	0.000000	0.000000	4.000000	40.000000	0.000000
14772.439354	-0.143325	0.617565	0.020176	84.900772	127.125313	159.514938	0.973245	0.000000	2.166707	0.000000	0.000000	0.000000	0.002600	0.069943	0.213201	0.000000	0.000000	4.000000	40.000000	0.000000
14772.442688	-0.143265	0.617682	0.020963	84.900772	127.125313	159.514938	0.973245	0.000000	2.166707	0.000000	0.000000	0.000000	0.018162	0.035000	0.236152	0.000000	0.000000	4.000000	40.000000	0.000000
14772.446021	-0.143265	0.617682	0.020963	84.900772	127.125313	159.514938	0.973245	0.000000	2.166707	0.000000	0.000000	0.000000	0.018162	0.035000	0.236152	0.000000	0.000000	4.000000	40.000000	0.000000
14772.449354	-0.143265	0.617682	0.020963	84.861191	130.051437	162.262787	1.048138	0.000000	2.163246	0.000000	0.000000	0.000000	0.018162	0.035000	0.236152	0.000000	0.000000	4.000000	40.000000	0.000000
14772.452688	-0.143265	0.617682	0.020963	84.861191	130.051437	162.262787	1.048138	0.000000	2.163246	0.000000	0.000000	0.000000	0.018162	0.035000	0.236152	0.000000	0.000000	4.000000	40.000000	0.000000
14772.456021	-0.143138	0.617696	0.021781	84.861191	130.051437	162.262787	1.048138	0.000000	2.163246	0.000000	0.000000	0.000000	0.037948	0.004309	0.245405	0.000000	0.000000	4.000000	40.000000	0.000000
14772.459354	-0.143138	0.617696	0.021781	84.784584	132.878128	164.915787	1.048138	0.000000	2.163246	0.000000	0.000000	0.000000	0.037948	0.004309	0.245405	0.000000	0.000000	4.000000	40.000000	0.000000
14772.462688	-0.142968	0.617608	0.022623	84.784584	132.878128	164.915787	1.048138	0.000000	2.163246	0.000000	0.000000	0.000000	0.051012	-0.026514	0.252618	0.000000	0.000000	4.000000	40.000000	0.000000
14772.466021	-0.142968	0.617608	0.022623	84.784584	132.878128	164.915787	1.048138	0.000000	2.163246	0.000000	0.000000	0.000000	0.051012	-0.026514	0.252618	0.000000	0.000000	4.000000	40.000000	0.000000
14772.469354	-0.142968	0.617608	0.022623	84.697289	135.252029	167.133224	1.131141	0.000000	2.148419	0.000000	0.000000	0.000000	0.051012	-0.026514	0.252618	0.000000	0.000000	4.000000	40.000000	0.000000
14772.472688	-0.142968	0.617608	0.022623	84.697289	135.252029	167.133224	1.131141	0.000000	2.148419	0.000000	0.000000	0.000000	0.051012	-0.026514	0.252618	0.000000	0.000000	4.000000	40.000000	0.000000
14772.476021	-0.142759	0.617436	0.023503	84.697289	135.252029	167.133224	1.131141	0.000000	2.148419	0.000000	0.000000	0.000000	0.062870	-0.051467	0.264147	0.000000	0.000000	4.000000	40.000000	0.000000
14772.479354	-0.142759	0.617436	0.023503	84.598183	136.918045	168.674011	1.131141	0.000000	2.148419	0.000000	0.000000	0.000000	0.062870	-0.051467	0.264147	0.000000	0.000000	4.000000	40.000000	0.000000
14772.482688	-0.142487	0.617181	0.024429	84.598183	136.918045	168.674011	1.131141	0.000000	2.148419	0.000000	0.000000	0.000000	0.081692	-0.076542	0.277668	0.000000	0.000000	4.000000	40.000000	0.000000
14772.486021	-0.142487	0.617181	0.024429	84.598183	136.918045	168.674011	1.131141	0.000000	2.148419	0.000000	0.000000	0.000000	0.081692	-0.076542	0.277668	0.000000	0.000000	4.000000	40.000000	0.000000
14772.489354	-0.142487	0.617181	0.024429	84.498535	137.937988	169.598618	1.221444	0.000000	2.124326	0.000000	0.000000	0.000000	0.081692	-0.076542	0.277668	0.000000	0.000000	4.000000	40.000000	0.000000
14772.492688	-0.142149	0.616869	0.025391	84.498535	137.937988	169.598618	1.221444	0.000000	2.124326	0.000000	0.000000	0.000000	0.101400	-0.093467	0.288613	0.000000	0.000000	4.000000	40.000000	0.000000
14772.496021	-0.142149	0.616869	0.025391	84.498535	137.937988	169.598618	1.221444	0.000000	2.124326	0.000000	0.000000	0.000000	0.101400	-0.093467	0.288613	0.000000	0.000000	4.000000	40.000000	0.000000
14772.499354	-0.142149	0.616869	0.025391	84.418861	138.603302	170.173203	1.269546	0.000000	2.107425	0.000000	0.000000	0.000000	0.101400	-0.093467	0.288613	0.000000	0.000000	4.000000	40.000000	0.000000
14772.502688	-0.141735	0.616486	0.026442	84.418861	138.603302	170.173203	1.269546	0.000000	2.107425	0.000000	0.000000	0.000000	0.124131	-0.115083	0.315203	0.000000	0.000000	4.000000	40.000000	0.000000
14772.506021	-0.141735	0.616486	0.026442	84.418861	138.603302	170.173203	1.269546	0.000000	2.107425	0.000000	0.000000	0.000000	0.124131	-0.115083	0.315203	0.000000	0.000000	4.000000	40.000000	0.000000
14772.509354	-0.141735	0.616486	0.026442	84.363579	139.199066	170.668320	1.322080	0.000000	2.086737	0.000000	0.000000	0.000000	0.124131	-0.115083	0.315203	0.000000	0.000000	4.000000	40.000000	0.000000
14772.512688	-0.141279	0.616017	0.027530	84.363579	139.199066	170.668320	1.322080	0.000000	2.086737	0.000000	0.000000	0.000000	0.136599	-0.140513	0.326461	0.000000	0.000000	4.000000	40.000000	0.000000
14772.516021	-0.141279	0.616017	0.027530	84.363579	139.199066	170.668320	1.322080	0.000000	2.086737	0.000000	0.000000	0.000000	0.136599	-0.140513	0.326461	0.000000	0.000000	4.000000	40.000000	0.000000
14772.519354	-0.141279	0.616017	0.027530	84.338913	139.922836	171.268295	1.376490	0.000000	2.063970	0.000000	0.000000	0.000000	0.136599	-0.140513	0.326461	0.000000	0.000000	4.000000	40.000000	0.000000
14772.522688	-0.140757	0.615491	0.028654	84.338913	139.922836	171.268295	1.376490	0.000000	2.063970	0.000000	0.000000	0.000000	0.156847	-0.157802	0.337133	0.000000	0.000000	4.000000	40.000000	0.000000
14772.526021	-0.140757	0.615491	0.028654	84.338913	139.922836	171.268295	1.376490	0.000000	2.063970	0.000000	0.000000	0.000000	0.156847	-0.157802	0.337133	0.000000	0.000000	4.000000	40.000000	0.000000
14772.529354	-0.140757	0.615491	0.028654	84.327362	140.894073	172.092300	1.432679	0.000000	2.037829	0.000000	0.000000	0.000000	0.156847	-0.157802	0.337133	0.000000	0.000000	4.000000	40.000000	0.000000
14772.532688	-0.140180	0.614868	0.029777	84.327362	140.894073	172.092300	1.432679	0.000000	2.037829	0.000000	0.000000	0.000000	0.172852	-0.187114	0.336981	0.000000	0.000000	4.000000	40.000000	0.000000
14772.536021	-0.140180	0.614868	0.029777	84.327362	140.894073	172.092300	1.432679	0.000000	2.037829	0.000000	0.000000	0.000000	0.172852	-0.187114	0.336981	0.000000	0.000000	4.000000	40.000000	0.000000
14772.539354	-0.140180	0.614868	0.029777	84.317696	142.153900	173.181183	1.488842	0.000000	2.009020	0.000000	0.000000	0.000000	0.172852	-0.187114	0.336981	0.000000	0.000000	4.000000	40.000000	0.000000
14772.542688	-0.139557	0.614138	0.030922	84.317696	142.153900	173.181183	1.488842	0.000000	2.009020	0.000000	0.000000	0.000000	0.187002	-0.218869	0.343523	0.000000	0.000000	4.000000	40.000000	0.000000
14772.546021	-0.139557	0.614138	0.030922	84.317696	142.153900	173.181183	1.488842	0.000000	2.009020	0.000000	0.000000	0.000000	0.187002	-0.218869	0.343523	0.000000	0.000000	4.000000	40.000000	0.000000
14772.549354	-0.139557	0.614138	0.030922	84.291847	143.483063	174.338303	1.546096	0.000000	1.977853	0.000000	0.000000	0.000000	0.187002	-0.218869	0.343523	0.000000	0.000000	4.000000	40.000000	0.000000
14772.552688	-0.138920	0.613318	0.032029	84.291847	143.483063	174.338303	1.546096	0.000000	1.977853	0.000000	0.000000	0.000000	0.191243	-0.245948	0.332264	0.000000	0.000000	4.000000	40.000000	0.000000
14772.556021	-0.138920	0.613318	0.032029	84.291847	143.483063	174.338303	1.546096	0.000000	1.977853	0.000000	0.000000	0.000000	0.191243	-0.245948	0.332264	0.000000	0.000000	4.000000	40.000000	0.000000
14772.559354	-0.138920	0.613318	0.032029	84.246872	144.692719	175.386505	1.601473	0.000000	1.945980	0.000000	0.000000	0.000000	0.191243	-0.245948	0.332264	0.000000	0.000000	4.000000	40.000000	0.000000
14772.562688	-0.138264	0.612388	0.033084	84.246872	144.692719	175.386505	1.601473	0.000000	1.945980	0.000000	0.000000	0.000000	0.196694	-0.279023	0.316501	0.000000	0.000000	4.000000	40.000000	0.000000
14772.566021	-0.138264	0.612388	0.033084	84.246872	144.692719	175.386505	1.601473	0.000000	1.945980	0.000000	0.000000	0.000000	0.196694	-0.279023	0.316501	0.000000	0.000000	4.000000	40.000000	0.000000
14772.569354	-0.138264	0.612388	0.033084	84.179741	145.667007	176.215286	1.654224	0.000000	1.913197	0.000000	0.000000	0.000000	0.196694	-0.279023	0.316501	0.000000	0.000000	4.000000	40.000000	0.000000
14772.572688	-0.137545	0.611396	0.034106	84.179741	145.667007	176.215286	1.654224	0.000000	1.913197	0.000000	0.000000	0.000000	0.215541	-0.297732	0.306447	0.000000	0.000000	4.000000	40.000000	0.000000
14772.576021	-0.137545	0.611396	0.034106	84.179741	145.667007	176.215286	1.654224	0.000000	1.913197	0.000000	0.000000	0.000000	0.215541	-0.297732	0.306447	0.000000	0.000000	4.000000	40.000000	0.000000
14772.579354	-0.137545	0.611396	0.034106	84.088120	146.295517	176.722122	1.705298	0.000000	1.877273	0.000000	0.000000	0.000000	0.215541	-0.297732	0.306447	0.000000	0.000000	4.000000	40.000000	0.000000
14772.582688	-0.136807	0.610322	0.035066	84.088120	146.295517	176.722122	1.705298	0.000000	1.877273	0.000000	0.000000	0.000000	0.221620	-0.322309	0.287920	0.000000	0.000000	4.000000	40.000000	0.000000
14772.586021	-0.136807	0.610322	0.035066	84.088120	146.295517	176.722122	1.705298	0.000000	1.877273	0.000000	0.000000	0.000000	0.221620	-0.322309	0.287920	0.000000	0.000000	4.000000	40.000000	0.000000
14772.589354	-0.136807	0.610322	0.035066	83.978485	146.767151	177.082794	1.753285	0.000000	1.840336	0.000000	0.000000	0.000000	0.221620	-0.322309	0.287920	0.000000	0.000000	4.000000	40.000000	0.000000
14772.592688	-0.136044	0.609146	0.035948	83.978485	146.767151	177.082794	1.753285	0.000000	1.840336	0.000000	0.000000	0.000000	0.228853	-0.352694	0.264813	0.000000	0.000000	4.000000	40.000000	0.000000
14772.596021	-0.136044	0.609146	0.035948	83.978485	146.767151	177.082794	1.753285	0.000000	1.840336	0.000000	0.000000	0.000000	0.228853	-0.352694	0.264813	0.000000	0.000000	4.000000	40.000000	0.000000
14772.599354	-0.136044	0.609146	0.035948	83.858345	147.311005	177.514618	1.797420	0.000000	1.802195	0.000000	0.000000	0.000000	0.228853	-0.352694	0.264813	0.000000	0.000000	4.000000	40.000000	0.000000
14772.602688	-0.135259	0.607917	0.036760	83.858345	147.311005	177.514618	1.797420	0.000000	1.802195	0.000000	0.000000	0.000000	0.235448	-0.368648	0.243543	0.000000	0.000000	4.000000	40.000000	0.000000
14772.606021	-0.135259	0.607917	0.036760	83.858345	147.311005	177.514618	1.797420	0.000000	1.802195	0.000000	0.000000	0.000000	0.235448	-0.368648	0.243543	0.000000	0.000000	4.000000	40.000000	0.000000
14772.609354	-0.135259	0.607917	0.036760	83.731583	147.949615	178.034653	1.838011	0.000000	1.762953	0.000000	0.000000	0.000000	0.235448	-0.368648	0.243543	0.000000	0.000000	4.000000	40.000000	0.000000
14772.612688	-0.134449	0.606616	0.037486	83.731583	147.949615	178.034653	1.838011	0.000000	1.762953	0.000000	0.000000	0.000000	0.243154	-0.390349	0.217688	0.000000	0.000000	4.000000	40.000000	0.000000
14772.616021	-0.134449	0.606616	0.037486	83.731583	147.949615	178.034653	1.838011	0.000000	1.762953	0.000000	0.000000	0.000000	0.243154	-0.390349	0.217688	0.000000	0.000000	4.000000	40.000000	0.000000
14772.619354	-0.134449	0.606616	0.037486	83.594795	148.785202	178.745377	1.874292	0.000000	1.722427	0.000000	0.000000	0.000000	0.243154	-0.390349	0.217688	0.000000	0.000000	4.000000	40.000000	0.000000
14772.622688	-0.133677	0.605251	0.038083	83.594795	148.785202	178.745377	1.874292	0.000000	1.722427	0.000000	0.000000	0.000000	0.231430	-0.409331	0.179114	0.000000	0.000000	4.000000	40.000000	0.000000
14772.626021	-0.133677	0.605251	0.038083	83.594795	148.785202	178.745377	1.874292	0.000000	1.722427	0.000000	0.000000	0.000000	0.231430	-0.409331	0.179114	0.000000	0.000000	4.000000	40.000000	0.000000
14772.629354	-0.133677	0.605251	0.038083	83.448959	149.639618	179.477737	1.904145	0.000000	1.683856	0.000000	0.000000	0.000000	0.231430	-0.409331	0.179114	0.000000	0.000000	4.000000	40.000000	0.000000
14772.632688	-0.132952	0.603816	0.038574	83.448959	149.639618	179.477737	1.904145	0.000000	1.683856	0.000000	0.000000	0.000000	0.217676	-0.430580	0.147261	0.000000	0.000000	4.000000	40.000000	0.000000
14772.636021	-0.132952	0.603816	0.038574	83.448959	149.639618	179.477737	1.904145	0.000000	1.683856	0.000000	0.000000	0.000000	0.217676	-0.430580	0.147261	0.000000	0.000000	4.000000	40.000000	0.000000
14772.639354	-0.132952	0.603816	0.038574	83.285599	150.211349	179.957001	1.928688	0.000000	1.647576	0.000000	0.000000	0.000000	0.217676	-0.430580	0.147261	0.000000	0.000000	4.000000	40.000000	0.000000
14772.642688	-0.132245	0.602367	0.038949	83.285599	150.211349	179.957001	1.928688	0.000000	1.647576	0.000000	0.000000	0.000000	0.212074	-0.434799	0.112573	0.000000	0.000000	4.000000	40.000000	0.000000
14772.646021	-0.132245	0.602367	0.038949	83.285599	150.211349	179.957001	1.928688	0.000000	1.647576	0.000000	0.000000	0.000000	0.212074	-0.434799	0.112573	0.000000	0.000000	4.000000	40.000000	0.000000
14772.649354	-0.132245	0.602367	0.038949	83.109520	150.659546	-179.669586	1.947450	0.000000	1.612231	0.000000	0.000000	0.000000	0.212074	-0.434799	0.112573	0.000000	0.000000	4.000000	40.000000	0.000000
14772.652688	-0.131582	0.600876	0.039210	83.109520	150.659546	-179.669586	1.947450	0.000000	1.612231	0.000000	0.000000	0.000000	0.198634	-0.447175	0.078262	0.000000	0.000000	4.000000	40.000000	0.000000
14772.656021	-0.131582	0.600876	0.039210	83.109520	150.659546	-179.669586	1.947450	0.000000	1.612231	0.000000	0.000000	0.000000	0.198634	-0.447175	0.078262	0.000000	0.000000	4.000000	40.000000	0.000000
14772.659354	-0.131582	0.600876	0.039210	82.927483	151.114471	-179.287994	1.960494	0.000000	1.579125	0.000000	0.000000	0.000000	0.198634	-0.447175	0.078262	0.000000	0.000000	4.000000	40.000000	0.000000
14772.662688	-0.130946	0.599365	0.039378	82.927483	151.114471	-179.287994	1.960494	0.000000	1.579125	0.000000	0.000000	0.000000	0.190950	-0.453476	0.050291	0.000000	0.000000	4.000000	40.000000	0.000000
14772.666021	-0.130946	0.599365	0.039378	82.927483	151.114471	-179.287994	1.960494	0.000000	1.579125	0.000000	0.000000	0.000000	0.190950	-0.453476	0.050291	0.000000	0.000000	4.000000	40.000000	0.000000
14772.669354	-0.130946	0.599365	0.039378	82.746208	151.495316	-178.970978	1.968876	0.000000	1.547300	0.000000	0.000000	0.000000	0.190950	-0.453476	0.050291	0.000000	0.000000	4.000000	40.000000	0.000000
14772.672688	-0.130308	0.597889	0.039443	82.746208	151.495316	-178.970978	1.968876	0.000000	1.547300	0.000000	0.000000	0.000000	0.191422	-0.442789	0.019669	0.000000	0.000000	4.000000	40.000000	0.000000
14772.676021	-0.130308	0.597889	0.039443	82.746208	151.495316	-178.970978	1.968876	0.000000	1.547300	0.000000	0.000000	0.000000	0.191422	-0.442789	0.019669	0.000000	0.000000	4.000000	40.000000	0.000000
14772.679354	-0.130308	0.597889	0.039443	82.560509	151.738708	-178.775024	1.972154	0.000000	1.515396	0.000000	0.000000	0.000000	0.191422	-0.442789	0.019669	0.000000	0.000000	4.000000	40.000000	0.000000
14772.682688	-0.129677	0.596412	0.039437	82.560509	151.738708	-178.775024	1.972154	0.000000	1.515396	0.000000	0.000000	0.000000	0.189424	-0.442925	-0.001888	0.000000	0.000000	4.000000	40.000000	0.000000
14772.686021	-0.129677	0.596412	0.039437	82.560509	151.738708	-178.775024	1.972154	0.000000	1.515396	0.000000	0.000000	0.000000	0.189424	-0.442925	-0.001888	0.000000	0.000000	4.000000	40.000000	0.000000
14772.689354	-0.129677	0.596412	0.039437	82.428581	151.704529	-178.842194	1.971839	0.000000	1.483826	0.000000	0.000000	0.000000	0.189424	-0.442925	-0.001888	0.000000	0.000000	4.000000	40.000000	0.000000
14772.692688	-0.129056	0.594955	0.039374	82.428581	151.704529	-178.842194	1.971839	0.000000	1.483826	0.000000	0.000000	0.000000	0.186161	-0.437185	-0.018853	0.000000	0.000000	4.000000	40.000000	0.000000
14772.696021	-0.129056	0.594955	0.039374	82.428581	151.704529	-178.842194	1.971839	0.000000	1.483826	0.000000	0.000000	0.000000	0.186161	-0.437185	-0.018853	0.000000	0.000000	4.000000	40.000000	0.000000
14772.699354	-0.129056	0.594955	0.039374	82.460892	151.286758	-179.280945	1.968697	0.000000	1.452800	0.000000	0.000000	0.000000	0.186161	-0.437185	-0.018853	0.000000	0.000000	4.000000	40.000000	0.000000
14772.702688	-0.128411	0.593575	0.039313	82.460892	151.286758	-179.280945	1.968697	0.000000	1.452800	0.000000	0.000000	0.000000	0.193394	-0.414004	-0.018235	0.000000	0.000000	4.000000	40.000000	0.000000
14772.706021	-0.128411	0.593575	0.039313	82.460892	151.286758	-179.280945	1.968697	0.000000	1.452800	0.000000	0.000000	0.000000	0.193394	-0.414004	-0.018235	0.000000	0.000000	4.000000	40.000000	0.000000
14772.709354	-0.128411	0.593575	0.039313	82.693657	150.424255	179.846970	1.965658	0.000000	1.420568	0.000000	0.000000	0.000000	0.193394	-0.414004	-0.018235	0.000000	0.000000	4.000000	40.000000	0.000000
14772.712688	-0.127806	0.592273	0.039304	82.693657	150.424255	179.846970	1.965658	0.000000	1.420568	0.000000	0.000000	0.000000	0.181736	-0.390451	-0.002872	0.000000	0.000000	4.000000	40.000000	0.000000
14772.716021	-0.127806	0.592273	0.039304	82.693657	150.424255	179.846970	1.965658	0.000000	1.420568	0.000000	0.000000	0.000000	0.181736	-0.390451	-0.002872	0.000000	0.000000	4.000000	40.000000	0.000000
14772.719354	-0.127806	0.592273	0.039304	83.058807	149.130127	178.552719	1.965179	0.000000	1.390278	0.000000	0.000000	0.000000	0.181736	-0.390451	-0.002872	0.000000	0.000000	4.000000	40.000000	0.000000
14772.722688	-0.127178	0.591021	0.039304	83.058807	149.130127	178.552719	1.965179	0.000000	1.390278	0.000000	0.000000	0.000000	0.188359	-0.375890	0.000242	0.000000	0.000000	4.000000	40.000000	0.000000
14772.726021	-0.127178	0.591021	0.039304	83.058807	149.130127	178.552719	1.965179	0.000000	1.390278	0.000000	0.000000	0.000000	0.188359	-0.375890	0.000242	0.000000	0.000000	4.000000	40.000000	0.000000
14772.729354	-0.127178	0.591021	0.039304	83.468895	147.424591	176.859695	1.965219	0.000000	1.358885	0.000000	0.000000	0.000000	0.188359	-0.375890	0.000242	0.000000	0.000000	4.000000	40.000000	0.000000
14772.732688	-0.126597	0.589844	0.039291	83.468895	147.424591	176.859695	1.965219	0.000000	1.358885	0.000000	0.000000	0.000000	0.174286	-0.352977	-0.004073	0.000000	0.000000	4.000000	40.000000	0.000000
14772.736021	-0.126597	0.589844	0.039291	83.468895	147.424591	176.859695	1.965219	0.000000	1.358885	0.000000	0.000000	0.000000	0.174286	-0.352977	-0.004073	0.000000	0.000000	4.000000	40.000000	0.000000
14772.739354	-0.126597	0.589844	0.039291	83.852669	145.459656	174.917328	1.964541	0.000000	1.329837	0.000000	0.000000	0.000000	0.174286	-0.352977	-0.004073	0.000000	0.000000	4.000000	40.000000	0.000000
14772.742688	-0.126029	0.588773	0.039329	83.852669	145.459656	174.917328	1.964541	0.000000	1.329837	0.000000	0.000000	0.000000	0.170206	-0.321349	0.011581	0.000000	0.000000	4.000000	40.000000	0.000000
14772.746021	-0.126029	0.588773	0.039329	83.852669	145.459656	174.917328	1.964541	0.000000	1.329837	0.000000	0.000000	0.000000	0.170206	-0.321349	0.011581	0.000000	0.000000	4.000000	40.000000	0.000000
14772.749354	-0.126029	0.588773	0.039329	84.190933	143.394913	172.879120	1.966471	0.000000	1.301470	0.000000	0.000000	0.000000	0.170206	-0.321349	0.011581	0.000000	0.000000	4.000000	40.000000	0.000000
14772.752688	-0.125509	0.587777	0.039355	84.190933	143.394913	172.879120	1.966471	0.000000	1.301470	0.000000	0.000000	0.000000	0.156076	-0.298611	0.007688	0.000000	0.000000	4.000000	40.000000	0.000000
14772.756021	-0.125509	0.587777	0.039355	84.190933	143.394913	172.879120	1.966471	0.000000	1.301470	0.000000	0.000000	0.000000	0.156076	-0.298611	0.007688	0.000000	0.000000	4.000000	40.000000	0.000000
14772.759354	-0.125509	0.587777	0.039355	84.492668	141.371674	170.873306	1.967752	0.000000	1.275457	0.000000	0.000000	0.000000	0.156076	-0.298611	0.007688	0.000000	0.000000	4.000000	40.000000	0.000000
14772.762688	-0.125012	0.586897	0.039473	84.492668	141.371674	170.873306	1.967752	0.000000	1.275457	0.000000	0.000000	0.000000	0.149072	-0.264176	0.035253	0.000000	0.000000	4.000000	40.000000	0.000000
14772.766021	-0.125012	0.586897	0.039473	84.492668	141.371674	170.873306	1.967752	0.000000	1.275457	0.000000	0.000000	0.000000	0.149072	-0.264176	0.035253	0.000000	0.000000	4.000000	40.000000	0.000000
14772.769354	-0.125012	0.586897	0.039473	84.750214	139.444366	168.948792	1.973628	0.000000	1.250612	0.000000	0.000000	0.000000	0.149072	-0.264176	0.035253	0.000000	0.000000	4.000000	40.000000	0.000000
14772.772688	-0.125012	0.586897	0.039473	84.750214	139.444366	168.948792	1.973628	0.000000	1.250612	0.000000	0.000000	0.000000	0.149072	-0.264176	0.035253	0.000000	0.000000	4.000000	40.000000	0.000000
14772.776021	-0.124505	0.586120	0.039650	84.750214	139.444366	168.948792	1.973628	0.000000	1.250612	0.000000	0.000000	0.000000	0.152063	-0.232943	0.053295	0.000000	0.000000	4.000000	40.000000	0.000000
14772.779354	-0.124505	0.586120	0.039650	84.975273	137.614609	167.106812	1.973628	0.000000	1.250612	0.000000	0.000000	0.000000	0.152063	-0.232943	0.053295	0.000000	0.000000	4.000000	40.000000	0.000000
14772.782688	-0.123998	0.585458	0.039927	84.975273	137.614609	167.106812	1.973628	0.000000	1.250612	0.000000	0.000000	0.000000	0.152211	-0.198800	0.082989	0.000000	0.000000	4.000000	40.000000	0.000000
14772.786021	-0.123998	0.585458	0.039927	84.975273	137.614609	167.106812	1.973628	0.000000	1.250612	0.000000	0.000000	0.000000	0.152211	-0.198800	0.082989	0.000000	0.000000	4.000000	40.000000	0.000000
14772.789354	-0.123998	0.585458	0.039927	85.170464	135.966599	165.434036	1.996342	0.000000	1.199899	0.000000	0.000000	0.000000	0.152211	-0.198800	0.082989	0.000000	0.000000	4.000000	40.000000	0.000000
14772.792688	-0.123998	0.585458	0.039927	85.170464	135.966599	165.434036	1.996342	0.000000	1.199899	0.000000	0.000000	0.000000	0.152211	-0.198800	0.082989	0.000000	0.000000	4.000000	40.000000	0.000000
14772.796021	-0.123464	0.584861	0.040300	85.170464	135.966599	165.434036	1.996342	0.000000	1.199899	0.000000	0.000000	0.000000	0.160183	-0.178852	0.111860	0.000000	0.000000	4.000000	40.000000	0.000000
14772.799354	-0.123464	0.584861	0.040300	85.341621	134.816574	164.225021	1.996342	0.000000	1.199899	0.000000	0.000000	0.000000	0.160183	-0.178852	0.111860	0.000000	0.000000	4.000000	40.000000	0.000000
14772.802688	-0.122953	0.584378	0.040766	85.341621	134.816574	164.225021	1.996342	0.000000	1.199899	0.000000	0.000000	0.000000	0.153407	-0.144912	0.139994	0.000000	0.000000	4.000000	40.000000	0.000000
14772.806021	-0.122953	0.584378	0.040766	85.341621	134.816574	164.225021	1.996342	0.000000	1.199899	0.000000	0.000000	0.000000	0.153407	-0.144912	0.139994	0.000000	0.000000	4.000000	40.000000	0.000000
14772.809354	-0.122953	0.584378	0.040766	85.481697	133.891769	163.236694	2.038317	0.000000	1.147634	0.000000	0.000000	0.000000	0.153407	-0.144912	0.139994	0.000000	0.000000	4.000000	40.000000	0.000000
14772.812688	-0.122456	0.583970	0.041295	85.481697	133.891769	163.236694	2.038317	0.000000	1.147634	0.000000	0.000000	0.000000	0.149051	-0.122407	0.158720	0.000000	0.000000	4.000000	40.000000	0.000000
14772.816021	-0.122456	0.583970	0.041295	85.481697	133.891769	163.236694	2.038317	0.000000	1.147634	0.000000	0.000000	0.000000	0.149051	-0.122407	0.158720	0.000000	0.000000	4.000000	40.000000	0.000000
14772.819354	-0.122456	0.583970	0.041295	85.587227	133.154922	162.440491	2.064771	0.000000	1.122792	0.000000	0.000000	0.000000	0.149051	-0.122407	0.158720	0.000000	0.000000	4.000000	40.000000	0.000000
14772.822688	-0.122010	0.583656	0.041830	85.587227	133.154922	162.440491	2.064771	0.000000	1.122792	0.000000	0.000000	0.000000	0.133846	-0.094436	0.160482	0.000000	0.000000	4.000000	40.000000	0.000000
14772.826021	-0.122010	0.583656	0.041830	85.587227	133.154922	162.440491	2.064771	0.000000	1.122792	0.000000	0.000000	0.000000	0.133846	-0.094436	0.160482	0.000000	0.000000	4.000000	40.000000	0.000000
14772.829354	-0.122010	0.583656	0.041830	85.651161	132.700394	161.933304	2.091518	0.000000	1.100485	0.000000	0.000000	0.000000	0.133846	-0.094436	0.160482	0.000000	0.000000	4.000000	40.000000	0.000000
14772.832688	-0.122010	0.583656	0.041830	85.651161	132.700394	161.933304	2.091518	0.000000	1.100485	0.000000	0.000000	0.000000	0.133846	-0.094436	0.160482	0.000000	0.000000	4.000000	40.000000	0.000000
14772.836021	-0.121642	0.583453	0.042382	85.651161	132.700394	161.933304	2.091518	0.000000	1.100485	0.000000	0.000000	0.000000	0.110332	-0.060722	0.165352	0.000000	0.000000	4.000000	40.000000	0.000000
14772.839354	-0.121642	0.583453	0.042382	85.671471	132.578598	161.765610	2.091518	0.000000	1.100485	0.000000	0.000000	0.000000	0.110332	-0.060722	0.165352	0.000000	0.000000	4.000000	40.000000	0.000000
14772.842688	-0.121345	0.583325	0.042917	85.671471	132.578598	161.765610	2.091518	0.000000	1.100485	0.000000	0.000000	0.000000	0.089080	-0.038340	0.160780	0.000000	0.000000	4.000000	40.000000	0.000000
14772.846021	-0.121345	0.583325	0.042917	85.671471	132.578598	161.765610	2.091518	0.000000	1.100485	0.000000	0.000000	0.000000	0.089080	-0.038340	0.160780	0.000000	0.000000	4.000000	40.000000	0.000000
14772.849354	-0.121345	0.583325	0.042917	85.689659	132.455048	161.603561	2.145873	0.000000	1.067249	0.000000	0.000000	0.000000	0.089080	-0.038340	0.160780	0.000000	0.000000	4.000000	40.000000	0.000000
14772.852688	-0.121345	0.583325	0.042917	85.689659	132.455048	161.603561	2.145873	0.000000	1.067249	0.000000	0.000000	0.000000	0.089080	-0.038340	0.160780	0.000000	0.000000	4.000000	40.000000	0.000000
14772.856021	-0.121140	0.583329	0.043419	85.689659	132.455048	161.603561	2.145873	0.000000	1.067249	0.000000	0.000000	0.000000	0.061601	0.000969	0.150514	0.000000	0.000000	4.000000	40.000000	0.000000
14772.859354	-0.121140	0.583329	0.043419	85.723366	132.178467	161.298904	2.145873	0.000000	1.067249	0.000000	0.000000	0.000000	0.061601	0.000969	0.150514	0.000000	0.000000	4.000000	40.000000	0.000000
14772.862688	-0.121005	0.583510	0.043902	85.723366	132.178467	161.298904	2.145873	0.000000	1.067249	0.000000	0.000000	0.000000	0.040507	0.054514	0.144739	0.000000	0.000000	4.000000	40.000000	0.000000
14772.866021	-0.121005	0.583510	0.043902	85.723366	132.178467	161.298904	2.145873	0.000000	1.067249	0.000000	0.000000	0.000000	0.040507	0.054514	0.144739	0.000000	0.000000	4.000000	40.000000	0.000000
14772.869354	-0.121005	0.583510	0.043902	85.777519	131.699188	160.796524	2.195082	0.000000	1.050231	0.000000	0.000000	0.000000	0.040507	0.054514	0.144739	0.000000	0.000000	4.000000	40.000000	0.000000
14772.872688	-0.121005	0.583510	0.043902	85.777519	131.699188	160.796524	2.195082	0.000000	1.050231	0.000000	0.000000	0.000000	0.040507	0.054514	0.144739	0.000000	0.000000	4.000000	40.000000	0.000000
14772.876021	-0.120949	0.583881	0.044403	85.777519	131.699188	160.796524	2.195082	0.000000	1.050231	0.000000	0.000000	0.000000	0.016590	0.111083	0.150431	0.000000	0.000000	4.000000	40.000000	0.000000
14772.879354	-0.120949	0.583881	0.044403	85.855324	130.839203	159.926651	2.195082	0.000000	1.050231	0.000000	0.000000	0.000000	0.016590	0.111083	0.150431	0.000000	0.000000	4.000000	40.000000	0.000000
14772.882688	-0.120958	0.584478	0.044960	85.855324	130.839203	159.926651	2.195082	0.000000	1.050231	0.000000	0.000000	0.000000	-0.002478	0.179191	0.167181	0.000000	0.000000	4.000000	40.000000	0.000000
14772.886021	-0.120958	0.584478	0.044960	85.855324	130.839203	159.926651	2.195082	0.000000	1.050231	0.000000	0.000000	0.000000	-0.002478	0.179191	0.167181	0.000000	0.000000	4.000000	40.000000	0.000000
14772.889354	-0.120958	0.584478	0.044960	85.945946	129.601395	158.692566	2.248017	0.000000	1.047880	0.000000	0.000000	0.000000	-0.002478	0.179191	0.167181	0.000000	0.000000	4.000000	40.000000	0.000000
14772.892688	-0.121016	0.585285	0.045623	85.945946	129.601395	158.692566	2.248017	0.000000	1.047880	0.000000	0.000000	0.000000	-0.017609	0.242049	0.198905	0.000000	0.000000	4.000000	40.000000	0.000000
14772.896021	-0.121016	0.585285	0.045623	85.945946	129.601395	158.692566	2.248017	0.000000	1.047880	0.000000	0.000000	0.000000	-0.017609	0.242049	0.198905	0.000000	0.000000	4.000000	40.000000	0.000000
14772.899354	-0.121016	0.585285	0.045623	86.055183	127.800247	156.903183	2.281168	0.000000	1.050814	0.000000	0.000000	0.000000	-0.017609	0.242049	0.198905	0.000000	0.000000	4.000000	40.000000	0.000000
14772.902688	-0.121120	0.586311	0.046368	86.055183	127.800247	156.903183	2.281168	0.000000	1.050814	0.000000	0.000000	0.000000	-0.031026	0.307953	0.223478	0.000000	0.000000	4.000000	40.000000	0.000000
14772.906021	-0.121120	0.586311	0.046368	86.055183	127.800247	156.903183	2.281168	0.000000	1.050814	0.000000	0.000000	0.000000	-0.031026	0.307953	0.223478	0.000000	0.000000	4.000000	40.000000	0.000000
14772.909354	-0.121120	0.586311	0.046368	86.175766	125.589302	154.707703	2.318414	0.000000	1.055985	0.000000	0.000000	0.000000	-0.031026	0.307953	0.223478	0.000000	0.000000	4.000000	40.000000	0.000000
14772.912688	-0.121207	0.587540	0.047256	86.175766	125.589302	154.707703	2.318414	0.000000	1.055985	0.000000	0.000000	0.000000	-0.026053	0.368756	0.266289	0.000000	0.000000	4.000000	40.000000	0.000000
14772.916021	-0.121207	0.587540	0.047256	86.175766	125.589302	154.707703	2.318414	0.000000	1.055985	0.000000	0.000000	0.000000	-0.026053	0.368756	0.266289	0.000000	0.000000	4.000000	40.000000	0.000000
14772.919354	-0.121207	0.587540	0.047256	86.326401	123.143951	152.258423	2.362796	0.000000	1.060328	0.000000	0.000000	0.000000	-0.026053	0.368756	0.266289	0.000000	0.000000	4.000000	40.000000	0.000000
14772.922688	-0.121330	0.588954	0.048191	86.326401	123.143951	152.258423	2.362796	0.000000	1.060328	0.000000	0.000000	0.000000	-0.036941	0.424078	0.280476	0.000000	0.000000	4.000000	40.000000	0.000000
14772.926021	-0.121330	0.588954	0.048191	86.326401	123.143951	152.258423	2.362796	0.000000	1.060328	0.000000	0.000000	0.000000	-0.036941	0.424078	0.280476	0.000000	0.000000	4.000000	40.000000	0.000000
14772.929354	-0.121330	0.588954	0.048191	86.499939	120.413628	149.511826	2.409542	0.000000	1.066484	0.000000	0.000000	0.000000	-0.036941	0.424078	0.280476	0.000000	0.000000	4.000000	40.000000	0.000000
14772.932688	-0.121459	0.590573	0.049259	86.499939	120.413628	149.511826	2.409542	0.000000	1.066484	0.000000	0.000000	0.000000	-0.038789	0.485782	0.320431	0.000000	0.000000	4.000000	40.000000	0.000000
14772.936021	-0.121459	0.590573	0.049259	86.499939	120.413628	149.511826	2.409542	0.000000	1.066484	0.000000	0.000000	0.000000	-0.038789	0.485782	0.320431	0.000000	0.000000	4.000000	40.000000	0.000000
14772.939354	-0.121459	0.590573	0.049259	86.683235	117.079605	146.156631	2.462947	0.000000	1.072949	0.000000	0.000000	0.000000	-0.038789	0.485782	0.320431	0.000000	0.000000	4.000000	40.000000	0.000000
14772.942688	-0.121624	0.592380	0.050370	86.683235	117.079605	146.156631	2.462947	0.000000	1.072949	0.000000	0.000000	0.000000	-0.049381	0.542063	0.333401	0.000000	0.000000	4.000000	40.000000	0.000000
14772.946021	-0.121624	0.592380	0.050370	86.683235	117.079605	146.156631	2.462947	0.000000	1.072949	0.000000	0.000000	0.000000	-0.049381	0.542063	0.333401	0.000000	0.000000	4.000000	40.000000	0.000000
14772.949354	-0.121624	0.592380	0.050370	86.825096	113.979607	143.038879	2.518514	0.000000	1.081179	0.000000	0.000000	0.000000	-0.049381	0.542063	0.333401	0.000000	0.000000	4.000000	40.000000	0.000000
14772.952688	-0.121832	0.594386	0.051560	86.825096	113.979607	143.038879	2.518514	0.000000	1.081179	0.000000	0.000000	0.000000	-0.062573	0.601893	0.357058	0.000000	0.000000	4.000000	40.000000	0.000000
14772.956021	-0.121832	0.594386	0.051560	86.825096	113.979607	143.038879	2.518514	0.000000	1.081179	0.000000	0.000000	0.000000	-0.062573	0.601893	0.357058	0.000000	0.000000	4.000000	40.000000	0.000000
14772.959354	-0.121832	0.594386	0.051560	86.805984	114.674873	143.698166	2.578024	0.000000	1.091609	0.000000	0.000000	0.000000	-0.062573	0.601893	0.357058	0.000000	0.000000	4.000000	40.000000	0.000000
14772.962688	-0.122052	0.596573	0.052691	86.805984	114.674873	143.698166	2.578024	0.000000	1.091609	0.000000	0.000000	0.000000	-0.065844	0.655815	0.339082	0.000000	0.000000	4.000000	40.000000	0.000000
14772.966021	-0.122052	0.596573	0.052691	86.805984	114.674873	143.698166	2.578024	0.000000	1.091609	0.000000	0.000000	0.000000	-0.065844	0.655815	0.339082	0.000000	0.000000	4.000000	40.000000	0.000000
14772.969354	-0.122052	0.596573	0.052691	86.566238	120.600853	149.548904	2.634537	0.000000	1.102582	0.000000	0.000000	0.000000	-0.065844	0.655815	0.339082	0.000000	0.000000	4.000000	40.000000	0.000000
14772.972688	-0.122297	0.598929	0.053715	86.566238	120.600853	149.548904	2.634537	0.000000	1.102582	0.000000	0.000000	0.000000	-0.073584	0.706894	0.307404	0.000000	0.000000	4.000000	40.000000	0.000000
14772.976021	-0.122297	0.598929	0.053715	86.566238	120.600853	149.548904	2.634537	0.000000	1.102582	0.000000	0.000000	0.000000	-0.073584	0.706894	0.307404	0.000000	0.000000	4.000000	40.000000	0.000000
14772.979354	-0.122297	0.598929	0.053715	86.204704	127.653503	156.491730	2.685771	0.000000	1.114846	0.000000	0.000000	0.000000	-0.073584	0.706894	0.307404	0.000000	0.000000	4.000000	40.000000	0.000000
14772.982688	-0.122548	0.601459	0.054765	86.204704	127.653503	156.491730	2.685771	0.000000	1.114846	0.000000	0.000000	0.000000	-0.075334	0.759071	0.314723	0.000000	0.000000	4.000000	40.000000	0.000000
14772.986021	-0.122548	0.601459	0.054765	86.204704	127.653503	156.491730	2.685771	0.000000	1.114846	0.000000	0.000000	0.000000	-0.075334	0.759071	0.314723	0.000000	0.000000	4.000000	40.000000	0.000000
14772.989354	-0.122548	0.601459	0.054765	85.832420	133.483734	162.199295	2.738225	0.000000	1.127402	0.000000	0.000000	0.000000	-0.075334	0.759071	0.314723	0.000000	0.000000	4.000000	40.000000	0.000000
14772.992688	-0.122795	0.604154	0.055798	85.832420	133.483734	162.199295	2.738225	0.000000	1.127402	0.000000	0.000000	0.000000	-0.074201	0.808526	0.309985	0.000000	0.000000	4.000000	40.000000	0.000000
14772.996021	-0.122795	0.604154	0.055798	85.832420	133.483734	162.199295	2.738225	0.000000	1.127402	0.000000	0.000000	0.000000	-0.074201	0.808526	0.309985	0.000000	0.000000	4.000000	40.000000	0.000000
14772.999354	-0.122795	0.604154	0.055798	85.501938	138.173965	166.747330	2.789889	0.000000	1.139769	0.000000	0.000000	0.000000	-0.074201	0.808526	0.309985	0.000000	0.000000	4.000000	40.000000	0.000000
14773.002688	-0.122943	0.606986	0.056844	85.501938	138.173965	166.747330	2.789889	0.000000	1.139769	0.000000	0.000000	0.000000	-0.044174	0.849647	0.313875	0.000000	0.000000	4.000000	40.000000	0.000000
14773.006021	-0.122943	0.606986	0.056844	85.501938	138.173965	166.747330	2.789889	0.000000	1.139769	0.000000	0.000000	0.000000	-0.044174	0.849647	0.313875	0.000000	0.000000	4.000000	40.000000	0.000000
14773.009354	-0.122943	0.606986	0.056844	85.225578	142.205124	170.608139	2.842202	0.000000	1.147131	0.000000	0.000000	0.000000	-0.044174	0.849647	0.313875	0.000000	0.000000	4.000000	40.000000	0.000000
14773.012688	-0.122983	0.609966	0.057878	85.225578	142.205124	170.608139	2.842202	0.000000	1.147131	0.000000	0.000000	0.000000	-0.012184	0.893769	0.310311	0.000000	0.000000	4.000000	40.000000	0.000000
14773.016021	-0.122983	0.609966	0.057878	85.225578	142.205124	170.608139	2.842202	0.000000	1.147131	0.000000	0.000000	0.000000	-0.012184	0.893769	0.310311	0.000000	0.000000	4.000000	40.000000	0.000000
14773.019354	-0.122983	0.609966	0.057878	85.006058	145.999832	174.200104	2.893920	0.000000	1.149162	0.000000	0.000000	0.000000	-0.012184	0.893769	0.310311	0.000000	0.000000	4.000000	40.000000	0.000000
14773.022688	-0.122896	0.613035	0.058921	85.006058	145.999832	174.200104	2.893920	0.000000	1.149162	0.000000	0.000000	0.000000	0.026308	0.920749	0.312749	0.000000	0.000000	4.000000	40.000000	0.000000
14773.026021	-0.122896	0.613035	0.058921	85.006058	145.999832	174.200104	2.893920	0.000000	1.149162	0.000000	0.000000	0.000000	0.026308	0.920749	0.312749	0.000000	0.000000	4.000000	40.000000	0.000000
14773.029354	-0.122896	0.613035	0.058921	84.842087	149.962753	177.918610	2.946045	0.000000	1.144777	0.000000	0.000000	0.000000	0.026308	0.920749	0.312749	0.000000	0.000000	4.000000	40.000000	0.000000
14773.032688	-0.122731	0.616151	0.059864	84.842087	149.962753	177.918610	2.946045	0.000000	1.144777	0.000000	0.000000	0.000000	0.049315	0.935029	0.282976	0.000000	0.000000	4.000000	40.000000	0.000000
14773.036021	-0.122731	0.616151	0.059864	84.842087	149.962753	177.918610	2.946045	0.000000	1.144777	0.000000	0.000000	0.000000	0.049315	0.935029	0.282976	0.000000	0.000000	4.000000	40.000000	0.000000
14773.039354	-0.122731	0.616151	0.059864	84.717766	154.377197	-177.959290	2.993208	0.000000	1.136558	0.000000	0.000000	0.000000	0.049315	0.935029	0.282976	0.000000	0.000000	4.000000	40.000000	0.000000
14773.042688	-0.122455	0.619318	0.060779	84.717766	154.377197	-177.959290	2.993208	0.000000	1.136558	0.000000	0.000000	0.000000	0.082874	0.949834	0.274451	0.000000	0.000000	4.000000	40.000000	0.000000
14773.046021	-0.122455	0.619318	0.060779	84.717766	154.377197	-177.959290	2.993208	0.000000	1.136558	0.000000	0.000000	0.000000	0.082874	0.949834	0.274451	0.000000	0.000000	4.000000	40.000000	0.000000
14773.049354	-0.122455	0.619318	0.060779	84.614639	159.398788	-173.280045	3.038949	0.000000	1.122746	0.000000	0.000000	0.000000	0.082874	0.949834	0.274451	0.000000	0.000000	4.000000	40.000000	0.000000
14773.052688	-0.122128	0.622501	0.061596	84.614639	159.398788	-173.280045	3.038949	0.000000	1.122746	0.000000	0.000000	0.000000	0.098014	0.954942	0.245213	0.000000	0.000000	4.000000	40.000000	0.000000
14773.056021	-0.122128	0.622501	0.061596	84.614639	159.398788	-173.280045	3.038949	0.000000	1.122746	0.000000	0.000000	0.000000	0.098014	0.954942	0.245213	0.000000	0.000000	4.000000	40.000000	0.000000
14773.059354	-0.122128	0.622501	0.061596	84.504028	164.773712	-168.257355	3.079818	0.000000	1.106410	0.000000	0.000000	0.000000	0.098014	0.954942	0.245213	0.000000	0.000000	4.000000	40.000000	0.000000
14773.062688	-0.121722	0.625630	0.062303	84.504028	164.773712	-168.257355	3.079818	0.000000	1.106410	0.000000	0.000000	0.000000	0.121811	0.938713	0.212083	0.000000	0.000000	4.000000	40.000000	0.000000
14773.066021	-0.121722	0.625630	0.062303	84.504028	164.773712	-168.257355	3.079818	0.000000	1.106410	0.000000	0.000000	0.000000	0.121811	0.938713	0.212083	0.000000	0.000000	4.000000	40.000000	0.000000
14773.069354	-0.121722	0.625630	0.062303	84.388397	169.953400	-163.436646	3.115166	0.000000	1.086108	0.000000	0.000000	0.000000	0.121811	0.938713	0.212083	0.000000	0.000000	4.000000	40.000000	0.000000
14773.072688	-0.121265	0.628724	0.062909	84.388397	169.953400	-163.436646	3.115166	0.000000	1.086108	0.000000	0.000000	0.000000	0.137085	0.928118	0.181723	0.000000	0.000000	4.000000	40.000000	0.000000
14773.076021	-0.121265	0.628724	0.062909	84.388397	169.953400	-163.436646	3.115166	0.000000	1.086108	0.000000	0.000000	0.000000	0.137085	0.928118	0.181723	0.000000	0.000000	4.000000	40.000000	0.000000
14773.079354	-0.121265	0.628724	0.062909	84.260353	174.471588	-159.240387	3.145452	0.000000	1.063261	0.000000	0.000000	0.000000	0.137085	0.928118	0.181723	0.000000	0.000000	4.000000	40.000000	0.000000
14773.082688	-0.120759	0.631701	0.063419	84.260353	174.471588	-159.240387	3.145452	0.000000	1.063261	0.000000	0.000000	0.000000	0.151858	0.893338	0.153121	0.000000	0.000000	4.000000	40.000000	0.000000
14773.086021	-0.120759	0.631701	0.063419	84.260353	174.471588	-159.240387	3.145452	0.000000	1.063261	0.000000	0.000000	0.000000	0.151858	0.893338	0.153121	0.000000	0.000000	4.000000	40.000000	0.000000
14773.089354	-0.120759	0.631701	0.063419	84.142181	178.275940	-155.721771	3.170973	0.000000	1.037951	0.000000	0.000000	0.000000	0.151858	0.893338	0.153121	0.000000	0.000000	4.000000	40.000000	0.000000
14773.092688	-0.120219	0.634578	0.063785	84.142181	178.275940	-155.721771	3.170973	0.000000	1.037951	0.000000	0.000000	0.000000	0.162147	0.863087	0.109712	0.000000	0.000000	4.000000	40.000000	0.000000
14773.096021	-0.120219	0.634578	0.063785	84.142181	178.275940	-155.721771	3.170973	0.000000	1.037951	0.000000	0.000000	0.000000	0.162147	0.863087	0.109712	0.000000	0.000000	4.000000	40.000000	0.000000
14773.099354	-0.120219	0.634578	0.063785	84.038689	-178.678772	-152.898193	3.189258	0.000000	1.010927	0.000000	0.000000	0.000000	0.162147	0.863087	0.109712	0.000000	0.000000	4.000000	40.000000	0.000000
14773.102688	-0.119654	0.637285	0.064050	84.038689	-178.678772	-152.898193	3.189258	0.000000	1.010927	0.000000	0.000000	0.000000	0.169238	0.812170	0.079531	0.000000	0.000000	4.000000	40.000000	0.000000
14773.106021	-0.119654	0.637285	0.064050	84.038689	-178.678772	-152.898193	3.189258	0.000000	1.010927	0.000000	0.000000	0.000000	0.169238	0.812170	0.079531	0.000000	0.000000	4.000000	40.000000	0.000000
14773.109354	-0.119654	0.637285	0.064050	83.956322	-176.278702	-150.637177	3.202513	0.000000	0.982720	0.000000	0.000000	0.000000	0.169238	0.812170	0.079531	0.000000	0.000000	4.000000	40.000000	0.000000
14773.112688	-0.119140	0.639850	0.064191	83.956322	-176.278702	-150.637177	3.202513	0.000000	0.982720	0.000000	0.000000	0.000000	0.154419	0.769461	0.042187	0.000000	0.000000	4.000000	40.000000	0.000000
14773.116021	-0.119140	0.639850	0.064191	83.956322	-176.278702	-150.637177	3.202513	0.000000	0.982720	0.000000	0.000000	0.000000	0.154419	0.769461	0.042187	0.000000	0.000000	4.000000	40.000000	0.000000
14773.119354	-0.119140	0.639850	0.064191	83.900368	-174.440872	-148.891510	3.209544	0.000000	0.956984	0.000000	0.000000	0.000000	0.154419	0.769461	0.042187	0.000000	0.000000	4.000000	40.000000	0.000000
14773.122688	-0.118594	0.642179	0.064197	83.900368	-174.440872	-148.891510	3.209544	0.000000	0.956984	0.000000	0.000000	0.000000	0.163628	0.698609	0.001769	0.000000	0.000000	4.000000	40.000000	0.000000
14773.126021	-0.118594	0.642179	0.064197	83.900368	-174.440872	-148.891510	3.209544	0.000000	0.956984	0.000000	0.000000	0.000000	0.163628	0.698609	0.001769	0.000000	0.000000	4.000000	40.000000	0.000000
14773.129354	-0.118594	0.642179	0.064197	83.858704	-173.109406	-147.597794	3.209839	0.000000	0.929713	0.000000	0.000000	0.000000	0.163628	0.698609	0.001769	0.000000	0.000000	4.000000	40.000000	0.000000
14773.132688	-0.118110	0.644295	0.064127	83.858704	-173.109406	-147.597794	3.209839	0.000000	0.929713	0.000000	0.000000	0.000000	0.145310	0.634919	-0.021056	0.000000	0.000000	4.000000	40.000000	0.000000
14773.136021	-0.118110	0.644295	0.064127	83.858704	-173.109406	-147.597794	3.209839	0.000000	0.929713	0.000000	0.000000	0.000000	0.145310	0.634919	-0.021056	0.000000	0.000000	4.000000	40.000000	0.000000
14773.139354	-0.118110	0.644295	0.064127	83.811417	-172.297836	-146.761734	3.206330	0.000000	0.905494	0.000000	0.000000	0.000000	0.145310	0.634919	-0.021056	0.000000	0.000000	4.000000	40.000000	0.000000
14773.142688	-0.117616	0.646130	0.063896	83.811417	-172.297836	-146.761734	3.206330	0.000000	0.905494	0.000000	0.000000	0.000000	0.148266	0.550383	-0.069116	0.000000	0.000000	4.000000	40.000000	0.000000
14773.146021	-0.117616	0.646130	0.063896	83.811417	-172.297836	-146.761734	3.206330	0.000000	0.905494	0.000000	0.000000	0.000000	0.148266	0.550383	-0.069116	0.000000	0.000000	4.000000	40.000000	0.000000
14773.149354	-0.117616	0.646130	0.063896	83.753769	-171.781738	-146.194565	3.194811	0.000000	0.880783	0.000000	0.000000	0.000000	0.148266	0.550383	-0.069116	0.000000	0.000000	4.000000	40.000000	0.000000
14773.152688	-0.117154	0.647708	0.063575	83.753769	-171.781738	-146.194565	3.194811	0.000000	0.880783	0.000000	0.000000	0.000000	0.138636	0.473267	-0.096334	0.000000	0.000000	4.000000	40.000000	0.000000
14773.156021	-0.117154	0.647708	0.063575	83.753769	-171.781738	-146.194565	3.194811	0.000000	0.880783	0.000000	0.000000	0.000000	0.138636	0.473267	-0.096334	0.000000	0.000000	4.000000	40.000000	0.000000
14773.159354	-0.117154	0.647708	0.063575	83.671417	-171.586090	-145.946274	3.178755	0.000000	0.857677	0.000000	0.000000	0.000000	0.138636	0.473267	-0.096334	0.000000	0.000000	4.000000	40.000000	0.000000
14773.162688	-0.116738	0.649043	0.063114	83.671417	-171.586090	-145.946274	3.178755	0.000000	0.857677	0.000000	0.000000	0.000000	0.124532	0.400653	-0.138373	0.000000	0.000000	4.000000	40.000000	0.000000
14773.166021	-0.116738	0.649043	0.063114	83.671417	-171.586090	-145.946274	3.178755	0.000000	0.857677	0.000000	0.000000	0.000000	0.124532	0.400653	-0.138373	0.000000	0.000000	4.000000	40.000000	0.000000
14773.169354	-0.116738	0.649043	0.063114	83.579201	-171.655899	-145.970490	3.155693	0.000000	0.836922	0.000000	0.000000	0.000000	0.124532	0.400653	-0.138373	0.000000	0.000000	4.000000	40.000000	0.000000
14773.172688	-0.116324	0.650107	0.062536	83.579201	-171.655899	-145.970490	3.155693	0.000000	0.836922	0.000000	0.000000	0.000000	0.124419	0.319045	-0.173449	0.000000	0.000000	4.000000	40.000000	0.000000
14773.176021	-0.116324	0.650107	0.062536	83.579201	-171.655899	-145.970490	3.155693	0.000000	0.836922	0.000000	0.000000	0.000000	0.124419	0.319045	-0.173449	0.000000	0.000000	4.000000	40.000000	0.000000
14773.179354	-0.116324	0.650107	0.062536	83.485756	-171.918518	-146.223419	3.126785	0.000000	0.816185	0.000000	0.000000	0.000000	0.124419	0.319045	-0.173449	0.000000	0.000000	4.000000	40.000000	0.000000
14773.182688	-0.115976	0.650934	0.061792	83.485756	-171.918518	-146.223419	3.126785	0.000000	0.816185	0.000000	0.000000	0.000000	0.104252	0.248351	-0.223077	0.000000	0.000000	4.000000	40.000000	0.000000
14773.186021	-0.115976	0.650934	0.061792	83.485756	-171.918518	-146.223419	3.126785	0.000000	0.816185	0.000000	0.000000	0.000000	0.104252	0.248351	-0.223077	0.000000	0.000000	4.000000	40.000000	0.000000
14773.189354	-0.115976	0.650934	0.061792	83.389771	-172.192581	-146.499725	3.089605	0.000000	0.798810	0.000000	0.000000	0.000000	0.104252	0.248351	-0.223077	0.000000	0.000000	4.000000	40.000000	0.000000
14773.192688	-0.115660	0.651532	0.060954	83.389771	-172.192581	-146.499725	3.089605	0.000000	0.798810	0.000000	0.000000	0.000000	0.094907	0.179202	-0.251367	0.000000	0.000000	4.000000	40.000000	0.000000
14773.196021	-0.115660	0.651532	0.060954	83.389771	-172.192581	-146.499725	3.089605	0.000000	0.798810	0.000000	0.000000	0.000000	0.094907	0.179202	-0.251367	0.000000	0.000000	4.000000	40.000000	0.000000
14773.199354	-0.115660	0.651532	0.060954	83.310913	-172.440186	-146.741806	3.047711	0.000000	0.782992	0.000000	0.000000	0.000000	0.094907	0.179202	-0.251367	0.000000	0.000000	4.000000	40.000000	0.000000
14773.202688	-0.115416	0.651885	0.059976	83.310913	-172.440186	-146.741806	3.047711	0.000000	0.782992	0.000000	0.000000	0.000000	0.073260	0.106049	-0.293562	0.000000	0.000000	4.000000	40.000000	0.000000
14773.206021	-0.115416	0.651885	0.059976	83.310913	-172.440186	-146.741806	3.047711	0.000000	0.782992	0.000000	0.000000	0.000000	0.073260	0.106049	-0.293562	0.000000	0.000000	4.000000	40.000000	0.000000
14773.209354	-0.115416	0.651885	0.059976	83.255905	-172.641022	-146.939941	2.998784	0.000000	0.770782	0.000000	0.000000	0.000000	0.073260	0.106049	-0.293562	0.000000	0.000000	4.000000	40.000000	0.000000
14773.212688	-0.115176	0.652088	0.058901	83.255905	-172.641022	-146.939941	2.998784	0.000000	0.770782	0.000000	0.000000	0.000000	0.071935	0.060694	-0.322344	0.000000	0.000000	4.000000	40.000000	0.000000
14773.216021	-0.115176	0.652088	0.058901	83.255905	-172.641022	-146.939941	2.998784	0.000000	0.770782	0.000000	0.000000	0.000000	0.071935	0.060694	-0.322344	0.000000	0.000000	4.000000	40.000000	0.000000
14773.219354	-0.115176	0.652088	0.058901	83.223877	-173.044678	-147.313156	2.945060	0.000000	0.758793	0.000000	0.000000	0.000000	0.071935	0.060694	-0.322344	0.000000	0.000000	4.000000	40.000000	0.000000
14773.222688	-0.114997	0.652102	0.057753	83.223877	-173.044678	-147.313156	2.945060	0.000000	0.758793	0.000000	0.000000	0.000000	0.053751	0.004473	-0.344348	0.000000	0.000000	4.000000	40.000000	0.000000
14773.226021	-0.114997	0.652102	0.057753	83.223877	-173.044678	-147.313156	2.945060	0.000000	0.758793	0.000000	0.000000	0.000000	0.053751	0.004473	-0.344348	0.000000	0.000000	4.000000	40.000000	0.000000
14773.229354	-0.114997	0.652102	0.057753	83.194901	-174.019104	-148.225754	2.887668	0.000000	0.749835	0.000000	0.000000	0.000000	0.053751	0.004473	-0.344348	0.000000	0.000000	4.000000	40.000000	0.000000
14773.232688	-0.114832	0.651952	0.056556	83.194901	-174.019104	-148.225754	2.887668	0.000000	0.749835	0.000000	0.000000	0.000000	0.049504	-0.045243	-0.359281	0.000000	0.000000	4.000000	40.000000	0.000000
14773.236021	-0.114832	0.651952	0.056556	83.194901	-174.019104	-148.225754	2.887668	0.000000	0.749835	0.000000	0.000000	0.000000	0.049504	-0.045243	-0.359281	0.000000	0.000000	4.000000	40.000000	0.000000
14773.239354	-0.114832	0.651952	0.056556	83.164360	-175.557724	-149.665573	2.827788	0.000000	0.741584	0.000000	0.000000	0.000000	0.049504	-0.045243	-0.359281	0.000000	0.000000	4.000000	40.000000	0.000000
14773.242688	-0.114691	0.651671	0.055357	83.164360	-175.557724	-149.665573	2.827788	0.000000	0.741584	0.000000	0.000000	0.000000	0.042059	-0.084305	-0.359617	0.000000	0.000000	4.000000	40.000000	0.000000
14773.246021	-0.114691	0.651671	0.055357	83.164360	-175.557724	-149.665573	2.827788	0.000000	0.741584	0.000000	0.000000	0.000000	0.042059	-0.084305	-0.359617	0.000000	0.000000	4.000000	40.000000	0.000000
14773.249354	-0.114691	0.651671	0.055357	83.124626	-177.568558	-151.543304	2.767852	0.000000	0.734574	0.000000	0.000000	0.000000	0.042059	-0.084305	-0.359617	0.000000	0.000000	4.000000	40.000000	0.000000
14773.252688	-0.114597	0.651239	0.054139	83.124626	-177.568558	-151.543304	2.767852	0.000000	0.734574	0.000000	0.000000	0.000000	0.028266	-0.129468	-0.365548	0.000000	0.000000	4.000000	40.000000	0.000000
14773.256021	-0.114597	0.651239	0.054139	83.124626	-177.568558	-151.543304	2.767852	0.000000	0.734574	0.000000	0.000000	0.000000	0.028266	-0.129468	-0.365548	0.000000	0.000000	4.000000	40.000000	0.000000
14773.259354	-0.114597	0.651239	0.054139	83.075874	179.993439	-153.814682	2.706928	0.000000	0.729863	0.000000	0.000000	0.000000	0.028266	-0.129468	-0.365548	0.000000	0.000000	4.000000	40.000000	0.000000
14773.262688	-0.114541	0.650694	0.052866	83.075874	179.993439	-153.814682	2.706928	0.000000	0.729863	0.000000	0.000000	0.000000	0.016880	-0.163648	-0.381704	0.000000	0.000000	4.000000	40.000000	0.000000
14773.266021	-0.114541	0.650694	0.052866	83.075874	179.993439	-153.814682	2.706928	0.000000	0.729863	0.000000	0.000000	0.000000	0.016880	-0.163648	-0.381704	0.000000	0.000000	4.000000	40.000000	0.000000
14773.269354	-0.114541	0.650694	0.052866	83.011551	177.320389	-156.298477	2.643310	0.000000	0.727050	0.000000	0.000000	0.000000	0.016880	-0.163648	-0.381704	0.000000	0.000000	4.000000	40.000000	0.000000
14773.272688	-0.114541	0.650083	0.051625	83.011551	177.320389	-156.298477	2.643310	0.000000	0.727050	0.000000	0.000000	0.000000	-0.000119	-0.183048	-0.372354	0.000000	0.000000	4.000000	40.000000	0.000000
14773.276021	-0.114541	0.650083	0.051625	83.011551	177.320389	-156.298477	2.643310	0.000000	0.727050	0.000000	0.000000	0.000000	-0.000119	-0.183048	-0.372354	0.000000	0.000000	4.000000	40.000000	0.000000
14773.279354	-0.114541	0.650083	0.051625	82.927094	174.654678	-158.766724	2.581251	0.000000	0.727069	0.000000	0.000000	0.000000	-0.000119	-0.183048	-0.372354	0.000000	0.000000	4.000000	40.000000	0.000000
14773.282688	-0.114614	0.649395	0.050373	82.927094	174.654678	-158.766724	2.581251	0.000000	0.727069	0.000000	0.000000	0.000000	-0.021792	-0.206411	-0.375588	0.000000	0.000000	4.000000	40.000000	0.000000
14773.286021	-0.114614	0.649395	0.050373	82.927094	174.654678	-158.766724	2.581251	0.000000	0.727069	0.000000	0.000000	0.000000	-0.021792	-0.206411	-0.375588	0.000000	0.000000	4.000000	40.000000	0.000000
14773.289354	-0.114614	0.649395	0.050373	82.824356	172.112427	-161.107162	2.518653	0.000000	0.730702	0.000000	0.000000	0.000000	-0.021792	-0.206411	-0.375588	0.000000	0.000000	4.000000	40.000000	0.000000
14773.292688	-0.114732	0.648658	0.049105	82.824356	172.112427	-161.107162	2.518653	0.000000	0.730702	0.000000	0.000000	0.000000	-0.035377	-0.221161	-0.380363	0.000000	0.000000	4.000000	40.000000	0.000000
14773.296021	-0.114732	0.648658	0.049105	82.824356	172.112427	-161.107162	2.518653	0.000000	0.730702	0.000000	0.000000	0.000000	-0.035377	-0.221161	-0.380363	0.000000	0.000000	4.000000	40.000000	0.000000
14773.299354	-0.114732	0.648658	0.049105	82.735794	169.714310	-163.301834	2.455260	0.000000	0.736598	0.000000	0.000000	0.000000	-0.035377	-0.221161	-0.380363	0.000000	0.000000	4.000000	40.000000	0.000000
14773.302688	-0.114900	0.647865	0.047844	82.735794	169.714310	-163.301834	2.455260	0.000000	0.736598	0.000000	0.000000	0.000000	-0.050422	-0.237968	-0.378236	0.000000	0.000000	4.000000	40.000000	0.000000
14773.306021	-0.114900	0.647865	0.047844	82.735794	169.714310	-163.301834	2.455260	0.000000	0.736598	0.000000	0.000000	0.000000	-0.050422	-0.237968	-0.378236	0.000000	0.000000	4.000000	40.000000	0.000000
14773.309354	-0.114900	0.647865	0.047844	82.719452	167.443207	-165.370514	2.392220	0.000000	0.745001	0.000000	0.000000	0.000000	-0.050422	-0.237968	-0.378236	0.000000	0.000000	4.000000	40.000000	0.000000
14773.312688	-0.115116	0.647044	0.046580	82.719452	167.443207	-165.370514	2.392220	0.000000	0.745001	0.000000	0.000000	0.000000	-0.064669	-0.246206	-0.379234	0.000000	0.000000	4.000000	40.000000	0.000000
14773.316021	-0.115116	0.647044	0.046580	82.719452	167.443207	-165.370514	2.392220	0.000000	0.745001	0.000000	0.000000	0.000000	-0.064669	-0.246206	-0.379234	0.000000	0.000000	4.000000	40.000000	0.000000
14773.319354	-0.115116	0.647044	0.046580	82.804047	165.134964	-167.462769	2.329015	0.000000	0.755780	0.000000	0.000000	0.000000	-0.064669	-0.246206	-0.379234	0.000000	0.000000	4.000000	40.000000	0.000000
14773.322688	-0.115384	0.646189	0.045336	82.804047	165.134964	-167.462769	2.329015	0.000000	0.755780	0.000000	0.000000	0.000000	-0.080405	-0.256509	-0.373295	0.000000	0.000000	4.000000	40.000000	0.000000
14773.326021	-0.115384	0.646189	0.045336	82.804047	165.134964	-167.462769	2.329015	0.000000	0.755780	0.000000	0.000000	0.000000	-0.080405	-0.256509	-0.373295	0.000000	0.000000	4.000000	40.000000	0.000000
14773.329354	-0.115384	0.646189	0.045336	82.943367	162.627838	-169.740982	2.266798	0.000000	0.769180	0.000000	0.000000	0.000000	-0.080405	-0.256509	-0.373295	0.000000	0.000000	4.000000	40.000000	0.000000
14773.332688	-0.115706	0.645272	0.044121	82.943367	162.627838	-169.740982	2.266798	0.000000	0.769180	0.000000	0.000000	0.000000	-0.096752	-0.275208	-0.364414	0.000000	0.000000	4.000000	40.000000	0.000000
14773.336021	-0.115706	0.645272	0.044121	82.943367	162.627838	-169.740982	2.266798	0.000000	0.769180	0.000000	0.000000	0.000000	-0.096752	-0.275208	-0.364414	0.000000	0.000000	4.000000	40.000000	0.000000
14773.339354	-0.115706	0.645272	0.044121	83.086128	159.832077	-172.289871	2.206063	0.000000	0.785305	0.000000	0.000000	0.000000	-0.096752	-0.275208	-0.364414	0.000000	0.000000	4.000000	40.000000	0.000000
14773.342688	-0.116051	0.644279	0.042905	83.086128	159.832077	-172.289871	2.206063	0.000000	0.785305	0.000000	0.000000	0.000000	-0.103342	-0.297872	-0.364993	0.000000	0.000000	4.000000	40.000000	0.000000
14773.346021	-0.116051	0.644279	0.042905	83.086128	159.832077	-172.289871	2.206063	0.000000	0.785305	0.000000	0.000000	0.000000	-0.103342	-0.297872	-0.364993	0.000000	0.000000	4.000000	40.000000	0.000000
14773.349354	-0.116051	0.644279	0.042905	83.189835	156.673538	-175.176422	2.145231	0.000000	0.802529	0.000000	0.000000	0.000000	-0.103342	-0.297872	-0.364993	0.000000	0.000000	4.000000	40.000000	0.000000
14773.352688	-0.116449	0.643225	0.041717	83.189835	156.673538	-175.176422	2.145231	0.000000	0.802529	0.000000	0.000000	0.000000	-0.119528	-0.316281	-0.356375	0.000000	0.000000	4.000000	40.000000	0.000000
14773.356021	-0.116449	0.643225	0.041717	83.189835	156.673538	-175.176422	2.145231	0.000000	0.802529	0.000000	0.000000	0.000000	-0.119528	-0.316281	-0.356375	0.000000	0.000000	4.000000	40.000000	0.000000
14773.359354	-0.116449	0.643225	0.041717	83.239204	153.255890	-178.297440	2.085835	0.000000	0.822451	0.000000	0.000000	0.000000	-0.119528	-0.316281	-0.356375	0.000000	0.000000	4.000000	40.000000	0.000000
14773.362688	-0.116874	0.642089	0.040549	83.239204	153.255890	-178.297440	2.085835	0.000000	0.822451	0.000000	0.000000	0.000000	-0.127595	-0.340791	-0.350273	0.000000	0.000000	4.000000	40.000000	0.000000
14773.366021	-0.116874	0.642089	0.040549	83.239204	153.255890	-178.297440	2.085835	0.000000	0.822451	0.000000	0.000000	0.000000	-0.127595	-0.340791	-0.350273	0.000000	0.000000	4.000000	40.000000	0.000000
14773.369354	-0.116874	0.642089	0.040549	83.226913	149.853867	178.609024	2.027456	0.000000	0.843717	0.000000	0.000000	0.000000	-0.127595	-0.340791	-0.350273	0.000000	0.000000	4.000000	40.000000	0.000000
14773.372688	-0.117365	0.640858	0.039353	83.226913	149.853867	178.609024	2.027456	0.000000	0.843717	0.000000	0.000000	0.000000	-0.147143	-0.369240	-0.358746	0.000000	0.000000	4.000000	40.000000	0.000000
14773.376021	-0.117365	0.640858	0.039353	83.226913	149.853867	178.609024	2.027456	0.000000	0.843717	0.000000	0.000000	0.000000	-0.147143	-0.369240	-0.358746	0.000000	0.000000	4.000000	40.000000	0.000000
14773.379354	-0.117365	0.640858	0.039353	83.169388	146.717865	175.779068	1.967665	0.000000	0.868240	0.000000	0.000000	0.000000	-0.147143	-0.369240	-0.358746	0.000000	0.000000	4.000000	40.000000	0.000000
14773.382688	-0.117849	0.639533	0.038145	83.169388	146.717865	175.779068	1.967665	0.000000	0.868240	0.000000	0.000000	0.000000	-0.145301	-0.397511	-0.362477	0.000000	0.000000	4.000000	40.000000	0.000000
14773.386021	-0.117849	0.639533	0.038145	83.169388	146.717865	175.779068	1.967665	0.000000	0.868240	0.000000	0.000000	0.000000	-0.145301	-0.397511	-0.362477	0.000000	0.000000	4.000000	40.000000	0.000000
14773.389354	-0.117849	0.639533	0.038145	83.064827	143.931992	173.289825	1.907252	0.000000	0.892457	0.000000	0.000000	0.000000	-0.145301	-0.397511	-0.362477	0.000000	0.000000	4.000000	40.000000	0.000000
14773.392688	-0.118359	0.638128	0.036955	83.064827	143.931992	173.289825	1.907252	0.000000	0.892457	0.000000	0.000000	0.000000	-0.153075	-0.421516	-0.357055	0.000000	0.000000	4.000000	40.000000	0.000000
14773.396021	-0.118359	0.638128	0.036955	83.064827	143.931992	173.289825	1.907252	0.000000	0.892457	0.000000	0.000000	0.000000	-0.153075	-0.421516	-0.357055	0.000000	0.000000	4.000000	40.000000	0.000000
14773.399354	-0.118359	0.638128	0.036955	82.939590	141.412140	171.059464	1.847743	0.000000	0.917969	0.000000	0.000000	0.000000	-0.153075	-0.421516	-0.357055	0.000000	0.000000	4.000000	40.000000	0.000000
14773.402688	-0.118893	0.636671	0.035772	82.939590	141.412140	171.059464	1.847743	0.000000	0.917969	0.000000	0.000000	0.000000	-0.160092	-0.437034	-0.354715	0.000000	0.000000	4.000000	40.000000	0.000000
14773.406021	-0.118893	0.636671	0.035772	82.939590	141.412140	171.059464	1.847743	0.000000	0.917969	0.000000	0.000000	0.000000	-0.160092	-0.437034	-0.354715	0.000000	0.000000	4.000000	40.000000	0.000000
14773.409354	-0.118893	0.636671	0.035772	82.805298	138.997604	168.938751	1.788624	0.000000	0.944651	0.000000	0.000000	0.000000	-0.160092	-0.437034	-0.354715	0.000000	0.000000	4.000000	40.000000	0.000000
14773.412688	-0.119418	0.635150	0.034566	82.805298	138.997604	168.938751	1.788624	0.000000	0.944651	0.000000	0.000000	0.000000	-0.157343	-0.456477	-0.361963	0.000000	0.000000	4.000000	40.000000	0.000000
14773.416021	-0.119418	0.635150	0.034566	82.805298	138.997604	168.938751	1.788624	0.000000	0.944651	0.000000	0.000000	0.000000	-0.157343	-0.456477	-0.361963	0.000000	0.000000	4.000000	40.000000	0.000000
14773.419354	-0.119418	0.635150	0.034566	82.712929	136.720184	166.942062	1.728297	0.000000	0.970875	0.000000	0.000000	0.000000	-0.157343	-0.456477	-0.361963	0.000000	0.000000	4.000000	40.000000	0.000000
14773.422688	-0.119931	0.633611	0.033428	82.712929	136.720184	166.942062	1.728297	0.000000	0.970875	0.000000	0.000000	0.000000	-0.153992	-0.461610	-0.341242	0.000000	0.000000	4.000000	40.000000	0.000000
14773.426021	-0.119931	0.633611	0.033428	82.712929	136.720184	166.942062	1.728297	0.000000	0.970875	0.000000	0.000000	0.000000	-0.153992	-0.461610	-0.341242	0.000000	0.000000	4.000000	40.000000	0.000000
14773.429354	-0.119931	0.633611	0.033428	82.709030	134.390457	164.877686	1.671423	0.000000	0.996541	0.000000	0.000000	0.000000	-0.153992	-0.461610	-0.341242	0.000000	0.000000	4.000000	40.000000	0.000000
14773.432688	-0.120480	0.632055	0.032349	82.709030	134.390457	164.877686	1.671423	0.000000	0.996541	0.000000	0.000000	0.000000	-0.164714	-0.466737	-0.323948	0.000000	0.000000	4.000000	40.000000	0.000000
14773.436021	-0.120480	0.632055	0.032349	82.709030	134.390457	164.877686	1.671423	0.000000	0.996541	0.000000	0.000000	0.000000	-0.164714	-0.466737	-0.323948	0.000000	0.000000	4.000000	40.000000	0.000000
14773.439354	-0.120480	0.632055	0.032349	82.811081	131.778046	162.513657	1.617432	0.000000	1.023993	0.000000	0.000000	0.000000	-0.164714	-0.466737	-0.323948	0.000000	0.000000	4.000000	40.000000	0.000000
14773.442688	-0.121008	0.630516	0.031395	82.811081	131.778046	162.513657	1.617432	0.000000	1.023993	0.000000	0.000000	0.000000	-0.158427	-0.461807	-0.286130	0.000000	0.000000	4.000000	40.000000	0.000000
14773.446021	-0.121008	0.630516	0.031395	82.811081	131.778046	162.513657	1.617432	0.000000	1.023993	0.000000	0.000000	0.000000	-0.158427	-0.461807	-0.286130	0.000000	0.000000	4.000000	40.000000	0.000000
14773.449354	-0.121008	0.630516	0.031395	82.947762	128.877914	159.857071	1.569743	0.000000	1.050397	0.000000	0.000000	0.000000	-0.158427	-0.461807	-0.286130	0.000000	0.000000	4.000000	40.000000	0.000000
14773.452688	-0.121480	0.628959	0.030522	82.947762	128.877914	159.857071	1.569743	0.000000	1.050397	0.000000	0.000000	0.000000	-0.141616	-0.467068	-0.261876	0.000000	0.000000	4.000000	40.000000	0.000000
14773.456021	-0.121480	0.628959	0.030522	82.947762	128.877914	159.857071	1.569743	0.000000	1.050397	0.000000	0.000000	0.000000	-0.141616	-0.467068	-0.261876	0.000000	0.000000	4.000000	40.000000	0.000000
14773.459354	-0.121480	0.628959	0.030522	83.070686	125.864418	157.080002	1.526097	0.000000	1.074000	0.000000	0.000000	0.000000	-0.141616	-0.467068	-0.261876	0.000000	0.000000	4.000000	40.000000	0.000000
14773.462688	-0.121898	0.627403	0.029834	83.070686	125.864418	157.080002	1.526097	0.000000	1.074000	0.000000	0.000000	0.000000	-0.125411	-0.466650	-0.206455	0.000000	0.000000	4.000000	40.000000	0.000000
14773.466021	-0.121898	0.627403	0.029834	83.070686	125.864418	157.080002	1.526097	0.000000	1.074000	0.000000	0.000000	0.000000	-0.125411	-0.466650	-0.206455	0.000000	0.000000	4.000000	40.000000	0.000000
14773.469354	-0.121898	0.627403	0.029834	83.159630	123.009308	154.442383	1.491688	0.000000	1.094902	0.000000	0.000000	0.000000	-0.125411	-0.466650	-0.206455	0.000000	0.000000	4.000000	40.000000	0.000000
14773.472688	-0.122203	0.625890	0.029287	83.159630	123.009308	154.442383	1.491688	0.000000	1.094902	0.000000	0.000000	0.000000	-0.091493	-0.453936	-0.164016	0.000000	0.000000	4.000000	40.000000	0.000000
14773.476021	-0.122203	0.625890	0.029287	83.159630	123.009308	154.442383	1.491688	0.000000	1.094902	0.000000	0.000000	0.000000	-0.091493	-0.453936	-0.164016	0.000000	0.000000	4.000000	40.000000	0.000000
14773.479354	-0.122203	0.625890	0.029287	83.234970	120.579140	152.186295	1.464352	0.000000	1.110151	0.000000	0.000000	0.000000	-0.091493	-0.453936	-0.164016	0.000000	0.000000	4.000000	40.000000	0.000000
14773.482688	-0.122407	0.624404	0.028929	83.234970	120.579140	152.186295	1.464352	0.000000	1.110151	0.000000	0.000000	0.000000	-0.061344	-0.445770	-0.107436	0.000000	0.000000	4.000000	40.000000	0.000000
14773.486021	-0.122407	0.624404	0.028929	83.234970	120.579140	152.186295	1.464352	0.000000	1.110151	0.000000	0.000000	0.000000	-0.061344	-0.445770	-0.107436	0.000000	0.000000	4.000000	40.000000	0.000000
14773.489354	-0.122407	0.624404	0.028929	83.309036	118.892410	150.606445	1.446446	0.000000	1.120375	0.000000	0.000000	0.000000	-0.061344	-0.445770	-0.107436	0.000000	0.000000	4.000000	40.000000	0.000000
14773.492688	-0.122487	0.622972	0.028757	83.309036	118.892410	150.606445	1.446446	0.000000	1.120375	0.000000	0.000000	0.000000	-0.023810	-0.429698	-0.051573	0.000000	0.000000	4.000000	40.000000	0.000000
14773.496021	-0.122487	0.622972	0.028757	83.309036	118.892410	150.606445	1.446446	0.000000	1.120375	0.000000	0.000000	0.000000	-0.023810	-0.429698	-0.051573	0.000000	0.000000	4.000000	40.000000	0.000000
14773.499354	-0.122487	0.622972	0.028757	83.407478	118.062126	149.803040	1.437851	0.000000	1.124343	0.000000	0.000000	0.000000	-0.023810	-0.429698	-0.051573	0.000000	0.000000	4.000000	40.000000	0.000000
14773.502688	-0.122478	0.621579	0.028723	83.407478	118.062126	149.803040	1.437851	0.000000	1.124343	0.000000	0.000000	0.000000	0.002588	-0.417763	-0.010271	0.000000	0.000000	4.000000	40.000000	0.000000
14773.506021	-0.122478	0.621579	0.028723	83.407478	118.062126	149.803040	1.437851	0.000000	1.124343	0.000000	0.000000	0.000000	0.002588	-0.417763	-0.010271	0.000000	0.000000	4.000000	40.000000	0.000000
14773.509354	-0.122478	0.621579	0.028723	83.487473	117.648483	149.391907	1.436139	0.000000	1.123912	0.000000	0.000000	0.000000	0.002588	-0.417763	-0.010271	0.000000	0.000000	4.000000	40.000000	0.000000
14773.512688	-0.122447	0.620281	0.028792	83.487473	117.648483	149.391907	1.436139	0.000000	1.123912	0.000000	0.000000	0.000000	0.009491	-0.389612	0.020745	0.000000	0.000000	4.000000	40.000000	0.000000
14773.516021	-0.122447	0.620281	0.028792	83.487473	117.648483	149.391907	1.436139	0.000000	1.123912	0.000000	0.000000	0.000000	0.009491	-0.389612	0.020745	0.000000	0.000000	4.000000	40.000000	0.000000
14773.519354	-0.122447	0.620281	0.028792	83.542267	117.667328	149.392609	1.439596	0.000000	1.122330	0.000000	0.000000	0.000000	0.009491	-0.389612	0.020745	0.000000	0.000000	4.000000	40.000000	0.000000
14773.522688	-0.122371	0.619048	0.028980	83.542267	117.667328	149.392609	1.439596	0.000000	1.122330	0.000000	0.000000	0.000000	0.022626	-0.369922	0.056313	0.000000	0.000000	4.000000	40.000000	0.000000
14773.526021	-0.122371	0.619048	0.028980	83.542267	117.667328	149.392609	1.439596	0.000000	1.122330	0.000000	0.000000	0.000000	0.022626	-0.369922	0.056313	0.000000	0.000000	4.000000	40.000000	0.000000
14773.529354	-0.122371	0.619048	0.028980	83.584244	118.211014	149.889709	1.448982	0.000000	1.118559	0.000000	0.000000	0.000000	0.022626	-0.369922	0.056313	0.000000	0.000000	4.000000	40.000000	0.000000
14773.532688	-0.122319	0.617907	0.029260	83.584244	118.211014	149.889709	1.448982	0.000000	1.118559	0.000000	0.000000	0.000000	0.015622	-0.342234	0.084256	0.000000	0.000000	4.000000	40.000000	0.000000
14773.536021	-0.122319	0.617907	0.029260	83.584244	118.211014	149.889709	1.448982	0.000000	1.118559	0.000000	0.000000	0.000000	0.015622	-0.342234	0.084256	0.000000	0.000000	4.000000	40.000000	0.000000
14773.539354	-0.122319	0.617907	0.029260	83.609108	119.131386	150.744797	1.463024	0.000000	1.115955	0.000000	0.000000	0.000000	0.015622	-0.342234	0.084256	0.000000	0.000000	4.000000	40.000000	0.000000
14773.542688	-0.122347	0.616825	0.029565	83.609108	119.131386	150.744797	1.463024	0.000000	1.115955	0.000000	0.000000	0.000000	-0.008255	-0.324447	0.091453	0.000000	0.000000	4.000000	40.000000	0.000000
14773.546021	-0.122347	0.616825	0.029565	83.609108	119.131386	150.744797	1.463024	0.000000	1.115955	0.000000	0.000000	0.000000	-0.008255	-0.324447	0.091453	0.000000	0.000000	4.000000	40.000000	0.000000
14773.549354	-0.122347	0.616825	0.029565	83.605606	120.220154	151.782089	1.478266	0.000000	1.117331	0.000000	0.000000	0.000000	-0.008255	-0.324447	0.091453	0.000000	0.000000	4.000000	40.000000	0.000000
14773.552688	-0.122408	0.615803	0.029906	83.605606	120.220154	151.782089	1.478266	0.000000	1.117331	0.000000	0.000000	0.000000	-0.018325	-0.306727	0.102249	0.000000	0.000000	4.000000	40.000000	0.000000
14773.556021	-0.122408	0.615803	0.029906	83.605606	120.220154	151.782089	1.478266	0.000000	1.117331	0.000000	0.000000	0.000000	-0.018325	-0.306727	0.102249	0.000000	0.000000	4.000000	40.000000	0.000000
14773.559354	-0.122408	0.615803	0.029906	83.561363	121.205215	152.742355	1.495308	0.000000	1.120385	0.000000	0.000000	0.000000	-0.018325	-0.306727	0.102249	0.000000	0.000000	4.000000	40.000000	0.000000
14773.562688	-0.122526	0.614839	0.030278	83.561363	121.205215	152.742355	1.495308	0.000000	1.120385	0.000000	0.000000	0.000000	-0.035377	-0.289113	0.111403	0.000000	0.000000	4.000000	40.000000	0.000000
14773.566021	-0.122526	0.614839	0.030278	83.561363	121.205215	152.742355	1.495308	0.000000	1.120385	0.000000	0.000000	0.000000	-0.035377	-0.289113	0.111403	0.000000	0.000000	4.000000	40.000000	0.000000
14773.569354	-0.122526	0.614839	0.030278	83.491119	121.830101	153.375320	1.513875	0.000000	1.126281	0.000000	0.000000	0.000000	-0.035377	-0.289113	0.111403	0.000000	0.000000	4.000000	40.000000	0.000000
14773.572688	-0.122674	0.613914	0.030671	83.491119	121.830101	153.375320	1.513875	0.000000	1.126281	0.000000	0.000000	0.000000	-0.044424	-0.277503	0.117964	0.000000	0.000000	4.000000	40.000000	0.000000
14773.576021	-0.122674	0.613914	0.030671	83.491119	121.830101	153.375320	1.513875	0.000000	1.126281	0.000000	0.000000	0.000000	-0.044424	-0.277503	0.117964	0.000000	0.000000	4.000000	40.000000	0.000000
14773.579354	-0.122674	0.613914	0.030671	83.420998	122.407021	153.964233	1.533536	0.000000	1.133685	0.000000	0.000000	0.000000	-0.044424	-0.277503	0.117964	0.000000	0.000000	4.000000	40.000000	0.000000
14773.582688	-0.122848	0.613008	0.031071	83.420998	122.407021	153.964233	1.533536	0.000000	1.133685	0.000000	0.000000	0.000000	-0.052391	-0.271858	0.120145	0.000000	0.000000	4.000000	40.000000	0.000000
14773.586021	-0.122848	0.613008	0.031071	83.420998	122.407021	153.964233	1.533536	0.000000	1.133685	0.000000	0.000000	0.000000	-0.052391	-0.271858	0.120145	0.000000	0.000000	4.000000	40.000000	0.000000
14773.589354	-0.122848	0.613008	0.031071	83.354828	122.937668	154.495926	1.553560	0.000000	1.142417	0.000000	0.000000	0.000000	-0.052391	-0.271858	0.120145	0.000000	0.000000	4.000000	40.000000	0.000000
14773.592688	-0.122848	0.613008	0.031071	83.354828	122.937668	154.495926	1.553560	0.000000	1.142417	0.000000	0.000000	0.000000	-0.052391	-0.271858	0.120145	0.000000	0.000000	4.000000	40.000000	0.000000
14773.596021	-0.123007	0.612140	0.031506	83.354828	122.937668	154.495926	1.553560	0.000000	1.142417	0.000000	0.000000	0.000000	-0.047581	-0.260328	0.130293	0.000000	0.000000	4.000000	40.000000	0.000000
14773.599354	-0.123007	0.612140	0.031506	83.288086	123.460373	155.024948	1.553560	0.000000	1.142417	0.000000	0.000000	0.000000	-0.047581	-0.260328	0.130293	0.000000	0.000000	4.000000	40.000000	0.000000
14773.602688	-0.123165	0.611272	0.031938	83.288086	123.460373	155.024948	1.553560	0.000000	1.142417	0.000000	0.000000	0.000000	-0.047498	-0.260662	0.129842	0.000000	0.000000	4.000000	40.000000	0.000000
14773.606021	-0.123165	0.611272	0.031938	83.288086	123.460373	155.024948	1.553560	0.000000	1.142417	0.000000	0.000000	0.000000	-0.047498	-0.260662	0.129842	0.000000	0.000000	4.000000	40.000000	0.000000
14773.609354	-0.123165	0.611272	0.031938	83.223114	123.952415	155.525894	1.596916	0.000000	1.158263	0.000000	0.000000	0.000000	-0.047498	-0.260662	0.129842	0.000000	0.000000	4.000000	40.000000	0.000000
14773.612688	-0.123165	0.611272	0.031938	83.223114	123.952415	155.525894	1.596916	0.000000	1.158263	0.000000	0.000000	0.000000	-0.047498	-0.260662	0.129842	0.000000	0.000000	4.000000	40.000000	0.000000
14773.616021	-0.123304	0.610421	0.032390	83.223114	123.952415	155.525894	1.596916	0.000000	1.158263	0.000000	0.000000	0.000000	-0.041561	-0.255126	0.135610	0.000000	0.000000	4.000000	40.000000	0.000000
14773.619354	-0.123304	0.610421	0.032390	83.156540	124.467781	156.046204	1.596916	0.000000	1.158263	0.000000	0.000000	0.000000	-0.041561	-0.255126	0.135610	0.000000	0.000000	4.000000	40.000000	0.000000
14773.622688	-0.123444	0.609542	0.032849	83.156540	124.467781	156.046204	1.596916	0.000000	1.158263	0.000000	0.000000	0.000000	-0.042076	-0.263739	0.137601	0.000000	0.000000	4.000000	40.000000	0.000000
14773.626021	-0.123444	0.609542	0.032849	83.156540	124.467781	156.046204	1.596916	0.000000	1.158263	0.000000	0.000000	0.000000	-0.042076	-0.263739	0.137601	0.000000	0.000000	4.000000	40.000000	0.000000
14773.629354	-0.123444	0.609542	0.032849	83.090530	124.943275	156.527893	1.642451	0.000000	1.172202	0.000000	0.000000	0.000000	-0.042076	-0.263739	0.137601	0.000000	0.000000	4.000000	40.000000	0.000000
14773.632688	-0.123444	0.609542	0.032849	83.090530	124.943275	156.527893	1.642451	0.000000	1.172202	0.000000	0.000000	0.000000	-0.042076	-0.263739	0.137601	0.000000	0.000000	4.000000	40.000000	0.000000
14773.636021	-0.123576	0.608697	0.033275	83.090530	124.943275	156.527893	1.642451	0.000000	1.172202	0.000000	0.000000	0.000000	-0.039634	-0.253461	0.127849	0.000000	0.000000	4.000000	40.000000	0.000000
14773.639354	-0.123576	0.608697	0.033275	83.024048	125.412476	156.992569	1.642451	0.000000	1.172202	0.000000	0.000000	0.000000	-0.039634	-0.253461	0.127849	0.000000	0.000000	4.000000	40.000000	0.000000
14773.642688	-0.123685	0.607851	0.033706	83.024048	125.412476	156.992569	1.642451	0.000000	1.172202	0.000000	0.000000	0.000000	-0.032549	-0.253795	0.129188	0.000000	0.000000	4.000000	40.000000	0.000000
14773.646021	-0.123685	0.607851	0.033706	83.024048	125.412476	156.992569	1.642451	0.000000	1.172202	0.000000	0.000000	0.000000	-0.032549	-0.253795	0.129188	0.000000	0.000000	4.000000	40.000000	0.000000
14773.649354	-0.123685	0.607851	0.033706	82.960846	125.847343	157.433792	1.685290	0.000000	1.184233	0.000000	0.000000	0.000000	-0.032549	-0.253795	0.129188	0.000000	0.000000	4.000000	40.000000	0.000000
14773.652688	-0.123685	0.607851	0.033706	82.960846	125.847343	157.433792	1.685290	0.000000	1.184233	0.000000	0.000000	0.000000	-0.032549	-0.253795	0.129188	0.000000	0.000000	4.000000	40.000000	0.000000
14773.656021	-0.123810	0.607012	0.034106	82.960846	125.847343	157.433792	1.685290	0.000000	1.184233	0.000000	0.000000	0.000000	-0.037709	-0.251701	0.120128	0.000000	0.000000	4.000000	40.000000	0.000000
14773.659354	-0.123810	0.607012	0.034106	82.902756	126.246376	157.826050	1.685290	0.000000	1.184233	0.000000	0.000000	0.000000	-0.037709	-0.251701	0.120128	0.000000	0.000000	4.000000	40.000000	0.000000
14773.662688	-0.123881	0.606208	0.034486	82.902756	126.246376	157.826050	1.685290	0.000000	1.184233	0.000000	0.000000	0.000000	-0.021281	-0.241262	0.114004	0.000000	0.000000	4.000000	40.000000	0.000000
14773.666021	-0.123881	0.606208	0.034486	82.902756	126.246376	157.826050	1.685290	0.000000	1.184233	0.000000	0.000000	0.000000	-0.021281	-0.241262	0.114004	0.000000	0.000000	4.000000	40.000000	0.000000
14773.669354	-0.123881	0.606208	0.034486	82.852463	126.590294	158.163284	1.724312	0.000000	1.194064	0.000000	0.000000	0.000000	-0.021281	-0.241262	0.114004	0.000000	0.000000	4.000000	40.000000	0.000000
14773.672688	-0.123881	0.606208	0.034486	82.852463	126.590294	158.163284	1.724312	0.000000	1.194064	0.000000	0.000000	0.000000	-0.021281	-0.241262	0.114004	0.000000	0.000000	4.000000	40.000000	0.000000
14773.676021	-0.123925	0.605383	0.034856	82.852463	126.590294	158.163284	1.724312	0.000000	1.194064	0.000000	0.000000	0.000000	-0.013034	-0.247419	0.110880	0.000000	0.000000	4.000000	40.000000	0.000000
14773.679354	-0.123925	0.605383	0.034856	82.824387	126.804649	158.366562	1.724312	0.000000	1.194064	0.000000	0.000000	0.000000	-0.013034	-0.247419	0.110880	0.000000	0.000000	4.000000	40.000000	0.000000
14773.682688	-0.123946	0.604605	0.035237	82.824387	126.804649	158.366562	1.724312	0.000000	1.194064	0.000000	0.000000	0.000000	-0.006447	-0.233453	0.114436	0.000000	0.000000	4.000000	40.000000	0.000000
14773.686021	-0.123946	0.604605	0.035237	82.824387	126.804649	158.366562	1.724312	0.000000	1.194064	0.000000	0.000000	0.000000	-0.006447	-0.233453	0.114436	0.000000	0.000000	4.000000	40.000000	0.000000
14773.689354	-0.123946	0.604605	0.035237	82.851196	126.700256	158.250626	1.761865	0.000000	1.197311	0.000000	0.000000	0.000000	-0.006447	-0.233453	0.114436	0.000000	0.000000	4.000000	40.000000	0.000000
14773.692688	-0.123946	0.604605	0.035237	82.851196	126.700256	158.250626	1.761865	0.000000	1.197311	0.000000	0.000000	0.000000	-0.006447	-0.233453	0.114436	0.000000	0.000000	4.000000	40.000000	0.000000
14773.696021	-0.123944	0.603826	0.035623	82.851196	126.700256	158.250626	1.761865	0.000000	1.197311	0.000000	0.000000	0.000000	0.000689	-0.233691	0.115854	0.000000	0.000000	4.000000	40.000000	0.000000
14773.699354	-0.123944	0.603826	0.035623	82.950043	126.167778	157.671997	1.761865	0.000000	1.197311	0.000000	0.000000	0.000000	0.000689	-0.233691	0.115854	0.000000	0.000000	4.000000	40.000000	0.000000
14773.702688	-0.123887	0.603082	0.035990	82.950043	126.167778	157.671997	1.761865	0.000000	1.197311	0.000000	0.000000	0.000000	0.017173	-0.223150	0.109861	0.000000	0.000000	4.000000	40.000000	0.000000
14773.706021	-0.123887	0.603082	0.035990	82.950043	126.167778	157.671997	1.761865	0.000000	1.197311	0.000000	0.000000	0.000000	0.017173	-0.223150	0.109861	0.000000	0.000000	4.000000	40.000000	0.000000
14773.709354	-0.123887	0.603082	0.035990	83.097885	125.305794	156.694427	1.799484	0.000000	1.194335	0.000000	0.000000	0.000000	0.017173	-0.223150	0.109861	0.000000	0.000000	4.000000	40.000000	0.000000
14773.712688	-0.123887	0.603082	0.035990	83.097885	125.305794	156.694427	1.799484	0.000000	1.194335	0.000000	0.000000	0.000000	0.017173	-0.223150	0.109861	0.000000	0.000000	4.000000	40.000000	0.000000
14773.716021	-0.123839	0.602349	0.036393	83.097885	125.305794	156.694427	1.799484	0.000000	1.194335	0.000000	0.000000	0.000000	0.014454	-0.220009	0.120943	0.000000	0.000000	4.000000	40.000000	0.000000
14773.719354	-0.123839	0.602349	0.036393	83.265945	124.264526	155.501175	1.799484	0.000000	1.194335	0.000000	0.000000	0.000000	0.014454	-0.220009	0.120943	0.000000	0.000000	4.000000	40.000000	0.000000
14773.722688	-0.123741	0.601642	0.036799	83.265945	124.264526	155.501175	1.799484	0.000000	1.194335	0.000000	0.000000	0.000000	0.029241	-0.211886	0.121861	0.000000	0.000000	4.000000	40.000000	0.000000
14773.726021	-0.123741	0.601642	0.036799	83.265945	124.264526	155.501175	1.799484	0.000000	1.194335	0.000000	0.000000	0.000000	0.029241	-0.211886	0.121861	0.000000	0.000000	4.000000	40.000000	0.000000
14773.729354	-0.123741	0.601642	0.036799	83.432129	123.164307	154.232773	1.839952	0.000000	1.187052	0.000000	0.000000	0.000000	0.029241	-0.211886	0.121861	0.000000	0.000000	4.000000	40.000000	0.000000
14773.732688	-0.123741	0.601642	0.036799	83.432129	123.164307	154.232773	1.839952	0.000000	1.187052	0.000000	0.000000	0.000000	0.029241	-0.211886	0.121861	0.000000	0.000000	4.000000	40.000000	0.000000
14773.736021	-0.123637	0.600944	0.037181	83.432129	123.164307	154.232773	1.839952	0.000000	1.187052	0.000000	0.000000	0.000000	0.031115	-0.209611	0.114723	0.000000	0.000000	4.000000	40.000000	0.000000
14773.739354	-0.123637	0.600944	0.037181	83.590935	122.041672	152.957474	1.839952	0.000000	1.187052	0.000000	0.000000	0.000000	0.031115	-0.209611	0.114723	0.000000	0.000000	4.000000	40.000000	0.000000
14773.742688	-0.123566	0.600255	0.037595	83.590935	122.041672	152.957474	1.839952	0.000000	1.187052	0.000000	0.000000	0.000000	0.021370	-0.206530	0.124089	0.000000	0.000000	4.000000	40.000000	0.000000
14773.746021	-0.123566	0.600255	0.037595	83.590935	122.041672	152.957474	1.839952	0.000000	1.187052	0.000000	0.000000	0.000000	0.021370	-0.206530	0.124089	0.000000	0.000000	4.000000	40.000000	0.000000
14773.749354	-0.123566	0.600255	0.037595	83.733711	120.963867	151.803345	1.879754	0.000000	1.178304	0.000000	0.000000	0.000000	0.021370	-0.206530	0.124089	0.000000	0.000000	4.000000	40.000000	0.000000
14773.752688	-0.123498	0.599586	0.038023	83.733711	120.963867	151.803345	1.879754	0.000000	1.178304	0.000000	0.000000	0.000000	0.020379	-0.200958	0.128389	0.000000	0.000000	4.000000	40.000000	0.000000
14773.756021	-0.123498	0.599586	0.038023	83.733711	120.963867	151.803345	1.879754	0.000000	1.178304	0.000000	0.000000	0.000000	0.020379	-0.200958	0.128389	0.000000	0.000000	4.000000	40.000000	0.000000
14773.759354	-0.123498	0.599586	0.038023	83.860008	119.956398	150.782120	1.901152	0.000000	1.174908	0.000000	0.000000	0.000000	0.020379	-0.200958	0.128389	0.000000	0.000000	4.000000	40.000000	0.000000
14773.762688	-0.123467	0.598945	0.038498	83.860008	119.956398	150.782120	1.901152	0.000000	1.174908	0.000000	0.000000	0.000000	0.009483	-0.192139	0.142368	0.000000	0.000000	4.000000	40.000000	0.000000
14773.766021	-0.123467	0.598945	0.038498	83.860008	119.956398	150.782120	1.901152	0.000000	1.174908	0.000000	0.000000	0.000000	0.009483	-0.192139	0.142368	0.000000	0.000000	4.000000	40.000000	0.000000
14773.769354	-0.123467	0.598945	0.038498	83.954056	119.183739	149.991486	1.924880	0.000000	1.173327	0.000000	0.000000	0.000000	0.009483	-0.192139	0.142368	0.000000	0.000000	4.000000	40.000000	0.000000
14773.772688	-0.123467	0.598945	0.038498	83.954056	119.183739	149.991486	1.924880	0.000000	1.173327	0.000000	0.000000	0.000000	0.009483	-0.192139	0.142368	0.000000	0.000000	4.000000	40.000000	0.000000
14773.776021	-0.123440	0.598295	0.038994	83.954056	119.183739	149.991486	1.924880	0.000000	1.173327	0.000000	0.000000	0.000000	0.007921	-0.194993	0.148956	0.000000	0.000000	4.000000	40.000000	0.000000
14773.779354	-0.123440	0.598295	0.038994	84.018501	118.644241	149.434586	1.924880	0.000000	1.173327	0.000000	0.000000	0.000000	0.007921	-0.194993	0.148956	0.000000	0.000000	4.000000	40.000000	0.000000
14773.782688	-0.123425	0.597702	0.039536	84.018501	118.644241	149.434586	1.924880	0.000000	1.173327	0.000000	0.000000	0.000000	0.004646	-0.177883	0.162484	0.000000	0.000000	4.000000	40.000000	0.000000
14773.786021	-0.123425	0.597702	0.039536	84.018501	118.644241	149.434586	1.924880	0.000000	1.173327	0.000000	0.000000	0.000000	0.004646	-0.177883	0.162484	0.000000	0.000000	4.000000	40.000000	0.000000
14773.789354	-0.123425	0.597702	0.039536	84.056404	118.338058	149.101471	1.976787	0.000000	1.171232	0.000000	0.000000	0.000000	0.004646	-0.177883	0.162484	0.000000	0.000000	4.000000	40.000000	0.000000
14773.792688	-0.123425	0.597702	0.039536	84.056404	118.338058	149.101471	1.976787	0.000000	1.171232	0.000000	0.000000	0.000000	0.004646	-0.177883	0.162484	0.000000	0.000000	4.000000	40.000000	0.000000
14773.796021	-0.123387	0.597155	0.040090	84.056404	118.338058	149.101471	1.976787	0.000000	1.171232	0.000000	0.000000	0.000000	0.011283	-0.164043	0.166395	0.000000	0.000000	4.000000	40.000000	0.000000
14773.799354	-0.123387	0.597155	0.040090	84.062805	118.294754	149.014465	1.976787	0.000000	1.171232	0.000000	0.000000	0.000000	0.011283	-0.164043	0.166395	0.000000	0.000000	4.000000	40.000000	0.000000
14773.802688	-0.123398	0.596655	0.040641	84.062805	118.294754	149.014465	1.976787	0.000000	1.171232	0.000000	0.000000	0.000000	-0.003328	-0.150183	0.165074	0.000000	0.000000	4.000000	40.000000	0.000000
14773.806021	-0.123398	0.596655	0.040641	84.062805	118.294754	149.014465	1.976787	0.000000	1.171232	0.000000	0.000000	0.000000	-0.003328	-0.150183	0.165074	0.000000	0.000000	4.000000	40.000000	0.000000
14773.809354	-0.123398	0.596655	0.040641	84.041283	118.534317	149.220642	2.032032	0.000000	1.169907	0.000000	0.000000	0.000000	-0.003328	-0.150183	0.165074	0.000000	0.000000	4.000000	40.000000	0.000000
14773.812688	-0.123398	0.596655	0.040641	84.041283	118.534317	149.220642	2.032032	0.000000	1.169907	0.000000	0.000000	0.000000	-0.003328	-0.150183	0.165074	0.000000	0.000000	4.000000	40.000000	0.000000
14773.816021	-0.123431	0.596181	0.041177	84.041283	118.534317	149.220642	2.032032	0.000000	1.169907	0.000000	0.000000	0.000000	-0.009759	-0.142087	0.160937	0.000000	0.000000	4.000000	40.000000	0.000000
14773.819354	-0.123431	0.596181	0.041177	84.020927	118.727898	149.400574	2.032032	0.000000	1.169907	0.000000	0.000000	0.000000	-0.009759	-0.142087	0.160937	0.000000	0.000000	4.000000	40.000000	0.000000
14773.822688	-0.123492	0.595773	0.041731	84.020927	118.727898	149.400574	2.032032	0.000000	1.169907	0.000000	0.000000	0.000000	-0.018501	-0.122389	0.166039	0.000000	0.000000	4.000000	40.000000	0.000000
14773.826021	-0.123492	0.595773	0.041731	84.020927	118.727898	149.400574	2.032032	0.000000	1.169907	0.000000	0.000000	0.000000	-0.018501	-0.122389	0.166039	0.000000	0.000000	4.000000	40.000000	0.000000
14773.829354	-0.123492	0.595773	0.041731	84.000046	118.872368	149.534073	2.086527	0.000000	1.174617	0.000000	0.000000	0.000000	-0.018501	-0.122389	0.166039	0.000000	0.000000	4.000000	40.000000	0.000000
14773.832688	-0.123492	0.595773	0.041731	84.000046	118.872368	149.534073	2.086527	0.000000	1.174617	0.000000	0.000000	0.000000	-0.018501	-0.122389	0.166039	0.000000	0.000000	4.000000	40.000000	0.000000
14773.836021	-0.123539	0.595362	0.042223	84.000046	118.872368	149.534073	2.086527	0.000000	1.174617	0.000000	0.000000	0.000000	-0.013910	-0.123220	0.147682	0.000000	0.000000	4.000000	40.000000	0.000000
14773.839354	-0.123539	0.595362	0.042223	83.971947	118.902954	149.571411	2.086527	0.000000	1.174617	0.000000	0.000000	0.000000	-0.013910	-0.123220	0.147682	0.000000	0.000000	4.000000	40.000000	0.000000
14773.842688	-0.123581	0.595007	0.042700	83.971947	118.902954	149.571411	2.086527	0.000000	1.174617	0.000000	0.000000	0.000000	-0.012756	-0.106585	0.143178	0.000000	0.000000	4.000000	40.000000	0.000000
14773.846021	-0.123581	0.595007	0.042700	83.971947	118.902954	149.571411	2.086527	0.000000	1.174617	0.000000	0.000000	0.000000	-0.012756	-0.106585	0.143178	0.000000	0.000000	4.000000	40.000000	0.000000
14773.849354	-0.123581	0.595007	0.042700	83.924721	118.784569	149.472885	2.135004	0.000000	1.179061	0.000000	0.000000	0.000000	-0.012756	-0.106585	0.143178	0.000000	0.000000	4.000000	40.000000	0.000000
14773.852688	-0.123581	0.595007	0.042700	83.924721	118.784569	149.472885	2.135004	0.000000	1.179061	0.000000	0.000000	0.000000	-0.012756	-0.106585	0.143178	0.000000	0.000000	4.000000	40.000000	0.000000
14773.856021	-0.123627	0.594658	0.043088	83.924721	118.784569	149.472885	2.135004	0.000000	1.179061	0.000000	0.000000	0.000000	-0.013630	-0.104639	0.116298	0.000000	0.000000	4.000000	40.000000	0.000000
14773.859354	-0.123627	0.594658	0.043088	83.861351	118.596291	149.325378	2.135004	0.000000	1.179061	0.000000	0.000000	0.000000	-0.013630	-0.104639	0.116298	0.000000	0.000000	4.000000	40.000000	0.000000
14773.862688	-0.123659	0.594279	0.043422	83.861351	118.596291	149.325378	2.135004	0.000000	1.179061	0.000000	0.000000	0.000000	-0.009626	-0.113724	0.100178	0.000000	0.000000	4.000000	40.000000	0.000000
14773.866021	-0.123659	0.594279	0.043422	83.861351	118.596291	149.325378	2.135004	0.000000	1.179061	0.000000	0.000000	0.000000	-0.009626	-0.113724	0.100178	0.000000	0.000000	4.000000	40.000000	0.000000
14773.869354	-0.123659	0.594279	0.043422	83.800652	118.436722	149.195816	2.171084	0.000000	1.182937	0.000000	0.000000	0.000000	-0.009626	-0.113724	0.100178	0.000000	0.000000	4.000000	40.000000	0.000000
14773.872688	-0.123659	0.594279	0.043422	83.800652	118.436722	149.195816	2.171084	0.000000	1.182937	0.000000	0.000000	0.000000	-0.009626	-0.113724	0.100178	0.000000	0.000000	4.000000	40.000000	0.000000
14773.876021	-0.123652	0.593898	0.043700	83.800652	118.436722	149.195816	2.171084	0.000000	1.182937	0.000000	0.000000	0.000000	0.002047	-0.114329	0.083631	0.000000	0.000000	4.000000	40.000000	0.000000
14773.879354	-0.123652	0.593898	0.043700	83.745430	118.458023	149.240128	2.171084	0.000000	1.182937	0.000000	0.000000	0.000000	0.002047	-0.114329	0.083631	0.000000	0.000000	4.000000	40.000000	0.000000
14773.882688	-0.123652	0.593898	0.043700	83.745430	118.458023	149.240128	2.171084	0.000000	1.182937	0.000000	0.000000	0.000000	0.002047	-0.114329	0.083631	0.000000	0.000000	4.000000	40.000000	0.000000
14773.886021	-0.123652	0.593898	0.043700	83.745430	118.458023	149.240128	2.171084	0.000000	1.182937	0.000000	0.000000	0.000000	0.002047	-0.114329	0.083631	0.000000	0.000000	4.000000	40.000000	0.000000
14773.889354	-0.123587	0.593140	0.044052	83.703499	118.602791	149.393860	2.185022	0.000000	1.182596	0.000000	0.000000	0.000000	0.019376	-0.227504	0.105566	0.000000	0.000000	4.000000	40.000000	0.000000
14773.892688	-0.123587	0.593140	0.044052	83.703499	118.602791	149.393860	2.185022	0.000000	1.182596	0.000000	0.000000	0.000000	-0.000000	0.000001	0.000000	0.000000	0.000000	4.000000	40.000000	0.000000
14773.896021	-0.123587	0.593140	0.044052	83.703499	118.602791	149.393860	2.185022	0.000000	1.182596	0.000000	0.000000	0.000000	-0.000000	0.000001	0.000000	0.000000	0.000000	4.000000	40.000000	0.000000
14773.899354	-0.123587	0.593140	0.044052	83.672531	118.892929	149.676300	2.202616	0.000000	1.179366	0.000000	0.000000	0.000000	-0.000000	0.000001	0.000000	0.000000	0.000000	4.000000	40.000000	0.000000
14773.902688	-0.123587	0.593140	0.044052	83.672531	118.892929	149.676300	2.202616	0.000000	1.179366	0.000000	0.000000	0.000000	-0.000000	0.000001	0.000000	0.000000	0.000000	4.000000	40.000000	0.000000
14773.906021	-0.123530	0.592763	0.044125	83.672531	118.892929	149.676300	2.202616	0.000000	1.179366	0.000000	0.000000	0.000000	0.017310	-0.113103	0.021936	0.000000	0.000000	4.000000	40.000000	0.000000
14773.909354	-0.123530	0.592763	0.044125	83.642731	119.192734	149.959030	2.202616	0.000000	1.179366	0.000000	0.000000	0.000000	0.017310	-0.113103	0.021936	0.000000	0.000000	4.000000	40.000000	0.000000
14773.912688	-0.123530	0.592763	0.044125	83.642731	119.192734	149.959030	2.202616	0.000000	1.179366	0.000000	0.000000	0.000000	0.017310	-0.113103	0.021936	0.000000	0.000000	4.000000	40.000000	0.000000
14773.916021	-0.123530	0.592763	0.044125	83.642731	119.192734	149.959030	2.202616	0.000000	1.179366	0.000000	0.000000	0.000000	0.017310	-0.113103	0.021936	0.000000	0.000000	4.000000	40.000000	0.000000
14773.919354	-0.123339	0.592054	0.044169	83.612724	119.489746	150.246964	2.206272	0.000000	1.176481	0.000000	0.000000	0.000000	0.057334	-0.212736	0.013192	0.000000	0.000000	4.000000	40.000000	0.000000
14773.922688	-0.123339	0.592054	0.044169	83.612724	119.489746	150.246964	2.206272	0.000000	1.176481	0.000000	0.000000	0.000000	-0.000001	-0.000001	-0.000000	0.000000	0.000000	4.000000	40.000000	0.000000
14773.926021	-0.123339	0.592054	0.044169	83.612724	119.489746	150.246964	2.206272	0.000000	1.176481	0.000000	0.000000	0.000000	-0.000001	-0.000001	-0.000000	0.000000	0.000000	4.000000	40.000000	0.000000
14773.929354	-0.123339	0.592054	0.044169	83.586899	119.743820	150.491669	2.208471	0.000000	1.166926	0.000000	0.000000	0.000000	-0.000001	-0.000001	-0.000000	0.000000	0.000000	4.000000	40.000000	0.000000
14773.932688	-0.123339	0.592054	0.044169	83.586899	119.743820	150.491669	2.208471	0.000000	1.166926	0.000000	0.000000	0.000000	-0.000001	-0.000001	-0.000000	0.000000	0.000000	4.000000	40.000000	0.000000
14773.936021	-0.123238	0.591732	0.044173	83.586899	119.743820	150.491669	2.208471	0.000000	1.166926	0.000000	0.000000	0.000000	0.030054	-0.096534	0.000942	0.000000	0.000000	4.000000	40.000000	0.000000
14773.939354	-0.123238	0.591732	0.044173	83.558800	120.015945	150.754578	2.208471	0.000000	1.166926	0.000000	0.000000	0.000000	0.030054	-0.096534	0.000942	0.000000	0.000000	4.000000	40.000000	0.000000
14773.942688	-0.123238	0.591732	0.044173	83.558800	120.015945	150.754578	2.208471	0.000000	1.166926	0.000000	0.000000	0.000000	0.030054	-0.096534	0.000942	0.000000	0.000000	4.000000	40.000000	0.000000
14773.946021	-0.123238	0.591732	0.044173	83.558800	120.015945	150.754578	2.208471	0.000000	1.166926	0.000000	0.000000	0.000000	0.030054	-0.096534	0.000942	0.000000	0.000000	4.000000	40.000000	0.000000
14773.949354	-0.123016	0.591136	0.044192	83.532700	120.265907	150.995178	2.208628	0.000000	1.161917	0.000000	0.000000	0.000000	0.066670	-0.178776	0.005962	0.000000	0.000000	4.000000	40.000000	0.000000
14773.952688	-0.123016	0.591136	0.044192	83.532700	120.265907	150.995178	2.208628	0.000000	1.161917	0.000000	0.000000	0.000000	0.066670	-0.178776	0.005962	0.000000	0.000000	4.000000	40.000000	0.000000
14773.956021	-0.123016	0.591136	0.044192	83.532700	120.265907	150.995178	2.208628	0.000000	1.161917	0.000000	0.000000	0.000000	0.066670	-0.178776	0.005962	0.000000	0.000000	4.000000	40.000000	0.000000
14773.959354	-0.123016	0.591136	0.044192	83.503120	120.526711	151.242722	2.209622	0.000000	1.150805	0.000000	0.000000	0.000000	0.066670	-0.178776	0.005962	0.000000	0.000000	4.000000	40.000000	0.000000
14773.962688	-0.122886	0.590823	0.044178	83.503120	120.526711	151.242722	2.209622	0.000000	1.150805	0.000000	0.000000	0.000000	0.038900	-0.093766	-0.004287	0.000000	0.000000	4.000000	40.000000	0.000000
14773.966021	-0.122886	0.590823	0.044178	83.503120	120.526711	151.242722	2.209622	0.000000	1.150805	0.000000	0.000000	0.000000	0.038900	-0.093766	-0.004287	0.000000	0.000000	4.000000	40.000000	0.000000
14773.969354	-0.122886	0.590823	0.044178	83.471138	120.804749	151.507645	2.208907	0.000000	1.144321	0.000000	0.000000	0.000000	0.038900	-0.093766	-0.004287	0.000000	0.000000	4.000000	40.000000	0.000000
14773.972688	-0.122886	0.590823	0.044178	83.471138	120.804749	151.507645	2.208907	0.000000	1.144321	0.000000	0.000000	0.000000	0.038900	-0.093766	-0.004287	0.000000	0.000000	4.000000	40.000000	0.000000
14773.976021	-0.122707	0.590464	0.044167	83.471138	120.804749	151.507645	2.208907	0.000000	1.144321	0.000000	0.000000	0.000000	0.053809	-0.107955	-0.003404	0.000000	0.000000	4.000000	40.000000	0.000000
14773.979354	-0.122707	0.590464	0.044167	83.433411	121.109146	151.797867	2.208907	0.000000	1.144321	0.000000	0.000000	0.000000	0.053809	-0.107955	-0.003404	0.000000	0.000000	4.000000	40.000000	0.000000
14773.982688	-0.122707	0.590464	0.044167	83.433411	121.109146	151.797867	2.208907	0.000000	1.144321	0.000000	0.000000	0.000000	0.053809	-0.107955	-0.003404	0.000000	0.000000	4.000000	40.000000	0.000000
14773.986021	-0.122707	0.590464	0.044167	83.433411	121.109146	151.797867	2.208907	0.000000	1.144321	0.000000	0.000000	0.000000	0.053809	-0.107955	-0.003404	0.000000	0.000000	4.000000	40.000000	0.000000
14773.989354	-0.122327	0.589677	0.044058	83.389801	121.436096	152.112289	2.208340	0.000000	1.135353	0.000000	0.000000	0.000000	0.113880	-0.236065	-0.032583	0.000000	0.000000	4.000000	40.000000	0.000000
14773.992688	-0.122327	0.589677	0.044058	83.389801	121.436096	152.112289	2.208340	0.000000	1.135353	0.000000	0.000000	0.000000	0.000000	0.000005	0.000000	0.000000	0.000000	4.000000	40.000000	0.000000
14773.996021	-0.122327	0.589677	0.044058	83.389801	121.436096	152.112289	2.208340	0.000000	1.135353	0.000000	0.000000	0.000000	0.000000	0.000005	0.000000	0.000000	0.000000	4.000000	40.000000	0.000000
14773.999354	-0.122327	0.589677	0.044058	83.342804	121.811592	152.471420	2.202909	0.000000	1.116373	0.000000	0.000000	0.000000	0.000000	0.000005	0.000000	0.000000	0.000000	4.000000	40.000000	0.000000
14774.002688	-0.122327	0.589677	0.044058	83.342804	121.811592	152.471420	2.202909	0.000000	1.116373	0.000000	0.000000	0.000000	0.000000	0.000005	0.000000	0.000000	0.000000	4.000000	40.000000	0.000000
14774.006021	-0.122129	0.589221	0.043968	83.342804	121.811592	152.471420	2.202909	0.000000	1.116373	0.000000	0.000000	0.000000	0.059551	-0.136537	-0.027122	0.000000	0.000000	4.000000	40.000000	0.000000
14774.009354	-0.122129	0.589221	0.043968	83.292587	122.163155	152.809662	2.202909	0.000000	1.116373	0.000000	0.000000	0.000000	0.059551	-0.136537	-0.027122	0.000000	0.000000	4.000000	40.000000	0.000000
14774.012688	-0.121885	0.588739	0.043895	83.292587	122.163155	152.809662	2.202909	0.000000	1.116373	0.000000	0.000000	0.000000	0.073319	-0.144886	-0.021709	0.000000	0.000000	4.000000	40.000000	0.000000
14774.016021	-0.121885	0.588739	0.043895	83.292587	122.163155	152.809662	2.202909	0.000000	1.116373	0.000000	0.000000	0.000000	0.073319	-0.144886	-0.021709	0.000000	0.000000	4.000000	40.000000	0.000000
14774.019354	-0.121885	0.588739	0.043895	83.248146	122.492012	153.121567	2.194771	0.000000	1.094228	0.000000	0.000000	0.000000	0.073319	-0.144886	-0.021709	0.000000	0.000000	4.000000	40.000000	0.000000
14774.022688	-0.121885	0.588739	0.043895	83.248146	122.492012	153.121567	2.194771	0.000000	1.094228	0.000000	0.000000	0.000000	0.073319	-0.144886	-0.021709	0.000000	0.000000	4.000000	40.000000	0.000000
14774.026021	-0.121636	0.588237	0.043807	83.248146	122.492012	153.121567	2.194771	0.000000	1.094228	0.000000	0.000000	0.000000	0.074474	-0.150524	-0.026587	0.000000	0.000000	4.000000	40.000000	0.000000
14774.029354	-0.121636	0.588237	0.043807	83.238564	122.631516	153.241638	2.194771	0.000000	1.094228	0.000000	0.000000	0.000000	0.074474	-0.150524	-0.026587	0.000000	0.000000	4.000000	40.000000	0.000000
14774.032688	-0.121386	0.587688	0.043709	83.238564	122.631516	153.241638	2.194771	0.000000	1.094228	0.000000	0.000000	0.000000	0.075117	-0.164610	-0.029408	0.000000	0.000000	4.000000	40.000000	0.000000
14774.036021	-0.121386	0.587688	0.043709	83.238564	122.631516	153.241638	2.194771	0.000000	1.094228	0.000000	0.000000	0.000000	0.075117	-0.164610	-0.029408	0.000000	0.000000	4.000000	40.000000	0.000000
14774.039354	-0.121386	0.587688	0.043709	83.277946	122.424599	153.012558	2.185438	0.000000	1.069296	0.000000	0.000000	0.000000	0.075117	-0.164610	-0.029408	0.000000	0.000000	4.000000	40.000000	0.000000
14774.042688	-0.121386	0.587688	0.043709	83.277946	122.424599	153.012558	2.185438	0.000000	1.069296	0.000000	0.000000	0.000000	0.075117	-0.164610	-0.029408	0.000000	0.000000	4.000000	40.000000	0.000000
14774.046021	-0.121108	0.587131	0.043705	83.277946	122.424599	153.012558	2.185438	0.000000	1.069296	0.000000	0.000000	0.000000	0.083336	-0.166968	-0.001125	0.000000	0.000000	4.000000	40.000000	0.000000
14774.049354	-0.121108	0.587131	0.043705	83.376053	121.729324	152.303772	2.185438	0.000000	1.069296	0.000000	0.000000	0.000000	0.083336	-0.166968	-0.001125	0.000000	0.000000	4.000000	40.000000	0.000000
14774.052688	-0.120852	0.586528	0.043686	83.376053	121.729324	152.303772	2.185438	0.000000	1.069296	0.000000	0.000000	0.000000	0.076879	-0.181046	-0.005737	0.000000	0.000000	4.000000	40.000000	0.000000
14774.056021	-0.120852	0.586528	0.043686	83.376053	121.729324	152.303772	2.185438	0.000000	1.069296	0.000000	0.000000	0.000000	0.076879	-0.181046	-0.005737	0.000000	0.000000	4.000000	40.000000	0.000000
14774.059354	-0.120852	0.586528	0.043686	83.510818	120.653992	151.219345	2.184295	0.000000	1.042594	0.000000	0.000000	0.000000	0.076879	-0.181046	-0.005737	0.000000	0.000000	4.000000	40.000000	0.000000
14774.062688	-0.120852	0.586528	0.043686	83.510818	120.653992	151.219345	2.184295	0.000000	1.042594	0.000000	0.000000	0.000000	0.076879	-0.181046	-0.005737	0.000000	0.000000	4.000000	40.000000	0.000000
14774.066021	-0.120575	0.585868	0.043685	83.510818	120.653992	151.219345	2.184295	0.000000	1.042594	0.000000	0.000000	0.000000	0.083061	-0.197842	-0.000175	0.000000	0.000000	4.000000	40.000000	0.000000
14774.069354	-0.120575	0.585868	0.043685	83.642166	119.450478	150.015945	2.184295	0.000000	1.042594	0.000000	0.000000	0.000000	0.083061	-0.197842	-0.000175	0.000000	0.000000	4.000000	40.000000	0.000000
14774.072688	-0.120301	0.585153	0.043697	83.642166	119.450478	150.015945	2.184295	0.000000	1.042594	0.000000	0.000000	0.000000	0.082136	-0.214639	0.003601	0.000000	0.000000	4.000000	40.000000	0.000000
14774.076021	-0.120301	0.585153	0.043697	83.642166	119.450478	150.015945	2.184295	0.000000	1.042594	0.000000	0.000000	0.000000	0.082136	-0.214639	0.003601	0.000000	0.000000	4.000000	40.000000	0.000000
14774.079354	-0.120301	0.585153	0.043697	83.752014	118.352821	148.914047	2.184866	0.000000	1.015061	0.000000	0.000000	0.000000	0.082136	-0.214639	0.003601	0.000000	0.000000	4.000000	40.000000	0.000000
14774.082688	-0.120301	0.585153	0.043697	83.752014	118.352821	148.914047	2.184866	0.000000	1.015061	0.000000	0.000000	0.000000	0.082136	-0.214639	0.003601	0.000000	0.000000	4.000000	40.000000	0.000000
14774.086021	-0.120025	0.584391	0.043699	83.752014	118.352821	148.914047	2.184866	0.000000	1.015061	0.000000	0.000000	0.000000	0.082853	-0.228671	0.000533	0.000000	0.000000	4.000000	40.000000	0.000000
14774.089354	-0.120025	0.584391	0.043699	83.849037	117.340767	147.898666	2.184866	0.000000	1.015061	0.000000	0.000000	0.000000	0.082853	-0.228671	0.000533	0.000000	0.000000	4.000000	40.000000	0.000000
14774.092688	-0.119746	0.583582	0.043690	83.849037	117.340767	147.898666	2.184866	0.000000	1.015061	0.000000	0.000000	0.000000	0.083580	-0.242673	-0.002599	0.000000	0.000000	4.000000	40.000000	0.000000
14774.096021	-0.119746	0.583582	0.043690	83.849037	117.340767	147.898666	2.184866	0.000000	1.015061	0.000000	0.000000	0.000000	0.083580	-0.242673	-0.002599	0.000000	0.000000	4.000000	40.000000	0.000000
14774.099354	-0.119746	0.583582	0.043690	83.930168	116.444389	146.998978	2.184521	0.000000	0.987322	0.000000	0.000000	0.000000	0.083580	-0.242673	-0.002599	0.000000	0.000000	4.000000	40.000000	0.000000
14774.102688	-0.119746	0.583582	0.043690	83.930168	116.444389	146.998978	2.184521	0.000000	0.987322	0.000000	0.000000	0.000000	0.083580	-0.242673	-0.002599	0.000000	0.000000	4.000000	40.000000	0.000000
14774.106021	-0.119460	0.582736	0.043649	83.930168	116.444389	146.998978	2.184521	0.000000	0.987322	0.000000	0.000000	0.000000	0.085937	-0.253862	-0.012571	0.000000	0.000000	4.000000	40.000000	0.000000
14774.109354	-0.119460	0.582736	0.043649	84.003639	115.511398	146.067291	2.184521	0.000000	0.987322	0.000000	0.000000	0.000000	0.085937	-0.253862	-0.012571	0.000000	0.000000	4.000000	40.000000	0.000000
14774.112688	-0.119184	0.581872	0.043650	84.003639	115.511398	146.067291	2.184521	0.000000	0.987322	0.000000	0.000000	0.000000	0.082797	-0.259241	0.000490	0.000000	0.000000	4.000000	40.000000	0.000000
14774.116021	-0.119184	0.581872	0.043650	84.003639	115.511398	146.067291	2.184521	0.000000	0.987322	0.000000	0.000000	0.000000	0.082797	-0.259241	0.000490	0.000000	0.000000	4.000000	40.000000	0.000000
14774.119354	-0.119184	0.581872	0.043650	84.080368	114.553375	145.110260	2.182508	0.000000	0.959200	0.000000	0.000000	0.000000	0.082797	-0.259241	0.000490	0.000000	0.000000	4.000000	40.000000	0.000000
14774.122688	-0.119184	0.581872	0.043650	84.080368	114.553375	145.110260	2.182508	0.000000	0.959200	0.000000	0.000000	0.000000	0.082797	-0.259241	0.000490	0.000000	0.000000	4.000000	40.000000	0.000000
14774.126021	-0.118904	0.580989	0.043634	84.080368	114.553375	145.110260	2.182508	0.000000	0.959200	0.000000	0.000000	0.000000	0.084026	-0.264730	-0.004788	0.000000	0.000000	4.000000	40.000000	0.000000
14774.129354	-0.118904	0.580989	0.043634	84.166824	113.580528	144.128754	2.182508	0.000000	0.959200	0.000000	0.000000	0.000000	0.084026	-0.264730	-0.004788	0.000000	0.000000	4.000000	40.000000	0.000000
14774.132688	-0.118662	0.580107	0.043672	84.166824	113.580528	144.128754	2.182508	0.000000	0.959200	0.000000	0.000000	0.000000	0.072644	-0.264528	0.011346	0.000000	0.000000	4.000000	40.000000	0.000000
14774.136021	-0.118662	0.580107	0.043672	84.166824	113.580528	144.128754	2.182508	0.000000	0.959200	0.000000	0.000000	0.000000	0.072644	-0.264528	0.011346	0.000000	0.000000	4.000000	40.000000	0.000000
14774.139354	-0.118662	0.580107	0.043672	84.254814	112.591942	143.131012	2.183601	0.000000	0.933088	0.000000	0.000000	0.000000	0.072644	-0.264528	0.011346	0.000000	0.000000	4.000000	40.000000	0.000000
14774.142688	-0.118662	0.580107	0.043672	84.254814	112.591942	143.131012	2.183601	0.000000	0.933088	0.000000	0.000000	0.000000	0.072644	-0.264528	0.011346	0.000000	0.000000	4.000000	40.000000	0.000000
14774.146021	-0.118423	0.579245	0.043724	84.254814	112.591942	143.131012	2.183601	0.000000	0.933088	0.000000	0.000000	0.000000	0.071620	-0.258792	0.015672	0.000000	0.000000	4.000000	40.000000	0.000000
14774.149354	-0.118423	0.579245	0.043724	84.340294	111.486244	142.020386	2.183601	0.000000	0.933088	0.000000	0.000000	0.000000	0.071620	-0.258792	0.015672	0.000000	0.000000	4.000000	40.000000	0.000000
14774.152688	-0.118177	0.578429	0.043851	84.340294	111.486244	142.020386	2.183601	0.000000	0.933088	0.000000	0.000000	0.000000	0.073854	-0.244661	0.038122	0.000000	0.000000	4.000000	40.000000	0.000000
14774.156021	-0.118177	0.578429	0.043851	84.340294	111.486244	142.020386	2.183601	0.000000	0.933088	0.000000	0.000000	0.000000	0.073854	-0.244661	0.038122	0.000000	0.000000	4.000000	40.000000	0.000000
14774.159354	-0.118177	0.578429	0.043851	84.405632	110.338158	140.875687	2.192567	0.000000	0.908842	0.000000	0.000000	0.000000	0.073854	-0.244661	0.038122	0.000000	0.000000	4.000000	40.000000	0.000000
14774.162688	-0.118177	0.578429	0.043851	84.405632	110.338158	140.875687	2.192567	0.000000	0.908842	0.000000	0.000000	0.000000	0.073854	-0.244661	0.038122	0.000000	0.000000	4.000000	40.000000	0.000000
14774.166021	-0.117958	0.577632	0.043988	84.405632	110.338158	140.875687	2.192567	0.000000	0.908842	0.000000	0.000000	0.000000	0.065698	-0.239033	0.040859	0.000000	0.000000	4.000000	40.000000	0.000000
14774.169354	-0.117958	0.577632	0.043988	84.446671	109.079109	139.642487	2.192567	0.000000	0.908842	0.000000	0.000000	0.000000	0.065698	-0.239033	0.040859	0.000000	0.000000	4.000000	40.000000	0.000000
14774.172688	-0.117772	0.576920	0.044159	84.446671	109.079109	139.642487	2.192567	0.000000	0.908842	0.000000	0.000000	0.000000	0.055711	-0.213770	0.051408	0.000000	0.000000	4.000000	40.000000	0.000000
14774.176021	-0.117772	0.576920	0.044159	84.446671	109.079109	139.642487	2.192567	0.000000	0.908842	0.000000	0.000000	0.000000	0.055711	-0.213770	0.051408	0.000000	0.000000	4.000000	40.000000	0.000000
14774.179354	-0.117772	0.576920	0.044159	84.458046	107.896408	138.500381	2.207944	0.000000	0.888607	0.000000	0.000000	0.000000	0.055711	-0.213770	0.051408	0.000000	0.000000	4.000000	40.000000	0.000000
14774.182688	-0.117772	0.576920	0.044159	84.458046	107.896408	138.500381	2.207944	0.000000	0.888607	0.000000	0.000000	0.000000	0.055711	-0.213770	0.051408	0.000000	0.000000	4.000000	40.000000	0.000000
14774.186021	-0.117631	0.576263	0.044305	84.458046	107.896408	138.500381	2.207944	0.000000	0.888607	0.000000	0.000000	0.000000	0.042423	-0.196910	0.043952	0.000000	0.000000	4.000000	40.000000	0.000000
14774.189354	-0.117631	0.576263	0.044305	84.436661	106.827133	137.490234	2.207944	0.000000	0.888607	0.000000	0.000000	0.000000	0.042423	-0.196910	0.043952	0.000000	0.000000	4.000000	40.000000	0.000000
14774.192688	-0.117523	0.575691	0.044488	84.436661	106.827133	137.490234	2.207944	0.000000	0.888607	0.000000	0.000000	0.000000	0.032391	-0.171716	0.054701	0.000000	0.000000	4.000000	40.000000	0.000000
14774.196021	-0.117523	0.575691	0.044488	84.436661	106.827133	137.490234	2.207944	0.000000	0.888607	0.000000	0.000000	0.000000	0.032391	-0.171716	0.054701	0.000000	0.000000	4.000000	40.000000	0.000000
14774.199354	-0.117523	0.575691	0.044488	84.385605	105.847977	136.589020	2.224386	0.000000	0.876138	0.000000	0.000000	0.000000	0.032391	-0.171716	0.054701	0.000000	0.000000	4.000000	40.000000	0.000000
14774.202688	-0.117523	0.575691	0.044488	84.385605	105.847977	136.589020	2.224386	0.000000	0.876138	0.000000	0.000000	0.000000	0.032391	-0.171716	0.054701	0.000000	0.000000	4.000000	40.000000	0.000000
14774.206021	-0.117467	0.575212	0.044678	84.385605	105.847977	136.589020	2.224386	0.000000	0.876138	0.000000	0.000000	0.000000	0.016776	-0.143721	0.057120	0.000000	0.000000	4.000000	40.000000	0.000000
14774.209354	-0.117467	0.575212	0.044678	84.316315	105.107941	135.929428	2.224386	0.000000	0.876138	0.000000	0.000000	0.000000	0.016776	-0.143721	0.057120	0.000000	0.000000	4.000000	40.000000	0.000000
14774.212688	-0.117467	0.575212	0.044678	84.316315	105.107941	135.929428	2.224386	0.000000	0.876138	0.000000	0.000000	0.000000	0.016776	-0.143721	0.057120	0.000000	0.000000	4.000000	40.000000	0.000000
14774.216021	-0.117467	0.575212	0.044678	84.316315	105.107941	135.929428	2.224386	0.000000	0.876138	0.000000	0.000000	0.000000	0.016776	-0.143721	0.057120	0.000000	0.000000	4.000000	40.000000	0.000000
14774.219354	-0.117428	0.574581	0.045050	84.242790	104.859070	135.741165	2.233907	0.000000	0.873343	0.000000	0.000000	0.000000	0.011630	-0.189229	0.111471	0.000000	0.000000	4.000000	40.000000	0.000000
14774.222688	-0.117428	0.574581	0.045050	84.242790	104.859070	135.741165	2.233907	0.000000	0.873343	0.000000	0.000000	0.000000	0.000000	-0.000008	0.000000	0.000000	0.000000	4.000000	40.000000	0.000000
14774.226021	-0.117428	0.574581	0.045050	84.242790	104.859070	135.741165	2.233907	0.000000	0.873343	0.000000	0.000000	0.000000	0.000000	-0.000008	0.000000	0.000000	0.000000	4.000000	40.000000	0.000000
14774.229354	-0.117428	0.574581	0.045050	84.198837	104.732590	135.650131	2.252485	0.000000	0.871404	0.000000	0.000000	0.000000	0.000000	-0.000008	0.000000	0.000000	0.000000	4.000000	40.000000	0.000000
14774.232688	-0.117428	0.574581	0.045050	84.198837	104.732590	135.650131	2.252485	0.000000	0.871404	0.000000	0.000000	0.000000	0.000000	-0.000008	0.000000	0.000000	0.000000	4.000000	40.000000	0.000000
14774.236021	-0.117447	0.574401	0.045237	84.198837	104.732590	135.650131	2.252485	0.000000	0.871404	0.000000	0.000000	0.000000	-0.005626	-0.053933	0.056334	0.000000	0.000000	4.000000	40.000000	0.000000
14774.239354	-0.117447	0.574401	0.045237	84.180588	104.655640	135.589890	2.252485	0.000000	0.871404	0.000000	0.000000	0.000000	-0.005626	-0.053933	0.056334	0.000000	0.000000	4.000000	40.000000	0.000000
14774.242688	-0.117447	0.574401	0.045237	84.180588	104.655640	135.589890	2.252485	0.000000	0.871404	0.000000	0.000000	0.000000	-0.005626	-0.053933	0.056334	0.000000	0.000000	4.000000	40.000000	0.000000
14774.246021	-0.117447	0.574401	0.045237	84.180588	104.655640	135.589890	2.252485	0.000000	0.871404	0.000000	0.000000	0.000000	-0.005626	-0.053933	0.056334	0.000000	0.000000	4.000000	40.000000	0.000000
14774.249354	-0.117519	0.574295	0.045546	84.177353	104.563545	135.503510	2.261874	0.000000	0.872342	0.000000	0.000000	0.000000	-0.021611	-0.031826	0.092452	0.000000	0.000000	4.000000	40.000000	0.000000
14774.252688	-0.117519	0.574295	0.045546	84.177353	104.563545	135.503510	2.261874	0.000000	0.872342	0.000000	0.000000	0.000000	-0.021611	-0.031826	0.092452	0.000000	0.000000	4.000000	40.000000	0.000000
14774.256021	-0.117519	0.574295	0.045546	84.177353	104.563545	135.503510	2.261874	0.000000	0.872342	0.000000	0.000000	0.000000	-0.021611	-0.031826	0.092452	0.000000	0.000000	4.000000	40.000000	0.000000
14774.259354	-0.117519	0.574295	0.045546	84.176979	104.377930	135.327438	2.277282	0.000000	0.875944	0.000000	0.000000	0.000000	-0.021611	-0.031826	0.092452	0.000000	0.000000	4.000000	40.000000	0.000000
14774.262688	-0.117571	0.574398	0.045660	84.176979	104.377930	135.327438	2.277282	0.000000	0.875944	0.000000	0.000000	0.000000	-0.015563	0.030636	0.034263	0.000000	0.000000	4.000000	40.000000	0.000000
14774.266021	-0.117571	0.574398	0.045660	84.176979	104.377930	135.327438	2.277282	0.000000	0.875944	0.000000	0.000000	0.000000	-0.015563	0.030636	0.034263	0.000000	0.000000	4.000000	40.000000	0.000000
14774.269354	-0.117571	0.574398	0.045660	84.174591	104.033943	135.002655	2.282993	0.000000	0.878538	0.000000	0.000000	0.000000	-0.015563	0.030636	0.034263	0.000000	0.000000	4.000000	40.000000	0.000000
14774.272688	-0.117571	0.574398	0.045660	84.174591	104.033943	135.002655	2.282993	0.000000	0.878538	0.000000	0.000000	0.000000	-0.015563	0.030636	0.034263	0.000000	0.000000	4.000000	40.000000	0.000000
14774.276021	-0.117642	0.574584	0.045750	84.174591	104.033943	135.002655	2.282993	0.000000	0.878538	0.000000	0.000000	0.000000	-0.021409	0.056017	0.026957	0.000000	0.000000	4.000000	40.000000	0.000000
14774.279354	-0.117642	0.574584	0.045750	84.171898	103.656410	134.642960	2.282993	0.000000	0.878538	0.000000	0.000000	0.000000	-0.021409	0.056017	0.026957	0.000000	0.000000	4.000000	40.000000	0.000000
14774.282688	-0.117642	0.574584	0.045750	84.171898	103.656410	134.642960	2.282993	0.000000	0.878538	0.000000	0.000000	0.000000	-0.021409	0.056017	0.026957	0.000000	0.000000	4.000000	40.000000	0.000000
14774.286021	-0.117642	0.574584	0.045750	84.171898	103.656410	134.642960	2.282993	0.000000	0.878538	0.000000	0.000000	0.000000	-0.021409	0.056017	0.026957	0.000000	0.000000	4.000000	40.000000	0.000000
14774.289354	-0.117736	0.575081	0.045826	84.165680	103.221870	134.233322	2.287486	0.000000	0.882106	0.000000	0.000000	0.000000	-0.028029	0.149024	0.022919	0.000000	0.000000	4.000000	40.000000	0.000000
14774.292688	-0.117736	0.575081	0.045826	84.165680	103.221870	134.233322	2.287486	0.000000	0.882106	0.000000	0.000000	0.000000	-0.028029	0.149024	0.022919	0.000000	0.000000	4.000000	40.000000	0.000000
14774.296021	-0.117736	0.575081	0.045826	84.165680	103.221870	134.233322	2.287486	0.000000	0.882106	0.000000	0.000000	0.000000	-0.028029	0.149024	0.022919	0.000000	0.000000	4.000000	40.000000	0.000000
14774.299354	-0.117736	0.575081	0.045826	84.163399	102.744736	133.776596	2.291306	0.000000	0.886777	0.000000	0.000000	0.000000	-0.028029	0.149024	0.022919	0.000000	0.000000	4.000000	40.000000	0.000000
14774.302688	-0.117761	0.575410	0.045829	84.163399	102.744736	133.776596	2.291306	0.000000	0.886777	0.000000	0.000000	0.000000	-0.007741	0.098585	0.000787	0.000000	0.000000	4.000000	40.000000	0.000000
14774.306021	-0.117761	0.575410	0.045829	84.163399	102.744736	133.776596	2.291306	0.000000	0.886777	0.000000	0.000000	0.000000	-0.007741	0.098585	0.000787	0.000000	0.000000	4.000000	40.000000	0.000000
14774.309354	-0.117761	0.575410	0.045829	84.169952	102.284454	133.329041	2.291437	0.000000	0.888067	0.000000	0.000000	0.000000	-0.007741	0.098585	0.000787	0.000000	0.000000	4.000000	40.000000	0.000000
14774.312688	-0.117761	0.575410	0.045829	84.169952	102.284454	133.329041	2.291437	0.000000	0.888067	0.000000	0.000000	0.000000	-0.007741	0.098585	0.000787	0.000000	0.000000	4.000000	40.000000	0.000000
14774.316021	-0.117789	0.575785	0.045841	84.169952	102.284454	133.329041	2.291437	0.000000	0.888067	0.000000	0.000000	0.000000	-0.008416	0.112670	0.003681	0.000000	0.000000	4.000000	40.000000	0.000000
14774.319354	-0.117789	0.575785	0.045841	84.189987	101.870544	132.910248	2.291437	0.000000	0.888067	0.000000	0.000000	0.000000	-0.008416	0.112670	0.003681	0.000000	0.000000	4.000000	40.000000	0.000000
14774.322688	-0.117789	0.575785	0.045841	84.189987	101.870544	132.910248	2.291437	0.000000	0.888067	0.000000	0.000000	0.000000	-0.008416	0.112670	0.003681	0.000000	0.000000	4.000000	40.000000	0.000000
14774.326021	-0.117789	0.575785	0.045841	84.189987	101.870544	132.910248	2.291437	0.000000	0.888067	0.000000	0.000000	0.000000	-0.008416	0.112670	0.003681	0.000000	0.000000	4.000000	40.000000	0.000000
14774.329354	-0.117725	0.576556	0.045781	84.208443	101.481873	132.516830	2.292050	0.000000	0.889470	0.000000	0.000000	0.000000	0.019321	0.231224	-0.017992	0.000000	0.000000	4.000000	40.000000	0.000000
14774.332688	-0.117725	0.576556	0.045781	84.208443	101.481873	132.516830	2.292050	0.000000	0.889470	0.000000	0.000000	0.000000	0.000000	0.000000	0.000000	0.000000	0.000000	4.000000	40.000000	0.000000
14774.336021	-0.117725	0.576556	0.045781	84.208443	101.481873	132.516830	2.292050	0.000000	0.889470	0.000000	0.000000	0.000000	0.000000	0.000000	0.000000	0.000000	0.000000	4.000000	40.000000	0.000000
14774.339354	-0.117725	0.576556	0.045781	84.227859	101.062477	132.092560	2.289052	0.000000	0.886250	0.000000	0.000000	0.000000	0.000000	0.000000	0.000000	0.000000	0.000000	4.000000	40.000000	0.000000
14774.342688	-0.117725	0.576556	0.045781	84.227859	101.062477	132.092560	2.289052	0.000000	0.886250	0.000000	0.000000	0.000000	0.000000	0.000000	0.000000	0.000000	0.000000	4.000000	40.000000	0.000000
14774.346021	-0.117686	0.576941	0.045720	84.227859	101.062477	132.092560	2.289052	0.000000	0.886250	0.000000	0.000000	0.000000	0.011836	0.115668	-0.018287	0.000000	0.000000	4.000000	40.000000	0.000000
14774.349354	-0.117686	0.576941	0.045720	84.244423	100.694260	131.722488	2.289052	0.000000	0.886250	0.000000	0.000000	0.000000	0.011836	0.115668	-0.018287	0.000000	0.000000	4.000000	40.000000	0.000000
14774.352688	-0.117666	0.577308	0.045637	84.244423	100.694260	131.722488	2.289052	0.000000	0.886250	0.000000	0.000000	0.000000	0.005821	0.110021	-0.024880	0.000000	0.000000	4.000000	40.000000	0.000000
14774.356021	-0.117666	0.577308	0.045637	84.244423	100.694260	131.722488	2.289052	0.000000	0.886250	0.000000	0.000000	0.000000	0.005821	0.110021	-0.024880	0.000000	0.000000	4.000000	40.000000	0.000000
14774.359354	-0.117666	0.577308	0.045637	84.259499	100.349831	131.379059	2.281857	0.000000	0.883307	0.000000	0.000000	0.000000	0.005821	0.110021	-0.024880	0.000000	0.000000	4.000000	40.000000	0.000000
14774.362688	-0.117672	0.577647	0.045555	84.259499	100.349831	131.379059	2.281857	0.000000	0.883307	0.000000	0.000000	0.000000	-0.001769	0.101566	-0.024709	0.000000	0.000000	4.000000	40.000000	0.000000
14774.366021	-0.117672	0.577647	0.045555	84.259499	100.349831	131.379059	2.281857	0.000000	0.883307	0.000000	0.000000	0.000000	-0.001769	0.101566	-0.024709	0.000000	0.000000	4.000000	40.000000	0.000000
14774.369354	-0.117672	0.577647	0.045555	84.273170	100.032333	131.062683	2.277739	0.000000	0.883602	0.000000	0.000000	0.000000	-0.001769	0.101566	-0.024709	0.000000	0.000000	4.000000	40.000000	0.000000
14774.372688	-0.117672	0.577647	0.045555	84.273170	100.032333	131.062683	2.277739	0.000000	0.883602	0.000000	0.000000	0.000000	-0.001769	0.101566	-0.024709	0.000000	0.000000	4.000000	40.000000	0.000000
14774.376021	-0.117693	0.577976	0.045428	84.273170	100.032333	131.062683	2.277739	0.000000	0.883602	0.000000	0.000000	0.000000	-0.006201	0.098748	-0.038025	0.000000	0.000000	4.000000	40.000000	0.000000
14774.379354	-0.117693	0.577976	0.045428	84.284271	99.765518	130.802719	2.277739	0.000000	0.883602	0.000000	0.000000	0.000000	-0.006201	0.098748	-0.038025	0.000000	0.000000	4.000000	40.000000	0.000000
14774.382688	-0.117693	0.577976	0.045428	84.284271	99.765518	130.802719	2.277739	0.000000	0.883602	0.000000	0.000000	0.000000	-0.006201	0.098748	-0.038025	0.000000	0.000000	4.000000	40.000000	0.000000
14774.386021	-0.117693	0.577976	0.045428	84.284271	99.765518	130.802719	2.277739	0.000000	0.883602	0.000000	0.000000	0.000000	-0.006201	0.098748	-0.038025	0.000000	0.000000	4.000000	40.000000	0.000000
14774.389354	-0.117731	0.578512	0.045161	84.293983	99.529312	130.570801	2.271401	0.000000	0.884635	0.000000	0.000000	0.000000	-0.011440	0.160829	-0.080062	0.000000	0.000000	4.000000	40.000000	0.000000
14774.392688	-0.117731	0.578512	0.045161	84.293983	99.529312	130.570801	2.271401	0.000000	0.884635	0.000000	0.000000	0.000000	-0.011440	0.160829	-0.080062	0.000000	0.000000	4.000000	40.000000	0.000000
14774.396021	-0.117731	0.578512	0.045161	84.293983	99.529312	130.570801	2.271401	0.000000	0.884635	0.000000	0.000000	0.000000	-0.011440	0.160829	-0.080062	0.000000	0.000000	4.000000	40.000000	0.000000
14774.399354	-0.117731	0.578512	0.045161	84.302338	99.318550	130.367188	2.258058	0.000000	0.886542	0.000000	0.000000	0.000000	-0.011440	0.160829	-0.080062	0.000000	0.000000	4.000000	40.000000	0.000000
14774.402688	-0.117767	0.578728	0.044993	84.302338	99.318550	130.367188	2.258058	0.000000	0.886542	0.000000	0.000000	0.000000	-0.010815	0.064878	-0.050434	0.000000	0.000000	4.000000	40.000000	0.000000
14774.406021	-0.117767	0.578728	0.044993	84.302338	99.318550	130.367188	2.258058	0.000000	0.886542	0.000000	0.000000	0.000000	-0.010815	0.064878	-0.050434	0.000000	0.000000	4.000000	40.000000	0.000000
14774.409354	-0.117767	0.578728	0.044993	84.306702	99.159866	130.214737	2.249652	0.000000	0.888344	0.000000	0.000000	0.000000	-0.010815	0.064878	-0.050434	0.000000	0.000000	4.000000	40.000000	0.000000
14774.412688	-0.117767	0.578728	0.044993	84.306702	99.159866	130.214737	2.249652	0.000000	0.888344	0.000000	0.000000	0.000000	-0.010815	0.064878	-0.050434	0.000000	0.000000	4.000000	40.000000	0.000000
14774.416021	-0.117803	0.578944	0.044825	84.306702	99.159866	130.214737	2.249652	0.000000	0.888344	0.000000	0.000000	0.000000	-0.010793	0.064842	-0.050463	0.000000	0.000000	4.000000	40.000000	0.000000
14774.419354	-0.117803	0.578944	0.044825	84.309425	98.990112	130.055389	2.249652	0.000000	0.888344	0.000000	0.000000	0.000000	-0.010793	0.064842	-0.050463	0.000000	0.000000	4.000000	40.000000	0.000000
14774.422688	-0.117803	0.578944	0.044825	84.309425	98.990112	130.055389	2.249652	0.000000	0.888344	0.000000	0.000000	0.000000	-0.010793	0.064842	-0.050463	0.000000	0.000000	4.000000	40.000000	0.000000
14774.426021	-0.117803	0.578944	0.044825	84.309425	98.990112	130.055389	2.249652	0.000000	0.888344	0.000000	0.000000	0.000000	-0.010793	0.064842	-0.050463	0.000000	0.000000	4.000000	40.000000	0.000000
14774.429354	-0.117836	0.579301	0.044430	84.301262	98.800911	129.885757	2.241241	0.000000	0.890143	0.000000	0.000000	0.000000	-0.009860	0.107047	-0.118582	0.000000	0.000000	4.000000	40.000000	0.000000
14774.432688	-0.117836	0.579301	0.044430	84.301262	98.800911	129.885757	2.241241	0.000000	0.890143	0.000000	0.000000	0.000000	-0.009860	0.107047	-0.118582	0.000000	0.000000	4.000000	40.000000	0.000000
14774.436021	-0.117836	0.579301	0.044430	84.301262	98.800911	129.885757	2.241241	0.000000	0.890143	0.000000	0.000000	0.000000	-0.009860	0.107047	-0.118582	0.000000	0.000000	4.000000	40.000000	0.000000
14774.439354	-0.117836	0.579301	0.044430	84.279396	98.614204	129.729355	2.221478	0.000000	0.891787	0.000000	0.000000	0.000000	-0.009860	0.107047	-0.118582	0.000000	0.000000	4.000000	40.000000	0.000000
14774.442688	-0.117856	0.579442	0.044197	84.279396	98.614204	129.729355	2.221478	0.000000	0.891787	0.000000	0.000000	0.000000	-0.006210	0.042179	-0.069787	0.000000	0.000000	4.000000	40.000000	0.000000
14774.446021	-0.117856	0.579442	0.044197	84.279396	98.614204	129.729355	2.221478	0.000000	0.891787	0.000000	0.000000	0.000000	-0.006210	0.042179	-0.069787	0.000000	0.000000	4.000000	40.000000	0.000000
14774.449354	-0.117856	0.579442	0.044197	84.246567	98.407463	129.564758	2.209847	0.000000	0.892821	0.000000	0.000000	0.000000	-0.006210	0.042179	-0.069787	0.000000	0.000000	4.000000	40.000000	0.000000
14774.452688	-0.117856	0.579442	0.044197	84.246567	98.407463	129.564758	2.209847	0.000000	0.892821	0.000000	0.000000	0.000000	-0.006210	0.042179	-0.069787	0.000000	0.000000	4.000000	40.000000	0.000000
14774.456021	-0.117897	0.579564	0.043943	84.246567	98.407463	129.564758	2.209847	0.000000	0.892821	0.000000	0.000000	0.000000	-0.012193	0.036508	-0.076294	0.000000	0.000000	4.000000	40.000000	0.000000
14774.459354	-0.117897	0.579564	0.043943	84.194778	98.145805	129.361816	2.209847	0.000000	0.892821	0.000000	0.000000	0.000000	-0.012193	0.036508	-0.076294	0.000000	0.000000	4.000000	40.000000	0.000000
14774.462688	-0.117897	0.579564	0.043943	84.194778	98.145805	129.361816	2.209847	0.000000	0.892821	0.000000	0.000000	0.000000	-0.012193	0.036508	-0.076294	0.000000	1.000000	4.000000	40.000000	0.000000
14774.466021	-0.117897	0.579564	0.043943	84.194778	98.145805	129.361816	2.209847	0.000000	0.892821	0.000000	0.000000	0.000000	-0.012193	0.036508	-0.076294	0.000000	1.000000	4.000000	40.000000	0.000000
