# Supplementary material for: Haptic Guidance Needs to Be Intuitive Not Just Informative to Improve Human Motor Accuracy
Source: PLoS One. 2016 Mar 16;11(3):e0150912. doi: 10.1371/journal.pone.0150912 (PMC4794196; doi:10.1371/journal.pone.0150912)
Supplement: S1 Data — (ZIP) [file pone.0150912.s001.zip › Subject6/exp1_0041.txt]

Time	PosX	PosY	PosZ	RotX	RotY	RotZ	ForceX	ForceY	ForceZ	MomentX	MomentY	MomentZ	VelocityX	VelocityY	VelocityZ	CalibratedWeight	ButtonDown	Condition	Trial	Visual
14776.269354	-0.006361	0.531740	0.253839	82.638222	21.509232	50.930645	4.612289	0.000000	1.930487	0.000000	0.000000	0.000000	-0.040631	-0.004385	0.014190	0.000000	1.000000	4.000000	41.000000	1.000000
14776.272688	-0.006361	0.531740	0.253839	82.638222	21.509232	50.930645	4.612289	0.000000	1.930487	0.000000	0.000000	0.000000	-0.040631	-0.004385	0.014190	0.000000	1.000000	4.000000	41.000000	1.000000
14776.276021	-0.006361	0.531740	0.253839	82.638222	21.509232	50.930645	4.612289	0.000000	1.930487	0.000000	0.000000	0.000000	-0.040631	-0.004385	0.014190	0.000000	1.000000	4.000000	41.000000	1.000000
14776.279354	-0.004574	0.531917	0.254226	82.579369	21.588799	50.893272	4.611541	0.000000	1.932275	0.000000	0.000000	0.000000	0.535954	0.052987	0.115944	0.000000	1.000000	4.000000	41.000000	1.000000
14776.282688	-0.004574	0.531917	0.254226	82.579369	21.588799	50.893272	4.611541	0.000000	1.932275	0.000000	0.000000	0.000000	-0.000000	0.000004	0.000001	0.000000	1.000000	4.000000	41.000000	1.000000
14776.286021	-0.004574	0.531917	0.254226	82.579369	21.588799	50.893272	4.611541	0.000000	1.932275	0.000000	0.000000	0.000000	-0.000000	0.000004	0.000001	0.000000	1.000000	4.000000	41.000000	1.000000
14776.289354	-0.004574	0.531917	0.254226	82.570381	21.937117	51.159931	4.624075	0.000000	1.902086	0.000000	0.000000	0.000000	-0.000000	0.000004	0.000001	0.000000	1.000000	4.000000	41.000000	1.000000
14776.292688	-0.003292	0.531943	0.254480	82.570381	21.937117	51.159931	4.624075	0.000000	1.902086	0.000000	0.000000	0.000000	0.384648	0.007786	0.076379	0.000000	1.000000	4.000000	41.000000	1.000000
14776.296021	-0.003292	0.531943	0.254480	82.570381	21.937117	51.159931	4.624075	0.000000	1.902086	0.000000	0.000000	0.000000	0.384648	0.007786	0.076379	0.000000	1.000000	4.000000	41.000000	1.000000
14776.299354	-0.003292	0.531943	0.254480	82.585876	21.039831	50.165401	4.632907	0.000000	1.880471	0.000000	0.000000	0.000000	0.384648	0.007786	0.076379	0.000000	1.000000	4.000000	41.000000	1.000000
14776.302688	-0.002145	0.532162	0.254883	82.585876	21.039831	50.165401	4.632907	0.000000	1.880471	0.000000	0.000000	0.000000	0.344228	0.065688	0.120995	0.000000	1.000000	4.000000	41.000000	1.000000
14776.306021	-0.002145	0.532162	0.254883	82.585876	21.039831	50.165401	4.632907	0.000000	1.880471	0.000000	0.000000	0.000000	0.344228	0.065688	0.120995	0.000000	1.000000	4.000000	41.000000	1.000000
14776.309354	-0.002145	0.532162	0.254883	82.768799	18.548189	47.259346	4.641182	0.000000	1.859955	0.000000	0.000000	0.000000	0.344228	0.065688	0.120995	0.000000	1.000000	4.000000	41.000000	1.000000
14776.312688	-0.000455	0.532441	0.255294	82.768799	18.548189	47.259346	4.641182	0.000000	1.859955	0.000000	0.000000	0.000000	0.506957	0.083707	0.123253	0.000000	1.000000	4.000000	41.000000	1.000000
14776.316021	-0.000455	0.532441	0.255294	82.768799	18.548189	47.259346	4.641182	0.000000	1.859955	0.000000	0.000000	0.000000	0.506957	0.083707	0.123253	0.000000	1.000000	4.000000	41.000000	1.000000
14776.319354	-0.000455	0.532441	0.255294	83.071823	14.809556	43.211468	4.652761	0.000000	1.830797	0.000000	0.000000	0.000000	0.506957	0.083707	0.123253	0.000000	1.000000	4.000000	41.000000	1.000000
14776.322688	0.001000	0.532671	0.255613	83.071823	14.809556	43.211468	4.652761	0.000000	1.830797	0.000000	0.000000	0.000000	0.436434	0.069182	0.095477	0.000000	1.000000	4.000000	41.000000	1.000000
14776.326021	0.001000	0.532671	0.255613	83.071823	14.809556	43.211468	4.652761	0.000000	1.830797	0.000000	0.000000	0.000000	0.436434	0.069182	0.095477	0.000000	1.000000	4.000000	41.000000	1.000000
14776.329354	0.001000	0.532671	0.255613	83.463005	9.725688	37.973202	4.662514	0.000000	1.805814	0.000000	0.000000	0.000000	0.436434	0.069182	0.095477	0.000000	1.000000	4.000000	41.000000	1.000000
14776.332688	0.002456	0.532907	0.255787	83.463005	9.725688	37.973202	4.662514	0.000000	1.805814	0.000000	0.000000	0.000000	0.436678	0.070622	0.052262	0.000000	1.000000	4.000000	41.000000	1.000000
14776.336021	0.002456	0.532907	0.255787	83.463005	9.725688	37.973202	4.662514	0.000000	1.805814	0.000000	0.000000	0.000000	0.436678	0.070622	0.052262	0.000000	1.000000	4.000000	41.000000	1.000000
14776.339354	0.002456	0.532907	0.255787	83.817177	3.369087	31.462786	4.671820	0.000000	1.781600	0.000000	0.000000	0.000000	0.436678	0.070622	0.052262	0.000000	1.000000	4.000000	41.000000	1.000000
14776.342688	0.004013	0.533193	0.255874	83.817177	3.369087	31.462786	4.671820	0.000000	1.781600	0.000000	0.000000	0.000000	0.467220	0.085757	0.026169	0.000000	1.000000	4.000000	41.000000	1.000000
14776.346021	0.004013	0.533193	0.255874	83.817177	3.369087	31.462786	4.671820	0.000000	1.781600	0.000000	0.000000	0.000000	0.467220	0.085757	0.026169	0.000000	1.000000	4.000000	41.000000	1.000000
14776.349354	0.004013	0.533193	0.255874	84.080795	-3.391703	24.761879	4.681440	0.000000	1.756166	0.000000	0.000000	0.000000	0.467220	0.085757	0.026169	0.000000	1.000000	4.000000	41.000000	1.000000
14776.352688	0.005604	0.533454	0.255913	84.080795	-3.391703	24.761879	4.681440	0.000000	1.756166	0.000000	0.000000	0.000000	0.477389	0.078422	0.011787	0.000000	1.000000	4.000000	41.000000	1.000000
14776.356021	0.005604	0.533454	0.255913	84.080795	-3.391703	24.761879	4.681440	0.000000	1.756166	0.000000	0.000000	0.000000	0.477389	0.078422	0.011787	0.000000	1.000000	4.000000	41.000000	1.000000
14776.359354	0.005604	0.533454	0.255913	84.244865	-9.479612	18.719137	4.691050	0.000000	1.730332	0.000000	0.000000	0.000000	0.477389	0.078422	0.011787	0.000000	1.000000	4.000000	41.000000	1.000000
14776.362688	0.007296	0.533723	0.255838	84.244865	-9.479612	18.719137	4.691050	0.000000	1.730332	0.000000	0.000000	0.000000	0.507577	0.080817	-0.022601	0.000000	1.000000	4.000000	41.000000	1.000000
14776.366021	0.007296	0.533723	0.255838	84.244865	-9.479612	18.719137	4.691050	0.000000	1.730332	0.000000	0.000000	0.000000	0.507577	0.080817	-0.022601	0.000000	1.000000	4.000000	41.000000	1.000000
14776.369354	0.007296	0.533723	0.255838	84.352638	-13.830735	14.061573	4.700902	0.000000	1.703388	0.000000	0.000000	0.000000	0.507577	0.080817	-0.022601	0.000000	1.000000	4.000000	41.000000	1.000000
14776.372688	0.009157	0.533989	0.255726	84.352638	-13.830735	14.061573	4.700902	0.000000	1.703388	0.000000	0.000000	0.000000	0.558126	0.079809	-0.033722	0.000000	1.000000	4.000000	41.000000	1.000000
14776.376021	0.009157	0.533989	0.255726	84.352638	-13.830735	14.061573	4.700902	0.000000	1.703388	0.000000	0.000000	0.000000	0.558126	0.079809	-0.033722	0.000000	1.000000	4.000000	41.000000	1.000000
14776.379354	0.009157	0.533989	0.255726	84.437820	-16.565075	11.001121	4.711546	0.000000	1.673719	0.000000	0.000000	0.000000	0.558126	0.079809	-0.033722	0.000000	1.000000	4.000000	41.000000	1.000000
14776.382688	0.011015	0.534284	0.255511	84.437820	-16.565075	11.001121	4.711546	0.000000	1.673719	0.000000	0.000000	0.000000	0.557516	0.088499	-0.064213	0.000000	1.000000	4.000000	41.000000	1.000000
14776.386021	0.011015	0.534284	0.255511	84.437820	-16.565075	11.001121	4.711546	0.000000	1.673719	0.000000	0.000000	0.000000	0.557516	0.088499	-0.064213	0.000000	1.000000	4.000000	41.000000	1.000000
14776.389354	0.011015	0.534284	0.255511	84.497185	-18.401220	8.910464	4.721845	0.000000	1.644440	0.000000	0.000000	0.000000	0.557516	0.088499	-0.064213	0.000000	1.000000	4.000000	41.000000	1.000000
14776.392688	0.012906	0.534618	0.255288	84.497185	-18.401220	8.910464	4.721845	0.000000	1.644440	0.000000	0.000000	0.000000	0.567322	0.100107	-0.067173	0.000000	1.000000	4.000000	41.000000	1.000000
14776.396021	0.012906	0.534618	0.255288	84.497185	-18.401220	8.910464	4.721845	0.000000	1.644440	0.000000	0.000000	0.000000	0.567322	0.100107	-0.067173	0.000000	1.000000	4.000000	41.000000	1.000000
14776.399354	0.012906	0.534618	0.255288	84.498009	-20.181644	6.867044	4.732189	0.000000	1.614433	0.000000	0.000000	0.000000	0.567322	0.100107	-0.067173	0.000000	1.000000	4.000000	41.000000	1.000000
14776.402688	0.014762	0.534948	0.255028	84.498009	-20.181644	6.867044	4.732189	0.000000	1.614433	0.000000	0.000000	0.000000	0.556652	0.099067	-0.077780	0.000000	0.000000	4.000000	41.000000	1.000000
14776.406021	0.014762	0.534948	0.255028	84.498009	-20.181644	6.867044	4.732189	0.000000	1.614433	0.000000	0.000000	0.000000	0.556652	0.099067	-0.077780	0.000000	0.000000	4.000000	41.000000	1.000000
14776.409354	0.014762	0.534948	0.255028	84.431580	-22.660366	4.121346	4.742137	0.000000	1.584970	0.000000	0.000000	0.000000	0.556652	0.099067	-0.077780	0.000000	0.000000	4.000000	41.000000	1.000000
14776.412688	0.016547	0.535215	0.254726	84.431580	-22.660366	4.121346	4.742137	0.000000	1.584970	0.000000	0.000000	0.000000	0.535714	0.079967	-0.090784	0.000000	0.000000	4.000000	41.000000	1.000000
14776.416021	0.016547	0.535215	0.254726	84.431580	-22.660366	4.121346	4.742137	0.000000	1.584970	0.000000	0.000000	0.000000	0.535714	0.079967	-0.090784	0.000000	0.000000	4.000000	41.000000	1.000000
14776.419354	0.016547	0.535215	0.254726	84.311081	-25.744953	0.895270	4.751501	0.000000	1.556676	0.000000	0.000000	0.000000	0.535714	0.079967	-0.090784	0.000000	0.000000	4.000000	41.000000	1.000000
14776.422688	0.018196	0.535478	0.254391	84.311081	-25.744953	0.895270	4.751501	0.000000	1.556676	0.000000	0.000000	0.000000	0.494511	0.078865	-0.100420	0.000000	0.000000	4.000000	41.000000	1.000000
14776.426021	0.018196	0.535478	0.254391	84.311081	-25.744953	0.895270	4.751501	0.000000	1.556676	0.000000	0.000000	0.000000	0.494511	0.078865	-0.100420	0.000000	0.000000	4.000000	41.000000	1.000000
14776.429354	0.018196	0.535478	0.254391	84.164543	-29.008961	-2.298273	4.759948	0.000000	1.530653	0.000000	0.000000	0.000000	0.494511	0.078865	-0.100420	0.000000	0.000000	4.000000	41.000000	1.000000
14776.432688	0.019705	0.535751	0.253977	84.164543	-29.008961	-2.298273	4.759948	0.000000	1.530653	0.000000	0.000000	0.000000	0.452894	0.082094	-0.124313	0.000000	0.000000	4.000000	41.000000	1.000000
14776.436021	0.019705	0.535751	0.253977	84.164543	-29.008961	-2.298273	4.759948	0.000000	1.530653	0.000000	0.000000	0.000000	0.452894	0.082094	-0.124313	0.000000	0.000000	4.000000	41.000000	1.000000
14776.439354	0.019705	0.535751	0.253977	84.042473	-32.015041	-4.956605	4.767420	0.000000	1.507219	0.000000	0.000000	0.000000	0.452894	0.082094	-0.124313	0.000000	0.000000	4.000000	41.000000	1.000000
14776.442688	0.021109	0.536032	0.253451	84.042473	-32.015041	-4.956605	4.767420	0.000000	1.507219	0.000000	0.000000	0.000000	0.421035	0.084192	-0.157587	0.000000	0.000000	4.000000	41.000000	1.000000
14776.446021	0.021109	0.536032	0.253451	84.042473	-32.015041	-4.956605	4.767420	0.000000	1.507219	0.000000	0.000000	0.000000	0.421035	0.084192	-0.157587	0.000000	0.000000	4.000000	41.000000	1.000000
14776.449354	0.021109	0.536032	0.253451	83.979240	-34.402569	-7.150104	4.774072	0.000000	1.486014	0.000000	0.000000	0.000000	0.421035	0.084192	-0.157587	0.000000	0.000000	4.000000	41.000000	1.000000
14776.452688	0.022372	0.536397	0.252808	83.979240	-34.402569	-7.150104	4.774072	0.000000	1.486014	0.000000	0.000000	0.000000	0.378848	0.109559	-0.193037	0.000000	0.000000	4.000000	41.000000	1.000000
14776.456021	0.022372	0.536397	0.252808	83.979240	-34.402569	-7.150104	4.774072	0.000000	1.486014	0.000000	0.000000	0.000000	0.378848	0.109559	-0.193037	0.000000	0.000000	4.000000	41.000000	1.000000
14776.459354	0.022372	0.536397	0.252808	84.030739	-35.664711	-8.353100	4.779737	0.000000	1.467689	0.000000	0.000000	0.000000	0.378848	0.109559	-0.193037	0.000000	0.000000	4.000000	41.000000	1.000000
14776.462688	0.023425	0.536783	0.252009	84.030739	-35.664711	-8.353100	4.779737	0.000000	1.467689	0.000000	0.000000	0.000000	0.315974	0.115722	-0.239743	0.000000	0.000000	4.000000	41.000000	1.000000
14776.466021	0.023425	0.536783	0.252009	84.030739	-35.664711	-8.353100	4.779737	0.000000	1.467689	0.000000	0.000000	0.000000	0.315974	0.115722	-0.239743	0.000000	0.000000	4.000000	41.000000	1.000000
14776.469354	0.023425	0.536783	0.252009	84.168610	-35.918400	-8.630096	4.784020	0.000000	1.453668	0.000000	0.000000	0.000000	0.315974	0.115722	-0.239743	0.000000	0.000000	4.000000	41.000000	1.000000
14776.472688	0.024303	0.537171	0.251071	84.168610	-35.918400	-8.630096	4.784020	0.000000	1.453668	0.000000	0.000000	0.000000	0.263345	0.116467	-0.281436	0.000000	0.000000	4.000000	41.000000	1.000000
14776.476021	0.024303	0.537171	0.251071	84.168610	-35.918400	-8.630096	4.784020	0.000000	1.453668	0.000000	0.000000	0.000000	0.263345	0.116467	-0.281436	0.000000	0.000000	4.000000	41.000000	1.000000
14776.479354	0.024303	0.537171	0.251071	84.363167	-35.575172	-8.211477	4.787153	0.000000	1.443318	0.000000	0.000000	0.000000	0.263345	0.116467	-0.281436	0.000000	0.000000	4.000000	41.000000	1.000000
14776.482688	0.024970	0.537635	0.249955	84.363167	-35.575172	-8.211477	4.787153	0.000000	1.443318	0.000000	0.000000	0.000000	0.200248	0.139221	-0.334782	0.000000	0.000000	4.000000	41.000000	1.000000
14776.486021	0.024970	0.537635	0.249955	84.363167	-35.575172	-8.211477	4.787153	0.000000	1.443318	0.000000	0.000000	0.000000	0.200248	0.139221	-0.334782	0.000000	0.000000	4.000000	41.000000	1.000000
14776.489354	0.024970	0.537635	0.249955	84.611771	-34.339458	-6.799465	4.788903	0.000000	1.437503	0.000000	0.000000	0.000000	0.200248	0.139221	-0.334782	0.000000	0.000000	4.000000	41.000000	1.000000
14776.492688	0.025428	0.538097	0.248669	84.611771	-34.339458	-6.799465	4.788903	0.000000	1.437503	0.000000	0.000000	0.000000	0.137356	0.138515	-0.385681	0.000000	0.000000	4.000000	41.000000	1.000000
14776.496021	0.025428	0.538097	0.248669	84.611771	-34.339458	-6.799465	4.788903	0.000000	1.437503	0.000000	0.000000	0.000000	0.137356	0.138515	-0.385681	0.000000	0.000000	4.000000	41.000000	1.000000
14776.499354	0.025428	0.538097	0.248669	84.905144	-32.268681	-4.522854	4.789284	0.000000	1.436231	0.000000	0.000000	0.000000	0.137356	0.138515	-0.385681	0.000000	0.000000	4.000000	41.000000	1.000000
14776.502688	0.025744	0.538577	0.247224	84.905144	-32.268681	-4.522854	4.789284	0.000000	1.436231	0.000000	0.000000	0.000000	0.094874	0.143909	-0.433564	0.000000	0.000000	4.000000	41.000000	1.000000
14776.506021	0.025744	0.538577	0.247224	84.905144	-32.268681	-4.522854	4.789284	0.000000	1.436231	0.000000	0.000000	0.000000	0.094874	0.143909	-0.433564	0.000000	0.000000	4.000000	41.000000	1.000000
14776.509354	0.025744	0.538577	0.247224	85.213036	-29.354446	-1.333128	4.788659	0.000000	1.438313	0.000000	0.000000	0.000000	0.094874	0.143909	-0.433564	0.000000	0.000000	4.000000	41.000000	1.000000
14776.512688	0.025818	0.539032	0.245595	85.213036	-29.354446	-1.333128	4.788659	0.000000	1.438313	0.000000	0.000000	0.000000	0.022224	0.136449	-0.488766	0.000000	0.000000	4.000000	41.000000	1.000000
14776.516021	0.025818	0.539032	0.245595	85.213036	-29.354446	-1.333128	4.788659	0.000000	1.438313	0.000000	0.000000	0.000000	0.022224	0.136449	-0.488766	0.000000	0.000000	4.000000	41.000000	1.000000
14776.519354	0.025818	0.539032	0.245595	85.515022	-25.981852	2.319389	4.786424	0.000000	1.445735	0.000000	0.000000	0.000000	0.022224	0.136449	-0.488766	0.000000	0.000000	4.000000	41.000000	1.000000
14776.522688	0.025753	0.539464	0.243807	85.515022	-25.981852	2.319389	4.786424	0.000000	1.445735	0.000000	0.000000	0.000000	-0.019696	0.129855	-0.536142	0.000000	0.000000	4.000000	41.000000	1.000000
14776.526021	0.025753	0.539464	0.243807	85.515022	-25.981852	2.319389	4.786424	0.000000	1.445735	0.000000	0.000000	0.000000	-0.019696	0.129855	-0.536142	0.000000	0.000000	4.000000	41.000000	1.000000
14776.529354	0.025753	0.539464	0.243807	85.801567	-22.521255	6.043466	4.783123	0.000000	1.456616	0.000000	0.000000	0.000000	-0.019696	0.129855	-0.536142	0.000000	0.000000	4.000000	41.000000	1.000000
14776.532688	0.025581	0.539875	0.241859	85.801567	-22.521255	6.043466	4.783123	0.000000	1.456616	0.000000	0.000000	0.000000	-0.051374	0.123084	-0.584386	0.000000	0.000000	4.000000	41.000000	1.000000
14776.536021	0.025581	0.539875	0.241859	85.801567	-22.521255	6.043466	4.783123	0.000000	1.456616	0.000000	0.000000	0.000000	-0.051374	0.123084	-0.584386	0.000000	0.000000	4.000000	41.000000	1.000000
14776.539354	0.025581	0.539875	0.241859	86.071053	-19.101181	9.709231	4.778894	0.000000	1.470433	0.000000	0.000000	0.000000	-0.051374	0.123084	-0.584386	0.000000	0.000000	4.000000	41.000000	1.000000
14776.542688	0.025307	0.540265	0.239781	86.071053	-19.101181	9.709231	4.778894	0.000000	1.470433	0.000000	0.000000	0.000000	-0.082455	0.117249	-0.623661	0.000000	0.000000	4.000000	41.000000	1.000000
14776.546021	0.025307	0.540265	0.239781	86.071053	-19.101181	9.709231	4.778894	0.000000	1.470433	0.000000	0.000000	0.000000	-0.082455	0.117249	-0.623661	0.000000	0.000000	4.000000	41.000000	1.000000
14776.549354	0.025307	0.540265	0.239781	86.314537	-16.056593	12.963193	4.773747	0.000000	1.487056	0.000000	0.000000	0.000000	-0.082455	0.117249	-0.623661	0.000000	0.000000	4.000000	41.000000	1.000000
14776.552688	0.025063	0.540623	0.237615	86.314537	-16.056593	12.963193	4.773747	0.000000	1.487056	0.000000	0.000000	0.000000	-0.073133	0.107282	-0.649822	0.000000	0.000000	4.000000	41.000000	1.000000
14776.556021	0.025063	0.540623	0.237615	86.314537	-16.056593	12.963193	4.773747	0.000000	1.487056	0.000000	0.000000	0.000000	-0.073133	0.107282	-0.649822	0.000000	0.000000	4.000000	41.000000	1.000000
14776.559354	0.025063	0.540623	0.237615	86.537903	-13.444770	15.745108	4.768483	0.000000	1.503850	0.000000	0.000000	0.000000	-0.073133	0.107282	-0.649822	0.000000	0.000000	4.000000	41.000000	1.000000
14776.562688	0.024816	0.540926	0.235348	86.537903	-13.444770	15.745108	4.768483	0.000000	1.503850	0.000000	0.000000	0.000000	-0.073905	0.090960	-0.680025	0.000000	0.000000	4.000000	41.000000	1.000000
14776.566021	0.024816	0.540926	0.235348	86.537903	-13.444770	15.745108	4.768483	0.000000	1.503850	0.000000	0.000000	0.000000	-0.073905	0.090960	-0.680025	0.000000	0.000000	4.000000	41.000000	1.000000
14776.569354	0.024816	0.540926	0.235348	86.742317	-11.505024	17.807459	4.762871	0.000000	1.521533	0.000000	0.000000	0.000000	-0.073905	0.090960	-0.680025	0.000000	0.000000	4.000000	41.000000	1.000000
14776.572688	0.024602	0.541238	0.233019	86.742317	-11.505024	17.807459	4.762871	0.000000	1.521533	0.000000	0.000000	0.000000	-0.064398	0.093418	-0.698515	0.000000	0.000000	4.000000	41.000000	1.000000
14776.576021	0.024602	0.541238	0.233019	86.742317	-11.505024	17.807459	4.762871	0.000000	1.521533	0.000000	0.000000	0.000000	-0.064398	0.093418	-0.698515	0.000000	0.000000	4.000000	41.000000	1.000000
14776.579354	0.024602	0.541238	0.233019	86.908890	-10.124156	19.269817	4.757165	0.000000	1.539278	0.000000	0.000000	0.000000	-0.064398	0.093418	-0.698515	0.000000	0.000000	4.000000	41.000000	1.000000
14776.582688	0.024517	0.541598	0.230653	86.908890	-10.124156	19.269817	4.757165	0.000000	1.539278	0.000000	0.000000	0.000000	-0.025304	0.108203	-0.709928	0.000000	0.000000	4.000000	41.000000	1.000000
14776.586021	0.024517	0.541598	0.230653	86.908890	-10.124156	19.269817	4.757165	0.000000	1.539278	0.000000	0.000000	0.000000	-0.025304	0.108203	-0.709928	0.000000	0.000000	4.000000	41.000000	1.000000
14776.589354	0.024517	0.541598	0.230653	87.003494	-9.225391	20.208582	4.752009	0.000000	1.555123	0.000000	0.000000	0.000000	-0.025304	0.108203	-0.709928	0.000000	0.000000	4.000000	41.000000	1.000000
14776.592688	0.024497	0.541987	0.228237	87.003494	-9.225391	20.208582	4.752009	0.000000	1.555123	0.000000	0.000000	0.000000	-0.006290	0.116549	-0.724870	0.000000	0.000000	4.000000	41.000000	1.000000
14776.596021	0.024497	0.541987	0.228237	87.003494	-9.225391	20.208582	4.752009	0.000000	1.555123	0.000000	0.000000	0.000000	-0.006290	0.116549	-0.724870	0.000000	0.000000	4.000000	41.000000	1.000000
14776.599354	0.024497	0.541987	0.228237	87.059555	-9.188864	20.235380	4.746995	0.000000	1.570364	0.000000	0.000000	0.000000	-0.006290	0.116549	-0.724870	0.000000	0.000000	4.000000	41.000000	1.000000
14776.602688	0.024603	0.542477	0.225759	87.059555	-9.188864	20.235380	4.746995	0.000000	1.570364	0.000000	0.000000	0.000000	0.031862	0.147142	-0.743434	0.000000	0.000000	4.000000	41.000000	1.000000
14776.606021	0.024603	0.542477	0.225759	87.059555	-9.188864	20.235380	4.746995	0.000000	1.570364	0.000000	0.000000	0.000000	0.031862	0.147142	-0.743434	0.000000	0.000000	4.000000	41.000000	1.000000
14776.609354	0.024603	0.542477	0.225759	87.090538	-9.269562	20.139462	4.742506	0.000000	1.583869	0.000000	0.000000	0.000000	0.031862	0.147142	-0.743434	0.000000	0.000000	4.000000	41.000000	1.000000
14776.612688	0.024802	0.543085	0.223200	87.090538	-9.269562	20.139462	4.742506	0.000000	1.583869	0.000000	0.000000	0.000000	0.059672	0.182259	-0.767470	0.000000	0.000000	4.000000	41.000000	1.000000
14776.616021	0.024802	0.543085	0.223200	87.090538	-9.269562	20.139462	4.742506	0.000000	1.583869	0.000000	0.000000	0.000000	0.059672	0.182259	-0.767470	0.000000	0.000000	4.000000	41.000000	1.000000
14776.619354	0.024802	0.543085	0.223200	87.141991	-9.430325	19.947454	4.738308	0.000000	1.596382	0.000000	0.000000	0.000000	0.059672	0.182259	-0.767470	0.000000	0.000000	4.000000	41.000000	1.000000
14776.622688	0.025059	0.543787	0.220548	87.141991	-9.430325	19.947454	4.738308	0.000000	1.596382	0.000000	0.000000	0.000000	0.077308	0.210638	-0.795676	0.000000	0.000000	4.000000	41.000000	1.000000
14776.626021	0.025059	0.543787	0.220548	87.141991	-9.430325	19.947454	4.738308	0.000000	1.596382	0.000000	0.000000	0.000000	0.077308	0.210638	-0.795676	0.000000	0.000000	4.000000	41.000000	1.000000
14776.629354	0.025059	0.543787	0.220548	87.211258	-9.673726	19.675541	4.734163	0.000000	1.608634	0.000000	0.000000	0.000000	0.077308	0.210638	-0.795676	0.000000	0.000000	4.000000	41.000000	1.000000
14776.632688	0.025407	0.544582	0.217799	87.211258	-9.673726	19.675541	4.734163	0.000000	1.608634	0.000000	0.000000	0.000000	0.104274	0.238527	-0.824614	0.000000	0.000000	4.000000	41.000000	1.000000
14776.636021	0.025407	0.544582	0.217799	87.211258	-9.673726	19.675541	4.734163	0.000000	1.608634	0.000000	0.000000	0.000000	0.104274	0.238527	-0.824614	0.000000	0.000000	4.000000	41.000000	1.000000
14776.639354	0.025407	0.544582	0.217799	87.287979	-9.959203	19.353498	4.730269	0.000000	1.620048	0.000000	0.000000	0.000000	0.104274	0.238527	-0.824614	0.000000	0.000000	4.000000	41.000000	1.000000
14776.642688	0.025780	0.545546	0.214979	87.287979	-9.959203	19.353498	4.730269	0.000000	1.620048	0.000000	0.000000	0.000000	0.111944	0.289204	-0.846158	0.000000	0.000000	4.000000	41.000000	1.000000
14776.646021	0.025780	0.545546	0.214979	87.287979	-9.959203	19.353498	4.730269	0.000000	1.620048	0.000000	0.000000	0.000000	0.111944	0.289204	-0.846158	0.000000	0.000000	4.000000	41.000000	1.000000
14776.649354	0.025780	0.545546	0.214979	87.365295	-10.265421	19.008131	4.726260	0.000000	1.631708	0.000000	0.000000	0.000000	0.111944	0.289204	-0.846158	0.000000	0.000000	4.000000	41.000000	1.000000
14776.652688	0.026209	0.546599	0.212061	87.365295	-10.265421	19.008131	4.726260	0.000000	1.631708	0.000000	0.000000	0.000000	0.128689	0.315792	-0.875516	0.000000	0.000000	4.000000	41.000000	1.000000
14776.656021	0.026209	0.546599	0.212061	87.365295	-10.265421	19.008131	4.726260	0.000000	1.631708	0.000000	0.000000	0.000000	0.128689	0.315792	-0.875516	0.000000	0.000000	4.000000	41.000000	1.000000
14776.659354	0.026209	0.546599	0.212061	87.437386	-10.607355	18.630907	4.722271	0.000000	1.643215	0.000000	0.000000	0.000000	0.128689	0.315792	-0.875516	0.000000	0.000000	4.000000	41.000000	1.000000
14776.662688	0.026694	0.547779	0.209071	87.437386	-10.607355	18.630907	4.722271	0.000000	1.643215	0.000000	0.000000	0.000000	0.145442	0.354077	-0.896734	0.000000	0.000000	4.000000	41.000000	1.000000
14776.666021	0.026694	0.547779	0.209071	87.437386	-10.607355	18.630907	4.722271	0.000000	1.643215	0.000000	0.000000	0.000000	0.145442	0.354077	-0.896734	0.000000	0.000000	4.000000	41.000000	1.000000
14776.669354	0.026694	0.547779	0.209071	87.495789	-10.889077	18.297855	4.718368	0.000000	1.654390	0.000000	0.000000	0.000000	0.145442	0.354077	-0.896734	0.000000	0.000000	4.000000	41.000000	1.000000
14776.672688	0.027233	0.549084	0.206010	87.495789	-10.889077	18.297855	4.718368	0.000000	1.654390	0.000000	0.000000	0.000000	0.161872	0.391634	-0.918325	0.000000	0.000000	4.000000	41.000000	1.000000
14776.676021	0.027233	0.549084	0.206010	87.495789	-10.889077	18.297855	4.718368	0.000000	1.654390	0.000000	0.000000	0.000000	0.161872	0.391634	-0.918325	0.000000	0.000000	4.000000	41.000000	1.000000
14776.679354	0.027233	0.549084	0.206010	87.543854	-11.082040	18.060127	4.714541	0.000000	1.665262	0.000000	0.000000	0.000000	0.161872	0.391634	-0.918325	0.000000	0.000000	4.000000	41.000000	1.000000
14776.682688	0.027795	0.550513	0.202877	87.543854	-11.082040	18.060127	4.714541	0.000000	1.665262	0.000000	0.000000	0.000000	0.168563	0.428462	-0.939925	0.000000	0.000000	4.000000	41.000000	1.000000
14776.686021	0.027795	0.550513	0.202877	87.543854	-11.082040	18.060127	4.714541	0.000000	1.665262	0.000000	0.000000	0.000000	0.168563	0.428462	-0.939925	0.000000	0.000000	4.000000	41.000000	1.000000
14776.689354	0.027795	0.550513	0.202877	87.604202	-11.447301	17.642099	4.710556	0.000000	1.676504	0.000000	0.000000	0.000000	0.168563	0.428462	-0.939925	0.000000	0.000000	4.000000	41.000000	1.000000
14776.692688	0.028440	0.552056	0.199634	87.604202	-11.447301	17.642099	4.710556	0.000000	1.676504	0.000000	0.000000	0.000000	0.193305	0.463098	-0.972902	0.000000	0.000000	4.000000	41.000000	1.000000
14776.696021	0.028440	0.552056	0.199634	87.604202	-11.447301	17.642099	4.710556	0.000000	1.676504	0.000000	0.000000	0.000000	0.193305	0.463098	-0.972902	0.000000	0.000000	4.000000	41.000000	1.000000
14776.699354	0.028440	0.552056	0.199634	87.690216	-12.042234	17.016933	4.706746	0.000000	1.687168	0.000000	0.000000	0.000000	0.193305	0.463098	-0.972902	0.000000	0.000000	4.000000	41.000000	1.000000
14776.702688	0.029134	0.553677	0.196286	87.690216	-12.042234	17.016933	4.706746	0.000000	1.687168	0.000000	0.000000	0.000000	0.208260	0.486114	-1.004501	0.000000	0.000000	4.000000	41.000000	1.000000
14776.706021	0.029134	0.553677	0.196286	87.690216	-12.042234	17.016933	4.706746	0.000000	1.687168	0.000000	0.000000	0.000000	0.208260	0.486114	-1.004501	0.000000	0.000000	4.000000	41.000000	1.000000
14776.709354	0.029134	0.553677	0.196286	87.777534	-12.890301	16.180902	4.702883	0.000000	1.697908	0.000000	0.000000	0.000000	0.208260	0.486114	-1.004501	0.000000	0.000000	4.000000	41.000000	1.000000
14776.712688	0.029907	0.555371	0.192829	87.777534	-12.890301	16.180902	4.702883	0.000000	1.697908	0.000000	0.000000	0.000000	0.232045	0.508346	-1.037036	0.000000	0.000000	4.000000	41.000000	1.000000
14776.716021	0.029907	0.555371	0.192829	87.777534	-12.890301	16.180902	4.702883	0.000000	1.697908	0.000000	0.000000	0.000000	0.232045	0.508346	-1.037036	0.000000	0.000000	4.000000	41.000000	1.000000
14776.719354	0.029907	0.555371	0.192829	87.853333	-14.183242	15.009848	4.699178	0.000000	1.708135	0.000000	0.000000	0.000000	0.232045	0.508346	-1.037036	0.000000	0.000000	4.000000	41.000000	1.000000
14776.722688	0.030728	0.557157	0.189278	87.853333	-14.183242	15.009848	4.699178	0.000000	1.708135	0.000000	0.000000	0.000000	0.246233	0.535891	-1.065354	0.000000	0.000000	4.000000	41.000000	1.000000
14776.726021	0.030728	0.557157	0.189278	87.853333	-14.183242	15.009848	4.699178	0.000000	1.708135	0.000000	0.000000	0.000000	0.246233	0.535891	-1.065354	0.000000	0.000000	4.000000	41.000000	1.000000
14776.729354	0.030728	0.557157	0.189278	87.923401	-15.644704	13.970494	4.695423	0.000000	1.718431	0.000000	0.000000	0.000000	0.246233	0.535891	-1.065354	0.000000	0.000000	4.000000	41.000000	1.000000
14776.732688	0.031532	0.559027	0.185599	87.923401	-15.644704	13.970494	4.695423	0.000000	1.718431	0.000000	0.000000	0.000000	0.241153	0.560910	-1.103657	0.000000	0.000000	4.000000	41.000000	1.000000
14776.736021	0.031532	0.559027	0.185599	87.923401	-15.644704	13.970494	4.695423	0.000000	1.718431	0.000000	0.000000	0.000000	0.241153	0.560910	-1.103657	0.000000	0.000000	4.000000	41.000000	1.000000
14776.739354	0.031532	0.559027	0.185599	87.994255	-16.786705	12.939858	4.690981	0.000000	1.730518	0.000000	0.000000	0.000000	0.241153	0.560910	-1.103657	0.000000	0.000000	4.000000	41.000000	1.000000
14776.742688	0.032382	0.560968	0.181842	87.994255	-16.786705	12.939858	4.690981	0.000000	1.730518	0.000000	0.000000	0.000000	0.254903	0.582245	-1.126986	0.000000	0.000000	4.000000	41.000000	1.000000
14776.746021	0.032382	0.560968	0.181842	87.994255	-16.786705	12.939858	4.690981	0.000000	1.730518	0.000000	0.000000	0.000000	0.254903	0.582245	-1.126986	0.000000	0.000000	4.000000	41.000000	1.000000
14776.749354	0.032382	0.560968	0.181842	88.067604	-17.472479	12.182319	4.686479	0.000000	1.742675	0.000000	0.000000	0.000000	0.254903	0.582245	-1.126986	0.000000	0.000000	4.000000	41.000000	1.000000
14776.752688	0.033212	0.562965	0.177940	88.067604	-17.472479	12.182319	4.686479	0.000000	1.742675	0.000000	0.000000	0.000000	0.249020	0.599277	-1.170720	0.000000	0.000000	4.000000	41.000000	1.000000
14776.756021	0.033212	0.562965	0.177940	88.067604	-17.472479	12.182319	4.686479	0.000000	1.742675	0.000000	0.000000	0.000000	0.249020	0.599277	-1.170720	0.000000	0.000000	4.000000	41.000000	1.000000
14776.759354	0.033212	0.562965	0.177940	88.137955	-18.184959	11.414130	4.681119	0.000000	1.757020	0.000000	0.000000	0.000000	0.249020	0.599277	-1.170720	0.000000	0.000000	4.000000	41.000000	1.000000
14776.762688	0.034053	0.564988	0.173929	88.137955	-18.184959	11.414130	4.681119	0.000000	1.757020	0.000000	0.000000	0.000000	0.252540	0.606684	-1.203280	0.000000	0.000000	4.000000	41.000000	1.000000
14776.766021	0.034053	0.564988	0.173929	88.137955	-18.184959	11.414130	4.681119	0.000000	1.757020	0.000000	0.000000	0.000000	0.252540	0.606684	-1.203280	0.000000	0.000000	4.000000	41.000000	1.000000
14776.769354	0.034053	0.564988	0.173929	88.207687	-18.960493	10.670588	4.675224	0.000000	1.772647	0.000000	0.000000	0.000000	0.252540	0.606684	-1.203280	0.000000	0.000000	4.000000	41.000000	1.000000
14776.772688	0.034905	0.567101	0.169796	88.207687	-18.960493	10.670588	4.675224	0.000000	1.772647	0.000000	0.000000	0.000000	0.255511	0.633915	-1.239854	0.000000	0.000000	4.000000	41.000000	1.000000
14776.776021	0.034905	0.567101	0.169796	88.207687	-18.960493	10.670588	4.675224	0.000000	1.772647	0.000000	0.000000	0.000000	0.255511	0.633915	-1.239854	0.000000	0.000000	4.000000	41.000000	1.000000
14776.779354	0.034905	0.567101	0.169796	88.277847	-19.742210	10.281139	4.668673	0.000000	1.789830	0.000000	0.000000	0.000000	0.255511	0.633915	-1.239854	0.000000	0.000000	4.000000	41.000000	1.000000
14776.782688	0.035797	0.569184	0.165577	88.277847	-19.742210	10.281139	4.668673	0.000000	1.789830	0.000000	0.000000	0.000000	0.267626	0.625069	-1.265825	0.000000	0.000000	4.000000	41.000000	1.000000
14776.786021	0.035797	0.569184	0.165577	88.277847	-19.742210	10.281139	4.668673	0.000000	1.789830	0.000000	0.000000	0.000000	0.267626	0.625069	-1.265825	0.000000	0.000000	4.000000	41.000000	1.000000
14776.789354	0.035797	0.569184	0.165577	88.342476	-20.444880	10.897303	4.661811	0.000000	1.807627	0.000000	0.000000	0.000000	0.267626	0.625069	-1.265825	0.000000	0.000000	4.000000	41.000000	1.000000
14776.792688	0.036756	0.571339	0.161250	88.342476	-20.444880	10.897303	4.661811	0.000000	1.807627	0.000000	0.000000	0.000000	0.287715	0.646296	-1.298136	0.000000	0.000000	4.000000	41.000000	1.000000
14776.796021	0.036756	0.571339	0.161250	88.342476	-20.444880	10.897303	4.661811	0.000000	1.807627	0.000000	0.000000	0.000000	0.287715	0.646296	-1.298136	0.000000	0.000000	4.000000	41.000000	1.000000
14776.799354	0.036756	0.571339	0.161250	88.405167	-21.316750	12.147034	4.654782	0.000000	1.825651	0.000000	0.000000	0.000000	0.287715	0.646296	-1.298136	0.000000	0.000000	4.000000	41.000000	1.000000
14776.802688	0.037896	0.573506	0.156797	88.405167	-21.316750	12.147034	4.654782	0.000000	1.825651	0.000000	0.000000	0.000000	0.341861	0.650253	-1.335677	0.000000	0.000000	4.000000	41.000000	1.000000
14776.806021	0.037896	0.573506	0.156797	88.405167	-21.316750	12.147034	4.654782	0.000000	1.825651	0.000000	0.000000	0.000000	0.341861	0.650253	-1.335677	0.000000	0.000000	4.000000	41.000000	1.000000
14776.809354	0.037896	0.573506	0.156797	88.455544	-22.035442	13.139992	4.648643	0.000000	1.841229	0.000000	0.000000	0.000000	0.341861	0.650253	-1.335677	0.000000	0.000000	4.000000	41.000000	1.000000
14776.812688	0.039217	0.575772	0.152312	88.455544	-22.035442	13.139992	4.648643	0.000000	1.841229	0.000000	0.000000	0.000000	0.396252	0.679647	-1.345491	0.000000	0.000000	4.000000	41.000000	1.000000
14776.816021	0.039217	0.575772	0.152312	88.455544	-22.035442	13.139992	4.648643	0.000000	1.841229	0.000000	0.000000	0.000000	0.396252	0.679647	-1.345491	0.000000	0.000000	4.000000	41.000000	1.000000
14776.819354	0.039217	0.575772	0.152312	88.494026	-22.655226	13.597250	4.643871	0.000000	1.853229	0.000000	0.000000	0.000000	0.396252	0.679647	-1.345491	0.000000	0.000000	4.000000	41.000000	1.000000
14776.822688	0.040683	0.578125	0.147759	88.494026	-22.655226	13.597250	4.643871	0.000000	1.853229	0.000000	0.000000	0.000000	0.439904	0.706084	-1.366055	0.000000	0.000000	4.000000	41.000000	1.000000
14776.826021	0.040683	0.578125	0.147759	88.494026	-22.655226	13.597250	4.643871	0.000000	1.853229	0.000000	0.000000	0.000000	0.439904	0.706084	-1.366055	0.000000	0.000000	4.000000	41.000000	1.000000
14776.829354	0.040683	0.578125	0.147759	88.509834	-23.896294	12.901596	4.640069	0.000000	1.862728	0.000000	0.000000	0.000000	0.439904	0.706084	-1.366055	0.000000	0.000000	4.000000	41.000000	1.000000
14776.832688	0.042265	0.580506	0.143186	88.509834	-23.896294	12.901596	4.640069	0.000000	1.862728	0.000000	0.000000	0.000000	0.474723	0.714113	-1.371781	0.000000	0.000000	4.000000	41.000000	1.000000
14776.836021	0.042265	0.580506	0.143186	88.509834	-23.896294	12.901596	4.640069	0.000000	1.862728	0.000000	0.000000	0.000000	0.474723	0.714113	-1.371781	0.000000	0.000000	4.000000	41.000000	1.000000
14776.839354	0.042265	0.580506	0.143186	88.480064	-27.080641	9.709844	4.637228	0.000000	1.869789	0.000000	0.000000	0.000000	0.474723	0.714113	-1.371781	0.000000	0.000000	4.000000	41.000000	1.000000
14776.842688	0.043964	0.582939	0.138645	88.480064	-27.080641	9.709844	4.637228	0.000000	1.869789	0.000000	0.000000	0.000000	0.509679	0.730135	-1.362434	0.000000	0.000000	4.000000	41.000000	1.000000
14776.846021	0.043964	0.582939	0.138645	88.480064	-27.080641	9.709844	4.637228	0.000000	1.869789	0.000000	0.000000	0.000000	0.509679	0.730135	-1.362434	0.000000	0.000000	4.000000	41.000000	1.000000
14776.849354	0.043964	0.582939	0.138645	88.384804	-32.317650	4.143509	4.635694	0.000000	1.873592	0.000000	0.000000	0.000000	0.509679	0.730135	-1.362434	0.000000	0.000000	4.000000	41.000000	1.000000
14776.852688	0.045661	0.585366	0.134099	88.384804	-32.317650	4.143509	4.635694	0.000000	1.873592	0.000000	0.000000	0.000000	0.509105	0.727883	-1.363886	0.000000	0.000000	4.000000	41.000000	1.000000
14776.856021	0.045661	0.585366	0.134099	88.384804	-32.317650	4.143509	4.635694	0.000000	1.873592	0.000000	0.000000	0.000000	0.509105	0.727883	-1.363886	0.000000	0.000000	4.000000	41.000000	1.000000
14776.859354	0.045661	0.585366	0.134099	88.225357	-38.382248	-2.230154	4.634006	0.000000	1.877763	0.000000	0.000000	0.000000	0.509105	0.727883	-1.363886	0.000000	0.000000	4.000000	41.000000	1.000000
14776.862688	0.047419	0.587789	0.129638	88.225357	-38.382248	-2.230154	4.634006	0.000000	1.877763	0.000000	0.000000	0.000000	0.527365	0.726858	-1.338071	0.000000	0.000000	4.000000	41.000000	1.000000
14776.866021	0.047419	0.587789	0.129638	88.225357	-38.382248	-2.230154	4.634006	0.000000	1.877763	0.000000	0.000000	0.000000	0.527365	0.726858	-1.338071	0.000000	0.000000	4.000000	41.000000	1.000000
14776.869354	0.047419	0.587789	0.129638	88.030991	-43.512672	-7.445764	4.633389	0.000000	1.879281	0.000000	0.000000	0.000000	0.527365	0.726858	-1.338071	0.000000	0.000000	4.000000	41.000000	1.000000
14776.872688	0.049285	0.590173	0.125173	88.030991	-43.512672	-7.445764	4.633389	0.000000	1.879281	0.000000	0.000000	0.000000	0.559759	0.715280	-1.339759	0.000000	0.000000	4.000000	41.000000	1.000000
14776.876021	0.049285	0.590173	0.125173	88.030991	-43.512672	-7.445764	4.633389	0.000000	1.879281	0.000000	0.000000	0.000000	0.559759	0.715280	-1.339759	0.000000	0.000000	4.000000	41.000000	1.000000
14776.879354	0.049285	0.590173	0.125173	87.824173	-47.380486	-11.273459	4.634093	0.000000	1.877548	0.000000	0.000000	0.000000	0.559759	0.715280	-1.339759	0.000000	0.000000	4.000000	41.000000	1.000000
14776.882688	0.051177	0.592528	0.120745	87.824173	-47.380486	-11.273459	4.634093	0.000000	1.877548	0.000000	0.000000	0.000000	0.567542	0.706464	-1.328318	0.000000	0.000000	4.000000	41.000000	1.000000
14776.886021	0.051177	0.592528	0.120745	87.824173	-47.380486	-11.273459	4.634093	0.000000	1.877548	0.000000	0.000000	0.000000	0.567542	0.706464	-1.328318	0.000000	0.000000	4.000000	41.000000	1.000000
14776.889354	0.051177	0.592528	0.120745	87.623314	-50.256954	-13.723924	4.635399	0.000000	1.874320	0.000000	0.000000	0.000000	0.567542	0.706464	-1.328318	0.000000	0.000000	4.000000	41.000000	1.000000
14776.892688	0.053148	0.594802	0.116344	87.623314	-50.256954	-13.723924	4.635399	0.000000	1.874320	0.000000	0.000000	0.000000	0.591282	0.682459	-1.320304	0.000000	0.000000	4.000000	41.000000	1.000000
14776.896021	0.053148	0.594802	0.116344	87.623314	-50.256954	-13.723924	4.635399	0.000000	1.874320	0.000000	0.000000	0.000000	0.591282	0.682459	-1.320304	0.000000	0.000000	4.000000	41.000000	1.000000
14776.899354	0.053148	0.594802	0.116344	87.414413	-52.637852	-15.706934	4.638046	0.000000	1.867760	0.000000	0.000000	0.000000	0.591282	0.682459	-1.320304	0.000000	0.000000	4.000000	41.000000	1.000000
14776.902688	0.055219	0.597021	0.111923	87.414413	-52.637852	-15.706934	4.638046	0.000000	1.867760	0.000000	0.000000	0.000000	0.621271	0.665696	-1.326272	0.000000	0.000000	4.000000	41.000000	1.000000
14776.906021	0.055219	0.597021	0.111923	87.414413	-52.637852	-15.706934	4.638046	0.000000	1.867760	0.000000	0.000000	0.000000	0.621271	0.665696	-1.326272	0.000000	0.000000	4.000000	41.000000	1.000000
14776.909354	0.055219	0.597021	0.111923	87.191048	-54.635738	-17.789913	4.642211	0.000000	1.857384	0.000000	0.000000	0.000000	0.621271	0.665696	-1.326272	0.000000	0.000000	4.000000	41.000000	1.000000
14776.912688	0.057312	0.599183	0.107549	87.191048	-54.635738	-17.789913	4.642211	0.000000	1.857384	0.000000	0.000000	0.000000	0.628017	0.648603	-1.312088	0.000000	0.000000	4.000000	41.000000	1.000000
14776.916021	0.057312	0.599183	0.107549	87.191048	-54.635738	-17.789913	4.642211	0.000000	1.857384	0.000000	0.000000	0.000000	0.628017	0.648603	-1.312088	0.000000	0.000000	4.000000	41.000000	1.000000
14776.919354	0.057312	0.599183	0.107549	86.968620	-56.238636	-19.620029	4.647312	0.000000	1.844584	0.000000	0.000000	0.000000	0.628017	0.648603	-1.312088	0.000000	0.000000	4.000000	41.000000	1.000000
14776.922688	0.059371	0.601281	0.103192	86.968620	-56.238636	-19.620029	4.647312	0.000000	1.844584	0.000000	0.000000	0.000000	0.617526	0.629197	-1.307049	0.000000	0.000000	4.000000	41.000000	1.000000
14776.926021	0.059371	0.601281	0.103192	86.968620	-56.238636	-19.620029	4.647312	0.000000	1.844584	0.000000	0.000000	0.000000	0.617526	0.629197	-1.307049	0.000000	0.000000	4.000000	41.000000	1.000000
14776.929354	0.059371	0.601281	0.103192	86.763176	-57.410126	-20.784100	4.652382	0.000000	1.831758	0.000000	0.000000	0.000000	0.617526	0.629197	-1.307049	0.000000	0.000000	4.000000	41.000000	1.000000
14776.932688	0.061456	0.603304	0.098930	86.763176	-57.410126	-20.784100	4.652382	0.000000	1.831758	0.000000	0.000000	0.000000	0.625723	0.606852	-1.278659	0.000000	0.000000	4.000000	41.000000	1.000000
14776.936021	0.061456	0.603304	0.098930	86.763176	-57.410126	-20.784100	4.652382	0.000000	1.831758	0.000000	0.000000	0.000000	0.625723	0.606852	-1.278659	0.000000	0.000000	4.000000	41.000000	1.000000
14776.939354	0.061456	0.603304	0.098930	86.567833	-58.096676	-21.249796	4.658896	0.000000	1.815127	0.000000	0.000000	0.000000	0.625723	0.606852	-1.278659	0.000000	0.000000	4.000000	41.000000	1.000000
14776.942688	0.063598	0.605275	0.094776	86.567833	-58.096676	-21.249796	4.658896	0.000000	1.815127	0.000000	0.000000	0.000000	0.642421	0.591516	-1.246363	0.000000	0.000000	4.000000	41.000000	1.000000
14776.946021	0.063598	0.605275	0.094776	86.567833	-58.096676	-21.249796	4.658896	0.000000	1.815127	0.000000	0.000000	0.000000	0.642421	0.591516	-1.246363	0.000000	0.000000	4.000000	41.000000	1.000000
14776.949354	0.063598	0.605275	0.094776	86.391853	-58.465969	-21.587425	4.667552	0.000000	1.792753	0.000000	0.000000	0.000000	0.642421	0.591516	-1.246363	0.000000	0.000000	4.000000	41.000000	1.000000
14776.952688	0.065800	0.607179	0.090775	86.391853	-58.465969	-21.587425	4.667552	0.000000	1.792753	0.000000	0.000000	0.000000	0.660798	0.571142	-1.200143	0.000000	0.000000	4.000000	41.000000	1.000000
14776.956021	0.065800	0.607179	0.090775	86.391853	-58.465969	-21.587425	4.667552	0.000000	1.792753	0.000000	0.000000	0.000000	0.660798	0.571142	-1.200143	0.000000	0.000000	4.000000	41.000000	1.000000
14776.959354	0.065800	0.607179	0.090775	86.232254	-58.515945	-21.320637	4.538762	0.000000	1.709980	0.000000	0.000000	0.000000	0.660798	0.571142	-1.200143	0.000000	0.000000	4.000000	41.000000	1.000000
14776.962688	0.068097	0.609000	0.086972	86.232254	-58.515945	-21.320637	4.538762	0.000000	1.709980	0.000000	0.000000	0.000000	0.688939	0.546196	-1.140834	0.000000	0.000000	4.000000	41.000000	1.000000
14776.966021	0.068097	0.609000	0.086972	86.232254	-58.515945	-21.320637	4.538762	0.000000	1.709980	0.000000	0.000000	0.000000	0.688939	0.546196	-1.140834	0.000000	0.000000	4.000000	41.000000	1.000000
14776.969354	0.068097	0.609000	0.086972	86.062637	-58.539093	-20.573738	4.348623	0.000000	1.595157	0.000000	0.000000	0.000000	0.688939	0.546196	-1.140834	0.000000	0.000000	4.000000	41.000000	1.000000
14776.972688	0.070404	0.610742	0.083318	86.062637	-58.539093	-20.573738	4.348623	0.000000	1.595157	0.000000	0.000000	0.000000	0.692045	0.522574	-1.096290	0.000000	0.000000	4.000000	41.000000	1.000000
14776.976021	0.070404	0.610742	0.083318	86.062637	-58.539093	-20.573738	4.348623	0.000000	1.595157	0.000000	0.000000	0.000000	0.692045	0.522574	-1.096290	0.000000	0.000000	4.000000	41.000000	1.000000
14776.979354	0.070404	0.610742	0.083318	85.864922	-58.670723	-20.082178	4.165908	0.000000	1.479816	0.000000	0.000000	0.000000	0.692045	0.522574	-1.096290	0.000000	0.000000	4.000000	41.000000	1.000000
14776.982688	0.072677	0.612420	0.079858	85.864922	-58.670723	-20.082178	4.165908	0.000000	1.479816	0.000000	0.000000	0.000000	0.682019	0.503383	-1.037981	0.000000	0.000000	4.000000	41.000000	1.000000
14776.986021	0.072677	0.612420	0.079858	85.864922	-58.670723	-20.082178	4.165908	0.000000	1.479816	0.000000	0.000000	0.000000	0.682019	0.503383	-1.037981	0.000000	0.000000	4.000000	41.000000	1.000000
14776.989354	0.072677	0.612420	0.079858	85.634079	-58.922562	-20.210251	3.992911	0.000000	1.366146	0.000000	0.000000	0.000000	0.682019	0.503383	-1.037981	0.000000	0.000000	4.000000	41.000000	1.000000
14776.992688	0.074858	0.613996	0.076512	85.634079	-58.922562	-20.210251	3.992911	0.000000	1.366146	0.000000	0.000000	0.000000	0.654138	0.472800	-1.003772	0.000000	0.000000	4.000000	41.000000	1.000000
14776.996021	0.074858	0.613996	0.076512	85.634079	-58.922562	-20.210251	3.992911	0.000000	1.366146	0.000000	0.000000	0.000000	0.654138	0.472800	-1.003772	0.000000	0.000000	4.000000	41.000000	1.000000
14776.999354	0.074858	0.613996	0.076512	85.412514	-59.130020	-20.283937	3.825616	0.000000	1.257123	0.000000	0.000000	0.000000	0.654138	0.472800	-1.003772	0.000000	0.000000	4.000000	41.000000	1.000000
14777.002688	0.076873	0.615473	0.073294	85.412514	-59.130020	-20.283937	3.825616	0.000000	1.257123	0.000000	0.000000	0.000000	0.604569	0.443150	-0.965554	0.000000	0.000000	4.000000	41.000000	1.000000
14777.006021	0.076873	0.615473	0.073294	85.412514	-59.130020	-20.283937	3.825616	0.000000	1.257123	0.000000	0.000000	0.000000	0.604569	0.443150	-0.965554	0.000000	0.000000	4.000000	41.000000	1.000000
14777.009354	0.076873	0.615473	0.073294	85.246346	-59.142513	-19.728241	3.664690	0.000000	1.156362	0.000000	0.000000	0.000000	0.604569	0.443150	-0.965554	0.000000	0.000000	4.000000	41.000000	1.000000
14777.012688	0.078718	0.616852	0.070145	85.246346	-59.142513	-19.728241	3.664690	0.000000	1.156362	0.000000	0.000000	0.000000	0.553628	0.413631	-0.944606	0.000000	0.000000	4.000000	41.000000	1.000000
14777.016021	0.078718	0.616852	0.070145	85.246346	-59.142513	-19.728241	3.664690	0.000000	1.156362	0.000000	0.000000	0.000000	0.553628	0.413631	-0.944606	0.000000	0.000000	4.000000	41.000000	1.000000
14777.019354	0.078718	0.616852	0.070145	85.174232	-58.773956	-18.953270	3.507255	0.000000	1.064090	0.000000	0.000000	0.000000	0.553628	0.413631	-0.944606	0.000000	0.000000	4.000000	41.000000	1.000000
14777.022688	0.080430	0.618166	0.067117	85.174232	-58.773956	-18.953270	3.507255	0.000000	1.064090	0.000000	0.000000	0.000000	0.513604	0.394225	-0.908415	0.000000	0.000000	4.000000	41.000000	1.000000
14777.026021	0.080430	0.618166	0.067117	85.174232	-58.773956	-18.953270	3.507255	0.000000	1.064090	0.000000	0.000000	0.000000	0.513604	0.394225	-0.908415	0.000000	0.000000	4.000000	41.000000	1.000000
14777.029354	0.080430	0.618166	0.067117	85.202370	-58.004105	-18.167023	3.355853	0.000000	0.978490	0.000000	0.000000	0.000000	0.513604	0.394225	-0.908415	0.000000	0.000000	4.000000	41.000000	1.000000
14777.032688	0.082009	0.619426	0.064189	85.202370	-58.004105	-18.167023	3.355853	0.000000	0.978490	0.000000	0.000000	0.000000	0.473569	0.378070	-0.878526	0.000000	0.000000	4.000000	41.000000	1.000000
14777.036021	0.082009	0.619426	0.064189	85.202370	-58.004105	-18.167023	3.355853	0.000000	0.978490	0.000000	0.000000	0.000000	0.473569	0.378070	-0.878526	0.000000	0.000000	4.000000	41.000000	1.000000
14777.039354	0.082009	0.619426	0.064189	85.319138	-56.870857	-16.906816	3.209432	0.000000	0.899561	0.000000	0.000000	0.000000	0.473569	0.378070	-0.878526	0.000000	0.000000	4.000000	41.000000	1.000000
14777.042688	0.083479	0.620614	0.061343	85.319138	-56.870857	-16.906816	3.209432	0.000000	0.899561	0.000000	0.000000	0.000000	0.441177	0.356400	-0.853583	0.000000	0.000000	4.000000	41.000000	1.000000
14777.046021	0.083479	0.620614	0.061343	85.319138	-56.870857	-16.906816	3.209432	0.000000	0.899561	0.000000	0.000000	0.000000	0.441177	0.356400	-0.853583	0.000000	0.000000	4.000000	41.000000	1.000000
14777.049354	0.083479	0.620614	0.061343	85.515854	-55.325588	-14.797159	3.067168	0.000000	0.826032	0.000000	0.000000	0.000000	0.441177	0.356400	-0.853583	0.000000	0.000000	4.000000	41.000000	1.000000
14777.052688	0.084848	0.621723	0.058606	85.515854	-55.325588	-14.797159	3.067168	0.000000	0.826032	0.000000	0.000000	0.000000	0.410686	0.332727	-0.821181	0.000000	0.000000	4.000000	41.000000	1.000000
14777.056021	0.084848	0.621723	0.058606	85.515854	-55.325588	-14.797159	3.067168	0.000000	0.826032	0.000000	0.000000	0.000000	0.410686	0.332727	-0.821181	0.000000	0.000000	4.000000	41.000000	1.000000
14777.059354	0.084848	0.621723	0.058606	85.741219	-53.514156	-12.468255	2.930305	0.000000	0.757584	0.000000	0.000000	0.000000	0.410686	0.332727	-0.821181	0.000000	0.000000	4.000000	41.000000	1.000000
14777.062688	0.086143	0.622755	0.055974	85.741219	-53.514156	-12.468255	2.930305	0.000000	0.757584	0.000000	0.000000	0.000000	0.388304	0.309712	-0.789533	0.000000	0.000000	4.000000	41.000000	1.000000
14777.066021	0.086143	0.622755	0.055974	85.741219	-53.514156	-12.468255	2.930305	0.000000	0.757584	0.000000	0.000000	0.000000	0.388304	0.309712	-0.789533	0.000000	0.000000	4.000000	41.000000	1.000000
14777.069354	0.086143	0.622755	0.055974	85.977226	-51.418690	-9.768375	2.798716	0.000000	0.692867	0.000000	0.000000	0.000000	0.388304	0.309712	-0.789533	0.000000	0.000000	4.000000	41.000000	1.000000
14777.072688	0.087315	0.623741	0.053449	85.977226	-51.418690	-9.768375	2.798716	0.000000	0.692867	0.000000	0.000000	0.000000	0.351582	0.295759	-0.757701	0.000000	0.000000	4.000000	41.000000	1.000000
14777.076021	0.087315	0.623741	0.053449	85.977226	-51.418690	-9.768375	2.798716	0.000000	0.692867	0.000000	0.000000	0.000000	0.351582	0.295759	-0.757701	0.000000	0.000000	4.000000	41.000000	1.000000
14777.079354	0.087315	0.623741	0.053449	86.220581	-49.088436	-6.628649	2.672432	0.000000	0.634270	0.000000	0.000000	0.000000	0.351582	0.295759	-0.757701	0.000000	0.000000	4.000000	41.000000	1.000000
14777.082688	0.088390	0.624634	0.051021	86.220581	-49.088436	-6.628649	2.672432	0.000000	0.634270	0.000000	0.000000	0.000000	0.322632	0.267737	-0.728315	0.000000	0.000000	4.000000	41.000000	1.000000
14777.086021	0.088390	0.624634	0.051021	86.220581	-49.088436	-6.628649	2.672432	0.000000	0.634270	0.000000	0.000000	0.000000	0.322632	0.267737	-0.728315	0.000000	0.000000	4.000000	41.000000	1.000000
14777.089354	0.088390	0.624634	0.051021	86.465431	-46.498047	-3.014587	2.551047	0.000000	0.580498	0.000000	0.000000	0.000000	0.322632	0.267737	-0.728315	0.000000	0.000000	4.000000	41.000000	1.000000
14777.092688	0.089336	0.625430	0.048636	86.465431	-46.498047	-3.014587	2.551047	0.000000	0.580498	0.000000	0.000000	0.000000	0.283907	0.238842	-0.715600	0.000000	0.000000	4.000000	41.000000	1.000000
14777.096021	0.089336	0.625430	0.048636	86.465431	-46.498047	-3.014587	2.551047	0.000000	0.580498	0.000000	0.000000	0.000000	0.283907	0.238842	-0.715600	0.000000	0.000000	4.000000	41.000000	1.000000
14777.099354	0.089336	0.625430	0.048636	86.709129	-43.597439	0.843331	2.431780	0.000000	0.533180	0.000000	0.000000	0.000000	0.283907	0.238842	-0.715600	0.000000	0.000000	4.000000	41.000000	1.000000
14777.102688	0.090209	0.626171	0.046314	86.709129	-43.597439	0.843331	2.431780	0.000000	0.533180	0.000000	0.000000	0.000000	0.261649	0.222437	-0.696522	0.000000	0.000000	4.000000	41.000000	1.000000
14777.106021	0.090209	0.626171	0.046314	86.709129	-43.597439	0.843331	2.431780	0.000000	0.533180	0.000000	0.000000	0.000000	0.261649	0.222437	-0.696522	0.000000	0.000000	4.000000	41.000000	1.000000
14777.109354	0.090209	0.626171	0.046314	86.949501	-40.232376	4.781483	2.315693	0.000000	0.489572	0.000000	0.000000	0.000000	0.261649	0.222437	-0.696522	0.000000	0.000000	4.000000	41.000000	1.000000
14777.112688	0.091032	0.626859	0.044052	86.949501	-40.232376	4.781483	2.315693	0.000000	0.489572	0.000000	0.000000	0.000000	0.246963	0.206334	-0.678518	0.000000	0.000000	4.000000	41.000000	1.000000
14777.116021	0.091032	0.626859	0.044052	86.949501	-40.232376	4.781483	2.315693	0.000000	0.489572	0.000000	0.000000	0.000000	0.246963	0.206334	-0.678518	0.000000	0.000000	4.000000	41.000000	1.000000
14777.119354	0.091032	0.626859	0.044052	87.189026	-36.282700	8.938798	2.202607	0.000000	0.448412	0.000000	0.000000	0.000000	0.246963	0.206334	-0.678518	0.000000	0.000000	4.000000	41.000000	1.000000
14777.122688	0.091871	0.627481	0.041800	87.189026	-36.282700	8.938798	2.202607	0.000000	0.448412	0.000000	0.000000	0.000000	0.251841	0.186695	-0.675594	0.000000	0.000000	4.000000	41.000000	1.000000
14777.126021	0.091871	0.627481	0.041800	87.189026	-36.282700	8.938798	2.202607	0.000000	0.448412	0.000000	0.000000	0.000000	0.251841	0.186695	-0.675594	0.000000	0.000000	4.000000	41.000000	1.000000
14777.129354	0.091871	0.627481	0.041800	87.415176	-31.674637	13.682589	2.090008	0.000000	0.406438	0.000000	0.000000	0.000000	0.251841	0.186695	-0.675594	0.000000	0.000000	4.000000	41.000000	1.000000
14777.132688	0.092678	0.628066	0.039558	87.415176	-31.674637	13.682589	2.090008	0.000000	0.406438	0.000000	0.000000	0.000000	0.242003	0.175520	-0.672739	0.000000	0.000000	4.000000	41.000000	1.000000
14777.136021	0.092678	0.628066	0.039558	87.415176	-31.674637	13.682589	2.090008	0.000000	0.406438	0.000000	0.000000	0.000000	0.242003	0.175520	-0.672739	0.000000	0.000000	4.000000	41.000000	1.000000
14777.139354	0.092678	0.628066	0.039558	87.610504	-26.582634	19.069595	1.977884	0.000000	0.366104	0.000000	0.000000	0.000000	0.242003	0.175520	-0.672739	0.000000	0.000000	4.000000	41.000000	1.000000
14777.142688	0.093438	0.628600	0.037376	87.610504	-26.582634	19.069595	1.977884	0.000000	0.366104	0.000000	0.000000	0.000000	0.227906	0.160104	-0.654368	0.000000	0.000000	4.000000	41.000000	1.000000
14777.146021	0.093438	0.628600	0.037376	87.610504	-26.582634	19.069595	1.977884	0.000000	0.366104	0.000000	0.000000	0.000000	0.227906	0.160104	-0.654368	0.000000	0.000000	4.000000	41.000000	1.000000
14777.149354	0.093438	0.628600	0.037376	87.768135	-21.577026	24.439650	1.868823	0.000000	0.328120	0.000000	0.000000	0.000000	0.227906	0.160104	-0.654368	0.000000	0.000000	4.000000	41.000000	1.000000
14777.152688	0.094107	0.629104	0.035280	87.768135	-21.577026	24.439650	1.868823	0.000000	0.328120	0.000000	0.000000	0.000000	0.200918	0.151111	-0.628879	0.000000	0.000000	4.000000	41.000000	1.000000
14777.156021	0.094107	0.629104	0.035280	87.768135	-21.577026	24.439650	1.868823	0.000000	0.328120	0.000000	0.000000	0.000000	0.200918	0.151111	-0.628879	0.000000	0.000000	4.000000	41.000000	1.000000
14777.159354	0.094107	0.629104	0.035280	87.881233	-16.979158	29.220213	1.764010	0.000000	0.294634	0.000000	0.000000	0.000000	0.200918	0.151111	-0.628879	0.000000	0.000000	4.000000	41.000000	1.000000
14777.162688	0.094708	0.629585	0.033241	87.881233	-16.979158	29.220213	1.764010	0.000000	0.294634	0.000000	0.000000	0.000000	0.180052	0.144447	-0.611610	0.000000	0.000000	4.000000	41.000000	1.000000
14777.166021	0.094708	0.629585	0.033241	87.881233	-16.979158	29.220213	1.764010	0.000000	0.294634	0.000000	0.000000	0.000000	0.180052	0.144447	-0.611610	0.000000	0.000000	4.000000	41.000000	1.000000
14777.169354	0.094708	0.629585	0.033241	87.955505	-13.254900	32.967411	1.662075	0.000000	0.264625	0.000000	0.000000	0.000000	0.180052	0.144447	-0.611610	0.000000	0.000000	4.000000	41.000000	1.000000
14777.172688	0.095272	0.630032	0.031303	87.955505	-13.254900	32.967411	1.662075	0.000000	0.264625	0.000000	0.000000	0.000000	0.169251	0.133869	-0.581429	0.000000	0.000000	4.000000	41.000000	1.000000
14777.176021	0.095272	0.630032	0.031303	87.955505	-13.254900	32.967411	1.662075	0.000000	0.264625	0.000000	0.000000	0.000000	0.169251	0.133869	-0.581429	0.000000	0.000000	4.000000	41.000000	1.000000
14777.179354	0.095272	0.630032	0.031303	87.997971	-10.160254	36.081631	1.565170	0.000000	0.236416	0.000000	0.000000	0.000000	0.169251	0.133869	-0.581429	0.000000	0.000000	4.000000	41.000000	1.000000
14777.182688	0.095758	0.630464	0.029490	87.997971	-10.160254	36.081631	1.565170	0.000000	0.236416	0.000000	0.000000	0.000000	0.145772	0.129685	-0.544104	0.000000	0.000000	4.000000	41.000000	1.000000
14777.186021	0.095758	0.630464	0.029490	87.997971	-10.160254	36.081631	1.565170	0.000000	0.236416	0.000000	0.000000	0.000000	0.145772	0.129685	-0.544104	0.000000	0.000000	4.000000	41.000000	1.000000
14777.189354	0.095758	0.630464	0.029490	88.006393	-7.182487	39.122250	1.474486	0.000000	0.212121	0.000000	0.000000	0.000000	0.145772	0.129685	-0.544104	0.000000	0.000000	4.000000	41.000000	1.000000
14777.192688	0.096231	0.630890	0.027764	88.006393	-7.182487	39.122250	1.474486	0.000000	0.212121	0.000000	0.000000	0.000000	0.142102	0.127835	-0.517811	0.000000	0.000000	4.000000	41.000000	1.000000
14777.196021	0.096231	0.630890	0.027764	88.006393	-7.182487	39.122250	1.474486	0.000000	0.212121	0.000000	0.000000	0.000000	0.142102	0.127835	-0.517811	0.000000	0.000000	4.000000	41.000000	1.000000
14777.199354	0.096231	0.630890	0.027764	87.988503	-3.584576	42.765232	1.388184	0.000000	0.188437	0.000000	0.000000	0.000000	0.142102	0.127835	-0.517811	0.000000	0.000000	4.000000	41.000000	1.000000
14777.202688	0.096657	0.631298	0.026182	87.988503	-3.584576	42.765232	1.388184	0.000000	0.188437	0.000000	0.000000	0.000000	0.127705	0.122261	-0.474525	0.000000	0.000000	4.000000	41.000000	1.000000
14777.206021	0.096657	0.631298	0.026182	87.988503	-3.584576	42.765232	1.388184	0.000000	0.188437	0.000000	0.000000	0.000000	0.127705	0.122261	-0.474525	0.000000	0.000000	4.000000	41.000000	1.000000
14777.209354	0.096657	0.631298	0.026182	87.961060	1.039133	47.495060	1.309097	0.000000	0.167153	0.000000	0.000000	0.000000	0.127705	0.122261	-0.474525	0.000000	0.000000	4.000000	41.000000	1.000000
14777.212688	0.097054	0.631694	0.024717	87.961060	1.039133	47.495060	1.309097	0.000000	0.167153	0.000000	0.000000	0.000000	0.119141	0.119024	-0.439584	0.000000	0.000000	4.000000	41.000000	1.000000
14777.216021	0.097054	0.631694	0.024717	87.961060	1.039133	47.495060	1.309097	0.000000	0.167153	0.000000	0.000000	0.000000	0.119141	0.119024	-0.439584	0.000000	0.000000	4.000000	41.000000	1.000000
14777.219354	0.097054	0.631694	0.024717	87.924721	6.764272	53.374561	1.235833	0.000000	0.147296	0.000000	0.000000	0.000000	0.119141	0.119024	-0.439584	0.000000	0.000000	4.000000	41.000000	1.000000
14777.222688	0.097400	0.632034	0.023368	87.924721	6.764272	53.374561	1.235833	0.000000	0.147296	0.000000	0.000000	0.000000	0.103706	0.101886	-0.404642	0.000000	0.000000	4.000000	41.000000	1.000000
14777.226021	0.097400	0.632034	0.023368	87.924721	6.764272	53.374561	1.235833	0.000000	0.147296	0.000000	0.000000	0.000000	0.103706	0.101886	-0.404642	0.000000	0.000000	4.000000	41.000000	1.000000
14777.229354	0.097400	0.632034	0.023368	87.879662	12.629384	59.410706	1.168392	0.000000	0.130012	0.000000	0.000000	0.000000	0.103706	0.101886	-0.404642	0.000000	0.000000	4.000000	41.000000	1.000000
14777.232688	0.097742	0.632365	0.022131	87.879662	12.629384	59.410706	1.168392	0.000000	0.130012	0.000000	0.000000	0.000000	0.102533	0.099204	-0.370908	0.000000	0.000000	4.000000	41.000000	1.000000
14777.236021	0.097742	0.632365	0.022131	87.879662	12.629384	59.410706	1.168392	0.000000	0.130012	0.000000	0.000000	0.000000	0.102533	0.099204	-0.370908	0.000000	0.000000	4.000000	41.000000	1.000000
14777.239354	0.097742	0.632365	0.022131	87.829933	18.480518	65.397499	1.106574	0.000000	0.112924	0.000000	0.000000	0.000000	0.102533	0.099204	-0.370908	0.000000	0.000000	4.000000	41.000000	1.000000
14777.242688	0.098053	0.632620	0.020993	87.829933	18.480518	65.397499	1.106574	0.000000	0.112924	0.000000	0.000000	0.000000	0.093547	0.076536	-0.341467	0.000000	0.000000	4.000000	41.000000	1.000000
14777.246021	0.098053	0.632620	0.020993	87.829933	18.480518	65.397499	1.106574	0.000000	0.112924	0.000000	0.000000	0.000000	0.093547	0.076536	-0.341467	0.000000	0.000000	4.000000	41.000000	1.000000
14777.249354	0.098053	0.632620	0.020993	87.786804	23.874956	70.911659	1.049663	0.000000	0.097332	0.000000	0.000000	0.000000	0.093547	0.076536	-0.341467	0.000000	0.000000	4.000000	41.000000	1.000000
14777.252688	0.098302	0.632840	0.019901	87.786804	23.874956	70.911659	1.049663	0.000000	0.097332	0.000000	0.000000	0.000000	0.074460	0.065940	-0.327568	0.000000	0.000000	4.000000	41.000000	1.000000
14777.256021	0.098302	0.632840	0.019901	87.786804	23.874956	70.911659	1.049663	0.000000	0.097332	0.000000	0.000000	0.000000	0.074460	0.065940	-0.327568	0.000000	0.000000	4.000000	41.000000	1.000000
14777.259354	0.098302	0.632840	0.019901	87.753189	28.409117	75.542114	0.995068	0.000000	0.084922	0.000000	0.000000	0.000000	0.074460	0.065940	-0.327568	0.000000	0.000000	4.000000	41.000000	1.000000
14777.262688	0.098489	0.632998	0.018865	87.753189	28.409117	75.542114	0.995068	0.000000	0.084922	0.000000	0.000000	0.000000	0.056129	0.047454	-0.310796	0.000000	0.000000	4.000000	41.000000	1.000000
14777.266021	0.098489	0.632998	0.018865	87.753189	28.409117	75.542114	0.995068	0.000000	0.084922	0.000000	0.000000	0.000000	0.056129	0.047454	-0.310796	0.000000	0.000000	4.000000	41.000000	1.000000
14777.269354	0.098489	0.632998	0.018865	87.723679	32.065220	79.272301	0.943269	0.000000	0.075568	0.000000	0.000000	0.000000	0.056129	0.047454	-0.310796	0.000000	0.000000	4.000000	41.000000	1.000000
14777.272688	0.098638	0.633095	0.017881	87.723679	32.065220	79.272301	0.943269	0.000000	0.075568	0.000000	0.000000	0.000000	0.044734	0.029111	-0.295383	0.000000	0.000000	4.000000	41.000000	1.000000
14777.276021	0.098638	0.633095	0.017881	87.723679	32.065220	79.272301	0.943269	0.000000	0.075568	0.000000	0.000000	0.000000	0.044734	0.029111	-0.295383	0.000000	0.000000	4.000000	41.000000	1.000000
14777.279354	0.098638	0.633095	0.017881	87.696411	35.180641	82.446915	0.894038	0.000000	0.068112	0.000000	0.000000	0.000000	0.044734	0.029111	-0.295383	0.000000	0.000000	4.000000	41.000000	1.000000
14777.282688	0.098638	0.633095	0.017881	87.696411	35.180641	82.446915	0.894038	0.000000	0.068112	0.000000	0.000000	0.000000	0.044734	0.029111	-0.295383	0.000000	0.000000	4.000000	41.000000	1.000000
14777.286021	0.098744	0.633137	0.016924	87.696411	35.180641	82.446915	0.894038	0.000000	0.068112	0.000000	0.000000	0.000000	0.031972	0.012762	-0.287048	0.000000	0.000000	4.000000	41.000000	1.000000
14777.289354	0.098744	0.633137	0.016924	87.685730	37.583035	84.891724	0.894038	0.000000	0.068112	0.000000	0.000000	0.000000	0.031972	0.012762	-0.287048	0.000000	0.000000	4.000000	41.000000	1.000000
14777.292688	0.098781	0.633132	0.015976	87.685730	37.583035	84.891724	0.894038	0.000000	0.068112	0.000000	0.000000	0.000000	0.011082	-0.001653	-0.284405	0.000000	0.000000	4.000000	41.000000	1.000000
14777.296021	0.098781	0.633132	0.015976	87.685730	37.583035	84.891724	0.894038	0.000000	0.068112	0.000000	0.000000	0.000000	0.011082	-0.001653	-0.284405	0.000000	0.000000	4.000000	41.000000	1.000000
14777.299354	0.098781	0.633132	0.015976	87.689117	39.626179	86.967659	0.798796	0.000000	0.060936	0.000000	0.000000	0.000000	0.011082	-0.001653	-0.284405	0.000000	0.000000	4.000000	41.000000	1.000000
14777.302688	0.098781	0.633132	0.015976	87.689117	39.626179	86.967659	0.798796	0.000000	0.060936	0.000000	0.000000	0.000000	0.011082	-0.001653	-0.284405	0.000000	0.000000	4.000000	41.000000	1.000000
14777.306021	0.098778	0.633046	0.015065	87.689117	39.626179	86.967659	0.798796	0.000000	0.060936	0.000000	0.000000	0.000000	-0.000888	-0.025771	-0.273238	0.000000	0.000000	4.000000	41.000000	1.000000
14777.309354	0.098778	0.633046	0.015065	87.698288	41.322830	88.690086	0.798796	0.000000	0.060936	0.000000	0.000000	0.000000	-0.000888	-0.025771	-0.273238	0.000000	0.000000	4.000000	41.000000	1.000000
14777.312688	0.098739	0.632900	0.014206	87.698288	41.322830	88.690086	0.798796	0.000000	0.060936	0.000000	0.000000	0.000000	-0.011875	-0.043656	-0.257789	0.000000	0.000000	4.000000	41.000000	1.000000
14777.316021	0.098739	0.632900	0.014206	87.698288	41.322830	88.690086	0.798796	0.000000	0.060936	0.000000	0.000000	0.000000	-0.011875	-0.043656	-0.257789	0.000000	0.000000	4.000000	41.000000	1.000000
14777.319354	0.098739	0.632900	0.014206	87.707230	43.048157	90.444061	0.710292	0.000000	0.063064	0.000000	0.000000	0.000000	-0.011875	-0.043656	-0.257789	0.000000	0.000000	4.000000	41.000000	1.000000
14777.322688	0.098739	0.632900	0.014206	87.707230	43.048157	90.444061	0.710292	0.000000	0.063064	0.000000	0.000000	0.000000	-0.011875	-0.043656	-0.257789	0.000000	0.000000	4.000000	41.000000	1.000000
14777.326021	0.098688	0.632716	0.013408	87.707230	43.048157	90.444061	0.710292	0.000000	0.063064	0.000000	0.000000	0.000000	-0.015174	-0.055379	-0.239456	0.000000	0.000000	4.000000	41.000000	1.000000
14777.329354	0.098688	0.632716	0.013408	87.703568	44.932671	92.368568	0.710292	0.000000	0.063064	0.000000	0.000000	0.000000	-0.015174	-0.055379	-0.239456	0.000000	0.000000	4.000000	41.000000	1.000000
14777.332688	0.098619	0.632478	0.012632	87.703568	44.932671	92.368568	0.710292	0.000000	0.063064	0.000000	0.000000	0.000000	-0.020826	-0.071265	-0.232546	0.000000	0.000000	4.000000	41.000000	1.000000
14777.336021	0.098619	0.632478	0.012632	87.703568	44.932671	92.368568	0.710292	0.000000	0.063064	0.000000	0.000000	0.000000	-0.020826	-0.071265	-0.232546	0.000000	0.000000	4.000000	41.000000	1.000000
14777.339354	0.098619	0.632478	0.012632	87.682182	46.476170	93.953835	0.631625	0.000000	0.069063	0.000000	0.000000	0.000000	-0.020826	-0.071265	-0.232546	0.000000	0.000000	4.000000	41.000000	1.000000
14777.342688	0.098619	0.632478	0.012632	87.682182	46.476170	93.953835	0.631625	0.000000	0.069063	0.000000	0.000000	0.000000	-0.020826	-0.071265	-0.232546	0.000000	0.000000	4.000000	41.000000	1.000000
14777.346021	0.098544	0.632196	0.011942	87.682182	46.476170	93.953835	0.631625	0.000000	0.069063	0.000000	0.000000	0.000000	-0.022546	-0.084620	-0.207112	0.000000	0.000000	4.000000	41.000000	1.000000
14777.349354	0.098544	0.632196	0.011942	87.652641	47.477112	94.987106	0.631625	0.000000	0.069063	0.000000	0.000000	0.000000	-0.022546	-0.084620	-0.207112	0.000000	0.000000	4.000000	41.000000	1.000000
14777.352688	0.098463	0.631870	0.011337	87.652641	47.477112	94.987106	0.631625	0.000000	0.069063	0.000000	0.000000	0.000000	-0.024229	-0.097839	-0.181681	0.000000	0.000000	4.000000	41.000000	1.000000
14777.356021	0.098463	0.631870	0.011337	87.652641	47.477112	94.987106	0.631625	0.000000	0.069063	0.000000	0.000000	0.000000	-0.024229	-0.097839	-0.181681	0.000000	0.000000	4.000000	41.000000	1.000000
14777.359354	0.098463	0.631870	0.011337	87.652145	48.721893	96.257240	0.566826	0.000000	0.076859	0.000000	0.000000	0.000000	-0.024229	-0.097839	-0.181681	0.000000	0.000000	4.000000	41.000000	1.000000
14777.362688	0.098463	0.631870	0.011337	87.652145	48.721893	96.257240	0.566826	0.000000	0.076859	0.000000	0.000000	0.000000	-0.024229	-0.097839	-0.181681	0.000000	0.000000	4.000000	41.000000	1.000000
14777.366021	0.098415	0.631460	0.010777	87.652145	48.721893	96.257240	0.566826	0.000000	0.076859	0.000000	0.000000	0.000000	-0.014369	-0.123112	-0.167714	0.000000	0.000000	4.000000	41.000000	1.000000
14777.369354	0.098415	0.631460	0.010777	87.670471	50.589039	98.160614	0.566826	0.000000	0.076859	0.000000	0.000000	0.000000	-0.014369	-0.123112	-0.167714	0.000000	0.000000	4.000000	41.000000	1.000000
14777.372688	0.098336	0.630986	0.010293	87.670471	50.589039	98.160614	0.566826	0.000000	0.076859	0.000000	0.000000	0.000000	-0.023596	-0.142235	-0.145266	0.000000	0.000000	4.000000	41.000000	1.000000
14777.376021	0.098336	0.630986	0.010293	87.670471	50.589039	98.160614	0.566826	0.000000	0.076859	0.000000	0.000000	0.000000	-0.023596	-0.142235	-0.145266	0.000000	0.000000	4.000000	41.000000	1.000000
14777.379354	0.098336	0.630986	0.010293	87.682945	53.202217	100.825386	0.514662	0.000000	0.083187	0.000000	0.000000	0.000000	-0.023596	-0.142235	-0.145266	0.000000	0.000000	4.000000	41.000000	1.000000
14777.382688	0.098336	0.630986	0.010293	87.682945	53.202217	100.825386	0.514662	0.000000	0.083187	0.000000	0.000000	0.000000	-0.023596	-0.142235	-0.145266	0.000000	0.000000	4.000000	41.000000	1.000000
14777.386021	0.098278	0.630466	0.009798	87.682945	53.202217	100.825386	0.514662	0.000000	0.083187	0.000000	0.000000	0.000000	-0.017333	-0.155975	-0.148430	0.000000	0.000000	4.000000	41.000000	1.000000
14777.389354	0.098278	0.630466	0.009798	87.679146	56.631779	104.330635	0.514662	0.000000	0.083187	0.000000	0.000000	0.000000	-0.017333	-0.155975	-0.148430	0.000000	0.000000	4.000000	41.000000	1.000000
14777.392688	0.098226	0.629868	0.009331	87.679146	56.631779	104.330635	0.514662	0.000000	0.083187	0.000000	0.000000	0.000000	-0.015659	-0.179238	-0.140353	0.000000	0.000000	4.000000	41.000000	1.000000
14777.396021	0.098226	0.629868	0.009331	87.679146	56.631779	104.330635	0.514662	0.000000	0.083187	0.000000	0.000000	0.000000	-0.015659	-0.179238	-0.140353	0.000000	0.000000	4.000000	41.000000	1.000000
14777.399354	0.098226	0.629868	0.009331	87.654320	60.496086	108.287766	0.466532	0.000000	0.088686	0.000000	0.000000	0.000000	-0.015659	-0.179238	-0.140353	0.000000	0.000000	4.000000	41.000000	1.000000
14777.402688	0.098195	0.629225	0.008852	87.654320	60.496086	108.287766	0.466532	0.000000	0.088686	0.000000	0.000000	0.000000	-0.009448	-0.192842	-0.143640	0.000000	0.000000	4.000000	41.000000	1.000000
14777.406021	0.098195	0.629225	0.008852	87.654320	60.496086	108.287766	0.466532	0.000000	0.088686	0.000000	0.000000	0.000000	-0.009448	-0.192842	-0.143640	0.000000	0.000000	4.000000	41.000000	1.000000
14777.409354	0.098195	0.629225	0.008852	87.626442	64.201508	112.078133	0.442592	0.000000	0.090260	0.000000	0.000000	0.000000	-0.009448	-0.192842	-0.143640	0.000000	0.000000	4.000000	41.000000	1.000000
14777.412688	0.098129	0.628503	0.008318	87.626442	64.201508	112.078133	0.442592	0.000000	0.090260	0.000000	0.000000	0.000000	-0.019878	-0.216659	-0.160061	0.000000	0.000000	4.000000	41.000000	1.000000
14777.416021	0.098129	0.628503	0.008318	87.626442	64.201508	112.078133	0.442592	0.000000	0.090260	0.000000	0.000000	0.000000	-0.019878	-0.216659	-0.160061	0.000000	0.000000	4.000000	41.000000	1.000000
14777.419354	0.098129	0.628503	0.008318	87.586212	67.363197	115.325356	0.415915	0.000000	0.093573	0.000000	0.000000	0.000000	-0.019878	-0.216659	-0.160061	0.000000	0.000000	4.000000	41.000000	1.000000
14777.422688	0.098129	0.628503	0.008318	87.586212	67.363197	115.325356	0.415915	0.000000	0.093573	0.000000	0.000000	0.000000	-0.019878	-0.216659	-0.160061	0.000000	0.000000	4.000000	41.000000	1.000000
14777.426021	0.098042	0.627756	0.007797	87.586212	67.363197	115.325356	0.415915	0.000000	0.093573	0.000000	0.000000	0.000000	-0.026038	-0.224129	-0.156341	0.000000	0.000000	4.000000	41.000000	1.000000
14777.429354	0.098042	0.627756	0.007797	87.532089	69.627151	117.667618	0.415915	0.000000	0.093573	0.000000	0.000000	0.000000	-0.026038	-0.224129	-0.156341	0.000000	0.000000	4.000000	41.000000	1.000000
14777.432688	0.097940	0.626956	0.007207	87.532089	69.627151	117.667618	0.415915	0.000000	0.093573	0.000000	0.000000	0.000000	-0.030433	-0.240000	-0.177094	0.000000	0.000000	4.000000	41.000000	1.000000
14777.436021	0.097940	0.626956	0.007207	87.532089	69.627151	117.667618	0.415915	0.000000	0.093573	0.000000	0.000000	0.000000	-0.030433	-0.240000	-0.177094	0.000000	0.000000	4.000000	41.000000	1.000000
14777.439354	0.097940	0.626956	0.007207	87.473999	70.648621	118.753250	0.360342	0.000000	0.102985	0.000000	0.000000	0.000000	-0.030433	-0.240000	-0.177094	0.000000	0.000000	4.000000	41.000000	1.000000
14777.442688	0.097812	0.626092	0.006599	87.473999	70.648621	118.753250	0.360342	0.000000	0.102985	0.000000	0.000000	0.000000	-0.038453	-0.259328	-0.182326	0.000000	0.000000	4.000000	41.000000	1.000000
14777.446021	0.097812	0.626092	0.006599	87.473999	70.648621	118.753250	0.360342	0.000000	0.102985	0.000000	0.000000	0.000000	-0.038453	-0.259328	-0.182326	0.000000	0.000000	4.000000	41.000000	1.000000
14777.449354	0.097812	0.626092	0.006599	87.414795	70.431923	118.582382	0.329955	0.000000	0.109394	0.000000	0.000000	0.000000	-0.038453	-0.259328	-0.182326	0.000000	0.000000	4.000000	41.000000	1.000000
14777.452688	0.097672	0.625195	0.005936	87.414795	70.431923	118.582382	0.329955	0.000000	0.109394	0.000000	0.000000	0.000000	-0.041944	-0.269031	-0.198892	0.000000	0.000000	4.000000	41.000000	1.000000
14777.456021	0.097672	0.625195	0.005936	87.414795	70.431923	118.582382	0.329955	0.000000	0.109394	0.000000	0.000000	0.000000	-0.041944	-0.269031	-0.198892	0.000000	0.000000	4.000000	41.000000	1.000000
14777.459354	0.097672	0.625195	0.005936	87.343468	69.295555	117.484543	0.296806	0.000000	0.116384	0.000000	0.000000	0.000000	-0.041944	-0.269031	-0.198892	0.000000	0.000000	4.000000	41.000000	1.000000
14777.462688	0.097531	0.624254	0.005265	87.343468	69.295555	117.484543	0.296806	0.000000	0.116384	0.000000	0.000000	0.000000	-0.042454	-0.282263	-0.201301	0.000000	0.000000	4.000000	41.000000	1.000000
14777.466021	0.097531	0.624254	0.005265	87.343468	69.295555	117.484543	0.296806	0.000000	0.116384	0.000000	0.000000	0.000000	-0.042454	-0.282263	-0.201301	0.000000	0.000000	4.000000	41.000000	1.000000
14777.469354	0.097531	0.624254	0.005265	87.255974	67.619278	115.846634	0.263256	0.000000	0.123460	0.000000	0.000000	0.000000	-0.042454	-0.282263	-0.201301	0.000000	0.000000	4.000000	41.000000	1.000000
14777.472688	0.097378	0.623281	0.004538	87.255974	67.619278	115.846634	0.263256	0.000000	0.123460	0.000000	0.000000	0.000000	-0.045982	-0.291820	-0.218040	0.000000	0.000000	4.000000	41.000000	1.000000
14777.476021	0.097378	0.623281	0.004538	87.255974	67.619278	115.846634	0.263256	0.000000	0.123460	0.000000	0.000000	0.000000	-0.045982	-0.291820	-0.218040	0.000000	0.000000	4.000000	41.000000	1.000000
14777.479354	0.097378	0.623281	0.004538	87.148438	65.762848	114.035286	0.226916	0.000000	0.131124	0.000000	0.000000	0.000000	-0.045982	-0.291820	-0.218040	0.000000	0.000000	4.000000	41.000000	1.000000
14777.482688	0.097227	0.622259	0.003827	87.148438	65.762848	114.035286	0.226916	0.000000	0.131124	0.000000	0.000000	0.000000	-0.045027	-0.306661	-0.213509	0.000000	0.000000	4.000000	41.000000	1.000000
14777.486021	0.097227	0.622259	0.003827	87.148438	65.762848	114.035286	0.226916	0.000000	0.131124	0.000000	0.000000	0.000000	-0.045027	-0.306661	-0.213509	0.000000	0.000000	4.000000	41.000000	1.000000
14777.489354	0.097227	0.622259	0.003827	87.021385	63.636314	111.956352	0.191331	0.000000	0.138628	0.000000	0.000000	0.000000	-0.045027	-0.306661	-0.213509	0.000000	0.000000	4.000000	41.000000	1.000000
14777.492688	0.097075	0.621194	0.003106	87.021385	63.636314	111.956352	0.191331	0.000000	0.138628	0.000000	0.000000	0.000000	-0.045593	-0.319661	-0.216195	0.000000	0.000000	4.000000	41.000000	1.000000
14777.496021	0.097075	0.621194	0.003106	87.021385	63.636314	111.956352	0.191331	0.000000	0.138628	0.000000	0.000000	0.000000	-0.045593	-0.319661	-0.216195	0.000000	0.000000	4.000000	41.000000	1.000000
14777.499354	0.097075	0.621194	0.003106	86.894928	61.131718	109.483017	0.155299	0.000000	0.146227	0.000000	0.000000	0.000000	-0.045593	-0.319661	-0.216195	0.000000	0.000000	4.000000	41.000000	1.000000
14777.502688	0.096932	0.620073	0.002424	86.894928	61.131718	109.483017	0.155299	0.000000	0.146227	0.000000	0.000000	0.000000	-0.043179	-0.336122	-0.204740	0.000000	0.000000	4.000000	41.000000	1.000000
14777.506021	0.096932	0.620073	0.002424	86.894928	61.131718	109.483017	0.155299	0.000000	0.146227	0.000000	0.000000	0.000000	-0.043179	-0.336122	-0.204740	0.000000	0.000000	4.000000	41.000000	1.000000
14777.509354	0.096932	0.620073	0.002424	86.771896	58.378448	106.742638	0.121175	0.000000	0.153424	0.000000	0.000000	0.000000	-0.043179	-0.336122	-0.204740	0.000000	0.000000	4.000000	41.000000	1.000000
14777.512688	0.096777	0.618918	0.001799	86.771896	58.378448	106.742638	0.121175	0.000000	0.153424	0.000000	0.000000	0.000000	-0.046366	-0.346660	-0.187489	0.000000	0.000000	4.000000	41.000000	1.000000
14777.516021	0.096777	0.618918	0.001799	86.771896	58.378448	106.742638	0.121175	0.000000	0.153424	0.000000	0.000000	0.000000	-0.046366	-0.346660	-0.187489	0.000000	0.000000	4.000000	41.000000	1.000000
14777.519354	0.096777	0.618918	0.001799	86.649994	55.916210	104.297386	0.089927	0.000000	0.161152	0.000000	0.000000	0.000000	-0.046366	-0.346660	-0.187489	0.000000	0.000000	4.000000	41.000000	1.000000
14777.522688	0.096622	0.617694	0.001172	86.649994	55.916210	104.297386	0.089927	0.000000	0.161152	0.000000	0.000000	0.000000	-0.046433	-0.367138	-0.187884	0.000000	0.000000	4.000000	41.000000	1.000000
14777.526021	0.096622	0.617694	0.001172	86.649994	55.916210	104.297386	0.089927	0.000000	0.161152	0.000000	0.000000	0.000000	-0.046433	-0.367138	-0.187884	0.000000	0.000000	4.000000	41.000000	1.000000
14777.529354	0.096622	0.617694	0.001172	86.538811	53.883736	102.281654	0.058613	0.000000	0.168890	0.000000	0.000000	0.000000	-0.046433	-0.367138	-0.187884	0.000000	0.000000	4.000000	41.000000	1.000000
14777.532688	0.096459	0.616410	0.000611	86.538811	53.883736	102.281654	0.058613	0.000000	0.168890	0.000000	0.000000	0.000000	-0.049090	-0.385233	-0.168278	0.000000	0.000000	4.000000	41.000000	1.000000
14777.536021	0.096459	0.616410	0.000611	86.538811	53.883736	102.281654	0.058613	0.000000	0.168890	0.000000	0.000000	0.000000	-0.049090	-0.385233	-0.168278	0.000000	0.000000	4.000000	41.000000	1.000000
14777.539354	0.096459	0.616410	0.000611	86.450722	52.369427	100.783554	0.030567	0.000000	0.177072	0.000000	0.000000	0.000000	-0.049090	-0.385233	-0.168278	0.000000	0.000000	4.000000	41.000000	1.000000
14777.542688	0.096295	0.615058	0.000048	86.450722	52.369427	100.783554	0.030567	0.000000	0.177072	0.000000	0.000000	0.000000	-0.049206	-0.405557	-0.168994	0.000000	0.000000	4.000000	41.000000	1.000000
14777.546021	0.096295	0.615058	0.000048	86.450722	52.369427	100.783554	0.030567	0.000000	0.177072	0.000000	0.000000	0.000000	-0.049206	-0.405557	-0.168994	0.000000	0.000000	4.000000	41.000000	1.000000
14777.549354	0.096295	0.615058	0.000048	86.386803	51.287476	99.717415	0.002401	0.000000	0.185274	0.000000	0.000000	0.000000	-0.049206	-0.405557	-0.168994	0.000000	0.000000	4.000000	41.000000	1.000000
14777.552688	0.096133	0.613658	-0.000503	86.386803	51.287476	99.717415	0.002401	0.000000	0.185274	0.000000	0.000000	0.000000	-0.048392	-0.419904	-0.165291	0.000000	0.000000	4.000000	41.000000	1.000000
14777.556021	0.096133	0.613658	-0.000503	86.386803	51.287476	99.717415	0.002401	0.000000	0.185274	0.000000	0.000000	0.000000	-0.048392	-0.419904	-0.165291	0.000000	0.000000	4.000000	41.000000	1.000000
14777.559354	0.096133	0.613658	-0.000503	86.340607	50.491207	98.936676	-0.025147	0.000000	0.193339	0.000000	0.000000	0.000000	-0.048392	-0.419904	-0.165291	0.000000	0.000000	4.000000	41.000000	1.000000
14777.562688	0.095975	0.612211	-0.001042	86.340607	50.491207	98.936676	-0.025147	0.000000	0.193339	0.000000	0.000000	0.000000	-0.047610	-0.434212	-0.161719	0.000000	0.000000	4.000000	41.000000	1.000000
14777.566021	0.095975	0.612211	-0.001042	86.340607	50.491207	98.936676	-0.025147	0.000000	0.193339	0.000000	0.000000	0.000000	-0.047610	-0.434212	-0.161719	0.000000	0.000000	4.000000	41.000000	1.000000
14777.569354	0.095975	0.612211	-0.001042	86.313637	50.041656	98.502457	-0.052100	0.000000	0.201274	0.000000	0.000000	0.000000	-0.047610	-0.434212	-0.161719	0.000000	0.000000	4.000000	41.000000	1.000000
14777.572688	0.095838	0.610741	-0.001582	86.313637	50.041656	98.502457	-0.052100	0.000000	0.201274	0.000000	0.000000	0.000000	-0.040883	-0.440824	-0.162109	0.000000	0.000000	4.000000	41.000000	1.000000
14777.576021	0.095838	0.610741	-0.001582	86.313637	50.041656	98.502457	-0.052100	0.000000	0.201274	0.000000	0.000000	0.000000	-0.040883	-0.440824	-0.162109	0.000000	0.000000	4.000000	41.000000	1.000000
14777.579354	0.095838	0.610741	-0.001582	86.300644	49.744747	98.219131	-0.079118	0.000000	0.208088	0.000000	0.000000	0.000000	-0.040883	-0.440824	-0.162109	0.000000	0.000000	4.000000	41.000000	1.000000
14777.582688	0.095698	0.609256	-0.002143	86.300644	49.744747	98.219131	-0.079118	0.000000	0.208088	0.000000	0.000000	0.000000	-0.042169	-0.445563	-0.168304	0.000000	0.000000	4.000000	41.000000	1.000000
14777.586021	0.095698	0.609256	-0.002143	86.300644	49.744747	98.219131	-0.079118	0.000000	0.208088	0.000000	0.000000	0.000000	-0.042169	-0.445563	-0.168304	0.000000	0.000000	4.000000	41.000000	1.000000
14777.589354	0.095698	0.609256	-0.002143	86.294189	49.502911	97.983749	-0.107169	0.000000	0.215116	0.000000	0.000000	0.000000	-0.042169	-0.445563	-0.168304	0.000000	0.000000	4.000000	41.000000	1.000000
14777.592688	0.095594	0.607781	-0.002742	86.294189	49.502911	97.983749	-0.107169	0.000000	0.215116	0.000000	0.000000	0.000000	-0.031032	-0.442616	-0.179697	0.000000	0.000000	4.000000	41.000000	1.000000
14777.596021	0.095594	0.607781	-0.002742	86.294189	49.502911	97.983749	-0.107169	0.000000	0.215116	0.000000	0.000000	0.000000	-0.031032	-0.442616	-0.179697	0.000000	0.000000	4.000000	41.000000	1.000000
14777.599354	0.095594	0.607781	-0.002742	86.266708	48.994221	97.484886	-0.137119	0.000000	0.220288	0.000000	0.000000	0.000000	-0.031032	-0.442616	-0.179697	0.000000	0.000000	4.000000	41.000000	1.000000
14777.602688	0.095470	0.606284	-0.003334	86.266708	48.994221	97.484886	-0.137119	0.000000	0.220288	0.000000	0.000000	0.000000	-0.037334	-0.449119	-0.177495	0.000000	0.000000	4.000000	41.000000	1.000000
14777.606021	0.095470	0.606284	-0.003334	86.266708	48.994221	97.484886	-0.137119	0.000000	0.220288	0.000000	0.000000	0.000000	-0.037334	-0.449119	-0.177495	0.000000	0.000000	4.000000	41.000000	1.000000
14777.609354	0.095470	0.606284	-0.003334	86.172134	47.699692	96.201653	-0.166701	0.000000	0.226510	0.000000	0.000000	0.000000	-0.037334	-0.449119	-0.177495	0.000000	0.000000	4.000000	41.000000	1.000000
14777.612688	0.095356	0.604822	-0.003876	86.172134	47.699692	96.201653	-0.166701	0.000000	0.226510	0.000000	0.000000	0.000000	-0.034186	-0.438401	-0.162522	0.000000	0.000000	4.000000	41.000000	1.000000
14777.616021	0.095356	0.604822	-0.003876	86.172134	47.699692	96.201653	-0.166701	0.000000	0.226510	0.000000	0.000000	0.000000	-0.034186	-0.438401	-0.162522	0.000000	0.000000	4.000000	41.000000	1.000000
14777.619354	0.095356	0.604822	-0.003876	86.004089	45.705048	94.222626	-0.193788	0.000000	0.232208	0.000000	0.000000	0.000000	-0.034186	-0.438401	-0.162522	0.000000	0.000000	4.000000	41.000000	1.000000
14777.622688	0.095201	0.603384	-0.004398	86.004089	45.705048	94.222626	-0.193788	0.000000	0.232208	0.000000	0.000000	0.000000	-0.046402	-0.431656	-0.156565	0.000000	0.000000	4.000000	41.000000	1.000000
14777.626021	0.095201	0.603384	-0.004398	86.004089	45.705048	94.222626	-0.193788	0.000000	0.232208	0.000000	0.000000	0.000000	-0.046402	-0.431656	-0.156565	0.000000	0.000000	4.000000	41.000000	1.000000
14777.629354	0.095201	0.603384	-0.004398	85.772461	43.328762	91.868576	-0.219882	0.000000	0.239941	0.000000	0.000000	0.000000	-0.046402	-0.431656	-0.156565	0.000000	0.000000	4.000000	41.000000	1.000000
14777.632688	0.095047	0.601992	-0.004916	85.772461	43.328762	91.868576	-0.219882	0.000000	0.239941	0.000000	0.000000	0.000000	-0.046161	-0.417369	-0.155584	0.000000	0.000000	4.000000	41.000000	1.000000
14777.636021	0.095047	0.601992	-0.004916	85.772461	43.328762	91.868576	-0.219882	0.000000	0.239941	0.000000	0.000000	0.000000	-0.046161	-0.417369	-0.155584	0.000000	0.000000	4.000000	41.000000	1.000000
14777.639354	0.095047	0.601992	-0.004916	85.505165	40.976051	89.538483	-0.245813	0.000000	0.247635	0.000000	0.000000	0.000000	-0.046161	-0.417369	-0.155584	0.000000	0.000000	4.000000	41.000000	1.000000
14777.642688	0.094886	0.600655	-0.005363	85.505165	40.976051	89.538483	-0.245813	0.000000	0.247635	0.000000	0.000000	0.000000	-0.048345	-0.401294	-0.134137	0.000000	0.000000	4.000000	41.000000	1.000000
14777.646021	0.094886	0.600655	-0.005363	85.505165	40.976051	89.538483	-0.245813	0.000000	0.247635	0.000000	0.000000	0.000000	-0.048345	-0.401294	-0.134137	0.000000	0.000000	4.000000	41.000000	1.000000
14777.649354	0.094886	0.600655	-0.005363	85.228249	38.873917	87.458473	-0.268169	0.000000	0.255692	0.000000	0.000000	0.000000	-0.048345	-0.401294	-0.134137	0.000000	0.000000	4.000000	41.000000	1.000000
14777.652688	0.094729	0.599383	-0.005790	85.228249	38.873917	87.458473	-0.268169	0.000000	0.255692	0.000000	0.000000	0.000000	-0.047028	-0.381573	-0.128060	0.000000	0.000000	4.000000	41.000000	1.000000
14777.656021	0.094729	0.599383	-0.005790	85.228249	38.873917	87.458473	-0.268169	0.000000	0.255692	0.000000	0.000000	0.000000	-0.047028	-0.381573	-0.128060	0.000000	0.000000	4.000000	41.000000	1.000000
14777.659354	0.094729	0.599383	-0.005790	84.957024	37.074627	85.680489	-0.289512	0.000000	0.263530	0.000000	0.000000	0.000000	-0.047028	-0.381573	-0.128060	0.000000	0.000000	4.000000	41.000000	1.000000
14777.662688	0.094569	0.598182	-0.006128	84.957024	37.074627	85.680489	-0.289512	0.000000	0.263530	0.000000	0.000000	0.000000	-0.048116	-0.360152	-0.101452	0.000000	0.000000	4.000000	41.000000	1.000000
14777.666021	0.094569	0.598182	-0.006128	84.957024	37.074627	85.680489	-0.289512	0.000000	0.263530	0.000000	0.000000	0.000000	-0.048116	-0.360152	-0.101452	0.000000	0.000000	4.000000	41.000000	1.000000
14777.669354	0.094569	0.598182	-0.006128	84.715393	35.633236	84.264793	-0.306421	0.000000	0.271550	0.000000	0.000000	0.000000	-0.048116	-0.360152	-0.101452	0.000000	0.000000	4.000000	41.000000	1.000000
14777.672688	0.094413	0.597046	-0.006445	84.715393	35.633236	84.264793	-0.306421	0.000000	0.271550	0.000000	0.000000	0.000000	-0.046723	-0.340726	-0.095017	0.000000	0.000000	4.000000	41.000000	1.000000
14777.676021	0.094413	0.597046	-0.006445	84.715393	35.633236	84.264793	-0.306421	0.000000	0.271550	0.000000	0.000000	0.000000	-0.046723	-0.340726	-0.095017	0.000000	0.000000	4.000000	41.000000	1.000000
14777.679354	0.094413	0.597046	-0.006445	84.503281	34.460800	83.115105	-0.322257	0.000000	0.279337	0.000000	0.000000	0.000000	-0.046723	-0.340726	-0.095017	0.000000	0.000000	4.000000	41.000000	1.000000
14777.682688	0.094254	0.595981	-0.006672	84.503281	34.460800	83.115105	-0.322257	0.000000	0.279337	0.000000	0.000000	0.000000	-0.047739	-0.319643	-0.068052	0.000000	0.000000	4.000000	41.000000	1.000000
14777.686021	0.094254	0.595981	-0.006672	84.503281	34.460800	83.115105	-0.322257	0.000000	0.279337	0.000000	0.000000	0.000000	-0.047739	-0.319643	-0.068052	0.000000	0.000000	4.000000	41.000000	1.000000
14777.689354	0.094254	0.595981	-0.006672	84.325600	33.556599	82.236618	-0.333599	0.000000	0.287294	0.000000	0.000000	0.000000	-0.047739	-0.319643	-0.068052	0.000000	0.000000	4.000000	41.000000	1.000000
14777.692688	0.094254	0.595981	-0.006672	84.325600	33.556599	82.236618	-0.333599	0.000000	0.287294	0.000000	0.000000	0.000000	-0.047739	-0.319643	-0.068052	0.000000	0.000000	4.000000	41.000000	1.000000
14777.696021	0.094085	0.595017	-0.006839	84.325600	33.556599	82.236618	-0.333599	0.000000	0.287294	0.000000	0.000000	0.000000	-0.050668	-0.289247	-0.050215	0.000000	0.000000	4.000000	41.000000	1.000000
14777.699354	0.094085	0.595017	-0.006839	84.173851	32.827950	81.532341	-0.333599	0.000000	0.287294	0.000000	0.000000	0.000000	-0.050668	-0.289247	-0.050215	0.000000	0.000000	4.000000	41.000000	1.000000
14777.702688	0.093907	0.594153	-0.006947	84.173851	32.827950	81.532341	-0.333599	0.000000	0.287294	0.000000	0.000000	0.000000	-0.053564	-0.259037	-0.032177	0.000000	0.000000	4.000000	41.000000	1.000000
14777.706021	0.093907	0.594153	-0.006947	84.173851	32.827950	81.532341	-0.333599	0.000000	0.287294	0.000000	0.000000	0.000000	-0.053564	-0.259037	-0.032177	0.000000	0.000000	4.000000	41.000000	1.000000
14777.709354	0.093907	0.594153	-0.006947	84.057564	32.229893	80.960541	-0.347331	0.000000	0.304665	0.000000	0.000000	0.000000	-0.053564	-0.259037	-0.032177	0.000000	0.000000	4.000000	41.000000	1.000000
14777.712688	0.093907	0.594153	-0.006947	84.057564	32.229893	80.960541	-0.347331	0.000000	0.304665	0.000000	0.000000	0.000000	-0.053564	-0.259037	-0.032177	0.000000	0.000000	4.000000	41.000000	1.000000
14777.716021	0.093715	0.593389	-0.006902	84.057564	32.229893	80.960541	-0.347331	0.000000	0.304665	0.000000	0.000000	0.000000	-0.057399	-0.229237	0.013515	0.000000	0.000000	4.000000	41.000000	1.000000
14777.719354	0.093715	0.593389	-0.006902	83.972206	31.670925	80.415031	-0.347331	0.000000	0.304665	0.000000	0.000000	0.000000	-0.057399	-0.229237	0.013515	0.000000	0.000000	4.000000	41.000000	1.000000
14777.722688	0.093541	0.592718	-0.006776	83.972206	31.670925	80.415031	-0.347331	0.000000	0.304665	0.000000	0.000000	0.000000	-0.052391	-0.201267	0.037638	0.000000	0.000000	4.000000	41.000000	1.000000
14777.726021	0.093541	0.592718	-0.006776	83.972206	31.670925	80.415031	-0.347331	0.000000	0.304665	0.000000	0.000000	0.000000	-0.052391	-0.201267	0.037638	0.000000	0.000000	4.000000	41.000000	1.000000
14777.729354	0.093541	0.592718	-0.006776	83.931816	31.204697	79.953735	-0.338806	0.000000	0.322964	0.000000	0.000000	0.000000	-0.052391	-0.201267	0.037638	0.000000	0.000000	4.000000	41.000000	1.000000
14777.732688	0.093541	0.592718	-0.006776	83.931816	31.204697	79.953735	-0.338806	0.000000	0.322964	0.000000	0.000000	0.000000	-0.052391	-0.201267	0.037638	0.000000	0.000000	4.000000	41.000000	1.000000
14777.736021	0.093366	0.592134	-0.006542	83.931816	31.204697	79.953735	-0.338806	0.000000	0.322964	0.000000	0.000000	0.000000	-0.052341	-0.175427	0.070299	0.000000	0.000000	4.000000	41.000000	1.000000
14777.739354	0.093366	0.592134	-0.006542	83.918076	30.864515	79.621475	-0.338806	0.000000	0.322964	0.000000	0.000000	0.000000	-0.052341	-0.175427	0.070299	0.000000	0.000000	4.000000	41.000000	1.000000
14777.742688	0.093187	0.591641	-0.006222	83.918076	30.864515	79.621475	-0.338806	0.000000	0.322964	0.000000	0.000000	0.000000	-0.053785	-0.147686	0.095982	0.000000	0.000000	4.000000	41.000000	1.000000
14777.746021	0.093187	0.591641	-0.006222	83.918076	30.864515	79.621475	-0.338806	0.000000	0.322964	0.000000	0.000000	0.000000	-0.053785	-0.147686	0.095982	0.000000	0.000000	4.000000	41.000000	1.000000
14777.749354	0.093187	0.591641	-0.006222	83.929077	30.825089	79.610222	-0.311092	0.000000	0.340651	0.000000	0.000000	0.000000	-0.053785	-0.147686	0.095982	0.000000	0.000000	4.000000	41.000000	1.000000
14777.752688	0.093187	0.591641	-0.006222	83.929077	30.825089	79.610222	-0.311092	0.000000	0.340651	0.000000	0.000000	0.000000	-0.053785	-0.147686	0.095982	0.000000	0.000000	4.000000	41.000000	1.000000
14777.756021	0.093004	0.591216	-0.005809	83.929077	30.825089	79.610222	-0.311092	0.000000	0.340651	0.000000	0.000000	0.000000	-0.054820	-0.127609	0.123897	0.000000	0.000000	4.000000	41.000000	1.000000
14777.759354	0.093004	0.591216	-0.005809	83.959381	30.891296	79.709694	-0.311092	0.000000	0.340651	0.000000	0.000000	0.000000	-0.054820	-0.127609	0.123897	0.000000	0.000000	4.000000	41.000000	1.000000
14777.762688	0.092853	0.590845	-0.005351	83.959381	30.891296	79.709694	-0.311092	0.000000	0.340651	0.000000	0.000000	0.000000	-0.045508	-0.111153	0.137212	0.000000	0.000000	4.000000	41.000000	1.000000
14777.766021	0.092853	0.590845	-0.005351	83.959381	30.891296	79.709694	-0.311092	0.000000	0.340651	0.000000	0.000000	0.000000	-0.045508	-0.111153	0.137212	0.000000	0.000000	4.000000	41.000000	1.000000
14777.769354	0.092853	0.590845	-0.005351	83.985977	30.946953	79.798500	-0.267574	0.000000	0.357373	0.000000	0.000000	0.000000	-0.045508	-0.111153	0.137212	0.000000	0.000000	4.000000	41.000000	1.000000
14777.772688	0.092853	0.590845	-0.005351	83.985977	30.946953	79.798500	-0.267574	0.000000	0.357373	0.000000	0.000000	0.000000	-0.045508	-0.111153	0.137212	0.000000	0.000000	4.000000	41.000000	1.000000
14777.776021	0.092686	0.590511	-0.004857	83.985977	30.946953	79.798500	-0.267574	0.000000	0.357373	0.000000	0.000000	0.000000	-0.050087	-0.100234	0.148279	0.000000	0.000000	4.000000	41.000000	1.000000
14777.779354	0.092686	0.590511	-0.004857	84.006683	30.986254	79.868103	-0.267574	0.000000	0.357373	0.000000	0.000000	0.000000	-0.050087	-0.100234	0.148279	0.000000	0.000000	4.000000	41.000000	1.000000
14777.782688	0.092520	0.590220	-0.004354	84.006683	30.986254	79.868103	-0.267574	0.000000	0.357373	0.000000	0.000000	0.000000	-0.049691	-0.087368	0.150971	0.000000	0.000000	4.000000	41.000000	1.000000
14777.786021	0.092520	0.590220	-0.004354	84.006683	30.986254	79.868103	-0.267574	0.000000	0.357373	0.000000	0.000000	0.000000	-0.049691	-0.087368	0.150971	0.000000	0.000000	4.000000	41.000000	1.000000
14777.789354	0.092520	0.590220	-0.004354	84.024368	31.013281	79.928085	-0.217699	0.000000	0.374002	0.000000	0.000000	0.000000	-0.049691	-0.087368	0.150971	0.000000	0.000000	4.000000	41.000000	1.000000
14777.792688	0.092520	0.590220	-0.004354	84.024368	31.013281	79.928085	-0.217699	0.000000	0.374002	0.000000	0.000000	0.000000	-0.049691	-0.087368	0.150971	0.000000	0.000000	4.000000	41.000000	1.000000
14777.796021	0.092369	0.589960	-0.003886	84.024368	31.013281	79.928085	-0.217699	0.000000	0.374002	0.000000	0.000000	0.000000	-0.045292	-0.077930	0.140368	0.000000	0.000000	4.000000	41.000000	1.000000
14777.799354	0.092369	0.589960	-0.003886	84.036156	31.023413	79.968361	-0.217699	0.000000	0.374002	0.000000	0.000000	0.000000	-0.045292	-0.077930	0.140368	0.000000	0.000000	4.000000	41.000000	1.000000
14777.802688	0.092215	0.589751	-0.003433	84.036156	31.023413	79.968361	-0.217699	0.000000	0.374002	0.000000	0.000000	0.000000	-0.046306	-0.062954	0.136037	0.000000	0.000000	4.000000	41.000000	1.000000
14777.806021	0.092215	0.589751	-0.003433	84.036156	31.023413	79.968361	-0.217699	0.000000	0.374002	0.000000	0.000000	0.000000	-0.046306	-0.062954	0.136037	0.000000	0.000000	4.000000	41.000000	1.000000
14777.809354	0.092215	0.589751	-0.003433	84.045006	31.026295	79.998604	-0.171632	0.000000	0.389268	0.000000	0.000000	0.000000	-0.046306	-0.062954	0.136037	0.000000	0.000000	4.000000	41.000000	1.000000
14777.812688	0.092215	0.589751	-0.003433	84.045006	31.026295	79.998604	-0.171632	0.000000	0.389268	0.000000	0.000000	0.000000	-0.046306	-0.062954	0.136037	0.000000	0.000000	4.000000	41.000000	1.000000
14777.816021	0.092049	0.589579	-0.003034	84.045006	31.026295	79.998604	-0.171632	0.000000	0.389268	0.000000	0.000000	0.000000	-0.049745	-0.051391	0.119723	0.000000	0.000000	4.000000	41.000000	1.000000
14777.819354	0.092049	0.589579	-0.003034	84.050934	31.019201	80.018814	-0.171632	0.000000	0.389268	0.000000	0.000000	0.000000	-0.049745	-0.051391	0.119723	0.000000	0.000000	4.000000	41.000000	1.000000
14777.822688	0.092049	0.589579	-0.003034	84.050934	31.019201	80.018814	-0.171632	0.000000	0.389268	0.000000	0.000000	0.000000	-0.049745	-0.051391	0.119723	0.000000	0.000000	4.000000	41.000000	1.000000
14777.826021	0.092049	0.589579	-0.003034	84.050934	31.019201	80.018814	-0.171632	0.000000	0.389268	0.000000	0.000000	0.000000	-0.049745	-0.051391	0.119723	0.000000	0.000000	4.000000	41.000000	1.000000
14777.829354	0.091770	0.589353	-0.002416	84.053902	31.004770	80.028923	-0.151678	0.000000	0.397559	0.000000	0.000000	0.000000	-0.083783	-0.067969	0.185331	0.000000	0.000000	4.000000	41.000000	1.000000
14777.832688	0.091770	0.589353	-0.002416	84.053902	31.004770	80.028923	-0.151678	0.000000	0.397559	0.000000	0.000000	0.000000	0.000000	-0.000002	-0.000000	0.000000	0.000000	4.000000	41.000000	1.000000
14777.836021	0.091770	0.589353	-0.002416	84.053902	31.004770	80.028923	-0.151678	0.000000	0.397559	0.000000	0.000000	0.000000	0.000000	-0.000002	-0.000000	0.000000	0.000000	4.000000	41.000000	1.000000
14777.839354	0.091770	0.589353	-0.002416	84.056839	30.995840	80.039063	-0.120789	0.000000	0.411523	0.000000	0.000000	0.000000	0.000000	-0.000002	-0.000000	0.000000	0.000000	4.000000	41.000000	1.000000
14777.842688	0.091770	0.589353	-0.002416	84.056839	30.995840	80.039063	-0.120789	0.000000	0.411523	0.000000	0.000000	0.000000	0.000000	-0.000002	-0.000000	0.000000	0.000000	4.000000	41.000000	1.000000
14777.846021	0.091683	0.589291	-0.002178	84.056839	30.995840	80.039063	-0.120789	0.000000	0.411523	0.000000	0.000000	0.000000	-0.026054	-0.018550	0.071400	0.000000	0.000000	4.000000	41.000000	1.000000
14777.849354	0.091683	0.589291	-0.002178	84.054428	30.958204	80.013336	-0.120789	0.000000	0.411523	0.000000	0.000000	0.000000	-0.026054	-0.018550	0.071400	0.000000	0.000000	4.000000	41.000000	1.000000
14777.852688	0.091683	0.589291	-0.002178	84.054428	30.958204	80.013336	-0.120789	0.000000	0.411523	0.000000	0.000000	0.000000	-0.026054	-0.018550	0.071400	0.000000	0.000000	4.000000	41.000000	1.000000
14777.856021	0.091683	0.589291	-0.002178	84.054428	30.958204	80.013336	-0.120789	0.000000	0.411523	0.000000	0.000000	0.000000	-0.026054	-0.018550	0.071400	0.000000	0.000000	4.000000	41.000000	1.000000
14777.859354	0.091540	0.589231	-0.001772	84.052094	30.923296	79.987633	-0.108889	0.000000	0.415865	0.000000	0.000000	0.000000	-0.042943	-0.017805	0.121790	0.000000	0.000000	4.000000	41.000000	1.000000
14777.862688	0.091540	0.589231	-0.001772	84.052094	30.923296	79.987633	-0.108889	0.000000	0.415865	0.000000	0.000000	0.000000	-0.042943	-0.017805	0.121790	0.000000	0.000000	4.000000	41.000000	1.000000
14777.866021	0.091540	0.589231	-0.001772	84.052094	30.923296	79.987633	-0.108889	0.000000	0.415865	0.000000	0.000000	0.000000	-0.042943	-0.017805	0.121790	0.000000	0.000000	4.000000	41.000000	1.000000
14777.869354	0.091540	0.589231	-0.001772	84.048988	30.825317	79.889465	-0.088591	0.000000	0.423022	0.000000	0.000000	0.000000	-0.042943	-0.017805	0.121790	0.000000	0.000000	4.000000	41.000000	1.000000
14777.872688	0.091535	0.589246	-0.001573	84.048988	30.825317	79.889465	-0.088591	0.000000	0.423022	0.000000	0.000000	0.000000	-0.001484	0.004234	0.059791	0.000000	0.000000	4.000000	41.000000	1.000000
14777.876021	0.091535	0.589246	-0.001573	84.048988	30.825317	79.889465	-0.088591	0.000000	0.423022	0.000000	0.000000	0.000000	-0.001484	0.004234	0.059791	0.000000	0.000000	4.000000	41.000000	1.000000
14777.879354	0.091535	0.589246	-0.001573	84.043030	30.720224	79.781464	-0.078626	0.000000	0.423269	0.000000	0.000000	0.000000	-0.001484	0.004234	0.059791	0.000000	0.000000	4.000000	41.000000	1.000000
14777.882688	0.091517	0.589255	-0.001437	84.043030	30.720224	79.781464	-0.078626	0.000000	0.423269	0.000000	0.000000	0.000000	-0.005324	0.002798	0.040727	0.000000	0.000000	4.000000	41.000000	1.000000
14777.886021	0.091517	0.589255	-0.001437	84.043030	30.720224	79.781464	-0.078626	0.000000	0.423269	0.000000	0.000000	0.000000	-0.005324	0.002798	0.040727	0.000000	0.000000	4.000000	41.000000	1.000000
14777.889354	0.091517	0.589255	-0.001437	84.033524	30.624741	79.679214	-0.071838	0.000000	0.424157	0.000000	0.000000	0.000000	-0.005324	0.002798	0.040727	0.000000	0.000000	4.000000	41.000000	1.000000
14777.892688	0.091517	0.589255	-0.001437	84.033524	30.624741	79.679214	-0.071838	0.000000	0.424157	0.000000	0.000000	0.000000	-0.005324	0.002798	0.040727	0.000000	0.000000	4.000000	41.000000	1.000000
14777.896021	0.091554	0.589294	-0.001253	84.033524	30.624741	79.679214	-0.071838	0.000000	0.424157	0.000000	0.000000	0.000000	0.011055	0.011837	0.055052	0.000000	0.000000	4.000000	41.000000	1.000000
14777.899354	0.091554	0.589294	-0.001253	84.026894	30.544928	79.587219	-0.071838	0.000000	0.424157	0.000000	0.000000	0.000000	0.011055	0.011837	0.055052	0.000000	0.000000	4.000000	41.000000	1.000000
14777.902688	0.091554	0.589294	-0.001253	84.026894	30.544928	79.587219	-0.071838	0.000000	0.424157	0.000000	0.000000	0.000000	0.011055	0.011837	0.055052	0.000000	0.000000	4.000000	41.000000	1.000000
14777.906021	0.091554	0.589294	-0.001253	84.026894	30.544928	79.587219	-0.071838	0.000000	0.424157	0.000000	0.000000	0.000000	0.011055	0.011837	0.055052	0.000000	0.000000	4.000000	41.000000	1.000000
14777.909354	0.091715	0.589357	-0.001012	84.024338	30.449905	79.474091	-0.062663	0.000000	0.422314	0.000000	0.000000	0.000000	0.048354	0.018786	0.072508	0.000000	0.000000	4.000000	41.000000	1.000000
14777.912688	0.091715	0.589357	-0.001012	84.024338	30.449905	79.474091	-0.062663	0.000000	0.422314	0.000000	0.000000	0.000000	0.048354	0.018786	0.072508	0.000000	0.000000	4.000000	41.000000	1.000000
14777.916021	0.091715	0.589357	-0.001012	84.024338	30.449905	79.474091	-0.062663	0.000000	0.422314	0.000000	0.000000	0.000000	0.048354	0.018786	0.072508	0.000000	0.000000	4.000000	41.000000	1.000000
14777.919354	0.091715	0.589357	-0.001012	84.022362	30.343735	79.345459	-0.050578	0.000000	0.414255	0.000000	0.000000	0.000000	0.048354	0.018786	0.072508	0.000000	0.000000	4.000000	41.000000	1.000000
14777.922688	0.091814	0.589362	-0.000965	84.022362	30.343735	79.345459	-0.050578	0.000000	0.414255	0.000000	0.000000	0.000000	0.029819	0.001384	0.013825	0.000000	0.000000	4.000000	41.000000	1.000000
14777.926021	0.091814	0.589362	-0.000965	84.022362	30.343735	79.345459	-0.050578	0.000000	0.414255	0.000000	0.000000	0.000000	0.029819	0.001384	0.013825	0.000000	0.000000	4.000000	41.000000	1.000000
14777.929354	0.091814	0.589362	-0.000965	84.029198	30.266607	79.246002	-0.048274	0.000000	0.409285	0.000000	0.000000	0.000000	0.029819	0.001384	0.013825	0.000000	0.000000	4.000000	41.000000	1.000000
14777.932688	0.091814	0.589362	-0.000965	84.029198	30.266607	79.246002	-0.048274	0.000000	0.409285	0.000000	0.000000	0.000000	0.029819	0.001384	0.013825	0.000000	0.000000	4.000000	41.000000	1.000000
14777.936021	0.091907	0.589329	-0.000952	84.029198	30.266607	79.246002	-0.048274	0.000000	0.409285	0.000000	0.000000	0.000000	0.027838	-0.009697	0.003949	0.000000	0.000000	4.000000	41.000000	1.000000
14777.939354	0.091907	0.589329	-0.000952	84.040298	30.253374	79.212761	-0.048274	0.000000	0.409285	0.000000	0.000000	0.000000	0.027838	-0.009697	0.003949	0.000000	0.000000	4.000000	41.000000	1.000000
14777.942688	0.091907	0.589329	-0.000952	84.040298	30.253374	79.212761	-0.048274	0.000000	0.409285	0.000000	0.000000	0.000000	0.027838	-0.009697	0.003949	0.000000	0.000000	4.000000	41.000000	1.000000
14777.946021	0.091907	0.589329	-0.000952	84.040298	30.253374	79.212761	-0.048274	0.000000	0.409285	0.000000	0.000000	0.000000	0.027838	-0.009697	0.003949	0.000000	0.000000	4.000000	41.000000	1.000000
14777.949354	0.092102	0.589174	-0.001104	84.053238	30.277697	79.220428	-0.047616	0.000000	0.404645	0.000000	0.000000	0.000000	0.058421	-0.046477	-0.045532	0.000000	0.000000	4.000000	41.000000	1.000000
14777.952688	0.092102	0.589174	-0.001104	84.053238	30.277697	79.220428	-0.047616	0.000000	0.404645	0.000000	0.000000	0.000000	0.058421	-0.046477	-0.045532	0.000000	0.000000	4.000000	41.000000	1.000000
14777.956021	0.092102	0.589174	-0.001104	84.053238	30.277697	79.220428	-0.047616	0.000000	0.404645	0.000000	0.000000	0.000000	0.058421	-0.046477	-0.045532	0.000000	0.000000	4.000000	41.000000	1.000000
14777.959354	0.092102	0.589174	-0.001104	84.073944	30.359617	79.289116	-0.055204	0.000000	0.394909	0.000000	0.000000	0.000000	0.058421	-0.046477	-0.045532	0.000000	0.000000	4.000000	41.000000	1.000000
14777.962688	0.092218	0.589031	-0.001199	84.073944	30.359617	79.289116	-0.055204	0.000000	0.394909	0.000000	0.000000	0.000000	0.034834	-0.042979	-0.028325	0.000000	0.000000	4.000000	41.000000	1.000000
14777.966021	0.092218	0.589031	-0.001199	84.073944	30.359617	79.289116	-0.055204	0.000000	0.394909	0.000000	0.000000	0.000000	0.034834	-0.042979	-0.028325	0.000000	0.000000	4.000000	41.000000	1.000000
14777.969354	0.092218	0.589031	-0.001199	84.100601	30.461603	79.377975	-0.059925	0.000000	0.389103	0.000000	0.000000	0.000000	0.034834	-0.042979	-0.028325	0.000000	0.000000	4.000000	41.000000	1.000000
14777.972688	0.092218	0.589031	-0.001199	84.100601	30.461603	79.377975	-0.059925	0.000000	0.389103	0.000000	0.000000	0.000000	0.034834	-0.042979	-0.028325	0.000000	0.000000	4.000000	41.000000	1.000000
14777.976021	0.092289	0.588844	-0.001294	84.100601	30.461603	79.377975	-0.059925	0.000000	0.389103	0.000000	0.000000	0.000000	0.021260	-0.056150	-0.028545	0.000000	0.000000	4.000000	41.000000	1.000000
14777.979354	0.092289	0.588844	-0.001294	84.139030	30.601648	79.507813	-0.059925	0.000000	0.389103	0.000000	0.000000	0.000000	0.021260	-0.056150	-0.028545	0.000000	0.000000	4.000000	41.000000	1.000000
14777.982688	0.092356	0.588569	-0.001408	84.139030	30.601648	79.507813	-0.059925	0.000000	0.389103	0.000000	0.000000	0.000000	0.020097	-0.082455	-0.034240	0.000000	0.000000	4.000000	41.000000	1.000000
14777.986021	0.092356	0.588569	-0.001408	84.139030	30.601648	79.507813	-0.059925	0.000000	0.389103	0.000000	0.000000	0.000000	0.020097	-0.082455	-0.034240	0.000000	0.000000	4.000000	41.000000	1.000000
14777.989354	0.092356	0.588569	-0.001408	84.180450	30.748142	79.649620	-0.070390	0.000000	0.382210	0.000000	0.000000	0.000000	0.020097	-0.082455	-0.034240	0.000000	0.000000	4.000000	41.000000	1.000000
14777.992688	0.092356	0.588569	-0.001408	84.180450	30.748142	79.649620	-0.070390	0.000000	0.382210	0.000000	0.000000	0.000000	0.020097	-0.082455	-0.034240	0.000000	0.000000	4.000000	41.000000	1.000000
14777.996021	0.092382	0.588244	-0.001499	84.180450	30.748142	79.649620	-0.070390	0.000000	0.382210	0.000000	0.000000	0.000000	0.007950	-0.097654	-0.027453	0.000000	0.000000	4.000000	41.000000	1.000000
14777.999354	0.092382	0.588244	-0.001499	84.230682	30.927530	79.824440	-0.070390	0.000000	0.382210	0.000000	0.000000	0.000000	0.007950	-0.097654	-0.027453	0.000000	0.000000	4.000000	41.000000	1.000000
14778.002688	0.092382	0.588244	-0.001499	84.230682	30.927530	79.824440	-0.070390	0.000000	0.382210	0.000000	0.000000	0.000000	0.007950	-0.097654	-0.027453	0.000000	0.000000	4.000000	41.000000	1.000000
14778.006021	0.092382	0.588244	-0.001499	84.230682	30.927530	79.824440	-0.070390	0.000000	0.382210	0.000000	0.000000	0.000000	0.007950	-0.097654	-0.027453	0.000000	0.000000	4.000000	41.000000	1.000000
14778.009354	0.092407	0.587478	-0.001599	84.283752	31.115047	80.012894	-0.074965	0.000000	0.380885	0.000000	0.000000	0.000000	0.007426	-0.229838	-0.030014	0.000000	0.000000	4.000000	41.000000	1.000000
14778.012688	0.092407	0.587478	-0.001599	84.283752	31.115047	80.012894	-0.074965	0.000000	0.380885	0.000000	0.000000	0.000000	0.000001	-0.000008	-0.000000	0.000000	0.000000	4.000000	41.000000	1.000000
14778.016021	0.092407	0.587478	-0.001599	84.283752	31.115047	80.012894	-0.074965	0.000000	0.380885	0.000000	0.000000	0.000000	0.000001	-0.000008	-0.000000	0.000000	0.000000	4.000000	41.000000	1.000000
14778.019354	0.092407	0.587478	-0.001599	84.339745	31.316841	80.215698	-0.079967	0.000000	0.379648	0.000000	0.000000	0.000000	0.000001	-0.000008	-0.000000	0.000000	0.000000	4.000000	41.000000	1.000000
14778.022688	0.092407	0.587478	-0.001599	84.339745	31.316841	80.215698	-0.079967	0.000000	0.379648	0.000000	0.000000	0.000000	0.000001	-0.000008	-0.000000	0.000000	0.000000	4.000000	41.000000	1.000000
14778.026021	0.092396	0.587051	-0.001655	84.339745	31.316841	80.215698	-0.079967	0.000000	0.379648	0.000000	0.000000	0.000000	-0.003391	-0.127999	-0.016714	0.000000	0.000000	4.000000	41.000000	1.000000
14778.029354	0.092396	0.587051	-0.001655	84.395554	31.519886	80.422455	-0.079967	0.000000	0.379648	0.000000	0.000000	0.000000	-0.003391	-0.127999	-0.016714	0.000000	0.000000	4.000000	41.000000	1.000000
14778.032688	0.092396	0.587051	-0.001655	84.395554	31.519886	80.422455	-0.079967	0.000000	0.379648	0.000000	0.000000	0.000000	-0.003391	-0.127999	-0.016714	0.000000	0.000000	4.000000	41.000000	1.000000
14778.036021	0.092396	0.587051	-0.001655	84.395554	31.519886	80.422455	-0.079967	0.000000	0.379648	0.000000	0.000000	0.000000	-0.003391	-0.127999	-0.016714	0.000000	0.000000	4.000000	41.000000	1.000000
14778.039354	0.092336	0.586166	-0.001729	84.451508	31.727165	80.633484	-0.082753	0.000000	0.380213	0.000000	0.000000	0.000000	-0.017974	-0.265580	-0.022040	0.000000	0.000000	4.000000	41.000000	1.000000
14778.042688	0.092336	0.586166	-0.001729	84.451508	31.727165	80.633484	-0.082753	0.000000	0.380213	0.000000	0.000000	0.000000	0.000001	-0.000006	0.000000	0.000000	0.000000	4.000000	41.000000	1.000000
14778.046021	0.092336	0.586166	-0.001729	84.451508	31.727165	80.633484	-0.082753	0.000000	0.380213	0.000000	0.000000	0.000000	0.000001	-0.000006	0.000000	0.000000	0.000000	4.000000	41.000000	1.000000
14778.049354	0.092336	0.586166	-0.001729	84.504272	31.921835	80.837250	-0.086426	0.000000	0.383209	0.000000	0.000000	0.000000	0.000001	-0.000006	0.000000	0.000000	0.000000	4.000000	41.000000	1.000000
14778.052688	0.092336	0.586166	-0.001729	84.504272	31.921835	80.837250	-0.086426	0.000000	0.383209	0.000000	0.000000	0.000000	0.000001	-0.000006	0.000000	0.000000	0.000000	4.000000	41.000000	1.000000
14778.056021	0.092263	0.585758	-0.001756	84.504272	31.921835	80.837250	-0.086426	0.000000	0.383209	0.000000	0.000000	0.000000	-0.021910	-0.122338	-0.008159	0.000000	0.000000	4.000000	41.000000	1.000000
14778.059354	0.092263	0.585758	-0.001756	84.551735	32.079422	81.004906	-0.086426	0.000000	0.383209	0.000000	0.000000	0.000000	-0.021910	-0.122338	-0.008159	0.000000	0.000000	4.000000	41.000000	1.000000
14778.062688	0.092263	0.585758	-0.001756	84.551735	32.079422	81.004906	-0.086426	0.000000	0.383209	0.000000	0.000000	0.000000	-0.021910	-0.122338	-0.008159	0.000000	0.000000	4.000000	41.000000	1.000000
14778.066021	0.092263	0.585758	-0.001756	84.551735	32.079422	81.004906	-0.086426	0.000000	0.383209	0.000000	0.000000	0.000000	-0.021910	-0.122338	-0.008159	0.000000	0.000000	4.000000	41.000000	1.000000
14778.069354	0.092054	0.585071	-0.001677	84.592743	32.228985	81.168800	-0.087786	0.000000	0.386860	0.000000	0.000000	0.000000	-0.062760	-0.206061	0.023532	0.000000	0.000000	4.000000	41.000000	1.000000
14778.072688	0.092054	0.585071	-0.001677	84.592743	32.228985	81.168800	-0.087786	0.000000	0.386860	0.000000	0.000000	0.000000	-0.000001	0.000004	0.000000	0.000000	0.000000	4.000000	41.000000	1.000000
14778.076021	0.092054	0.585071	-0.001677	84.592743	32.228985	81.168800	-0.087786	0.000000	0.386860	0.000000	0.000000	0.000000	-0.000001	0.000004	0.000000	0.000000	0.000000	4.000000	41.000000	1.000000
14778.079354	0.092054	0.585071	-0.001677	84.621964	32.330757	81.287415	-0.083864	0.000000	0.397320	0.000000	0.000000	0.000000	-0.000001	0.000004	0.000000	0.000000	0.000000	4.000000	41.000000	1.000000
14778.082688	0.092054	0.585071	-0.001677	84.621964	32.330757	81.287415	-0.083864	0.000000	0.397320	0.000000	0.000000	0.000000	-0.000001	0.000004	0.000000	0.000000	0.000000	4.000000	41.000000	1.000000
14778.086021	0.091942	0.584810	-0.001559	84.621964	32.330757	81.287415	-0.083864	0.000000	0.397320	0.000000	0.000000	0.000000	-0.033363	-0.078291	0.035427	0.000000	0.000000	4.000000	41.000000	1.000000
14778.089354	0.091942	0.584810	-0.001559	84.645401	32.409866	81.383263	-0.083864	0.000000	0.397320	0.000000	0.000000	0.000000	-0.033363	-0.078291	0.035427	0.000000	0.000000	4.000000	41.000000	1.000000
14778.092688	0.091942	0.584810	-0.001559	84.645401	32.409866	81.383263	-0.083864	0.000000	0.397320	0.000000	0.000000	0.000000	-0.033363	-0.078291	0.035427	0.000000	0.000000	4.000000	41.000000	1.000000
14778.096021	0.091942	0.584810	-0.001559	84.645401	32.409866	81.383263	-0.083864	0.000000	0.397320	0.000000	0.000000	0.000000	-0.033363	-0.078291	0.035427	0.000000	0.000000	4.000000	41.000000	1.000000
14778.099354	0.091815	0.584452	-0.001187	84.657089	32.447006	81.431473	-0.077960	0.000000	0.402880	0.000000	0.000000	0.000000	-0.038267	-0.107252	0.111772	0.000000	0.000000	4.000000	41.000000	1.000000
14778.102688	0.091815	0.584452	-0.001187	84.657089	32.447006	81.431473	-0.077960	0.000000	0.402880	0.000000	0.000000	0.000000	-0.038267	-0.107252	0.111772	0.000000	0.000000	4.000000	41.000000	1.000000
14778.106021	0.091815	0.584452	-0.001187	84.657089	32.447006	81.431473	-0.077960	0.000000	0.402880	0.000000	0.000000	0.000000	-0.038267	-0.107252	0.111772	0.000000	0.000000	4.000000	41.000000	1.000000
14778.109354	0.091815	0.584452	-0.001187	84.660027	32.453598	81.443581	-0.059331	0.000000	0.409258	0.000000	0.000000	0.000000	-0.038267	-0.107252	0.111772	0.000000	0.000000	4.000000	41.000000	1.000000
14778.112688	0.091815	0.584363	-0.000960	84.660027	32.453598	81.443581	-0.059331	0.000000	0.409258	0.000000	0.000000	0.000000	0.000180	-0.026824	0.068035	0.000000	0.000000	4.000000	41.000000	1.000000
14778.116021	0.091815	0.584363	-0.000960	84.660027	32.453598	81.443581	-0.059331	0.000000	0.409258	0.000000	0.000000	0.000000	0.000180	-0.026824	0.068035	0.000000	0.000000	4.000000	41.000000	1.000000
14778.119354	0.091815	0.584363	-0.000960	84.659988	32.450874	81.443550	-0.047992	0.000000	0.409229	0.000000	0.000000	0.000000	0.000180	-0.026824	0.068035	0.000000	0.000000	4.000000	41.000000	1.000000
14778.122688	0.091815	0.584363	-0.000960	84.659988	32.450874	81.443550	-0.047992	0.000000	0.409229	0.000000	0.000000	0.000000	0.000180	-0.026824	0.068035	0.000000	0.000000	4.000000	41.000000	1.000000
14778.126021	0.091841	0.584292	-0.000721	84.659988	32.450874	81.443550	-0.047992	0.000000	0.409229	0.000000	0.000000	0.000000	0.007668	-0.021389	0.071715	0.000000	0.000000	4.000000	41.000000	1.000000
14778.129354	0.091841	0.584292	-0.000721	84.653679	32.353386	81.339333	-0.047992	0.000000	0.409229	0.000000	0.000000	0.000000	0.007668	-0.021389	0.071715	0.000000	0.000000	4.000000	41.000000	1.000000
14778.132688	0.091841	0.584292	-0.000721	84.653679	32.353386	81.339333	-0.047992	0.000000	0.409229	0.000000	0.000000	0.000000	0.007668	-0.021389	0.071715	0.000000	0.000000	4.000000	41.000000	1.000000
14778.136021	0.091841	0.584292	-0.000721	84.653679	32.353386	81.339333	-0.047992	0.000000	0.409229	0.000000	0.000000	0.000000	0.007668	-0.021389	0.071715	0.000000	0.000000	4.000000	41.000000	1.000000
14778.139354	0.091970	0.584317	-0.000193	84.650383	32.090519	81.053123	-0.036039	0.000000	0.407951	0.000000	0.000000	0.000000	0.038628	0.007505	0.158332	0.000000	0.000000	4.000000	41.000000	1.000000
14778.142688	0.091970	0.584317	-0.000193	84.650383	32.090519	81.053123	-0.036039	0.000000	0.407951	0.000000	0.000000	0.000000	0.038628	0.007505	0.158332	0.000000	0.000000	4.000000	41.000000	1.000000
14778.146021	0.091970	0.584317	-0.000193	84.650383	32.090519	81.053123	-0.036039	0.000000	0.407951	0.000000	0.000000	0.000000	0.038628	0.007505	0.158332	0.000000	0.000000	4.000000	41.000000	1.000000
14778.149354	0.091970	0.584317	-0.000193	84.654160	31.556656	80.465179	-0.009651	0.000000	0.401512	0.000000	0.000000	0.000000	0.038628	0.007505	0.158332	0.000000	0.000000	4.000000	41.000000	1.000000
14778.152688	0.092011	0.584347	0.000014	84.654160	31.556656	80.465179	-0.009651	0.000000	0.401512	0.000000	0.000000	0.000000	0.012517	0.009095	0.062207	0.000000	0.000000	4.000000	41.000000	1.000000
14778.156021	0.092011	0.584347	0.000014	84.654160	31.556656	80.465179	-0.009651	0.000000	0.401512	0.000000	0.000000	0.000000	0.012517	0.009095	0.062207	0.000000	0.000000	4.000000	41.000000	1.000000
14778.159354	0.092011	0.584347	0.000014	84.665314	30.804081	79.635406	0.000717	0.000000	0.399426	0.000000	0.000000	0.000000	0.012517	0.009095	0.062207	0.000000	0.000000	4.000000	41.000000	1.000000
14778.162688	0.092074	0.584403	0.000210	84.665314	30.804081	79.635406	0.000717	0.000000	0.399426	0.000000	0.000000	0.000000	0.018620	0.016711	0.058844	0.000000	0.000000	4.000000	41.000000	1.000000
14778.166021	0.092074	0.584403	0.000210	84.665314	30.804081	79.635406	0.000717	0.000000	0.399426	0.000000	0.000000	0.000000	0.018620	0.016711	0.058844	0.000000	0.000000	4.000000	41.000000	1.000000
14778.169354	0.092074	0.584403	0.000210	84.683304	29.917349	78.656769	0.010524	0.000000	0.396323	0.000000	0.000000	0.000000	0.018620	0.016711	0.058844	0.000000	0.000000	4.000000	41.000000	1.000000
14778.172688	0.092074	0.584403	0.000210	84.683304	29.917349	78.656769	0.010524	0.000000	0.396323	0.000000	0.000000	0.000000	0.018620	0.016711	0.058844	0.000000	0.000000	4.000000	41.000000	1.000000
14778.176021	0.092126	0.584473	0.000360	84.683304	29.917349	78.656769	0.010524	0.000000	0.396323	0.000000	0.000000	0.000000	0.015791	0.021031	0.044760	0.000000	0.000000	4.000000	41.000000	1.000000
14778.179354	0.092126	0.584473	0.000360	84.701431	28.976631	77.619148	0.010524	0.000000	0.396323	0.000000	0.000000	0.000000	0.015791	0.021031	0.044760	0.000000	0.000000	4.000000	41.000000	1.000000
14778.182688	0.092126	0.584473	0.000360	84.701431	28.976631	77.619148	0.010524	0.000000	0.396323	0.000000	0.000000	0.000000	0.015791	0.021031	0.044760	0.000000	0.000000	4.000000	41.000000	1.000000
14778.186021	0.092126	0.584473	0.000360	84.701431	28.976631	77.619148	0.010524	0.000000	0.396323	0.000000	0.000000	0.000000	0.015791	0.021031	0.044760	0.000000	0.000000	4.000000	41.000000	1.000000
14778.189354	0.092207	0.584580	0.000538	84.717506	28.045240	76.592560	0.017984	0.000000	0.393691	0.000000	0.000000	0.000000	0.024321	0.032027	0.053416	0.000000	0.000000	4.000000	41.000000	1.000000
14778.192688	0.092207	0.584580	0.000538	84.717506	28.045240	76.592560	0.017984	0.000000	0.393691	0.000000	0.000000	0.000000	0.024321	0.032027	0.053416	0.000000	0.000000	4.000000	41.000000	1.000000
14778.196021	0.092207	0.584580	0.000538	84.717506	28.045240	76.592560	0.017984	0.000000	0.393691	0.000000	0.000000	0.000000	0.024321	0.032027	0.053416	0.000000	0.000000	4.000000	41.000000	1.000000
14778.199354	0.092207	0.584580	0.000538	84.736198	27.191099	75.649902	0.026887	0.000000	0.389638	0.000000	0.000000	0.000000	0.024321	0.032027	0.053416	0.000000	0.000000	4.000000	41.000000	1.000000
14778.202688	0.092236	0.584616	0.000567	84.736198	27.191099	75.649902	0.026887	0.000000	0.389638	0.000000	0.000000	0.000000	0.008528	0.011006	0.008665	0.000000	0.000000	4.000000	41.000000	1.000000
14778.206021	0.092236	0.584616	0.000567	84.736198	27.191099	75.649902	0.026887	0.000000	0.389638	0.000000	0.000000	0.000000	0.008528	0.011006	0.008665	0.000000	0.000000	4.000000	41.000000	1.000000
14778.209354	0.092236	0.584616	0.000567	84.752708	26.365980	74.736862	0.028331	0.000000	0.388217	0.000000	0.000000	0.000000	0.008528	0.011006	0.008665	0.000000	0.000000	4.000000	41.000000	1.000000
14778.212688	0.092236	0.584616	0.000567	84.752708	26.365980	74.736862	0.028331	0.000000	0.388217	0.000000	0.000000	0.000000	0.008528	0.011006	0.008665	0.000000	0.000000	4.000000	41.000000	1.000000
14778.216021	0.092286	0.584653	0.000591	84.752708	26.365980	74.736862	0.028331	0.000000	0.388217	0.000000	0.000000	0.000000	0.015050	0.010996	0.007349	0.000000	0.000000	4.000000	41.000000	1.000000
14778.219354	0.092286	0.584653	0.000591	84.769508	25.733133	74.034317	0.028331	0.000000	0.388217	0.000000	0.000000	0.000000	0.015050	0.010996	0.007349	0.000000	0.000000	4.000000	41.000000	1.000000
14778.222688	0.092286	0.584653	0.000591	84.769508	25.733133	74.034317	0.028331	0.000000	0.388217	0.000000	0.000000	0.000000	0.015050	0.010996	0.007349	0.000000	0.000000	4.000000	41.000000	1.000000
14778.226021	0.092286	0.584653	0.000591	84.769508	25.733133	74.034317	0.028331	0.000000	0.388217	0.000000	0.000000	0.000000	0.015050	0.010996	0.007349	0.000000	0.000000	4.000000	41.000000	1.000000
14778.229354	0.092354	0.584671	0.000595	84.778877	25.233723	73.482704	0.029556	0.000000	0.385708	0.000000	0.000000	0.000000	0.020565	0.005492	0.001044	0.000000	0.000000	4.000000	41.000000	1.000000
14778.232688	0.092354	0.584671	0.000595	84.778877	25.233723	73.482704	0.029556	0.000000	0.385708	0.000000	0.000000	0.000000	0.020565	0.005492	0.001044	0.000000	0.000000	4.000000	41.000000	1.000000
14778.236021	0.092354	0.584671	0.000595	84.778877	25.233723	73.482704	0.029556	0.000000	0.385708	0.000000	0.000000	0.000000	0.020565	0.005492	0.001044	0.000000	0.000000	4.000000	41.000000	1.000000
14778.239354	0.092354	0.584671	0.000595	84.790337	24.894632	73.109024	0.029730	0.000000	0.382281	0.000000	0.000000	0.000000	0.020565	0.005492	0.001044	0.000000	0.000000	4.000000	41.000000	1.000000
14778.242688	0.092356	0.584646	0.000601	84.790337	24.894632	73.109024	0.029730	0.000000	0.382281	0.000000	0.000000	0.000000	0.000411	-0.007651	0.002048	0.000000	0.000000	4.000000	41.000000	1.000000
14778.246021	0.092356	0.584646	0.000601	84.790337	24.894632	73.109024	0.029730	0.000000	0.382281	0.000000	0.000000	0.000000	0.000411	-0.007651	0.002048	0.000000	0.000000	4.000000	41.000000	1.000000
14778.249354	0.092356	0.584646	0.000601	84.794289	24.728937	72.926849	0.030071	0.000000	0.382212	0.000000	0.000000	0.000000	0.000411	-0.007651	0.002048	0.000000	0.000000	4.000000	41.000000	1.000000
14778.252688	0.092356	0.584646	0.000601	84.794289	24.728937	72.926849	0.030071	0.000000	0.382212	0.000000	0.000000	0.000000	0.000411	-0.007651	0.002048	0.000000	0.000000	4.000000	41.000000	1.000000
14778.256021	0.092360	0.584639	0.000625	84.794289	24.728937	72.926849	0.030071	0.000000	0.382212	0.000000	0.000000	0.000000	0.001422	-0.002140	0.007035	0.000000	0.000000	4.000000	41.000000	1.000000
14778.259354	0.092360	0.584639	0.000625	84.800766	24.725492	72.924545	0.030071	0.000000	0.382212	0.000000	0.000000	0.000000	0.001422	-0.002140	0.007035	0.000000	0.000000	4.000000	41.000000	1.000000
14778.262688	0.092360	0.584639	0.000625	84.800766	24.725492	72.924545	0.030071	0.000000	0.382212	0.000000	0.000000	0.000000	0.001422	-0.002140	0.007035	0.000000	0.000000	4.000000	41.000000	1.000000
14778.266021	0.092360	0.584639	0.000625	84.800766	24.725492	72.924545	0.030071	0.000000	0.382212	0.000000	0.000000	0.000000	0.001422	-0.002140	0.007035	0.000000	0.000000	4.000000	41.000000	1.000000
14778.269354	0.092321	0.584562	0.000654	84.803818	24.730671	72.932457	0.031244	0.000000	0.381975	0.000000	0.000000	0.000000	-0.011803	-0.022974	0.008770	0.000000	0.000000	4.000000	41.000000	1.000000
14778.272688	0.092321	0.584562	0.000654	84.803818	24.730671	72.932457	0.031244	0.000000	0.381975	0.000000	0.000000	0.000000	-0.011803	-0.022974	0.008770	0.000000	0.000000	4.000000	41.000000	1.000000
14778.276021	0.092321	0.584562	0.000654	84.803818	24.730671	72.932457	0.031244	0.000000	0.381975	0.000000	0.000000	0.000000	-0.011803	-0.022974	0.008770	0.000000	0.000000	4.000000	41.000000	1.000000
14778.279354	0.092321	0.584562	0.000654	84.809891	24.743822	72.948410	0.032706	0.000000	0.383942	0.000000	0.000000	0.000000	-0.011803	-0.022974	0.008770	0.000000	0.000000	4.000000	41.000000	1.000000
14778.282688	0.092302	0.584511	0.000672	84.809891	24.743822	72.948410	0.032706	0.000000	0.383942	0.000000	0.000000	0.000000	-0.005694	-0.015304	0.005406	0.000000	0.000000	4.000000	41.000000	1.000000
14778.286021	0.092302	0.584511	0.000672	84.809891	24.743822	72.948410	0.032706	0.000000	0.383942	0.000000	0.000000	0.000000	-0.005694	-0.015304	0.005406	0.000000	0.000000	4.000000	41.000000	1.000000
14778.289354	0.092302	0.584511	0.000672	84.812920	24.751770	72.956383	0.033607	0.000000	0.384891	0.000000	0.000000	0.000000	-0.005694	-0.015304	0.005406	0.000000	0.000000	4.000000	41.000000	1.000000
14778.292688	0.092302	0.584511	0.000672	84.812920	24.751770	72.956383	0.033607	0.000000	0.384891	0.000000	0.000000	0.000000	-0.005694	-0.015304	0.005406	0.000000	0.000000	4.000000	41.000000	1.000000
14778.296021	0.092304	0.584486	0.000679	84.812920	24.751770	72.956383	0.033607	0.000000	0.384891	0.000000	0.000000	0.000000	0.000411	-0.007652	0.002045	0.000000	0.000000	4.000000	41.000000	1.000000
14778.299354	0.092304	0.584486	0.000679	84.819038	24.767776	72.972458	0.033607	0.000000	0.384891	0.000000	0.000000	0.000000	0.000411	-0.007652	0.002045	0.000000	0.000000	4.000000	41.000000	1.000000
14778.302688	0.092304	0.584486	0.000679	84.819038	24.767776	72.972458	0.033607	0.000000	0.384891	0.000000	0.000000	0.000000	0.000411	-0.007652	0.002045	0.000000	0.000000	4.000000	41.000000	1.000000
14778.306021	0.092304	0.584486	0.000679	84.819038	24.767776	72.972458	0.033607	0.000000	0.384891	0.000000	0.000000	0.000000	0.000411	-0.007652	0.002045	0.000000	0.000000	4.000000	41.000000	1.000000
14778.309354	0.092334	0.584402	0.000718	84.819038	24.770447	72.972404	0.033948	0.000000	0.384823	0.000000	0.000000	0.000000	0.009176	-0.025120	0.011853	0.000000	0.000000	4.000000	41.000000	1.000000
14778.312688	0.092334	0.584402	0.000718	84.819038	24.770447	72.972404	0.033948	0.000000	0.384823	0.000000	0.000000	0.000000	0.009176	-0.025120	0.011853	0.000000	0.000000	4.000000	41.000000	1.000000
14778.316021	0.092334	0.584402	0.000718	84.819038	24.770447	72.972404	0.033948	0.000000	0.384823	0.000000	0.000000	0.000000	0.009176	-0.025120	0.011853	0.000000	0.000000	4.000000	41.000000	1.000000
14778.319354	0.092334	0.584402	0.000718	84.822525	24.764515	72.962181	0.035923	0.000000	0.383294	0.000000	0.000000	0.000000	0.009176	-0.025120	0.011853	0.000000	0.000000	4.000000	41.000000	1.000000
14778.322688	0.092370	0.584380	0.000784	84.822525	24.764515	72.962181	0.035923	0.000000	0.383294	0.000000	0.000000	0.000000	0.010778	-0.006479	0.019787	0.000000	0.000000	4.000000	41.000000	1.000000
14778.326021	0.092370	0.584380	0.000784	84.822525	24.764515	72.962181	0.035923	0.000000	0.383294	0.000000	0.000000	0.000000	0.010778	-0.006479	0.019787	0.000000	0.000000	4.000000	41.000000	1.000000
14778.329354	0.092370	0.584380	0.000784	84.827065	24.708448	72.896782	0.039221	0.000000	0.381497	0.000000	0.000000	0.000000	0.010778	-0.006479	0.019787	0.000000	0.000000	4.000000	41.000000	1.000000
14778.332688	0.092370	0.584380	0.000784	84.827065	24.708448	72.896782	0.039221	0.000000	0.381497	0.000000	0.000000	0.000000	0.010778	-0.006479	0.019787	0.000000	0.000000	4.000000	41.000000	1.000000
14778.336021	0.092403	0.584340	0.000834	84.827065	24.708448	72.896782	0.039221	0.000000	0.381497	0.000000	0.000000	0.000000	0.009771	-0.011981	0.014795	0.000000	0.000000	4.000000	41.000000	1.000000
14778.339354	0.092403	0.584340	0.000834	84.832825	24.599394	72.776222	0.039221	0.000000	0.381497	0.000000	0.000000	0.000000	0.009771	-0.011981	0.014795	0.000000	0.000000	4.000000	41.000000	1.000000
14778.342688	0.092403	0.584340	0.000834	84.832825	24.599394	72.776222	0.039221	0.000000	0.381497	0.000000	0.000000	0.000000	0.009771	-0.011981	0.014795	0.000000	0.000000	4.000000	41.000000	1.000000
14778.346021	0.092403	0.584340	0.000834	84.832825	24.599394	72.776222	0.039221	0.000000	0.381497	0.000000	0.000000	0.000000	0.009771	-0.011981	0.014795	0.000000	0.000000	4.000000	41.000000	1.000000
14778.349354	0.092407	0.584253	0.000969	84.839767	24.437141	72.600235	0.041687	0.000000	0.379869	0.000000	0.000000	0.000000	0.001393	-0.026130	0.040565	0.000000	0.000000	4.000000	41.000000	1.000000
14778.352688	0.092407	0.584253	0.000969	84.839767	24.437141	72.600235	0.041687	0.000000	0.379869	0.000000	0.000000	0.000000	0.000000	-0.000005	0.000000	0.000000	0.000000	4.000000	41.000000	1.000000
14778.356021	0.092407	0.584253	0.000969	84.839767	24.437141	72.600235	0.041687	0.000000	0.379869	0.000000	0.000000	0.000000	0.000000	-0.000005	0.000000	0.000000	0.000000	4.000000	41.000000	1.000000
14778.359354	0.092407	0.584253	0.000969	84.847023	24.257662	72.405388	0.048447	0.000000	0.379636	0.000000	0.000000	0.000000	0.000000	-0.000005	0.000000	0.000000	0.000000	4.000000	41.000000	1.000000
14778.362688	0.092407	0.584253	0.000969	84.847023	24.257662	72.405388	0.048447	0.000000	0.379636	0.000000	0.000000	0.000000	0.000000	-0.000005	0.000000	0.000000	0.000000	4.000000	41.000000	1.000000
14778.366021	0.092396	0.584213	0.001027	84.847023	24.257662	72.405388	0.048447	0.000000	0.379636	0.000000	0.000000	0.000000	-0.003277	-0.011980	0.017422	0.000000	0.000000	4.000000	41.000000	1.000000
14778.369354	0.092396	0.584213	0.001027	84.852272	24.161753	72.302315	0.048447	0.000000	0.379636	0.000000	0.000000	0.000000	-0.003277	-0.011980	0.017422	0.000000	0.000000	4.000000	41.000000	1.000000
14778.372688	0.092396	0.584213	0.001027	84.852272	24.161753	72.302315	0.048447	0.000000	0.379636	0.000000	0.000000	0.000000	-0.003277	-0.011980	0.017422	0.000000	0.000000	4.000000	41.000000	1.000000
14778.376021	0.092396	0.584213	0.001027	84.852272	24.161753	72.302315	0.048447	0.000000	0.379636	0.000000	0.000000	0.000000	-0.003277	-0.011980	0.017422	0.000000	0.000000	4.000000	41.000000	1.000000
14778.379354	0.092370	0.584141	0.001120	84.855705	24.149895	72.291565	0.051351	0.000000	0.380183	0.000000	0.000000	0.000000	-0.007977	-0.021826	0.027808	0.000000	0.000000	4.000000	41.000000	1.000000
14778.382688	0.092370	0.584141	0.001120	84.855705	24.149895	72.291565	0.051351	0.000000	0.380183	0.000000	0.000000	0.000000	-0.007977	-0.021826	0.027808	0.000000	0.000000	4.000000	41.000000	1.000000
14778.386021	0.092370	0.584141	0.001120	84.855705	24.149895	72.291565	0.051351	0.000000	0.380183	0.000000	0.000000	0.000000	-0.007977	-0.021826	0.027808	0.000000	0.000000	4.000000	41.000000	1.000000
14778.389354	0.092370	0.584141	0.001120	84.855736	24.147171	72.291573	0.055986	0.000000	0.381512	0.000000	0.000000	0.000000	-0.007977	-0.021826	0.027808	0.000000	0.000000	4.000000	41.000000	1.000000
14778.392688	0.092357	0.584126	0.001171	84.855736	24.147171	72.291573	0.055986	0.000000	0.381512	0.000000	0.000000	0.000000	-0.003694	-0.004332	0.015379	0.000000	0.000000	4.000000	41.000000	1.000000
14778.396021	0.092357	0.584126	0.001171	84.855736	24.147171	72.291573	0.055986	0.000000	0.381512	0.000000	0.000000	0.000000	-0.003694	-0.004332	0.015379	0.000000	0.000000	4.000000	41.000000	1.000000
14778.399354	0.092357	0.584126	0.001171	84.855736	24.147171	72.291573	0.058549	0.000000	0.382128	0.000000	0.000000	0.000000	-0.003694	-0.004332	0.015379	0.000000	0.000000	4.000000	41.000000	1.000000
14778.402688	0.092357	0.584126	0.001171	84.855736	24.147171	72.291573	0.058549	0.000000	0.382128	0.000000	0.000000	0.000000	-0.003694	-0.004332	0.015379	0.000000	0.000000	4.000000	41.000000	1.000000
14778.406021	0.092362	0.584119	0.001194	84.855736	24.147171	72.291573	0.058549	0.000000	0.382128	0.000000	0.000000	0.000000	0.001418	-0.002166	0.007032	0.000000	0.000000	4.000000	41.000000	1.000000
14778.409354	0.092362	0.584119	0.001194	84.852654	24.142269	72.283920	0.058549	0.000000	0.382128	0.000000	0.000000	0.000000	0.001418	-0.002166	0.007032	0.000000	0.000000	4.000000	41.000000	1.000000
14778.412688	0.092362	0.584119	0.001194	84.852654	24.142269	72.283920	0.058549	0.000000	0.382128	0.000000	0.000000	0.000000	0.001418	-0.002166	0.007032	0.000000	0.000000	4.000000	41.000000	1.000000
14778.416021	0.092362	0.584119	0.001194	84.852654	24.142269	72.283920	0.058549	0.000000	0.382128	0.000000	0.000000	0.000000	0.001418	-0.002166	0.007032	0.000000	0.000000	4.000000	41.000000	1.000000
14778.419354	0.092412	0.584156	0.001219	84.849686	24.137297	72.276222	0.059721	0.000000	0.381892	0.000000	0.000000	0.000000	0.015070	0.011003	0.007353	0.000000	0.000000	4.000000	41.000000	1.000000
14778.422688	0.092412	0.584156	0.001219	84.849686	24.137297	72.276222	0.059721	0.000000	0.381892	0.000000	0.000000	0.000000	0.015070	0.011003	0.007353	0.000000	0.000000	4.000000	41.000000	1.000000
14778.426021	0.092412	0.584156	0.001219	84.849686	24.137297	72.276222	0.059721	0.000000	0.381892	0.000000	0.000000	0.000000	0.015070	0.011003	0.007353	0.000000	0.000000	4.000000	41.000000	1.000000
14778.429354	0.092412	0.584156	0.001219	84.846649	24.132406	72.268562	0.060946	0.000000	0.379380	0.000000	0.000000	0.000000	0.015070	0.011003	0.007353	0.000000	0.000000	4.000000	41.000000	1.000000
14778.432688	0.092433	0.584181	0.001208	84.846649	24.132406	72.268562	0.060946	0.000000	0.379380	0.000000	0.000000	0.000000	0.006116	0.007660	-0.003356	0.000000	0.000000	4.000000	41.000000	1.000000
14778.436021	0.092433	0.584181	0.001208	84.846649	24.132406	72.268562	0.060946	0.000000	0.379380	0.000000	0.000000	0.000000	0.006116	0.007660	-0.003356	0.000000	0.000000	4.000000	41.000000	1.000000
14778.439354	0.092433	0.584181	0.001208	84.843491	24.130110	72.260773	0.060387	0.000000	0.378361	0.000000	0.000000	0.000000	0.006116	0.007660	-0.003356	0.000000	0.000000	4.000000	41.000000	1.000000
14778.442688	0.092433	0.584181	0.001208	84.843491	24.130110	72.260773	0.060387	0.000000	0.378361	0.000000	0.000000	0.000000	0.006116	0.007660	-0.003356	0.000000	0.000000	4.000000	41.000000	1.000000
14778.446021	0.092475	0.584207	0.001192	84.843491	24.130110	72.260773	0.060387	0.000000	0.378361	0.000000	0.000000	0.000000	0.012647	0.007678	-0.004674	0.000000	0.000000	4.000000	41.000000	1.000000
14778.449354	0.092475	0.584207	0.001192	84.840492	24.125216	72.253143	0.060387	0.000000	0.378361	0.000000	0.000000	0.000000	0.012647	0.007678	-0.004674	0.000000	0.000000	4.000000	41.000000	1.000000
14778.452688	0.092475	0.584207	0.001192	84.840492	24.125216	72.253143	0.060387	0.000000	0.378361	0.000000	0.000000	0.000000	0.012647	0.007678	-0.004674	0.000000	0.000000	4.000000	41.000000	1.000000
14778.456021	0.092475	0.584207	0.001192	84.840492	24.125216	72.253143	0.060387	0.000000	0.378361	0.000000	0.000000	0.000000	0.012647	0.007678	-0.004674	0.000000	0.000000	4.000000	41.000000	1.000000
14778.459354	0.092493	0.584283	0.001167	84.834412	24.110003	72.237877	0.059608	0.000000	0.376253	0.000000	0.000000	0.000000	0.005292	0.022987	-0.007440	0.000000	0.000000	4.000000	41.000000	1.000000
14778.462688	0.092493	0.584283	0.001167	84.834412	24.110003	72.237877	0.059608	0.000000	0.376253	0.000000	0.000000	0.000000	0.005292	0.022987	-0.007440	0.000000	0.000000	4.000000	41.000000	1.000000
14778.466021	0.092493	0.584283	0.001167	84.834412	24.110003	72.237877	0.059608	0.000000	0.376253	0.000000	0.000000	0.000000	0.005292	0.022987	-0.007440	0.000000	0.000000	4.000000	41.000000	1.000000
14778.469354	0.092493	0.584283	0.001167	84.828316	24.094770	72.222595	0.058368	0.000000	0.375371	0.000000	0.000000	0.000000	0.005292	0.022987	-0.007440	0.000000	0.000000	4.000000	41.000000	1.000000
14778.472688	0.092490	0.584334	0.001154	84.828316	24.094770	72.222595	0.058368	0.000000	0.375371	0.000000	0.000000	0.000000	-0.000823	0.015317	-0.004084	0.000000	0.000000	4.000000	41.000000	1.000000
14778.476021	0.092490	0.584334	0.001154	84.828316	24.094770	72.222595	0.058368	0.000000	0.375371	0.000000	0.000000	0.000000	-0.000823	0.015317	-0.004084	0.000000	0.000000	4.000000	41.000000	1.000000
14778.479354	0.092490	0.584334	0.001154	84.819115	24.072052	72.199760	0.057687	0.000000	0.375508	0.000000	0.000000	0.000000	-0.000823	0.015317	-0.004084	0.000000	0.000000	4.000000	41.000000	1.000000
14778.482688	0.092490	0.584334	0.001154	84.819115	24.072052	72.199760	0.057687	0.000000	0.375508	0.000000	0.000000	0.000000	-0.000823	0.015317	-0.004084	0.000000	0.000000	4.000000	41.000000	1.000000
14778.486021	0.092490	0.584404	0.001157	84.819115	24.072052	72.199760	0.057687	0.000000	0.375508	0.000000	0.000000	0.000000	0.000183	0.020831	0.000903	0.000000	0.000000	4.000000	41.000000	1.000000
14778.489354	0.092490	0.584404	0.001157	84.812996	24.056929	72.184570	0.057687	0.000000	0.375508	0.000000	0.000000	0.000000	0.000183	0.020831	0.000903	0.000000	0.000000	4.000000	41.000000	1.000000
14778.492688	0.092490	0.584404	0.001157	84.812996	24.056929	72.184570	0.057687	0.000000	0.375508	0.000000	0.000000	0.000000	0.000183	0.020831	0.000903	0.000000	0.000000	4.000000	41.000000	1.000000
14778.496021	0.092490	0.584404	0.001157	84.812996	24.056929	72.184570	0.057687	0.000000	0.375508	0.000000	0.000000	0.000000	0.000183	0.020831	0.000903	0.000000	0.000000	4.000000	41.000000	1.000000
14778.499354	0.092498	0.584510	0.001193	84.806946	24.041876	72.169472	0.057838	0.000000	0.375478	0.000000	0.000000	0.000000	0.002192	0.031822	0.010875	0.000000	0.000000	4.000000	41.000000	1.000000
14778.502688	0.092498	0.584510	0.001193	84.806946	24.041876	72.169472	0.057838	0.000000	0.375478	0.000000	0.000000	0.000000	0.002192	0.031822	0.010875	0.000000	0.000000	4.000000	41.000000	1.000000
14778.506021	0.092498	0.584510	0.001193	84.806946	24.041876	72.169472	0.057838	0.000000	0.375478	0.000000	0.000000	0.000000	0.002192	0.031822	0.010875	0.000000	0.000000	4.000000	41.000000	1.000000
14778.509354	0.092498	0.584510	0.001193	84.797752	24.016573	72.146774	0.059650	0.000000	0.375112	0.000000	0.000000	0.000000	0.002192	0.031822	0.010875	0.000000	0.000000	4.000000	41.000000	1.000000
14778.512688	0.092483	0.584547	0.001231	84.797752	24.016573	72.146774	0.059650	0.000000	0.375112	0.000000	0.000000	0.000000	-0.004516	0.010998	0.011291	0.000000	0.000000	4.000000	41.000000	1.000000
14778.516021	0.092483	0.584547	0.001231	84.797752	24.016573	72.146774	0.059650	0.000000	0.375112	0.000000	0.000000	0.000000	-0.004516	0.010998	0.011291	0.000000	0.000000	4.000000	41.000000	1.000000
14778.519354	0.092483	0.584547	0.001231	84.794670	24.006342	72.139259	0.061532	0.000000	0.375865	0.000000	0.000000	0.000000	-0.004516	0.010998	0.011291	0.000000	0.000000	4.000000	41.000000	1.000000
14778.522688	0.092483	0.584547	0.001231	84.794670	24.006342	72.139259	0.061532	0.000000	0.375865	0.000000	0.000000	0.000000	-0.004516	0.010998	0.011291	0.000000	0.000000	4.000000	41.000000	1.000000
14778.526021	0.092468	0.584583	0.001268	84.794670	24.006342	72.139259	0.061532	0.000000	0.375865	0.000000	0.000000	0.000000	-0.004515	0.011006	0.011290	0.000000	0.000000	4.000000	41.000000	1.000000
14778.529354	0.092468	0.584583	0.001268	84.791618	23.993399	72.131706	0.061532	0.000000	0.375865	0.000000	0.000000	0.000000	-0.004515	0.011006	0.011290	0.000000	0.000000	4.000000	41.000000	1.000000
14778.532688	0.092468	0.584583	0.001268	84.791618	23.993399	72.131706	0.061532	0.000000	0.375865	0.000000	0.000000	0.000000	-0.004515	0.011006	0.011290	0.000000	0.000000	4.000000	41.000000	1.000000
14778.536021	0.092468	0.584583	0.001268	84.791618	23.993399	72.131706	0.061532	0.000000	0.375865	0.000000	0.000000	0.000000	-0.004515	0.011006	0.011290	0.000000	0.000000	4.000000	41.000000	1.000000
14778.539354	0.092410	0.584594	0.001322	84.788567	23.983244	72.124268	0.063414	0.000000	0.376618	0.000000	0.000000	0.000000	-0.017166	0.003341	0.015968	0.000000	0.000000	4.000000	41.000000	1.000000
14778.542688	0.092410	0.584594	0.001322	84.788567	23.983244	72.124268	0.063414	0.000000	0.376618	0.000000	0.000000	0.000000	-0.017166	0.003341	0.015968	0.000000	0.000000	4.000000	41.000000	1.000000
14778.546021	0.092410	0.584594	0.001322	84.788567	23.983244	72.124268	0.063414	0.000000	0.376618	0.000000	0.000000	0.000000	-0.017166	0.003341	0.015968	0.000000	0.000000	4.000000	41.000000	1.000000
14778.549354	0.092410	0.584594	0.001322	84.788612	23.980503	72.124245	0.066075	0.000000	0.379479	0.000000	0.000000	0.000000	-0.017166	0.003341	0.015968	0.000000	0.000000	4.000000	41.000000	1.000000
14778.552688	0.092393	0.584587	0.001349	84.788612	23.980503	72.124245	0.066075	0.000000	0.379479	0.000000	0.000000	0.000000	-0.005111	-0.002163	0.008349	0.000000	0.000000	4.000000	41.000000	1.000000
14778.556021	0.092393	0.584587	0.001349	84.788612	23.980503	72.124245	0.066075	0.000000	0.379479	0.000000	0.000000	0.000000	-0.005111	-0.002163	0.008349	0.000000	0.000000	4.000000	41.000000	1.000000
14778.559354	0.092393	0.584587	0.001349	84.791580	23.990688	72.131714	0.067467	0.000000	0.380331	0.000000	0.000000	0.000000	-0.005111	-0.002163	0.008349	0.000000	0.000000	4.000000	41.000000	1.000000
14778.562688	0.092393	0.584587	0.001349	84.791580	23.990688	72.131714	0.067467	0.000000	0.380331	0.000000	0.000000	0.000000	-0.005111	-0.002163	0.008349	0.000000	0.000000	4.000000	41.000000	1.000000
14778.566021	0.092412	0.584569	0.001328	84.791580	23.990688	72.131714	0.067467	0.000000	0.380331	0.000000	0.000000	0.000000	0.005526	-0.005493	-0.006302	0.000000	0.000000	4.000000	41.000000	1.000000
14778.569354	0.092412	0.584569	0.001328	84.791618	23.993399	72.131706	0.067467	0.000000	0.380331	0.000000	0.000000	0.000000	0.005526	-0.005493	-0.006302	0.000000	0.000000	4.000000	41.000000	1.000000
14778.572688	0.092412	0.584569	0.001328	84.791618	23.993399	72.131706	0.067467	0.000000	0.380331	0.000000	0.000000	0.000000	0.005526	-0.005493	-0.006302	0.000000	0.000000	4.000000	41.000000	1.000000
14778.576021	0.092412	0.584569	0.001328	84.791618	23.993399	72.131706	0.067467	0.000000	0.380331	0.000000	0.000000	0.000000	0.005526	-0.005493	-0.006302	0.000000	0.000000	4.000000	41.000000	1.000000
14778.579354	0.092483	0.584536	0.001345	84.794670	24.006342	72.139259	0.066416	0.000000	0.379410	0.000000	0.000000	0.000000	0.021420	-0.009836	0.005129	0.000000	0.000000	4.000000	41.000000	1.000000
14778.582688	0.092483	0.584536	0.001345	84.794670	24.006342	72.139259	0.066416	0.000000	0.379410	0.000000	0.000000	0.000000	0.021420	-0.009836	0.005129	0.000000	0.000000	4.000000	41.000000	1.000000
14778.586021	0.092483	0.584536	0.001345	84.794670	24.006342	72.139259	0.066416	0.000000	0.379410	0.000000	0.000000	0.000000	0.021420	-0.009836	0.005129	0.000000	0.000000	4.000000	41.000000	1.000000
14778.589354	0.092483	0.584536	0.001345	84.794670	24.011818	72.139313	0.067271	0.000000	0.375840	0.000000	0.000000	0.000000	0.021420	-0.009836	0.005129	0.000000	0.000000	4.000000	41.000000	1.000000
14778.592688	0.092553	0.584529	0.001356	84.794670	24.011818	72.139313	0.067271	0.000000	0.375840	0.000000	0.000000	0.000000	0.021009	-0.002162	0.003079	0.000000	0.000000	4.000000	41.000000	1.000000
14778.596021	0.092553	0.584529	0.001356	84.794670	24.011818	72.139313	0.067271	0.000000	0.375840	0.000000	0.000000	0.000000	0.021009	-0.002162	0.003079	0.000000	0.000000	4.000000	41.000000	1.000000
14778.599354	0.092553	0.584529	0.001356	84.794670	24.017202	72.139221	0.067784	0.000000	0.372339	0.000000	0.000000	0.000000	0.021009	-0.002162	0.003079	0.000000	0.000000	4.000000	41.000000	1.000000
14778.602688	0.092553	0.584529	0.001356	84.794670	24.017202	72.139221	0.067784	0.000000	0.372339	0.000000	0.000000	0.000000	0.021009	-0.002162	0.003079	0.000000	0.000000	4.000000	41.000000	1.000000
14778.606021	0.092602	0.584522	0.001370	84.794670	24.017202	72.139221	0.067784	0.000000	0.372339	0.000000	0.000000	0.000000	0.014482	-0.002177	0.004395	0.000000	0.000000	4.000000	41.000000	1.000000
14778.609354	0.092602	0.584522	0.001370	84.794670	24.022625	72.139214	0.067784	0.000000	0.372339	0.000000	0.000000	0.000000	0.014482	-0.002177	0.004395	0.000000	0.000000	4.000000	41.000000	1.000000
14778.612688	0.092602	0.584522	0.001370	84.794670	24.022625	72.139214	0.067784	0.000000	0.372339	0.000000	0.000000	0.000000	0.014482	-0.002177	0.004395	0.000000	0.000000	4.000000	41.000000	1.000000
14778.616021	0.092602	0.584522	0.001370	84.794670	24.022625	72.139214	0.067784	0.000000	0.372339	0.000000	0.000000	0.000000	0.014482	-0.002177	0.004395	0.000000	0.000000	4.000000	41.000000	1.000000
14778.619354	0.092667	0.584522	0.001357	84.794701	24.028118	72.139275	0.068517	0.000000	0.369925	0.000000	0.000000	0.000000	0.019590	0.000004	-0.003958	0.000000	0.000000	4.000000	41.000000	1.000000
14778.622688	0.092667	0.584522	0.001357	84.794701	24.028118	72.139275	0.068517	0.000000	0.369925	0.000000	0.000000	0.000000	0.019590	0.000004	-0.003958	0.000000	0.000000	4.000000	41.000000	1.000000
14778.626021	0.092667	0.584522	0.001357	84.794701	24.028118	72.139275	0.068517	0.000000	0.369925	0.000000	0.000000	0.000000	0.019590	0.000004	-0.003958	0.000000	0.000000	4.000000	41.000000	1.000000
14778.629354	0.092667	0.584522	0.001357	84.794701	24.028118	72.139275	0.067857	0.000000	0.366660	0.000000	0.000000	0.000000	0.019590	0.000004	-0.003958	0.000000	0.000000	4.000000	41.000000	1.000000
14778.632688	0.092667	0.584522	0.001357	84.794701	24.028118	72.139275	0.067857	0.000000	0.366660	0.000000	0.000000	0.000000	-0.000001	0.000004	0.000000	0.000000	0.000000	4.000000	41.000000	1.000000
14778.636021	0.092667	0.584522	0.001357	84.794701	24.028118	72.139275	0.067857	0.000000	0.366660	0.000000	0.000000	0.000000	-0.000001	0.000004	0.000000	0.000000	0.000000	4.000000	41.000000	1.000000
14778.639354	0.092667	0.584522	0.001357	84.794701	24.028118	72.139275	0.067857	0.000000	0.366660	0.000000	0.000000	0.000000	-0.000001	0.000004	0.000000	0.000000	0.000000	4.000000	41.000000	1.000000
14778.642688	0.092667	0.584522	0.001357	84.794701	24.028118	72.139275	0.067857	0.000000	0.366660	0.000000	0.000000	0.000000	-0.000001	0.000004	0.000000	0.000000	0.000000	4.000000	41.000000	1.000000
14778.646021	0.092667	0.584522	0.001357	84.794701	24.028118	72.139275	0.067857	0.000000	0.366660	0.000000	0.000000	0.000000	-0.000001	0.000004	0.000000	0.000000	0.000000	4.000000	41.000000	1.000000
14778.649354	0.092667	0.584522	0.001357	84.794701	24.028118	72.139275	0.067857	0.000000	0.366660	0.000000	0.000000	0.000000	-0.000001	0.000004	0.000000	0.000000	0.000000	4.000000	41.000000	1.000000
14778.652688	0.092667	0.584522	0.001357	84.794701	24.028118	72.139275	0.067857	0.000000	0.366660	0.000000	0.000000	0.000000	-0.000001	0.000004	0.000000	0.000000	0.000000	4.000000	41.000000	1.000000
14778.656021	0.092667	0.584522	0.001357	84.794701	24.028118	72.139275	0.067857	0.000000	0.366660	0.000000	0.000000	0.000000	-0.000001	0.000004	0.000000	0.000000	0.000000	4.000000	41.000000	1.000000
14778.659354	0.092661	0.584554	0.001327	84.791580	24.020578	72.131683	0.067857	0.000000	0.366660	0.000000	0.000000	0.000000	-0.001834	0.009837	-0.009077	0.000000	0.000000	4.000000	41.000000	1.000000
14778.662688	0.092661	0.584554	0.001327	84.791580	24.020578	72.131683	0.067857	0.000000	0.366660	0.000000	0.000000	0.000000	-0.001834	0.009837	-0.009077	0.000000	0.000000	4.000000	41.000000	1.000000
14778.666021	0.092661	0.584554	0.001327	84.791580	24.020578	72.131683	0.067857	0.000000	0.366660	0.000000	0.000000	0.000000	-0.001834	0.009837	-0.009077	0.000000	0.000000	4.000000	41.000000	1.000000
14778.669354	0.092661	0.584554	0.001327	84.791580	24.020578	72.131683	0.066344	0.000000	0.366966	0.000000	0.000000	0.000000	-0.001834	0.009837	-0.009077	0.000000	0.000000	4.000000	41.000000	1.000000
14778.672688	0.092651	0.584569	0.001280	84.791580	24.020578	72.131683	0.066344	0.000000	0.366966	0.000000	0.000000	0.000000	-0.002842	0.004342	-0.014064	0.000000	0.000000	4.000000	41.000000	1.000000
14778.676021	0.092651	0.584569	0.001280	84.791580	24.020578	72.131683	0.066344	0.000000	0.366966	0.000000	0.000000	0.000000	-0.002842	0.004342	-0.014064	0.000000	0.000000	4.000000	41.000000	1.000000
14778.679354	0.092651	0.584569	0.001280	84.791656	24.017864	72.131706	0.064000	0.000000	0.367439	0.000000	0.000000	0.000000	-0.002842	0.004342	-0.014064	0.000000	0.000000	4.000000	41.000000	1.000000
14778.682688	0.092651	0.584569	0.001280	84.791656	24.017864	72.131706	0.064000	0.000000	0.367439	0.000000	0.000000	0.000000	-0.002842	0.004342	-0.014064	0.000000	0.000000	4.000000	41.000000	1.000000
14778.686021	0.092620	0.584583	0.001238	84.791656	24.017864	72.131706	0.064000	0.000000	0.367439	0.000000	0.000000	0.000000	-0.009371	0.004318	-0.012745	0.000000	0.000000	4.000000	41.000000	1.000000
14778.689354	0.092620	0.584583	0.001238	84.791656	24.017864	72.131706	0.064000	0.000000	0.367439	0.000000	0.000000	0.000000	-0.009371	0.004318	-0.012745	0.000000	0.000000	4.000000	41.000000	1.000000
14778.692688	0.092620	0.584583	0.001238	84.791656	24.017864	72.131706	0.064000	0.000000	0.367439	0.000000	0.000000	0.000000	-0.009371	0.004318	-0.012745	0.000000	0.000000	4.000000	41.000000	1.000000
14778.696021	0.092620	0.584583	0.001238	84.791656	24.017864	72.131706	0.064000	0.000000	0.367439	0.000000	0.000000	0.000000	-0.009371	0.004318	-0.012745	0.000000	0.000000	4.000000	41.000000	1.000000
14778.699354	0.092590	0.584652	0.001090	84.788612	24.010418	72.124229	0.061876	0.000000	0.369001	0.000000	0.000000	0.000000	-0.008937	0.020645	-0.044243	0.000000	0.000000	4.000000	41.000000	1.000000
14778.702688	0.092590	0.584652	0.001090	84.788612	24.010418	72.124229	0.061876	0.000000	0.369001	0.000000	0.000000	0.000000	-0.008937	0.020645	-0.044243	0.000000	0.000000	4.000000	41.000000	1.000000
14778.706021	0.092590	0.584652	0.001090	84.788612	24.010418	72.124229	0.061876	0.000000	0.369001	0.000000	0.000000	0.000000	-0.008937	0.020645	-0.044243	0.000000	0.000000	4.000000	41.000000	1.000000
14778.709354	0.092590	0.584652	0.001090	84.788612	24.010418	72.124229	0.054503	0.000000	0.370490	0.000000	0.000000	0.000000	-0.008937	0.020645	-0.044243	0.000000	0.000000	4.000000	41.000000	1.000000
14778.712688	0.092575	0.584699	0.001013	84.788612	24.010418	72.124229	0.054503	0.000000	0.370490	0.000000	0.000000	0.000000	-0.004679	0.014127	-0.023148	0.000000	0.000000	4.000000	41.000000	1.000000
14778.716021	0.092575	0.584699	0.001013	84.788612	24.010418	72.124229	0.054503	0.000000	0.370490	0.000000	0.000000	0.000000	-0.004679	0.014127	-0.023148	0.000000	0.000000	4.000000	41.000000	1.000000
14778.719354	0.092575	0.584699	0.001013	84.785530	24.002964	72.116730	0.050645	0.000000	0.371271	0.000000	0.000000	0.000000	-0.004679	0.014127	-0.023148	0.000000	0.000000	4.000000	41.000000	1.000000
14778.722688	0.092575	0.584699	0.001013	84.785530	24.002964	72.116730	0.050645	0.000000	0.371271	0.000000	0.000000	0.000000	-0.004679	0.014127	-0.023148	0.000000	0.000000	4.000000	41.000000	1.000000
14778.726021	0.092560	0.584721	0.000943	84.785530	24.002964	72.116730	0.050645	0.000000	0.371271	0.000000	0.000000	0.000000	-0.004261	0.006483	-0.021101	0.000000	0.000000	4.000000	41.000000	1.000000
14778.729354	0.092560	0.584721	0.000943	84.786537	23.953030	72.061844	0.050645	0.000000	0.371271	0.000000	0.000000	0.000000	-0.004261	0.006483	-0.021101	0.000000	0.000000	4.000000	41.000000	1.000000
14778.732688	0.092560	0.584721	0.000943	84.786537	23.953030	72.061844	0.050645	0.000000	0.371271	0.000000	0.000000	0.000000	-0.004261	0.006483	-0.021101	0.000000	0.000000	4.000000	41.000000	1.000000
14778.736021	0.092560	0.584721	0.000943	84.786537	23.953030	72.061844	0.050645	0.000000	0.371271	0.000000	0.000000	0.000000	-0.004261	0.006483	-0.021101	0.000000	0.000000	4.000000	41.000000	1.000000
14778.739354	0.092499	0.584804	0.000753	84.785378	23.859755	71.963005	0.047128	0.000000	0.371981	0.000000	0.000000	0.000000	-0.018306	0.024894	-0.057007	0.000000	0.000000	4.000000	41.000000	1.000000
14778.742688	0.092499	0.584804	0.000753	84.785378	23.859755	71.963005	0.047128	0.000000	0.371981	0.000000	0.000000	0.000000	-0.018306	0.024894	-0.057007	0.000000	1.000000	4.000000	41.000000	1.000000
14778.746021	0.092499	0.584804	0.000753	84.785378	23.859755	71.963005	0.047128	0.000000	0.371981	0.000000	0.000000	0.000000	-0.018306	0.024894	-0.057007	0.000000	1.000000	4.000000	41.000000	1.000000
