# Supplementary material for: Haptic Guidance Needs to Be Intuitive Not Just Informative to Improve Human Motor Accuracy
Source: PLoS One. 2016 Mar 16;11(3):e0150912. doi: 10.1371/journal.pone.0150912 (PMC4794196; doi:10.1371/journal.pone.0150912)
Supplement: S1 Data — (ZIP) [file pone.0150912.s001.zip › Subject6/exp1_0042.txt]

Time	PosX	PosY	PosZ	RotX	RotY	RotZ	ForceX	ForceY	ForceZ	MomentX	MomentY	MomentZ	VelocityX	VelocityY	VelocityZ	CalibratedWeight	ButtonDown	Condition	Trial	Visual
14780.119354	-0.004802	0.556380	0.257964	84.105652	117.328270	156.720154	4.632306	0.000000	1.881950	0.000000	0.000000	0.000000	-0.050735	0.007932	-0.029282	0.000000	1.000000	4.000000	42.000000	0.000000
14780.122688	-0.004802	0.556380	0.257964	84.105652	117.328270	156.720154	4.632306	0.000000	1.881950	0.000000	0.000000	0.000000	-0.050735	0.007932	-0.029282	0.000000	1.000000	4.000000	42.000000	0.000000
14780.126021	-0.004327	0.556423	0.257992	84.105652	117.328270	156.720154	4.632306	0.000000	1.881950	0.000000	0.000000	0.000000	0.142538	0.012975	0.008385	0.000000	1.000000	4.000000	42.000000	0.000000
14780.129354	-0.004327	0.556423	0.257992	84.112274	117.066864	156.325378	4.632306	0.000000	1.881950	0.000000	0.000000	0.000000	0.142538	0.012975	0.008385	0.000000	1.000000	4.000000	42.000000	0.000000
14780.132688	-0.003105	0.556558	0.258103	84.112274	117.066864	156.325378	4.632306	0.000000	1.881950	0.000000	0.000000	0.000000	0.366522	0.040221	0.033452	0.000000	1.000000	4.000000	42.000000	0.000000
14780.136021	-0.003105	0.556558	0.258103	84.112274	117.066864	156.325378	4.632306	0.000000	1.881950	0.000000	0.000000	0.000000	0.366522	0.040221	0.033452	0.000000	1.000000	4.000000	42.000000	0.000000
14780.139354	-0.003105	0.556558	0.258103	84.095520	117.177742	156.319855	4.643228	0.000000	1.854842	0.000000	0.000000	0.000000	0.366522	0.040221	0.033452	0.000000	1.000000	4.000000	42.000000	0.000000
14780.142688	-0.001917	0.556631	0.258205	84.095520	117.177742	156.319855	4.643228	0.000000	1.854842	0.000000	0.000000	0.000000	0.356450	0.022015	0.030666	0.000000	1.000000	4.000000	42.000000	0.000000
14780.146021	-0.001917	0.556631	0.258205	84.095520	117.177742	156.319855	4.643228	0.000000	1.854842	0.000000	0.000000	0.000000	0.356450	0.022015	0.030666	0.000000	1.000000	4.000000	42.000000	0.000000
14780.149354	-0.001917	0.556631	0.258205	84.257996	117.476334	156.456406	4.650815	0.000000	1.835735	0.000000	0.000000	0.000000	0.356450	0.022015	0.030666	0.000000	1.000000	4.000000	42.000000	0.000000
14780.152688	-0.000898	0.556864	0.258453	84.257996	117.476334	156.456406	4.650815	0.000000	1.835735	0.000000	0.000000	0.000000	0.305547	0.070041	0.074340	0.000000	1.000000	4.000000	42.000000	0.000000
14780.156021	-0.000898	0.556864	0.258453	84.257996	117.476334	156.456406	4.650815	0.000000	1.835735	0.000000	0.000000	0.000000	0.305547	0.070041	0.074340	0.000000	1.000000	4.000000	42.000000	0.000000
14780.159354	-0.000898	0.556864	0.258453	84.630379	119.563240	158.197449	4.657652	0.000000	1.818317	0.000000	0.000000	0.000000	0.305547	0.070041	0.074340	0.000000	1.000000	4.000000	42.000000	0.000000
14780.162688	0.000732	0.557129	0.258633	84.630379	119.563240	158.197449	4.657652	0.000000	1.818317	0.000000	0.000000	0.000000	0.489247	0.079248	0.053904	0.000000	1.000000	4.000000	42.000000	0.000000
14780.166021	0.000732	0.557129	0.258633	84.630379	119.563240	158.197449	4.657652	0.000000	1.818317	0.000000	0.000000	0.000000	0.489247	0.079248	0.053904	0.000000	1.000000	4.000000	42.000000	0.000000
14780.169354	0.000732	0.557129	0.258633	85.115448	123.040451	161.258652	4.667976	0.000000	1.791647	0.000000	0.000000	0.000000	0.489247	0.079248	0.053904	0.000000	1.000000	4.000000	42.000000	0.000000
14780.172688	0.001956	0.557298	0.258700	85.115448	123.040451	161.258652	4.667976	0.000000	1.791647	0.000000	0.000000	0.000000	0.367042	0.050736	0.020023	0.000000	1.000000	4.000000	42.000000	0.000000
14780.176021	0.001956	0.557298	0.258700	85.115448	123.040451	161.258652	4.667976	0.000000	1.791647	0.000000	0.000000	0.000000	0.367042	0.050736	0.020023	0.000000	1.000000	4.000000	42.000000	0.000000
14780.179354	0.001956	0.557298	0.258700	85.631073	127.989700	165.770554	4.675487	0.000000	1.771955	0.000000	0.000000	0.000000	0.367042	0.050736	0.020023	0.000000	1.000000	4.000000	42.000000	0.000000
14780.182688	0.003077	0.557563	0.258597	85.631073	127.989700	165.770554	4.675487	0.000000	1.771955	0.000000	0.000000	0.000000	0.336307	0.079602	-0.030866	0.000000	1.000000	4.000000	42.000000	0.000000
14780.186021	0.003077	0.557563	0.258597	85.631073	127.989700	165.770554	4.675487	0.000000	1.771955	0.000000	0.000000	0.000000	0.336307	0.079602	-0.030866	0.000000	1.000000	4.000000	42.000000	0.000000
14780.189354	0.003077	0.557563	0.258597	86.089684	133.981400	171.326736	4.681947	0.000000	1.754813	0.000000	0.000000	0.000000	0.336307	0.079602	-0.030866	0.000000	1.000000	4.000000	42.000000	0.000000
14780.192688	0.004367	0.557772	0.258375	86.089684	133.981400	171.326736	4.681947	0.000000	1.754813	0.000000	0.000000	0.000000	0.386960	0.062708	-0.066452	0.000000	1.000000	4.000000	42.000000	0.000000
14780.196021	0.004367	0.557772	0.258375	86.089684	133.981400	171.326736	4.681947	0.000000	1.754813	0.000000	0.000000	0.000000	0.386960	0.062708	-0.066452	0.000000	1.000000	4.000000	42.000000	0.000000
14780.199354	0.004367	0.557772	0.258375	86.384155	139.005844	176.021927	4.689106	0.000000	1.735594	0.000000	0.000000	0.000000	0.386960	0.062708	-0.066452	0.000000	1.000000	4.000000	42.000000	0.000000
14780.202688	0.005520	0.558016	0.258116	86.384155	139.005844	176.021927	4.689106	0.000000	1.735594	0.000000	0.000000	0.000000	0.345891	0.073130	-0.077605	0.000000	1.000000	4.000000	42.000000	0.000000
14780.206021	0.005520	0.558016	0.258116	86.384155	139.005844	176.021927	4.689106	0.000000	1.735594	0.000000	0.000000	0.000000	0.345891	0.073130	-0.077605	0.000000	1.000000	4.000000	42.000000	0.000000
14780.209354	0.005520	0.558016	0.258116	86.465149	140.902527	177.752304	4.695336	0.000000	1.718668	0.000000	0.000000	0.000000	0.345891	0.073130	-0.077605	0.000000	1.000000	4.000000	42.000000	0.000000
14780.212688	0.006705	0.558290	0.257789	86.465149	140.902527	177.752304	4.695336	0.000000	1.718668	0.000000	0.000000	0.000000	0.355640	0.082191	-0.098181	0.000000	1.000000	4.000000	42.000000	0.000000
14780.216021	0.006705	0.558290	0.257789	86.465149	140.902527	177.752304	4.695336	0.000000	1.718668	0.000000	0.000000	0.000000	0.355640	0.082191	-0.098181	0.000000	1.000000	4.000000	42.000000	0.000000
14780.219354	0.006705	0.558290	0.257789	86.426094	140.626526	177.390991	4.701578	0.000000	1.701517	0.000000	0.000000	0.000000	0.355640	0.082191	-0.098181	0.000000	1.000000	4.000000	42.000000	0.000000
14780.222688	0.008058	0.558494	0.257390	86.426094	140.626526	177.390991	4.701578	0.000000	1.701517	0.000000	0.000000	0.000000	0.405976	0.061349	-0.119708	0.000000	1.000000	4.000000	42.000000	0.000000
14780.226021	0.008058	0.558494	0.257390	86.426094	140.626526	177.390991	4.701578	0.000000	1.701517	0.000000	0.000000	0.000000	0.405976	0.061349	-0.119708	0.000000	1.000000	4.000000	42.000000	0.000000
14780.229354	0.008058	0.558494	0.257390	86.392502	140.615585	177.296906	4.708614	0.000000	1.681949	0.000000	0.000000	0.000000	0.405976	0.061349	-0.119708	0.000000	1.000000	4.000000	42.000000	0.000000
14780.232688	0.009274	0.558707	0.256911	86.392502	140.615585	177.296906	4.708614	0.000000	1.681949	0.000000	0.000000	0.000000	0.364538	0.063847	-0.143666	0.000000	1.000000	4.000000	42.000000	0.000000
14780.236021	0.009274	0.558707	0.256911	86.392502	140.615585	177.296906	4.708614	0.000000	1.681949	0.000000	0.000000	0.000000	0.364538	0.063847	-0.143666	0.000000	1.000000	4.000000	42.000000	0.000000
14780.239354	0.009274	0.558707	0.256911	86.378418	141.070160	177.649719	4.714653	0.000000	1.664946	0.000000	0.000000	0.000000	0.364538	0.063847	-0.143666	0.000000	1.000000	4.000000	42.000000	0.000000
14780.242688	0.010453	0.558876	0.256405	86.378418	141.070160	177.649719	4.714653	0.000000	1.664946	0.000000	0.000000	0.000000	0.353779	0.050712	-0.151737	0.000000	1.000000	4.000000	42.000000	0.000000
14780.246021	0.010453	0.558876	0.256405	86.378418	141.070160	177.649719	4.714653	0.000000	1.664946	0.000000	0.000000	0.000000	0.353779	0.050712	-0.151737	0.000000	1.000000	4.000000	42.000000	0.000000
14780.249354	0.010453	0.558876	0.256405	86.368484	141.848999	178.314224	4.720408	0.000000	1.648557	0.000000	0.000000	0.000000	0.353779	0.050712	-0.151737	0.000000	1.000000	4.000000	42.000000	0.000000
14780.252688	0.011731	0.559019	0.255853	86.368484	141.848999	178.314224	4.720408	0.000000	1.648557	0.000000	0.000000	0.000000	0.383534	0.042829	-0.165834	0.000000	1.000000	4.000000	42.000000	0.000000
14780.256021	0.011731	0.559019	0.255853	86.368484	141.848999	178.314224	4.720408	0.000000	1.648557	0.000000	0.000000	0.000000	0.383534	0.042829	-0.165834	0.000000	1.000000	4.000000	42.000000	0.000000
14780.259354	0.011731	0.559019	0.255853	86.374039	143.041641	179.378769	4.726616	0.000000	1.630674	0.000000	0.000000	0.000000	0.383534	0.042829	-0.165834	0.000000	1.000000	4.000000	42.000000	0.000000
14780.262688	0.012940	0.559157	0.255268	86.374039	143.041641	179.378769	4.726616	0.000000	1.630674	0.000000	0.000000	0.000000	0.362483	0.041385	-0.175491	0.000000	1.000000	4.000000	42.000000	0.000000
14780.266021	0.012940	0.559157	0.255268	86.374039	143.041641	179.378769	4.726616	0.000000	1.630674	0.000000	0.000000	0.000000	0.362483	0.041385	-0.175491	0.000000	1.000000	4.000000	42.000000	0.000000
14780.269354	0.012940	0.559157	0.255268	86.388977	144.647766	-179.162979	4.732340	0.000000	1.613990	0.000000	0.000000	0.000000	0.362483	0.041385	-0.175491	0.000000	1.000000	4.000000	42.000000	0.000000
14780.272688	0.014213	0.559268	0.254636	86.388977	144.647766	-179.162979	4.732340	0.000000	1.613990	0.000000	0.000000	0.000000	0.381908	0.033479	-0.189608	0.000000	1.000000	4.000000	42.000000	0.000000
14780.276021	0.014213	0.559268	0.254636	86.388977	144.647766	-179.162979	4.732340	0.000000	1.613990	0.000000	0.000000	0.000000	0.381908	0.033479	-0.189608	0.000000	1.000000	4.000000	42.000000	0.000000
14780.279354	0.014213	0.559268	0.254636	86.415695	146.790451	-177.189651	4.738319	0.000000	1.596351	0.000000	0.000000	0.000000	0.381908	0.033479	-0.189608	0.000000	1.000000	4.000000	42.000000	0.000000
14780.282688	0.015516	0.559349	0.253926	86.415695	146.790451	-177.189651	4.738319	0.000000	1.596351	0.000000	0.000000	0.000000	0.390878	0.024194	-0.212831	0.000000	0.000000	4.000000	42.000000	0.000000
14780.286021	0.015516	0.559349	0.253926	86.415695	146.790451	-177.189651	4.738319	0.000000	1.596351	0.000000	0.000000	0.000000	0.390878	0.024194	-0.212831	0.000000	0.000000	4.000000	42.000000	0.000000
14780.289354	0.015516	0.559349	0.253926	86.438713	149.341125	-174.816666	4.744299	0.000000	1.578488	0.000000	0.000000	0.000000	0.390878	0.024194	-0.212831	0.000000	0.000000	4.000000	42.000000	0.000000
14780.292688	0.016747	0.559438	0.253136	86.438713	149.341125	-174.816666	4.744299	0.000000	1.578488	0.000000	0.000000	0.000000	0.369302	0.026587	-0.237160	0.000000	0.000000	4.000000	42.000000	0.000000
14780.296021	0.016747	0.559438	0.253136	86.438713	149.341125	-174.816666	4.744299	0.000000	1.578488	0.000000	0.000000	0.000000	0.369302	0.026587	-0.237160	0.000000	0.000000	4.000000	42.000000	0.000000
14780.299354	0.016747	0.559438	0.253136	86.448410	152.060516	-172.279800	4.749712	0.000000	1.562126	0.000000	0.000000	0.000000	0.369302	0.026587	-0.237160	0.000000	0.000000	4.000000	42.000000	0.000000
14780.302688	0.018073	0.559508	0.252217	86.448410	152.060516	-172.279800	4.749712	0.000000	1.562126	0.000000	0.000000	0.000000	0.397851	0.021109	-0.275738	0.000000	0.000000	4.000000	42.000000	0.000000
14780.306021	0.018073	0.559508	0.252217	86.448410	152.060516	-172.279800	4.749712	0.000000	1.562126	0.000000	0.000000	0.000000	0.397851	0.021109	-0.275738	0.000000	0.000000	4.000000	42.000000	0.000000
14780.309354	0.018073	0.559508	0.252217	86.424065	154.338425	-170.159241	4.755409	0.000000	1.544695	0.000000	0.000000	0.000000	0.397851	0.021109	-0.275738	0.000000	0.000000	4.000000	42.000000	0.000000
14780.312688	0.019426	0.559599	0.251164	86.424065	154.338425	-170.159241	4.755409	0.000000	1.544695	0.000000	0.000000	0.000000	0.405840	0.027146	-0.315814	0.000000	0.000000	4.000000	42.000000	0.000000
14780.316021	0.019426	0.559599	0.251164	86.424065	154.338425	-170.159241	4.755409	0.000000	1.544695	0.000000	0.000000	0.000000	0.405840	0.027146	-0.315814	0.000000	0.000000	4.000000	42.000000	0.000000
14780.319354	0.019426	0.559599	0.251164	86.361107	156.044464	-168.575775	4.761008	0.000000	1.527352	0.000000	0.000000	0.000000	0.405840	0.027146	-0.315814	0.000000	0.000000	4.000000	42.000000	0.000000
14780.322688	0.020803	0.559705	0.249946	86.361107	156.044464	-168.575775	4.761008	0.000000	1.527352	0.000000	0.000000	0.000000	0.413276	0.031789	-0.365425	0.000000	0.000000	4.000000	42.000000	0.000000
14780.326021	0.020803	0.559705	0.249946	86.361107	156.044464	-168.575775	4.761008	0.000000	1.527352	0.000000	0.000000	0.000000	0.413276	0.031789	-0.365425	0.000000	0.000000	4.000000	42.000000	0.000000
14780.329354	0.020803	0.559705	0.249946	86.264091	157.424957	-167.312881	4.766451	0.000000	1.510280	0.000000	0.000000	0.000000	0.413276	0.031789	-0.365425	0.000000	0.000000	4.000000	42.000000	0.000000
14780.332688	0.022170	0.559881	0.248538	86.264091	157.424957	-167.312881	4.766451	0.000000	1.510280	0.000000	0.000000	0.000000	0.410081	0.052895	-0.422265	0.000000	0.000000	4.000000	42.000000	0.000000
14780.336021	0.022170	0.559881	0.248538	86.264091	157.424957	-167.312881	4.766451	0.000000	1.510280	0.000000	0.000000	0.000000	0.410081	0.052895	-0.422265	0.000000	0.000000	4.000000	42.000000	0.000000
14780.339354	0.022170	0.559881	0.248538	86.162117	158.626724	-166.221359	4.771515	0.000000	1.494204	0.000000	0.000000	0.000000	0.410081	0.052895	-0.422265	0.000000	0.000000	4.000000	42.000000	0.000000
14780.342688	0.023524	0.560122	0.246909	86.162117	158.626724	-166.221359	4.771515	0.000000	1.494204	0.000000	0.000000	0.000000	0.406225	0.072365	-0.488846	0.000000	0.000000	4.000000	42.000000	0.000000
14780.346021	0.023524	0.560122	0.246909	86.162117	158.626724	-166.221359	4.771515	0.000000	1.494204	0.000000	0.000000	0.000000	0.406225	0.072365	-0.488846	0.000000	0.000000	4.000000	42.000000	0.000000
14780.349354	0.023524	0.560122	0.246909	86.058815	159.774231	-165.199936	4.776146	0.000000	1.479332	0.000000	0.000000	0.000000	0.406225	0.072365	-0.488846	0.000000	0.000000	4.000000	42.000000	0.000000
14780.352688	0.024865	0.560470	0.245081	86.058815	159.774231	-165.199936	4.776146	0.000000	1.479332	0.000000	0.000000	0.000000	0.402221	0.104314	-0.548374	0.000000	0.000000	4.000000	42.000000	0.000000
14780.356021	0.024865	0.560470	0.245081	86.058815	159.774231	-165.199936	4.776146	0.000000	1.479332	0.000000	0.000000	0.000000	0.402221	0.104314	-0.548374	0.000000	0.000000	4.000000	42.000000	0.000000
14780.359354	0.024865	0.560470	0.245081	85.946915	160.845947	-164.235992	4.780397	0.000000	1.465540	0.000000	0.000000	0.000000	0.402221	0.104314	-0.548374	0.000000	0.000000	4.000000	42.000000	0.000000
14780.362688	0.026190	0.560918	0.243021	85.946915	160.845947	-164.235992	4.780397	0.000000	1.465540	0.000000	0.000000	0.000000	0.397493	0.134321	-0.617853	0.000000	0.000000	4.000000	42.000000	0.000000
14780.366021	0.026190	0.560918	0.243021	85.946915	160.845947	-164.235992	4.780397	0.000000	1.465540	0.000000	0.000000	0.000000	0.397493	0.134321	-0.617853	0.000000	0.000000	4.000000	42.000000	0.000000
14780.369354	0.026190	0.560918	0.243021	85.823219	161.830612	-163.339706	4.784207	0.000000	1.453054	0.000000	0.000000	0.000000	0.397493	0.134321	-0.617853	0.000000	0.000000	4.000000	42.000000	0.000000
14780.372688	0.027499	0.561468	0.240759	85.823219	161.830612	-163.339706	4.784207	0.000000	1.453054	0.000000	0.000000	0.000000	0.392692	0.165120	-0.678692	0.000000	0.000000	4.000000	42.000000	0.000000
14780.376021	0.027499	0.561468	0.240759	85.823219	161.830612	-163.339706	4.784207	0.000000	1.453054	0.000000	0.000000	0.000000	0.392692	0.165120	-0.678692	0.000000	0.000000	4.000000	42.000000	0.000000
14780.379354	0.027499	0.561468	0.240759	85.690613	162.747681	-162.503464	4.787632	0.000000	1.441728	0.000000	0.000000	0.000000	0.392692	0.165120	-0.678692	0.000000	0.000000	4.000000	42.000000	0.000000
14780.382688	0.028855	0.562152	0.238252	85.690613	162.747681	-162.503464	4.787632	0.000000	1.441728	0.000000	0.000000	0.000000	0.406843	0.205210	-0.752233	0.000000	0.000000	4.000000	42.000000	0.000000
14780.386021	0.028855	0.562152	0.238252	85.690613	162.747681	-162.503464	4.787632	0.000000	1.441728	0.000000	0.000000	0.000000	0.406843	0.205210	-0.752233	0.000000	0.000000	4.000000	42.000000	0.000000
14780.389354	0.028855	0.562152	0.238252	85.553268	163.695053	-161.676514	4.790956	0.000000	1.430642	0.000000	0.000000	0.000000	0.406843	0.205210	-0.752233	0.000000	0.000000	4.000000	42.000000	0.000000
14780.392688	0.030225	0.562895	0.235540	85.553268	163.695053	-161.676514	4.790956	0.000000	1.430642	0.000000	0.000000	0.000000	0.410988	0.223043	-0.813458	0.000000	0.000000	4.000000	42.000000	0.000000
14780.396021	0.030225	0.562895	0.235540	85.553268	163.695053	-161.676514	4.790956	0.000000	1.430642	0.000000	0.000000	0.000000	0.410988	0.223043	-0.813458	0.000000	0.000000	4.000000	42.000000	0.000000
14780.399354	0.030225	0.562895	0.235540	85.407310	164.686401	-160.815887	4.794071	0.000000	1.420169	0.000000	0.000000	0.000000	0.410988	0.223043	-0.813458	0.000000	0.000000	4.000000	42.000000	0.000000
14780.402688	0.031672	0.563734	0.232613	85.407310	164.686401	-160.815887	4.794071	0.000000	1.420169	0.000000	0.000000	0.000000	0.434158	0.251504	-0.878190	0.000000	0.000000	4.000000	42.000000	0.000000
14780.406021	0.031672	0.563734	0.232613	85.407310	164.686401	-160.815887	4.794071	0.000000	1.420169	0.000000	0.000000	0.000000	0.434158	0.251504	-0.878190	0.000000	0.000000	4.000000	42.000000	0.000000
14780.409354	0.031672	0.563734	0.232613	85.252571	165.841873	-159.796478	4.797317	0.000000	1.409168	0.000000	0.000000	0.000000	0.434158	0.251504	-0.878190	0.000000	0.000000	4.000000	42.000000	0.000000
14780.412688	0.033160	0.564584	0.229447	85.252571	165.841873	-159.796478	4.797317	0.000000	1.409168	0.000000	0.000000	0.000000	0.446406	0.254977	-0.949616	0.000000	0.000000	4.000000	42.000000	0.000000
14780.416021	0.033160	0.564584	0.229447	85.252571	165.841873	-159.796478	4.797317	0.000000	1.409168	0.000000	0.000000	0.000000	0.446406	0.254977	-0.949616	0.000000	0.000000	4.000000	42.000000	0.000000
14780.419354	0.033160	0.564584	0.229447	85.091721	167.306671	-158.491730	4.800462	0.000000	1.398414	0.000000	0.000000	0.000000	0.446406	0.254977	-0.949616	0.000000	0.000000	4.000000	42.000000	0.000000
14780.422688	0.034720	0.565485	0.226065	85.091721	167.306671	-158.491730	4.800462	0.000000	1.398414	0.000000	0.000000	0.000000	0.467963	0.270434	-1.014800	0.000000	0.000000	4.000000	42.000000	0.000000
14780.426021	0.034720	0.565485	0.226065	85.091721	167.306671	-158.491730	4.800462	0.000000	1.398414	0.000000	0.000000	0.000000	0.467963	0.270434	-1.014800	0.000000	0.000000	4.000000	42.000000	0.000000
14780.429354	0.034720	0.565485	0.226065	84.931168	169.428436	-156.568237	4.803727	0.000000	1.387157	0.000000	0.000000	0.000000	0.467963	0.270434	-1.014800	0.000000	0.000000	4.000000	42.000000	0.000000
14780.432688	0.036285	0.566361	0.222476	84.931168	169.428436	-156.568237	4.803727	0.000000	1.387157	0.000000	0.000000	0.000000	0.469391	0.262643	-1.076522	0.000000	0.000000	4.000000	42.000000	0.000000
14780.436021	0.036285	0.566361	0.222476	84.931168	169.428436	-156.568237	4.803727	0.000000	1.387157	0.000000	0.000000	0.000000	0.469391	0.262643	-1.076522	0.000000	0.000000	4.000000	42.000000	0.000000
14780.439354	0.036285	0.566361	0.222476	84.769394	172.135895	-154.073547	4.806758	0.000000	1.376616	0.000000	0.000000	0.000000	0.469391	0.262643	-1.076522	0.000000	0.000000	4.000000	42.000000	0.000000
14780.442688	0.037886	0.567235	0.218723	84.769394	172.135895	-154.073547	4.806758	0.000000	1.376616	0.000000	0.000000	0.000000	0.480542	0.262208	-1.125998	0.000000	0.000000	4.000000	42.000000	0.000000
14780.446021	0.037886	0.567235	0.218723	84.769394	172.135895	-154.073547	4.806758	0.000000	1.376616	0.000000	0.000000	0.000000	0.480542	0.262208	-1.125998	0.000000	0.000000	4.000000	42.000000	0.000000
14780.449354	0.037886	0.567235	0.218723	84.613228	175.200912	-151.238846	4.809813	0.000000	1.365904	0.000000	0.000000	0.000000	0.480542	0.262208	-1.125998	0.000000	0.000000	4.000000	42.000000	0.000000
14780.452688	0.039489	0.568100	0.214771	84.613228	175.200912	-151.238846	4.809813	0.000000	1.365904	0.000000	0.000000	0.000000	0.480804	0.259547	-1.185550	0.000000	0.000000	4.000000	42.000000	0.000000
14780.456021	0.039489	0.568100	0.214771	84.613228	175.200912	-151.238846	4.809813	0.000000	1.365904	0.000000	0.000000	0.000000	0.480804	0.259547	-1.185550	0.000000	0.000000	4.000000	42.000000	0.000000
14780.459354	0.039489	0.568100	0.214771	84.529152	178.213348	-148.478409	4.812632	0.000000	1.355939	0.000000	0.000000	0.000000	0.480804	0.259547	-1.185550	0.000000	0.000000	4.000000	42.000000	0.000000
14780.462688	0.041095	0.568892	0.210696	84.529152	178.213348	-148.478409	4.812632	0.000000	1.355939	0.000000	0.000000	0.000000	0.481810	0.237541	-1.222605	0.000000	0.000000	4.000000	42.000000	0.000000
14780.466021	0.041095	0.568892	0.210696	84.529152	178.213348	-148.478409	4.812632	0.000000	1.355939	0.000000	0.000000	0.000000	0.481810	0.237541	-1.222605	0.000000	0.000000	4.000000	42.000000	0.000000
14780.469354	0.041095	0.568892	0.210696	84.593361	-179.006714	-145.775330	4.815353	0.000000	1.346243	0.000000	0.000000	0.000000	0.481810	0.237541	-1.222605	0.000000	0.000000	4.000000	42.000000	0.000000
14780.472688	0.042702	0.569646	0.206489	84.593361	-179.006714	-145.775330	4.815353	0.000000	1.346243	0.000000	0.000000	0.000000	0.482198	0.226342	-1.261991	0.000000	0.000000	4.000000	42.000000	0.000000
14780.476021	0.042702	0.569646	0.206489	84.593361	-179.006714	-145.775330	4.815353	0.000000	1.346243	0.000000	0.000000	0.000000	0.482198	0.226342	-1.261991	0.000000	0.000000	4.000000	42.000000	0.000000
14780.479354	0.042702	0.569646	0.206489	84.828583	-176.640976	-142.385468	4.817954	0.000000	1.336907	0.000000	0.000000	0.000000	0.482198	0.226342	-1.261991	0.000000	0.000000	4.000000	42.000000	0.000000
14780.482688	0.044250	0.570389	0.202201	84.828583	-176.640976	-142.385468	4.817954	0.000000	1.336907	0.000000	0.000000	0.000000	0.464218	0.222747	-1.286557	0.000000	0.000000	4.000000	42.000000	0.000000
14780.486021	0.044250	0.570389	0.202201	84.828583	-176.640976	-142.385468	4.817954	0.000000	1.336907	0.000000	0.000000	0.000000	0.464218	0.222747	-1.286557	0.000000	0.000000	4.000000	42.000000	0.000000
14780.489354	0.044250	0.570389	0.202201	85.123718	-174.344589	-137.872849	4.820143	0.000000	1.328995	0.000000	0.000000	0.000000	0.464218	0.222747	-1.286557	0.000000	0.000000	4.000000	42.000000	0.000000
14780.492688	0.045859	0.571056	0.197780	85.123718	-174.344589	-137.872849	4.820143	0.000000	1.328995	0.000000	0.000000	0.000000	0.482655	0.200114	-1.326200	0.000000	0.000000	4.000000	42.000000	0.000000
14780.496021	0.045859	0.571056	0.197780	85.123718	-174.344589	-137.872849	4.820143	0.000000	1.328995	0.000000	0.000000	0.000000	0.482655	0.200114	-1.326200	0.000000	0.000000	4.000000	42.000000	0.000000
14780.499354	0.045859	0.571056	0.197780	85.400063	-171.804047	-133.334122	4.822571	0.000000	1.320155	0.000000	0.000000	0.000000	0.482655	0.200114	-1.326200	0.000000	0.000000	4.000000	42.000000	0.000000
14780.502688	0.047524	0.571733	0.193192	85.400063	-171.804047	-133.334122	4.822571	0.000000	1.320155	0.000000	0.000000	0.000000	0.499452	0.203177	-1.376253	0.000000	0.000000	4.000000	42.000000	0.000000
14780.506021	0.047524	0.571733	0.193192	85.400063	-171.804047	-133.334122	4.822571	0.000000	1.320155	0.000000	0.000000	0.000000	0.499452	0.203177	-1.376253	0.000000	0.000000	4.000000	42.000000	0.000000
14780.509354	0.047524	0.571733	0.193192	85.655579	-169.083145	-129.300171	4.825163	0.000000	1.310648	0.000000	0.000000	0.000000	0.499452	0.203177	-1.376253	0.000000	0.000000	4.000000	42.000000	0.000000
14780.512688	0.049273	0.572403	0.188453	85.655579	-169.083145	-129.300171	4.825163	0.000000	1.310648	0.000000	0.000000	0.000000	0.524837	0.201078	-1.421784	0.000000	0.000000	4.000000	42.000000	0.000000
14780.516021	0.049273	0.572403	0.188453	85.655579	-169.083145	-129.300171	4.825163	0.000000	1.310648	0.000000	0.000000	0.000000	0.524837	0.201078	-1.421784	0.000000	0.000000	4.000000	42.000000	0.000000
14780.519354	0.049273	0.572403	0.188453	85.875221	-165.966415	-126.023796	4.828146	0.000000	1.299619	0.000000	0.000000	0.000000	0.524837	0.201078	-1.421784	0.000000	0.000000	4.000000	42.000000	0.000000
14780.522688	0.050982	0.573029	0.183576	85.875221	-165.966415	-126.023796	4.828146	0.000000	1.299619	0.000000	0.000000	0.000000	0.512609	0.187904	-1.463304	0.000000	0.000000	4.000000	42.000000	0.000000
14780.526021	0.050982	0.573029	0.183576	85.875221	-165.966415	-126.023796	4.828146	0.000000	1.299619	0.000000	0.000000	0.000000	0.512609	0.187904	-1.463304	0.000000	0.000000	4.000000	42.000000	0.000000
14780.529354	0.050982	0.573029	0.183576	86.067818	-162.180939	-122.572144	4.830750	0.000000	1.289906	0.000000	0.000000	0.000000	0.512609	0.187904	-1.463304	0.000000	0.000000	4.000000	42.000000	0.000000
14780.532688	0.052771	0.573652	0.178576	86.067818	-162.180939	-122.572144	4.830750	0.000000	1.289906	0.000000	0.000000	0.000000	0.536863	0.186646	-1.499843	0.000000	0.000000	4.000000	42.000000	0.000000
14780.536021	0.052771	0.573652	0.178576	86.067818	-162.180939	-122.572144	4.830750	0.000000	1.289906	0.000000	0.000000	0.000000	0.536863	0.186646	-1.499843	0.000000	0.000000	4.000000	42.000000	0.000000
14780.539354	0.052771	0.573652	0.178576	86.246994	-157.497299	-118.248154	4.833803	0.000000	1.278416	0.000000	0.000000	0.000000	0.536863	0.186646	-1.499843	0.000000	0.000000	4.000000	42.000000	0.000000
14780.542688	0.054548	0.574268	0.173461	86.246994	-157.497299	-118.248154	4.833803	0.000000	1.278416	0.000000	0.000000	0.000000	0.532955	0.184918	-1.534621	0.000000	0.000000	4.000000	42.000000	0.000000
14780.546021	0.054548	0.574268	0.173461	86.246994	-157.497299	-118.248154	4.833803	0.000000	1.278416	0.000000	0.000000	0.000000	0.532955	0.184918	-1.534621	0.000000	0.000000	4.000000	42.000000	0.000000
14780.549354	0.054548	0.574268	0.173461	86.448952	-151.654129	-112.792000	4.836710	0.000000	1.267373	0.000000	0.000000	0.000000	0.532955	0.184918	-1.534621	0.000000	0.000000	4.000000	42.000000	0.000000
14780.552688	0.056288	0.574876	0.168321	86.448952	-151.654129	-112.792000	4.836710	0.000000	1.267373	0.000000	0.000000	0.000000	0.521993	0.182416	-1.541753	0.000000	0.000000	4.000000	42.000000	0.000000
14780.556021	0.056288	0.574876	0.168321	86.448952	-151.654129	-112.792000	4.836710	0.000000	1.267373	0.000000	0.000000	0.000000	0.521993	0.182416	-1.541753	0.000000	0.000000	4.000000	42.000000	0.000000
14780.559354	0.056288	0.574876	0.168321	86.664230	-144.525146	-106.061218	4.839472	0.000000	1.256787	0.000000	0.000000	0.000000	0.521993	0.182416	-1.541753	0.000000	0.000000	4.000000	42.000000	0.000000
14780.562688	0.058019	0.575489	0.163136	86.664230	-144.525146	-106.061218	4.839472	0.000000	1.256787	0.000000	0.000000	0.000000	0.519239	0.183919	-1.555688	0.000000	0.000000	4.000000	42.000000	0.000000
14780.566021	0.058019	0.575489	0.163136	86.664230	-144.525146	-106.061218	4.839472	0.000000	1.256787	0.000000	0.000000	0.000000	0.519239	0.183919	-1.555688	0.000000	0.000000	4.000000	42.000000	0.000000
14780.569354	0.058019	0.575489	0.163136	86.892654	-136.215302	-98.084770	4.842233	0.000000	1.246103	0.000000	0.000000	0.000000	0.519239	0.183919	-1.555688	0.000000	0.000000	4.000000	42.000000	0.000000
14780.572688	0.059745	0.576154	0.157968	86.892654	-136.215302	-98.084770	4.842233	0.000000	1.246103	0.000000	0.000000	0.000000	0.518020	0.199320	-1.550237	0.000000	0.000000	4.000000	42.000000	0.000000
14780.576021	0.059745	0.576154	0.157968	86.892654	-136.215302	-98.084770	4.842233	0.000000	1.246103	0.000000	0.000000	0.000000	0.518020	0.199320	-1.550237	0.000000	0.000000	4.000000	42.000000	0.000000
14780.579354	0.059745	0.576154	0.157968	87.123154	-127.163834	-88.915421	4.845159	0.000000	1.234681	0.000000	0.000000	0.000000	0.518020	0.199320	-1.550237	0.000000	0.000000	4.000000	42.000000	0.000000
14780.582688	0.061498	0.576801	0.152831	87.123154	-127.163834	-88.915421	4.845159	0.000000	1.234681	0.000000	0.000000	0.000000	0.525785	0.194362	-1.541319	0.000000	0.000000	4.000000	42.000000	0.000000
14780.586021	0.061498	0.576801	0.152831	87.123154	-127.163834	-88.915421	4.845159	0.000000	1.234681	0.000000	0.000000	0.000000	0.525785	0.194362	-1.541319	0.000000	0.000000	4.000000	42.000000	0.000000
14780.589354	0.061498	0.576801	0.152831	87.330612	-118.178322	-79.860901	4.848507	0.000000	1.221468	0.000000	0.000000	0.000000	0.525785	0.194362	-1.541319	0.000000	0.000000	4.000000	42.000000	0.000000
14780.592688	0.063250	0.577474	0.147756	87.330612	-118.178322	-79.860901	4.848507	0.000000	1.221468	0.000000	0.000000	0.000000	0.525595	0.201664	-1.522317	0.000000	0.000000	4.000000	42.000000	0.000000
14780.596021	0.063250	0.577474	0.147756	87.330612	-118.178322	-79.860901	4.848507	0.000000	1.221468	0.000000	0.000000	0.000000	0.525595	0.201664	-1.522317	0.000000	0.000000	4.000000	42.000000	0.000000
14780.599354	0.063250	0.577474	0.147756	87.547363	-109.601479	-71.424919	4.852169	0.000000	1.206837	0.000000	0.000000	0.000000	0.525595	0.201664	-1.522317	0.000000	0.000000	4.000000	42.000000	0.000000
14780.602688	0.065089	0.578158	0.142759	87.547363	-109.601479	-71.424919	4.852169	0.000000	1.206837	0.000000	0.000000	0.000000	0.551818	0.205241	-1.499100	0.000000	0.000000	4.000000	42.000000	0.000000
14780.606021	0.065089	0.578158	0.142759	87.547363	-109.601479	-71.424919	4.852169	0.000000	1.206837	0.000000	0.000000	0.000000	0.551818	0.205241	-1.499100	0.000000	0.000000	4.000000	42.000000	0.000000
14780.609354	0.065089	0.578158	0.142759	87.722992	-100.857399	-62.471767	4.856885	0.000000	1.187716	0.000000	0.000000	0.000000	0.551818	0.205241	-1.499100	0.000000	0.000000	4.000000	42.000000	0.000000
14780.612688	0.066924	0.578827	0.137800	87.722992	-100.857399	-62.471767	4.856885	0.000000	1.187716	0.000000	0.000000	0.000000	0.550452	0.200810	-1.487865	0.000000	0.000000	4.000000	42.000000	0.000000
14780.616021	0.066924	0.578827	0.137800	87.722992	-100.857399	-62.471767	4.856885	0.000000	1.187716	0.000000	0.000000	0.000000	0.550452	0.200810	-1.487865	0.000000	0.000000	4.000000	42.000000	0.000000
14780.619354	0.066924	0.578827	0.137800	87.818779	-92.230217	-53.085228	4.861905	0.000000	1.166997	0.000000	0.000000	0.000000	0.550452	0.200810	-1.487865	0.000000	0.000000	4.000000	42.000000	0.000000
14780.622688	0.068719	0.579520	0.132818	87.818779	-92.230217	-53.085228	4.861905	0.000000	1.166997	0.000000	0.000000	0.000000	0.538426	0.207790	-1.494593	0.000000	0.000000	4.000000	42.000000	0.000000
14780.626021	0.068719	0.579520	0.132818	87.818779	-92.230217	-53.085228	4.861905	0.000000	1.166997	0.000000	0.000000	0.000000	0.538426	0.207790	-1.494593	0.000000	0.000000	4.000000	42.000000	0.000000
14780.629354	0.068719	0.579520	0.132818	87.858444	-84.398254	-44.633587	4.866841	0.000000	1.146235	0.000000	0.000000	0.000000	0.538426	0.207790	-1.494593	0.000000	0.000000	4.000000	42.000000	0.000000
14780.632688	0.070506	0.580242	0.127847	87.858444	-84.398254	-44.633587	4.866841	0.000000	1.146235	0.000000	0.000000	0.000000	0.536004	0.216768	-1.491148	0.000000	0.000000	4.000000	42.000000	0.000000
14780.636021	0.070506	0.580242	0.127847	87.858444	-84.398254	-44.633587	4.866841	0.000000	1.146235	0.000000	0.000000	0.000000	0.536004	0.216768	-1.491148	0.000000	0.000000	4.000000	42.000000	0.000000
14780.639354	0.070506	0.580242	0.127847	87.863297	-77.918068	-38.059097	4.872029	0.000000	1.123981	0.000000	0.000000	0.000000	0.536004	0.216768	-1.491148	0.000000	0.000000	4.000000	42.000000	0.000000
14780.642688	0.072358	0.581030	0.122814	87.863297	-77.918068	-38.059097	4.872029	0.000000	1.123981	0.000000	0.000000	0.000000	0.555824	0.236363	-1.510046	0.000000	0.000000	4.000000	42.000000	0.000000
14780.646021	0.072358	0.581030	0.122814	87.863297	-77.918068	-38.059097	4.872029	0.000000	1.123981	0.000000	0.000000	0.000000	0.555824	0.236363	-1.510046	0.000000	0.000000	4.000000	42.000000	0.000000
14780.649354	0.072358	0.581030	0.122814	87.849686	-72.685295	-32.813183	4.877975	0.000000	1.097887	0.000000	0.000000	0.000000	0.555824	0.236363	-1.510046	0.000000	0.000000	4.000000	42.000000	0.000000
14780.652688	0.074247	0.581932	0.117728	87.849686	-72.685295	-32.813183	4.877975	0.000000	1.097887	0.000000	0.000000	0.000000	0.566742	0.270673	-1.525631	0.000000	0.000000	4.000000	42.000000	0.000000
14780.656021	0.074247	0.581932	0.117728	87.849686	-72.685295	-32.813183	4.877975	0.000000	1.097887	0.000000	0.000000	0.000000	0.566742	0.270673	-1.525631	0.000000	0.000000	4.000000	42.000000	0.000000
14780.659354	0.074247	0.581932	0.117728	87.828583	-68.609276	-28.589752	4.884504	0.000000	1.068465	0.000000	0.000000	0.000000	0.566742	0.270673	-1.525631	0.000000	0.000000	4.000000	42.000000	0.000000
14780.662688	0.076234	0.582962	0.112657	87.828583	-68.609276	-28.589752	4.884504	0.000000	1.068465	0.000000	0.000000	0.000000	0.596061	0.308810	-1.521317	0.000000	0.000000	4.000000	42.000000	0.000000
14780.666021	0.076234	0.582962	0.112657	87.828583	-68.609276	-28.589752	4.884504	0.000000	1.068465	0.000000	0.000000	0.000000	0.596061	0.308810	-1.521317	0.000000	0.000000	4.000000	42.000000	0.000000
14780.669354	0.076234	0.582962	0.112657	87.806877	-65.496132	-25.535410	4.892324	0.000000	1.032064	0.000000	0.000000	0.000000	0.596061	0.308810	-1.521317	0.000000	0.000000	4.000000	42.000000	0.000000
14780.672688	0.078346	0.584105	0.107619	87.806877	-65.496132	-25.535410	4.892324	0.000000	1.032064	0.000000	0.000000	0.000000	0.633450	0.342845	-1.511597	0.000000	0.000000	4.000000	42.000000	0.000000
14780.676021	0.078346	0.584105	0.107619	87.806877	-65.496132	-25.535410	4.892324	0.000000	1.032064	0.000000	0.000000	0.000000	0.633450	0.342845	-1.511597	0.000000	0.000000	4.000000	42.000000	0.000000
14780.679354	0.078346	0.584105	0.107619	87.786011	-63.148289	-22.701401	4.901757	0.000000	0.986295	0.000000	0.000000	0.000000	0.633450	0.342845	-1.511597	0.000000	0.000000	4.000000	42.000000	0.000000
14780.682688	0.080510	0.585376	0.102698	87.786011	-63.148289	-22.701401	4.901757	0.000000	0.986295	0.000000	0.000000	0.000000	0.649149	0.381450	-1.476213	0.000000	0.000000	4.000000	42.000000	0.000000
14780.686021	0.080510	0.585376	0.102698	87.786011	-63.148289	-22.701401	4.901757	0.000000	0.986295	0.000000	0.000000	0.000000	0.649149	0.381450	-1.476213	0.000000	0.000000	4.000000	42.000000	0.000000
14780.689354	0.080510	0.585376	0.102698	87.761742	-61.439152	-19.755138	4.912317	0.000000	0.932277	0.000000	0.000000	0.000000	0.649149	0.381450	-1.476213	0.000000	0.000000	4.000000	42.000000	0.000000
14780.692688	0.082735	0.586774	0.097956	87.761742	-61.439152	-19.755138	4.912317	0.000000	0.932277	0.000000	0.000000	0.000000	0.667571	0.419298	-1.422666	0.000000	0.000000	4.000000	42.000000	0.000000
14780.696021	0.082735	0.586774	0.097956	87.761742	-61.439152	-19.755138	4.912317	0.000000	0.932277	0.000000	0.000000	0.000000	0.667571	0.419298	-1.422666	0.000000	0.000000	4.000000	42.000000	0.000000
14780.699354	0.082735	0.586774	0.097956	87.704330	-60.426628	-17.885860	4.897785	0.000000	0.863257	0.000000	0.000000	0.000000	0.667571	0.419298	-1.422666	0.000000	0.000000	4.000000	42.000000	0.000000
14780.702688	0.085104	0.588318	0.093396	87.704330	-60.426628	-17.885860	4.897785	0.000000	0.863257	0.000000	0.000000	0.000000	0.710617	0.463364	-1.367851	0.000000	0.000000	4.000000	42.000000	0.000000
14780.706021	0.085104	0.588318	0.093396	87.704330	-60.426628	-17.885860	4.897785	0.000000	0.863257	0.000000	0.000000	0.000000	0.710617	0.463364	-1.367851	0.000000	0.000000	4.000000	42.000000	0.000000
14780.709354	0.085104	0.588318	0.093396	87.599312	-60.049919	-17.259478	4.669810	0.000000	0.744821	0.000000	0.000000	0.000000	0.710617	0.463364	-1.367851	0.000000	0.000000	4.000000	42.000000	0.000000
14780.712688	0.087507	0.589972	0.089005	87.599312	-60.049919	-17.259478	4.669810	0.000000	0.744821	0.000000	0.000000	0.000000	0.721046	0.495999	-1.317261	0.000000	0.000000	4.000000	42.000000	0.000000
14780.716021	0.087507	0.589972	0.089005	87.599312	-60.049919	-17.259478	4.669810	0.000000	0.744821	0.000000	0.000000	0.000000	0.721046	0.495999	-1.317261	0.000000	0.000000	4.000000	42.000000	0.000000
14780.719354	0.087507	0.589972	0.089005	87.441658	-60.408566	-17.425137	4.450267	0.000000	0.624647	0.000000	0.000000	0.000000	0.721046	0.495999	-1.317261	0.000000	0.000000	4.000000	42.000000	0.000000
14780.722688	0.089826	0.591715	0.084850	87.441658	-60.408566	-17.425137	4.450267	0.000000	0.624647	0.000000	0.000000	0.000000	0.695722	0.522881	-1.246622	0.000000	0.000000	4.000000	42.000000	0.000000
14780.726021	0.089826	0.591715	0.084850	87.441658	-60.408566	-17.425137	4.450267	0.000000	0.624647	0.000000	0.000000	0.000000	0.695722	0.522881	-1.246622	0.000000	0.000000	4.000000	42.000000	0.000000
14780.729354	0.089826	0.591715	0.084850	87.216736	-61.082268	-17.419737	4.242496	0.000000	0.508693	0.000000	0.000000	0.000000	0.695722	0.522881	-1.246622	0.000000	0.000000	4.000000	42.000000	0.000000
14780.732688	0.092112	0.593511	0.080893	87.216736	-61.082268	-17.419737	4.242496	0.000000	0.508693	0.000000	0.000000	0.000000	0.685896	0.538854	-1.186986	0.000000	0.000000	4.000000	42.000000	0.000000
14780.736021	0.092112	0.593511	0.080893	87.216736	-61.082268	-17.419737	4.242496	0.000000	0.508693	0.000000	0.000000	0.000000	0.685896	0.538854	-1.186986	0.000000	0.000000	4.000000	42.000000	0.000000
14780.739354	0.092112	0.593511	0.080893	86.943665	-61.605869	-16.584497	4.044665	0.000000	0.394377	0.000000	0.000000	0.000000	0.685896	0.538854	-1.186986	0.000000	0.000000	4.000000	42.000000	0.000000
14780.742688	0.094415	0.595324	0.077098	86.943665	-61.605869	-16.584497	4.044665	0.000000	0.394377	0.000000	0.000000	0.000000	0.690898	0.543913	-1.138666	0.000000	0.000000	4.000000	42.000000	0.000000
14780.746021	0.094415	0.595324	0.077098	86.943665	-61.605869	-16.584497	4.044665	0.000000	0.394377	0.000000	0.000000	0.000000	0.690898	0.543913	-1.138666	0.000000	0.000000	4.000000	42.000000	0.000000
14780.749354	0.094415	0.595324	0.077098	86.635651	-61.968990	-15.710075	3.854888	0.000000	0.279228	0.000000	0.000000	0.000000	0.690898	0.543913	-1.138666	0.000000	0.000000	4.000000	42.000000	0.000000
14780.752688	0.096721	0.597117	0.073374	86.635651	-61.968990	-15.710075	3.854888	0.000000	0.279228	0.000000	0.000000	0.000000	0.691686	0.537979	-1.117269	0.000000	0.000000	4.000000	42.000000	0.000000
14780.756021	0.096721	0.597117	0.073374	86.635651	-61.968990	-15.710075	3.854888	0.000000	0.279228	0.000000	0.000000	0.000000	0.691686	0.537979	-1.117269	0.000000	0.000000	4.000000	42.000000	0.000000
14780.759354	0.096721	0.597117	0.073374	86.305725	-62.076412	-15.279973	3.668676	0.000000	0.163947	0.000000	0.000000	0.000000	0.691686	0.537979	-1.117269	0.000000	0.000000	4.000000	42.000000	0.000000
14780.762688	0.099039	0.598951	0.069766	86.305725	-62.076412	-15.279973	3.668676	0.000000	0.163947	0.000000	0.000000	0.000000	0.695321	0.550287	-1.082139	0.000000	0.000000	4.000000	42.000000	0.000000
14780.766021	0.099039	0.598951	0.069766	86.305725	-62.076412	-15.279973	3.668676	0.000000	0.163947	0.000000	0.000000	0.000000	0.695321	0.550287	-1.082139	0.000000	0.000000	4.000000	42.000000	0.000000
14780.769354	0.099039	0.598951	0.069766	86.016258	-61.812603	-15.380754	3.488320	0.000000	0.048060	0.000000	0.000000	0.000000	0.695321	0.550287	-1.082139	0.000000	0.000000	4.000000	42.000000	0.000000
14780.772688	0.101329	0.600759	0.066199	86.016258	-61.812603	-15.380754	3.488320	0.000000	0.048060	0.000000	0.000000	0.000000	0.687200	0.542308	-1.070363	0.000000	0.000000	4.000000	42.000000	0.000000
14780.776021	0.101329	0.600759	0.066199	86.016258	-61.812603	-15.380754	3.488320	0.000000	0.048060	0.000000	0.000000	0.000000	0.687200	0.542308	-1.070363	0.000000	0.000000	4.000000	42.000000	0.000000
14780.779354	0.101329	0.600759	0.066199	85.784203	-61.329975	-15.313489	3.309926	0.000000	-0.066473	0.000000	0.000000	0.000000	0.687200	0.542308	-1.070363	0.000000	0.000000	4.000000	42.000000	0.000000
14780.782688	0.103626	0.602552	0.062703	85.784203	-61.329975	-15.313489	3.309926	0.000000	-0.066473	0.000000	0.000000	0.000000	0.689005	0.537782	-1.048518	0.000000	0.000000	4.000000	42.000000	0.000000
14780.786021	0.103626	0.602552	0.062703	85.784203	-61.329975	-15.313489	3.309926	0.000000	-0.066473	0.000000	0.000000	0.000000	0.689005	0.537782	-1.048518	0.000000	0.000000	4.000000	42.000000	0.000000
14780.789354	0.103626	0.602552	0.062703	85.620911	-60.593670	-14.495710	3.135173	0.000000	-0.181308	0.000000	0.000000	0.000000	0.689005	0.537782	-1.048518	0.000000	0.000000	4.000000	42.000000	0.000000
14780.792688	0.105818	0.604281	0.059234	85.620911	-60.593670	-14.495710	3.135173	0.000000	-0.181308	0.000000	0.000000	0.000000	0.657547	0.518664	-1.040818	0.000000	0.000000	4.000000	42.000000	0.000000
14780.796021	0.105818	0.604281	0.059234	85.620911	-60.593670	-14.495710	3.135173	0.000000	-0.181308	0.000000	0.000000	0.000000	0.657547	0.518664	-1.040818	0.000000	0.000000	4.000000	42.000000	0.000000
14780.799354	0.105818	0.604281	0.059234	85.514977	-59.785213	-13.195357	2.961703	0.000000	-0.290899	0.000000	0.000000	0.000000	0.657547	0.518664	-1.040818	0.000000	0.000000	4.000000	42.000000	0.000000
14780.802688	0.107839	0.605938	0.055830	85.514977	-59.785213	-13.195357	2.961703	0.000000	-0.290899	0.000000	0.000000	0.000000	0.606190	0.497200	-1.021110	0.000000	0.000000	4.000000	42.000000	0.000000
14780.806021	0.107839	0.605938	0.055830	85.514977	-59.785213	-13.195357	2.961703	0.000000	-0.290899	0.000000	0.000000	0.000000	0.606190	0.497200	-1.021110	0.000000	0.000000	4.000000	42.000000	0.000000
14780.809354	0.107839	0.605938	0.055830	85.437599	-58.953705	-11.994905	2.791518	0.000000	-0.391931	0.000000	0.000000	0.000000	0.606190	0.497200	-1.021110	0.000000	0.000000	4.000000	42.000000	0.000000
14780.812688	0.109740	0.607525	0.052485	85.437599	-58.953705	-11.994905	2.791518	0.000000	-0.391931	0.000000	0.000000	0.000000	0.570467	0.476174	-1.003723	0.000000	0.000000	4.000000	42.000000	0.000000
14780.816021	0.109740	0.607525	0.052485	85.437599	-58.953705	-11.994905	2.791518	0.000000	-0.391931	0.000000	0.000000	0.000000	0.570467	0.476174	-1.003723	0.000000	0.000000	4.000000	42.000000	0.000000
14780.819354	0.109740	0.607525	0.052485	85.399590	-58.013920	-10.908037	2.624231	0.000000	-0.487009	0.000000	0.000000	0.000000	0.570467	0.476174	-1.003723	0.000000	0.000000	4.000000	42.000000	0.000000
14780.822688	0.111457	0.609064	0.049230	85.399590	-58.013920	-10.908037	2.624231	0.000000	-0.487009	0.000000	0.000000	0.000000	0.514906	0.461510	-0.976536	0.000000	0.000000	4.000000	42.000000	0.000000
14780.826021	0.111457	0.609064	0.049230	85.399590	-58.013920	-10.908037	2.624231	0.000000	-0.487009	0.000000	0.000000	0.000000	0.514906	0.461510	-0.976536	0.000000	0.000000	4.000000	42.000000	0.000000
14780.829354	0.111457	0.609064	0.049230	85.381027	-57.072117	-9.845611	2.461475	0.000000	-0.572826	0.000000	0.000000	0.000000	0.514906	0.461510	-0.976536	0.000000	0.000000	4.000000	42.000000	0.000000
14780.832688	0.112965	0.610535	0.046058	85.381027	-57.072117	-9.845611	2.461475	0.000000	-0.572826	0.000000	0.000000	0.000000	0.452442	0.441349	-0.951450	0.000000	0.000000	4.000000	42.000000	0.000000
14780.836021	0.112965	0.610535	0.046058	85.381027	-57.072117	-9.845611	2.461475	0.000000	-0.572826	0.000000	0.000000	0.000000	0.452442	0.441349	-0.951450	0.000000	0.000000	4.000000	42.000000	0.000000
14780.839354	0.112965	0.610535	0.046058	85.362907	-56.191055	-8.785166	2.302900	0.000000	-0.648233	0.000000	0.000000	0.000000	0.452442	0.441349	-0.951450	0.000000	0.000000	4.000000	42.000000	0.000000
14780.842688	0.114322	0.611932	0.042985	85.362907	-56.191055	-8.785166	2.302900	0.000000	-0.648233	0.000000	0.000000	0.000000	0.407106	0.419165	-0.921975	0.000000	0.000000	4.000000	42.000000	0.000000
14780.846021	0.114322	0.611932	0.042985	85.362907	-56.191055	-8.785166	2.302900	0.000000	-0.648233	0.000000	0.000000	0.000000	0.407106	0.419165	-0.921975	0.000000	0.000000	4.000000	42.000000	0.000000
14780.849354	0.114322	0.611932	0.042985	85.360710	-55.304829	-8.001536	2.149238	0.000000	-0.716084	0.000000	0.000000	0.000000	0.407106	0.419165	-0.921975	0.000000	0.000000	4.000000	42.000000	0.000000
14780.852688	0.115510	0.613229	0.040026	85.360710	-55.304829	-8.001536	2.149238	0.000000	-0.716084	0.000000	0.000000	0.000000	0.356360	0.389161	-0.887775	0.000000	0.000000	4.000000	42.000000	0.000000
14780.856021	0.115510	0.613229	0.040026	85.360710	-55.304829	-8.001536	2.149238	0.000000	-0.716084	0.000000	0.000000	0.000000	0.356360	0.389161	-0.887775	0.000000	0.000000	4.000000	42.000000	0.000000
14780.859354	0.115510	0.613229	0.040026	85.404114	-54.361179	-7.180586	2.001275	0.000000	-0.775478	0.000000	0.000000	0.000000	0.356360	0.389161	-0.887775	0.000000	0.000000	4.000000	42.000000	0.000000
14780.862688	0.116577	0.614456	0.037163	85.404114	-54.361179	-7.180586	2.001275	0.000000	-0.775478	0.000000	0.000000	0.000000	0.320308	0.368160	-0.858774	0.000000	0.000000	4.000000	42.000000	0.000000
14780.866021	0.116577	0.614456	0.037163	85.404114	-54.361179	-7.180586	2.001275	0.000000	-0.775478	0.000000	0.000000	0.000000	0.320308	0.368160	-0.858774	0.000000	0.000000	4.000000	42.000000	0.000000
14780.869354	0.116577	0.614456	0.037163	85.502159	-53.202648	-6.085619	1.858146	0.000000	-0.828862	0.000000	0.000000	0.000000	0.320308	0.368160	-0.858774	0.000000	0.000000	4.000000	42.000000	0.000000
14780.872688	0.117503	0.615568	0.034398	85.502159	-53.202648	-6.085619	1.858146	0.000000	-0.828862	0.000000	0.000000	0.000000	0.277687	0.333417	-0.829551	0.000000	0.000000	4.000000	42.000000	0.000000
14780.876021	0.117503	0.615568	0.034398	85.502159	-53.202648	-6.085619	1.858146	0.000000	-0.828862	0.000000	0.000000	0.000000	0.277687	0.333417	-0.829551	0.000000	0.000000	4.000000	42.000000	0.000000
14780.879354	0.117503	0.615568	0.034398	85.648773	-51.854511	-4.748034	1.719888	0.000000	-0.875143	0.000000	0.000000	0.000000	0.277687	0.333417	-0.829551	0.000000	0.000000	4.000000	42.000000	0.000000
14780.882688	0.118313	0.616565	0.031726	85.648773	-51.854511	-4.748034	1.719888	0.000000	-0.875143	0.000000	0.000000	0.000000	0.242979	0.299268	-0.801525	0.000000	0.000000	4.000000	42.000000	0.000000
14780.886021	0.118313	0.616565	0.031726	85.648773	-51.854511	-4.748034	1.719888	0.000000	-0.875143	0.000000	0.000000	0.000000	0.242979	0.299268	-0.801525	0.000000	0.000000	4.000000	42.000000	0.000000
14780.889354	0.118313	0.616565	0.031726	85.812965	-50.542145	-3.434713	1.586300	0.000000	-0.915640	0.000000	0.000000	0.000000	0.242979	0.299268	-0.801525	0.000000	0.000000	4.000000	42.000000	0.000000
14780.892688	0.118993	0.617473	0.029080	85.812965	-50.542145	-3.434713	1.586300	0.000000	-0.915640	0.000000	0.000000	0.000000	0.203972	0.272466	-0.793946	0.000000	0.000000	4.000000	42.000000	0.000000
14780.896021	0.118993	0.617473	0.029080	85.812965	-50.542145	-3.434713	1.586300	0.000000	-0.915640	0.000000	0.000000	0.000000	0.203972	0.272466	-0.793946	0.000000	0.000000	4.000000	42.000000	0.000000
14780.899354	0.118993	0.617473	0.029080	85.995522	-49.209576	-2.064495	1.453976	0.000000	-0.949635	0.000000	0.000000	0.000000	0.203972	0.272466	-0.793946	0.000000	0.000000	4.000000	42.000000	0.000000
14780.902688	0.119524	0.618266	0.026473	85.995522	-49.209576	-2.064495	1.453976	0.000000	-0.949635	0.000000	0.000000	0.000000	0.159299	0.237678	-0.781824	0.000000	0.000000	4.000000	42.000000	0.000000
14780.906021	0.119524	0.618266	0.026473	85.995522	-49.209576	-2.064495	1.453976	0.000000	-0.949635	0.000000	0.000000	0.000000	0.159299	0.237678	-0.781824	0.000000	0.000000	4.000000	42.000000	0.000000
14780.909354	0.119524	0.618266	0.026473	86.198311	-47.707920	-0.505529	1.323672	0.000000	-0.976185	0.000000	0.000000	0.000000	0.159299	0.237678	-0.781824	0.000000	0.000000	4.000000	42.000000	0.000000
14780.912688	0.119933	0.618990	0.023909	86.198311	-47.707920	-0.505529	1.323672	0.000000	-0.976185	0.000000	0.000000	0.000000	0.122651	0.217363	-0.769310	0.000000	0.000000	4.000000	42.000000	0.000000
14780.916021	0.119933	0.618990	0.023909	86.198311	-47.707920	-0.505529	1.323672	0.000000	-0.976185	0.000000	0.000000	0.000000	0.122651	0.217363	-0.769310	0.000000	0.000000	4.000000	42.000000	0.000000
14780.919354	0.119933	0.618990	0.023909	86.429382	-45.869858	1.429082	1.195454	0.000000	-0.996627	0.000000	0.000000	0.000000	0.122651	0.217363	-0.769310	0.000000	0.000000	4.000000	42.000000	0.000000
14780.922688	0.120215	0.619655	0.021364	86.429382	-45.869858	1.429082	1.195454	0.000000	-0.996627	0.000000	0.000000	0.000000	0.084845	0.199362	-0.763587	0.000000	0.000000	4.000000	42.000000	0.000000
14780.926021	0.120215	0.619655	0.021364	86.429382	-45.869858	1.429082	1.195454	0.000000	-0.996627	0.000000	0.000000	0.000000	0.084845	0.199362	-0.763587	0.000000	0.000000	4.000000	42.000000	0.000000
14780.929354	0.120215	0.619655	0.021364	86.678581	-43.282623	4.155469	1.068189	0.000000	-1.010768	0.000000	0.000000	0.000000	0.084845	0.199362	-0.763587	0.000000	0.000000	4.000000	42.000000	0.000000
14780.932688	0.120363	0.620246	0.018890	86.678581	-43.282623	4.155469	1.068189	0.000000	-1.010768	0.000000	0.000000	0.000000	0.044327	0.177359	-0.742068	0.000000	0.000000	4.000000	42.000000	0.000000
14780.936021	0.120363	0.620246	0.018890	86.678581	-43.282623	4.155469	1.068189	0.000000	-1.010768	0.000000	0.000000	0.000000	0.044327	0.177359	-0.742068	0.000000	0.000000	4.000000	42.000000	0.000000
14780.939354	0.120363	0.620246	0.018890	86.932220	-39.431793	8.189754	0.944511	0.000000	-1.018156	0.000000	0.000000	0.000000	0.044327	0.177359	-0.742068	0.000000	0.000000	4.000000	42.000000	0.000000
14780.942688	0.120410	0.620778	0.016521	86.932220	-39.431793	8.189754	0.944511	0.000000	-1.018156	0.000000	0.000000	0.000000	0.014162	0.159606	-0.710750	0.000000	0.000000	4.000000	42.000000	0.000000
14780.946021	0.120410	0.620778	0.016521	86.932220	-39.431793	8.189754	0.944511	0.000000	-1.018156	0.000000	0.000000	0.000000	0.014162	0.159606	-0.710750	0.000000	0.000000	4.000000	42.000000	0.000000
14780.949354	0.120410	0.620778	0.016521	87.140488	-33.774494	14.059879	0.826053	0.000000	-1.020516	0.000000	0.000000	0.000000	0.014162	0.159606	-0.710750	0.000000	0.000000	4.000000	42.000000	0.000000
14780.952688	0.120381	0.621252	0.014251	87.140488	-33.774494	14.059879	0.826053	0.000000	-1.020516	0.000000	0.000000	0.000000	-0.008661	0.142288	-0.681022	0.000000	0.000000	4.000000	42.000000	0.000000
14780.956021	0.120381	0.621252	0.014251	87.140488	-33.774494	14.059879	0.826053	0.000000	-1.020516	0.000000	0.000000	0.000000	-0.008661	0.142288	-0.681022	0.000000	0.000000	4.000000	42.000000	0.000000
14780.959354	0.120381	0.621252	0.014251	87.253273	-25.757521	22.299376	0.712549	0.000000	-1.019073	0.000000	0.000000	0.000000	-0.008661	0.142288	-0.681022	0.000000	0.000000	4.000000	42.000000	0.000000
14780.962688	0.120292	0.621703	0.012133	87.253273	-25.757521	22.299376	0.712549	0.000000	-1.019073	0.000000	0.000000	0.000000	-0.026946	0.135339	-0.635410	0.000000	0.000000	4.000000	42.000000	0.000000
14780.966021	0.120292	0.621703	0.012133	87.253273	-25.757521	22.299376	0.712549	0.000000	-1.019073	0.000000	0.000000	0.000000	-0.026946	0.135339	-0.635410	0.000000	0.000000	4.000000	42.000000	0.000000
14780.969354	0.120292	0.621703	0.012133	87.248924	-16.714960	31.573940	0.606648	0.000000	-1.014582	0.000000	0.000000	0.000000	-0.026946	0.135339	-0.635410	0.000000	0.000000	4.000000	42.000000	0.000000
14780.972688	0.120205	0.622113	0.010136	87.248924	-16.714960	31.573940	0.606648	0.000000	-1.014582	0.000000	0.000000	0.000000	-0.025889	0.122914	-0.599216	0.000000	0.000000	4.000000	42.000000	0.000000
14780.976021	0.120205	0.622113	0.010136	87.248924	-16.714960	31.573940	0.606648	0.000000	-1.014582	0.000000	0.000000	0.000000	-0.025889	0.122914	-0.599216	0.000000	0.000000	4.000000	42.000000	0.000000
14780.979354	0.120205	0.622113	0.010136	87.156273	-8.253695	40.243572	0.506778	0.000000	-1.010267	0.000000	0.000000	0.000000	-0.025889	0.122914	-0.599216	0.000000	0.000000	4.000000	42.000000	0.000000
14780.982688	0.120113	0.622469	0.008221	87.156273	-8.253695	40.243572	0.506778	0.000000	-1.010267	0.000000	0.000000	0.000000	-0.027568	0.106894	-0.574323	0.000000	0.000000	4.000000	42.000000	0.000000
14780.986021	0.120113	0.622469	0.008221	87.156273	-8.253695	40.243572	0.506778	0.000000	-1.010267	0.000000	0.000000	0.000000	-0.027568	0.106894	-0.574323	0.000000	0.000000	4.000000	42.000000	0.000000
14780.989354	0.120113	0.622469	0.008221	87.024017	-1.224694	47.458279	0.411058	0.000000	-1.005672	0.000000	0.000000	0.000000	-0.027568	0.106894	-0.574323	0.000000	0.000000	4.000000	42.000000	0.000000
14780.992688	0.120052	0.622807	0.006437	87.024017	-1.224694	47.458279	0.411058	0.000000	-1.005672	0.000000	0.000000	0.000000	-0.018390	0.101293	-0.535256	0.000000	0.000000	4.000000	42.000000	0.000000
14780.996021	0.120052	0.622807	0.006437	87.024017	-1.224694	47.458279	0.411058	0.000000	-1.005672	0.000000	0.000000	0.000000	-0.018390	0.101293	-0.535256	0.000000	0.000000	4.000000	42.000000	0.000000
14780.999354	0.120052	0.622807	0.006437	86.883598	4.286190	53.128696	0.321849	0.000000	-1.002607	0.000000	0.000000	0.000000	-0.018390	0.101293	-0.535256	0.000000	0.000000	4.000000	42.000000	0.000000
14781.002688	0.119986	0.623094	0.004736	86.883598	4.286190	53.128696	0.321849	0.000000	-1.002607	0.000000	0.000000	0.000000	-0.019775	0.085981	-0.510200	0.000000	0.000000	4.000000	42.000000	0.000000
14781.006021	0.119986	0.623094	0.004736	86.883598	4.286190	53.128696	0.321849	0.000000	-1.002607	0.000000	0.000000	0.000000	-0.019775	0.085981	-0.510200	0.000000	0.000000	4.000000	42.000000	0.000000
14781.009354	0.119986	0.623094	0.004736	86.767113	8.258052	57.221874	0.236815	0.000000	-0.999311	0.000000	0.000000	0.000000	-0.019775	0.085981	-0.510200	0.000000	0.000000	4.000000	42.000000	0.000000
14781.012688	0.119912	0.623382	0.003102	86.767113	8.258052	57.221874	0.236815	0.000000	-0.999311	0.000000	0.000000	0.000000	-0.022389	0.086634	-0.490353	0.000000	0.000000	4.000000	42.000000	0.000000
14781.016021	0.119912	0.623382	0.003102	86.767113	8.258052	57.221874	0.236815	0.000000	-0.999311	0.000000	0.000000	0.000000	-0.022389	0.086634	-0.490353	0.000000	0.000000	4.000000	42.000000	0.000000
14781.019354	0.119912	0.623382	0.003102	86.683060	11.026541	60.077026	0.155090	0.000000	-0.995579	0.000000	0.000000	0.000000	-0.022389	0.086634	-0.490353	0.000000	0.000000	4.000000	42.000000	0.000000
14781.022688	0.119790	0.623622	0.001563	86.683060	11.026541	60.077026	0.155090	0.000000	-0.995579	0.000000	0.000000	0.000000	-0.036566	0.071850	-0.461781	0.000000	0.000000	4.000000	42.000000	0.000000
14781.026021	0.119790	0.623622	0.001563	86.683060	11.026541	60.077026	0.155090	0.000000	-0.995579	0.000000	0.000000	0.000000	-0.036566	0.071850	-0.461781	0.000000	0.000000	4.000000	42.000000	0.000000
14781.029354	0.119790	0.623622	0.001563	86.646194	12.602092	61.695404	0.078126	0.000000	-0.989485	0.000000	0.000000	0.000000	-0.036566	0.071850	-0.461781	0.000000	0.000000	4.000000	42.000000	0.000000
14781.032688	0.119660	0.623865	0.000090	86.646194	12.602092	61.695404	0.078126	0.000000	-0.989485	0.000000	0.000000	0.000000	-0.038846	0.072860	-0.441859	0.000000	0.000000	4.000000	42.000000	0.000000
14781.036021	0.119660	0.623865	0.000090	86.646194	12.602092	61.695404	0.078126	0.000000	-0.989485	0.000000	0.000000	0.000000	-0.038846	0.072860	-0.441859	0.000000	0.000000	4.000000	42.000000	0.000000
14781.039354	0.119660	0.623865	0.000090	86.646896	13.287463	62.388363	0.004483	0.000000	-0.983011	0.000000	0.000000	0.000000	-0.038846	0.072860	-0.441859	0.000000	0.000000	4.000000	42.000000	0.000000
14781.042688	0.119485	0.624060	-0.001288	86.646896	13.287463	62.388363	0.004483	0.000000	-0.983011	0.000000	0.000000	0.000000	-0.052623	0.058532	-0.413213	0.000000	0.000000	4.000000	42.000000	0.000000
14781.046021	0.119485	0.624060	-0.001288	86.646896	13.287463	62.388363	0.004483	0.000000	-0.983011	0.000000	0.000000	0.000000	-0.052623	0.058532	-0.413213	0.000000	0.000000	4.000000	42.000000	0.000000
14781.049354	0.119485	0.624060	-0.001288	86.665932	13.537292	62.633518	-0.064386	0.000000	-0.974240	0.000000	0.000000	0.000000	-0.052623	0.058532	-0.413213	0.000000	0.000000	4.000000	42.000000	0.000000
14781.052688	0.119287	0.624254	-0.002569	86.665932	13.537292	62.633518	-0.064386	0.000000	-0.974240	0.000000	0.000000	0.000000	-0.059249	0.058161	-0.384486	0.000000	0.000000	4.000000	42.000000	0.000000
14781.056021	0.119287	0.624254	-0.002569	86.665932	13.537292	62.633518	-0.064386	0.000000	-0.974240	0.000000	0.000000	0.000000	-0.059249	0.058161	-0.384486	0.000000	0.000000	4.000000	42.000000	0.000000
14781.059354	0.119287	0.624254	-0.002569	86.678696	13.755960	62.851540	-0.128467	0.000000	-0.964365	0.000000	0.000000	0.000000	-0.059249	0.058161	-0.384486	0.000000	0.000000	4.000000	42.000000	0.000000
14781.062688	0.119064	0.624427	-0.003770	86.678696	13.755960	62.851540	-0.128467	0.000000	-0.964365	0.000000	0.000000	0.000000	-0.066883	0.051958	-0.360133	0.000000	0.000000	4.000000	42.000000	0.000000
14781.066021	0.119064	0.624427	-0.003770	86.678696	13.755960	62.851540	-0.128467	0.000000	-0.964365	0.000000	0.000000	0.000000	-0.066883	0.051958	-0.360133	0.000000	0.000000	4.000000	42.000000	0.000000
14781.069354	0.119064	0.624427	-0.003770	86.694649	14.160827	63.261765	-0.188489	0.000000	-0.953218	0.000000	0.000000	0.000000	-0.066883	0.051958	-0.360133	0.000000	0.000000	4.000000	42.000000	0.000000
14781.072688	0.118893	0.624569	-0.004859	86.694649	14.160827	63.261765	-0.188489	0.000000	-0.953218	0.000000	0.000000	0.000000	-0.051363	0.042530	-0.326727	0.000000	0.000000	4.000000	42.000000	0.000000
14781.076021	0.118893	0.624569	-0.004859	86.694649	14.160827	63.261765	-0.188489	0.000000	-0.953218	0.000000	0.000000	0.000000	-0.051363	0.042530	-0.326727	0.000000	0.000000	4.000000	42.000000	0.000000
14781.079354	0.118893	0.624569	-0.004859	86.713531	14.544203	63.643608	-0.242943	0.000000	-0.944658	0.000000	0.000000	0.000000	-0.051363	0.042530	-0.326727	0.000000	0.000000	4.000000	42.000000	0.000000
14781.082688	0.118783	0.624691	-0.005889	86.713531	14.544203	63.643608	-0.242943	0.000000	-0.944658	0.000000	0.000000	0.000000	-0.033134	0.036757	-0.309070	0.000000	0.000000	4.000000	42.000000	0.000000
14781.086021	0.118783	0.624691	-0.005889	86.713531	14.544203	63.643608	-0.242943	0.000000	-0.944658	0.000000	0.000000	0.000000	-0.033134	0.036757	-0.309070	0.000000	0.000000	4.000000	42.000000	0.000000
14781.089354	0.118783	0.624691	-0.005889	86.729179	14.685363	63.771557	-0.294455	0.000000	-0.939135	0.000000	0.000000	0.000000	-0.033134	0.036757	-0.309070	0.000000	0.000000	4.000000	42.000000	0.000000
14781.092688	0.118783	0.624691	-0.005889	86.729179	14.685363	63.771557	-0.294455	0.000000	-0.939135	0.000000	0.000000	0.000000	-0.033134	0.036757	-0.309070	0.000000	0.000000	4.000000	42.000000	0.000000
14781.096021	0.118686	0.624775	-0.006864	86.729179	14.685363	63.771557	-0.294455	0.000000	-0.939135	0.000000	0.000000	0.000000	-0.028953	0.025152	-0.292400	0.000000	0.000000	4.000000	42.000000	0.000000
14781.099354	0.118686	0.624775	-0.006864	86.751221	14.703845	63.771072	-0.294455	0.000000	-0.939135	0.000000	0.000000	0.000000	-0.028953	0.025152	-0.292400	0.000000	0.000000	4.000000	42.000000	0.000000
14781.102688	0.118631	0.624815	-0.007765	86.751221	14.703845	63.771072	-0.294455	0.000000	-0.939135	0.000000	0.000000	0.000000	-0.016481	0.012004	-0.270335	0.000000	0.000000	4.000000	42.000000	0.000000
14781.106021	0.118631	0.624815	-0.007765	86.751221	14.703845	63.771072	-0.294455	0.000000	-0.939135	0.000000	0.000000	0.000000	-0.016481	0.012004	-0.270335	0.000000	0.000000	4.000000	42.000000	0.000000
14781.109354	0.118631	0.624815	-0.007765	86.779366	14.727630	63.770382	-0.388244	0.000000	-0.931563	0.000000	0.000000	0.000000	-0.016481	0.012004	-0.270335	0.000000	0.000000	4.000000	42.000000	0.000000
14781.112688	0.118631	0.624815	-0.007765	86.779366	14.727630	63.770382	-0.388244	0.000000	-0.931563	0.000000	0.000000	0.000000	-0.016481	0.012004	-0.270335	0.000000	0.000000	4.000000	42.000000	0.000000
14781.116021	0.118602	0.624803	-0.008654	86.779366	14.727630	63.770382	-0.388244	0.000000	-0.931563	0.000000	0.000000	0.000000	-0.008918	-0.003583	-0.266786	0.000000	0.000000	4.000000	42.000000	0.000000
14781.119354	0.118602	0.624803	-0.008654	86.816910	14.719557	63.736340	-0.388244	0.000000	-0.931563	0.000000	0.000000	0.000000	-0.008918	-0.003583	-0.266786	0.000000	0.000000	4.000000	42.000000	0.000000
14781.122688	0.118572	0.624720	-0.009541	86.816910	14.719557	63.736340	-0.388244	0.000000	-0.931563	0.000000	0.000000	0.000000	-0.008931	-0.025056	-0.265960	0.000000	0.000000	4.000000	42.000000	0.000000
14781.126021	0.118572	0.624720	-0.009541	86.816910	14.719557	63.736340	-0.388244	0.000000	-0.931563	0.000000	0.000000	0.000000	-0.008931	-0.025056	-0.265960	0.000000	0.000000	4.000000	42.000000	0.000000
14781.129354	0.118572	0.624720	-0.009541	86.857513	14.617230	63.600918	-0.477035	0.000000	-0.928588	0.000000	0.000000	0.000000	-0.008931	-0.025056	-0.265960	0.000000	0.000000	4.000000	42.000000	0.000000
14781.132688	0.118572	0.624720	-0.009541	86.857513	14.617230	63.600918	-0.477035	0.000000	-0.928588	0.000000	0.000000	0.000000	-0.008931	-0.025056	-0.265960	0.000000	0.000000	4.000000	42.000000	0.000000
14781.136021	0.118561	0.624590	-0.010439	86.857513	14.617230	63.600918	-0.477035	0.000000	-0.928588	0.000000	0.000000	0.000000	-0.003288	-0.038859	-0.269493	0.000000	0.000000	4.000000	42.000000	0.000000
14781.139354	0.118561	0.624590	-0.010439	86.910538	14.083624	63.017971	-0.477035	0.000000	-0.928588	0.000000	0.000000	0.000000	-0.003288	-0.038859	-0.269493	0.000000	0.000000	4.000000	42.000000	0.000000
14781.142688	0.118522	0.624395	-0.011353	86.910538	14.083624	63.017971	-0.477035	0.000000	-0.928588	0.000000	0.000000	0.000000	-0.011561	-0.058523	-0.274088	0.000000	0.000000	4.000000	42.000000	0.000000
14781.146021	0.118522	0.624395	-0.011353	86.910538	14.083624	63.017971	-0.477035	0.000000	-0.928588	0.000000	0.000000	0.000000	-0.011561	-0.058523	-0.274088	0.000000	0.000000	4.000000	42.000000	0.000000
14781.149354	0.118522	0.624395	-0.011353	86.967911	12.692796	61.546562	-0.567632	0.000000	-0.926114	0.000000	0.000000	0.000000	-0.011561	-0.058523	-0.274088	0.000000	0.000000	4.000000	42.000000	0.000000
14781.152688	0.118522	0.624395	-0.011353	86.967911	12.692796	61.546562	-0.567632	0.000000	-0.926114	0.000000	0.000000	0.000000	-0.011561	-0.058523	-0.274088	0.000000	0.000000	4.000000	42.000000	0.000000
14781.156021	0.118433	0.624160	-0.012285	86.967911	12.692796	61.546562	-0.567632	0.000000	-0.926114	0.000000	0.000000	0.000000	-0.026860	-0.070566	-0.279681	0.000000	0.000000	4.000000	42.000000	0.000000
14781.159354	0.118433	0.624160	-0.012285	87.027046	10.353655	59.096882	-0.567632	0.000000	-0.926114	0.000000	0.000000	0.000000	-0.026860	-0.070566	-0.279681	0.000000	0.000000	4.000000	42.000000	0.000000
14781.162688	0.118265	0.623849	-0.013169	87.027046	10.353655	59.096882	-0.567632	0.000000	-0.926114	0.000000	0.000000	0.000000	-0.050269	-0.093353	-0.265161	0.000000	0.000000	4.000000	42.000000	0.000000
14781.166021	0.118265	0.623849	-0.013169	87.027046	10.353655	59.096882	-0.567632	0.000000	-0.926114	0.000000	0.000000	0.000000	-0.050269	-0.093353	-0.265161	0.000000	0.000000	4.000000	42.000000	0.000000
14781.169354	0.118265	0.623849	-0.013169	87.077248	7.511261	56.131470	-0.658439	0.000000	-0.913259	0.000000	0.000000	0.000000	-0.050269	-0.093353	-0.265161	0.000000	0.000000	4.000000	42.000000	0.000000
14781.172688	0.118265	0.623849	-0.013169	87.077248	7.511261	56.131470	-0.658439	0.000000	-0.913259	0.000000	0.000000	0.000000	-0.050269	-0.093353	-0.265161	0.000000	0.000000	4.000000	42.000000	0.000000
14781.176021	0.118071	0.623473	-0.014068	87.077248	7.511261	56.131470	-0.658439	0.000000	-0.913259	0.000000	0.000000	0.000000	-0.058372	-0.112787	-0.269905	0.000000	0.000000	4.000000	42.000000	0.000000
14781.179354	0.118071	0.623473	-0.014068	87.103218	4.636909	53.139305	-0.658439	0.000000	-0.913259	0.000000	0.000000	0.000000	-0.058372	-0.112787	-0.269905	0.000000	0.000000	4.000000	42.000000	0.000000
14781.182688	0.117855	0.623056	-0.014878	87.103218	4.636909	53.139305	-0.658439	0.000000	-0.913259	0.000000	0.000000	0.000000	-0.064723	-0.125089	-0.242918	0.000000	0.000000	4.000000	42.000000	0.000000
14781.186021	0.117855	0.623056	-0.014878	87.103218	4.636909	53.139305	-0.658439	0.000000	-0.913259	0.000000	0.000000	0.000000	-0.064723	-0.125089	-0.242918	0.000000	0.000000	4.000000	42.000000	0.000000
14781.189354	0.117855	0.623056	-0.014878	87.093773	2.247932	50.648136	-0.743909	0.000000	-0.892743	0.000000	0.000000	0.000000	-0.064723	-0.125089	-0.242918	0.000000	0.000000	4.000000	42.000000	0.000000
14781.192688	0.117855	0.623056	-0.014878	87.093773	2.247932	50.648136	-0.743909	0.000000	-0.892743	0.000000	0.000000	0.000000	-0.064723	-0.125089	-0.242918	0.000000	0.000000	4.000000	42.000000	0.000000
14781.196021	0.117650	0.622584	-0.015648	87.093773	2.247932	50.648136	-0.743909	0.000000	-0.892743	0.000000	0.000000	0.000000	-0.061507	-0.141623	-0.230840	0.000000	0.000000	4.000000	42.000000	0.000000
14781.199354	0.117650	0.622584	-0.015648	87.061020	0.762772	49.092594	-0.743909	0.000000	-0.892743	0.000000	0.000000	0.000000	-0.061507	-0.141623	-0.230840	0.000000	0.000000	4.000000	42.000000	0.000000
14781.202688	0.117466	0.622071	-0.016339	87.061020	0.762772	49.092594	-0.743909	0.000000	-0.892743	0.000000	0.000000	0.000000	-0.055221	-0.153737	-0.207257	0.000000	0.000000	4.000000	42.000000	0.000000
14781.206021	0.117466	0.622071	-0.016339	87.061020	0.762772	49.092594	-0.743909	0.000000	-0.892743	0.000000	0.000000	0.000000	-0.055221	-0.153737	-0.207257	0.000000	0.000000	4.000000	42.000000	0.000000
14781.209354	0.117466	0.622071	-0.016339	86.999779	0.401149	48.699871	-0.816926	0.000000	-0.873288	0.000000	0.000000	0.000000	-0.055221	-0.153737	-0.207257	0.000000	0.000000	4.000000	42.000000	0.000000
14781.212688	0.117466	0.622071	-0.016339	86.999779	0.401149	48.699871	-0.816926	0.000000	-0.873288	0.000000	0.000000	0.000000	-0.055221	-0.153737	-0.207257	0.000000	0.000000	4.000000	42.000000	0.000000
14781.216021	0.117292	0.621504	-0.016989	86.999779	0.401149	48.699871	-0.816926	0.000000	-0.873288	0.000000	0.000000	0.000000	-0.052022	-0.170061	-0.195246	0.000000	0.000000	4.000000	42.000000	0.000000
14781.219354	0.117292	0.621504	-0.016989	86.915039	0.744183	49.041908	-0.816926	0.000000	-0.873288	0.000000	0.000000	0.000000	-0.052022	-0.170061	-0.195246	0.000000	0.000000	4.000000	42.000000	0.000000
14781.222688	0.117086	0.620908	-0.017598	86.915039	0.744183	49.041908	-0.816926	0.000000	-0.873288	0.000000	0.000000	0.000000	-0.062048	-0.178886	-0.182543	0.000000	0.000000	4.000000	42.000000	0.000000
14781.226021	0.117086	0.620908	-0.017598	86.915039	0.744183	49.041908	-0.816926	0.000000	-0.873288	0.000000	0.000000	0.000000	-0.062048	-0.178886	-0.182543	0.000000	0.000000	4.000000	42.000000	0.000000
14781.229354	0.117086	0.620908	-0.017598	86.814331	1.240343	49.541328	-0.879890	0.000000	-0.854276	0.000000	0.000000	0.000000	-0.062048	-0.178886	-0.182543	0.000000	0.000000	4.000000	42.000000	0.000000
14781.232688	0.117086	0.620908	-0.017598	86.814331	1.240343	49.541328	-0.879890	0.000000	-0.854276	0.000000	0.000000	0.000000	-0.062048	-0.178886	-0.182543	0.000000	0.000000	4.000000	42.000000	0.000000
14781.236021	0.116858	0.620243	-0.018200	86.814331	1.240343	49.541328	-0.879890	0.000000	-0.854276	0.000000	0.000000	0.000000	-0.068170	-0.199402	-0.180541	0.000000	0.000000	4.000000	42.000000	0.000000
14781.239354	0.116858	0.620243	-0.018200	86.708534	1.691963	50.000038	-0.879890	0.000000	-0.854276	0.000000	0.000000	0.000000	-0.068170	-0.199402	-0.180541	0.000000	0.000000	4.000000	42.000000	0.000000
14781.242688	0.116608	0.619535	-0.018804	86.708534	1.691963	50.000038	-0.879890	0.000000	-0.854276	0.000000	0.000000	0.000000	-0.074979	-0.212409	-0.181216	0.000000	0.000000	4.000000	42.000000	0.000000
14781.246021	0.116608	0.619535	-0.018804	86.708534	1.691963	50.000038	-0.879890	0.000000	-0.854276	0.000000	0.000000	0.000000	-0.074979	-0.212409	-0.181216	0.000000	0.000000	4.000000	42.000000	0.000000
14781.249354	0.116608	0.619535	-0.018804	86.602524	2.141803	50.463856	-0.940183	0.000000	-0.830418	0.000000	0.000000	0.000000	-0.074979	-0.212409	-0.181216	0.000000	0.000000	4.000000	42.000000	0.000000
14781.252688	0.116336	0.618784	-0.019410	86.602524	2.141803	50.463856	-0.940183	0.000000	-0.830418	0.000000	0.000000	0.000000	-0.081777	-0.225325	-0.181968	0.000000	0.000000	4.000000	42.000000	0.000000
14781.256021	0.116336	0.618784	-0.019410	86.602524	2.141803	50.463856	-0.940183	0.000000	-0.830418	0.000000	0.000000	0.000000	-0.081777	-0.225325	-0.181968	0.000000	0.000000	4.000000	42.000000	0.000000
14781.259354	0.116336	0.618784	-0.019410	86.500717	2.547855	50.883652	-0.970511	0.000000	-0.816789	0.000000	0.000000	0.000000	-0.081777	-0.225325	-0.181968	0.000000	0.000000	4.000000	42.000000	0.000000
14781.262688	0.116022	0.617966	-0.020006	86.500717	2.547855	50.883652	-0.970511	0.000000	-0.816789	0.000000	0.000000	0.000000	-0.094117	-0.245601	-0.178605	0.000000	0.000000	4.000000	42.000000	0.000000
14781.266021	0.116022	0.617966	-0.020006	86.500717	2.547855	50.883652	-0.970511	0.000000	-0.816789	0.000000	0.000000	0.000000	-0.094117	-0.245601	-0.178605	0.000000	0.000000	4.000000	42.000000	0.000000
14781.269354	0.116022	0.617966	-0.020006	86.386101	2.973265	51.325542	-1.000279	0.000000	-0.801103	0.000000	0.000000	0.000000	-0.094117	-0.245601	-0.178605	0.000000	0.000000	4.000000	42.000000	0.000000
14781.272688	0.115731	0.617124	-0.020600	86.386101	2.973265	51.325542	-1.000279	0.000000	-0.801103	0.000000	0.000000	0.000000	-0.087250	-0.252576	-0.178312	0.000000	0.000000	4.000000	42.000000	0.000000
14781.276021	0.115731	0.617124	-0.020600	86.386101	2.973265	51.325542	-1.000279	0.000000	-0.801103	0.000000	0.000000	0.000000	-0.087250	-0.252576	-0.178312	0.000000	0.000000	4.000000	42.000000	0.000000
14781.279354	0.115731	0.617124	-0.020600	86.265297	3.397261	51.760456	-1.029997	0.000000	-0.786561	0.000000	0.000000	0.000000	-0.087250	-0.252576	-0.178312	0.000000	0.000000	4.000000	42.000000	0.000000
14781.282688	0.115455	0.616248	-0.021141	86.265297	3.397261	51.760456	-1.029997	0.000000	-0.786561	0.000000	0.000000	0.000000	-0.082878	-0.262630	-0.162236	0.000000	0.000000	4.000000	42.000000	0.000000
14781.286021	0.115455	0.616248	-0.021141	86.265297	3.397261	51.760456	-1.029997	0.000000	-0.786561	0.000000	0.000000	0.000000	-0.082878	-0.262630	-0.162236	0.000000	0.000000	4.000000	42.000000	0.000000
14781.289354	0.115455	0.616248	-0.021141	86.123840	3.853832	52.230556	-1.057037	0.000000	-0.772748	0.000000	0.000000	0.000000	-0.082878	-0.262630	-0.162236	0.000000	0.000000	4.000000	42.000000	0.000000
14781.292688	0.115218	0.615359	-0.021618	86.123840	3.853832	52.230556	-1.057037	0.000000	-0.772748	0.000000	0.000000	0.000000	-0.071118	-0.266863	-0.143262	0.000000	0.000000	4.000000	42.000000	0.000000
14781.296021	0.115218	0.615359	-0.021618	86.123840	3.853832	52.230556	-1.057037	0.000000	-0.772748	0.000000	0.000000	0.000000	-0.071118	-0.266863	-0.143262	0.000000	0.000000	4.000000	42.000000	0.000000
14781.299354	0.115218	0.615359	-0.021618	85.960701	4.269671	52.649700	-1.080913	0.000000	-0.760895	0.000000	0.000000	0.000000	-0.071118	-0.266863	-0.143262	0.000000	0.000000	4.000000	42.000000	0.000000
14781.302688	0.114993	0.614460	-0.022051	85.960701	4.269671	52.649700	-1.080913	0.000000	-0.760895	0.000000	0.000000	0.000000	-0.067465	-0.269533	-0.129722	0.000000	0.000000	4.000000	42.000000	0.000000
14781.306021	0.114993	0.614460	-0.022051	85.960701	4.269671	52.649700	-1.080913	0.000000	-0.760895	0.000000	0.000000	0.000000	-0.067465	-0.269533	-0.129722	0.000000	0.000000	4.000000	42.000000	0.000000
14781.309354	0.114993	0.614460	-0.022051	85.791130	4.596622	52.978142	-1.102534	0.000000	-0.749651	0.000000	0.000000	0.000000	-0.067465	-0.269533	-0.129722	0.000000	0.000000	4.000000	42.000000	0.000000
14781.312688	0.114780	0.613553	-0.022438	85.791130	4.596622	52.978142	-1.102534	0.000000	-0.749651	0.000000	0.000000	0.000000	-0.063820	-0.272229	-0.116184	0.000000	0.000000	4.000000	42.000000	0.000000
14781.316021	0.114780	0.613553	-0.022438	85.791130	4.596622	52.978142	-1.102534	0.000000	-0.749651	0.000000	0.000000	0.000000	-0.063820	-0.272229	-0.116184	0.000000	0.000000	4.000000	42.000000	0.000000
14781.319354	0.114780	0.613553	-0.022438	85.623413	4.712823	53.086060	-1.121898	0.000000	-0.739014	0.000000	0.000000	0.000000	-0.063820	-0.272229	-0.116184	0.000000	0.000000	4.000000	42.000000	0.000000
14781.322688	0.114780	0.613553	-0.022438	85.623413	4.712823	53.086060	-1.121898	0.000000	-0.739014	0.000000	0.000000	0.000000	-0.063820	-0.272229	-0.116184	0.000000	0.000000	4.000000	42.000000	0.000000
14781.326021	0.114561	0.612680	-0.022767	85.623413	4.712823	53.086060	-1.121898	0.000000	-0.739014	0.000000	0.000000	0.000000	-0.065805	-0.261826	-0.098861	0.000000	0.000000	4.000000	42.000000	0.000000
14781.329354	0.114561	0.612680	-0.022767	85.459038	4.577948	52.925884	-1.121898	0.000000	-0.739014	0.000000	0.000000	0.000000	-0.065805	-0.261826	-0.098861	0.000000	0.000000	4.000000	42.000000	0.000000
14781.332688	0.114362	0.611837	-0.023021	85.459038	4.577948	52.925884	-1.121898	0.000000	-0.739014	0.000000	0.000000	0.000000	-0.059723	-0.253076	-0.076019	0.000000	0.000000	4.000000	42.000000	0.000000
14781.336021	0.114362	0.611837	-0.023021	85.459038	4.577948	52.925884	-1.121898	0.000000	-0.739014	0.000000	0.000000	0.000000	-0.059723	-0.253076	-0.076019	0.000000	0.000000	4.000000	42.000000	0.000000
14781.339354	0.114362	0.611837	-0.023021	85.317635	4.173649	52.479183	-1.151044	0.000000	-0.718093	0.000000	0.000000	0.000000	-0.059723	-0.253076	-0.076019	0.000000	0.000000	4.000000	42.000000	0.000000
14781.342688	0.114362	0.611837	-0.023021	85.317635	4.173649	52.479183	-1.151044	0.000000	-0.718093	0.000000	0.000000	0.000000	-0.059723	-0.253076	-0.076019	0.000000	0.000000	4.000000	42.000000	0.000000
14781.346021	0.114173	0.611008	-0.023237	85.317635	4.173649	52.479183	-1.151044	0.000000	-0.718093	0.000000	0.000000	0.000000	-0.056723	-0.248585	-0.064824	0.000000	0.000000	4.000000	42.000000	0.000000
14781.349354	0.114173	0.611008	-0.023237	85.198692	3.694955	51.960323	-1.151044	0.000000	-0.718093	0.000000	0.000000	0.000000	-0.056723	-0.248585	-0.064824	0.000000	0.000000	4.000000	42.000000	0.000000
14781.352688	0.113950	0.610219	-0.023413	85.198692	3.694955	51.960323	-1.151044	0.000000	-0.718093	0.000000	0.000000	0.000000	-0.066722	-0.236772	-0.052774	0.000000	0.000000	4.000000	42.000000	0.000000
14781.356021	0.113950	0.610219	-0.023413	85.198692	3.694955	51.960323	-1.151044	0.000000	-0.718093	0.000000	0.000000	0.000000	-0.066722	-0.236772	-0.052774	0.000000	0.000000	4.000000	42.000000	0.000000
14781.359354	0.113950	0.610219	-0.023413	85.119102	3.301391	51.536423	-1.170644	0.000000	-0.697519	0.000000	0.000000	0.000000	-0.066722	-0.236772	-0.052774	0.000000	0.000000	4.000000	42.000000	0.000000
14781.362688	0.113950	0.610219	-0.023413	85.119102	3.301391	51.536423	-1.170644	0.000000	-0.697519	0.000000	0.000000	0.000000	-0.066722	-0.236772	-0.052774	0.000000	0.000000	4.000000	42.000000	0.000000
14781.366021	0.113773	0.609477	-0.023502	85.119102	3.301391	51.536423	-1.170644	0.000000	-0.697519	0.000000	0.000000	0.000000	-0.053229	-0.222532	-0.026711	0.000000	0.000000	4.000000	42.000000	0.000000
14781.369354	0.113773	0.609477	-0.023502	85.073593	3.105403	51.332214	-1.170644	0.000000	-0.697519	0.000000	0.000000	0.000000	-0.053229	-0.222532	-0.026711	0.000000	0.000000	4.000000	42.000000	0.000000
14781.372688	0.113610	0.608769	-0.023538	85.073593	3.105403	51.332214	-1.170644	0.000000	-0.697519	0.000000	0.000000	0.000000	-0.049004	-0.212492	-0.010681	0.000000	0.000000	4.000000	42.000000	0.000000
14781.376021	0.113610	0.608769	-0.023538	85.073593	3.105403	51.332214	-1.170644	0.000000	-0.697519	0.000000	0.000000	0.000000	-0.049004	-0.212492	-0.010681	0.000000	0.000000	4.000000	42.000000	0.000000
14781.379354	0.113610	0.608769	-0.023538	85.048126	3.011890	51.246117	-1.176876	0.000000	-0.680480	0.000000	0.000000	0.000000	-0.049004	-0.212492	-0.010681	0.000000	0.000000	4.000000	42.000000	0.000000
14781.382688	0.113610	0.608769	-0.023538	85.048126	3.011890	51.246117	-1.176876	0.000000	-0.680480	0.000000	0.000000	0.000000	-0.049004	-0.212492	-0.010681	0.000000	0.000000	4.000000	42.000000	0.000000
14781.386021	0.113454	0.608126	-0.023459	85.048126	3.011890	51.246117	-1.176876	0.000000	-0.680480	0.000000	0.000000	0.000000	-0.046653	-0.192763	0.023467	0.000000	0.000000	4.000000	42.000000	0.000000
14781.389354	0.113454	0.608126	-0.023459	85.064255	2.820607	51.072445	-1.176876	0.000000	-0.680480	0.000000	0.000000	0.000000	-0.046653	-0.192763	0.023467	0.000000	0.000000	4.000000	42.000000	0.000000
14781.392688	0.113257	0.607511	-0.023287	85.064255	2.820607	51.072445	-1.176876	0.000000	-0.680480	0.000000	0.000000	0.000000	-0.059128	-0.184535	0.051552	0.000000	0.000000	4.000000	42.000000	0.000000
14781.396021	0.113257	0.607511	-0.023287	85.064255	2.820607	51.072445	-1.176876	0.000000	-0.680480	0.000000	0.000000	0.000000	-0.059128	-0.184535	0.051552	0.000000	0.000000	4.000000	42.000000	0.000000
14781.399354	0.113257	0.607511	-0.023287	85.118942	2.541989	50.813522	-1.164373	0.000000	-0.662850	0.000000	0.000000	0.000000	-0.059128	-0.184535	0.051552	0.000000	0.000000	4.000000	42.000000	0.000000
14781.402688	0.113257	0.607511	-0.023287	85.118942	2.541989	50.813522	-1.164373	0.000000	-0.662850	0.000000	0.000000	0.000000	-0.059128	-0.184535	0.051552	0.000000	0.000000	4.000000	42.000000	0.000000
14781.406021	0.113061	0.606966	-0.023025	85.118942	2.541989	50.813522	-1.164373	0.000000	-0.662850	0.000000	0.000000	0.000000	-0.058681	-0.163384	0.078762	0.000000	0.000000	4.000000	42.000000	0.000000
14781.409354	0.113061	0.606966	-0.023025	85.172539	2.171940	50.462574	-1.164373	0.000000	-0.662850	0.000000	0.000000	0.000000	-0.058681	-0.163384	0.078762	0.000000	0.000000	4.000000	42.000000	0.000000
14781.412688	0.112861	0.606498	-0.022695	85.172539	2.171940	50.462574	-1.164373	0.000000	-0.662850	0.000000	0.000000	0.000000	-0.060108	-0.140645	0.098976	0.000000	0.000000	4.000000	42.000000	0.000000
14781.416021	0.112861	0.606498	-0.022695	85.172539	2.171940	50.462574	-1.164373	0.000000	-0.662850	0.000000	0.000000	0.000000	-0.060108	-0.140645	0.098976	0.000000	0.000000	4.000000	42.000000	0.000000
14781.419354	0.112861	0.606498	-0.022695	85.214142	1.803945	50.114960	-1.134750	0.000000	-0.643052	0.000000	0.000000	0.000000	-0.060108	-0.140645	0.098976	0.000000	0.000000	4.000000	42.000000	0.000000
14781.422688	0.112861	0.606498	-0.022695	85.214142	1.803945	50.114960	-1.134750	0.000000	-0.643052	0.000000	0.000000	0.000000	-0.060108	-0.140645	0.098976	0.000000	0.000000	4.000000	42.000000	0.000000
14781.426021	0.112672	0.606085	-0.022319	85.214142	1.803945	50.114960	-1.134750	0.000000	-0.643052	0.000000	0.000000	0.000000	-0.056591	-0.123695	0.112939	0.000000	0.000000	4.000000	42.000000	0.000000
14781.429354	0.112672	0.606085	-0.022319	85.246468	1.458469	49.787167	-1.134750	0.000000	-0.643052	0.000000	0.000000	0.000000	-0.056591	-0.123695	0.112939	0.000000	0.000000	4.000000	42.000000	0.000000
14781.432688	0.112473	0.605754	-0.021898	85.246468	1.458469	49.787167	-1.134750	0.000000	-0.643052	0.000000	0.000000	0.000000	-0.059904	-0.099363	0.126195	0.000000	0.000000	4.000000	42.000000	0.000000
14781.436021	0.112473	0.605754	-0.021898	85.246468	1.458469	49.787167	-1.134750	0.000000	-0.643052	0.000000	0.000000	0.000000	-0.059904	-0.099363	0.126195	0.000000	0.000000	4.000000	42.000000	0.000000
14781.439354	0.112473	0.605754	-0.021898	85.269890	1.148735	49.502171	-1.094894	0.000000	-0.623636	0.000000	0.000000	0.000000	-0.059904	-0.099363	0.126195	0.000000	0.000000	4.000000	42.000000	0.000000
14781.442688	0.112473	0.605754	-0.021898	85.269890	1.148735	49.502171	-1.094894	0.000000	-0.623636	0.000000	0.000000	0.000000	-0.059904	-0.099363	0.126195	0.000000	0.000000	4.000000	42.000000	0.000000
14781.446021	0.112272	0.605490	-0.021478	85.269890	1.148735	49.502171	-1.094894	0.000000	-0.623636	0.000000	0.000000	0.000000	-0.060071	-0.079098	0.126106	0.000000	0.000000	4.000000	42.000000	0.000000
14781.449354	0.112272	0.605490	-0.021478	85.281425	0.893877	49.271042	-1.094894	0.000000	-0.623636	0.000000	0.000000	0.000000	-0.060071	-0.079098	0.126106	0.000000	0.000000	4.000000	42.000000	0.000000
14781.452688	0.112080	0.605264	-0.021026	85.281425	0.893877	49.271042	-1.094894	0.000000	-0.623636	0.000000	0.000000	0.000000	-0.057814	-0.067867	0.135470	0.000000	0.000000	4.000000	42.000000	0.000000
14781.456021	0.112080	0.605264	-0.021026	85.281425	0.893877	49.271042	-1.094894	0.000000	-0.623636	0.000000	0.000000	0.000000	-0.057814	-0.067867	0.135470	0.000000	0.000000	4.000000	42.000000	0.000000
14781.459354	0.112080	0.605264	-0.021026	85.287315	0.677961	49.077770	-1.051298	0.000000	-0.603989	0.000000	0.000000	0.000000	-0.057814	-0.067867	0.135470	0.000000	0.000000	4.000000	42.000000	0.000000
14781.462688	0.112080	0.605264	-0.021026	85.287315	0.677961	49.077770	-1.051298	0.000000	-0.603989	0.000000	0.000000	0.000000	-0.057814	-0.067867	0.135470	0.000000	0.000000	4.000000	42.000000	0.000000
14781.466021	0.111874	0.605117	-0.020622	85.287315	0.677961	49.077770	-1.051298	0.000000	-0.603989	0.000000	0.000000	0.000000	-0.061607	-0.044154	0.121291	0.000000	0.000000	4.000000	42.000000	0.000000
14781.469354	0.111874	0.605117	-0.020622	85.288193	0.534719	48.964703	-1.051298	0.000000	-0.603989	0.000000	0.000000	0.000000	-0.061607	-0.044154	0.121291	0.000000	0.000000	4.000000	42.000000	0.000000
14781.472688	0.111874	0.605117	-0.020622	85.288193	0.534719	48.964703	-1.051298	0.000000	-0.603989	0.000000	0.000000	0.000000	-0.061607	-0.044154	0.121291	0.000000	0.000000	4.000000	42.000000	0.000000
14781.476021	0.111874	0.605117	-0.020622	85.288193	0.534719	48.964703	-1.051298	0.000000	-0.603989	0.000000	0.000000	0.000000	-0.061607	-0.044154	0.121291	0.000000	0.000000	4.000000	42.000000	0.000000
14781.479354	0.111529	0.604977	-0.019813	85.283447	0.434356	48.890678	-1.031083	0.000000	-0.593722	0.000000	0.000000	0.000000	-0.103762	-0.041955	0.242459	0.000000	0.000000	4.000000	42.000000	0.000000
14781.482688	0.111529	0.604977	-0.019813	85.283447	0.434356	48.890678	-1.031083	0.000000	-0.593722	0.000000	0.000000	0.000000	-0.000001	-0.000005	-0.000000	0.000000	0.000000	4.000000	42.000000	0.000000
14781.486021	0.111529	0.604977	-0.019813	85.283447	0.434356	48.890678	-1.031083	0.000000	-0.593722	0.000000	0.000000	0.000000	-0.000001	-0.000005	-0.000000	0.000000	0.000000	4.000000	42.000000	0.000000
14781.489354	0.111529	0.604977	-0.019813	85.272621	0.355066	48.835079	-0.990673	0.000000	-0.576428	0.000000	0.000000	0.000000	-0.000001	-0.000005	-0.000000	0.000000	0.000000	4.000000	42.000000	0.000000
14781.492688	0.111529	0.604977	-0.019813	85.272621	0.355066	48.835079	-0.990673	0.000000	-0.576428	0.000000	0.000000	0.000000	-0.000001	-0.000005	-0.000000	0.000000	0.000000	4.000000	42.000000	0.000000
14781.496021	0.111382	0.604990	-0.019433	85.272621	0.355066	48.835079	-0.990673	0.000000	-0.576428	0.000000	0.000000	0.000000	-0.043926	0.003969	0.114122	0.000000	0.000000	4.000000	42.000000	0.000000
14781.499354	0.111382	0.604990	-0.019433	85.258804	0.287819	48.788868	-0.990673	0.000000	-0.576428	0.000000	0.000000	0.000000	-0.043926	0.003969	0.114122	0.000000	0.000000	4.000000	42.000000	0.000000
14781.502688	0.111382	0.604990	-0.019433	85.258804	0.287819	48.788868	-0.990673	0.000000	-0.576428	0.000000	0.000000	0.000000	-0.043926	0.003969	0.114122	0.000000	0.000000	4.000000	42.000000	0.000000
14781.506021	0.111382	0.604990	-0.019433	85.258804	0.287819	48.788868	-0.990673	0.000000	-0.576428	0.000000	0.000000	0.000000	-0.043926	0.003969	0.114122	0.000000	0.000000	4.000000	42.000000	0.000000
14781.509354	0.111131	0.605058	-0.018767	85.240616	0.175631	48.690277	-0.971653	0.000000	-0.569107	0.000000	0.000000	0.000000	-0.075430	0.020378	0.199860	0.000000	0.000000	4.000000	42.000000	0.000000
14781.512688	0.111131	0.605058	-0.018767	85.240616	0.175631	48.690277	-0.971653	0.000000	-0.569107	0.000000	0.000000	0.000000	-0.000000	-0.000006	0.000000	0.000000	0.000000	4.000000	42.000000	0.000000
14781.516021	0.111131	0.605058	-0.018767	85.240616	0.175631	48.690277	-0.971653	0.000000	-0.569107	0.000000	0.000000	0.000000	-0.000000	-0.000006	0.000000	0.000000	0.000000	4.000000	42.000000	0.000000
14781.519354	0.111131	0.605058	-0.018767	85.216812	-0.037475	48.478622	-0.938343	0.000000	-0.556535	0.000000	0.000000	0.000000	-0.000000	-0.000006	0.000000	0.000000	0.000000	4.000000	42.000000	0.000000
14781.522688	0.111131	0.605058	-0.018767	85.216812	-0.037475	48.478622	-0.938343	0.000000	-0.556535	0.000000	0.000000	0.000000	-0.000000	-0.000006	0.000000	0.000000	0.000000	4.000000	42.000000	0.000000
14781.526021	0.111026	0.605113	-0.018481	85.216812	-0.037475	48.478622	-0.938343	0.000000	-0.556535	0.000000	0.000000	0.000000	-0.031453	0.016437	0.085748	0.000000	0.000000	4.000000	42.000000	0.000000
14781.529354	0.111026	0.605113	-0.018481	85.192909	-0.389352	48.117107	-0.938343	0.000000	-0.556535	0.000000	0.000000	0.000000	-0.031453	0.016437	0.085748	0.000000	0.000000	4.000000	42.000000	0.000000
14781.532688	0.111026	0.605113	-0.018481	85.192909	-0.389352	48.117107	-0.938343	0.000000	-0.556535	0.000000	0.000000	0.000000	-0.031453	0.016437	0.085748	0.000000	0.000000	4.000000	42.000000	0.000000
14781.536021	0.111026	0.605113	-0.018481	85.192909	-0.389352	48.117107	-0.938343	0.000000	-0.556535	0.000000	0.000000	0.000000	-0.031453	0.016437	0.085748	0.000000	0.000000	4.000000	42.000000	0.000000
14781.539354	0.110858	0.605265	-0.018004	85.163574	-0.815988	47.667614	-0.924052	0.000000	-0.551293	0.000000	0.000000	0.000000	-0.050276	0.045432	0.143145	0.000000	0.000000	4.000000	42.000000	0.000000
14781.542688	0.110858	0.605265	-0.018004	85.163574	-0.815988	47.667614	-0.924052	0.000000	-0.551293	0.000000	0.000000	0.000000	-0.050276	0.045432	0.143145	0.000000	0.000000	4.000000	42.000000	0.000000
14781.546021	0.110858	0.605265	-0.018004	85.163574	-0.815988	47.667614	-0.924052	0.000000	-0.551293	0.000000	0.000000	0.000000	-0.050276	0.045432	0.143145	0.000000	0.000000	4.000000	42.000000	0.000000
14781.549354	0.110858	0.605265	-0.018004	85.136673	-1.124127	47.343410	-0.900194	0.000000	-0.542914	0.000000	0.000000	0.000000	-0.050276	0.045432	0.143145	0.000000	0.000000	4.000000	42.000000	0.000000
14781.552688	0.110796	0.605361	-0.017813	85.136673	-1.124127	47.343410	-0.900194	0.000000	-0.542914	0.000000	0.000000	0.000000	-0.018789	0.029018	0.057402	0.000000	0.000000	4.000000	42.000000	0.000000
14781.556021	0.110796	0.605361	-0.017813	85.136673	-1.124127	47.343410	-0.900194	0.000000	-0.542914	0.000000	0.000000	0.000000	-0.018789	0.029018	0.057402	0.000000	0.000000	4.000000	42.000000	0.000000
14781.559354	0.110796	0.605361	-0.017813	85.112488	-1.316112	47.141994	-0.890627	0.000000	-0.539782	0.000000	0.000000	0.000000	-0.018789	0.029018	0.057402	0.000000	0.000000	4.000000	42.000000	0.000000
14781.562688	0.110796	0.605361	-0.017813	85.112488	-1.316112	47.141994	-0.890627	0.000000	-0.539782	0.000000	0.000000	0.000000	-0.018789	0.029018	0.057402	0.000000	0.000000	4.000000	42.000000	0.000000
14781.566021	0.110752	0.605483	-0.017634	85.112488	-1.316112	47.141994	-0.890627	0.000000	-0.539782	0.000000	0.000000	0.000000	-0.013152	0.036452	0.053456	0.000000	0.000000	4.000000	42.000000	0.000000
14781.569354	0.110752	0.605483	-0.017634	85.090569	-1.412229	47.041599	-0.890627	0.000000	-0.539782	0.000000	0.000000	0.000000	-0.013152	0.036452	0.053456	0.000000	0.000000	4.000000	42.000000	0.000000
14781.572688	0.110752	0.605483	-0.017634	85.090569	-1.412229	47.041599	-0.890627	0.000000	-0.539782	0.000000	0.000000	0.000000	-0.013152	0.036452	0.053456	0.000000	0.000000	4.000000	42.000000	0.000000
14781.576021	0.110752	0.605483	-0.017634	85.090569	-1.412229	47.041599	-0.890627	0.000000	-0.539782	0.000000	0.000000	0.000000	-0.013152	0.036452	0.053456	0.000000	0.000000	4.000000	42.000000	0.000000
14781.579354	0.110650	0.605694	-0.017333	85.065727	-1.500542	46.951881	-0.881718	0.000000	-0.537590	0.000000	0.000000	0.000000	-0.030519	0.063274	0.090373	0.000000	0.000000	4.000000	42.000000	0.000000
14781.582688	0.110650	0.605694	-0.017333	85.065727	-1.500542	46.951881	-0.881718	0.000000	-0.537590	0.000000	0.000000	0.000000	-0.030519	0.063274	0.090373	0.000000	0.000000	4.000000	42.000000	0.000000
14781.586021	0.110650	0.605694	-0.017333	85.065727	-1.500542	46.951881	-0.881718	0.000000	-0.537590	0.000000	0.000000	0.000000	-0.030519	0.063274	0.090373	0.000000	0.000000	4.000000	42.000000	0.000000
14781.589354	0.110650	0.605694	-0.017333	85.044250	-1.582460	46.872723	-0.866656	0.000000	-0.532504	0.000000	0.000000	0.000000	-0.030519	0.063274	0.090373	0.000000	0.000000	4.000000	42.000000	0.000000
14781.592688	0.110579	0.605821	-0.017173	85.044250	-1.582460	46.872723	-0.866656	0.000000	-0.532504	0.000000	0.000000	0.000000	-0.021258	0.038205	0.047916	0.000000	0.000000	4.000000	42.000000	0.000000
14781.596021	0.110579	0.605821	-0.017173	85.044250	-1.582460	46.872723	-0.866656	0.000000	-0.532504	0.000000	0.000000	0.000000	-0.021258	0.038205	0.047916	0.000000	0.000000	4.000000	42.000000	0.000000
14781.599354	0.110579	0.605821	-0.017173	85.020355	-1.638764	46.823574	-0.858670	0.000000	-0.528961	0.000000	0.000000	0.000000	-0.021258	0.038205	0.047916	0.000000	0.000000	4.000000	42.000000	0.000000
14781.602688	0.110508	0.605949	-0.017014	85.020355	-1.638764	46.823574	-0.858670	0.000000	-0.528961	0.000000	0.000000	0.000000	-0.021283	0.038225	0.047899	0.000000	0.000000	4.000000	42.000000	0.000000
14781.606021	0.110508	0.605949	-0.017014	85.020355	-1.638764	46.823574	-0.858670	0.000000	-0.528961	0.000000	0.000000	0.000000	-0.021283	0.038225	0.047899	0.000000	0.000000	4.000000	42.000000	0.000000
14781.609354	0.110508	0.605949	-0.017014	84.995705	-1.592737	46.881889	-0.850687	0.000000	-0.525414	0.000000	0.000000	0.000000	-0.021283	0.038225	0.047899	0.000000	0.000000	4.000000	42.000000	0.000000
14781.612688	0.110508	0.605949	-0.017014	84.995705	-1.592737	46.881889	-0.850687	0.000000	-0.525414	0.000000	0.000000	0.000000	-0.021283	0.038225	0.047899	0.000000	0.000000	4.000000	42.000000	0.000000
14781.616021	0.110426	0.606089	-0.016810	84.995705	-1.592737	46.881889	-0.850687	0.000000	-0.525414	0.000000	0.000000	0.000000	-0.024625	0.042219	0.061231	0.000000	0.000000	4.000000	42.000000	0.000000
14781.619354	0.110426	0.606089	-0.016810	84.971687	-1.532168	46.959141	-0.850687	0.000000	-0.525414	0.000000	0.000000	0.000000	-0.024625	0.042219	0.061231	0.000000	0.000000	4.000000	42.000000	0.000000
14781.622688	0.110426	0.606089	-0.016810	84.971687	-1.532168	46.959141	-0.850687	0.000000	-0.525414	0.000000	0.000000	0.000000	-0.024625	0.042219	0.061231	0.000000	0.000000	4.000000	42.000000	0.000000
14781.626021	0.110426	0.606089	-0.016810	84.971687	-1.532168	46.959141	-0.850687	0.000000	-0.525414	0.000000	0.000000	0.000000	-0.024625	0.042219	0.061231	0.000000	0.000000	4.000000	42.000000	0.000000
14781.629354	0.110311	0.606340	-0.016381	84.950500	-1.479102	47.026039	-0.840481	0.000000	-0.521309	0.000000	0.000000	0.000000	-0.034447	0.075312	0.128695	0.000000	0.000000	4.000000	42.000000	0.000000
14781.632688	0.110311	0.606340	-0.016381	84.950500	-1.479102	47.026039	-0.840481	0.000000	-0.521309	0.000000	0.000000	0.000000	-0.034447	0.075312	0.128695	0.000000	0.000000	4.000000	42.000000	0.000000
14781.636021	0.110311	0.606340	-0.016381	84.950500	-1.479102	47.026039	-0.840481	0.000000	-0.521309	0.000000	0.000000	0.000000	-0.034447	0.075312	0.128695	0.000000	0.000000	4.000000	42.000000	0.000000
14781.639354	0.110311	0.606340	-0.016381	84.926422	-1.411746	47.101849	-0.819032	0.000000	-0.515568	0.000000	0.000000	0.000000	-0.034447	0.075312	0.128695	0.000000	0.000000	4.000000	42.000000	0.000000
14781.642688	0.110304	0.606470	-0.016145	84.926422	-1.411746	47.101849	-0.819032	0.000000	-0.515568	0.000000	0.000000	0.000000	-0.002356	0.038796	0.070600	0.000000	0.000000	4.000000	42.000000	0.000000
14781.646021	0.110304	0.606470	-0.016145	84.926422	-1.411746	47.101849	-0.819032	0.000000	-0.515568	0.000000	0.000000	0.000000	-0.002356	0.038796	0.070600	0.000000	0.000000	4.000000	42.000000	0.000000
14781.649354	0.110304	0.606470	-0.016145	84.902267	-1.342428	47.176910	-0.807265	0.000000	-0.515176	0.000000	0.000000	0.000000	-0.002356	0.038796	0.070600	0.000000	0.000000	4.000000	42.000000	0.000000
14781.652688	0.110304	0.606470	-0.016145	84.902267	-1.342428	47.176910	-0.807265	0.000000	-0.515176	0.000000	0.000000	0.000000	-0.002356	0.038796	0.070600	0.000000	0.000000	4.000000	42.000000	0.000000
14781.656021	0.110311	0.606605	-0.015939	84.902267	-1.342428	47.176910	-0.807265	0.000000	-0.515176	0.000000	0.000000	0.000000	0.002137	0.040533	0.061939	0.000000	0.000000	4.000000	42.000000	0.000000
14781.659354	0.110311	0.606605	-0.015939	84.878075	-1.271028	47.251301	-0.807265	0.000000	-0.515176	0.000000	0.000000	0.000000	0.002137	0.040533	0.061939	0.000000	0.000000	4.000000	42.000000	0.000000
14781.662688	0.110311	0.606605	-0.015939	84.878075	-1.271028	47.251301	-0.807265	0.000000	-0.515176	0.000000	0.000000	0.000000	0.002137	0.040533	0.061939	0.000000	0.000000	4.000000	42.000000	0.000000
14781.666021	0.110311	0.606605	-0.015939	84.878075	-1.271028	47.251301	-0.807265	0.000000	-0.515176	0.000000	0.000000	0.000000	0.002137	0.040533	0.061939	0.000000	0.000000	4.000000	42.000000	0.000000
14781.669354	0.110387	0.606874	-0.015633	84.856995	-1.206773	47.315861	-0.796942	0.000000	-0.515532	0.000000	0.000000	0.000000	0.022907	0.080617	0.091628	0.000000	0.000000	4.000000	42.000000	0.000000
14781.672688	0.110387	0.606874	-0.015633	84.856995	-1.206773	47.315861	-0.796942	0.000000	-0.515532	0.000000	0.000000	0.000000	0.022907	0.080617	0.091628	0.000000	0.000000	4.000000	42.000000	0.000000
14781.676021	0.110387	0.606874	-0.015633	84.856995	-1.206773	47.315861	-0.796942	0.000000	-0.515532	0.000000	0.000000	0.000000	0.022907	0.080617	0.091628	0.000000	0.000000	4.000000	42.000000	0.000000
14781.679354	0.110387	0.606874	-0.015633	84.835861	-1.140311	47.379837	-0.781671	0.000000	-0.519350	0.000000	0.000000	0.000000	0.022907	0.080617	0.091628	0.000000	0.000000	4.000000	42.000000	0.000000
14781.682688	0.110414	0.607007	-0.015524	84.835861	-1.140311	47.379837	-0.781671	0.000000	-0.519350	0.000000	0.000000	0.000000	0.008209	0.040071	0.032836	0.000000	0.000000	4.000000	42.000000	0.000000
14781.686021	0.110414	0.607007	-0.015524	84.835861	-1.140311	47.379837	-0.781671	0.000000	-0.519350	0.000000	0.000000	0.000000	0.008209	0.040071	0.032836	0.000000	0.000000	4.000000	42.000000	0.000000
14781.689354	0.110414	0.607007	-0.015524	84.817680	-1.083408	47.434265	-0.776198	0.000000	-0.520718	0.000000	0.000000	0.000000	0.008209	0.040071	0.032836	0.000000	0.000000	4.000000	42.000000	0.000000
14781.692688	0.110414	0.607007	-0.015524	84.817680	-1.083408	47.434265	-0.776198	0.000000	-0.520718	0.000000	0.000000	0.000000	0.008209	0.040071	0.032836	0.000000	0.000000	4.000000	42.000000	0.000000
14781.696021	0.110459	0.607122	-0.015435	84.817680	-1.083408	47.434265	-0.776198	0.000000	-0.520718	0.000000	0.000000	0.000000	0.013324	0.034368	0.026560	0.000000	0.000000	4.000000	42.000000	0.000000
14781.699354	0.110459	0.607122	-0.015435	84.799522	-1.026843	47.488251	-0.776198	0.000000	-0.520718	0.000000	0.000000	0.000000	0.013324	0.034368	0.026560	0.000000	0.000000	4.000000	42.000000	0.000000
14781.702688	0.110497	0.607242	-0.015371	84.799522	-1.026843	47.488251	-0.776198	0.000000	-0.520718	0.000000	0.000000	0.000000	0.011555	0.036090	0.019477	0.000000	0.000000	4.000000	42.000000	0.000000
14781.706021	0.110497	0.607242	-0.015371	84.799522	-1.026843	47.488251	-0.776198	0.000000	-0.520718	0.000000	0.000000	0.000000	0.011555	0.036090	0.019477	0.000000	0.000000	4.000000	42.000000	0.000000
14781.709354	0.110497	0.607242	-0.015371	84.781433	-0.976081	47.541992	-0.768525	0.000000	-0.524864	0.000000	0.000000	0.000000	0.011555	0.036090	0.019477	0.000000	0.000000	4.000000	42.000000	0.000000
14781.712688	0.110497	0.607242	-0.015371	84.781433	-0.976081	47.541992	-0.768525	0.000000	-0.524864	0.000000	0.000000	0.000000	0.011555	0.036090	0.019477	0.000000	0.000000	4.000000	42.000000	0.000000
14781.716021	0.110490	0.607343	-0.015311	84.781433	-0.976081	47.541992	-0.768525	0.000000	-0.524864	0.000000	0.000000	0.000000	-0.002201	0.030401	0.017928	0.000000	0.000000	4.000000	42.000000	0.000000
14781.719354	0.110490	0.607343	-0.015311	84.769356	-0.940674	47.577587	-0.768525	0.000000	-0.524864	0.000000	0.000000	0.000000	-0.002201	0.030401	0.017928	0.000000	0.000000	4.000000	42.000000	0.000000
14781.722688	0.110490	0.607343	-0.015311	84.769356	-0.940674	47.577587	-0.768525	0.000000	-0.524864	0.000000	0.000000	0.000000	-0.002201	0.030401	0.017928	0.000000	0.000000	4.000000	42.000000	0.000000
14781.726021	0.110490	0.607343	-0.015311	84.769356	-0.940674	47.577587	-0.768525	0.000000	-0.524864	0.000000	0.000000	0.000000	-0.002201	0.030401	0.017928	0.000000	0.000000	4.000000	42.000000	0.000000
14781.729354	0.110498	0.607521	-0.015189	84.757233	-0.908138	47.612934	-0.765537	0.000000	-0.524497	0.000000	0.000000	0.000000	0.002477	0.053304	0.036651	0.000000	0.000000	4.000000	42.000000	0.000000
14781.732688	0.110498	0.607521	-0.015189	84.757233	-0.908138	47.612934	-0.765537	0.000000	-0.524497	0.000000	0.000000	0.000000	0.002477	0.053304	0.036651	0.000000	0.000000	4.000000	42.000000	0.000000
14781.736021	0.110498	0.607521	-0.015189	84.757233	-0.908138	47.612934	-0.765537	0.000000	-0.524497	0.000000	0.000000	0.000000	0.002477	0.053304	0.036651	0.000000	0.000000	4.000000	42.000000	0.000000
14781.739354	0.110498	0.607521	-0.015189	84.745178	-0.873012	47.648266	-0.759429	0.000000	-0.524910	0.000000	0.000000	0.000000	0.002477	0.053304	0.036651	0.000000	0.000000	4.000000	42.000000	0.000000
14781.742688	0.110504	0.607584	-0.015165	84.745178	-0.873012	47.648266	-0.759429	0.000000	-0.524910	0.000000	0.000000	0.000000	0.001742	0.018933	0.006972	0.000000	0.000000	4.000000	42.000000	0.000000
14781.746021	0.110504	0.607584	-0.015165	84.745178	-0.873012	47.648266	-0.759429	0.000000	-0.524910	0.000000	0.000000	0.000000	0.001742	0.018933	0.006972	0.000000	0.000000	4.000000	42.000000	0.000000
14781.749354	0.110504	0.607584	-0.015165	84.736046	-0.846809	47.674541	-0.758267	0.000000	-0.525200	0.000000	0.000000	0.000000	0.001742	0.018933	0.006972	0.000000	0.000000	4.000000	42.000000	0.000000
14781.752688	0.110510	0.607647	-0.015142	84.736046	-0.846809	47.674541	-0.758267	0.000000	-0.525200	0.000000	0.000000	0.000000	0.001741	0.018930	0.006969	0.000000	0.000000	4.000000	42.000000	0.000000
14781.756021	0.110510	0.607647	-0.015142	84.736046	-0.846809	47.674541	-0.758267	0.000000	-0.525200	0.000000	0.000000	0.000000	0.001741	0.018930	0.006969	0.000000	0.000000	4.000000	42.000000	0.000000
14781.759354	0.110510	0.607647	-0.015142	84.730019	-0.829367	47.692081	-0.757105	0.000000	-0.525491	0.000000	0.000000	0.000000	0.001741	0.018930	0.006969	0.000000	0.000000	4.000000	42.000000	0.000000
14781.762688	0.110510	0.607647	-0.015142	84.730019	-0.829367	47.692081	-0.757105	0.000000	-0.525491	0.000000	0.000000	0.000000	0.001741	0.018930	0.006969	0.000000	0.000000	4.000000	42.000000	0.000000
14781.766021	0.110512	0.607691	-0.015134	84.730019	-0.829367	47.692081	-0.757105	0.000000	-0.525491	0.000000	0.000000	0.000000	0.000572	0.013195	0.002288	0.000000	0.000000	4.000000	42.000000	0.000000
14781.769354	0.110512	0.607691	-0.015134	84.724007	-0.811965	47.709545	-0.757105	0.000000	-0.525491	0.000000	0.000000	0.000000	0.000572	0.013195	0.002288	0.000000	0.000000	4.000000	42.000000	0.000000
14781.772688	0.110512	0.607691	-0.015134	84.724007	-0.811965	47.709545	-0.757105	0.000000	-0.525491	0.000000	0.000000	0.000000	0.000572	0.013195	0.002288	0.000000	0.000000	4.000000	42.000000	0.000000
14781.776021	0.110512	0.607691	-0.015134	84.724007	-0.811965	47.709545	-0.757105	0.000000	-0.525491	0.000000	0.000000	0.000000	0.000572	0.013195	0.002288	0.000000	0.000000	4.000000	42.000000	0.000000
14781.779354	0.110504	0.607791	-0.015166	84.717949	-0.794619	47.726978	-0.756724	0.000000	-0.525586	0.000000	0.000000	0.000000	-0.002392	0.029882	-0.009575	0.000000	0.000000	4.000000	42.000000	0.000000
14781.782688	0.110504	0.607791	-0.015166	84.717949	-0.794619	47.726978	-0.756724	0.000000	-0.525586	0.000000	0.000000	0.000000	-0.002392	0.029882	-0.009575	0.000000	0.000000	4.000000	42.000000	0.000000
14781.786021	0.110504	0.607791	-0.015166	84.717949	-0.794619	47.726978	-0.756724	0.000000	-0.525586	0.000000	0.000000	0.000000	-0.002392	0.029882	-0.009575	0.000000	0.000000	4.000000	42.000000	0.000000
14781.789354	0.110504	0.607791	-0.015166	84.714874	-0.785934	47.735683	-0.758320	0.000000	-0.525187	0.000000	0.000000	0.000000	-0.002392	0.029882	-0.009575	0.000000	0.000000	4.000000	42.000000	0.000000
14781.792688	0.110502	0.607816	-0.015174	84.714874	-0.785934	47.735683	-0.758320	0.000000	-0.525187	0.000000	0.000000	0.000000	-0.000600	0.007473	-0.002395	0.000000	0.000000	4.000000	42.000000	0.000000
14781.796021	0.110502	0.607816	-0.015174	84.714874	-0.785934	47.735683	-0.758320	0.000000	-0.525187	0.000000	0.000000	0.000000	-0.000600	0.007473	-0.002395	0.000000	0.000000	4.000000	42.000000	0.000000
14781.799354	0.110502	0.607816	-0.015174	84.708832	-0.771371	47.753021	-0.758719	0.000000	-0.525087	0.000000	0.000000	0.000000	-0.000600	0.007473	-0.002395	0.000000	0.000000	4.000000	42.000000	0.000000
14781.802688	0.110502	0.607816	-0.015174	84.708832	-0.771371	47.753021	-0.758719	0.000000	-0.525087	0.000000	0.000000	0.000000	-0.000600	0.007473	-0.002395	0.000000	0.000000	4.000000	42.000000	0.000000
14781.806021	0.110477	0.607866	-0.015185	84.708832	-0.771371	47.753021	-0.758719	0.000000	-0.525087	0.000000	0.000000	0.000000	-0.007490	0.014921	-0.003217	0.000000	0.000000	4.000000	42.000000	0.000000
14781.809354	0.110477	0.607866	-0.015185	84.708832	-0.774130	47.752998	-0.758719	0.000000	-0.525087	0.000000	0.000000	0.000000	-0.007490	0.014921	-0.003217	0.000000	0.000000	4.000000	42.000000	0.000000
14781.812688	0.110477	0.607866	-0.015185	84.708832	-0.774130	47.752998	-0.758719	0.000000	-0.525087	0.000000	0.000000	0.000000	-0.007490	0.014921	-0.003217	0.000000	0.000000	4.000000	42.000000	0.000000
14781.816021	0.110477	0.607866	-0.015185	84.708832	-0.774130	47.752998	-0.758719	0.000000	-0.525087	0.000000	0.000000	0.000000	-0.007490	0.014921	-0.003217	0.000000	0.000000	4.000000	42.000000	0.000000
14781.819354	0.110391	0.607890	-0.015172	84.705833	-0.773597	47.761745	-0.759255	0.000000	-0.523839	0.000000	0.000000	0.000000	-0.025779	0.007479	0.003895	0.000000	0.000000	4.000000	42.000000	0.000000
14781.822688	0.110391	0.607890	-0.015172	84.705833	-0.773597	47.761745	-0.759255	0.000000	-0.523839	0.000000	0.000000	0.000000	-0.025779	0.007479	0.003895	0.000000	0.000000	4.000000	42.000000	0.000000
14781.826021	0.110391	0.607890	-0.015172	84.705833	-0.773597	47.761745	-0.759255	0.000000	-0.523839	0.000000	0.000000	0.000000	-0.025779	0.007479	0.003895	0.000000	0.000000	4.000000	42.000000	0.000000
14781.829354	0.110391	0.607890	-0.015172	84.705833	-0.781759	47.761730	-0.758606	0.000000	-0.519542	0.000000	0.000000	0.000000	-0.025779	0.007479	0.003895	0.000000	0.000000	4.000000	42.000000	0.000000
14781.832688	0.110322	0.607896	-0.015180	84.705833	-0.781759	47.761730	-0.758606	0.000000	-0.519542	0.000000	0.000000	0.000000	-0.020651	0.001744	-0.002359	0.000000	0.000000	4.000000	42.000000	0.000000
14781.836021	0.110322	0.607896	-0.015180	84.705833	-0.781759	47.761730	-0.758606	0.000000	-0.519542	0.000000	0.000000	0.000000	-0.020651	0.001744	-0.002359	0.000000	0.000000	4.000000	42.000000	0.000000
14781.839354	0.110322	0.607896	-0.015180	84.705757	-0.789939	47.761688	-0.758999	0.000000	-0.516101	0.000000	0.000000	0.000000	-0.020651	0.001744	-0.002359	0.000000	0.000000	4.000000	42.000000	0.000000
14781.842688	0.110322	0.607896	-0.015180	84.705757	-0.789939	47.761688	-0.758999	0.000000	-0.516101	0.000000	0.000000	0.000000	-0.020651	0.001744	-0.002359	0.000000	0.000000	4.000000	42.000000	0.000000
14781.846021	0.110253	0.607902	-0.015188	84.705757	-0.789939	47.761688	-0.758999	0.000000	-0.516101	0.000000	0.000000	0.000000	-0.020650	0.001713	-0.002362	0.000000	0.000000	4.000000	42.000000	0.000000
14781.849354	0.110253	0.607902	-0.015188	84.705833	-0.795381	47.761726	-0.758999	0.000000	-0.516101	0.000000	0.000000	0.000000	-0.020650	0.001713	-0.002362	0.000000	0.000000	4.000000	42.000000	0.000000
14781.852688	0.110253	0.607902	-0.015188	84.705833	-0.795381	47.761726	-0.758999	0.000000	-0.516101	0.000000	0.000000	0.000000	-0.020650	0.001713	-0.002362	0.000000	0.000000	4.000000	42.000000	0.000000
14781.856021	0.110253	0.607902	-0.015188	84.705833	-0.795381	47.761726	-0.758999	0.000000	-0.516101	0.000000	0.000000	0.000000	-0.020650	0.001713	-0.002362	0.000000	0.000000	4.000000	42.000000	0.000000
14781.859354	0.110112	0.607894	-0.015219	84.708870	-0.812167	47.753040	-0.759393	0.000000	-0.512659	0.000000	0.000000	0.000000	-0.042461	-0.002274	-0.009412	0.000000	0.000000	4.000000	42.000000	0.000000
14781.862688	0.110112	0.607894	-0.015219	84.708870	-0.812167	47.753040	-0.759393	0.000000	-0.512659	0.000000	0.000000	0.000000	-0.042461	-0.002274	-0.009412	0.000000	0.000000	4.000000	42.000000	0.000000
14781.866021	0.110112	0.607894	-0.015219	84.708870	-0.812167	47.753040	-0.759393	0.000000	-0.512659	0.000000	0.000000	0.000000	-0.042461	-0.002274	-0.009412	0.000000	0.000000	4.000000	42.000000	0.000000
14781.869354	0.110112	0.607894	-0.015219	84.705833	-0.811722	47.761677	-0.760962	0.000000	-0.505582	0.000000	0.000000	0.000000	-0.042461	-0.002274	-0.009412	0.000000	0.000000	4.000000	42.000000	0.000000
14781.872688	0.110074	0.607913	-0.015193	84.705833	-0.811722	47.761677	-0.760962	0.000000	-0.505582	0.000000	0.000000	0.000000	-0.011423	0.005728	0.007814	0.000000	0.000000	4.000000	42.000000	0.000000
14781.876021	0.110074	0.607913	-0.015193	84.705833	-0.811722	47.761677	-0.760962	0.000000	-0.505582	0.000000	0.000000	0.000000	-0.011423	0.005728	0.007814	0.000000	0.000000	4.000000	42.000000	0.000000
14781.879354	0.110074	0.607913	-0.015193	84.705872	-0.819867	47.761715	-0.759659	0.000000	-0.503679	0.000000	0.000000	0.000000	-0.011423	0.005728	0.007814	0.000000	0.000000	4.000000	42.000000	0.000000
14781.882688	0.110074	0.607913	-0.015193	84.705872	-0.819867	47.761715	-0.759659	0.000000	-0.503679	0.000000	0.000000	0.000000	-0.011423	0.005728	0.007814	0.000000	0.000000	4.000000	42.000000	0.000000
14781.886021	0.110005	0.607919	-0.015201	84.705872	-0.819867	47.761715	-0.759659	0.000000	-0.503679	0.000000	0.000000	0.000000	-0.020646	0.001727	-0.002374	0.000000	0.000000	4.000000	42.000000	0.000000
14781.889354	0.110005	0.607919	-0.015201	84.702759	-0.816680	47.770351	-0.759659	0.000000	-0.503679	0.000000	0.000000	0.000000	-0.020646	0.001727	-0.002374	0.000000	0.000000	4.000000	42.000000	0.000000
14781.892688	0.110005	0.607919	-0.015201	84.702759	-0.816680	47.770351	-0.759659	0.000000	-0.503679	0.000000	0.000000	0.000000	-0.020646	0.001727	-0.002374	0.000000	0.000000	4.000000	42.000000	0.000000
14781.896021	0.110005	0.607919	-0.015201	84.702759	-0.816680	47.770351	-0.759659	0.000000	-0.503679	0.000000	0.000000	0.000000	-0.020646	0.001727	-0.002374	0.000000	0.000000	4.000000	42.000000	0.000000
14781.899354	0.109896	0.607971	-0.015099	84.699730	-0.816214	47.779015	-0.760055	0.000000	-0.500238	0.000000	0.000000	0.000000	-0.032519	0.015483	0.030504	0.000000	0.000000	4.000000	42.000000	0.000000
14781.902688	0.109896	0.607971	-0.015099	84.699730	-0.816214	47.779015	-0.760055	0.000000	-0.500238	0.000000	0.000000	0.000000	-0.032519	0.015483	0.030504	0.000000	0.000000	4.000000	42.000000	0.000000
14781.906021	0.109896	0.607971	-0.015099	84.699730	-0.816214	47.779015	-0.760055	0.000000	-0.500238	0.000000	0.000000	0.000000	-0.032519	0.015483	0.030504	0.000000	0.000000	4.000000	42.000000	0.000000
14781.909354	0.109896	0.607971	-0.015099	84.690681	-0.801314	47.804897	-0.754971	0.000000	-0.494818	0.000000	0.000000	0.000000	-0.032519	0.015483	0.030504	0.000000	0.000000	4.000000	42.000000	0.000000
14781.912688	0.109841	0.608009	-0.015053	84.690681	-0.801314	47.804897	-0.754971	0.000000	-0.494818	0.000000	0.000000	0.000000	-0.016564	0.011479	0.014049	0.000000	0.000000	4.000000	42.000000	0.000000
14781.916021	0.109841	0.608009	-0.015053	84.690681	-0.801314	47.804897	-0.754971	0.000000	-0.494818	0.000000	0.000000	0.000000	-0.016564	0.011479	0.014049	0.000000	0.000000	4.000000	42.000000	0.000000
14781.919354	0.109841	0.608009	-0.015053	84.684624	-0.795094	47.822083	-0.752629	0.000000	-0.492057	0.000000	0.000000	0.000000	-0.016564	0.011479	0.014049	0.000000	0.000000	4.000000	42.000000	0.000000
14781.922688	0.109841	0.608009	-0.015053	84.684624	-0.795094	47.822083	-0.752629	0.000000	-0.492057	0.000000	0.000000	0.000000	-0.016564	0.011479	0.014049	0.000000	0.000000	4.000000	42.000000	0.000000
14781.926021	0.109765	0.608047	-0.015001	84.684624	-0.795094	47.822083	-0.752629	0.000000	-0.492057	0.000000	0.000000	0.000000	-0.022865	0.011461	0.015609	0.000000	0.000000	4.000000	42.000000	0.000000
14781.929354	0.109765	0.608047	-0.015001	84.678589	-0.786146	47.839302	-0.752629	0.000000	-0.492057	0.000000	0.000000	0.000000	-0.022865	0.011461	0.015609	0.000000	0.000000	4.000000	42.000000	0.000000
14781.932688	0.109765	0.608047	-0.015001	84.678589	-0.786146	47.839302	-0.752629	0.000000	-0.492057	0.000000	0.000000	0.000000	-0.022865	0.011461	0.015609	0.000000	0.000000	4.000000	42.000000	0.000000
14781.936021	0.109765	0.608047	-0.015001	84.678589	-0.786146	47.839302	-0.752629	0.000000	-0.492057	0.000000	0.000000	0.000000	-0.022865	0.011461	0.015609	0.000000	0.000000	4.000000	42.000000	0.000000
14781.939354	0.109633	0.608124	-0.014902	84.672516	-0.779976	47.856384	-0.750028	0.000000	-0.488246	0.000000	0.000000	0.000000	-0.039446	0.022961	0.029641	0.000000	0.000000	4.000000	42.000000	0.000000
14781.942688	0.109633	0.608124	-0.014902	84.672516	-0.779976	47.856384	-0.750028	0.000000	-0.488246	0.000000	0.000000	0.000000	-0.039446	0.022961	0.029641	0.000000	0.000000	4.000000	42.000000	0.000000
14781.946021	0.109633	0.608124	-0.014902	84.672516	-0.779976	47.856384	-0.750028	0.000000	-0.488246	0.000000	0.000000	0.000000	-0.039446	0.022961	0.029641	0.000000	0.000000	4.000000	42.000000	0.000000
14781.949354	0.109633	0.608124	-0.014902	84.666451	-0.771102	47.873505	-0.745088	0.000000	-0.481672	0.000000	0.000000	0.000000	-0.039446	0.022961	0.029641	0.000000	0.000000	4.000000	42.000000	0.000000
14781.952688	0.109557	0.608162	-0.014850	84.666451	-0.771102	47.873505	-0.745088	0.000000	-0.481672	0.000000	0.000000	0.000000	-0.022879	0.011482	0.015595	0.000000	0.000000	4.000000	42.000000	0.000000
14781.956021	0.109557	0.608162	-0.014850	84.666451	-0.771102	47.873505	-0.745088	0.000000	-0.481672	0.000000	0.000000	0.000000	-0.022879	0.011482	0.015595	0.000000	0.000000	4.000000	42.000000	0.000000
14781.959354	0.109557	0.608162	-0.014850	84.660431	-0.765036	47.890541	-0.742489	0.000000	-0.477859	0.000000	0.000000	0.000000	-0.022879	0.011482	0.015595	0.000000	0.000000	4.000000	42.000000	0.000000
14781.962688	0.109557	0.608162	-0.014850	84.660431	-0.765036	47.890541	-0.742489	0.000000	-0.477859	0.000000	0.000000	0.000000	-0.022879	0.011482	0.015595	0.000000	0.000000	4.000000	42.000000	0.000000
14781.966021	0.109502	0.608200	-0.014803	84.660431	-0.765036	47.890541	-0.742489	0.000000	-0.477859	0.000000	0.000000	0.000000	-0.016585	0.011482	0.014030	0.000000	0.000000	4.000000	42.000000	0.000000
14781.969354	0.109502	0.608200	-0.014803	84.654343	-0.758947	47.907589	-0.742489	0.000000	-0.477859	0.000000	0.000000	0.000000	-0.016585	0.011482	0.014030	0.000000	0.000000	4.000000	42.000000	0.000000
14781.972688	0.109502	0.608200	-0.014803	84.654343	-0.758947	47.907589	-0.742489	0.000000	-0.477859	0.000000	0.000000	0.000000	-0.016585	0.011482	0.014030	0.000000	0.000000	4.000000	42.000000	0.000000
14781.976021	0.109502	0.608200	-0.014803	84.654343	-0.758947	47.907589	-0.742489	0.000000	-0.477859	0.000000	0.000000	0.000000	-0.016585	0.011482	0.014030	0.000000	0.000000	4.000000	42.000000	0.000000
14781.979354	0.109357	0.608315	-0.014668	84.642258	-0.736058	47.941483	-0.740150	0.000000	-0.475095	0.000000	0.000000	0.000000	-0.043471	0.034445	0.040514	0.000000	0.000000	4.000000	42.000000	0.000000
14781.982688	0.109357	0.608315	-0.014668	84.642258	-0.736058	47.941483	-0.740150	0.000000	-0.475095	0.000000	0.000000	0.000000	-0.043471	0.034445	0.040514	0.000000	0.000000	4.000000	42.000000	0.000000
14781.986021	0.109357	0.608315	-0.014668	84.642258	-0.736058	47.941483	-0.740150	0.000000	-0.475095	0.000000	0.000000	0.000000	-0.043471	0.034445	0.040514	0.000000	0.000000	4.000000	42.000000	0.000000
14781.989354	0.109357	0.608315	-0.014668	84.630569	-0.693805	47.993610	-0.733398	0.000000	-0.467849	0.000000	0.000000	0.000000	-0.043471	0.034445	0.040514	0.000000	0.000000	4.000000	42.000000	0.000000
14781.992688	0.109294	0.608386	-0.014561	84.630569	-0.693805	47.993610	-0.733398	0.000000	-0.467849	0.000000	0.000000	0.000000	-0.018845	0.021245	0.031999	0.000000	0.000000	4.000000	42.000000	0.000000
14781.996021	0.109294	0.608386	-0.014561	84.630569	-0.693805	47.993610	-0.733398	0.000000	-0.467849	0.000000	0.000000	0.000000	-0.018845	0.021245	0.031999	0.000000	0.000000	4.000000	42.000000	0.000000
14781.999354	0.109294	0.608386	-0.014561	84.615402	-0.662924	48.035526	-0.728065	0.000000	-0.464708	0.000000	0.000000	0.000000	-0.018845	0.021245	0.031999	0.000000	0.000000	4.000000	42.000000	0.000000
14782.002688	0.109294	0.608386	-0.014561	84.615402	-0.662924	48.035526	-0.728065	0.000000	-0.464708	0.000000	0.000000	0.000000	-0.018845	0.021245	0.031999	0.000000	0.000000	4.000000	42.000000	0.000000
14782.006021	0.109256	0.608476	-0.014444	84.615402	-0.662924	48.035526	-0.728065	0.000000	-0.464708	0.000000	0.000000	0.000000	-0.011399	0.026992	0.035108	0.000000	0.000000	4.000000	42.000000	0.000000
14782.009354	0.109256	0.608476	-0.014444	84.604713	-0.642926	48.063976	-0.728065	0.000000	-0.464708	0.000000	0.000000	0.000000	-0.011399	0.026992	0.035108	0.000000	0.000000	4.000000	42.000000	0.000000
14782.012688	0.109228	0.608579	-0.014288	84.604713	-0.642926	48.063976	-0.728065	0.000000	-0.464708	0.000000	0.000000	0.000000	-0.008514	0.031009	0.046848	0.000000	0.000000	4.000000	42.000000	0.000000
14782.016021	0.109228	0.608579	-0.014288	84.604713	-0.642926	48.063976	-0.728065	0.000000	-0.464708	0.000000	0.000000	0.000000	-0.008514	0.031009	0.046848	0.000000	0.000000	4.000000	42.000000	0.000000
14782.019354	0.109228	0.608579	-0.014288	84.588791	-0.608152	48.107162	-0.714406	0.000000	-0.461390	0.000000	0.000000	0.000000	-0.008514	0.031009	0.046848	0.000000	0.000000	4.000000	42.000000	0.000000
14782.022688	0.109228	0.608579	-0.014288	84.588791	-0.608152	48.107162	-0.714406	0.000000	-0.461390	0.000000	0.000000	0.000000	-0.008514	0.031009	0.046848	0.000000	0.000000	4.000000	42.000000	0.000000
14782.026021	0.109196	0.608664	-0.014148	84.588791	-0.608152	48.107162	-0.714406	0.000000	-0.461390	0.000000	0.000000	0.000000	-0.009680	0.025271	0.042168	0.000000	0.000000	4.000000	42.000000	0.000000
14782.029354	0.109196	0.608664	-0.014148	84.580254	-0.595144	48.128574	-0.714406	0.000000	-0.461390	0.000000	0.000000	0.000000	-0.009680	0.025271	0.042168	0.000000	0.000000	4.000000	42.000000	0.000000
14782.032688	0.109196	0.608664	-0.014148	84.580254	-0.595144	48.128574	-0.714406	0.000000	-0.461390	0.000000	0.000000	0.000000	-0.009680	0.025271	0.042168	0.000000	0.000000	4.000000	42.000000	0.000000
14782.036021	0.109196	0.608664	-0.014148	84.580254	-0.595144	48.128574	-0.714406	0.000000	-0.461390	0.000000	0.000000	0.000000	-0.009680	0.025271	0.042168	0.000000	0.000000	4.000000	42.000000	0.000000
14782.039354	0.109129	0.608857	-0.013875	84.578484	-0.602016	48.130184	-0.707378	0.000000	-0.459776	0.000000	0.000000	0.000000	-0.019992	0.058049	0.081900	0.000000	0.000000	4.000000	42.000000	0.000000
14782.042688	0.109129	0.608857	-0.013875	84.578484	-0.602016	48.130184	-0.707378	0.000000	-0.459776	0.000000	0.000000	0.000000	-0.019992	0.058049	0.081900	0.000000	0.000000	4.000000	42.000000	0.000000
14782.046021	0.109129	0.608857	-0.013875	84.578484	-0.602016	48.130184	-0.707378	0.000000	-0.459776	0.000000	0.000000	0.000000	-0.019992	0.058049	0.081900	0.000000	0.000000	4.000000	42.000000	0.000000
14782.049354	0.109129	0.608857	-0.013875	84.586479	-0.637143	48.103664	-0.693728	0.000000	-0.456444	0.000000	0.000000	0.000000	-0.019992	0.058049	0.081900	0.000000	0.000000	4.000000	42.000000	0.000000
14782.052688	0.109081	0.608934	-0.013797	84.586479	-0.637143	48.103664	-0.693728	0.000000	-0.456444	0.000000	0.000000	0.000000	-0.014349	0.023004	0.023321	0.000000	0.000000	4.000000	42.000000	0.000000
14782.056021	0.109081	0.608934	-0.013797	84.586479	-0.637143	48.103664	-0.693728	0.000000	-0.456444	0.000000	0.000000	0.000000	-0.014349	0.023004	0.023321	0.000000	0.000000	4.000000	42.000000	0.000000
14782.059354	0.109081	0.608934	-0.013797	84.605553	-0.705872	48.043701	-0.689841	0.000000	-0.454053	0.000000	0.000000	0.000000	-0.014349	0.023004	0.023321	0.000000	0.000000	4.000000	42.000000	0.000000
14782.062688	0.109081	0.608934	-0.013797	84.605553	-0.705872	48.043701	-0.689841	0.000000	-0.454053	0.000000	0.000000	0.000000	-0.014349	0.023004	0.023321	0.000000	0.000000	4.000000	42.000000	0.000000
14782.066021	0.109003	0.608997	-0.013753	84.605553	-0.705872	48.043701	-0.689841	0.000000	-0.454053	0.000000	0.000000	0.000000	-0.023560	0.018979	0.013124	0.000000	0.000000	4.000000	42.000000	0.000000
14782.069354	0.109003	0.608997	-0.013753	84.628090	-0.769258	47.993259	-0.689841	0.000000	-0.454053	0.000000	0.000000	0.000000	-0.023560	0.018979	0.013124	0.000000	0.000000	4.000000	42.000000	0.000000
14782.072688	0.109003	0.608997	-0.013753	84.628090	-0.769258	47.993259	-0.689841	0.000000	-0.454053	0.000000	0.000000	0.000000	-0.023560	0.018979	0.013124	0.000000	0.000000	4.000000	42.000000	0.000000
14782.076021	0.109003	0.608997	-0.013753	84.628090	-0.769258	47.993259	-0.689841	0.000000	-0.454053	0.000000	0.000000	0.000000	-0.023560	0.018979	0.013124	0.000000	0.000000	4.000000	42.000000	0.000000
14782.079354	0.108855	0.609135	-0.013718	84.628342	-0.762528	48.009930	-0.687654	0.000000	-0.450126	0.000000	0.000000	0.000000	-0.044290	0.041444	0.010516	0.000000	0.000000	4.000000	42.000000	0.000000
14782.082688	0.108855	0.609135	-0.013718	84.628342	-0.762528	48.009930	-0.687654	0.000000	-0.450126	0.000000	0.000000	0.000000	-0.044290	0.041444	0.010516	0.000000	0.000000	4.000000	42.000000	0.000000
14782.086021	0.108855	0.609135	-0.013718	84.628342	-0.762528	48.009930	-0.687654	0.000000	-0.450126	0.000000	0.000000	0.000000	-0.044290	0.041444	0.010516	0.000000	0.000000	4.000000	42.000000	0.000000
14782.089354	0.108855	0.609135	-0.013718	84.623199	-0.720320	48.063515	-0.685901	0.000000	-0.442744	0.000000	0.000000	0.000000	-0.044290	0.041444	0.010516	0.000000	0.000000	4.000000	42.000000	0.000000
14782.092688	0.108803	0.609191	-0.013747	84.623199	-0.720320	48.063515	-0.685901	0.000000	-0.442744	0.000000	0.000000	0.000000	-0.015555	0.016694	-0.008819	0.000000	0.000000	4.000000	42.000000	0.000000
14782.096021	0.108803	0.609191	-0.013747	84.623199	-0.720320	48.063515	-0.685901	0.000000	-0.442744	0.000000	0.000000	0.000000	-0.015555	0.016694	-0.008819	0.000000	0.000000	4.000000	42.000000	0.000000
14782.099354	0.108803	0.609191	-0.013747	84.617149	-0.709135	48.080223	-0.687371	0.000000	-0.440152	0.000000	0.000000	0.000000	-0.015555	0.016694	-0.008819	0.000000	0.000000	4.000000	42.000000	0.000000
14782.102688	0.108803	0.609191	-0.013747	84.617149	-0.709135	48.080223	-0.687371	0.000000	-0.440152	0.000000	0.000000	0.000000	-0.015555	0.016694	-0.008819	0.000000	0.000000	4.000000	42.000000	0.000000
14782.106021	0.108757	0.609241	-0.013753	84.617149	-0.709135	48.080223	-0.687371	0.000000	-0.440152	0.000000	0.000000	0.000000	-0.013818	0.014971	-0.001741	0.000000	0.000000	4.000000	42.000000	0.000000
14782.109354	0.108757	0.609241	-0.013753	84.614090	-0.703516	48.088547	-0.687371	0.000000	-0.440152	0.000000	0.000000	0.000000	-0.013818	0.014971	-0.001741	0.000000	0.000000	4.000000	42.000000	0.000000
14782.112688	0.108726	0.609296	-0.013788	84.614090	-0.703516	48.088547	-0.687371	0.000000	-0.440152	0.000000	0.000000	0.000000	-0.009238	0.016685	-0.010374	0.000000	0.000000	4.000000	42.000000	0.000000
14782.116021	0.108726	0.609296	-0.013788	84.614090	-0.703516	48.088547	-0.687371	0.000000	-0.440152	0.000000	0.000000	0.000000	-0.009238	0.016685	-0.010374	0.000000	0.000000	4.000000	42.000000	0.000000
14782.119354	0.108726	0.609296	-0.013788	84.608063	-0.689679	48.105190	-0.689390	0.000000	-0.436309	0.000000	0.000000	0.000000	-0.009238	0.016685	-0.010374	0.000000	0.000000	4.000000	42.000000	0.000000
14782.122688	0.108726	0.609296	-0.013788	84.608063	-0.689679	48.105190	-0.689390	0.000000	-0.436309	0.000000	0.000000	0.000000	-0.009238	0.016685	-0.010374	0.000000	0.000000	4.000000	42.000000	0.000000
14782.126021	0.108697	0.609327	-0.013814	84.608063	-0.689679	48.105190	-0.689390	0.000000	-0.436309	0.000000	0.000000	0.000000	-0.008645	0.009212	-0.007955	0.000000	0.000000	4.000000	42.000000	0.000000
14782.129354	0.108697	0.609327	-0.013814	84.605011	-0.686859	48.113510	-0.689390	0.000000	-0.436309	0.000000	0.000000	0.000000	-0.008645	0.009212	-0.007955	0.000000	0.000000	4.000000	42.000000	0.000000
14782.132688	0.108697	0.609327	-0.013814	84.605011	-0.686859	48.113510	-0.689390	0.000000	-0.436309	0.000000	0.000000	0.000000	-0.008645	0.009212	-0.007955	0.000000	1.000000	4.000000	42.000000	0.000000
14782.136021	0.108697	0.609327	-0.013814	84.605011	-0.686859	48.113510	-0.689390	0.000000	-0.436309	0.000000	0.000000	0.000000	-0.008645	0.009212	-0.007955	0.000000	1.000000	4.000000	42.000000	0.000000
