# Supplementary material for: Haptic Guidance Needs to Be Intuitive Not Just Informative to Improve Human Motor Accuracy
Source: PLoS One. 2016 Mar 16;11(3):e0150912. doi: 10.1371/journal.pone.0150912 (PMC4794196; doi:10.1371/journal.pone.0150912)
Supplement: S1 Data — (ZIP) [file pone.0150912.s001.zip › Subject6/exp1_0043.txt]

Time	PosX	PosY	PosZ	RotX	RotY	RotZ	ForceX	ForceY	ForceZ	MomentX	MomentY	MomentZ	VelocityX	VelocityY	VelocityZ	CalibratedWeight	ButtonDown	Condition	Trial	Visual
14783.809354	-0.007029	0.521930	0.249714	82.220322	49.659050	90.044991	4.683861	0.000000	-1.749698	0.000000	0.000000	0.000000	-0.071053	-0.041157	0.060009	0.000000	1.000000	4.000000	43.000000	1.000000
14783.812688	-0.007029	0.521930	0.249714	82.220322	49.659050	90.044991	4.683861	0.000000	-1.749698	0.000000	0.000000	0.000000	-0.071053	-0.041157	0.060009	0.000000	1.000000	4.000000	43.000000	1.000000
14783.816021	-0.007029	0.521930	0.249714	82.220322	49.659050	90.044991	4.683861	0.000000	-1.749698	0.000000	0.000000	0.000000	-0.071053	-0.041157	0.060009	0.000000	1.000000	4.000000	43.000000	1.000000
14783.819354	-0.005485	0.521603	0.249774	82.181107	50.420464	90.618843	4.685775	0.000000	-1.744566	0.000000	0.000000	0.000000	0.462983	-0.098065	0.017796	0.000000	1.000000	4.000000	43.000000	1.000000
14783.822688	-0.005485	0.521603	0.249774	82.181107	50.420464	90.618843	4.685775	0.000000	-1.744566	0.000000	0.000000	0.000000	-0.000000	-0.000004	0.000000	0.000000	1.000000	4.000000	43.000000	1.000000
14783.826021	-0.005485	0.521603	0.249774	82.181107	50.420464	90.618843	4.685775	0.000000	-1.744566	0.000000	0.000000	0.000000	-0.000000	-0.000004	0.000000	0.000000	1.000000	4.000000	43.000000	1.000000
14783.829354	-0.005485	0.521603	0.249774	82.117111	51.300129	91.141563	4.676395	0.000000	-1.769555	0.000000	0.000000	0.000000	-0.000000	-0.000004	0.000000	0.000000	1.000000	4.000000	43.000000	1.000000
14783.832688	-0.004242	0.521468	0.249573	82.117111	51.300129	91.141563	4.676395	0.000000	-1.769555	0.000000	0.000000	0.000000	0.372891	-0.040745	-0.060136	0.000000	1.000000	4.000000	43.000000	1.000000
14783.836021	-0.004242	0.521468	0.249573	82.117111	51.300129	91.141563	4.676395	0.000000	-1.769555	0.000000	0.000000	0.000000	0.372891	-0.040745	-0.060136	0.000000	1.000000	4.000000	43.000000	1.000000
14783.839354	-0.004242	0.521468	0.249573	82.221664	50.914295	90.571892	4.668180	0.000000	-1.791114	0.000000	0.000000	0.000000	0.372891	-0.040745	-0.060136	0.000000	1.000000	4.000000	43.000000	1.000000
14783.842688	-0.003134	0.521573	0.249237	82.221664	50.914295	90.571892	4.668180	0.000000	-1.791114	0.000000	0.000000	0.000000	0.332603	0.031538	-0.100805	0.000000	1.000000	4.000000	43.000000	1.000000
14783.846021	-0.003134	0.521573	0.249237	82.221664	50.914295	90.571892	4.668180	0.000000	-1.791114	0.000000	0.000000	0.000000	0.332603	0.031538	-0.100805	0.000000	1.000000	4.000000	43.000000	1.000000
14783.849354	-0.003134	0.521573	0.249237	82.579102	49.577625	88.800652	4.660398	0.000000	-1.811269	0.000000	0.000000	0.000000	0.332603	0.031538	-0.100805	0.000000	1.000000	4.000000	43.000000	1.000000
14783.852688	-0.001456	0.521497	0.248838	82.579102	49.577625	88.800652	4.660398	0.000000	-1.811269	0.000000	0.000000	0.000000	0.503266	-0.022728	-0.119796	0.000000	1.000000	4.000000	43.000000	1.000000
14783.856021	-0.001456	0.521497	0.248838	82.579102	49.577625	88.800652	4.660398	0.000000	-1.811269	0.000000	0.000000	0.000000	0.503266	-0.022728	-0.119796	0.000000	1.000000	4.000000	43.000000	1.000000
14783.859354	-0.001456	0.521497	0.248838	83.079582	47.271793	85.923317	4.648742	0.000000	-1.840978	0.000000	0.000000	0.000000	0.503266	-0.022728	-0.119796	0.000000	1.000000	4.000000	43.000000	1.000000
14783.862688	0.000086	0.521478	0.248207	83.079582	47.271793	85.923317	4.648742	0.000000	-1.840978	0.000000	0.000000	0.000000	0.462488	-0.005622	-0.189248	0.000000	1.000000	4.000000	43.000000	1.000000
14783.866021	0.000086	0.521478	0.248207	83.079582	47.271793	85.923317	4.648742	0.000000	-1.840978	0.000000	0.000000	0.000000	0.462488	-0.005622	-0.189248	0.000000	1.000000	4.000000	43.000000	1.000000
14783.869354	0.000086	0.521478	0.248207	83.677551	43.828159	81.817581	4.637195	0.000000	-1.869875	0.000000	0.000000	0.000000	0.462488	-0.005622	-0.189248	0.000000	1.000000	4.000000	43.000000	1.000000
14783.872688	0.001657	0.521439	0.247351	83.677551	43.828159	81.817581	4.637195	0.000000	-1.869875	0.000000	0.000000	0.000000	0.471540	-0.011708	-0.256700	0.000000	1.000000	4.000000	43.000000	1.000000
14783.876021	0.001657	0.521439	0.247351	83.677551	43.828159	81.817581	4.637195	0.000000	-1.869875	0.000000	0.000000	0.000000	0.471540	-0.011708	-0.256700	0.000000	1.000000	4.000000	43.000000	1.000000
14783.879354	0.001657	0.521439	0.247351	84.259254	39.247387	76.522896	4.624661	0.000000	-1.900659	0.000000	0.000000	0.000000	0.471540	-0.011708	-0.256700	0.000000	1.000000	4.000000	43.000000	1.000000
14783.882688	0.003426	0.521474	0.246451	84.259254	39.247387	76.522896	4.624661	0.000000	-1.900659	0.000000	0.000000	0.000000	0.530463	0.010441	-0.270076	0.000000	1.000000	4.000000	43.000000	1.000000
14783.886021	0.003426	0.521474	0.246451	84.259254	39.247387	76.522896	4.624661	0.000000	-1.900659	0.000000	0.000000	0.000000	0.530463	0.010441	-0.270076	0.000000	1.000000	4.000000	43.000000	1.000000
14783.889354	0.003426	0.521474	0.246451	84.727982	34.795021	71.444473	4.610471	0.000000	-1.934828	0.000000	0.000000	0.000000	0.530463	0.010441	-0.270076	0.000000	1.000000	4.000000	43.000000	1.000000
14783.892688	0.005189	0.521505	0.245513	84.727982	34.795021	71.444473	4.610471	0.000000	-1.934828	0.000000	0.000000	0.000000	0.529033	0.009429	-0.281387	0.000000	1.000000	4.000000	43.000000	1.000000
14783.896021	0.005189	0.521505	0.245513	84.727982	34.795021	71.444473	4.610471	0.000000	-1.934828	0.000000	0.000000	0.000000	0.529033	0.009429	-0.281387	0.000000	1.000000	4.000000	43.000000	1.000000
14783.899354	0.005189	0.521505	0.245513	85.069260	31.066156	67.199249	4.595935	0.000000	-1.969107	0.000000	0.000000	0.000000	0.529033	0.009429	-0.281387	0.000000	1.000000	4.000000	43.000000	1.000000
14783.902688	0.007113	0.521587	0.244483	85.069260	31.066156	67.199249	4.595935	0.000000	-1.969107	0.000000	0.000000	0.000000	0.577331	0.024376	-0.309092	0.000000	1.000000	4.000000	43.000000	1.000000
14783.906021	0.007113	0.521587	0.244483	85.069260	31.066156	67.199249	4.595935	0.000000	-1.969107	0.000000	0.000000	0.000000	0.577331	0.024376	-0.309092	0.000000	1.000000	4.000000	43.000000	1.000000
14783.909354	0.007113	0.521587	0.244483	85.295769	28.431757	64.193100	4.579740	0.000000	-2.006486	0.000000	0.000000	0.000000	0.577331	0.024376	-0.309092	0.000000	1.000000	4.000000	43.000000	1.000000
14783.912688	0.009164	0.521661	0.243380	85.295769	28.431757	64.193100	4.579740	0.000000	-2.006486	0.000000	0.000000	0.000000	0.615294	0.022416	-0.330870	0.000000	1.000000	4.000000	43.000000	1.000000
14783.916021	0.009164	0.521661	0.243380	85.295769	28.431757	64.193100	4.579740	0.000000	-2.006486	0.000000	0.000000	0.000000	0.615294	0.022416	-0.330870	0.000000	1.000000	4.000000	43.000000	1.000000
14783.919354	0.009164	0.521661	0.243380	85.374161	26.290388	61.772438	4.562106	0.000000	-2.046263	0.000000	0.000000	0.000000	0.615294	0.022416	-0.330870	0.000000	1.000000	4.000000	43.000000	1.000000
14783.922688	0.011043	0.521774	0.242268	85.374161	26.290388	61.772438	4.562106	0.000000	-2.046263	0.000000	0.000000	0.000000	0.563532	0.033648	-0.333638	0.000000	0.000000	4.000000	43.000000	1.000000
14783.926021	0.011043	0.521774	0.242268	85.374161	26.290388	61.772438	4.562106	0.000000	-2.046263	0.000000	0.000000	0.000000	0.563532	0.033648	-0.333638	0.000000	0.000000	4.000000	43.000000	1.000000
14783.929354	0.011043	0.521774	0.242268	85.273705	23.614464	58.868546	4.545300	0.000000	-2.083326	0.000000	0.000000	0.000000	0.563532	0.033648	-0.333638	0.000000	0.000000	4.000000	43.000000	1.000000
14783.932688	0.012816	0.521902	0.241132	85.273705	23.614464	58.868546	4.545300	0.000000	-2.083326	0.000000	0.000000	0.000000	0.531801	0.038667	-0.340611	0.000000	0.000000	4.000000	43.000000	1.000000
14783.936021	0.012816	0.521902	0.241132	85.273705	23.614464	58.868546	4.545300	0.000000	-2.083326	0.000000	0.000000	0.000000	0.531801	0.038667	-0.340611	0.000000	0.000000	4.000000	43.000000	1.000000
14783.939354	0.012816	0.521902	0.241132	85.029610	20.195414	55.329517	4.528848	0.000000	-2.118853	0.000000	0.000000	0.000000	0.531801	0.038667	-0.340611	0.000000	0.000000	4.000000	43.000000	1.000000
14783.942688	0.014548	0.522083	0.239938	85.029610	20.195414	55.329517	4.528848	0.000000	-2.118853	0.000000	0.000000	0.000000	0.519799	0.054206	-0.358463	0.000000	0.000000	4.000000	43.000000	1.000000
14783.946021	0.014548	0.522083	0.239938	85.029610	20.195414	55.329517	4.528848	0.000000	-2.118853	0.000000	0.000000	0.000000	0.519799	0.054206	-0.358463	0.000000	0.000000	4.000000	43.000000	1.000000
14783.949354	0.014548	0.522083	0.239938	84.684372	16.674328	51.946793	4.512167	0.000000	-2.154146	0.000000	0.000000	0.000000	0.519799	0.054206	-0.358463	0.000000	0.000000	4.000000	43.000000	1.000000
14783.952688	0.016078	0.522286	0.238787	84.684372	16.674328	51.946793	4.512167	0.000000	-2.154146	0.000000	0.000000	0.000000	0.458857	0.060890	-0.345277	0.000000	0.000000	4.000000	43.000000	1.000000
14783.956021	0.016078	0.522286	0.238787	84.684372	16.674328	51.946793	4.512167	0.000000	-2.154146	0.000000	0.000000	0.000000	0.458857	0.060890	-0.345277	0.000000	0.000000	4.000000	43.000000	1.000000
14783.959354	0.016078	0.522286	0.238787	84.280670	13.805217	49.440479	4.496833	0.000000	-2.185977	0.000000	0.000000	0.000000	0.458857	0.060890	-0.345277	0.000000	0.000000	4.000000	43.000000	1.000000
14783.962688	0.017438	0.522511	0.237680	84.280670	13.805217	49.440479	4.496833	0.000000	-2.185977	0.000000	0.000000	0.000000	0.408194	0.067589	-0.331851	0.000000	0.000000	4.000000	43.000000	1.000000
14783.966021	0.017438	0.522511	0.237680	84.280670	13.805217	49.440479	4.496833	0.000000	-2.185977	0.000000	0.000000	0.000000	0.408194	0.067589	-0.331851	0.000000	0.000000	4.000000	43.000000	1.000000
14783.969354	0.017438	0.522511	0.237680	83.876472	12.018305	47.908661	4.482662	0.000000	-2.214891	0.000000	0.000000	0.000000	0.408194	0.067589	-0.331851	0.000000	0.000000	4.000000	43.000000	1.000000
14783.972688	0.018729	0.522735	0.236571	83.876472	12.018305	47.908661	4.482662	0.000000	-2.214891	0.000000	0.000000	0.000000	0.387112	0.067233	-0.332785	0.000000	0.000000	4.000000	43.000000	1.000000
14783.976021	0.018729	0.522735	0.236571	83.876472	12.018305	47.908661	4.482662	0.000000	-2.214891	0.000000	0.000000	0.000000	0.387112	0.067233	-0.332785	0.000000	0.000000	4.000000	43.000000	1.000000
14783.979354	0.018729	0.522735	0.236571	83.494881	11.246842	47.022129	4.468783	0.000000	-2.242762	0.000000	0.000000	0.000000	0.387112	0.067233	-0.332785	0.000000	0.000000	4.000000	43.000000	1.000000
14783.982688	0.019984	0.522985	0.235537	83.494881	11.246842	47.022129	4.468783	0.000000	-2.242762	0.000000	0.000000	0.000000	0.376666	0.074853	-0.310252	0.000000	0.000000	4.000000	43.000000	1.000000
14783.986021	0.019984	0.522985	0.235537	83.494881	11.246842	47.022129	4.468783	0.000000	-2.242762	0.000000	0.000000	0.000000	0.376666	0.074853	-0.310252	0.000000	0.000000	4.000000	43.000000	1.000000
14783.989354	0.019984	0.522985	0.235537	83.159485	10.838279	46.536705	4.455246	0.000000	-2.269534	0.000000	0.000000	0.000000	0.376666	0.074853	-0.310252	0.000000	0.000000	4.000000	43.000000	1.000000
14783.992688	0.021074	0.523239	0.234568	83.159485	10.838279	46.536705	4.455246	0.000000	-2.269534	0.000000	0.000000	0.000000	0.326857	0.076356	-0.290640	0.000000	0.000000	4.000000	43.000000	1.000000
14783.996021	0.021074	0.523239	0.234568	83.159485	10.838279	46.536705	4.455246	0.000000	-2.269534	0.000000	0.000000	0.000000	0.326857	0.076356	-0.290640	0.000000	0.000000	4.000000	43.000000	1.000000
14783.999354	0.021074	0.523239	0.234568	82.871979	10.506653	46.124866	4.443055	0.000000	-2.293309	0.000000	0.000000	0.000000	0.326857	0.076356	-0.290640	0.000000	0.000000	4.000000	43.000000	1.000000
14784.002688	0.022030	0.523496	0.233633	82.871979	10.506653	46.124866	4.443055	0.000000	-2.293309	0.000000	0.000000	0.000000	0.286877	0.076962	-0.280701	0.000000	0.000000	4.000000	43.000000	1.000000
14784.006021	0.022030	0.523496	0.233633	82.871979	10.506653	46.124866	4.443055	0.000000	-2.293309	0.000000	0.000000	0.000000	0.286877	0.076962	-0.280701	0.000000	0.000000	4.000000	43.000000	1.000000
14784.009354	0.022030	0.523496	0.233633	82.633286	10.269672	45.822109	4.431875	0.000000	-2.314840	0.000000	0.000000	0.000000	0.286877	0.076962	-0.280701	0.000000	0.000000	4.000000	43.000000	1.000000
14784.012688	0.022855	0.523741	0.232781	82.633286	10.269672	45.822109	4.431875	0.000000	-2.314840	0.000000	0.000000	0.000000	0.247598	0.073352	-0.255431	0.000000	0.000000	4.000000	43.000000	1.000000
14784.016021	0.022855	0.523741	0.232781	82.633286	10.269672	45.822109	4.431875	0.000000	-2.314840	0.000000	0.000000	0.000000	0.247598	0.073352	-0.255431	0.000000	0.000000	4.000000	43.000000	1.000000
14784.019354	0.022855	0.523741	0.232781	82.437271	10.119812	45.619671	4.421934	0.000000	-2.333773	0.000000	0.000000	0.000000	0.247598	0.073352	-0.255431	0.000000	0.000000	4.000000	43.000000	1.000000
14784.022688	0.023518	0.524031	0.232027	82.437271	10.119812	45.619671	4.421934	0.000000	-2.333773	0.000000	0.000000	0.000000	0.198854	0.087216	-0.226341	0.000000	0.000000	4.000000	43.000000	1.000000
14784.026021	0.023518	0.524031	0.232027	82.437271	10.119812	45.619671	4.421934	0.000000	-2.333773	0.000000	0.000000	0.000000	0.198854	0.087216	-0.226341	0.000000	0.000000	4.000000	43.000000	1.000000
14784.029354	0.023518	0.524031	0.232027	82.282303	10.156194	45.632565	4.413574	0.000000	-2.349544	0.000000	0.000000	0.000000	0.198854	0.087216	-0.226341	0.000000	0.000000	4.000000	43.000000	1.000000
14784.032688	0.024051	0.524290	0.231344	82.282303	10.156194	45.632565	4.413574	0.000000	-2.349544	0.000000	0.000000	0.000000	0.159900	0.077590	-0.204898	0.000000	0.000000	4.000000	43.000000	1.000000
14784.036021	0.024051	0.524290	0.231344	82.282303	10.156194	45.632565	4.413574	0.000000	-2.349544	0.000000	0.000000	0.000000	0.159900	0.077590	-0.204898	0.000000	0.000000	4.000000	43.000000	1.000000
14784.039354	0.024051	0.524290	0.231344	82.170876	10.435183	45.921764	4.406471	0.000000	-2.362840	0.000000	0.000000	0.000000	0.159900	0.077590	-0.204898	0.000000	0.000000	4.000000	43.000000	1.000000
14784.042688	0.024389	0.524609	0.230710	82.170876	10.435183	45.921764	4.406471	0.000000	-2.362840	0.000000	0.000000	0.000000	0.101249	0.095730	-0.190223	0.000000	0.000000	4.000000	43.000000	1.000000
14784.046021	0.024389	0.524609	0.230710	82.170876	10.435183	45.921764	4.406471	0.000000	-2.362840	0.000000	0.000000	0.000000	0.101249	0.095730	-0.190223	0.000000	0.000000	4.000000	43.000000	1.000000
14784.049354	0.024389	0.524609	0.230710	82.097588	10.887697	46.417934	4.401077	0.000000	-2.372872	0.000000	0.000000	0.000000	0.101249	0.095730	-0.190223	0.000000	0.000000	4.000000	43.000000	1.000000
14784.052688	0.024389	0.524609	0.230710	82.097588	10.887697	46.417934	4.401077	0.000000	-2.372872	0.000000	0.000000	0.000000	0.101249	0.095730	-0.190223	0.000000	0.000000	4.000000	43.000000	1.000000
14784.056021	0.024630	0.524934	0.230143	82.097588	10.887697	46.417934	4.401077	0.000000	-2.372872	0.000000	0.000000	0.000000	0.072382	0.097424	-0.169941	0.000000	0.000000	4.000000	43.000000	1.000000
14784.059354	0.024630	0.524934	0.230143	82.059593	11.328189	46.918800	4.401077	0.000000	-2.372872	0.000000	0.000000	0.000000	0.072382	0.097424	-0.169941	0.000000	0.000000	4.000000	43.000000	1.000000
14784.062688	0.024644	0.525319	0.229627	82.059593	11.328189	46.918800	4.401077	0.000000	-2.372872	0.000000	0.000000	0.000000	0.004249	0.115600	-0.154720	0.000000	0.000000	4.000000	43.000000	1.000000
14784.066021	0.024644	0.525319	0.229627	82.059593	11.328189	46.918800	4.401077	0.000000	-2.372872	0.000000	0.000000	0.000000	0.004249	0.115600	-0.154720	0.000000	0.000000	4.000000	43.000000	1.000000
14784.069354	0.024644	0.525319	0.229627	82.054901	11.751101	47.398605	4.394353	0.000000	-2.385301	0.000000	0.000000	0.000000	0.004249	0.115600	-0.154720	0.000000	0.000000	4.000000	43.000000	1.000000
14784.072688	0.024644	0.525319	0.229627	82.054901	11.751101	47.398605	4.394353	0.000000	-2.385301	0.000000	0.000000	0.000000	0.004249	0.115600	-0.154720	0.000000	0.000000	4.000000	43.000000	1.000000
14784.076021	0.024528	0.525724	0.229130	82.054901	11.751101	47.398605	4.394353	0.000000	-2.385301	0.000000	0.000000	0.000000	-0.034712	0.121488	-0.149187	0.000000	0.000000	4.000000	43.000000	1.000000
14784.079354	0.024528	0.525724	0.229130	82.046906	12.141131	47.860325	4.394353	0.000000	-2.385301	0.000000	0.000000	0.000000	-0.034712	0.121488	-0.149187	0.000000	0.000000	4.000000	43.000000	1.000000
14784.082688	0.024251	0.526149	0.228652	82.046906	12.141131	47.860325	4.394353	0.000000	-2.385301	0.000000	0.000000	0.000000	-0.083358	0.127425	-0.143319	0.000000	0.000000	4.000000	43.000000	1.000000
14784.086021	0.024251	0.526149	0.228652	82.046906	12.141131	47.860325	4.394353	0.000000	-2.385301	0.000000	0.000000	0.000000	-0.083358	0.127425	-0.143319	0.000000	0.000000	4.000000	43.000000	1.000000
14784.089354	0.024251	0.526149	0.228652	82.037651	12.518689	48.320400	4.393259	0.000000	-2.387314	0.000000	0.000000	0.000000	-0.083358	0.127425	-0.143319	0.000000	0.000000	4.000000	43.000000	1.000000
14784.092688	0.024251	0.526149	0.228652	82.037651	12.518689	48.320400	4.393259	0.000000	-2.387314	0.000000	0.000000	0.000000	-0.083358	0.127425	-0.143319	0.000000	0.000000	4.000000	43.000000	1.000000
14784.096021	0.023809	0.526644	0.228139	82.037651	12.518689	48.320400	4.393259	0.000000	-2.387314	0.000000	0.000000	0.000000	-0.132476	0.148720	-0.153909	0.000000	0.000000	4.000000	43.000000	1.000000
14784.099354	0.023809	0.526644	0.228139	82.035828	12.856523	48.749836	4.393259	0.000000	-2.387314	0.000000	0.000000	0.000000	-0.132476	0.148720	-0.153909	0.000000	0.000000	4.000000	43.000000	1.000000
14784.102688	0.023237	0.527173	0.227593	82.035828	12.856523	48.749836	4.393259	0.000000	-2.387314	0.000000	0.000000	0.000000	-0.171673	0.158680	-0.163847	0.000000	0.000000	4.000000	43.000000	1.000000
14784.106021	0.023237	0.527173	0.227593	82.035828	12.856523	48.749836	4.393259	0.000000	-2.387314	0.000000	0.000000	0.000000	-0.171673	0.158680	-0.163847	0.000000	0.000000	4.000000	43.000000	1.000000
14784.109354	0.023237	0.527173	0.227593	82.059944	13.173117	49.165352	4.396807	0.000000	-2.380775	0.000000	0.000000	0.000000	-0.171673	0.158680	-0.163847	0.000000	0.000000	4.000000	43.000000	1.000000
14784.112688	0.022501	0.527769	0.226978	82.059944	13.173117	49.165352	4.396807	0.000000	-2.380775	0.000000	0.000000	0.000000	-0.220854	0.178821	-0.184584	0.000000	0.000000	4.000000	43.000000	1.000000
14784.116021	0.022501	0.527769	0.226978	82.059944	13.173117	49.165352	4.396807	0.000000	-2.380775	0.000000	0.000000	0.000000	-0.220854	0.178821	-0.184584	0.000000	0.000000	4.000000	43.000000	1.000000
14784.119354	0.022501	0.527769	0.226978	82.149620	13.477505	49.565529	4.400074	0.000000	-2.374732	0.000000	0.000000	0.000000	-0.220854	0.178821	-0.184584	0.000000	0.000000	4.000000	43.000000	1.000000
14784.122688	0.021631	0.528405	0.226212	82.149620	13.477505	49.565529	4.400074	0.000000	-2.374732	0.000000	0.000000	0.000000	-0.260865	0.190657	-0.229874	0.000000	0.000000	4.000000	43.000000	1.000000
14784.126021	0.021631	0.528405	0.226212	82.149620	13.477505	49.565529	4.400074	0.000000	-2.374732	0.000000	0.000000	0.000000	-0.260865	0.190657	-0.229874	0.000000	0.000000	4.000000	43.000000	1.000000
14784.129354	0.021631	0.528405	0.226212	82.328568	13.914676	50.102585	4.403779	0.000000	-2.367854	0.000000	0.000000	0.000000	-0.260865	0.190657	-0.229874	0.000000	0.000000	4.000000	43.000000	1.000000
14784.132688	0.020628	0.529133	0.225271	82.328568	13.914676	50.102585	4.403779	0.000000	-2.367854	0.000000	0.000000	0.000000	-0.300780	0.218542	-0.282224	0.000000	0.000000	4.000000	43.000000	1.000000
14784.136021	0.020628	0.529133	0.225271	82.328568	13.914676	50.102585	4.403779	0.000000	-2.367854	0.000000	0.000000	0.000000	-0.300780	0.218542	-0.282224	0.000000	0.000000	4.000000	43.000000	1.000000
14784.139354	0.020628	0.529133	0.225271	82.563408	14.610603	50.923100	4.407826	0.000000	-2.360310	0.000000	0.000000	0.000000	-0.300780	0.218542	-0.282224	0.000000	0.000000	4.000000	43.000000	1.000000
14784.142688	0.019526	0.529876	0.224128	82.563408	14.610603	50.923100	4.407826	0.000000	-2.360310	0.000000	0.000000	0.000000	-0.330829	0.222706	-0.342826	0.000000	0.000000	4.000000	43.000000	1.000000
14784.146021	0.019526	0.529876	0.224128	82.563408	14.610603	50.923100	4.407826	0.000000	-2.360310	0.000000	0.000000	0.000000	-0.330829	0.222706	-0.342826	0.000000	0.000000	4.000000	43.000000	1.000000
14784.149354	0.019526	0.529876	0.224128	82.792030	15.723571	52.205513	4.411841	0.000000	-2.352798	0.000000	0.000000	0.000000	-0.330829	0.222706	-0.342826	0.000000	0.000000	4.000000	43.000000	1.000000
14784.152688	0.018324	0.530688	0.222792	82.792030	15.723571	52.205513	4.411841	0.000000	-2.352798	0.000000	0.000000	0.000000	-0.360368	0.243762	-0.400827	0.000000	0.000000	4.000000	43.000000	1.000000
14784.156021	0.018324	0.530688	0.222792	82.792030	15.723571	52.205513	4.411841	0.000000	-2.352798	0.000000	0.000000	0.000000	-0.360368	0.243762	-0.400827	0.000000	0.000000	4.000000	43.000000	1.000000
14784.159354	0.018324	0.530688	0.222792	82.991646	17.280886	53.989803	4.415856	0.000000	-2.345253	0.000000	0.000000	0.000000	-0.360368	0.243762	-0.400827	0.000000	0.000000	4.000000	43.000000	1.000000
14784.162688	0.016994	0.531549	0.221247	82.991646	17.280886	53.989803	4.415856	0.000000	-2.345253	0.000000	0.000000	0.000000	-0.399219	0.258328	-0.463543	0.000000	0.000000	4.000000	43.000000	1.000000
14784.166021	0.016994	0.531549	0.221247	82.991646	17.280886	53.989803	4.415856	0.000000	-2.345253	0.000000	0.000000	0.000000	-0.399219	0.258328	-0.463543	0.000000	0.000000	4.000000	43.000000	1.000000
14784.169354	0.016994	0.531549	0.221247	83.139107	19.187943	56.175804	4.420071	0.000000	-2.337301	0.000000	0.000000	0.000000	-0.399219	0.258328	-0.463543	0.000000	0.000000	4.000000	43.000000	1.000000
14784.172688	0.015503	0.532457	0.219491	83.139107	19.187943	56.175804	4.420071	0.000000	-2.337301	0.000000	0.000000	0.000000	-0.447094	0.272365	-0.526802	0.000000	0.000000	4.000000	43.000000	1.000000
14784.176021	0.015503	0.532457	0.219491	83.139107	19.187943	56.175804	4.420071	0.000000	-2.337301	0.000000	0.000000	0.000000	-0.447094	0.272365	-0.526802	0.000000	0.000000	4.000000	43.000000	1.000000
14784.179354	0.015503	0.532457	0.219491	83.236359	21.209711	58.501637	4.424742	0.000000	-2.328446	0.000000	0.000000	0.000000	-0.447094	0.272365	-0.526802	0.000000	0.000000	4.000000	43.000000	1.000000
14784.182688	0.013889	0.533414	0.217554	83.236359	21.209711	58.501637	4.424742	0.000000	-2.328446	0.000000	0.000000	0.000000	-0.484382	0.287032	-0.581212	0.000000	0.000000	4.000000	43.000000	1.000000
14784.186021	0.013889	0.533414	0.217554	83.236359	21.209711	58.501637	4.424742	0.000000	-2.328446	0.000000	0.000000	0.000000	-0.484382	0.287032	-0.581212	0.000000	0.000000	4.000000	43.000000	1.000000
14784.189354	0.013889	0.533414	0.217554	83.287933	23.209904	60.823608	4.429726	0.000000	-2.318951	0.000000	0.000000	0.000000	-0.484382	0.287032	-0.581212	0.000000	0.000000	4.000000	43.000000	1.000000
14784.192688	0.012184	0.534438	0.215446	83.287933	23.209904	60.823608	4.429726	0.000000	-2.318951	0.000000	0.000000	0.000000	-0.511311	0.307232	-0.632254	0.000000	0.000000	4.000000	43.000000	1.000000
14784.196021	0.012184	0.534438	0.215446	83.287933	23.209904	60.823608	4.429726	0.000000	-2.318951	0.000000	0.000000	0.000000	-0.511311	0.307232	-0.632254	0.000000	0.000000	4.000000	43.000000	1.000000
14784.199354	0.012184	0.534438	0.215446	83.304115	25.077675	63.012669	4.434798	0.000000	-2.309234	0.000000	0.000000	0.000000	-0.511311	0.307232	-0.632254	0.000000	0.000000	4.000000	43.000000	1.000000
14784.202688	0.010425	0.535512	0.213184	83.304115	25.077675	63.012669	4.434798	0.000000	-2.309234	0.000000	0.000000	0.000000	-0.527967	0.321985	-0.678579	0.000000	0.000000	4.000000	43.000000	1.000000
14784.206021	0.010425	0.535512	0.213184	83.304115	25.077675	63.012669	4.434798	0.000000	-2.309234	0.000000	0.000000	0.000000	-0.527967	0.321985	-0.678579	0.000000	0.000000	4.000000	43.000000	1.000000
14784.209354	0.010425	0.535512	0.213184	83.309532	26.515791	64.694229	4.439754	0.000000	-2.299692	0.000000	0.000000	0.000000	-0.527967	0.321985	-0.678579	0.000000	0.000000	4.000000	43.000000	1.000000
14784.212688	0.008675	0.536604	0.210836	83.309532	26.515791	64.694229	4.439754	0.000000	-2.299692	0.000000	0.000000	0.000000	-0.524781	0.327625	-0.704349	0.000000	0.000000	4.000000	43.000000	1.000000
14784.216021	0.008675	0.536604	0.210836	83.309532	26.515791	64.694229	4.439754	0.000000	-2.299692	0.000000	0.000000	0.000000	-0.524781	0.327625	-0.704349	0.000000	0.000000	4.000000	43.000000	1.000000
14784.219354	0.008675	0.536604	0.210836	83.342888	27.521612	65.640266	4.444335	0.000000	-2.290826	0.000000	0.000000	0.000000	-0.524781	0.327625	-0.704349	0.000000	0.000000	4.000000	43.000000	1.000000
14784.222688	0.006968	0.537782	0.208359	83.342888	27.521612	65.640266	4.444335	0.000000	-2.290826	0.000000	0.000000	0.000000	-0.512061	0.353579	-0.743226	0.000000	0.000000	4.000000	43.000000	1.000000
14784.226021	0.006968	0.537782	0.208359	83.342888	27.521612	65.640266	4.444335	0.000000	-2.290826	0.000000	0.000000	0.000000	-0.512061	0.353579	-0.743226	0.000000	0.000000	4.000000	43.000000	1.000000
14784.229354	0.006968	0.537782	0.208359	83.407364	27.981731	65.947540	4.448067	0.000000	-2.283573	0.000000	0.000000	0.000000	-0.512061	0.353579	-0.743226	0.000000	0.000000	4.000000	43.000000	1.000000
14784.232688	0.005273	0.538993	0.205774	83.407364	27.981731	65.947540	4.448067	0.000000	-2.283573	0.000000	0.000000	0.000000	-0.508550	0.363237	-0.775346	0.000000	0.000000	4.000000	43.000000	1.000000
14784.236021	0.005273	0.538993	0.205774	83.407364	27.981731	65.947540	4.448067	0.000000	-2.283573	0.000000	0.000000	0.000000	-0.508550	0.363237	-0.775346	0.000000	0.000000	4.000000	43.000000	1.000000
14784.239354	0.005273	0.538993	0.205774	83.484947	28.189327	66.120827	4.451299	0.000000	-2.277264	0.000000	0.000000	0.000000	-0.508550	0.363237	-0.775346	0.000000	0.000000	4.000000	43.000000	1.000000
14784.242688	0.003528	0.540295	0.203126	83.484947	28.189327	66.120827	4.451299	0.000000	-2.277264	0.000000	0.000000	0.000000	-0.523540	0.390650	-0.794467	0.000000	0.000000	4.000000	43.000000	1.000000
14784.246021	0.003528	0.540295	0.203126	83.484947	28.189327	66.120827	4.451299	0.000000	-2.277264	0.000000	0.000000	0.000000	-0.523540	0.390650	-0.794467	0.000000	0.000000	4.000000	43.000000	1.000000
14784.249354	0.003528	0.540295	0.203126	83.559563	28.386951	66.233688	4.454765	0.000000	-2.270477	0.000000	0.000000	0.000000	-0.523540	0.390650	-0.794467	0.000000	0.000000	4.000000	43.000000	1.000000
14784.252688	0.001797	0.541687	0.200413	83.559563	28.386951	66.233688	4.454765	0.000000	-2.270477	0.000000	0.000000	0.000000	-0.519431	0.417512	-0.814051	0.000000	0.000000	4.000000	43.000000	1.000000
14784.256021	0.001797	0.541687	0.200413	83.559563	28.386951	66.233688	4.454765	0.000000	-2.270477	0.000000	0.000000	0.000000	-0.519431	0.417512	-0.814051	0.000000	0.000000	4.000000	43.000000	1.000000
14784.259354	0.001797	0.541687	0.200413	83.625633	28.552555	66.082909	4.457896	0.000000	-2.264323	0.000000	0.000000	0.000000	-0.519431	0.417512	-0.814051	0.000000	0.000000	4.000000	43.000000	1.000000
14784.262688	0.000048	0.543151	0.197652	83.625633	28.552555	66.082909	4.457896	0.000000	-2.264323	0.000000	0.000000	0.000000	-0.524500	0.439215	-0.828077	0.000000	0.000000	4.000000	43.000000	1.000000
14784.266021	0.000048	0.543151	0.197652	83.625633	28.552555	66.082909	4.457896	0.000000	-2.264323	0.000000	0.000000	0.000000	-0.524500	0.439215	-0.828077	0.000000	0.000000	4.000000	43.000000	1.000000
14784.269354	0.000048	0.543151	0.197652	83.687881	28.716425	65.915985	4.461048	0.000000	-2.258108	0.000000	0.000000	0.000000	-0.524500	0.439215	-0.828077	0.000000	0.000000	4.000000	43.000000	1.000000
14784.272688	-0.001778	0.544650	0.194849	83.687881	28.716425	65.915985	4.461048	0.000000	-2.258108	0.000000	0.000000	0.000000	-0.547921	0.449774	-0.840970	0.000000	0.000000	4.000000	43.000000	1.000000
14784.276021	-0.001778	0.544650	0.194849	83.687881	28.716425	65.915985	4.461048	0.000000	-2.258108	0.000000	0.000000	0.000000	-0.547921	0.449774	-0.840970	0.000000	0.000000	4.000000	43.000000	1.000000
14784.279354	-0.001778	0.544650	0.194849	83.745430	28.897058	66.146378	4.464804	0.000000	-2.250672	0.000000	0.000000	0.000000	-0.547921	0.449774	-0.840970	0.000000	0.000000	4.000000	43.000000	1.000000
14784.282688	-0.003650	0.546199	0.191982	83.745430	28.897058	66.146378	4.464804	0.000000	-2.250672	0.000000	0.000000	0.000000	-0.561604	0.464670	-0.860082	0.000000	0.000000	4.000000	43.000000	1.000000
14784.286021	-0.003650	0.546199	0.191982	83.745430	28.897058	66.146378	4.464804	0.000000	-2.250672	0.000000	0.000000	0.000000	-0.561604	0.464670	-0.860082	0.000000	0.000000	4.000000	43.000000	1.000000
14784.289354	-0.003650	0.546199	0.191982	83.801094	29.130539	66.532242	4.468790	0.000000	-2.242747	0.000000	0.000000	0.000000	-0.561604	0.464670	-0.860082	0.000000	0.000000	4.000000	43.000000	1.000000
14784.292688	-0.005505	0.547796	0.189051	83.801094	29.130539	66.532242	4.468790	0.000000	-2.242747	0.000000	0.000000	0.000000	-0.556476	0.479137	-0.879401	0.000000	0.000000	4.000000	43.000000	1.000000
14784.296021	-0.005505	0.547796	0.189051	83.801094	29.130539	66.532242	4.468790	0.000000	-2.242747	0.000000	0.000000	0.000000	-0.556476	0.479137	-0.879401	0.000000	0.000000	4.000000	43.000000	1.000000
14784.299354	-0.005505	0.547796	0.189051	83.861511	29.372692	66.787766	4.472424	0.000000	-2.235492	0.000000	0.000000	0.000000	-0.556476	0.479137	-0.879401	0.000000	0.000000	4.000000	43.000000	1.000000
14784.302688	-0.007250	0.549455	0.186036	83.861511	29.372692	66.787766	4.472424	0.000000	-2.235492	0.000000	0.000000	0.000000	-0.523639	0.497722	-0.904590	0.000000	0.000000	4.000000	43.000000	1.000000
14784.306021	-0.007250	0.549455	0.186036	83.861511	29.372692	66.787766	4.472424	0.000000	-2.235492	0.000000	0.000000	0.000000	-0.523639	0.497722	-0.904590	0.000000	0.000000	4.000000	43.000000	1.000000
14784.309354	-0.007250	0.549455	0.186036	83.937447	29.645658	66.748360	4.474714	0.000000	-2.230905	0.000000	0.000000	0.000000	-0.523639	0.497722	-0.904590	0.000000	0.000000	4.000000	43.000000	1.000000
14784.312688	-0.008948	0.551179	0.182970	83.937447	29.645658	66.748360	4.474714	0.000000	-2.230905	0.000000	0.000000	0.000000	-0.509361	0.517230	-0.919663	0.000000	0.000000	4.000000	43.000000	1.000000
14784.316021	-0.008948	0.551179	0.182970	83.937447	29.645658	66.748360	4.474714	0.000000	-2.230905	0.000000	0.000000	0.000000	-0.509361	0.517230	-0.919663	0.000000	0.000000	4.000000	43.000000	1.000000
14784.319354	-0.008948	0.551179	0.182970	84.034248	30.072893	66.543190	4.476369	0.000000	-2.227582	0.000000	0.000000	0.000000	-0.509361	0.517230	-0.919663	0.000000	0.000000	4.000000	43.000000	1.000000
14784.322688	-0.010568	0.552927	0.179824	84.034248	30.072893	66.543190	4.476369	0.000000	-2.227582	0.000000	0.000000	0.000000	-0.485873	0.524260	-0.943657	0.000000	0.000000	4.000000	43.000000	1.000000
14784.326021	-0.010568	0.552927	0.179824	84.034248	30.072893	66.543190	4.476369	0.000000	-2.227582	0.000000	0.000000	0.000000	-0.485873	0.524260	-0.943657	0.000000	0.000000	4.000000	43.000000	1.000000
14784.329354	-0.010568	0.552927	0.179824	84.137192	30.540586	66.618896	4.476908	0.000000	-2.226500	0.000000	0.000000	0.000000	-0.485873	0.524260	-0.943657	0.000000	0.000000	4.000000	43.000000	1.000000
14784.332688	-0.012200	0.554717	0.176612	84.137192	30.540586	66.618896	4.476908	0.000000	-2.226500	0.000000	0.000000	0.000000	-0.489631	0.536861	-0.963783	0.000000	0.000000	4.000000	43.000000	1.000000
14784.336021	-0.012200	0.554717	0.176612	84.137192	30.540586	66.618896	4.476908	0.000000	-2.226500	0.000000	0.000000	0.000000	-0.489631	0.536861	-0.963783	0.000000	0.000000	4.000000	43.000000	1.000000
14784.339354	-0.012200	0.554717	0.176612	84.235847	30.981066	66.958519	4.477255	0.000000	-2.225801	0.000000	0.000000	0.000000	-0.489631	0.536861	-0.963783	0.000000	0.000000	4.000000	43.000000	1.000000
14784.342688	-0.013874	0.556497	0.173356	84.235847	30.981066	66.958519	4.477255	0.000000	-2.225801	0.000000	0.000000	0.000000	-0.502242	0.534273	-0.976660	0.000000	0.000000	4.000000	43.000000	1.000000
14784.346021	-0.013874	0.556497	0.173356	84.235847	30.981066	66.958519	4.477255	0.000000	-2.225801	0.000000	0.000000	0.000000	-0.502242	0.534273	-0.976660	0.000000	0.000000	4.000000	43.000000	1.000000
14784.349354	-0.013874	0.556497	0.173356	84.325150	31.251678	67.082481	4.477829	0.000000	-2.224647	0.000000	0.000000	0.000000	-0.502242	0.534273	-0.976660	0.000000	0.000000	4.000000	43.000000	1.000000
14784.352688	-0.015589	0.558289	0.170072	84.325150	31.251678	67.082481	4.477829	0.000000	-2.224647	0.000000	0.000000	0.000000	-0.514590	0.537501	-0.985222	0.000000	0.000000	4.000000	43.000000	1.000000
14784.356021	-0.015589	0.558289	0.170072	84.325150	31.251678	67.082481	4.477829	0.000000	-2.224647	0.000000	0.000000	0.000000	-0.514590	0.537501	-0.985222	0.000000	0.000000	4.000000	43.000000	1.000000
14784.359354	-0.015589	0.558289	0.170072	84.412506	31.433569	66.867485	4.478706	0.000000	-2.222878	0.000000	0.000000	0.000000	-0.514590	0.537501	-0.985222	0.000000	0.000000	4.000000	43.000000	1.000000
14784.362688	-0.017287	0.560097	0.166796	84.412506	31.433569	66.867485	4.478706	0.000000	-2.222878	0.000000	0.000000	0.000000	-0.509118	0.542307	-0.982766	0.000000	0.000000	4.000000	43.000000	1.000000
14784.366021	-0.017287	0.560097	0.166796	84.412506	31.433569	66.867485	4.478706	0.000000	-2.222878	0.000000	0.000000	0.000000	-0.509118	0.542307	-0.982766	0.000000	0.000000	4.000000	43.000000	1.000000
14784.369354	-0.017287	0.560097	0.166796	84.491745	31.788158	66.892738	4.479467	0.000000	-2.221344	0.000000	0.000000	0.000000	-0.509118	0.542307	-0.982766	0.000000	0.000000	4.000000	43.000000	1.000000
14784.372688	-0.019025	0.561872	0.163554	84.491745	31.788158	66.892738	4.479467	0.000000	-2.221344	0.000000	0.000000	0.000000	-0.521601	0.532673	-0.972807	0.000000	0.000000	4.000000	43.000000	1.000000
14784.376021	-0.019025	0.561872	0.163554	84.491745	31.788158	66.892738	4.479467	0.000000	-2.221344	0.000000	0.000000	0.000000	-0.521601	0.532673	-0.972807	0.000000	0.000000	4.000000	43.000000	1.000000
14784.379354	-0.019025	0.561872	0.163554	84.595566	32.403877	67.420235	4.480891	0.000000	-2.218472	0.000000	0.000000	0.000000	-0.521601	0.532673	-0.972807	0.000000	0.000000	4.000000	43.000000	1.000000
14784.382688	-0.020746	0.563617	0.160347	84.595566	32.403877	67.420235	4.480891	0.000000	-2.218472	0.000000	0.000000	0.000000	-0.516327	0.523301	-0.962124	0.000000	0.000000	4.000000	43.000000	1.000000
14784.386021	-0.020746	0.563617	0.160347	84.595566	32.403877	67.420235	4.480891	0.000000	-2.218472	0.000000	0.000000	0.000000	-0.516327	0.523301	-0.962124	0.000000	0.000000	4.000000	43.000000	1.000000
14784.389354	-0.020746	0.563617	0.160347	84.751297	33.498981	68.441147	4.482371	0.000000	-2.215479	0.000000	0.000000	0.000000	-0.516327	0.523301	-0.962124	0.000000	0.000000	4.000000	43.000000	1.000000
14784.392688	-0.022449	0.565324	0.157140	84.751297	33.498981	68.441147	4.482371	0.000000	-2.215479	0.000000	0.000000	0.000000	-0.510772	0.512276	-0.961934	0.000000	0.000000	4.000000	43.000000	1.000000
14784.396021	-0.022449	0.565324	0.157140	84.751297	33.498981	68.441147	4.482371	0.000000	-2.215479	0.000000	0.000000	0.000000	-0.510772	0.512276	-0.961934	0.000000	0.000000	4.000000	43.000000	1.000000
14784.399354	-0.022449	0.565324	0.157140	84.941849	35.021297	69.680527	4.483705	0.000000	-2.212779	0.000000	0.000000	0.000000	-0.510772	0.512276	-0.961934	0.000000	0.000000	4.000000	43.000000	1.000000
14784.402688	-0.024135	0.566968	0.153977	84.941849	35.021297	69.680527	4.483705	0.000000	-2.212779	0.000000	0.000000	0.000000	-0.505732	0.493241	-0.948957	0.000000	0.000000	4.000000	43.000000	1.000000
14784.406021	-0.024135	0.566968	0.153977	84.941849	35.021297	69.680527	4.483705	0.000000	-2.212779	0.000000	0.000000	0.000000	-0.505732	0.493241	-0.948957	0.000000	0.000000	4.000000	43.000000	1.000000
14784.409354	-0.024135	0.566968	0.153977	85.155235	36.965534	71.197136	4.485146	0.000000	-2.209858	0.000000	0.000000	0.000000	-0.505732	0.493241	-0.948957	0.000000	0.000000	4.000000	43.000000	1.000000
14784.412688	-0.025801	0.568591	0.150795	85.155235	36.965534	71.197136	4.485146	0.000000	-2.209858	0.000000	0.000000	0.000000	-0.500022	0.486641	-0.954639	0.000000	0.000000	4.000000	43.000000	1.000000
14784.416021	-0.025801	0.568591	0.150795	85.155235	36.965534	71.197136	4.485146	0.000000	-2.209858	0.000000	0.000000	0.000000	-0.500022	0.486641	-0.954639	0.000000	0.000000	4.000000	43.000000	1.000000
14784.419354	-0.025801	0.568591	0.150795	85.357254	39.093201	72.962097	4.486311	0.000000	-2.207490	0.000000	0.000000	0.000000	-0.500022	0.486641	-0.954639	0.000000	0.000000	4.000000	43.000000	1.000000
14784.422688	-0.027367	0.570191	0.147692	85.357254	39.093201	72.962097	4.486311	0.000000	-2.207490	0.000000	0.000000	0.000000	-0.469706	0.480083	-0.930955	0.000000	0.000000	4.000000	43.000000	1.000000
14784.426021	-0.027367	0.570191	0.147692	85.357254	39.093201	72.962097	4.486311	0.000000	-2.207490	0.000000	0.000000	0.000000	-0.469706	0.480083	-0.930955	0.000000	0.000000	4.000000	43.000000	1.000000
14784.429354	-0.027367	0.570191	0.147692	85.534935	41.244274	74.667091	4.486777	0.000000	-2.206542	0.000000	0.000000	0.000000	-0.469706	0.480083	-0.930955	0.000000	0.000000	4.000000	43.000000	1.000000
14784.432688	-0.028831	0.571777	0.144612	85.534935	41.244274	74.667091	4.486777	0.000000	-2.206542	0.000000	0.000000	0.000000	-0.439173	0.475766	-0.924024	0.000000	0.000000	4.000000	43.000000	1.000000
14784.436021	-0.028831	0.571777	0.144612	85.534935	41.244274	74.667091	4.486777	0.000000	-2.206542	0.000000	0.000000	0.000000	-0.439173	0.475766	-0.924024	0.000000	0.000000	4.000000	43.000000	1.000000
14784.439354	-0.028831	0.571777	0.144612	85.683708	43.271873	76.140022	4.486153	0.000000	-2.207812	0.000000	0.000000	0.000000	-0.439173	0.475766	-0.924024	0.000000	0.000000	4.000000	43.000000	1.000000
14784.442688	-0.030253	0.573356	0.141589	85.683708	43.271873	76.140022	4.486153	0.000000	-2.207812	0.000000	0.000000	0.000000	-0.426700	0.473635	-0.906664	0.000000	0.000000	4.000000	43.000000	1.000000
14784.446021	-0.030253	0.573356	0.141589	85.683708	43.271873	76.140022	4.486153	0.000000	-2.207812	0.000000	0.000000	0.000000	-0.426700	0.473635	-0.906664	0.000000	0.000000	4.000000	43.000000	1.000000
14784.449354	-0.030253	0.573356	0.141589	85.811279	45.142826	77.685013	4.485336	0.000000	-2.209470	0.000000	0.000000	0.000000	-0.426700	0.473635	-0.906664	0.000000	0.000000	4.000000	43.000000	1.000000
14784.452688	-0.031550	0.574961	0.138624	85.811279	45.142826	77.685013	4.485336	0.000000	-2.209470	0.000000	0.000000	0.000000	-0.388950	0.481560	-0.889587	0.000000	0.000000	4.000000	43.000000	1.000000
14784.456021	-0.031550	0.574961	0.138624	85.811279	45.142826	77.685013	4.485336	0.000000	-2.209470	0.000000	0.000000	0.000000	-0.388950	0.481560	-0.889587	0.000000	0.000000	4.000000	43.000000	1.000000
14784.459354	-0.031550	0.574961	0.138624	85.914047	46.803371	79.234978	4.483230	0.000000	-2.213742	0.000000	0.000000	0.000000	-0.388950	0.481560	-0.889587	0.000000	0.000000	4.000000	43.000000	1.000000
14784.462688	-0.032780	0.576580	0.135735	85.914047	46.803371	79.234978	4.483230	0.000000	-2.213742	0.000000	0.000000	0.000000	-0.369075	0.485811	-0.866602	0.000000	0.000000	4.000000	43.000000	1.000000
14784.466021	-0.032780	0.576580	0.135735	85.914047	46.803371	79.234978	4.483230	0.000000	-2.213742	0.000000	0.000000	0.000000	-0.369075	0.485811	-0.866602	0.000000	0.000000	4.000000	43.000000	1.000000
14784.469354	-0.032780	0.576580	0.135735	85.996696	48.204800	80.551353	4.480656	0.000000	-2.218945	0.000000	0.000000	0.000000	-0.369075	0.485811	-0.866602	0.000000	0.000000	4.000000	43.000000	1.000000
14784.472688	-0.033973	0.578215	0.132923	85.996696	48.204800	80.551353	4.480656	0.000000	-2.218945	0.000000	0.000000	0.000000	-0.358022	0.490330	-0.843785	0.000000	0.000000	4.000000	43.000000	1.000000
14784.476021	-0.033973	0.578215	0.132923	85.996696	48.204800	80.551353	4.480656	0.000000	-2.218945	0.000000	0.000000	0.000000	-0.358022	0.490330	-0.843785	0.000000	0.000000	4.000000	43.000000	1.000000
14784.479354	-0.033973	0.578215	0.132923	86.068810	49.523754	81.824806	4.477981	0.000000	-2.224341	0.000000	0.000000	0.000000	-0.358022	0.490330	-0.843785	0.000000	0.000000	4.000000	43.000000	1.000000
14784.482688	-0.035102	0.579845	0.130174	86.068810	49.523754	81.824806	4.477981	0.000000	-2.224341	0.000000	0.000000	0.000000	-0.338620	0.489115	-0.824728	0.000000	0.000000	4.000000	43.000000	1.000000
14784.486021	-0.035102	0.579845	0.130174	86.068810	49.523754	81.824806	4.477981	0.000000	-2.224341	0.000000	0.000000	0.000000	-0.338620	0.489115	-0.824728	0.000000	0.000000	4.000000	43.000000	1.000000
14784.489354	-0.035102	0.579845	0.130174	86.161049	51.335148	83.639412	4.474732	0.000000	-2.230868	0.000000	0.000000	0.000000	-0.338620	0.489115	-0.824728	0.000000	0.000000	4.000000	43.000000	1.000000
14784.492688	-0.036254	0.581532	0.127529	86.161049	51.335148	83.639412	4.474732	0.000000	-2.230868	0.000000	0.000000	0.000000	-0.345406	0.506073	-0.793408	0.000000	0.000000	4.000000	43.000000	1.000000
14784.496021	-0.036254	0.581532	0.127529	86.161049	51.335148	83.639412	4.474732	0.000000	-2.230868	0.000000	0.000000	0.000000	-0.345406	0.506073	-0.793408	0.000000	0.000000	4.000000	43.000000	1.000000
14784.499354	-0.036254	0.581532	0.127529	86.298737	54.246330	86.574478	4.472389	0.000000	-2.235562	0.000000	0.000000	0.000000	-0.345406	0.506073	-0.793408	0.000000	0.000000	4.000000	43.000000	1.000000
14784.502688	-0.037341	0.583197	0.124934	86.298737	54.246330	86.574478	4.472389	0.000000	-2.235562	0.000000	0.000000	0.000000	-0.326275	0.499414	-0.778426	0.000000	0.000000	4.000000	43.000000	1.000000
14784.506021	-0.037341	0.583197	0.124934	86.298737	54.246330	86.574478	4.472389	0.000000	-2.235562	0.000000	0.000000	0.000000	-0.326275	0.499414	-0.778426	0.000000	0.000000	4.000000	43.000000	1.000000
14784.509354	-0.037341	0.583197	0.124934	86.470856	58.237766	90.628952	4.469389	0.000000	-2.241554	0.000000	0.000000	0.000000	-0.326275	0.499414	-0.778426	0.000000	0.000000	4.000000	43.000000	1.000000
14784.512688	-0.038365	0.584903	0.122376	86.470856	58.237766	90.628952	4.469389	0.000000	-2.241554	0.000000	0.000000	0.000000	-0.307193	0.512022	-0.767351	0.000000	0.000000	4.000000	43.000000	1.000000
14784.516021	-0.038365	0.584903	0.122376	86.470856	58.237766	90.628952	4.469389	0.000000	-2.241554	0.000000	0.000000	0.000000	-0.307193	0.512022	-0.767351	0.000000	0.000000	4.000000	43.000000	1.000000
14784.519354	-0.038365	0.584903	0.122376	86.658707	63.087208	95.532425	4.465597	0.000000	-2.249099	0.000000	0.000000	0.000000	-0.307193	0.512022	-0.767351	0.000000	0.000000	4.000000	43.000000	1.000000
14784.522688	-0.039327	0.586621	0.119863	86.658707	63.087208	95.532425	4.465597	0.000000	-2.249099	0.000000	0.000000	0.000000	-0.288537	0.515173	-0.754070	0.000000	0.000000	4.000000	43.000000	1.000000
14784.526021	-0.039327	0.586621	0.119863	86.658707	63.087208	95.532425	4.465597	0.000000	-2.249099	0.000000	0.000000	0.000000	-0.288537	0.515173	-0.754070	0.000000	0.000000	4.000000	43.000000	1.000000
14784.529354	-0.039327	0.586621	0.119863	86.830711	68.626305	101.113052	4.461040	0.000000	-2.258124	0.000000	0.000000	0.000000	-0.288537	0.515173	-0.754070	0.000000	0.000000	4.000000	43.000000	1.000000
14784.532688	-0.040202	0.588337	0.117418	86.830711	68.626305	101.113052	4.461040	0.000000	-2.258124	0.000000	0.000000	0.000000	-0.262457	0.514995	-0.733420	0.000000	0.000000	4.000000	43.000000	1.000000
14784.536021	-0.040202	0.588337	0.117418	86.830711	68.626305	101.113052	4.461040	0.000000	-2.258124	0.000000	0.000000	0.000000	-0.262457	0.514995	-0.733420	0.000000	0.000000	4.000000	43.000000	1.000000
14784.539354	-0.040202	0.588337	0.117418	86.985588	74.460030	106.969559	4.455482	0.000000	-2.269071	0.000000	0.000000	0.000000	-0.262457	0.514995	-0.733420	0.000000	0.000000	4.000000	43.000000	1.000000
14784.542688	-0.041069	0.590026	0.114985	86.985588	74.460030	106.969559	4.455482	0.000000	-2.269071	0.000000	0.000000	0.000000	-0.260128	0.506518	-0.729901	0.000000	0.000000	4.000000	43.000000	1.000000
14784.546021	-0.041069	0.590026	0.114985	86.985588	74.460030	106.969559	4.455482	0.000000	-2.269071	0.000000	0.000000	0.000000	-0.260128	0.506518	-0.729901	0.000000	0.000000	4.000000	43.000000	1.000000
14784.549354	-0.041069	0.590026	0.114985	87.126282	80.092560	112.612473	4.449646	0.000000	-2.280493	0.000000	0.000000	0.000000	-0.260128	0.506518	-0.729901	0.000000	0.000000	4.000000	43.000000	1.000000
14784.552688	-0.041930	0.591675	0.112586	87.126282	80.092560	112.612473	4.449646	0.000000	-2.280493	0.000000	0.000000	0.000000	-0.258319	0.494779	-0.719603	0.000000	0.000000	4.000000	43.000000	1.000000
14784.556021	-0.041930	0.591675	0.112586	87.126282	80.092560	112.612473	4.449646	0.000000	-2.280493	0.000000	0.000000	0.000000	-0.258319	0.494779	-0.719603	0.000000	0.000000	4.000000	43.000000	1.000000
14784.559354	-0.041930	0.591675	0.112586	87.258118	85.359070	117.872932	4.443731	0.000000	-2.291998	0.000000	0.000000	0.000000	-0.258319	0.494779	-0.719603	0.000000	0.000000	4.000000	43.000000	1.000000
14784.562688	-0.042734	0.593326	0.110256	87.258118	85.359070	117.872932	4.443731	0.000000	-2.291998	0.000000	0.000000	0.000000	-0.241094	0.495283	-0.698977	0.000000	0.000000	4.000000	43.000000	1.000000
14784.566021	-0.042734	0.593326	0.110256	87.258118	85.359070	117.872932	4.443731	0.000000	-2.291998	0.000000	0.000000	0.000000	-0.241094	0.495283	-0.698977	0.000000	0.000000	4.000000	43.000000	1.000000
14784.569354	-0.042734	0.593326	0.110256	87.353142	90.174110	122.688011	4.437186	0.000000	-2.304643	0.000000	0.000000	0.000000	-0.241094	0.495283	-0.698977	0.000000	0.000000	4.000000	43.000000	1.000000
14784.572688	-0.043480	0.594928	0.107989	87.353142	90.174110	122.688011	4.437186	0.000000	-2.304643	0.000000	0.000000	0.000000	-0.224006	0.480784	-0.680384	0.000000	0.000000	4.000000	43.000000	1.000000
14784.576021	-0.043480	0.594928	0.107989	87.353142	90.174110	122.688011	4.437186	0.000000	-2.304643	0.000000	0.000000	0.000000	-0.224006	0.480784	-0.680384	0.000000	0.000000	4.000000	43.000000	1.000000
14784.579354	-0.043480	0.594928	0.107989	87.420937	94.216904	126.739349	4.429927	0.000000	-2.318564	0.000000	0.000000	0.000000	-0.224006	0.480784	-0.680384	0.000000	0.000000	4.000000	43.000000	1.000000
14784.582688	-0.044172	0.596504	0.105798	87.420937	94.216904	126.739349	4.429927	0.000000	-2.318564	0.000000	0.000000	0.000000	-0.207563	0.472602	-0.657061	0.000000	0.000000	4.000000	43.000000	1.000000
14784.586021	-0.044172	0.596504	0.105798	87.420937	94.216904	126.739349	4.429927	0.000000	-2.318564	0.000000	0.000000	0.000000	-0.207563	0.472602	-0.657061	0.000000	0.000000	4.000000	43.000000	1.000000
14784.589354	-0.044172	0.596504	0.105798	87.485413	97.922577	130.449142	4.422099	0.000000	-2.333462	0.000000	0.000000	0.000000	-0.207563	0.472602	-0.657061	0.000000	0.000000	4.000000	43.000000	1.000000
14784.592688	-0.044809	0.598033	0.103672	87.485413	97.922577	130.449142	4.422099	0.000000	-2.333462	0.000000	0.000000	0.000000	-0.191068	0.458786	-0.637958	0.000000	0.000000	4.000000	43.000000	1.000000
14784.596021	-0.044809	0.598033	0.103672	87.485413	97.922577	130.449142	4.422099	0.000000	-2.333462	0.000000	0.000000	0.000000	-0.191068	0.458786	-0.637958	0.000000	0.000000	4.000000	43.000000	1.000000
14784.599354	-0.044809	0.598033	0.103672	87.559204	101.342987	133.859665	4.413543	0.000000	-2.349605	0.000000	0.000000	0.000000	-0.191068	0.458786	-0.637958	0.000000	0.000000	4.000000	43.000000	1.000000
14784.602688	-0.045445	0.599517	0.101605	87.559204	101.342987	133.859665	4.413543	0.000000	-2.349605	0.000000	0.000000	0.000000	-0.190762	0.445316	-0.619903	0.000000	0.000000	4.000000	43.000000	1.000000
14784.606021	-0.045445	0.599517	0.101605	87.559204	101.342987	133.859665	4.413543	0.000000	-2.349605	0.000000	0.000000	0.000000	-0.190762	0.445316	-0.619903	0.000000	0.000000	4.000000	43.000000	1.000000
14784.609354	-0.045445	0.599517	0.101605	87.613861	104.451271	136.976608	4.405167	0.000000	-2.365270	0.000000	0.000000	0.000000	-0.190762	0.445316	-0.619903	0.000000	0.000000	4.000000	43.000000	1.000000
14784.612688	-0.046103	0.600979	0.099552	87.613861	104.451271	136.976608	4.405167	0.000000	-2.365270	0.000000	0.000000	0.000000	-0.197354	0.438407	-0.615900	0.000000	0.000000	4.000000	43.000000	1.000000
14784.616021	-0.046103	0.600979	0.099552	87.613861	104.451271	136.976608	4.405167	0.000000	-2.365270	0.000000	0.000000	0.000000	-0.197354	0.438407	-0.615900	0.000000	0.000000	4.000000	43.000000	1.000000
14784.619354	-0.046103	0.600979	0.099552	87.640335	107.489098	140.045319	4.396959	0.000000	-2.380494	0.000000	0.000000	0.000000	-0.197354	0.438407	-0.615900	0.000000	0.000000	4.000000	43.000000	1.000000
14784.622688	-0.046809	0.602387	0.097519	87.640335	107.489098	140.045319	4.396959	0.000000	-2.380494	0.000000	0.000000	0.000000	-0.211987	0.422525	-0.610144	0.000000	0.000000	4.000000	43.000000	1.000000
14784.626021	-0.046809	0.602387	0.097519	87.640335	107.489098	140.045319	4.396959	0.000000	-2.380494	0.000000	0.000000	0.000000	-0.211987	0.422525	-0.610144	0.000000	0.000000	4.000000	43.000000	1.000000
14784.629354	-0.046809	0.602387	0.097519	87.623642	110.100395	142.720505	4.389503	0.000000	-2.394214	0.000000	0.000000	0.000000	-0.211987	0.422525	-0.610144	0.000000	0.000000	4.000000	43.000000	1.000000
14784.632688	-0.047536	0.603753	0.095484	87.623642	110.100395	142.720505	4.389503	0.000000	-2.394214	0.000000	0.000000	0.000000	-0.218033	0.409850	-0.610450	0.000000	0.000000	4.000000	43.000000	1.000000
14784.636021	-0.047536	0.603753	0.095484	87.623642	110.100395	142.720505	4.389503	0.000000	-2.394214	0.000000	0.000000	0.000000	-0.218033	0.409850	-0.610450	0.000000	0.000000	4.000000	43.000000	1.000000
14784.639354	-0.047536	0.603753	0.095484	87.574806	112.250427	144.949615	4.382092	0.000000	-2.407753	0.000000	0.000000	0.000000	-0.218033	0.409850	-0.610450	0.000000	0.000000	4.000000	43.000000	1.000000
14784.642688	-0.048287	0.605057	0.093494	87.574806	112.250427	144.949615	4.382092	0.000000	-2.407753	0.000000	0.000000	0.000000	-0.225202	0.391232	-0.597029	0.000000	0.000000	4.000000	43.000000	1.000000
14784.646021	-0.048287	0.605057	0.093494	87.574806	112.250427	144.949615	4.382092	0.000000	-2.407753	0.000000	0.000000	0.000000	-0.225202	0.391232	-0.597029	0.000000	0.000000	4.000000	43.000000	1.000000
14784.649354	-0.048287	0.605057	0.093494	87.516907	114.441170	147.220764	4.375304	0.000000	-2.420066	0.000000	0.000000	0.000000	-0.225202	0.391232	-0.597029	0.000000	0.000000	4.000000	43.000000	1.000000
14784.652688	-0.048982	0.606361	0.091540	87.516907	114.441170	147.220764	4.375304	0.000000	-2.420066	0.000000	0.000000	0.000000	-0.208493	0.390990	-0.586247	0.000000	0.000000	4.000000	43.000000	1.000000
14784.656021	-0.048982	0.606361	0.091540	87.516907	114.441170	147.220764	4.375304	0.000000	-2.420066	0.000000	0.000000	0.000000	-0.208493	0.390990	-0.586247	0.000000	0.000000	4.000000	43.000000	1.000000
14784.659354	-0.048982	0.606361	0.091540	87.459473	116.469193	149.287827	4.367483	0.000000	-2.434151	0.000000	0.000000	0.000000	-0.208493	0.390990	-0.586247	0.000000	0.000000	4.000000	43.000000	1.000000
14784.662688	-0.049622	0.607583	0.089623	87.459473	116.469193	149.287827	4.367483	0.000000	-2.434151	0.000000	0.000000	0.000000	-0.192046	0.366792	-0.574849	0.000000	0.000000	4.000000	43.000000	1.000000
14784.666021	-0.049622	0.607583	0.089623	87.459473	116.469193	149.287827	4.367483	0.000000	-2.434151	0.000000	0.000000	0.000000	-0.192046	0.366792	-0.574849	0.000000	0.000000	4.000000	43.000000	1.000000
14784.669354	-0.049622	0.607583	0.089623	87.399696	118.440971	151.257538	4.358607	0.000000	-2.450009	0.000000	0.000000	0.000000	-0.192046	0.366792	-0.574849	0.000000	0.000000	4.000000	43.000000	1.000000
14784.672688	-0.050262	0.608767	0.087771	87.399696	118.440971	151.257538	4.358607	0.000000	-2.450009	0.000000	0.000000	0.000000	-0.192159	0.354996	-0.555849	0.000000	0.000000	4.000000	43.000000	1.000000
14784.676021	-0.050262	0.608767	0.087771	87.399696	118.440971	151.257538	4.358607	0.000000	-2.450009	0.000000	0.000000	0.000000	-0.192159	0.354996	-0.555849	0.000000	0.000000	4.000000	43.000000	1.000000
14784.679354	-0.050262	0.608767	0.087771	87.335968	120.551926	153.370178	4.350093	0.000000	-2.465096	0.000000	0.000000	0.000000	-0.192159	0.354996	-0.555849	0.000000	0.000000	4.000000	43.000000	1.000000
14784.682688	-0.050904	0.609912	0.085982	87.335968	120.551926	153.370178	4.350093	0.000000	-2.465096	0.000000	0.000000	0.000000	-0.192368	0.343466	-0.536716	0.000000	0.000000	4.000000	43.000000	1.000000
14784.686021	-0.050904	0.609912	0.085982	87.335968	120.551926	153.370178	4.350093	0.000000	-2.465096	0.000000	0.000000	0.000000	-0.192368	0.343466	-0.536716	0.000000	0.000000	4.000000	43.000000	1.000000
14784.689354	-0.050904	0.609912	0.085982	87.263405	122.744446	155.573837	4.299076	0.000000	-2.454815	0.000000	0.000000	0.000000	-0.192368	0.343466	-0.536716	0.000000	0.000000	4.000000	43.000000	1.000000
14784.692688	-0.051568	0.611008	0.084217	87.263405	122.744446	155.573837	4.299076	0.000000	-2.454815	0.000000	0.000000	0.000000	-0.199311	0.329059	-0.529471	0.000000	0.000000	4.000000	43.000000	1.000000
14784.696021	-0.051568	0.611008	0.084217	87.263405	122.744446	155.573837	4.299076	0.000000	-2.454815	0.000000	0.000000	0.000000	-0.199311	0.329059	-0.529471	0.000000	0.000000	4.000000	43.000000	1.000000
14784.699354	-0.051568	0.611008	0.084217	87.182693	124.666885	157.539581	4.210831	0.000000	-2.421597	0.000000	0.000000	0.000000	-0.199311	0.329059	-0.529471	0.000000	0.000000	4.000000	43.000000	1.000000
14784.702688	-0.052334	0.612078	0.082483	87.182693	124.666885	157.539581	4.210831	0.000000	-2.421597	0.000000	0.000000	0.000000	-0.229707	0.320843	-0.520005	0.000000	0.000000	4.000000	43.000000	1.000000
14784.706021	-0.052334	0.612078	0.082483	87.182693	124.666885	157.539581	4.210831	0.000000	-2.421597	0.000000	0.000000	0.000000	-0.229707	0.320843	-0.520005	0.000000	0.000000	4.000000	43.000000	1.000000
14784.709354	-0.052334	0.612078	0.082483	87.096733	126.347572	159.284012	4.124164	0.000000	-2.383312	0.000000	0.000000	0.000000	-0.229707	0.320843	-0.520005	0.000000	0.000000	4.000000	43.000000	1.000000
14784.712688	-0.053195	0.613090	0.080729	87.096733	126.347572	159.284012	4.124164	0.000000	-2.383312	0.000000	0.000000	0.000000	-0.258329	0.303476	-0.526254	0.000000	0.000000	4.000000	43.000000	1.000000
14784.716021	-0.053195	0.613090	0.080729	87.096733	126.347572	159.284012	4.124164	0.000000	-2.383312	0.000000	0.000000	0.000000	-0.258329	0.303476	-0.526254	0.000000	0.000000	4.000000	43.000000	1.000000
14784.719354	-0.053195	0.613090	0.080729	87.020729	127.676689	160.685410	4.036455	0.000000	-2.340257	0.000000	0.000000	0.000000	-0.258329	0.303476	-0.526254	0.000000	0.000000	4.000000	43.000000	1.000000
14784.722688	-0.054130	0.614075	0.079009	87.020729	127.676689	160.685410	4.036455	0.000000	-2.340257	0.000000	0.000000	0.000000	-0.280590	0.295562	-0.516129	0.000000	0.000000	4.000000	43.000000	1.000000
14784.726021	-0.054130	0.614075	0.079009	87.020729	127.676689	160.685410	4.036455	0.000000	-2.340257	0.000000	0.000000	0.000000	-0.280590	0.295562	-0.516129	0.000000	0.000000	4.000000	43.000000	1.000000
14784.729354	-0.054130	0.614075	0.079009	86.941872	128.338867	161.375229	3.950433	0.000000	-2.293492	0.000000	0.000000	0.000000	-0.280590	0.295562	-0.516129	0.000000	0.000000	4.000000	43.000000	1.000000
14784.732688	-0.055139	0.614985	0.077316	86.941872	128.338867	161.375229	3.950433	0.000000	-2.293492	0.000000	0.000000	0.000000	-0.302530	0.272956	-0.507837	0.000000	0.000000	4.000000	43.000000	1.000000
14784.736021	-0.055139	0.614985	0.077316	86.941872	128.338867	161.375229	3.950433	0.000000	-2.293492	0.000000	0.000000	0.000000	-0.302530	0.272956	-0.507837	0.000000	0.000000	4.000000	43.000000	1.000000
14784.739354	-0.055139	0.614985	0.077316	86.844460	128.152542	161.194153	3.865794	0.000000	-2.243070	0.000000	0.000000	0.000000	-0.302530	0.272956	-0.507837	0.000000	0.000000	4.000000	43.000000	1.000000
14784.742688	-0.056144	0.615869	0.075665	86.844460	128.152542	161.194153	3.865794	0.000000	-2.243070	0.000000	0.000000	0.000000	-0.301764	0.265426	-0.495367	0.000000	0.000000	4.000000	43.000000	1.000000
14784.746021	-0.056144	0.615869	0.075665	86.844460	128.152542	161.194153	3.865794	0.000000	-2.243070	0.000000	0.000000	0.000000	-0.301764	0.265426	-0.495367	0.000000	0.000000	4.000000	43.000000	1.000000
14784.749354	-0.056144	0.615869	0.075665	86.732300	126.793556	160.008041	3.783232	0.000000	-2.192777	0.000000	0.000000	0.000000	-0.301764	0.265426	-0.495367	0.000000	0.000000	4.000000	43.000000	1.000000
14784.752688	-0.057103	0.616712	0.074107	86.732300	126.793556	160.008041	3.783232	0.000000	-2.192777	0.000000	0.000000	0.000000	-0.287451	0.252680	-0.467282	0.000000	0.000000	4.000000	43.000000	1.000000
14784.756021	-0.057103	0.616712	0.074107	86.732300	126.793556	160.008041	3.783232	0.000000	-2.192777	0.000000	0.000000	0.000000	-0.287451	0.252680	-0.467282	0.000000	0.000000	4.000000	43.000000	1.000000
14784.759354	-0.057103	0.616712	0.074107	86.610252	124.809113	158.217896	3.705352	0.000000	-2.144868	0.000000	0.000000	0.000000	-0.287451	0.252680	-0.467282	0.000000	0.000000	4.000000	43.000000	1.000000
14784.762688	-0.058063	0.617492	0.072624	86.610252	124.809113	158.217896	3.705352	0.000000	-2.144868	0.000000	0.000000	0.000000	-0.288069	0.234208	-0.445011	0.000000	0.000000	4.000000	43.000000	1.000000
14784.766021	-0.058063	0.617492	0.072624	86.610252	124.809113	158.217896	3.705352	0.000000	-2.144868	0.000000	0.000000	0.000000	-0.288069	0.234208	-0.445011	0.000000	0.000000	4.000000	43.000000	1.000000
14784.769354	-0.058063	0.617492	0.072624	86.495575	122.849899	156.370621	3.631184	0.000000	-2.096857	0.000000	0.000000	0.000000	-0.288069	0.234208	-0.445011	0.000000	0.000000	4.000000	43.000000	1.000000
14784.772688	-0.058977	0.618233	0.071235	86.495575	122.849899	156.370621	3.631184	0.000000	-2.096857	0.000000	0.000000	0.000000	-0.274278	0.222086	-0.416585	0.000000	0.000000	4.000000	43.000000	1.000000
14784.776021	-0.058977	0.618233	0.071235	86.495575	122.849899	156.370621	3.631184	0.000000	-2.096857	0.000000	0.000000	0.000000	-0.274278	0.222086	-0.416585	0.000000	0.000000	4.000000	43.000000	1.000000
14784.779354	-0.058977	0.618233	0.071235	86.388054	121.673088	155.132324	3.561753	0.000000	-2.051143	0.000000	0.000000	0.000000	-0.274278	0.222086	-0.416585	0.000000	0.000000	4.000000	43.000000	1.000000
14784.782688	-0.059844	0.618942	0.069918	86.388054	121.673088	155.132324	3.561753	0.000000	-2.051143	0.000000	0.000000	0.000000	-0.259988	0.212860	-0.394970	0.000000	0.000000	4.000000	43.000000	1.000000
14784.786021	-0.059844	0.618942	0.069918	86.388054	121.673088	155.132324	3.561753	0.000000	-2.051143	0.000000	0.000000	0.000000	-0.259988	0.212860	-0.394970	0.000000	0.000000	4.000000	43.000000	1.000000
14784.789354	-0.059844	0.618942	0.069918	86.288017	121.610962	154.949371	3.495924	0.000000	-2.007812	0.000000	0.000000	0.000000	-0.259988	0.212860	-0.394970	0.000000	0.000000	4.000000	43.000000	1.000000
14784.792688	-0.060764	0.619593	0.068672	86.288017	121.610962	154.949371	3.495924	0.000000	-2.007812	0.000000	0.000000	0.000000	-0.276196	0.195153	-0.374021	0.000000	0.000000	4.000000	43.000000	1.000000
14784.796021	-0.060764	0.619593	0.068672	86.288017	121.610962	154.949371	3.495924	0.000000	-2.007812	0.000000	0.000000	0.000000	-0.276196	0.195153	-0.374021	0.000000	0.000000	4.000000	43.000000	1.000000
14784.799354	-0.060764	0.619593	0.068672	86.191414	122.815216	156.098099	3.433588	0.000000	-1.961779	0.000000	0.000000	0.000000	-0.276196	0.195153	-0.374021	0.000000	0.000000	4.000000	43.000000	1.000000
14784.802688	-0.061696	0.620217	0.067553	86.191414	122.815216	156.098099	3.433588	0.000000	-1.961779	0.000000	0.000000	0.000000	-0.279344	0.187276	-0.335638	0.000000	0.000000	4.000000	43.000000	1.000000
14784.806021	-0.061696	0.620217	0.067553	86.191414	122.815216	156.098099	3.433588	0.000000	-1.961779	0.000000	0.000000	0.000000	-0.279344	0.187276	-0.335638	0.000000	0.000000	4.000000	43.000000	1.000000
14784.809354	-0.061696	0.620217	0.067553	86.060059	124.753296	157.996521	3.377648	0.000000	-1.915222	0.000000	0.000000	0.000000	-0.279344	0.187276	-0.335638	0.000000	0.000000	4.000000	43.000000	1.000000
14784.812688	-0.062653	0.620821	0.066475	86.060059	124.753296	157.996521	3.377648	0.000000	-1.915222	0.000000	0.000000	0.000000	-0.287165	0.181297	-0.323391	0.000000	0.000000	4.000000	43.000000	1.000000
14784.816021	-0.062653	0.620821	0.066475	86.060059	124.753296	157.996521	3.377648	0.000000	-1.915222	0.000000	0.000000	0.000000	-0.287165	0.181297	-0.323391	0.000000	0.000000	4.000000	43.000000	1.000000
14784.819354	-0.062653	0.620821	0.066475	85.872604	126.838226	160.017609	3.323750	0.000000	-1.867361	0.000000	0.000000	0.000000	-0.287165	0.181297	-0.323391	0.000000	0.000000	4.000000	43.000000	1.000000
14784.822688	-0.063645	0.621381	0.065508	85.872604	126.838226	160.017609	3.323750	0.000000	-1.867361	0.000000	0.000000	0.000000	-0.297584	0.167777	-0.290153	0.000000	0.000000	4.000000	43.000000	1.000000
14784.826021	-0.063645	0.621381	0.065508	85.872604	126.838226	160.017609	3.323750	0.000000	-1.867361	0.000000	0.000000	0.000000	-0.297584	0.167777	-0.290153	0.000000	0.000000	4.000000	43.000000	1.000000
14784.829354	-0.063645	0.621381	0.065508	85.629105	128.210678	161.330032	3.275391	0.000000	-1.817764	0.000000	0.000000	0.000000	-0.297584	0.167777	-0.290153	0.000000	0.000000	4.000000	43.000000	1.000000
14784.832688	-0.064693	0.621933	0.064616	85.629105	128.210678	161.330032	3.275391	0.000000	-1.817764	0.000000	0.000000	0.000000	-0.314422	0.165670	-0.267495	0.000000	0.000000	4.000000	43.000000	1.000000
14784.836021	-0.064693	0.621933	0.064616	85.629105	128.210678	161.330032	3.275391	0.000000	-1.817764	0.000000	0.000000	0.000000	-0.314422	0.165670	-0.267495	0.000000	0.000000	4.000000	43.000000	1.000000
14784.839354	-0.064693	0.621933	0.064616	85.363205	128.889481	162.023422	3.230808	0.000000	-1.765360	0.000000	0.000000	0.000000	-0.314422	0.165670	-0.267495	0.000000	0.000000	4.000000	43.000000	1.000000
14784.842688	-0.065672	0.622458	0.063801	85.363205	128.889481	162.023422	3.230808	0.000000	-1.765360	0.000000	0.000000	0.000000	-0.293706	0.157579	-0.244541	0.000000	0.000000	4.000000	43.000000	1.000000
14784.846021	-0.065672	0.622458	0.063801	85.363205	128.889481	162.023422	3.230808	0.000000	-1.765360	0.000000	0.000000	0.000000	-0.293706	0.157579	-0.244541	0.000000	0.000000	4.000000	43.000000	1.000000
14784.849354	-0.065672	0.622458	0.063801	85.115128	129.124481	162.252777	3.190051	0.000000	-1.716409	0.000000	0.000000	0.000000	-0.293706	0.157579	-0.244541	0.000000	0.000000	4.000000	43.000000	1.000000
14784.852688	-0.066663	0.622989	0.063106	85.115128	129.124481	162.252777	3.190051	0.000000	-1.716409	0.000000	0.000000	0.000000	-0.297459	0.159347	-0.208640	0.000000	0.000000	4.000000	43.000000	1.000000
14784.856021	-0.066663	0.622989	0.063106	85.115128	129.124481	162.252777	3.190051	0.000000	-1.716409	0.000000	0.000000	0.000000	-0.297459	0.159347	-0.208640	0.000000	0.000000	4.000000	43.000000	1.000000
14784.859354	-0.066663	0.622989	0.063106	84.890251	129.327454	162.378601	3.155278	0.000000	-1.666833	0.000000	0.000000	0.000000	-0.297459	0.159347	-0.208640	0.000000	0.000000	4.000000	43.000000	1.000000
14784.862688	-0.067604	0.623491	0.062423	84.890251	129.327454	162.378601	3.155278	0.000000	-1.666833	0.000000	0.000000	0.000000	-0.282218	0.150409	-0.204769	0.000000	0.000000	4.000000	43.000000	1.000000
14784.866021	-0.067604	0.623491	0.062423	84.890251	129.327454	162.378601	3.155278	0.000000	-1.666833	0.000000	0.000000	0.000000	-0.282218	0.150409	-0.204769	0.000000	0.000000	4.000000	43.000000	1.000000
14784.869354	-0.067604	0.623491	0.062423	84.707245	129.534622	162.524216	3.121150	0.000000	-1.619796	0.000000	0.000000	0.000000	-0.282218	0.150409	-0.204769	0.000000	0.000000	4.000000	43.000000	1.000000
14784.872688	-0.068478	0.623966	0.061818	84.707245	129.534622	162.524216	3.121150	0.000000	-1.619796	0.000000	0.000000	0.000000	-0.262077	0.142666	-0.181487	0.000000	0.000000	4.000000	43.000000	1.000000
14784.876021	-0.068478	0.623966	0.061818	84.707245	129.534622	162.524216	3.121150	0.000000	-1.619796	0.000000	0.000000	0.000000	-0.262077	0.142666	-0.181487	0.000000	0.000000	4.000000	43.000000	1.000000
14784.879354	-0.068478	0.623966	0.061818	84.549789	129.961197	162.931412	3.090902	0.000000	-1.576117	0.000000	0.000000	0.000000	-0.262077	0.142666	-0.181487	0.000000	0.000000	4.000000	43.000000	1.000000
14784.882688	-0.069324	0.624392	0.061209	84.549789	129.961197	162.931412	3.090902	0.000000	-1.576117	0.000000	0.000000	0.000000	-0.253874	0.127706	-0.182670	0.000000	0.000000	4.000000	43.000000	1.000000
14784.886021	-0.069324	0.624392	0.061209	84.549789	129.961197	162.931412	3.090902	0.000000	-1.576117	0.000000	0.000000	0.000000	-0.253874	0.127706	-0.182670	0.000000	0.000000	4.000000	43.000000	1.000000
14784.889354	-0.069324	0.624392	0.061209	84.437431	130.553955	163.458633	3.060457	0.000000	-1.533805	0.000000	0.000000	0.000000	-0.253874	0.127706	-0.182670	0.000000	0.000000	4.000000	43.000000	1.000000
14784.892688	-0.070119	0.624817	0.060605	84.437431	130.553955	163.458633	3.060457	0.000000	-1.533805	0.000000	0.000000	0.000000	-0.238532	0.127438	-0.181215	0.000000	0.000000	4.000000	43.000000	1.000000
14784.896021	-0.070119	0.624817	0.060605	84.437431	130.553955	163.458633	3.060457	0.000000	-1.533805	0.000000	0.000000	0.000000	-0.238532	0.127438	-0.181215	0.000000	0.000000	4.000000	43.000000	1.000000
14784.899354	-0.070119	0.624817	0.060605	84.350037	131.173492	164.006088	3.030255	0.000000	-1.494050	0.000000	0.000000	0.000000	-0.238532	0.127438	-0.181215	0.000000	0.000000	4.000000	43.000000	1.000000
14784.902688	-0.070879	0.625187	0.059936	84.350037	131.173492	164.006088	3.030255	0.000000	-1.494050	0.000000	0.000000	0.000000	-0.227876	0.111271	-0.200588	0.000000	0.000000	4.000000	43.000000	1.000000
14784.906021	-0.070879	0.625187	0.059936	84.350037	131.173492	164.006088	3.030255	0.000000	-1.494050	0.000000	0.000000	0.000000	-0.227876	0.111271	-0.200588	0.000000	0.000000	4.000000	43.000000	1.000000
14784.909354	-0.070879	0.625187	0.059936	84.269852	131.711899	164.481033	2.996823	0.000000	-1.456070	0.000000	0.000000	0.000000	-0.227876	0.111271	-0.200588	0.000000	0.000000	4.000000	43.000000	1.000000
14784.912688	-0.071637	0.625529	0.059275	84.269852	131.711899	164.481033	2.996823	0.000000	-1.456070	0.000000	0.000000	0.000000	-0.227645	0.102424	-0.198307	0.000000	0.000000	4.000000	43.000000	1.000000
14784.916021	-0.071637	0.625529	0.059275	84.269852	131.711899	164.481033	2.996823	0.000000	-1.456070	0.000000	0.000000	0.000000	-0.227645	0.102424	-0.198307	0.000000	0.000000	4.000000	43.000000	1.000000
14784.919354	-0.071637	0.625529	0.059275	84.189613	132.230530	164.968582	2.963772	0.000000	-1.418129	0.000000	0.000000	0.000000	-0.227645	0.102424	-0.198307	0.000000	0.000000	4.000000	43.000000	1.000000
14784.922688	-0.072366	0.625829	0.058588	84.189613	132.230530	164.968582	2.963772	0.000000	-1.418129	0.000000	0.000000	0.000000	-0.218499	0.089941	-0.206286	0.000000	0.000000	4.000000	43.000000	1.000000
14784.926021	-0.072366	0.625829	0.058588	84.189613	132.230530	164.968582	2.963772	0.000000	-1.418129	0.000000	0.000000	0.000000	-0.218499	0.089941	-0.206286	0.000000	0.000000	4.000000	43.000000	1.000000
14784.929354	-0.072366	0.625829	0.058588	84.131119	132.551498	165.247406	2.929391	0.000000	-1.381713	0.000000	0.000000	0.000000	-0.218499	0.089941	-0.206286	0.000000	0.000000	4.000000	43.000000	1.000000
14784.932688	-0.073066	0.626107	0.057888	84.131119	132.551498	165.247406	2.929391	0.000000	-1.381713	0.000000	0.000000	0.000000	-0.209946	0.083530	-0.209934	0.000000	0.000000	4.000000	43.000000	1.000000
14784.936021	-0.073066	0.626107	0.057888	84.131119	132.551498	165.247406	2.929391	0.000000	-1.381713	0.000000	0.000000	0.000000	-0.209946	0.083530	-0.209934	0.000000	0.000000	4.000000	43.000000	1.000000
14784.939354	-0.073066	0.626107	0.057888	84.084831	132.805573	165.496216	2.894402	0.000000	-1.346722	0.000000	0.000000	0.000000	-0.209946	0.083530	-0.209934	0.000000	0.000000	4.000000	43.000000	1.000000
14784.942688	-0.073708	0.626323	0.057151	84.084831	132.805573	165.496216	2.894402	0.000000	-1.346722	0.000000	0.000000	0.000000	-0.192854	0.064917	-0.221061	0.000000	0.000000	4.000000	43.000000	1.000000
14784.946021	-0.073708	0.626323	0.057151	84.084831	132.805573	165.496216	2.894402	0.000000	-1.346722	0.000000	0.000000	0.000000	-0.192854	0.064917	-0.221061	0.000000	0.000000	4.000000	43.000000	1.000000
14784.949354	-0.073708	0.626323	0.057151	84.050735	132.975327	165.741013	2.857559	0.000000	-1.314579	0.000000	0.000000	0.000000	-0.192854	0.064917	-0.221061	0.000000	0.000000	4.000000	43.000000	1.000000
14784.952688	-0.074316	0.626534	0.056356	84.050735	132.975327	165.741013	2.857559	0.000000	-1.314579	0.000000	0.000000	0.000000	-0.182285	0.063270	-0.238673	0.000000	0.000000	4.000000	43.000000	1.000000
14784.956021	-0.074316	0.626534	0.056356	84.050735	132.975327	165.741013	2.857559	0.000000	-1.314579	0.000000	0.000000	0.000000	-0.182285	0.063270	-0.238673	0.000000	0.000000	4.000000	43.000000	1.000000
14784.959354	-0.074316	0.626534	0.056356	84.022270	133.111618	165.939774	2.817780	0.000000	-1.284198	0.000000	0.000000	0.000000	-0.182285	0.063270	-0.238673	0.000000	0.000000	4.000000	43.000000	1.000000
14784.962688	-0.074837	0.626671	0.055489	84.022270	133.111618	165.939774	2.817780	0.000000	-1.284198	0.000000	0.000000	0.000000	-0.156221	0.040875	-0.259957	0.000000	0.000000	4.000000	43.000000	1.000000
14784.966021	-0.074837	0.626671	0.055489	84.022270	133.111618	165.939774	2.817780	0.000000	-1.284198	0.000000	0.000000	0.000000	-0.156221	0.040875	-0.259957	0.000000	0.000000	4.000000	43.000000	1.000000
14784.969354	-0.074837	0.626671	0.055489	84.003281	133.192276	166.067673	2.774454	0.000000	-1.258162	0.000000	0.000000	0.000000	-0.156221	0.040875	-0.259957	0.000000	0.000000	4.000000	43.000000	1.000000
14784.972688	-0.075247	0.626781	0.054560	84.003281	133.192276	166.067673	2.774454	0.000000	-1.258162	0.000000	0.000000	0.000000	-0.123109	0.033012	-0.278582	0.000000	0.000000	4.000000	43.000000	1.000000
14784.976021	-0.075247	0.626781	0.054560	84.003281	133.192276	166.067673	2.774454	0.000000	-1.258162	0.000000	0.000000	0.000000	-0.123109	0.033012	-0.278582	0.000000	0.000000	4.000000	43.000000	1.000000
14784.979354	-0.075247	0.626781	0.054560	83.976273	133.343491	166.239777	2.728023	0.000000	-1.237643	0.000000	0.000000	0.000000	-0.123109	0.033012	-0.278582	0.000000	0.000000	4.000000	43.000000	1.000000
14784.982688	-0.075560	0.626839	0.053491	83.976273	133.343491	166.239777	2.728023	0.000000	-1.237643	0.000000	0.000000	0.000000	-0.094004	0.017581	-0.320894	0.000000	0.000000	4.000000	43.000000	1.000000
14784.986021	-0.075560	0.626839	0.053491	83.976273	133.343491	166.239777	2.728023	0.000000	-1.237643	0.000000	0.000000	0.000000	-0.094004	0.017581	-0.320894	0.000000	0.000000	4.000000	43.000000	1.000000
14784.989354	-0.075560	0.626839	0.053491	83.947769	133.580887	166.481003	2.674541	0.000000	-1.221976	0.000000	0.000000	0.000000	-0.094004	0.017581	-0.320894	0.000000	0.000000	4.000000	43.000000	1.000000
14784.992688	-0.075788	0.626871	0.052356	83.947769	133.580887	166.481003	2.674541	0.000000	-1.221976	0.000000	0.000000	0.000000	-0.068268	0.009562	-0.340573	0.000000	0.000000	4.000000	43.000000	1.000000
14784.996021	-0.075788	0.626871	0.052356	83.947769	133.580887	166.481003	2.674541	0.000000	-1.221976	0.000000	0.000000	0.000000	-0.068268	0.009562	-0.340573	0.000000	0.000000	4.000000	43.000000	1.000000
14784.999354	-0.075788	0.626871	0.052356	83.925461	134.059494	166.951172	2.617779	0.000000	-1.210598	0.000000	0.000000	0.000000	-0.068268	0.009562	-0.340573	0.000000	0.000000	4.000000	43.000000	1.000000
14785.002688	-0.075995	0.626843	0.051092	83.925461	134.059494	166.951172	2.617779	0.000000	-1.210598	0.000000	0.000000	0.000000	-0.061999	-0.008446	-0.379153	0.000000	0.000000	4.000000	43.000000	1.000000
14785.006021	-0.075995	0.626843	0.051092	83.925461	134.059494	166.951172	2.617779	0.000000	-1.210598	0.000000	0.000000	0.000000	-0.061999	-0.008446	-0.379153	0.000000	0.000000	4.000000	43.000000	1.000000
14785.009354	-0.075995	0.626843	0.051092	83.919945	134.922760	167.775940	2.554586	0.000000	-1.200265	0.000000	0.000000	0.000000	-0.061999	-0.008446	-0.379153	0.000000	0.000000	4.000000	43.000000	1.000000
14785.012688	-0.076208	0.626795	0.049724	83.919945	134.922760	167.775940	2.554586	0.000000	-1.200265	0.000000	0.000000	0.000000	-0.064137	-0.014325	-0.410311	0.000000	0.000000	4.000000	43.000000	1.000000
14785.016021	-0.076208	0.626795	0.049724	83.919945	134.922760	167.775940	2.554586	0.000000	-1.200265	0.000000	0.000000	0.000000	-0.064137	-0.014325	-0.410311	0.000000	0.000000	4.000000	43.000000	1.000000
14785.019354	-0.076208	0.626795	0.049724	83.930145	136.076370	168.860504	2.486201	0.000000	-1.189575	0.000000	0.000000	0.000000	-0.064137	-0.014325	-0.410311	0.000000	0.000000	4.000000	43.000000	1.000000
14785.022688	-0.076490	0.626725	0.048330	83.930145	136.076370	168.860504	2.486201	0.000000	-1.189575	0.000000	0.000000	0.000000	-0.084380	-0.021077	-0.418251	0.000000	0.000000	4.000000	43.000000	1.000000
14785.026021	-0.076490	0.626725	0.048330	83.930145	136.076370	168.860504	2.486201	0.000000	-1.189575	0.000000	0.000000	0.000000	-0.084380	-0.021077	-0.418251	0.000000	0.000000	4.000000	43.000000	1.000000
14785.029354	-0.076490	0.626725	0.048330	83.937187	137.276077	169.986038	2.416493	0.000000	-1.175512	0.000000	0.000000	0.000000	-0.084380	-0.021077	-0.418251	0.000000	0.000000	4.000000	43.000000	1.000000
14785.032688	-0.076818	0.626625	0.046936	83.937187	137.276077	169.986038	2.416493	0.000000	-1.175512	0.000000	0.000000	0.000000	-0.098328	-0.030079	-0.418086	0.000000	0.000000	4.000000	43.000000	1.000000
14785.036021	-0.076818	0.626625	0.046936	83.937187	137.276077	169.986038	2.416493	0.000000	-1.175512	0.000000	0.000000	0.000000	-0.098328	-0.030079	-0.418086	0.000000	0.000000	4.000000	43.000000	1.000000
14785.039354	-0.076818	0.626625	0.046936	83.908028	138.003036	170.690231	2.346812	0.000000	-1.159124	0.000000	0.000000	0.000000	-0.098328	-0.030079	-0.418086	0.000000	0.000000	4.000000	43.000000	1.000000
14785.042688	-0.077184	0.626510	0.045496	83.908028	138.003036	170.690231	2.346812	0.000000	-1.159124	0.000000	0.000000	0.000000	-0.109994	-0.034555	-0.432081	0.000000	0.000000	4.000000	43.000000	1.000000
14785.046021	-0.077184	0.626510	0.045496	83.908028	138.003036	170.690231	2.346812	0.000000	-1.159124	0.000000	0.000000	0.000000	-0.109994	-0.034555	-0.432081	0.000000	0.000000	4.000000	43.000000	1.000000
14785.049354	-0.077184	0.626510	0.045496	83.850342	138.280243	170.995026	2.274798	0.000000	-1.140792	0.000000	0.000000	0.000000	-0.109994	-0.034555	-0.432081	0.000000	0.000000	4.000000	43.000000	1.000000
14785.052688	-0.077646	0.626385	0.044063	83.850342	138.280243	170.995026	2.274798	0.000000	-1.140792	0.000000	0.000000	0.000000	-0.138625	-0.037416	-0.429880	0.000000	0.000000	4.000000	43.000000	1.000000
14785.056021	-0.077646	0.626385	0.044063	83.850342	138.280243	170.995026	2.274798	0.000000	-1.140792	0.000000	0.000000	0.000000	-0.138625	-0.037416	-0.429880	0.000000	0.000000	4.000000	43.000000	1.000000
14785.059354	-0.077646	0.626385	0.044063	83.792435	138.542801	171.293304	2.203152	0.000000	-1.117688	0.000000	0.000000	0.000000	-0.138625	-0.037416	-0.429880	0.000000	0.000000	4.000000	43.000000	1.000000
14785.062688	-0.078156	0.626251	0.042645	83.792435	138.542801	171.293304	2.203152	0.000000	-1.117688	0.000000	0.000000	0.000000	-0.152806	-0.040255	-0.425517	0.000000	0.000000	4.000000	43.000000	1.000000
14785.066021	-0.078156	0.626251	0.042645	83.792435	138.542801	171.293304	2.203152	0.000000	-1.117688	0.000000	0.000000	0.000000	-0.152806	-0.040255	-0.425517	0.000000	0.000000	4.000000	43.000000	1.000000
14785.069354	-0.078156	0.626251	0.042645	83.736938	138.778259	171.553925	2.132232	0.000000	-1.092220	0.000000	0.000000	0.000000	-0.152806	-0.040255	-0.425517	0.000000	0.000000	4.000000	43.000000	1.000000
14785.072688	-0.078734	0.626135	0.041228	83.736938	138.778259	171.553925	2.132232	0.000000	-1.092220	0.000000	0.000000	0.000000	-0.173562	-0.034757	-0.425037	0.000000	0.000000	4.000000	43.000000	1.000000
14785.076021	-0.078734	0.626135	0.041228	83.736938	138.778259	171.553925	2.132232	0.000000	-1.092220	0.000000	0.000000	0.000000	-0.173562	-0.034757	-0.425037	0.000000	0.000000	4.000000	43.000000	1.000000
14785.079354	-0.078734	0.626135	0.041228	83.681892	138.953506	171.764877	2.061393	0.000000	-1.063293	0.000000	0.000000	0.000000	-0.173562	-0.034757	-0.425037	0.000000	0.000000	4.000000	43.000000	1.000000
14785.082688	-0.079369	0.626015	0.039887	83.681892	138.953506	171.764877	2.061393	0.000000	-1.063293	0.000000	0.000000	0.000000	-0.190471	-0.035811	-0.402246	0.000000	0.000000	4.000000	43.000000	1.000000
14785.086021	-0.079369	0.626015	0.039887	83.681892	138.953506	171.764877	2.061393	0.000000	-1.063293	0.000000	0.000000	0.000000	-0.190471	-0.035811	-0.402246	0.000000	0.000000	4.000000	43.000000	1.000000
14785.089354	-0.079369	0.626015	0.039887	83.621483	138.978912	171.817673	1.994352	0.000000	-1.031548	0.000000	0.000000	0.000000	-0.190471	-0.035811	-0.402246	0.000000	0.000000	4.000000	43.000000	1.000000
14785.092688	-0.080029	0.625907	0.038579	83.621483	138.978912	171.817673	1.994352	0.000000	-1.031548	0.000000	0.000000	0.000000	-0.198057	-0.032423	-0.392484	0.000000	0.000000	4.000000	43.000000	1.000000
14785.096021	-0.080029	0.625907	0.038579	83.621483	138.978912	171.817673	1.994352	0.000000	-1.031548	0.000000	0.000000	0.000000	-0.198057	-0.032423	-0.392484	0.000000	0.000000	4.000000	43.000000	1.000000
14785.099354	-0.080029	0.625907	0.038579	83.546944	138.727676	171.556778	1.928938	0.000000	-0.998539	0.000000	0.000000	0.000000	-0.198057	-0.032423	-0.392484	0.000000	0.000000	4.000000	43.000000	1.000000
14785.102688	-0.080697	0.625824	0.037345	83.546944	138.727676	171.556778	1.928938	0.000000	-0.998539	0.000000	0.000000	0.000000	-0.200469	-0.025108	-0.370134	0.000000	0.000000	4.000000	43.000000	1.000000
14785.106021	-0.080697	0.625824	0.037345	83.546944	138.727676	171.556778	1.928938	0.000000	-0.998539	0.000000	0.000000	0.000000	-0.200469	-0.025108	-0.370134	0.000000	0.000000	4.000000	43.000000	1.000000
14785.109354	-0.080697	0.625824	0.037345	83.477661	138.450546	171.285858	1.867249	0.000000	-0.965127	0.000000	0.000000	0.000000	-0.200469	-0.025108	-0.370134	0.000000	0.000000	4.000000	43.000000	1.000000
14785.112688	-0.081399	0.625737	0.036191	83.477661	138.450546	171.285858	1.867249	0.000000	-0.965127	0.000000	0.000000	0.000000	-0.210487	-0.025930	-0.346174	0.000000	0.000000	4.000000	43.000000	1.000000
14785.116021	-0.081399	0.625737	0.036191	83.477661	138.450546	171.285858	1.867249	0.000000	-0.965127	0.000000	0.000000	0.000000	-0.210487	-0.025930	-0.346174	0.000000	0.000000	4.000000	43.000000	1.000000
14785.119354	-0.081399	0.625737	0.036191	83.421684	138.265747	171.211288	1.809553	0.000000	-0.930046	0.000000	0.000000	0.000000	-0.210487	-0.025930	-0.346174	0.000000	0.000000	4.000000	43.000000	1.000000
14785.122688	-0.082110	0.625676	0.035112	83.421684	138.265747	171.211288	1.809553	0.000000	-0.930046	0.000000	0.000000	0.000000	-0.213129	-0.018459	-0.323768	0.000000	0.000000	4.000000	43.000000	1.000000
14785.126021	-0.082110	0.625676	0.035112	83.421684	138.265747	171.211288	1.809553	0.000000	-0.930046	0.000000	0.000000	0.000000	-0.213129	-0.018459	-0.323768	0.000000	0.000000	4.000000	43.000000	1.000000
14785.129354	-0.082110	0.625676	0.035112	83.378601	138.111084	171.115082	1.755592	0.000000	-0.894525	0.000000	0.000000	0.000000	-0.213129	-0.018459	-0.323768	0.000000	0.000000	4.000000	43.000000	1.000000
14785.132688	-0.082828	0.625666	0.034098	83.378601	138.111084	171.115082	1.755592	0.000000	-0.894525	0.000000	0.000000	0.000000	-0.215438	-0.002770	-0.304051	0.000000	0.000000	4.000000	43.000000	1.000000
14785.136021	-0.082828	0.625666	0.034098	83.378601	138.111084	171.115082	1.755592	0.000000	-0.894525	0.000000	0.000000	0.000000	-0.215438	-0.002770	-0.304051	0.000000	0.000000	4.000000	43.000000	1.000000
14785.139354	-0.082828	0.625666	0.034098	83.342743	137.958008	170.882172	1.704917	0.000000	-0.858619	0.000000	0.000000	0.000000	-0.215438	-0.002770	-0.304051	0.000000	0.000000	4.000000	43.000000	1.000000
14785.142688	-0.083598	0.625690	0.033128	83.342743	137.958008	170.882172	1.704917	0.000000	-0.858619	0.000000	0.000000	0.000000	-0.231086	0.006905	-0.291051	0.000000	0.000000	4.000000	43.000000	1.000000
14785.146021	-0.083598	0.625690	0.033128	83.342743	137.958008	170.882172	1.704917	0.000000	-0.858619	0.000000	0.000000	0.000000	-0.231086	0.006905	-0.291051	0.000000	0.000000	4.000000	43.000000	1.000000
14785.149354	-0.083598	0.625690	0.033128	83.306229	137.688080	170.452057	1.656408	0.000000	-0.820104	0.000000	0.000000	0.000000	-0.231086	0.006905	-0.291051	0.000000	0.000000	4.000000	43.000000	1.000000
14785.152688	-0.084353	0.625765	0.032228	83.306229	137.688080	170.452057	1.656408	0.000000	-0.820104	0.000000	0.000000	0.000000	-0.226582	0.022598	-0.270130	0.000000	0.000000	4.000000	43.000000	1.000000
14785.156021	-0.084353	0.625765	0.032228	83.306229	137.688080	170.452057	1.656408	0.000000	-0.820104	0.000000	0.000000	0.000000	-0.226582	0.022598	-0.270130	0.000000	0.000000	4.000000	43.000000	1.000000
14785.159354	-0.084353	0.625765	0.032228	83.267395	137.227386	169.886276	1.611386	0.000000	-0.782341	0.000000	0.000000	0.000000	-0.226582	0.022598	-0.270130	0.000000	0.000000	4.000000	43.000000	1.000000
14785.162688	-0.085138	0.625873	0.031375	83.267395	137.227386	169.886276	1.611386	0.000000	-0.782341	0.000000	0.000000	0.000000	-0.235387	0.032314	-0.255956	0.000000	0.000000	4.000000	43.000000	1.000000
14785.166021	-0.085138	0.625873	0.031375	83.267395	137.227386	169.886276	1.611386	0.000000	-0.782341	0.000000	0.000000	0.000000	-0.235387	0.032314	-0.255956	0.000000	0.000000	4.000000	43.000000	1.000000
14785.169354	-0.085138	0.625873	0.031375	83.224396	136.608337	169.367676	1.568727	0.000000	-0.743110	0.000000	0.000000	0.000000	-0.235387	0.032314	-0.255956	0.000000	0.000000	4.000000	43.000000	1.000000
14785.172688	-0.085948	0.626020	0.030545	83.224396	136.608337	169.367676	1.568727	0.000000	-0.743110	0.000000	0.000000	0.000000	-0.242996	0.044112	-0.248903	0.000000	0.000000	4.000000	43.000000	1.000000
14785.176021	-0.085948	0.626020	0.030545	83.224396	136.608337	169.367676	1.568727	0.000000	-0.743110	0.000000	0.000000	0.000000	-0.242996	0.044112	-0.248903	0.000000	0.000000	4.000000	43.000000	1.000000
14785.179354	-0.085948	0.626020	0.030545	83.179298	135.915390	168.828232	1.527243	0.000000	-0.702611	0.000000	0.000000	0.000000	-0.242996	0.044112	-0.248903	0.000000	0.000000	4.000000	43.000000	1.000000
14785.182688	-0.086831	0.626179	0.029739	83.179298	135.915390	168.828232	1.527243	0.000000	-0.702611	0.000000	0.000000	0.000000	-0.264973	0.047789	-0.241630	0.000000	0.000000	4.000000	43.000000	1.000000
14785.186021	-0.086831	0.626179	0.029739	83.179298	135.915390	168.828232	1.527243	0.000000	-0.702611	0.000000	0.000000	0.000000	-0.264973	0.047789	-0.241630	0.000000	0.000000	4.000000	43.000000	1.000000
14785.189354	-0.086831	0.626179	0.029739	83.138298	135.237900	168.267105	1.486972	0.000000	-0.658448	0.000000	0.000000	0.000000	-0.264973	0.047789	-0.241630	0.000000	0.000000	4.000000	43.000000	1.000000
14785.192688	-0.087769	0.626344	0.028986	83.138298	135.237900	168.267105	1.486972	0.000000	-0.658448	0.000000	0.000000	0.000000	-0.281272	0.049449	-0.226131	0.000000	0.000000	4.000000	43.000000	1.000000
14785.196021	-0.087769	0.626344	0.028986	83.138298	135.237900	168.267105	1.486972	0.000000	-0.658448	0.000000	0.000000	0.000000	-0.281272	0.049449	-0.226131	0.000000	0.000000	4.000000	43.000000	1.000000
14785.199354	-0.087769	0.626344	0.028986	83.103142	134.650726	167.645065	1.449283	0.000000	-0.611570	0.000000	0.000000	0.000000	-0.281272	0.049449	-0.226131	0.000000	0.000000	4.000000	43.000000	1.000000
14785.202688	-0.088735	0.626494	0.028273	83.103142	134.650726	167.645065	1.449283	0.000000	-0.611570	0.000000	0.000000	0.000000	-0.289918	0.045161	-0.213811	0.000000	0.000000	4.000000	43.000000	1.000000
14785.206021	-0.088735	0.626494	0.028273	83.103142	134.650726	167.645065	1.449283	0.000000	-0.611570	0.000000	0.000000	0.000000	-0.289918	0.045161	-0.213811	0.000000	0.000000	4.000000	43.000000	1.000000
14785.209354	-0.088735	0.626494	0.028273	83.065788	133.989426	166.882309	1.413648	0.000000	-0.563250	0.000000	0.000000	0.000000	-0.289918	0.045161	-0.213811	0.000000	0.000000	4.000000	43.000000	1.000000
14785.212688	-0.089724	0.626664	0.027568	83.065788	133.989426	166.882309	1.413648	0.000000	-0.563250	0.000000	0.000000	0.000000	-0.296812	0.050969	-0.211352	0.000000	0.000000	4.000000	43.000000	1.000000
14785.216021	-0.089724	0.626664	0.027568	83.065788	133.989426	166.882309	1.413648	0.000000	-0.563250	0.000000	0.000000	0.000000	-0.296812	0.050969	-0.211352	0.000000	0.000000	4.000000	43.000000	1.000000
14785.219354	-0.089724	0.626664	0.027568	83.012222	133.184448	166.063095	1.378423	0.000000	-0.513782	0.000000	0.000000	0.000000	-0.296812	0.050969	-0.211352	0.000000	0.000000	4.000000	43.000000	1.000000
14785.222688	-0.090747	0.626813	0.026928	83.012222	133.184448	166.063095	1.378423	0.000000	-0.513782	0.000000	0.000000	0.000000	-0.306872	0.044721	-0.192028	0.000000	0.000000	4.000000	43.000000	1.000000
14785.226021	-0.090747	0.626813	0.026928	83.012222	133.184448	166.063095	1.378423	0.000000	-0.513782	0.000000	0.000000	0.000000	-0.306872	0.044721	-0.192028	0.000000	0.000000	4.000000	43.000000	1.000000
14785.229354	-0.090747	0.626813	0.026928	82.950119	132.255844	165.264511	1.346418	0.000000	-0.462636	0.000000	0.000000	0.000000	-0.306872	0.044721	-0.192028	0.000000	0.000000	4.000000	43.000000	1.000000
14785.232688	-0.091765	0.626942	0.026271	82.950119	132.255844	165.264511	1.346418	0.000000	-0.462636	0.000000	0.000000	0.000000	-0.305301	0.038525	-0.197065	0.000000	0.000000	4.000000	43.000000	1.000000
14785.236021	-0.091765	0.626942	0.026271	82.950119	132.255844	165.264511	1.346418	0.000000	-0.462636	0.000000	0.000000	0.000000	-0.305301	0.038525	-0.197065	0.000000	0.000000	4.000000	43.000000	1.000000
14785.239354	-0.091765	0.626942	0.026271	82.882088	131.326843	164.463013	1.313574	0.000000	-0.411753	0.000000	0.000000	0.000000	-0.305301	0.038525	-0.197065	0.000000	0.000000	4.000000	43.000000	1.000000
14785.242688	-0.092789	0.627056	0.025660	82.882088	131.326843	164.463013	1.313574	0.000000	-0.411753	0.000000	0.000000	0.000000	-0.307259	0.034359	-0.183567	0.000000	0.000000	4.000000	43.000000	1.000000
14785.246021	-0.092789	0.627056	0.025660	82.882088	131.326843	164.463013	1.313574	0.000000	-0.411753	0.000000	0.000000	0.000000	-0.307259	0.034359	-0.183567	0.000000	0.000000	4.000000	43.000000	1.000000
14785.249354	-0.092789	0.627056	0.025660	82.812637	130.453766	163.571365	1.282979	0.000000	-0.360543	0.000000	0.000000	0.000000	-0.307259	0.034359	-0.183567	0.000000	0.000000	4.000000	43.000000	1.000000
14785.252688	-0.093810	0.627123	0.025040	82.812637	130.453766	163.571365	1.282979	0.000000	-0.360543	0.000000	0.000000	0.000000	-0.306249	0.020133	-0.185862	0.000000	0.000000	4.000000	43.000000	1.000000
14785.256021	-0.093810	0.627123	0.025040	82.812637	130.453766	163.571365	1.282979	0.000000	-0.360543	0.000000	0.000000	0.000000	-0.306249	0.020133	-0.185862	0.000000	0.000000	4.000000	43.000000	1.000000
14785.259354	-0.093810	0.627123	0.025040	82.743202	129.688980	162.670227	1.252002	0.000000	-0.309501	0.000000	0.000000	0.000000	-0.306249	0.020133	-0.185862	0.000000	0.000000	4.000000	43.000000	1.000000
14785.262688	-0.094801	0.627197	0.024399	82.743202	129.688980	162.670227	1.252002	0.000000	-0.309501	0.000000	0.000000	0.000000	-0.297285	0.022044	-0.192268	0.000000	0.000000	4.000000	43.000000	1.000000
14785.266021	-0.094801	0.627197	0.024399	82.743202	129.688980	162.670227	1.252002	0.000000	-0.309501	0.000000	0.000000	0.000000	-0.297285	0.022044	-0.192268	0.000000	0.000000	4.000000	43.000000	1.000000
14785.269354	-0.094801	0.627197	0.024399	82.674210	128.991623	161.909851	1.219958	0.000000	-0.259954	0.000000	0.000000	0.000000	-0.297285	0.022044	-0.192268	0.000000	0.000000	4.000000	43.000000	1.000000
14785.272688	-0.095816	0.627216	0.023770	82.674210	128.991623	161.909851	1.219958	0.000000	-0.259954	0.000000	0.000000	0.000000	-0.304500	0.005856	-0.188803	0.000000	0.000000	4.000000	43.000000	1.000000
14785.276021	-0.095816	0.627216	0.023770	82.674210	128.991623	161.909851	1.219958	0.000000	-0.259954	0.000000	0.000000	0.000000	-0.304500	0.005856	-0.188803	0.000000	0.000000	4.000000	43.000000	1.000000
14785.279354	-0.095816	0.627216	0.023770	82.622650	128.524765	161.451599	1.188490	0.000000	-0.209204	0.000000	0.000000	0.000000	-0.304500	0.005856	-0.188803	0.000000	0.000000	4.000000	43.000000	1.000000
14785.282688	-0.096826	0.627215	0.023124	82.622650	128.524765	161.451599	1.188490	0.000000	-0.209204	0.000000	0.000000	0.000000	-0.302904	-0.000266	-0.193819	0.000000	0.000000	4.000000	43.000000	1.000000
14785.286021	-0.096826	0.627215	0.023124	82.622650	128.524765	161.451599	1.188490	0.000000	-0.209204	0.000000	0.000000	0.000000	-0.302904	-0.000266	-0.193819	0.000000	0.000000	4.000000	43.000000	1.000000
14785.289354	-0.096826	0.627215	0.023124	82.586670	128.267731	161.194641	1.156187	0.000000	-0.158720	0.000000	0.000000	0.000000	-0.302904	-0.000266	-0.193819	0.000000	0.000000	4.000000	43.000000	1.000000
14785.292688	-0.097827	0.627174	0.022446	82.586670	128.267731	161.194641	1.156187	0.000000	-0.158720	0.000000	0.000000	0.000000	-0.300389	-0.012412	-0.203181	0.000000	0.000000	4.000000	43.000000	1.000000
14785.296021	-0.097827	0.627174	0.022446	82.586670	128.267731	161.194641	1.156187	0.000000	-0.158720	0.000000	0.000000	0.000000	-0.300389	-0.012412	-0.203181	0.000000	0.000000	4.000000	43.000000	1.000000
14785.299354	-0.097827	0.627174	0.022446	82.550621	128.051834	160.856735	1.122324	0.000000	-0.108655	0.000000	0.000000	0.000000	-0.300389	-0.012412	-0.203181	0.000000	0.000000	4.000000	43.000000	1.000000
14785.302688	-0.098808	0.627126	0.021795	82.550621	128.051834	160.856735	1.122324	0.000000	-0.108655	0.000000	0.000000	0.000000	-0.294246	-0.014486	-0.195356	0.000000	0.000000	4.000000	43.000000	1.000000
14785.306021	-0.098808	0.627126	0.021795	82.550621	128.051834	160.856735	1.122324	0.000000	-0.108655	0.000000	0.000000	0.000000	-0.294246	-0.014486	-0.195356	0.000000	0.000000	4.000000	43.000000	1.000000
14785.309354	-0.098808	0.627126	0.021795	82.509804	127.833237	160.393738	1.089764	0.000000	-0.059614	0.000000	0.000000	0.000000	-0.294246	-0.014486	-0.195356	0.000000	0.000000	4.000000	43.000000	1.000000
14785.312688	-0.099730	0.627037	0.021212	82.509804	127.833237	160.393738	1.089764	0.000000	-0.059614	0.000000	0.000000	0.000000	-0.276595	-0.026498	-0.174850	0.000000	0.000000	4.000000	43.000000	1.000000
14785.316021	-0.099730	0.627037	0.021212	82.509804	127.833237	160.393738	1.089764	0.000000	-0.059614	0.000000	0.000000	0.000000	-0.276595	-0.026498	-0.174850	0.000000	0.000000	4.000000	43.000000	1.000000
14785.319354	-0.099730	0.627037	0.021212	82.458183	127.599571	160.004440	1.060623	0.000000	-0.013515	0.000000	0.000000	0.000000	-0.276595	-0.026498	-0.174850	0.000000	0.000000	4.000000	43.000000	1.000000
14785.322688	-0.100558	0.626902	0.020641	82.458183	127.599571	160.004440	1.060623	0.000000	-0.013515	0.000000	0.000000	0.000000	-0.248423	-0.040574	-0.171310	0.000000	0.000000	4.000000	43.000000	1.000000
14785.326021	-0.100558	0.626902	0.020641	82.458183	127.599571	160.004440	1.060623	0.000000	-0.013515	0.000000	0.000000	0.000000	-0.248423	-0.040574	-0.171310	0.000000	0.000000	4.000000	43.000000	1.000000
14785.329354	-0.100558	0.626902	0.020641	82.402863	127.339615	159.736176	1.032071	0.000000	0.027889	0.000000	0.000000	0.000000	-0.248423	-0.040574	-0.171310	0.000000	0.000000	4.000000	43.000000	1.000000
14785.332688	-0.100558	0.626902	0.020641	82.402863	127.339615	159.736176	1.032071	0.000000	0.027889	0.000000	0.000000	0.000000	-0.248423	-0.040574	-0.171310	0.000000	0.000000	4.000000	43.000000	1.000000
14785.336021	-0.101316	0.626767	0.020083	82.402863	127.339615	159.736176	1.032071	0.000000	0.027889	0.000000	0.000000	0.000000	-0.227484	-0.040595	-0.167449	0.000000	0.000000	4.000000	43.000000	1.000000
14785.339354	-0.101316	0.626767	0.020083	82.352501	127.215431	159.633469	1.032071	0.000000	0.027889	0.000000	0.000000	0.000000	-0.227484	-0.040595	-0.167449	0.000000	0.000000	4.000000	43.000000	1.000000
14785.342688	-0.101986	0.626578	0.019561	82.352501	127.215431	159.633469	1.032071	0.000000	0.027889	0.000000	0.000000	0.000000	-0.200983	-0.056584	-0.156606	0.000000	0.000000	4.000000	43.000000	1.000000
14785.346021	-0.101986	0.626578	0.019561	82.352501	127.215431	159.633469	1.032071	0.000000	0.027889	0.000000	0.000000	0.000000	-0.200983	-0.056584	-0.156606	0.000000	0.000000	4.000000	43.000000	1.000000
14785.349354	-0.101986	0.626578	0.019561	82.316788	127.283264	159.670135	0.978062	0.000000	0.099300	0.000000	0.000000	0.000000	-0.200983	-0.056584	-0.156606	0.000000	0.000000	4.000000	43.000000	1.000000
14785.352688	-0.101986	0.626578	0.019561	82.316788	127.283264	159.670135	0.978062	0.000000	0.099300	0.000000	0.000000	0.000000	-0.200983	-0.056584	-0.156606	0.000000	0.000000	4.000000	43.000000	1.000000
14785.356021	-0.102589	0.626363	0.019062	82.316788	127.283264	159.670135	0.978062	0.000000	0.099300	0.000000	0.000000	0.000000	-0.180794	-0.064570	-0.149842	0.000000	0.000000	4.000000	43.000000	1.000000
14785.359354	-0.102589	0.626363	0.019062	82.281082	127.437859	159.777832	0.978062	0.000000	0.099300	0.000000	0.000000	0.000000	-0.180794	-0.064570	-0.149842	0.000000	0.000000	4.000000	43.000000	1.000000
14785.362688	-0.103076	0.626101	0.018580	82.281082	127.437859	159.777832	0.978062	0.000000	0.099300	0.000000	0.000000	0.000000	-0.146180	-0.078535	-0.144439	0.000000	0.000000	4.000000	43.000000	1.000000
14785.366021	-0.103076	0.626101	0.018580	82.281082	127.437859	159.777832	0.978062	0.000000	0.099300	0.000000	0.000000	0.000000	-0.146180	-0.078535	-0.144439	0.000000	0.000000	4.000000	43.000000	1.000000
14785.369354	-0.103076	0.626101	0.018580	82.245262	127.601265	159.899399	0.929015	0.000000	0.153796	0.000000	0.000000	0.000000	-0.146180	-0.078535	-0.144439	0.000000	0.000000	4.000000	43.000000	1.000000
14785.372688	-0.103486	0.625826	0.018075	82.245262	127.601265	159.899399	0.929015	0.000000	0.153796	0.000000	0.000000	0.000000	-0.123067	-0.082543	-0.151673	0.000000	0.000000	4.000000	43.000000	1.000000
14785.376021	-0.103486	0.625826	0.018075	82.245262	127.601265	159.899399	0.929015	0.000000	0.153796	0.000000	0.000000	0.000000	-0.123067	-0.082543	-0.151673	0.000000	0.000000	4.000000	43.000000	1.000000
14785.379354	-0.103486	0.625826	0.018075	82.206787	127.859192	160.177139	0.903736	0.000000	0.174307	0.000000	0.000000	0.000000	-0.123067	-0.082543	-0.151673	0.000000	0.000000	4.000000	43.000000	1.000000
14785.382688	-0.103854	0.625498	0.017596	82.206787	127.859192	160.177139	0.903736	0.000000	0.174307	0.000000	0.000000	0.000000	-0.110422	-0.098440	-0.143513	0.000000	0.000000	4.000000	43.000000	1.000000
14785.386021	-0.103854	0.625498	0.017596	82.206787	127.859192	160.177139	0.903736	0.000000	0.174307	0.000000	0.000000	0.000000	-0.110422	-0.098440	-0.143513	0.000000	0.000000	4.000000	43.000000	1.000000
14785.389354	-0.103854	0.625498	0.017596	82.179878	128.275787	160.616730	0.879817	0.000000	0.192711	0.000000	0.000000	0.000000	-0.110422	-0.098440	-0.143513	0.000000	0.000000	4.000000	43.000000	1.000000
14785.392688	-0.103854	0.625498	0.017596	82.179878	128.275787	160.616730	0.879817	0.000000	0.192711	0.000000	0.000000	0.000000	-0.110422	-0.098440	-0.143513	0.000000	0.000000	4.000000	43.000000	1.000000
14785.396021	-0.104173	0.625150	0.017113	82.179878	128.275787	160.616730	0.879817	0.000000	0.192711	0.000000	0.000000	0.000000	-0.095684	-0.104392	-0.145109	0.000000	0.000000	4.000000	43.000000	1.000000
14785.399354	-0.104173	0.625150	0.017113	82.177750	129.032623	161.365814	0.879817	0.000000	0.192711	0.000000	0.000000	0.000000	-0.095684	-0.104392	-0.145109	0.000000	0.000000	4.000000	43.000000	1.000000
14785.402688	-0.104423	0.624756	0.016638	82.177750	129.032623	161.365814	0.879817	0.000000	0.192711	0.000000	0.000000	0.000000	-0.074813	-0.118250	-0.142525	0.000000	0.000000	4.000000	43.000000	1.000000
14785.406021	-0.104423	0.624756	0.016638	82.177750	129.032623	161.365814	0.879817	0.000000	0.192711	0.000000	0.000000	0.000000	-0.074813	-0.118250	-0.142525	0.000000	0.000000	4.000000	43.000000	1.000000
14785.409354	-0.104423	0.624756	0.016638	82.188217	130.062561	162.361115	0.831878	0.000000	0.221127	0.000000	0.000000	0.000000	-0.074813	-0.118250	-0.142525	0.000000	0.000000	4.000000	43.000000	1.000000
14785.412688	-0.104423	0.624756	0.016638	82.188217	130.062561	162.361115	0.831878	0.000000	0.221127	0.000000	0.000000	0.000000	-0.074813	-0.118250	-0.142525	0.000000	0.000000	4.000000	43.000000	1.000000
14785.416021	-0.104672	0.624289	0.016165	82.188217	130.062561	162.361115	0.831878	0.000000	0.221127	0.000000	0.000000	0.000000	-0.074808	-0.140021	-0.141744	0.000000	0.000000	4.000000	43.000000	1.000000
14785.419354	-0.104672	0.624289	0.016165	82.196823	131.147507	163.404800	0.831878	0.000000	0.221127	0.000000	0.000000	0.000000	-0.074808	-0.140021	-0.141744	0.000000	0.000000	4.000000	43.000000	1.000000
14785.422688	-0.104892	0.623783	0.015668	82.196823	131.147507	163.404800	0.831878	0.000000	0.221127	0.000000	0.000000	0.000000	-0.065896	-0.151859	-0.149263	0.000000	0.000000	4.000000	43.000000	1.000000
14785.426021	-0.104892	0.623783	0.015668	82.196823	131.147507	163.404800	0.831878	0.000000	0.221127	0.000000	0.000000	0.000000	-0.065896	-0.151859	-0.149263	0.000000	0.000000	4.000000	43.000000	1.000000
14785.429354	-0.104892	0.623783	0.015668	82.175697	132.055817	164.289841	0.783377	0.000000	0.244577	0.000000	0.000000	0.000000	-0.065896	-0.151859	-0.149263	0.000000	0.000000	4.000000	43.000000	1.000000
14785.432688	-0.104892	0.623783	0.015668	82.175697	132.055817	164.289841	0.783377	0.000000	0.244577	0.000000	0.000000	0.000000	-0.065896	-0.151859	-0.149263	0.000000	0.000000	4.000000	43.000000	1.000000
14785.436021	-0.105064	0.623231	0.015173	82.175697	132.055817	164.289841	0.783377	0.000000	0.244577	0.000000	0.000000	0.000000	-0.051819	-0.165611	-0.148260	0.000000	0.000000	4.000000	43.000000	1.000000
14785.439354	-0.105064	0.623231	0.015173	82.114799	132.597305	164.843048	0.783377	0.000000	0.244577	0.000000	0.000000	0.000000	-0.051819	-0.165611	-0.148260	0.000000	0.000000	4.000000	43.000000	1.000000
14785.442688	-0.105257	0.622633	0.014667	82.114799	132.597305	164.843048	0.783377	0.000000	0.244577	0.000000	0.000000	0.000000	-0.057931	-0.179327	-0.151791	0.000000	0.000000	4.000000	43.000000	1.000000
14785.446021	-0.105257	0.622633	0.014667	82.114799	132.597305	164.843048	0.783377	0.000000	0.244577	0.000000	0.000000	0.000000	-0.057931	-0.179327	-0.151791	0.000000	0.000000	4.000000	43.000000	1.000000
14785.449354	-0.105257	0.622633	0.014667	82.034988	132.952667	165.243027	0.733368	0.000000	0.262869	0.000000	0.000000	0.000000	-0.057931	-0.179327	-0.151791	0.000000	0.000000	4.000000	43.000000	1.000000
14785.452688	-0.105257	0.622633	0.014667	82.034988	132.952667	165.243027	0.733368	0.000000	0.262869	0.000000	0.000000	0.000000	-0.057931	-0.179327	-0.151791	0.000000	0.000000	4.000000	43.000000	1.000000
14785.456021	-0.105491	0.622016	0.014136	82.034988	132.952667	165.243027	0.733368	0.000000	0.262869	0.000000	0.000000	0.000000	-0.070125	-0.185060	-0.159523	0.000000	0.000000	4.000000	43.000000	1.000000
14785.459354	-0.105491	0.622016	0.014136	81.951164	133.300323	165.636688	0.733368	0.000000	0.262869	0.000000	0.000000	0.000000	-0.070125	-0.185060	-0.159523	0.000000	0.000000	4.000000	43.000000	1.000000
14785.462688	-0.105750	0.621347	0.013615	81.951164	133.300323	165.636688	0.733368	0.000000	0.262869	0.000000	0.000000	0.000000	-0.077731	-0.200652	-0.156112	0.000000	0.000000	4.000000	43.000000	1.000000
14785.466021	-0.105750	0.621347	0.013615	81.951164	133.300323	165.636688	0.733368	0.000000	0.262869	0.000000	0.000000	0.000000	-0.077731	-0.200652	-0.156112	0.000000	0.000000	4.000000	43.000000	1.000000
14785.469354	-0.105750	0.621347	0.013615	81.861732	133.664139	166.046814	0.680763	0.000000	0.287512	0.000000	0.000000	0.000000	-0.077731	-0.200652	-0.156112	0.000000	0.000000	4.000000	43.000000	1.000000
14785.472688	-0.105750	0.621347	0.013615	81.861732	133.664139	166.046814	0.680763	0.000000	0.287512	0.000000	0.000000	0.000000	-0.077731	-0.200652	-0.156112	0.000000	0.000000	4.000000	43.000000	1.000000
14785.476021	-0.105981	0.620686	0.013075	81.861732	133.664139	166.046814	0.680763	0.000000	0.287512	0.000000	0.000000	0.000000	-0.069146	-0.198418	-0.162043	0.000000	0.000000	4.000000	43.000000	1.000000
14785.479354	-0.105981	0.620686	0.013075	81.768898	133.988541	166.415970	0.680763	0.000000	0.287512	0.000000	0.000000	0.000000	-0.069146	-0.198418	-0.162043	0.000000	0.000000	4.000000	43.000000	1.000000
14785.482688	-0.106145	0.619999	0.012558	81.768898	133.988541	166.415970	0.680763	0.000000	0.287512	0.000000	0.000000	0.000000	-0.049371	-0.206055	-0.155276	0.000000	0.000000	4.000000	43.000000	1.000000
14785.486021	-0.106145	0.619999	0.012558	81.768898	133.988541	166.415970	0.680763	0.000000	0.287512	0.000000	0.000000	0.000000	-0.049371	-0.206055	-0.155276	0.000000	0.000000	4.000000	43.000000	1.000000
14785.489354	-0.106145	0.619999	0.012558	81.671738	134.270645	166.734451	0.627876	0.000000	0.307265	0.000000	0.000000	0.000000	-0.049371	-0.206055	-0.155276	0.000000	0.000000	4.000000	43.000000	1.000000
14785.492688	-0.106145	0.619999	0.012558	81.671738	134.270645	166.734451	0.627876	0.000000	0.307265	0.000000	0.000000	0.000000	-0.049371	-0.206055	-0.155276	0.000000	0.000000	4.000000	43.000000	1.000000
14785.496021	-0.106220	0.619313	0.012059	81.671738	134.270645	166.734451	0.627876	0.000000	0.307265	0.000000	0.000000	0.000000	-0.022392	-0.205763	-0.149600	0.000000	0.000000	4.000000	43.000000	1.000000
14785.499354	-0.106220	0.619313	0.012059	81.575363	134.565704	167.056458	0.627876	0.000000	0.307265	0.000000	0.000000	0.000000	-0.022392	-0.205763	-0.149600	0.000000	0.000000	4.000000	43.000000	1.000000
14785.502688	-0.106194	0.618641	0.011532	81.575363	134.565704	167.056458	0.627876	0.000000	0.307265	0.000000	0.000000	0.000000	0.007700	-0.201583	-0.158020	0.000000	0.000000	4.000000	43.000000	1.000000
14785.506021	-0.106194	0.618641	0.011532	81.575363	134.565704	167.056458	0.627876	0.000000	0.307265	0.000000	0.000000	0.000000	0.007700	-0.201583	-0.158020	0.000000	0.000000	4.000000	43.000000	1.000000
14785.509354	-0.106194	0.618641	0.011532	81.487259	134.923859	167.422729	0.576606	0.000000	0.309713	0.000000	0.000000	0.000000	0.007700	-0.201583	-0.158020	0.000000	0.000000	4.000000	43.000000	1.000000
14785.512688	-0.106194	0.618641	0.011532	81.487259	134.923859	167.422729	0.576606	0.000000	0.309713	0.000000	0.000000	0.000000	0.007700	-0.201583	-0.158020	0.000000	0.000000	4.000000	43.000000	1.000000
14785.516021	-0.106105	0.617990	0.011034	81.487259	134.923859	167.422729	0.576606	0.000000	0.309713	0.000000	0.000000	0.000000	0.026827	-0.195361	-0.149357	0.000000	0.000000	4.000000	43.000000	1.000000
14785.519354	-0.106105	0.617990	0.011034	81.399742	135.288925	167.791946	0.576606	0.000000	0.309713	0.000000	0.000000	0.000000	0.026827	-0.195361	-0.149357	0.000000	0.000000	4.000000	43.000000	1.000000
14785.522688	-0.105993	0.617340	0.010540	81.399742	135.288925	167.791946	0.576606	0.000000	0.309713	0.000000	0.000000	0.000000	0.033579	-0.195087	-0.148188	0.000000	0.000000	4.000000	43.000000	1.000000
14785.526021	-0.105993	0.617340	0.010540	81.399742	135.288925	167.791946	0.576606	0.000000	0.309713	0.000000	0.000000	0.000000	0.033579	-0.195087	-0.148188	0.000000	0.000000	4.000000	43.000000	1.000000
14785.529354	-0.105993	0.617340	0.010540	81.314583	135.635880	168.142868	0.527015	0.000000	0.299646	0.000000	0.000000	0.000000	0.033579	-0.195087	-0.148188	0.000000	0.000000	4.000000	43.000000	1.000000
14785.532688	-0.105993	0.617340	0.010540	81.314583	135.635880	168.142868	0.527015	0.000000	0.299646	0.000000	0.000000	0.000000	0.033579	-0.195087	-0.148188	0.000000	0.000000	4.000000	43.000000	1.000000
14785.536021	-0.105879	0.616717	0.010037	81.314583	135.635880	168.142868	0.527015	0.000000	0.299646	0.000000	0.000000	0.000000	0.034236	-0.186970	-0.151080	0.000000	0.000000	4.000000	43.000000	1.000000
14785.539354	-0.105879	0.616717	0.010037	81.234779	135.969833	168.479462	0.527015	0.000000	0.299646	0.000000	0.000000	0.000000	0.034236	-0.186970	-0.151080	0.000000	0.000000	4.000000	43.000000	1.000000
14785.542688	-0.105768	0.616114	0.009547	81.234779	135.969833	168.479462	0.527015	0.000000	0.299646	0.000000	0.000000	0.000000	0.033287	-0.180819	-0.146887	0.000000	0.000000	4.000000	43.000000	1.000000
14785.546021	-0.105768	0.616114	0.009547	81.234779	135.969833	168.479462	0.527015	0.000000	0.299646	0.000000	0.000000	0.000000	0.033287	-0.180819	-0.146887	0.000000	0.000000	4.000000	43.000000	1.000000
14785.549354	-0.105768	0.616114	0.009547	81.151047	136.296631	168.810333	0.477354	0.000000	0.288392	0.000000	0.000000	0.000000	0.033287	-0.180819	-0.146887	0.000000	0.000000	4.000000	43.000000	1.000000
14785.552688	-0.105768	0.616114	0.009547	81.151047	136.296631	168.810333	0.477354	0.000000	0.288392	0.000000	0.000000	0.000000	0.033287	-0.180819	-0.146887	0.000000	0.000000	4.000000	43.000000	1.000000
14785.556021	-0.105648	0.615499	0.009018	81.151047	136.296631	168.810333	0.477354	0.000000	0.288392	0.000000	0.000000	0.000000	0.035978	-0.184500	-0.158770	0.000000	0.000000	4.000000	43.000000	1.000000
14785.559354	-0.105648	0.615499	0.009018	81.073181	136.593796	169.114532	0.477354	0.000000	0.288392	0.000000	0.000000	0.000000	0.035978	-0.184500	-0.158770	0.000000	0.000000	4.000000	43.000000	1.000000
14785.562688	-0.105550	0.614885	0.008483	81.073181	136.593796	169.114532	0.477354	0.000000	0.288392	0.000000	0.000000	0.000000	0.029421	-0.184240	-0.160594	0.000000	0.000000	4.000000	43.000000	1.000000
14785.566021	-0.105550	0.614885	0.008483	81.073181	136.593796	169.114532	0.477354	0.000000	0.288392	0.000000	0.000000	0.000000	0.029421	-0.184240	-0.160594	0.000000	0.000000	4.000000	43.000000	1.000000
14785.569354	-0.105550	0.614885	0.008483	81.010887	136.834457	169.363098	0.424127	0.000000	0.277492	0.000000	0.000000	0.000000	0.029421	-0.184240	-0.160594	0.000000	0.000000	4.000000	43.000000	1.000000
14785.572688	-0.105550	0.614885	0.008483	81.010887	136.834457	169.363098	0.424127	0.000000	0.277492	0.000000	0.000000	0.000000	0.029421	-0.184240	-0.160594	0.000000	0.000000	4.000000	43.000000	1.000000
14785.576021	-0.105453	0.614245	0.007955	81.010887	136.834457	169.363098	0.424127	0.000000	0.277492	0.000000	0.000000	0.000000	0.028937	-0.191811	-0.158402	0.000000	0.000000	4.000000	43.000000	1.000000
14785.579354	-0.105453	0.614245	0.007955	80.982841	136.960266	169.498444	0.424127	0.000000	0.277492	0.000000	0.000000	0.000000	0.028937	-0.191811	-0.158402	0.000000	0.000000	4.000000	43.000000	1.000000
14785.582688	-0.105366	0.613575	0.007366	80.982841	136.960266	169.498444	0.424127	0.000000	0.277492	0.000000	0.000000	0.000000	0.026082	-0.201285	-0.176408	0.000000	0.000000	4.000000	43.000000	1.000000
14785.586021	-0.105366	0.613575	0.007366	80.982841	136.960266	169.498444	0.424127	0.000000	0.277492	0.000000	0.000000	0.000000	0.026082	-0.201285	-0.176408	0.000000	0.000000	4.000000	43.000000	1.000000
14785.589354	-0.105366	0.613575	0.007366	80.995796	136.935852	169.489792	0.368325	0.000000	0.268322	0.000000	0.000000	0.000000	0.026082	-0.201285	-0.176408	0.000000	0.000000	4.000000	43.000000	1.000000
14785.592688	-0.105366	0.613575	0.007366	80.995796	136.935852	169.489792	0.368325	0.000000	0.268322	0.000000	0.000000	0.000000	0.026082	-0.201285	-0.176408	0.000000	0.000000	4.000000	43.000000	1.000000
14785.596021	-0.105276	0.612885	0.006762	80.995796	136.935852	169.489792	0.368325	0.000000	0.268322	0.000000	0.000000	0.000000	0.027237	-0.206830	-0.181353	0.000000	0.000000	4.000000	43.000000	1.000000
14785.599354	-0.105276	0.612885	0.006762	81.030624	136.834351	169.407181	0.368325	0.000000	0.268322	0.000000	0.000000	0.000000	0.027237	-0.206830	-0.181353	0.000000	0.000000	4.000000	43.000000	1.000000
14785.602688	-0.105186	0.612242	0.006163	81.030624	136.834351	169.407181	0.368325	0.000000	0.268322	0.000000	0.000000	0.000000	0.026888	-0.192861	-0.179649	0.000000	0.000000	4.000000	43.000000	1.000000
14785.606021	-0.105186	0.612242	0.006163	81.030624	136.834351	169.407181	0.368325	0.000000	0.268322	0.000000	0.000000	0.000000	0.026888	-0.192861	-0.179649	0.000000	0.000000	4.000000	43.000000	1.000000
14785.609354	-0.105186	0.612242	0.006163	81.084160	136.546188	169.152390	0.308158	0.000000	0.259302	0.000000	0.000000	0.000000	0.026888	-0.192861	-0.179649	0.000000	0.000000	4.000000	43.000000	1.000000
14785.612688	-0.105092	0.611490	0.005443	81.084160	136.546188	169.152390	0.308158	0.000000	0.259302	0.000000	0.000000	0.000000	0.028270	-0.225615	-0.216095	0.000000	0.000000	4.000000	43.000000	1.000000
14785.616021	-0.105092	0.611490	0.005443	81.084160	136.546188	169.152390	0.308158	0.000000	0.259302	0.000000	0.000000	0.000000	0.028270	-0.225615	-0.216095	0.000000	0.000000	4.000000	43.000000	1.000000
14785.619354	-0.105092	0.611490	0.005443	81.163200	135.950272	168.612152	0.272142	0.000000	0.254590	0.000000	0.000000	0.000000	0.028270	-0.225615	-0.216095	0.000000	0.000000	4.000000	43.000000	1.000000
14785.622688	-0.104990	0.610701	0.004690	81.163200	135.950272	168.612152	0.272142	0.000000	0.254590	0.000000	0.000000	0.000000	0.030537	-0.236852	-0.225789	0.000000	0.000000	4.000000	43.000000	1.000000
14785.626021	-0.104990	0.610701	0.004690	81.163200	135.950272	168.612152	0.272142	0.000000	0.254590	0.000000	0.000000	0.000000	0.030537	-0.236852	-0.225789	0.000000	0.000000	4.000000	43.000000	1.000000
14785.629354	-0.104990	0.610701	0.004690	81.274902	135.122559	167.851715	0.234511	0.000000	0.249501	0.000000	0.000000	0.000000	0.030537	-0.236852	-0.225789	0.000000	0.000000	4.000000	43.000000	1.000000
14785.632688	-0.104902	0.609874	0.003900	81.274902	135.122559	167.851715	0.234511	0.000000	0.249501	0.000000	0.000000	0.000000	0.026260	-0.248012	-0.237053	0.000000	0.000000	4.000000	43.000000	1.000000
14785.636021	-0.104902	0.609874	0.003900	81.274902	135.122559	167.851715	0.234511	0.000000	0.249501	0.000000	0.000000	0.000000	0.026260	-0.248012	-0.237053	0.000000	0.000000	4.000000	43.000000	1.000000
14785.639354	-0.104902	0.609874	0.003900	81.404266	134.221954	167.018936	0.195002	0.000000	0.245124	0.000000	0.000000	0.000000	0.026260	-0.248012	-0.237053	0.000000	0.000000	4.000000	43.000000	1.000000
14785.642688	-0.104789	0.609029	0.003097	81.404266	134.221954	167.018936	0.195002	0.000000	0.245124	0.000000	0.000000	0.000000	0.034095	-0.253323	-0.240777	0.000000	0.000000	4.000000	43.000000	1.000000
14785.646021	-0.104789	0.609029	0.003097	81.404266	134.221954	167.018936	0.195002	0.000000	0.245124	0.000000	0.000000	0.000000	0.034095	-0.253323	-0.240777	0.000000	0.000000	4.000000	43.000000	1.000000
14785.649354	-0.104789	0.609029	0.003097	81.542229	133.241470	166.108795	0.154872	0.000000	0.239442	0.000000	0.000000	0.000000	0.034095	-0.253323	-0.240777	0.000000	0.000000	4.000000	43.000000	1.000000
14785.652688	-0.104642	0.608129	0.002251	81.542229	133.241470	166.108795	0.154872	0.000000	0.239442	0.000000	0.000000	0.000000	0.044023	-0.270151	-0.253835	0.000000	0.000000	4.000000	43.000000	1.000000
14785.656021	-0.104642	0.608129	0.002251	81.542229	133.241470	166.108795	0.154872	0.000000	0.239442	0.000000	0.000000	0.000000	0.044023	-0.270151	-0.253835	0.000000	0.000000	4.000000	43.000000	1.000000
14785.659354	-0.104642	0.608129	0.002251	81.674210	132.195251	165.134171	0.112566	0.000000	0.232105	0.000000	0.000000	0.000000	0.044023	-0.270151	-0.253835	0.000000	0.000000	4.000000	43.000000	1.000000
14785.662688	-0.104471	0.607185	0.001400	81.674210	132.195251	165.134171	0.112566	0.000000	0.232105	0.000000	0.000000	0.000000	0.051280	-0.283044	-0.255312	0.000000	0.000000	4.000000	43.000000	1.000000
14785.666021	-0.104471	0.607185	0.001400	81.674210	132.195251	165.134171	0.112566	0.000000	0.232105	0.000000	0.000000	0.000000	0.051280	-0.283044	-0.255312	0.000000	0.000000	4.000000	43.000000	1.000000
14785.669354	-0.104471	0.607185	0.001400	81.799126	131.035309	164.051193	0.070014	0.000000	0.223558	0.000000	0.000000	0.000000	0.051280	-0.283044	-0.255312	0.000000	0.000000	4.000000	43.000000	1.000000
14785.672688	-0.104251	0.606180	0.000533	81.799126	131.035309	164.051193	0.070014	0.000000	0.223558	0.000000	0.000000	0.000000	0.066104	-0.301592	-0.260078	0.000000	0.000000	4.000000	43.000000	1.000000
14785.676021	-0.104251	0.606180	0.000533	81.799126	131.035309	164.051193	0.070014	0.000000	0.223558	0.000000	0.000000	0.000000	0.066104	-0.301592	-0.260078	0.000000	0.000000	4.000000	43.000000	1.000000
14785.679354	-0.104251	0.606180	0.000533	81.919838	129.823517	162.917603	0.026668	0.000000	0.212541	0.000000	0.000000	0.000000	0.066104	-0.301592	-0.260078	0.000000	0.000000	4.000000	43.000000	1.000000
14785.682688	-0.104010	0.605152	-0.000324	81.919838	129.823517	162.917603	0.026668	0.000000	0.212541	0.000000	0.000000	0.000000	0.072243	-0.308556	-0.257100	0.000000	0.000000	4.000000	43.000000	1.000000
14785.686021	-0.104010	0.605152	-0.000324	81.919838	129.823517	162.917603	0.026668	0.000000	0.212541	0.000000	0.000000	0.000000	0.072243	-0.308556	-0.257100	0.000000	0.000000	4.000000	43.000000	1.000000
14785.689354	-0.104010	0.605152	-0.000324	82.038193	128.736938	161.894958	-0.016182	0.000000	0.200500	0.000000	0.000000	0.000000	0.072243	-0.308556	-0.257100	0.000000	0.000000	4.000000	43.000000	1.000000
14785.692688	-0.103720	0.604062	-0.001197	82.038193	128.736938	161.894958	-0.016182	0.000000	0.200500	0.000000	0.000000	0.000000	0.086995	-0.326892	-0.262124	0.000000	0.000000	4.000000	43.000000	1.000000
14785.696021	-0.103720	0.604062	-0.001197	82.038193	128.736938	161.894958	-0.016182	0.000000	0.200500	0.000000	0.000000	0.000000	0.086995	-0.326892	-0.262124	0.000000	0.000000	4.000000	43.000000	1.000000
14785.699354	-0.103720	0.604062	-0.001197	82.163834	127.801750	161.003510	-0.059869	0.000000	0.186001	0.000000	0.000000	0.000000	0.086995	-0.326892	-0.262124	0.000000	0.000000	4.000000	43.000000	1.000000
14785.702688	-0.103422	0.602937	-0.002106	82.163834	127.801750	161.003510	-0.059869	0.000000	0.186001	0.000000	0.000000	0.000000	0.089269	-0.337466	-0.272602	0.000000	0.000000	4.000000	43.000000	1.000000
14785.706021	-0.103422	0.602937	-0.002106	82.163834	127.801750	161.003510	-0.059869	0.000000	0.186001	0.000000	0.000000	0.000000	0.089269	-0.337466	-0.272602	0.000000	0.000000	4.000000	43.000000	1.000000
14785.709354	-0.103422	0.602937	-0.002106	82.301323	126.871025	160.109024	-0.105303	0.000000	0.171123	0.000000	0.000000	0.000000	0.089269	-0.337466	-0.272602	0.000000	0.000000	4.000000	43.000000	1.000000
14785.712688	-0.103139	0.601777	-0.003055	82.301323	126.871025	160.109024	-0.105303	0.000000	0.171123	0.000000	0.000000	0.000000	0.085092	-0.347945	-0.284654	0.000000	0.000000	4.000000	43.000000	1.000000
14785.716021	-0.103139	0.601777	-0.003055	82.301323	126.871025	160.109024	-0.105303	0.000000	0.171123	0.000000	0.000000	0.000000	0.085092	-0.347945	-0.284654	0.000000	0.000000	4.000000	43.000000	1.000000
14785.719354	-0.103139	0.601777	-0.003055	82.445374	125.845009	159.124802	-0.152745	0.000000	0.156941	0.000000	0.000000	0.000000	0.085092	-0.347945	-0.284654	0.000000	0.000000	4.000000	43.000000	1.000000
14785.722688	-0.102856	0.600595	-0.004000	82.445374	125.845009	159.124802	-0.152745	0.000000	0.156941	0.000000	0.000000	0.000000	0.084749	-0.354557	-0.283513	0.000000	0.000000	4.000000	43.000000	1.000000
14785.726021	-0.102856	0.600595	-0.004000	82.445374	125.845009	159.124802	-0.152745	0.000000	0.156941	0.000000	0.000000	0.000000	0.084749	-0.354557	-0.283513	0.000000	0.000000	4.000000	43.000000	1.000000
14785.729354	-0.102856	0.600595	-0.004000	82.600578	124.507561	157.847824	-0.199998	0.000000	0.142817	0.000000	0.000000	0.000000	0.084749	-0.354557	-0.283513	0.000000	0.000000	4.000000	43.000000	1.000000
14785.732688	-0.102587	0.599379	-0.004986	82.600578	124.507561	157.847824	-0.199998	0.000000	0.142817	0.000000	0.000000	0.000000	0.080660	-0.364861	-0.295731	0.000000	0.000000	4.000000	43.000000	1.000000
14785.736021	-0.102587	0.599379	-0.004986	82.600578	124.507561	157.847824	-0.199998	0.000000	0.142817	0.000000	0.000000	0.000000	0.080660	-0.364861	-0.295731	0.000000	0.000000	4.000000	43.000000	1.000000
14785.739354	-0.102587	0.599379	-0.004986	82.755920	122.803619	156.228073	-0.249286	0.000000	0.129373	0.000000	0.000000	0.000000	0.080660	-0.364861	-0.295731	0.000000	0.000000	4.000000	43.000000	1.000000
14785.742688	-0.102320	0.598141	-0.005968	82.755920	122.803619	156.228073	-0.249286	0.000000	0.129373	0.000000	0.000000	0.000000	0.080374	-0.371346	-0.294728	0.000000	0.000000	4.000000	43.000000	1.000000
14785.746021	-0.102320	0.598141	-0.005968	82.755920	122.803619	156.228073	-0.249286	0.000000	0.129373	0.000000	0.000000	0.000000	0.080374	-0.371346	-0.294728	0.000000	0.000000	4.000000	43.000000	1.000000
14785.749354	-0.102320	0.598141	-0.005968	82.898666	120.694351	154.232437	-0.298407	0.000000	0.115977	0.000000	0.000000	0.000000	0.080374	-0.371346	-0.294728	0.000000	0.000000	4.000000	43.000000	1.000000
14785.752688	-0.102056	0.596901	-0.006931	82.898666	120.694351	154.232437	-0.298407	0.000000	0.115977	0.000000	0.000000	0.000000	0.079004	-0.372165	-0.288954	0.000000	0.000000	4.000000	43.000000	1.000000
14785.756021	-0.102056	0.596901	-0.006931	82.898666	120.694351	154.232437	-0.298407	0.000000	0.115977	0.000000	0.000000	0.000000	0.079004	-0.372165	-0.288954	0.000000	0.000000	4.000000	43.000000	1.000000
14785.759354	-0.102056	0.596901	-0.006931	83.036575	118.255959	151.929688	-0.346566	0.000000	0.102810	0.000000	0.000000	0.000000	0.079004	-0.372165	-0.288954	0.000000	0.000000	4.000000	43.000000	1.000000
14785.762688	-0.101853	0.595689	-0.007829	83.036575	118.255959	151.929688	-0.346566	0.000000	0.102810	0.000000	0.000000	0.000000	0.061045	-0.363666	-0.269328	0.000000	0.000000	4.000000	43.000000	1.000000
14785.766021	-0.101853	0.595689	-0.007829	83.036575	118.255959	151.929688	-0.346566	0.000000	0.102810	0.000000	0.000000	0.000000	0.061045	-0.363666	-0.269328	0.000000	0.000000	4.000000	43.000000	1.000000
14785.769354	-0.101853	0.595689	-0.007829	83.163704	115.586868	149.406586	-0.391454	0.000000	0.092636	0.000000	0.000000	0.000000	0.061045	-0.363666	-0.269328	0.000000	0.000000	4.000000	43.000000	1.000000
14785.772688	-0.101668	0.594479	-0.008644	83.163704	115.586868	149.406586	-0.391454	0.000000	0.092636	0.000000	0.000000	0.000000	0.055412	-0.362836	-0.244481	0.000000	0.000000	4.000000	43.000000	1.000000
14785.776021	-0.101668	0.594479	-0.008644	83.163704	115.586868	149.406586	-0.391454	0.000000	0.092636	0.000000	0.000000	0.000000	0.055412	-0.362836	-0.244481	0.000000	0.000000	4.000000	43.000000	1.000000
14785.779354	-0.101668	0.594479	-0.008644	83.265854	112.878609	146.849823	-0.432201	0.000000	0.083400	0.000000	0.000000	0.000000	0.055412	-0.362836	-0.244481	0.000000	0.000000	4.000000	43.000000	1.000000
14785.782688	-0.101488	0.593267	-0.009439	83.265854	112.878609	146.849823	-0.432201	0.000000	0.083400	0.000000	0.000000	0.000000	0.054076	-0.363780	-0.238576	0.000000	0.000000	4.000000	43.000000	1.000000
14785.786021	-0.101488	0.593267	-0.009439	83.265854	112.878609	146.849823	-0.432201	0.000000	0.083400	0.000000	0.000000	0.000000	0.054076	-0.363780	-0.238576	0.000000	0.000000	4.000000	43.000000	1.000000
14785.789354	-0.101488	0.593267	-0.009439	83.358727	110.305649	144.413330	-0.471964	0.000000	0.074388	0.000000	0.000000	0.000000	0.054076	-0.363780	-0.238576	0.000000	0.000000	4.000000	43.000000	1.000000
14785.792688	-0.101334	0.592094	-0.010119	83.358727	110.305649	144.413330	-0.471964	0.000000	0.074388	0.000000	0.000000	0.000000	0.046207	-0.351930	-0.203862	0.000000	0.000000	4.000000	43.000000	1.000000
14785.796021	-0.101334	0.592094	-0.010119	83.358727	110.305649	144.413330	-0.471964	0.000000	0.074388	0.000000	0.000000	0.000000	0.046207	-0.351930	-0.203862	0.000000	0.000000	4.000000	43.000000	1.000000
14785.799354	-0.101334	0.592094	-0.010119	83.439140	107.997826	142.225891	-0.505941	0.000000	0.066686	0.000000	0.000000	0.000000	0.046207	-0.351930	-0.203862	0.000000	0.000000	4.000000	43.000000	1.000000
14785.802688	-0.101218	0.590947	-0.010727	83.439140	107.997826	142.225891	-0.505941	0.000000	0.066686	0.000000	0.000000	0.000000	0.034659	-0.343878	-0.182409	0.000000	0.000000	4.000000	43.000000	1.000000
14785.806021	-0.101218	0.590947	-0.010727	83.439140	107.997826	142.225891	-0.505941	0.000000	0.066686	0.000000	0.000000	0.000000	0.034659	-0.343878	-0.182409	0.000000	0.000000	4.000000	43.000000	1.000000
14785.809354	-0.101218	0.590947	-0.010727	83.500801	105.960625	140.299881	-0.536342	0.000000	0.060910	0.000000	0.000000	0.000000	0.034659	-0.343878	-0.182409	0.000000	0.000000	4.000000	43.000000	1.000000
14785.812688	-0.101140	0.589853	-0.011270	83.500801	105.960625	140.299881	-0.536342	0.000000	0.060910	0.000000	0.000000	0.000000	0.023593	-0.328419	-0.162977	0.000000	0.000000	4.000000	43.000000	1.000000
14785.816021	-0.101140	0.589853	-0.011270	83.500801	105.960625	140.299881	-0.536342	0.000000	0.060910	0.000000	0.000000	0.000000	0.023593	-0.328419	-0.162977	0.000000	0.000000	4.000000	43.000000	1.000000
14785.819354	-0.101140	0.589853	-0.011270	83.548668	104.177673	138.615234	-0.563505	0.000000	0.056978	0.000000	0.000000	0.000000	0.023593	-0.328419	-0.162977	0.000000	0.000000	4.000000	43.000000	1.000000
14785.822688	-0.101075	0.588834	-0.011750	83.548668	104.177673	138.615234	-0.563505	0.000000	0.056978	0.000000	0.000000	0.000000	0.019337	-0.305649	-0.144066	0.000000	0.000000	4.000000	43.000000	1.000000
14785.826021	-0.101075	0.588834	-0.011750	83.548668	104.177673	138.615234	-0.563505	0.000000	0.056978	0.000000	0.000000	0.000000	0.019337	-0.305649	-0.144066	0.000000	0.000000	4.000000	43.000000	1.000000
14785.829354	-0.101075	0.588834	-0.011750	83.575294	102.700394	137.226730	-0.587516	0.000000	0.053755	0.000000	0.000000	0.000000	0.019337	-0.305649	-0.144066	0.000000	0.000000	4.000000	43.000000	1.000000
14785.832688	-0.101011	0.587859	-0.012132	83.575294	102.700394	137.226730	-0.587516	0.000000	0.053755	0.000000	0.000000	0.000000	0.019293	-0.292477	-0.114402	0.000000	0.000000	4.000000	43.000000	1.000000
14785.836021	-0.101011	0.587859	-0.012132	83.575294	102.700394	137.226730	-0.587516	0.000000	0.053755	0.000000	0.000000	0.000000	0.019293	-0.292477	-0.114402	0.000000	0.000000	4.000000	43.000000	1.000000
14785.839354	-0.101011	0.587859	-0.012132	83.589684	101.399971	136.010178	-0.606583	0.000000	0.050540	0.000000	0.000000	0.000000	0.019293	-0.292477	-0.114402	0.000000	0.000000	4.000000	43.000000	1.000000
14785.842688	-0.101011	0.587859	-0.012132	83.589684	101.399971	136.010178	-0.606583	0.000000	0.050540	0.000000	0.000000	0.000000	0.019293	-0.292477	-0.114402	0.000000	0.000000	4.000000	43.000000	1.000000
14785.846021	-0.100965	0.586977	-0.012432	83.589684	101.399971	136.010178	-0.606583	0.000000	0.050540	0.000000	0.000000	0.000000	0.013814	-0.264542	-0.090213	0.000000	0.000000	4.000000	43.000000	1.000000
14785.849354	-0.100965	0.586977	-0.012432	83.585007	100.375305	135.067673	-0.606583	0.000000	0.050540	0.000000	0.000000	0.000000	0.013814	-0.264542	-0.090213	0.000000	0.000000	4.000000	43.000000	1.000000
14785.852688	-0.100960	0.586163	-0.012650	83.585007	100.375305	135.067673	-0.606583	0.000000	0.050540	0.000000	0.000000	0.000000	0.001491	-0.244231	-0.065214	0.000000	0.000000	4.000000	43.000000	1.000000
14785.856021	-0.100960	0.586163	-0.012650	83.585007	100.375305	135.067673	-0.606583	0.000000	0.050540	0.000000	0.000000	0.000000	0.001491	-0.244231	-0.065214	0.000000	0.000000	4.000000	43.000000	1.000000
14785.859354	-0.100960	0.586163	-0.012650	83.563675	99.638016	134.403214	-0.632488	0.000000	0.047989	0.000000	0.000000	0.000000	0.001491	-0.244231	-0.065214	0.000000	0.000000	4.000000	43.000000	1.000000
14785.862688	-0.100960	0.586163	-0.012650	83.563675	99.638016	134.403214	-0.632488	0.000000	0.047989	0.000000	0.000000	0.000000	0.001491	-0.244231	-0.065214	0.000000	0.000000	4.000000	43.000000	1.000000
14785.866021	-0.100927	0.585423	-0.012792	83.563675	99.638016	134.403214	-0.632488	0.000000	0.047989	0.000000	0.000000	0.000000	0.009723	-0.222077	-0.042819	0.000000	0.000000	4.000000	43.000000	1.000000
14785.869354	-0.100927	0.585423	-0.012792	83.526100	99.356438	134.184265	-0.632488	0.000000	0.047989	0.000000	0.000000	0.000000	0.009723	-0.222077	-0.042819	0.000000	0.000000	4.000000	43.000000	1.000000
14785.872688	-0.100927	0.584738	-0.012891	83.526100	99.356438	134.184265	-0.632488	0.000000	0.047989	0.000000	0.000000	0.000000	0.000073	-0.205507	-0.029619	0.000000	0.000000	4.000000	43.000000	1.000000
14785.876021	-0.100927	0.584738	-0.012891	83.526100	99.356438	134.184265	-0.632488	0.000000	0.047989	0.000000	0.000000	0.000000	0.000073	-0.205507	-0.029619	0.000000	0.000000	4.000000	43.000000	1.000000
14785.879354	-0.100927	0.584738	-0.012891	83.472343	99.435638	134.315445	-0.644561	0.000000	0.046356	0.000000	0.000000	0.000000	0.000073	-0.205507	-0.029619	0.000000	0.000000	4.000000	43.000000	1.000000
14785.882688	-0.100927	0.584738	-0.012891	83.472343	99.435638	134.315445	-0.644561	0.000000	0.046356	0.000000	0.000000	0.000000	0.000073	-0.205507	-0.029619	0.000000	0.000000	4.000000	43.000000	1.000000
14785.886021	-0.100914	0.584157	-0.012950	83.472343	99.435638	134.315445	-0.644561	0.000000	0.046356	0.000000	0.000000	0.000000	0.003980	-0.174056	-0.017521	0.000000	0.000000	4.000000	43.000000	1.000000
14785.889354	-0.100914	0.584157	-0.012950	83.413132	99.850166	134.769516	-0.644561	0.000000	0.046356	0.000000	0.000000	0.000000	0.003980	-0.174056	-0.017521	0.000000	0.000000	4.000000	43.000000	1.000000
14785.892688	-0.100929	0.583614	-0.012980	83.413132	99.850166	134.769516	-0.644561	0.000000	0.046356	0.000000	0.000000	0.000000	-0.004574	-0.163073	-0.009148	0.000000	0.000000	4.000000	43.000000	1.000000
14785.896021	-0.100929	0.583614	-0.012980	83.413132	99.850166	134.769516	-0.644561	0.000000	0.046356	0.000000	0.000000	0.000000	-0.004574	-0.163073	-0.009148	0.000000	0.000000	4.000000	43.000000	1.000000
14785.899354	-0.100929	0.583614	-0.012980	83.371727	100.268555	135.208313	-0.649006	0.000000	0.046456	0.000000	0.000000	0.000000	-0.004574	-0.163073	-0.009148	0.000000	0.000000	4.000000	43.000000	1.000000
14785.902688	-0.100929	0.583614	-0.012980	83.371727	100.268555	135.208313	-0.649006	0.000000	0.046456	0.000000	0.000000	0.000000	-0.004574	-0.163073	-0.009148	0.000000	0.000000	4.000000	43.000000	1.000000
14785.906021	-0.100933	0.583150	-0.012963	83.371727	100.268555	135.208313	-0.649006	0.000000	0.046456	0.000000	0.000000	0.000000	-0.001169	-0.139209	0.005151	0.000000	0.000000	4.000000	43.000000	1.000000
14785.909354	-0.100933	0.583150	-0.012963	83.349197	100.683922	135.625351	-0.649006	0.000000	0.046456	0.000000	0.000000	0.000000	-0.001169	-0.139209	0.005151	0.000000	0.000000	4.000000	43.000000	1.000000
14785.912688	-0.100933	0.583150	-0.012963	83.349197	100.683922	135.625351	-0.649006	0.000000	0.046456	0.000000	0.000000	0.000000	-0.001169	-0.139209	0.005151	0.000000	0.000000	4.000000	43.000000	1.000000
14785.916021	-0.100933	0.583150	-0.012963	83.349197	100.683922	135.625351	-0.649006	0.000000	0.046456	0.000000	0.000000	0.000000	-0.001169	-0.139209	0.005151	0.000000	0.000000	4.000000	43.000000	1.000000
14785.919354	-0.100914	0.582455	-0.012853	83.332848	101.005913	135.946793	-0.648147	0.000000	0.046650	0.000000	0.000000	0.000000	0.005823	-0.208432	0.032953	0.000000	0.000000	4.000000	43.000000	1.000000
14785.922688	-0.100914	0.582455	-0.012853	83.332848	101.005913	135.946793	-0.648147	0.000000	0.046650	0.000000	0.000000	0.000000	0.000001	-0.000006	0.000000	0.000000	0.000000	4.000000	43.000000	1.000000
14785.926021	-0.100914	0.582455	-0.012853	83.332848	101.005913	135.946793	-0.648147	0.000000	0.046650	0.000000	0.000000	0.000000	0.000001	-0.000006	0.000000	0.000000	0.000000	4.000000	43.000000	1.000000
14785.929354	-0.100914	0.582455	-0.012853	83.320129	101.255882	136.192993	-0.642655	0.000000	0.045680	0.000000	0.000000	0.000000	0.000001	-0.000006	0.000000	0.000000	0.000000	4.000000	43.000000	1.000000
14785.932688	-0.100914	0.582455	-0.012853	83.320129	101.255882	136.192993	-0.642655	0.000000	0.045680	0.000000	0.000000	0.000000	0.000001	-0.000006	0.000000	0.000000	0.000000	4.000000	43.000000	1.000000
14785.936021	-0.100887	0.582206	-0.012777	83.320129	101.255882	136.192993	-0.642655	0.000000	0.045680	0.000000	0.000000	0.000000	0.008117	-0.074695	0.022873	0.000000	0.000000	4.000000	43.000000	1.000000
14785.939354	-0.100887	0.582206	-0.012777	83.311180	101.426483	136.364761	-0.642655	0.000000	0.045680	0.000000	0.000000	0.000000	0.008117	-0.074695	0.022873	0.000000	0.000000	4.000000	43.000000	1.000000
14785.942688	-0.100887	0.582206	-0.012777	83.311180	101.426483	136.364761	-0.642655	0.000000	0.045680	0.000000	0.000000	0.000000	0.008117	-0.074695	0.022873	0.000000	0.000000	4.000000	43.000000	1.000000
14785.946021	-0.100887	0.582206	-0.012777	83.311180	101.426483	136.364761	-0.642655	0.000000	0.045680	0.000000	0.000000	0.000000	0.008117	-0.074695	0.022873	0.000000	0.000000	4.000000	43.000000	1.000000
14785.949354	-0.100965	0.581903	-0.012528	83.308861	101.504227	136.444168	-0.638843	0.000000	0.044327	0.000000	0.000000	0.000000	-0.023631	-0.091044	0.074766	0.000000	0.000000	4.000000	43.000000	1.000000
14785.952688	-0.100965	0.581903	-0.012528	83.308861	101.504227	136.444168	-0.638843	0.000000	0.044327	0.000000	0.000000	0.000000	-0.023631	-0.091044	0.074766	0.000000	0.000000	4.000000	43.000000	1.000000
14785.956021	-0.100965	0.581903	-0.012528	83.308861	101.504227	136.444168	-0.638843	0.000000	0.044327	0.000000	0.000000	0.000000	-0.023631	-0.091044	0.074766	0.000000	0.000000	4.000000	43.000000	1.000000
14785.959354	-0.100965	0.581903	-0.012528	83.307549	101.525841	136.468674	-0.626382	0.000000	0.048266	0.000000	0.000000	0.000000	-0.023631	-0.091044	0.074766	0.000000	0.000000	4.000000	43.000000	1.000000
14785.962688	-0.101024	0.581855	-0.012368	83.307549	101.525841	136.468674	-0.626382	0.000000	0.048266	0.000000	0.000000	0.000000	-0.017508	-0.014329	0.047769	0.000000	0.000000	4.000000	43.000000	1.000000
14785.966021	-0.101024	0.581855	-0.012368	83.307549	101.525841	136.468674	-0.626382	0.000000	0.048266	0.000000	0.000000	0.000000	-0.017508	-0.014329	0.047769	0.000000	0.000000	4.000000	43.000000	1.000000
14785.969354	-0.101024	0.581855	-0.012368	83.311440	101.452888	136.395203	-0.618420	0.000000	0.051184	0.000000	0.000000	0.000000	-0.017508	-0.014329	0.047769	0.000000	0.000000	4.000000	43.000000	1.000000
14785.972688	-0.101024	0.581855	-0.012368	83.311440	101.452888	136.395203	-0.618420	0.000000	0.051184	0.000000	0.000000	0.000000	-0.017508	-0.014329	0.047769	0.000000	0.000000	4.000000	43.000000	1.000000
14785.976021	-0.101071	0.581886	-0.012161	83.311440	101.452888	136.395203	-0.618420	0.000000	0.051184	0.000000	0.000000	0.000000	-0.014154	0.009423	0.062318	0.000000	0.000000	4.000000	43.000000	1.000000
14785.979354	-0.101071	0.581886	-0.012161	83.325005	101.310059	136.241104	-0.618420	0.000000	0.051184	0.000000	0.000000	0.000000	-0.014154	0.009423	0.062318	0.000000	0.000000	4.000000	43.000000	1.000000
14785.982688	-0.101087	0.581972	-0.011893	83.325005	101.310059	136.241104	-0.618420	0.000000	0.051184	0.000000	0.000000	0.000000	-0.004897	0.025708	0.080292	0.000000	0.000000	4.000000	43.000000	1.000000
14785.986021	-0.101087	0.581972	-0.011893	83.325005	101.310059	136.241104	-0.618420	0.000000	0.051184	0.000000	0.000000	0.000000	-0.004897	0.025708	0.080292	0.000000	0.000000	4.000000	43.000000	1.000000
14785.989354	-0.101087	0.581972	-0.011893	83.347191	101.144676	136.060623	-0.594652	0.000000	0.054359	0.000000	0.000000	0.000000	-0.004897	0.025708	0.080292	0.000000	0.000000	4.000000	43.000000	1.000000
14785.992688	-0.101087	0.581972	-0.011893	83.347191	101.144676	136.060623	-0.594652	0.000000	0.054359	0.000000	0.000000	0.000000	-0.004897	0.025708	0.080292	0.000000	0.000000	4.000000	43.000000	1.000000
14785.996021	-0.101131	0.582119	-0.011603	83.347191	101.144676	136.060623	-0.594652	0.000000	0.054359	0.000000	0.000000	0.000000	-0.013055	0.044068	0.086902	0.000000	0.000000	4.000000	43.000000	1.000000
14785.999354	-0.101131	0.582119	-0.011603	83.382362	100.951324	135.839630	-0.594652	0.000000	0.054359	0.000000	0.000000	0.000000	-0.013055	0.044068	0.086902	0.000000	0.000000	4.000000	43.000000	1.000000
14786.002688	-0.101131	0.582119	-0.011603	83.382362	100.951324	135.839630	-0.594652	0.000000	0.054359	0.000000	0.000000	0.000000	-0.013055	0.044068	0.086902	0.000000	0.000000	4.000000	43.000000	1.000000
14786.006021	-0.101131	0.582119	-0.011603	83.382362	100.951324	135.839630	-0.594652	0.000000	0.054359	0.000000	0.000000	0.000000	-0.013055	0.044068	0.086902	0.000000	0.000000	4.000000	43.000000	1.000000
14786.009354	-0.101209	0.582535	-0.010966	83.440010	100.799850	135.642700	-0.580168	0.000000	0.056535	0.000000	0.000000	0.000000	-0.023359	0.124959	0.191248	0.000000	0.000000	4.000000	43.000000	1.000000
14786.012688	-0.101209	0.582535	-0.010966	83.440010	100.799850	135.642700	-0.580168	0.000000	0.056535	0.000000	0.000000	0.000000	0.000001	0.000004	-0.000000	0.000000	0.000000	4.000000	43.000000	1.000000
14786.016021	-0.101209	0.582535	-0.010966	83.440010	100.799850	135.642700	-0.580168	0.000000	0.056535	0.000000	0.000000	0.000000	0.000001	0.000004	-0.000000	0.000000	0.000000	4.000000	43.000000	1.000000
14786.019354	-0.101209	0.582535	-0.010966	83.522949	100.674210	135.449432	-0.548294	0.000000	0.060428	0.000000	0.000000	0.000000	0.000001	0.000004	-0.000000	0.000000	0.000000	4.000000	43.000000	1.000000
14786.022688	-0.101209	0.582535	-0.010966	83.522949	100.674210	135.449432	-0.548294	0.000000	0.060428	0.000000	0.000000	0.000000	0.000001	0.000004	-0.000000	0.000000	0.000000	4.000000	43.000000	1.000000
14786.026021	-0.101263	0.582830	-0.010630	83.522949	100.674210	135.449432	-0.548294	0.000000	0.060428	0.000000	0.000000	0.000000	-0.016186	0.088444	0.100854	0.000000	0.000000	4.000000	43.000000	1.000000
14786.029354	-0.101263	0.582830	-0.010630	83.619514	100.576591	135.274384	-0.548294	0.000000	0.060428	0.000000	0.000000	0.000000	-0.016186	0.088444	0.100854	0.000000	0.000000	4.000000	43.000000	1.000000
14786.032688	-0.101263	0.582830	-0.010630	83.619514	100.576591	135.274384	-0.548294	0.000000	0.060428	0.000000	0.000000	0.000000	-0.016186	0.088444	0.100854	0.000000	0.000000	4.000000	43.000000	1.000000
14786.036021	-0.101263	0.582830	-0.010630	83.619514	100.576591	135.274384	-0.548294	0.000000	0.060428	0.000000	0.000000	0.000000	-0.016186	0.088444	0.100854	0.000000	0.000000	4.000000	43.000000	1.000000
14786.039354	-0.101383	0.583478	-0.010000	83.699081	100.393906	135.028717	-0.531485	0.000000	0.063125	0.000000	0.000000	0.000000	-0.036153	0.194205	0.188955	0.000000	0.000000	4.000000	43.000000	1.000000
14786.042688	-0.101383	0.583478	-0.010000	83.699081	100.393906	135.028717	-0.531485	0.000000	0.063125	0.000000	0.000000	0.000000	-0.000001	-0.000005	-0.000000	0.000000	0.000000	4.000000	43.000000	1.000000
14786.046021	-0.101383	0.583478	-0.010000	83.699081	100.393906	135.028717	-0.531485	0.000000	0.063125	0.000000	0.000000	0.000000	-0.000001	-0.000005	-0.000000	0.000000	0.000000	4.000000	43.000000	1.000000
14786.049354	-0.101383	0.583478	-0.010000	83.759583	100.077904	134.672501	-0.499992	0.000000	0.069151	0.000000	0.000000	0.000000	-0.000001	-0.000005	-0.000000	0.000000	0.000000	4.000000	43.000000	1.000000
14786.052688	-0.101383	0.583478	-0.010000	83.759583	100.077904	134.672501	-0.499992	0.000000	0.069151	0.000000	0.000000	0.000000	-0.000001	-0.000005	-0.000000	0.000000	0.000000	4.000000	43.000000	1.000000
14786.056021	-0.101476	0.583823	-0.009688	83.759583	100.077904	134.672501	-0.499992	0.000000	0.069151	0.000000	0.000000	0.000000	-0.027934	0.103724	0.093659	0.000000	0.000000	4.000000	43.000000	1.000000
14786.059354	-0.101476	0.583823	-0.009688	83.804321	99.674492	134.249832	-0.499992	0.000000	0.069151	0.000000	0.000000	0.000000	-0.027934	0.103724	0.093659	0.000000	0.000000	4.000000	43.000000	1.000000
14786.062688	-0.101476	0.583823	-0.009688	83.804321	99.674492	134.249832	-0.499992	0.000000	0.069151	0.000000	0.000000	0.000000	-0.027934	0.103724	0.093659	0.000000	0.000000	4.000000	43.000000	1.000000
14786.066021	-0.101476	0.583823	-0.009688	83.804321	99.674492	134.249832	-0.499992	0.000000	0.069151	0.000000	0.000000	0.000000	-0.027934	0.103724	0.093659	0.000000	0.000000	4.000000	43.000000	1.000000
14786.069354	-0.101694	0.584530	-0.009121	83.837761	99.210220	133.779922	-0.484383	0.000000	0.073806	0.000000	0.000000	0.000000	-0.065399	0.211884	0.170048	0.000000	0.000000	4.000000	43.000000	1.000000
14786.072688	-0.101694	0.584530	-0.009121	83.837761	99.210220	133.779922	-0.484383	0.000000	0.073806	0.000000	0.000000	0.000000	-0.000000	0.000007	-0.000000	0.000000	0.000000	4.000000	43.000000	1.000000
14786.076021	-0.101694	0.584530	-0.009121	83.837761	99.210220	133.779922	-0.484383	0.000000	0.073806	0.000000	0.000000	0.000000	-0.000000	0.000007	-0.000000	0.000000	0.000000	4.000000	43.000000	1.000000
14786.079354	-0.101694	0.584530	-0.009121	83.867676	98.729004	133.293442	-0.456041	0.000000	0.084706	0.000000	0.000000	0.000000	-0.000000	0.000007	-0.000000	0.000000	0.000000	4.000000	43.000000	1.000000
14786.082688	-0.101694	0.584530	-0.009121	83.867676	98.729004	133.293442	-0.456041	0.000000	0.084706	0.000000	0.000000	0.000000	-0.000000	0.000007	-0.000000	0.000000	0.000000	4.000000	43.000000	1.000000
14786.086021	-0.101808	0.584876	-0.008815	83.867676	98.729004	133.293442	-0.456041	0.000000	0.084706	0.000000	0.000000	0.000000	-0.034282	0.104029	0.091885	0.000000	0.000000	4.000000	43.000000	1.000000
14786.089354	-0.101808	0.584876	-0.008815	83.900764	98.294937	132.846924	-0.456041	0.000000	0.084706	0.000000	0.000000	0.000000	-0.034282	0.104029	0.091885	0.000000	0.000000	4.000000	43.000000	1.000000
14786.092688	-0.101808	0.584876	-0.008815	83.900764	98.294937	132.846924	-0.456041	0.000000	0.084706	0.000000	0.000000	0.000000	-0.034282	0.104029	0.091885	0.000000	0.000000	4.000000	43.000000	1.000000
14786.096021	-0.101808	0.584876	-0.008815	83.900764	98.294937	132.846924	-0.456041	0.000000	0.084706	0.000000	0.000000	0.000000	-0.034282	0.104029	0.091885	0.000000	0.000000	4.000000	43.000000	1.000000
14786.099354	-0.101912	0.585548	-0.008259	83.953636	97.920685	132.436081	-0.440727	0.000000	0.090420	0.000000	0.000000	0.000000	-0.031125	0.201503	0.166696	0.000000	0.000000	4.000000	43.000000	1.000000
14786.102688	-0.101912	0.585548	-0.008259	83.953636	97.920685	132.436081	-0.440727	0.000000	0.090420	0.000000	0.000000	0.000000	0.000000	-0.000003	0.000000	0.000000	0.000000	4.000000	43.000000	1.000000
14786.106021	-0.101912	0.585548	-0.008259	83.953636	97.920685	132.436081	-0.440727	0.000000	0.090420	0.000000	0.000000	0.000000	0.000000	-0.000003	0.000000	0.000000	0.000000	4.000000	43.000000	1.000000
14786.109354	-0.101912	0.585548	-0.008259	84.031197	97.721245	132.171402	-0.412944	0.000000	0.095607	0.000000	0.000000	0.000000	0.000000	-0.000003	0.000000	0.000000	0.000000	4.000000	43.000000	1.000000
14786.112688	-0.101912	0.585548	-0.008259	84.031197	97.721245	132.171402	-0.412944	0.000000	0.095607	0.000000	0.000000	0.000000	0.000000	-0.000003	0.000000	0.000000	0.000000	4.000000	43.000000	1.000000
14786.116021	-0.101955	0.585859	-0.007972	84.031197	97.721245	132.171402	-0.412944	0.000000	0.095607	0.000000	0.000000	0.000000	-0.012794	0.093345	0.085990	0.000000	0.000000	4.000000	43.000000	1.000000
14786.119354	-0.101955	0.585859	-0.007972	84.142609	97.708168	132.056656	-0.412944	0.000000	0.095607	0.000000	0.000000	0.000000	-0.012794	0.093345	0.085990	0.000000	0.000000	4.000000	43.000000	1.000000
14786.122688	-0.101955	0.585859	-0.007972	84.142609	97.708168	132.056656	-0.412944	0.000000	0.095607	0.000000	0.000000	0.000000	-0.012794	0.093345	0.085990	0.000000	0.000000	4.000000	43.000000	1.000000
14786.126021	-0.101955	0.585859	-0.007972	84.142609	97.708168	132.056656	-0.412944	0.000000	0.095607	0.000000	0.000000	0.000000	-0.012794	0.093345	0.085990	0.000000	0.000000	4.000000	43.000000	1.000000
14786.129354	-0.101947	0.586446	-0.007414	84.256218	97.736824	131.980774	-0.398613	0.000000	0.097740	0.000000	0.000000	0.000000	0.002367	0.175913	0.167618	0.000000	0.000000	4.000000	43.000000	1.000000
14786.132688	-0.101947	0.586446	-0.007414	84.256218	97.736824	131.980774	-0.398613	0.000000	0.097740	0.000000	0.000000	0.000000	-0.000001	-0.000004	-0.000000	0.000000	0.000000	4.000000	43.000000	1.000000
14786.136021	-0.101947	0.586446	-0.007414	84.256218	97.736824	131.980774	-0.398613	0.000000	0.097740	0.000000	0.000000	0.000000	-0.000001	-0.000004	-0.000000	0.000000	0.000000	4.000000	43.000000	1.000000
14786.139354	-0.101947	0.586446	-0.007414	84.362297	97.760979	131.909561	-0.370676	0.000000	0.097345	0.000000	0.000000	0.000000	-0.000001	-0.000004	-0.000000	0.000000	0.000000	4.000000	43.000000	1.000000
14786.142688	-0.101947	0.586446	-0.007414	84.362297	97.760979	131.909561	-0.370676	0.000000	0.097345	0.000000	0.000000	0.000000	-0.000001	-0.000004	-0.000000	0.000000	0.000000	4.000000	43.000000	1.000000
14786.146021	-0.101957	0.586702	-0.007172	84.362297	97.760979	131.909561	-0.370676	0.000000	0.097345	0.000000	0.000000	0.000000	-0.002919	0.077047	0.072334	0.000000	0.000000	4.000000	43.000000	1.000000
14786.149354	-0.101957	0.586702	-0.007172	84.451469	97.737366	131.806183	-0.370676	0.000000	0.097345	0.000000	0.000000	0.000000	-0.002919	0.077047	0.072334	0.000000	0.000000	4.000000	43.000000	1.000000
14786.152688	-0.101957	0.586702	-0.007172	84.451469	97.737366	131.806183	-0.370676	0.000000	0.097345	0.000000	0.000000	0.000000	-0.002919	0.077047	0.072334	0.000000	0.000000	4.000000	43.000000	1.000000
14786.156021	-0.101957	0.586702	-0.007172	84.451469	97.737366	131.806183	-0.370676	0.000000	0.097345	0.000000	0.000000	0.000000	-0.002919	0.077047	0.072334	0.000000	0.000000	4.000000	43.000000	1.000000
14786.159354	-0.101950	0.587129	-0.006705	84.520523	97.651680	131.656693	-0.358621	0.000000	0.097832	0.000000	0.000000	0.000000	0.001957	0.128115	0.140209	0.000000	0.000000	4.000000	43.000000	1.000000
14786.162688	-0.101950	0.587129	-0.006705	84.520523	97.651680	131.656693	-0.358621	0.000000	0.097832	0.000000	0.000000	0.000000	-0.000001	-0.000005	-0.000000	0.000000	0.000000	4.000000	43.000000	1.000000
14786.166021	-0.101950	0.587129	-0.006705	84.520523	97.651680	131.656693	-0.358621	0.000000	0.097832	0.000000	0.000000	0.000000	-0.000001	-0.000005	-0.000000	0.000000	0.000000	4.000000	43.000000	1.000000
14786.169354	-0.101950	0.587129	-0.006705	84.558029	97.446106	131.416763	-0.335253	0.000000	0.097505	0.000000	0.000000	0.000000	-0.000001	-0.000005	-0.000000	0.000000	0.000000	4.000000	43.000000	1.000000
14786.172688	-0.101932	0.587325	-0.006486	84.558029	97.446106	131.416763	-0.335253	0.000000	0.097505	0.000000	0.000000	0.000000	0.005344	0.058588	0.065822	0.000000	0.000000	4.000000	43.000000	1.000000
14786.176021	-0.101932	0.587325	-0.006486	84.558029	97.446106	131.416763	-0.335253	0.000000	0.097505	0.000000	0.000000	0.000000	0.005344	0.058588	0.065822	0.000000	0.000000	4.000000	43.000000	1.000000
14786.179354	-0.101932	0.587325	-0.006486	84.581596	97.209419	131.155487	-0.324282	0.000000	0.096615	0.000000	0.000000	0.000000	0.005344	0.058588	0.065822	0.000000	0.000000	4.000000	43.000000	1.000000
14786.182688	-0.101932	0.587325	-0.006486	84.581596	97.209419	131.155487	-0.324282	0.000000	0.096615	0.000000	0.000000	0.000000	0.005344	0.058588	0.065822	0.000000	0.000000	4.000000	43.000000	1.000000
14786.186021	-0.101868	0.587502	-0.006273	84.581596	97.209419	131.155487	-0.324282	0.000000	0.096615	0.000000	0.000000	0.000000	0.019331	0.053109	0.063745	0.000000	0.000000	4.000000	43.000000	1.000000
14786.189354	-0.101868	0.587502	-0.006273	84.601303	97.025299	130.948608	-0.324282	0.000000	0.096615	0.000000	0.000000	0.000000	0.019331	0.053109	0.063745	0.000000	0.000000	4.000000	43.000000	1.000000
14786.192688	-0.101868	0.587502	-0.006273	84.601303	97.025299	130.948608	-0.324282	0.000000	0.096615	0.000000	0.000000	0.000000	0.019331	0.053109	0.063745	0.000000	0.000000	4.000000	43.000000	1.000000
14786.196021	-0.101868	0.587502	-0.006273	84.601303	97.025299	130.948608	-0.324282	0.000000	0.096615	0.000000	0.000000	0.000000	0.019331	0.053109	0.063745	0.000000	0.000000	4.000000	43.000000	1.000000
14786.199354	-0.101805	0.587737	-0.005852	84.626373	96.901604	130.796143	-0.313658	0.000000	0.093393	0.000000	0.000000	0.000000	0.018719	0.070442	0.126460	0.000000	0.000000	4.000000	43.000000	1.000000
14786.202688	-0.101805	0.587737	-0.005852	84.626373	96.901604	130.796143	-0.313658	0.000000	0.093393	0.000000	0.000000	0.000000	0.018719	0.070442	0.126460	0.000000	0.000000	4.000000	43.000000	1.000000
14786.206021	-0.101805	0.587737	-0.005852	84.626373	96.901604	130.796143	-0.313658	0.000000	0.093393	0.000000	0.000000	0.000000	0.018719	0.070442	0.126460	0.000000	0.000000	4.000000	43.000000	1.000000
14786.209354	-0.101805	0.587737	-0.005852	84.658958	96.883003	130.742523	-0.292581	0.000000	0.090273	0.000000	0.000000	0.000000	0.018719	0.070442	0.126460	0.000000	0.000000	4.000000	43.000000	1.000000
14786.212688	-0.101786	0.587794	-0.005638	84.658958	96.883003	130.742523	-0.292581	0.000000	0.090273	0.000000	0.000000	0.000000	0.005795	0.017329	0.064187	0.000000	0.000000	4.000000	43.000000	1.000000
14786.216021	-0.101786	0.587794	-0.005638	84.658958	96.883003	130.742523	-0.292581	0.000000	0.090273	0.000000	0.000000	0.000000	0.005795	0.017329	0.064187	0.000000	0.000000	4.000000	43.000000	1.000000
14786.219354	-0.101786	0.587794	-0.005638	84.687325	96.880173	130.707901	-0.281884	0.000000	0.089308	0.000000	0.000000	0.000000	0.005795	0.017329	0.064187	0.000000	0.000000	4.000000	43.000000	1.000000
14786.222688	-0.101759	0.587815	-0.005457	84.687325	96.880173	130.707901	-0.281884	0.000000	0.089308	0.000000	0.000000	0.000000	0.008039	0.006246	0.054301	0.000000	0.000000	4.000000	43.000000	1.000000
14786.226021	-0.101759	0.587815	-0.005457	84.687325	96.880173	130.707901	-0.281884	0.000000	0.089308	0.000000	0.000000	0.000000	0.008039	0.006246	0.054301	0.000000	0.000000	4.000000	43.000000	1.000000
14786.229354	-0.101759	0.587815	-0.005457	84.700066	96.836624	130.649292	-0.272833	0.000000	0.087968	0.000000	0.000000	0.000000	0.008039	0.006246	0.054301	0.000000	0.000000	4.000000	43.000000	1.000000
14786.232688	-0.101759	0.587815	-0.005457	84.700066	96.836624	130.649292	-0.272833	0.000000	0.087968	0.000000	0.000000	0.000000	0.008039	0.006246	0.054301	0.000000	0.000000	4.000000	43.000000	1.000000
14786.236021	-0.101764	0.587822	-0.005234	84.700066	96.836624	130.649292	-0.272833	0.000000	0.087968	0.000000	0.000000	0.000000	-0.001543	0.002111	0.066901	0.000000	0.000000	4.000000	43.000000	1.000000
14786.239354	-0.101764	0.587822	-0.005234	84.702240	96.775772	130.585434	-0.272833	0.000000	0.087968	0.000000	0.000000	0.000000	-0.001543	0.002111	0.066901	0.000000	0.000000	4.000000	43.000000	1.000000
14786.242688	-0.101764	0.587822	-0.005234	84.702240	96.775772	130.585434	-0.272833	0.000000	0.087968	0.000000	0.000000	0.000000	-0.001543	0.002111	0.066901	0.000000	0.000000	4.000000	43.000000	1.000000
14786.246021	-0.101764	0.587822	-0.005234	84.702240	96.775772	130.585434	-0.272833	0.000000	0.087968	0.000000	0.000000	0.000000	-0.001543	0.002111	0.066901	0.000000	0.000000	4.000000	43.000000	1.000000
14786.249354	-0.101830	0.587797	-0.004744	84.705315	96.682961	130.489502	-0.261683	0.000000	0.088225	0.000000	0.000000	0.000000	-0.019566	-0.007561	0.147021	0.000000	0.000000	4.000000	43.000000	1.000000
14786.252688	-0.101830	0.587797	-0.004744	84.705315	96.682961	130.489502	-0.261683	0.000000	0.088225	0.000000	0.000000	0.000000	-0.019566	-0.007561	0.147021	0.000000	0.000000	4.000000	43.000000	1.000000
14786.256021	-0.101830	0.587797	-0.004744	84.705315	96.682961	130.489502	-0.261683	0.000000	0.088225	0.000000	0.000000	0.000000	-0.019566	-0.007561	0.147021	0.000000	0.000000	4.000000	43.000000	1.000000
14786.259354	-0.101830	0.587797	-0.004744	84.707382	96.621864	130.425400	-0.237180	0.000000	0.091486	0.000000	0.000000	0.000000	-0.019566	-0.007561	0.147021	0.000000	0.000000	4.000000	43.000000	1.000000
14786.262688	-0.101874	0.587758	-0.004448	84.707382	96.621864	130.425400	-0.237180	0.000000	0.091486	0.000000	0.000000	0.000000	-0.013162	-0.011789	0.088589	0.000000	0.000000	4.000000	43.000000	1.000000
14786.266021	-0.101874	0.587758	-0.004448	84.707382	96.621864	130.425400	-0.237180	0.000000	0.091486	0.000000	0.000000	0.000000	-0.013162	-0.011789	0.088589	0.000000	0.000000	4.000000	43.000000	1.000000
14786.269354	-0.101874	0.587758	-0.004448	84.710503	96.528870	130.329269	-0.222415	0.000000	0.093680	0.000000	0.000000	0.000000	-0.013162	-0.011789	0.088589	0.000000	0.000000	4.000000	43.000000	1.000000
14786.272688	-0.101874	0.587758	-0.004448	84.710503	96.528870	130.329269	-0.222415	0.000000	0.093680	0.000000	0.000000	0.000000	-0.013162	-0.011789	0.088589	0.000000	0.000000	4.000000	43.000000	1.000000
14786.276021	-0.101930	0.587748	-0.004097	84.710503	96.528870	130.329269	-0.222415	0.000000	0.093680	0.000000	0.000000	0.000000	-0.016952	-0.002862	0.105469	0.000000	0.000000	4.000000	43.000000	1.000000
14786.279354	-0.101930	0.587748	-0.004097	84.715614	96.377266	130.168839	-0.222415	0.000000	0.093680	0.000000	0.000000	0.000000	-0.016952	-0.002862	0.105469	0.000000	0.000000	4.000000	43.000000	1.000000
14786.282688	-0.101930	0.587748	-0.004097	84.715614	96.377266	130.168839	-0.222415	0.000000	0.093680	0.000000	0.000000	0.000000	-0.016952	-0.002862	0.105469	0.000000	0.000000	4.000000	43.000000	1.000000
14786.286021	-0.101930	0.587748	-0.004097	84.715614	96.377266	130.168839	-0.222415	0.000000	0.093680	0.000000	0.000000	0.000000	-0.016952	-0.002862	0.105469	0.000000	0.000000	4.000000	43.000000	1.000000
14786.289354	-0.101904	0.587730	-0.003205	84.722366	96.241035	130.014053	-0.204837	0.000000	0.096505	0.000000	0.000000	0.000000	0.007749	-0.005292	0.267463	0.000000	0.000000	4.000000	43.000000	1.000000
14786.292688	-0.101904	0.587730	-0.003205	84.722366	96.241035	130.014053	-0.204837	0.000000	0.096505	0.000000	0.000000	0.000000	-0.000000	0.000000	0.000000	0.000000	0.000000	4.000000	43.000000	1.000000
14786.296021	-0.101904	0.587730	-0.003205	84.722366	96.241035	130.014053	-0.204837	0.000000	0.096505	0.000000	0.000000	0.000000	-0.000000	0.000000	0.000000	0.000000	0.000000	4.000000	43.000000	1.000000
14786.299354	-0.101904	0.587730	-0.003205	84.734184	96.063263	129.806274	-0.160259	0.000000	0.095213	0.000000	0.000000	0.000000	-0.000000	0.000000	0.000000	0.000000	0.000000	4.000000	43.000000	1.000000
14786.302688	-0.101904	0.587730	-0.003205	84.734184	96.063263	129.806274	-0.160259	0.000000	0.095213	0.000000	0.000000	0.000000	-0.000000	0.000000	0.000000	0.000000	0.000000	4.000000	43.000000	1.000000
14786.306021	-0.101815	0.587755	-0.002696	84.734184	96.063263	129.806274	-0.160259	0.000000	0.095213	0.000000	0.000000	0.000000	0.026868	0.007270	0.152868	0.000000	0.000000	4.000000	43.000000	1.000000
14786.309354	-0.101815	0.587755	-0.002696	84.769768	95.959763	129.648346	-0.160259	0.000000	0.095213	0.000000	0.000000	0.000000	0.026868	0.007270	0.152868	0.000000	0.000000	4.000000	43.000000	1.000000
14786.312688	-0.101717	0.587783	-0.002118	84.769768	95.959763	129.648346	-0.160259	0.000000	0.095213	0.000000	0.000000	0.000000	0.029243	0.008488	0.173243	0.000000	0.000000	4.000000	43.000000	1.000000
14786.316021	-0.101717	0.587783	-0.002118	84.769768	95.959763	129.648346	-0.160259	0.000000	0.095213	0.000000	0.000000	0.000000	0.029243	0.008488	0.173243	0.000000	0.000000	4.000000	43.000000	1.000000
14786.319354	-0.101717	0.587783	-0.002118	84.841057	96.020721	129.621109	-0.105908	0.000000	0.085861	0.000000	0.000000	0.000000	0.029243	0.008488	0.173243	0.000000	0.000000	4.000000	43.000000	1.000000
14786.322688	-0.101717	0.587783	-0.002118	84.841057	96.020721	129.621109	-0.105908	0.000000	0.085861	0.000000	0.000000	0.000000	0.029243	0.008488	0.173243	0.000000	0.000000	4.000000	43.000000	1.000000
14786.326021	-0.101624	0.587804	-0.001517	84.841057	96.020721	129.621109	-0.105908	0.000000	0.085861	0.000000	0.000000	0.000000	0.027849	0.006293	0.180211	0.000000	0.000000	4.000000	43.000000	1.000000
14786.329354	-0.101624	0.587804	-0.001517	84.959312	96.309738	129.774750	-0.105908	0.000000	0.085861	0.000000	0.000000	0.000000	0.027849	0.006293	0.180211	0.000000	0.000000	4.000000	43.000000	1.000000
14786.332688	-0.101515	0.587818	-0.000889	84.959312	96.309738	129.774750	-0.105908	0.000000	0.085861	0.000000	0.000000	0.000000	0.032962	0.004064	0.188621	0.000000	0.000000	4.000000	43.000000	1.000000
14786.336021	-0.101515	0.587818	-0.000889	84.959312	96.309738	129.774750	-0.105908	0.000000	0.085861	0.000000	0.000000	0.000000	0.032962	0.004064	0.188621	0.000000	0.000000	4.000000	43.000000	1.000000
14786.339354	-0.101515	0.587818	-0.000889	85.093758	96.687035	130.004059	-0.044436	0.000000	0.075726	0.000000	0.000000	0.000000	0.032962	0.004064	0.188621	0.000000	0.000000	4.000000	43.000000	1.000000
14786.342688	-0.101515	0.587818	-0.000889	85.093758	96.687035	130.004059	-0.044436	0.000000	0.075726	0.000000	0.000000	0.000000	0.032962	0.004064	0.188621	0.000000	0.000000	4.000000	43.000000	1.000000
14786.346021	-0.101426	0.587831	-0.000265	85.093758	96.687035	130.004059	-0.044436	0.000000	0.075726	0.000000	0.000000	0.000000	0.026655	0.003960	0.187120	0.000000	0.000000	4.000000	43.000000	1.000000
14786.349354	-0.101426	0.587831	-0.000265	85.224960	97.058548	130.236176	-0.044436	0.000000	0.075726	0.000000	0.000000	0.000000	0.026655	0.003960	0.187120	0.000000	0.000000	4.000000	43.000000	1.000000
14786.352688	-0.101385	0.587836	0.000372	85.224960	97.058548	130.236176	-0.044436	0.000000	0.075726	0.000000	0.000000	0.000000	0.012258	0.001674	0.191190	0.000000	0.000000	4.000000	43.000000	1.000000
14786.356021	-0.101385	0.587836	0.000372	85.224960	97.058548	130.236176	-0.044436	0.000000	0.075726	0.000000	0.000000	0.000000	0.012258	0.001674	0.191190	0.000000	0.000000	4.000000	43.000000	1.000000
14786.359354	-0.101385	0.587836	0.000372	85.327682	97.322090	130.389084	0.018616	0.000000	0.069241	0.000000	0.000000	0.000000	0.012258	0.001674	0.191190	0.000000	0.000000	4.000000	43.000000	1.000000
14786.362688	-0.101356	0.587830	0.000965	85.327682	97.322090	130.389084	0.018616	0.000000	0.069241	0.000000	0.000000	0.000000	0.008523	-0.001856	0.177763	0.000000	0.000000	4.000000	43.000000	1.000000
14786.366021	-0.101356	0.587830	0.000965	85.327682	97.322090	130.389084	0.018616	0.000000	0.069241	0.000000	0.000000	0.000000	0.008523	-0.001856	0.177763	0.000000	0.000000	4.000000	43.000000	1.000000
14786.369354	-0.101356	0.587830	0.000965	85.378609	97.319557	130.328003	0.048243	0.000000	0.067820	0.000000	0.000000	0.000000	0.008523	-0.001856	0.177763	0.000000	0.000000	4.000000	43.000000	1.000000
14786.372688	-0.101358	0.587835	0.001592	85.378609	97.319557	130.328003	0.048243	0.000000	0.067820	0.000000	0.000000	0.000000	-0.000517	0.001414	0.188200	0.000000	0.000000	4.000000	43.000000	1.000000
14786.376021	-0.101358	0.587835	0.001592	85.378609	97.319557	130.328003	0.048243	0.000000	0.067820	0.000000	0.000000	0.000000	-0.000517	0.001414	0.188200	0.000000	0.000000	4.000000	43.000000	1.000000
14786.379354	-0.101358	0.587835	0.001592	85.396744	97.093155	130.077866	0.079610	0.000000	0.067907	0.000000	0.000000	0.000000	-0.000517	0.001414	0.188200	0.000000	0.000000	4.000000	43.000000	1.000000
14786.382688	-0.101358	0.587835	0.001592	85.396744	97.093155	130.077866	0.079610	0.000000	0.067907	0.000000	0.000000	0.000000	-0.000517	0.001414	0.188200	0.000000	0.000000	4.000000	43.000000	1.000000
14786.386021	-0.101371	0.587853	0.002168	85.396744	97.093155	130.077866	0.079610	0.000000	0.067907	0.000000	0.000000	0.000000	-0.003848	0.005586	0.172690	0.000000	0.000000	4.000000	43.000000	1.000000
14786.389354	-0.101371	0.587853	0.002168	85.409950	96.844398	129.804489	0.079610	0.000000	0.067907	0.000000	0.000000	0.000000	-0.003848	0.005586	0.172690	0.000000	0.000000	4.000000	43.000000	1.000000
14786.392688	-0.101363	0.587846	0.002755	85.409950	96.844398	129.804489	0.079610	0.000000	0.067907	0.000000	0.000000	0.000000	0.002334	-0.002245	0.176178	0.000000	0.000000	4.000000	43.000000	1.000000
14786.396021	-0.101363	0.587846	0.002755	85.409950	96.844398	129.804489	0.079610	0.000000	0.067907	0.000000	0.000000	0.000000	0.002334	-0.002245	0.176178	0.000000	0.000000	4.000000	43.000000	1.000000
14786.399354	-0.101363	0.587846	0.002755	85.433350	96.691017	129.615921	0.137755	0.000000	0.068159	0.000000	0.000000	0.000000	0.002334	-0.002245	0.176178	0.000000	0.000000	4.000000	43.000000	1.000000
14786.402688	-0.101363	0.587846	0.002755	85.433350	96.691017	129.615921	0.137755	0.000000	0.068159	0.000000	0.000000	0.000000	0.002334	-0.002245	0.176178	0.000000	0.000000	4.000000	43.000000	1.000000
14786.406021	-0.101306	0.587845	0.003328	85.433350	96.691017	129.615921	0.137755	0.000000	0.068159	0.000000	0.000000	0.000000	0.017102	-0.000175	0.172014	0.000000	0.000000	4.000000	43.000000	1.000000
14786.409354	-0.101306	0.587845	0.003328	85.481651	96.713631	129.576248	0.137755	0.000000	0.068159	0.000000	0.000000	0.000000	0.017102	-0.000175	0.172014	0.000000	0.000000	4.000000	43.000000	1.000000
14786.412688	-0.101240	0.587833	0.003862	85.481651	96.713631	129.576248	0.137755	0.000000	0.068159	0.000000	0.000000	0.000000	0.019856	-0.003677	0.160056	0.000000	0.000000	4.000000	43.000000	1.000000
14786.416021	-0.101240	0.587833	0.003862	85.481651	96.713631	129.576248	0.137755	0.000000	0.068159	0.000000	0.000000	0.000000	0.019856	-0.003677	0.160056	0.000000	0.000000	4.000000	43.000000	1.000000
14786.419354	-0.101240	0.587833	0.003862	85.552429	96.935989	129.710663	0.193100	0.000000	0.061999	0.000000	0.000000	0.000000	0.019856	-0.003677	0.160056	0.000000	0.000000	4.000000	43.000000	1.000000
14786.422688	-0.101240	0.587833	0.003862	85.552429	96.935989	129.710663	0.193100	0.000000	0.061999	0.000000	0.000000	0.000000	0.019856	-0.003677	0.160056	0.000000	0.000000	4.000000	43.000000	1.000000
14786.426021	-0.101143	0.587809	0.004360	85.552429	96.935989	129.710663	0.193100	0.000000	0.061999	0.000000	0.000000	0.000000	0.029165	-0.007153	0.149546	0.000000	0.000000	4.000000	43.000000	1.000000
14786.429354	-0.101143	0.587809	0.004360	85.645668	97.304497	129.967285	0.193100	0.000000	0.061999	0.000000	0.000000	0.000000	0.029165	-0.007153	0.149546	0.000000	0.000000	4.000000	43.000000	1.000000
14786.432688	-0.101143	0.587809	0.004360	85.645668	97.304497	129.967285	0.193100	0.000000	0.061999	0.000000	0.000000	0.000000	0.029165	-0.007153	0.149546	0.000000	0.000000	4.000000	43.000000	1.000000
14786.436021	-0.101143	0.587809	0.004360	85.645668	97.304497	129.967285	0.193100	0.000000	0.061999	0.000000	0.000000	0.000000	0.029165	-0.007153	0.149546	0.000000	0.000000	4.000000	43.000000	1.000000
14786.439354	-0.100872	0.587734	0.005224	85.747429	97.782341	130.324203	0.218024	0.000000	0.057138	0.000000	0.000000	0.000000	0.081217	-0.022486	0.259135	0.000000	0.000000	4.000000	43.000000	1.000000
14786.442688	-0.100872	0.587734	0.005224	85.747429	97.782341	130.324203	0.218024	0.000000	0.057138	0.000000	0.000000	0.000000	0.000000	-0.000009	-0.000000	0.000000	0.000000	4.000000	43.000000	1.000000
14786.446021	-0.100872	0.587734	0.005224	85.747429	97.782341	130.324203	0.218024	0.000000	0.057138	0.000000	0.000000	0.000000	0.000000	-0.000009	-0.000000	0.000000	0.000000	4.000000	43.000000	1.000000
14786.449354	-0.100872	0.587734	0.005224	85.843620	98.341057	130.765259	0.261213	0.000000	0.043602	0.000000	0.000000	0.000000	0.000000	-0.000009	-0.000000	0.000000	0.000000	4.000000	43.000000	1.000000
14786.452688	-0.100872	0.587734	0.005224	85.843620	98.341057	130.765259	0.261213	0.000000	0.043602	0.000000	0.000000	0.000000	0.000000	-0.000009	-0.000000	0.000000	0.000000	4.000000	43.000000	1.000000
14786.456021	-0.100712	0.587672	0.005545	85.843620	98.341057	130.765259	0.261213	0.000000	0.043602	0.000000	0.000000	0.000000	0.048033	-0.018649	0.096250	0.000000	0.000000	4.000000	43.000000	1.000000
14786.459354	-0.100712	0.587672	0.005545	85.928207	98.850853	131.168152	0.261213	0.000000	0.043602	0.000000	0.000000	0.000000	0.048033	-0.018649	0.096250	0.000000	0.000000	4.000000	43.000000	1.000000
14786.462688	-0.100712	0.587672	0.005545	85.928207	98.850853	131.168152	0.261213	0.000000	0.043602	0.000000	0.000000	0.000000	0.048033	-0.018649	0.096250	0.000000	0.000000	4.000000	43.000000	1.000000
14786.466021	-0.100712	0.587672	0.005545	85.928207	98.850853	131.168152	0.261213	0.000000	0.043602	0.000000	0.000000	0.000000	0.048033	-0.018649	0.096250	0.000000	0.000000	4.000000	43.000000	1.000000
14786.469354	-0.100387	0.587569	0.005958	85.995911	99.361824	131.591629	0.277255	0.000000	0.035596	0.000000	0.000000	0.000000	0.097388	-0.030870	0.123752	0.000000	0.000000	4.000000	43.000000	1.000000
14786.472688	-0.100387	0.587569	0.005958	85.995911	99.361824	131.591629	0.277255	0.000000	0.035596	0.000000	0.000000	0.000000	0.097388	-0.030870	0.123752	0.000000	0.000000	4.000000	43.000000	1.000000
14786.476021	-0.100387	0.587569	0.005958	85.995911	99.361824	131.591629	0.277255	0.000000	0.035596	0.000000	0.000000	0.000000	0.097388	-0.030870	0.123752	0.000000	0.000000	4.000000	43.000000	1.000000
14786.479354	-0.100387	0.587569	0.005958	86.029457	99.602234	131.783569	0.297880	0.000000	0.019365	0.000000	0.000000	0.000000	0.097388	-0.030870	0.123752	0.000000	0.000000	4.000000	43.000000	1.000000
14786.482688	-0.100303	0.587532	0.006098	86.029457	99.602234	131.783569	0.297880	0.000000	0.019365	0.000000	0.000000	0.000000	0.025403	-0.011048	0.042135	0.000000	0.000000	4.000000	43.000000	1.000000
14786.486021	-0.100303	0.587532	0.006098	86.029457	99.602234	131.783569	0.297880	0.000000	0.019365	0.000000	0.000000	0.000000	0.025403	-0.011048	0.042135	0.000000	0.000000	4.000000	43.000000	1.000000
14786.489354	-0.100303	0.587532	0.006098	86.034691	99.692635	131.862518	0.304903	0.000000	0.015131	0.000000	0.000000	0.000000	0.025403	-0.011048	0.042135	0.000000	0.000000	4.000000	43.000000	1.000000
14786.492688	-0.100243	0.587499	0.006143	86.034691	99.692635	131.862518	0.304903	0.000000	0.015131	0.000000	0.000000	0.000000	0.017830	-0.009977	0.013369	0.000000	0.000000	4.000000	43.000000	1.000000
14786.496021	-0.100243	0.587499	0.006143	86.034691	99.692635	131.862518	0.304903	0.000000	0.015131	0.000000	0.000000	0.000000	0.017830	-0.009977	0.013369	0.000000	0.000000	4.000000	43.000000	1.000000
14786.499354	-0.100243	0.587499	0.006143	86.033455	99.737213	131.904480	0.307131	0.000000	0.012159	0.000000	0.000000	0.000000	0.017830	-0.009977	0.013369	0.000000	0.000000	4.000000	43.000000	1.000000
14786.502688	-0.100243	0.587499	0.006143	86.033455	99.737213	131.904480	0.307131	0.000000	0.012159	0.000000	0.000000	0.000000	0.017830	-0.009977	0.013369	0.000000	0.000000	4.000000	43.000000	1.000000
14786.506021	-0.100250	0.587466	0.006173	86.033455	99.737213	131.904480	0.307131	0.000000	0.012159	0.000000	0.000000	0.000000	-0.001966	-0.009978	0.009085	0.000000	0.000000	4.000000	43.000000	1.000000
14786.509354	-0.100250	0.587466	0.006173	86.032318	99.779053	131.946411	0.307131	0.000000	0.012159	0.000000	0.000000	0.000000	-0.001966	-0.009978	0.009085	0.000000	0.000000	4.000000	43.000000	1.000000
14786.512688	-0.100250	0.587466	0.006173	86.032318	99.779053	131.946411	0.307131	0.000000	0.012159	0.000000	0.000000	0.000000	-0.001966	-0.009978	0.009085	0.000000	0.000000	4.000000	43.000000	1.000000
14786.516021	-0.100250	0.587466	0.006173	86.032318	99.779053	131.946411	0.307131	0.000000	0.012159	0.000000	0.000000	0.000000	-0.001966	-0.009978	0.009085	0.000000	0.000000	4.000000	43.000000	1.000000
14786.519354	-0.100202	0.587447	0.006166	86.032318	99.781822	131.946472	0.308645	0.000000	0.012487	0.000000	0.000000	0.000000	0.014258	-0.005548	-0.002056	0.000000	0.000000	4.000000	43.000000	1.000000
14786.522688	-0.100202	0.587447	0.006166	86.032318	99.781822	131.946472	0.308645	0.000000	0.012487	0.000000	0.000000	0.000000	0.014258	-0.005548	-0.002056	0.000000	0.000000	4.000000	43.000000	1.000000
14786.526021	-0.100202	0.587447	0.006166	86.032318	99.781822	131.946472	0.308645	0.000000	0.012487	0.000000	0.000000	0.000000	0.014258	-0.005548	-0.002056	0.000000	0.000000	4.000000	43.000000	1.000000
14786.529354	-0.100202	0.587447	0.006166	86.032272	99.789940	131.946442	0.308302	0.000000	0.010111	0.000000	0.000000	0.000000	0.014258	-0.005548	-0.002056	0.000000	0.000000	4.000000	43.000000	1.000000
14786.532688	-0.100153	0.587455	0.006152	86.032272	99.789940	131.946442	0.308302	0.000000	0.010111	0.000000	0.000000	0.000000	0.014710	0.002192	-0.004145	0.000000	0.000000	4.000000	43.000000	1.000000
14786.536021	-0.100153	0.587455	0.006152	86.032272	99.789940	131.946442	0.308302	0.000000	0.010111	0.000000	0.000000	0.000000	0.014710	0.002192	-0.004145	0.000000	0.000000	4.000000	43.000000	1.000000
14786.539354	-0.100153	0.587455	0.006152	86.033455	99.756271	131.904495	0.307611	0.000000	0.007659	0.000000	0.000000	0.000000	0.014710	0.002192	-0.004145	0.000000	0.000000	4.000000	43.000000	1.000000
14786.542688	-0.100153	0.587455	0.006152	86.033455	99.756271	131.904495	0.307611	0.000000	0.007659	0.000000	0.000000	0.000000	0.014710	0.002192	-0.004145	0.000000	0.000000	4.000000	43.000000	1.000000
14786.546021	-0.100086	0.587481	0.006160	86.033455	99.756271	131.904495	0.307611	0.000000	0.007659	0.000000	0.000000	0.000000	0.020248	0.007775	0.002190	0.000000	0.000000	4.000000	43.000000	1.000000
14786.549354	-0.100086	0.587481	0.006160	86.034645	99.722542	131.862518	0.307611	0.000000	0.007659	0.000000	0.000000	0.000000	0.020248	0.007775	0.002190	0.000000	0.000000	4.000000	43.000000	1.000000
14786.552688	-0.100086	0.587481	0.006160	86.034645	99.722542	131.862518	0.307611	0.000000	0.007659	0.000000	0.000000	0.000000	0.020248	0.007775	0.002190	0.000000	0.000000	4.000000	43.000000	1.000000
14786.556021	-0.100086	0.587481	0.006160	86.034645	99.722542	131.862518	0.307611	0.000000	0.007659	0.000000	0.000000	0.000000	0.020248	0.007775	0.002190	0.000000	0.000000	4.000000	43.000000	1.000000
14786.559354	-0.099963	0.587547	0.006123	86.035820	99.686096	131.820526	0.307977	0.000000	0.004284	0.000000	0.000000	0.000000	0.036913	0.019955	-0.011051	0.000000	0.000000	4.000000	43.000000	1.000000
14786.562688	-0.099963	0.587547	0.006123	86.035820	99.686096	131.820526	0.307977	0.000000	0.004284	0.000000	0.000000	0.000000	0.036913	0.019955	-0.011051	0.000000	0.000000	4.000000	43.000000	1.000000
14786.566021	-0.099963	0.587547	0.006123	86.035820	99.686096	131.820526	0.307977	0.000000	0.004284	0.000000	0.000000	0.000000	0.036913	0.019955	-0.011051	0.000000	0.000000	4.000000	43.000000	1.000000
14786.569354	-0.099963	0.587547	0.006123	86.036964	99.646797	131.778412	0.306135	0.000000	-0.001868	0.000000	0.000000	0.000000	0.036913	0.019955	-0.011051	0.000000	0.000000	4.000000	43.000000	1.000000
14786.572688	-0.099934	0.587580	0.006097	86.036964	99.646797	131.778412	0.306135	0.000000	-0.001868	0.000000	0.000000	0.000000	0.008560	0.009960	-0.007664	0.000000	0.000000	4.000000	43.000000	1.000000
14786.576021	-0.099934	0.587580	0.006097	86.036964	99.646797	131.778412	0.306135	0.000000	-0.001868	0.000000	0.000000	0.000000	0.008560	0.009960	-0.007664	0.000000	0.000000	4.000000	43.000000	1.000000
14786.579354	-0.099934	0.587580	0.006097	86.038193	99.604912	131.736420	0.304857	0.000000	-0.003295	0.000000	0.000000	0.000000	0.008560	0.009960	-0.007664	0.000000	0.000000	4.000000	43.000000	1.000000
14786.582688	-0.099934	0.587580	0.006097	86.038193	99.604912	131.736420	0.304857	0.000000	-0.003295	0.000000	0.000000	0.000000	0.008560	0.009960	-0.007664	0.000000	0.000000	4.000000	43.000000	1.000000
14786.586021	-0.099923	0.587621	0.006044	86.038193	99.604912	131.736420	0.304857	0.000000	-0.003295	0.000000	0.000000	0.000000	0.003471	0.012195	-0.016089	0.000000	0.000000	4.000000	43.000000	1.000000
14786.589354	-0.099923	0.587621	0.006044	86.036514	99.591423	131.727173	0.304857	0.000000	-0.003295	0.000000	0.000000	0.000000	0.003471	0.012195	-0.016089	0.000000	0.000000	4.000000	43.000000	1.000000
14786.592688	-0.099923	0.587621	0.006044	86.036514	99.591423	131.727173	0.304857	0.000000	-0.003295	0.000000	0.000000	0.000000	0.003471	0.012195	-0.016089	0.000000	0.000000	4.000000	43.000000	1.000000
14786.596021	-0.099923	0.587621	0.006044	86.036514	99.591423	131.727173	0.304857	0.000000	-0.003295	0.000000	0.000000	0.000000	0.003471	0.012195	-0.016089	0.000000	0.000000	4.000000	43.000000	1.000000
14786.599354	-0.099918	0.587684	0.005915	86.037704	99.549484	131.685135	0.302176	0.000000	-0.003873	0.000000	0.000000	0.000000	0.001405	0.018786	-0.038514	0.000000	0.000000	4.000000	43.000000	1.000000
14786.602688	-0.099918	0.587684	0.005915	86.037704	99.549484	131.685135	0.302176	0.000000	-0.003873	0.000000	0.000000	0.000000	0.001405	0.018786	-0.038514	0.000000	0.000000	4.000000	43.000000	1.000000
14786.606021	-0.099918	0.587684	0.005915	86.037704	99.549484	131.685135	0.302176	0.000000	-0.003873	0.000000	0.000000	0.000000	0.001405	0.018786	-0.038514	0.000000	0.000000	4.000000	43.000000	1.000000
14786.609354	-0.099918	0.587684	0.005915	86.036171	99.538757	131.675934	0.295757	0.000000	-0.004107	0.000000	0.000000	0.000000	0.001405	0.018786	-0.038514	0.000000	0.000000	4.000000	43.000000	1.000000
14786.612688	-0.099908	0.587698	0.005868	86.036171	99.538757	131.675934	0.295757	0.000000	-0.004107	0.000000	0.000000	0.000000	0.003020	0.004406	-0.014001	0.000000	0.000000	4.000000	43.000000	1.000000
14786.616021	-0.099908	0.587698	0.005868	86.036171	99.538757	131.675934	0.295757	0.000000	-0.004107	0.000000	0.000000	0.000000	0.003020	0.004406	-0.014001	0.000000	0.000000	4.000000	43.000000	1.000000
14786.619354	-0.099908	0.587698	0.005868	86.034050	99.477966	131.615417	0.293423	0.000000	-0.004611	0.000000	0.000000	0.000000	0.003020	0.004406	-0.014001	0.000000	0.000000	4.000000	43.000000	1.000000
14786.622688	-0.099908	0.587698	0.005868	86.034050	99.477966	131.615417	0.293423	0.000000	-0.004611	0.000000	0.000000	0.000000	0.003020	0.004406	-0.014001	0.000000	0.000000	4.000000	43.000000	1.000000
14786.626021	-0.099879	0.587732	0.005843	86.034050	99.477966	131.615417	0.293423	0.000000	-0.004611	0.000000	0.000000	0.000000	0.008556	0.009968	-0.007669	0.000000	0.000000	4.000000	43.000000	1.000000
14786.629354	-0.099879	0.587732	0.005843	86.028816	99.393356	131.536819	0.293423	0.000000	-0.004611	0.000000	0.000000	0.000000	0.008556	0.009968	-0.007669	0.000000	0.000000	4.000000	43.000000	1.000000
14786.632688	-0.099879	0.587732	0.005843	86.028816	99.393356	131.536819	0.293423	0.000000	-0.004611	0.000000	0.000000	0.000000	0.008556	0.009968	-0.007669	0.000000	0.000000	4.000000	43.000000	1.000000
14786.636021	-0.099879	0.587732	0.005843	86.028816	99.393356	131.536819	0.293423	0.000000	-0.004611	0.000000	0.000000	0.000000	0.008556	0.009968	-0.007669	0.000000	0.000000	4.000000	43.000000	1.000000
14786.639354	-0.099831	0.587809	0.005831	86.023148	99.261917	131.407379	0.292145	0.000000	-0.006037	0.000000	0.000000	0.000000	0.014541	0.023299	-0.003432	0.000000	0.000000	4.000000	43.000000	1.000000
14786.642688	-0.099831	0.587809	0.005831	86.023148	99.261917	131.407379	0.292145	0.000000	-0.006037	0.000000	0.000000	0.000000	0.014541	0.023299	-0.003432	0.000000	0.000000	4.000000	43.000000	1.000000
14786.646021	-0.099831	0.587809	0.005831	86.023148	99.261917	131.407379	0.292145	0.000000	-0.006037	0.000000	0.000000	0.000000	0.014541	0.023299	-0.003432	0.000000	0.000000	4.000000	43.000000	1.000000
14786.649354	-0.099831	0.587809	0.005831	86.014153	99.109642	131.260193	0.291573	0.000000	-0.008460	0.000000	0.000000	0.000000	0.014541	0.023299	-0.003432	0.000000	0.000000	4.000000	43.000000	1.000000
14786.652688	-0.099762	0.587861	0.005832	86.014153	99.109642	131.260193	0.291573	0.000000	-0.008460	0.000000	0.000000	0.000000	0.020685	0.015527	0.000078	0.000000	0.000000	4.000000	43.000000	1.000000
14786.656021	-0.099762	0.587861	0.005832	86.014153	99.109642	131.260193	0.291573	0.000000	-0.008460	0.000000	0.000000	0.000000	0.020685	0.015527	0.000078	0.000000	0.000000	4.000000	43.000000	1.000000
14786.659354	-0.099762	0.587861	0.005832	86.003647	98.950569	131.104980	0.291586	0.000000	-0.011907	0.000000	0.000000	0.000000	0.020685	0.015527	0.000078	0.000000	0.000000	4.000000	43.000000	1.000000
14786.662688	-0.099762	0.587861	0.005832	86.003647	98.950569	131.104980	0.291586	0.000000	-0.011907	0.000000	0.000000	0.000000	0.020685	0.015527	0.000078	0.000000	0.000000	4.000000	43.000000	1.000000
14786.666021	-0.099720	0.587905	0.005851	86.003647	98.950569	131.104980	0.291586	0.000000	-0.011907	0.000000	0.000000	0.000000	0.012582	0.013336	0.005655	0.000000	0.000000	4.000000	43.000000	1.000000
14786.669354	-0.099720	0.587905	0.005851	85.998993	98.778694	130.934998	0.291586	0.000000	-0.011907	0.000000	0.000000	0.000000	0.012582	0.013336	0.005655	0.000000	0.000000	4.000000	43.000000	1.000000
14786.672688	-0.099720	0.587905	0.005851	85.998993	98.778694	130.934998	0.291586	0.000000	-0.011907	0.000000	0.000000	0.000000	0.012582	0.013336	0.005655	0.000000	0.000000	4.000000	43.000000	1.000000
14786.676021	-0.099720	0.587905	0.005851	85.998993	98.778694	130.934998	0.291586	0.000000	-0.011907	0.000000	0.000000	0.000000	0.012582	0.013336	0.005655	0.000000	0.000000	4.000000	43.000000	1.000000
14786.679354	-0.099669	0.588050	0.005933	86.001839	98.603844	130.758560	0.292529	0.000000	-0.014004	0.000000	0.000000	0.000000	0.015404	0.043338	0.024604	0.000000	0.000000	4.000000	43.000000	1.000000
14786.682688	-0.099669	0.588050	0.005933	86.001839	98.603844	130.758560	0.292529	0.000000	-0.014004	0.000000	0.000000	0.000000	0.015404	0.043338	0.024604	0.000000	0.000000	4.000000	43.000000	1.000000
14786.686021	-0.099669	0.588050	0.005933	86.001839	98.603844	130.758560	0.292529	0.000000	-0.014004	0.000000	0.000000	0.000000	0.015404	0.043338	0.024604	0.000000	0.000000	4.000000	43.000000	1.000000
14786.689354	-0.099669	0.588050	0.005933	85.998703	98.439934	130.597733	0.296629	0.000000	-0.016572	0.000000	0.000000	0.000000	0.015404	0.043338	0.024604	0.000000	0.000000	4.000000	43.000000	1.000000
14786.692688	-0.099679	0.588106	0.005982	85.998703	98.439934	130.597733	0.296629	0.000000	-0.016572	0.000000	0.000000	0.000000	-0.003166	0.016692	0.014717	0.000000	0.000000	4.000000	43.000000	1.000000
14786.696021	-0.099679	0.588106	0.005982	85.998703	98.439934	130.597733	0.296629	0.000000	-0.016572	0.000000	0.000000	0.000000	-0.003166	0.016692	0.014717	0.000000	0.000000	4.000000	43.000000	1.000000
14786.699354	-0.099679	0.588106	0.005982	85.983849	98.282379	130.457932	0.299082	0.000000	-0.016044	0.000000	0.000000	0.000000	-0.003166	0.016692	0.014717	0.000000	0.000000	4.000000	43.000000	1.000000
14786.702688	-0.099679	0.588106	0.005982	85.983849	98.282379	130.457932	0.299082	0.000000	-0.016044	0.000000	0.000000	0.000000	-0.003166	0.016692	0.014717	0.000000	0.000000	4.000000	43.000000	1.000000
14786.706021	-0.099686	0.588143	0.006014	85.983849	98.282379	130.457932	0.299082	0.000000	-0.016044	0.000000	0.000000	0.000000	-0.002113	0.011124	0.009810	0.000000	0.000000	4.000000	43.000000	1.000000
14786.709354	-0.099686	0.588143	0.006014	85.965019	98.068398	130.263626	0.299082	0.000000	-0.016044	0.000000	0.000000	0.000000	-0.002113	0.011124	0.009810	0.000000	0.000000	4.000000	43.000000	1.000000
14786.712688	-0.099686	0.588143	0.006014	85.965019	98.068398	130.263626	0.299082	0.000000	-0.016044	0.000000	0.000000	0.000000	-0.002113	0.011124	0.009810	0.000000	0.000000	4.000000	43.000000	1.000000
14786.716021	-0.099686	0.588143	0.006014	85.965019	98.068398	130.263626	0.299082	0.000000	-0.016044	0.000000	0.000000	0.000000	-0.002113	0.011124	0.009810	0.000000	0.000000	4.000000	43.000000	1.000000
14786.719354	-0.099724	0.588191	0.006082	85.940201	97.865524	130.087860	0.300717	0.000000	-0.015692	0.000000	0.000000	0.000000	-0.011269	0.014504	0.020295	0.000000	0.000000	4.000000	43.000000	1.000000
14786.722688	-0.099724	0.588191	0.006082	85.940201	97.865524	130.087860	0.300717	0.000000	-0.015692	0.000000	0.000000	0.000000	-0.011269	0.014504	0.020295	0.000000	0.000000	4.000000	43.000000	1.000000
14786.726021	-0.099724	0.588191	0.006082	85.940201	97.865524	130.087860	0.300717	0.000000	-0.015692	0.000000	0.000000	0.000000	-0.011269	0.014504	0.020295	0.000000	0.000000	4.000000	43.000000	1.000000
14786.729354	-0.099724	0.588191	0.006082	85.916687	97.755562	130.001938	0.304100	0.000000	-0.013814	0.000000	0.000000	0.000000	-0.011269	0.014504	0.020295	0.000000	0.000000	4.000000	43.000000	1.000000
14786.732688	-0.099751	0.588184	0.006101	85.916687	97.755562	130.001938	0.304100	0.000000	-0.013814	0.000000	0.000000	0.000000	-0.008104	-0.002214	0.005582	0.000000	0.000000	4.000000	43.000000	1.000000
14786.736021	-0.099751	0.588184	0.006101	85.916687	97.755562	130.001938	0.304100	0.000000	-0.013814	0.000000	0.000000	0.000000	-0.008104	-0.002214	0.005582	0.000000	0.000000	4.000000	43.000000	1.000000
14786.739354	-0.099751	0.588184	0.006101	85.897881	97.689621	129.952942	0.305030	0.000000	-0.012463	0.000000	0.000000	0.000000	-0.008104	-0.002214	0.005582	0.000000	0.000000	4.000000	43.000000	1.000000
14786.742688	-0.099751	0.588184	0.006101	85.897881	97.689621	129.952942	0.305030	0.000000	-0.012463	0.000000	0.000000	0.000000	-0.008104	-0.002214	0.005582	0.000000	0.000000	4.000000	43.000000	1.000000
14786.746021	-0.099744	0.588147	0.006068	85.897881	97.689621	129.952942	0.305030	0.000000	-0.012463	0.000000	0.000000	0.000000	0.002111	-0.011129	-0.009808	0.000000	0.000000	4.000000	43.000000	1.000000
14786.749354	-0.099744	0.588147	0.006068	85.881348	97.815414	130.089767	0.305030	0.000000	-0.012463	0.000000	0.000000	0.000000	0.002111	-0.011129	-0.009808	0.000000	0.000000	4.000000	43.000000	1.000000
14786.752688	-0.099744	0.588147	0.006068	85.881348	97.815414	130.089767	0.305030	0.000000	-0.012463	0.000000	0.000000	0.000000	0.002111	-0.011129	-0.009808	0.000000	0.000000	4.000000	43.000000	1.000000
14786.756021	-0.099744	0.588147	0.006068	85.881348	97.815414	130.089767	0.305030	0.000000	-0.012463	0.000000	0.000000	0.000000	0.002111	-0.011129	-0.009808	0.000000	0.000000	4.000000	43.000000	1.000000
14786.759354	-0.099716	0.587998	0.005937	85.870659	97.939629	130.220535	0.303395	0.000000	-0.012815	0.000000	0.000000	0.000000	0.008451	-0.044520	-0.039244	0.000000	0.000000	4.000000	43.000000	1.000000
14786.762688	-0.099716	0.587998	0.005937	85.870659	97.939629	130.220535	0.303395	0.000000	-0.012815	0.000000	0.000000	0.000000	0.008451	-0.044520	-0.039244	0.000000	0.000000	4.000000	43.000000	1.000000
14786.766021	-0.099716	0.587998	0.005937	85.870659	97.939629	130.220535	0.303395	0.000000	-0.012815	0.000000	0.000000	0.000000	0.008451	-0.044520	-0.039244	0.000000	0.000000	4.000000	43.000000	1.000000
14786.769354	-0.099716	0.587998	0.005937	85.860901	98.169365	130.448532	0.296855	0.000000	-0.014223	0.000000	0.000000	0.000000	0.008451	-0.044520	-0.039244	0.000000	0.000000	4.000000	43.000000	1.000000
14786.772688	-0.099650	0.587887	0.005848	85.860901	98.169365	130.448532	0.296855	0.000000	-0.014223	0.000000	0.000000	0.000000	0.019528	-0.033375	-0.026607	0.000000	0.000000	4.000000	43.000000	1.000000
14786.776021	-0.099650	0.587887	0.005848	85.860901	98.169365	130.448532	0.296855	0.000000	-0.014223	0.000000	0.000000	0.000000	0.019528	-0.033375	-0.026607	0.000000	0.000000	4.000000	43.000000	1.000000
14786.779354	-0.099650	0.587887	0.005848	85.848946	98.473343	130.756424	0.292420	0.000000	-0.017478	0.000000	0.000000	0.000000	0.019528	-0.033375	-0.026607	0.000000	0.000000	4.000000	43.000000	1.000000
14786.782688	-0.099650	0.587887	0.005848	85.848946	98.473343	130.756424	0.292420	0.000000	-0.017478	0.000000	0.000000	0.000000	0.019528	-0.033375	-0.026607	0.000000	0.000000	4.000000	43.000000	1.000000
14786.786021	-0.099622	0.587739	0.005717	85.848946	98.473343	130.756424	0.292420	0.000000	-0.017478	0.000000	0.000000	0.000000	0.008452	-0.044503	-0.039278	0.000000	0.000000	4.000000	43.000000	1.000000
14786.789354	-0.099622	0.587739	0.005717	85.834068	98.805725	131.094360	0.292420	0.000000	-0.017478	0.000000	0.000000	0.000000	0.008452	-0.044503	-0.039278	0.000000	0.000000	4.000000	43.000000	1.000000
14786.792688	-0.099622	0.587739	0.005717	85.834068	98.805725	131.094360	0.292420	0.000000	-0.017478	0.000000	0.000000	0.000000	0.008452	-0.044503	-0.039278	0.000000	0.000000	4.000000	43.000000	1.000000
14786.796021	-0.099622	0.587739	0.005717	85.834068	98.805725	131.094360	0.292420	0.000000	-0.017478	0.000000	0.000000	0.000000	0.008452	-0.044503	-0.039278	0.000000	0.000000	4.000000	43.000000	1.000000
14786.799354	-0.099540	0.587409	0.005336	85.814789	99.155579	131.452927	0.285874	0.000000	-0.018886	0.000000	0.000000	0.000000	0.024615	-0.098983	-0.114370	0.000000	0.000000	4.000000	43.000000	1.000000
14786.802688	-0.099540	0.587409	0.005336	85.814789	99.155579	131.452927	0.285874	0.000000	-0.018886	0.000000	0.000000	0.000000	-0.000001	0.000008	-0.000000	0.000000	0.000000	4.000000	43.000000	1.000000
14786.806021	-0.099540	0.587409	0.005336	85.814789	99.155579	131.452927	0.285874	0.000000	-0.018886	0.000000	0.000000	0.000000	-0.000001	0.000008	-0.000000	0.000000	0.000000	4.000000	43.000000	1.000000
14786.809354	-0.099540	0.587409	0.005336	85.783096	99.470581	131.787476	0.266812	0.000000	-0.022989	0.000000	0.000000	0.000000	-0.000001	0.000008	-0.000000	0.000000	0.000000	4.000000	43.000000	1.000000
14786.812688	-0.099540	0.587409	0.005336	85.783096	99.470581	131.787476	0.266812	0.000000	-0.022989	0.000000	0.000000	0.000000	-0.000001	0.000008	-0.000000	0.000000	0.000000	4.000000	43.000000	1.000000
14786.816021	-0.099491	0.587220	0.005109	85.783096	99.470581	131.787476	0.266812	0.000000	-0.022989	0.000000	0.000000	0.000000	0.014654	-0.056681	-0.068107	0.000000	0.000000	4.000000	43.000000	1.000000
14786.819354	-0.099491	0.587220	0.005109	85.745956	99.701065	132.043564	0.266812	0.000000	-0.022989	0.000000	0.000000	0.000000	0.014654	-0.056681	-0.068107	0.000000	0.000000	4.000000	43.000000	1.000000
14786.822688	-0.099491	0.587220	0.005109	85.745956	99.701065	132.043564	0.266812	0.000000	-0.022989	0.000000	0.000000	0.000000	0.014654	-0.056681	-0.068107	0.000000	0.000000	4.000000	43.000000	1.000000
14786.826021	-0.099491	0.587220	0.005109	85.745956	99.701065	132.043564	0.266812	0.000000	-0.022989	0.000000	0.000000	0.000000	0.014654	-0.056681	-0.068107	0.000000	0.000000	4.000000	43.000000	1.000000
14786.829354	-0.099404	0.586897	0.004704	85.703545	99.848137	132.222290	0.255461	0.000000	-0.025431	0.000000	0.000000	0.000000	0.026159	-0.096640	-0.121545	0.000000	0.000000	4.000000	43.000000	1.000000
14786.832688	-0.099404	0.586897	0.004704	85.703545	99.848137	132.222290	0.255461	0.000000	-0.025431	0.000000	0.000000	0.000000	0.026159	-0.096640	-0.121545	0.000000	0.000000	4.000000	43.000000	1.000000
14786.836021	-0.099404	0.586897	0.004704	85.703545	99.848137	132.222290	0.255461	0.000000	-0.025431	0.000000	0.000000	0.000000	0.026159	-0.096640	-0.121545	0.000000	0.000000	4.000000	43.000000	1.000000
14786.839354	-0.099404	0.586897	0.004704	85.654495	99.903870	132.317215	0.235204	0.000000	-0.029791	0.000000	0.000000	0.000000	0.026159	-0.096640	-0.121545	0.000000	0.000000	4.000000	43.000000	1.000000
14786.842688	-0.099374	0.586775	0.004566	85.654495	99.903870	132.317215	0.235204	0.000000	-0.029791	0.000000	0.000000	0.000000	0.008928	-0.036613	-0.041489	0.000000	0.000000	4.000000	43.000000	1.000000
14786.846021	-0.099374	0.586775	0.004566	85.654495	99.903870	132.317215	0.235204	0.000000	-0.029791	0.000000	0.000000	0.000000	0.008928	-0.036613	-0.041489	0.000000	0.000000	4.000000	43.000000	1.000000
14786.849354	-0.099374	0.586775	0.004566	85.604568	99.862534	132.317963	0.228289	0.000000	-0.031279	0.000000	0.000000	0.000000	0.008928	-0.036613	-0.041489	0.000000	0.000000	4.000000	43.000000	1.000000
14786.852688	-0.099374	0.586775	0.004566	85.604568	99.862534	132.317963	0.228289	0.000000	-0.031279	0.000000	0.000000	0.000000	0.008928	-0.036613	-0.041489	0.000000	0.000000	4.000000	43.000000	1.000000
14786.856021	-0.099350	0.586646	0.004451	85.604568	99.862534	132.317963	0.228289	0.000000	-0.031279	0.000000	0.000000	0.000000	0.007423	-0.038792	-0.034500	0.000000	0.000000	4.000000	43.000000	1.000000
14786.859354	-0.099350	0.586646	0.004451	85.573273	99.892418	132.372940	0.228289	0.000000	-0.031279	0.000000	0.000000	0.000000	0.007423	-0.038792	-0.034500	0.000000	0.000000	4.000000	43.000000	1.000000
14786.862688	-0.099350	0.586646	0.004451	85.573273	99.892418	132.372940	0.228289	0.000000	-0.031279	0.000000	0.000000	0.000000	0.007423	-0.038792	-0.034500	0.000000	0.000000	4.000000	43.000000	1.000000
14786.866021	-0.099350	0.586646	0.004451	85.573273	99.892418	132.372940	0.228289	0.000000	-0.031279	0.000000	0.000000	0.000000	0.007423	-0.038792	-0.034500	0.000000	0.000000	4.000000	43.000000	1.000000
14786.869354	-0.099316	0.586506	0.004296	85.563721	100.012436	132.498016	0.222539	0.000000	-0.032516	0.000000	0.000000	0.000000	0.009997	-0.042158	-0.046450	0.000000	0.000000	4.000000	43.000000	1.000000
14786.872688	-0.099316	0.586506	0.004296	85.563721	100.012436	132.498016	0.222539	0.000000	-0.032516	0.000000	0.000000	0.000000	0.009997	-0.042158	-0.046450	0.000000	0.000000	4.000000	43.000000	1.000000
14786.876021	-0.099316	0.586506	0.004296	85.563721	100.012436	132.498016	0.222539	0.000000	-0.032516	0.000000	0.000000	0.000000	0.009997	-0.042158	-0.046450	0.000000	0.000000	4.000000	43.000000	1.000000
14786.879354	-0.099316	0.586506	0.004296	85.560234	100.121796	132.610428	0.214797	0.000000	-0.034183	0.000000	0.000000	0.000000	0.009997	-0.042158	-0.046450	0.000000	0.000000	4.000000	43.000000	1.000000
14786.882688	-0.099324	0.586432	0.004225	85.560234	100.121796	132.610428	0.214797	0.000000	-0.034183	0.000000	0.000000	0.000000	-0.002326	-0.022149	-0.021145	0.000000	0.000000	4.000000	43.000000	1.000000
14786.886021	-0.099324	0.586432	0.004225	85.560234	100.121796	132.610428	0.214797	0.000000	-0.034183	0.000000	0.000000	0.000000	-0.002326	-0.022149	-0.021145	0.000000	0.000000	4.000000	43.000000	1.000000
14786.889354	-0.099324	0.586432	0.004225	85.556664	100.233604	132.722565	0.211273	0.000000	-0.033795	0.000000	0.000000	0.000000	-0.002326	-0.022149	-0.021145	0.000000	0.000000	4.000000	43.000000	1.000000
14786.892688	-0.099324	0.586432	0.004225	85.556664	100.233604	132.722565	0.211273	0.000000	-0.033795	0.000000	0.000000	0.000000	-0.002326	-0.022149	-0.021145	0.000000	0.000000	4.000000	43.000000	1.000000
14786.896021	-0.099330	0.586384	0.004148	85.556664	100.233604	132.722565	0.211273	0.000000	-0.033795	0.000000	0.000000	0.000000	-0.001876	-0.014405	-0.023219	0.000000	0.000000	4.000000	43.000000	1.000000
14786.899354	-0.099330	0.586384	0.004148	85.553055	100.342529	132.834579	0.211273	0.000000	-0.033795	0.000000	0.000000	0.000000	-0.001876	-0.014405	-0.023219	0.000000	0.000000	4.000000	43.000000	1.000000
14786.902688	-0.099330	0.586384	0.004148	85.553055	100.342529	132.834579	0.211273	0.000000	-0.033795	0.000000	0.000000	0.000000	-0.001876	-0.014405	-0.023219	0.000000	0.000000	4.000000	43.000000	1.000000
14786.906021	-0.099330	0.586384	0.004148	85.553055	100.342529	132.834579	0.211273	0.000000	-0.033795	0.000000	0.000000	0.000000	-0.001876	-0.014405	-0.023219	0.000000	0.000000	4.000000	43.000000	1.000000
14786.909354	-0.099321	0.586288	0.003998	85.548340	100.488419	132.983612	0.207403	0.000000	-0.033482	0.000000	0.000000	0.000000	0.002824	-0.028831	-0.045031	0.000000	0.000000	4.000000	43.000000	1.000000
14786.912688	-0.099321	0.586288	0.003998	85.548340	100.488419	132.983612	0.207403	0.000000	-0.033482	0.000000	0.000000	0.000000	0.002824	-0.028831	-0.045031	0.000000	0.000000	4.000000	43.000000	1.000000
14786.916021	-0.099321	0.586288	0.003998	85.548340	100.488419	132.983612	0.207403	0.000000	-0.033482	0.000000	0.000000	0.000000	0.002824	-0.028831	-0.045031	0.000000	0.000000	4.000000	43.000000	1.000000
14786.919354	-0.099321	0.586288	0.003998	85.544647	100.594177	133.095139	0.199898	0.000000	-0.033953	0.000000	0.000000	0.000000	0.002824	-0.028831	-0.045031	0.000000	0.000000	4.000000	43.000000	1.000000
14786.922688	-0.099351	0.586214	0.003923	85.544647	100.594177	133.095139	0.199898	0.000000	-0.033953	0.000000	0.000000	0.000000	-0.008882	-0.022162	-0.022574	0.000000	0.000000	4.000000	43.000000	1.000000
14786.926021	-0.099351	0.586214	0.003923	85.544647	100.594177	133.095139	0.199898	0.000000	-0.033953	0.000000	0.000000	0.000000	-0.008882	-0.022162	-0.022574	0.000000	0.000000	4.000000	43.000000	1.000000
14786.929354	-0.099351	0.586214	0.003923	85.539810	100.736725	133.243591	0.196135	0.000000	-0.032473	0.000000	0.000000	0.000000	-0.008882	-0.022162	-0.022574	0.000000	0.000000	4.000000	43.000000	1.000000
14786.932688	-0.099351	0.586214	0.003923	85.539810	100.736725	133.243591	0.196135	0.000000	-0.032473	0.000000	0.000000	0.000000	-0.008882	-0.022162	-0.022574	0.000000	0.000000	4.000000	43.000000	1.000000
14786.936021	-0.099375	0.586147	0.003824	85.539810	100.736725	133.243591	0.196135	0.000000	-0.032473	0.000000	0.000000	0.000000	-0.007365	-0.019947	-0.029583	0.000000	0.000000	4.000000	43.000000	1.000000
14786.939354	-0.099375	0.586147	0.003824	85.534935	100.881775	133.391800	0.196135	0.000000	-0.032473	0.000000	0.000000	0.000000	-0.007365	-0.019947	-0.029583	0.000000	0.000000	4.000000	43.000000	1.000000
14786.942688	-0.099378	0.586081	0.003730	85.534935	100.881775	133.391800	0.196135	0.000000	-0.032473	0.000000	0.000000	0.000000	-0.000797	-0.019932	-0.028173	0.000000	0.000000	4.000000	43.000000	1.000000
14786.946021	-0.099378	0.586081	0.003730	85.534935	100.881775	133.391800	0.196135	0.000000	-0.032473	0.000000	0.000000	0.000000	-0.000797	-0.019932	-0.028173	0.000000	0.000000	4.000000	43.000000	1.000000
14786.949354	-0.099378	0.586081	0.003730	85.528755	101.063194	133.576508	0.186509	0.000000	-0.031112	0.000000	0.000000	0.000000	-0.000797	-0.019932	-0.028173	0.000000	0.000000	4.000000	43.000000	1.000000
14786.952688	-0.099378	0.586081	0.003730	85.528755	101.063194	133.576508	0.186509	0.000000	-0.031112	0.000000	0.000000	0.000000	-0.000797	-0.019932	-0.028173	0.000000	0.000000	4.000000	43.000000	1.000000
14786.956021	-0.099382	0.585989	0.003643	85.528755	101.063194	133.576508	0.186509	0.000000	-0.031112	0.000000	0.000000	0.000000	-0.001239	-0.027661	-0.026114	0.000000	0.000000	4.000000	43.000000	1.000000
14786.959354	-0.099382	0.585989	0.003643	85.521317	101.275383	133.797546	0.186509	0.000000	-0.031112	0.000000	0.000000	0.000000	-0.001239	-0.027661	-0.026114	0.000000	0.000000	4.000000	43.000000	1.000000
14786.962688	-0.099382	0.585989	0.003643	85.521317	101.275383	133.797546	0.186509	0.000000	-0.031112	0.000000	0.000000	0.000000	-0.001239	-0.027661	-0.026114	0.000000	0.000000	4.000000	43.000000	1.000000
14786.966021	-0.099382	0.585989	0.003643	85.521317	101.275383	133.797546	0.186509	0.000000	-0.031112	0.000000	0.000000	0.000000	-0.001239	-0.027661	-0.026114	0.000000	0.000000	4.000000	43.000000	1.000000
14786.969354	-0.099490	0.585723	0.003403	85.508171	101.536461	134.073471	0.182157	0.000000	-0.030906	0.000000	0.000000	0.000000	-0.032507	-0.079613	-0.072101	0.000000	0.000000	4.000000	43.000000	1.000000
14786.972688	-0.099490	0.585723	0.003403	85.508171	101.536461	134.073471	0.182157	0.000000	-0.030906	0.000000	0.000000	0.000000	-0.032507	-0.079613	-0.072101	0.000000	0.000000	4.000000	43.000000	1.000000
14786.976021	-0.099490	0.585723	0.003403	85.508171	101.536461	134.073471	0.182157	0.000000	-0.030906	0.000000	0.000000	0.000000	-0.032507	-0.079613	-0.072101	0.000000	0.000000	4.000000	43.000000	1.000000
14786.979354	-0.099490	0.585723	0.003403	85.484207	101.767288	134.331207	0.170140	0.000000	-0.025488	0.000000	0.000000	0.000000	-0.032507	-0.079613	-0.072101	0.000000	0.000000	4.000000	43.000000	1.000000
14786.982688	-0.099589	0.585557	0.003226	85.484207	101.767288	134.331207	0.170140	0.000000	-0.025488	0.000000	0.000000	0.000000	-0.029728	-0.049755	-0.053014	0.000000	0.000000	4.000000	43.000000	1.000000
14786.986021	-0.099589	0.585557	0.003226	85.484207	101.767288	134.331207	0.170140	0.000000	-0.025488	0.000000	0.000000	0.000000	-0.029728	-0.049755	-0.053014	0.000000	0.000000	4.000000	43.000000	1.000000
14786.989354	-0.099589	0.585557	0.003226	85.434387	101.906654	134.526199	0.161305	0.000000	-0.020534	0.000000	0.000000	0.000000	-0.029728	-0.049755	-0.053014	0.000000	0.000000	4.000000	43.000000	1.000000
14786.992688	-0.099676	0.585362	0.002993	85.434387	101.906654	134.526199	0.161305	0.000000	-0.020534	0.000000	0.000000	0.000000	-0.026035	-0.058584	-0.069944	0.000000	0.000000	4.000000	43.000000	1.000000
14786.996021	-0.099676	0.585362	0.002993	85.434387	101.906654	134.526199	0.161305	0.000000	-0.020534	0.000000	0.000000	0.000000	-0.026035	-0.058584	-0.069944	0.000000	0.000000	4.000000	43.000000	1.000000
14786.999354	-0.099676	0.585362	0.002993	85.358307	101.916901	134.614105	0.149647	0.000000	-0.016195	0.000000	0.000000	0.000000	-0.026035	-0.058584	-0.069944	0.000000	0.000000	4.000000	43.000000	1.000000
14787.002688	-0.099676	0.585362	0.002993	85.358307	101.916901	134.614105	0.149647	0.000000	-0.016195	0.000000	0.000000	0.000000	-0.026035	-0.058584	-0.069944	0.000000	0.000000	4.000000	43.000000	1.000000
14787.006021	-0.099761	0.585123	0.002750	85.358307	101.916901	134.614105	0.149647	0.000000	-0.016195	0.000000	0.000000	0.000000	-0.025360	-0.071782	-0.072887	0.000000	0.000000	4.000000	43.000000	1.000000
14787.009354	-0.099761	0.585123	0.002750	85.264099	101.899803	134.684952	0.149647	0.000000	-0.016195	0.000000	0.000000	0.000000	-0.025360	-0.071782	-0.072887	0.000000	0.000000	4.000000	43.000000	1.000000
14787.012688	-0.099761	0.585123	0.002750	85.264099	101.899803	134.684952	0.149647	0.000000	-0.016195	0.000000	0.000000	0.000000	-0.025360	-0.071782	-0.072887	0.000000	0.000000	4.000000	43.000000	1.000000
14787.016021	-0.099761	0.585123	0.002750	85.264099	101.899803	134.684952	0.149647	0.000000	-0.016195	0.000000	0.000000	0.000000	-0.025360	-0.071782	-0.072887	0.000000	0.000000	4.000000	43.000000	1.000000
14787.019354	-0.099791	0.584608	0.002259	85.159363	101.862122	134.739136	0.137499	0.000000	-0.011968	0.000000	0.000000	0.000000	-0.009155	-0.154437	-0.147321	0.000000	0.000000	4.000000	43.000000	1.000000
14787.022688	-0.099791	0.584608	0.002259	85.159363	101.862122	134.739136	0.137499	0.000000	-0.011968	0.000000	0.000000	0.000000	0.000000	0.000004	0.000000	0.000000	0.000000	4.000000	43.000000	1.000000
14787.026021	-0.099791	0.584608	0.002259	85.159363	101.862122	134.739136	0.137499	0.000000	-0.011968	0.000000	0.000000	0.000000	0.000000	0.000004	0.000000	0.000000	0.000000	4.000000	43.000000	1.000000
14787.029354	-0.099791	0.584608	0.002259	85.068626	101.916222	134.865906	0.112946	0.000000	-0.010442	0.000000	0.000000	0.000000	0.000000	0.000004	0.000000	0.000000	0.000000	4.000000	43.000000	1.000000
14787.032688	-0.099742	0.584325	0.002034	85.068626	101.916222	134.865906	0.112946	0.000000	-0.010442	0.000000	0.000000	0.000000	0.014651	-0.084829	-0.067446	0.000000	0.000000	4.000000	43.000000	1.000000
14787.036021	-0.099742	0.584325	0.002034	85.068626	101.916222	134.865906	0.112946	0.000000	-0.010442	0.000000	0.000000	0.000000	0.014651	-0.084829	-0.067446	0.000000	0.000000	4.000000	43.000000	1.000000
14787.039354	-0.099742	0.584325	0.002034	85.014931	102.157661	135.141815	0.101705	0.000000	-0.012884	0.000000	0.000000	0.000000	0.014651	-0.084829	-0.067446	0.000000	0.000000	4.000000	43.000000	1.000000
14787.042688	-0.099742	0.584325	0.002034	85.014931	102.157661	135.141815	0.101705	0.000000	-0.012884	0.000000	0.000000	0.000000	0.014651	-0.084829	-0.067446	0.000000	0.000000	4.000000	43.000000	1.000000
14787.046021	-0.099670	0.584068	0.001807	85.014931	102.157661	135.141815	0.101705	0.000000	-0.012884	0.000000	0.000000	0.000000	0.021640	-0.077068	-0.068125	0.000000	0.000000	4.000000	43.000000	1.000000
14787.049354	-0.099670	0.584068	0.001807	84.995117	102.606499	135.591202	0.101705	0.000000	-0.012884	0.000000	0.000000	0.000000	0.021640	-0.077068	-0.068125	0.000000	0.000000	4.000000	43.000000	1.000000
14787.052688	-0.099603	0.583804	0.001603	84.995117	102.606499	135.591202	0.101705	0.000000	-0.012884	0.000000	0.000000	0.000000	0.020125	-0.079229	-0.061182	0.000000	0.000000	4.000000	43.000000	1.000000
14787.056021	-0.099603	0.583804	0.001603	84.995117	102.606499	135.591202	0.101705	0.000000	-0.012884	0.000000	0.000000	0.000000	0.020125	-0.079229	-0.061182	0.000000	0.000000	4.000000	43.000000	1.000000
14787.059354	-0.099603	0.583804	0.001603	84.979210	102.999817	135.980576	0.080154	0.000000	-0.019845	0.000000	0.000000	0.000000	0.020125	-0.079229	-0.061182	0.000000	0.000000	4.000000	43.000000	1.000000
14787.062688	-0.099603	0.583804	0.001603	84.979210	102.999817	135.980576	0.080154	0.000000	-0.019845	0.000000	0.000000	0.000000	0.020125	-0.079229	-0.061182	0.000000	0.000000	4.000000	43.000000	1.000000
14787.066021	-0.099521	0.583577	0.001437	84.979210	102.999817	135.980576	0.080154	0.000000	-0.019845	0.000000	0.000000	0.000000	0.024506	-0.068167	-0.049869	0.000000	0.000000	4.000000	43.000000	1.000000
14787.069354	-0.099521	0.583577	0.001437	84.964485	103.358803	136.335464	0.080154	0.000000	-0.019845	0.000000	0.000000	0.000000	0.024506	-0.068167	-0.049869	0.000000	0.000000	4.000000	43.000000	1.000000
14787.072688	-0.099521	0.583577	0.001437	84.964485	103.358803	136.335464	0.080154	0.000000	-0.019845	0.000000	0.000000	0.000000	0.024506	-0.068167	-0.049869	0.000000	0.000000	4.000000	43.000000	1.000000
14787.076021	-0.099521	0.583577	0.001437	84.964485	103.358803	136.335464	0.080154	0.000000	-0.019845	0.000000	0.000000	0.000000	0.024506	-0.068167	-0.049869	0.000000	0.000000	4.000000	43.000000	1.000000
14787.079354	-0.099399	0.583189	0.001189	84.952164	103.649078	136.624161	0.071842	0.000000	-0.023929	0.000000	0.000000	0.000000	0.036639	-0.116458	-0.074353	0.000000	0.000000	4.000000	43.000000	1.000000
14787.082688	-0.099399	0.583189	0.001189	84.952164	103.649078	136.624161	0.071842	0.000000	-0.023929	0.000000	0.000000	0.000000	0.036639	-0.116458	-0.074353	0.000000	0.000000	4.000000	43.000000	1.000000
14787.086021	-0.099399	0.583189	0.001189	84.952164	103.649078	136.624161	0.071842	0.000000	-0.023929	0.000000	0.000000	0.000000	0.036639	-0.116458	-0.074353	0.000000	0.000000	4.000000	43.000000	1.000000
14787.089354	-0.099399	0.583189	0.001189	84.941116	103.861893	136.839355	0.059450	0.000000	-0.030036	0.000000	0.000000	0.000000	0.036639	-0.116458	-0.074353	0.000000	0.000000	4.000000	43.000000	1.000000
14787.092688	-0.099379	0.583053	0.001096	84.941116	103.861893	136.839355	0.059450	0.000000	-0.030036	0.000000	0.000000	0.000000	0.006047	-0.040628	-0.027889	0.000000	0.000000	4.000000	43.000000	1.000000
14787.096021	-0.099379	0.583053	0.001096	84.941116	103.861893	136.839355	0.059450	0.000000	-0.030036	0.000000	0.000000	0.000000	0.006047	-0.040628	-0.027889	0.000000	0.000000	4.000000	43.000000	1.000000
14787.099354	-0.099379	0.583053	0.001096	84.931328	104.039299	137.021790	0.054802	0.000000	-0.031044	0.000000	0.000000	0.000000	0.006047	-0.040628	-0.027889	0.000000	0.000000	4.000000	43.000000	1.000000
14787.102688	-0.099393	0.582947	0.001055	84.931328	104.039299	137.021790	0.054802	0.000000	-0.031044	0.000000	0.000000	0.000000	-0.004156	-0.031825	-0.012344	0.000000	0.000000	4.000000	43.000000	1.000000
14787.106021	-0.099393	0.582947	0.001055	84.931328	104.039299	137.021790	0.054802	0.000000	-0.031044	0.000000	0.000000	0.000000	-0.004156	-0.031825	-0.012344	0.000000	0.000000	4.000000	43.000000	1.000000
14787.109354	-0.099393	0.582947	0.001055	84.918167	104.110062	137.106201	0.052744	0.000000	-0.030351	0.000000	0.000000	0.000000	-0.004156	-0.031825	-0.012344	0.000000	0.000000	4.000000	43.000000	1.000000
14787.112688	-0.099393	0.582947	0.001055	84.918167	104.110062	137.106201	0.052744	0.000000	-0.030351	0.000000	0.000000	0.000000	-0.004156	-0.031825	-0.012344	0.000000	0.000000	4.000000	43.000000	1.000000
14787.116021	-0.099432	0.582860	0.001026	84.918167	104.110062	137.106201	0.052744	0.000000	-0.030351	0.000000	0.000000	0.000000	-0.011763	-0.026345	-0.008779	0.000000	0.000000	4.000000	43.000000	1.000000
14787.119354	-0.099432	0.582860	0.001026	84.903229	104.090073	137.101547	0.052744	0.000000	-0.030351	0.000000	0.000000	0.000000	-0.011763	-0.026345	-0.008779	0.000000	0.000000	4.000000	43.000000	1.000000
14787.122688	-0.099432	0.582860	0.001026	84.903229	104.090073	137.101547	0.052744	0.000000	-0.030351	0.000000	0.000000	0.000000	-0.011763	-0.026345	-0.008779	0.000000	0.000000	4.000000	43.000000	1.000000
14787.126021	-0.099432	0.582860	0.001026	84.903229	104.090073	137.101547	0.052744	0.000000	-0.030351	0.000000	0.000000	0.000000	-0.011763	-0.026345	-0.008779	0.000000	0.000000	4.000000	43.000000	1.000000
14787.129354	-0.099505	0.582801	0.001048	84.878990	103.966393	137.006622	0.051281	0.000000	-0.028390	0.000000	0.000000	0.000000	-0.021967	-0.017566	0.006775	0.000000	0.000000	4.000000	43.000000	1.000000
14787.132688	-0.099505	0.582801	0.001048	84.878990	103.966393	137.006622	0.051281	0.000000	-0.028390	0.000000	0.000000	0.000000	-0.021967	-0.017566	0.006775	0.000000	0.000000	4.000000	43.000000	1.000000
14787.136021	-0.099505	0.582801	0.001048	84.878990	103.966393	137.006622	0.051281	0.000000	-0.028390	0.000000	0.000000	0.000000	-0.021967	-0.017566	0.006775	0.000000	0.000000	4.000000	43.000000	1.000000
14787.139354	-0.099505	0.582801	0.001048	84.855850	103.733101	136.802032	0.052410	0.000000	-0.024729	0.000000	0.000000	0.000000	-0.021967	-0.017566	0.006775	0.000000	0.000000	4.000000	43.000000	1.000000
14787.142688	-0.099541	0.582805	0.001107	84.855850	103.733101	136.802032	0.052410	0.000000	-0.024729	0.000000	0.000000	0.000000	-0.010650	0.001074	0.017571	0.000000	0.000000	4.000000	43.000000	1.000000
14787.146021	-0.099541	0.582805	0.001107	84.855850	103.733101	136.802032	0.052410	0.000000	-0.024729	0.000000	0.000000	0.000000	-0.010650	0.001074	0.017571	0.000000	0.000000	4.000000	43.000000	1.000000
14787.149354	-0.099541	0.582805	0.001107	84.833961	103.473137	136.567963	0.055339	0.000000	-0.022954	0.000000	0.000000	0.000000	-0.010650	0.001074	0.017571	0.000000	0.000000	4.000000	43.000000	1.000000
14787.152688	-0.099541	0.582805	0.001107	84.833961	103.473137	136.567963	0.055339	0.000000	-0.022954	0.000000	0.000000	0.000000	-0.010650	0.001074	0.017571	0.000000	0.000000	4.000000	43.000000	1.000000
14787.156021	-0.099560	0.582870	0.001197	84.833961	103.473137	136.567963	0.055339	0.000000	-0.022954	0.000000	0.000000	0.000000	-0.005854	0.019740	0.026949	0.000000	0.000000	4.000000	43.000000	1.000000
14787.159354	-0.099560	0.582870	0.001197	84.823921	103.210793	136.321960	0.055339	0.000000	-0.022954	0.000000	0.000000	0.000000	-0.005854	0.019740	0.026949	0.000000	0.000000	4.000000	43.000000	1.000000
14787.162688	-0.099560	0.582870	0.001197	84.823921	103.210793	136.321960	0.055339	0.000000	-0.022954	0.000000	0.000000	0.000000	-0.005854	0.019740	0.026949	0.000000	0.000000	4.000000	43.000000	1.000000
14787.166021	-0.099560	0.582870	0.001197	84.823921	103.210793	136.321960	0.055339	0.000000	-0.022954	0.000000	0.000000	0.000000	-0.005854	0.019740	0.026949	0.000000	0.000000	4.000000	43.000000	1.000000
14787.169354	-0.099585	0.583039	0.001414	84.827332	102.997253	136.109573	0.059830	0.000000	-0.021978	0.000000	0.000000	0.000000	-0.007336	0.050481	0.065271	0.000000	0.000000	4.000000	43.000000	1.000000
14787.172688	-0.099585	0.583039	0.001414	84.827332	102.997253	136.109573	0.059830	0.000000	-0.021978	0.000000	0.000000	0.000000	-0.007336	0.050481	0.065271	0.000000	0.000000	4.000000	43.000000	1.000000
14787.176021	-0.099585	0.583039	0.001414	84.827332	102.997253	136.109573	0.059830	0.000000	-0.021978	0.000000	0.000000	0.000000	-0.007336	0.050481	0.065271	0.000000	0.000000	4.000000	43.000000	1.000000
14787.179354	-0.099585	0.583039	0.001414	84.835403	102.806694	135.920914	0.070709	0.000000	-0.020756	0.000000	0.000000	0.000000	-0.007336	0.050481	0.065271	0.000000	0.000000	4.000000	43.000000	1.000000
14787.182688	-0.099623	0.583156	0.001486	84.835403	102.806694	135.920914	0.070709	0.000000	-0.020756	0.000000	0.000000	0.000000	-0.011506	0.035158	0.021480	0.000000	0.000000	4.000000	43.000000	1.000000
14787.186021	-0.099623	0.583156	0.001486	84.835403	102.806694	135.920914	0.070709	0.000000	-0.020756	0.000000	0.000000	0.000000	-0.011506	0.035158	0.021480	0.000000	0.000000	4.000000	43.000000	1.000000
14787.189354	-0.099623	0.583156	0.001486	84.841965	102.649597	135.763214	0.074289	0.000000	-0.018838	0.000000	0.000000	0.000000	-0.011506	0.035158	0.021480	0.000000	0.000000	4.000000	43.000000	1.000000
14787.192688	-0.099623	0.583156	0.001486	84.841965	102.649597	135.763214	0.074289	0.000000	-0.018838	0.000000	0.000000	0.000000	-0.011506	0.035158	0.021480	0.000000	0.000000	4.000000	43.000000	1.000000
14787.196021	-0.099631	0.583262	0.001522	84.841965	102.649597	135.763214	0.074289	0.000000	-0.018838	0.000000	0.000000	0.000000	-0.002368	0.031864	0.010908	0.000000	0.000000	4.000000	43.000000	1.000000
14787.199354	-0.099631	0.583262	0.001522	84.848541	102.486649	135.605072	0.074289	0.000000	-0.018838	0.000000	0.000000	0.000000	-0.002368	0.031864	0.010908	0.000000	0.000000	4.000000	43.000000	1.000000
14787.202688	-0.099631	0.583262	0.001522	84.848541	102.486649	135.605072	0.074289	0.000000	-0.018838	0.000000	0.000000	0.000000	-0.002368	0.031864	0.010908	0.000000	0.000000	4.000000	43.000000	1.000000
14787.206021	-0.099631	0.583262	0.001522	84.848541	102.486649	135.605072	0.074289	0.000000	-0.018838	0.000000	0.000000	0.000000	-0.002368	0.031864	0.010908	0.000000	0.000000	4.000000	43.000000	1.000000
14787.209354	-0.099720	0.583471	0.001513	84.852463	102.386551	135.510025	0.076107	0.000000	-0.018443	0.000000	0.000000	0.000000	-0.026741	0.062640	-0.002864	0.000000	0.000000	4.000000	43.000000	1.000000
14787.212688	-0.099720	0.583471	0.001513	84.852463	102.386551	135.510025	0.076107	0.000000	-0.018443	0.000000	0.000000	0.000000	-0.026741	0.062640	-0.002864	0.000000	0.000000	4.000000	43.000000	1.000000
14787.216021	-0.099720	0.583471	0.001513	84.852463	102.386551	135.510025	0.076107	0.000000	-0.018443	0.000000	0.000000	0.000000	-0.026741	0.062640	-0.002864	0.000000	0.000000	4.000000	43.000000	1.000000
14787.219354	-0.099720	0.583471	0.001513	84.857643	102.249222	135.383072	0.075629	0.000000	-0.013987	0.000000	0.000000	0.000000	-0.026741	0.062640	-0.002864	0.000000	0.000000	4.000000	43.000000	1.000000
14787.222688	-0.099798	0.583555	0.001450	84.857643	102.249222	135.383072	0.075629	0.000000	-0.013987	0.000000	0.000000	0.000000	-0.023286	0.025270	-0.018752	0.000000	0.000000	4.000000	43.000000	1.000000
14787.226021	-0.099798	0.583555	0.001450	84.857643	102.249222	135.383072	0.075629	0.000000	-0.013987	0.000000	0.000000	0.000000	-0.023286	0.025270	-0.018752	0.000000	0.000000	4.000000	43.000000	1.000000
14787.229354	-0.099798	0.583555	0.001450	84.855927	102.190651	135.335617	0.072504	0.000000	-0.010106	0.000000	0.000000	0.000000	-0.023286	0.025270	-0.018752	0.000000	0.000000	4.000000	43.000000	1.000000
14787.232688	-0.099798	0.583555	0.001450	84.855927	102.190651	135.335617	0.072504	0.000000	-0.010106	0.000000	0.000000	0.000000	-0.023286	0.025270	-0.018752	0.000000	0.000000	4.000000	43.000000	1.000000
14787.236021	-0.099868	0.583603	0.001354	84.855927	102.190651	135.335617	0.072504	0.000000	-0.010106	0.000000	0.000000	0.000000	-0.021112	0.014286	-0.028712	0.000000	0.000000	4.000000	43.000000	1.000000
14787.239354	-0.099868	0.583603	0.001354	84.846382	102.085297	135.249084	0.072504	0.000000	-0.010106	0.000000	0.000000	0.000000	-0.021112	0.014286	-0.028712	0.000000	0.000000	4.000000	43.000000	1.000000
14787.242688	-0.099868	0.583603	0.001354	84.846382	102.085297	135.249084	0.072504	0.000000	-0.010106	0.000000	0.000000	0.000000	-0.021112	0.014286	-0.028712	0.000000	0.000000	4.000000	43.000000	1.000000
14787.246021	-0.099868	0.583603	0.001354	84.846382	102.085297	135.249084	0.072504	0.000000	-0.010106	0.000000	0.000000	0.000000	-0.021112	0.014286	-0.028712	0.000000	0.000000	4.000000	43.000000	1.000000
14787.249354	-0.099959	0.583676	0.001247	84.829071	101.933708	135.124039	0.067719	0.000000	-0.006587	0.000000	0.000000	0.000000	-0.027187	0.021971	-0.032165	0.000000	0.000000	4.000000	43.000000	1.000000
14787.252688	-0.099959	0.583676	0.001247	84.829071	101.933708	135.124039	0.067719	0.000000	-0.006587	0.000000	0.000000	0.000000	-0.027187	0.021971	-0.032165	0.000000	0.000000	4.000000	43.000000	1.000000
14787.256021	-0.099959	0.583676	0.001247	84.829071	101.933708	135.124039	0.067719	0.000000	-0.006587	0.000000	0.000000	0.000000	-0.027187	0.021971	-0.032165	0.000000	0.000000	4.000000	43.000000	1.000000
14787.259354	-0.099959	0.583676	0.001247	84.793381	101.713394	134.947372	0.062358	0.000000	-0.002056	0.000000	0.000000	0.000000	-0.027187	0.021971	-0.032165	0.000000	0.000000	4.000000	43.000000	1.000000
14787.262688	-0.100019	0.583683	0.001210	84.793381	101.713394	134.947372	0.062358	0.000000	-0.002056	0.000000	0.000000	0.000000	-0.018060	0.002192	-0.011272	0.000000	0.000000	4.000000	43.000000	1.000000
14787.266021	-0.100019	0.583683	0.001210	84.793381	101.713394	134.947372	0.062358	0.000000	-0.002056	0.000000	0.000000	0.000000	-0.018060	0.002192	-0.011272	0.000000	0.000000	4.000000	43.000000	1.000000
14787.269354	-0.100019	0.583683	0.001210	84.748344	101.444351	134.728485	0.060479	0.000000	0.000954	0.000000	0.000000	0.000000	-0.018060	0.002192	-0.011272	0.000000	0.000000	4.000000	43.000000	1.000000
14787.272688	-0.100068	0.583676	0.001223	84.748344	101.444351	134.728485	0.060479	0.000000	0.000954	0.000000	0.000000	0.000000	-0.014584	-0.002205	0.004151	0.000000	0.000000	4.000000	43.000000	1.000000
14787.276021	-0.100068	0.583676	0.001223	84.748344	101.444351	134.728485	0.060479	0.000000	0.000954	0.000000	0.000000	0.000000	-0.014584	-0.002205	0.004151	0.000000	0.000000	4.000000	43.000000	1.000000
14787.279354	-0.100068	0.583676	0.001223	84.706650	101.236938	134.566742	0.061171	0.000000	0.003385	0.000000	0.000000	0.000000	-0.014584	-0.002205	0.004151	0.000000	0.000000	4.000000	43.000000	1.000000
14787.282688	-0.100068	0.583676	0.001223	84.706650	101.236938	134.566742	0.061171	0.000000	0.003385	0.000000	0.000000	0.000000	-0.014584	-0.002205	0.004151	0.000000	0.000000	4.000000	43.000000	1.000000
14787.286021	-0.100108	0.583658	0.001197	84.706650	101.236938	134.566742	0.061171	0.000000	0.003385	0.000000	0.000000	0.000000	-0.011970	-0.005498	-0.007826	0.000000	0.000000	4.000000	43.000000	1.000000
14787.289354	-0.100108	0.583658	0.001197	84.681976	101.129257	134.487823	0.061171	0.000000	0.003385	0.000000	0.000000	0.000000	-0.011970	-0.005498	-0.007826	0.000000	0.000000	4.000000	43.000000	1.000000
14787.292688	-0.100108	0.583658	0.001197	84.681976	101.129257	134.487823	0.061171	0.000000	0.003385	0.000000	0.000000	0.000000	-0.011970	-0.005498	-0.007826	0.000000	0.000000	4.000000	43.000000	1.000000
14787.296021	-0.100108	0.583658	0.001197	84.681976	101.129257	134.487823	0.061171	0.000000	0.003385	0.000000	0.000000	0.000000	-0.011970	-0.005498	-0.007826	0.000000	0.000000	4.000000	43.000000	1.000000
14787.299354	-0.100190	0.583624	0.001054	84.673248	101.147408	134.520538	0.059867	0.000000	0.005380	0.000000	0.000000	0.000000	-0.024784	-0.009933	-0.043058	0.000000	0.000000	4.000000	43.000000	1.000000
14787.302688	-0.100190	0.583624	0.001054	84.673248	101.147408	134.520538	0.059867	0.000000	0.005380	0.000000	0.000000	0.000000	-0.024784	-0.009933	-0.043058	0.000000	0.000000	4.000000	43.000000	1.000000
14787.306021	-0.100190	0.583624	0.001054	84.673248	101.147408	134.520538	0.059867	0.000000	0.005380	0.000000	0.000000	0.000000	-0.024784	-0.009933	-0.043058	0.000000	0.000000	4.000000	43.000000	1.000000
14787.309354	-0.100190	0.583624	0.001054	84.669243	101.192009	134.575104	0.052690	0.000000	0.009510	0.000000	0.000000	0.000000	-0.024784	-0.009933	-0.043058	0.000000	0.000000	4.000000	43.000000	1.000000
14787.312688	-0.100229	0.583592	0.000920	84.669243	101.192009	134.575104	0.052690	0.000000	0.009510	0.000000	0.000000	0.000000	-0.011717	-0.009897	-0.040211	0.000000	0.000000	4.000000	43.000000	1.000000
14787.316021	-0.100229	0.583592	0.000920	84.669243	101.192009	134.575104	0.052690	0.000000	0.009510	0.000000	0.000000	0.000000	-0.011717	-0.009897	-0.040211	0.000000	0.000000	4.000000	43.000000	1.000000
14787.319354	-0.100229	0.583592	0.000920	84.657677	101.229034	134.631149	0.045989	0.000000	0.011463	0.000000	0.000000	0.000000	-0.011717	-0.009897	-0.040211	0.000000	0.000000	4.000000	43.000000	1.000000
14787.322688	-0.100229	0.583592	0.000920	84.657677	101.229034	134.631149	0.045989	0.000000	0.011463	0.000000	0.000000	0.000000	-0.011717	-0.009897	-0.040211	0.000000	1.000000	4.000000	43.000000	1.000000
14787.326021	-0.100310	0.583584	0.000769	84.657677	101.229034	134.631149	0.045989	0.000000	0.011463	0.000000	0.000000	0.000000	-0.024307	-0.002243	-0.045095	0.000000	1.000000	4.000000	43.000000	1.000000
