# Supplementary material for: Haptic Guidance Needs to Be Intuitive Not Just Informative to Improve Human Motor Accuracy
Source: PLoS One. 2016 Mar 16;11(3):e0150912. doi: 10.1371/journal.pone.0150912 (PMC4794196; doi:10.1371/journal.pone.0150912)
Supplement: S1 Data — (ZIP) [file pone.0150912.s001.zip › Subject6/exp1_0044.txt]

Time	PosX	PosY	PosZ	RotX	RotY	RotZ	ForceX	ForceY	ForceZ	MomentX	MomentY	MomentZ	VelocityX	VelocityY	VelocityZ	CalibratedWeight	ButtonDown	Condition	Trial	Visual
14788.929354	-0.005541	0.559376	0.248369	86.477692	135.436111	163.672150	4.673429	0.000000	-1.777376	0.000000	0.000000	0.000000	-0.019267	-0.080438	-0.106966	0.000000	1.000000	4.000000	44.000000	0.000000
14788.932688	-0.005439	0.559224	0.248139	86.477692	135.436111	163.672150	4.673429	0.000000	-1.777376	0.000000	0.000000	0.000000	0.030678	-0.045455	-0.069062	0.000000	1.000000	4.000000	44.000000	0.000000
14788.936021	-0.005439	0.559224	0.248139	86.477692	135.436111	163.672150	4.673429	0.000000	-1.777376	0.000000	0.000000	0.000000	0.030678	-0.045455	-0.069062	0.000000	1.000000	4.000000	44.000000	0.000000
14788.939354	-0.005439	0.559224	0.248139	86.439980	136.170731	164.267136	4.672240	0.000000	-1.780497	0.000000	0.000000	0.000000	0.030678	-0.045455	-0.069062	0.000000	1.000000	4.000000	44.000000	0.000000
14788.942688	-0.003796	0.559054	0.247652	86.439980	136.170731	164.267136	4.672240	0.000000	-1.780497	0.000000	0.000000	0.000000	0.492994	-0.051068	-0.146012	0.000000	1.000000	4.000000	44.000000	0.000000
14788.946021	-0.003796	0.559054	0.247652	86.439980	136.170731	164.267136	4.672240	0.000000	-1.780497	0.000000	0.000000	0.000000	0.492994	-0.051068	-0.146012	0.000000	1.000000	4.000000	44.000000	0.000000
14788.949354	-0.003796	0.559054	0.247652	86.433388	136.500519	164.490753	4.660691	0.000000	-1.810513	0.000000	0.000000	0.000000	0.492994	-0.051068	-0.146012	0.000000	1.000000	4.000000	44.000000	0.000000
14788.952688	-0.002389	0.558726	0.247152	86.433388	136.500519	164.490753	4.660691	0.000000	-1.810513	0.000000	0.000000	0.000000	0.422101	-0.098583	-0.150222	0.000000	1.000000	4.000000	44.000000	0.000000
14788.956021	-0.002389	0.558726	0.247152	86.433388	136.500519	164.490753	4.660691	0.000000	-1.810513	0.000000	0.000000	0.000000	0.422101	-0.098583	-0.150222	0.000000	1.000000	4.000000	44.000000	0.000000
14788.959354	-0.002389	0.558726	0.247152	86.622231	137.014130	164.963516	4.650446	0.000000	-1.836668	0.000000	0.000000	0.000000	0.422101	-0.098583	-0.150222	0.000000	1.000000	4.000000	44.000000	0.000000
14788.962688	-0.001418	0.558748	0.246628	86.622231	137.014130	164.963516	4.650446	0.000000	-1.836668	0.000000	0.000000	0.000000	0.291205	0.006680	-0.157146	0.000000	1.000000	4.000000	44.000000	0.000000
14788.966021	-0.001418	0.558748	0.246628	86.622231	137.014130	164.963516	4.650446	0.000000	-1.836668	0.000000	0.000000	0.000000	0.291205	0.006680	-0.157146	0.000000	1.000000	4.000000	44.000000	0.000000
14788.969354	-0.001418	0.558748	0.246628	87.165451	139.779007	167.436188	4.642833	0.000000	-1.855829	0.000000	0.000000	0.000000	0.291205	0.006680	-0.157146	0.000000	1.000000	4.000000	44.000000	0.000000
14788.972688	0.000352	0.558585	0.245906	87.165451	139.779007	167.436188	4.642833	0.000000	-1.855829	0.000000	0.000000	0.000000	0.531116	-0.048933	-0.216412	0.000000	1.000000	4.000000	44.000000	0.000000
14788.976021	0.000352	0.558585	0.245906	87.165451	139.779007	167.436188	4.642833	0.000000	-1.855829	0.000000	0.000000	0.000000	0.531116	-0.048933	-0.216412	0.000000	1.000000	4.000000	44.000000	0.000000
14788.979354	0.000352	0.558585	0.245906	87.966736	145.814285	173.286728	4.629355	0.000000	-1.889199	0.000000	0.000000	0.000000	0.531116	-0.048933	-0.216412	0.000000	1.000000	4.000000	44.000000	0.000000
14788.982688	0.002085	0.558462	0.244919	87.966736	145.814285	173.286728	4.629355	0.000000	-1.889199	0.000000	0.000000	0.000000	0.519789	-0.036704	-0.296240	0.000000	1.000000	4.000000	44.000000	0.000000
14788.986021	0.002085	0.558462	0.244919	87.966736	145.814285	173.286728	4.629355	0.000000	-1.889199	0.000000	0.000000	0.000000	0.519789	-0.036704	-0.296240	0.000000	1.000000	4.000000	44.000000	0.000000
14788.989354	0.002085	0.558462	0.244919	88.868576	165.533524	-166.827286	4.615149	0.000000	-1.923644	0.000000	0.000000	0.000000	0.519789	-0.036704	-0.296240	0.000000	1.000000	4.000000	44.000000	0.000000
14788.992688	0.003579	0.558236	0.243750	88.868576	165.533524	-166.827286	4.615149	0.000000	-1.923644	0.000000	0.000000	0.000000	0.448161	-0.067926	-0.350746	0.000000	1.000000	4.000000	44.000000	0.000000
14788.996021	0.003579	0.558236	0.243750	88.868576	165.533524	-166.827286	4.615149	0.000000	-1.923644	0.000000	0.000000	0.000000	0.448161	-0.067926	-0.350746	0.000000	1.000000	4.000000	44.000000	0.000000
14788.999354	0.003579	0.558236	0.243750	89.195213	-127.043129	-99.106133	4.601756	0.000000	-1.955464	0.000000	0.000000	0.000000	0.448161	-0.067926	-0.350746	0.000000	1.000000	4.000000	44.000000	0.000000
14789.002688	0.005432	0.558153	0.242487	89.195213	-127.043129	-99.106133	4.601756	0.000000	-1.955464	0.000000	0.000000	0.000000	0.556081	-0.024805	-0.378843	0.000000	1.000000	4.000000	44.000000	0.000000
14789.006021	0.005432	0.558153	0.242487	89.195213	-127.043129	-99.106133	4.601756	0.000000	-1.955464	0.000000	0.000000	0.000000	0.556081	-0.024805	-0.378843	0.000000	1.000000	4.000000	44.000000	0.000000
14789.009354	0.005432	0.558153	0.242487	88.534996	-86.108780	-57.870895	4.585328	0.000000	-1.993681	0.000000	0.000000	0.000000	0.556081	-0.024805	-0.378843	0.000000	1.000000	4.000000	44.000000	0.000000
14789.012688	0.007343	0.557923	0.241012	88.534996	-86.108780	-57.870895	4.585328	0.000000	-1.993681	0.000000	0.000000	0.000000	0.573314	-0.068943	-0.442565	0.000000	1.000000	4.000000	44.000000	0.000000
14789.016021	0.007343	0.557923	0.241012	88.534996	-86.108780	-57.870895	4.585328	0.000000	-1.993681	0.000000	0.000000	0.000000	0.573314	-0.068943	-0.442565	0.000000	1.000000	4.000000	44.000000	0.000000
14789.019354	0.007343	0.557923	0.241012	87.804474	-72.622345	-44.367344	4.567460	0.000000	-2.034285	0.000000	0.000000	0.000000	0.573314	-0.068943	-0.442565	0.000000	1.000000	4.000000	44.000000	0.000000
14789.022688	0.009277	0.557730	0.239376	87.804474	-72.622345	-44.367344	4.567460	0.000000	-2.034285	0.000000	0.000000	0.000000	0.580193	-0.058110	-0.490691	0.000000	1.000000	4.000000	44.000000	0.000000
14789.026021	0.009277	0.557730	0.239376	87.804474	-72.622345	-44.367344	4.567460	0.000000	-2.034285	0.000000	0.000000	0.000000	0.580193	-0.058110	-0.490691	0.000000	1.000000	4.000000	44.000000	0.000000
14789.029354	0.009277	0.557730	0.239376	87.207542	-65.148300	-37.083286	4.548462	0.000000	-2.076414	0.000000	0.000000	0.000000	0.580193	-0.058110	-0.490691	0.000000	1.000000	4.000000	44.000000	0.000000
14789.032688	0.011300	0.557505	0.237652	87.207542	-65.148300	-37.083286	4.548462	0.000000	-2.076414	0.000000	0.000000	0.000000	0.606752	-0.067543	-0.517313	0.000000	1.000000	4.000000	44.000000	0.000000
14789.036021	0.011300	0.557505	0.237652	87.207542	-65.148300	-37.083286	4.548462	0.000000	-2.076414	0.000000	0.000000	0.000000	0.606752	-0.067543	-0.517313	0.000000	1.000000	4.000000	44.000000	0.000000
14789.039354	0.011300	0.557505	0.237652	86.737335	-59.572487	-31.428225	4.528023	0.000000	-2.120617	0.000000	0.000000	0.000000	0.606752	-0.067543	-0.517313	0.000000	1.000000	4.000000	44.000000	0.000000
14789.042688	0.013146	0.557281	0.235805	86.737335	-59.572487	-31.428225	4.528023	0.000000	-2.120617	0.000000	0.000000	0.000000	0.553695	-0.066967	-0.554096	0.000000	0.000000	4.000000	44.000000	0.000000
14789.046021	0.013146	0.557281	0.235805	86.737335	-59.572487	-31.428225	4.528023	0.000000	-2.120617	0.000000	0.000000	0.000000	0.553695	-0.066967	-0.554096	0.000000	0.000000	4.000000	44.000000	0.000000
14789.049354	0.013146	0.557281	0.235805	86.324005	-55.062614	-26.630539	4.507919	0.000000	-2.163022	0.000000	0.000000	0.000000	0.553695	-0.066967	-0.554096	0.000000	0.000000	4.000000	44.000000	0.000000
14789.052688	0.014914	0.557027	0.233871	86.324005	-55.062614	-26.630539	4.507919	0.000000	-2.163022	0.000000	0.000000	0.000000	0.530495	-0.076429	-0.580257	0.000000	0.000000	4.000000	44.000000	0.000000
14789.056021	0.014914	0.557027	0.233871	86.324005	-55.062614	-26.630539	4.507919	0.000000	-2.163022	0.000000	0.000000	0.000000	0.530495	-0.076429	-0.580257	0.000000	0.000000	4.000000	44.000000	0.000000
14789.059354	0.014914	0.557027	0.233871	85.897835	-51.409019	-22.900928	4.487544	0.000000	-2.204984	0.000000	0.000000	0.000000	0.530495	-0.076429	-0.580257	0.000000	0.000000	4.000000	44.000000	0.000000
14789.062688	0.016572	0.556761	0.231863	85.897835	-51.409019	-22.900928	4.487544	0.000000	-2.204984	0.000000	0.000000	0.000000	0.497535	-0.079563	-0.602299	0.000000	0.000000	4.000000	44.000000	0.000000
14789.066021	0.016572	0.556761	0.231863	85.897835	-51.409019	-22.900928	4.487544	0.000000	-2.204984	0.000000	0.000000	0.000000	0.497535	-0.079563	-0.602299	0.000000	0.000000	4.000000	44.000000	0.000000
14789.069354	0.016572	0.556761	0.231863	85.428429	-48.486500	-20.290922	4.467186	0.000000	-2.245939	0.000000	0.000000	0.000000	0.497535	-0.079563	-0.602299	0.000000	0.000000	4.000000	44.000000	0.000000
14789.072688	0.017927	0.556495	0.229851	85.428429	-48.486500	-20.290922	4.467186	0.000000	-2.245939	0.000000	0.000000	0.000000	0.406470	-0.079898	-0.603498	0.000000	0.000000	4.000000	44.000000	0.000000
14789.076021	0.017927	0.556495	0.229851	85.428429	-48.486500	-20.290922	4.467186	0.000000	-2.245939	0.000000	0.000000	0.000000	0.406470	-0.079898	-0.603498	0.000000	0.000000	4.000000	44.000000	0.000000
14789.079354	0.017927	0.556495	0.229851	84.929321	-46.010830	-18.081169	4.448658	0.000000	-2.282422	0.000000	0.000000	0.000000	0.406470	-0.079898	-0.603498	0.000000	0.000000	4.000000	44.000000	0.000000
14789.082688	0.019112	0.556248	0.227847	84.929321	-46.010830	-18.081169	4.448658	0.000000	-2.282422	0.000000	0.000000	0.000000	0.355298	-0.073997	-0.601223	0.000000	0.000000	4.000000	44.000000	0.000000
14789.086021	0.019112	0.556248	0.227847	84.929321	-46.010830	-18.081169	4.448658	0.000000	-2.282422	0.000000	0.000000	0.000000	0.355298	-0.073997	-0.601223	0.000000	0.000000	4.000000	44.000000	0.000000
14789.089354	0.019112	0.556248	0.227847	84.465721	-43.571346	-15.814136	4.431051	0.000000	-2.316417	0.000000	0.000000	0.000000	0.355298	-0.073997	-0.601223	0.000000	0.000000	4.000000	44.000000	0.000000
14789.092688	0.019965	0.555947	0.225867	84.465721	-43.571346	-15.814136	4.431051	0.000000	-2.316417	0.000000	0.000000	0.000000	0.256021	-0.090458	-0.593950	0.000000	0.000000	4.000000	44.000000	0.000000
14789.096021	0.019965	0.555947	0.225867	84.465721	-43.571346	-15.814136	4.431051	0.000000	-2.316417	0.000000	0.000000	0.000000	0.256021	-0.090458	-0.593950	0.000000	0.000000	4.000000	44.000000	0.000000
14789.099354	0.019965	0.555947	0.225867	84.093460	-40.684505	-12.885635	4.415799	0.000000	-2.345362	0.000000	0.000000	0.000000	0.256021	-0.090458	-0.593950	0.000000	0.000000	4.000000	44.000000	0.000000
14789.102688	0.020395	0.555712	0.223965	84.093460	-40.684505	-12.885635	4.415799	0.000000	-2.345362	0.000000	0.000000	0.000000	0.128951	-0.070492	-0.570723	0.000000	0.000000	4.000000	44.000000	0.000000
14789.106021	0.020395	0.555712	0.223965	84.093460	-40.684505	-12.885635	4.415799	0.000000	-2.345362	0.000000	0.000000	0.000000	0.128951	-0.070492	-0.570723	0.000000	0.000000	4.000000	44.000000	0.000000
14789.109354	0.020395	0.555712	0.223965	83.821999	-37.468487	-9.402005	4.404011	0.000000	-2.367423	0.000000	0.000000	0.000000	0.128951	-0.070492	-0.570723	0.000000	0.000000	4.000000	44.000000	0.000000
14789.112688	0.020438	0.555511	0.222179	83.821999	-37.468487	-9.402005	4.404011	0.000000	-2.367423	0.000000	0.000000	0.000000	0.013007	-0.060318	-0.535865	0.000000	0.000000	4.000000	44.000000	0.000000
14789.116021	0.020438	0.555511	0.222179	83.821999	-37.468487	-9.402005	4.404011	0.000000	-2.367423	0.000000	0.000000	0.000000	0.013007	-0.060318	-0.535865	0.000000	0.000000	4.000000	44.000000	0.000000
14789.119354	0.020438	0.555511	0.222179	83.639618	-33.893009	-5.613635	4.395703	0.000000	-2.382812	0.000000	0.000000	0.000000	0.013007	-0.060318	-0.535865	0.000000	0.000000	4.000000	44.000000	0.000000
14789.122688	0.020193	0.555355	0.220455	83.639618	-33.893009	-5.613635	4.395703	0.000000	-2.382812	0.000000	0.000000	0.000000	-0.073508	-0.046696	-0.517016	0.000000	0.000000	4.000000	44.000000	0.000000
14789.126021	0.020193	0.555355	0.220455	83.639618	-33.893009	-5.613635	4.395703	0.000000	-2.382812	0.000000	0.000000	0.000000	-0.073508	-0.046696	-0.517016	0.000000	0.000000	4.000000	44.000000	0.000000
14789.129354	0.020193	0.555355	0.220455	83.574837	-29.218067	-0.635230	4.389940	0.000000	-2.393412	0.000000	0.000000	0.000000	-0.073508	-0.046696	-0.517016	0.000000	0.000000	4.000000	44.000000	0.000000
14789.132688	0.019696	0.555238	0.218879	83.574837	-29.218067	-0.635230	4.389940	0.000000	-2.393412	0.000000	0.000000	0.000000	-0.149000	-0.035127	-0.472914	0.000000	0.000000	4.000000	44.000000	0.000000
14789.136021	0.019696	0.555238	0.218879	83.574837	-29.218067	-0.635230	4.389940	0.000000	-2.393412	0.000000	0.000000	0.000000	-0.149000	-0.035127	-0.472914	0.000000	0.000000	4.000000	44.000000	0.000000
14789.139354	0.019696	0.555238	0.218879	83.587479	-23.304615	5.757079	4.386881	0.000000	-2.399015	0.000000	0.000000	0.000000	-0.149000	-0.035127	-0.472914	0.000000	0.000000	4.000000	44.000000	0.000000
14789.142688	0.018949	0.555176	0.217431	83.587479	-23.304615	5.757079	4.386881	0.000000	-2.399015	0.000000	0.000000	0.000000	-0.224187	-0.018704	-0.434326	0.000000	0.000000	4.000000	44.000000	0.000000
14789.146021	0.018949	0.555176	0.217431	83.587479	-23.304615	5.757079	4.386881	0.000000	-2.399015	0.000000	0.000000	0.000000	-0.224187	-0.018704	-0.434326	0.000000	0.000000	4.000000	44.000000	0.000000
14789.149354	0.018949	0.555176	0.217431	83.600830	-16.822285	12.823619	4.386504	0.000000	-2.399705	0.000000	0.000000	0.000000	-0.224187	-0.018704	-0.434326	0.000000	0.000000	4.000000	44.000000	0.000000
14789.152688	0.018016	0.555184	0.216092	83.600830	-16.822285	12.823619	4.386504	0.000000	-2.399705	0.000000	0.000000	0.000000	-0.279962	0.002564	-0.401926	0.000000	0.000000	4.000000	44.000000	0.000000
14789.156021	0.018016	0.555184	0.216092	83.600830	-16.822285	12.823619	4.386504	0.000000	-2.399705	0.000000	0.000000	0.000000	-0.279962	0.002564	-0.401926	0.000000	0.000000	4.000000	44.000000	0.000000
14789.159354	0.018016	0.555184	0.216092	83.625725	-10.669333	19.591843	4.388215	0.000000	-2.396574	0.000000	0.000000	0.000000	-0.279962	0.002564	-0.401926	0.000000	0.000000	4.000000	44.000000	0.000000
14789.162688	0.016801	0.555259	0.214829	83.625725	-10.669333	19.591843	4.388215	0.000000	-2.396574	0.000000	0.000000	0.000000	-0.364470	0.022309	-0.378714	0.000000	0.000000	4.000000	44.000000	0.000000
14789.166021	0.016801	0.555259	0.214829	83.625725	-10.669333	19.591843	4.388215	0.000000	-2.396574	0.000000	0.000000	0.000000	-0.364470	0.022309	-0.378714	0.000000	0.000000	4.000000	44.000000	0.000000
14789.169354	0.016801	0.555259	0.214829	83.817467	-5.496771	25.354776	4.392727	0.000000	-2.388294	0.000000	0.000000	0.000000	-0.364470	0.022309	-0.378714	0.000000	0.000000	4.000000	44.000000	0.000000
14789.172688	0.015337	0.555378	0.213629	83.817467	-5.496771	25.354776	4.392727	0.000000	-2.388294	0.000000	0.000000	0.000000	-0.439143	0.035809	-0.360182	0.000000	0.000000	4.000000	44.000000	0.000000
14789.176021	0.015337	0.555378	0.213629	83.817467	-5.496771	25.354776	4.392727	0.000000	-2.388294	0.000000	0.000000	0.000000	-0.439143	0.035809	-0.360182	0.000000	0.000000	4.000000	44.000000	0.000000
14789.179354	0.015337	0.555378	0.213629	84.158432	-1.212449	30.167610	4.399718	0.000000	-2.375391	0.000000	0.000000	0.000000	-0.439143	0.035809	-0.360182	0.000000	0.000000	4.000000	44.000000	0.000000
14789.182688	0.013624	0.555606	0.212411	84.158432	-1.212449	30.167610	4.399718	0.000000	-2.375391	0.000000	0.000000	0.000000	-0.513984	0.068290	-0.365178	0.000000	0.000000	4.000000	44.000000	0.000000
14789.186021	0.013624	0.555606	0.212411	84.158432	-1.212449	30.167610	4.399718	0.000000	-2.375391	0.000000	0.000000	0.000000	-0.513984	0.068290	-0.365178	0.000000	0.000000	4.000000	44.000000	0.000000
14789.189354	0.013624	0.555606	0.212411	84.575951	2.558483	34.404221	4.408849	0.000000	-2.358400	0.000000	0.000000	0.000000	-0.513984	0.068290	-0.365178	0.000000	0.000000	4.000000	44.000000	0.000000
14789.192688	0.011631	0.555863	0.211153	84.575951	2.558483	34.404221	4.408849	0.000000	-2.358400	0.000000	0.000000	0.000000	-0.597999	0.077217	-0.377366	0.000000	0.000000	4.000000	44.000000	0.000000
14789.196021	0.011631	0.555863	0.211153	84.575951	2.558483	34.404221	4.408849	0.000000	-2.358400	0.000000	0.000000	0.000000	-0.597999	0.077217	-0.377366	0.000000	0.000000	4.000000	44.000000	0.000000
14789.199354	0.011631	0.555863	0.211153	85.035210	6.218897	38.490536	4.420294	0.000000	-2.336879	0.000000	0.000000	0.000000	-0.597999	0.077217	-0.377366	0.000000	0.000000	4.000000	44.000000	0.000000
14789.202688	0.009486	0.556202	0.209826	85.035210	6.218897	38.490536	4.420294	0.000000	-2.336879	0.000000	0.000000	0.000000	-0.643525	0.101720	-0.398366	0.000000	0.000000	4.000000	44.000000	0.000000
14789.206021	0.009486	0.556202	0.209826	85.035210	6.218897	38.490536	4.420294	0.000000	-2.336879	0.000000	0.000000	0.000000	-0.643525	0.101720	-0.398366	0.000000	0.000000	4.000000	44.000000	0.000000
14789.209354	0.009486	0.556202	0.209826	85.477798	10.197191	42.882778	4.432826	0.000000	-2.313018	0.000000	0.000000	0.000000	-0.643525	0.101720	-0.398366	0.000000	0.000000	4.000000	44.000000	0.000000
14789.212688	0.007127	0.556606	0.208446	85.477798	10.197191	42.882778	4.432826	0.000000	-2.313018	0.000000	0.000000	0.000000	-0.707468	0.121264	-0.413915	0.000000	0.000000	4.000000	44.000000	0.000000
14789.216021	0.007127	0.556606	0.208446	85.477798	10.197191	42.882778	4.432826	0.000000	-2.313018	0.000000	0.000000	0.000000	-0.707468	0.121264	-0.413915	0.000000	0.000000	4.000000	44.000000	0.000000
14789.219354	0.007127	0.556606	0.208446	85.879066	14.747023	47.800858	4.447076	0.000000	-2.285501	0.000000	0.000000	0.000000	-0.707468	0.121264	-0.413915	0.000000	0.000000	4.000000	44.000000	0.000000
14789.222688	0.004621	0.557143	0.206967	85.879066	14.747023	47.800858	4.447076	0.000000	-2.285501	0.000000	0.000000	0.000000	-0.752015	0.160924	-0.443720	0.000000	0.000000	4.000000	44.000000	0.000000
14789.226021	0.004621	0.557143	0.206967	85.879066	14.747023	47.800858	4.447076	0.000000	-2.285501	0.000000	0.000000	0.000000	-0.752015	0.160924	-0.443720	0.000000	0.000000	4.000000	44.000000	0.000000
14789.229354	0.004621	0.557143	0.206967	86.219284	19.765490	52.902981	4.462286	0.000000	-2.255661	0.000000	0.000000	0.000000	-0.752015	0.160924	-0.443720	0.000000	0.000000	4.000000	44.000000	0.000000
14789.232688	0.001999	0.557769	0.205358	86.219284	19.765490	52.902981	4.462286	0.000000	-2.255661	0.000000	0.000000	0.000000	-0.786515	0.187784	-0.482741	0.000000	0.000000	4.000000	44.000000	0.000000
14789.236021	0.001999	0.557769	0.205358	86.219284	19.765490	52.902981	4.462286	0.000000	-2.255661	0.000000	0.000000	0.000000	-0.786515	0.187784	-0.482741	0.000000	0.000000	4.000000	44.000000	0.000000
14789.239354	0.001999	0.557769	0.205358	86.489433	24.984886	57.853867	4.478051	0.000000	-2.224199	0.000000	0.000000	0.000000	-0.786515	0.187784	-0.482741	0.000000	0.000000	4.000000	44.000000	0.000000
14789.242688	-0.000798	0.558560	0.203638	86.489433	24.984886	57.853867	4.478051	0.000000	-2.224199	0.000000	0.000000	0.000000	-0.839127	0.237463	-0.515741	0.000000	0.000000	4.000000	44.000000	0.000000
14789.246021	-0.000798	0.558560	0.203638	86.489433	24.984886	57.853867	4.478051	0.000000	-2.224199	0.000000	0.000000	0.000000	-0.839127	0.237463	-0.515741	0.000000	0.000000	4.000000	44.000000	0.000000
14789.249354	-0.000798	0.558560	0.203638	86.697311	30.148613	62.507851	4.495008	0.000000	-2.189727	0.000000	0.000000	0.000000	-0.839127	0.237463	-0.515741	0.000000	0.000000	4.000000	44.000000	0.000000
14789.252688	-0.003705	0.559526	0.201753	86.697311	30.148613	62.507851	4.495008	0.000000	-2.189727	0.000000	0.000000	0.000000	-0.872044	0.289634	-0.565692	0.000000	0.000000	4.000000	44.000000	0.000000
14789.256021	-0.003705	0.559526	0.201753	86.697311	30.148613	62.507851	4.495008	0.000000	-2.189727	0.000000	0.000000	0.000000	-0.872044	0.289634	-0.565692	0.000000	0.000000	4.000000	44.000000	0.000000
14789.259354	-0.003705	0.559526	0.201753	86.847931	34.938068	66.812729	4.512372	0.000000	-2.153718	0.000000	0.000000	0.000000	-0.872044	0.289634	-0.565692	0.000000	0.000000	4.000000	44.000000	0.000000
14789.262688	-0.006812	0.560683	0.199711	86.847931	34.938068	66.812729	4.512372	0.000000	-2.153718	0.000000	0.000000	0.000000	-0.932112	0.347232	-0.612695	0.000000	0.000000	4.000000	44.000000	0.000000
14789.266021	-0.006812	0.560683	0.199711	86.847931	34.938068	66.812729	4.512372	0.000000	-2.153718	0.000000	0.000000	0.000000	-0.932112	0.347232	-0.612695	0.000000	0.000000	4.000000	44.000000	0.000000
14789.269354	-0.006812	0.560683	0.199711	86.949432	39.256275	70.734283	4.531005	0.000000	-2.114235	0.000000	0.000000	0.000000	-0.932112	0.347232	-0.612695	0.000000	0.000000	4.000000	44.000000	0.000000
14789.272688	-0.010084	0.561974	0.197499	86.949432	39.256275	70.734283	4.531005	0.000000	-2.114235	0.000000	0.000000	0.000000	-0.981572	0.387060	-0.663522	0.000000	0.000000	4.000000	44.000000	0.000000
14789.276021	-0.010084	0.561974	0.197499	86.949432	39.256275	70.734283	4.531005	0.000000	-2.114235	0.000000	0.000000	0.000000	-0.981572	0.387060	-0.663522	0.000000	0.000000	4.000000	44.000000	0.000000
14789.279354	-0.010084	0.561974	0.197499	86.999191	43.603184	74.851326	4.550583	0.000000	-2.071761	0.000000	0.000000	0.000000	-0.981572	0.387060	-0.663522	0.000000	0.000000	4.000000	44.000000	0.000000
14789.282688	-0.013455	0.563399	0.195148	86.999191	43.603184	74.851326	4.550583	0.000000	-2.071761	0.000000	0.000000	0.000000	-1.011372	0.427752	-0.705113	0.000000	0.000000	4.000000	44.000000	0.000000
14789.286021	-0.013455	0.563399	0.195148	86.999191	43.603184	74.851326	4.550583	0.000000	-2.071761	0.000000	0.000000	0.000000	-1.011372	0.427752	-0.705113	0.000000	0.000000	4.000000	44.000000	0.000000
14789.289354	-0.013455	0.563399	0.195148	87.007881	47.945602	78.862724	4.570689	0.000000	-2.027018	0.000000	0.000000	0.000000	-1.011372	0.427752	-0.705113	0.000000	0.000000	4.000000	44.000000	0.000000
14789.292688	-0.016829	0.564973	0.192638	87.007881	47.945602	78.862724	4.570689	0.000000	-2.027018	0.000000	0.000000	0.000000	-1.012248	0.472149	-0.753013	0.000000	0.000000	4.000000	44.000000	0.000000
14789.296021	-0.016829	0.564973	0.192638	87.007881	47.945602	78.862724	4.570689	0.000000	-2.027018	0.000000	0.000000	0.000000	-1.012248	0.472149	-0.753013	0.000000	0.000000	4.000000	44.000000	0.000000
14789.299354	-0.016829	0.564973	0.192638	86.977669	51.900555	82.444160	4.590435	0.000000	-1.981896	0.000000	0.000000	0.000000	-1.012248	0.472149	-0.753013	0.000000	0.000000	4.000000	44.000000	0.000000
14789.302688	-0.020203	0.566636	0.189958	86.977669	51.900555	82.444160	4.590435	0.000000	-1.981896	0.000000	0.000000	0.000000	-1.012221	0.498807	-0.804071	0.000000	0.000000	4.000000	44.000000	0.000000
14789.306021	-0.020203	0.566636	0.189958	86.977669	51.900555	82.444160	4.590435	0.000000	-1.981896	0.000000	0.000000	0.000000	-1.012221	0.498807	-0.804071	0.000000	0.000000	4.000000	44.000000	0.000000
14789.309354	-0.020203	0.566636	0.189958	86.952774	55.563271	85.936096	4.609788	0.000000	-1.936454	0.000000	0.000000	0.000000	-1.012221	0.498807	-0.804071	0.000000	0.000000	4.000000	44.000000	0.000000
14789.312688	-0.023607	0.568446	0.187147	86.952774	55.563271	85.936096	4.609788	0.000000	-1.936454	0.000000	0.000000	0.000000	-1.020947	0.543133	-0.843378	0.000000	0.000000	4.000000	44.000000	0.000000
14789.316021	-0.023607	0.568446	0.187147	86.952774	55.563271	85.936096	4.609788	0.000000	-1.936454	0.000000	0.000000	0.000000	-1.020947	0.543133	-0.843378	0.000000	0.000000	4.000000	44.000000	0.000000
14789.319354	-0.023607	0.568446	0.187147	86.985847	59.127159	89.446022	4.629179	0.000000	-1.889631	0.000000	0.000000	0.000000	-1.020947	0.543133	-0.843378	0.000000	0.000000	4.000000	44.000000	0.000000
14789.322688	-0.026975	0.570366	0.184211	86.985847	59.127159	89.446022	4.629179	0.000000	-1.889631	0.000000	0.000000	0.000000	-1.010644	0.575962	-0.880872	0.000000	0.000000	4.000000	44.000000	0.000000
14789.326021	-0.026975	0.570366	0.184211	86.985847	59.127159	89.446022	4.629179	0.000000	-1.889631	0.000000	0.000000	0.000000	-1.010644	0.575962	-0.880872	0.000000	0.000000	4.000000	44.000000	0.000000
14789.329354	-0.026975	0.570366	0.184211	87.074036	62.491928	92.762634	4.648101	0.000000	-1.842595	0.000000	0.000000	0.000000	-1.010644	0.575962	-0.880872	0.000000	0.000000	4.000000	44.000000	0.000000
14789.332688	-0.030340	0.572344	0.181173	87.074036	62.491928	92.762634	4.648101	0.000000	-1.842595	0.000000	0.000000	0.000000	-1.009239	0.593191	-0.911214	0.000000	0.000000	4.000000	44.000000	0.000000
14789.336021	-0.030340	0.572344	0.181173	87.074036	62.491928	92.762634	4.648101	0.000000	-1.842595	0.000000	0.000000	0.000000	-1.009239	0.593191	-0.911214	0.000000	0.000000	4.000000	44.000000	0.000000
14789.339354	-0.030340	0.572344	0.181173	87.160622	66.500259	96.799065	4.666914	0.000000	-1.794411	0.000000	0.000000	0.000000	-1.009239	0.593191	-0.911214	0.000000	0.000000	4.000000	44.000000	0.000000
14789.342688	-0.033697	0.574411	0.178027	87.160622	66.500259	96.799065	4.666914	0.000000	-1.794411	0.000000	0.000000	0.000000	-1.007153	0.620226	-0.943868	0.000000	0.000000	4.000000	44.000000	0.000000
14789.346021	-0.033697	0.574411	0.178027	87.160622	66.500259	96.799065	4.666914	0.000000	-1.794411	0.000000	0.000000	0.000000	-1.007153	0.620226	-0.943868	0.000000	0.000000	4.000000	44.000000	0.000000
14789.349354	-0.036644	0.576342	0.175125	87.230774	70.374100	100.762993	4.666914	0.000000	-1.794411	0.000000	0.000000	0.000000	-0.884173	0.579228	-0.870601	0.000000	0.000000	4.000000	44.000000	0.000000
14789.352688	-0.036644	0.576342	0.175125	87.230774	70.374100	100.762993	4.666914	0.000000	-1.794411	0.000000	0.000000	0.000000	-0.884173	0.579228	-0.870601	0.000000	0.000000	4.000000	44.000000	0.000000
14789.356021	-0.036644	0.576342	0.175125	87.230774	70.374100	100.762993	4.666914	0.000000	-1.794411	0.000000	0.000000	0.000000	-0.884173	0.579228	-0.870601	0.000000	0.000000	4.000000	44.000000	0.000000
14789.359354	-0.036644	0.576342	0.175125	87.333031	75.017990	105.242126	4.701770	0.000000	-1.700987	0.000000	0.000000	0.000000	-0.884173	0.579228	-0.870601	0.000000	0.000000	4.000000	44.000000	0.000000
14789.362688	-0.040179	0.578716	0.171504	87.333031	75.017990	105.242126	4.701770	0.000000	-1.700987	0.000000	0.000000	0.000000	-1.060374	0.712331	-1.086155	0.000000	0.000000	4.000000	44.000000	0.000000
14789.366021	-0.040179	0.578716	0.171504	87.333031	75.017990	105.242126	4.701770	0.000000	-1.700987	0.000000	0.000000	0.000000	-1.060374	0.712331	-1.086155	0.000000	0.000000	4.000000	44.000000	0.000000
14789.369354	-0.040179	0.578716	0.171504	87.471756	79.140068	108.989922	4.721050	0.000000	-1.646721	0.000000	0.000000	0.000000	-1.060374	0.712331	-1.086155	0.000000	0.000000	4.000000	44.000000	0.000000
14789.372688	-0.043302	0.580895	0.168121	87.471756	79.140068	108.989922	4.721050	0.000000	-1.646721	0.000000	0.000000	0.000000	-0.936922	0.653786	-1.015104	0.000000	0.000000	4.000000	44.000000	0.000000
14789.376021	-0.043302	0.580895	0.168121	87.471756	79.140068	108.989922	4.721050	0.000000	-1.646721	0.000000	0.000000	0.000000	-0.936922	0.653786	-1.015104	0.000000	0.000000	4.000000	44.000000	0.000000
14789.379354	-0.043302	0.580895	0.168121	87.651398	83.565346	113.076462	4.737823	0.000000	-1.597820	0.000000	0.000000	0.000000	-0.936922	0.653786	-1.015104	0.000000	0.000000	4.000000	44.000000	0.000000
14789.382688	-0.046354	0.583122	0.164637	87.651398	83.565346	113.076462	4.737823	0.000000	-1.597820	0.000000	0.000000	0.000000	-0.915659	0.668031	-1.045270	0.000000	0.000000	4.000000	44.000000	0.000000
14789.386021	-0.046354	0.583122	0.164637	87.651398	83.565346	113.076462	4.737823	0.000000	-1.597820	0.000000	0.000000	0.000000	-0.915659	0.668031	-1.045270	0.000000	0.000000	4.000000	44.000000	0.000000
14789.389354	-0.046354	0.583122	0.164637	87.848595	88.557297	117.916977	4.753987	0.000000	-1.549068	0.000000	0.000000	0.000000	-0.915659	0.668031	-1.045270	0.000000	0.000000	4.000000	44.000000	0.000000
14789.392688	-0.049304	0.585373	0.161040	87.848595	88.557297	117.916977	4.753987	0.000000	-1.549068	0.000000	0.000000	0.000000	-0.884939	0.675384	-1.079073	0.000000	0.000000	4.000000	44.000000	0.000000
14789.396021	-0.049304	0.585373	0.161040	87.848595	88.557297	117.916977	4.753987	0.000000	-1.549068	0.000000	0.000000	0.000000	-0.884939	0.675384	-1.079073	0.000000	0.000000	4.000000	44.000000	0.000000
14789.399354	-0.049304	0.585373	0.161040	88.044357	93.911888	123.291473	4.769258	0.000000	-1.501394	0.000000	0.000000	0.000000	-0.884939	0.675384	-1.079073	0.000000	0.000000	4.000000	44.000000	0.000000
14789.402688	-0.052185	0.587662	0.157398	88.044357	93.911888	123.291473	4.769258	0.000000	-1.501394	0.000000	0.000000	0.000000	-0.864548	0.686503	-1.092437	0.000000	0.000000	4.000000	44.000000	0.000000
14789.406021	-0.052185	0.587662	0.157398	88.044357	93.911888	123.291473	4.769258	0.000000	-1.501394	0.000000	0.000000	0.000000	-0.864548	0.686503	-1.092437	0.000000	0.000000	4.000000	44.000000	0.000000
14789.409354	-0.052185	0.587662	0.157398	88.221275	99.425186	128.874893	4.784125	0.000000	-1.453325	0.000000	0.000000	0.000000	-0.864548	0.686503	-1.092437	0.000000	0.000000	4.000000	44.000000	0.000000
14789.412688	-0.054997	0.589999	0.153691	88.221275	99.425186	128.874893	4.784125	0.000000	-1.453325	0.000000	0.000000	0.000000	-0.843554	0.701111	-1.112100	0.000000	0.000000	4.000000	44.000000	0.000000
14789.416021	-0.054997	0.589999	0.153691	88.221275	99.425186	128.874893	4.784125	0.000000	-1.453325	0.000000	0.000000	0.000000	-0.843554	0.701111	-1.112100	0.000000	0.000000	4.000000	44.000000	0.000000
14789.419354	-0.054997	0.589999	0.153691	88.370209	104.942459	134.316513	4.798519	0.000000	-1.405066	0.000000	0.000000	0.000000	-0.843554	0.701111	-1.112100	0.000000	0.000000	4.000000	44.000000	0.000000
14789.422688	-0.057680	0.592329	0.149917	88.370209	104.942459	134.316513	4.798519	0.000000	-1.405066	0.000000	0.000000	0.000000	-0.804942	0.698987	-1.132158	0.000000	0.000000	4.000000	44.000000	0.000000
14789.426021	-0.057680	0.592329	0.149917	88.370209	104.942459	134.316513	4.798519	0.000000	-1.405066	0.000000	0.000000	0.000000	-0.804942	0.698987	-1.132158	0.000000	0.000000	4.000000	44.000000	0.000000
14789.429354	-0.057680	0.592329	0.149917	88.484055	110.302826	139.485703	4.811954	0.000000	-1.358347	0.000000	0.000000	0.000000	-0.804942	0.698987	-1.132158	0.000000	0.000000	4.000000	44.000000	0.000000
14789.432688	-0.060210	0.594658	0.146116	88.484055	110.302826	139.485703	4.811954	0.000000	-1.358347	0.000000	0.000000	0.000000	-0.758982	0.698880	-1.140364	0.000000	0.000000	4.000000	44.000000	0.000000
14789.436021	-0.060210	0.594658	0.146116	88.484055	110.302826	139.485703	4.811954	0.000000	-1.358347	0.000000	0.000000	0.000000	-0.758982	0.698880	-1.140364	0.000000	0.000000	4.000000	44.000000	0.000000
14789.439354	-0.060210	0.594658	0.146116	88.593887	116.013115	145.109085	4.824324	0.000000	-1.313736	0.000000	0.000000	0.000000	-0.758982	0.698880	-1.140364	0.000000	0.000000	4.000000	44.000000	0.000000
14789.442688	-0.062639	0.597024	0.142218	88.593887	116.013115	145.109085	4.824324	0.000000	-1.313736	0.000000	0.000000	0.000000	-0.728585	0.709629	-1.169317	0.000000	0.000000	4.000000	44.000000	0.000000
14789.446021	-0.062639	0.597024	0.142218	88.593887	116.013115	145.109085	4.824324	0.000000	-1.313736	0.000000	0.000000	0.000000	-0.728585	0.709629	-1.169317	0.000000	0.000000	4.000000	44.000000	0.000000
14789.449354	-0.062639	0.597024	0.142218	88.727737	122.745277	151.905533	4.835915	0.000000	-1.270403	0.000000	0.000000	0.000000	-0.728585	0.709629	-1.169317	0.000000	0.000000	4.000000	44.000000	0.000000
14789.452688	-0.064938	0.599336	0.138229	88.727737	122.745277	151.905533	4.835915	0.000000	-1.270403	0.000000	0.000000	0.000000	-0.689651	0.693737	-1.196914	0.000000	0.000000	4.000000	44.000000	0.000000
14789.456021	-0.064938	0.599336	0.138229	88.727737	122.745277	151.905533	4.835915	0.000000	-1.270403	0.000000	0.000000	0.000000	-0.689651	0.693737	-1.196914	0.000000	0.000000	4.000000	44.000000	0.000000
14789.459354	-0.064938	0.599336	0.138229	88.901039	131.724228	160.948807	4.846518	0.000000	-1.229335	0.000000	0.000000	0.000000	-0.689651	0.693737	-1.196914	0.000000	0.000000	4.000000	44.000000	0.000000
14789.462688	-0.067048	0.601692	0.134131	88.901039	131.724228	160.948807	4.846518	0.000000	-1.229335	0.000000	0.000000	0.000000	-0.633196	0.706652	-1.229347	0.000000	0.000000	4.000000	44.000000	0.000000
14789.466021	-0.067048	0.601692	0.134131	88.901039	131.724228	160.948807	4.846518	0.000000	-1.229335	0.000000	0.000000	0.000000	-0.633196	0.706652	-1.229347	0.000000	0.000000	4.000000	44.000000	0.000000
14789.469354	-0.067048	0.601692	0.134131	89.096039	144.794754	174.049026	4.855623	0.000000	-1.192865	0.000000	0.000000	0.000000	-0.633196	0.706652	-1.229347	0.000000	0.000000	4.000000	44.000000	0.000000
14789.472688	-0.069036	0.604052	0.129985	89.096039	144.794754	174.049026	4.855623	0.000000	-1.192865	0.000000	0.000000	0.000000	-0.596162	0.708066	-1.243860	0.000000	0.000000	4.000000	44.000000	0.000000
14789.476021	-0.069036	0.604052	0.129985	89.096039	144.794754	174.049026	4.855623	0.000000	-1.192865	0.000000	0.000000	0.000000	-0.596162	0.708066	-1.243860	0.000000	0.000000	4.000000	44.000000	0.000000
14789.479354	-0.069036	0.604052	0.129985	89.226456	164.116898	-166.624054	4.863900	0.000000	-1.158654	0.000000	0.000000	0.000000	-0.596162	0.708066	-1.243860	0.000000	0.000000	4.000000	44.000000	0.000000
14789.482688	-0.070929	0.606383	0.125796	89.226456	164.116898	-166.624054	4.863900	0.000000	-1.158654	0.000000	0.000000	0.000000	-0.568045	0.699406	-1.256711	0.000000	0.000000	4.000000	44.000000	0.000000
14789.486021	-0.070929	0.606383	0.125796	89.226456	164.116898	-166.624054	4.863900	0.000000	-1.158654	0.000000	0.000000	0.000000	-0.568045	0.699406	-1.256711	0.000000	0.000000	4.000000	44.000000	0.000000
14789.489354	-0.070929	0.606383	0.125796	89.254539	-175.240677	-145.952377	4.871607	0.000000	-1.125807	0.000000	0.000000	0.000000	-0.568045	0.699406	-1.256711	0.000000	0.000000	4.000000	44.000000	0.000000
14789.492688	-0.072737	0.608683	0.121623	89.254539	-175.240677	-145.952377	4.871607	0.000000	-1.125807	0.000000	0.000000	0.000000	-0.542322	0.689935	-1.251844	0.000000	0.000000	4.000000	44.000000	0.000000
14789.496021	-0.072737	0.608683	0.121623	89.254539	-175.240677	-145.952377	4.871607	0.000000	-1.125807	0.000000	0.000000	0.000000	-0.542322	0.689935	-1.251844	0.000000	0.000000	4.000000	44.000000	0.000000
14789.499354	-0.072737	0.608683	0.121623	89.212166	-159.177444	-129.833282	4.878924	0.000000	-1.093664	0.000000	0.000000	0.000000	-0.542322	0.689935	-1.251844	0.000000	0.000000	4.000000	44.000000	0.000000
14789.502688	-0.074436	0.610941	0.117493	89.212166	-159.177444	-129.833282	4.878924	0.000000	-1.093664	0.000000	0.000000	0.000000	-0.509712	0.677325	-1.238829	0.000000	0.000000	4.000000	44.000000	0.000000
14789.506021	-0.074436	0.610941	0.117493	89.212166	-159.177444	-129.833282	4.878924	0.000000	-1.093664	0.000000	0.000000	0.000000	-0.509712	0.677325	-1.238829	0.000000	0.000000	4.000000	44.000000	0.000000
14789.509354	-0.074436	0.610941	0.117493	89.161171	-149.361588	-119.921883	4.885692	0.000000	-1.063022	0.000000	0.000000	0.000000	-0.509712	0.677325	-1.238829	0.000000	0.000000	4.000000	44.000000	0.000000
14789.512688	-0.076029	0.613074	0.113412	89.161171	-149.361588	-119.921883	4.885692	0.000000	-1.063022	0.000000	0.000000	0.000000	-0.477920	0.639986	-1.224362	0.000000	0.000000	4.000000	44.000000	0.000000
14789.516021	-0.076029	0.613074	0.113412	89.161171	-149.361588	-119.921883	4.885692	0.000000	-1.063022	0.000000	0.000000	0.000000	-0.477920	0.639986	-1.224362	0.000000	0.000000	4.000000	44.000000	0.000000
14789.519354	-0.076029	0.613074	0.113412	89.124191	-143.495071	-113.947670	4.891923	0.000000	-1.033964	0.000000	0.000000	0.000000	-0.477920	0.639986	-1.224362	0.000000	0.000000	4.000000	44.000000	0.000000
14789.522688	-0.077486	0.615158	0.109346	89.124191	-143.495071	-113.947670	4.891923	0.000000	-1.033964	0.000000	0.000000	0.000000	-0.437164	0.625261	-1.219908	0.000000	0.000000	4.000000	44.000000	0.000000
14789.526021	-0.077486	0.615158	0.109346	89.124191	-143.495071	-113.947670	4.891923	0.000000	-1.033964	0.000000	0.000000	0.000000	-0.437164	0.625261	-1.219908	0.000000	0.000000	4.000000	44.000000	0.000000
14789.529354	-0.077486	0.615158	0.109346	89.093666	-139.033768	-109.412636	4.897273	0.000000	-1.008324	0.000000	0.000000	0.000000	-0.437164	0.625261	-1.219908	0.000000	0.000000	4.000000	44.000000	0.000000
14789.532688	-0.078761	0.617153	0.105335	89.093666	-139.033768	-109.412636	4.897273	0.000000	-1.008324	0.000000	0.000000	0.000000	-0.382431	0.598281	-1.203366	0.000000	0.000000	4.000000	44.000000	0.000000
14789.536021	-0.078761	0.617153	0.105335	89.093666	-139.033768	-109.412636	4.897273	0.000000	-1.008324	0.000000	0.000000	0.000000	-0.382431	0.598281	-1.203366	0.000000	0.000000	4.000000	44.000000	0.000000
14789.539354	-0.078761	0.617153	0.105335	89.046738	-134.832809	-105.235176	4.901358	0.000000	-0.988278	0.000000	0.000000	0.000000	-0.382431	0.598281	-1.203366	0.000000	0.000000	4.000000	44.000000	0.000000
14789.542688	-0.079960	0.619069	0.101343	89.046738	-134.832809	-105.235176	4.901358	0.000000	-0.988278	0.000000	0.000000	0.000000	-0.359728	0.574865	-1.197434	0.000000	0.000000	4.000000	44.000000	0.000000
14789.546021	-0.079960	0.619069	0.101343	89.046738	-134.832809	-105.235176	4.901358	0.000000	-0.988278	0.000000	0.000000	0.000000	-0.359728	0.574865	-1.197434	0.000000	0.000000	4.000000	44.000000	0.000000
14789.549354	-0.079960	0.619069	0.101343	88.962219	-130.086990	-100.494919	4.905021	0.000000	-0.969933	0.000000	0.000000	0.000000	-0.359728	0.574865	-1.197434	0.000000	0.000000	4.000000	44.000000	0.000000
14789.552688	-0.081038	0.620919	0.097417	88.962219	-130.086990	-100.494919	4.905021	0.000000	-0.969933	0.000000	0.000000	0.000000	-0.323252	0.555007	-1.177828	0.000000	0.000000	4.000000	44.000000	0.000000
14789.556021	-0.081038	0.620919	0.097417	88.962219	-130.086990	-100.494919	4.905021	0.000000	-0.969933	0.000000	0.000000	0.000000	-0.323252	0.555007	-1.177828	0.000000	0.000000	4.000000	44.000000	0.000000
14789.559354	-0.081038	0.620919	0.097417	88.833832	-125.095505	-95.454979	4.870853	0.000000	-0.948119	0.000000	0.000000	0.000000	-0.323252	0.555007	-1.177828	0.000000	0.000000	4.000000	44.000000	0.000000
14789.562688	-0.081996	0.622653	0.093553	88.833832	-125.095505	-95.454979	4.870853	0.000000	-0.948119	0.000000	0.000000	0.000000	-0.287421	0.520354	-1.159155	0.000000	0.000000	4.000000	44.000000	0.000000
14789.566021	-0.081996	0.622653	0.093553	88.833832	-125.095505	-95.454979	4.870853	0.000000	-0.948119	0.000000	0.000000	0.000000	-0.287421	0.520354	-1.159155	0.000000	0.000000	4.000000	44.000000	0.000000
14789.569354	-0.081996	0.622653	0.093553	88.690147	-121.291527	-91.606483	4.677661	0.000000	-0.900216	0.000000	0.000000	0.000000	-0.287421	0.520354	-1.159155	0.000000	0.000000	4.000000	44.000000	0.000000
14789.572688	-0.082945	0.624316	0.089765	88.690147	-121.291527	-91.606483	4.677661	0.000000	-0.900216	0.000000	0.000000	0.000000	-0.284837	0.498785	-1.136327	0.000000	0.000000	4.000000	44.000000	0.000000
14789.576021	-0.082945	0.624316	0.089765	88.690147	-121.291527	-91.606483	4.677661	0.000000	-0.900216	0.000000	0.000000	0.000000	-0.284837	0.498785	-1.136327	0.000000	0.000000	4.000000	44.000000	0.000000
14789.579354	-0.082945	0.624316	0.089765	88.581421	-118.871399	-89.110802	4.488273	0.000000	-0.852743	0.000000	0.000000	0.000000	-0.284837	0.498785	-1.136327	0.000000	0.000000	4.000000	44.000000	0.000000
14789.582688	-0.083918	0.625870	0.086083	88.581421	-118.871399	-89.110802	4.488273	0.000000	-0.852743	0.000000	0.000000	0.000000	-0.291721	0.466133	-1.104715	0.000000	0.000000	4.000000	44.000000	0.000000
14789.586021	-0.083918	0.625870	0.086083	88.581421	-118.871399	-89.110802	4.488273	0.000000	-0.852743	0.000000	0.000000	0.000000	-0.291721	0.466133	-1.104715	0.000000	0.000000	4.000000	44.000000	0.000000
14789.589354	-0.083918	0.625870	0.086083	88.530464	-117.615952	-87.740005	4.304154	0.000000	-0.804122	0.000000	0.000000	0.000000	-0.291721	0.466133	-1.104715	0.000000	0.000000	4.000000	44.000000	0.000000
14789.592688	-0.084857	0.627357	0.082483	88.530464	-117.615952	-87.740005	4.304154	0.000000	-0.804122	0.000000	0.000000	0.000000	-0.281913	0.446174	-1.079888	0.000000	0.000000	4.000000	44.000000	0.000000
14789.596021	-0.084857	0.627357	0.082483	88.530464	-117.615952	-87.740005	4.304154	0.000000	-0.804122	0.000000	0.000000	0.000000	-0.281913	0.446174	-1.079888	0.000000	0.000000	4.000000	44.000000	0.000000
14789.599354	-0.084857	0.627357	0.082483	88.537140	-117.215736	-87.183258	4.124173	0.000000	-0.757137	0.000000	0.000000	0.000000	-0.281913	0.446174	-1.079888	0.000000	0.000000	4.000000	44.000000	0.000000
14789.602688	-0.085773	0.628762	0.079014	88.537140	-117.215736	-87.183258	4.124173	0.000000	-0.757137	0.000000	0.000000	0.000000	-0.274717	0.421506	-1.040871	0.000000	0.000000	4.000000	44.000000	0.000000
14789.606021	-0.085773	0.628762	0.079014	88.537140	-117.215736	-87.183258	4.124173	0.000000	-0.757137	0.000000	0.000000	0.000000	-0.274717	0.421506	-1.040871	0.000000	0.000000	4.000000	44.000000	0.000000
14789.609354	-0.085773	0.628762	0.079014	88.546669	-116.714615	-86.535042	3.950695	0.000000	-0.711351	0.000000	0.000000	0.000000	-0.274717	0.421506	-1.040871	0.000000	0.000000	4.000000	44.000000	0.000000
14789.612688	-0.086681	0.630114	0.075603	88.546669	-116.714615	-86.535042	3.950695	0.000000	-0.711351	0.000000	0.000000	0.000000	-0.272258	0.405712	-1.023410	0.000000	0.000000	4.000000	44.000000	0.000000
14789.616021	-0.086681	0.630114	0.075603	88.546669	-116.714615	-86.535042	3.950695	0.000000	-0.711351	0.000000	0.000000	0.000000	-0.272258	0.405712	-1.023410	0.000000	0.000000	4.000000	44.000000	0.000000
14789.619354	-0.086681	0.630114	0.075603	88.567963	-116.481407	-86.161888	3.780126	0.000000	-0.665975	0.000000	0.000000	0.000000	-0.272258	0.405712	-1.023410	0.000000	0.000000	4.000000	44.000000	0.000000
14789.622688	-0.087548	0.631402	0.072365	88.567963	-116.481407	-86.161888	3.780126	0.000000	-0.665975	0.000000	0.000000	0.000000	-0.260168	0.386281	-0.971329	0.000000	0.000000	4.000000	44.000000	0.000000
14789.626021	-0.087548	0.631402	0.072365	88.567963	-116.481407	-86.161888	3.780126	0.000000	-0.665975	0.000000	0.000000	0.000000	-0.260168	0.386281	-0.971329	0.000000	0.000000	4.000000	44.000000	0.000000
14789.629354	-0.087548	0.631402	0.072365	88.624702	-116.574142	-86.146072	3.618238	0.000000	-0.622613	0.000000	0.000000	0.000000	-0.260168	0.386281	-0.971329	0.000000	0.000000	4.000000	44.000000	0.000000
14789.632688	-0.088392	0.632624	0.069238	88.624702	-116.574142	-86.146072	3.618238	0.000000	-0.622613	0.000000	0.000000	0.000000	-0.253286	0.366731	-0.938073	0.000000	0.000000	4.000000	44.000000	0.000000
14789.636021	-0.088392	0.632624	0.069238	88.624702	-116.574142	-86.146072	3.618238	0.000000	-0.622613	0.000000	0.000000	0.000000	-0.253286	0.366731	-0.938073	0.000000	0.000000	4.000000	44.000000	0.000000
14789.639354	-0.088392	0.632624	0.069238	88.716713	-116.869713	-86.365738	3.461893	0.000000	-0.580399	0.000000	0.000000	0.000000	-0.253286	0.366731	-0.938073	0.000000	0.000000	4.000000	44.000000	0.000000
14789.642688	-0.089229	0.633780	0.066306	88.716713	-116.869713	-86.365738	3.461893	0.000000	-0.580399	0.000000	0.000000	0.000000	-0.251098	0.346711	-0.879464	0.000000	0.000000	4.000000	44.000000	0.000000
14789.646021	-0.089229	0.633780	0.066306	88.716713	-116.869713	-86.365738	3.461893	0.000000	-0.580399	0.000000	0.000000	0.000000	-0.251098	0.346711	-0.879464	0.000000	0.000000	4.000000	44.000000	0.000000
14789.649354	-0.089229	0.633780	0.066306	88.817825	-117.008530	-86.418282	3.315315	0.000000	-0.538549	0.000000	0.000000	0.000000	-0.251098	0.346711	-0.879464	0.000000	0.000000	4.000000	44.000000	0.000000
14789.652688	-0.090089	0.634943	0.063585	88.817825	-117.008530	-86.418282	3.315315	0.000000	-0.538549	0.000000	0.000000	0.000000	-0.257877	0.348916	-0.816385	0.000000	0.000000	4.000000	44.000000	0.000000
14789.656021	-0.090089	0.634943	0.063585	88.817825	-117.008530	-86.418282	3.315315	0.000000	-0.538549	0.000000	0.000000	0.000000	-0.257877	0.348916	-0.816385	0.000000	0.000000	4.000000	44.000000	0.000000
14789.659354	-0.090089	0.634943	0.063585	88.947609	-117.468132	-86.766953	3.179251	0.000000	-0.495570	0.000000	0.000000	0.000000	-0.257877	0.348916	-0.816385	0.000000	0.000000	4.000000	44.000000	0.000000
14789.662688	-0.091020	0.636018	0.061058	88.947609	-117.468132	-86.766953	3.179251	0.000000	-0.495570	0.000000	0.000000	0.000000	-0.279511	0.322317	-0.758096	0.000000	0.000000	4.000000	44.000000	0.000000
14789.666021	-0.091020	0.636018	0.061058	88.947609	-117.468132	-86.766953	3.179251	0.000000	-0.495570	0.000000	0.000000	0.000000	-0.279511	0.322317	-0.758096	0.000000	0.000000	4.000000	44.000000	0.000000
14789.669354	-0.091020	0.636018	0.061058	89.125534	-118.858078	-88.039078	3.052902	0.000000	-0.448985	0.000000	0.000000	0.000000	-0.279511	0.322317	-0.758096	0.000000	0.000000	4.000000	44.000000	0.000000
14789.672688	-0.092032	0.637020	0.058763	89.125534	-118.858078	-88.039078	3.052902	0.000000	-0.448985	0.000000	0.000000	0.000000	-0.303454	0.300738	-0.688459	0.000000	0.000000	4.000000	44.000000	0.000000
14789.676021	-0.092032	0.637020	0.058763	89.125534	-118.858078	-88.039078	3.052902	0.000000	-0.448985	0.000000	0.000000	0.000000	-0.303454	0.300738	-0.688459	0.000000	0.000000	4.000000	44.000000	0.000000
14789.679354	-0.092032	0.637020	0.058763	89.369751	-123.187462	-92.126129	2.938159	0.000000	-0.398409	0.000000	0.000000	0.000000	-0.303454	0.300738	-0.688459	0.000000	0.000000	4.000000	44.000000	0.000000
14789.682688	-0.093134	0.637957	0.056613	89.369751	-123.187462	-92.126129	2.938159	0.000000	-0.398409	0.000000	0.000000	0.000000	-0.330608	0.281002	-0.645074	0.000000	0.000000	4.000000	44.000000	0.000000
14789.686021	-0.093134	0.637957	0.056613	89.369751	-123.187462	-92.126129	2.938159	0.000000	-0.398409	0.000000	0.000000	0.000000	-0.330608	0.281002	-0.645074	0.000000	0.000000	4.000000	44.000000	0.000000
14789.689354	-0.093134	0.637957	0.056613	89.654518	-98.095032	-66.876419	2.830647	0.000000	-0.343308	0.000000	0.000000	0.000000	-0.330608	0.281002	-0.645074	0.000000	0.000000	4.000000	44.000000	0.000000
14789.692688	-0.094258	0.638822	0.054644	89.654518	-98.095032	-66.876419	2.830647	0.000000	-0.343308	0.000000	0.000000	0.000000	-0.337360	0.259658	-0.590599	0.000000	0.000000	4.000000	44.000000	0.000000
14789.696021	-0.094258	0.638822	0.054644	89.654518	-98.095032	-66.876419	2.830647	0.000000	-0.343308	0.000000	0.000000	0.000000	-0.337360	0.259658	-0.590599	0.000000	0.000000	4.000000	44.000000	0.000000
14789.699354	-0.094258	0.638822	0.054644	89.839287	-8.894988	22.294968	2.732213	0.000000	-0.287081	0.000000	0.000000	0.000000	-0.337360	0.259658	-0.590599	0.000000	0.000000	4.000000	44.000000	0.000000
14789.702688	-0.095447	0.639634	0.052802	89.839287	-8.894988	22.294968	2.732213	0.000000	-0.287081	0.000000	0.000000	0.000000	-0.356523	0.243606	-0.552704	0.000000	0.000000	4.000000	44.000000	0.000000
14789.706021	-0.095447	0.639634	0.052802	89.839287	-8.894988	22.294968	2.732213	0.000000	-0.287081	0.000000	0.000000	0.000000	-0.356523	0.243606	-0.552704	0.000000	0.000000	4.000000	44.000000	0.000000
14789.709354	-0.095447	0.639634	0.052802	89.422569	92.894005	124.042725	2.640096	0.000000	-0.227661	0.000000	0.000000	0.000000	-0.356523	0.243606	-0.552704	0.000000	0.000000	4.000000	44.000000	0.000000
14789.712688	-0.096673	0.640374	0.051077	89.422569	92.894005	124.042725	2.640096	0.000000	-0.227661	0.000000	0.000000	0.000000	-0.367899	0.221840	-0.517492	0.000000	0.000000	4.000000	44.000000	0.000000
14789.716021	-0.096673	0.640374	0.051077	89.422569	92.894005	124.042725	2.640096	0.000000	-0.227661	0.000000	0.000000	0.000000	-0.367899	0.221840	-0.517492	0.000000	0.000000	4.000000	44.000000	0.000000
14789.719354	-0.096673	0.640374	0.051077	89.001617	84.520508	115.826584	2.553847	0.000000	-0.166344	0.000000	0.000000	0.000000	-0.367899	0.221840	-0.517492	0.000000	0.000000	4.000000	44.000000	0.000000
14789.722688	-0.097987	0.641091	0.049464	89.001617	84.520508	115.826584	2.553847	0.000000	-0.166344	0.000000	0.000000	0.000000	-0.394213	0.215225	-0.483896	0.000000	0.000000	4.000000	44.000000	0.000000
14789.726021	-0.097987	0.641091	0.049464	89.001617	84.520508	115.826584	2.553847	0.000000	-0.166344	0.000000	0.000000	0.000000	-0.394213	0.215225	-0.483896	0.000000	0.000000	4.000000	44.000000	0.000000
14789.729354	-0.097987	0.641091	0.049464	88.597649	81.126450	112.700851	2.473198	0.000000	-0.100642	0.000000	0.000000	0.000000	-0.394213	0.215225	-0.483896	0.000000	0.000000	4.000000	44.000000	0.000000
14789.732688	-0.099336	0.641746	0.047945	88.597649	81.126450	112.700851	2.473198	0.000000	-0.100642	0.000000	0.000000	0.000000	-0.404709	0.196495	-0.455715	0.000000	0.000000	4.000000	44.000000	0.000000
14789.736021	-0.099336	0.641746	0.047945	88.597649	81.126450	112.700851	2.473198	0.000000	-0.100642	0.000000	0.000000	0.000000	-0.404709	0.196495	-0.455715	0.000000	0.000000	4.000000	44.000000	0.000000
14789.739354	-0.099336	0.641746	0.047945	88.239197	79.047668	110.815750	2.397246	0.000000	-0.033190	0.000000	0.000000	0.000000	-0.404709	0.196495	-0.455715	0.000000	0.000000	4.000000	44.000000	0.000000
14789.742688	-0.100822	0.642381	0.046528	88.239197	79.047668	110.815750	2.397246	0.000000	-0.033190	0.000000	0.000000	0.000000	-0.445763	0.190609	-0.425144	0.000000	0.000000	4.000000	44.000000	0.000000
14789.746021	-0.100822	0.642381	0.046528	88.239197	79.047668	110.815750	2.397246	0.000000	-0.033190	0.000000	0.000000	0.000000	-0.445763	0.190609	-0.425144	0.000000	0.000000	4.000000	44.000000	0.000000
14789.749354	-0.100822	0.642381	0.046528	87.930016	77.569138	109.284950	2.326388	0.000000	0.041103	0.000000	0.000000	0.000000	-0.445763	0.190609	-0.425144	0.000000	0.000000	4.000000	44.000000	0.000000
14789.752688	-0.102352	0.642970	0.045241	87.930016	77.569138	109.284950	2.326388	0.000000	0.041103	0.000000	0.000000	0.000000	-0.458910	0.176617	-0.386057	0.000000	0.000000	4.000000	44.000000	0.000000
14789.756021	-0.102352	0.642970	0.045241	87.930016	77.569138	109.284950	2.326388	0.000000	0.041103	0.000000	0.000000	0.000000	-0.458910	0.176617	-0.386057	0.000000	0.000000	4.000000	44.000000	0.000000
14789.759354	-0.102352	0.642970	0.045241	87.643250	76.523743	108.110672	2.262045	0.000000	0.117588	0.000000	0.000000	0.000000	-0.458910	0.176617	-0.386057	0.000000	0.000000	4.000000	44.000000	0.000000
14789.762688	-0.103946	0.643521	0.044056	87.643250	76.523743	108.110672	2.262045	0.000000	0.117588	0.000000	0.000000	0.000000	-0.478127	0.165109	-0.355522	0.000000	0.000000	4.000000	44.000000	0.000000
14789.766021	-0.103946	0.643521	0.044056	87.643250	76.523743	108.110672	2.262045	0.000000	0.117588	0.000000	0.000000	0.000000	-0.478127	0.165109	-0.355522	0.000000	0.000000	4.000000	44.000000	0.000000
14789.769354	-0.103946	0.643521	0.044056	87.348343	75.958832	107.548836	2.202791	0.000000	0.197276	0.000000	0.000000	0.000000	-0.478127	0.165109	-0.355522	0.000000	0.000000	4.000000	44.000000	0.000000
14789.772688	-0.105557	0.644033	0.042982	87.348343	75.958832	107.548836	2.202791	0.000000	0.197276	0.000000	0.000000	0.000000	-0.483379	0.153837	-0.322110	0.000000	0.000000	4.000000	44.000000	0.000000
14789.776021	-0.105557	0.644033	0.042982	87.348343	75.958832	107.548836	2.202791	0.000000	0.197276	0.000000	0.000000	0.000000	-0.483379	0.153837	-0.322110	0.000000	0.000000	4.000000	44.000000	0.000000
14789.779354	-0.105557	0.644033	0.042982	87.027176	77.432945	109.055771	2.149107	0.000000	0.277839	0.000000	0.000000	0.000000	-0.483379	0.153837	-0.322110	0.000000	0.000000	4.000000	44.000000	0.000000
14789.782688	-0.107190	0.644530	0.042033	87.027176	77.432945	109.055771	2.149107	0.000000	0.277839	0.000000	0.000000	0.000000	-0.489866	0.149070	-0.284670	0.000000	0.000000	4.000000	44.000000	0.000000
14789.786021	-0.107190	0.644530	0.042033	87.027176	77.432945	109.055771	2.149107	0.000000	0.277839	0.000000	0.000000	0.000000	-0.489866	0.149070	-0.284670	0.000000	0.000000	4.000000	44.000000	0.000000
14789.789354	-0.107190	0.644530	0.042033	86.673805	80.888359	112.352112	2.101661	0.000000	0.359484	0.000000	0.000000	0.000000	-0.489866	0.149070	-0.284670	0.000000	0.000000	4.000000	44.000000	0.000000
14789.792688	-0.108764	0.644977	0.041174	86.673805	80.888359	112.352112	2.101661	0.000000	0.359484	0.000000	0.000000	0.000000	-0.472191	0.134026	-0.257691	0.000000	0.000000	4.000000	44.000000	0.000000
14789.796021	-0.108764	0.644977	0.041174	86.673805	80.888359	112.352112	2.101661	0.000000	0.359484	0.000000	0.000000	0.000000	-0.472191	0.134026	-0.257691	0.000000	0.000000	4.000000	44.000000	0.000000
14789.799354	-0.108764	0.644977	0.041174	86.318893	85.357193	116.619034	2.058713	0.000000	0.438183	0.000000	0.000000	0.000000	-0.472191	0.134026	-0.257691	0.000000	0.000000	4.000000	44.000000	0.000000
14789.802688	-0.110338	0.645409	0.040446	86.318893	85.357193	116.619034	2.058713	0.000000	0.438183	0.000000	0.000000	0.000000	-0.472382	0.129589	-0.218594	0.000000	0.000000	4.000000	44.000000	0.000000
14789.806021	-0.110338	0.645409	0.040446	86.318893	85.357193	116.619034	2.058713	0.000000	0.438183	0.000000	0.000000	0.000000	-0.472382	0.129589	-0.218594	0.000000	0.000000	4.000000	44.000000	0.000000
14789.809354	-0.110338	0.645409	0.040446	85.978149	89.628914	120.934280	2.022281	0.000000	0.516913	0.000000	0.000000	0.000000	-0.472382	0.129589	-0.218594	0.000000	0.000000	4.000000	44.000000	0.000000
14789.812688	-0.111933	0.645833	0.039819	85.978149	89.628914	120.934280	2.022281	0.000000	0.516913	0.000000	0.000000	0.000000	-0.478494	0.127370	-0.188099	0.000000	0.000000	4.000000	44.000000	0.000000
14789.816021	-0.111933	0.645833	0.039819	85.978149	89.628914	120.934280	2.022281	0.000000	0.516913	0.000000	0.000000	0.000000	-0.478494	0.127370	-0.188099	0.000000	0.000000	4.000000	44.000000	0.000000
14789.819354	-0.111933	0.645833	0.039819	85.677086	93.259300	124.639572	1.990931	0.000000	0.596662	0.000000	0.000000	0.000000	-0.478494	0.127370	-0.188099	0.000000	0.000000	4.000000	44.000000	0.000000
14789.822688	-0.113484	0.646244	0.039333	85.677086	93.259300	124.639572	1.990931	0.000000	0.596662	0.000000	0.000000	0.000000	-0.465311	0.123140	-0.145793	0.000000	0.000000	4.000000	44.000000	0.000000
14789.826021	-0.113484	0.646244	0.039333	85.677086	93.259300	124.639572	1.990931	0.000000	0.596662	0.000000	0.000000	0.000000	-0.465311	0.123140	-0.145793	0.000000	0.000000	4.000000	44.000000	0.000000
14789.829354	-0.113484	0.646244	0.039333	85.415161	96.184860	127.404900	1.966632	0.000000	0.674214	0.000000	0.000000	0.000000	-0.465311	0.123140	-0.145793	0.000000	0.000000	4.000000	44.000000	0.000000
14789.832688	-0.114984	0.646627	0.038951	85.415161	96.184860	127.404900	1.966632	0.000000	0.674214	0.000000	0.000000	0.000000	-0.450013	0.114852	-0.114368	0.000000	0.000000	4.000000	44.000000	0.000000
14789.836021	-0.114984	0.646627	0.038951	85.415161	96.184860	127.404900	1.966632	0.000000	0.674214	0.000000	0.000000	0.000000	-0.450013	0.114852	-0.114368	0.000000	0.000000	4.000000	44.000000	0.000000
14789.839354	-0.114984	0.646627	0.038951	85.205475	98.662018	129.612534	1.947571	0.000000	0.749216	0.000000	0.000000	0.000000	-0.450013	0.114852	-0.114368	0.000000	0.000000	4.000000	44.000000	0.000000
14789.842688	-0.116411	0.646982	0.038681	85.205475	98.662018	129.612534	1.947571	0.000000	0.749216	0.000000	0.000000	0.000000	-0.427957	0.106567	-0.081135	0.000000	0.000000	4.000000	44.000000	0.000000
14789.846021	-0.116411	0.646982	0.038681	85.205475	98.662018	129.612534	1.947571	0.000000	0.749216	0.000000	0.000000	0.000000	-0.427957	0.106567	-0.081135	0.000000	0.000000	4.000000	44.000000	0.000000
14789.849354	-0.116411	0.646982	0.038681	85.033272	100.808746	131.862869	1.934048	0.000000	0.820542	0.000000	0.000000	0.000000	-0.427957	0.106567	-0.081135	0.000000	0.000000	4.000000	44.000000	0.000000
14789.852688	-0.117789	0.647359	0.038519	85.033272	100.808746	131.862869	1.934048	0.000000	0.820542	0.000000	0.000000	0.000000	-0.413463	0.112970	-0.048441	0.000000	0.000000	4.000000	44.000000	0.000000
14789.856021	-0.117789	0.647359	0.038519	85.033272	100.808746	131.862869	1.934048	0.000000	0.820542	0.000000	0.000000	0.000000	-0.413463	0.112970	-0.048441	0.000000	0.000000	4.000000	44.000000	0.000000
14789.859354	-0.117789	0.647359	0.038519	84.890251	102.697975	133.910583	1.925975	0.000000	0.889453	0.000000	0.000000	0.000000	-0.413463	0.112970	-0.048441	0.000000	0.000000	4.000000	44.000000	0.000000
14789.862688	-0.119131	0.647722	0.038412	84.890251	102.697975	133.910583	1.925975	0.000000	0.889453	0.000000	0.000000	0.000000	-0.402689	0.108888	-0.032289	0.000000	0.000000	4.000000	44.000000	0.000000
14789.866021	-0.119131	0.647722	0.038412	84.890251	102.697975	133.910583	1.925975	0.000000	0.889453	0.000000	0.000000	0.000000	-0.402689	0.108888	-0.032289	0.000000	0.000000	4.000000	44.000000	0.000000
14789.869354	-0.119131	0.647722	0.038412	84.758240	104.591209	135.936447	1.920594	0.000000	0.956567	0.000000	0.000000	0.000000	-0.402689	0.108888	-0.032289	0.000000	0.000000	4.000000	44.000000	0.000000
14789.872688	-0.120385	0.648078	0.038346	84.758240	104.591209	135.936447	1.920594	0.000000	0.956567	0.000000	0.000000	0.000000	-0.376208	0.106887	-0.019616	0.000000	0.000000	4.000000	44.000000	0.000000
14789.876021	-0.120385	0.648078	0.038346	84.758240	104.591209	135.936447	1.920594	0.000000	0.956567	0.000000	0.000000	0.000000	-0.376208	0.106887	-0.019616	0.000000	0.000000	4.000000	44.000000	0.000000
14789.879354	-0.120385	0.648078	0.038346	84.629944	106.578072	138.028427	1.917324	0.000000	1.019269	0.000000	0.000000	0.000000	-0.376208	0.106887	-0.019616	0.000000	0.000000	4.000000	44.000000	0.000000
14789.882688	-0.121604	0.648421	0.038336	84.629944	106.578072	138.028427	1.917324	0.000000	1.019269	0.000000	0.000000	0.000000	-0.365620	0.102806	-0.003210	0.000000	0.000000	4.000000	44.000000	0.000000
14789.886021	-0.121604	0.648421	0.038336	84.629944	106.578072	138.028427	1.917324	0.000000	1.019269	0.000000	0.000000	0.000000	-0.365620	0.102806	-0.003210	0.000000	0.000000	4.000000	44.000000	0.000000
14789.889354	-0.121604	0.648421	0.038336	84.486687	108.627098	140.175446	1.916789	0.000000	1.080205	0.000000	0.000000	0.000000	-0.365620	0.102806	-0.003210	0.000000	0.000000	4.000000	44.000000	0.000000
14789.892688	-0.122773	0.648742	0.038320	84.486687	108.627098	140.175446	1.916789	0.000000	1.080205	0.000000	0.000000	0.000000	-0.350687	0.096576	-0.004649	0.000000	0.000000	4.000000	44.000000	0.000000
14789.896021	-0.122773	0.648742	0.038320	84.486687	108.627098	140.175446	1.916789	0.000000	1.080205	0.000000	0.000000	0.000000	-0.350687	0.096576	-0.004649	0.000000	0.000000	4.000000	44.000000	0.000000
14789.899354	-0.122773	0.648742	0.038320	84.335526	110.573532	142.161560	1.916014	0.000000	1.138653	0.000000	0.000000	0.000000	-0.350687	0.096576	-0.004649	0.000000	0.000000	4.000000	44.000000	0.000000
14789.902688	-0.123898	0.649037	0.038324	84.335526	110.573532	142.161560	1.916014	0.000000	1.138653	0.000000	0.000000	0.000000	-0.337476	0.088255	0.001020	0.000000	0.000000	4.000000	44.000000	0.000000
14789.906021	-0.123898	0.649037	0.038324	84.335526	110.573532	142.161560	1.916014	0.000000	1.138653	0.000000	0.000000	0.000000	-0.337476	0.088255	0.001020	0.000000	0.000000	4.000000	44.000000	0.000000
14789.909354	-0.123898	0.649037	0.038324	84.184792	112.327606	143.822632	1.916184	0.000000	1.194899	0.000000	0.000000	0.000000	-0.337476	0.088255	0.001020	0.000000	0.000000	4.000000	44.000000	0.000000
14789.912688	-0.125026	0.649303	0.038334	84.184792	112.327606	143.822632	1.916184	0.000000	1.194899	0.000000	0.000000	0.000000	-0.338400	0.079936	0.003232	0.000000	0.000000	4.000000	44.000000	0.000000
14789.916021	-0.125026	0.649303	0.038334	84.184792	112.327606	143.822632	1.916184	0.000000	1.194899	0.000000	0.000000	0.000000	-0.338400	0.079936	0.003232	0.000000	0.000000	4.000000	44.000000	0.000000
14789.919354	-0.125026	0.649303	0.038334	84.034973	113.914993	145.238144	1.916723	0.000000	1.251299	0.000000	0.000000	0.000000	-0.338400	0.079936	0.003232	0.000000	0.000000	4.000000	44.000000	0.000000
14789.922688	-0.126098	0.649556	0.038318	84.034973	113.914993	145.238144	1.916723	0.000000	1.251299	0.000000	0.000000	0.000000	-0.321677	0.075739	-0.004910	0.000000	0.000000	4.000000	44.000000	0.000000
14789.926021	-0.126098	0.649556	0.038318	84.034973	113.914993	145.238144	1.916723	0.000000	1.251299	0.000000	0.000000	0.000000	-0.321677	0.075739	-0.004910	0.000000	0.000000	4.000000	44.000000	0.000000
14789.929354	-0.126098	0.649556	0.038318	83.896416	115.288582	146.474457	1.915905	0.000000	1.304912	0.000000	0.000000	0.000000	-0.321677	0.075739	-0.004910	0.000000	0.000000	4.000000	44.000000	0.000000
14789.932688	-0.127150	0.649780	0.038315	83.896416	115.288582	146.474457	1.915905	0.000000	1.304912	0.000000	0.000000	0.000000	-0.315525	0.067376	-0.000795	0.000000	0.000000	4.000000	44.000000	0.000000
14789.936021	-0.127150	0.649780	0.038315	83.896416	115.288582	146.474457	1.915905	0.000000	1.304912	0.000000	0.000000	0.000000	-0.315525	0.067376	-0.000795	0.000000	0.000000	4.000000	44.000000	0.000000
14789.939354	-0.127150	0.649780	0.038315	83.769608	116.456078	147.561478	1.915772	0.000000	1.357500	0.000000	0.000000	0.000000	-0.315525	0.067376	-0.000795	0.000000	0.000000	4.000000	44.000000	0.000000
14789.942688	-0.127150	0.649780	0.038315	83.769608	116.456078	147.561478	1.915772	0.000000	1.357500	0.000000	0.000000	0.000000	-0.315525	0.067376	-0.000795	0.000000	0.000000	4.000000	44.000000	0.000000
14789.946021	-0.128116	0.649949	0.038266	83.769608	116.456078	147.561478	1.915772	0.000000	1.357500	0.000000	0.000000	0.000000	-0.289653	0.050555	-0.014740	0.000000	0.000000	4.000000	44.000000	0.000000
14789.949354	-0.128116	0.649949	0.038266	83.664108	117.491562	148.562454	1.915772	0.000000	1.357500	0.000000	0.000000	0.000000	-0.289653	0.050555	-0.014740	0.000000	0.000000	4.000000	44.000000	0.000000
14789.952688	-0.129021	0.650082	0.038178	83.664108	117.491562	148.562454	1.915772	0.000000	1.357500	0.000000	0.000000	0.000000	-0.271766	0.040031	-0.026437	0.000000	0.000000	4.000000	44.000000	0.000000
14789.956021	-0.129021	0.650082	0.038178	83.664108	117.491562	148.562454	1.915772	0.000000	1.357500	0.000000	0.000000	0.000000	-0.271766	0.040031	-0.026437	0.000000	0.000000	4.000000	44.000000	0.000000
14789.959354	-0.129021	0.650082	0.038178	83.607231	118.667068	149.754044	1.908910	0.000000	1.451070	0.000000	0.000000	0.000000	-0.271766	0.040031	-0.026437	0.000000	0.000000	4.000000	44.000000	0.000000
14789.962688	-0.129861	0.650187	0.038028	83.607231	118.667068	149.754044	1.908910	0.000000	1.451070	0.000000	0.000000	0.000000	-0.251976	0.031562	-0.044986	0.000000	0.000000	4.000000	44.000000	0.000000
14789.966021	-0.129861	0.650187	0.038028	83.607231	118.667068	149.754044	1.908910	0.000000	1.451070	0.000000	0.000000	0.000000	-0.251976	0.031562	-0.044986	0.000000	0.000000	4.000000	44.000000	0.000000
14789.969354	-0.129861	0.650187	0.038028	83.610085	120.163345	151.228119	1.901412	0.000000	1.493065	0.000000	0.000000	0.000000	-0.251976	0.031562	-0.044986	0.000000	0.000000	4.000000	44.000000	0.000000
14789.972688	-0.130638	0.650236	0.037827	83.610085	120.163345	151.228119	1.901412	0.000000	1.493065	0.000000	0.000000	0.000000	-0.232906	0.014704	-0.060366	0.000000	0.000000	4.000000	44.000000	0.000000
14789.976021	-0.130638	0.650236	0.037827	83.610085	120.163345	151.228119	1.901412	0.000000	1.493065	0.000000	0.000000	0.000000	-0.232906	0.014704	-0.060366	0.000000	0.000000	4.000000	44.000000	0.000000
14789.979354	-0.130638	0.650236	0.037827	83.667633	121.888168	152.865234	1.891351	0.000000	1.531883	0.000000	0.000000	0.000000	-0.232906	0.014704	-0.060366	0.000000	0.000000	4.000000	44.000000	0.000000
14789.982688	-0.130638	0.650236	0.037827	83.667633	121.888168	152.865234	1.891351	0.000000	1.531883	0.000000	0.000000	0.000000	-0.232906	0.014704	-0.060366	0.000000	0.000000	4.000000	44.000000	0.000000
14789.986021	-0.131371	0.650257	0.037558	83.667633	121.888168	152.865234	1.891351	0.000000	1.531883	0.000000	0.000000	0.000000	-0.220002	0.006231	-0.080580	0.000000	0.000000	4.000000	44.000000	0.000000
14789.989354	-0.131371	0.650257	0.037558	83.747086	123.342751	154.238937	1.891351	0.000000	1.531883	0.000000	0.000000	0.000000	-0.220002	0.006231	-0.080580	0.000000	0.000000	4.000000	44.000000	0.000000
14789.992688	-0.132108	0.650250	0.037210	83.747086	123.342751	154.238937	1.891351	0.000000	1.531883	0.000000	0.000000	0.000000	-0.221085	-0.002243	-0.104498	0.000000	0.000000	4.000000	44.000000	0.000000
14789.996021	-0.132108	0.650250	0.037210	83.747086	123.342751	154.238937	1.891351	0.000000	1.531883	0.000000	0.000000	0.000000	-0.221085	-0.002243	-0.104498	0.000000	0.000000	4.000000	44.000000	0.000000
14789.999354	-0.132108	0.650250	0.037210	83.820953	124.434570	155.290070	1.860504	0.000000	1.605398	0.000000	0.000000	0.000000	-0.221085	-0.002243	-0.104498	0.000000	0.000000	4.000000	44.000000	0.000000
14790.002688	-0.132108	0.650250	0.037210	83.820953	124.434570	155.290070	1.860504	0.000000	1.605398	0.000000	0.000000	0.000000	-0.221085	-0.002243	-0.104498	0.000000	0.000000	4.000000	44.000000	0.000000
14790.006021	-0.132798	0.650193	0.036782	83.820953	124.434570	155.290070	1.860504	0.000000	1.605398	0.000000	0.000000	0.000000	-0.206931	-0.017055	-0.128546	0.000000	0.000000	4.000000	44.000000	0.000000
14790.009354	-0.132798	0.650193	0.036782	83.856941	125.064880	155.950592	1.860504	0.000000	1.605398	0.000000	0.000000	0.000000	-0.206931	-0.017055	-0.128546	0.000000	0.000000	4.000000	44.000000	0.000000
14790.012688	-0.133443	0.650108	0.036286	83.856941	125.064880	155.950592	1.860504	0.000000	1.605398	0.000000	0.000000	0.000000	-0.193729	-0.025558	-0.148651	0.000000	0.000000	4.000000	44.000000	0.000000
14790.016021	-0.133443	0.650108	0.036286	83.856941	125.064880	155.950592	1.860504	0.000000	1.605398	0.000000	0.000000	0.000000	-0.193729	-0.025558	-0.148651	0.000000	0.000000	4.000000	44.000000	0.000000
14790.019354	-0.133443	0.650108	0.036286	83.858765	125.390213	156.330566	1.814305	0.000000	1.672174	0.000000	0.000000	0.000000	-0.193729	-0.025558	-0.148651	0.000000	0.000000	4.000000	44.000000	0.000000
14790.022688	-0.133443	0.650108	0.036286	83.858765	125.390213	156.330566	1.814305	0.000000	1.672174	0.000000	0.000000	0.000000	-0.193729	-0.025558	-0.148651	0.000000	0.000000	4.000000	44.000000	0.000000
14790.026021	-0.134049	0.650015	0.035737	83.858765	125.390213	156.330566	1.814305	0.000000	1.672174	0.000000	0.000000	0.000000	-0.181515	-0.027746	-0.164819	0.000000	0.000000	4.000000	44.000000	0.000000
14790.029354	-0.134049	0.650015	0.035737	83.843178	125.599365	156.614166	1.814305	0.000000	1.672174	0.000000	0.000000	0.000000	-0.181515	-0.027746	-0.164819	0.000000	0.000000	4.000000	44.000000	0.000000
14790.032688	-0.134632	0.649894	0.035114	83.843178	125.599365	156.614166	1.814305	0.000000	1.672174	0.000000	0.000000	0.000000	-0.175182	-0.036286	-0.186775	0.000000	0.000000	4.000000	44.000000	0.000000
14790.036021	-0.134632	0.649894	0.035114	83.843178	125.599365	156.614166	1.814305	0.000000	1.672174	0.000000	0.000000	0.000000	-0.175182	-0.036286	-0.186775	0.000000	0.000000	4.000000	44.000000	0.000000
14790.039354	-0.134632	0.649894	0.035114	83.832321	125.922432	156.999329	1.755706	0.000000	1.731624	0.000000	0.000000	0.000000	-0.175182	-0.036286	-0.186775	0.000000	0.000000	4.000000	44.000000	0.000000
14790.042688	-0.134632	0.649894	0.035114	83.832321	125.922432	156.999329	1.755706	0.000000	1.731624	0.000000	0.000000	0.000000	-0.175182	-0.036286	-0.186775	0.000000	0.000000	4.000000	44.000000	0.000000
14790.046021	-0.135145	0.649773	0.034421	83.832321	125.922432	156.999329	1.755706	0.000000	1.731624	0.000000	0.000000	0.000000	-0.153903	-0.036479	-0.207928	0.000000	0.000000	4.000000	44.000000	0.000000
14790.049354	-0.135145	0.649773	0.034421	83.835564	126.477661	157.600372	1.755706	0.000000	1.731624	0.000000	0.000000	0.000000	-0.153903	-0.036479	-0.207928	0.000000	0.000000	4.000000	44.000000	0.000000
14790.052688	-0.135647	0.649637	0.033691	83.835564	126.477661	157.600372	1.755706	0.000000	1.731624	0.000000	0.000000	0.000000	-0.150410	-0.040797	-0.218999	0.000000	0.000000	4.000000	44.000000	0.000000
14790.056021	-0.135647	0.649637	0.033691	83.835564	126.477661	157.600372	1.755706	0.000000	1.731624	0.000000	0.000000	0.000000	-0.150410	-0.040797	-0.218999	0.000000	0.000000	4.000000	44.000000	0.000000
14790.059354	-0.135647	0.649637	0.033691	83.853111	127.339439	158.482788	1.684551	0.000000	1.782342	0.000000	0.000000	0.000000	-0.150410	-0.040797	-0.218999	0.000000	0.000000	4.000000	44.000000	0.000000
14790.062688	-0.135647	0.649637	0.033691	83.853111	127.339439	158.482788	1.684551	0.000000	1.782342	0.000000	0.000000	0.000000	-0.150410	-0.040797	-0.218999	0.000000	0.000000	4.000000	44.000000	0.000000
14790.066021	-0.136080	0.649472	0.032901	83.853111	127.339439	158.482788	1.684551	0.000000	1.782342	0.000000	0.000000	0.000000	-0.129882	-0.049393	-0.237058	0.000000	0.000000	4.000000	44.000000	0.000000
14790.069354	-0.136080	0.649472	0.032901	83.887268	128.509750	159.652664	1.684551	0.000000	1.782342	0.000000	0.000000	0.000000	-0.129882	-0.049393	-0.237058	0.000000	0.000000	4.000000	44.000000	0.000000
14790.072688	-0.136474	0.649272	0.032067	83.887268	128.509750	159.652664	1.684551	0.000000	1.782342	0.000000	0.000000	0.000000	-0.118240	-0.060063	-0.250092	0.000000	0.000000	4.000000	44.000000	0.000000
14790.076021	-0.136474	0.649272	0.032067	83.887268	128.509750	159.652664	1.684551	0.000000	1.782342	0.000000	0.000000	0.000000	-0.118240	-0.060063	-0.250092	0.000000	0.000000	4.000000	44.000000	0.000000
14790.079354	-0.136474	0.649272	0.032067	83.920456	129.782730	160.912323	1.603360	0.000000	1.823696	0.000000	0.000000	0.000000	-0.118240	-0.060063	-0.250092	0.000000	0.000000	4.000000	44.000000	0.000000
14790.082688	-0.136800	0.649091	0.031176	83.920456	129.782730	160.912323	1.603360	0.000000	1.823696	0.000000	0.000000	0.000000	-0.097920	-0.054108	-0.267240	0.000000	0.000000	4.000000	44.000000	0.000000
14790.086021	-0.136800	0.649091	0.031176	83.920456	129.782730	160.912323	1.603360	0.000000	1.823696	0.000000	0.000000	0.000000	-0.097920	-0.054108	-0.267240	0.000000	0.000000	4.000000	44.000000	0.000000
14790.089354	-0.136800	0.649091	0.031176	83.924911	130.784073	161.925461	1.558820	0.000000	1.840016	0.000000	0.000000	0.000000	-0.097920	-0.054108	-0.267240	0.000000	0.000000	4.000000	44.000000	0.000000
14790.092688	-0.137167	0.648890	0.030259	83.924911	130.784073	161.925461	1.558820	0.000000	1.840016	0.000000	0.000000	0.000000	-0.110126	-0.060533	-0.275249	0.000000	0.000000	4.000000	44.000000	0.000000
14790.096021	-0.137167	0.648890	0.030259	83.924911	130.784073	161.925461	1.558820	0.000000	1.840016	0.000000	0.000000	0.000000	-0.110126	-0.060533	-0.275249	0.000000	0.000000	4.000000	44.000000	0.000000
14790.099354	-0.137167	0.648890	0.030259	83.902237	131.382217	162.568970	1.512945	0.000000	1.858370	0.000000	0.000000	0.000000	-0.110126	-0.060533	-0.275249	0.000000	0.000000	4.000000	44.000000	0.000000
14790.102688	-0.137518	0.648652	0.029291	83.902237	131.382217	162.568970	1.512945	0.000000	1.858370	0.000000	0.000000	0.000000	-0.105298	-0.071251	-0.290261	0.000000	0.000000	4.000000	44.000000	0.000000
14790.106021	-0.137518	0.648652	0.029291	83.902237	131.382217	162.568970	1.512945	0.000000	1.858370	0.000000	0.000000	0.000000	-0.105298	-0.071251	-0.290261	0.000000	0.000000	4.000000	44.000000	0.000000
14790.109354	-0.137518	0.648652	0.029291	83.856339	131.674088	162.931290	1.464568	0.000000	1.875920	0.000000	0.000000	0.000000	-0.105298	-0.071251	-0.290261	0.000000	0.000000	4.000000	44.000000	0.000000
14790.112688	-0.137936	0.648414	0.028303	83.856339	131.674088	162.931290	1.464568	0.000000	1.875920	0.000000	0.000000	0.000000	-0.125362	-0.071386	-0.296376	0.000000	0.000000	4.000000	44.000000	0.000000
14790.116021	-0.137936	0.648414	0.028303	83.856339	131.674088	162.931290	1.464568	0.000000	1.875920	0.000000	0.000000	0.000000	-0.125362	-0.071386	-0.296376	0.000000	0.000000	4.000000	44.000000	0.000000
14790.119354	-0.137936	0.648414	0.028303	83.803436	131.899445	163.242752	1.415172	0.000000	1.896814	0.000000	0.000000	0.000000	-0.125362	-0.071386	-0.296376	0.000000	0.000000	4.000000	44.000000	0.000000
14790.122688	-0.138417	0.648155	0.027282	83.803436	131.899445	163.242752	1.415172	0.000000	1.896814	0.000000	0.000000	0.000000	-0.144168	-0.077824	-0.306482	0.000000	0.000000	4.000000	44.000000	0.000000
14790.126021	-0.138417	0.648155	0.027282	83.803436	131.899445	163.242752	1.415172	0.000000	1.896814	0.000000	0.000000	0.000000	-0.144168	-0.077824	-0.306482	0.000000	0.000000	4.000000	44.000000	0.000000
14790.129354	-0.138417	0.648155	0.027282	83.747658	132.131775	163.564011	1.364092	0.000000	1.920842	0.000000	0.000000	0.000000	-0.144168	-0.077824	-0.306482	0.000000	0.000000	4.000000	44.000000	0.000000
14790.132688	-0.138914	0.647874	0.026239	83.747658	132.131775	163.564011	1.364092	0.000000	1.920842	0.000000	0.000000	0.000000	-0.149052	-0.084232	-0.312703	0.000000	0.000000	4.000000	44.000000	0.000000
14790.136021	-0.138914	0.647874	0.026239	83.747658	132.131775	163.564011	1.364092	0.000000	1.920842	0.000000	0.000000	0.000000	-0.149052	-0.084232	-0.312703	0.000000	0.000000	4.000000	44.000000	0.000000
14790.139354	-0.138914	0.647874	0.026239	83.687050	132.340866	163.864487	1.311975	0.000000	1.945684	0.000000	0.000000	0.000000	-0.149052	-0.084232	-0.312703	0.000000	0.000000	4.000000	44.000000	0.000000
14790.142688	-0.139413	0.647538	0.025216	83.687050	132.340866	163.864487	1.311975	0.000000	1.945684	0.000000	0.000000	0.000000	-0.149873	-0.100793	-0.307030	0.000000	0.000000	4.000000	44.000000	0.000000
14790.146021	-0.139413	0.647538	0.025216	83.687050	132.340866	163.864487	1.311975	0.000000	1.945684	0.000000	0.000000	0.000000	-0.149873	-0.100793	-0.307030	0.000000	0.000000	4.000000	44.000000	0.000000
14790.149354	-0.139413	0.647538	0.025216	83.616905	132.511871	164.129059	1.260803	0.000000	1.970663	0.000000	0.000000	0.000000	-0.149873	-0.100793	-0.307030	0.000000	0.000000	4.000000	44.000000	0.000000
14790.152688	-0.139890	0.647174	0.024208	83.616905	132.511871	164.129059	1.260803	0.000000	1.970663	0.000000	0.000000	0.000000	-0.142987	-0.109090	-0.302392	0.000000	0.000000	4.000000	44.000000	0.000000
14790.156021	-0.139890	0.647174	0.024208	83.616905	132.511871	164.129059	1.260803	0.000000	1.970663	0.000000	0.000000	0.000000	-0.142987	-0.109090	-0.302392	0.000000	0.000000	4.000000	44.000000	0.000000
14790.159354	-0.139890	0.647174	0.024208	83.531250	132.555054	164.269684	1.210404	0.000000	1.994494	0.000000	0.000000	0.000000	-0.142987	-0.109090	-0.302392	0.000000	0.000000	4.000000	44.000000	0.000000
14790.162688	-0.140305	0.646777	0.023252	83.531250	132.555054	164.269684	1.210404	0.000000	1.994494	0.000000	0.000000	0.000000	-0.124488	-0.119307	-0.286809	0.000000	0.000000	4.000000	44.000000	0.000000
14790.166021	-0.140305	0.646777	0.023252	83.531250	132.555054	164.269684	1.210404	0.000000	1.994494	0.000000	0.000000	0.000000	-0.124488	-0.119307	-0.286809	0.000000	0.000000	4.000000	44.000000	0.000000
14790.169354	-0.140305	0.646777	0.023252	83.430603	132.374023	164.182281	1.162603	0.000000	2.015242	0.000000	0.000000	0.000000	-0.124488	-0.119307	-0.286809	0.000000	0.000000	4.000000	44.000000	0.000000
14790.172688	-0.140593	0.646318	0.022378	83.430603	132.374023	164.182281	1.162603	0.000000	2.015242	0.000000	0.000000	0.000000	-0.086542	-0.137624	-0.262215	0.000000	0.000000	4.000000	44.000000	0.000000
14790.176021	-0.140593	0.646318	0.022378	83.430603	132.374023	164.182281	1.162603	0.000000	2.015242	0.000000	0.000000	0.000000	-0.086542	-0.137624	-0.262215	0.000000	0.000000	4.000000	44.000000	0.000000
14790.179354	-0.140593	0.646318	0.022378	83.325294	132.190369	164.091934	1.118900	0.000000	2.029665	0.000000	0.000000	0.000000	-0.086542	-0.137624	-0.262215	0.000000	0.000000	4.000000	44.000000	0.000000
14790.182688	-0.140593	0.646318	0.022378	83.325294	132.190369	164.091934	1.118900	0.000000	2.029665	0.000000	0.000000	0.000000	-0.086542	-0.137624	-0.262215	0.000000	0.000000	4.000000	44.000000	0.000000
14790.186021	-0.140796	0.645853	0.021553	83.325294	132.190369	164.091934	1.118900	0.000000	2.029665	0.000000	0.000000	0.000000	-0.060737	-0.139499	-0.247535	0.000000	0.000000	4.000000	44.000000	0.000000
14790.189354	-0.140796	0.645853	0.021553	83.224709	132.202774	164.172501	1.118900	0.000000	2.029665	0.000000	0.000000	0.000000	-0.060737	-0.139499	-0.247535	0.000000	0.000000	4.000000	44.000000	0.000000
14790.192688	-0.140925	0.645321	0.020820	83.224709	132.202774	164.172501	1.118900	0.000000	2.029665	0.000000	0.000000	0.000000	-0.038876	-0.159619	-0.219962	0.000000	0.000000	4.000000	44.000000	0.000000
14790.196021	-0.140925	0.645321	0.020820	83.224709	132.202774	164.172501	1.118900	0.000000	2.029665	0.000000	0.000000	0.000000	-0.038876	-0.159619	-0.219962	0.000000	0.000000	4.000000	44.000000	0.000000
14790.199354	-0.140925	0.645321	0.020820	83.142334	132.552200	164.546417	1.040984	0.000000	2.046268	0.000000	0.000000	0.000000	-0.038876	-0.159619	-0.219962	0.000000	0.000000	4.000000	44.000000	0.000000
14790.202688	-0.140980	0.644749	0.020168	83.142334	132.552200	164.546417	1.040984	0.000000	2.046268	0.000000	0.000000	0.000000	-0.016303	-0.171488	-0.195368	0.000000	0.000000	4.000000	44.000000	0.000000
14790.206021	-0.140980	0.644749	0.020168	83.142334	132.552200	164.546417	1.040984	0.000000	2.046268	0.000000	0.000000	0.000000	-0.016303	-0.171488	-0.195368	0.000000	0.000000	4.000000	44.000000	0.000000
14790.209354	-0.140980	0.644749	0.020168	83.058357	132.944901	164.964035	1.008423	0.000000	2.048985	0.000000	0.000000	0.000000	-0.016303	-0.171488	-0.195368	0.000000	0.000000	4.000000	44.000000	0.000000
14790.212688	-0.140967	0.644103	0.019543	83.058357	132.944901	164.964035	1.008423	0.000000	2.048985	0.000000	0.000000	0.000000	0.003773	-0.193823	-0.187758	0.000000	0.000000	4.000000	44.000000	0.000000
14790.216021	-0.140967	0.644103	0.019543	83.058357	132.944901	164.964035	1.008423	0.000000	2.048985	0.000000	0.000000	0.000000	0.003773	-0.193823	-0.187758	0.000000	0.000000	4.000000	44.000000	0.000000
14790.219354	-0.140967	0.644103	0.019543	82.966507	133.364777	165.406235	0.977130	0.000000	2.048356	0.000000	0.000000	0.000000	0.003773	-0.193823	-0.187758	0.000000	0.000000	4.000000	44.000000	0.000000
14790.222688	-0.140967	0.644103	0.019543	82.966507	133.364777	165.406235	0.977130	0.000000	2.048356	0.000000	0.000000	0.000000	0.003773	-0.193823	-0.187758	0.000000	0.000000	4.000000	44.000000	0.000000
14790.226021	-0.140990	0.643445	0.018955	82.966507	133.364777	165.406235	0.977130	0.000000	2.048356	0.000000	0.000000	0.000000	-0.006890	-0.197467	-0.176218	0.000000	0.000000	4.000000	44.000000	0.000000
14790.229354	-0.140990	0.643445	0.018955	82.880432	133.739090	165.811264	0.977130	0.000000	2.048356	0.000000	0.000000	0.000000	-0.006890	-0.197467	-0.176218	0.000000	0.000000	4.000000	44.000000	0.000000
14790.232688	-0.141041	0.642733	0.018379	82.880432	133.739090	165.811264	0.977130	0.000000	2.048356	0.000000	0.000000	0.000000	-0.015162	-0.213449	-0.172735	0.000000	0.000000	4.000000	44.000000	0.000000
14790.236021	-0.141041	0.642733	0.018379	82.880432	133.739090	165.811264	0.977130	0.000000	2.048356	0.000000	0.000000	0.000000	-0.015162	-0.213449	-0.172735	0.000000	0.000000	4.000000	44.000000	0.000000
14790.239354	-0.141041	0.642733	0.018379	82.815315	134.017776	166.121658	0.918971	0.000000	2.052031	0.000000	0.000000	0.000000	-0.015162	-0.213449	-0.172735	0.000000	0.000000	4.000000	44.000000	0.000000
14790.242688	-0.141041	0.642733	0.018379	82.815315	134.017776	166.121658	0.918971	0.000000	2.052031	0.000000	0.000000	0.000000	-0.015162	-0.213449	-0.172735	0.000000	0.000000	4.000000	44.000000	0.000000
14790.246021	-0.141158	0.642023	0.017782	82.815315	134.017776	166.121658	0.918971	0.000000	2.052031	0.000000	0.000000	0.000000	-0.035192	-0.213189	-0.179150	0.000000	0.000000	4.000000	44.000000	0.000000
14790.249354	-0.141158	0.642023	0.017782	82.813103	133.969452	166.110992	0.918971	0.000000	2.052031	0.000000	0.000000	0.000000	-0.035192	-0.213189	-0.179150	0.000000	0.000000	4.000000	44.000000	0.000000
14790.252688	-0.141280	0.641259	0.017203	82.813103	133.969452	166.110992	0.918971	0.000000	2.052031	0.000000	0.000000	0.000000	-0.036608	-0.229127	-0.173758	0.000000	0.000000	4.000000	44.000000	0.000000
14790.256021	-0.141280	0.641259	0.017203	82.813103	133.969452	166.110992	0.918971	0.000000	2.052031	0.000000	0.000000	0.000000	-0.036608	-0.229127	-0.173758	0.000000	0.000000	4.000000	44.000000	0.000000
14790.259354	-0.141280	0.641259	0.017203	82.857651	133.596420	165.785843	0.860153	0.000000	2.063998	0.000000	0.000000	0.000000	-0.036608	-0.229127	-0.173758	0.000000	0.000000	4.000000	44.000000	0.000000
14790.262688	-0.141280	0.641259	0.017203	82.857651	133.596420	165.785843	0.860153	0.000000	2.063998	0.000000	0.000000	0.000000	-0.036608	-0.229127	-0.173758	0.000000	0.000000	4.000000	44.000000	0.000000
14790.266021	-0.141464	0.640504	0.016669	82.857651	133.596420	165.785843	0.860153	0.000000	2.063998	0.000000	0.000000	0.000000	-0.055143	-0.226478	-0.160286	0.000000	0.000000	4.000000	44.000000	0.000000
14790.269354	-0.141464	0.640504	0.016669	82.927597	132.727753	164.980301	0.860153	0.000000	2.063998	0.000000	0.000000	0.000000	-0.055143	-0.226478	-0.160286	0.000000	0.000000	4.000000	44.000000	0.000000
14790.272688	-0.141680	0.639764	0.016163	82.927597	132.727753	164.980301	0.860153	0.000000	2.063998	0.000000	0.000000	0.000000	-0.064857	-0.221934	-0.151725	0.000000	0.000000	4.000000	44.000000	0.000000
14790.276021	-0.141680	0.639764	0.016163	82.927597	132.727753	164.980301	0.860153	0.000000	2.063998	0.000000	0.000000	0.000000	-0.064857	-0.221934	-0.151725	0.000000	0.000000	4.000000	44.000000	0.000000
14790.279354	-0.141680	0.639764	0.016163	82.999794	131.333603	163.652557	0.808151	0.000000	2.083997	0.000000	0.000000	0.000000	-0.064857	-0.221934	-0.151725	0.000000	0.000000	4.000000	44.000000	0.000000
14790.282688	-0.141680	0.639764	0.016163	82.999794	131.333603	163.652557	0.808151	0.000000	2.083997	0.000000	0.000000	0.000000	-0.064857	-0.221934	-0.151725	0.000000	0.000000	4.000000	44.000000	0.000000
14790.286021	-0.141823	0.639033	0.015743	82.999794	131.333603	163.652557	0.808151	0.000000	2.083997	0.000000	0.000000	0.000000	-0.042990	-0.219350	-0.126108	0.000000	0.000000	4.000000	44.000000	0.000000
14790.289354	-0.141823	0.639033	0.015743	83.046951	129.626282	161.973633	0.808151	0.000000	2.083997	0.000000	0.000000	0.000000	-0.042990	-0.219350	-0.126108	0.000000	0.000000	4.000000	44.000000	0.000000
14790.292688	-0.141910	0.638317	0.015378	83.046951	129.626282	161.973633	0.808151	0.000000	2.083997	0.000000	0.000000	0.000000	-0.025880	-0.214873	-0.109400	0.000000	0.000000	4.000000	44.000000	0.000000
14790.296021	-0.141910	0.638317	0.015378	83.046951	129.626282	161.973633	0.808151	0.000000	2.083997	0.000000	0.000000	0.000000	-0.025880	-0.214873	-0.109400	0.000000	0.000000	4.000000	44.000000	0.000000
14790.299354	-0.141910	0.638317	0.015378	83.070541	127.865089	160.169586	0.768900	0.000000	2.095475	0.000000	0.000000	0.000000	-0.025880	-0.214873	-0.109400	0.000000	0.000000	4.000000	44.000000	0.000000
14790.302688	-0.141910	0.638317	0.015378	83.070541	127.865089	160.169586	0.768900	0.000000	2.095475	0.000000	0.000000	0.000000	-0.025880	-0.214873	-0.109400	0.000000	0.000000	4.000000	44.000000	0.000000
14790.306021	-0.141905	0.637630	0.015119	83.070541	127.865089	160.169586	0.768900	0.000000	2.095475	0.000000	0.000000	0.000000	0.001294	-0.206169	-0.077577	0.000000	0.000000	4.000000	44.000000	0.000000
14790.309354	-0.141905	0.637630	0.015119	83.078300	126.345329	158.723190	0.768900	0.000000	2.095475	0.000000	0.000000	0.000000	0.001294	-0.206169	-0.077577	0.000000	0.000000	4.000000	44.000000	0.000000
14790.312688	-0.141860	0.636963	0.014887	83.078300	126.345329	158.723190	0.768900	0.000000	2.095475	0.000000	0.000000	0.000000	0.013625	-0.199856	-0.069737	0.000000	0.000000	4.000000	44.000000	0.000000
14790.316021	-0.141860	0.636963	0.014887	83.078300	126.345329	158.723190	0.768900	0.000000	2.095475	0.000000	0.000000	0.000000	0.013625	-0.199856	-0.069737	0.000000	0.000000	4.000000	44.000000	0.000000
14790.319354	-0.141860	0.636963	0.014887	83.093086	125.233490	157.684952	0.744348	0.000000	2.092989	0.000000	0.000000	0.000000	0.013625	-0.199856	-0.069737	0.000000	0.000000	4.000000	44.000000	0.000000
14790.322688	-0.141860	0.636963	0.014887	83.093086	125.233490	157.684952	0.744348	0.000000	2.092989	0.000000	0.000000	0.000000	0.013625	-0.199856	-0.069737	0.000000	0.000000	4.000000	44.000000	0.000000
14790.326021	-0.141814	0.636326	0.014734	83.093086	125.233490	157.684952	0.744348	0.000000	2.092989	0.000000	0.000000	0.000000	0.013792	-0.191268	-0.045909	0.000000	0.000000	4.000000	44.000000	0.000000
14790.329354	-0.141814	0.636326	0.014734	83.108635	124.764214	157.248230	0.744348	0.000000	2.092989	0.000000	0.000000	0.000000	0.013792	-0.191268	-0.045909	0.000000	0.000000	4.000000	44.000000	0.000000
14790.332688	-0.141762	0.635743	0.014561	83.108635	124.764214	157.248230	0.744348	0.000000	2.092989	0.000000	0.000000	0.000000	0.015560	-0.175003	-0.051775	0.000000	0.000000	4.000000	44.000000	0.000000
14790.336021	-0.141762	0.635743	0.014561	83.108635	124.764214	157.248230	0.744348	0.000000	2.092989	0.000000	0.000000	0.000000	0.015560	-0.175003	-0.051775	0.000000	0.000000	4.000000	44.000000	0.000000
14790.339354	-0.141762	0.635743	0.014561	83.124939	124.701385	157.188766	0.728067	0.000000	2.088097	0.000000	0.000000	0.000000	0.015560	-0.175003	-0.051775	0.000000	0.000000	4.000000	44.000000	0.000000
14790.342688	-0.141762	0.635743	0.014561	83.124939	124.701385	157.188766	0.728067	0.000000	2.088097	0.000000	0.000000	0.000000	0.015560	-0.175003	-0.051775	0.000000	0.000000	4.000000	44.000000	0.000000
14790.346021	-0.141703	0.635194	0.014445	83.124939	124.701385	157.188766	0.728067	0.000000	2.088097	0.000000	0.000000	0.000000	0.017774	-0.164536	-0.034778	0.000000	0.000000	4.000000	44.000000	0.000000
14790.349354	-0.141646	0.634741	0.014338	83.128532	124.710037	157.199310	0.728067	0.000000	2.088097	0.000000	0.000000	0.000000	0.017010	-0.136057	-0.032259	0.000000	0.000000	4.000000	44.000000	0.000000
14790.352688	-0.141646	0.634741	0.014338	83.128532	124.710037	157.199310	0.728067	0.000000	2.088097	0.000000	0.000000	0.000000	0.017010	-0.136057	-0.032259	0.000000	0.000000	4.000000	44.000000	0.000000
14790.356021	-0.141646	0.634741	0.014338	83.128532	124.710037	157.199310	0.728067	0.000000	2.088097	0.000000	0.000000	0.000000	0.017010	-0.136057	-0.032259	0.000000	0.000000	4.000000	44.000000	0.000000
14790.359354	-0.141646	0.634741	0.014338	83.136017	124.699097	157.191116	0.716894	0.000000	2.082300	0.000000	0.000000	0.000000	0.017010	-0.136057	-0.032259	0.000000	0.000000	4.000000	44.000000	0.000000
14790.362688	-0.141591	0.634213	0.014235	83.136017	124.699097	157.191116	0.716894	0.000000	2.082300	0.000000	0.000000	0.000000	0.016631	-0.158256	-0.030984	0.000000	0.000000	4.000000	44.000000	0.000000
14790.366021	-0.141591	0.634213	0.014235	83.136017	124.699097	157.191116	0.716894	0.000000	2.082300	0.000000	0.000000	0.000000	0.016631	-0.158256	-0.030984	0.000000	0.000000	4.000000	44.000000	0.000000
14790.369354	-0.141591	0.634213	0.014235	83.157051	124.597649	157.094803	0.711730	0.000000	2.079528	0.000000	0.000000	0.000000	0.016631	-0.158256	-0.030984	0.000000	0.000000	4.000000	44.000000	0.000000
14790.372688	-0.141591	0.634213	0.014235	83.157051	124.597649	157.094803	0.711730	0.000000	2.079528	0.000000	0.000000	0.000000	0.016631	-0.158256	-0.030984	0.000000	0.000000	4.000000	44.000000	0.000000
14790.376021	-0.141545	0.633774	0.014163	83.157051	124.597649	157.094803	0.711730	0.000000	2.079528	0.000000	0.000000	0.000000	0.013762	-0.131768	-0.021464	0.000000	0.000000	4.000000	44.000000	0.000000
14790.379354	-0.141545	0.633774	0.014163	83.194901	124.394531	156.894852	0.711730	0.000000	2.079528	0.000000	0.000000	0.000000	0.013762	-0.131768	-0.021464	0.000000	0.000000	4.000000	44.000000	0.000000
14790.382688	-0.141528	0.633328	0.014107	83.194901	124.394531	156.894852	0.711730	0.000000	2.079528	0.000000	0.000000	0.000000	0.005010	-0.133649	-0.016675	0.000000	0.000000	4.000000	44.000000	0.000000
14790.386021	-0.141528	0.633328	0.014107	83.194901	124.394531	156.894852	0.711730	0.000000	2.079528	0.000000	0.000000	0.000000	0.005010	-0.133649	-0.016675	0.000000	0.000000	4.000000	44.000000	0.000000
14790.389354	-0.141528	0.633328	0.014107	83.249977	124.081688	156.583008	0.705374	0.000000	2.076400	0.000000	0.000000	0.000000	0.005010	-0.133649	-0.016675	0.000000	0.000000	4.000000	44.000000	0.000000
14790.392688	-0.141528	0.633328	0.014107	83.249977	124.081688	156.583008	0.705374	0.000000	2.076400	0.000000	0.000000	0.000000	0.005010	-0.133649	-0.016675	0.000000	0.000000	4.000000	44.000000	0.000000
14790.396021	-0.141471	0.632903	0.014079	83.249977	124.081688	156.583008	0.705374	0.000000	2.076400	0.000000	0.000000	0.000000	0.017215	-0.127518	-0.008601	0.000000	0.000000	4.000000	44.000000	0.000000
14790.399354	-0.141441	0.632546	0.014062	83.320129	123.636505	156.142838	0.705374	0.000000	2.076400	0.000000	0.000000	0.000000	0.008858	-0.107196	-0.005135	0.000000	0.000000	4.000000	44.000000	0.000000
14790.402688	-0.141441	0.632546	0.014062	83.320129	123.636505	156.142838	0.705374	0.000000	2.076400	0.000000	0.000000	0.000000	0.008858	-0.107196	-0.005135	0.000000	0.000000	4.000000	44.000000	0.000000
14790.406021	-0.141441	0.632546	0.014062	83.320129	123.636505	156.142838	0.705374	0.000000	2.076400	0.000000	0.000000	0.000000	0.008858	-0.107196	-0.005135	0.000000	0.000000	4.000000	44.000000	0.000000
14790.409354	-0.141441	0.632546	0.014062	83.420700	122.999878	155.514648	0.703084	0.000000	2.072055	0.000000	0.000000	0.000000	0.008858	-0.107196	-0.005135	0.000000	0.000000	4.000000	44.000000	0.000000
14790.412688	-0.141428	0.632121	0.014019	83.420700	122.999878	155.514648	0.703084	0.000000	2.072055	0.000000	0.000000	0.000000	0.003856	-0.127420	-0.012837	0.000000	0.000000	4.000000	44.000000	0.000000
14790.416021	-0.141428	0.632121	0.014019	83.420700	122.999878	155.514648	0.703084	0.000000	2.072055	0.000000	0.000000	0.000000	0.003856	-0.127420	-0.012837	0.000000	0.000000	4.000000	44.000000	0.000000
14790.419354	-0.141428	0.632121	0.014019	83.499046	122.442192	154.969345	0.700945	0.000000	2.071412	0.000000	0.000000	0.000000	0.003856	-0.127420	-0.012837	0.000000	0.000000	4.000000	44.000000	0.000000
14790.422688	-0.141428	0.632121	0.014019	83.499046	122.442192	154.969345	0.700945	0.000000	2.071412	0.000000	0.000000	0.000000	0.003856	-0.127420	-0.012837	0.000000	0.000000	4.000000	44.000000	0.000000
14790.426021	-0.141432	0.631750	0.013951	83.499046	122.442192	154.969345	0.700945	0.000000	2.071412	0.000000	0.000000	0.000000	-0.001183	-0.111252	-0.020442	0.000000	0.000000	4.000000	44.000000	0.000000
14790.429354	-0.141432	0.631750	0.013951	83.561119	121.933861	154.481033	0.700945	0.000000	2.071412	0.000000	0.000000	0.000000	-0.001183	-0.111252	-0.020442	0.000000	0.000000	4.000000	44.000000	0.000000
14790.432688	-0.141432	0.631750	0.013951	83.561119	121.933861	154.481033	0.700945	0.000000	2.071412	0.000000	0.000000	0.000000	-0.001183	-0.111252	-0.020442	0.000000	0.000000	4.000000	44.000000	0.000000
14790.436021	-0.141432	0.631750	0.013951	83.561119	121.933861	154.481033	0.700945	0.000000	2.071412	0.000000	0.000000	0.000000	-0.001183	-0.111252	-0.020442	0.000000	0.000000	4.000000	44.000000	0.000000
14790.439354	-0.141520	0.631015	0.013674	83.618935	121.393364	153.965561	0.697538	0.000000	2.071609	0.000000	0.000000	0.000000	-0.026228	-0.220544	-0.083097	0.000000	0.000000	4.000000	44.000000	0.000000
14790.442688	-0.141520	0.631015	0.013674	83.618935	121.393364	153.965561	0.697538	0.000000	2.071609	0.000000	0.000000	0.000000	-0.000000	0.000005	0.000000	0.000000	0.000000	4.000000	44.000000	0.000000
14790.446021	-0.141520	0.631015	0.013674	83.618935	121.393364	153.965561	0.697538	0.000000	2.071609	0.000000	0.000000	0.000000	-0.000000	0.000005	0.000000	0.000000	0.000000	4.000000	44.000000	0.000000
14790.449354	-0.141520	0.631015	0.013674	83.652878	120.968117	153.569458	0.683688	0.000000	2.075980	0.000000	0.000000	0.000000	-0.000000	0.000005	0.000000	0.000000	0.000000	4.000000	44.000000	0.000000
14790.452688	-0.141520	0.631015	0.013674	83.652878	120.968117	153.569458	0.683688	0.000000	2.075980	0.000000	0.000000	0.000000	-0.000000	0.000005	0.000000	0.000000	0.000000	4.000000	44.000000	0.000000
14790.456021	-0.141616	0.630712	0.013507	83.652878	120.968117	153.569458	0.683688	0.000000	2.075980	0.000000	0.000000	0.000000	-0.028807	-0.091053	-0.050070	0.000000	0.000000	4.000000	44.000000	0.000000
14790.459354	-0.141616	0.630712	0.013507	83.678421	120.333168	152.989426	0.683688	0.000000	2.075980	0.000000	0.000000	0.000000	-0.028807	-0.091053	-0.050070	0.000000	0.000000	4.000000	44.000000	0.000000
14790.462688	-0.141616	0.630712	0.013507	83.678421	120.333168	152.989426	0.683688	0.000000	2.075980	0.000000	0.000000	0.000000	-0.028807	-0.091053	-0.050070	0.000000	0.000000	4.000000	44.000000	0.000000
14790.466021	-0.141616	0.630712	0.013507	83.678421	120.333168	152.989426	0.683688	0.000000	2.075980	0.000000	0.000000	0.000000	-0.028807	-0.091053	-0.050070	0.000000	0.000000	4.000000	44.000000	0.000000
14790.469354	-0.141896	0.630023	0.012903	83.696960	119.623032	152.335403	0.675343	0.000000	2.080781	0.000000	0.000000	0.000000	-0.084225	-0.206489	-0.181239	0.000000	0.000000	4.000000	44.000000	0.000000
14790.472688	-0.141896	0.630023	0.012903	83.696960	119.623032	152.335403	0.675343	0.000000	2.080781	0.000000	0.000000	0.000000	0.000001	0.000005	-0.000000	0.000000	0.000000	4.000000	44.000000	0.000000
14790.476021	-0.141896	0.630023	0.012903	83.696960	119.623032	152.335403	0.675343	0.000000	2.080781	0.000000	0.000000	0.000000	0.000001	0.000005	-0.000000	0.000000	0.000000	4.000000	44.000000	0.000000
14790.479354	-0.141896	0.630023	0.012903	83.736343	118.608299	151.387238	0.645136	0.000000	2.094819	0.000000	0.000000	0.000000	0.000001	0.000005	-0.000000	0.000000	0.000000	4.000000	44.000000	0.000000
14790.482688	-0.141896	0.630023	0.012903	83.736343	118.608299	151.387238	0.645136	0.000000	2.094819	0.000000	0.000000	0.000000	0.000001	0.000005	-0.000000	0.000000	0.000000	4.000000	44.000000	0.000000
14790.486021	-0.142060	0.629713	0.012558	83.736343	118.608299	151.387238	0.645136	0.000000	2.094819	0.000000	0.000000	0.000000	-0.049080	-0.093104	-0.103430	0.000000	0.000000	4.000000	44.000000	0.000000
14790.489354	-0.142060	0.629713	0.012558	83.787445	117.238861	150.102905	0.645136	0.000000	2.094819	0.000000	0.000000	0.000000	-0.049080	-0.093104	-0.103430	0.000000	0.000000	4.000000	44.000000	0.000000
14790.492688	-0.142276	0.629416	0.012147	83.787445	117.238861	150.102905	0.645136	0.000000	2.094819	0.000000	0.000000	0.000000	-0.064824	-0.089113	-0.123436	0.000000	0.000000	4.000000	44.000000	0.000000
14790.496021	-0.142276	0.629416	0.012147	83.787445	117.238861	150.102905	0.645136	0.000000	2.094819	0.000000	0.000000	0.000000	-0.064824	-0.089113	-0.123436	0.000000	0.000000	4.000000	44.000000	0.000000
14790.499354	-0.142276	0.629416	0.012147	83.835533	115.613701	148.551041	0.627898	0.000000	2.102999	0.000000	0.000000	0.000000	-0.064824	-0.089113	-0.123436	0.000000	0.000000	4.000000	44.000000	0.000000
14790.502688	-0.142276	0.629416	0.012147	83.835533	115.613701	148.551041	0.627898	0.000000	2.102999	0.000000	0.000000	0.000000	-0.064824	-0.089113	-0.123436	0.000000	0.000000	4.000000	44.000000	0.000000
14790.506021	-0.142474	0.629139	0.011756	83.835533	115.613701	148.551041	0.627898	0.000000	2.102999	0.000000	0.000000	0.000000	-0.059262	-0.082976	-0.117293	0.000000	0.000000	4.000000	44.000000	0.000000
14790.509354	-0.142474	0.629139	0.011756	83.881981	113.323898	146.224091	0.607325	0.000000	2.113803	0.000000	0.000000	0.000000	-0.059262	-0.082976	-0.117293	0.000000	0.000000	4.000000	44.000000	0.000000
14790.512688	-0.142715	0.628836	0.011270	83.881981	113.323898	146.224091	0.607325	0.000000	2.113803	0.000000	0.000000	0.000000	-0.072334	-0.091119	-0.145761	0.000000	0.000000	4.000000	44.000000	0.000000
14790.516021	-0.142715	0.628836	0.011270	83.881981	113.323898	146.224091	0.607325	0.000000	2.113803	0.000000	0.000000	0.000000	-0.072334	-0.091119	-0.145761	0.000000	0.000000	4.000000	44.000000	0.000000
14790.519354	-0.142715	0.628836	0.011270	83.914139	111.034515	143.622559	0.563483	0.000000	2.135736	0.000000	0.000000	0.000000	-0.072334	-0.091119	-0.145761	0.000000	0.000000	4.000000	44.000000	0.000000
14790.522688	-0.142715	0.628836	0.011270	83.914139	111.034515	143.622559	0.563483	0.000000	2.135736	0.000000	0.000000	0.000000	-0.072334	-0.091119	-0.145761	0.000000	0.000000	4.000000	44.000000	0.000000
14790.526021	-0.142986	0.628572	0.010805	83.914139	111.034515	143.622559	0.563483	0.000000	2.135736	0.000000	0.000000	0.000000	-0.081362	-0.078951	-0.139463	0.000000	0.000000	4.000000	44.000000	0.000000
14790.529354	-0.142986	0.628572	0.010805	83.927330	108.605598	140.794266	0.563483	0.000000	2.135736	0.000000	0.000000	0.000000	-0.081362	-0.078951	-0.139463	0.000000	0.000000	4.000000	44.000000	0.000000
14790.532688	-0.143308	0.628303	0.010349	83.927330	108.605598	140.794266	0.563483	0.000000	2.135736	0.000000	0.000000	0.000000	-0.096576	-0.080882	-0.136746	0.000000	0.000000	4.000000	44.000000	0.000000
14790.536021	-0.143308	0.628303	0.010349	83.927330	108.605598	140.794266	0.563483	0.000000	2.135736	0.000000	0.000000	0.000000	-0.096576	-0.080882	-0.136746	0.000000	0.000000	4.000000	44.000000	0.000000
14790.539354	-0.143308	0.628303	0.010349	83.928726	106.162918	138.123962	0.517448	0.000000	2.165392	0.000000	0.000000	0.000000	-0.096576	-0.080882	-0.136746	0.000000	0.000000	4.000000	44.000000	0.000000
14790.542688	-0.143667	0.628067	0.009937	83.928726	106.162918	138.123962	0.517448	0.000000	2.165392	0.000000	0.000000	0.000000	-0.107720	-0.070720	-0.123544	0.000000	0.000000	4.000000	44.000000	0.000000
14790.546021	-0.143667	0.628067	0.009937	83.928726	106.162918	138.123962	0.517448	0.000000	2.165392	0.000000	0.000000	0.000000	-0.107720	-0.070720	-0.123544	0.000000	0.000000	4.000000	44.000000	0.000000
14790.549354	-0.144004	0.627859	0.009613	83.911308	104.077469	136.050140	0.496858	0.000000	2.183346	0.000000	0.000000	0.000000	-0.101095	-0.062530	-0.097283	0.000000	0.000000	4.000000	44.000000	0.000000
14790.552688	-0.144004	0.627859	0.009613	83.911308	104.077469	136.050140	0.496858	0.000000	2.183346	0.000000	0.000000	0.000000	-0.101095	-0.062530	-0.097283	0.000000	0.000000	4.000000	44.000000	0.000000
14790.556021	-0.144004	0.627859	0.009613	83.911308	104.077469	136.050140	0.496858	0.000000	2.183346	0.000000	0.000000	0.000000	-0.101095	-0.062530	-0.097283	0.000000	0.000000	4.000000	44.000000	0.000000
14790.559354	-0.144004	0.627859	0.009613	83.848999	101.680397	133.841827	0.480644	0.000000	2.200196	0.000000	0.000000	0.000000	-0.101095	-0.062530	-0.097283	0.000000	0.000000	4.000000	44.000000	0.000000
14790.562688	-0.144449	0.627604	0.009249	83.848999	101.680397	133.841827	0.480644	0.000000	2.200196	0.000000	0.000000	0.000000	-0.133670	-0.076537	-0.109244	0.000000	0.000000	4.000000	44.000000	0.000000
14790.566021	-0.144449	0.627604	0.009249	83.848999	101.680397	133.841827	0.480644	0.000000	2.200196	0.000000	0.000000	0.000000	-0.133670	-0.076537	-0.109244	0.000000	0.000000	4.000000	44.000000	0.000000
14790.569354	-0.144449	0.627604	0.009249	83.764954	99.809067	132.145767	0.462436	0.000000	2.222474	0.000000	0.000000	0.000000	-0.133670	-0.076537	-0.109244	0.000000	0.000000	4.000000	44.000000	0.000000
14790.572688	-0.144860	0.627416	0.009007	83.764954	99.809067	132.145767	0.462436	0.000000	2.222474	0.000000	0.000000	0.000000	-0.123126	-0.056291	-0.072456	0.000000	0.000000	4.000000	44.000000	0.000000
14790.576021	-0.144860	0.627416	0.009007	83.764954	99.809067	132.145767	0.462436	0.000000	2.222474	0.000000	0.000000	0.000000	-0.123126	-0.056291	-0.072456	0.000000	0.000000	4.000000	44.000000	0.000000
14790.579354	-0.144860	0.627416	0.009007	83.643219	98.399940	130.865860	0.450361	0.000000	2.242995	0.000000	0.000000	0.000000	-0.123126	-0.056291	-0.072456	0.000000	0.000000	4.000000	44.000000	0.000000
14790.582688	-0.144860	0.627416	0.009007	83.643219	98.399940	130.865860	0.450361	0.000000	2.242995	0.000000	0.000000	0.000000	-0.123126	-0.056291	-0.072456	0.000000	0.000000	4.000000	44.000000	0.000000
14790.586021	-0.145284	0.627215	0.008811	83.643219	98.399940	130.865860	0.450361	0.000000	2.242995	0.000000	0.000000	0.000000	-0.127317	-0.060224	-0.058784	0.000000	0.000000	4.000000	44.000000	0.000000
14790.589354	-0.145284	0.627215	0.008811	83.515930	97.505928	129.896362	0.450361	0.000000	2.242995	0.000000	0.000000	0.000000	-0.127317	-0.060224	-0.058784	0.000000	0.000000	4.000000	44.000000	0.000000
14790.592688	-0.145284	0.627215	0.008811	83.515930	97.505928	129.896362	0.450361	0.000000	2.242995	0.000000	0.000000	0.000000	-0.127317	-0.060224	-0.058784	0.000000	0.000000	4.000000	44.000000	0.000000
14790.596021	-0.145284	0.627215	0.008811	83.515930	97.505928	129.896362	0.450361	0.000000	2.242995	0.000000	0.000000	0.000000	-0.127317	-0.060224	-0.058784	0.000000	0.000000	4.000000	44.000000	0.000000
14790.599354	-0.146041	0.626941	0.008515	83.402481	97.079170	129.191132	0.440563	0.000000	2.264214	0.000000	0.000000	0.000000	-0.227071	-0.082213	-0.089020	0.000000	0.000000	4.000000	44.000000	0.000000
14790.602688	-0.146041	0.626941	0.008515	83.402481	97.079170	129.191132	0.440563	0.000000	2.264214	0.000000	0.000000	0.000000	-0.227071	-0.082213	-0.089020	0.000000	0.000000	4.000000	44.000000	0.000000
14790.606021	-0.146041	0.626941	0.008515	83.402481	97.079170	129.191132	0.440563	0.000000	2.264214	0.000000	0.000000	0.000000	-0.227071	-0.082213	-0.089020	0.000000	0.000000	4.000000	44.000000	0.000000
14790.609354	-0.146041	0.626941	0.008515	83.277573	96.623596	128.443970	0.425727	0.000000	2.302059	0.000000	0.000000	0.000000	-0.227071	-0.082213	-0.089020	0.000000	0.000000	4.000000	44.000000	0.000000
14790.612688	-0.146478	0.626801	0.008360	83.277573	96.623596	128.443970	0.425727	0.000000	2.302059	0.000000	0.000000	0.000000	-0.131121	-0.042072	-0.046432	0.000000	0.000000	4.000000	44.000000	0.000000
14790.616021	-0.146478	0.626801	0.008360	83.277573	96.623596	128.443970	0.425727	0.000000	2.302059	0.000000	0.000000	0.000000	-0.131121	-0.042072	-0.046432	0.000000	0.000000	4.000000	44.000000	0.000000
14790.619354	-0.146478	0.626801	0.008360	83.175331	96.230072	128.088211	0.417988	0.000000	2.323913	0.000000	0.000000	0.000000	-0.131121	-0.042072	-0.046432	0.000000	0.000000	4.000000	44.000000	0.000000
14790.622688	-0.146478	0.626801	0.008360	83.175331	96.230072	128.088211	0.417988	0.000000	2.323913	0.000000	0.000000	0.000000	-0.131121	-0.042072	-0.046432	0.000000	0.000000	4.000000	44.000000	0.000000
14790.626021	-0.146887	0.626694	0.008270	83.175331	96.230072	128.088211	0.417988	0.000000	2.323913	0.000000	0.000000	0.000000	-0.122669	-0.032004	-0.026999	0.000000	0.000000	4.000000	44.000000	0.000000
14790.629354	-0.146887	0.626694	0.008270	83.084511	95.869553	127.826393	0.417988	0.000000	2.323913	0.000000	0.000000	0.000000	-0.122669	-0.032004	-0.026999	0.000000	0.000000	4.000000	44.000000	0.000000
14790.632688	-0.147256	0.626608	0.008208	83.084511	95.869553	127.826393	0.417988	0.000000	2.323913	0.000000	0.000000	0.000000	-0.110740	-0.025961	-0.018673	0.000000	0.000000	4.000000	44.000000	0.000000
14790.636021	-0.147256	0.626608	0.008208	83.084511	95.869553	127.826393	0.417988	0.000000	2.323913	0.000000	0.000000	0.000000	-0.110740	-0.025961	-0.018673	0.000000	0.000000	4.000000	44.000000	0.000000
14790.639354	-0.147256	0.626608	0.008208	83.010147	95.567108	127.546501	0.410376	0.000000	2.362814	0.000000	0.000000	0.000000	-0.110740	-0.025961	-0.018673	0.000000	0.000000	4.000000	44.000000	0.000000
14790.642688	-0.147256	0.626608	0.008208	83.010147	95.567108	127.546501	0.410376	0.000000	2.362814	0.000000	0.000000	0.000000	-0.110740	-0.025961	-0.018673	0.000000	0.000000	4.000000	44.000000	0.000000
14790.646021	-0.147578	0.626548	0.008150	83.010147	95.567108	127.546501	0.410376	0.000000	2.362814	0.000000	0.000000	0.000000	-0.096644	-0.017978	-0.017207	0.000000	0.000000	4.000000	44.000000	0.000000
14790.649354	-0.147578	0.626548	0.008150	82.954102	95.329651	127.235428	0.410376	0.000000	2.362814	0.000000	0.000000	0.000000	-0.096644	-0.017978	-0.017207	0.000000	0.000000	4.000000	44.000000	0.000000
14790.652688	-0.147578	0.626548	0.008150	82.954102	95.329651	127.235428	0.410376	0.000000	2.362814	0.000000	0.000000	0.000000	-0.096644	-0.017978	-0.017207	0.000000	0.000000	4.000000	44.000000	0.000000
14790.656021	-0.147578	0.626548	0.008150	82.954102	95.329651	127.235428	0.410376	0.000000	2.362814	0.000000	0.000000	0.000000	-0.096644	-0.017978	-0.017207	0.000000	0.000000	4.000000	44.000000	0.000000
14790.659354	-0.148084	0.626461	0.008135	82.916840	95.171356	127.023514	0.407508	0.000000	2.378922	0.000000	0.000000	0.000000	-0.151784	-0.025898	-0.004477	0.000000	0.000000	4.000000	44.000000	0.000000
14790.662688	-0.148084	0.626461	0.008135	82.916840	95.171356	127.023514	0.407508	0.000000	2.378922	0.000000	0.000000	0.000000	-0.151784	-0.025898	-0.004477	0.000000	0.000000	4.000000	44.000000	0.000000
14790.666021	-0.148084	0.626461	0.008135	82.916840	95.171356	127.023514	0.407508	0.000000	2.378922	0.000000	0.000000	0.000000	-0.151784	-0.025898	-0.004477	0.000000	0.000000	4.000000	44.000000	0.000000
14790.669354	-0.148084	0.626461	0.008135	82.911690	95.128044	126.982033	0.406762	0.000000	2.404219	0.000000	0.000000	0.000000	-0.151784	-0.025898	-0.004477	0.000000	0.000000	4.000000	44.000000	0.000000
14790.672688	-0.148254	0.626448	0.008132	82.911690	95.128044	126.982033	0.406762	0.000000	2.404219	0.000000	0.000000	0.000000	-0.050773	-0.003961	-0.000996	0.000000	0.000000	4.000000	44.000000	0.000000
14790.676021	-0.148254	0.626448	0.008132	82.911690	95.128044	126.982033	0.406762	0.000000	2.404219	0.000000	0.000000	0.000000	-0.050773	-0.003961	-0.000996	0.000000	0.000000	4.000000	44.000000	0.000000
14790.679354	-0.148254	0.626448	0.008132	82.911713	95.114403	126.973999	0.406596	0.000000	2.412682	0.000000	0.000000	0.000000	-0.050773	-0.003961	-0.000996	0.000000	0.000000	4.000000	44.000000	0.000000
14790.682688	-0.148254	0.626448	0.008132	82.911713	95.114403	126.973999	0.406596	0.000000	2.412682	0.000000	0.000000	0.000000	-0.050773	-0.003961	-0.000996	0.000000	0.000000	4.000000	44.000000	0.000000
14790.686021	-0.148371	0.626442	0.008120	82.911713	95.114403	126.973999	0.406596	0.000000	2.412682	0.000000	0.000000	0.000000	-0.035325	-0.001969	-0.003674	0.000000	0.000000	4.000000	44.000000	0.000000
14790.689354	-0.148371	0.626442	0.008120	82.911690	95.103516	126.966019	0.406596	0.000000	2.412682	0.000000	0.000000	0.000000	-0.035325	-0.001969	-0.003674	0.000000	0.000000	4.000000	44.000000	0.000000
14790.692688	-0.148371	0.626442	0.008120	82.911690	95.103516	126.966019	0.406596	0.000000	2.412682	0.000000	0.000000	0.000000	-0.035325	-0.001969	-0.003674	0.000000	0.000000	4.000000	44.000000	0.000000
14790.696021	-0.148371	0.626442	0.008120	82.911690	95.103516	126.966019	0.406596	0.000000	2.412682	0.000000	0.000000	0.000000	-0.035325	-0.001969	-0.003674	0.000000	0.000000	4.000000	44.000000	0.000000
14790.699354	-0.148570	0.626442	0.008056	82.911659	95.092598	126.965988	0.405984	0.000000	2.418569	0.000000	0.000000	0.000000	-0.059633	-0.000002	-0.019029	0.000000	0.000000	4.000000	44.000000	0.000000
14790.702688	-0.148570	0.626442	0.008056	82.911659	95.092598	126.965988	0.405984	0.000000	2.418569	0.000000	0.000000	0.000000	-0.059633	-0.000002	-0.019029	0.000000	0.000000	4.000000	44.000000	0.000000
14790.706021	-0.148570	0.626442	0.008056	82.911659	95.092598	126.965988	0.405984	0.000000	2.418569	0.000000	0.000000	0.000000	-0.059633	-0.000002	-0.019029	0.000000	0.000000	4.000000	44.000000	0.000000
14790.709354	-0.148570	0.626442	0.008056	82.905304	95.083435	126.971863	0.402812	0.000000	2.428508	0.000000	0.000000	0.000000	-0.059633	-0.000002	-0.019029	0.000000	0.000000	4.000000	44.000000	0.000000
14790.712688	-0.148647	0.626428	0.007991	82.905304	95.083435	126.971863	0.402812	0.000000	2.428508	0.000000	0.000000	0.000000	-0.022946	-0.004049	-0.019592	0.000000	0.000000	4.000000	44.000000	0.000000
14790.716021	-0.148647	0.626428	0.007991	82.905304	95.083435	126.971863	0.402812	0.000000	2.428508	0.000000	0.000000	0.000000	-0.022946	-0.004049	-0.019592	0.000000	0.000000	4.000000	44.000000	0.000000
14790.719354	-0.148647	0.626428	0.007991	82.895493	95.062561	126.965988	0.399547	0.000000	2.432333	0.000000	0.000000	0.000000	-0.022946	-0.004049	-0.019592	0.000000	0.000000	4.000000	44.000000	0.000000
14790.722688	-0.148647	0.626428	0.007991	82.895493	95.062561	126.965988	0.399547	0.000000	2.432333	0.000000	0.000000	0.000000	-0.022946	-0.004049	-0.019592	0.000000	0.000000	4.000000	44.000000	0.000000
14790.726021	-0.148689	0.626401	0.007896	82.895493	95.062561	126.965988	0.399547	0.000000	2.432333	0.000000	0.000000	0.000000	-0.012758	-0.008101	-0.028606	0.000000	0.000000	4.000000	44.000000	0.000000
14790.729354	-0.148689	0.626401	0.007896	82.875908	95.031860	126.954407	0.399547	0.000000	2.432333	0.000000	0.000000	0.000000	-0.012758	-0.008101	-0.028606	0.000000	0.000000	4.000000	44.000000	0.000000
14790.732688	-0.148689	0.626401	0.007896	82.875908	95.031860	126.954407	0.399547	0.000000	2.432333	0.000000	0.000000	0.000000	-0.012758	-0.008101	-0.028606	0.000000	0.000000	4.000000	44.000000	0.000000
14790.736021	-0.148689	0.626401	0.007896	82.875908	95.031860	126.954407	0.399547	0.000000	2.432333	0.000000	0.000000	0.000000	-0.012758	-0.008101	-0.028606	0.000000	0.000000	4.000000	44.000000	0.000000
14790.739354	-0.148659	0.626327	0.007726	82.849937	95.008278	126.948700	0.394779	0.000000	2.434459	0.000000	0.000000	0.000000	0.008964	-0.022211	-0.050874	0.000000	0.000000	4.000000	44.000000	0.000000
14790.742688	-0.148659	0.626327	0.007726	82.849937	95.008278	126.948700	0.394779	0.000000	2.434459	0.000000	0.000000	0.000000	0.008964	-0.022211	-0.050874	0.000000	0.000000	4.000000	44.000000	0.000000
14790.746021	-0.148659	0.626327	0.007726	82.849937	95.008278	126.948700	0.394779	0.000000	2.434459	0.000000	0.000000	0.000000	0.008964	-0.022211	-0.050874	0.000000	0.000000	4.000000	44.000000	0.000000
14790.749354	-0.148659	0.626327	0.007726	82.822830	95.007874	126.966316	0.386300	0.000000	2.432965	0.000000	0.000000	0.000000	0.008964	-0.022211	-0.050874	0.000000	0.000000	4.000000	44.000000	0.000000
14790.752688	-0.148638	0.626274	0.007661	82.822830	95.007874	126.966316	0.386300	0.000000	2.432965	0.000000	0.000000	0.000000	0.006277	-0.016098	-0.019620	0.000000	0.000000	4.000000	44.000000	0.000000
14790.756021	-0.148638	0.626274	0.007661	82.822830	95.007874	126.966316	0.386300	0.000000	2.432965	0.000000	0.000000	0.000000	0.006277	-0.016098	-0.019620	0.000000	0.000000	4.000000	44.000000	0.000000
14790.759354	-0.148638	0.626274	0.007661	82.797829	95.044281	127.018326	0.383030	0.000000	2.431919	0.000000	0.000000	0.000000	0.006277	-0.016098	-0.019620	0.000000	0.000000	4.000000	44.000000	0.000000
14790.762688	-0.148638	0.626274	0.007661	82.797829	95.044281	127.018326	0.383030	0.000000	2.431919	0.000000	0.000000	0.000000	0.006277	-0.016098	-0.019620	0.000000	0.000000	4.000000	44.000000	0.000000
14790.766021	-0.148608	0.626180	0.007567	82.797829	95.044281	127.018326	0.383030	0.000000	2.431919	0.000000	0.000000	0.000000	0.008991	-0.028148	-0.028116	0.000000	0.000000	4.000000	44.000000	0.000000
14790.769354	-0.148608	0.626180	0.007567	82.780907	95.092438	127.076836	0.383030	0.000000	2.431919	0.000000	0.000000	0.000000	0.008991	-0.028148	-0.028116	0.000000	0.000000	4.000000	44.000000	0.000000
14790.772688	-0.148608	0.626180	0.007567	82.780907	95.092438	127.076836	0.383030	0.000000	2.431919	0.000000	0.000000	0.000000	0.008991	-0.028148	-0.028116	0.000000	0.000000	4.000000	44.000000	0.000000
14790.776021	-0.148608	0.626180	0.007567	82.780907	95.092438	127.076836	0.383030	0.000000	2.431919	0.000000	0.000000	0.000000	0.008991	-0.028148	-0.028116	0.000000	0.000000	4.000000	44.000000	0.000000
14790.779354	-0.148566	0.625972	0.007358	82.760422	95.126076	127.123512	0.378344	0.000000	2.430421	0.000000	0.000000	0.000000	0.012731	-0.062295	-0.062622	0.000000	0.000000	4.000000	44.000000	0.000000
14790.782688	-0.148566	0.625972	0.007358	82.760422	95.126076	127.123512	0.378344	0.000000	2.430421	0.000000	0.000000	0.000000	0.012731	-0.062295	-0.062622	0.000000	0.000000	4.000000	44.000000	0.000000
14790.786021	-0.148566	0.625972	0.007358	82.760422	95.126076	127.123512	0.378344	0.000000	2.430421	0.000000	0.000000	0.000000	0.012731	-0.062295	-0.062622	0.000000	0.000000	4.000000	44.000000	0.000000
14790.789354	-0.148566	0.625972	0.007358	82.721603	95.109001	127.135719	0.367907	0.000000	2.428299	0.000000	0.000000	0.000000	0.012731	-0.062295	-0.062622	0.000000	0.000000	4.000000	44.000000	0.000000
14790.792688	-0.148539	0.625852	0.007273	82.721603	95.109001	127.135719	0.367907	0.000000	2.428299	0.000000	0.000000	0.000000	0.008157	-0.036104	-0.025508	0.000000	0.000000	4.000000	44.000000	0.000000
14790.796021	-0.148539	0.625852	0.007273	82.721603	95.109001	127.135719	0.367907	0.000000	2.428299	0.000000	0.000000	0.000000	0.008157	-0.036104	-0.025508	0.000000	0.000000	4.000000	44.000000	0.000000
14790.799354	-0.148539	0.625852	0.007273	82.669044	94.970139	127.036873	0.367907	0.000000	2.428299	0.000000	0.000000	0.000000	0.008157	-0.036104	-0.025508	0.000000	0.000000	4.000000	44.000000	0.000000
14790.802688	-0.148539	0.625852	0.007273	82.669044	94.970139	127.036873	0.367907	0.000000	2.428299	0.000000	0.000000	0.000000	0.008157	-0.036104	-0.025508	0.000000	0.000000	4.000000	44.000000	0.000000
14790.806021	-0.148523	0.625745	0.007225	82.669044	94.970139	127.036873	0.367907	0.000000	2.428299	0.000000	0.000000	0.000000	0.004595	-0.032064	-0.014380	0.000000	0.000000	4.000000	44.000000	0.000000
14790.809354	-0.148523	0.625745	0.007225	82.566292	94.644226	126.793068	0.363656	0.000000	2.426939	0.000000	0.000000	0.000000	0.004595	-0.032064	-0.014380	0.000000	0.000000	4.000000	44.000000	0.000000
14790.812688	-0.148523	0.625745	0.007225	82.566292	94.644226	126.793068	0.363656	0.000000	2.426939	0.000000	0.000000	0.000000	0.004595	-0.032064	-0.014380	0.000000	0.000000	4.000000	44.000000	0.000000
14790.816021	-0.148523	0.625745	0.007225	82.566292	94.644226	126.793068	0.363656	0.000000	2.426939	0.000000	0.000000	0.000000	0.004595	-0.032064	-0.014380	0.000000	0.000000	4.000000	44.000000	0.000000
14790.819354	-0.148567	0.625471	0.007058	82.453583	94.236481	126.482254	0.361259	0.000000	2.426173	0.000000	0.000000	0.000000	-0.013157	-0.082143	-0.050017	0.000000	0.000000	4.000000	44.000000	0.000000
14790.822688	-0.148567	0.625471	0.007058	82.453583	94.236481	126.482254	0.361259	0.000000	2.426173	0.000000	0.000000	0.000000	-0.013157	-0.082143	-0.050017	0.000000	0.000000	4.000000	44.000000	0.000000
14790.826021	-0.148567	0.625471	0.007058	82.453583	94.236481	126.482254	0.361259	0.000000	2.426173	0.000000	0.000000	0.000000	-0.013157	-0.082143	-0.050017	0.000000	0.000000	4.000000	44.000000	0.000000
14790.829354	-0.148567	0.625471	0.007058	82.341522	93.732689	126.080620	0.352923	0.000000	2.428366	0.000000	0.000000	0.000000	-0.013157	-0.082143	-0.050017	0.000000	0.000000	4.000000	44.000000	0.000000
14790.832688	-0.148609	0.625324	0.006961	82.341522	93.732689	126.080620	0.352923	0.000000	2.428366	0.000000	0.000000	0.000000	-0.012493	-0.044070	-0.029275	0.000000	0.000000	4.000000	44.000000	0.000000
14790.836021	-0.148609	0.625324	0.006961	82.341522	93.732689	126.080620	0.352923	0.000000	2.428366	0.000000	0.000000	0.000000	-0.012493	-0.044070	-0.029275	0.000000	0.000000	4.000000	44.000000	0.000000
14790.839354	-0.148609	0.625324	0.006961	82.252632	93.085014	125.529396	0.348044	0.000000	2.430448	0.000000	0.000000	0.000000	-0.012493	-0.044070	-0.029275	0.000000	0.000000	4.000000	44.000000	0.000000
14790.842688	-0.148653	0.625151	0.006872	82.252632	93.085014	125.529396	0.348044	0.000000	2.430448	0.000000	0.000000	0.000000	-0.013320	-0.052031	-0.026669	0.000000	0.000000	4.000000	44.000000	0.000000
14790.846021	-0.148653	0.625151	0.006872	82.252632	93.085014	125.529396	0.348044	0.000000	2.430448	0.000000	0.000000	0.000000	-0.013320	-0.052031	-0.026669	0.000000	0.000000	4.000000	44.000000	0.000000
14790.849354	-0.148739	0.625004	0.006760	82.207542	92.314163	124.836914	0.343599	0.000000	2.432669	0.000000	0.000000	0.000000	-0.025683	-0.044033	-0.033545	0.000000	0.000000	4.000000	44.000000	0.000000
14790.852688	-0.148739	0.625004	0.006760	82.207542	92.314163	124.836914	0.343599	0.000000	2.432669	0.000000	0.000000	0.000000	-0.025683	-0.044033	-0.033545	0.000000	0.000000	4.000000	44.000000	0.000000
14790.856021	-0.148739	0.625004	0.006760	82.207542	92.314163	124.836914	0.343599	0.000000	2.432669	0.000000	0.000000	0.000000	-0.025683	-0.044033	-0.033545	0.000000	0.000000	4.000000	44.000000	0.000000
14790.859354	-0.148739	0.625004	0.006760	82.183121	91.438713	124.037834	0.338008	0.000000	2.436949	0.000000	0.000000	0.000000	-0.025683	-0.044033	-0.033545	0.000000	0.000000	4.000000	44.000000	0.000000
14790.862688	-0.148827	0.624830	0.006657	82.183121	91.438713	124.037834	0.338008	0.000000	2.436949	0.000000	0.000000	0.000000	-0.026501	-0.052029	-0.030949	0.000000	0.000000	4.000000	44.000000	0.000000
14790.866021	-0.148827	0.624830	0.006657	82.183121	91.438713	124.037834	0.338008	0.000000	2.436949	0.000000	0.000000	0.000000	-0.026501	-0.052029	-0.030949	0.000000	0.000000	4.000000	44.000000	0.000000
14790.869354	-0.148827	0.624830	0.006657	82.167267	90.789452	123.446159	0.332850	0.000000	2.441366	0.000000	0.000000	0.000000	-0.026501	-0.052029	-0.030949	0.000000	0.000000	4.000000	44.000000	0.000000
14790.872688	-0.148827	0.624830	0.006657	82.167267	90.789452	123.446159	0.332850	0.000000	2.441366	0.000000	0.000000	0.000000	-0.026501	-0.052029	-0.030949	0.000000	0.000000	4.000000	44.000000	0.000000
14790.876021	-0.148913	0.624684	0.006545	82.167267	90.789452	123.446159	0.332850	0.000000	2.441366	0.000000	0.000000	0.000000	-0.025649	-0.044013	-0.033587	0.000000	0.000000	4.000000	44.000000	0.000000
14790.879354	-0.148913	0.624684	0.006545	82.142670	90.163811	122.878395	0.332850	0.000000	2.441366	0.000000	0.000000	0.000000	-0.025649	-0.044013	-0.033587	0.000000	0.000000	4.000000	44.000000	0.000000
14790.882688	-0.148913	0.624684	0.006545	82.142670	90.163811	122.878395	0.332850	0.000000	2.441366	0.000000	0.000000	0.000000	-0.025649	-0.044013	-0.033587	0.000000	0.000000	4.000000	44.000000	0.000000
14790.886021	-0.148913	0.624684	0.006545	82.142670	90.163811	122.878395	0.332850	0.000000	2.441366	0.000000	0.000000	0.000000	-0.025649	-0.044013	-0.033587	0.000000	0.000000	4.000000	44.000000	0.000000
14790.889354	-0.148995	0.624464	0.006346	82.113876	89.561325	122.328796	0.327252	0.000000	2.445641	0.000000	0.000000	0.000000	-0.024525	-0.066034	-0.059691	0.000000	0.000000	4.000000	44.000000	0.000000
14790.892688	-0.148995	0.624464	0.006346	82.113876	89.561325	122.328796	0.327252	0.000000	2.445641	0.000000	0.000000	0.000000	-0.024525	-0.066034	-0.059691	0.000000	0.000000	4.000000	44.000000	0.000000
14790.896021	-0.148995	0.624464	0.006346	82.113876	89.561325	122.328796	0.327252	0.000000	2.445641	0.000000	0.000000	0.000000	-0.024525	-0.066034	-0.059691	0.000000	0.000000	4.000000	44.000000	0.000000
14790.899354	-0.148995	0.624464	0.006346	82.083511	89.012016	121.827583	0.317304	0.000000	2.449728	0.000000	0.000000	0.000000	-0.024525	-0.066034	-0.059691	0.000000	0.000000	4.000000	44.000000	0.000000
14790.902688	-0.149003	0.624404	0.006296	82.083511	89.012016	121.827583	0.317304	0.000000	2.449728	0.000000	0.000000	0.000000	-0.002482	-0.018016	-0.014936	0.000000	0.000000	4.000000	44.000000	0.000000
14790.906021	-0.149003	0.624404	0.006296	82.083511	89.012016	121.827583	0.317304	0.000000	2.449728	0.000000	0.000000	0.000000	-0.002482	-0.018016	-0.014936	0.000000	0.000000	4.000000	44.000000	0.000000
14790.909354	-0.149003	0.624404	0.006296	82.068771	88.615898	121.462173	0.314814	0.000000	2.450142	0.000000	0.000000	0.000000	-0.002482	-0.018016	-0.014936	0.000000	0.000000	4.000000	44.000000	0.000000
14790.912688	-0.149003	0.624404	0.006296	82.068771	88.615898	121.462173	0.314814	0.000000	2.450142	0.000000	0.000000	0.000000	-0.002482	-0.018016	-0.014936	0.000000	0.000000	4.000000	44.000000	0.000000
14790.916021	-0.148991	0.624390	0.006259	82.068771	88.615898	121.462173	0.314814	0.000000	2.450142	0.000000	0.000000	0.000000	0.003583	-0.004002	-0.011153	0.000000	0.000000	4.000000	44.000000	0.000000
14790.919354	-0.148991	0.624390	0.006259	82.066940	88.534897	121.382751	0.314814	0.000000	2.450142	0.000000	0.000000	0.000000	0.003583	-0.004002	-0.011153	0.000000	0.000000	4.000000	44.000000	0.000000
14790.922688	-0.148991	0.624390	0.006259	82.066940	88.534897	121.382751	0.314814	0.000000	2.450142	0.000000	0.000000	0.000000	0.003583	-0.004002	-0.011153	0.000000	0.000000	4.000000	44.000000	0.000000
14790.926021	-0.148991	0.624390	0.006259	82.066940	88.534897	121.382751	0.314814	0.000000	2.450142	0.000000	0.000000	0.000000	0.003583	-0.004002	-0.011153	0.000000	0.000000	4.000000	44.000000	0.000000
14790.929354	-0.148927	0.624437	0.006286	82.067810	88.518761	121.360962	0.312955	0.000000	2.449544	0.000000	0.000000	0.000000	0.019265	0.013975	0.008027	0.000000	0.000000	4.000000	44.000000	0.000000
14790.932688	-0.148927	0.624437	0.006286	82.067810	88.518761	121.360962	0.312955	0.000000	2.449544	0.000000	0.000000	0.000000	0.019265	0.013975	0.008027	0.000000	0.000000	4.000000	44.000000	0.000000
14790.936021	-0.148927	0.624437	0.006286	82.067810	88.518761	121.360962	0.312955	0.000000	2.449544	0.000000	0.000000	0.000000	0.019265	0.013975	0.008027	0.000000	0.000000	4.000000	44.000000	0.000000
14790.939354	-0.148927	0.624437	0.006286	82.070457	88.459557	121.295677	0.314293	0.000000	2.446333	0.000000	0.000000	0.000000	0.019265	0.013975	0.008027	0.000000	0.000000	4.000000	44.000000	0.000000
14790.942688	-0.148874	0.624517	0.006274	82.070457	88.459557	121.295677	0.314293	0.000000	2.446333	0.000000	0.000000	0.000000	0.015713	0.023923	-0.003590	0.000000	0.000000	4.000000	44.000000	0.000000
14790.946021	-0.148874	0.624517	0.006274	82.070457	88.459557	121.295677	0.314293	0.000000	2.446333	0.000000	0.000000	0.000000	0.015713	0.023923	-0.003590	0.000000	0.000000	4.000000	44.000000	0.000000
14790.949354	-0.148874	0.624517	0.006274	82.073082	88.400246	121.230316	0.313695	0.000000	2.443714	0.000000	0.000000	0.000000	0.015713	0.023923	-0.003590	0.000000	0.000000	4.000000	44.000000	0.000000
14790.952688	-0.148874	0.624517	0.006274	82.073082	88.400246	121.230316	0.313695	0.000000	2.443714	0.000000	0.000000	0.000000	0.015713	0.023923	-0.003590	0.000000	0.000000	4.000000	44.000000	0.000000
14790.956021	-0.148829	0.624609	0.006209	82.073082	88.400246	121.230316	0.313695	0.000000	2.443714	0.000000	0.000000	0.000000	0.013536	0.027885	-0.019479	0.000000	0.000000	4.000000	44.000000	0.000000
14790.959354	-0.148829	0.624609	0.006209	82.075706	88.332726	121.164879	0.313695	0.000000	2.443714	0.000000	0.000000	0.000000	0.013536	0.027885	-0.019479	0.000000	0.000000	4.000000	44.000000	0.000000
14790.962688	-0.148829	0.624609	0.006209	82.075706	88.332726	121.164879	0.313695	0.000000	2.443714	0.000000	0.000000	0.000000	0.013536	0.027885	-0.019479	0.000000	0.000000	4.000000	44.000000	0.000000
14790.966021	-0.148829	0.624609	0.006209	82.075706	88.332726	121.164879	0.313695	0.000000	2.443714	0.000000	0.000000	0.000000	0.013536	0.027885	-0.019479	0.000000	0.000000	4.000000	44.000000	0.000000
14790.969354	-0.148800	0.624815	0.005892	82.075630	88.278946	121.117493	0.310448	0.000000	2.441458	0.000000	0.000000	0.000000	0.008729	0.061568	-0.095140	0.000000	0.000000	4.000000	44.000000	0.000000
14790.972688	-0.148800	0.624815	0.005892	82.075630	88.278946	121.117493	0.310448	0.000000	2.441458	0.000000	0.000000	0.000000	0.008729	0.061568	-0.095140	0.000000	0.000000	4.000000	44.000000	0.000000
14790.976021	-0.148800	0.624815	0.005892	82.075630	88.278946	121.117493	0.310448	0.000000	2.441458	0.000000	0.000000	0.000000	0.008729	0.061568	-0.095140	0.000000	0.000000	4.000000	44.000000	0.000000
14790.979354	-0.148800	0.624815	0.005892	82.071175	88.225334	121.078232	0.294592	0.000000	2.440003	0.000000	0.000000	0.000000	0.008729	0.061568	-0.095140	0.000000	0.000000	4.000000	44.000000	0.000000
14790.982688	-0.148813	0.624953	0.005631	82.071175	88.225334	121.078232	0.294592	0.000000	2.440003	0.000000	0.000000	0.000000	-0.003938	0.041604	-0.078282	0.000000	0.000000	4.000000	44.000000	0.000000
14790.986021	-0.148813	0.624953	0.005631	82.071175	88.225334	121.078232	0.294592	0.000000	2.440003	0.000000	0.000000	0.000000	-0.003938	0.041604	-0.078282	0.000000	0.000000	4.000000	44.000000	0.000000
14790.989354	-0.148813	0.624953	0.005631	82.058632	88.130775	121.004929	0.281545	0.000000	2.440660	0.000000	0.000000	0.000000	-0.003938	0.041604	-0.078282	0.000000	0.000000	4.000000	44.000000	0.000000
14790.992688	-0.148813	0.624953	0.005631	82.058632	88.130775	121.004929	0.281545	0.000000	2.440660	0.000000	0.000000	0.000000	-0.003938	0.041604	-0.078282	0.000000	0.000000	4.000000	44.000000	0.000000
14790.996021	-0.148810	0.625058	0.005319	82.058632	88.130775	121.004929	0.281545	0.000000	2.440660	0.000000	0.000000	0.000000	0.001062	0.031488	-0.093714	0.000000	0.000000	4.000000	44.000000	0.000000
14790.999354	-0.148810	0.625058	0.005319	82.035362	88.006477	120.909988	0.281545	0.000000	2.440660	0.000000	0.000000	0.000000	0.001062	0.031488	-0.093714	0.000000	0.000000	4.000000	44.000000	0.000000
14791.002688	-0.148810	0.625058	0.005319	82.035362	88.006477	120.909988	0.281545	0.000000	2.440660	0.000000	0.000000	0.000000	0.001062	0.031488	-0.093714	0.000000	0.000000	4.000000	44.000000	0.000000
14791.006021	-0.148810	0.625058	0.005319	82.035362	88.006477	120.909988	0.281545	0.000000	2.440660	0.000000	0.000000	0.000000	0.001062	0.031488	-0.093714	0.000000	0.000000	4.000000	44.000000	0.000000
14791.009354	-0.148814	0.625301	0.004655	82.002274	87.879288	120.819122	0.265926	0.000000	2.440482	0.000000	0.000000	0.000000	-0.001279	0.072674	-0.199093	0.000000	0.000000	4.000000	44.000000	0.000000
14791.012688	-0.148814	0.625301	0.004655	82.002274	87.879288	120.819122	0.265926	0.000000	2.440482	0.000000	0.000000	0.000000	-0.001279	0.072674	-0.199093	0.000000	0.000000	4.000000	44.000000	0.000000
14791.016021	-0.148814	0.625301	0.004655	82.002274	87.879288	120.819122	0.265926	0.000000	2.440482	0.000000	0.000000	0.000000	-0.001279	0.072674	-0.199093	0.000000	0.000000	4.000000	44.000000	0.000000
14791.019354	-0.148814	0.625301	0.004655	81.962952	87.754135	120.739990	0.232744	0.000000	2.440695	0.000000	0.000000	0.000000	-0.001279	0.072674	-0.199093	0.000000	0.000000	4.000000	44.000000	0.000000
14791.022688	-0.148783	0.625424	0.004183	81.962952	87.754135	120.739990	0.232744	0.000000	2.440695	0.000000	0.000000	0.000000	0.009315	0.036918	-0.141466	0.000000	0.000000	4.000000	44.000000	0.000000
14791.026021	-0.148783	0.625424	0.004183	81.962952	87.754135	120.739990	0.232744	0.000000	2.440695	0.000000	0.000000	0.000000	0.009315	0.036918	-0.141466	0.000000	0.000000	4.000000	44.000000	0.000000
14791.029354	-0.148783	0.625424	0.004183	81.943291	87.683754	120.700768	0.209166	0.000000	2.439142	0.000000	0.000000	0.000000	0.009315	0.036918	-0.141466	0.000000	0.000000	4.000000	44.000000	0.000000
14791.032688	-0.148783	0.625424	0.004183	81.943291	87.683754	120.700768	0.209166	0.000000	2.439142	0.000000	0.000000	0.000000	0.009315	0.036918	-0.141466	0.000000	0.000000	4.000000	44.000000	0.000000
14791.036021	-0.148810	0.625533	0.003743	81.943291	87.683754	120.700768	0.209166	0.000000	2.439142	0.000000	0.000000	0.000000	-0.008181	0.032915	-0.131948	0.000000	0.000000	4.000000	44.000000	0.000000
14791.039354	-0.148884	0.625616	0.003298	81.928123	87.644028	120.693817	0.209166	0.000000	2.439142	0.000000	0.000000	0.000000	-0.022060	0.024861	-0.133581	0.000000	0.000000	4.000000	44.000000	0.000000
14791.042688	-0.148884	0.625616	0.003298	81.928123	87.644028	120.693817	0.209166	0.000000	2.439142	0.000000	0.000000	0.000000	-0.022060	0.024861	-0.133581	0.000000	0.000000	4.000000	44.000000	0.000000
14791.046021	-0.148884	0.625616	0.003298	81.928123	87.644028	120.693817	0.209166	0.000000	2.439142	0.000000	0.000000	0.000000	-0.022060	0.024861	-0.133581	0.000000	0.000000	4.000000	44.000000	0.000000
14791.049354	-0.148884	0.625616	0.003298	81.903183	87.596169	120.696945	0.164911	0.000000	2.444183	0.000000	0.000000	0.000000	-0.022060	0.024861	-0.133581	0.000000	0.000000	4.000000	44.000000	0.000000
14791.052688	-0.148969	0.625678	0.002741	81.903183	87.596169	120.696945	0.164911	0.000000	2.444183	0.000000	0.000000	0.000000	-0.025583	0.018518	-0.167043	0.000000	0.000000	4.000000	44.000000	0.000000
14791.056021	-0.148969	0.625678	0.002741	81.903183	87.596169	120.696945	0.164911	0.000000	2.444183	0.000000	0.000000	0.000000	-0.025583	0.018518	-0.167043	0.000000	0.000000	4.000000	44.000000	0.000000
14791.059354	-0.149100	0.625713	0.002179	81.846062	87.464165	120.643326	0.137071	0.000000	2.448447	0.000000	0.000000	0.000000	-0.039349	0.010448	-0.168690	0.000000	0.000000	4.000000	44.000000	0.000000
14791.062688	-0.149100	0.625713	0.002179	81.846062	87.464165	120.643326	0.137071	0.000000	2.448447	0.000000	0.000000	0.000000	-0.039349	0.010448	-0.168690	0.000000	0.000000	4.000000	44.000000	0.000000
14791.066021	-0.149100	0.625713	0.002179	81.846062	87.464165	120.643326	0.137071	0.000000	2.448447	0.000000	0.000000	0.000000	-0.039349	0.010448	-0.168690	0.000000	0.000000	4.000000	44.000000	0.000000
14791.069354	-0.149279	0.625714	0.001544	81.740150	87.100098	120.404953	0.108956	0.000000	2.455005	0.000000	0.000000	0.000000	-0.053733	0.000243	-0.190522	0.000000	0.000000	4.000000	44.000000	0.000000
14791.072688	-0.149279	0.625714	0.001544	81.740150	87.100098	120.404953	0.108956	0.000000	2.455005	0.000000	0.000000	0.000000	-0.053733	0.000243	-0.190522	0.000000	0.000000	4.000000	44.000000	0.000000
14791.076021	-0.149279	0.625714	0.001544	81.740150	87.100098	120.404953	0.108956	0.000000	2.455005	0.000000	0.000000	0.000000	-0.053733	0.000243	-0.190522	0.000000	0.000000	4.000000	44.000000	0.000000
14791.079354	-0.149482	0.625688	0.000910	81.582802	86.415382	119.900124	0.077202	0.000000	2.463960	0.000000	0.000000	0.000000	-0.060827	-0.007826	-0.190074	0.000000	0.000000	4.000000	44.000000	0.000000
14791.082688	-0.149482	0.625688	0.000910	81.582802	86.415382	119.900124	0.077202	0.000000	2.463960	0.000000	0.000000	0.000000	-0.060827	-0.007826	-0.190074	0.000000	0.000000	4.000000	44.000000	0.000000
14791.086021	-0.149482	0.625688	0.000910	81.582802	86.415382	119.900124	0.077202	0.000000	2.463960	0.000000	0.000000	0.000000	-0.060827	-0.007826	-0.190074	0.000000	0.000000	4.000000	44.000000	0.000000
14791.089354	-0.149482	0.625688	0.000910	81.393532	85.350967	119.057465	0.045523	0.000000	2.474098	0.000000	0.000000	0.000000	-0.060827	-0.007826	-0.190074	0.000000	0.000000	4.000000	44.000000	0.000000
14791.092688	-0.149704	0.625615	0.000264	81.393532	85.350967	119.057465	0.045523	0.000000	2.474098	0.000000	0.000000	0.000000	-0.066512	-0.021783	-0.193905	0.000000	0.000000	4.000000	44.000000	0.000000
14791.096021	-0.149704	0.625615	0.000264	81.393532	85.350967	119.057465	0.045523	0.000000	2.474098	0.000000	0.000000	0.000000	-0.066512	-0.021783	-0.193905	0.000000	0.000000	4.000000	44.000000	0.000000
14791.099354	-0.149949	0.625516	-0.000381	81.202057	84.033447	117.982979	0.013205	0.000000	2.485184	0.000000	0.000000	0.000000	-0.073565	-0.029795	-0.193486	0.000000	0.000000	4.000000	44.000000	0.000000
14791.102688	-0.149949	0.625516	-0.000381	81.202057	84.033447	117.982979	0.013205	0.000000	2.485184	0.000000	0.000000	0.000000	-0.073565	-0.029795	-0.193486	0.000000	0.000000	4.000000	44.000000	0.000000
14791.106021	-0.149949	0.625516	-0.000381	81.202057	84.033447	117.982979	0.013205	0.000000	2.485184	0.000000	0.000000	0.000000	-0.073565	-0.029795	-0.193486	0.000000	0.000000	4.000000	44.000000	0.000000
14791.109354	-0.150203	0.625330	-0.001067	81.006752	82.514297	116.718307	-0.019042	0.000000	2.497445	0.000000	0.000000	0.000000	-0.076370	-0.055705	-0.205901	0.000000	0.000000	4.000000	44.000000	0.000000
14791.112688	-0.150203	0.625330	-0.001067	81.006752	82.514297	116.718307	-0.019042	0.000000	2.497445	0.000000	0.000000	0.000000	-0.076370	-0.055705	-0.205901	0.000000	0.000000	4.000000	44.000000	0.000000
14791.116021	-0.150203	0.625330	-0.001067	81.006752	82.514297	116.718307	-0.019042	0.000000	2.497445	0.000000	0.000000	0.000000	-0.076370	-0.055705	-0.205901	0.000000	0.000000	4.000000	44.000000	0.000000
14791.119354	-0.150460	0.625118	-0.001745	80.807709	81.017311	115.482353	-0.053359	0.000000	2.510173	0.000000	0.000000	0.000000	-0.076857	-0.063615	-0.203391	0.000000	0.000000	4.000000	44.000000	0.000000
14791.122688	-0.150460	0.625118	-0.001745	80.807709	81.017311	115.482353	-0.053359	0.000000	2.510173	0.000000	0.000000	0.000000	-0.076857	-0.063615	-0.203391	0.000000	0.000000	4.000000	44.000000	0.000000
14791.126021	-0.150460	0.625118	-0.001745	80.807709	81.017311	115.482353	-0.053359	0.000000	2.510173	0.000000	0.000000	0.000000	-0.076857	-0.063615	-0.203391	0.000000	0.000000	4.000000	44.000000	0.000000
14791.129354	-0.150460	0.625118	-0.001745	80.620422	79.603310	114.321106	-0.087258	0.000000	2.522983	0.000000	0.000000	0.000000	-0.076857	-0.063615	-0.203391	0.000000	0.000000	4.000000	44.000000	0.000000
14791.132688	-0.150716	0.624834	-0.002420	80.620422	79.603310	114.321106	-0.087258	0.000000	2.522983	0.000000	0.000000	0.000000	-0.076788	-0.085321	-0.202566	0.000000	0.000000	4.000000	44.000000	0.000000
14791.136021	-0.150716	0.624834	-0.002420	80.620422	79.603310	114.321106	-0.087258	0.000000	2.522983	0.000000	0.000000	0.000000	-0.076788	-0.085321	-0.202566	0.000000	0.000000	4.000000	44.000000	0.000000
14791.139354	-0.150962	0.624491	-0.003049	80.453545	78.344101	113.293968	-0.121018	0.000000	2.535781	0.000000	0.000000	0.000000	-0.073966	-0.102859	-0.188461	0.000000	0.000000	4.000000	44.000000	0.000000
14791.142688	-0.150962	0.624491	-0.003049	80.453545	78.344101	113.293968	-0.121018	0.000000	2.535781	0.000000	0.000000	0.000000	-0.073966	-0.102859	-0.188461	0.000000	0.000000	4.000000	44.000000	0.000000
14791.146021	-0.150962	0.624491	-0.003049	80.453545	78.344101	113.293968	-0.121018	0.000000	2.535781	0.000000	0.000000	0.000000	-0.073966	-0.102859	-0.188461	0.000000	0.000000	4.000000	44.000000	0.000000
14791.149354	-0.151195	0.624123	-0.003571	80.306671	77.241783	112.401543	-0.152429	0.000000	2.548109	0.000000	0.000000	0.000000	-0.069877	-0.110216	-0.156765	0.000000	0.000000	4.000000	44.000000	0.000000
14791.152688	-0.151195	0.624123	-0.003571	80.306671	77.241783	112.401543	-0.152429	0.000000	2.548109	0.000000	0.000000	0.000000	-0.069877	-0.110216	-0.156765	0.000000	0.000000	4.000000	44.000000	0.000000
14791.156021	-0.151195	0.624123	-0.003571	80.306671	77.241783	112.401543	-0.152429	0.000000	2.548109	0.000000	0.000000	0.000000	-0.069877	-0.110216	-0.156765	0.000000	0.000000	4.000000	44.000000	0.000000
14791.159354	-0.151407	0.623738	-0.004011	80.180710	76.236015	111.577232	-0.178556	0.000000	2.559755	0.000000	0.000000	0.000000	-0.063608	-0.115718	-0.131949	0.000000	0.000000	4.000000	44.000000	0.000000
14791.162688	-0.151407	0.623738	-0.004011	80.180710	76.236015	111.577232	-0.178556	0.000000	2.559755	0.000000	0.000000	0.000000	-0.063608	-0.115718	-0.131949	0.000000	0.000000	4.000000	44.000000	0.000000
14791.166021	-0.151407	0.623738	-0.004011	80.180710	76.236015	111.577232	-0.178556	0.000000	2.559755	0.000000	0.000000	0.000000	-0.063608	-0.115718	-0.131949	0.000000	0.000000	4.000000	44.000000	0.000000
14791.169354	-0.151407	0.623738	-0.004011	80.072014	75.488663	110.981483	-0.200548	0.000000	2.570356	0.000000	0.000000	0.000000	-0.063608	-0.115718	-0.131949	0.000000	0.000000	4.000000	44.000000	0.000000
14791.172688	-0.151520	0.623327	-0.004316	80.072014	75.488663	110.981483	-0.200548	0.000000	2.570356	0.000000	0.000000	0.000000	-0.033924	-0.123091	-0.091612	0.000000	0.000000	4.000000	44.000000	0.000000
14791.176021	-0.151520	0.623327	-0.004316	80.072014	75.488663	110.981483	-0.200548	0.000000	2.570356	0.000000	0.000000	0.000000	-0.033924	-0.123091	-0.091612	0.000000	0.000000	4.000000	44.000000	0.000000
14791.179354	-0.151520	0.623327	-0.004316	79.987648	74.989464	110.591583	-0.215816	0.000000	2.576010	0.000000	0.000000	0.000000	-0.033924	-0.123091	-0.091612	0.000000	0.000000	4.000000	44.000000	0.000000
14791.182688	-0.151520	0.623327	-0.004316	79.987648	74.989464	110.591583	-0.215816	0.000000	2.576010	0.000000	0.000000	0.000000	-0.033924	-0.123091	-0.091612	0.000000	0.000000	4.000000	44.000000	0.000000
14791.186021	-0.151607	0.622886	-0.004486	79.987648	74.989464	110.591583	-0.215816	0.000000	2.576010	0.000000	0.000000	0.000000	-0.026004	-0.132271	-0.050853	0.000000	0.000000	4.000000	44.000000	0.000000
14791.189354	-0.151652	0.622427	-0.004565	79.921440	74.751633	110.434998	-0.215816	0.000000	2.576010	0.000000	0.000000	0.000000	-0.013513	-0.137826	-0.023863	0.000000	0.000000	4.000000	44.000000	0.000000
14791.192688	-0.151652	0.622427	-0.004565	79.921440	74.751633	110.434998	-0.215816	0.000000	2.576010	0.000000	0.000000	0.000000	-0.013513	-0.137826	-0.023863	0.000000	0.000000	4.000000	44.000000	0.000000
14791.196021	-0.151652	0.622427	-0.004565	79.921440	74.751633	110.434998	-0.215816	0.000000	2.576010	0.000000	0.000000	0.000000	-0.013513	-0.137826	-0.023863	0.000000	0.000000	4.000000	44.000000	0.000000
14791.199354	-0.151652	0.622427	-0.004565	79.877441	74.824425	110.558495	-0.228269	0.000000	2.582597	0.000000	0.000000	0.000000	-0.013513	-0.137826	-0.023863	0.000000	0.000000	4.000000	44.000000	0.000000
14791.202688	-0.151691	0.621955	-0.004592	79.877441	74.824425	110.558495	-0.228269	0.000000	2.582597	0.000000	0.000000	0.000000	-0.011631	-0.141500	-0.008079	0.000000	0.000000	4.000000	44.000000	0.000000
14791.206021	-0.151691	0.621955	-0.004592	79.877441	74.824425	110.558495	-0.228269	0.000000	2.582597	0.000000	0.000000	0.000000	-0.011631	-0.141500	-0.008079	0.000000	0.000000	4.000000	44.000000	0.000000
14791.209354	-0.151691	0.621955	-0.004592	79.851692	75.190804	110.951439	-0.229616	0.000000	2.584535	0.000000	0.000000	0.000000	-0.011631	-0.141500	-0.008079	0.000000	0.000000	4.000000	44.000000	0.000000
14791.212688	-0.151690	0.621386	-0.004594	79.851692	75.190804	110.951439	-0.229616	0.000000	2.584535	0.000000	0.000000	0.000000	0.000188	-0.170878	-0.000565	0.000000	0.000000	4.000000	44.000000	0.000000
14791.216021	-0.151690	0.621386	-0.004594	79.851692	75.190804	110.951439	-0.229616	0.000000	2.584535	0.000000	0.000000	0.000000	0.000188	-0.170878	-0.000565	0.000000	0.000000	4.000000	44.000000	0.000000
14791.219354	-0.151690	0.621386	-0.004594	79.827103	75.536255	111.315407	-0.229616	0.000000	2.584535	0.000000	0.000000	0.000000	0.000188	-0.170878	-0.000565	0.000000	0.000000	4.000000	44.000000	0.000000
14791.222688	-0.151690	0.621386	-0.004594	79.827103	75.536255	111.315407	-0.229616	0.000000	2.584535	0.000000	0.000000	0.000000	0.000188	-0.170878	-0.000565	0.000000	0.000000	4.000000	44.000000	0.000000
14791.226021	-0.151662	0.620868	-0.004606	79.827103	75.536255	111.315407	-0.229616	0.000000	2.584535	0.000000	0.000000	0.000000	0.008405	-0.155186	-0.003691	0.000000	0.000000	4.000000	44.000000	0.000000
14791.229354	-0.151622	0.620266	-0.004654	79.782631	75.944679	111.757782	-0.229710	0.000000	2.584504	0.000000	0.000000	0.000000	0.011976	-0.180718	-0.014343	0.000000	0.000000	4.000000	44.000000	0.000000
14791.232688	-0.151622	0.620266	-0.004654	79.782631	75.944679	111.757782	-0.229710	0.000000	2.584504	0.000000	0.000000	0.000000	0.011976	-0.180718	-0.014343	0.000000	0.000000	4.000000	44.000000	0.000000
14791.236021	-0.151622	0.620266	-0.004654	79.782631	75.944679	111.757782	-0.229710	0.000000	2.584504	0.000000	0.000000	0.000000	0.011976	-0.180718	-0.014343	0.000000	0.000000	4.000000	44.000000	0.000000
14791.239354	-0.151622	0.620266	-0.004654	79.727600	76.277267	112.132980	-0.232716	0.000000	2.581107	0.000000	0.000000	0.000000	0.011976	-0.180718	-0.014343	0.000000	0.000000	4.000000	44.000000	0.000000
14791.242688	-0.151556	0.619644	-0.004710	79.727600	76.277267	112.132980	-0.232716	0.000000	2.581107	0.000000	0.000000	0.000000	0.019949	-0.186593	-0.016762	0.000000	0.000000	4.000000	44.000000	0.000000
14791.246021	-0.151556	0.619644	-0.004710	79.727600	76.277267	112.132980	-0.232716	0.000000	2.581107	0.000000	0.000000	0.000000	0.019949	-0.186593	-0.016762	0.000000	0.000000	4.000000	44.000000	0.000000
14791.249354	-0.151469	0.618944	-0.004825	79.684311	76.492355	112.390747	-0.235509	0.000000	2.577782	0.000000	0.000000	0.000000	0.025866	-0.210133	-0.034442	0.000000	0.000000	4.000000	44.000000	0.000000
14791.252688	-0.151469	0.618944	-0.004825	79.684311	76.492355	112.390747	-0.235509	0.000000	2.577782	0.000000	0.000000	0.000000	0.025866	-0.210133	-0.034442	0.000000	0.000000	4.000000	44.000000	0.000000
14791.256021	-0.151469	0.618944	-0.004825	79.684311	76.492355	112.390747	-0.235509	0.000000	2.577782	0.000000	0.000000	0.000000	0.025866	-0.210133	-0.034442	0.000000	0.000000	4.000000	44.000000	0.000000
14791.259354	-0.151469	0.618944	-0.004825	79.659515	76.405373	112.345184	-0.241250	0.000000	2.573471	0.000000	0.000000	0.000000	0.025866	-0.210133	-0.034442	0.000000	0.000000	4.000000	44.000000	0.000000
14791.262688	-0.151372	0.618211	-0.004902	79.659515	76.405373	112.345184	-0.241250	0.000000	2.573471	0.000000	0.000000	0.000000	0.029266	-0.219717	-0.023230	0.000000	0.000000	4.000000	44.000000	0.000000
14791.266021	-0.151372	0.618211	-0.004902	79.659515	76.405373	112.345184	-0.241250	0.000000	2.573471	0.000000	0.000000	0.000000	0.029266	-0.219717	-0.023230	0.000000	0.000000	4.000000	44.000000	0.000000
14791.269354	-0.151264	0.617440	-0.005010	79.650848	76.080215	112.065147	-0.245121	0.000000	2.568593	0.000000	0.000000	0.000000	0.032303	-0.231343	-0.032333	0.000000	0.000000	4.000000	44.000000	0.000000
14791.272688	-0.151264	0.617440	-0.005010	79.650848	76.080215	112.065147	-0.245121	0.000000	2.568593	0.000000	0.000000	0.000000	0.032303	-0.231343	-0.032333	0.000000	0.000000	4.000000	44.000000	0.000000
14791.276021	-0.151264	0.617440	-0.005010	79.650848	76.080215	112.065147	-0.245121	0.000000	2.568593	0.000000	0.000000	0.000000	0.032303	-0.231343	-0.032333	0.000000	0.000000	4.000000	44.000000	0.000000
14791.279354	-0.151264	0.617440	-0.005010	79.650978	75.541489	111.567688	-0.250510	0.000000	2.563210	0.000000	0.000000	0.000000	0.032303	-0.231343	-0.032333	0.000000	0.000000	4.000000	44.000000	0.000000
14791.282688	-0.151124	0.616637	-0.005074	79.650978	75.541489	111.567688	-0.250510	0.000000	2.563210	0.000000	0.000000	0.000000	0.042169	-0.240888	-0.019066	0.000000	0.000000	4.000000	44.000000	0.000000
14791.286021	-0.151124	0.616637	-0.005074	79.650978	75.541489	111.567688	-0.250510	0.000000	2.563210	0.000000	0.000000	0.000000	0.042169	-0.240888	-0.019066	0.000000	0.000000	4.000000	44.000000	0.000000
14791.289354	-0.150945	0.615783	-0.005108	79.670250	74.889778	110.943275	-0.253688	0.000000	2.556181	0.000000	0.000000	0.000000	0.053527	-0.256337	-0.010254	0.000000	0.000000	4.000000	44.000000	0.000000
14791.292688	-0.150945	0.615783	-0.005108	79.670250	74.889778	110.943275	-0.253688	0.000000	2.556181	0.000000	0.000000	0.000000	0.053527	-0.256337	-0.010254	0.000000	0.000000	4.000000	44.000000	0.000000
14791.296021	-0.150945	0.615783	-0.005108	79.670250	74.889778	110.943275	-0.253688	0.000000	2.556181	0.000000	0.000000	0.000000	0.053527	-0.256337	-0.010254	0.000000	0.000000	4.000000	44.000000	0.000000
14791.299354	-0.150786	0.614883	-0.005157	79.705566	74.266502	110.335945	-0.255397	0.000000	2.547260	0.000000	0.000000	0.000000	0.047881	-0.269831	-0.014842	0.000000	0.000000	4.000000	44.000000	0.000000
14791.302688	-0.150786	0.614883	-0.005157	79.705566	74.266502	110.335945	-0.255397	0.000000	2.547260	0.000000	0.000000	0.000000	0.047881	-0.269831	-0.014842	0.000000	0.000000	4.000000	44.000000	0.000000
14791.306021	-0.150786	0.614883	-0.005157	79.705566	74.266502	110.335945	-0.255397	0.000000	2.547260	0.000000	0.000000	0.000000	0.047881	-0.269831	-0.014842	0.000000	0.000000	4.000000	44.000000	0.000000
14791.309354	-0.150609	0.613932	-0.005185	79.739479	73.789780	109.873695	-0.257870	0.000000	2.539280	0.000000	0.000000	0.000000	0.052848	-0.285243	-0.008345	0.000000	0.000000	4.000000	44.000000	0.000000
14791.312688	-0.150609	0.613932	-0.005185	79.739479	73.789780	109.873695	-0.257870	0.000000	2.539280	0.000000	0.000000	0.000000	0.052848	-0.285243	-0.008345	0.000000	0.000000	4.000000	44.000000	0.000000
14791.316021	-0.150609	0.613932	-0.005185	79.739479	73.789780	109.873695	-0.257870	0.000000	2.539280	0.000000	0.000000	0.000000	0.052848	-0.285243	-0.008345	0.000000	0.000000	4.000000	44.000000	0.000000
14791.319354	-0.150455	0.612911	-0.005221	79.767609	73.448433	109.544395	-0.259261	0.000000	2.530472	0.000000	0.000000	0.000000	0.046458	-0.306462	-0.010669	0.000000	0.000000	4.000000	44.000000	0.000000
14791.322688	-0.150455	0.612911	-0.005221	79.767609	73.448433	109.544395	-0.259261	0.000000	2.530472	0.000000	0.000000	0.000000	0.046458	-0.306462	-0.010669	0.000000	0.000000	4.000000	44.000000	0.000000
14791.326021	-0.150455	0.612911	-0.005221	79.767609	73.448433	109.544395	-0.259261	0.000000	2.530472	0.000000	0.000000	0.000000	0.046458	-0.306462	-0.010669	0.000000	0.000000	4.000000	44.000000	0.000000
14791.329354	-0.150311	0.611851	-0.005295	79.782921	73.312500	109.429855	-0.261039	0.000000	2.522729	0.000000	0.000000	0.000000	0.043192	-0.317901	-0.022387	0.000000	0.000000	4.000000	44.000000	0.000000
14791.332688	-0.150311	0.611851	-0.005295	79.782921	73.312500	109.429855	-0.261039	0.000000	2.522729	0.000000	0.000000	0.000000	0.043192	-0.317901	-0.022387	0.000000	0.000000	4.000000	44.000000	0.000000
14791.336021	-0.150311	0.611851	-0.005295	79.782921	73.312500	109.429855	-0.261039	0.000000	2.522729	0.000000	0.000000	0.000000	0.043192	-0.317901	-0.022387	0.000000	0.000000	4.000000	44.000000	0.000000
14791.339354	-0.150159	0.610728	-0.005394	79.782707	73.306389	109.446732	-0.264771	0.000000	2.515530	0.000000	0.000000	0.000000	0.045593	-0.337084	-0.029658	0.000000	0.000000	4.000000	44.000000	0.000000
14791.342688	-0.150159	0.610728	-0.005394	79.782707	73.306389	109.446732	-0.264771	0.000000	2.515530	0.000000	0.000000	0.000000	0.045593	-0.337084	-0.029658	0.000000	0.000000	4.000000	44.000000	0.000000
14791.346021	-0.150159	0.610728	-0.005394	79.782707	73.306389	109.446732	-0.264771	0.000000	2.515530	0.000000	0.000000	0.000000	0.045593	-0.337084	-0.029658	0.000000	0.000000	4.000000	44.000000	0.000000
14791.349354	-0.149990	0.609553	-0.005473	79.775459	73.383858	109.524704	-0.269714	0.000000	2.507931	0.000000	0.000000	0.000000	0.050697	-0.352315	-0.023590	0.000000	0.000000	4.000000	44.000000	0.000000
14791.352688	-0.149990	0.609553	-0.005473	79.775459	73.383858	109.524704	-0.269714	0.000000	2.507931	0.000000	0.000000	0.000000	0.050697	-0.352315	-0.023590	0.000000	0.000000	4.000000	44.000000	0.000000
14791.356021	-0.149990	0.609553	-0.005473	79.775459	73.383858	109.524704	-0.269714	0.000000	2.507931	0.000000	0.000000	0.000000	0.050697	-0.352315	-0.023590	0.000000	0.000000	4.000000	44.000000	0.000000
14791.359354	-0.149766	0.608347	-0.005502	79.769356	73.494225	109.516647	-0.273645	0.000000	2.499482	0.000000	0.000000	0.000000	0.067208	-0.361760	-0.008867	0.000000	0.000000	4.000000	44.000000	0.000000
14791.362688	-0.149766	0.608347	-0.005502	79.769356	73.494225	109.516647	-0.273645	0.000000	2.499482	0.000000	0.000000	0.000000	0.067208	-0.361760	-0.008867	0.000000	0.000000	4.000000	44.000000	0.000000
14791.366021	-0.149766	0.608347	-0.005502	79.769356	73.494225	109.516647	-0.273645	0.000000	2.499482	0.000000	0.000000	0.000000	0.067208	-0.361760	-0.008867	0.000000	0.000000	4.000000	44.000000	0.000000
14791.369354	-0.149527	0.607136	-0.005505	79.778847	73.501312	109.426086	-0.275123	0.000000	2.488281	0.000000	0.000000	0.000000	0.071663	-0.363411	-0.000824	0.000000	0.000000	4.000000	44.000000	0.000000
14791.372688	-0.149527	0.607136	-0.005505	79.778847	73.501312	109.426086	-0.275123	0.000000	2.488281	0.000000	0.000000	0.000000	0.071663	-0.363411	-0.000824	0.000000	0.000000	4.000000	44.000000	0.000000
14791.376021	-0.149527	0.607136	-0.005505	79.778847	73.501312	109.426086	-0.275123	0.000000	2.488281	0.000000	0.000000	0.000000	0.071663	-0.363411	-0.000824	0.000000	0.000000	4.000000	44.000000	0.000000
14791.379354	-0.149283	0.605886	-0.005451	79.808159	73.291718	109.149391	-0.275261	0.000000	2.476336	0.000000	0.000000	0.000000	0.073086	-0.374952	0.016367	0.000000	0.000000	4.000000	44.000000	0.000000
14791.382688	-0.149283	0.605886	-0.005451	79.808159	73.291718	109.149391	-0.275261	0.000000	2.476336	0.000000	0.000000	0.000000	0.073086	-0.374952	0.016367	0.000000	0.000000	4.000000	44.000000	0.000000
14791.386021	-0.149283	0.605886	-0.005451	79.808159	73.291718	109.149391	-0.275261	0.000000	2.476336	0.000000	0.000000	0.000000	0.073086	-0.374952	0.016367	0.000000	0.000000	4.000000	44.000000	0.000000
14791.389354	-0.149070	0.604676	-0.005376	79.840652	72.939743	108.702110	-0.272533	0.000000	2.464156	0.000000	0.000000	0.000000	0.063977	-0.363150	0.022347	0.000000	0.000000	4.000000	44.000000	0.000000
14791.392688	-0.149070	0.604676	-0.005376	79.840652	72.939743	108.702110	-0.272533	0.000000	2.464156	0.000000	0.000000	0.000000	0.063977	-0.363150	0.022347	0.000000	0.000000	4.000000	44.000000	0.000000
14791.396021	-0.149070	0.604676	-0.005376	79.840652	72.939743	108.702110	-0.272533	0.000000	2.464156	0.000000	0.000000	0.000000	0.063977	-0.363150	0.022347	0.000000	0.000000	4.000000	44.000000	0.000000
14791.399354	-0.148845	0.603484	-0.005192	79.875832	72.518547	108.186638	-0.268808	0.000000	2.453493	0.000000	0.000000	0.000000	0.067380	-0.357584	0.055328	0.000000	0.000000	4.000000	44.000000	0.000000
14791.402688	-0.148845	0.603484	-0.005192	79.875832	72.518547	108.186638	-0.268808	0.000000	2.453493	0.000000	0.000000	0.000000	0.067380	-0.357584	0.055328	0.000000	0.000000	4.000000	44.000000	0.000000
14791.406021	-0.148845	0.603484	-0.005192	79.875832	72.518547	108.186638	-0.268808	0.000000	2.453493	0.000000	0.000000	0.000000	0.067380	-0.357584	0.055328	0.000000	0.000000	4.000000	44.000000	0.000000
14791.409354	-0.148580	0.602317	-0.004913	79.905991	72.234573	107.815628	-0.259587	0.000000	2.442263	0.000000	0.000000	0.000000	0.079526	-0.350144	0.083632	0.000000	0.000000	4.000000	44.000000	0.000000
14791.412688	-0.148580	0.602317	-0.004913	79.905991	72.234573	107.815628	-0.259587	0.000000	2.442263	0.000000	0.000000	0.000000	0.079526	-0.350144	0.083632	0.000000	0.000000	4.000000	44.000000	0.000000
14791.416021	-0.148580	0.602317	-0.004913	79.905991	72.234573	107.815628	-0.259587	0.000000	2.442263	0.000000	0.000000	0.000000	0.079526	-0.350144	0.083632	0.000000	0.000000	4.000000	44.000000	0.000000
14791.419354	-0.148306	0.601212	-0.004516	79.931160	72.087540	107.601578	-0.245648	0.000000	2.429008	0.000000	0.000000	0.000000	0.082272	-0.331466	0.119060	0.000000	0.000000	4.000000	44.000000	0.000000
14791.422688	-0.148306	0.601212	-0.004516	79.931160	72.087540	107.601578	-0.245648	0.000000	2.429008	0.000000	0.000000	0.000000	0.082272	-0.331466	0.119060	0.000000	0.000000	4.000000	44.000000	0.000000
14791.426021	-0.148306	0.601212	-0.004516	79.931160	72.087540	107.601578	-0.245648	0.000000	2.429008	0.000000	0.000000	0.000000	0.082272	-0.331466	0.119060	0.000000	0.000000	4.000000	44.000000	0.000000
14791.429354	-0.148005	0.600137	-0.004054	79.949379	72.154671	107.623268	-0.225805	0.000000	2.415296	0.000000	0.000000	0.000000	0.090335	-0.322319	0.138559	0.000000	0.000000	4.000000	44.000000	0.000000
14791.432688	-0.148005	0.600137	-0.004054	79.949379	72.154671	107.623268	-0.225805	0.000000	2.415296	0.000000	0.000000	0.000000	0.090335	-0.322319	0.138559	0.000000	0.000000	4.000000	44.000000	0.000000
14791.436021	-0.148005	0.600137	-0.004054	79.949379	72.154671	107.623268	-0.225805	0.000000	2.415296	0.000000	0.000000	0.000000	0.090335	-0.322319	0.138559	0.000000	0.000000	4.000000	44.000000	0.000000
14791.439354	-0.147746	0.599112	-0.003533	79.960655	72.428886	107.865822	-0.202712	0.000000	2.400240	0.000000	0.000000	0.000000	0.077571	-0.307569	0.156415	0.000000	0.000000	4.000000	44.000000	0.000000
14791.442688	-0.147746	0.599112	-0.003533	79.960655	72.428886	107.865822	-0.202712	0.000000	2.400240	0.000000	0.000000	0.000000	0.077571	-0.307569	0.156415	0.000000	0.000000	4.000000	44.000000	0.000000
14791.446021	-0.147746	0.599112	-0.003533	79.960655	72.428886	107.865822	-0.202712	0.000000	2.400240	0.000000	0.000000	0.000000	0.077571	-0.307569	0.156415	0.000000	0.000000	4.000000	44.000000	0.000000
14791.449354	-0.147509	0.598136	-0.002945	79.966454	72.986588	108.383461	-0.176642	0.000000	2.387312	0.000000	0.000000	0.000000	0.071284	-0.292960	0.176487	0.000000	0.000000	4.000000	44.000000	0.000000
14791.452688	-0.147509	0.598136	-0.002945	79.966454	72.986588	108.383461	-0.176642	0.000000	2.387312	0.000000	0.000000	0.000000	0.071284	-0.292960	0.176487	0.000000	0.000000	4.000000	44.000000	0.000000
14791.456021	-0.147509	0.598136	-0.002945	79.966454	72.986588	108.383461	-0.176642	0.000000	2.387312	0.000000	0.000000	0.000000	0.071284	-0.292960	0.176487	0.000000	0.000000	4.000000	44.000000	0.000000
14791.459354	-0.147289	0.597184	-0.002373	79.985176	73.658279	108.997475	-0.147228	0.000000	2.375431	0.000000	0.000000	0.000000	0.065964	-0.285563	0.171608	0.000000	0.000000	4.000000	44.000000	0.000000
14791.462688	-0.147289	0.597184	-0.002373	79.985176	73.658279	108.997475	-0.147228	0.000000	2.375431	0.000000	0.000000	0.000000	0.065964	-0.285563	0.171608	0.000000	0.000000	4.000000	44.000000	0.000000
14791.466021	-0.147289	0.597184	-0.002373	79.985176	73.658279	108.997475	-0.147228	0.000000	2.375431	0.000000	0.000000	0.000000	0.065964	-0.285563	0.171608	0.000000	0.000000	4.000000	44.000000	0.000000
14791.469354	-0.147164	0.596268	-0.001799	80.027451	74.309669	109.583122	-0.118627	0.000000	2.364437	0.000000	0.000000	0.000000	0.037440	-0.274637	0.171975	0.000000	0.000000	4.000000	44.000000	0.000000
14791.472688	-0.147164	0.596268	-0.001799	80.027451	74.309669	109.583122	-0.118627	0.000000	2.364437	0.000000	0.000000	0.000000	0.037440	-0.274637	0.171975	0.000000	0.000000	4.000000	44.000000	0.000000
14791.476021	-0.147164	0.596268	-0.001799	80.027451	74.309669	109.583122	-0.118627	0.000000	2.364437	0.000000	0.000000	0.000000	0.037440	-0.274637	0.171975	0.000000	0.000000	4.000000	44.000000	0.000000
14791.479354	-0.147120	0.595404	-0.001270	80.079369	74.931618	110.140526	-0.089964	0.000000	2.358197	0.000000	0.000000	0.000000	0.013216	-0.259365	0.158781	0.000000	0.000000	4.000000	44.000000	0.000000
14791.482688	-0.147120	0.595404	-0.001270	80.079369	74.931618	110.140526	-0.089964	0.000000	2.358197	0.000000	0.000000	0.000000	0.013216	-0.259365	0.158781	0.000000	0.000000	4.000000	44.000000	0.000000
14791.486021	-0.147120	0.595404	-0.001270	80.079369	74.931618	110.140526	-0.089964	0.000000	2.358197	0.000000	0.000000	0.000000	0.013216	-0.259365	0.158781	0.000000	0.000000	4.000000	44.000000	0.000000
14791.489354	-0.147120	0.595404	-0.001270	80.107491	75.521233	110.688034	-0.063501	0.000000	2.355995	0.000000	0.000000	0.000000	0.013216	-0.259365	0.158781	0.000000	0.000000	4.000000	44.000000	0.000000
14791.492688	-0.147147	0.594552	-0.000816	80.107491	75.521233	110.688034	-0.063501	0.000000	2.355995	0.000000	0.000000	0.000000	-0.008110	-0.255391	0.136323	0.000000	0.000000	4.000000	44.000000	0.000000
14791.496021	-0.147147	0.594552	-0.000816	80.107491	75.521233	110.688034	-0.063501	0.000000	2.355995	0.000000	0.000000	0.000000	-0.008110	-0.255391	0.136323	0.000000	0.000000	4.000000	44.000000	0.000000
14791.499354	-0.147255	0.593752	-0.000405	80.101913	76.028061	111.196991	-0.040780	0.000000	2.357346	0.000000	0.000000	0.000000	-0.032557	-0.240024	0.123251	0.000000	0.000000	4.000000	44.000000	0.000000
14791.502688	-0.147255	0.593752	-0.000405	80.101913	76.028061	111.196991	-0.040780	0.000000	2.357346	0.000000	0.000000	0.000000	-0.032557	-0.240024	0.123251	0.000000	0.000000	4.000000	44.000000	0.000000
14791.506021	-0.147255	0.593752	-0.000405	80.101913	76.028061	111.196991	-0.040780	0.000000	2.357346	0.000000	0.000000	0.000000	-0.032557	-0.240024	0.123251	0.000000	0.000000	4.000000	44.000000	0.000000
14791.509354	-0.147255	0.593752	-0.000405	80.095833	76.508316	111.671303	-0.020238	0.000000	2.362772	0.000000	0.000000	0.000000	-0.032557	-0.240024	0.123251	0.000000	0.000000	4.000000	44.000000	0.000000
14791.512688	-0.147402	0.593004	-0.000023	80.095833	76.508316	111.671303	-0.020238	0.000000	2.362772	0.000000	0.000000	0.000000	-0.044077	-0.224600	0.114432	0.000000	0.000000	4.000000	44.000000	0.000000
14791.516021	-0.147402	0.593004	-0.000023	80.095833	76.508316	111.671303	-0.020238	0.000000	2.362772	0.000000	0.000000	0.000000	-0.044077	-0.224600	0.114432	0.000000	0.000000	4.000000	44.000000	0.000000
14791.519354	-0.147503	0.592280	0.000364	80.089798	76.939720	112.074577	-0.001166	0.000000	2.370119	0.000000	0.000000	0.000000	-0.030262	-0.216990	0.116183	0.000000	0.000000	4.000000	44.000000	0.000000
14791.522688	-0.147503	0.592280	0.000364	80.089798	76.939720	112.074577	-0.001166	0.000000	2.370119	0.000000	0.000000	0.000000	-0.030262	-0.216990	0.116183	0.000000	0.000000	4.000000	44.000000	0.000000
14791.526021	-0.147503	0.592280	0.000364	80.089798	76.939720	112.074577	-0.001166	0.000000	2.370119	0.000000	0.000000	0.000000	-0.030262	-0.216990	0.116183	0.000000	0.000000	4.000000	44.000000	0.000000
14791.529354	-0.147503	0.592280	0.000364	80.083511	77.350121	112.483215	0.018198	0.000000	2.375163	0.000000	0.000000	0.000000	-0.030262	-0.216990	0.116183	0.000000	0.000000	4.000000	44.000000	0.000000
14791.532688	-0.147626	0.591627	0.000745	80.083511	77.350121	112.483215	0.018198	0.000000	2.375163	0.000000	0.000000	0.000000	-0.036839	-0.195904	0.114278	0.000000	0.000000	4.000000	44.000000	0.000000
14791.536021	-0.147626	0.591627	0.000745	80.083511	77.350121	112.483215	0.018198	0.000000	2.375163	0.000000	0.000000	0.000000	-0.036839	-0.195904	0.114278	0.000000	0.000000	4.000000	44.000000	0.000000
14791.539354	-0.147725	0.591000	0.001125	80.077324	77.727058	112.863121	0.037244	0.000000	2.381303	0.000000	0.000000	0.000000	-0.029556	-0.188264	0.114034	0.000000	0.000000	4.000000	44.000000	0.000000
14791.542688	-0.147725	0.591000	0.001125	80.077324	77.727058	112.863121	0.037244	0.000000	2.381303	0.000000	0.000000	0.000000	-0.029556	-0.188264	0.114034	0.000000	0.000000	4.000000	44.000000	0.000000
14791.546021	-0.147725	0.591000	0.001125	80.077324	77.727058	112.863121	0.037244	0.000000	2.381303	0.000000	0.000000	0.000000	-0.029556	-0.188264	0.114034	0.000000	0.000000	4.000000	44.000000	0.000000
14791.549354	-0.147753	0.590424	0.001511	80.071342	78.076103	113.198441	0.056250	0.000000	2.386229	0.000000	0.000000	0.000000	-0.008527	-0.172750	0.115953	0.000000	0.000000	4.000000	44.000000	0.000000
14791.552688	-0.147753	0.590424	0.001511	80.071342	78.076103	113.198441	0.056250	0.000000	2.386229	0.000000	0.000000	0.000000	-0.008527	-0.172750	0.115953	0.000000	0.000000	4.000000	44.000000	0.000000
14791.556021	-0.147753	0.590424	0.001511	80.071342	78.076103	113.198441	0.056250	0.000000	2.386229	0.000000	0.000000	0.000000	-0.008527	-0.172750	0.115953	0.000000	0.000000	4.000000	44.000000	0.000000
14791.559354	-0.147772	0.589881	0.001868	80.067108	78.409531	113.516357	0.075575	0.000000	2.387650	0.000000	0.000000	0.000000	-0.005573	-0.162761	0.106894	0.000000	0.000000	4.000000	44.000000	0.000000
14791.562688	-0.147772	0.589881	0.001868	80.067108	78.409531	113.516357	0.075575	0.000000	2.387650	0.000000	0.000000	0.000000	-0.005573	-0.162761	0.106894	0.000000	0.000000	4.000000	44.000000	0.000000
14791.566021	-0.147772	0.589881	0.001868	80.067108	78.409531	113.516357	0.075575	0.000000	2.387650	0.000000	0.000000	0.000000	-0.005573	-0.162761	0.106894	0.000000	0.000000	4.000000	44.000000	0.000000
14791.569354	-0.147772	0.589881	0.001868	80.064270	78.742661	113.843170	0.093391	0.000000	2.388579	0.000000	0.000000	0.000000	-0.005573	-0.162761	0.106894	0.000000	0.000000	4.000000	44.000000	0.000000
14791.572688	-0.147797	0.589353	0.002171	80.064270	78.742661	113.843170	0.093391	0.000000	2.388579	0.000000	0.000000	0.000000	-0.007643	-0.158372	0.091036	0.000000	0.000000	4.000000	44.000000	0.000000
14791.576021	-0.147797	0.589353	0.002171	80.064270	78.742661	113.843170	0.093391	0.000000	2.388579	0.000000	0.000000	0.000000	-0.007643	-0.158372	0.091036	0.000000	0.000000	4.000000	44.000000	0.000000
14791.579354	-0.147851	0.588840	0.002415	80.066849	79.065346	114.160606	0.108563	0.000000	2.389853	0.000000	0.000000	0.000000	-0.016290	-0.153897	0.073087	0.000000	0.000000	4.000000	44.000000	0.000000
14791.582688	-0.147851	0.588840	0.002415	80.066849	79.065346	114.160606	0.108563	0.000000	2.389853	0.000000	0.000000	0.000000	-0.016290	-0.153897	0.073087	0.000000	0.000000	4.000000	44.000000	0.000000
14791.586021	-0.147851	0.588840	0.002415	80.066849	79.065346	114.160606	0.108563	0.000000	2.389853	0.000000	0.000000	0.000000	-0.016290	-0.153897	0.073087	0.000000	0.000000	4.000000	44.000000	0.000000
14791.589354	-0.147851	0.588840	0.002415	80.066849	79.376678	114.465553	0.120745	0.000000	2.392568	0.000000	0.000000	0.000000	-0.016290	-0.153897	0.073087	0.000000	0.000000	4.000000	44.000000	0.000000
14791.592688	-0.147903	0.588305	0.002574	80.066849	79.376678	114.465553	0.120745	0.000000	2.392568	0.000000	0.000000	0.000000	-0.015372	-0.160594	0.047779	0.000000	0.000000	4.000000	44.000000	0.000000
14791.596021	-0.147903	0.588305	0.002574	80.066849	79.376678	114.465553	0.120745	0.000000	2.392568	0.000000	0.000000	0.000000	-0.015372	-0.160594	0.047779	0.000000	0.000000	4.000000	44.000000	0.000000
14791.599354	-0.147922	0.587755	0.002633	80.067436	79.572792	114.670517	0.128708	0.000000	2.395130	0.000000	0.000000	0.000000	-0.005716	-0.164887	0.017774	0.000000	0.000000	4.000000	44.000000	0.000000
14791.602688	-0.147922	0.587755	0.002633	80.067436	79.572792	114.670517	0.128708	0.000000	2.395130	0.000000	0.000000	0.000000	-0.005716	-0.164887	0.017774	0.000000	0.000000	4.000000	44.000000	0.000000
14791.606021	-0.147922	0.587755	0.002633	80.067436	79.572792	114.670517	0.128708	0.000000	2.395130	0.000000	0.000000	0.000000	-0.005716	-0.164887	0.017774	0.000000	0.000000	4.000000	44.000000	0.000000
14791.609354	-0.147922	0.587755	0.002633	80.082756	79.476402	114.579910	0.131670	0.000000	2.396083	0.000000	0.000000	0.000000	-0.005716	-0.164887	0.017774	0.000000	0.000000	4.000000	44.000000	0.000000
14791.612688	-0.147906	0.587195	0.002661	80.082756	79.476402	114.579910	0.131670	0.000000	2.396083	0.000000	0.000000	0.000000	0.004602	-0.168149	0.008169	0.000000	0.000000	4.000000	44.000000	0.000000
14791.616021	-0.147906	0.587195	0.002661	80.082756	79.476402	114.579910	0.131670	0.000000	2.396083	0.000000	0.000000	0.000000	0.004602	-0.168149	0.008169	0.000000	0.000000	4.000000	44.000000	0.000000
14791.619354	-0.147815	0.586621	0.002602	80.120445	78.924782	114.033295	0.133032	0.000000	2.395317	0.000000	0.000000	0.000000	0.027358	-0.172258	-0.017663	0.000000	0.000000	4.000000	44.000000	0.000000
14791.622688	-0.147815	0.586621	0.002602	80.120445	78.924782	114.033295	0.133032	0.000000	2.395317	0.000000	0.000000	0.000000	0.027358	-0.172258	-0.017663	0.000000	0.000000	4.000000	44.000000	0.000000
14791.626021	-0.147815	0.586621	0.002602	80.120445	78.924782	114.033295	0.133032	0.000000	2.395317	0.000000	0.000000	0.000000	0.027358	-0.172258	-0.017663	0.000000	0.000000	4.000000	44.000000	0.000000
14791.629354	-0.147815	0.586621	0.002602	80.175690	77.982460	113.091980	0.130088	0.000000	2.390757	0.000000	0.000000	0.000000	0.027358	-0.172258	-0.017663	0.000000	0.000000	4.000000	44.000000	0.000000
14791.632688	-0.147617	0.586044	0.002509	80.175690	77.982460	113.091980	0.130088	0.000000	2.390757	0.000000	0.000000	0.000000	0.059486	-0.173077	-0.027784	0.000000	0.000000	4.000000	44.000000	0.000000
14791.636021	-0.147617	0.586044	0.002509	80.175690	77.982460	113.091980	0.130088	0.000000	2.390757	0.000000	0.000000	0.000000	0.059486	-0.173077	-0.027784	0.000000	0.000000	4.000000	44.000000	0.000000
14791.639354	-0.147350	0.585446	0.002353	80.246429	76.690399	111.806435	0.125457	0.000000	2.380842	0.000000	0.000000	0.000000	0.080034	-0.179392	-0.046931	0.000000	0.000000	4.000000	44.000000	0.000000
14791.642688	-0.147350	0.585446	0.002353	80.246429	76.690399	111.806435	0.125457	0.000000	2.380842	0.000000	0.000000	0.000000	0.080034	-0.179392	-0.046931	0.000000	0.000000	4.000000	44.000000	0.000000
14791.646021	-0.147350	0.585446	0.002353	80.246429	76.690399	111.806435	0.125457	0.000000	2.380842	0.000000	0.000000	0.000000	0.080034	-0.179392	-0.046931	0.000000	0.000000	4.000000	44.000000	0.000000
14791.649354	-0.147350	0.585446	0.002353	80.337692	75.120171	110.233223	0.117635	0.000000	2.367504	0.000000	0.000000	0.000000	0.080034	-0.179392	-0.046931	0.000000	0.000000	4.000000	44.000000	0.000000
14791.652688	-0.147049	0.584861	0.002089	80.337692	75.120171	110.233223	0.117635	0.000000	2.367504	0.000000	0.000000	0.000000	0.090277	-0.175384	-0.079110	0.000000	0.000000	4.000000	44.000000	0.000000
14791.656021	-0.147049	0.584861	0.002089	80.337692	75.120171	110.233223	0.117635	0.000000	2.367504	0.000000	0.000000	0.000000	0.090277	-0.175384	-0.079110	0.000000	0.000000	4.000000	44.000000	0.000000
14791.659354	-0.146716	0.584264	0.001725	80.461227	73.330429	108.414894	0.104450	0.000000	2.352457	0.000000	0.000000	0.000000	0.099841	-0.179245	-0.109334	0.000000	0.000000	4.000000	44.000000	0.000000
14791.662688	-0.146716	0.584264	0.001725	80.461227	73.330429	108.414894	0.104450	0.000000	2.352457	0.000000	0.000000	0.000000	0.099841	-0.179245	-0.109334	0.000000	0.000000	4.000000	44.000000	0.000000
14791.666021	-0.146716	0.584264	0.001725	80.461227	73.330429	108.414894	0.104450	0.000000	2.352457	0.000000	0.000000	0.000000	0.099841	-0.179245	-0.109334	0.000000	0.000000	4.000000	44.000000	0.000000
14791.669354	-0.146352	0.583654	0.001259	80.606628	71.272774	106.308975	0.086228	0.000000	2.335817	0.000000	0.000000	0.000000	0.109392	-0.183016	-0.139620	0.000000	0.000000	4.000000	44.000000	0.000000
14791.672688	-0.146352	0.583654	0.001259	80.606628	71.272774	106.308975	0.086228	0.000000	2.335817	0.000000	0.000000	0.000000	0.109392	-0.183016	-0.139620	0.000000	0.000000	4.000000	44.000000	0.000000
14791.676021	-0.146352	0.583654	0.001259	80.606628	71.272774	106.308975	0.086228	0.000000	2.335817	0.000000	0.000000	0.000000	0.109392	-0.183016	-0.139620	0.000000	0.000000	4.000000	44.000000	0.000000
14791.679354	-0.145890	0.583031	0.000713	80.751465	68.894806	103.872559	0.062958	0.000000	2.317585	0.000000	0.000000	0.000000	0.138481	-0.186731	-0.163742	0.000000	0.000000	4.000000	44.000000	0.000000
14791.682688	-0.145890	0.583031	0.000713	80.751465	68.894806	103.872559	0.062958	0.000000	2.317585	0.000000	0.000000	0.000000	0.138481	-0.186731	-0.163742	0.000000	0.000000	4.000000	44.000000	0.000000
14791.686021	-0.145890	0.583031	0.000713	80.751465	68.894806	103.872559	0.062958	0.000000	2.317585	0.000000	0.000000	0.000000	0.138481	-0.186731	-0.163742	0.000000	0.000000	4.000000	44.000000	0.000000
14791.689354	-0.145890	0.583031	0.000713	80.875053	66.232620	101.150230	0.035668	0.000000	2.294504	0.000000	0.000000	0.000000	0.138481	-0.186731	-0.163742	0.000000	0.000000	4.000000	44.000000	0.000000
14791.692688	-0.145405	0.582436	0.000166	80.875053	66.232620	101.150230	0.035668	0.000000	2.294504	0.000000	0.000000	0.000000	0.145531	-0.178542	-0.164094	0.000000	0.000000	4.000000	44.000000	0.000000
14791.696021	-0.145405	0.582436	0.000166	80.875053	66.232620	101.150230	0.035668	0.000000	2.294504	0.000000	0.000000	0.000000	0.145531	-0.178542	-0.164094	0.000000	0.000000	4.000000	44.000000	0.000000
14791.699354	-0.144846	0.581876	-0.000391	80.964737	63.196331	98.065002	0.008319	0.000000	2.270249	0.000000	0.000000	0.000000	0.167696	-0.168032	-0.167098	0.000000	0.000000	4.000000	44.000000	0.000000
14791.702688	-0.144846	0.581876	-0.000391	80.964737	63.196331	98.065002	0.008319	0.000000	2.270249	0.000000	0.000000	0.000000	0.167696	-0.168032	-0.167098	0.000000	0.000000	4.000000	44.000000	0.000000
14791.706021	-0.144846	0.581876	-0.000391	80.964737	63.196331	98.065002	0.008319	0.000000	2.270249	0.000000	0.000000	0.000000	0.167696	-0.168032	-0.167098	0.000000	0.000000	4.000000	44.000000	0.000000
14791.709354	-0.144846	0.581876	-0.000391	81.027977	59.843132	94.656181	-0.019531	0.000000	2.242300	0.000000	0.000000	0.000000	0.167696	-0.168032	-0.167098	0.000000	0.000000	4.000000	44.000000	0.000000
14791.712688	-0.144305	0.581346	-0.000894	81.027977	59.843132	94.656181	-0.019531	0.000000	2.242300	0.000000	0.000000	0.000000	0.162314	-0.159083	-0.151107	0.000000	0.000000	4.000000	44.000000	0.000000
14791.716021	-0.144305	0.581346	-0.000894	81.027977	59.843132	94.656181	-0.019531	0.000000	2.242300	0.000000	0.000000	0.000000	0.162314	-0.159083	-0.151107	0.000000	0.000000	4.000000	44.000000	0.000000
14791.719354	-0.143813	0.580835	-0.001397	81.073509	56.386433	91.132248	-0.044716	0.000000	2.215247	0.000000	0.000000	0.000000	0.147629	-0.153306	-0.150791	0.000000	0.000000	4.000000	44.000000	0.000000
14791.722688	-0.143813	0.580835	-0.001397	81.073509	56.386433	91.132248	-0.044716	0.000000	2.215247	0.000000	0.000000	0.000000	0.147629	-0.153306	-0.150791	0.000000	0.000000	4.000000	44.000000	0.000000
14791.726021	-0.143813	0.580835	-0.001397	81.073509	56.386433	91.132248	-0.044716	0.000000	2.215247	0.000000	0.000000	0.000000	0.147629	-0.153306	-0.150791	0.000000	0.000000	4.000000	44.000000	0.000000
14791.729354	-0.143416	0.580364	-0.001827	81.099663	52.995899	87.663475	-0.069848	0.000000	2.190643	0.000000	0.000000	0.000000	0.119165	-0.141293	-0.129132	0.000000	0.000000	4.000000	44.000000	0.000000
14791.732688	-0.143416	0.580364	-0.001827	81.099663	52.995899	87.663475	-0.069848	0.000000	2.190643	0.000000	0.000000	0.000000	0.119165	-0.141293	-0.129132	0.000000	0.000000	4.000000	44.000000	0.000000
14791.736021	-0.143416	0.580364	-0.001827	81.099663	52.995899	87.663475	-0.069848	0.000000	2.190643	0.000000	0.000000	0.000000	0.119165	-0.141293	-0.129132	0.000000	0.000000	4.000000	44.000000	0.000000
14791.739354	-0.143092	0.579956	-0.002253	81.074409	49.846230	84.466782	-0.091369	0.000000	2.170782	0.000000	0.000000	0.000000	0.097182	-0.122309	-0.127712	0.000000	0.000000	4.000000	44.000000	0.000000
14791.742688	-0.143092	0.579956	-0.002253	81.074409	49.846230	84.466782	-0.091369	0.000000	2.170782	0.000000	0.000000	0.000000	0.097182	-0.122309	-0.127712	0.000000	0.000000	4.000000	44.000000	0.000000
14791.746021	-0.143092	0.579956	-0.002253	81.074409	49.846230	84.466782	-0.091369	0.000000	2.170782	0.000000	0.000000	0.000000	0.097182	-0.122309	-0.127712	0.000000	0.000000	4.000000	44.000000	0.000000
14791.749354	-0.143092	0.579956	-0.002253	80.990517	47.067062	81.683876	-0.112655	0.000000	2.154585	0.000000	0.000000	0.000000	0.097182	-0.122309	-0.127712	0.000000	0.000000	4.000000	44.000000	0.000000
14791.752688	-0.142870	0.579651	-0.002580	80.990517	47.067062	81.683876	-0.112655	0.000000	2.154585	0.000000	0.000000	0.000000	0.066386	-0.091626	-0.097963	0.000000	0.000000	4.000000	44.000000	0.000000
14791.756021	-0.142870	0.579651	-0.002580	80.990517	47.067062	81.683876	-0.112655	0.000000	2.154585	0.000000	0.000000	0.000000	0.066386	-0.091626	-0.097963	0.000000	0.000000	4.000000	44.000000	0.000000
14791.759354	-0.142680	0.579455	-0.002809	80.870193	44.637840	79.275185	-0.128982	0.000000	2.143521	0.000000	0.000000	0.000000	0.057162	-0.058705	-0.068781	0.000000	0.000000	4.000000	44.000000	0.000000
14791.762688	-0.142680	0.579455	-0.002809	80.870193	44.637840	79.275185	-0.128982	0.000000	2.143521	0.000000	0.000000	0.000000	0.057162	-0.058705	-0.068781	0.000000	0.000000	4.000000	44.000000	0.000000
14791.766021	-0.142680	0.579455	-0.002809	80.870193	44.637840	79.275185	-0.128982	0.000000	2.143521	0.000000	0.000000	0.000000	0.057162	-0.058705	-0.068781	0.000000	0.000000	4.000000	44.000000	0.000000
14791.769354	-0.142680	0.579455	-0.002809	80.746872	42.497948	77.153511	-0.140445	0.000000	2.133994	0.000000	0.000000	0.000000	0.057162	-0.058705	-0.068781	0.000000	0.000000	4.000000	44.000000	0.000000
14791.772688	-0.142581	0.579397	-0.002899	80.746872	42.497948	77.153511	-0.140445	0.000000	2.133994	0.000000	0.000000	0.000000	0.029809	-0.017231	-0.027028	0.000000	0.000000	4.000000	44.000000	0.000000
14791.776021	-0.142581	0.579397	-0.002899	80.746872	42.497948	77.153511	-0.140445	0.000000	2.133994	0.000000	0.000000	0.000000	0.029809	-0.017231	-0.027028	0.000000	0.000000	4.000000	44.000000	0.000000
14791.779354	-0.142581	0.579397	-0.002899	80.626060	40.599823	75.268333	-0.144950	0.000000	2.129025	0.000000	0.000000	0.000000	0.029809	-0.017231	-0.027028	0.000000	0.000000	4.000000	44.000000	0.000000
14791.782688	-0.142581	0.579397	-0.002899	80.626060	40.599823	75.268333	-0.144950	0.000000	2.129025	0.000000	0.000000	0.000000	0.029809	-0.017231	-0.027028	0.000000	0.000000	4.000000	44.000000	0.000000
14791.786021	-0.142574	0.579452	-0.002843	80.626060	40.599823	75.268333	-0.144950	0.000000	2.129025	0.000000	0.000000	0.000000	0.001873	0.016413	0.016681	0.000000	0.000000	4.000000	44.000000	0.000000
14791.789354	-0.142574	0.579452	-0.002843	80.519165	38.922462	73.590218	-0.144950	0.000000	2.129025	0.000000	0.000000	0.000000	0.001873	0.016413	0.016681	0.000000	0.000000	4.000000	44.000000	0.000000
14791.792688	-0.142574	0.579452	-0.002843	80.519165	38.922462	73.590218	-0.144950	0.000000	2.129025	0.000000	0.000000	0.000000	0.001873	0.016413	0.016681	0.000000	0.000000	4.000000	44.000000	0.000000
14791.796021	-0.142574	0.579452	-0.002843	80.519165	38.922462	73.590218	-0.144950	0.000000	2.129025	0.000000	0.000000	0.000000	0.001873	0.016413	0.016681	0.000000	0.000000	4.000000	44.000000	0.000000
14791.799354	-0.142790	0.579883	-0.002457	80.425133	37.520023	72.180725	-0.142170	0.000000	2.128713	0.000000	0.000000	0.000000	-0.064782	0.129106	0.115773	0.000000	0.000000	4.000000	44.000000	0.000000
14791.802688	-0.142790	0.579883	-0.002457	80.425133	37.520023	72.180725	-0.142170	0.000000	2.128713	0.000000	0.000000	0.000000	-0.064782	0.129106	0.115773	0.000000	0.000000	4.000000	44.000000	0.000000
14791.806021	-0.142790	0.579883	-0.002457	80.425133	37.520023	72.180725	-0.142170	0.000000	2.128713	0.000000	0.000000	0.000000	-0.064782	0.129106	0.115773	0.000000	0.000000	4.000000	44.000000	0.000000
14791.809354	-0.142790	0.579883	-0.002457	80.365746	36.674976	71.335312	-0.122874	0.000000	2.139511	0.000000	0.000000	0.000000	-0.064782	0.129106	0.115773	0.000000	0.000000	4.000000	44.000000	0.000000
14791.812688	-0.142990	0.580212	-0.002199	80.365746	36.674976	71.335312	-0.122874	0.000000	2.139511	0.000000	0.000000	0.000000	-0.059942	0.098696	0.077541	0.000000	0.000000	4.000000	44.000000	0.000000
14791.816021	-0.142990	0.580212	-0.002199	80.365746	36.674976	71.335312	-0.122874	0.000000	2.139511	0.000000	0.000000	0.000000	-0.059942	0.098696	0.077541	0.000000	0.000000	4.000000	44.000000	0.000000
14791.819354	-0.142990	0.580212	-0.002199	80.365471	36.683609	71.347321	-0.109951	0.000000	2.149501	0.000000	0.000000	0.000000	-0.059942	0.098696	0.077541	0.000000	0.000000	4.000000	44.000000	0.000000
14791.822688	-0.142990	0.580212	-0.002199	80.365471	36.683609	71.347321	-0.109951	0.000000	2.149501	0.000000	0.000000	0.000000	-0.059942	0.098696	0.077541	0.000000	0.000000	4.000000	44.000000	0.000000
14791.826021	-0.143282	0.580630	-0.001949	80.365471	36.683609	71.347321	-0.109951	0.000000	2.149501	0.000000	0.000000	0.000000	-0.087734	0.125417	0.075139	0.000000	0.000000	4.000000	44.000000	0.000000
14791.829354	-0.143568	0.581056	-0.001721	80.430679	37.554302	72.221031	-0.109951	0.000000	2.149501	0.000000	0.000000	0.000000	-0.085619	0.127860	0.068157	0.000000	0.000000	4.000000	44.000000	0.000000
14791.832688	-0.143568	0.581056	-0.001721	80.430679	37.554302	72.221031	-0.109951	0.000000	2.149501	0.000000	0.000000	0.000000	-0.085619	0.127860	0.068157	0.000000	0.000000	4.000000	44.000000	0.000000
14791.836021	-0.143568	0.581056	-0.001721	80.430679	37.554302	72.221031	-0.109951	0.000000	2.149501	0.000000	0.000000	0.000000	-0.085619	0.127860	0.068157	0.000000	0.000000	4.000000	44.000000	0.000000
14791.839354	-0.143568	0.581056	-0.001721	80.541840	39.065884	73.726112	-0.086068	0.000000	2.178394	0.000000	0.000000	0.000000	-0.085619	0.127860	0.068157	0.000000	0.000000	4.000000	44.000000	0.000000
14791.842688	-0.143839	0.581498	-0.001540	80.541840	39.065884	73.726112	-0.086068	0.000000	2.178394	0.000000	0.000000	0.000000	-0.081353	0.132668	0.054385	0.000000	0.000000	4.000000	44.000000	0.000000
14791.846021	-0.143839	0.581498	-0.001540	80.541840	39.065884	73.726112	-0.086068	0.000000	2.178394	0.000000	0.000000	0.000000	-0.081353	0.132668	0.054385	0.000000	0.000000	4.000000	44.000000	0.000000
14791.849354	-0.144099	0.581977	-0.001320	80.657356	40.771858	75.420746	-0.077004	0.000000	2.191952	0.000000	0.000000	0.000000	-0.077935	0.143798	0.065936	0.000000	0.000000	4.000000	44.000000	0.000000
14791.852688	-0.144099	0.581977	-0.001320	80.657356	40.771858	75.420746	-0.077004	0.000000	2.191952	0.000000	0.000000	0.000000	-0.077935	0.143798	0.065936	0.000000	0.000000	4.000000	44.000000	0.000000
14791.856021	-0.144099	0.581977	-0.001320	80.657356	40.771858	75.420746	-0.077004	0.000000	2.191952	0.000000	0.000000	0.000000	-0.077935	0.143798	0.065936	0.000000	0.000000	4.000000	44.000000	0.000000
14791.859354	-0.144099	0.581977	-0.001320	80.756050	42.400509	77.033714	-0.066015	0.000000	2.204942	0.000000	0.000000	0.000000	-0.077935	0.143798	0.065936	0.000000	0.000000	4.000000	44.000000	0.000000
14791.862688	-0.144315	0.582457	-0.001088	80.756050	42.400509	77.033714	-0.066015	0.000000	2.204942	0.000000	0.000000	0.000000	-0.064942	0.143935	0.069839	0.000000	0.000000	4.000000	44.000000	0.000000
14791.866021	-0.144315	0.582457	-0.001088	80.756050	42.400509	77.033714	-0.066015	0.000000	2.204942	0.000000	0.000000	0.000000	-0.064942	0.143935	0.069839	0.000000	0.000000	4.000000	44.000000	0.000000
14791.869354	-0.144447	0.582911	-0.000821	80.832710	43.825199	78.437637	-0.054375	0.000000	2.215765	0.000000	0.000000	0.000000	-0.039566	0.136257	0.079839	0.000000	0.000000	4.000000	44.000000	0.000000
14791.872688	-0.144447	0.582911	-0.000821	80.832710	43.825199	78.437637	-0.054375	0.000000	2.215765	0.000000	0.000000	0.000000	-0.039566	0.136257	0.079839	0.000000	0.000000	4.000000	44.000000	0.000000
14791.876021	-0.144447	0.582911	-0.000821	80.832710	43.825199	78.437637	-0.054375	0.000000	2.215765	0.000000	0.000000	0.000000	-0.039566	0.136257	0.079839	0.000000	0.000000	4.000000	44.000000	0.000000
14791.879354	-0.144528	0.583374	-0.000565	80.891502	45.049175	79.635986	-0.041068	0.000000	2.222360	0.000000	0.000000	0.000000	-0.024370	0.138721	0.077003	0.000000	0.000000	4.000000	44.000000	0.000000
14791.882688	-0.144528	0.583374	-0.000565	80.891502	45.049175	79.635986	-0.041068	0.000000	2.222360	0.000000	0.000000	0.000000	-0.024370	0.138721	0.077003	0.000000	0.000000	4.000000	44.000000	0.000000
14791.886021	-0.144528	0.583374	-0.000565	80.891502	45.049175	79.635986	-0.041068	0.000000	2.222360	0.000000	0.000000	0.000000	-0.024370	0.138721	0.077003	0.000000	0.000000	4.000000	44.000000	0.000000
14791.889354	-0.144607	0.583792	-0.000318	80.936852	46.085758	80.650291	-0.028235	0.000000	2.226422	0.000000	0.000000	0.000000	-0.023422	0.125461	0.074011	0.000000	0.000000	4.000000	44.000000	0.000000
14791.892688	-0.144607	0.583792	-0.000318	80.936852	46.085758	80.650291	-0.028235	0.000000	2.226422	0.000000	0.000000	0.000000	-0.023422	0.125461	0.074011	0.000000	0.000000	4.000000	44.000000	0.000000
14791.896021	-0.144607	0.583792	-0.000318	80.936852	46.085758	80.650291	-0.028235	0.000000	2.226422	0.000000	0.000000	0.000000	-0.023422	0.125461	0.074011	0.000000	0.000000	4.000000	44.000000	0.000000
14791.899354	-0.144607	0.583792	-0.000318	80.970932	46.934505	81.477837	-0.015899	0.000000	2.230325	0.000000	0.000000	0.000000	-0.023422	0.125461	0.074011	0.000000	0.000000	4.000000	44.000000	0.000000
14791.902688	-0.144648	0.584155	-0.000113	80.970932	46.934505	81.477837	-0.015899	0.000000	2.230325	0.000000	0.000000	0.000000	-0.012311	0.108953	0.061514	0.000000	0.000000	4.000000	44.000000	0.000000
14791.906021	-0.144648	0.584155	-0.000113	80.970932	46.934505	81.477837	-0.015899	0.000000	2.230325	0.000000	0.000000	0.000000	-0.012311	0.108953	0.061514	0.000000	0.000000	4.000000	44.000000	0.000000
14791.909354	-0.144648	0.584155	-0.000113	81.001297	47.684185	82.207253	-0.005647	0.000000	2.232377	0.000000	0.000000	0.000000	-0.012311	0.108953	0.061514	0.000000	0.000000	4.000000	44.000000	0.000000
14791.912688	-0.144648	0.584155	-0.000113	81.001297	47.684185	82.207253	-0.005647	0.000000	2.232377	0.000000	0.000000	0.000000	-0.012311	0.108953	0.061514	0.000000	0.000000	4.000000	44.000000	0.000000
14791.916021	-0.144673	0.584463	0.000044	81.001297	47.684185	82.207253	-0.005647	0.000000	2.232377	0.000000	0.000000	0.000000	-0.007708	0.092397	0.047003	0.000000	0.000000	4.000000	44.000000	0.000000
14791.919354	-0.144671	0.584705	0.000114	81.024147	48.233067	82.738083	-0.005647	0.000000	2.232377	0.000000	0.000000	0.000000	0.000539	0.072587	0.020934	0.000000	0.000000	4.000000	44.000000	0.000000
14791.922688	-0.144671	0.584705	0.000114	81.024147	48.233067	82.738083	-0.005647	0.000000	2.232377	0.000000	0.000000	0.000000	0.000539	0.072587	0.020934	0.000000	0.000000	4.000000	44.000000	0.000000
14791.926021	-0.144671	0.584705	0.000114	81.024147	48.233067	82.738083	-0.005647	0.000000	2.232377	0.000000	0.000000	0.000000	0.000539	0.072587	0.020934	0.000000	0.000000	4.000000	44.000000	0.000000
14791.929354	-0.144671	0.584705	0.000114	81.038712	48.584118	83.072159	0.005676	0.000000	2.233571	0.000000	0.000000	0.000000	0.000539	0.072587	0.020934	0.000000	0.000000	4.000000	44.000000	0.000000
14791.932688	-0.144652	0.584895	0.000203	81.038712	48.584118	83.072159	0.005676	0.000000	2.233571	0.000000	0.000000	0.000000	0.005802	0.056897	0.026948	0.000000	0.000000	4.000000	44.000000	0.000000
14791.936021	-0.144652	0.584895	0.000203	81.038712	48.584118	83.072159	0.005676	0.000000	2.233571	0.000000	0.000000	0.000000	0.005802	0.056897	0.026948	0.000000	0.000000	4.000000	44.000000	0.000000
14791.939354	-0.144652	0.584895	0.000203	81.052116	48.767166	83.236694	0.010167	0.000000	2.232604	0.000000	0.000000	0.000000	0.005802	0.056897	0.026948	0.000000	0.000000	4.000000	44.000000	0.000000
14791.942688	-0.144652	0.584895	0.000203	81.052116	48.767166	83.236694	0.010167	0.000000	2.232604	0.000000	0.000000	0.000000	0.005802	0.056897	0.026948	0.000000	0.000000	4.000000	44.000000	0.000000
14791.946021	-0.144612	0.585010	0.000229	81.052116	48.767166	83.236694	0.010167	0.000000	2.232604	0.000000	0.000000	0.000000	0.011888	0.034679	0.007730	0.000000	0.000000	4.000000	44.000000	0.000000
14791.949354	-0.144612	0.585010	0.000229	81.063103	48.781582	83.235420	0.010167	0.000000	2.232604	0.000000	0.000000	0.000000	0.011888	0.034679	0.007730	0.000000	0.000000	4.000000	44.000000	0.000000
14791.952688	-0.144612	0.585010	0.000229	81.063103	48.781582	83.235420	0.010167	0.000000	2.232604	0.000000	0.000000	0.000000	0.011888	0.034679	0.007730	0.000000	0.000000	4.000000	44.000000	0.000000
14791.956021	-0.144612	0.585010	0.000229	81.063103	48.781582	83.235420	0.010167	0.000000	2.232604	0.000000	0.000000	0.000000	0.011888	0.034679	0.007730	0.000000	0.000000	4.000000	44.000000	0.000000
14791.959354	-0.144524	0.585107	0.000253	81.075974	48.743244	83.176933	0.011455	0.000000	2.230623	0.000000	0.000000	0.000000	0.026437	0.029139	0.007039	0.000000	0.000000	4.000000	44.000000	0.000000
14791.962688	-0.144524	0.585107	0.000253	81.075974	48.743244	83.176933	0.011455	0.000000	2.230623	0.000000	0.000000	0.000000	0.026437	0.029139	0.007039	0.000000	0.000000	4.000000	44.000000	0.000000
14791.966021	-0.144524	0.585107	0.000253	81.075974	48.743244	83.176933	0.011455	0.000000	2.230623	0.000000	0.000000	0.000000	0.026437	0.029139	0.007039	0.000000	0.000000	4.000000	44.000000	0.000000
14791.969354	-0.144524	0.585107	0.000253	81.093246	48.720051	83.127876	0.012629	0.000000	2.226217	0.000000	0.000000	0.000000	0.026437	0.029139	0.007039	0.000000	0.000000	4.000000	44.000000	0.000000
14791.972688	-0.144486	0.585126	0.000282	81.093246	48.720051	83.127876	0.012629	0.000000	2.226217	0.000000	0.000000	0.000000	0.011512	0.005558	0.008914	0.000000	0.000000	4.000000	44.000000	0.000000
14791.976021	-0.144486	0.585126	0.000282	81.093246	48.720051	83.127876	0.012629	0.000000	2.226217	0.000000	0.000000	0.000000	0.011512	0.005558	0.008914	0.000000	0.000000	4.000000	44.000000	0.000000
14791.979354	-0.144486	0.585126	0.000282	81.121552	48.676586	83.047287	0.014114	0.000000	2.224298	0.000000	0.000000	0.000000	0.011512	0.005558	0.008914	0.000000	0.000000	4.000000	44.000000	0.000000
14791.982688	-0.144486	0.585126	0.000282	81.121552	48.676586	83.047287	0.014114	0.000000	2.224298	0.000000	0.000000	0.000000	0.011512	0.005558	0.008914	0.000000	0.000000	4.000000	44.000000	0.000000
14791.986021	-0.144401	0.585100	0.000316	81.121552	48.676586	83.047287	0.014114	0.000000	2.224298	0.000000	0.000000	0.000000	0.025430	-0.007876	0.010227	0.000000	0.000000	4.000000	44.000000	0.000000
14791.989354	-0.144401	0.585100	0.000316	81.160774	48.617794	82.934662	0.014114	0.000000	2.224298	0.000000	0.000000	0.000000	0.025430	-0.007876	0.010227	0.000000	0.000000	4.000000	44.000000	0.000000
14791.992688	-0.144401	0.585100	0.000316	81.160774	48.617794	82.934662	0.014114	0.000000	2.224298	0.000000	0.000000	0.000000	0.025430	-0.007876	0.010227	0.000000	0.000000	4.000000	44.000000	0.000000
14791.996021	-0.144401	0.585100	0.000316	81.160774	48.617794	82.934662	0.014114	0.000000	2.224298	0.000000	0.000000	0.000000	0.025430	-0.007876	0.010227	0.000000	0.000000	4.000000	44.000000	0.000000
14791.999354	-0.144202	0.585009	0.000518	81.208824	48.586121	82.840454	0.015819	0.000000	2.220060	0.000000	0.000000	0.000000	0.059704	-0.027291	0.060590	0.000000	0.000000	4.000000	44.000000	0.000000
14792.002688	-0.144202	0.585009	0.000518	81.208824	48.586121	82.840454	0.015819	0.000000	2.220060	0.000000	0.000000	0.000000	0.059704	-0.027291	0.060590	0.000000	0.000000	4.000000	44.000000	0.000000
14792.006021	-0.144202	0.585009	0.000518	81.208824	48.586121	82.840454	0.015819	0.000000	2.220060	0.000000	0.000000	0.000000	0.059704	-0.027291	0.060590	0.000000	0.000000	4.000000	44.000000	0.000000
14792.009354	-0.144202	0.585009	0.000518	81.261848	48.525848	82.708260	0.025917	0.000000	2.210109	0.000000	0.000000	0.000000	0.059704	-0.027291	0.060590	0.000000	0.000000	4.000000	44.000000	0.000000
14792.012688	-0.144088	0.584944	0.000686	81.261848	48.525848	82.708260	0.025917	0.000000	2.210109	0.000000	0.000000	0.000000	0.034308	-0.019450	0.050356	0.000000	0.000000	4.000000	44.000000	0.000000
14792.016021	-0.144088	0.584944	0.000686	81.261848	48.525848	82.708260	0.025917	0.000000	2.210109	0.000000	0.000000	0.000000	0.034308	-0.019450	0.050356	0.000000	0.000000	4.000000	44.000000	0.000000
14792.019354	-0.143966	0.584887	0.000831	81.322647	48.449162	82.551605	0.034310	0.000000	2.204391	0.000000	0.000000	0.000000	0.036472	-0.017115	0.043546	0.000000	0.000000	4.000000	44.000000	0.000000
14792.022688	-0.143966	0.584887	0.000831	81.322647	48.449162	82.551605	0.034310	0.000000	2.204391	0.000000	0.000000	0.000000	0.036472	-0.017115	0.043546	0.000000	0.000000	4.000000	44.000000	0.000000
14792.026021	-0.143966	0.584887	0.000831	81.322647	48.449162	82.551605	0.034310	0.000000	2.204391	0.000000	0.000000	0.000000	0.036472	-0.017115	0.043546	0.000000	0.000000	4.000000	44.000000	0.000000
14792.029354	-0.143966	0.584887	0.000831	81.380325	48.368725	82.402596	0.041567	0.000000	2.198312	0.000000	0.000000	0.000000	0.036472	-0.017115	0.043546	0.000000	0.000000	4.000000	44.000000	0.000000
14792.032688	-0.143917	0.584822	0.000979	81.380325	48.368725	82.402596	0.041567	0.000000	2.198312	0.000000	0.000000	0.000000	0.014789	-0.019467	0.044184	0.000000	0.000000	4.000000	44.000000	0.000000
14792.036021	-0.143917	0.584822	0.000979	81.380325	48.368725	82.402596	0.041567	0.000000	2.198312	0.000000	0.000000	0.000000	0.014789	-0.019467	0.044184	0.000000	0.000000	4.000000	44.000000	0.000000
14792.039354	-0.143917	0.584822	0.000979	81.416565	48.283554	82.270439	0.048931	0.000000	2.195848	0.000000	0.000000	0.000000	0.014789	-0.019467	0.044184	0.000000	0.000000	4.000000	44.000000	0.000000
14792.042688	-0.143917	0.584822	0.000979	81.416565	48.283554	82.270439	0.048931	0.000000	2.195848	0.000000	0.000000	0.000000	0.014789	-0.019467	0.044184	0.000000	0.000000	4.000000	44.000000	0.000000
14792.046021	-0.143921	0.584794	0.001144	81.416565	48.283554	82.270439	0.048931	0.000000	2.195848	0.000000	0.000000	0.000000	-0.001267	-0.008380	0.049685	0.000000	0.000000	4.000000	44.000000	0.000000
14792.049354	-0.143921	0.584794	0.001144	81.424965	48.226582	82.199051	0.048931	0.000000	2.195848	0.000000	0.000000	0.000000	-0.001267	-0.008380	0.049685	0.000000	0.000000	4.000000	44.000000	0.000000
14792.052688	-0.143921	0.584794	0.001144	81.424965	48.226582	82.199051	0.048931	0.000000	2.195848	0.000000	0.000000	0.000000	-0.001267	-0.008380	0.049685	0.000000	0.000000	4.000000	44.000000	0.000000
14792.056021	-0.143921	0.584794	0.001144	81.424965	48.226582	82.199051	0.048931	0.000000	2.195848	0.000000	0.000000	0.000000	-0.001267	-0.008380	0.049685	0.000000	0.000000	4.000000	44.000000	0.000000
14792.059354	-0.144010	0.584794	0.001503	81.421074	48.169865	82.141685	0.057212	0.000000	2.196058	0.000000	0.000000	0.000000	-0.026616	-0.000122	0.107614	0.000000	0.000000	4.000000	44.000000	0.000000
14792.062688	-0.144010	0.584794	0.001503	81.421074	48.169865	82.141685	0.057212	0.000000	2.196058	0.000000	0.000000	0.000000	-0.026616	-0.000122	0.107614	0.000000	0.000000	4.000000	44.000000	0.000000
14792.066021	-0.144010	0.584794	0.001503	81.421074	48.169865	82.141685	0.057212	0.000000	2.196058	0.000000	0.000000	0.000000	-0.026616	-0.000122	0.107614	0.000000	0.000000	4.000000	44.000000	0.000000
14792.069354	-0.144010	0.584794	0.001503	81.417229	48.110538	82.084450	0.075148	0.000000	2.200494	0.000000	0.000000	0.000000	-0.026616	-0.000122	0.107614	0.000000	0.000000	4.000000	44.000000	0.000000
14792.072688	-0.144102	0.584813	0.001719	81.417229	48.110538	82.084450	0.075148	0.000000	2.200494	0.000000	0.000000	0.000000	-0.027498	0.005917	0.064715	0.000000	0.000000	4.000000	44.000000	0.000000
14792.076021	-0.144102	0.584813	0.001719	81.417229	48.110538	82.084450	0.075148	0.000000	2.200494	0.000000	0.000000	0.000000	-0.027498	0.005917	0.064715	0.000000	0.000000	4.000000	44.000000	0.000000
14792.079354	-0.144176	0.584851	0.001957	81.409409	47.997295	81.969917	0.085934	0.000000	2.205077	0.000000	0.000000	0.000000	-0.022468	0.011443	0.071554	0.000000	0.000000	4.000000	44.000000	0.000000
14792.082688	-0.144176	0.584851	0.001957	81.409409	47.997295	81.969917	0.085934	0.000000	2.205077	0.000000	0.000000	0.000000	-0.022468	0.011443	0.071554	0.000000	0.000000	4.000000	44.000000	0.000000
14792.086021	-0.144176	0.584851	0.001957	81.409409	47.997295	81.969917	0.085934	0.000000	2.205077	0.000000	0.000000	0.000000	-0.022468	0.011443	0.071554	0.000000	0.000000	4.000000	44.000000	0.000000
14792.089354	-0.144176	0.584851	0.001957	81.400291	47.862850	81.836693	0.097859	0.000000	2.208822	0.000000	0.000000	0.000000	-0.022468	0.011443	0.071554	0.000000	0.000000	4.000000	44.000000	0.000000
14792.092688	-0.144290	0.584919	0.002243	81.400291	47.862850	81.836693	0.097859	0.000000	2.208822	0.000000	0.000000	0.000000	-0.034149	0.020232	0.085871	0.000000	0.000000	4.000000	44.000000	0.000000
14792.096021	-0.144290	0.584919	0.002243	81.400291	47.862850	81.836693	0.097859	0.000000	2.208822	0.000000	0.000000	0.000000	-0.034149	0.020232	0.085871	0.000000	0.000000	4.000000	44.000000	0.000000
14792.099354	-0.144290	0.584919	0.002243	81.391113	47.731369	81.703712	0.112171	0.000000	2.214513	0.000000	0.000000	0.000000	-0.034149	0.020232	0.085871	0.000000	0.000000	4.000000	44.000000	0.000000
14792.102688	-0.144290	0.584919	0.002243	81.391113	47.731369	81.703712	0.112171	0.000000	2.214513	0.000000	0.000000	0.000000	-0.034149	0.020232	0.085871	0.000000	0.000000	4.000000	44.000000	0.000000
14792.106021	-0.144380	0.585012	0.002530	81.391113	47.731369	81.703712	0.112171	0.000000	2.214513	0.000000	0.000000	0.000000	-0.026980	0.028115	0.085904	0.000000	0.000000	4.000000	44.000000	0.000000
14792.109354	-0.144380	0.585012	0.002530	81.382317	47.556225	81.523438	0.112171	0.000000	2.214513	0.000000	0.000000	0.000000	-0.026980	0.028115	0.085904	0.000000	0.000000	4.000000	44.000000	0.000000
14792.112688	-0.144380	0.585012	0.002530	81.382317	47.556225	81.523438	0.112171	0.000000	2.214513	0.000000	0.000000	0.000000	-0.026980	0.028115	0.085904	0.000000	0.000000	4.000000	44.000000	0.000000
14792.116021	-0.144380	0.585012	0.002530	81.382317	47.556225	81.523438	0.112171	0.000000	2.214513	0.000000	0.000000	0.000000	-0.026980	0.028115	0.085904	0.000000	0.000000	4.000000	44.000000	0.000000
14792.119354	-0.144585	0.585245	0.003105	81.375084	47.375477	81.338676	0.126489	0.000000	2.219010	0.000000	0.000000	0.000000	-0.061365	0.069677	0.172463	0.000000	0.000000	4.000000	44.000000	0.000000
14792.122688	-0.144585	0.585245	0.003105	81.375084	47.375477	81.338676	0.126489	0.000000	2.219010	0.000000	0.000000	0.000000	-0.061365	0.069677	0.172463	0.000000	0.000000	4.000000	44.000000	0.000000
14792.126021	-0.144585	0.585245	0.003105	81.375084	47.375477	81.338676	0.126489	0.000000	2.219010	0.000000	0.000000	0.000000	-0.061365	0.069677	0.172463	0.000000	0.000000	4.000000	44.000000	0.000000
14792.129354	-0.144585	0.585245	0.003105	81.370148	47.184479	81.140053	0.155232	0.000000	2.229237	0.000000	0.000000	0.000000	-0.061365	0.069677	0.172463	0.000000	0.000000	4.000000	44.000000	0.000000
14792.132688	-0.144692	0.585391	0.003371	81.370148	47.184479	81.140053	0.155232	0.000000	2.229237	0.000000	0.000000	0.000000	-0.032259	0.043920	0.079757	0.000000	0.000000	4.000000	44.000000	0.000000
14792.136021	-0.144692	0.585391	0.003371	81.370148	47.184479	81.140053	0.155232	0.000000	2.229237	0.000000	0.000000	0.000000	-0.032259	0.043920	0.079757	0.000000	0.000000	4.000000	44.000000	0.000000
14792.139354	-0.144692	0.585391	0.003371	81.365234	47.004402	80.951813	0.168525	0.000000	2.234614	0.000000	0.000000	0.000000	-0.032259	0.043920	0.079757	0.000000	0.000000	4.000000	44.000000	0.000000
14792.142688	-0.144692	0.585391	0.003371	81.365234	47.004402	80.951813	0.168525	0.000000	2.234614	0.000000	0.000000	0.000000	-0.032259	0.043920	0.079757	0.000000	0.000000	4.000000	44.000000	0.000000
14792.146021	-0.144820	0.585564	0.003623	81.365234	47.004402	80.951813	0.168525	0.000000	2.234614	0.000000	0.000000	0.000000	-0.038188	0.051877	0.075653	0.000000	0.000000	4.000000	44.000000	0.000000
14792.149354	-0.144820	0.585564	0.003623	81.362297	46.898540	80.841293	0.168525	0.000000	2.234614	0.000000	0.000000	0.000000	-0.038188	0.051877	0.075653	0.000000	0.000000	4.000000	44.000000	0.000000
14792.152688	-0.144820	0.585564	0.003623	81.362297	46.898540	80.841293	0.168525	0.000000	2.234614	0.000000	0.000000	0.000000	-0.038188	0.051877	0.075653	0.000000	0.000000	4.000000	44.000000	0.000000
14792.156021	-0.144820	0.585564	0.003623	81.362297	46.898540	80.841293	0.168525	0.000000	2.234614	0.000000	0.000000	0.000000	-0.038188	0.051877	0.075653	0.000000	0.000000	4.000000	44.000000	0.000000
14792.159354	-0.144995	0.585949	0.004027	81.369209	47.033489	80.967819	0.181134	0.000000	2.240978	0.000000	0.000000	0.000000	-0.052581	0.115561	0.121368	0.000000	0.000000	4.000000	44.000000	0.000000
14792.162688	-0.144995	0.585949	0.004027	81.369209	47.033489	80.967819	0.181134	0.000000	2.240978	0.000000	0.000000	0.000000	-0.052581	0.115561	0.121368	0.000000	0.000000	4.000000	44.000000	0.000000
14792.166021	-0.144995	0.585949	0.004027	81.369209	47.033489	80.967819	0.181134	0.000000	2.240978	0.000000	0.000000	0.000000	-0.052581	0.115561	0.121368	0.000000	0.000000	4.000000	44.000000	0.000000
14792.169354	-0.144995	0.585949	0.004027	81.390816	47.483601	81.400566	0.201362	0.000000	2.249741	0.000000	0.000000	0.000000	-0.052581	0.115561	0.121368	0.000000	0.000000	4.000000	44.000000	0.000000
14792.172688	-0.145021	0.586162	0.004187	81.390816	47.483601	81.400566	0.201362	0.000000	2.249741	0.000000	0.000000	0.000000	-0.007801	0.063696	0.047788	0.000000	0.000000	4.000000	44.000000	0.000000
14792.176021	-0.145021	0.586162	0.004187	81.390816	47.483601	81.400566	0.201362	0.000000	2.249741	0.000000	0.000000	0.000000	-0.007801	0.063696	0.047788	0.000000	0.000000	4.000000	44.000000	0.000000
14792.179354	-0.145021	0.586162	0.004187	81.418854	48.040516	81.937752	0.209327	0.000000	2.251041	0.000000	0.000000	0.000000	-0.007801	0.063696	0.047788	0.000000	0.000000	4.000000	44.000000	0.000000
14792.182688	-0.145021	0.586162	0.004187	81.418854	48.040516	81.937752	0.209327	0.000000	2.251041	0.000000	0.000000	0.000000	-0.007801	0.063696	0.047788	0.000000	0.000000	4.000000	44.000000	0.000000
14792.186021	-0.145042	0.586355	0.004330	81.418854	48.040516	81.937752	0.209327	0.000000	2.251041	0.000000	0.000000	0.000000	-0.006290	0.058157	0.042985	0.000000	0.000000	4.000000	44.000000	0.000000
14792.189354	-0.145042	0.586355	0.004330	81.444023	48.472443	82.350807	0.209327	0.000000	2.251041	0.000000	0.000000	0.000000	-0.006290	0.058157	0.042985	0.000000	0.000000	4.000000	44.000000	0.000000
14792.192688	-0.145042	0.586355	0.004330	81.444023	48.472443	82.350807	0.209327	0.000000	2.251041	0.000000	0.000000	0.000000	-0.006290	0.058157	0.042985	0.000000	0.000000	4.000000	44.000000	0.000000
14792.196021	-0.145042	0.586355	0.004330	81.444023	48.472443	82.350807	0.209327	0.000000	2.251041	0.000000	0.000000	0.000000	-0.006290	0.058157	0.042985	0.000000	0.000000	4.000000	44.000000	0.000000
14792.199354	-0.145106	0.586767	0.004534	81.469292	48.759445	82.614052	0.216491	0.000000	2.252090	0.000000	0.000000	0.000000	-0.019290	0.123419	0.061384	0.000000	0.000000	4.000000	44.000000	0.000000
14792.202688	-0.145106	0.586767	0.004534	81.469292	48.759445	82.614052	0.216491	0.000000	2.252090	0.000000	0.000000	0.000000	-0.019290	0.123419	0.061384	0.000000	0.000000	4.000000	44.000000	0.000000
14792.206021	-0.145106	0.586767	0.004534	81.469292	48.759445	82.614052	0.216491	0.000000	2.252090	0.000000	0.000000	0.000000	-0.019290	0.123419	0.061384	0.000000	0.000000	4.000000	44.000000	0.000000
14792.209354	-0.145130	0.586958	0.004609	81.489571	48.964909	82.798775	0.226722	0.000000	2.255305	0.000000	0.000000	0.000000	-0.007069	0.057332	0.022491	0.000000	0.000000	4.000000	44.000000	0.000000
14792.212688	-0.145130	0.586958	0.004609	81.489571	48.964909	82.798775	0.226722	0.000000	2.255305	0.000000	0.000000	0.000000	-0.007069	0.057332	0.022491	0.000000	0.000000	4.000000	44.000000	0.000000
14792.216021	-0.145130	0.586958	0.004609	81.489571	48.964909	82.798775	0.226722	0.000000	2.255305	0.000000	0.000000	0.000000	-0.007069	0.057332	0.022491	0.000000	0.000000	4.000000	44.000000	0.000000
14792.219354	-0.145130	0.586958	0.004609	81.506966	49.133160	82.948761	0.230470	0.000000	2.256483	0.000000	0.000000	0.000000	-0.007069	0.057332	0.022491	0.000000	0.000000	4.000000	44.000000	0.000000
14792.222688	-0.145148	0.587130	0.004668	81.506966	49.133160	82.948761	0.230470	0.000000	2.256483	0.000000	0.000000	0.000000	-0.005567	0.051768	0.017708	0.000000	0.000000	4.000000	44.000000	0.000000
14792.226021	-0.145148	0.587130	0.004668	81.506966	49.133160	82.948761	0.230470	0.000000	2.256483	0.000000	0.000000	0.000000	-0.005567	0.051768	0.017708	0.000000	0.000000	4.000000	44.000000	0.000000
14792.229354	-0.145189	0.587303	0.004721	81.515388	49.251053	83.058159	0.233422	0.000000	2.257410	0.000000	0.000000	0.000000	-0.012142	0.051766	0.015621	0.000000	0.000000	4.000000	44.000000	0.000000
14792.232688	-0.145189	0.587303	0.004721	81.515388	49.251053	83.058159	0.233422	0.000000	2.257410	0.000000	0.000000	0.000000	-0.012142	0.051766	0.015621	0.000000	0.000000	4.000000	44.000000	0.000000
14792.236021	-0.145189	0.587303	0.004721	81.515388	49.251053	83.058159	0.233422	0.000000	2.257410	0.000000	0.000000	0.000000	-0.012142	0.051766	0.015621	0.000000	0.000000	4.000000	44.000000	0.000000
14792.239354	-0.145189	0.587303	0.004721	81.514923	49.312527	83.115982	0.236025	0.000000	2.259434	0.000000	0.000000	0.000000	-0.012142	0.051766	0.015621	0.000000	0.000000	4.000000	44.000000	0.000000
14792.242688	-0.145202	0.587457	0.004764	81.514923	49.312527	83.115982	0.236025	0.000000	2.259434	0.000000	0.000000	0.000000	-0.004056	0.046197	0.012915	0.000000	0.000000	4.000000	44.000000	0.000000
14792.246021	-0.145202	0.587457	0.004764	81.514923	49.312527	83.115982	0.236025	0.000000	2.259434	0.000000	0.000000	0.000000	-0.004056	0.046197	0.012915	0.000000	0.000000	4.000000	44.000000	0.000000
14792.249354	-0.145202	0.587457	0.004764	81.515060	49.389095	83.188751	0.238178	0.000000	2.260109	0.000000	0.000000	0.000000	-0.004056	0.046197	0.012915	0.000000	0.000000	4.000000	44.000000	0.000000
14792.252688	-0.145202	0.587457	0.004764	81.515060	49.389095	83.188751	0.238178	0.000000	2.260109	0.000000	0.000000	0.000000	-0.004056	0.046197	0.012915	0.000000	0.000000	4.000000	44.000000	0.000000
14792.256021	-0.145225	0.587577	0.004836	81.515060	49.389095	83.188751	0.238178	0.000000	2.260109	0.000000	0.000000	0.000000	-0.006831	0.035916	0.021729	0.000000	0.000000	4.000000	44.000000	0.000000
14792.259354	-0.145225	0.587577	0.004836	81.524414	49.668133	83.465302	0.238178	0.000000	2.260109	0.000000	0.000000	0.000000	-0.006831	0.035916	0.021729	0.000000	0.000000	4.000000	44.000000	0.000000
14792.262688	-0.145225	0.587577	0.004836	81.524414	49.668133	83.465302	0.238178	0.000000	2.260109	0.000000	0.000000	0.000000	-0.006831	0.035916	0.021729	0.000000	0.000000	4.000000	44.000000	0.000000
14792.266021	-0.145225	0.587577	0.004836	81.524414	49.668133	83.465302	0.238178	0.000000	2.260109	0.000000	0.000000	0.000000	-0.006831	0.035916	0.021729	0.000000	0.000000	4.000000	44.000000	0.000000
14792.269354	-0.145287	0.587798	0.004958	81.539581	50.113430	83.903183	0.241799	0.000000	2.261248	0.000000	0.000000	0.000000	-0.018741	0.066259	0.036608	0.000000	0.000000	4.000000	44.000000	0.000000
14792.272688	-0.145287	0.587798	0.004958	81.539581	50.113430	83.903183	0.241799	0.000000	2.261248	0.000000	0.000000	0.000000	-0.018741	0.066259	0.036608	0.000000	0.000000	4.000000	44.000000	0.000000
14792.276021	-0.145287	0.587798	0.004958	81.539581	50.113430	83.903183	0.241799	0.000000	2.261248	0.000000	0.000000	0.000000	-0.018741	0.066259	0.036608	0.000000	0.000000	4.000000	44.000000	0.000000
14792.279354	-0.145312	0.587891	0.005037	81.558922	50.671520	84.453094	0.247901	0.000000	2.264371	0.000000	0.000000	0.000000	-0.007463	0.028005	0.023742	0.000000	0.000000	4.000000	44.000000	0.000000
14792.282688	-0.145312	0.587891	0.005037	81.558922	50.671520	84.453094	0.247901	0.000000	2.264371	0.000000	0.000000	0.000000	-0.007463	0.028005	0.023742	0.000000	0.000000	4.000000	44.000000	0.000000
14792.286021	-0.145312	0.587891	0.005037	81.558922	50.671520	84.453094	0.247901	0.000000	2.264371	0.000000	0.000000	0.000000	-0.007463	0.028005	0.023742	0.000000	0.000000	4.000000	44.000000	0.000000
14792.289354	-0.145312	0.587891	0.005037	81.579163	51.267143	85.040573	0.251858	0.000000	2.265615	0.000000	0.000000	0.000000	-0.007463	0.028005	0.023742	0.000000	0.000000	4.000000	44.000000	0.000000
14792.292688	-0.145337	0.587984	0.005116	81.579163	51.267143	85.040573	0.251858	0.000000	2.265615	0.000000	0.000000	0.000000	-0.007464	0.028018	0.023735	0.000000	0.000000	4.000000	44.000000	0.000000
14792.296021	-0.145337	0.587984	0.005116	81.579163	51.267143	85.040573	0.251858	0.000000	2.265615	0.000000	0.000000	0.000000	-0.007464	0.028018	0.023735	0.000000	0.000000	4.000000	44.000000	0.000000
14792.299354	-0.145337	0.587984	0.005116	81.599541	51.899166	85.661400	0.255813	0.000000	2.266859	0.000000	0.000000	0.000000	-0.007464	0.028018	0.023735	0.000000	0.000000	4.000000	44.000000	0.000000
14792.302688	-0.145337	0.587984	0.005116	81.599541	51.899166	85.661400	0.255813	0.000000	2.266859	0.000000	0.000000	0.000000	-0.007464	0.028018	0.023735	0.000000	0.000000	4.000000	44.000000	0.000000
14792.306021	-0.145344	0.588025	0.005216	81.599541	51.899166	85.661400	0.255813	0.000000	2.266859	0.000000	0.000000	0.000000	-0.002159	0.012137	0.029889	0.000000	0.000000	4.000000	44.000000	0.000000
14792.309354	-0.145344	0.588025	0.005216	81.615898	52.441055	86.193085	0.255813	0.000000	2.266859	0.000000	0.000000	0.000000	-0.002159	0.012137	0.029889	0.000000	0.000000	4.000000	44.000000	0.000000
14792.312688	-0.145344	0.588025	0.005216	81.615898	52.441055	86.193085	0.255813	0.000000	2.266859	0.000000	0.000000	0.000000	-0.002159	0.012137	0.029889	0.000000	0.000000	4.000000	44.000000	0.000000
14792.316021	-0.145344	0.588025	0.005216	81.615898	52.441055	86.193085	0.255813	0.000000	2.266859	0.000000	0.000000	0.000000	-0.002159	0.012137	0.029889	0.000000	0.000000	4.000000	44.000000	0.000000
14792.319354	-0.145369	0.588166	0.005372	81.628204	52.862331	86.608574	0.260795	0.000000	2.267219	0.000000	0.000000	0.000000	-0.007475	0.042495	0.046815	0.000000	0.000000	4.000000	44.000000	0.000000
14792.322688	-0.145369	0.588166	0.005372	81.628204	52.862331	86.608574	0.260795	0.000000	2.267219	0.000000	0.000000	0.000000	-0.007475	0.042495	0.046815	0.000000	0.000000	4.000000	44.000000	0.000000
14792.326021	-0.145369	0.588166	0.005372	81.628204	52.862331	86.608574	0.260795	0.000000	2.267219	0.000000	0.000000	0.000000	-0.007475	0.042495	0.046815	0.000000	0.000000	4.000000	44.000000	0.000000
14792.329354	-0.145369	0.588166	0.005372	81.634583	53.162498	86.905869	0.268597	0.000000	2.268465	0.000000	0.000000	0.000000	-0.007475	0.042495	0.046815	0.000000	0.000000	4.000000	44.000000	0.000000
14792.332688	-0.145391	0.588215	0.005442	81.634583	53.162498	86.905869	0.268597	0.000000	2.268465	0.000000	0.000000	0.000000	-0.006606	0.014492	0.021019	0.000000	0.000000	4.000000	44.000000	0.000000
14792.336021	-0.145391	0.588215	0.005442	81.634583	53.162498	86.905869	0.268597	0.000000	2.268465	0.000000	0.000000	0.000000	-0.006606	0.014492	0.021019	0.000000	0.000000	4.000000	44.000000	0.000000
14792.339354	-0.145391	0.588215	0.005442	81.639328	53.410866	87.157288	0.272101	0.000000	2.269566	0.000000	0.000000	0.000000	-0.006606	0.014492	0.021019	0.000000	0.000000	4.000000	44.000000	0.000000
14792.342688	-0.145391	0.588215	0.005442	81.639328	53.410866	87.157288	0.272101	0.000000	2.269566	0.000000	0.000000	0.000000	-0.006606	0.014492	0.021019	0.000000	0.000000	4.000000	44.000000	0.000000
14792.346021	-0.145445	0.588252	0.005460	81.639328	53.410866	87.157288	0.272101	0.000000	2.269566	0.000000	0.000000	0.000000	-0.016158	0.011214	0.005342	0.000000	0.000000	4.000000	44.000000	0.000000
14792.349354	-0.145445	0.588252	0.005460	81.636040	53.718903	87.472824	0.272101	0.000000	2.269566	0.000000	0.000000	0.000000	-0.016158	0.011214	0.005342	0.000000	0.000000	4.000000	44.000000	0.000000
14792.352688	-0.145445	0.588252	0.005460	81.636040	53.718903	87.472824	0.272101	0.000000	2.269566	0.000000	0.000000	0.000000	-0.016158	0.011214	0.005342	0.000000	0.000000	4.000000	44.000000	0.000000
14792.356021	-0.145445	0.588252	0.005460	81.636040	53.718903	87.472824	0.272101	0.000000	2.269566	0.000000	0.000000	0.000000	-0.016158	0.011214	0.005342	0.000000	0.000000	4.000000	44.000000	0.000000
14792.359354	-0.145446	0.588324	0.005462	81.618454	54.024227	87.798050	0.272991	0.000000	2.272258	0.000000	0.000000	0.000000	-0.000204	0.021518	0.000642	0.000000	0.000000	4.000000	44.000000	0.000000
14792.362688	-0.145446	0.588324	0.005462	81.618454	54.024227	87.798050	0.272991	0.000000	2.272258	0.000000	0.000000	0.000000	-0.000204	0.021518	0.000642	0.000000	0.000000	4.000000	44.000000	0.000000
14792.366021	-0.145446	0.588324	0.005462	81.618454	54.024227	87.798050	0.272991	0.000000	2.272258	0.000000	0.000000	0.000000	-0.000204	0.021518	0.000642	0.000000	0.000000	4.000000	44.000000	0.000000
14792.369354	-0.145446	0.588324	0.005462	81.585854	54.339153	88.144859	0.273098	0.000000	2.272293	0.000000	0.000000	0.000000	-0.000204	0.021518	0.000642	0.000000	1.000000	4.000000	44.000000	0.000000
14792.372688	-0.145422	0.588350	0.005462	81.585854	54.339153	88.144859	0.273098	0.000000	2.272293	0.000000	0.000000	0.000000	0.007235	0.007953	0.000021	0.000000	1.000000	4.000000	44.000000	0.000000
