# Supplementary material for: Haptic Guidance Needs to Be Intuitive Not Just Informative to Improve Human Motor Accuracy
Source: PLoS One. 2016 Mar 16;11(3):e0150912. doi: 10.1371/journal.pone.0150912 (PMC4794196; doi:10.1371/journal.pone.0150912)
Supplement: S1 Data — (ZIP) [file pone.0150912.s001.zip › Subject6/exp1_0045.txt]

Time	PosX	PosY	PosZ	RotX	RotY	RotZ	ForceX	ForceY	ForceZ	MomentX	MomentY	MomentZ	VelocityX	VelocityY	VelocityZ	CalibratedWeight	ButtonDown	Condition	Trial	Visual
14794.286021	-0.002321	0.539480	0.246903	78.701729	47.810005	86.361183	0.000000	0.000000	0.000000	0.000000	0.000000	0.000000	0.000203	-0.083253	-0.061715	0.000000	1.000000	4.000000	45.000000	1.000000
14794.289354	-0.001485	0.539465	0.246780	78.716393	47.956882	86.444397	4.619622	0.000000	1.912876	0.000000	0.000000	0.000000	0.250755	-0.004392	-0.036939	0.000000	1.000000	4.000000	45.000000	1.000000
14794.292688	-0.001485	0.539465	0.246780	78.716393	47.956882	86.444397	4.619622	0.000000	1.912876	0.000000	0.000000	0.000000	0.250755	-0.004392	-0.036939	0.000000	1.000000	4.000000	45.000000	1.000000
14794.296021	-0.001485	0.539465	0.246780	78.716393	47.956882	86.444397	4.619622	0.000000	1.912876	0.000000	0.000000	0.000000	0.250755	-0.004392	-0.036939	0.000000	1.000000	4.000000	45.000000	1.000000
14794.299354	0.000119	0.539062	0.246669	78.735123	48.203407	86.579430	4.624247	0.000000	1.901667	0.000000	0.000000	0.000000	0.481208	-0.120861	-0.033115	0.000000	1.000000	4.000000	45.000000	1.000000
14794.302688	0.000119	0.539062	0.246669	78.735123	48.203407	86.579430	4.624247	0.000000	1.901667	0.000000	0.000000	0.000000	0.481208	-0.120861	-0.033115	0.000000	1.000000	4.000000	45.000000	1.000000
14794.306021	0.000119	0.539062	0.246669	78.735123	48.203407	86.579430	4.624247	0.000000	1.901667	0.000000	0.000000	0.000000	0.481208	-0.120861	-0.033115	0.000000	1.000000	4.000000	45.000000	1.000000
14794.309354	0.001623	0.539253	0.246963	78.767120	48.037148	86.237892	4.634480	0.000000	1.876591	0.000000	0.000000	0.000000	0.451270	0.057110	0.088121	0.000000	1.000000	4.000000	45.000000	1.000000
14794.312688	0.001623	0.539253	0.246963	78.767120	48.037148	86.237892	4.634480	0.000000	1.876591	0.000000	0.000000	0.000000	0.451270	0.057110	0.088121	0.000000	1.000000	4.000000	45.000000	1.000000
14794.316021	0.001623	0.539253	0.246963	78.767120	48.037148	86.237892	4.634480	0.000000	1.876591	0.000000	0.000000	0.000000	0.451270	0.057110	0.088121	0.000000	1.000000	4.000000	45.000000	1.000000
14794.319354	0.003095	0.539163	0.247191	79.053024	46.977913	84.811119	4.645026	0.000000	1.850332	0.000000	0.000000	0.000000	0.441532	-0.026975	0.068355	0.000000	1.000000	4.000000	45.000000	1.000000
14794.322688	0.003095	0.539163	0.247191	79.053024	46.977913	84.811119	4.645026	0.000000	1.850332	0.000000	0.000000	0.000000	0.441532	-0.026975	0.068355	0.000000	1.000000	4.000000	45.000000	1.000000
14794.326021	0.003095	0.539163	0.247191	79.053024	46.977913	84.811119	4.645026	0.000000	1.850332	0.000000	0.000000	0.000000	0.441532	-0.026975	0.068355	0.000000	1.000000	4.000000	45.000000	1.000000
14794.329354	0.005236	0.539377	0.247344	79.599869	44.482281	81.616852	4.655073	0.000000	1.824909	0.000000	0.000000	0.000000	0.642355	0.064315	0.045848	0.000000	1.000000	4.000000	45.000000	1.000000
14794.332688	0.005236	0.539377	0.247344	79.599869	44.482281	81.616852	4.655073	0.000000	1.824909	0.000000	0.000000	0.000000	0.642355	0.064315	0.045848	0.000000	1.000000	4.000000	45.000000	1.000000
14794.336021	0.005236	0.539377	0.247344	79.599869	44.482281	81.616852	4.655073	0.000000	1.824909	0.000000	0.000000	0.000000	0.642355	0.064315	0.045848	0.000000	1.000000	4.000000	45.000000	1.000000
14794.339354	0.006943	0.539525	0.247423	80.315079	40.687546	77.159676	4.669053	0.000000	1.788840	0.000000	0.000000	0.000000	0.511970	0.044252	0.023731	0.000000	1.000000	4.000000	45.000000	1.000000
14794.342688	0.006943	0.539525	0.247423	80.315079	40.687546	77.159676	4.669053	0.000000	1.788840	0.000000	0.000000	0.000000	0.511970	0.044252	0.023731	0.000000	1.000000	4.000000	45.000000	1.000000
14794.346021	0.006943	0.539525	0.247423	80.315079	40.687546	77.159676	4.669053	0.000000	1.788840	0.000000	0.000000	0.000000	0.511970	0.044252	0.023731	0.000000	1.000000	4.000000	45.000000	1.000000
14794.349354	0.008749	0.539763	0.247438	81.035995	35.648388	71.880417	4.679940	0.000000	1.760158	0.000000	0.000000	0.000000	0.541984	0.071480	0.004640	0.000000	1.000000	4.000000	45.000000	1.000000
14794.352688	0.008749	0.539763	0.247438	81.035995	35.648388	71.880417	4.679940	0.000000	1.760158	0.000000	0.000000	0.000000	0.541984	0.071480	0.004640	0.000000	1.000000	4.000000	45.000000	1.000000
14794.356021	0.008749	0.539763	0.247438	81.035995	35.648388	71.880417	4.679940	0.000000	1.760158	0.000000	0.000000	0.000000	0.541984	0.071480	0.004640	0.000000	1.000000	4.000000	45.000000	1.000000
14794.359354	0.010956	0.539969	0.247336	81.631393	30.217127	66.584137	4.691165	0.000000	1.730019	0.000000	0.000000	0.000000	0.661937	0.061879	-0.030794	0.000000	1.000000	4.000000	45.000000	1.000000
14794.362688	0.010956	0.539969	0.247336	81.631393	30.217127	66.584137	4.691165	0.000000	1.730019	0.000000	0.000000	0.000000	0.661937	0.061879	-0.030794	0.000000	1.000000	4.000000	45.000000	1.000000
14794.366021	0.010956	0.539969	0.247336	81.631393	30.217127	66.584137	4.691165	0.000000	1.730019	0.000000	0.000000	0.000000	0.661937	0.061879	-0.030794	0.000000	1.000000	4.000000	45.000000	1.000000
14794.369354	0.013194	0.540151	0.247181	82.017242	25.521994	62.994610	4.704415	0.000000	1.693657	0.000000	0.000000	0.000000	0.671551	0.054411	-0.046479	0.000000	1.000000	4.000000	45.000000	1.000000
14794.372688	0.013194	0.540151	0.247181	82.017242	25.521994	62.994610	4.704415	0.000000	1.693657	0.000000	0.000000	0.000000	0.671551	0.054411	-0.046479	0.000000	1.000000	4.000000	45.000000	1.000000
14794.376021	0.013194	0.540151	0.247181	82.017242	25.521994	62.994610	4.704415	0.000000	1.693657	0.000000	0.000000	0.000000	0.671551	0.054411	-0.046479	0.000000	1.000000	4.000000	45.000000	1.000000
14794.379354	0.015598	0.540367	0.246979	82.261375	21.739843	60.701210	4.717547	0.000000	1.656727	0.000000	0.000000	0.000000	0.721193	0.064854	-0.060490	0.000000	1.000000	4.000000	45.000000	1.000000
14794.382688	0.015598	0.540367	0.246979	82.261375	21.739843	60.701210	4.717547	0.000000	1.656727	0.000000	0.000000	0.000000	0.721193	0.064854	-0.060490	0.000000	1.000000	4.000000	45.000000	1.000000
14794.386021	0.015598	0.540367	0.246979	82.261375	21.739843	60.701210	4.717547	0.000000	1.656727	0.000000	0.000000	0.000000	0.721193	0.064854	-0.060490	0.000000	1.000000	4.000000	45.000000	1.000000
14794.389354	0.018166	0.540614	0.246698	82.449135	18.096958	58.039989	4.731353	0.000000	1.616879	0.000000	0.000000	0.000000	0.770430	0.074119	-0.084423	0.000000	1.000000	4.000000	45.000000	1.000000
14794.392688	0.018166	0.540614	0.246698	82.449135	18.096958	58.039989	4.731353	0.000000	1.616879	0.000000	0.000000	0.000000	0.770430	0.074119	-0.084423	0.000000	1.000000	4.000000	45.000000	1.000000
14794.396021	0.018166	0.540614	0.246698	82.449135	18.096958	58.039989	4.731353	0.000000	1.616879	0.000000	0.000000	0.000000	0.770430	0.074119	-0.084423	0.000000	1.000000	4.000000	45.000000	1.000000
14794.399354	0.020597	0.540874	0.246361	82.601105	14.234096	54.603344	4.745713	0.000000	1.574234	0.000000	0.000000	0.000000	0.729361	0.078168	-0.100887	0.000000	1.000000	4.000000	45.000000	1.000000
14794.402688	0.020597	0.540874	0.246361	82.601105	14.234096	54.603344	4.745713	0.000000	1.574234	0.000000	0.000000	0.000000	0.729361	0.078168	-0.100887	0.000000	1.000000	4.000000	45.000000	1.000000
14794.406021	0.020597	0.540874	0.246361	82.601105	14.234096	54.603344	4.745713	0.000000	1.574234	0.000000	0.000000	0.000000	0.729361	0.078168	-0.100887	0.000000	1.000000	4.000000	45.000000	1.000000
14794.409354	0.023023	0.541124	0.245923	82.722496	10.103409	50.599579	4.758931	0.000000	1.533810	0.000000	0.000000	0.000000	0.727802	0.074752	-0.131666	0.000000	0.000000	4.000000	45.000000	1.000000
14794.412688	0.023023	0.541124	0.245923	82.722496	10.103409	50.599579	4.758931	0.000000	1.533810	0.000000	0.000000	0.000000	0.727802	0.074752	-0.131666	0.000000	0.000000	4.000000	45.000000	1.000000
14794.416021	0.023023	0.541124	0.245923	82.722496	10.103409	50.599579	4.758931	0.000000	1.533810	0.000000	0.000000	0.000000	0.727802	0.074752	-0.131666	0.000000	0.000000	4.000000	45.000000	1.000000
14794.419354	0.025445	0.541348	0.245430	82.799248	5.933758	46.535801	4.771705	0.000000	1.493599	0.000000	0.000000	0.000000	0.726474	0.067190	-0.147699	0.000000	0.000000	4.000000	45.000000	1.000000
14794.422688	0.025445	0.541348	0.245430	82.799248	5.933758	46.535801	4.771705	0.000000	1.493599	0.000000	0.000000	0.000000	0.726474	0.067190	-0.147699	0.000000	0.000000	4.000000	45.000000	1.000000
14794.426021	0.025445	0.541348	0.245430	82.799248	5.933758	46.535801	4.771705	0.000000	1.493599	0.000000	0.000000	0.000000	0.726474	0.067190	-0.147699	0.000000	0.000000	4.000000	45.000000	1.000000
14794.429354	0.027627	0.541581	0.244858	82.839195	2.171719	43.040501	4.784135	0.000000	1.453290	0.000000	0.000000	0.000000	0.654582	0.070011	-0.171774	0.000000	0.000000	4.000000	45.000000	1.000000
14794.432688	0.027627	0.541581	0.244858	82.839195	2.171719	43.040501	4.784135	0.000000	1.453290	0.000000	0.000000	0.000000	0.654582	0.070011	-0.171774	0.000000	0.000000	4.000000	45.000000	1.000000
14794.436021	0.027627	0.541581	0.244858	82.839195	2.171719	43.040501	4.784135	0.000000	1.453290	0.000000	0.000000	0.000000	0.654582	0.070011	-0.171774	0.000000	0.000000	4.000000	45.000000	1.000000
14794.439354	0.029770	0.541789	0.244234	82.853645	-0.984383	40.223255	4.794935	0.000000	1.417249	0.000000	0.000000	0.000000	0.643015	0.062444	-0.186975	0.000000	0.000000	4.000000	45.000000	1.000000
14794.442688	0.029770	0.541789	0.244234	82.853645	-0.984383	40.223255	4.794935	0.000000	1.417249	0.000000	0.000000	0.000000	0.643015	0.062444	-0.186975	0.000000	0.000000	4.000000	45.000000	1.000000
14794.446021	0.029770	0.541789	0.244234	82.853645	-0.984383	40.223255	4.794935	0.000000	1.417249	0.000000	0.000000	0.000000	0.643015	0.062444	-0.186975	0.000000	0.000000	4.000000	45.000000	1.000000
14794.449354	0.031775	0.541972	0.243565	82.862846	-3.154365	38.197762	4.805283	0.000000	1.381761	0.000000	0.000000	0.000000	0.601401	0.054824	-0.200759	0.000000	0.000000	4.000000	45.000000	1.000000
14794.452688	0.031775	0.541972	0.243565	82.862846	-3.154365	38.197762	4.805283	0.000000	1.381761	0.000000	0.000000	0.000000	0.601401	0.054824	-0.200759	0.000000	0.000000	4.000000	45.000000	1.000000
14794.456021	0.031775	0.541972	0.243565	82.862846	-3.154365	38.197762	4.805283	0.000000	1.381761	0.000000	0.000000	0.000000	0.601401	0.054824	-0.200759	0.000000	0.000000	4.000000	45.000000	1.000000
14794.459354	0.033641	0.542168	0.242846	82.883156	-4.160452	37.175755	4.814682	0.000000	1.348641	0.000000	0.000000	0.000000	0.559710	0.058722	-0.215621	0.000000	0.000000	4.000000	45.000000	1.000000
14794.462688	0.033641	0.542168	0.242846	82.883156	-4.160452	37.175755	4.814682	0.000000	1.348641	0.000000	0.000000	0.000000	0.559710	0.058722	-0.215621	0.000000	0.000000	4.000000	45.000000	1.000000
14794.466021	0.033641	0.542168	0.242846	82.883156	-4.160452	37.175755	4.814682	0.000000	1.348641	0.000000	0.000000	0.000000	0.559710	0.058722	-0.215621	0.000000	0.000000	4.000000	45.000000	1.000000
14794.469354	0.035369	0.542380	0.242111	82.917564	-4.222070	37.022369	4.823171	0.000000	1.317962	0.000000	0.000000	0.000000	0.518490	0.063702	-0.220754	0.000000	0.000000	4.000000	45.000000	1.000000
14794.472688	0.035369	0.542380	0.242111	82.917564	-4.222070	37.022369	4.823171	0.000000	1.317962	0.000000	0.000000	0.000000	0.518490	0.063702	-0.220754	0.000000	0.000000	4.000000	45.000000	1.000000
14794.476021	0.035369	0.542380	0.242111	82.917564	-4.222070	37.022369	4.823171	0.000000	1.317962	0.000000	0.000000	0.000000	0.518490	0.063702	-0.220754	0.000000	0.000000	4.000000	45.000000	1.000000
14794.479354	0.036896	0.542536	0.241403	82.956886	-4.057584	37.086765	4.830835	0.000000	1.289584	0.000000	0.000000	0.000000	0.458101	0.046901	-0.212297	0.000000	0.000000	4.000000	45.000000	1.000000
14794.482688	0.036896	0.542536	0.241403	82.956886	-4.057584	37.086765	4.830835	0.000000	1.289584	0.000000	0.000000	0.000000	0.458101	0.046901	-0.212297	0.000000	0.000000	4.000000	45.000000	1.000000
14794.486021	0.036896	0.542536	0.241403	82.956886	-4.057584	37.086765	4.830835	0.000000	1.289584	0.000000	0.000000	0.000000	0.458101	0.046901	-0.212297	0.000000	0.000000	4.000000	45.000000	1.000000
14794.489354	0.038190	0.542717	0.240749	82.984184	-3.975575	37.147430	4.837452	0.000000	1.264536	0.000000	0.000000	0.000000	0.388362	0.054216	-0.196202	0.000000	0.000000	4.000000	45.000000	1.000000
14794.492688	0.038190	0.542717	0.240749	82.984184	-3.975575	37.147430	4.837452	0.000000	1.264536	0.000000	0.000000	0.000000	0.388362	0.054216	-0.196202	0.000000	0.000000	4.000000	45.000000	1.000000
14794.496021	0.038190	0.542717	0.240749	82.984184	-3.975575	37.147430	4.837452	0.000000	1.264536	0.000000	0.000000	0.000000	0.388362	0.054216	-0.196202	0.000000	0.000000	4.000000	45.000000	1.000000
14794.499354	0.039255	0.542867	0.240173	82.990059	-3.738985	37.408478	4.842937	0.000000	1.243368	0.000000	0.000000	0.000000	0.319282	0.044970	-0.172822	0.000000	0.000000	4.000000	45.000000	1.000000
14794.502688	0.039255	0.542867	0.240173	82.990059	-3.738985	37.408478	4.842937	0.000000	1.243368	0.000000	0.000000	0.000000	0.319282	0.044970	-0.172822	0.000000	0.000000	4.000000	45.000000	1.000000
14794.506021	0.039255	0.542867	0.240173	82.990059	-3.738985	37.408478	4.842937	0.000000	1.243368	0.000000	0.000000	0.000000	0.319282	0.044970	-0.172822	0.000000	0.000000	4.000000	45.000000	1.000000
14794.509354	0.039255	0.542867	0.240173	82.972366	-3.076674	38.135448	4.847360	0.000000	1.226009	0.000000	0.000000	0.000000	0.319282	0.044970	-0.172822	0.000000	0.000000	4.000000	45.000000	1.000000
14794.512688	0.040024	0.543045	0.239689	82.972366	-3.076674	38.135448	4.847360	0.000000	1.226009	0.000000	0.000000	0.000000	0.230773	0.053484	-0.145298	0.000000	0.000000	4.000000	45.000000	1.000000
14794.516021	0.040024	0.543045	0.239689	82.972366	-3.076674	38.135448	4.847360	0.000000	1.226009	0.000000	0.000000	0.000000	0.230773	0.053484	-0.145298	0.000000	0.000000	4.000000	45.000000	1.000000
14794.519354	0.040564	0.543210	0.239266	82.953186	-1.692444	39.601627	4.850456	0.000000	1.213704	0.000000	0.000000	0.000000	0.161900	0.049439	-0.126661	0.000000	0.000000	4.000000	45.000000	1.000000
14794.522688	0.040564	0.543210	0.239266	82.953186	-1.692444	39.601627	4.850456	0.000000	1.213704	0.000000	0.000000	0.000000	0.161900	0.049439	-0.126661	0.000000	0.000000	4.000000	45.000000	1.000000
14794.526021	0.040564	0.543210	0.239266	82.953186	-1.692444	39.601627	4.850456	0.000000	1.213704	0.000000	0.000000	0.000000	0.161900	0.049439	-0.126661	0.000000	0.000000	4.000000	45.000000	1.000000
14794.529354	0.040564	0.543210	0.239266	82.944504	0.682503	42.170052	4.852522	0.000000	1.205418	0.000000	0.000000	0.000000	0.161900	0.049439	-0.126661	0.000000	0.000000	4.000000	45.000000	1.000000
14794.532688	0.040874	0.543361	0.238907	82.944504	0.682503	42.170052	4.852522	0.000000	1.205418	0.000000	0.000000	0.000000	0.093190	0.045407	-0.107838	0.000000	0.000000	4.000000	45.000000	1.000000
14794.536021	0.040874	0.543361	0.238907	82.944504	0.682503	42.170052	4.852522	0.000000	1.205418	0.000000	0.000000	0.000000	0.093190	0.045407	-0.107838	0.000000	0.000000	4.000000	45.000000	1.000000
14794.539354	0.040874	0.543361	0.238907	82.926010	4.212466	46.022808	4.853572	0.000000	1.201183	0.000000	0.000000	0.000000	0.093190	0.045407	-0.107838	0.000000	0.000000	4.000000	45.000000	1.000000
14794.542688	0.040874	0.543361	0.238907	82.926010	4.212466	46.022808	4.853572	0.000000	1.201183	0.000000	0.000000	0.000000	0.093190	0.045407	-0.107838	0.000000	0.000000	4.000000	45.000000	1.000000
14794.546021	0.040955	0.543457	0.238584	82.926010	4.212466	46.022808	4.853572	0.000000	1.201183	0.000000	0.000000	0.000000	0.024133	0.028827	-0.096986	0.000000	0.000000	4.000000	45.000000	1.000000
14794.549354	0.040770	0.543570	0.238257	82.889534	8.816089	51.078564	4.853572	0.000000	1.201183	0.000000	0.000000	0.000000	-0.055450	0.033877	-0.097854	0.000000	0.000000	4.000000	45.000000	1.000000
14794.552688	0.040770	0.543570	0.238257	82.889534	8.816089	51.078564	4.853572	0.000000	1.201183	0.000000	0.000000	0.000000	-0.055450	0.033877	-0.097854	0.000000	0.000000	4.000000	45.000000	1.000000
14794.556021	0.040770	0.543570	0.238257	82.889534	8.816089	51.078564	4.853572	0.000000	1.201183	0.000000	0.000000	0.000000	-0.055450	0.033877	-0.097854	0.000000	0.000000	4.000000	45.000000	1.000000
14794.559354	0.040770	0.543570	0.238257	82.813835	14.130336	56.937222	4.852310	0.000000	1.206270	0.000000	0.000000	0.000000	-0.055450	0.033877	-0.097854	0.000000	0.000000	4.000000	45.000000	1.000000
14794.562688	0.040417	0.543637	0.237882	82.813835	14.130336	56.937222	4.852310	0.000000	1.206270	0.000000	0.000000	0.000000	-0.105927	0.020041	-0.112676	0.000000	0.000000	4.000000	45.000000	1.000000
14794.566021	0.040417	0.543637	0.237882	82.813835	14.130336	56.937222	4.852310	0.000000	1.206270	0.000000	0.000000	0.000000	-0.105927	0.020041	-0.112676	0.000000	0.000000	4.000000	45.000000	1.000000
14794.569354	0.039797	0.543696	0.237457	82.661682	19.581776	62.985565	4.850171	0.000000	1.214841	0.000000	0.000000	0.000000	-0.186063	0.017629	-0.127333	0.000000	0.000000	4.000000	45.000000	1.000000
14794.572688	0.039797	0.543696	0.237457	82.661682	19.581776	62.985565	4.850171	0.000000	1.214841	0.000000	0.000000	0.000000	-0.186063	0.017629	-0.127333	0.000000	0.000000	4.000000	45.000000	1.000000
14794.576021	0.039797	0.543696	0.237457	82.661682	19.581776	62.985565	4.850171	0.000000	1.214841	0.000000	0.000000	0.000000	-0.186063	0.017629	-0.127333	0.000000	0.000000	4.000000	45.000000	1.000000
14794.579354	0.039797	0.543696	0.237457	82.460396	24.538330	68.523155	4.846656	0.000000	1.228789	0.000000	0.000000	0.000000	-0.186063	0.017629	-0.127333	0.000000	0.000000	4.000000	45.000000	1.000000
14794.582688	0.039075	0.543746	0.236974	82.460396	24.538330	68.523155	4.846656	0.000000	1.228789	0.000000	0.000000	0.000000	-0.216576	0.015178	-0.145028	0.000000	0.000000	4.000000	45.000000	1.000000
14794.586021	0.039075	0.543746	0.236974	82.460396	24.538330	68.523155	4.846656	0.000000	1.228789	0.000000	0.000000	0.000000	-0.216576	0.015178	-0.145028	0.000000	0.000000	4.000000	45.000000	1.000000
14794.589354	0.038284	0.543827	0.236425	82.233376	28.766947	73.292267	4.842518	0.000000	1.244997	0.000000	0.000000	0.000000	-0.237174	0.024112	-0.164841	0.000000	0.000000	4.000000	45.000000	1.000000
14794.592688	0.038284	0.543827	0.236425	82.233376	28.766947	73.292267	4.842518	0.000000	1.244997	0.000000	0.000000	0.000000	-0.237174	0.024112	-0.164841	0.000000	0.000000	4.000000	45.000000	1.000000
14794.596021	0.038284	0.543827	0.236425	82.233376	28.766947	73.292267	4.842518	0.000000	1.244997	0.000000	0.000000	0.000000	-0.237174	0.024112	-0.164841	0.000000	0.000000	4.000000	45.000000	1.000000
14794.599354	0.037491	0.543975	0.235800	81.993446	32.177864	77.185249	4.837887	0.000000	1.262874	0.000000	0.000000	0.000000	-0.238000	0.044392	-0.187282	0.000000	0.000000	4.000000	45.000000	1.000000
14794.602688	0.037491	0.543975	0.235800	81.993446	32.177864	77.185249	4.837887	0.000000	1.262874	0.000000	0.000000	0.000000	-0.238000	0.044392	-0.187282	0.000000	0.000000	4.000000	45.000000	1.000000
14794.606021	0.037491	0.543975	0.235800	81.993446	32.177864	77.185249	4.837887	0.000000	1.262874	0.000000	0.000000	0.000000	-0.238000	0.044392	-0.187282	0.000000	0.000000	4.000000	45.000000	1.000000
14794.609354	0.036794	0.544211	0.235109	81.763313	34.797222	80.206421	4.833062	0.000000	1.281215	0.000000	0.000000	0.000000	-0.208964	0.070800	-0.207304	0.000000	0.000000	4.000000	45.000000	1.000000
14794.612688	0.036794	0.544211	0.235109	81.763313	34.797222	80.206421	4.833062	0.000000	1.281215	0.000000	0.000000	0.000000	-0.208964	0.070800	-0.207304	0.000000	0.000000	4.000000	45.000000	1.000000
14794.616021	0.036794	0.544211	0.235109	81.763313	34.797222	80.206421	4.833062	0.000000	1.281215	0.000000	0.000000	0.000000	-0.208964	0.070800	-0.207304	0.000000	0.000000	4.000000	45.000000	1.000000
14794.619354	0.036227	0.544535	0.234350	81.589218	36.531345	82.229553	4.828557	0.000000	1.298089	0.000000	0.000000	0.000000	-0.170119	0.097145	-0.227839	0.000000	0.000000	4.000000	45.000000	1.000000
14794.622688	0.036227	0.544535	0.234350	81.589218	36.531345	82.229553	4.828557	0.000000	1.298089	0.000000	0.000000	0.000000	-0.170119	0.097145	-0.227839	0.000000	0.000000	4.000000	45.000000	1.000000
14794.626021	0.036227	0.544535	0.234350	81.589218	36.531345	82.229553	4.828557	0.000000	1.298089	0.000000	0.000000	0.000000	-0.170119	0.097145	-0.227839	0.000000	0.000000	4.000000	45.000000	1.000000
14794.629354	0.035825	0.545029	0.233575	81.508331	37.310814	83.156799	4.824554	0.000000	1.312890	0.000000	0.000000	0.000000	-0.120685	0.148457	-0.232547	0.000000	0.000000	4.000000	45.000000	1.000000
14794.632688	0.035825	0.545029	0.233575	81.508331	37.310814	83.156799	4.824554	0.000000	1.312890	0.000000	0.000000	0.000000	-0.120685	0.148457	-0.232547	0.000000	0.000000	4.000000	45.000000	1.000000
14794.636021	0.035825	0.545029	0.233575	81.508331	37.310814	83.156799	4.824554	0.000000	1.312890	0.000000	0.000000	0.000000	-0.120685	0.148457	-0.232547	0.000000	0.000000	4.000000	45.000000	1.000000
14794.639354	0.035684	0.545674	0.232765	81.516449	37.366253	83.226410	4.821332	0.000000	1.324671	0.000000	0.000000	0.000000	-0.042152	0.193328	-0.242875	0.000000	0.000000	4.000000	45.000000	1.000000
14794.642688	0.035684	0.545674	0.232765	81.516449	37.366253	83.226410	4.821332	0.000000	1.324671	0.000000	0.000000	0.000000	-0.042152	0.193328	-0.242875	0.000000	0.000000	4.000000	45.000000	1.000000
14794.646021	0.035684	0.545674	0.232765	81.516449	37.366253	83.226410	4.821332	0.000000	1.324671	0.000000	0.000000	0.000000	-0.042152	0.193328	-0.242875	0.000000	0.000000	4.000000	45.000000	1.000000
14794.649354	0.035771	0.546484	0.231904	81.536125	37.203472	83.030571	4.819408	0.000000	1.331657	0.000000	0.000000	0.000000	0.025998	0.243049	-0.258313	0.000000	0.000000	4.000000	45.000000	1.000000
14794.652688	0.035771	0.546484	0.231904	81.536125	37.203472	83.030571	4.819408	0.000000	1.331657	0.000000	0.000000	0.000000	0.025998	0.243049	-0.258313	0.000000	0.000000	4.000000	45.000000	1.000000
14794.656021	0.035771	0.546484	0.231904	81.536125	37.203472	83.030571	4.819408	0.000000	1.331657	0.000000	0.000000	0.000000	0.025998	0.243049	-0.258313	0.000000	0.000000	4.000000	45.000000	1.000000
14794.659354	0.036082	0.547455	0.230959	81.575249	36.714779	82.444939	4.818600	0.000000	1.334577	0.000000	0.000000	0.000000	0.093371	0.291326	-0.283606	0.000000	0.000000	4.000000	45.000000	1.000000
14794.662688	0.036082	0.547455	0.230959	81.575249	36.714779	82.444939	4.818600	0.000000	1.334577	0.000000	0.000000	0.000000	0.093371	0.291326	-0.283606	0.000000	0.000000	4.000000	45.000000	1.000000
14794.666021	0.036082	0.547455	0.230959	81.575249	36.714779	82.444939	4.818600	0.000000	1.334577	0.000000	0.000000	0.000000	0.093371	0.291326	-0.283606	0.000000	0.000000	4.000000	45.000000	1.000000
14794.669354	0.036584	0.548624	0.229924	81.660019	35.730110	81.281761	4.818865	0.000000	1.333619	0.000000	0.000000	0.000000	0.150546	0.350576	-0.310247	0.000000	0.000000	4.000000	45.000000	1.000000
14794.672688	0.036584	0.548624	0.229924	81.660019	35.730110	81.281761	4.818865	0.000000	1.333619	0.000000	0.000000	0.000000	0.150546	0.350576	-0.310247	0.000000	0.000000	4.000000	45.000000	1.000000
14794.676021	0.036584	0.548624	0.229924	81.660019	35.730110	81.281761	4.818865	0.000000	1.333619	0.000000	0.000000	0.000000	0.150546	0.350576	-0.310247	0.000000	0.000000	4.000000	45.000000	1.000000
14794.679354	0.037208	0.549926	0.228763	81.790962	34.163380	79.448166	4.820025	0.000000	1.329420	0.000000	0.000000	0.000000	0.187178	0.390594	-0.348555	0.000000	0.000000	4.000000	45.000000	1.000000
14794.682688	0.037208	0.549926	0.228763	81.790962	34.163380	79.448166	4.820025	0.000000	1.329420	0.000000	0.000000	0.000000	0.187178	0.390594	-0.348555	0.000000	0.000000	4.000000	45.000000	1.000000
14794.686021	0.037208	0.549926	0.228763	81.790962	34.163380	79.448166	4.820025	0.000000	1.329420	0.000000	0.000000	0.000000	0.187178	0.390594	-0.348555	0.000000	0.000000	4.000000	45.000000	1.000000
14794.689354	0.038047	0.551409	0.227410	81.950287	32.151127	77.100433	4.821661	0.000000	1.323475	0.000000	0.000000	0.000000	0.251794	0.445067	-0.405810	0.000000	0.000000	4.000000	45.000000	1.000000
14794.692688	0.038047	0.551409	0.227410	81.950287	32.151127	77.100433	4.821661	0.000000	1.323475	0.000000	0.000000	0.000000	0.251794	0.445067	-0.405810	0.000000	0.000000	4.000000	45.000000	1.000000
14794.696021	0.038047	0.551409	0.227410	81.950287	32.151127	77.100433	4.821661	0.000000	1.323475	0.000000	0.000000	0.000000	0.251794	0.445067	-0.405810	0.000000	0.000000	4.000000	45.000000	1.000000
14794.699354	0.039069	0.553018	0.225889	82.093391	30.025639	74.620415	4.824186	0.000000	1.314240	0.000000	0.000000	0.000000	0.306444	0.482702	-0.456176	0.000000	0.000000	4.000000	45.000000	1.000000
14794.702688	0.039069	0.553018	0.225889	82.093391	30.025639	74.620415	4.824186	0.000000	1.314240	0.000000	0.000000	0.000000	0.306444	0.482702	-0.456176	0.000000	0.000000	4.000000	45.000000	1.000000
14794.706021	0.039069	0.553018	0.225889	82.093391	30.025639	74.620415	4.824186	0.000000	1.314240	0.000000	0.000000	0.000000	0.306444	0.482702	-0.456176	0.000000	0.000000	4.000000	45.000000	1.000000
14794.709354	0.040205	0.554788	0.224197	82.204262	28.098780	72.357399	4.827462	0.000000	1.302155	0.000000	0.000000	0.000000	0.340942	0.530871	-0.507769	0.000000	0.000000	4.000000	45.000000	1.000000
14794.712688	0.040205	0.554788	0.224197	82.204262	28.098780	72.357399	4.827462	0.000000	1.302155	0.000000	0.000000	0.000000	0.340942	0.530871	-0.507769	0.000000	0.000000	4.000000	45.000000	1.000000
14794.716021	0.040205	0.554788	0.224197	82.204262	28.098780	72.357399	4.827462	0.000000	1.302155	0.000000	0.000000	0.000000	0.340942	0.530871	-0.507769	0.000000	0.000000	4.000000	45.000000	1.000000
14794.719354	0.041483	0.556669	0.222268	82.287918	26.488827	70.584381	4.831127	0.000000	1.288492	0.000000	0.000000	0.000000	0.383431	0.564230	-0.578677	0.000000	0.000000	4.000000	45.000000	1.000000
14794.722688	0.041483	0.556669	0.222268	82.287918	26.488827	70.584381	4.831127	0.000000	1.288492	0.000000	0.000000	0.000000	0.383431	0.564230	-0.578677	0.000000	0.000000	4.000000	45.000000	1.000000
14794.726021	0.041483	0.556669	0.222268	82.287918	26.488827	70.584381	4.831127	0.000000	1.288492	0.000000	0.000000	0.000000	0.383431	0.564230	-0.578677	0.000000	0.000000	4.000000	45.000000	1.000000
14794.729354	0.042838	0.558625	0.220141	82.355247	25.055563	69.135063	4.835238	0.000000	1.272976	0.000000	0.000000	0.000000	0.406477	0.586945	-0.637967	0.000000	0.000000	4.000000	45.000000	1.000000
14794.732688	0.042838	0.558625	0.220141	82.355247	25.055563	69.135063	4.835238	0.000000	1.272976	0.000000	0.000000	0.000000	0.406477	0.586945	-0.637967	0.000000	0.000000	4.000000	45.000000	1.000000
14794.736021	0.042838	0.558625	0.220141	82.355247	25.055563	69.135063	4.835238	0.000000	1.272976	0.000000	0.000000	0.000000	0.406477	0.586945	-0.637967	0.000000	0.000000	4.000000	45.000000	1.000000
14794.739354	0.044205	0.560675	0.217832	82.420448	23.710804	67.531471	4.839514	0.000000	1.256624	0.000000	0.000000	0.000000	0.409872	0.615094	-0.692746	0.000000	0.000000	4.000000	45.000000	1.000000
14794.742688	0.044205	0.560675	0.217832	82.420448	23.710804	67.531471	4.839514	0.000000	1.256624	0.000000	0.000000	0.000000	0.409872	0.615094	-0.692746	0.000000	0.000000	4.000000	45.000000	1.000000
14794.746021	0.044205	0.560675	0.217832	82.420448	23.710804	67.531471	4.839514	0.000000	1.256624	0.000000	0.000000	0.000000	0.409872	0.615094	-0.692746	0.000000	0.000000	4.000000	45.000000	1.000000
14794.749354	0.045580	0.562722	0.215336	82.478172	22.561979	66.212509	4.843635	0.000000	1.240647	0.000000	0.000000	0.000000	0.412720	0.613890	-0.748877	0.000000	0.000000	4.000000	45.000000	1.000000
14794.752688	0.045580	0.562722	0.215336	82.478172	22.561979	66.212509	4.843635	0.000000	1.240647	0.000000	0.000000	0.000000	0.412720	0.613890	-0.748877	0.000000	0.000000	4.000000	45.000000	1.000000
14794.756021	0.045580	0.562722	0.215336	82.478172	22.561979	66.212509	4.843635	0.000000	1.240647	0.000000	0.000000	0.000000	0.412720	0.613890	-0.748877	0.000000	0.000000	4.000000	45.000000	1.000000
14794.759354	0.046966	0.564767	0.212683	82.533051	21.587610	65.296127	4.847594	0.000000	1.225085	0.000000	0.000000	0.000000	0.415739	0.613535	-0.795708	0.000000	0.000000	4.000000	45.000000	1.000000
14794.762688	0.046966	0.564767	0.212683	82.533051	21.587610	65.296127	4.847594	0.000000	1.225085	0.000000	0.000000	0.000000	0.415739	0.613535	-0.795708	0.000000	0.000000	4.000000	45.000000	1.000000
14794.766021	0.046966	0.564767	0.212683	82.533051	21.587610	65.296127	4.847594	0.000000	1.225085	0.000000	0.000000	0.000000	0.415739	0.613535	-0.795708	0.000000	0.000000	4.000000	45.000000	1.000000
14794.769354	0.048329	0.566809	0.209876	82.600815	20.894529	64.997032	4.851447	0.000000	1.209738	0.000000	0.000000	0.000000	0.408793	0.612549	-0.842348	0.000000	0.000000	4.000000	45.000000	1.000000
14794.772688	0.048329	0.566809	0.209876	82.600815	20.894529	64.997032	4.851447	0.000000	1.209738	0.000000	0.000000	0.000000	0.408793	0.612549	-0.842348	0.000000	0.000000	4.000000	45.000000	1.000000
14794.776021	0.048329	0.566809	0.209876	82.600815	20.894529	64.997032	4.851447	0.000000	1.209738	0.000000	0.000000	0.000000	0.408793	0.612549	-0.842348	0.000000	0.000000	4.000000	45.000000	1.000000
14794.779354	0.049669	0.568757	0.206943	82.681602	20.483397	65.323639	4.855023	0.000000	1.195304	0.000000	0.000000	0.000000	0.402204	0.584404	-0.879909	0.000000	0.000000	4.000000	45.000000	1.000000
14794.782688	0.049669	0.568757	0.206943	82.681602	20.483397	65.323639	4.855023	0.000000	1.195304	0.000000	0.000000	0.000000	0.402204	0.584404	-0.879909	0.000000	0.000000	4.000000	45.000000	1.000000
14794.786021	0.049669	0.568757	0.206943	82.681602	20.483397	65.323639	4.855023	0.000000	1.195304	0.000000	0.000000	0.000000	0.402204	0.584404	-0.879909	0.000000	0.000000	4.000000	45.000000	1.000000
14794.789354	0.051079	0.570661	0.203851	82.795059	20.354849	65.648422	4.858374	0.000000	1.181607	0.000000	0.000000	0.000000	0.422980	0.571421	-0.927600	0.000000	0.000000	4.000000	45.000000	1.000000
14794.792688	0.051079	0.570661	0.203851	82.795059	20.354849	65.648422	4.858374	0.000000	1.181607	0.000000	0.000000	0.000000	0.422980	0.571421	-0.927600	0.000000	0.000000	4.000000	45.000000	1.000000
14794.796021	0.051079	0.570661	0.203851	82.795059	20.354849	65.648422	4.858374	0.000000	1.181607	0.000000	0.000000	0.000000	0.422980	0.571421	-0.927600	0.000000	0.000000	4.000000	45.000000	1.000000
14794.799354	0.052560	0.572512	0.200651	82.921387	20.600195	65.974411	4.861956	0.000000	1.166786	0.000000	0.000000	0.000000	0.444272	0.555142	-0.959892	0.000000	0.000000	4.000000	45.000000	1.000000
14794.802688	0.052560	0.572512	0.200651	82.921387	20.600195	65.974411	4.861956	0.000000	1.166786	0.000000	0.000000	0.000000	0.444272	0.555142	-0.959892	0.000000	0.000000	4.000000	45.000000	1.000000
14794.806021	0.052560	0.572512	0.200651	82.921387	20.600195	65.974411	4.861956	0.000000	1.166786	0.000000	0.000000	0.000000	0.444272	0.555142	-0.959892	0.000000	0.000000	4.000000	45.000000	1.000000
14794.809354	0.054107	0.574337	0.197303	83.057343	21.115131	66.643555	4.865852	0.000000	1.150429	0.000000	0.000000	0.000000	0.463912	0.547519	-1.004518	0.000000	0.000000	4.000000	45.000000	1.000000
14794.812688	0.054107	0.574337	0.197303	83.057343	21.115131	66.643555	4.865852	0.000000	1.150429	0.000000	0.000000	0.000000	0.463912	0.547519	-1.004518	0.000000	0.000000	4.000000	45.000000	1.000000
14794.816021	0.054107	0.574337	0.197303	83.057343	21.115131	66.643555	4.865852	0.000000	1.150429	0.000000	0.000000	0.000000	0.463912	0.547519	-1.004518	0.000000	0.000000	4.000000	45.000000	1.000000
14794.819354	0.055779	0.576120	0.193818	83.206963	21.675924	67.681473	4.869991	0.000000	1.132779	0.000000	0.000000	0.000000	0.501803	0.534878	-1.045289	0.000000	0.000000	4.000000	45.000000	1.000000
14794.822688	0.055779	0.576120	0.193818	83.206963	21.675924	67.681473	4.869991	0.000000	1.132779	0.000000	0.000000	0.000000	0.501803	0.534878	-1.045289	0.000000	0.000000	4.000000	45.000000	1.000000
14794.826021	0.055779	0.576120	0.193818	83.206963	21.675924	67.681473	4.869991	0.000000	1.132779	0.000000	0.000000	0.000000	0.501803	0.534878	-1.045289	0.000000	0.000000	4.000000	45.000000	1.000000
14794.829354	0.057515	0.577845	0.190222	83.356514	22.263422	68.647797	4.874733	0.000000	1.112197	0.000000	0.000000	0.000000	0.520692	0.517411	-1.079014	0.000000	0.000000	4.000000	45.000000	1.000000
14794.832688	0.057515	0.577845	0.190222	83.356514	22.263422	68.647797	4.874733	0.000000	1.112197	0.000000	0.000000	0.000000	0.520692	0.517411	-1.079014	0.000000	0.000000	4.000000	45.000000	1.000000
14794.836021	0.057515	0.577845	0.190222	83.356514	22.263422	68.647797	4.874733	0.000000	1.112197	0.000000	0.000000	0.000000	0.520692	0.517411	-1.079014	0.000000	0.000000	4.000000	45.000000	1.000000
14794.839354	0.059246	0.579574	0.186470	83.490120	22.790581	69.756157	4.879772	0.000000	1.089873	0.000000	0.000000	0.000000	0.519175	0.518879	-1.125619	0.000000	0.000000	4.000000	45.000000	1.000000
14794.842688	0.059246	0.579574	0.186470	83.490120	22.790581	69.756157	4.879772	0.000000	1.089873	0.000000	0.000000	0.000000	0.519175	0.518879	-1.125619	0.000000	0.000000	4.000000	45.000000	1.000000
14794.846021	0.059246	0.579574	0.186470	83.490120	22.790581	69.756157	4.879772	0.000000	1.089873	0.000000	0.000000	0.000000	0.519175	0.518879	-1.125619	0.000000	0.000000	4.000000	45.000000	1.000000
14794.849354	0.061128	0.581284	0.182621	83.610580	23.217953	70.665039	4.884696	0.000000	1.067591	0.000000	0.000000	0.000000	0.564720	0.513004	-1.154639	0.000000	0.000000	4.000000	45.000000	1.000000
14794.852688	0.061128	0.581284	0.182621	83.610580	23.217953	70.665039	4.884696	0.000000	1.067591	0.000000	0.000000	0.000000	0.564720	0.513004	-1.154639	0.000000	0.000000	4.000000	45.000000	1.000000
14794.856021	0.061128	0.581284	0.182621	83.610580	23.217953	70.665039	4.884696	0.000000	1.067591	0.000000	0.000000	0.000000	0.564720	0.513004	-1.154639	0.000000	0.000000	4.000000	45.000000	1.000000
14794.859354	0.063035	0.582987	0.178665	83.716370	23.423729	71.034309	4.890439	0.000000	1.040963	0.000000	0.000000	0.000000	0.572191	0.510997	-1.186832	0.000000	0.000000	4.000000	45.000000	1.000000
14794.862688	0.063035	0.582987	0.178665	83.716370	23.423729	71.034309	4.890439	0.000000	1.040963	0.000000	0.000000	0.000000	0.572191	0.510997	-1.186832	0.000000	0.000000	4.000000	45.000000	1.000000
14794.866021	0.063035	0.582987	0.178665	83.716370	23.423729	71.034309	4.890439	0.000000	1.040963	0.000000	0.000000	0.000000	0.572191	0.510997	-1.186832	0.000000	0.000000	4.000000	45.000000	1.000000
14794.869354	0.064970	0.584710	0.174648	83.822128	23.283665	70.889198	4.896304	0.000000	1.013019	0.000000	0.000000	0.000000	0.580462	0.516760	-1.204961	0.000000	0.000000	4.000000	45.000000	1.000000
14794.872688	0.064970	0.584710	0.174648	83.822128	23.283665	70.889198	4.896304	0.000000	1.013019	0.000000	0.000000	0.000000	0.580462	0.516760	-1.204961	0.000000	0.000000	4.000000	45.000000	1.000000
14794.876021	0.064970	0.584710	0.174648	83.822128	23.283665	70.889198	4.896304	0.000000	1.013019	0.000000	0.000000	0.000000	0.580462	0.516760	-1.204961	0.000000	0.000000	4.000000	45.000000	1.000000
14794.879354	0.067019	0.586430	0.170547	83.946571	22.594723	70.623947	4.902361	0.000000	0.983287	0.000000	0.000000	0.000000	0.614599	0.515906	-1.230296	0.000000	0.000000	4.000000	45.000000	1.000000
14794.882688	0.067019	0.586430	0.170547	83.946571	22.594723	70.623947	4.902361	0.000000	0.983287	0.000000	0.000000	0.000000	0.614599	0.515906	-1.230296	0.000000	0.000000	4.000000	45.000000	1.000000
14794.886021	0.067019	0.586430	0.170547	83.946571	22.594723	70.623947	4.902361	0.000000	0.983287	0.000000	0.000000	0.000000	0.614599	0.515906	-1.230296	0.000000	0.000000	4.000000	45.000000	1.000000
14794.889354	0.069068	0.588125	0.166450	84.089874	21.193155	69.987915	4.909049	0.000000	0.949336	0.000000	0.000000	0.000000	0.614630	0.508695	-1.229258	0.000000	0.000000	4.000000	45.000000	1.000000
14794.892688	0.069068	0.588125	0.166450	84.089874	21.193155	69.987915	4.909049	0.000000	0.949336	0.000000	0.000000	0.000000	0.614630	0.508695	-1.229258	0.000000	0.000000	4.000000	45.000000	1.000000
14794.896021	0.069068	0.588125	0.166450	84.089874	21.193155	69.987915	4.909049	0.000000	0.949336	0.000000	0.000000	0.000000	0.614630	0.508695	-1.229258	0.000000	0.000000	4.000000	45.000000	1.000000
14794.899354	0.071171	0.589790	0.162315	84.236664	19.094616	69.018311	4.915835	0.000000	0.913543	0.000000	0.000000	0.000000	0.630999	0.499371	-1.240505	0.000000	0.000000	4.000000	45.000000	1.000000
14794.902688	0.071171	0.589790	0.162315	84.236664	19.094616	69.018311	4.915835	0.000000	0.913543	0.000000	0.000000	0.000000	0.630999	0.499371	-1.240505	0.000000	0.000000	4.000000	45.000000	1.000000
14794.906021	0.071171	0.589790	0.162315	84.236664	19.094616	69.018311	4.915835	0.000000	0.913543	0.000000	0.000000	0.000000	0.630999	0.499371	-1.240505	0.000000	0.000000	4.000000	45.000000	1.000000
14794.909354	0.073328	0.591444	0.158156	84.378830	16.547039	67.697769	4.922952	0.000000	0.874379	0.000000	0.000000	0.000000	0.647267	0.496213	-1.247718	0.000000	0.000000	4.000000	45.000000	1.000000
14794.912688	0.073328	0.591444	0.158156	84.378830	16.547039	67.697769	4.922952	0.000000	0.874379	0.000000	0.000000	0.000000	0.647267	0.496213	-1.247718	0.000000	0.000000	4.000000	45.000000	1.000000
14794.916021	0.073328	0.591444	0.158156	84.378830	16.547039	67.697769	4.922952	0.000000	0.874379	0.000000	0.000000	0.000000	0.647267	0.496213	-1.247718	0.000000	0.000000	4.000000	45.000000	1.000000
14794.919354	0.075566	0.593067	0.153955	84.510696	13.463284	65.512039	4.930382	0.000000	0.831467	0.000000	0.000000	0.000000	0.671165	0.486790	-1.260260	0.000000	0.000000	4.000000	45.000000	1.000000
14794.922688	0.075566	0.593067	0.153955	84.510696	13.463284	65.512039	4.930382	0.000000	0.831467	0.000000	0.000000	0.000000	0.671165	0.486790	-1.260260	0.000000	0.000000	4.000000	45.000000	1.000000
14794.926021	0.075566	0.593067	0.153955	84.510696	13.463284	65.512039	4.930382	0.000000	0.831467	0.000000	0.000000	0.000000	0.671165	0.486790	-1.260260	0.000000	0.000000	4.000000	45.000000	1.000000
14794.929354	0.077820	0.594670	0.149697	84.622070	10.134524	62.464916	4.938192	0.000000	0.783748	0.000000	0.000000	0.000000	0.676165	0.481096	-1.277189	0.000000	0.000000	4.000000	45.000000	1.000000
14794.932688	0.077820	0.594670	0.149697	84.622070	10.134524	62.464916	4.938192	0.000000	0.783748	0.000000	0.000000	0.000000	0.676165	0.481096	-1.277189	0.000000	0.000000	4.000000	45.000000	1.000000
14794.936021	0.077820	0.594670	0.149697	84.622070	10.134524	62.464916	4.938192	0.000000	0.783748	0.000000	0.000000	0.000000	0.676165	0.481096	-1.277189	0.000000	0.000000	4.000000	45.000000	1.000000
14794.939354	0.080180	0.596229	0.145415	84.710350	7.035710	59.017601	4.946002	0.000000	0.732843	0.000000	0.000000	0.000000	0.708078	0.467667	-1.284816	0.000000	0.000000	4.000000	45.000000	1.000000
14794.942688	0.080180	0.596229	0.145415	84.710350	7.035710	59.017601	4.946002	0.000000	0.732843	0.000000	0.000000	0.000000	0.708078	0.467667	-1.284816	0.000000	0.000000	4.000000	45.000000	1.000000
14794.946021	0.080180	0.596229	0.145415	84.710350	7.035710	59.017601	4.946002	0.000000	0.732843	0.000000	0.000000	0.000000	0.708078	0.467667	-1.284816	0.000000	0.000000	4.000000	45.000000	1.000000
14794.949354	0.082686	0.597772	0.140998	84.784256	4.262595	56.060005	4.954192	0.000000	0.675263	0.000000	0.000000	0.000000	0.751991	0.462961	-1.325004	0.000000	0.000000	4.000000	45.000000	1.000000
14794.952688	0.082686	0.597772	0.140998	84.784256	4.262595	56.060005	4.954192	0.000000	0.675263	0.000000	0.000000	0.000000	0.751991	0.462961	-1.325004	0.000000	0.000000	4.000000	45.000000	1.000000
14794.956021	0.082686	0.597772	0.140998	84.784256	4.262595	56.060005	4.954192	0.000000	0.675263	0.000000	0.000000	0.000000	0.751991	0.462961	-1.325004	0.000000	0.000000	4.000000	45.000000	1.000000
14794.959354	0.085142	0.599274	0.136516	84.849762	1.846255	53.829727	4.962726	0.000000	0.609389	0.000000	0.000000	0.000000	0.736773	0.450415	-1.344577	0.000000	0.000000	4.000000	45.000000	1.000000
14794.962688	0.085142	0.599274	0.136516	84.849762	1.846255	53.829727	4.962726	0.000000	0.609389	0.000000	0.000000	0.000000	0.736773	0.450415	-1.344577	0.000000	0.000000	4.000000	45.000000	1.000000
14794.966021	0.085142	0.599274	0.136516	84.849762	1.846255	53.829727	4.962726	0.000000	0.609389	0.000000	0.000000	0.000000	0.736773	0.450415	-1.344577	0.000000	0.000000	4.000000	45.000000	1.000000
14794.969354	0.087598	0.600777	0.131931	84.906456	-0.367932	52.021206	4.970648	0.000000	0.540979	0.000000	0.000000	0.000000	0.736749	0.450989	-1.375373	0.000000	0.000000	4.000000	45.000000	1.000000
14794.972688	0.087598	0.600777	0.131931	84.906456	-0.367932	52.021206	4.970648	0.000000	0.540979	0.000000	0.000000	0.000000	0.736749	0.450989	-1.375373	0.000000	0.000000	4.000000	45.000000	1.000000
14794.976021	0.087598	0.600777	0.131931	84.906456	-0.367932	52.021206	4.970648	0.000000	0.540979	0.000000	0.000000	0.000000	0.736749	0.450989	-1.375373	0.000000	0.000000	4.000000	45.000000	1.000000
14794.979354	0.090004	0.602224	0.127303	84.956825	-2.579252	50.139591	4.978055	0.000000	0.467948	0.000000	0.000000	0.000000	0.721632	0.434237	-1.388428	0.000000	0.000000	4.000000	45.000000	1.000000
14794.982688	0.090004	0.602224	0.127303	84.956825	-2.579252	50.139591	4.978055	0.000000	0.467948	0.000000	0.000000	0.000000	0.721632	0.434237	-1.388428	0.000000	0.000000	4.000000	45.000000	1.000000
14794.986021	0.090004	0.602224	0.127303	84.956825	-2.579252	50.139591	4.978055	0.000000	0.467948	0.000000	0.000000	0.000000	0.721632	0.434237	-1.388428	0.000000	0.000000	4.000000	45.000000	1.000000
14794.989354	0.092340	0.603698	0.122693	84.993950	-4.681108	48.236134	4.984656	0.000000	0.391416	0.000000	0.000000	0.000000	0.700769	0.442114	-1.383182	0.000000	0.000000	4.000000	45.000000	1.000000
14794.992688	0.092340	0.603698	0.122693	84.993950	-4.681108	48.236134	4.984656	0.000000	0.391416	0.000000	0.000000	0.000000	0.700769	0.442114	-1.383182	0.000000	0.000000	4.000000	45.000000	1.000000
14794.996021	0.092340	0.603698	0.122693	84.993950	-4.681108	48.236134	4.984656	0.000000	0.391416	0.000000	0.000000	0.000000	0.700769	0.442114	-1.383182	0.000000	0.000000	4.000000	45.000000	1.000000
14794.999354	0.094580	0.605114	0.118107	85.019806	-6.640280	46.643280	4.990283	0.000000	0.311576	0.000000	0.000000	0.000000	0.672134	0.424618	-1.375637	0.000000	0.000000	4.000000	45.000000	1.000000
14795.002688	0.094580	0.605114	0.118107	85.019806	-6.640280	46.643280	4.990283	0.000000	0.311576	0.000000	0.000000	0.000000	0.672134	0.424618	-1.375637	0.000000	0.000000	4.000000	45.000000	1.000000
14795.006021	0.094580	0.605114	0.118107	85.019806	-6.640280	46.643280	4.990283	0.000000	0.311576	0.000000	0.000000	0.000000	0.672134	0.424618	-1.375637	0.000000	0.000000	4.000000	45.000000	1.000000
14795.009354	0.096820	0.606574	0.113605	85.037064	-8.220908	45.403332	4.994743	0.000000	0.229213	0.000000	0.000000	0.000000	0.671994	0.438251	-1.350638	0.000000	0.000000	4.000000	45.000000	1.000000
14795.012688	0.096820	0.606574	0.113605	85.037064	-8.220908	45.403332	4.994743	0.000000	0.229213	0.000000	0.000000	0.000000	0.671994	0.438251	-1.350638	0.000000	0.000000	4.000000	45.000000	1.000000
14795.016021	0.096820	0.606574	0.113605	85.037064	-8.220908	45.403332	4.994743	0.000000	0.229213	0.000000	0.000000	0.000000	0.671994	0.438251	-1.350638	0.000000	0.000000	4.000000	45.000000	1.000000
14795.019354	0.099057	0.608009	0.109167	85.047455	-9.339107	44.285309	4.998042	0.000000	0.139907	0.000000	0.000000	0.000000	0.671114	0.430385	-1.331307	0.000000	0.000000	4.000000	45.000000	1.000000
14795.022688	0.099057	0.608009	0.109167	85.047455	-9.339107	44.285309	4.998042	0.000000	0.139907	0.000000	0.000000	0.000000	0.671114	0.430385	-1.331307	0.000000	0.000000	4.000000	45.000000	1.000000
14795.026021	0.099057	0.608009	0.109167	85.047455	-9.339107	44.285309	4.998042	0.000000	0.139907	0.000000	0.000000	0.000000	0.671114	0.430385	-1.331307	0.000000	0.000000	4.000000	45.000000	1.000000
14795.029354	0.101316	0.609399	0.104776	85.037537	-9.933740	43.984200	4.999814	0.000000	0.043190	0.000000	0.000000	0.000000	0.677706	0.416856	-1.317295	0.000000	0.000000	4.000000	45.000000	1.000000
14795.032688	0.101316	0.609399	0.104776	85.037537	-9.933740	43.984200	4.999814	0.000000	0.043190	0.000000	0.000000	0.000000	0.677706	0.416856	-1.317295	0.000000	0.000000	4.000000	45.000000	1.000000
14795.036021	0.101316	0.609399	0.104776	85.037537	-9.933740	43.984200	4.999814	0.000000	0.043190	0.000000	0.000000	0.000000	0.677706	0.416856	-1.317295	0.000000	0.000000	4.000000	45.000000	1.000000
14795.039354	0.103551	0.610755	0.100479	85.003937	-10.239838	44.468887	4.999605	0.000000	-0.062795	0.000000	0.000000	0.000000	0.670424	0.406810	-1.289222	0.000000	0.000000	4.000000	45.000000	1.000000
14795.042688	0.103551	0.610755	0.100479	85.003937	-10.239838	44.468887	4.999605	0.000000	-0.062795	0.000000	0.000000	0.000000	0.670424	0.406810	-1.289222	0.000000	0.000000	4.000000	45.000000	1.000000
14795.046021	0.103551	0.610755	0.100479	85.003937	-10.239838	44.468887	4.999605	0.000000	-0.062795	0.000000	0.000000	0.000000	0.670424	0.406810	-1.289222	0.000000	0.000000	4.000000	45.000000	1.000000
14795.049354	0.105749	0.612059	0.096204	84.915848	-10.588584	45.010174	4.996881	0.000000	-0.176580	0.000000	0.000000	0.000000	0.659526	0.391305	-1.282542	0.000000	0.000000	4.000000	45.000000	1.000000
14795.052688	0.105749	0.612059	0.096204	84.915848	-10.588584	45.010174	4.996881	0.000000	-0.176580	0.000000	0.000000	0.000000	0.659526	0.391305	-1.282542	0.000000	0.000000	4.000000	45.000000	1.000000
14795.056021	0.105749	0.612059	0.096204	84.915848	-10.588584	45.010174	4.996881	0.000000	-0.176580	0.000000	0.000000	0.000000	0.659526	0.391305	-1.282542	0.000000	0.000000	4.000000	45.000000	1.000000
14795.059354	0.107832	0.613343	0.091959	84.776627	-11.297915	44.782455	4.810196	0.000000	-0.287458	0.000000	0.000000	0.000000	0.624855	0.385279	-1.273456	0.000000	0.000000	4.000000	45.000000	1.000000
14795.062688	0.107832	0.613343	0.091959	84.776627	-11.297915	44.782455	4.810196	0.000000	-0.287458	0.000000	0.000000	0.000000	0.624855	0.385279	-1.273456	0.000000	0.000000	4.000000	45.000000	1.000000
14795.066021	0.107832	0.613343	0.091959	84.776627	-11.297915	44.782455	4.810196	0.000000	-0.287458	0.000000	0.000000	0.000000	0.624855	0.385279	-1.273456	0.000000	0.000000	4.000000	45.000000	1.000000
14795.069354	0.109800	0.614557	0.087741	84.594231	-12.227541	44.189342	4.597954	0.000000	-0.391600	0.000000	0.000000	0.000000	0.590520	0.364148	-1.265553	0.000000	0.000000	4.000000	45.000000	1.000000
14795.072688	0.109800	0.614557	0.087741	84.594231	-12.227541	44.189342	4.597954	0.000000	-0.391600	0.000000	0.000000	0.000000	0.590520	0.364148	-1.265553	0.000000	0.000000	4.000000	45.000000	1.000000
14795.076021	0.109800	0.614557	0.087741	84.594231	-12.227541	44.189342	4.597954	0.000000	-0.391600	0.000000	0.000000	0.000000	0.590520	0.364148	-1.265553	0.000000	0.000000	4.000000	45.000000	1.000000
14795.079354	0.111683	0.615752	0.083550	84.389969	-13.133390	43.562710	4.387028	0.000000	-0.490020	0.000000	0.000000	0.000000	0.564888	0.358477	-1.257042	0.000000	0.000000	4.000000	45.000000	1.000000
14795.082688	0.111683	0.615752	0.083550	84.389969	-13.133390	43.562710	4.387028	0.000000	-0.490020	0.000000	0.000000	0.000000	0.564888	0.358477	-1.257042	0.000000	0.000000	4.000000	45.000000	1.000000
14795.086021	0.111683	0.615752	0.083550	84.389969	-13.133390	43.562710	4.387028	0.000000	-0.490020	0.000000	0.000000	0.000000	0.564888	0.358477	-1.257042	0.000000	0.000000	4.000000	45.000000	1.000000
14795.089354	0.113511	0.616949	0.079399	84.157555	-13.973618	43.058266	4.177521	0.000000	-0.584168	0.000000	0.000000	0.000000	0.548281	0.359152	-1.245552	0.000000	0.000000	4.000000	45.000000	1.000000
14795.092688	0.113511	0.616949	0.079399	84.157555	-13.973618	43.058266	4.177521	0.000000	-0.584168	0.000000	0.000000	0.000000	0.548281	0.359152	-1.245552	0.000000	0.000000	4.000000	45.000000	1.000000
14795.096021	0.113511	0.616949	0.079399	84.157555	-13.973618	43.058266	4.177521	0.000000	-0.584168	0.000000	0.000000	0.000000	0.548281	0.359152	-1.245552	0.000000	0.000000	4.000000	45.000000	1.000000
14795.099354	0.115233	0.618098	0.075291	83.885376	-14.660608	42.552265	3.969929	0.000000	-0.675548	0.000000	0.000000	0.000000	0.516528	0.344810	-1.232127	0.000000	0.000000	4.000000	45.000000	1.000000
14795.102688	0.115233	0.618098	0.075291	83.885376	-14.660608	42.552265	3.969929	0.000000	-0.675548	0.000000	0.000000	0.000000	0.516528	0.344810	-1.232127	0.000000	0.000000	4.000000	45.000000	1.000000
14795.106021	0.115233	0.618098	0.075291	83.885376	-14.660608	42.552265	3.969929	0.000000	-0.675548	0.000000	0.000000	0.000000	0.516528	0.344810	-1.232127	0.000000	0.000000	4.000000	45.000000	1.000000
14795.109354	0.116798	0.619265	0.071349	83.576965	-15.069695	42.544605	3.764575	0.000000	-0.761636	0.000000	0.000000	0.000000	0.469647	0.349844	-1.182768	0.000000	0.000000	4.000000	45.000000	1.000000
14795.112688	0.116798	0.619265	0.071349	83.576965	-15.069695	42.544605	3.764575	0.000000	-0.761636	0.000000	0.000000	0.000000	0.469647	0.349844	-1.182768	0.000000	0.000000	4.000000	45.000000	1.000000
14795.116021	0.116798	0.619265	0.071349	83.576965	-15.069695	42.544605	3.764575	0.000000	-0.761636	0.000000	0.000000	0.000000	0.469647	0.349844	-1.182768	0.000000	0.000000	4.000000	45.000000	1.000000
14795.119354	0.118207	0.620409	0.067545	83.240532	-15.232823	43.033222	3.567446	0.000000	-0.839911	0.000000	0.000000	0.000000	0.422492	0.343226	-1.141131	0.000000	0.000000	4.000000	45.000000	1.000000
14795.122688	0.118207	0.620409	0.067545	83.240532	-15.232823	43.033222	3.567446	0.000000	-0.839911	0.000000	0.000000	0.000000	0.422492	0.343226	-1.141131	0.000000	0.000000	4.000000	45.000000	1.000000
14795.126021	0.118207	0.620409	0.067545	83.240532	-15.232823	43.033222	3.567446	0.000000	-0.839911	0.000000	0.000000	0.000000	0.422492	0.343226	-1.141131	0.000000	0.000000	4.000000	45.000000	1.000000
14795.129354	0.119428	0.621585	0.063959	82.895683	-15.099813	43.810749	3.377258	0.000000	-0.910326	0.000000	0.000000	0.000000	0.366400	0.352929	-1.075981	0.000000	0.000000	4.000000	45.000000	1.000000
14795.132688	0.119428	0.621585	0.063959	82.895683	-15.099813	43.810749	3.377258	0.000000	-0.910326	0.000000	0.000000	0.000000	0.366400	0.352929	-1.075981	0.000000	0.000000	4.000000	45.000000	1.000000
14795.136021	0.119428	0.621585	0.063959	82.895683	-15.099813	43.810749	3.377258	0.000000	-0.910326	0.000000	0.000000	0.000000	0.366400	0.352929	-1.075981	0.000000	0.000000	4.000000	45.000000	1.000000
14795.139354	0.120459	0.622735	0.060549	82.580551	-14.658558	44.555645	3.197928	0.000000	-0.971393	0.000000	0.000000	0.000000	0.309264	0.345084	-1.022769	0.000000	0.000000	4.000000	45.000000	1.000000
14795.142688	0.120459	0.622735	0.060549	82.580551	-14.658558	44.555645	3.197928	0.000000	-0.971393	0.000000	0.000000	0.000000	0.309264	0.345084	-1.022769	0.000000	0.000000	4.000000	45.000000	1.000000
14795.146021	0.120459	0.622735	0.060549	82.580551	-14.658558	44.555645	3.197928	0.000000	-0.971393	0.000000	0.000000	0.000000	0.309264	0.345084	-1.022769	0.000000	0.000000	4.000000	45.000000	1.000000
14795.149354	0.121235	0.623882	0.057351	82.326370	-13.748466	45.438828	3.027466	0.000000	-1.022937	0.000000	0.000000	0.000000	0.232783	0.344028	-0.959559	0.000000	0.000000	4.000000	45.000000	1.000000
14795.152688	0.121235	0.623882	0.057351	82.326370	-13.748466	45.438828	3.027466	0.000000	-1.022937	0.000000	0.000000	0.000000	0.232783	0.344028	-0.959559	0.000000	0.000000	4.000000	45.000000	1.000000
14795.156021	0.121235	0.623882	0.057351	82.326370	-13.748466	45.438828	3.027466	0.000000	-1.022937	0.000000	0.000000	0.000000	0.232783	0.344028	-0.959559	0.000000	0.000000	4.000000	45.000000	1.000000
14795.159354	0.121799	0.624995	0.054302	82.142967	-12.632408	46.521515	2.867540	0.000000	-1.061734	0.000000	0.000000	0.000000	0.169179	0.334011	-0.914499	0.000000	0.000000	4.000000	45.000000	1.000000
14795.162688	0.121799	0.624995	0.054302	82.142967	-12.632408	46.521515	2.867540	0.000000	-1.061734	0.000000	0.000000	0.000000	0.169179	0.334011	-0.914499	0.000000	0.000000	4.000000	45.000000	1.000000
14795.166021	0.121799	0.624995	0.054302	82.142967	-12.632408	46.521515	2.867540	0.000000	-1.061734	0.000000	0.000000	0.000000	0.169179	0.334011	-0.914499	0.000000	0.000000	4.000000	45.000000	1.000000
14795.169354	0.122128	0.626057	0.051398	82.015907	-11.490849	47.785126	2.715123	0.000000	-1.089930	0.000000	0.000000	0.000000	0.098765	0.318388	-0.871483	0.000000	0.000000	4.000000	45.000000	1.000000
14795.172688	0.122128	0.626057	0.051398	82.015907	-11.490849	47.785126	2.715123	0.000000	-1.089930	0.000000	0.000000	0.000000	0.098765	0.318388	-0.871483	0.000000	0.000000	4.000000	45.000000	1.000000
14795.176021	0.122128	0.626057	0.051398	82.015907	-11.490849	47.785126	2.715123	0.000000	-1.089930	0.000000	0.000000	0.000000	0.098765	0.318388	-0.871483	0.000000	0.000000	4.000000	45.000000	1.000000
14795.179354	0.122257	0.627043	0.048552	81.965004	-10.179466	49.269337	2.569876	0.000000	-1.106391	0.000000	0.000000	0.000000	0.038832	0.295835	-0.853793	0.000000	0.000000	4.000000	45.000000	1.000000
14795.182688	0.122257	0.627043	0.048552	81.965004	-10.179466	49.269337	2.569876	0.000000	-1.106391	0.000000	0.000000	0.000000	0.038832	0.295835	-0.853793	0.000000	0.000000	4.000000	45.000000	1.000000
14795.186021	0.122257	0.627043	0.048552	81.965004	-10.179466	49.269337	2.569876	0.000000	-1.106391	0.000000	0.000000	0.000000	0.038832	0.295835	-0.853793	0.000000	0.000000	4.000000	45.000000	1.000000
14795.189354	0.122242	0.627975	0.045767	82.000923	-8.521397	51.086239	2.427577	0.000000	-1.112863	0.000000	0.000000	0.000000	-0.004728	0.279717	-0.835223	0.000000	0.000000	4.000000	45.000000	1.000000
14795.192688	0.122242	0.627975	0.045767	82.000923	-8.521397	51.086239	2.427577	0.000000	-1.112863	0.000000	0.000000	0.000000	-0.004728	0.279717	-0.835223	0.000000	0.000000	4.000000	45.000000	1.000000
14795.196021	0.122242	0.627975	0.045767	82.000923	-8.521397	51.086239	2.427577	0.000000	-1.112863	0.000000	0.000000	0.000000	-0.004728	0.279717	-0.835223	0.000000	0.000000	4.000000	45.000000	1.000000
14795.199354	0.122101	0.628862	0.043017	82.105736	-6.436389	53.368511	2.288373	0.000000	-1.112075	0.000000	0.000000	0.000000	-0.042090	0.266124	-0.825200	0.000000	0.000000	4.000000	45.000000	1.000000
14795.202688	0.122101	0.628862	0.043017	82.105736	-6.436389	53.368511	2.288373	0.000000	-1.112075	0.000000	0.000000	0.000000	-0.042090	0.266124	-0.825200	0.000000	0.000000	4.000000	45.000000	1.000000
14795.206021	0.122101	0.628862	0.043017	82.105736	-6.436389	53.368511	2.288373	0.000000	-1.112075	0.000000	0.000000	0.000000	-0.042090	0.266124	-0.825200	0.000000	0.000000	4.000000	45.000000	1.000000
14795.209354	0.121808	0.629682	0.040381	82.230118	-4.034564	56.023659	2.150840	0.000000	-1.105060	0.000000	0.000000	0.000000	-0.087913	0.245851	-0.790855	0.000000	0.000000	4.000000	45.000000	1.000000
14795.212688	0.121808	0.629682	0.040381	82.230118	-4.034564	56.023659	2.150840	0.000000	-1.105060	0.000000	0.000000	0.000000	-0.087913	0.245851	-0.790855	0.000000	0.000000	4.000000	45.000000	1.000000
14795.216021	0.121808	0.629682	0.040381	82.230118	-4.034564	56.023659	2.150840	0.000000	-1.105060	0.000000	0.000000	0.000000	-0.087913	0.245851	-0.790855	0.000000	0.000000	4.000000	45.000000	1.000000
14795.219354	0.121389	0.630436	0.037853	82.346291	-1.563205	58.770157	2.019031	0.000000	-1.090408	0.000000	0.000000	0.000000	-0.125809	0.226098	-0.758147	0.000000	0.000000	4.000000	45.000000	1.000000
14795.222688	0.121389	0.630436	0.037853	82.346291	-1.563205	58.770157	2.019031	0.000000	-1.090408	0.000000	0.000000	0.000000	-0.125809	0.226098	-0.758147	0.000000	0.000000	4.000000	45.000000	1.000000
14795.226021	0.121389	0.630436	0.037853	82.346291	-1.563205	58.770157	2.019031	0.000000	-1.090408	0.000000	0.000000	0.000000	-0.125809	0.226098	-0.758147	0.000000	0.000000	4.000000	45.000000	1.000000
14795.229354	0.120814	0.631160	0.035409	82.445183	0.834797	61.445030	1.892673	0.000000	-1.069440	0.000000	0.000000	0.000000	-0.172394	0.217352	-0.733388	0.000000	0.000000	4.000000	45.000000	1.000000
14795.232688	0.120814	0.631160	0.035409	82.445183	0.834797	61.445030	1.892673	0.000000	-1.069440	0.000000	0.000000	0.000000	-0.172394	0.217352	-0.733388	0.000000	0.000000	4.000000	45.000000	1.000000
14795.236021	0.120814	0.631160	0.035409	82.445183	0.834797	61.445030	1.892673	0.000000	-1.069440	0.000000	0.000000	0.000000	-0.172394	0.217352	-0.733388	0.000000	0.000000	4.000000	45.000000	1.000000
14795.239354	0.120189	0.631869	0.033061	82.513107	3.109558	63.982994	1.770441	0.000000	-1.040707	0.000000	0.000000	0.000000	-0.187554	0.212791	-0.704383	0.000000	0.000000	4.000000	45.000000	1.000000
14795.242688	0.120189	0.631869	0.033061	82.513107	3.109558	63.982994	1.770441	0.000000	-1.040707	0.000000	0.000000	0.000000	-0.187554	0.212791	-0.704383	0.000000	0.000000	4.000000	45.000000	1.000000
14795.246021	0.120189	0.631869	0.033061	82.513107	3.109558	63.982994	1.770441	0.000000	-1.040707	0.000000	0.000000	0.000000	-0.187554	0.212791	-0.704383	0.000000	0.000000	4.000000	45.000000	1.000000
14795.249354	0.119534	0.632544	0.030790	82.557426	5.265332	66.395332	1.653044	0.000000	-1.009448	0.000000	0.000000	0.000000	-0.196470	0.202480	-0.681223	0.000000	0.000000	4.000000	45.000000	1.000000
14795.252688	0.119534	0.632544	0.030790	82.557426	5.265332	66.395332	1.653044	0.000000	-1.009448	0.000000	0.000000	0.000000	-0.196470	0.202480	-0.681223	0.000000	0.000000	4.000000	45.000000	1.000000
14795.256021	0.119534	0.632544	0.030790	82.557426	5.265332	66.395332	1.653044	0.000000	-1.009448	0.000000	0.000000	0.000000	-0.196470	0.202480	-0.681223	0.000000	0.000000	4.000000	45.000000	1.000000
14795.259354	0.118807	0.633206	0.028622	82.563042	7.277972	68.649529	1.539507	0.000000	-0.976703	0.000000	0.000000	0.000000	-0.217988	0.198588	-0.650420	0.000000	0.000000	4.000000	45.000000	1.000000
14795.262688	0.118807	0.633206	0.028622	82.563042	7.277972	68.649529	1.539507	0.000000	-0.976703	0.000000	0.000000	0.000000	-0.217988	0.198588	-0.650420	0.000000	0.000000	4.000000	45.000000	1.000000
14795.266021	0.118807	0.633206	0.028622	82.563042	7.277972	68.649529	1.539507	0.000000	-0.976703	0.000000	0.000000	0.000000	-0.217988	0.198588	-0.650420	0.000000	0.000000	4.000000	45.000000	1.000000
14795.269354	0.118045	0.633843	0.026598	82.526031	9.168600	70.778030	1.431104	0.000000	-0.940372	0.000000	0.000000	0.000000	-0.228820	0.190994	-0.607290	0.000000	0.000000	4.000000	45.000000	1.000000
14795.272688	0.118045	0.633843	0.026598	82.526031	9.168600	70.778030	1.431104	0.000000	-0.940372	0.000000	0.000000	0.000000	-0.228820	0.190994	-0.607290	0.000000	0.000000	4.000000	45.000000	1.000000
14795.276021	0.118045	0.633843	0.026598	82.526031	9.168600	70.778030	1.431104	0.000000	-0.940372	0.000000	0.000000	0.000000	-0.228820	0.190994	-0.607290	0.000000	0.000000	4.000000	45.000000	1.000000
14795.279354	0.117258	0.634469	0.024665	82.454628	10.860397	72.690216	1.329889	0.000000	-0.902236	0.000000	0.000000	0.000000	-0.235971	0.187942	-0.579783	0.000000	0.000000	4.000000	45.000000	1.000000
14795.282688	0.117258	0.634469	0.024665	82.454628	10.860397	72.690216	1.329889	0.000000	-0.902236	0.000000	0.000000	0.000000	-0.235971	0.187942	-0.579783	0.000000	0.000000	4.000000	45.000000	1.000000
14795.286021	0.117258	0.634469	0.024665	82.454628	10.860397	72.690216	1.329889	0.000000	-0.902236	0.000000	0.000000	0.000000	-0.235971	0.187942	-0.579783	0.000000	0.000000	4.000000	45.000000	1.000000
14795.289354	0.116505	0.635073	0.022860	82.374397	12.329725	74.365242	1.233258	0.000000	-0.862907	0.000000	0.000000	0.000000	-0.225892	0.181211	-0.541502	0.000000	0.000000	4.000000	45.000000	1.000000
14795.292688	0.116505	0.635073	0.022860	82.374397	12.329725	74.365242	1.233258	0.000000	-0.862907	0.000000	0.000000	0.000000	-0.225892	0.181211	-0.541502	0.000000	0.000000	4.000000	45.000000	1.000000
14795.296021	0.116505	0.635073	0.022860	82.374397	12.329725	74.365242	1.233258	0.000000	-0.862907	0.000000	0.000000	0.000000	-0.225892	0.181211	-0.541502	0.000000	0.000000	4.000000	45.000000	1.000000
14795.299354	0.115744	0.635677	0.021208	82.301552	13.507201	75.722191	1.143008	0.000000	-0.825258	0.000000	0.000000	0.000000	-0.228464	0.181147	-0.495574	0.000000	0.000000	4.000000	45.000000	1.000000
14795.302688	0.115744	0.635677	0.021208	82.301552	13.507201	75.722191	1.143008	0.000000	-0.825258	0.000000	0.000000	0.000000	-0.228464	0.181147	-0.495574	0.000000	0.000000	4.000000	45.000000	1.000000
14795.306021	0.115744	0.635677	0.021208	82.301552	13.507201	75.722191	1.143008	0.000000	-0.825258	0.000000	0.000000	0.000000	-0.228464	0.181147	-0.495574	0.000000	0.000000	4.000000	45.000000	1.000000
14795.309354	0.114982	0.636249	0.019743	82.228676	14.368256	76.731995	1.060412	0.000000	-0.787181	0.000000	0.000000	0.000000	-0.228573	0.171560	-0.439673	0.000000	0.000000	4.000000	45.000000	1.000000
14795.312688	0.114982	0.636249	0.019743	82.228676	14.368256	76.731995	1.060412	0.000000	-0.787181	0.000000	0.000000	0.000000	-0.228573	0.171560	-0.439673	0.000000	0.000000	4.000000	45.000000	1.000000
14795.316021	0.114982	0.636249	0.019743	82.228676	14.368256	76.731995	1.060412	0.000000	-0.787181	0.000000	0.000000	0.000000	-0.228573	0.171560	-0.439673	0.000000	0.000000	4.000000	45.000000	1.000000
14795.319354	0.114261	0.636770	0.018439	82.172531	14.926193	77.407806	0.987134	0.000000	-0.749086	0.000000	0.000000	0.000000	-0.216103	0.156433	-0.391096	0.000000	0.000000	4.000000	45.000000	1.000000
14795.322688	0.114261	0.636770	0.018439	82.172531	14.926193	77.407806	0.987134	0.000000	-0.749086	0.000000	0.000000	0.000000	-0.216103	0.156433	-0.391096	0.000000	0.000000	4.000000	45.000000	1.000000
14795.326021	0.114261	0.636770	0.018439	82.172531	14.926193	77.407806	0.987134	0.000000	-0.749086	0.000000	0.000000	0.000000	-0.216103	0.156433	-0.391096	0.000000	0.000000	4.000000	45.000000	1.000000
14795.329354	0.113591	0.637258	0.017335	82.148071	15.136241	77.694740	0.921951	0.000000	-0.713068	0.000000	0.000000	0.000000	-0.201029	0.146106	-0.331105	0.000000	0.000000	4.000000	45.000000	1.000000
14795.332688	0.113591	0.637258	0.017335	82.148071	15.136241	77.694740	0.921951	0.000000	-0.713068	0.000000	0.000000	0.000000	-0.201029	0.146106	-0.331105	0.000000	0.000000	4.000000	45.000000	1.000000
14795.336021	0.113591	0.637258	0.017335	82.148071	15.136241	77.694740	0.921951	0.000000	-0.713068	0.000000	0.000000	0.000000	-0.201029	0.146106	-0.331105	0.000000	0.000000	4.000000	45.000000	1.000000
14795.339354	0.112955	0.637657	0.016367	82.129044	15.135550	77.746094	0.866767	0.000000	-0.679563	0.000000	0.000000	0.000000	-0.190750	0.119712	-0.290574	0.000000	0.000000	4.000000	45.000000	1.000000
14795.342688	0.112955	0.637657	0.016367	82.129044	15.135550	77.746094	0.866767	0.000000	-0.679563	0.000000	0.000000	0.000000	-0.190750	0.119712	-0.290574	0.000000	0.000000	4.000000	45.000000	1.000000
14795.346021	0.112955	0.637657	0.016367	82.129044	15.135550	77.746094	0.866767	0.000000	-0.679563	0.000000	0.000000	0.000000	-0.190750	0.119712	-0.290574	0.000000	0.000000	4.000000	45.000000	1.000000
14795.349354	0.112327	0.638022	0.015520	82.113197	15.132631	77.797935	0.818338	0.000000	-0.647772	0.000000	0.000000	0.000000	-0.188644	0.109676	-0.254073	0.000000	0.000000	4.000000	45.000000	1.000000
14795.352688	0.112327	0.638022	0.015520	82.113197	15.132631	77.797935	0.818338	0.000000	-0.647772	0.000000	0.000000	0.000000	-0.188644	0.109676	-0.254073	0.000000	0.000000	4.000000	45.000000	1.000000
14795.356021	0.112327	0.638022	0.015520	82.113197	15.132631	77.797935	0.818338	0.000000	-0.647772	0.000000	0.000000	0.000000	-0.188644	0.109676	-0.254073	0.000000	0.000000	4.000000	45.000000	1.000000
14795.359354	0.112327	0.638022	0.015520	82.100319	15.154887	77.877892	0.775992	0.000000	-0.616331	0.000000	0.000000	0.000000	-0.188644	0.109676	-0.254073	0.000000	0.000000	4.000000	45.000000	1.000000
14795.362688	0.111733	0.638349	0.014813	82.100319	15.154887	77.877892	0.775992	0.000000	-0.616331	0.000000	0.000000	0.000000	-0.178180	0.098063	-0.212029	0.000000	0.000000	4.000000	45.000000	1.000000
14795.366021	0.111733	0.638349	0.014813	82.100319	15.154887	77.877892	0.775992	0.000000	-0.616331	0.000000	0.000000	0.000000	-0.178180	0.098063	-0.212029	0.000000	0.000000	4.000000	45.000000	1.000000
14795.369354	0.111175	0.638589	0.014152	82.090340	15.229674	78.013519	0.740654	0.000000	-0.586635	0.000000	0.000000	0.000000	-0.167398	0.071925	-0.198191	0.000000	0.000000	4.000000	45.000000	1.000000
14795.372688	0.111175	0.638589	0.014152	82.090340	15.229674	78.013519	0.740654	0.000000	-0.586635	0.000000	0.000000	0.000000	-0.167398	0.071925	-0.198191	0.000000	0.000000	4.000000	45.000000	1.000000
14795.376021	0.111175	0.638589	0.014152	82.090340	15.229674	78.013519	0.740654	0.000000	-0.586635	0.000000	0.000000	0.000000	-0.167398	0.071925	-0.198191	0.000000	0.000000	4.000000	45.000000	1.000000
14795.379354	0.111175	0.638589	0.014152	82.085976	15.404217	78.260551	0.707622	0.000000	-0.558735	0.000000	0.000000	0.000000	-0.167398	0.071925	-0.198191	0.000000	0.000000	4.000000	45.000000	1.000000
14795.382688	0.110637	0.638783	0.013571	82.085976	15.404217	78.260551	0.707622	0.000000	-0.558735	0.000000	0.000000	0.000000	-0.161407	0.058197	-0.174326	0.000000	0.000000	4.000000	45.000000	1.000000
14795.386021	0.110637	0.638783	0.013571	82.085976	15.404217	78.260551	0.707622	0.000000	-0.558735	0.000000	0.000000	0.000000	-0.161407	0.058197	-0.174326	0.000000	0.000000	4.000000	45.000000	1.000000
14795.389354	0.110121	0.638905	0.013080	82.087311	15.641904	78.578079	0.678568	0.000000	-0.531834	0.000000	0.000000	0.000000	-0.154784	0.036706	-0.147512	0.000000	0.000000	4.000000	45.000000	1.000000
14795.392688	0.110121	0.638905	0.013080	82.087311	15.641904	78.578079	0.678568	0.000000	-0.531834	0.000000	0.000000	0.000000	-0.154784	0.036706	-0.147512	0.000000	0.000000	4.000000	45.000000	1.000000
14795.396021	0.110121	0.638905	0.013080	82.087311	15.641904	78.578079	0.678568	0.000000	-0.531834	0.000000	0.000000	0.000000	-0.154784	0.036706	-0.147512	0.000000	0.000000	4.000000	45.000000	1.000000
14795.399354	0.109638	0.638968	0.012625	82.094803	15.872256	78.884117	0.653983	0.000000	-0.506036	0.000000	0.000000	0.000000	-0.144839	0.018873	-0.136392	0.000000	0.000000	4.000000	45.000000	1.000000
14795.402688	0.109638	0.638968	0.012625	82.094803	15.872256	78.884117	0.653983	0.000000	-0.506036	0.000000	0.000000	0.000000	-0.144839	0.018873	-0.136392	0.000000	0.000000	4.000000	45.000000	1.000000
14795.406021	0.109638	0.638968	0.012625	82.094803	15.872256	78.884117	0.653983	0.000000	-0.506036	0.000000	0.000000	0.000000	-0.144839	0.018873	-0.136392	0.000000	0.000000	4.000000	45.000000	1.000000
14795.409354	0.109171	0.638966	0.012236	82.105988	16.005682	79.081528	0.631251	0.000000	-0.481897	0.000000	0.000000	0.000000	-0.139972	-0.000614	-0.116584	0.000000	0.000000	4.000000	45.000000	1.000000
14795.412688	0.109171	0.638966	0.012236	82.105988	16.005682	79.081528	0.631251	0.000000	-0.481897	0.000000	0.000000	0.000000	-0.139972	-0.000614	-0.116584	0.000000	0.000000	4.000000	45.000000	1.000000
14795.416021	0.109171	0.638966	0.012236	82.105988	16.005682	79.081528	0.631251	0.000000	-0.481897	0.000000	0.000000	0.000000	-0.139972	-0.000614	-0.116584	0.000000	0.000000	4.000000	45.000000	1.000000
14795.419354	0.109171	0.638966	0.012236	82.121414	15.992572	79.114914	0.611820	0.000000	-0.458568	0.000000	0.000000	0.000000	-0.139972	-0.000614	-0.116584	0.000000	0.000000	4.000000	45.000000	1.000000
14795.422688	0.108755	0.638934	0.011960	82.121414	15.992572	79.114914	0.611820	0.000000	-0.458568	0.000000	0.000000	0.000000	-0.124882	-0.009528	-0.082820	0.000000	0.000000	4.000000	45.000000	1.000000
14795.426021	0.108755	0.638934	0.011960	82.121414	15.992572	79.114914	0.611820	0.000000	-0.458568	0.000000	0.000000	0.000000	-0.124882	-0.009528	-0.082820	0.000000	0.000000	4.000000	45.000000	1.000000
14795.429354	0.108755	0.638934	0.011960	82.137077	15.952165	79.120811	0.598017	0.000000	-0.437754	0.000000	0.000000	0.000000	-0.124882	-0.009528	-0.082820	0.000000	0.000000	4.000000	45.000000	1.000000
14795.432688	0.108755	0.638934	0.011960	82.137077	15.952165	79.120811	0.598017	0.000000	-0.437754	0.000000	0.000000	0.000000	-0.124882	-0.009528	-0.082820	0.000000	0.000000	4.000000	45.000000	1.000000
14795.436021	0.108317	0.638879	0.011789	82.137077	15.952165	79.120811	0.598017	0.000000	-0.437754	0.000000	0.000000	0.000000	-0.131550	-0.016586	-0.051472	0.000000	0.000000	4.000000	45.000000	1.000000
14795.439354	0.107850	0.638806	0.011698	82.155823	15.910217	79.127869	0.598017	0.000000	-0.437754	0.000000	0.000000	0.000000	-0.139903	-0.021873	-0.027236	0.000000	0.000000	4.000000	45.000000	1.000000
14795.442688	0.107850	0.638806	0.011698	82.155823	15.910217	79.127869	0.598017	0.000000	-0.437754	0.000000	0.000000	0.000000	-0.139903	-0.021873	-0.027236	0.000000	0.000000	4.000000	45.000000	1.000000
14795.446021	0.107850	0.638806	0.011698	82.155823	15.910217	79.127869	0.598017	0.000000	-0.437754	0.000000	0.000000	0.000000	-0.139903	-0.021873	-0.027236	0.000000	0.000000	4.000000	45.000000	1.000000
14795.449354	0.107850	0.638806	0.011698	82.171455	15.864376	79.133781	0.584899	0.000000	-0.392512	0.000000	0.000000	0.000000	-0.139903	-0.021873	-0.027236	0.000000	0.000000	4.000000	45.000000	1.000000
14795.452688	0.107400	0.638716	0.011678	82.171455	15.864376	79.133781	0.584899	0.000000	-0.392512	0.000000	0.000000	0.000000	-0.134952	-0.027141	-0.006080	0.000000	0.000000	4.000000	45.000000	1.000000
14795.456021	0.107400	0.638716	0.011678	82.171455	15.864376	79.133781	0.584899	0.000000	-0.392512	0.000000	0.000000	0.000000	-0.134952	-0.027141	-0.006080	0.000000	0.000000	4.000000	45.000000	1.000000
14795.459354	0.107400	0.638716	0.011678	82.186913	15.838098	79.167603	0.583885	0.000000	-0.370020	0.000000	0.000000	0.000000	-0.134952	-0.027141	-0.006080	0.000000	0.000000	4.000000	45.000000	1.000000
14795.462688	0.107400	0.638716	0.011678	82.186913	15.838098	79.167603	0.583885	0.000000	-0.370020	0.000000	0.000000	0.000000	-0.134952	-0.027141	-0.006080	0.000000	0.000000	4.000000	45.000000	1.000000
14795.466021	0.106914	0.638593	0.011700	82.186913	15.838098	79.167603	0.583885	0.000000	-0.370020	0.000000	0.000000	0.000000	-0.145987	-0.036764	0.006830	0.000000	0.000000	4.000000	45.000000	1.000000
14795.469354	0.106416	0.638482	0.011675	82.204819	15.887987	79.286346	0.583885	0.000000	-0.370020	0.000000	0.000000	0.000000	-0.149197	-0.033270	-0.007543	0.000000	0.000000	4.000000	45.000000	1.000000
14795.472688	0.106416	0.638482	0.011675	82.204819	15.887987	79.286346	0.583885	0.000000	-0.370020	0.000000	0.000000	0.000000	-0.149197	-0.033270	-0.007543	0.000000	0.000000	4.000000	45.000000	1.000000
14795.476021	0.106416	0.638482	0.011675	82.204819	15.887987	79.286346	0.583885	0.000000	-0.370020	0.000000	0.000000	0.000000	-0.149197	-0.033270	-0.007543	0.000000	0.000000	4.000000	45.000000	1.000000
14795.479354	0.106416	0.638482	0.011675	82.221352	16.095493	79.587219	0.583767	0.000000	-0.320823	0.000000	0.000000	0.000000	-0.149197	-0.033270	-0.007543	0.000000	0.000000	4.000000	45.000000	1.000000
14795.482688	0.105869	0.638377	0.011636	82.221352	16.095493	79.587219	0.583767	0.000000	-0.320823	0.000000	0.000000	0.000000	-0.164110	-0.031487	-0.011803	0.000000	0.000000	4.000000	45.000000	1.000000
14795.486021	0.105869	0.638377	0.011636	82.221352	16.095493	79.587219	0.583767	0.000000	-0.320823	0.000000	0.000000	0.000000	-0.164110	-0.031487	-0.011803	0.000000	0.000000	4.000000	45.000000	1.000000
14795.489354	0.105245	0.638260	0.011459	82.242584	16.442213	80.046120	0.581799	0.000000	-0.293471	0.000000	0.000000	0.000000	-0.187277	-0.034990	-0.052979	0.000000	0.000000	4.000000	45.000000	1.000000
14795.492688	0.105245	0.638260	0.011459	82.242584	16.442213	80.046120	0.581799	0.000000	-0.293471	0.000000	0.000000	0.000000	-0.187277	-0.034990	-0.052979	0.000000	0.000000	4.000000	45.000000	1.000000
14795.496021	0.105245	0.638260	0.011459	82.242584	16.442213	80.046120	0.581799	0.000000	-0.293471	0.000000	0.000000	0.000000	-0.187277	-0.034990	-0.052979	0.000000	0.000000	4.000000	45.000000	1.000000
14795.499354	0.105245	0.638260	0.011459	82.264168	16.988253	80.733231	0.572970	0.000000	-0.262258	0.000000	0.000000	0.000000	-0.187277	-0.034990	-0.052979	0.000000	0.000000	4.000000	45.000000	1.000000
14795.502688	0.104575	0.638147	0.011178	82.264168	16.988253	80.733231	0.572970	0.000000	-0.262258	0.000000	0.000000	0.000000	-0.201078	-0.034145	-0.084429	0.000000	0.000000	4.000000	45.000000	1.000000
14795.506021	0.104575	0.638147	0.011178	82.264168	16.988253	80.733231	0.572970	0.000000	-0.262258	0.000000	0.000000	0.000000	-0.201078	-0.034145	-0.084429	0.000000	0.000000	4.000000	45.000000	1.000000
14795.509354	0.103849	0.638047	0.010744	82.283318	17.876272	81.796654	0.558898	0.000000	-0.228745	0.000000	0.000000	0.000000	-0.217906	-0.029856	-0.130188	0.000000	0.000000	4.000000	45.000000	1.000000
14795.512688	0.103849	0.638047	0.010744	82.283318	17.876272	81.796654	0.558898	0.000000	-0.228745	0.000000	0.000000	0.000000	-0.217906	-0.029856	-0.130188	0.000000	0.000000	4.000000	45.000000	1.000000
14795.516021	0.103849	0.638047	0.010744	82.283318	17.876272	81.796654	0.558898	0.000000	-0.228745	0.000000	0.000000	0.000000	-0.217906	-0.029856	-0.130188	0.000000	0.000000	4.000000	45.000000	1.000000
14795.519354	0.103099	0.637950	0.010200	82.295387	19.223022	83.315804	0.537200	0.000000	-0.192427	0.000000	0.000000	0.000000	-0.224752	-0.029163	-0.163285	0.000000	0.000000	4.000000	45.000000	1.000000
14795.522688	0.103099	0.637950	0.010200	82.295387	19.223022	83.315804	0.537200	0.000000	-0.192427	0.000000	0.000000	0.000000	-0.224752	-0.029163	-0.163285	0.000000	0.000000	4.000000	45.000000	1.000000
14795.526021	0.103099	0.637950	0.010200	82.295387	19.223022	83.315804	0.537200	0.000000	-0.192427	0.000000	0.000000	0.000000	-0.224752	-0.029163	-0.163285	0.000000	0.000000	4.000000	45.000000	1.000000
14795.529354	0.102345	0.637860	0.009516	82.297882	20.915966	85.074509	0.509986	0.000000	-0.154969	0.000000	0.000000	0.000000	-0.226390	-0.026860	-0.205026	0.000000	0.000000	4.000000	45.000000	1.000000
14795.532688	0.102345	0.637860	0.009516	82.297882	20.915966	85.074509	0.509986	0.000000	-0.154969	0.000000	0.000000	0.000000	-0.226390	-0.026860	-0.205026	0.000000	0.000000	4.000000	45.000000	1.000000
14795.536021	0.102345	0.637860	0.009516	82.297882	20.915966	85.074509	0.509986	0.000000	-0.154969	0.000000	0.000000	0.000000	-0.226390	-0.026860	-0.205026	0.000000	0.000000	4.000000	45.000000	1.000000
14795.539354	0.101602	0.637807	0.008769	82.283371	22.816120	87.142525	0.475815	0.000000	-0.117237	0.000000	0.000000	0.000000	-0.222966	-0.015895	-0.224081	0.000000	0.000000	4.000000	45.000000	1.000000
14795.542688	0.101602	0.637807	0.008769	82.283371	22.816120	87.142525	0.475815	0.000000	-0.117237	0.000000	0.000000	0.000000	-0.222966	-0.015895	-0.224081	0.000000	0.000000	4.000000	45.000000	1.000000
14795.546021	0.101602	0.637807	0.008769	82.283371	22.816120	87.142525	0.475815	0.000000	-0.117237	0.000000	0.000000	0.000000	-0.222966	-0.015895	-0.224081	0.000000	0.000000	4.000000	45.000000	1.000000
14795.549354	0.100885	0.637774	0.008030	82.256180	24.690245	89.252258	0.438468	0.000000	-0.080076	0.000000	0.000000	0.000000	-0.214873	-0.010125	-0.221729	0.000000	0.000000	4.000000	45.000000	1.000000
14795.552688	0.100885	0.637774	0.008030	82.256180	24.690245	89.252258	0.438468	0.000000	-0.080076	0.000000	0.000000	0.000000	-0.214873	-0.010125	-0.221729	0.000000	0.000000	4.000000	45.000000	1.000000
14795.556021	0.100885	0.637774	0.008030	82.256180	24.690245	89.252258	0.438468	0.000000	-0.080076	0.000000	0.000000	0.000000	-0.214873	-0.010125	-0.221729	0.000000	0.000000	4.000000	45.000000	1.000000
14795.559354	0.100221	0.637780	0.007309	82.223320	26.272768	90.995552	0.401513	0.000000	-0.044264	0.000000	0.000000	0.000000	-0.199290	0.001772	-0.216514	0.000000	0.000000	4.000000	45.000000	1.000000
14795.562688	0.100221	0.637780	0.007309	82.223320	26.272768	90.995552	0.401513	0.000000	-0.044264	0.000000	0.000000	0.000000	-0.199290	0.001772	-0.216514	0.000000	0.000000	4.000000	45.000000	1.000000
14795.566021	0.100221	0.637780	0.007309	82.223320	26.272768	90.995552	0.401513	0.000000	-0.044264	0.000000	0.000000	0.000000	-0.199290	0.001772	-0.216514	0.000000	0.000000	4.000000	45.000000	1.000000
14795.569354	0.099566	0.637799	0.006624	82.193573	27.525375	92.280396	0.365427	0.000000	-0.011049	0.000000	0.000000	0.000000	-0.196381	0.005862	-0.205489	0.000000	0.000000	4.000000	45.000000	1.000000
14795.572688	0.099566	0.637799	0.006624	82.193573	27.525375	92.280396	0.365427	0.000000	-0.011049	0.000000	0.000000	0.000000	-0.196381	0.005862	-0.205489	0.000000	0.000000	4.000000	45.000000	1.000000
14795.576021	0.099566	0.637799	0.006624	82.193573	27.525375	92.280396	0.365427	0.000000	-0.011049	0.000000	0.000000	0.000000	-0.196381	0.005862	-0.205489	0.000000	0.000000	4.000000	45.000000	1.000000
14795.579354	0.099566	0.637799	0.006624	82.170280	28.458427	93.122276	0.331179	0.000000	0.021681	0.000000	0.000000	0.000000	-0.196381	0.005862	-0.205489	0.000000	0.000000	4.000000	45.000000	1.000000
14795.582688	0.098965	0.637832	0.005966	82.170280	28.458427	93.122276	0.331179	0.000000	0.021681	0.000000	0.000000	0.000000	-0.180314	0.009976	-0.197259	0.000000	0.000000	4.000000	45.000000	1.000000
14795.586021	0.098965	0.637832	0.005966	82.170280	28.458427	93.122276	0.331179	0.000000	0.021681	0.000000	0.000000	0.000000	-0.180314	0.009976	-0.197259	0.000000	0.000000	4.000000	45.000000	1.000000
14795.589354	0.098413	0.637885	0.005312	82.154503	29.179073	93.719978	0.298303	0.000000	0.051733	0.000000	0.000000	0.000000	-0.165850	0.015763	-0.196106	0.000000	0.000000	4.000000	45.000000	1.000000
14795.592688	0.098413	0.637885	0.005312	82.154503	29.179073	93.719978	0.298303	0.000000	0.051733	0.000000	0.000000	0.000000	-0.165850	0.015763	-0.196106	0.000000	0.000000	4.000000	45.000000	1.000000
14795.596021	0.098413	0.637885	0.005312	82.154503	29.179073	93.719978	0.298303	0.000000	0.051733	0.000000	0.000000	0.000000	-0.165850	0.015763	-0.196106	0.000000	0.000000	4.000000	45.000000	1.000000
14795.599354	0.098413	0.637885	0.005312	82.139397	29.786968	94.204933	0.265618	0.000000	0.079375	0.000000	0.000000	0.000000	-0.165850	0.015763	-0.196106	0.000000	0.000000	4.000000	45.000000	1.000000
14795.602688	0.097878	0.637942	0.004629	82.139397	29.786968	94.204933	0.265618	0.000000	0.079375	0.000000	0.000000	0.000000	-0.160451	0.017094	-0.204912	0.000000	0.000000	4.000000	45.000000	1.000000
14795.606021	0.097878	0.637942	0.004629	82.139397	29.786968	94.204933	0.265618	0.000000	0.079375	0.000000	0.000000	0.000000	-0.160451	0.017094	-0.204912	0.000000	0.000000	4.000000	45.000000	1.000000
14795.609354	0.097367	0.638044	0.003945	82.113625	30.449745	94.774673	0.231466	0.000000	0.106116	0.000000	0.000000	0.000000	-0.153263	0.030615	-0.205191	0.000000	0.000000	4.000000	45.000000	1.000000
14795.612688	0.097367	0.638044	0.003945	82.113625	30.449745	94.774673	0.231466	0.000000	0.106116	0.000000	0.000000	0.000000	-0.153263	0.030615	-0.205191	0.000000	0.000000	4.000000	45.000000	1.000000
14795.616021	0.097367	0.638044	0.003945	82.113625	30.449745	94.774673	0.231466	0.000000	0.106116	0.000000	0.000000	0.000000	-0.153263	0.030615	-0.205191	0.000000	0.000000	4.000000	45.000000	1.000000
14795.619354	0.097367	0.638044	0.003945	82.076546	31.298727	95.641708	0.197268	0.000000	0.131660	0.000000	0.000000	0.000000	-0.153263	0.030615	-0.205191	0.000000	0.000000	4.000000	45.000000	1.000000
14795.622688	0.096939	0.638150	0.003218	82.076546	31.298727	95.641708	0.197268	0.000000	0.131660	0.000000	0.000000	0.000000	-0.128228	0.031844	-0.218105	0.000000	0.000000	4.000000	45.000000	1.000000
14795.626021	0.096939	0.638150	0.003218	82.076546	31.298727	95.641708	0.197268	0.000000	0.131660	0.000000	0.000000	0.000000	-0.128228	0.031844	-0.218105	0.000000	0.000000	4.000000	45.000000	1.000000
14795.629354	0.096611	0.638290	0.002525	82.026909	32.212963	96.668983	0.160917	0.000000	0.153031	0.000000	0.000000	0.000000	-0.098511	0.042074	-0.208108	0.000000	0.000000	4.000000	45.000000	1.000000
14795.632688	0.096611	0.638290	0.002525	82.026909	32.212963	96.668983	0.160917	0.000000	0.153031	0.000000	0.000000	0.000000	-0.098511	0.042074	-0.208108	0.000000	0.000000	4.000000	45.000000	1.000000
14795.636021	0.096611	0.638290	0.002525	82.026909	32.212963	96.668983	0.160917	0.000000	0.153031	0.000000	0.000000	0.000000	-0.098511	0.042074	-0.208108	0.000000	0.000000	4.000000	45.000000	1.000000
14795.639354	0.096611	0.638290	0.002525	81.976791	33.042248	97.619324	0.126232	0.000000	0.169450	0.000000	0.000000	0.000000	-0.098511	0.042074	-0.208108	0.000000	0.000000	4.000000	45.000000	1.000000
14795.642688	0.096351	0.638450	0.001831	81.976791	33.042248	97.619324	0.126232	0.000000	0.169450	0.000000	0.000000	0.000000	-0.077857	0.047808	-0.208095	0.000000	0.000000	4.000000	45.000000	1.000000
14795.646021	0.096351	0.638450	0.001831	81.976791	33.042248	97.619324	0.126232	0.000000	0.169450	0.000000	0.000000	0.000000	-0.077857	0.047808	-0.208095	0.000000	0.000000	4.000000	45.000000	1.000000
14795.649354	0.096197	0.638612	0.001205	81.938683	33.593445	98.250793	0.091550	0.000000	0.182426	0.000000	0.000000	0.000000	-0.046260	0.048809	-0.187909	0.000000	0.000000	4.000000	45.000000	1.000000
14795.652688	0.096197	0.638612	0.001205	81.938683	33.593445	98.250793	0.091550	0.000000	0.182426	0.000000	0.000000	0.000000	-0.046260	0.048809	-0.187909	0.000000	0.000000	4.000000	45.000000	1.000000
14795.656021	0.096197	0.638612	0.001205	81.938683	33.593445	98.250793	0.091550	0.000000	0.182426	0.000000	0.000000	0.000000	-0.046260	0.048809	-0.187909	0.000000	0.000000	4.000000	45.000000	1.000000
14795.659354	0.096197	0.638612	0.001205	81.920853	33.714611	98.388046	0.060232	0.000000	0.190136	0.000000	0.000000	0.000000	-0.046260	0.048809	-0.187909	0.000000	0.000000	4.000000	45.000000	1.000000
14795.662688	0.096103	0.638804	0.000645	81.920853	33.714611	98.388046	0.060232	0.000000	0.190136	0.000000	0.000000	0.000000	-0.028415	0.057598	-0.167851	0.000000	0.000000	4.000000	45.000000	1.000000
14795.666021	0.096103	0.638804	0.000645	81.920853	33.714611	98.388046	0.060232	0.000000	0.190136	0.000000	0.000000	0.000000	-0.028415	0.057598	-0.167851	0.000000	0.000000	4.000000	45.000000	1.000000
14795.669354	0.096042	0.639006	0.000143	81.909203	33.687229	98.354919	0.032256	0.000000	0.194872	0.000000	0.000000	0.000000	-0.018026	0.060336	-0.150667	0.000000	0.000000	4.000000	45.000000	1.000000
14795.672688	0.096042	0.639006	0.000143	81.909203	33.687229	98.354919	0.032256	0.000000	0.194872	0.000000	0.000000	0.000000	-0.018026	0.060336	-0.150667	0.000000	0.000000	4.000000	45.000000	1.000000
14795.676021	0.096042	0.639006	0.000143	81.909203	33.687229	98.354919	0.032256	0.000000	0.194872	0.000000	0.000000	0.000000	-0.018026	0.060336	-0.150667	0.000000	0.000000	4.000000	45.000000	1.000000
14795.679354	0.096042	0.639006	0.000143	81.900520	33.668175	98.330170	0.007145	0.000000	0.197876	0.000000	0.000000	0.000000	-0.018026	0.060336	-0.150667	0.000000	0.000000	4.000000	45.000000	1.000000
14795.682688	0.096016	0.639170	-0.000306	81.900520	33.668175	98.330170	0.007145	0.000000	0.197876	0.000000	0.000000	0.000000	-0.007932	0.049387	-0.134810	0.000000	0.000000	4.000000	45.000000	1.000000
14795.686021	0.096016	0.639170	-0.000306	81.900520	33.668175	98.330170	0.007145	0.000000	0.197876	0.000000	0.000000	0.000000	-0.007932	0.049387	-0.134810	0.000000	0.000000	4.000000	45.000000	1.000000
14795.689354	0.096016	0.639170	-0.000306	81.892525	33.638187	98.293037	-0.015323	0.000000	0.199198	0.000000	0.000000	0.000000	-0.007932	0.049387	-0.134810	0.000000	0.000000	4.000000	45.000000	1.000000
14795.692688	0.096016	0.639170	-0.000306	81.892525	33.638187	98.293037	-0.015323	0.000000	0.199198	0.000000	0.000000	0.000000	-0.007932	0.049387	-0.134810	0.000000	0.000000	4.000000	45.000000	1.000000
14795.696021	0.095981	0.639344	-0.000689	81.892525	33.638187	98.293037	-0.015323	0.000000	0.199198	0.000000	0.000000	0.000000	-0.010562	0.052239	-0.114868	0.000000	0.000000	4.000000	45.000000	1.000000
14795.699354	0.095903	0.639447	-0.001058	81.886688	33.624634	98.276604	-0.015323	0.000000	0.199198	0.000000	0.000000	0.000000	-0.023248	0.030732	-0.110571	0.000000	0.000000	4.000000	45.000000	1.000000
14795.702688	0.095903	0.639447	-0.001058	81.886688	33.624634	98.276604	-0.015323	0.000000	0.199198	0.000000	0.000000	0.000000	-0.023248	0.030732	-0.110571	0.000000	0.000000	4.000000	45.000000	1.000000
14795.706021	0.095903	0.639447	-0.001058	81.886688	33.624634	98.276604	-0.015323	0.000000	0.199198	0.000000	0.000000	0.000000	-0.023248	0.030732	-0.110571	0.000000	0.000000	4.000000	45.000000	1.000000
14795.709354	0.095903	0.639447	-0.001058	81.883804	33.613747	98.268341	-0.052896	0.000000	0.204833	0.000000	0.000000	0.000000	-0.023248	0.030732	-0.110571	0.000000	0.000000	4.000000	45.000000	1.000000
14795.712688	0.095814	0.639539	-0.001374	81.883804	33.613747	98.268341	-0.052896	0.000000	0.204833	0.000000	0.000000	0.000000	-0.026725	0.027570	-0.094871	0.000000	0.000000	4.000000	45.000000	1.000000
14795.716021	0.095814	0.639539	-0.001374	81.883804	33.613747	98.268341	-0.052896	0.000000	0.204833	0.000000	0.000000	0.000000	-0.026725	0.027570	-0.094871	0.000000	0.000000	4.000000	45.000000	1.000000
14795.719354	0.095814	0.639539	-0.001374	81.886658	33.616428	98.276550	-0.068708	0.000000	0.209287	0.000000	0.000000	0.000000	-0.026725	0.027570	-0.094871	0.000000	0.000000	4.000000	45.000000	1.000000
14795.722688	0.095814	0.639539	-0.001374	81.886658	33.616428	98.276550	-0.068708	0.000000	0.209287	0.000000	0.000000	0.000000	-0.026725	0.027570	-0.094871	0.000000	0.000000	4.000000	45.000000	1.000000
14795.726021	0.095691	0.639574	-0.001638	81.886658	33.616428	98.276550	-0.068708	0.000000	0.209287	0.000000	0.000000	0.000000	-0.036956	0.010690	-0.079133	0.000000	0.000000	4.000000	45.000000	1.000000
14795.729354	0.095691	0.639574	-0.001638	81.889587	33.616405	98.284767	-0.068708	0.000000	0.209287	0.000000	0.000000	0.000000	-0.036956	0.010690	-0.079133	0.000000	0.000000	4.000000	45.000000	1.000000
14795.732688	0.095691	0.639574	-0.001638	81.889587	33.616405	98.284767	-0.068708	0.000000	0.209287	0.000000	0.000000	0.000000	-0.036956	0.010690	-0.079133	0.000000	0.000000	4.000000	45.000000	1.000000
14795.736021	0.095691	0.639574	-0.001638	81.889587	33.616405	98.284767	-0.068708	0.000000	0.209287	0.000000	0.000000	0.000000	-0.036956	0.010690	-0.079133	0.000000	0.000000	4.000000	45.000000	1.000000
14795.739354	0.095463	0.639559	-0.001974	81.898285	33.629971	98.309471	-0.081897	0.000000	0.215446	0.000000	0.000000	0.000000	-0.068559	-0.004599	-0.100838	0.000000	0.000000	4.000000	45.000000	1.000000
14795.742688	0.095463	0.639559	-0.001974	81.898285	33.629971	98.309471	-0.081897	0.000000	0.215446	0.000000	0.000000	0.000000	-0.068559	-0.004599	-0.100838	0.000000	0.000000	4.000000	45.000000	1.000000
14795.746021	0.095463	0.639559	-0.001974	81.898285	33.629971	98.309471	-0.081897	0.000000	0.215446	0.000000	0.000000	0.000000	-0.068559	-0.004599	-0.100838	0.000000	0.000000	4.000000	45.000000	1.000000
14795.749354	0.095463	0.639559	-0.001974	81.907043	33.640903	98.334236	-0.098703	0.000000	0.226873	0.000000	0.000000	0.000000	-0.068559	-0.004599	-0.100838	0.000000	0.000000	4.000000	45.000000	1.000000
14795.752688	0.095341	0.639503	-0.002018	81.907043	33.640903	98.334236	-0.098703	0.000000	0.226873	0.000000	0.000000	0.000000	-0.036593	-0.016794	-0.013158	0.000000	0.000000	4.000000	45.000000	1.000000
14795.756021	0.095341	0.639503	-0.002018	81.907043	33.640903	98.334236	-0.098703	0.000000	0.226873	0.000000	0.000000	0.000000	-0.036593	-0.016794	-0.013158	0.000000	0.000000	4.000000	45.000000	1.000000
14795.759354	0.095341	0.639503	-0.002018	81.915733	33.646397	98.359009	-0.100896	0.000000	0.232972	0.000000	0.000000	0.000000	-0.036593	-0.016794	-0.013158	0.000000	0.000000	4.000000	45.000000	1.000000
14795.762688	0.095341	0.639503	-0.002018	81.915733	33.646397	98.359009	-0.100896	0.000000	0.232972	0.000000	0.000000	0.000000	-0.036593	-0.016794	-0.013158	0.000000	0.000000	4.000000	45.000000	1.000000
14795.766021	0.095195	0.639427	-0.001957	81.915733	33.646397	98.359009	-0.100896	0.000000	0.232972	0.000000	0.000000	0.000000	-0.043541	-0.022873	0.018268	0.000000	0.000000	4.000000	45.000000	1.000000
14795.769354	0.095195	0.639427	-0.001957	81.924454	33.649254	98.383873	-0.100896	0.000000	0.232972	0.000000	0.000000	0.000000	-0.043541	-0.022873	0.018268	0.000000	0.000000	4.000000	45.000000	1.000000
14795.772688	0.095195	0.639427	-0.001957	81.924454	33.649254	98.383873	-0.100896	0.000000	0.232972	0.000000	0.000000	0.000000	-0.043541	-0.022873	0.018268	0.000000	0.000000	4.000000	45.000000	1.000000
14795.776021	0.095195	0.639427	-0.001957	81.924454	33.649254	98.383873	-0.100896	0.000000	0.232972	0.000000	0.000000	0.000000	-0.043541	-0.022873	0.018268	0.000000	0.000000	4.000000	45.000000	1.000000
14795.779354	0.094899	0.639213	-0.001649	81.936127	33.660435	98.409180	-0.097851	0.000000	0.240229	0.000000	0.000000	0.000000	-0.089003	-0.064035	0.092383	0.000000	0.000000	4.000000	45.000000	1.000000
14795.782688	0.094899	0.639213	-0.001649	81.936127	33.660435	98.409180	-0.097851	0.000000	0.240229	0.000000	0.000000	0.000000	-0.089003	-0.064035	0.092383	0.000000	0.000000	4.000000	45.000000	1.000000
14795.786021	0.094899	0.639213	-0.001649	81.936127	33.660435	98.409180	-0.097851	0.000000	0.240229	0.000000	0.000000	0.000000	-0.089003	-0.064035	0.092383	0.000000	0.000000	4.000000	45.000000	1.000000
14795.789354	0.094725	0.639076	-0.001398	81.944801	33.657982	98.426193	-0.082454	0.000000	0.255062	0.000000	0.000000	0.000000	-0.052003	-0.041237	0.075452	0.000000	0.000000	4.000000	45.000000	1.000000
14795.792688	0.094725	0.639076	-0.001398	81.944801	33.657982	98.426193	-0.082454	0.000000	0.255062	0.000000	0.000000	0.000000	-0.052003	-0.041237	0.075452	0.000000	0.000000	4.000000	45.000000	1.000000
14795.796021	0.094725	0.639076	-0.001398	81.944801	33.657982	98.426193	-0.082454	0.000000	0.255062	0.000000	0.000000	0.000000	-0.052003	-0.041237	0.075452	0.000000	0.000000	4.000000	45.000000	1.000000
14795.799354	0.094725	0.639076	-0.001398	81.959343	33.669415	98.428070	-0.069879	0.000000	0.263730	0.000000	0.000000	0.000000	-0.052003	-0.041237	0.075452	0.000000	0.000000	4.000000	45.000000	1.000000
14795.802688	0.094527	0.638918	-0.001156	81.959343	33.669415	98.428070	-0.069879	0.000000	0.263730	0.000000	0.000000	0.000000	-0.059449	-0.047354	0.072499	0.000000	0.000000	4.000000	45.000000	1.000000
14795.806021	0.094527	0.638918	-0.001156	81.959343	33.669415	98.428070	-0.069879	0.000000	0.263730	0.000000	0.000000	0.000000	-0.059449	-0.047354	0.072499	0.000000	0.000000	4.000000	45.000000	1.000000
14795.809354	0.094527	0.638918	-0.001156	81.976715	33.691986	98.406509	-0.057796	0.000000	0.273638	0.000000	0.000000	0.000000	-0.059449	-0.047354	0.072499	0.000000	0.000000	4.000000	45.000000	1.000000
14795.812688	0.094527	0.638918	-0.001156	81.976715	33.691986	98.406509	-0.057796	0.000000	0.273638	0.000000	0.000000	0.000000	-0.059449	-0.047354	0.072499	0.000000	0.000000	4.000000	45.000000	1.000000
14795.816021	0.094360	0.638750	-0.000871	81.976715	33.691986	98.406509	-0.057796	0.000000	0.273638	0.000000	0.000000	0.000000	-0.050054	-0.050486	0.085476	0.000000	0.000000	4.000000	45.000000	1.000000
14795.819354	0.094169	0.638561	-0.000596	81.991241	33.703747	98.384781	-0.057796	0.000000	0.273638	0.000000	0.000000	0.000000	-0.057515	-0.056660	0.082508	0.000000	0.000000	4.000000	45.000000	1.000000
14795.822688	0.094169	0.638561	-0.000596	81.991241	33.703747	98.384781	-0.057796	0.000000	0.273638	0.000000	0.000000	0.000000	-0.057515	-0.056660	0.082508	0.000000	0.000000	4.000000	45.000000	1.000000
14795.826021	0.094169	0.638561	-0.000596	81.991241	33.703747	98.384781	-0.057796	0.000000	0.273638	0.000000	0.000000	0.000000	-0.057515	-0.056660	0.082508	0.000000	0.000000	4.000000	45.000000	1.000000
14795.829354	0.094169	0.638561	-0.000596	82.007927	33.737873	98.416153	-0.029798	0.000000	0.291566	0.000000	0.000000	0.000000	-0.057515	-0.056660	0.082508	0.000000	0.000000	4.000000	45.000000	1.000000
14795.832688	0.094003	0.638367	-0.000302	82.007927	33.737873	98.416153	-0.029798	0.000000	0.291566	0.000000	0.000000	0.000000	-0.049615	-0.058239	0.088302	0.000000	0.000000	4.000000	45.000000	1.000000
14795.836021	0.094003	0.638367	-0.000302	82.007927	33.737873	98.416153	-0.029798	0.000000	0.291566	0.000000	0.000000	0.000000	-0.049615	-0.058239	0.088302	0.000000	0.000000	4.000000	45.000000	1.000000
14795.839354	0.094003	0.638367	-0.000302	82.024643	33.774960	98.471725	-0.015081	0.000000	0.299835	0.000000	0.000000	0.000000	-0.049615	-0.058239	0.088302	0.000000	0.000000	4.000000	45.000000	1.000000
14795.842688	0.094003	0.638367	-0.000302	82.024643	33.774960	98.471725	-0.015081	0.000000	0.299835	0.000000	0.000000	0.000000	-0.049615	-0.058239	0.088302	0.000000	0.000000	4.000000	45.000000	1.000000
14795.846021	0.093862	0.638193	0.000002	82.024643	33.774960	98.471725	-0.015081	0.000000	0.299835	0.000000	0.000000	0.000000	-0.042312	-0.052240	0.091195	0.000000	0.000000	4.000000	45.000000	1.000000
14795.849354	0.093771	0.637988	0.000331	82.038383	33.809250	98.518951	-0.015081	0.000000	0.299835	0.000000	0.000000	0.000000	-0.027292	-0.061513	0.098572	0.000000	0.000000	4.000000	45.000000	1.000000
14795.852688	0.093771	0.637988	0.000331	82.038383	33.809250	98.518951	-0.015081	0.000000	0.299835	0.000000	0.000000	0.000000	-0.027292	-0.061513	0.098572	0.000000	0.000000	4.000000	45.000000	1.000000
14795.856021	0.093771	0.637988	0.000331	82.038383	33.809250	98.518951	-0.015081	0.000000	0.299835	0.000000	0.000000	0.000000	-0.027292	-0.061513	0.098572	0.000000	0.000000	4.000000	45.000000	1.000000
14795.859354	0.093771	0.637988	0.000331	82.052872	33.838036	98.545792	0.016547	0.000000	0.311436	0.000000	0.000000	0.000000	-0.027292	-0.061513	0.098572	0.000000	0.000000	4.000000	45.000000	1.000000
14795.862688	0.093722	0.637808	0.000641	82.052872	33.838036	98.545792	0.016547	0.000000	0.311436	0.000000	0.000000	0.000000	-0.014914	-0.053962	0.092967	0.000000	0.000000	4.000000	45.000000	1.000000
14795.866021	0.093722	0.637808	0.000641	82.052872	33.838036	98.545792	0.016547	0.000000	0.311436	0.000000	0.000000	0.000000	-0.014914	-0.053962	0.092967	0.000000	0.000000	4.000000	45.000000	1.000000
14795.869354	0.093722	0.637808	0.000641	82.067337	33.869732	98.556854	0.032041	0.000000	0.313921	0.000000	0.000000	0.000000	-0.014914	-0.053962	0.092967	0.000000	0.000000	4.000000	45.000000	1.000000
14795.872688	0.093722	0.637808	0.000641	82.067337	33.869732	98.556854	0.032041	0.000000	0.313921	0.000000	0.000000	0.000000	-0.014914	-0.053962	0.092967	0.000000	0.000000	4.000000	45.000000	1.000000
14795.876021	0.093696	0.637648	0.000960	82.067337	33.869732	98.556854	0.032041	0.000000	0.313921	0.000000	0.000000	0.000000	-0.007563	-0.047952	0.095886	0.000000	0.000000	4.000000	45.000000	1.000000
14795.879354	0.093715	0.637488	0.001271	82.078949	33.895782	98.527580	0.032041	0.000000	0.313921	0.000000	0.000000	0.000000	0.005455	-0.048022	0.093196	0.000000	0.000000	4.000000	45.000000	1.000000
14795.882688	0.093715	0.637488	0.001271	82.078949	33.895782	98.527580	0.032041	0.000000	0.313921	0.000000	0.000000	0.000000	0.005455	-0.048022	0.093196	0.000000	0.000000	4.000000	45.000000	1.000000
14795.886021	0.093715	0.637488	0.001271	82.078949	33.895782	98.527580	0.032041	0.000000	0.313921	0.000000	0.000000	0.000000	0.005455	-0.048022	0.093196	0.000000	0.000000	4.000000	45.000000	1.000000
14795.889354	0.093715	0.637488	0.001271	82.084755	33.907425	98.473030	0.063555	0.000000	0.314273	0.000000	0.000000	0.000000	0.005455	-0.048022	0.093196	0.000000	0.000000	4.000000	45.000000	1.000000
14795.892688	0.093731	0.637353	0.001572	82.084755	33.907425	98.473030	0.063555	0.000000	0.314273	0.000000	0.000000	0.000000	0.004844	-0.040441	0.090281	0.000000	0.000000	4.000000	45.000000	1.000000
14795.896021	0.093731	0.637353	0.001572	82.084755	33.907425	98.473030	0.063555	0.000000	0.314273	0.000000	0.000000	0.000000	0.004844	-0.040441	0.090281	0.000000	0.000000	4.000000	45.000000	1.000000
14795.899354	0.093731	0.637353	0.001572	82.090508	33.919121	98.474358	0.078602	0.000000	0.313466	0.000000	0.000000	0.000000	0.004844	-0.040441	0.090281	0.000000	0.000000	4.000000	45.000000	1.000000
14795.902688	0.093731	0.637353	0.001572	82.090508	33.919121	98.474358	0.078602	0.000000	0.313466	0.000000	0.000000	0.000000	0.004844	-0.040441	0.090281	0.000000	0.000000	4.000000	45.000000	1.000000
14795.906021	0.093753	0.637258	0.001901	82.090508	33.919121	98.474358	0.078602	0.000000	0.313466	0.000000	0.000000	0.000000	0.006569	-0.028356	0.098829	0.000000	0.000000	4.000000	45.000000	1.000000
14795.909354	0.093753	0.637258	0.001901	82.092697	33.941574	98.495674	0.078602	0.000000	0.313466	0.000000	0.000000	0.000000	0.006569	-0.028356	0.098829	0.000000	0.000000	4.000000	45.000000	1.000000
14795.912688	0.093753	0.637258	0.001901	82.092697	33.941574	98.495674	0.078602	0.000000	0.313466	0.000000	0.000000	0.000000	0.006569	-0.028356	0.098829	0.000000	0.000000	4.000000	45.000000	1.000000
14795.916021	0.093753	0.637258	0.001901	82.092697	33.941574	98.495674	0.078602	0.000000	0.313466	0.000000	0.000000	0.000000	0.006569	-0.028356	0.098829	0.000000	0.000000	4.000000	45.000000	1.000000
14795.919354	0.093937	0.637105	0.002472	82.091980	33.958195	98.508301	0.095073	0.000000	0.312371	0.000000	0.000000	0.000000	0.055383	-0.046047	0.171026	0.000000	0.000000	4.000000	45.000000	1.000000
14795.922688	0.093937	0.637105	0.002472	82.091980	33.958195	98.508301	0.095073	0.000000	0.312371	0.000000	0.000000	0.000000	0.055383	-0.046047	0.171026	0.000000	0.000000	4.000000	45.000000	1.000000
14795.926021	0.093937	0.637105	0.002472	82.091980	33.958195	98.508301	0.095073	0.000000	0.312371	0.000000	0.000000	0.000000	0.055383	-0.046047	0.171026	0.000000	0.000000	4.000000	45.000000	1.000000
14795.929354	0.093937	0.637105	0.002472	82.091980	33.966339	98.508278	0.123578	0.000000	0.303140	0.000000	0.000000	0.000000	0.055383	-0.046047	0.171026	0.000000	0.000000	4.000000	45.000000	1.000000
14795.932688	0.094059	0.637066	0.002735	82.091980	33.966339	98.508278	0.123578	0.000000	0.303140	0.000000	0.000000	0.000000	0.036646	-0.011575	0.079147	0.000000	0.000000	4.000000	45.000000	1.000000
14795.936021	0.094059	0.637066	0.002735	82.091980	33.966339	98.508278	0.123578	0.000000	0.303140	0.000000	0.000000	0.000000	0.036646	-0.011575	0.079147	0.000000	0.000000	4.000000	45.000000	1.000000
14795.939354	0.094059	0.637066	0.002735	82.089096	33.968651	98.499649	0.136769	0.000000	0.297033	0.000000	0.000000	0.000000	0.036646	-0.011575	0.079147	0.000000	0.000000	4.000000	45.000000	1.000000
14795.942688	0.094059	0.637066	0.002735	82.089096	33.968651	98.499649	0.136769	0.000000	0.297033	0.000000	0.000000	0.000000	0.036646	-0.011575	0.079147	0.000000	0.000000	4.000000	45.000000	1.000000
14795.946021	0.094186	0.637023	0.002909	82.089096	33.968651	98.499649	0.136769	0.000000	0.297033	0.000000	0.000000	0.000000	0.037940	-0.012878	0.051998	0.000000	0.000000	4.000000	45.000000	1.000000
14795.949354	0.094186	0.637023	0.002909	82.086220	33.970959	98.483025	0.136769	0.000000	0.297033	0.000000	0.000000	0.000000	0.037940	-0.012878	0.051998	0.000000	0.000000	4.000000	45.000000	1.000000
14795.952688	0.094186	0.637023	0.002909	82.086220	33.970959	98.483025	0.136769	0.000000	0.297033	0.000000	0.000000	0.000000	0.037940	-0.012878	0.051998	0.000000	0.000000	4.000000	45.000000	1.000000
14795.956021	0.094186	0.637023	0.002909	82.086220	33.970959	98.483025	0.136769	0.000000	0.297033	0.000000	0.000000	0.000000	0.037940	-0.012878	0.051998	0.000000	0.000000	4.000000	45.000000	1.000000
14795.959354	0.094394	0.637010	0.003145	82.083290	33.970535	98.474327	0.145435	0.000000	0.290709	0.000000	0.000000	0.000000	0.062320	-0.003959	0.070851	0.000000	0.000000	4.000000	45.000000	1.000000
14795.962688	0.094394	0.637010	0.003145	82.083290	33.970535	98.474327	0.145435	0.000000	0.290709	0.000000	0.000000	0.000000	0.062320	-0.003959	0.070851	0.000000	0.000000	4.000000	45.000000	1.000000
14795.966021	0.094394	0.637010	0.003145	82.083290	33.970535	98.474327	0.145435	0.000000	0.290709	0.000000	0.000000	0.000000	0.062320	-0.003959	0.070851	0.000000	0.000000	4.000000	45.000000	1.000000
14795.969354	0.094394	0.637010	0.003145	82.080414	33.964691	98.465706	0.157244	0.000000	0.280323	0.000000	0.000000	0.000000	0.062320	-0.003959	0.070851	0.000000	0.000000	4.000000	45.000000	1.000000
14795.972688	0.094423	0.637025	0.003179	82.080414	33.964691	98.465706	0.157244	0.000000	0.280323	0.000000	0.000000	0.000000	0.008904	0.004461	0.010104	0.000000	0.000000	4.000000	45.000000	1.000000
14795.976021	0.094423	0.637025	0.003179	82.080414	33.964691	98.465706	0.157244	0.000000	0.280323	0.000000	0.000000	0.000000	0.008904	0.004461	0.010104	0.000000	0.000000	4.000000	45.000000	1.000000
14795.979354	0.094423	0.637025	0.003179	82.077515	33.956135	98.457054	0.158928	0.000000	0.278839	0.000000	0.000000	0.000000	0.008904	0.004461	0.010104	0.000000	0.000000	4.000000	45.000000	1.000000
14795.982688	0.094423	0.637025	0.003179	82.077515	33.956135	98.457054	0.158928	0.000000	0.278839	0.000000	0.000000	0.000000	0.008904	0.004461	0.010104	0.000000	0.000000	4.000000	45.000000	1.000000
14795.986021	0.094426	0.637045	0.003193	82.077515	33.956135	98.457054	0.158928	0.000000	0.278839	0.000000	0.000000	0.000000	0.000878	0.006106	0.004281	0.000000	0.000000	4.000000	45.000000	1.000000
14795.989354	0.094426	0.637045	0.003193	82.074623	33.947582	98.448425	0.158928	0.000000	0.278839	0.000000	0.000000	0.000000	0.000878	0.006106	0.004281	0.000000	0.000000	4.000000	45.000000	1.000000
14795.992688	0.094426	0.637045	0.003193	82.074623	33.947582	98.448425	0.158928	0.000000	0.278839	0.000000	0.000000	0.000000	0.000878	0.006106	0.004281	0.000000	0.000000	4.000000	45.000000	1.000000
14795.996021	0.094426	0.637045	0.003193	82.074623	33.947582	98.448425	0.158928	0.000000	0.278839	0.000000	0.000000	0.000000	0.000878	0.006106	0.004281	0.000000	0.000000	4.000000	45.000000	1.000000
14795.999354	0.094422	0.637097	0.003174	82.069611	33.972466	98.477638	0.159641	0.000000	0.278692	0.000000	0.000000	0.000000	-0.001186	0.015408	-0.005776	0.000000	0.000000	4.000000	45.000000	1.000000
14796.002688	0.094422	0.637097	0.003174	82.069611	33.972466	98.477638	0.159641	0.000000	0.278692	0.000000	0.000000	0.000000	-0.001186	0.015408	-0.005776	0.000000	0.000000	4.000000	45.000000	1.000000
14796.006021	0.094422	0.637097	0.003174	82.069611	33.972466	98.477638	0.159641	0.000000	0.278692	0.000000	0.000000	0.000000	-0.001186	0.015408	-0.005776	0.000000	0.000000	4.000000	45.000000	1.000000
14796.009354	0.094422	0.637097	0.003174	82.066696	34.016987	98.528061	0.158678	0.000000	0.278890	0.000000	0.000000	0.000000	-0.001186	0.015408	-0.005776	0.000000	0.000000	4.000000	45.000000	1.000000
14796.012688	0.094417	0.637102	0.003150	82.066696	34.016987	98.528061	0.158678	0.000000	0.278890	0.000000	0.000000	0.000000	-0.001470	0.001605	-0.007168	0.000000	0.000000	4.000000	45.000000	1.000000
14796.016021	0.094417	0.637102	0.003150	82.066696	34.016987	98.528061	0.158678	0.000000	0.278890	0.000000	0.000000	0.000000	-0.001470	0.001605	-0.007168	0.000000	0.000000	4.000000	45.000000	1.000000
14796.019354	0.094417	0.637102	0.003150	82.060936	34.055645	98.569778	0.157484	0.000000	0.279135	0.000000	0.000000	0.000000	-0.001470	0.001605	-0.007168	0.000000	0.000000	4.000000	45.000000	1.000000
14796.022688	0.094417	0.637102	0.003150	82.060936	34.055645	98.569778	0.157484	0.000000	0.279135	0.000000	0.000000	0.000000	-0.001470	0.001605	-0.007168	0.000000	0.000000	4.000000	45.000000	1.000000
14796.026021	0.094437	0.637128	0.003136	82.060936	34.055645	98.569778	0.157484	0.000000	0.279135	0.000000	0.000000	0.000000	0.005963	0.007705	-0.004233	0.000000	0.000000	4.000000	45.000000	1.000000
14796.029354	0.094437	0.637128	0.003136	82.058037	34.100147	98.620171	0.157484	0.000000	0.279135	0.000000	0.000000	0.000000	0.005963	0.007705	-0.004233	0.000000	0.000000	4.000000	45.000000	1.000000
14796.032688	0.094437	0.637128	0.003136	82.058037	34.100147	98.620171	0.157484	0.000000	0.279135	0.000000	0.000000	0.000000	0.005963	0.007705	-0.004233	0.000000	0.000000	4.000000	45.000000	1.000000
14796.036021	0.094437	0.637128	0.003136	82.058037	34.100147	98.620171	0.157484	0.000000	0.279135	0.000000	0.000000	0.000000	0.005963	0.007705	-0.004233	0.000000	0.000000	4.000000	45.000000	1.000000
14796.039354	0.094457	0.637154	0.003121	82.052994	34.127556	98.649200	0.156778	0.000000	0.278141	0.000000	0.000000	0.000000	0.005962	0.007706	-0.004234	0.000000	0.000000	4.000000	45.000000	1.000000
14796.042688	0.094457	0.637154	0.003121	82.052994	34.127556	98.649200	0.156778	0.000000	0.278141	0.000000	0.000000	0.000000	0.005962	0.007706	-0.004234	0.000000	0.000000	4.000000	45.000000	1.000000
14796.046021	0.094457	0.637154	0.003121	82.052994	34.127556	98.649200	0.156778	0.000000	0.278141	0.000000	0.000000	0.000000	0.005962	0.007706	-0.004234	0.000000	0.000000	4.000000	45.000000	1.000000
14796.049354	0.094457	0.637154	0.003121	82.050133	34.174656	98.699455	0.156073	0.000000	0.277147	0.000000	0.000000	0.000000	0.005962	0.007706	-0.004234	0.000000	0.000000	4.000000	45.000000	1.000000
14796.052688	0.094479	0.637154	0.003117	82.050133	34.174656	98.699455	0.156073	0.000000	0.277147	0.000000	0.000000	0.000000	0.006556	-0.000000	-0.001345	0.000000	0.000000	4.000000	45.000000	1.000000
14796.056021	0.094479	0.637154	0.003117	82.050133	34.174656	98.699455	0.156073	0.000000	0.277147	0.000000	0.000000	0.000000	0.006556	-0.000000	-0.001345	0.000000	0.000000	4.000000	45.000000	1.000000
14796.059354	0.094479	0.637154	0.003117	82.049370	34.191216	98.712044	0.155848	0.000000	0.276055	0.000000	0.000000	0.000000	0.006556	-0.000000	-0.001345	0.000000	0.000000	4.000000	45.000000	1.000000
14796.062688	0.094479	0.637154	0.003117	82.049370	34.191216	98.712044	0.155848	0.000000	0.276055	0.000000	0.000000	0.000000	0.006556	-0.000000	-0.001345	0.000000	0.000000	4.000000	45.000000	1.000000
14796.066021	0.094523	0.637154	0.003108	82.049370	34.191216	98.712044	0.155848	0.000000	0.276055	0.000000	0.000000	0.000000	0.013110	-0.000000	-0.002691	0.000000	0.000000	4.000000	45.000000	1.000000
14796.069354	0.094523	0.637154	0.003108	82.046532	34.188049	98.703354	0.155848	0.000000	0.276055	0.000000	0.000000	0.000000	0.013110	-0.000000	-0.002691	0.000000	0.000000	4.000000	45.000000	1.000000
14796.072688	0.094523	0.637154	0.003108	82.046532	34.188049	98.703354	0.155848	0.000000	0.276055	0.000000	0.000000	0.000000	0.013110	-0.000000	-0.002691	0.000000	0.000000	4.000000	45.000000	1.000000
14796.076021	0.094523	0.637154	0.003108	82.046532	34.188049	98.703354	0.155848	0.000000	0.276055	0.000000	0.000000	0.000000	0.013110	-0.000000	-0.002691	0.000000	0.000000	4.000000	45.000000	1.000000
14796.079354	0.094613	0.637174	0.003104	82.046532	34.190773	98.703369	0.155400	0.000000	0.273870	0.000000	0.000000	0.000000	0.027101	0.006079	-0.001108	0.000000	0.000000	4.000000	45.000000	1.000000
14796.082688	0.094613	0.637174	0.003104	82.046532	34.190773	98.703369	0.155400	0.000000	0.273870	0.000000	0.000000	0.000000	0.027101	0.006079	-0.001108	0.000000	0.000000	4.000000	45.000000	1.000000
14796.086021	0.094613	0.637174	0.003104	82.046532	34.190773	98.703369	0.155400	0.000000	0.273870	0.000000	0.000000	0.000000	0.027101	0.006079	-0.001108	0.000000	0.000000	4.000000	45.000000	1.000000
14796.089354	0.094613	0.637174	0.003104	82.043617	34.184906	98.694695	0.155215	0.000000	0.269353	0.000000	0.000000	0.000000	0.027101	0.006079	-0.001108	0.000000	0.000000	4.000000	45.000000	1.000000
14796.092688	0.094621	0.637189	0.003142	82.043617	34.184906	98.694695	0.155215	0.000000	0.269353	0.000000	0.000000	0.000000	0.002352	0.004485	0.011446	0.000000	0.000000	4.000000	45.000000	1.000000
14796.096021	0.094621	0.637189	0.003142	82.043617	34.184906	98.694695	0.155215	0.000000	0.269353	0.000000	0.000000	0.000000	0.002352	0.004485	0.011446	0.000000	0.000000	4.000000	45.000000	1.000000
14796.099354	0.094653	0.637224	0.003190	82.040756	34.179031	98.686035	0.157123	0.000000	0.268961	0.000000	0.000000	0.000000	0.009790	0.010562	0.014375	0.000000	0.000000	4.000000	45.000000	1.000000
14796.102688	0.094653	0.637224	0.003190	82.040756	34.179031	98.686035	0.157123	0.000000	0.268961	0.000000	0.000000	0.000000	0.009790	0.010562	0.014375	0.000000	0.000000	4.000000	45.000000	1.000000
14796.106021	0.094653	0.637224	0.003190	82.040756	34.179031	98.686035	0.157123	0.000000	0.268961	0.000000	0.000000	0.000000	0.009790	0.010562	0.014375	0.000000	0.000000	4.000000	45.000000	1.000000
14796.109354	0.094653	0.637224	0.003190	82.032082	34.158710	98.660011	0.159519	0.000000	0.267329	0.000000	0.000000	0.000000	0.009790	0.010562	0.014375	0.000000	0.000000	4.000000	45.000000	1.000000
14796.112688	0.094718	0.637248	0.003282	82.032082	34.158710	98.660011	0.159519	0.000000	0.267329	0.000000	0.000000	0.000000	0.019294	0.007318	0.027359	0.000000	0.000000	4.000000	45.000000	1.000000
14796.116021	0.094718	0.637248	0.003282	82.032082	34.158710	98.660011	0.159519	0.000000	0.267329	0.000000	0.000000	0.000000	0.019294	0.007318	0.027359	0.000000	0.000000	4.000000	45.000000	1.000000
14796.119354	0.094718	0.637248	0.003282	82.026291	34.149769	98.642746	0.164078	0.000000	0.264114	0.000000	0.000000	0.000000	0.019294	0.007318	0.027359	0.000000	0.000000	4.000000	45.000000	1.000000
14796.122688	0.094718	0.637248	0.003282	82.026291	34.149769	98.642746	0.164078	0.000000	0.264114	0.000000	0.000000	0.000000	0.019294	0.007318	0.027359	0.000000	0.000000	4.000000	45.000000	1.000000
14796.126021	0.094836	0.637262	0.003412	82.026291	34.149769	98.642746	0.164078	0.000000	0.264114	0.000000	0.000000	0.000000	0.035370	0.004106	0.038987	0.000000	0.000000	4.000000	45.000000	1.000000
14796.129354	0.094836	0.637262	0.003412	82.017609	34.134975	98.616821	0.164078	0.000000	0.264114	0.000000	0.000000	0.000000	0.035370	0.004106	0.038987	0.000000	0.000000	4.000000	45.000000	1.000000
14796.132688	0.094836	0.637262	0.003412	82.017609	34.134975	98.616821	0.164078	0.000000	0.264114	0.000000	0.000000	0.000000	0.035370	0.004106	0.038987	0.000000	0.000000	4.000000	45.000000	1.000000
14796.136021	0.094836	0.637262	0.003412	82.017609	34.134975	98.616821	0.164078	0.000000	0.264114	0.000000	0.000000	0.000000	0.035370	0.004106	0.038987	0.000000	0.000000	4.000000	45.000000	1.000000
14796.139354	0.095096	0.637310	0.003681	82.011803	34.134193	98.599548	0.170576	0.000000	0.258219	0.000000	0.000000	0.000000	0.078227	0.014258	0.080859	0.000000	0.000000	4.000000	45.000000	1.000000
14796.142688	0.095096	0.637310	0.003681	82.011803	34.134193	98.599548	0.170576	0.000000	0.258219	0.000000	0.000000	0.000000	0.078227	0.014258	0.080859	0.000000	0.000000	4.000000	45.000000	1.000000
14796.146021	0.095096	0.637310	0.003681	82.011803	34.134193	98.599548	0.170576	0.000000	0.258219	0.000000	0.000000	0.000000	0.078227	0.014258	0.080859	0.000000	0.000000	4.000000	45.000000	1.000000
14796.149354	0.095096	0.637310	0.003681	82.008926	34.142017	98.590973	0.184053	0.000000	0.245181	0.000000	0.000000	0.000000	0.078227	0.014258	0.080859	0.000000	0.000000	4.000000	45.000000	1.000000
14796.152688	0.095258	0.637323	0.003802	82.008926	34.142017	98.590973	0.184053	0.000000	0.245181	0.000000	0.000000	0.000000	0.048547	0.004071	0.036237	0.000000	0.000000	4.000000	45.000000	1.000000
14796.156021	0.095258	0.637323	0.003802	82.008926	34.142017	98.590973	0.184053	0.000000	0.245181	0.000000	0.000000	0.000000	0.048547	0.004071	0.036237	0.000000	0.000000	4.000000	45.000000	1.000000
14796.159354	0.095412	0.637322	0.003884	82.003136	34.138599	98.573776	0.190092	0.000000	0.237090	0.000000	0.000000	0.000000	0.046203	-0.000409	0.024781	0.000000	0.000000	4.000000	45.000000	1.000000
14796.162688	0.095412	0.637322	0.003884	82.003136	34.138599	98.573776	0.190092	0.000000	0.237090	0.000000	0.000000	0.000000	0.046203	-0.000409	0.024781	0.000000	0.000000	4.000000	45.000000	1.000000
14796.166021	0.095412	0.637322	0.003884	82.003136	34.138599	98.573776	0.190092	0.000000	0.237090	0.000000	0.000000	0.000000	0.046203	-0.000409	0.024781	0.000000	0.000000	4.000000	45.000000	1.000000
14796.169354	0.095412	0.637322	0.003884	82.003105	34.149498	98.573807	0.194222	0.000000	0.229390	0.000000	0.000000	0.000000	0.046203	-0.000409	0.024781	0.000000	0.000000	4.000000	45.000000	1.000000
14796.172688	0.095488	0.637311	0.003919	82.003105	34.149498	98.573807	0.194222	0.000000	0.229390	0.000000	0.000000	0.000000	0.022666	-0.003238	0.010248	0.000000	0.000000	4.000000	45.000000	1.000000
14796.176021	0.095488	0.637311	0.003919	82.003105	34.149498	98.573807	0.194222	0.000000	0.229390	0.000000	0.000000	0.000000	0.022666	-0.003238	0.010248	0.000000	0.000000	4.000000	45.000000	1.000000
14796.179354	0.095488	0.637311	0.003919	82.003136	34.154896	98.573761	0.195930	0.000000	0.225612	0.000000	0.000000	0.000000	0.022666	-0.003238	0.010248	0.000000	0.000000	4.000000	45.000000	1.000000
14796.182688	0.095488	0.637311	0.003919	82.003136	34.154896	98.573761	0.195930	0.000000	0.225612	0.000000	0.000000	0.000000	0.022666	-0.003238	0.010248	0.000000	0.000000	4.000000	45.000000	1.000000
14796.186021	0.095532	0.637311	0.003910	82.003136	34.154896	98.573761	0.195930	0.000000	0.225612	0.000000	0.000000	0.000000	0.013132	-0.000002	-0.002720	0.000000	0.000000	4.000000	45.000000	1.000000
14796.189354	0.095532	0.637311	0.003910	82.006035	34.163410	98.582352	0.195930	0.000000	0.225612	0.000000	0.000000	0.000000	0.013132	-0.000002	-0.002720	0.000000	0.000000	4.000000	45.000000	1.000000
14796.192688	0.095532	0.637311	0.003910	82.006035	34.163410	98.582352	0.195930	0.000000	0.225612	0.000000	0.000000	0.000000	0.013132	-0.000002	-0.002720	0.000000	0.000000	4.000000	45.000000	1.000000
14796.196021	0.095532	0.637311	0.003910	82.006035	34.163410	98.582352	0.195930	0.000000	0.225612	0.000000	0.000000	0.000000	0.013132	-0.000002	-0.002720	0.000000	0.000000	4.000000	45.000000	1.000000
14796.199354	0.095506	0.637292	0.003786	82.008911	34.171932	98.590958	0.195477	0.000000	0.223423	0.000000	0.000000	0.000000	-0.007706	-0.005696	-0.037196	0.000000	0.000000	4.000000	45.000000	1.000000
14796.202688	0.095506	0.637292	0.003786	82.008911	34.171932	98.590958	0.195477	0.000000	0.223423	0.000000	0.000000	0.000000	-0.007706	-0.005696	-0.037196	0.000000	0.000000	4.000000	45.000000	1.000000
14796.206021	0.095506	0.637292	0.003786	82.008911	34.171932	98.590958	0.195477	0.000000	0.223423	0.000000	0.000000	0.000000	-0.007706	-0.005696	-0.037196	0.000000	0.000000	4.000000	45.000000	1.000000
14796.209354	0.095506	0.637292	0.003786	82.011063	34.191479	98.612076	0.189278	0.000000	0.224708	0.000000	0.000000	0.000000	-0.007706	-0.005696	-0.037196	0.000000	0.000000	4.000000	45.000000	1.000000
14796.212688	0.095488	0.637288	0.003700	82.011063	34.191479	98.612076	0.189278	0.000000	0.224708	0.000000	0.000000	0.000000	-0.005337	-0.001219	-0.025762	0.000000	0.000000	4.000000	45.000000	1.000000
14796.216021	0.095488	0.637288	0.003700	82.011063	34.191479	98.612076	0.189278	0.000000	0.224708	0.000000	0.000000	0.000000	-0.005337	-0.001219	-0.025762	0.000000	0.000000	4.000000	45.000000	1.000000
14796.219354	0.095488	0.637288	0.003700	82.009644	34.210880	98.637131	0.184984	0.000000	0.225597	0.000000	0.000000	0.000000	-0.005337	-0.001219	-0.025762	0.000000	0.000000	4.000000	45.000000	1.000000
14796.222688	0.095488	0.637288	0.003700	82.009644	34.210880	98.637131	0.184984	0.000000	0.225597	0.000000	0.000000	0.000000	-0.005337	-0.001219	-0.025762	0.000000	0.000000	4.000000	45.000000	1.000000
14796.226021	0.095441	0.637315	0.003585	82.009644	34.210880	98.637131	0.184984	0.000000	0.225597	0.000000	0.000000	0.000000	-0.013981	0.008108	-0.034458	0.000000	0.000000	4.000000	45.000000	1.000000
14796.229354	0.095441	0.637315	0.003585	82.008911	34.224628	98.649620	0.184984	0.000000	0.225597	0.000000	0.000000	0.000000	-0.013981	0.008108	-0.034458	0.000000	0.000000	4.000000	45.000000	1.000000
14796.232688	0.095441	0.637315	0.003585	82.008911	34.224628	98.649620	0.184984	0.000000	0.225597	0.000000	0.000000	0.000000	-0.013981	0.008108	-0.034458	0.000000	0.000000	4.000000	45.000000	1.000000
14796.236021	0.095441	0.637315	0.003585	82.008911	34.224628	98.649620	0.184984	0.000000	0.225597	0.000000	0.000000	0.000000	-0.013981	0.008108	-0.034458	0.000000	0.000000	4.000000	45.000000	1.000000
14796.239354	0.095435	0.637393	0.003442	82.002396	34.218620	98.644913	0.179241	0.000000	0.227927	0.000000	0.000000	0.000000	-0.002058	0.023537	-0.042962	0.000000	0.000000	4.000000	45.000000	1.000000
14796.242688	0.095435	0.637393	0.003442	82.002396	34.218620	98.644913	0.179241	0.000000	0.227927	0.000000	0.000000	0.000000	-0.002058	0.023537	-0.042962	0.000000	0.000000	4.000000	45.000000	1.000000
14796.246021	0.095435	0.637393	0.003442	82.002396	34.218620	98.644913	0.179241	0.000000	0.227927	0.000000	0.000000	0.000000	-0.002058	0.023537	-0.042962	0.000000	0.000000	4.000000	45.000000	1.000000
14796.249354	0.095435	0.637393	0.003442	81.998840	34.221134	98.648827	0.172081	0.000000	0.228270	0.000000	0.000000	0.000000	-0.002058	0.023537	-0.042962	0.000000	0.000000	4.000000	45.000000	1.000000
14796.252688	0.095431	0.637445	0.003422	81.998840	34.221134	98.648827	0.172081	0.000000	0.228270	0.000000	0.000000	0.000000	-0.001199	0.015423	-0.005785	0.000000	0.000000	4.000000	45.000000	1.000000
14796.256021	0.095431	0.637445	0.003422	81.998840	34.221134	98.648827	0.172081	0.000000	0.228270	0.000000	0.000000	0.000000	-0.001199	0.015423	-0.005785	0.000000	0.000000	4.000000	45.000000	1.000000
14796.259354	0.095431	0.637445	0.003422	81.987999	34.231346	98.660477	0.171116	0.000000	0.228470	0.000000	0.000000	0.000000	-0.001199	0.015423	-0.005785	0.000000	0.000000	4.000000	45.000000	1.000000
14796.262688	0.095431	0.637445	0.003422	81.987999	34.231346	98.660477	0.171116	0.000000	0.228470	0.000000	0.000000	0.000000	-0.001199	0.015423	-0.005785	0.000000	0.000000	4.000000	45.000000	1.000000
14796.266021	0.095458	0.637485	0.003446	81.987999	34.231346	98.660477	0.171116	0.000000	0.228470	0.000000	0.000000	0.000000	0.008331	0.012168	0.007184	0.000000	0.000000	4.000000	45.000000	1.000000
14796.269354	0.095538	0.637541	0.003499	81.977867	34.285706	98.718040	0.171116	0.000000	0.228470	0.000000	0.000000	0.000000	0.023822	0.016671	0.015896	0.000000	0.000000	4.000000	45.000000	1.000000
14796.272688	0.095538	0.637541	0.003499	81.977867	34.285706	98.718040	0.171116	0.000000	0.228470	0.000000	0.000000	0.000000	0.023822	0.016671	0.015896	0.000000	0.000000	4.000000	45.000000	1.000000
14796.276021	0.095538	0.637541	0.003499	81.977867	34.285706	98.718040	0.171116	0.000000	0.228470	0.000000	0.000000	0.000000	0.023822	0.016671	0.015896	0.000000	0.000000	4.000000	45.000000	1.000000
14796.279354	0.095538	0.637541	0.003499	81.961220	34.391762	98.829140	0.174963	0.000000	0.223111	0.000000	0.000000	0.000000	0.023822	0.016671	0.015896	0.000000	0.000000	4.000000	45.000000	1.000000
14796.282688	0.095619	0.637571	0.003562	81.961220	34.391762	98.829140	0.174963	0.000000	0.223111	0.000000	0.000000	0.000000	0.024426	0.008959	0.018784	0.000000	0.000000	4.000000	45.000000	1.000000
14796.286021	0.095619	0.637571	0.003562	81.961220	34.391762	98.829140	0.174963	0.000000	0.223111	0.000000	0.000000	0.000000	0.024426	0.008959	0.018784	0.000000	0.000000	4.000000	45.000000	1.000000
14796.289354	0.095619	0.637571	0.003562	81.945969	34.527771	98.973206	0.178094	0.000000	0.219040	0.000000	0.000000	0.000000	0.024426	0.008959	0.018784	0.000000	0.000000	4.000000	45.000000	1.000000
14796.292688	0.095619	0.637571	0.003562	81.945969	34.527771	98.973206	0.178094	0.000000	0.219040	0.000000	0.000000	0.000000	0.024426	0.008959	0.018784	0.000000	0.000000	4.000000	45.000000	1.000000
14796.296021	0.095723	0.637601	0.003620	81.945969	34.527771	98.973206	0.178094	0.000000	0.219040	0.000000	0.000000	0.000000	0.030995	0.008955	0.017415	0.000000	0.000000	4.000000	45.000000	1.000000
14796.299354	0.095723	0.637601	0.003620	81.940849	34.615097	99.059929	0.178094	0.000000	0.219040	0.000000	0.000000	0.000000	0.030995	0.008955	0.017415	0.000000	0.000000	4.000000	45.000000	1.000000
14796.302688	0.095723	0.637601	0.003620	81.940849	34.615097	99.059929	0.178094	0.000000	0.219040	0.000000	0.000000	0.000000	0.030995	0.008955	0.017415	0.000000	0.000000	4.000000	45.000000	1.000000
14796.306021	0.095723	0.637601	0.003620	81.940849	34.615097	99.059929	0.178094	0.000000	0.219040	0.000000	0.000000	0.000000	0.030995	0.008955	0.017415	0.000000	0.000000	4.000000	45.000000	1.000000
14796.309354	0.096001	0.637536	0.003861	81.940170	34.639610	99.072319	0.180996	0.000000	0.213874	0.000000	0.000000	0.000000	0.083517	-0.019468	0.072298	0.000000	0.000000	4.000000	45.000000	1.000000
14796.312688	0.096001	0.637536	0.003861	81.940170	34.639610	99.072319	0.180996	0.000000	0.213874	0.000000	0.000000	0.000000	0.083517	-0.019468	0.072298	0.000000	0.000000	4.000000	45.000000	1.000000
14796.316021	0.096001	0.637536	0.003861	81.940170	34.639610	99.072319	0.180996	0.000000	0.213874	0.000000	0.000000	0.000000	0.083517	-0.019468	0.072298	0.000000	0.000000	4.000000	45.000000	1.000000
14796.319354	0.096001	0.637536	0.003861	81.947289	34.691216	99.109184	0.193046	0.000000	0.199955	0.000000	0.000000	0.000000	0.083517	-0.019468	0.072298	0.000000	0.000000	4.000000	45.000000	1.000000
14796.322688	0.096146	0.637426	0.004010	81.947289	34.691216	99.109184	0.193046	0.000000	0.199955	0.000000	0.000000	0.000000	0.043594	-0.032899	0.044803	0.000000	0.000000	4.000000	45.000000	1.000000
14796.326021	0.096146	0.637426	0.004010	81.947289	34.691216	99.109184	0.193046	0.000000	0.199955	0.000000	0.000000	0.000000	0.043594	-0.032899	0.044803	0.000000	0.000000	4.000000	45.000000	1.000000
14796.329354	0.096352	0.637274	0.004232	81.970627	34.808453	99.213112	0.200513	0.000000	0.192689	0.000000	0.000000	0.000000	0.061844	-0.045573	0.066403	0.000000	0.000000	4.000000	45.000000	1.000000
14796.332688	0.096352	0.637274	0.004232	81.970627	34.808453	99.213112	0.200513	0.000000	0.192689	0.000000	0.000000	0.000000	0.061844	-0.045573	0.066403	0.000000	0.000000	4.000000	45.000000	1.000000
14796.336021	0.096352	0.637274	0.004232	81.970627	34.808453	99.213112	0.200513	0.000000	0.192689	0.000000	0.000000	0.000000	0.061844	-0.045573	0.066403	0.000000	0.000000	4.000000	45.000000	1.000000
14796.339354	0.096352	0.637274	0.004232	82.011513	35.001125	99.390984	0.211580	0.000000	0.182382	0.000000	0.000000	0.000000	0.061844	-0.045573	0.066403	0.000000	0.000000	4.000000	45.000000	1.000000
14796.342688	0.096552	0.637035	0.004420	82.011513	35.001125	99.390984	0.211580	0.000000	0.182382	0.000000	0.000000	0.000000	0.059810	-0.071624	0.056429	0.000000	0.000000	4.000000	45.000000	1.000000
14796.346021	0.096552	0.637035	0.004420	82.011513	35.001125	99.390984	0.211580	0.000000	0.182382	0.000000	0.000000	0.000000	0.059810	-0.071624	0.056429	0.000000	0.000000	4.000000	45.000000	1.000000
14796.349354	0.096552	0.637035	0.004420	82.096474	35.325741	99.691696	0.220985	0.000000	0.172414	0.000000	0.000000	0.000000	0.059810	-0.071624	0.056429	0.000000	0.000000	4.000000	45.000000	1.000000
14796.352688	0.096552	0.637035	0.004420	82.096474	35.325741	99.691696	0.220985	0.000000	0.172414	0.000000	0.000000	0.000000	0.059810	-0.071624	0.056429	0.000000	0.000000	4.000000	45.000000	1.000000
14796.356021	0.096796	0.636725	0.004603	82.096474	35.325741	99.691696	0.220985	0.000000	0.172414	0.000000	0.000000	0.000000	0.073307	-0.093264	0.055096	0.000000	0.000000	4.000000	45.000000	1.000000
14796.359354	0.097054	0.636353	0.004739	82.210518	35.750793	100.088074	0.220985	0.000000	0.172414	0.000000	0.000000	0.000000	0.077230	-0.111579	0.040778	0.000000	0.000000	4.000000	45.000000	1.000000
14796.362688	0.097054	0.636353	0.004739	82.210518	35.750793	100.088074	0.220985	0.000000	0.172414	0.000000	0.000000	0.000000	0.077230	-0.111579	0.040778	0.000000	0.000000	4.000000	45.000000	1.000000
14796.366021	0.097054	0.636353	0.004739	82.210518	35.750793	100.088074	0.220985	0.000000	0.172414	0.000000	0.000000	0.000000	0.077230	-0.111579	0.040778	0.000000	0.000000	4.000000	45.000000	1.000000
14796.369354	0.097054	0.636353	0.004739	82.341728	36.252247	100.558250	0.236964	0.000000	0.147324	0.000000	0.000000	0.000000	0.077230	-0.111579	0.040778	0.000000	0.000000	4.000000	45.000000	1.000000
14796.372688	0.097339	0.635903	0.004899	82.341728	36.252247	100.558250	0.236964	0.000000	0.147324	0.000000	0.000000	0.000000	0.085647	-0.134857	0.047863	0.000000	0.000000	4.000000	45.000000	1.000000
14796.376021	0.097339	0.635903	0.004899	82.341728	36.252247	100.558250	0.236964	0.000000	0.147324	0.000000	0.000000	0.000000	0.085647	-0.134857	0.047863	0.000000	0.000000	4.000000	45.000000	1.000000
14796.379354	0.097673	0.635402	0.005068	82.451424	36.689449	100.959824	0.244941	0.000000	0.133050	0.000000	0.000000	0.000000	0.100051	-0.150416	0.050620	0.000000	0.000000	4.000000	45.000000	1.000000
14796.382688	0.097673	0.635402	0.005068	82.451424	36.689449	100.959824	0.244941	0.000000	0.133050	0.000000	0.000000	0.000000	0.100051	-0.150416	0.050620	0.000000	0.000000	4.000000	45.000000	1.000000
14796.386021	0.097673	0.635402	0.005068	82.451424	36.689449	100.959824	0.244941	0.000000	0.133050	0.000000	0.000000	0.000000	0.100051	-0.150416	0.050620	0.000000	0.000000	4.000000	45.000000	1.000000
14796.389354	0.097673	0.635402	0.005068	82.546227	37.072376	101.308556	0.253378	0.000000	0.116375	0.000000	0.000000	0.000000	0.100051	-0.150416	0.050620	0.000000	0.000000	4.000000	45.000000	1.000000
14796.392688	0.098006	0.634782	0.005235	82.546227	37.072376	101.308556	0.253378	0.000000	0.116375	0.000000	0.000000	0.000000	0.100081	-0.185887	0.050344	0.000000	0.000000	4.000000	45.000000	1.000000
14796.396021	0.098006	0.634782	0.005235	82.546227	37.072376	101.308556	0.253378	0.000000	0.116375	0.000000	0.000000	0.000000	0.100081	-0.185887	0.050344	0.000000	0.000000	4.000000	45.000000	1.000000
14796.399354	0.098343	0.634064	0.005416	82.626740	37.401707	101.604706	0.261768	0.000000	0.099694	0.000000	0.000000	0.000000	0.100998	-0.215287	0.054238	0.000000	0.000000	4.000000	45.000000	1.000000
14796.402688	0.098343	0.634064	0.005416	82.626740	37.401707	101.604706	0.261768	0.000000	0.099694	0.000000	0.000000	0.000000	0.100998	-0.215287	0.054238	0.000000	0.000000	4.000000	45.000000	1.000000
14796.406021	0.098343	0.634064	0.005416	82.626740	37.401707	101.604706	0.261768	0.000000	0.099694	0.000000	0.000000	0.000000	0.100998	-0.215287	0.054238	0.000000	0.000000	4.000000	45.000000	1.000000
14796.409354	0.098343	0.634064	0.005416	82.714272	37.762623	101.932976	0.270808	0.000000	0.082861	0.000000	0.000000	0.000000	0.100998	-0.215287	0.054238	0.000000	0.000000	4.000000	45.000000	1.000000
14796.412688	0.098677	0.633254	0.005586	82.714272	37.762623	101.932976	0.270808	0.000000	0.082861	0.000000	0.000000	0.000000	0.100371	-0.243031	0.050862	0.000000	0.000000	4.000000	45.000000	1.000000
14796.416021	0.098677	0.633254	0.005586	82.714272	37.762623	101.932976	0.270808	0.000000	0.082861	0.000000	0.000000	0.000000	0.100371	-0.243031	0.050862	0.000000	0.000000	4.000000	45.000000	1.000000
14796.419354	0.099033	0.632398	0.005744	82.812828	38.175056	102.313087	0.279285	0.000000	0.066133	0.000000	0.000000	0.000000	0.106627	-0.256920	0.047456	0.000000	0.000000	4.000000	45.000000	1.000000
14796.422688	0.099033	0.632398	0.005744	82.812828	38.175056	102.313087	0.279285	0.000000	0.066133	0.000000	0.000000	0.000000	0.106627	-0.256920	0.047456	0.000000	0.000000	4.000000	45.000000	1.000000
14796.426021	0.099033	0.632398	0.005744	82.812828	38.175056	102.313087	0.279285	0.000000	0.066133	0.000000	0.000000	0.000000	0.106627	-0.256920	0.047456	0.000000	0.000000	4.000000	45.000000	1.000000
14796.429354	0.099033	0.632398	0.005744	82.916649	38.623245	102.726387	0.287195	0.000000	0.048362	0.000000	0.000000	0.000000	0.106627	-0.256920	0.047456	0.000000	0.000000	4.000000	45.000000	1.000000
14796.432688	0.099354	0.631461	0.005847	82.916649	38.623245	102.726387	0.287195	0.000000	0.048362	0.000000	0.000000	0.000000	0.096289	-0.281159	0.030987	0.000000	0.000000	4.000000	45.000000	1.000000
14796.436021	0.099354	0.631461	0.005847	82.916649	38.623245	102.726387	0.287195	0.000000	0.048362	0.000000	0.000000	0.000000	0.096289	-0.281159	0.030987	0.000000	0.000000	4.000000	45.000000	1.000000
14796.439354	0.099647	0.630529	0.005929	83.022873	39.089787	103.163582	0.292359	0.000000	0.032313	0.000000	0.000000	0.000000	0.088089	-0.279429	0.024665	0.000000	0.000000	4.000000	45.000000	1.000000
14796.442688	0.099647	0.630529	0.005929	83.022873	39.089787	103.163582	0.292359	0.000000	0.032313	0.000000	0.000000	0.000000	0.088089	-0.279429	0.024665	0.000000	0.000000	4.000000	45.000000	1.000000
14796.446021	0.099647	0.630529	0.005929	83.022873	39.089787	103.163582	0.292359	0.000000	0.032313	0.000000	0.000000	0.000000	0.088089	-0.279429	0.024665	0.000000	0.000000	4.000000	45.000000	1.000000
14796.449354	0.099647	0.630529	0.005929	83.131439	39.578915	103.626160	0.296470	0.000000	0.017632	0.000000	0.000000	0.000000	0.088089	-0.279429	0.024665	0.000000	0.000000	4.000000	45.000000	1.000000
14796.452688	0.099916	0.629578	0.006000	83.131439	39.578915	103.626160	0.296470	0.000000	0.017632	0.000000	0.000000	0.000000	0.080476	-0.285440	0.021129	0.000000	0.000000	4.000000	45.000000	1.000000
14796.456021	0.099916	0.629578	0.006000	83.131439	39.578915	103.626160	0.296470	0.000000	0.017632	0.000000	0.000000	0.000000	0.080476	-0.285440	0.021129	0.000000	0.000000	4.000000	45.000000	1.000000
14796.459354	0.100125	0.628595	0.006115	83.242393	40.087055	104.115997	0.299991	0.000000	0.004220	0.000000	0.000000	0.000000	0.062721	-0.294927	0.034659	0.000000	0.000000	4.000000	45.000000	1.000000
14796.462688	0.100125	0.628595	0.006115	83.242393	40.087055	104.115997	0.299991	0.000000	0.004220	0.000000	0.000000	0.000000	0.062721	-0.294927	0.034659	0.000000	0.000000	4.000000	45.000000	1.000000
14796.466021	0.100125	0.628595	0.006115	83.242393	40.087055	104.115997	0.299991	0.000000	0.004220	0.000000	0.000000	0.000000	0.062721	-0.294927	0.034659	0.000000	0.000000	4.000000	45.000000	1.000000
14796.469354	0.100278	0.627600	0.006291	83.352760	40.605965	104.622055	0.305768	0.000000	-0.006234	0.000000	0.000000	0.000000	0.045900	-0.298453	0.052546	0.000000	0.000000	4.000000	45.000000	1.000000
14796.472688	0.100278	0.627600	0.006291	83.352760	40.605965	104.622055	0.305768	0.000000	-0.006234	0.000000	0.000000	0.000000	0.045900	-0.298453	0.052546	0.000000	0.000000	4.000000	45.000000	1.000000
14796.476021	0.100278	0.627600	0.006291	83.352760	40.605965	104.622055	0.305768	0.000000	-0.006234	0.000000	0.000000	0.000000	0.045900	-0.298453	0.052546	0.000000	0.000000	4.000000	45.000000	1.000000
14796.479354	0.100411	0.626625	0.006483	83.459892	41.120487	105.131767	0.314525	0.000000	-0.013884	0.000000	0.000000	0.000000	0.040144	-0.292506	0.057745	0.000000	0.000000	4.000000	45.000000	1.000000
14796.482688	0.100411	0.626625	0.006483	83.459892	41.120487	105.131767	0.314525	0.000000	-0.013884	0.000000	0.000000	0.000000	0.040144	-0.292506	0.057745	0.000000	0.000000	4.000000	45.000000	1.000000
14796.486021	0.100411	0.626625	0.006483	83.459892	41.120487	105.131767	0.314525	0.000000	-0.013884	0.000000	0.000000	0.000000	0.040144	-0.292506	0.057745	0.000000	0.000000	4.000000	45.000000	1.000000
14796.489354	0.100491	0.625612	0.006744	83.568306	41.675716	105.686508	0.324150	0.000000	-0.020574	0.000000	0.000000	0.000000	0.023887	-0.303957	0.078356	0.000000	0.000000	4.000000	45.000000	1.000000
14796.492688	0.100491	0.625612	0.006744	83.568306	41.675716	105.686508	0.324150	0.000000	-0.020574	0.000000	0.000000	0.000000	0.023887	-0.303957	0.078356	0.000000	0.000000	4.000000	45.000000	1.000000
14796.496021	0.100491	0.625612	0.006744	83.568306	41.675716	105.686508	0.324150	0.000000	-0.020574	0.000000	0.000000	0.000000	0.023887	-0.303957	0.078356	0.000000	0.000000	4.000000	45.000000	1.000000
14796.499354	0.100551	0.624618	0.007023	83.673401	42.230137	106.245796	0.337209	0.000000	-0.024556	0.000000	0.000000	0.000000	0.018102	-0.298087	0.083574	0.000000	0.000000	4.000000	45.000000	1.000000
14796.502688	0.100551	0.624618	0.007023	83.673401	42.230137	106.245796	0.337209	0.000000	-0.024556	0.000000	0.000000	0.000000	0.018102	-0.298087	0.083574	0.000000	0.000000	4.000000	45.000000	1.000000
14796.506021	0.100551	0.624618	0.007023	83.673401	42.230137	106.245796	0.337209	0.000000	-0.024556	0.000000	0.000000	0.000000	0.018102	-0.298087	0.083574	0.000000	0.000000	4.000000	45.000000	1.000000
14796.509354	0.100611	0.623624	0.007299	83.776939	42.816544	106.838547	0.351138	0.000000	-0.027573	0.000000	0.000000	0.000000	0.017968	-0.298246	0.082964	0.000000	0.000000	4.000000	45.000000	1.000000
14796.512688	0.100611	0.623624	0.007299	83.776939	42.816544	106.838547	0.351138	0.000000	-0.027573	0.000000	0.000000	0.000000	0.017968	-0.298246	0.082964	0.000000	0.000000	4.000000	45.000000	1.000000
14796.516021	0.100611	0.623624	0.007299	83.776939	42.816544	106.838547	0.351138	0.000000	-0.027573	0.000000	0.000000	0.000000	0.017968	-0.298246	0.082964	0.000000	0.000000	4.000000	45.000000	1.000000
14796.519354	0.100666	0.622635	0.007550	83.884415	43.411289	107.436760	0.364965	0.000000	-0.030568	0.000000	0.000000	0.000000	0.016301	-0.296542	0.075255	0.000000	0.000000	4.000000	45.000000	1.000000
14796.522688	0.100666	0.622635	0.007550	83.884415	43.411289	107.436760	0.364965	0.000000	-0.030568	0.000000	0.000000	0.000000	0.016301	-0.296542	0.075255	0.000000	0.000000	4.000000	45.000000	1.000000
14796.526021	0.100666	0.622635	0.007550	83.884415	43.411289	107.436760	0.364965	0.000000	-0.030568	0.000000	0.000000	0.000000	0.016301	-0.296542	0.075255	0.000000	0.000000	4.000000	45.000000	1.000000
14796.529354	0.100689	0.621633	0.007765	83.988457	44.008827	108.040382	0.377508	0.000000	-0.033284	0.000000	0.000000	0.000000	0.007045	-0.300711	0.064528	0.000000	0.000000	4.000000	45.000000	1.000000
14796.532688	0.100689	0.621633	0.007765	83.988457	44.008827	108.040382	0.377508	0.000000	-0.033284	0.000000	0.000000	0.000000	0.007045	-0.300711	0.064528	0.000000	0.000000	4.000000	45.000000	1.000000
14796.536021	0.100689	0.621633	0.007765	83.988457	44.008827	108.040382	0.377508	0.000000	-0.033284	0.000000	0.000000	0.000000	0.007045	-0.300711	0.064528	0.000000	0.000000	4.000000	45.000000	1.000000
14796.539354	0.100707	0.620637	0.007955	84.094551	44.643806	108.681572	0.388262	0.000000	-0.034459	0.000000	0.000000	0.000000	0.005367	-0.298919	0.056814	0.000000	0.000000	4.000000	45.000000	1.000000
14796.542688	0.100707	0.620637	0.007955	84.094551	44.643806	108.681572	0.388262	0.000000	-0.034459	0.000000	0.000000	0.000000	0.005367	-0.298919	0.056814	0.000000	0.000000	4.000000	45.000000	1.000000
14796.546021	0.100707	0.620637	0.007955	84.094551	44.643806	108.681572	0.388262	0.000000	-0.034459	0.000000	0.000000	0.000000	0.005367	-0.298919	0.056814	0.000000	0.000000	4.000000	45.000000	1.000000
14796.549354	0.100681	0.619619	0.008046	84.205124	45.335617	109.379730	0.397732	0.000000	-0.035353	0.000000	0.000000	0.000000	-0.007942	-0.305160	0.027391	0.000000	0.000000	4.000000	45.000000	1.000000
14796.552688	0.100681	0.619619	0.008046	84.205124	45.335617	109.379730	0.397732	0.000000	-0.035353	0.000000	0.000000	0.000000	-0.007942	-0.305160	0.027391	0.000000	0.000000	4.000000	45.000000	1.000000
14796.556021	0.100681	0.619619	0.008046	84.205124	45.335617	109.379730	0.397732	0.000000	-0.035353	0.000000	0.000000	0.000000	-0.007942	-0.305160	0.027391	0.000000	0.000000	4.000000	45.000000	1.000000
14796.559354	0.100640	0.618595	0.008073	84.317345	46.066574	110.122551	0.402297	0.000000	-0.034029	0.000000	0.000000	0.000000	-0.012127	-0.307174	0.008068	0.000000	0.000000	4.000000	45.000000	1.000000
14796.562688	0.100640	0.618595	0.008073	84.317345	46.066574	110.122551	0.402297	0.000000	-0.034029	0.000000	0.000000	0.000000	-0.012127	-0.307174	0.008068	0.000000	0.000000	4.000000	45.000000	1.000000
14796.566021	0.100640	0.618595	0.008073	84.317345	46.066574	110.122551	0.402297	0.000000	-0.034029	0.000000	0.000000	0.000000	-0.012127	-0.307174	0.008068	0.000000	0.000000	4.000000	45.000000	1.000000
14796.569354	0.100608	0.617565	0.008030	84.430138	46.864765	110.928772	0.403641	0.000000	-0.032009	0.000000	0.000000	0.000000	-0.009685	-0.309144	-0.012712	0.000000	0.000000	4.000000	45.000000	1.000000
14796.572688	0.100608	0.617565	0.008030	84.430138	46.864765	110.928772	0.403641	0.000000	-0.032009	0.000000	0.000000	0.000000	-0.009685	-0.309144	-0.012712	0.000000	0.000000	4.000000	45.000000	1.000000
14796.576021	0.100608	0.617565	0.008030	84.430138	46.864765	110.928772	0.403641	0.000000	-0.032009	0.000000	0.000000	0.000000	-0.009685	-0.309144	-0.012712	0.000000	0.000000	4.000000	45.000000	1.000000
14796.579354	0.100616	0.616516	0.007961	84.541809	47.701473	111.768059	0.401523	0.000000	-0.030394	0.000000	0.000000	0.000000	0.002440	-0.314806	-0.020786	0.000000	0.000000	4.000000	45.000000	1.000000
14796.582688	0.100616	0.616516	0.007961	84.541809	47.701473	111.768059	0.401523	0.000000	-0.030394	0.000000	0.000000	0.000000	0.002440	-0.314806	-0.020786	0.000000	0.000000	4.000000	45.000000	1.000000
14796.586021	0.100616	0.616516	0.007961	84.541809	47.701473	111.768059	0.401523	0.000000	-0.030394	0.000000	0.000000	0.000000	0.002440	-0.314806	-0.020786	0.000000	0.000000	4.000000	45.000000	1.000000
14796.589354	0.100641	0.615473	0.007861	84.655876	48.581188	112.646248	0.398058	0.000000	-0.030801	0.000000	0.000000	0.000000	0.007374	-0.312638	-0.030003	0.000000	0.000000	4.000000	45.000000	1.000000
14796.592688	0.100641	0.615473	0.007861	84.655876	48.581188	112.646248	0.398058	0.000000	-0.030801	0.000000	0.000000	0.000000	0.007374	-0.312638	-0.030003	0.000000	0.000000	4.000000	45.000000	1.000000
14796.596021	0.100641	0.615473	0.007861	84.655876	48.581188	112.646248	0.398058	0.000000	-0.030801	0.000000	0.000000	0.000000	0.007374	-0.312638	-0.030003	0.000000	0.000000	4.000000	45.000000	1.000000
14796.599354	0.100687	0.614432	0.007754	84.768646	49.501545	113.562355	0.393058	0.000000	-0.032030	0.000000	0.000000	0.000000	0.013840	-0.312378	-0.032137	0.000000	0.000000	4.000000	45.000000	1.000000
14796.602688	0.100687	0.614432	0.007754	84.768646	49.501545	113.562355	0.393058	0.000000	-0.032030	0.000000	0.000000	0.000000	0.013840	-0.312378	-0.032137	0.000000	0.000000	4.000000	45.000000	1.000000
14796.606021	0.100687	0.614432	0.007754	84.768646	49.501545	113.562355	0.393058	0.000000	-0.032030	0.000000	0.000000	0.000000	0.013840	-0.312378	-0.032137	0.000000	0.000000	4.000000	45.000000	1.000000
14796.609354	0.100700	0.613405	0.007602	84.879982	50.456505	114.518494	0.387702	0.000000	-0.034337	0.000000	0.000000	0.000000	0.003996	-0.308211	-0.045549	0.000000	0.000000	4.000000	45.000000	1.000000
14796.612688	0.100700	0.613405	0.007602	84.879982	50.456505	114.518494	0.387702	0.000000	-0.034337	0.000000	0.000000	0.000000	0.003996	-0.308211	-0.045549	0.000000	0.000000	4.000000	45.000000	1.000000
14796.616021	0.100700	0.613405	0.007602	84.879982	50.456505	114.518494	0.387702	0.000000	-0.034337	0.000000	0.000000	0.000000	0.003996	-0.308211	-0.045549	0.000000	0.000000	4.000000	45.000000	1.000000
14796.619354	0.100672	0.612398	0.007473	84.981239	51.364910	115.428421	0.380110	0.000000	-0.035003	0.000000	0.000000	0.000000	-0.008402	-0.302076	-0.038783	0.000000	0.000000	4.000000	45.000000	1.000000
14796.622688	0.100672	0.612398	0.007473	84.981239	51.364910	115.428421	0.380110	0.000000	-0.035003	0.000000	0.000000	0.000000	-0.008402	-0.302076	-0.038783	0.000000	0.000000	4.000000	45.000000	1.000000
14796.626021	0.100672	0.612398	0.007473	84.981239	51.364910	115.428421	0.380110	0.000000	-0.035003	0.000000	0.000000	0.000000	-0.008402	-0.302076	-0.038783	0.000000	0.000000	4.000000	45.000000	1.000000
14796.629354	0.100638	0.611399	0.007318	85.056763	52.046688	116.115227	0.373646	0.000000	-0.033603	0.000000	0.000000	0.000000	-0.010078	-0.299841	-0.046511	0.000000	0.000000	4.000000	45.000000	1.000000
14796.632688	0.100638	0.611399	0.007318	85.056763	52.046688	116.115227	0.373646	0.000000	-0.033603	0.000000	0.000000	0.000000	-0.010078	-0.299841	-0.046511	0.000000	0.000000	4.000000	45.000000	1.000000
14796.636021	0.100638	0.611399	0.007318	85.056763	52.046688	116.115227	0.373646	0.000000	-0.033603	0.000000	0.000000	0.000000	-0.010078	-0.299841	-0.046511	0.000000	0.000000	4.000000	45.000000	1.000000
14796.639354	0.100638	0.611399	0.007318	85.088493	52.280121	116.355225	0.365895	0.000000	-0.031923	0.000000	0.000000	0.000000	-0.010078	-0.299841	-0.046511	0.000000	0.000000	4.000000	45.000000	1.000000
14796.642688	0.100598	0.610433	0.007129	85.088493	52.280121	116.355225	0.365895	0.000000	-0.031923	0.000000	0.000000	0.000000	-0.012279	-0.289770	-0.056685	0.000000	0.000000	4.000000	45.000000	1.000000
14796.646021	0.100598	0.610433	0.007129	85.088493	52.280121	116.355225	0.365895	0.000000	-0.031923	0.000000	0.000000	0.000000	-0.012279	-0.289770	-0.056685	0.000000	0.000000	4.000000	45.000000	1.000000
14796.649354	0.100532	0.609494	0.006935	85.090683	52.194248	116.279617	0.356447	0.000000	-0.029876	0.000000	0.000000	0.000000	-0.019552	-0.281655	-0.058309	0.000000	0.000000	4.000000	45.000000	1.000000
14796.652688	0.100532	0.609494	0.006935	85.090683	52.194248	116.279617	0.356447	0.000000	-0.029876	0.000000	0.000000	0.000000	-0.019552	-0.281655	-0.058309	0.000000	0.000000	4.000000	45.000000	1.000000
14796.656021	0.100532	0.609494	0.006935	85.090683	52.194248	116.279617	0.356447	0.000000	-0.029876	0.000000	0.000000	0.000000	-0.019552	-0.281655	-0.058309	0.000000	0.000000	4.000000	45.000000	1.000000
14796.659354	0.100532	0.609494	0.006935	85.057953	51.741013	115.835075	0.346729	0.000000	-0.026617	0.000000	0.000000	0.000000	-0.019552	-0.281655	-0.058309	0.000000	0.000000	4.000000	45.000000	1.000000
14796.662688	0.100455	0.608595	0.006683	85.057953	51.741013	115.835075	0.346729	0.000000	-0.026617	0.000000	0.000000	0.000000	-0.023256	-0.269610	-0.075447	0.000000	0.000000	4.000000	45.000000	1.000000
14796.666021	0.100455	0.608595	0.006683	85.057953	51.741013	115.835075	0.346729	0.000000	-0.026617	0.000000	0.000000	0.000000	-0.023256	-0.269610	-0.075447	0.000000	0.000000	4.000000	45.000000	1.000000
14796.669354	0.100373	0.607749	0.006414	84.987335	50.906723	115.016045	0.334154	0.000000	-0.022741	0.000000	0.000000	0.000000	-0.024416	-0.253723	-0.080819	0.000000	0.000000	4.000000	45.000000	1.000000
14796.672688	0.100373	0.607749	0.006414	84.987335	50.906723	115.016045	0.334154	0.000000	-0.022741	0.000000	0.000000	0.000000	-0.024416	-0.253723	-0.080819	0.000000	0.000000	4.000000	45.000000	1.000000
14796.676021	0.100373	0.607749	0.006414	84.987335	50.906723	115.016045	0.334154	0.000000	-0.022741	0.000000	0.000000	0.000000	-0.024416	-0.253723	-0.080819	0.000000	0.000000	4.000000	45.000000	1.000000
14796.679354	0.100373	0.607749	0.006414	84.903381	49.976265	114.101265	0.320685	0.000000	-0.018672	0.000000	0.000000	0.000000	-0.024416	-0.253723	-0.080819	0.000000	0.000000	4.000000	45.000000	1.000000
14796.682688	0.100227	0.606931	0.006058	84.903381	49.976265	114.101265	0.320685	0.000000	-0.018672	0.000000	0.000000	0.000000	-0.043818	-0.245439	-0.106699	0.000000	0.000000	4.000000	45.000000	1.000000
14796.686021	0.100227	0.606931	0.006058	84.903381	49.976265	114.101265	0.320685	0.000000	-0.018672	0.000000	0.000000	0.000000	-0.043818	-0.245439	-0.106699	0.000000	0.000000	4.000000	45.000000	1.000000
14796.689354	0.100083	0.606159	0.005708	84.788193	48.803402	112.947578	0.302902	0.000000	-0.011369	0.000000	0.000000	0.000000	-0.043398	-0.231554	-0.104900	0.000000	0.000000	4.000000	45.000000	1.000000
14796.692688	0.100083	0.606159	0.005708	84.788193	48.803402	112.947578	0.302902	0.000000	-0.011369	0.000000	0.000000	0.000000	-0.043398	-0.231554	-0.104900	0.000000	0.000000	4.000000	45.000000	1.000000
14796.696021	0.100083	0.606159	0.005708	84.788193	48.803402	112.947578	0.302902	0.000000	-0.011369	0.000000	0.000000	0.000000	-0.043398	-0.231554	-0.104900	0.000000	0.000000	4.000000	45.000000	1.000000
14796.699354	0.100083	0.606159	0.005708	84.659256	47.581383	111.747650	0.285418	0.000000	-0.004136	0.000000	0.000000	0.000000	-0.043398	-0.231554	-0.104900	0.000000	0.000000	4.000000	45.000000	1.000000
14796.702688	0.099918	0.605434	0.005370	84.659256	47.581383	111.747650	0.285418	0.000000	-0.004136	0.000000	0.000000	0.000000	-0.049548	-0.217720	-0.101606	0.000000	0.000000	4.000000	45.000000	1.000000
14796.706021	0.099918	0.605434	0.005370	84.659256	47.581383	111.747650	0.285418	0.000000	-0.004136	0.000000	0.000000	0.000000	-0.049548	-0.217720	-0.101606	0.000000	0.000000	4.000000	45.000000	1.000000
14796.709354	0.099729	0.604735	0.005027	84.514877	46.314819	110.505844	0.268484	0.000000	0.004122	0.000000	0.000000	0.000000	-0.056682	-0.209670	-0.102946	0.000000	0.000000	4.000000	45.000000	1.000000
14796.712688	0.099729	0.604735	0.005027	84.514877	46.314819	110.505844	0.268484	0.000000	0.004122	0.000000	0.000000	0.000000	-0.056682	-0.209670	-0.102946	0.000000	0.000000	4.000000	45.000000	1.000000
14796.716021	0.099729	0.604735	0.005027	84.514877	46.314819	110.505844	0.268484	0.000000	0.004122	0.000000	0.000000	0.000000	-0.056682	-0.209670	-0.102946	0.000000	0.000000	4.000000	45.000000	1.000000
14796.719354	0.099729	0.604735	0.005027	84.378555	45.192154	109.407333	0.251326	0.000000	0.013569	0.000000	0.000000	0.000000	-0.056682	-0.209670	-0.102946	0.000000	0.000000	4.000000	45.000000	1.000000
14796.722688	0.099567	0.604101	0.004701	84.378555	45.192154	109.407333	0.251326	0.000000	0.013569	0.000000	0.000000	0.000000	-0.048612	-0.190148	-0.097685	0.000000	0.000000	4.000000	45.000000	1.000000
14796.726021	0.099567	0.604101	0.004701	84.378555	45.192154	109.407333	0.251326	0.000000	0.013569	0.000000	0.000000	0.000000	-0.048612	-0.190148	-0.097685	0.000000	0.000000	4.000000	45.000000	1.000000
14796.729354	0.099411	0.603506	0.004406	84.255058	44.233910	108.469467	0.235046	0.000000	0.021671	0.000000	0.000000	0.000000	-0.046604	-0.178434	-0.088567	0.000000	0.000000	4.000000	45.000000	1.000000
14796.732688	0.099411	0.603506	0.004406	84.255058	44.233910	108.469467	0.235046	0.000000	0.021671	0.000000	0.000000	0.000000	-0.046604	-0.178434	-0.088567	0.000000	0.000000	4.000000	45.000000	1.000000
14796.736021	0.099411	0.603506	0.004406	84.255058	44.233910	108.469467	0.235046	0.000000	0.021671	0.000000	0.000000	0.000000	-0.046604	-0.178434	-0.088567	0.000000	0.000000	4.000000	45.000000	1.000000
14796.739354	0.099237	0.602931	0.004130	84.154205	43.475273	107.732872	0.220284	0.000000	0.029438	0.000000	0.000000	0.000000	-0.052183	-0.172517	-0.082705	0.000000	0.000000	4.000000	45.000000	1.000000
14796.742688	0.099237	0.602931	0.004130	84.154205	43.475273	107.732872	0.220284	0.000000	0.029438	0.000000	0.000000	0.000000	-0.052183	-0.172517	-0.082705	0.000000	0.000000	4.000000	45.000000	1.000000
14796.746021	0.099237	0.602931	0.004130	84.154205	43.475273	107.732872	0.220284	0.000000	0.029438	0.000000	0.000000	0.000000	-0.052183	-0.172517	-0.082705	0.000000	0.000000	4.000000	45.000000	1.000000
14796.749354	0.099048	0.602395	0.003890	84.079903	42.921890	107.200226	0.206500	0.000000	0.038135	0.000000	0.000000	0.000000	-0.056727	-0.160874	-0.072091	0.000000	0.000000	4.000000	45.000000	1.000000
14796.752688	0.099048	0.602395	0.003890	84.079903	42.921890	107.200226	0.206500	0.000000	0.038135	0.000000	0.000000	0.000000	-0.056727	-0.160874	-0.072091	0.000000	0.000000	4.000000	45.000000	1.000000
14796.756021	0.099048	0.602395	0.003890	84.079903	42.921890	107.200226	0.206500	0.000000	0.038135	0.000000	0.000000	0.000000	-0.056727	-0.160874	-0.072091	0.000000	0.000000	4.000000	45.000000	1.000000
14796.759354	0.099048	0.602395	0.003890	84.045700	42.635796	106.936203	0.194485	0.000000	0.047590	0.000000	0.000000	0.000000	-0.056727	-0.160874	-0.072091	0.000000	0.000000	4.000000	45.000000	1.000000
14796.762688	0.098868	0.601871	0.003688	84.045700	42.635796	106.936203	0.194485	0.000000	0.047590	0.000000	0.000000	0.000000	-0.054198	-0.157008	-0.060525	0.000000	0.000000	4.000000	45.000000	1.000000
14796.766021	0.098868	0.601871	0.003688	84.045700	42.635796	106.936203	0.194485	0.000000	0.047590	0.000000	0.000000	0.000000	-0.054198	-0.157008	-0.060525	0.000000	0.000000	4.000000	45.000000	1.000000
14796.769354	0.098682	0.601355	0.003462	84.041550	42.545135	106.866379	0.184397	0.000000	0.056623	0.000000	0.000000	0.000000	-0.055714	-0.154844	-0.067799	0.000000	0.000000	4.000000	45.000000	1.000000
14796.772688	0.098682	0.601355	0.003462	84.041550	42.545135	106.866379	0.184397	0.000000	0.056623	0.000000	0.000000	0.000000	-0.055714	-0.154844	-0.067799	0.000000	0.000000	4.000000	45.000000	1.000000
14796.776021	0.098682	0.601355	0.003462	84.041550	42.545135	106.866379	0.184397	0.000000	0.056623	0.000000	0.000000	0.000000	-0.055714	-0.154844	-0.067799	0.000000	0.000000	4.000000	45.000000	1.000000
14796.779354	0.098682	0.601355	0.003462	84.057991	42.586849	106.928055	0.173098	0.000000	0.065909	0.000000	0.000000	0.000000	-0.055714	-0.154844	-0.067799	0.000000	0.000000	4.000000	45.000000	1.000000
14796.782688	0.098500	0.600859	0.003251	84.057991	42.586849	106.928055	0.173098	0.000000	0.065909	0.000000	0.000000	0.000000	-0.054695	-0.148984	-0.063258	0.000000	0.000000	4.000000	45.000000	1.000000
14796.786021	0.098500	0.600859	0.003251	84.057991	42.586849	106.928055	0.173098	0.000000	0.065909	0.000000	0.000000	0.000000	-0.054695	-0.148984	-0.063258	0.000000	0.000000	4.000000	45.000000	1.000000
14796.789354	0.098327	0.600349	0.003087	84.087921	42.715687	107.068405	0.162555	0.000000	0.075024	0.000000	0.000000	0.000000	-0.051682	-0.152889	-0.049344	0.000000	0.000000	4.000000	45.000000	1.000000
14796.792688	0.098327	0.600349	0.003087	84.087921	42.715687	107.068405	0.162555	0.000000	0.075024	0.000000	0.000000	0.000000	-0.051682	-0.152889	-0.049344	0.000000	0.000000	4.000000	45.000000	1.000000
14796.796021	0.098327	0.600349	0.003087	84.087921	42.715687	107.068405	0.162555	0.000000	0.075024	0.000000	0.000000	0.000000	-0.051682	-0.152889	-0.049344	0.000000	0.000000	4.000000	45.000000	1.000000
14796.799354	0.098327	0.600349	0.003087	84.135124	42.962101	107.315018	0.154331	0.000000	0.083638	0.000000	0.000000	0.000000	-0.051682	-0.152889	-0.049344	0.000000	0.000000	4.000000	45.000000	1.000000
14796.802688	0.098182	0.599833	0.002940	84.135124	42.962101	107.315018	0.154331	0.000000	0.083638	0.000000	0.000000	0.000000	-0.043635	-0.154801	-0.043886	0.000000	0.000000	4.000000	45.000000	1.000000
14796.806021	0.098182	0.599833	0.002940	84.135124	42.962101	107.315018	0.154331	0.000000	0.083638	0.000000	0.000000	0.000000	-0.043635	-0.154801	-0.043886	0.000000	0.000000	4.000000	45.000000	1.000000
14796.809354	0.098058	0.599335	0.002896	84.186378	43.244991	107.541794	0.147016	0.000000	0.090910	0.000000	0.000000	0.000000	-0.037099	-0.149379	-0.013361	0.000000	0.000000	4.000000	45.000000	1.000000
14796.812688	0.098058	0.599335	0.002896	84.186378	43.244991	107.541794	0.147016	0.000000	0.090910	0.000000	0.000000	0.000000	-0.037099	-0.149379	-0.013361	0.000000	0.000000	4.000000	45.000000	1.000000
14796.816021	0.098058	0.599335	0.002896	84.186378	43.244991	107.541794	0.147016	0.000000	0.090910	0.000000	0.000000	0.000000	-0.037099	-0.149379	-0.013361	0.000000	0.000000	4.000000	45.000000	1.000000
14796.819354	0.098058	0.599335	0.002896	84.240471	43.572651	107.758949	0.144790	0.000000	0.097094	0.000000	0.000000	0.000000	-0.037099	-0.149379	-0.013361	0.000000	0.000000	4.000000	45.000000	1.000000
14796.822688	0.097971	0.598817	0.002917	84.240471	43.572651	107.758949	0.144790	0.000000	0.097094	0.000000	0.000000	0.000000	-0.026071	-0.155418	0.006234	0.000000	0.000000	4.000000	45.000000	1.000000
14796.826021	0.097971	0.598817	0.002917	84.240471	43.572651	107.758949	0.144790	0.000000	0.097094	0.000000	0.000000	0.000000	-0.026071	-0.155418	0.006234	0.000000	0.000000	4.000000	45.000000	1.000000
14796.829354	0.097908	0.598291	0.003047	84.292641	43.962368	108.037239	0.145829	0.000000	0.101439	0.000000	0.000000	0.000000	-0.019089	-0.157848	0.039058	0.000000	0.000000	4.000000	45.000000	1.000000
14796.832688	0.097908	0.598291	0.003047	84.292641	43.962368	108.037239	0.145829	0.000000	0.101439	0.000000	0.000000	0.000000	-0.019089	-0.157848	0.039058	0.000000	0.000000	4.000000	45.000000	1.000000
14796.836021	0.097908	0.598291	0.003047	84.292641	43.962368	108.037239	0.145829	0.000000	0.101439	0.000000	0.000000	0.000000	-0.019089	-0.157848	0.039058	0.000000	0.000000	4.000000	45.000000	1.000000
14796.839354	0.097908	0.598291	0.003047	84.343658	44.370171	108.361893	0.152338	0.000000	0.104620	0.000000	0.000000	0.000000	-0.019089	-0.157848	0.039058	0.000000	0.000000	4.000000	45.000000	1.000000
14796.842688	0.097881	0.597744	0.003242	84.343658	44.370171	108.361893	0.152338	0.000000	0.104620	0.000000	0.000000	0.000000	-0.008087	-0.164035	0.058640	0.000000	0.000000	4.000000	45.000000	1.000000
14796.846021	0.097881	0.597744	0.003242	84.343658	44.370171	108.361893	0.152338	0.000000	0.104620	0.000000	0.000000	0.000000	-0.008087	-0.164035	0.058640	0.000000	0.000000	4.000000	45.000000	1.000000
14796.849354	0.097868	0.597176	0.003508	84.394363	44.788258	108.726028	0.162112	0.000000	0.105968	0.000000	0.000000	0.000000	-0.003651	-0.170279	0.079597	0.000000	0.000000	4.000000	45.000000	1.000000
14796.852688	0.097868	0.597176	0.003508	84.394363	44.788258	108.726028	0.162112	0.000000	0.105968	0.000000	0.000000	0.000000	-0.003651	-0.170279	0.079597	0.000000	0.000000	4.000000	45.000000	1.000000
14796.856021	0.097868	0.597176	0.003508	84.394363	44.788258	108.726028	0.162112	0.000000	0.105968	0.000000	0.000000	0.000000	-0.003651	-0.170279	0.079597	0.000000	0.000000	4.000000	45.000000	1.000000
14796.859354	0.097868	0.597176	0.003508	84.449211	45.210110	109.133263	0.175378	0.000000	0.106576	0.000000	0.000000	0.000000	-0.003651	-0.170279	0.079597	0.000000	0.000000	4.000000	45.000000	1.000000
14796.862688	0.097891	0.596596	0.003723	84.449211	45.210110	109.133263	0.175378	0.000000	0.106576	0.000000	0.000000	0.000000	0.006895	-0.173999	0.064754	0.000000	0.000000	4.000000	45.000000	1.000000
14796.866021	0.097891	0.596596	0.003723	84.449211	45.210110	109.133263	0.175378	0.000000	0.106576	0.000000	0.000000	0.000000	0.006895	-0.173999	0.064754	0.000000	0.000000	4.000000	45.000000	1.000000
14796.869354	0.097936	0.596016	0.003934	84.505737	45.615948	109.526558	0.186170	0.000000	0.105427	0.000000	0.000000	0.000000	0.013412	-0.174074	0.063150	0.000000	0.000000	4.000000	45.000000	1.000000
14796.872688	0.097936	0.596016	0.003934	84.505737	45.615948	109.526558	0.186170	0.000000	0.105427	0.000000	0.000000	0.000000	0.013412	-0.174074	0.063150	0.000000	0.000000	4.000000	45.000000	1.000000
14796.876021	0.097936	0.596016	0.003934	84.505737	45.615948	109.526558	0.186170	0.000000	0.105427	0.000000	0.000000	0.000000	0.013412	-0.174074	0.063150	0.000000	0.000000	4.000000	45.000000	1.000000
14796.879354	0.097936	0.596016	0.003934	84.565521	46.040432	109.931572	0.196695	0.000000	0.103192	0.000000	0.000000	0.000000	0.013412	-0.174074	0.063150	0.000000	0.000000	4.000000	45.000000	1.000000
14796.882688	0.098016	0.595424	0.004095	84.565521	46.040432	109.931572	0.196695	0.000000	0.103192	0.000000	0.000000	0.000000	0.023986	-0.177739	0.048286	0.000000	0.000000	4.000000	45.000000	1.000000
14796.886021	0.098016	0.595424	0.004095	84.565521	46.040432	109.931572	0.196695	0.000000	0.103192	0.000000	0.000000	0.000000	0.023986	-0.177739	0.048286	0.000000	0.000000	4.000000	45.000000	1.000000
14796.889354	0.098061	0.594826	0.004197	84.627647	46.490341	110.372780	0.204743	0.000000	0.099194	0.000000	0.000000	0.000000	0.013360	-0.179240	0.030556	0.000000	0.000000	4.000000	45.000000	1.000000
14796.892688	0.098061	0.594826	0.004197	84.627647	46.490341	110.372780	0.204743	0.000000	0.099194	0.000000	0.000000	0.000000	0.013360	-0.179240	0.030556	0.000000	0.000000	4.000000	45.000000	1.000000
14796.896021	0.098061	0.594826	0.004197	84.627647	46.490341	110.372780	0.204743	0.000000	0.099194	0.000000	0.000000	0.000000	0.013360	-0.179240	0.030556	0.000000	0.000000	4.000000	45.000000	1.000000
14796.899354	0.098061	0.594826	0.004197	84.689354	46.953453	110.832458	0.209835	0.000000	0.096967	0.000000	0.000000	0.000000	0.013360	-0.179240	0.030556	0.000000	0.000000	4.000000	45.000000	1.000000
14796.902688	0.098112	0.594250	0.004223	84.689354	46.953453	110.832458	0.209835	0.000000	0.096967	0.000000	0.000000	0.000000	0.015399	-0.172958	0.007831	0.000000	0.000000	4.000000	45.000000	1.000000
14796.906021	0.098112	0.594250	0.004223	84.689354	46.953453	110.832458	0.209835	0.000000	0.096967	0.000000	0.000000	0.000000	0.015399	-0.172958	0.007831	0.000000	0.000000	4.000000	45.000000	1.000000
14796.909354	0.098133	0.593662	0.004213	84.747940	47.422707	111.302635	0.211141	0.000000	0.094401	0.000000	0.000000	0.000000	0.006259	-0.176432	-0.002861	0.000000	0.000000	4.000000	45.000000	1.000000
14796.912688	0.098133	0.593662	0.004213	84.747940	47.422707	111.302635	0.211141	0.000000	0.094401	0.000000	0.000000	0.000000	0.006259	-0.176432	-0.002861	0.000000	0.000000	4.000000	45.000000	1.000000
14796.916021	0.098133	0.593662	0.004213	84.747940	47.422707	111.302635	0.211141	0.000000	0.094401	0.000000	0.000000	0.000000	0.006259	-0.176432	-0.002861	0.000000	0.000000	4.000000	45.000000	1.000000
14796.919354	0.098133	0.593662	0.004213	84.797905	47.826420	111.707764	0.210664	0.000000	0.093358	0.000000	0.000000	0.000000	0.006259	-0.176432	-0.002861	0.000000	0.000000	4.000000	45.000000	1.000000
14796.922688	0.098152	0.593099	0.004196	84.797905	47.826420	111.707764	0.210664	0.000000	0.093358	0.000000	0.000000	0.000000	0.005750	-0.168654	-0.005260	0.000000	0.000000	4.000000	45.000000	1.000000
14796.926021	0.098152	0.593099	0.004196	84.797905	47.826420	111.707764	0.210664	0.000000	0.093358	0.000000	0.000000	0.000000	0.005750	-0.168654	-0.005260	0.000000	0.000000	4.000000	45.000000	1.000000
14796.929354	0.098166	0.592544	0.004154	84.793648	47.805176	111.692696	0.209787	0.000000	0.092399	0.000000	0.000000	0.000000	0.004208	-0.166477	-0.012491	0.000000	0.000000	4.000000	45.000000	1.000000
14796.932688	0.098166	0.592544	0.004154	84.793648	47.805176	111.692696	0.209787	0.000000	0.092399	0.000000	0.000000	0.000000	0.004208	-0.166477	-0.012491	0.000000	0.000000	4.000000	45.000000	1.000000
14796.936021	0.098166	0.592544	0.004154	84.793648	47.805176	111.692696	0.209787	0.000000	0.092399	0.000000	0.000000	0.000000	0.004208	-0.166477	-0.012491	0.000000	0.000000	4.000000	45.000000	1.000000
14796.939354	0.098166	0.592544	0.004154	84.714981	47.206520	111.107460	0.207705	0.000000	0.091698	0.000000	0.000000	0.000000	0.004208	-0.166477	-0.012491	0.000000	0.000000	4.000000	45.000000	1.000000
14796.942688	0.098195	0.592039	0.004184	84.714981	47.206520	111.107460	0.207705	0.000000	0.091698	0.000000	0.000000	0.000000	0.008770	-0.151722	0.008937	0.000000	0.000000	4.000000	45.000000	1.000000
14796.946021	0.098195	0.592039	0.004184	84.714981	47.206520	111.107460	0.207705	0.000000	0.091698	0.000000	0.000000	0.000000	0.008770	-0.151722	0.008937	0.000000	0.000000	4.000000	45.000000	1.000000
14796.949354	0.098246	0.591533	0.004208	84.593903	46.222836	110.131104	0.209195	0.000000	0.090236	0.000000	0.000000	0.000000	0.015307	-0.151701	0.007377	0.000000	0.000000	4.000000	45.000000	1.000000
14796.952688	0.098246	0.591533	0.004208	84.593903	46.222836	110.131104	0.209195	0.000000	0.090236	0.000000	0.000000	0.000000	0.015307	-0.151701	0.007377	0.000000	0.000000	4.000000	45.000000	1.000000
14796.956021	0.098246	0.591533	0.004208	84.593903	46.222836	110.131104	0.209195	0.000000	0.090236	0.000000	0.000000	0.000000	0.015307	-0.151701	0.007377	0.000000	0.000000	4.000000	45.000000	1.000000
14796.959354	0.098246	0.591533	0.004208	84.464127	45.191502	109.103851	0.210424	0.000000	0.087685	0.000000	0.000000	0.000000	0.015307	-0.151701	0.007377	0.000000	0.000000	4.000000	45.000000	1.000000
14796.962688	0.098308	0.591083	0.004281	84.464127	45.191502	109.103851	0.210424	0.000000	0.087685	0.000000	0.000000	0.000000	0.018391	-0.134908	0.021847	0.000000	0.000000	4.000000	45.000000	1.000000
14796.966021	0.098308	0.591083	0.004281	84.464127	45.191502	109.103851	0.210424	0.000000	0.087685	0.000000	0.000000	0.000000	0.018391	-0.134908	0.021847	0.000000	0.000000	4.000000	45.000000	1.000000
14796.969354	0.098308	0.591083	0.004281	84.347298	44.296291	108.210297	0.214065	0.000000	0.084620	0.000000	0.000000	0.000000	0.018391	-0.134908	0.021847	0.000000	0.000000	4.000000	45.000000	1.000000
14796.972688	0.098308	0.591083	0.004281	84.347298	44.296291	108.210297	0.214065	0.000000	0.084620	0.000000	0.000000	0.000000	0.018391	-0.134908	0.021847	0.000000	0.000000	4.000000	45.000000	1.000000
14796.976021	0.098389	0.590659	0.004342	84.347298	44.296291	108.210297	0.214065	0.000000	0.084620	0.000000	0.000000	0.000000	0.024488	-0.127178	0.018179	0.000000	0.000000	4.000000	45.000000	1.000000
14796.979354	0.098434	0.590273	0.004444	84.252396	43.601410	107.515923	0.214065	0.000000	0.084620	0.000000	0.000000	0.000000	0.013403	-0.116039	0.030641	0.000000	0.000000	4.000000	45.000000	1.000000
14796.982688	0.098434	0.590273	0.004444	84.252396	43.601410	107.515923	0.214065	0.000000	0.084620	0.000000	0.000000	0.000000	0.013403	-0.116039	0.030641	0.000000	0.000000	4.000000	45.000000	1.000000
14796.986021	0.098434	0.590273	0.004444	84.252396	43.601410	107.515923	0.214065	0.000000	0.084620	0.000000	0.000000	0.000000	0.013403	-0.116039	0.030641	0.000000	0.000000	4.000000	45.000000	1.000000
14796.989354	0.098434	0.590273	0.004444	84.194275	43.181950	107.095467	0.222202	0.000000	0.078304	0.000000	0.000000	0.000000	0.013403	-0.116039	0.030641	0.000000	0.000000	4.000000	45.000000	1.000000
14796.992688	0.098499	0.589912	0.004534	84.194275	43.181950	107.095467	0.222202	0.000000	0.078304	0.000000	0.000000	0.000000	0.019511	-0.108332	0.027017	0.000000	0.000000	4.000000	45.000000	1.000000
14796.996021	0.098499	0.589912	0.004534	84.194275	43.181950	107.095467	0.222202	0.000000	0.078304	0.000000	0.000000	0.000000	0.019511	-0.108332	0.027017	0.000000	0.000000	4.000000	45.000000	1.000000
14796.999354	0.098499	0.589912	0.004534	84.165352	43.042099	106.962334	0.226705	0.000000	0.075053	0.000000	0.000000	0.000000	0.019511	-0.108332	0.027017	0.000000	0.000000	4.000000	45.000000	1.000000
14797.002688	0.098499	0.589912	0.004534	84.165352	43.042099	106.962334	0.226705	0.000000	0.075053	0.000000	0.000000	0.000000	0.019511	-0.108332	0.027017	0.000000	0.000000	4.000000	45.000000	1.000000
14797.006021	0.098544	0.589595	0.004638	84.165352	43.042099	106.962334	0.226705	0.000000	0.075053	0.000000	0.000000	0.000000	0.013513	-0.095020	0.031110	0.000000	0.000000	4.000000	45.000000	1.000000
14797.009354	0.098591	0.589322	0.004751	84.154640	43.178486	107.117241	0.226705	0.000000	0.075053	0.000000	0.000000	0.000000	0.014096	-0.081736	0.033827	0.000000	0.000000	4.000000	45.000000	1.000000
14797.012688	0.098591	0.589322	0.004751	84.154640	43.178486	107.117241	0.226705	0.000000	0.075053	0.000000	0.000000	0.000000	0.014096	-0.081736	0.033827	0.000000	0.000000	4.000000	45.000000	1.000000
14797.016021	0.098591	0.589322	0.004751	84.154640	43.178486	107.117241	0.226705	0.000000	0.075053	0.000000	0.000000	0.000000	0.014096	-0.081736	0.033827	0.000000	0.000000	4.000000	45.000000	1.000000
14797.019354	0.098591	0.589322	0.004751	84.163269	43.522636	107.482887	0.237528	0.000000	0.070451	0.000000	0.000000	0.000000	0.014096	-0.081736	0.033827	0.000000	0.000000	4.000000	45.000000	1.000000
14797.022688	0.098663	0.589068	0.004875	84.163269	43.522636	107.482887	0.237528	0.000000	0.070451	0.000000	0.000000	0.000000	0.021715	-0.076191	0.037275	0.000000	0.000000	4.000000	45.000000	1.000000
14797.026021	0.098663	0.589068	0.004875	84.163269	43.522636	107.482887	0.237528	0.000000	0.070451	0.000000	0.000000	0.000000	0.021715	-0.076191	0.037275	0.000000	0.000000	4.000000	45.000000	1.000000
14797.029354	0.098663	0.589068	0.004875	84.169273	43.819752	107.797882	0.243740	0.000000	0.066832	0.000000	0.000000	0.000000	0.021715	-0.076191	0.037275	0.000000	0.000000	4.000000	45.000000	1.000000
14797.032688	0.098663	0.589068	0.004875	84.169273	43.819752	107.797882	0.243740	0.000000	0.066832	0.000000	0.000000	0.000000	0.021715	-0.076191	0.037275	0.000000	0.000000	4.000000	45.000000	1.000000
14797.036021	0.098739	0.588833	0.005015	84.169273	43.819752	107.797882	0.243740	0.000000	0.066832	0.000000	0.000000	0.000000	0.022763	-0.070659	0.042133	0.000000	0.000000	4.000000	45.000000	1.000000
14797.039354	0.098739	0.588833	0.005015	84.168839	44.149330	108.154472	0.243740	0.000000	0.066832	0.000000	0.000000	0.000000	0.022763	-0.070659	0.042133	0.000000	0.000000	4.000000	45.000000	1.000000
14797.042688	0.098739	0.588833	0.005015	84.168839	44.149330	108.154472	0.243740	0.000000	0.066832	0.000000	0.000000	0.000000	0.022763	-0.070659	0.042133	0.000000	0.000000	4.000000	45.000000	1.000000
14797.046021	0.098739	0.588833	0.005015	84.168839	44.149330	108.154472	0.243740	0.000000	0.066832	0.000000	0.000000	0.000000	0.022763	-0.070659	0.042133	0.000000	0.000000	4.000000	45.000000	1.000000
14797.049354	0.098957	0.588462	0.005499	84.159233	44.502113	108.535179	0.250763	0.000000	0.063038	0.000000	0.000000	0.000000	0.065451	-0.111210	0.145115	0.000000	0.000000	4.000000	45.000000	1.000000
14797.052688	0.098957	0.588462	0.005499	84.159233	44.502113	108.535179	0.250763	0.000000	0.063038	0.000000	0.000000	0.000000	0.065451	-0.111210	0.145115	0.000000	0.000000	4.000000	45.000000	1.000000
14797.056021	0.098957	0.588462	0.005499	84.159233	44.502113	108.535179	0.250763	0.000000	0.063038	0.000000	0.000000	0.000000	0.065451	-0.111210	0.145115	0.000000	0.000000	4.000000	45.000000	1.000000
14797.059354	0.098957	0.588462	0.005499	84.137596	44.908295	108.980461	0.274948	0.000000	0.052130	0.000000	0.000000	0.000000	0.065451	-0.111210	0.145115	0.000000	0.000000	4.000000	45.000000	1.000000
14797.062688	0.099093	0.588290	0.005810	84.137596	44.908295	108.980461	0.274948	0.000000	0.052130	0.000000	0.000000	0.000000	0.040613	-0.051769	0.093171	0.000000	0.000000	4.000000	45.000000	1.000000
14797.066021	0.099093	0.588290	0.005810	84.137596	44.908295	108.980461	0.274948	0.000000	0.052130	0.000000	0.000000	0.000000	0.040613	-0.051769	0.093171	0.000000	0.000000	4.000000	45.000000	1.000000
14797.069354	0.099093	0.588290	0.005810	84.115433	45.365173	109.481461	0.290477	0.000000	0.045361	0.000000	0.000000	0.000000	0.040613	-0.051769	0.093171	0.000000	0.000000	4.000000	45.000000	1.000000
14797.072688	0.099093	0.588290	0.005810	84.115433	45.365173	109.481461	0.290477	0.000000	0.045361	0.000000	0.000000	0.000000	0.040613	-0.051769	0.093171	0.000000	0.000000	4.000000	45.000000	1.000000
14797.076021	0.099220	0.588121	0.006188	84.115433	45.365173	109.481461	0.290477	0.000000	0.045361	0.000000	0.000000	0.000000	0.038086	-0.050686	0.113457	0.000000	0.000000	4.000000	45.000000	1.000000
14797.079354	0.099359	0.587966	0.006514	84.090538	45.748081	109.903412	0.290477	0.000000	0.045361	0.000000	0.000000	0.000000	0.041703	-0.046391	0.097993	0.000000	0.000000	4.000000	45.000000	1.000000
14797.082688	0.099359	0.587966	0.006514	84.090538	45.748081	109.903412	0.290477	0.000000	0.045361	0.000000	0.000000	0.000000	0.041703	-0.046391	0.097993	0.000000	0.000000	4.000000	45.000000	1.000000
14797.086021	0.099359	0.587966	0.006514	84.090538	45.748081	109.903412	0.290477	0.000000	0.045361	0.000000	0.000000	0.000000	0.041703	-0.046391	0.097993	0.000000	0.000000	4.000000	45.000000	1.000000
14797.089354	0.099359	0.587966	0.006514	84.068916	46.129513	110.317108	0.325719	0.000000	0.032063	0.000000	0.000000	0.000000	0.041703	-0.046391	0.097993	0.000000	0.000000	4.000000	45.000000	1.000000
14797.092688	0.099471	0.587818	0.006822	84.068916	46.129513	110.317108	0.325719	0.000000	0.032063	0.000000	0.000000	0.000000	0.033613	-0.044282	0.092370	0.000000	0.000000	4.000000	45.000000	1.000000
14797.096021	0.099471	0.587818	0.006822	84.068916	46.129513	110.317108	0.325719	0.000000	0.032063	0.000000	0.000000	0.000000	0.033613	-0.044282	0.092370	0.000000	0.000000	4.000000	45.000000	1.000000
14797.099354	0.099471	0.587818	0.006822	84.048264	46.442799	110.664040	0.341113	0.000000	0.026461	0.000000	0.000000	0.000000	0.033613	-0.044282	0.092370	0.000000	0.000000	4.000000	45.000000	1.000000
14797.102688	0.099471	0.587818	0.006822	84.048264	46.442799	110.664040	0.341113	0.000000	0.026461	0.000000	0.000000	0.000000	0.033613	-0.044282	0.092370	0.000000	0.000000	4.000000	45.000000	1.000000
14797.106021	0.099590	0.587708	0.007163	84.048264	46.442799	110.664040	0.341113	0.000000	0.026461	0.000000	0.000000	0.000000	0.035731	-0.033241	0.102150	0.000000	0.000000	4.000000	45.000000	1.000000
14797.109354	0.099711	0.587570	0.007510	84.025513	46.777668	111.027847	0.341113	0.000000	0.026461	0.000000	0.000000	0.000000	0.036195	-0.041125	0.104208	0.000000	0.000000	4.000000	45.000000	1.000000
14797.112688	0.099711	0.587570	0.007510	84.025513	46.777668	111.027847	0.341113	0.000000	0.026461	0.000000	0.000000	0.000000	0.036195	-0.041125	0.104208	0.000000	0.000000	4.000000	45.000000	1.000000
14797.116021	0.099711	0.587570	0.007510	84.025513	46.777668	111.027847	0.341113	0.000000	0.026461	0.000000	0.000000	0.000000	0.036195	-0.041125	0.104208	0.000000	0.000000	4.000000	45.000000	1.000000
14797.119354	0.099711	0.587570	0.007510	84.011421	47.003029	111.243568	0.375506	0.000000	0.014473	0.000000	0.000000	0.000000	0.036195	-0.041125	0.104208	0.000000	0.000000	4.000000	45.000000	1.000000
14797.122688	0.099831	0.587433	0.007857	84.011421	47.003029	111.243568	0.375506	0.000000	0.014473	0.000000	0.000000	0.000000	0.036207	-0.041215	0.104171	0.000000	0.000000	4.000000	45.000000	1.000000
14797.126021	0.099831	0.587433	0.007857	84.011421	47.003029	111.243568	0.375506	0.000000	0.014473	0.000000	0.000000	0.000000	0.036207	-0.041215	0.104171	0.000000	0.000000	4.000000	45.000000	1.000000
14797.129354	0.099831	0.587433	0.007857	84.007141	47.108772	111.259613	0.392868	0.000000	0.008438	0.000000	0.000000	0.000000	0.036207	-0.041215	0.104171	0.000000	0.000000	4.000000	45.000000	1.000000
14797.132688	0.099831	0.587433	0.007857	84.007141	47.108772	111.259613	0.392868	0.000000	0.008438	0.000000	0.000000	0.000000	0.036207	-0.041215	0.104171	0.000000	0.000000	4.000000	45.000000	1.000000
14797.136021	0.099952	0.587295	0.008204	84.007141	47.108772	111.259613	0.392868	0.000000	0.008438	0.000000	0.000000	0.000000	0.036220	-0.041325	0.104135	0.000000	0.000000	4.000000	45.000000	1.000000
14797.139354	0.100066	0.587120	0.008519	84.010834	47.213001	111.245514	0.392868	0.000000	0.008438	0.000000	0.000000	0.000000	0.034123	-0.052534	0.094283	0.000000	0.000000	4.000000	45.000000	1.000000
14797.142688	0.100066	0.587120	0.008519	84.010834	47.213001	111.245514	0.392868	0.000000	0.008438	0.000000	0.000000	0.000000	0.034123	-0.052534	0.094283	0.000000	0.000000	4.000000	45.000000	1.000000
14797.146021	0.100066	0.587120	0.008519	84.010834	47.213001	111.245514	0.392868	0.000000	0.008438	0.000000	0.000000	0.000000	0.034123	-0.052534	0.094283	0.000000	0.000000	4.000000	45.000000	1.000000
14797.149354	0.100066	0.587120	0.008519	84.023613	47.304417	111.276108	0.425938	0.000000	-0.003286	0.000000	0.000000	0.000000	0.034123	-0.052534	0.094283	0.000000	0.000000	4.000000	45.000000	1.000000
14797.152688	0.100154	0.586912	0.008714	84.023613	47.304417	111.276108	0.425938	0.000000	-0.003286	0.000000	0.000000	0.000000	0.026465	-0.062584	0.058552	0.000000	0.000000	4.000000	45.000000	1.000000
14797.156021	0.100154	0.586912	0.008714	84.023613	47.304417	111.276108	0.425938	0.000000	-0.003286	0.000000	0.000000	0.000000	0.026465	-0.062584	0.058552	0.000000	0.000000	4.000000	45.000000	1.000000
14797.159354	0.100154	0.586912	0.008714	84.040497	47.445343	111.387245	0.435697	0.000000	-0.007697	0.000000	0.000000	0.000000	0.026465	-0.062584	0.058552	0.000000	0.000000	4.000000	45.000000	1.000000
14797.162688	0.100154	0.586912	0.008714	84.040497	47.445343	111.387245	0.435697	0.000000	-0.007697	0.000000	0.000000	0.000000	0.026465	-0.062584	0.058552	0.000000	0.000000	4.000000	45.000000	1.000000
14797.166021	0.100256	0.586692	0.008865	84.040497	47.445343	111.387245	0.435697	0.000000	-0.007697	0.000000	0.000000	0.000000	0.030547	-0.065936	0.045192	0.000000	0.000000	4.000000	45.000000	1.000000
14797.169354	0.100256	0.586692	0.008865	84.068588	47.642288	111.571793	0.435697	0.000000	-0.007697	0.000000	0.000000	0.000000	0.030547	-0.065936	0.045192	0.000000	0.000000	4.000000	45.000000	1.000000
14797.172688	0.100256	0.586692	0.008865	84.068588	47.642288	111.571793	0.435697	0.000000	-0.007697	0.000000	0.000000	0.000000	0.030547	-0.065936	0.045192	0.000000	0.000000	4.000000	45.000000	1.000000
14797.176021	0.100256	0.586692	0.008865	84.068588	47.642288	111.571793	0.435697	0.000000	-0.007697	0.000000	0.000000	0.000000	0.030547	-0.065936	0.045192	0.000000	0.000000	4.000000	45.000000	1.000000
14797.179354	0.100370	0.586138	0.008860	84.097145	47.885353	111.811089	0.443229	0.000000	-0.012788	0.000000	0.000000	0.000000	0.034413	-0.166175	-0.001436	0.000000	0.000000	4.000000	45.000000	1.000000
14797.182688	0.100370	0.586138	0.008860	84.097145	47.885353	111.811089	0.443229	0.000000	-0.012788	0.000000	0.000000	0.000000	0.034413	-0.166175	-0.001436	0.000000	0.000000	4.000000	45.000000	1.000000
14797.186021	0.100370	0.586138	0.008860	84.097145	47.885353	111.811089	0.443229	0.000000	-0.012788	0.000000	0.000000	0.000000	0.034413	-0.166175	-0.001436	0.000000	0.000000	4.000000	45.000000	1.000000
14797.189354	0.100370	0.586138	0.008860	84.126099	48.169758	112.097794	0.442989	0.000000	-0.018523	0.000000	0.000000	0.000000	0.034413	-0.166175	-0.001436	0.000000	0.000000	4.000000	45.000000	1.000000
14797.192688	0.100410	0.585811	0.008830	84.126099	48.169758	112.097794	0.442989	0.000000	-0.018523	0.000000	0.000000	0.000000	0.011975	-0.098075	-0.008892	0.000000	0.000000	4.000000	45.000000	1.000000
14797.196021	0.100410	0.585811	0.008830	84.126099	48.169758	112.097794	0.442989	0.000000	-0.018523	0.000000	0.000000	0.000000	0.011975	-0.098075	-0.008892	0.000000	0.000000	4.000000	45.000000	1.000000
14797.199354	0.100410	0.585811	0.008830	84.158936	48.504971	112.437111	0.441507	0.000000	-0.020519	0.000000	0.000000	0.000000	0.011975	-0.098075	-0.008892	0.000000	0.000000	4.000000	45.000000	1.000000
14797.202688	0.100410	0.585811	0.008830	84.158936	48.504971	112.437111	0.441507	0.000000	-0.020519	0.000000	0.000000	0.000000	0.011975	-0.098075	-0.008892	0.000000	0.000000	4.000000	45.000000	1.000000
14797.206021	0.100450	0.585484	0.008800	84.158936	48.504971	112.437111	0.441507	0.000000	-0.020519	0.000000	0.000000	0.000000	0.011958	-0.098048	-0.008961	0.000000	0.000000	4.000000	45.000000	1.000000
14797.209354	0.100492	0.585131	0.008777	84.190521	48.855900	112.785812	0.441507	0.000000	-0.020519	0.000000	0.000000	0.000000	0.012383	-0.105858	-0.006979	0.000000	0.000000	4.000000	45.000000	1.000000
14797.212688	0.100492	0.585131	0.008777	84.190521	48.855900	112.785812	0.441507	0.000000	-0.020519	0.000000	0.000000	0.000000	0.012383	-0.105858	-0.006979	0.000000	0.000000	4.000000	45.000000	1.000000
14797.216021	0.100492	0.585131	0.008777	84.190521	48.855900	112.785812	0.441507	0.000000	-0.020519	0.000000	0.000000	0.000000	0.012383	-0.105858	-0.006979	0.000000	0.000000	4.000000	45.000000	1.000000
14797.219354	0.100492	0.585131	0.008777	84.220940	49.222538	113.159851	0.438851	0.000000	-0.024576	0.000000	0.000000	0.000000	0.012383	-0.105858	-0.006979	0.000000	0.000000	4.000000	45.000000	1.000000
14797.222688	0.100524	0.584768	0.008714	84.220940	49.222538	113.159851	0.438851	0.000000	-0.024576	0.000000	0.000000	0.000000	0.009796	-0.109094	-0.018973	0.000000	0.000000	4.000000	45.000000	1.000000
14797.226021	0.100524	0.584768	0.008714	84.220940	49.222538	113.159851	0.438851	0.000000	-0.024576	0.000000	0.000000	0.000000	0.009796	-0.109094	-0.018973	0.000000	0.000000	4.000000	45.000000	1.000000
14797.229354	0.100524	0.584768	0.008714	84.253555	49.611874	113.556686	0.435689	0.000000	-0.026209	0.000000	0.000000	0.000000	0.009796	-0.109094	-0.018973	0.000000	0.000000	4.000000	45.000000	1.000000
14797.232688	0.100524	0.584768	0.008714	84.253555	49.611874	113.556686	0.435689	0.000000	-0.026209	0.000000	0.000000	0.000000	0.009796	-0.109094	-0.018973	0.000000	0.000000	4.000000	45.000000	1.000000
14797.236021	0.100552	0.584412	0.008627	84.253555	49.611874	113.556686	0.435689	0.000000	-0.026209	0.000000	0.000000	0.000000	0.008267	-0.106750	-0.026037	0.000000	0.000000	4.000000	45.000000	1.000000
14797.239354	0.100547	0.584071	0.008498	84.282761	50.038498	113.998421	0.435689	0.000000	-0.026209	0.000000	0.000000	0.000000	-0.001398	-0.102171	-0.038643	0.000000	0.000000	4.000000	45.000000	1.000000
14797.242688	0.100547	0.584071	0.008498	84.282761	50.038498	113.998421	0.435689	0.000000	-0.026209	0.000000	0.000000	0.000000	-0.001398	-0.102171	-0.038643	0.000000	0.000000	4.000000	45.000000	1.000000
14797.246021	0.100547	0.584071	0.008498	84.282761	50.038498	113.998421	0.435689	0.000000	-0.026209	0.000000	0.000000	0.000000	-0.001398	-0.102171	-0.038643	0.000000	0.000000	4.000000	45.000000	1.000000
14797.249354	0.100547	0.584071	0.008498	84.303505	50.605007	114.599182	0.424908	0.000000	-0.027353	0.000000	0.000000	0.000000	-0.001398	-0.102171	-0.038643	0.000000	0.000000	4.000000	45.000000	1.000000
14797.252688	0.100505	0.583754	0.008304	84.303505	50.605007	114.599182	0.424908	0.000000	-0.027353	0.000000	0.000000	0.000000	-0.012571	-0.095248	-0.058221	0.000000	0.000000	4.000000	45.000000	1.000000
14797.256021	0.100505	0.583754	0.008304	84.303505	50.605007	114.599182	0.424908	0.000000	-0.027353	0.000000	0.000000	0.000000	-0.012571	-0.095248	-0.058221	0.000000	0.000000	4.000000	45.000000	1.000000
14797.259354	0.100505	0.583754	0.008304	84.305946	51.276726	115.324593	0.415205	0.000000	-0.025258	0.000000	0.000000	0.000000	-0.012571	-0.095248	-0.058221	0.000000	0.000000	4.000000	45.000000	1.000000
14797.262688	0.100505	0.583754	0.008304	84.305946	51.276726	115.324593	0.415205	0.000000	-0.025258	0.000000	0.000000	0.000000	-0.012571	-0.095248	-0.058221	0.000000	0.000000	4.000000	45.000000	1.000000
14797.266021	0.100463	0.583436	0.008110	84.305946	51.276726	115.324593	0.415205	0.000000	-0.025258	0.000000	0.000000	0.000000	-0.012589	-0.095191	-0.058297	0.000000	0.000000	4.000000	45.000000	1.000000
14797.269354	0.100425	0.583138	0.007932	84.292229	52.110214	116.234688	0.415205	0.000000	-0.025258	0.000000	0.000000	0.000000	-0.011531	-0.089620	-0.053415	0.000000	0.000000	4.000000	45.000000	1.000000
14797.272688	0.100425	0.583138	0.007932	84.292229	52.110214	116.234688	0.415205	0.000000	-0.025258	0.000000	0.000000	0.000000	-0.011531	-0.089620	-0.053415	0.000000	0.000000	4.000000	45.000000	1.000000
14797.276021	0.100425	0.583138	0.007932	84.292229	52.110214	116.234688	0.415205	0.000000	-0.025258	0.000000	0.000000	0.000000	-0.011531	-0.089620	-0.053415	0.000000	0.000000	4.000000	45.000000	1.000000
14797.279354	0.100425	0.583138	0.007932	84.270432	52.963596	117.171143	0.396586	0.000000	-0.021238	0.000000	0.000000	0.000000	-0.011531	-0.089620	-0.053415	0.000000	0.000000	4.000000	45.000000	1.000000
14797.282688	0.100388	0.582884	0.007763	84.270432	52.963596	117.171143	0.396586	0.000000	-0.021238	0.000000	0.000000	0.000000	-0.010911	-0.076225	-0.050533	0.000000	0.000000	4.000000	45.000000	1.000000
14797.286021	0.100388	0.582884	0.007763	84.270432	52.963596	117.171143	0.396586	0.000000	-0.021238	0.000000	0.000000	0.000000	-0.010911	-0.076225	-0.050533	0.000000	0.000000	4.000000	45.000000	1.000000
14797.289354	0.100388	0.582884	0.007763	84.244904	53.746132	118.025368	0.388164	0.000000	-0.019420	0.000000	0.000000	0.000000	-0.010911	-0.076225	-0.050533	0.000000	0.000000	4.000000	45.000000	1.000000
14797.292688	0.100388	0.582884	0.007763	84.244904	53.746132	118.025368	0.388164	0.000000	-0.019420	0.000000	0.000000	0.000000	-0.010911	-0.076225	-0.050533	0.000000	0.000000	4.000000	45.000000	1.000000
14797.296021	0.100366	0.582633	0.007658	84.244904	53.746132	118.025368	0.388164	0.000000	-0.019420	0.000000	0.000000	0.000000	-0.006838	-0.075271	-0.031667	0.000000	0.000000	4.000000	45.000000	1.000000
14797.299354	0.100366	0.582633	0.007658	84.218193	54.435852	118.764137	0.388164	0.000000	-0.019420	0.000000	0.000000	0.000000	-0.006838	-0.075271	-0.031667	0.000000	0.000000	4.000000	45.000000	1.000000
14797.302688	0.100366	0.582633	0.007658	84.218193	54.435852	118.764137	0.388164	0.000000	-0.019420	0.000000	0.000000	0.000000	-0.006838	-0.075271	-0.031667	0.000000	0.000000	4.000000	45.000000	1.000000
14797.306021	0.100366	0.582633	0.007658	84.218193	54.435852	118.764137	0.388164	0.000000	-0.019420	0.000000	0.000000	0.000000	-0.006838	-0.075271	-0.031667	0.000000	0.000000	4.000000	45.000000	1.000000
14797.309354	0.100341	0.582241	0.007546	84.194038	55.001713	119.351479	0.382886	0.000000	-0.018280	0.000000	0.000000	0.000000	-0.007263	-0.117398	-0.033634	0.000000	0.000000	4.000000	45.000000	1.000000
14797.312688	0.100341	0.582241	0.007546	84.194038	55.001713	119.351479	0.382886	0.000000	-0.018280	0.000000	0.000000	0.000000	-0.007263	-0.117398	-0.033634	0.000000	0.000000	4.000000	45.000000	1.000000
14797.316021	0.100341	0.582241	0.007546	84.194038	55.001713	119.351479	0.382886	0.000000	-0.018280	0.000000	0.000000	0.000000	-0.007263	-0.117398	-0.033634	0.000000	0.000000	4.000000	45.000000	1.000000
14797.319354	0.100357	0.582108	0.007511	84.183380	55.396244	119.733788	0.377281	0.000000	-0.017070	0.000000	0.000000	0.000000	0.004694	-0.039905	-0.010339	0.000000	0.000000	4.000000	45.000000	1.000000
14797.322688	0.100357	0.582108	0.007511	84.183380	55.396244	119.733788	0.377281	0.000000	-0.017070	0.000000	0.000000	0.000000	0.004694	-0.039905	-0.010339	0.000000	0.000000	4.000000	45.000000	1.000000
14797.326021	0.100357	0.582108	0.007511	84.183380	55.396244	119.733788	0.377281	0.000000	-0.017070	0.000000	0.000000	0.000000	0.004694	-0.039905	-0.010339	0.000000	0.000000	4.000000	45.000000	1.000000
14797.329354	0.100357	0.582108	0.007511	84.184258	55.599472	119.917648	0.375558	0.000000	-0.017852	0.000000	0.000000	0.000000	0.004694	-0.039905	-0.010339	0.000000	0.000000	4.000000	45.000000	1.000000
14797.332688	0.100366	0.582009	0.007447	84.184258	55.599472	119.917648	0.375558	0.000000	-0.017852	0.000000	0.000000	0.000000	0.002753	-0.029785	-0.019323	0.000000	0.000000	4.000000	45.000000	1.000000
14797.336021	0.100366	0.582009	0.007447	84.184258	55.599472	119.917648	0.375558	0.000000	-0.017852	0.000000	0.000000	0.000000	0.002753	-0.029785	-0.019323	0.000000	0.000000	4.000000	45.000000	1.000000
14797.339354	0.100366	0.582009	0.007447	84.189987	55.676235	119.961739	0.372337	0.000000	-0.018311	0.000000	0.000000	0.000000	0.002753	-0.029785	-0.019323	0.000000	0.000000	4.000000	45.000000	1.000000
14797.342688	0.100366	0.582009	0.007447	84.189987	55.676235	119.961739	0.372337	0.000000	-0.018311	0.000000	0.000000	0.000000	0.002753	-0.029785	-0.019323	0.000000	0.000000	4.000000	45.000000	1.000000
14797.346021	0.100367	0.581969	0.007346	84.189987	55.676235	119.961739	0.372337	0.000000	-0.018311	0.000000	0.000000	0.000000	0.000377	-0.011915	-0.030301	0.000000	0.000000	4.000000	45.000000	1.000000
14797.349354	0.100367	0.581969	0.007346	84.193298	55.729069	119.968559	0.372337	0.000000	-0.018311	0.000000	0.000000	0.000000	0.000377	-0.011915	-0.030301	0.000000	0.000000	4.000000	45.000000	1.000000
14797.352688	0.100367	0.581969	0.007346	84.193298	55.729069	119.968559	0.372337	0.000000	-0.018311	0.000000	0.000000	0.000000	0.000377	-0.011915	-0.030301	0.000000	0.000000	4.000000	45.000000	1.000000
14797.356021	0.100367	0.581969	0.007346	84.193298	55.729069	119.968559	0.372337	0.000000	-0.018311	0.000000	0.000000	0.000000	0.000377	-0.011915	-0.030301	0.000000	0.000000	4.000000	45.000000	1.000000
14797.359354	0.100307	0.581991	0.007064	84.195557	55.750340	119.894203	0.367287	0.000000	-0.018374	0.000000	0.000000	0.000000	-0.018293	0.006385	-0.084671	0.000000	0.000000	4.000000	45.000000	1.000000
14797.362688	0.100307	0.581991	0.007064	84.195557	55.750340	119.894203	0.367287	0.000000	-0.018374	0.000000	0.000000	0.000000	-0.018293	0.006385	-0.084671	0.000000	0.000000	4.000000	45.000000	1.000000
14797.366021	0.100307	0.581991	0.007064	84.195557	55.750340	119.894203	0.367287	0.000000	-0.018374	0.000000	0.000000	0.000000	-0.018293	0.006385	-0.084671	0.000000	0.000000	4.000000	45.000000	1.000000
14797.369354	0.100307	0.581991	0.007064	84.194412	55.763588	119.794693	0.353175	0.000000	-0.015326	0.000000	0.000000	0.000000	-0.018293	0.006385	-0.084671	0.000000	0.000000	4.000000	45.000000	1.000000
14797.372688	0.100288	0.582052	0.006873	84.194412	55.763588	119.794693	0.353175	0.000000	-0.015326	0.000000	0.000000	0.000000	-0.005450	0.018275	-0.057233	0.000000	0.000000	4.000000	45.000000	1.000000
14797.376021	0.100288	0.582052	0.006873	84.194412	55.763588	119.794693	0.353175	0.000000	-0.015326	0.000000	0.000000	0.000000	-0.005450	0.018275	-0.057233	0.000000	0.000000	4.000000	45.000000	1.000000
14797.379354	0.100288	0.582052	0.006873	84.192154	55.745140	119.685638	0.343636	0.000000	-0.014417	0.000000	0.000000	0.000000	-0.005450	0.018275	-0.057233	0.000000	0.000000	4.000000	45.000000	1.000000
14797.382688	0.100288	0.582052	0.006873	84.192154	55.745140	119.685638	0.343636	0.000000	-0.014417	0.000000	0.000000	0.000000	-0.005450	0.018275	-0.057233	0.000000	0.000000	4.000000	45.000000	1.000000
14797.386021	0.100259	0.582154	0.006629	84.192154	55.745140	119.685638	0.343636	0.000000	-0.014417	0.000000	0.000000	0.000000	-0.008904	0.030597	-0.073195	0.000000	0.000000	4.000000	45.000000	1.000000
14797.389354	0.100210	0.582260	0.006298	84.192116	55.745060	119.645683	0.343636	0.000000	-0.014417	0.000000	0.000000	0.000000	-0.014515	0.031862	-0.099120	0.000000	0.000000	4.000000	45.000000	1.000000
14797.392688	0.100210	0.582260	0.006298	84.192116	55.745060	119.645683	0.343636	0.000000	-0.014417	0.000000	0.000000	0.000000	-0.014515	0.031862	-0.099120	0.000000	0.000000	4.000000	45.000000	1.000000
14797.396021	0.100210	0.582260	0.006298	84.192116	55.745060	119.645683	0.343636	0.000000	-0.014417	0.000000	0.000000	0.000000	-0.014515	0.031862	-0.099120	0.000000	0.000000	4.000000	45.000000	1.000000
14797.399354	0.100210	0.582260	0.006298	84.189857	55.729343	119.600479	0.314917	0.000000	-0.010514	0.000000	0.000000	0.000000	-0.014515	0.031862	-0.099120	0.000000	0.000000	4.000000	45.000000	1.000000
14797.402688	0.100150	0.582407	0.005915	84.189857	55.729343	119.600479	0.314917	0.000000	-0.010514	0.000000	0.000000	0.000000	-0.017983	0.044090	-0.115109	0.000000	0.000000	4.000000	45.000000	1.000000
14797.406021	0.100150	0.582407	0.005915	84.189857	55.729343	119.600479	0.314917	0.000000	-0.010514	0.000000	0.000000	0.000000	-0.017983	0.044090	-0.115109	0.000000	0.000000	4.000000	45.000000	1.000000
14797.409354	0.100150	0.582407	0.005915	84.186447	55.721458	119.583420	0.295732	0.000000	-0.007517	0.000000	0.000000	0.000000	-0.017983	0.044090	-0.115109	0.000000	0.000000	4.000000	45.000000	1.000000
14797.412688	0.100150	0.582407	0.005915	84.186447	55.721458	119.583420	0.295732	0.000000	-0.007517	0.000000	0.000000	0.000000	-0.017983	0.044090	-0.115109	0.000000	0.000000	4.000000	45.000000	1.000000
14797.416021	0.100075	0.582576	0.005461	84.186447	55.721458	119.583420	0.295732	0.000000	-0.007517	0.000000	0.000000	0.000000	-0.022534	0.050733	-0.136092	0.000000	0.000000	4.000000	45.000000	1.000000
14797.419354	0.100008	0.582741	0.004939	84.186417	55.724190	119.583420	0.295732	0.000000	-0.007517	0.000000	0.000000	0.000000	-0.020074	0.049606	-0.156508	0.000000	0.000000	4.000000	45.000000	1.000000
14797.422688	0.100008	0.582741	0.004939	84.186417	55.724190	119.583420	0.295732	0.000000	-0.007517	0.000000	0.000000	0.000000	-0.020074	0.049606	-0.156508	0.000000	0.000000	4.000000	45.000000	1.000000
14797.426021	0.100008	0.582741	0.004939	84.186417	55.724190	119.583420	0.295732	0.000000	-0.007517	0.000000	0.000000	0.000000	-0.020074	0.049606	-0.156508	0.000000	0.000000	4.000000	45.000000	1.000000
14797.429354	0.100008	0.582741	0.004939	84.180748	55.697792	119.553024	0.246966	0.000000	-0.000415	0.000000	0.000000	0.000000	-0.020074	0.049606	-0.156508	0.000000	0.000000	4.000000	45.000000	1.000000
14797.432688	0.099927	0.582943	0.004455	84.180748	55.697792	119.553024	0.246966	0.000000	-0.000415	0.000000	0.000000	0.000000	-0.024536	0.060410	-0.145189	0.000000	0.000000	4.000000	45.000000	1.000000
14797.436021	0.099927	0.582943	0.004455	84.180748	55.697792	119.553024	0.246966	0.000000	-0.000415	0.000000	0.000000	0.000000	-0.024536	0.060410	-0.145189	0.000000	0.000000	4.000000	45.000000	1.000000
14797.439354	0.099853	0.583154	0.004011	84.172668	55.689873	119.547066	0.222767	0.000000	0.003674	0.000000	0.000000	0.000000	-0.021976	0.063508	-0.133281	0.000000	0.000000	4.000000	45.000000	1.000000
14797.442688	0.099853	0.583154	0.004011	84.172668	55.689873	119.547066	0.222767	0.000000	0.003674	0.000000	0.000000	0.000000	-0.021976	0.063508	-0.133281	0.000000	0.000000	4.000000	45.000000	1.000000
14797.446021	0.099853	0.583154	0.004011	84.172668	55.689873	119.547066	0.222767	0.000000	0.003674	0.000000	0.000000	0.000000	-0.021976	0.063508	-0.133281	0.000000	0.000000	4.000000	45.000000	1.000000
14797.449354	0.099853	0.583154	0.004011	84.155411	55.679119	119.547310	0.200554	0.000000	0.007337	0.000000	0.000000	0.000000	-0.021976	0.063508	-0.133281	0.000000	0.000000	4.000000	45.000000	1.000000
14797.452688	0.099777	0.583361	0.003658	84.155411	55.679119	119.547310	0.200554	0.000000	0.007337	0.000000	0.000000	0.000000	-0.022940	0.062139	-0.105962	0.000000	0.000000	4.000000	45.000000	1.000000
14797.456021	0.099777	0.583361	0.003658	84.155411	55.679119	119.547310	0.200554	0.000000	0.007337	0.000000	0.000000	0.000000	-0.022940	0.062139	-0.105962	0.000000	0.000000	4.000000	45.000000	1.000000
14797.459354	0.099777	0.583361	0.003658	84.124237	55.710007	119.602066	0.182894	0.000000	0.011160	0.000000	0.000000	0.000000	-0.022940	0.062139	-0.105962	0.000000	0.000000	4.000000	45.000000	1.000000
14797.462688	0.099777	0.583361	0.003658	84.124237	55.710007	119.602066	0.182894	0.000000	0.011160	0.000000	0.000000	0.000000	-0.022940	0.062139	-0.105962	0.000000	0.000000	4.000000	45.000000	1.000000
14797.466021	0.099729	0.583549	0.003438	84.124237	55.710007	119.602066	0.182894	0.000000	0.011160	0.000000	0.000000	0.000000	-0.014301	0.056416	-0.066061	0.000000	0.000000	4.000000	45.000000	1.000000
14797.469354	0.099729	0.583549	0.003438	84.082451	55.833439	119.764091	0.182894	0.000000	0.011160	0.000000	0.000000	0.000000	-0.014301	0.056416	-0.066061	0.000000	0.000000	4.000000	45.000000	1.000000
14797.472688	0.099729	0.583549	0.003438	84.082451	55.833439	119.764091	0.182894	0.000000	0.011160	0.000000	0.000000	0.000000	-0.014301	0.056416	-0.066061	0.000000	0.000000	4.000000	45.000000	1.000000
14797.476021	0.099729	0.583549	0.003438	84.082451	55.833439	119.764091	0.182894	0.000000	0.011160	0.000000	0.000000	0.000000	-0.014301	0.056416	-0.066061	0.000000	0.000000	4.000000	45.000000	1.000000
14797.479354	0.099678	0.583884	0.003200	84.034714	56.047157	120.027924	0.171883	0.000000	0.013543	0.000000	0.000000	0.000000	-0.015430	0.100470	-0.071261	0.000000	0.000000	4.000000	45.000000	1.000000
14797.482688	0.099678	0.583884	0.003200	84.034714	56.047157	120.027924	0.171883	0.000000	0.013543	0.000000	0.000000	0.000000	-0.015430	0.100470	-0.071261	0.000000	0.000000	4.000000	45.000000	1.000000
14797.486021	0.099678	0.583884	0.003200	84.034714	56.047157	120.027924	0.171883	0.000000	0.013543	0.000000	0.000000	0.000000	-0.015430	0.100470	-0.071261	0.000000	0.000000	4.000000	45.000000	1.000000
14797.489354	0.099678	0.583884	0.003200	83.985489	56.305294	120.343918	0.160007	0.000000	0.016115	0.000000	0.000000	0.000000	-0.015430	0.100470	-0.071261	0.000000	0.000000	4.000000	45.000000	1.000000
14797.492688	0.099630	0.584017	0.003084	83.985489	56.305294	120.343918	0.160007	0.000000	0.016115	0.000000	0.000000	0.000000	-0.014374	0.039728	-0.034690	0.000000	0.000000	4.000000	45.000000	1.000000
14797.496021	0.099630	0.584017	0.003084	83.985489	56.305294	120.343918	0.160007	0.000000	0.016115	0.000000	0.000000	0.000000	-0.014374	0.039728	-0.034690	0.000000	0.000000	4.000000	45.000000	1.000000
14797.499354	0.099630	0.584017	0.003084	83.935860	56.642212	120.742744	0.154225	0.000000	0.018511	0.000000	0.000000	0.000000	-0.014374	0.039728	-0.034690	0.000000	0.000000	4.000000	45.000000	1.000000
14797.502688	0.099630	0.584017	0.003084	83.935860	56.642212	120.742744	0.154225	0.000000	0.018511	0.000000	0.000000	0.000000	-0.014374	0.039728	-0.034690	0.000000	0.000000	4.000000	45.000000	1.000000
14797.506021	0.099592	0.584120	0.002908	83.935860	56.642212	120.742744	0.154225	0.000000	0.018511	0.000000	0.000000	0.000000	-0.011483	0.030904	-0.053051	0.000000	0.000000	4.000000	45.000000	1.000000
14797.509354	0.099592	0.584120	0.002908	83.879807	57.064449	121.235710	0.154225	0.000000	0.018511	0.000000	0.000000	0.000000	-0.011483	0.030904	-0.053051	0.000000	0.000000	4.000000	45.000000	1.000000
14797.512688	0.099592	0.584120	0.002908	83.879807	57.064449	121.235710	0.154225	0.000000	0.018511	0.000000	0.000000	0.000000	-0.011483	0.030904	-0.053051	0.000000	0.000000	4.000000	45.000000	1.000000
14797.516021	0.099592	0.584120	0.002908	83.879807	57.064449	121.235710	0.154225	0.000000	0.018511	0.000000	0.000000	0.000000	-0.011483	0.030904	-0.053051	0.000000	0.000000	4.000000	45.000000	1.000000
14797.519354	0.099506	0.584300	0.002406	83.825562	57.496265	121.733124	0.145383	0.000000	0.020424	0.000000	0.000000	0.000000	-0.025713	0.053985	-0.150450	0.000000	0.000000	4.000000	45.000000	1.000000
14797.522688	0.099506	0.584300	0.002406	83.825562	57.496265	121.733124	0.145383	0.000000	0.020424	0.000000	0.000000	0.000000	-0.025713	0.053985	-0.150450	0.000000	0.000000	4.000000	45.000000	1.000000
14797.526021	0.099506	0.584300	0.002406	83.825562	57.496265	121.733124	0.145383	0.000000	0.020424	0.000000	0.000000	0.000000	-0.025713	0.053985	-0.150450	0.000000	0.000000	4.000000	45.000000	1.000000
14797.529354	0.099431	0.584384	0.002063	83.786751	57.798298	122.087471	0.120308	0.000000	0.024710	0.000000	0.000000	0.000000	-0.022297	0.025233	-0.102993	0.000000	0.000000	4.000000	45.000000	1.000000
14797.532688	0.099431	0.584384	0.002063	83.786751	57.798298	122.087471	0.120308	0.000000	0.024710	0.000000	0.000000	0.000000	-0.022297	0.025233	-0.102993	0.000000	0.000000	4.000000	45.000000	1.000000
14797.536021	0.099431	0.584384	0.002063	83.786751	57.798298	122.087471	0.120308	0.000000	0.024710	0.000000	0.000000	0.000000	-0.022297	0.025233	-0.102993	0.000000	0.000000	4.000000	45.000000	1.000000
14797.539354	0.099431	0.584384	0.002063	83.767975	58.019535	122.337280	0.103142	0.000000	0.028426	0.000000	0.000000	0.000000	-0.022297	0.025233	-0.102993	0.000000	0.000000	4.000000	45.000000	1.000000
14797.542688	0.099375	0.584449	0.001698	83.767975	58.019535	122.337280	0.103142	0.000000	0.028426	0.000000	0.000000	0.000000	-0.016843	0.019667	-0.109397	0.000000	0.000000	4.000000	45.000000	1.000000
14797.546021	0.099375	0.584449	0.001698	83.767975	58.019535	122.337280	0.103142	0.000000	0.028426	0.000000	0.000000	0.000000	-0.016843	0.019667	-0.109397	0.000000	0.000000	4.000000	45.000000	1.000000
14797.549354	0.099375	0.584449	0.001698	83.760117	58.156151	122.487793	0.084910	0.000000	0.031233	0.000000	0.000000	0.000000	-0.016843	0.019667	-0.109397	0.000000	0.000000	4.000000	45.000000	1.000000
14797.552688	0.099375	0.584449	0.001698	83.760117	58.156151	122.487793	0.084910	0.000000	0.031233	0.000000	0.000000	0.000000	-0.016843	0.019667	-0.109397	0.000000	0.000000	4.000000	45.000000	1.000000
14797.556021	0.099323	0.584533	0.001350	83.760117	58.156151	122.487793	0.084910	0.000000	0.031233	0.000000	0.000000	0.000000	-0.015784	0.025083	-0.104453	0.000000	0.000000	4.000000	45.000000	1.000000
14797.559354	0.099245	0.584598	0.000990	83.759544	58.234303	122.572731	0.084910	0.000000	0.031233	0.000000	0.000000	0.000000	-0.023398	0.019496	-0.108027	0.000000	0.000000	4.000000	45.000000	1.000000
14797.562688	0.099245	0.584598	0.000990	83.759544	58.234303	122.572731	0.084910	0.000000	0.031233	0.000000	0.000000	0.000000	-0.023398	0.019496	-0.108027	0.000000	0.000000	4.000000	45.000000	1.000000
14797.566021	0.099245	0.584598	0.000990	83.759544	58.234303	122.572731	0.084910	0.000000	0.031233	0.000000	0.000000	0.000000	-0.023398	0.019496	-0.108027	0.000000	0.000000	4.000000	45.000000	1.000000
14797.569354	0.099245	0.584598	0.000990	83.758354	58.243546	122.575630	0.049496	0.000000	0.037764	0.000000	0.000000	0.000000	-0.023398	0.019496	-0.108027	0.000000	0.000000	4.000000	45.000000	1.000000
14797.572688	0.099179	0.584692	0.000686	83.758354	58.243546	122.575630	0.049496	0.000000	0.037764	0.000000	0.000000	0.000000	-0.019734	0.028277	-0.091108	0.000000	0.000000	4.000000	45.000000	1.000000
14797.576021	0.099179	0.584692	0.000686	83.758354	58.243546	122.575630	0.049496	0.000000	0.037764	0.000000	0.000000	0.000000	-0.019734	0.028277	-0.091108	0.000000	0.000000	4.000000	45.000000	1.000000
14797.579354	0.099179	0.584692	0.000686	83.757095	58.255482	122.586472	0.034312	0.000000	0.041053	0.000000	0.000000	0.000000	-0.019734	0.028277	-0.091108	0.000000	0.000000	4.000000	45.000000	1.000000
14797.582688	0.099179	0.584692	0.000686	83.757095	58.255482	122.586472	0.034312	0.000000	0.041053	0.000000	0.000000	0.000000	-0.019734	0.028277	-0.091108	0.000000	0.000000	4.000000	45.000000	1.000000
14797.586021	0.099140	0.584779	0.000401	83.757095	58.255482	122.586472	0.034312	0.000000	0.041053	0.000000	0.000000	0.000000	-0.011703	0.026044	-0.085529	0.000000	0.000000	4.000000	45.000000	1.000000
14797.589354	0.099140	0.584779	0.000401	83.757095	58.255482	122.586472	0.034312	0.000000	0.041053	0.000000	0.000000	0.000000	-0.011703	0.026044	-0.085529	0.000000	0.000000	4.000000	45.000000	1.000000
14797.592688	0.099140	0.584779	0.000401	83.757095	58.255482	122.586472	0.034312	0.000000	0.041053	0.000000	0.000000	0.000000	-0.011703	0.026044	-0.085529	0.000000	0.000000	4.000000	45.000000	1.000000
14797.596021	0.099140	0.584779	0.000401	83.757095	58.255482	122.586472	0.034312	0.000000	0.041053	0.000000	0.000000	0.000000	-0.011703	0.026044	-0.085529	0.000000	0.000000	4.000000	45.000000	1.000000
14797.599354	0.099047	0.584989	-0.000131	83.751579	58.226292	122.555969	0.020057	0.000000	0.043003	0.000000	0.000000	0.000000	-0.027797	0.062906	-0.159759	0.000000	0.000000	4.000000	45.000000	1.000000
14797.602688	0.099047	0.584989	-0.000131	83.751579	58.226292	122.555969	0.020057	0.000000	0.043003	0.000000	0.000000	0.000000	-0.027797	0.062906	-0.159759	0.000000	0.000000	4.000000	45.000000	1.000000
14797.606021	0.099047	0.584989	-0.000131	83.751579	58.226292	122.555969	0.020057	0.000000	0.043003	0.000000	0.000000	0.000000	-0.027797	0.062906	-0.159759	0.000000	0.000000	4.000000	45.000000	1.000000
14797.609354	0.099047	0.584989	-0.000131	83.749374	58.208435	122.527298	-0.006570	0.000000	0.047636	0.000000	0.000000	0.000000	-0.027797	0.062906	-0.159759	0.000000	0.000000	4.000000	45.000000	1.000000
14797.612688	0.099017	0.585086	-0.000377	83.749374	58.208435	122.527298	-0.006570	0.000000	0.047636	0.000000	0.000000	0.000000	-0.009137	0.029205	-0.073595	0.000000	0.000000	4.000000	45.000000	1.000000
14797.616021	0.099017	0.585086	-0.000377	83.749374	58.208435	122.527298	-0.006570	0.000000	0.047636	0.000000	0.000000	0.000000	-0.009137	0.029205	-0.073595	0.000000	0.000000	4.000000	45.000000	1.000000
14797.619354	0.099017	0.585086	-0.000377	83.743797	58.182087	122.496902	-0.018835	0.000000	0.049159	0.000000	0.000000	0.000000	-0.009137	0.029205	-0.073595	0.000000	0.000000	4.000000	45.000000	1.000000
14797.622688	0.099017	0.585086	-0.000377	83.743797	58.182087	122.496902	-0.018835	0.000000	0.049159	0.000000	0.000000	0.000000	-0.009137	0.029205	-0.073595	0.000000	0.000000	4.000000	45.000000	1.000000
14797.626021	0.099007	0.585209	-0.000634	83.743797	58.182087	122.496902	-0.018835	0.000000	0.049159	0.000000	0.000000	0.000000	-0.003090	0.036845	-0.077068	0.000000	0.000000	4.000000	45.000000	1.000000
14797.629354	0.099007	0.585209	-0.000634	83.739471	58.143742	122.455582	-0.018835	0.000000	0.049159	0.000000	0.000000	0.000000	-0.003090	0.036845	-0.077068	0.000000	0.000000	4.000000	45.000000	1.000000
14797.632688	0.099007	0.585209	-0.000634	83.739471	58.143742	122.455582	-0.018835	0.000000	0.049159	0.000000	0.000000	0.000000	-0.003090	0.036845	-0.077068	0.000000	0.000000	4.000000	45.000000	1.000000
14797.636021	0.099007	0.585209	-0.000634	83.739471	58.143742	122.455582	-0.018835	0.000000	0.049159	0.000000	0.000000	0.000000	-0.003090	0.036845	-0.077068	0.000000	0.000000	4.000000	45.000000	1.000000
14797.639354	0.098956	0.585458	-0.001075	83.735085	58.105492	122.414368	-0.031680	0.000000	0.049674	0.000000	0.000000	0.000000	-0.015103	0.074717	-0.132364	0.000000	0.000000	4.000000	45.000000	1.000000
14797.642688	0.098956	0.585458	-0.001075	83.735085	58.105492	122.414368	-0.031680	0.000000	0.049674	0.000000	0.000000	0.000000	-0.015103	0.074717	-0.132364	0.000000	0.000000	4.000000	45.000000	1.000000
14797.646021	0.098956	0.585458	-0.001075	83.735085	58.105492	122.414368	-0.031680	0.000000	0.049674	0.000000	0.000000	0.000000	-0.015103	0.074717	-0.132364	0.000000	0.000000	4.000000	45.000000	1.000000
14797.649354	0.098956	0.585458	-0.001075	83.727333	58.056156	122.363548	-0.053741	0.000000	0.052191	0.000000	0.000000	0.000000	-0.015103	0.074717	-0.132364	0.000000	0.000000	4.000000	45.000000	1.000000
14797.652688	0.098934	0.585566	-0.001280	83.727333	58.056156	122.363548	-0.053741	0.000000	0.052191	0.000000	0.000000	0.000000	-0.006578	0.032400	-0.061667	0.000000	0.000000	4.000000	45.000000	1.000000
14797.656021	0.098934	0.585566	-0.001280	83.727333	58.056156	122.363548	-0.053741	0.000000	0.052191	0.000000	0.000000	0.000000	-0.006578	0.032400	-0.061667	0.000000	0.000000	4.000000	45.000000	1.000000
14797.659354	0.098934	0.585566	-0.001280	83.720772	57.994911	122.301956	-0.064019	0.000000	0.053287	0.000000	0.000000	0.000000	-0.006578	0.032400	-0.061667	0.000000	0.000000	4.000000	45.000000	1.000000
14797.662688	0.098934	0.585566	-0.001280	83.720772	57.994911	122.301956	-0.064019	0.000000	0.053287	0.000000	0.000000	0.000000	-0.006578	0.032400	-0.061667	0.000000	0.000000	4.000000	45.000000	1.000000
14797.666021	0.098909	0.585671	-0.001395	83.720772	57.994911	122.301956	-0.064019	0.000000	0.053287	0.000000	0.000000	0.000000	-0.007431	0.031475	-0.034248	0.000000	0.000000	4.000000	45.000000	1.000000
14797.669354	0.098909	0.585671	-0.001395	83.714279	57.933910	122.240578	-0.064019	0.000000	0.053287	0.000000	0.000000	0.000000	-0.007431	0.031475	-0.034248	0.000000	0.000000	4.000000	45.000000	1.000000
14797.672688	0.098909	0.585671	-0.001395	83.714279	57.933910	122.240578	-0.064019	0.000000	0.053287	0.000000	0.000000	0.000000	-0.007431	0.031475	-0.034248	0.000000	0.000000	4.000000	45.000000	1.000000
14797.676021	0.098909	0.585671	-0.001395	83.714279	57.933910	122.240578	-0.064019	0.000000	0.053287	0.000000	0.000000	0.000000	-0.007431	0.031475	-0.034248	0.000000	0.000000	4.000000	45.000000	1.000000
14797.679354	0.098887	0.585820	-0.001499	83.709785	57.893188	122.199615	-0.069727	0.000000	0.054526	0.000000	0.000000	0.000000	-0.006804	0.044626	-0.031355	0.000000	0.000000	4.000000	45.000000	1.000000
14797.682688	0.098887	0.585820	-0.001499	83.709785	57.893188	122.199615	-0.069727	0.000000	0.054526	0.000000	0.000000	0.000000	-0.006804	0.044626	-0.031355	0.000000	0.000000	4.000000	45.000000	1.000000
14797.686021	0.098887	0.585820	-0.001499	83.709785	57.893188	122.199615	-0.069727	0.000000	0.054526	0.000000	0.000000	0.000000	-0.006804	0.044626	-0.031355	0.000000	0.000000	4.000000	45.000000	1.000000
14797.689354	0.098887	0.585820	-0.001499	83.705460	57.852665	122.158852	-0.074952	0.000000	0.055660	0.000000	0.000000	0.000000	-0.006804	0.044626	-0.031355	0.000000	0.000000	4.000000	45.000000	1.000000
14797.692688	0.098889	0.585864	-0.001489	83.705460	57.852665	122.158852	-0.074952	0.000000	0.055660	0.000000	0.000000	0.000000	0.000629	0.013141	0.002900	0.000000	0.000000	4.000000	45.000000	1.000000
14797.696021	0.098889	0.585864	-0.001489	83.705460	57.852665	122.158852	-0.074952	0.000000	0.055660	0.000000	0.000000	0.000000	0.000629	0.013141	0.002900	0.000000	0.000000	4.000000	45.000000	1.000000
14797.699354	0.098889	0.585864	-0.001489	83.703255	57.832359	122.130440	-0.074469	0.000000	0.055555	0.000000	0.000000	0.000000	0.000629	0.013141	0.002900	0.000000	0.000000	4.000000	45.000000	1.000000
14797.702688	0.098889	0.585864	-0.001489	83.703255	57.832359	122.130440	-0.074469	0.000000	0.055555	0.000000	0.000000	0.000000	0.000629	0.013141	0.002900	0.000000	0.000000	4.000000	45.000000	1.000000
14797.706021	0.098892	0.585882	-0.001473	83.703255	57.832359	122.130440	-0.074469	0.000000	0.055555	0.000000	0.000000	0.000000	0.001075	0.005510	0.004960	0.000000	0.000000	4.000000	45.000000	1.000000
14797.709354	0.098892	0.585882	-0.001473	83.703255	57.829647	122.130447	-0.074469	0.000000	0.055555	0.000000	0.000000	0.000000	0.001075	0.005510	0.004960	0.000000	0.000000	4.000000	45.000000	1.000000
14797.712688	0.098892	0.585882	-0.001473	83.703255	57.829647	122.130447	-0.074469	0.000000	0.055555	0.000000	0.000000	0.000000	0.001075	0.005510	0.004960	0.000000	0.000000	4.000000	45.000000	1.000000
14797.716021	0.098892	0.585882	-0.001473	83.703255	57.829647	122.130447	-0.074469	0.000000	0.055555	0.000000	0.000000	0.000000	0.001075	0.005510	0.004960	0.000000	0.000000	4.000000	45.000000	1.000000
14797.719354	0.098834	0.585849	-0.001428	83.705460	57.844463	122.150833	-0.073642	0.000000	0.055376	0.000000	0.000000	0.000000	-0.017501	-0.009757	0.013305	0.000000	0.000000	4.000000	45.000000	1.000000
14797.722688	0.098834	0.585849	-0.001428	83.705460	57.844463	122.150833	-0.073642	0.000000	0.055376	0.000000	0.000000	0.000000	-0.017501	-0.009757	0.013305	0.000000	0.000000	4.000000	45.000000	1.000000
14797.726021	0.098834	0.585849	-0.001428	83.705460	57.844463	122.150833	-0.073642	0.000000	0.055376	0.000000	0.000000	0.000000	-0.017501	-0.009757	0.013305	0.000000	0.000000	4.000000	45.000000	1.000000
14797.729354	0.098834	0.585849	-0.001428	83.707611	57.859306	122.163246	-0.071425	0.000000	0.058293	0.000000	0.000000	0.000000	-0.017501	-0.009757	0.013305	0.000000	0.000000	4.000000	45.000000	1.000000
14797.732688	0.098803	0.585810	-0.001365	83.707611	57.859306	122.163246	-0.071425	0.000000	0.058293	0.000000	0.000000	0.000000	-0.009491	-0.011914	0.018916	0.000000	0.000000	4.000000	45.000000	1.000000
14797.736021	0.098803	0.585810	-0.001365	83.707611	57.859306	122.163246	-0.071425	0.000000	0.058293	0.000000	0.000000	0.000000	-0.009491	-0.011914	0.018916	0.000000	0.000000	4.000000	45.000000	1.000000
14797.739354	0.098803	0.585810	-0.001365	83.712006	57.891762	122.204117	-0.068272	0.000000	0.059874	0.000000	0.000000	0.000000	-0.009491	-0.011914	0.018916	0.000000	0.000000	4.000000	45.000000	1.000000
14797.742688	0.098803	0.585810	-0.001365	83.712006	57.891762	122.204117	-0.068272	0.000000	0.059874	0.000000	0.000000	0.000000	-0.009491	-0.011914	0.018916	0.000000	0.000000	4.000000	45.000000	1.000000
14797.746021	0.098741	0.585759	-0.001338	83.712006	57.891762	122.204117	-0.068272	0.000000	0.059874	0.000000	0.000000	0.000000	-0.018583	-0.015294	0.008339	0.000000	0.000000	4.000000	45.000000	1.000000
14797.749354	0.098741	0.585759	-0.001338	83.714218	57.906666	122.224586	-0.068272	0.000000	0.059874	0.000000	0.000000	0.000000	-0.018583	-0.015294	0.008339	0.000000	0.000000	4.000000	45.000000	1.000000
14797.752688	0.098741	0.585759	-0.001338	83.714218	57.906666	122.224586	-0.068272	0.000000	0.059874	0.000000	0.000000	0.000000	-0.018583	-0.015294	0.008339	0.000000	0.000000	4.000000	45.000000	1.000000
14797.756021	0.098741	0.585759	-0.001338	83.714218	57.906666	122.224586	-0.068272	0.000000	0.059874	0.000000	0.000000	0.000000	-0.018583	-0.015294	0.008339	0.000000	0.000000	4.000000	45.000000	1.000000
14797.759354	0.098686	0.585690	-0.001172	83.714218	57.901241	122.224586	-0.066882	0.000000	0.062971	0.000000	0.000000	0.000000	-0.016406	-0.020459	0.049804	0.000000	0.000000	4.000000	45.000000	1.000000
14797.762688	0.098686	0.585690	-0.001172	83.714218	57.901241	122.224586	-0.066882	0.000000	0.062971	0.000000	0.000000	0.000000	-0.016406	-0.020459	0.049804	0.000000	0.000000	4.000000	45.000000	1.000000
14797.766021	0.098686	0.585690	-0.001172	83.714218	57.901241	122.224586	-0.066882	0.000000	0.062971	0.000000	0.000000	0.000000	-0.016406	-0.020459	0.049804	0.000000	0.000000	4.000000	45.000000	1.000000
14797.769354	0.098686	0.585690	-0.001172	83.714218	57.901241	122.224586	-0.058582	0.000000	0.065706	0.000000	0.000000	0.000000	-0.016406	-0.020459	0.049804	0.000000	0.000000	4.000000	45.000000	1.000000
14797.772688	0.098706	0.585662	-0.001078	83.714218	57.901241	122.224586	-0.058582	0.000000	0.065706	0.000000	0.000000	0.000000	0.006077	-0.008535	0.028079	0.000000	0.000000	4.000000	45.000000	1.000000
14797.776021	0.098706	0.585662	-0.001078	83.714218	57.901241	122.224586	-0.058582	0.000000	0.065706	0.000000	0.000000	0.000000	0.006077	-0.008535	0.028079	0.000000	0.000000	4.000000	45.000000	1.000000
14797.779354	0.098706	0.585662	-0.001078	83.712036	57.883640	122.204163	-0.053902	0.000000	0.064693	0.000000	0.000000	0.000000	0.006077	-0.008535	0.028079	0.000000	0.000000	4.000000	45.000000	1.000000
14797.782688	0.098706	0.585662	-0.001078	83.712036	57.883640	122.204163	-0.053902	0.000000	0.064693	0.000000	0.000000	0.000000	0.006077	-0.008535	0.028079	0.000000	0.000000	4.000000	45.000000	1.000000
14797.786021	0.098752	0.585652	-0.000973	83.712036	57.883640	122.204163	-0.053902	0.000000	0.064693	0.000000	0.000000	0.000000	0.013645	-0.003045	0.031633	0.000000	0.000000	4.000000	45.000000	1.000000
14797.789354	0.098752	0.585652	-0.000973	83.709854	57.866032	122.183708	-0.053902	0.000000	0.064693	0.000000	0.000000	0.000000	0.013645	-0.003045	0.031633	0.000000	0.000000	4.000000	45.000000	1.000000
14797.792688	0.098752	0.585652	-0.000973	83.709854	57.866032	122.183708	-0.053902	0.000000	0.064693	0.000000	0.000000	0.000000	0.013645	-0.003045	0.031633	0.000000	0.000000	4.000000	45.000000	1.000000
14797.796021	0.098752	0.585652	-0.000973	83.709854	57.866032	122.183708	-0.053902	0.000000	0.064693	0.000000	0.000000	0.000000	0.013645	-0.003045	0.031633	0.000000	0.000000	4.000000	45.000000	1.000000
14797.799354	0.098879	0.585664	-0.000801	83.705429	57.833584	122.142838	-0.048630	0.000000	0.062419	0.000000	0.000000	0.000000	0.038335	0.003693	0.051365	0.000000	0.000000	4.000000	45.000000	1.000000
14797.802688	0.098879	0.585664	-0.000801	83.705429	57.833584	122.142838	-0.048630	0.000000	0.062419	0.000000	0.000000	0.000000	0.038335	0.003693	0.051365	0.000000	0.000000	4.000000	45.000000	1.000000
14797.806021	0.098879	0.585664	-0.000801	83.705429	57.833584	122.142838	-0.048630	0.000000	0.062419	0.000000	0.000000	0.000000	0.038335	0.003693	0.051365	0.000000	0.000000	4.000000	45.000000	1.000000
14797.809354	0.098879	0.585664	-0.000801	83.703255	57.821461	122.122444	-0.040069	0.000000	0.056029	0.000000	0.000000	0.000000	0.038335	0.003693	0.051365	0.000000	0.000000	4.000000	45.000000	1.000000
14797.812688	0.098958	0.585668	-0.000752	83.703255	57.821461	122.122444	-0.040069	0.000000	0.056029	0.000000	0.000000	0.000000	0.023615	0.001219	0.014770	0.000000	0.000000	4.000000	45.000000	1.000000
14797.816021	0.098958	0.585668	-0.000752	83.703255	57.821461	122.122444	-0.040069	0.000000	0.056029	0.000000	0.000000	0.000000	0.023615	0.001219	0.014770	0.000000	0.000000	4.000000	45.000000	1.000000
14797.819354	0.098958	0.585668	-0.000752	83.698891	57.789185	122.081764	-0.037607	0.000000	0.052094	0.000000	0.000000	0.000000	0.023615	0.001219	0.014770	0.000000	0.000000	4.000000	45.000000	1.000000
14797.822688	0.098958	0.585668	-0.000752	83.698891	57.789185	122.081764	-0.037607	0.000000	0.052094	0.000000	0.000000	0.000000	0.023615	0.001219	0.014770	0.000000	0.000000	4.000000	45.000000	1.000000
14797.826021	0.099057	0.585698	-0.000714	83.698891	57.789185	122.081764	-0.037607	0.000000	0.052094	0.000000	0.000000	0.000000	0.029678	0.008883	0.011297	0.000000	0.000000	4.000000	45.000000	1.000000
14797.829354	0.099057	0.585698	-0.000714	83.694504	57.754173	122.041069	-0.037607	0.000000	0.052094	0.000000	0.000000	0.000000	0.029678	0.008883	0.011297	0.000000	0.000000	4.000000	45.000000	1.000000
14797.832688	0.099057	0.585698	-0.000714	83.694504	57.754173	122.041069	-0.037607	0.000000	0.052094	0.000000	0.000000	0.000000	0.029678	0.008883	0.011297	0.000000	0.000000	4.000000	45.000000	1.000000
14797.836021	0.099057	0.585698	-0.000714	83.694504	57.754173	122.041069	-0.037607	0.000000	0.052094	0.000000	0.000000	0.000000	0.029678	0.008883	0.011297	0.000000	0.000000	4.000000	45.000000	1.000000
14797.839354	0.099121	0.585739	-0.000628	83.692299	57.736607	122.020691	-0.035724	0.000000	0.047147	0.000000	0.000000	0.000000	0.019275	0.012246	0.026088	0.000000	0.000000	4.000000	45.000000	1.000000
14797.842688	0.099121	0.585739	-0.000628	83.692299	57.736607	122.020691	-0.035724	0.000000	0.047147	0.000000	0.000000	0.000000	0.019275	0.012246	0.026088	0.000000	0.000000	4.000000	45.000000	1.000000
14797.846021	0.099121	0.585739	-0.000628	83.692299	57.736607	122.020691	-0.035724	0.000000	0.047147	0.000000	0.000000	0.000000	0.019275	0.012246	0.026088	0.000000	0.000000	4.000000	45.000000	1.000000
14797.849354	0.099121	0.585739	-0.000628	83.692299	57.736607	122.020691	-0.031376	0.000000	0.043935	0.000000	0.000000	0.000000	0.019275	0.012246	0.026088	0.000000	0.000000	4.000000	45.000000	1.000000
14797.852688	0.099121	0.585739	-0.000628	83.692299	57.736607	122.020691	-0.031376	0.000000	0.043935	0.000000	0.000000	0.000000	-0.000001	-0.000003	0.000000	0.000000	0.000000	4.000000	45.000000	1.000000
14797.856021	0.099121	0.585739	-0.000628	83.692299	57.736607	122.020691	-0.031376	0.000000	0.043935	0.000000	0.000000	0.000000	-0.000001	-0.000003	0.000000	0.000000	0.000000	4.000000	45.000000	1.000000
14797.859354	0.099121	0.585739	-0.000628	83.692299	57.736607	122.020691	-0.031376	0.000000	0.043935	0.000000	0.000000	0.000000	-0.000001	-0.000003	0.000000	0.000000	0.000000	4.000000	45.000000	1.000000
14797.862688	0.099121	0.585739	-0.000628	83.692299	57.736607	122.020691	-0.031376	0.000000	0.043935	0.000000	0.000000	0.000000	-0.000001	-0.000003	0.000000	0.000000	0.000000	4.000000	45.000000	1.000000
14797.866021	0.099121	0.585739	-0.000628	83.692299	57.736607	122.020691	-0.031376	0.000000	0.043935	0.000000	0.000000	0.000000	-0.000001	-0.000003	0.000000	0.000000	0.000000	4.000000	45.000000	1.000000
14797.869354	0.099121	0.585739	-0.000628	83.692299	57.733986	122.020744	-0.031376	0.000000	0.043935	0.000000	0.000000	0.000000	-0.000001	-0.000003	0.000000	0.000000	0.000000	4.000000	45.000000	1.000000
14797.872688	0.099121	0.585739	-0.000628	83.692299	57.733986	122.020744	-0.031376	0.000000	0.043935	0.000000	0.000000	0.000000	-0.000001	-0.000003	0.000000	0.000000	0.000000	4.000000	45.000000	1.000000
14797.876021	0.099121	0.585739	-0.000628	83.692299	57.733986	122.020744	-0.031376	0.000000	0.043935	0.000000	0.000000	0.000000	-0.000001	-0.000003	0.000000	0.000000	0.000000	4.000000	45.000000	1.000000
14797.879354	0.099073	0.585746	-0.000642	83.692299	57.731239	122.012749	-0.031376	0.000000	0.043935	0.000000	0.000000	0.000000	-0.014528	0.002140	-0.004195	0.000000	0.000000	4.000000	45.000000	1.000000
14797.882688	0.099073	0.585746	-0.000642	83.692299	57.731239	122.012749	-0.031376	0.000000	0.043935	0.000000	0.000000	0.000000	-0.014528	0.002140	-0.004195	0.000000	0.000000	4.000000	45.000000	1.000000
14797.886021	0.099073	0.585746	-0.000642	83.692299	57.731239	122.012749	-0.031376	0.000000	0.043935	0.000000	0.000000	0.000000	-0.014528	0.002140	-0.004195	0.000000	0.000000	4.000000	45.000000	1.000000
14797.889354	0.099073	0.585746	-0.000642	83.692299	57.731239	122.012749	-0.032076	0.000000	0.046356	0.000000	0.000000	0.000000	-0.014528	0.002140	-0.004195	0.000000	0.000000	4.000000	45.000000	1.000000
14797.892688	0.099073	0.585746	-0.000642	83.692299	57.731239	122.012749	-0.032076	0.000000	0.046356	0.000000	0.000000	0.000000	0.000001	-0.000006	0.000000	0.000000	0.000000	4.000000	45.000000	1.000000
14797.896021	0.099073	0.585746	-0.000642	83.692299	57.731239	122.012749	-0.032076	0.000000	0.046356	0.000000	0.000000	0.000000	0.000001	-0.000006	0.000000	0.000000	0.000000	4.000000	45.000000	1.000000
14797.899354	0.099073	0.585746	-0.000642	83.692299	57.731239	122.012749	-0.032076	0.000000	0.046356	0.000000	0.000000	0.000000	0.000001	-0.000006	0.000000	0.000000	0.000000	4.000000	45.000000	1.000000
14797.902688	0.099073	0.585746	-0.000642	83.692299	57.731239	122.012749	-0.032076	0.000000	0.046356	0.000000	0.000000	0.000000	0.000001	-0.000006	0.000000	0.000000	0.000000	4.000000	45.000000	1.000000
14797.906021	0.099073	0.585746	-0.000642	83.692299	57.731239	122.012749	-0.032076	0.000000	0.046356	0.000000	0.000000	0.000000	0.000001	-0.000006	0.000000	0.000000	0.000000	4.000000	45.000000	1.000000
14797.909354	0.099073	0.585746	-0.000642	83.687881	57.690899	121.972168	-0.032076	0.000000	0.046356	0.000000	0.000000	0.000000	0.000001	-0.000006	0.000000	0.000000	0.000000	4.000000	45.000000	1.000000
14797.912688	0.099073	0.585746	-0.000642	83.687881	57.690899	121.972168	-0.032076	0.000000	0.046356	0.000000	0.000000	0.000000	0.000001	-0.000006	0.000000	0.000000	0.000000	4.000000	45.000000	1.000000
14797.916021	0.099073	0.585746	-0.000642	83.687881	57.690899	121.972168	-0.032076	0.000000	0.046356	0.000000	0.000000	0.000000	0.000001	-0.000006	0.000000	0.000000	0.000000	4.000000	45.000000	1.000000
14797.919354	0.099122	0.585808	-0.000625	83.685745	57.676174	121.951881	-0.032076	0.000000	0.046356	0.000000	0.000000	0.000000	0.014711	0.018689	0.005034	0.000000	0.000000	4.000000	45.000000	1.000000
14797.922688	0.099122	0.585808	-0.000625	83.685745	57.676174	121.951881	-0.032076	0.000000	0.046356	0.000000	0.000000	0.000000	0.014711	0.018689	0.005034	0.000000	0.000000	4.000000	45.000000	1.000000
14797.926021	0.099122	0.585808	-0.000625	83.685745	57.676174	121.951881	-0.032076	0.000000	0.046356	0.000000	0.000000	0.000000	0.014711	0.018689	0.005034	0.000000	0.000000	4.000000	45.000000	1.000000
14797.929354	0.099122	0.585808	-0.000625	83.681366	57.638630	121.911377	-0.031237	0.000000	0.043904	0.000000	0.000000	0.000000	0.014711	0.018689	0.005034	0.000000	0.000000	4.000000	45.000000	1.000000
14797.932688	0.099151	0.585845	-0.000596	83.681366	57.638630	121.911377	-0.031237	0.000000	0.043904	0.000000	0.000000	0.000000	0.008653	0.011026	0.008502	0.000000	0.000000	4.000000	45.000000	1.000000
14797.936021	0.099151	0.585845	-0.000596	83.681366	57.638630	121.911377	-0.031237	0.000000	0.043904	0.000000	0.000000	0.000000	0.008653	0.011026	0.008502	0.000000	0.000000	4.000000	45.000000	1.000000
14797.939354	0.099151	0.585845	-0.000596	83.679138	57.621223	121.891106	-0.029820	0.000000	0.042462	0.000000	0.000000	0.000000	0.008653	0.011026	0.008502	0.000000	0.000000	4.000000	45.000000	1.000000
14797.942688	0.099151	0.585845	-0.000596	83.679138	57.621223	121.891106	-0.029820	0.000000	0.042462	0.000000	0.000000	0.000000	0.008653	0.011026	0.008502	0.000000	0.000000	4.000000	45.000000	1.000000
14797.946021	0.099196	0.585889	-0.000596	83.679138	57.621223	121.891106	-0.029820	0.000000	0.042462	0.000000	0.000000	0.000000	0.013635	0.013177	0.000071	0.000000	0.000000	4.000000	45.000000	1.000000
14797.949354	0.099196	0.585889	-0.000596	83.676903	57.606548	121.870872	-0.029820	0.000000	0.042462	0.000000	0.000000	0.000000	0.013635	0.013177	0.000071	0.000000	0.000000	4.000000	45.000000	1.000000
14797.952688	0.099196	0.585889	-0.000596	83.676903	57.606548	121.870872	-0.029820	0.000000	0.042462	0.000000	0.000000	0.000000	0.013635	0.013177	0.000071	0.000000	0.000000	4.000000	45.000000	1.000000
14797.956021	0.099196	0.585889	-0.000596	83.676903	57.606548	121.870872	-0.029820	0.000000	0.042462	0.000000	0.000000	0.000000	0.013635	0.013177	0.000071	0.000000	0.000000	4.000000	45.000000	1.000000
14797.959354	0.099201	0.585936	-0.000678	83.674767	57.586487	121.850685	-0.029808	0.000000	0.040189	0.000000	0.000000	0.000000	0.001479	0.014079	-0.024526	0.000000	0.000000	4.000000	45.000000	1.000000
14797.962688	0.099201	0.585936	-0.000678	83.674767	57.586487	121.850685	-0.029808	0.000000	0.040189	0.000000	0.000000	0.000000	0.001479	0.014079	-0.024526	0.000000	0.000000	4.000000	45.000000	1.000000
14797.966021	0.099201	0.585936	-0.000678	83.674767	57.586487	121.850685	-0.029808	0.000000	0.040189	0.000000	0.000000	0.000000	0.001479	0.014079	-0.024526	0.000000	0.000000	4.000000	45.000000	1.000000
14797.969354	0.099201	0.585936	-0.000678	83.672554	57.566425	121.830521	-0.033895	0.000000	0.039943	0.000000	0.000000	0.000000	0.001479	0.014079	-0.024526	0.000000	0.000000	4.000000	45.000000	1.000000
14797.972688	0.099189	0.585976	-0.000732	83.672554	57.566425	121.830521	-0.033895	0.000000	0.039943	0.000000	0.000000	0.000000	-0.003498	0.011945	-0.016097	0.000000	0.000000	4.000000	45.000000	1.000000
14797.976021	0.099189	0.585976	-0.000732	83.672554	57.566425	121.830521	-0.033895	0.000000	0.039943	0.000000	0.000000	0.000000	-0.003498	0.011945	-0.016097	0.000000	0.000000	4.000000	45.000000	1.000000
14797.979354	0.099189	0.585976	-0.000732	83.672554	57.566425	121.830521	-0.036578	0.000000	0.040526	0.000000	0.000000	0.000000	-0.003498	0.011945	-0.016097	0.000000	0.000000	4.000000	45.000000	1.000000
14797.982688	0.099189	0.585976	-0.000732	83.672554	57.566425	121.830521	-0.036578	0.000000	0.040526	0.000000	0.000000	0.000000	-0.003498	0.011945	-0.016097	0.000000	0.000000	4.000000	45.000000	1.000000
14797.986021	0.099166	0.585986	-0.000842	83.672554	57.566425	121.830521	-0.036578	0.000000	0.040526	0.000000	0.000000	0.000000	-0.007175	0.003040	-0.033027	0.000000	0.000000	4.000000	45.000000	1.000000
14797.989354	0.099166	0.585986	-0.000842	83.674728	57.583755	121.850685	-0.036578	0.000000	0.040526	0.000000	0.000000	0.000000	-0.007175	0.003040	-0.033027	0.000000	0.000000	4.000000	45.000000	1.000000
14797.992688	0.099166	0.585986	-0.000842	83.674728	57.583755	121.850685	-0.036578	0.000000	0.040526	0.000000	0.000000	0.000000	-0.007175	0.003040	-0.033027	0.000000	0.000000	4.000000	45.000000	1.000000
14797.996021	0.099166	0.585986	-0.000842	83.674728	57.583755	121.850685	-0.036578	0.000000	0.040526	0.000000	0.000000	0.000000	-0.007175	0.003040	-0.033027	0.000000	0.000000	4.000000	45.000000	1.000000
14797.999354	0.099105	0.586017	-0.001017	83.674728	57.583755	121.850685	-0.042083	0.000000	0.041722	0.000000	0.000000	0.000000	-0.018251	0.009430	-0.052674	0.000000	0.000000	4.000000	45.000000	1.000000
14798.002688	0.099105	0.586017	-0.001017	83.674728	57.583755	121.850685	-0.042083	0.000000	0.041722	0.000000	0.000000	0.000000	-0.018251	0.009430	-0.052674	0.000000	0.000000	4.000000	45.000000	1.000000
14798.006021	0.099105	0.586017	-0.001017	83.674728	57.583755	121.850685	-0.042083	0.000000	0.041722	0.000000	0.000000	0.000000	-0.018251	0.009430	-0.052674	0.000000	0.000000	4.000000	45.000000	1.000000
14798.009354	0.099105	0.586017	-0.001017	83.676926	57.601124	121.870903	-0.050862	0.000000	0.044763	0.000000	0.000000	0.000000	-0.018251	0.009430	-0.052674	0.000000	0.000000	4.000000	45.000000	1.000000
14798.012688	0.099063	0.586046	-0.001106	83.676926	57.601124	121.870903	-0.050862	0.000000	0.044763	0.000000	0.000000	0.000000	-0.012594	0.008539	-0.026666	0.000000	0.000000	4.000000	45.000000	1.000000
14798.016021	0.099063	0.586046	-0.001106	83.676926	57.601124	121.870903	-0.050862	0.000000	0.044763	0.000000	0.000000	0.000000	-0.012594	0.008539	-0.026666	0.000000	0.000000	4.000000	45.000000	1.000000
14798.019354	0.099063	0.586046	-0.001106	83.678139	57.594559	121.859985	-0.055306	0.000000	0.046863	0.000000	0.000000	0.000000	-0.012594	0.008539	-0.026666	0.000000	0.000000	4.000000	45.000000	1.000000
14798.022688	0.099063	0.586046	-0.001106	83.678139	57.594559	121.859985	-0.055306	0.000000	0.046863	0.000000	0.000000	0.000000	-0.012594	0.008539	-0.026666	0.000000	0.000000	4.000000	45.000000	1.000000
14798.026021	0.099069	0.586067	-0.001181	83.678139	57.594559	121.859985	-0.055306	0.000000	0.046863	0.000000	0.000000	0.000000	0.001921	0.006382	-0.022470	0.000000	0.000000	4.000000	45.000000	1.000000
14798.029354	0.099069	0.586067	-0.001181	83.682793	57.596191	121.858459	-0.055306	0.000000	0.046863	0.000000	0.000000	0.000000	0.001921	0.006382	-0.022470	0.000000	0.000000	4.000000	45.000000	1.000000
14798.032688	0.099069	0.586067	-0.001181	83.682793	57.596191	121.858459	-0.055306	0.000000	0.046863	0.000000	0.000000	0.000000	0.001921	0.006382	-0.022470	0.000000	0.000000	4.000000	45.000000	1.000000
14798.036021	0.099069	0.586067	-0.001181	83.682793	57.596191	121.858459	-0.055306	0.000000	0.046863	0.000000	0.000000	0.000000	0.001921	0.006382	-0.022470	0.000000	0.000000	4.000000	45.000000	1.000000
14798.039354	0.099026	0.586080	-0.001378	83.695900	57.532822	121.780510	-0.059051	0.000000	0.046542	0.000000	0.000000	0.000000	-0.012832	0.003898	-0.059054	0.000000	0.000000	4.000000	45.000000	1.000000
14798.042688	0.099026	0.586080	-0.001378	83.695900	57.532822	121.780510	-0.059051	0.000000	0.046542	0.000000	0.000000	0.000000	-0.012832	0.003898	-0.059054	0.000000	0.000000	4.000000	45.000000	1.000000
14798.046021	0.099026	0.586080	-0.001378	83.695900	57.532822	121.780510	-0.059051	0.000000	0.046542	0.000000	0.000000	0.000000	-0.012832	0.003898	-0.059054	0.000000	0.000000	4.000000	45.000000	1.000000
14798.049354	0.099026	0.586080	-0.001378	83.728149	57.355682	121.568733	-0.068894	0.000000	0.048681	0.000000	0.000000	0.000000	-0.012832	0.003898	-0.059054	0.000000	0.000000	4.000000	45.000000	1.000000
14798.052688	0.098977	0.586072	-0.001500	83.728149	57.355682	121.568733	-0.068894	0.000000	0.048681	0.000000	0.000000	0.000000	-0.014744	-0.002527	-0.036587	0.000000	0.000000	4.000000	45.000000	1.000000
14798.056021	0.098977	0.586072	-0.001500	83.728149	57.355682	121.568733	-0.068894	0.000000	0.048681	0.000000	0.000000	0.000000	-0.014744	-0.002527	-0.036587	0.000000	0.000000	4.000000	45.000000	1.000000
14798.059354	0.098977	0.586072	-0.001500	83.765114	57.141331	121.310524	-0.074991	0.000000	0.051138	0.000000	0.000000	0.000000	-0.014744	-0.002527	-0.036587	0.000000	0.000000	4.000000	45.000000	1.000000
14798.062688	0.098977	0.586072	-0.001500	83.765114	57.141331	121.310524	-0.074991	0.000000	0.051138	0.000000	0.000000	0.000000	-0.014744	-0.002527	-0.036587	0.000000	0.000000	4.000000	45.000000	1.000000
14798.066021	0.098946	0.586045	-0.001643	83.765114	57.141331	121.310524	-0.074991	0.000000	0.051138	0.000000	0.000000	0.000000	-0.009328	-0.008044	-0.042958	0.000000	0.000000	4.000000	45.000000	1.000000
14798.069354	0.098946	0.586045	-0.001643	83.801788	56.963726	121.092422	-0.074991	0.000000	0.051138	0.000000	0.000000	0.000000	-0.009328	-0.008044	-0.042958	0.000000	1.000000	4.000000	45.000000	1.000000
14798.072688	0.098946	0.586045	-0.001643	83.801788	56.963726	121.092422	-0.074991	0.000000	0.051138	0.000000	0.000000	0.000000	-0.009328	-0.008044	-0.042958	0.000000	1.000000	4.000000	45.000000	1.000000
